# Supplementary material for: De novo design of obligate ABC-type heterotrimeric proteins
Source: Nat Struct Mol Biol. 2022 Dec 15;29(12):1266–76. doi: 10.1038/s41594-022-00879-4 (PMC9758053; doi:10.1038/s41594-022-00879-4)
Supplement: Supplementary file 3 — AlphaFold-Multimer predictions for heterotrimer bases (tab 1), AlphaFold2 monomer predictions for rings (tab 2), design sequences for all of the designed proteins (tab 3) and the co-expression setup for multichain protein complexes (tab 4). [file 41594_2022_879_MOESM3_ESM.xlsx]

## Sheet: AlphaFold-Multimer predictions 
Design name	AF model number	C𝛼 RMSD to design (Å)	pLDDT	pTM
DHT01	1	1.6	90.98	0.764
	2	35.9	92.07	0.815
	3	35.9	90.48	0.794
	4	36	93.38	0.821
	5	1.4	93.15	0.795
DHT02	1	1.8	80.8	0.668
	2	1.7	81.08	0.582
	3	15.7	75.81	0.556
	4	8.8	86.03	0.657
	5	2	83.48	0.635
DHT03	1	2.1	86.34	0.773
	2	15.9	84.13	0.697
	3	2	83.92	0.767
	4	2	89.48	0.788
	5	1.9	89.16	0.792
DHT04	1	2.5	90.8	0.874
	2	2.5	90	0.855
	3	1.9	87.73	0.818
	4	2	92.37	0.88
	5	2.5	91.71	0.868
DHT05	1	1.5	83.81	0.76
	2	1.5	85.23	0.746
	3	1.5	80.24	0.737
	4	1.5	87.24	0.763
	5	1.5	87	0.789
DHT06	1	0.99	91.89	0.875
	2	0.98	91.66	0.864
	3	14	90.14	0.858
	4	0.95	92.88	0.873
	5	0.96	93.3	0.888
DHT07	1	17.6	87.64	0.807
	2	17.6	88.2	0.807
	3	17.7	87.23	0.832
	4	17.6	91.01	0.845
	5	17.6	90.1	0.826
DHT08	1	18.7	87.25	0.8
	2	1.8	88.71	0.792
	3	18.7	82.45	0.703
	4	1.1	92.11	0.866
	5	1.4	93.32	0.899
DHT09	1	1.2	92.98	0.899
	2	1.2	93.23	0.901
	3	1.1	92.38	0.895
	4	19.9	89.13	0.681
	5	1.3	91.82	0.873
DHT10	1	1.9	86.26	0.787
	2	1.6	91.44	0.882
	3	1.6	90.6	0.88
	4	1.6	93.2	0.894
	5	1.5	92.86	0.889
pLDDT on a scale of 0-100 with higher being better; pTM on a scale of 0-1 with higher being better.

## Sheet: AlphaFold2 monomer predictions 
Design name	Chain in complex	AF model number	C𝛼 RMSD to design (Å)	pLDDT	pTM
C2-DHT01-01	A	1	0.671	81.676	0.6714
		2	0.601	75.919	0.6016
		3	0.75	89.294	0.7507
		4	0.55	73.391	0.5505
		5	0.688	82.173	0.6888
C2-DHT01-02	A	1	0.687	81.393	0.6874
		2	0.68	81.853	0.6801
		3	0.704	84.383	0.7047
		4	0.578	75.628	0.5786
		5	0.666	80.655	0.6669
C2-DHT01-03	A	1	0.638	75.606	0.6386
		2	0.641	76.994	0.641
		3	0.67	82.671	0.67
		4	0.593	75.773	0.5933
		5	0.694	82.724	0.6941
C2-DHT01-04	A	1	0.408	79.786	0.408
		2	0.447	79.345	0.447
		3	0.406	82.826	0.4068
		4	0.411	79.297	0.411
		5	0.564	82.582	0.564
C3-DHT03-01	A	1	0.741	83.233	0.7412
		2	0.765	84.737	0.7652
		3	0.78	87.045	0.7809
		4	0.66	75.877	0.6604
		5	0.798	86.413	0.7985
	B	1	0.812	89.304	0.8128
		2	0.839	90.117	0.8398
		3	0.825	91.045	0.8252
		4	0.805	88.863	0.8054
		5	0.832	90.915	0.8322
C3-DHT03-02	A	1	0.747	84.6	0.7478
		2	0.612	75.188	0.6122
		3	0.749	87.94	0.7498
		4	0.624	78.033	0.6242
		5	0.801	89.339	0.8016
	B	1	0.761	88.33	0.7618
		2	0.536	77.794	0.536
		3	0.765	90.8	0.7652
		4	0.512	78.14	0.5123
		5	0.797	90.738	0.7979
C4-DHT03-01	A	1	0.775	84.311	0.7758
		2	0.654	75.863	0.6547
		3	0.796	85.833	0.7966
		4	0.671	76.8	0.6711
		5	0.805	85.794	0.8059
	B	1	0.783	88.237	0.7832
		2	0.786	87.654	0.7864
		3	0.805	90.015	0.8057
		4	0.777	87.039	0.777
		5	0.807	89.226	0.8075
C4-DHT03-02	A	1	0.738	82.365	0.738
		2	0.762	83.524	0.7623
		3	0.758	85.367	0.758
		4	0.773	85.426	0.773
		5	0.776	84.461	0.7765
	B	1	0.694	83.179	0.6945
		2	0.622	79.854	0.622
		3	0.794	89.66	0.7946
		4	0.562	79.072	0.562
		5	0.817	89.862	0.8172
pLDDT on a scale of 0-100 with higher being better; pTM on a scale of 0-1 with higher being better.

## Sheet: Design sequences
Design name	Oligomeric state	Chain	Design sequences
DHT01	ABC	A	DEEEKLRESLEEQKKRVKEIEREHEEIREALKRLQESVKRQEEALRQLG
		B	SEQERREKAKEEVRELNEEFKEAEKRFRKLQEETKKALEEVEELNQRFEEALEEVERIKRRQK
		C	DEEEEKKKEEKKKEERLKELREEWKRLRERLQELEEQHRELQEELKELREKWKRLKERLEELREKLRREEQRRREEK
DHT02	ABC	A	PDSDELRKLLKQLEDLLQQLKDLIDKAERHNGDNDVILELHEIYLRLLDIYQKLAKIILKLLR
		B	PQLDKFRDESRYLDKASKEVEDEIKKIEKIIRDADEKSLPEEALQDVVKSVVKVYLKSVKETIKSIELVIELIKVIM
		C	ETEEIAYSSREAEKELKKIEEEQKKAKKELEEQKRQNGEPSSEISKQVLKLILKALKVIAKIQKSAQRQQDALIKILS
DHT03	ABC	A	SSPEEEKLKELLKELKKVLDRLKKILERNDEEIKKSDELDDESLLEDIVELLKEIIKLWKILVELSDILLKLIS
		B	SSPVDEIDKEVKKLEEEAKKSQEEVERLKQEVEKASKAGLDHEGDSRIFKKIHDVVTKQIKVIIRLIEVYVRLVEIIL
		C	QKEAIKVYLELLEVHSRVLKALIEQIKLFIELIKRPDEDLADKVRKSSEELKKIIKEVEKILRKVDDILYKVKS
DHT04	ABC	A	PERELLELLIRLFNSQVKLFELQKELLELLRELLEENSEDNSRKLEDLLRKIQELLKENQDLLYTVEDVLRKLK
		B	DEELIIYIIELLLKDDELLLKSLEIILRIIQLQLTSKDKDDGTDKIKKLVDESKKILDDSERLAEELRKIEEKLK
		C	PKEEIRKLLKLLLRLNELLLKLHELLLRLLTNQGDHETTDEVVKRYDKIVKDYDKIVKDIKEIIDKLL
DHT05	ABC	A	PEEKKEIKRTTEEVKEEFRKIQEEIKKLEEEAKKAEKGNGKEEIKELLLRLSELLARSLQLLAQQIEAIAKLIRG
		B	SEVEKRLLEIHRRVAESHRILVEVHEALIEALRGNSEEAKEKLKELVKKLEKIIKEEEELLKKLEKIVKEAS
		C	PDEEELEKLLRKIRELIKEIEEVIKEYQELKERGDGGEKEEKELIQANLRLLKLHTRLLKLYLELLKLIIKQG
DHT06	ABC	A	DEKELAKTNAEILKTLLELFEAESRLQEIILKLLERPDEKEEDELKRALERLKEALERLEEAIKRYEETLKRLL
		B	SEEDELEKAIREQKKALERLKEAIERYEETLKRGKNEKELAKTNAEILKTLLELFKSQLELAEIILKLLR
		C	SEEDELRKLTEYQNRALEELEKAIKEYEKTLRRLLGAPDERDEKELAETNARILRTLLELFRTASEALDIILKLLR
DHT07	ABC	A	SEKELIQLYVEAQELYAEAFELQVEIFKLLVKILSANSPKDEKEKIEKRIEEVQKRIKEIQERLQEIQKRLEEAG
		B	DREEKLERETEKLEKKIRESQRRMEELRKQIETDPDEKELLEILIRSLRLLEEQLEALRKLNHAAQQLLG
		C	SEREVIQRLIEVSEELSRATERLVEAHKIVLRAIASPNESEKEEIQKLAKELEEILKKLKKVIKESRELAEKAS
DHT08	ABC	A	SKEEIEKELKKLKKELEELKREIEKSTKKLEEVRGSNSEKELIQIIKEQIEISERLLEISTRLLEIIIKLLG
		B	DKEEKIKEILRRVQELRREHEELEERLKELKKELEKSPSQEELKKFIKLAQELIKLTLELIELSLRLIELLLG
		C	DEEEVKEVAKEYREEVRKFKETIKEIRERIKRGSNEKEMIKLYVKLIELHTRLVKLHTKIVEILVKLLL
DHT09	ABC	A	SEDEDLIRSVRVIQKSVEIILEMVKIIQELLKSTSEEELKELLKKLKRLIEKLEELLRQYEELLKKIKG
		B	SKEEILKLHLEVAEIHIETVKIYLEVIKILIRLIEKNSSKEDERELEEELKELERELEELQKKLEEIRKELQEIEG
		C	SREETIIQFTKLLIKFNSLLVKHLKLIIRFIELEENNSSKESEKEILEESKRIVERLEEIVRELQKLSKRLEEIIG
DHT10	ABC	A	SEEEELKKLQEEIKKLKKQVERLEKESKELEKRLEKSPSEEIAKELLRITAELVEISEELAEATKRLLEIAG
		B	SELEEEIKRIRKEIEESRRRIEELRKKAQKAREGSSEKEFLQIYIELQKVLIEQIKIYIELLQIIFELQS
		C	SEKEEAEKKAREVKKRIEEQEKESKKVKEEAKKLGPDTEVLKILIEVHELHIESLRVVAEITQALVEILK
DHT03 variants
DHT03_variant_AB-1	AB	A	DESLLEDIVELLKEIIKLWKILVELSDILLKLIGGDDKVRKSSEELKKIIKEVEKILRKVDDILYKVSAPSEEKQKEAIKVYLELLEVHSRVLKALIEQIKLFIELIKR
		B	PDEIDKEVKKLEEEAKKSQEEVERLKQEVEEASKAGLDHEADSRIFKKIHDVVTKQIKVIIRLIEVYVRLVEIILGSGSDEKLKELLKELKKVLDRLKKILERNDEEIKKS
DHT03_variant_AB-2	AB	A	DHEADSRIFKKIHDVVTKQIKVIIRLIEVYVRLVEIILGSGSDEKLKELLKELKKVLDRLKKILERNDEEIKKSDELDDESLLEDIVELLKEIIKLWKILVELSDILLKLID
		B	HEELADKVRKSSEELKKIIKEVEKILRKVDDILEKVSAPSEEKQKEAIKVYLELLEVHSRVLKALIEQIKLFIELIKRKVKRVPDEIDKEVKKLEEEAKKSQEEVERLKQEVEEASKAG
DHT03_variant_AB-3	AB	A	DESLLEDIVELLKEIIKLWKILVELSDILLKLIGGDDKVRKSSEELKKIIKEVEKILRKVDDILYKVSAPSEEKQKEAIKVYLELLEVHSRVLKALIEQIKLFIELIKRKHKRVPDEIDKEVKKLEEEAKKSQEEVERLKQEVEEASKAG
		B	DHEADSRIFKKIHDVVTKQIKVIIRLIEVYVRLVEIILGSGSDEKLKELLKELKKVLDRLKKILERNDEEIKKS
DHT03_variant_AB-4	AB	A	DHEADSRIFKKIHDVVTKQIKVIIRLIEVYVRLVEIILGSGSDEKLKELLKELKKVLDRLKKILERNDEEIKKSDELDDESLLEDIVELLKEIIKLWKILVELSDILLKLIGGDDKVRKSSEELKKIIKEVEKILRKVDDILYKVS
		B	QKEAIKVYLELLEVHSRVLKALIEQIKLFIELIKRKHKRVPDEIDKEVKKLEEEAKKSQEEVERLKQEVEEASKAG
DHT03_variant_AB-5	AB	A	QKEAIKVYLELLEVHSRVLKALIEQIKLFIELIK
		B	PVDEIDKEVKKLEEEAKKSQEEVERLKQEVEKASKAGLDHEGDSRIFKKIHDVVTKQIKVIIRLIEVYVRLVEIILGSGSDEKLKELLKELKKVLDRLKKILERNDEEIKKSDELDDESLLEDIVELLKEIIKLWKILVELSDILLKLIDRDTHEDLADKVRKSSEELKKIIKEVEKILRKVDDILYKVKS
DHT03_variant_ABC-2	ABC	A	HEELADEVRKSSEELKKIIEEVEKILRKVDDILYKVG
		B	QKEAIKVYLELLEVHSRVLKALIEQIKLFIELIKRK
		C	PDEIDKEVKKLEEEAKKSQEEVERLKQEVEEASKAGLDHEADSRIFKKIHDVVTKQIKVIIRLIEVYVRLAEIIGEPSEKLKELLKELKKVLDRLKKILERNDEEIKKSDELDDESLLEDIVELLKEIIKLWKILVELSDILLKLID
DHT03_variant_ABCD-1	ABCD	A	PEEEKLKELLKELKKVLDRLKKILERNDEEIKKSDELDDESLLEDIVELLKEIIKLWKILVELSDILLKLIS
		B	PVDEIDKEVKKLEEEAKKSQEEVERLKQEVEKASKAGLDHEGDSRIFKKIHDVVTKQIKVIIRLIEVYVRLVEIIL
		C	QKEAIKVYLELLEVHSRVLKALIEQIKLFIELIK
		D	DEDLADKVRKSSEELKKIIKEVEKILRKVDDILYKVKS
Arms
DHT01-4arm-01	ABC	A	DEEEKLRESLEEQKKRVKEIEREHEEIREALKRLQQSVLRQAVRLAKLGDDSEMINRIVKDLAEQAKEATDKREVIKIVKALAELAKNSTDSELVNEIVKQLAEVAKEATDKELVIYIVKILAELAKQSTDSELVNEIVKQLEEVAKEATDKELVEHIEKILEELKKQSTD
		B	SEQERREKAKEEVRELNEEFKEAEKRFRKLQEETKKALEEVEELNQRFQEALTEVAAKKLALEISRVIKTLKESGSSYEEIAEIVARIVAEIVEALKRSGASEKDIATIVAAIISAVIQTLKESGSSYEVIAEIVARIVAEIVEALKRSGTSEDEIAEIVARVISEVIRTLKESGSSYEVIKEIVQRIVEEIVEALKRSGTSEDEINEIVRRVKSEVERTLKESGSS
		C	MSSDEEEARELIERAKEAAERAQEAAERTGDPRVRELARELKRLAQEAAEEVKRDPSSSDVNEALKLIVEAIEAAVRALEAAERTGDPEVRELARELVRLAVEAAEEVQRNPSSSDVNEALKLIVEAIEAAVRALEAAERTGDPEVRELARRMVRAAVRAAEVVQRNPSDEEANEMLKQIVKLAQQAVEMLREAEESGDPEKREKAKQTVEQAIREAELLLLIWEWKRLRERLQELEEQHRELQEELKELREKWKRLKERLERLRLELRLEEMARRARNATDSEQINEIVKQLAEIAKEATDKRAVIKIVKILAELAKKSTDSELVNEIVKQLAEVAKEATDKELVIYIVKILAELAKQSTDSELVNEIVKQLEEVAKEATDKELVEHIEKILEELKKQ…
DHT01-4arm-02	ABC	A	DEEEKLRESLEEQKKRVKEIEREHEEIREALKRLQQSVLRQAVRLAKLGDDSEMINRIVKDLAEQAKEATDKREVIKIVKALAELAKNSTDSELVNEIVKQLAEVAKEATDKELVIYIVKILAELAKQSTDSELVNEIVKQLEEVAKEATDKELVEHIEKILEELKKQSTD
		B	MSSDEEEARELIERAKEAAERAQEAAERTGDPRVRELARELKRLAQEAAEEVKRDPSSSDVNEALKLIVEAIEAAVRALEAAERTGDPEVRELARELVRLAVEAAEEVQRNPSSSDVNRALKLIVRAIEAAVQLLEHAEKSGDPEVRELARELVRRLVEAAEEVQRNPSDEQKNTQLRRLIAKAEVWLLNEEFKEAEKRFRKLQEETKKALEEVEELNQRFEEALEEVERIKRRQK
		C	MSSDEEEARELIERAKEAAERAQEAAERTGDPRVRELARELKRLAQEAAEEVKRDPSSSDVNEALKLIVEAIEAAVRALEAAERTGDPEVRELARELVRLAVEAAEEVQRNPSSSDVNEALKLIVEAIEAAVRALEAAERTGDPEVRELARRMVRAAVRAAEVVQRNPSDEEANEMLKQIVKLAQQAVEMLREAEESGDPEKREKAKQTVEQAIREAELLLLIWEWKRLRERLQELEEQHRELQEELKELREKWKRLKERLERLRLELRLEEMARRARNATDSEQINEIVKQLAEIAKEATDKRAVIKIVKILAELAKKSTDSELVNEIVKQLAEVAKEATDKELVIYIVKILAELAKQSTDSELVNEIVKQLEEVAKEATDKELVEHIEKILEELKKQ…
DHT03_1arm_A21/B/C	ABC	A	SEKEKVEELAQRIREQLPDTELAREAQELADEARKSDDSEALKVVYLALRIVQQLPDTELAREALELAKEAVKSTDSEALKVVYLALRIVQQLPDTELARLALELAKKAVEMTAQEVLEIARAALKAAQAFPNTELAELMLRLAEVAARVMKELERNDEEIKKSDELDDESLLEDIVELLKEIIKLWKILVEVSDVMLKLIS
		B	PVDEIDKEVKKLEEEAKKSQEEVERLKQEVEKASKAGLDHEGDSRIFKKIHDVVTKQIKVILRLIAVYAELVAIIG
		C	KQKEAIKVYLELLEVHSRVLKALIEQIKLFIELIKRPDEDLADKVRKSSEELKKIIKEVEKILRKVDDILYKVKS
DHT03_1arm_A/B21/C	ABC	A	PEEEKLKELLKELKKVLDRLKKILERNDEEIKKSDELDDESLLEDIVELLKEIIKLWKILVELSDILLKLIS
		B	SEKEKVEELAQRIREQLPDTELAREAQELADEARKSDDSEALKVVYLALRIVQQLPDTELAREALELAKEAVKSTDSEQLEVVRLALEIVQLAPDTRLARAALKLAKEAVKSTDQEELKKVKAILRVASEVLKLEEEAKKSQEEVERLKQEVEKASKAGLDHEGDSRIFKKIHDVVTKQIKVIIRLIEVYVRLVEIIL
		C	KQKEAIKVYLELLEVHSRVLKALIEQIKLFIELIMEPDEDLADKVRKSSEELKKIIKEVEKILRKVDDILEKVKS
DHT03_2arm_A21/B21/C long	ABC	A	SEKEKVEELAQRIREQLPDTELAREAQELADEARKSDDSEALKVVYLALRIVQQLPDTELAREALELAKEAVKSTDSEALKVVELALKIVQQLPDTELAKEALKLAKEAVKSTDSEALKVVELALEIVQQLPDTELAKEALELAEEAVKSTDSEALKVVKLALEIVQQLPDTELAREALELAKEAVKSTDSEALKVVYLALRIVQQLPDTELARLALELAKKAVEMTAQEVLEIARAALKAAQAFPNTELAELMLRLAEVAARVMKELERNDEEIKKSDELDDESLLEDIVELLKEIIKLWKILVEVSDVMLKLIS
		B	SEKEKVEELAQRIREQLPDTELAREAQELADEARKSDDSEALKVVYLALRIVQQLPDTELAREALELAKEAVKSTDSEALKVVELALKIVQQLPDTELAKEALELAKEAVKSTDSEALKVVELALEIVQQLPDTELAKEALKLAKEAVKSTDSEALKVVYLALRIVQQLPDTELAREALELAKEAVKSTDSEQLEVVRLALEIVQLAPDTRLARAALKLAKEAVKSTDQEELKKVKAILRVASEVLKLEEEAKKSQEEVERLKQEVEKASKAGLDHEGDSRIFKKIHDVVTKQIKVILRLIAVYAELVAIIG
		C	KQKEAIKVYLELLEVHSRVLKALIEQIKLFIELIMEPDEDLADKVRKSSEELKKIIKEVEKILRKVDDILEKVKS
DHT03_2arm_A21/Bt18/C	ABC	A	SEKEKVEELAQRIREQLPDTELAREAQELADEARKSDDSEALKVVYLALRIVQQLPDTELAREALELAKEAVKSTDSEALKVVYLALRIVQQLPDTELARLALELAKKAVEMTAQEVLEIAKAALKAAQAFPNTELAELMLRLAEVAARVMKELERNDEEIKKSDELDDESLLEDIVELLKEIIKLWKILVEVSDVMLKLIS
		B	TEEKIAKEISRIAEESKKRIEELARKADNKTTETEVDKAIEKIAKLAREAIKRIEDLAKNLASEEFMARAISAIAELAKKAIEAIYRLADNHTTDTFMAKAIEAIAELAKEAIKAIADLAKNHTTEEFMARAISAIAELAKKAIEAIYRLADNHTTDTFMAKAIEAIAELAKEAIKAIADLAKNHTTEEFMAKAISAIMELAVKAILAIARLASNHTSQTYREKAREAVEKIARTAEKAIEDLAKNITTEEYKERAKKARAIVRVMAEVAKLLIEAVESQEEVERLKQEVEKASKAGLDHEGDSRIFKKIHDVVTKQIKVIIRLIAVYAELVAIIG
		C	KQKEAIKVYLELLEVHSRVLKALIEQILLFIELIVRPDEDLADKVRKSSEELKKIIKEVEKILRKVDDILYKVKS
DHT03_2arm_A21/B14/C	ABC	A	SEKEKVEELAQRIREQLPDTELAREAQELADEARKSDDSEALKVVYLALRIVQQLPDTELAREALELAKEAVKSTDSEALKVVYLALRIVQQLPDTELARLALELAKKAVEMTAQEVLAIAKAALKAAQAFPNTELAELMLRLAEVAARVMKELERNDEEIKKSDELDDESLLEDIVELLKEIIKLWKILVEVSDVMLKLIS
		B	SEEVNERVKQLAEKAKEATDKEEVIEIVKELAELAKQSTDSELVNEIVKQLAEVAKEATDKELVIYIVKILAELAKQSTDSELVNEIVKQLAEVAKEATDKELVKYIAEILDELAKQSTDDELRKEIIKQMLEVAAEAKDKELIEDLVKIMVDMLEELAKSSQEEVERLKQEVEKASKAGLDHEGDSRIFKKIHDVVTKQIKIIILLIAVYAMLVAAIG
		C	KQKEAIKVYLELLEVHSRVLKALIEQIKLFIELIKRPDEDLADKVRKSSEELKKIIKEVEKILRKVDDILYKVKS
DHT03_2arm_A21/B62/C	ABC	A	SEKEKVEELAQRIREQLPDTELAREAQELADEARKSDDSEALKVVYLALRIVQQLPDTELAREALELAKEAVKSTDSEALKVVYLALRIVQQLPDTELARLALELAKKAVEMTAQEVLEIAKAALKAAQAFPNTELAELMLRLAEVAARVMKELERNDEEIKKSDELDDESLLEDIVELLKEIIKLWKILVEVSDVMLKLIS
		B	NDEKRKRAEKALQRAQEAEKKGDVEEAVRAAQEAVRAAKESGDNDVLRKVAEQALRIAKEAEKQGNVEVAVKAARVAVEAAKQAGDNDVLRKVAEQALRIAKEAEKQGNAEVAAKAAKVAAEAAAQAGDDDVLKKVIEVANRIAKVANKLGDIKTAVEALEIAAEASQVMVELLKQEVEKASKAGLDHEGDSRIFKKIHEVVTIQIKIIIILIAVYALLVAIIG
		C	KQKEAIKVYLELLEVHSRVLKALIEQIKLFIELIKRPDEDLADKVRKSSEELKKIIKEVEKILRKVDDILYKVKS
DHT03_2arm_A21/B21/C	ABC	A	SEKEKVEELAQRIREQLPDTELAREAQELADEARKSDDSEALKVVYLALRIVQQLPDTELAREALELAKEAVKSTDSEALKVVYLALRIVQQLPDTELARLALELAKKAVEMTAQEVLAIAKAALKAAQAFPNTELAELMLRLAEVAARVMKELERNDEEIKKSDELDDASLLADIVRLLAEIIKLWKILVEVSDVMLKLIS
		B	SEKEKVEELAQRIREQLPDTELAREAQELADEARKSDDSEALKVVYLALRIVQQLPDTELAREALELAKEAVKSTDSEQLEVVRLALEIVQLAPDTRLARAALKLAKEAVKSTDQEELKKVKAILRVASEVLKLEEEAKKSQEEVERLKQEVEKASKAGLDHEGDSRIFKKIHDVVTKQIKVILRLIAVYAELVAIIG
		C	KQKEAIKVYLELLEVHSRVLKALIEQIKLFIELIMEPDEDLADKVRKSSEELKKIIKEVEKILRKVELKLRIDKARKLVRERPGSNLAKKALEEMLRAAEEAAKLPDPEALKQAVKAAEEVVREQPGSNLAKKALEIILRAAEELAKLPDPEALKEAVKAAEKVVREQPGSELAKKALEIIERAAEELKKSPDPEAQKEAKKAEQKVREERPG
DHT03_3arm_A21/B21/C53	ABC	A	SEKEKVEELAQRIREQLPDTELAREAQELADEARKSDDSEALKVVYLALRIVQQLPDTELAREALELAKEAVKSTDSEALKVVYLALRIVQQLPDTELARLALELAKKAVEMTAQEVLAIAKAALKAAQAFPNTELAELMLRLAEVAARVMKELERNDEEIKKSDELDDASLLADIVRLLAEIIKLWKILVEVSDVMLKLIS
		B	SEKEKVEELAQRIREQLPDTELAREAQELADEARKSDDSEALKVVYLALRIVQQLPDTELAREALELAKEAVKSTDSEQLEVVRLALEIVQLAPDTRLARAALKLAKEAVKSTDQEELKKVKAILRVASEVLKLEEEAKKSQEEVERLKQEVEKASKAGLDHEGDSRIFKKIHDVVTKQIKVILRLIAVYAELVAIIG
		C	KQKEAIKVYLELLEVHSRVLKALIEQIKLFIELIMEPDEDLADKVRKSSEELKKIIKEVEKILRKVELKLRIDKARKLVRERPGSNLAKKALEEMLRAAEEAAKLPDPEALKQAVKAAEEVVREQPGSNLAKKALEIILRAAEELAKLPDPEALKEAVKAAEKVVREQPGSELAKKALEIIERAAEELKKSPDPEAQKEAKKAEQKVREERPG
DHT03_3arm_A21/B21/C59	ABC	A	SEKEKVEELAQRIREQLPDTELAREAQELADEARKSDDSEALKVVYLALRIVQQLPDTELAREALELAKEAVKSTDSEALKVVYLALRIVQQLPDTELARLALELAKKAVEMTAQEVLAIAKAALKAAQAFPNTELAELMLRLAEVAARVMKELERNDEEIKKSDELDDASLLADIVRLLAEIIKLWKILVEVSDVMLKLIS
		B	SEKEKVEELAQRIREQLPDTELAREAQELADEARKSDDSEALKVVYLALRIVQQLPDTELAREALELAKEAVKSTDSEQLEVVRLALEIVQLAPDTRLARAALKLAKEAVKSTDQEELKKVKAILRVASEVLKLEEEAKKSQEEVERLKQEVEKASKAGLDHEGDSRIFKKIHDVVTKQIKVILRLIAVYAELVAIIG
		C	KQKEAIKVYLELLEVHSRVLKALIEQIKLFIELIMEPDEDLADKVRKSSEELKKIIKEVEKILKKVRKILIRLKARRVEKEAKELAKELDSEEAKKVVERIKEAAEAAERAAEQGKDEVAELALKVLREAIELAKENRSEEALKVVLEIARAALAAAQAAEEGKTEVAKLALKVLEEAIELAKENRSEEALKVVLEIARAALAAAQAAEEGKSDEARDALRRLEEAIEEAKENRSKESLEKVREEAKEAEQQAEDAREGK
DHT03_3arm_A21/B21/C62	ABC	A	SEKEKVEELAQRIREQLPDTELAREAQELADEARKSDDSEALKVVYLALRIVQQLPDTELAREALELAKEAVKSTDSEALKVVYLALRIVQQLPDTELARLALELAKKAVEMTAQEVLAIAKAALKAAQAFPNTELAELMLRLAEVAARVMKELERNDEEIKKSDELDDASLLADIVRLLAEIIKLWKILVEVSDVMLKLIS
		B	SEKEKVEELAQRIREQLPDTELAREAQELADEARKSDDSEALKVVYLALRIVQQLPDTELAREALELAKEAVKSTDSEQLEVVRLALEIVQLAPDTRLARAALKLAKEAVKSTDQEELKKVKAILRVASEVLKLEEEAKKSQEEVERLKQEVEKASKAGLDHEGDSRIFKKIHDVVTKQIKVILRLIAVYAELVAIIG
		C	KQKEAIKVYLELLEVHSRVLKALIEQIKLFIELIMEPDEDLADKVRKSSEELKKIIKEVEKILKKVSQIVAELALKRAREAEKKGDVEEAVRAAQKAVKAAKDAGDNDMLRKVAEVALRIAKEAEKQGNVEVAVKAARVAVEAAKQAGDNDVLRKVAEQALRIAKEAEKQGNVEVAVKAARVAVEAAKQAGDQDVLRKVSEQAERISKEAKKQGNSEVSEEARKVADEAKKQTGD
DHT03_3arm_A21/B21/C82	ABC	A	SEKEKVEELAQRIREQLPDTELAREAQELADEARKSDDSEALKVVYLALRIVQQLPDTELAREALELAKEAVKSTDSEALKVVYLALRIVQQLPDTELARLALELAKKAVEMTAQEVLAIAKAALKAAQAFPNTELAELMLRLAEVAARVMKELERNDEEIKKSDELDDASLLADIVRLLAEIIKLWKILVEVSDVMLKLIS
		B	SEKEKVEELAQRIREQLPDTELAREAQELADEARKSDDSEALKVVYLALRIVQQLPDTELAREALELAKEAVKSTDSEQLEVVRLALEIVQLAPDTRLARAALKLAKEAVKSTDQEELKKVKAILRVASEVLKLEEEAKKSQEEVERLKQEVEKASKAGLDHEGDSRIFKKIHDVVTKQIKVILRLIAVYAELVAIIG
		C	KQKEAIKVYLELLEVHSRVLKALIEQIKLFIELIMEPDEDLADKVRKSSEELKKIIEEVKQILRLVEAELMRQKAEEAIKKARKTGDPELLRKALELLEEAVRIVEEAIKKDPDDDEAVELAVRLARMLKKVAEELQERAKKTGDPELLKLALRALEVAVRAVELAIKSNPDNDEAVETAVRLARELKKVAEELQERAKKTGDPELLKLALRALEVAVRAVELAIKSNPDNEEAVETAKRLAEELRKVAELLEERAKETGDPELQELAKRAKEVADRARELAKKSNPNN
DHT05_1arm_A62/B/C	ABC	A	NDEKRKRAEKALQRAQEAEKKGDVEEAVRAAQEAVRAAKESGDNDVLRKVAEQALRIAKEAEKQGNVEVAVKAARVAVEAAKQAGDNDVLRKVAEQALRIAKEAEKQGNVKVAADAVKVAVEAATQAGDQDVLRKASEQAKKVAKEAKKKGDHKVAVKATTLAVKAEFAAIQEEIKKLEEEAKKAEKGNGKEEIKELLLRLSELLARSLQLLAQQIEAIAKLIRG
		B	SEVEKRLLEIHRRVAESHRILVEVHEALIEALRGNSEEAKEKLKELVKELEKIIKEEEELLKELEKIVEEAS
		C	PDEEELEKLLRKIRELIKEIEEVIKEYQKLKERGDGGEKEEKELIQANLRLLKLHTRLLKLYLELLKLIIKQG
DHT05_1arm_A/B/C62	ABC	A	PEEKKEIKRTTEEVKEEFRKIQEEIKKLEEEAKKAEKGNGKEEIKELLLRLSELLARSLQLLAQQIEAIAKLIRG
		B	SEVEKRLLEIHRRVAESHRILVEVHEALIEALRGNSEEAKEKLKELVKELEKIIKEEEELLKELEKIVEEAS
		C	NDEKRKRAEKALQRAQEAEKKGDVEEAVRAAQEAVRAAKESGDNDVLRKVAEQALRIAKEAEKQGNVEVAVKAARVAVEAAKQAGDNDVLRKVAEQALRIAEEALKQGNTEVAKKANRVAREAAKQAGDQDVLRKVEKMELKIRLAELLRKIRELIKEIEEVIKEYQKLKERGDGGEKEEKELIQANLRLLKLHTRLLKLYLELLKLIIRMG
DHT05_2arm_A62/B14/C	ABC	A	NDEKRKRAEKALQRAQEAEKKGDVEEAVRAAQEAVRAAKESGDNDVLRKVAEQALRIAKEAEKQGNVEVAVKAARVAVEAAKQAGDNDVLRKVAEQALRIAKEAEKQGNVKVAADAVKVAVEAATQAGDQDVLRKASEQAKKVAKEAKKKGDHKVAVKATTLAVKAEFAAIQEEIKKLEEEAKKAEKGNGKEEIKELLLRLSELLARSLQLLAQQIEAIAKLIRG
		B	SEVEKRLLEIHREVAESHRILVEVHEALIEALRGNSEEAKEKLKELVKKLEKIIKEEEELLKKLEKIVVQALAKAAKQATDSRQVNEIVKQLAEIAKEATDKRLVIEIVKILAELAKQSTDSELVNEIVKQLAEVAKEATDKELVIYIVKILAELAKQSTDSELVNEIVKQLEEVAKEATDKELVEHIEKILEELKKQSTD
		C	PDEEELEKLLRKIRELIKEIEEVIKEYQELKERGDGGEKEEEELIQANLRLLKLHTRLLKLYLELLKLIIKQG
DHT05_2arm_A62/B14(2)-LHD101B14/C	ABC	A	NDEKRKRAEKALQRAQEAEKKGDVEEAVRAAQEAVRAAKESGDNDVLRKVAEQALRIAKEAEKQGNVEVAVKAARVAVEAAKQAGDNDVLRKVAEQALRIAKEAEKQGNVKVAADAVKVAVEAATQAGDQDVLRKASEQAKKVAKEAKKKGDHKVAVKATTLAVKAEFAAIQEEIKKLEEEAKKAEKGNGKEEIKELLLRLSELLARSLQLLAQQIEAIAKLIRG
		B	SETEKRLLEIHRRVAESHRILVEVHEALIEALRGNSEEAKEKLKELVKKLEKIIREEEKLTVELAAKVAKSADDSEKVNEIVKTLAEIAKEATDKEQVIRIVKILAELAKQSTDSELVNEIVKQLAEVAKEATDKELVIYIVDILLKLAEQADDDELVEEIRKQLEEVAKEATDKELVEIIKAVIVLLVIISVVARMGVTMEIHKSGREVKVVIKGLHESQQEQLLEAVLRAAEEAGVRVRIRFKGDTVTIVVRG
		C	PDEEELEKLLRKIRELIKEIEEVIKEYQELKERGDGGEKEEKELIQANLRLLKLHTELLKLYLELLKLIIKQG
DHT05_3arm_A62/B71/C62	ABC	A	NDEKRKRAEKALQRAQEAEKKGDVEEAVRAAQEAVRAAKESGDNDVLRKVAEQALRIAEEAEKQGNVEVAVKAARVAVEAAKQAGDNDVLRKVAEQALRIAEEAEKQGNVKVAADAVEVAVEAATQAGDQDVLRKASEQAKKVAKEAKKKGDHKVAVKATTLAVKAEFAAIQEEIKKLEEEAKKAEKGNGKEEIKELLLELSELLARSLQLLAQQIEAIAKLIRG
		B	SEVEKRLLEIHRQVAESHRILVEVHEALIEALRGNSEEAKEKLKELVKKLEKIIRQEELLLQLLEALVKALQAKKEGDPELVLEAAKDALRVAEQAAKEGDKEMFKQAAELALWLAKQLVEVASKEGDPELVLEAAKVALRVAELAAKNGDKEVFKKAAESALEVAKRLVEVASKEGDPELVEEAAKVAEEVRKLAKKQGDEEVYEKARETAREVKEELKRVREEK
		C	NDEKRKRAEKALQRAQEAEKKGDVEEAVRAAEEAVRAAKESGDNDVLRKVAEQALRIAKEAEKQGNVEVAVKAARVAVEAAKQAGDNDVLRKVAEQALRIAEEALKQGNTEVAKEANRVAREAAKQAGDQDVLRKVEKMEEKIELAELLEKIRELIKEIEEVIKEYQKLKERGDGGEKEEKELIQANLRLLKLHTELLKLYLELLKLIIRQG
Cyclic oligomers
C2-DHT01-01	A2B2	A	DEEEKLRESLEEQKKRVKEIEREHEEIREALKRLQQSVLRQAVRLAKLGDDSEMIRRIVKDLMQQAIEATDEREVEKIKKAAEELSKNSTDEDLKKQIKAVQELVKAVETVREAKKQGDPKKVLKAAEIAMEVATWAAERNDEMIFKLAAKMAKEVAERLKEVAKKENDSALELAAEAIKAAVEALEAALRTGDPRVRELAKELVRLAKEAAEEATRDSKDSDKNEALKLIVEAIKAAVRALEAAERTGDPEVRELARELVRLAVEAAEEVLRNPSSSDVNRALKLIVRAIEAAVQLLEHAEKSGDPEVRELARELVRRLVEAAEEVQRNPSDEQKNTQLRRLIAKAEVWLLNEEFKEAEKRFRKLQEETKKALEEVEELNQRFEEALEEVERIKRRQK
		B	MSSDEEEARELIERAKEAAERAQEAAERTGDPRVRELARELKRLAQEAAEEVKRDPSSSDVNEALKLIVEAIEAAVRALEAAERTGDPEVRELARELVRLAVEAAEEVQRNPSSSDVNEALKLIVEAIEAAVRALEAAERTGDPEVRELARRMVRAAVRAAEVVQRNPSDEEANEMLKQIVKLAQQAVEMLREAEESGDPEKREKAKQTVEQAIREAELLLLIWEWKRLRERLQELEEQHRELQEELKELREKWKRLKERLERLRLELRLEEMARRARNATDSEQINEIVKQLAEIAKEATDKRAVIKIVKILAELAKKSTDSELVNEIVKQLAEVAKEATDKELVIYIVKILAELAKQSTDSELVNEIVKQLEEVAKEATDKELVEHIEKILEELKKQ…
C2-DHT01-02	A2B2	A	MSSDEEEARELIERAKEAAERAQEAAERTGDPRVRELARELKRLAQEAAEEVKRDPSSSDVNEALKLIVEAIEAAVRALEAAERTGDPEVRELARELVRLAVEAAEEVQRNPSSSDVNEALKLIVEAIEAAVRALEAAERTGDPEVRELARRMVRAAVRAAEVVQRNPSDEEANEMLKQIVKLAQQAVEMLREAEESGDPEKREKAKQTVEQAIREAELLLLIWEWKRLRERLQELEEQHRELQEELKELREKWKRLKERLERLRLELRLEEMARRARNATDSEQINEIVKQLAEIAKEATDKRAVIKIVKILAELAKKSTDSELVNEIVKQLAEVAKEATDKELVIYIVKILAELAKQSTDSELVNEIVKQLEEVAKEATDKELVEHIEKILEELKKQ…
		B	DEEEKLRESLEEQKKRVKEIEREHEEIREALKRLQQSVLRQAVRLAKLGDDSEMIQRIVEDLARQAMEATDDREVEKIEKALDELAKNSTDEELKKVIKVAKTLVRVAKLVKEAEELLRQAKEKGSEEDLEKALRTAEEAAREAKKVLEEAEKAQIAEAALLAVELVVRVAELLLRIAKESGSEEALERALRVAEEAARLAKRVLELAEKQGDPEVALRAVELVVRVAELLLRIAKESGSSEALTRAWRVAIEAFQLAVRVLKLAQKQNDSEVARRATELMKRVAELMERIARESGSSAFKAAAEALEAAARTNDKEVVDLARELARLAIEALEEVERNSKSSDVNRALKLILRAIKAAVQLLEHAEKSGDPEVRELARELVRRLVEAAEEVQRNPSDE…
C2-DHT01-03	A2B2	A	MGDEEEKLRESLEEQKKRVKEIEREHEEIREALKRLQQSVLRQAVRLAKLGDDSRMIASIIRDLVKQALRATDEREQKKIKKALEELAQNATDEALKLLIEAAKSLLRAAEASERGDEEEFRKAAEKALELAKRLVEIAKKQSLPEFVLAAAEIALAVAELAAKNNDSEVLEKALRSAAEVAQRLLEVAEKENNQELVEEAAKILKRALEIVEKAAKKLKERNDQSSDVNRALTLIRRAQEAADQLLEHARKSGDPEVWELAIRLVARLVEAAAKVAANMSDEQQNTQLRRLIAKAEVWLLNEEFKEAEKRFRKLQEETKKALEEVEELNQRFEEALEEVERIKRRQKGGSGWSHPQFEK
		B	MSSDEEEARELIERAKEAAERAQEAAERTGDPRVRELARELKRLAQEAAEEVKRDPSSSDVNEALKLIVEAIEAAVRALEAAERTGDPEVRELARELVRLAVEAAEEVQRNPSSSDVNEALKLIVEAIEAAVRALEAAERTGDPEVRELARRMVRAAVRAAEVVQRNPSDEEANEMLKQIVKLAQQAVEMLREAEESGDPEKREKAKQTVEQAIREAELLLLIWEWKRLRERLQELEEQHRELQEELKELREKWKRLKERLERLRLELRLEEMARRARNATDSEQINEIVKQLAEIAKEATDKRAVIKIVKILAELAKKSTDSELVNEIVKQLAEVAKEATDKELVIYIVKILAELAKQSTDSELVNEIVKQLEEVAKEATDKELVEHIEKILEELKKQ…
C2-DHT01-04	A2B2	A	DEEEKLRESLEEQKKRVKEIEREHEEIREALKRLQQSVLRQAVRLAKLGDDSEMINRIVKDLAEQAKEATDKREVIKIVKALAELAKNSTDRELINEIAKQLAEVAKEATDEELQRYIAKILIELAEQAIKEAERSLREGNPEKAREDVRLALELVRLLLEIAQALNLLEVLEEAARLAFEVARVAKEVGSPETARQARETAERLLEWAMKMIEEKAKKEKDRNDQSSDVNEAAKLIREAAEAAQRAREAASRTGDPEVKDLAWRMVEAALKAAAVVATNPSDEEANEMLKQIVKLAQQAVEMLREAEESGDPEKREKAKQTVEQAIREAELLLLIWEWKRLRERLQELEEQHRELQEELKELREKWKRLKERLERLRLELRLEEMARRARNATDSEQI…
		B	MSSDEEEARELIERAKEAAERAQEAAERTGDPRVRELARELKRLAQEAAEEVKRDPSSSDVNEALKLIVEAIEAAVRALEAAERTGDPEVRELARELVRLAVEAAEEVQRNPSSSDVNRALKLIVRAIEAAVQLLEHAEKSGDPEVRELARELVRRLVEAAEEVQRNPSDEQKNTQLRRLIAKAEVWLLNEEFKEAEKRFRKLQEETKKALEEVEELNQRFEEALEEVERIKRRQK
C3-DHT03-01	A3B3C3	A	TTNFHLINGSEEARQLIQKAVEAISKKEGTEVHFEKSDGTLEIRVKNLHPRQEDLIKKFIEALLLALVAKGELEQAEKEGDAEVALRAVEKVVRVAELLLRLAKEAGSEEALKAALEIAEQAARLAKRVLELAEKQGDAEVALKAVLLVVIVAALLVKIAKESGSEEAKERATRVAREASRLADRVEELARKQNNEDVTLAAKVLKLAADIIAQLMNTELAEEAAQLATEALKATDREQLEVVRLALEIVQLAPDTRLARAALKLAKEAVKSTDQEELKKVKAILRVASEVLKLEEEAKKSQEEVERLKQEVEKASKAGLDHEGDSRIFKKIHDVVTKQIKVILRLIAVYAELVAIIG
		B	NTHFIVVHGGEEARQLAETAVREISKKEGTEVRFEKKDGLLSIEVKNLSEELQRLIQELLQLLVRLAALLEAVRAVEEAIKRNPDNDEAVETAVRLARELKKVAELLQELAKKAGVPAILRGALLALEVAVRAVELAIKSNPDNDEAVETAVRLAVVKLALEIVQQLPDTELAREALELAKEAVKSTDSEALKVVYLALRIVQQLPDTELARLALELAKKAVEMTAQEVLEIARAALKAAQAFPNTELAELMLRLAEVAARVMKELERNDEEIKKSDELDDESLLEDIVELLKEIIKLWKILVEVSDVMLKLIS
		C	KQKEAIKVYLELLEVHSRVLKALIEQIKLFIELIMEPDEDLADKVRKSSEELKKIIKEVEKILRKVDDILEKVKS
C3-DHT03-02	A3B3C3	A	SSIFLLSNVDESARQLAEELVREISKKEGTEVRFEKDDGFLTIEVKNLSEERLREIARALQLIVDVANAERVVRERPGSNLAKKALEIILRAAEELAKLTLEASLKAAQIAAELVVREQPGSNLAEKAKTIILQARAAELAIRIEEQLKDTELAKEAKELATEAIKAQDKEALKVVELALKIVQQLPDTELAKEALKLAKEAVKSTDSEALKVVELALEIVQQLPDTELAKEALELAEEAVKSTDSEALKVVKLALEIVQQLPDTELAREALELAKEAVKSTDSEALKVVYLALRIVQQLPDTELARLALELAKKAVEMTAQEVLEIARAALKAAQAFPNTELAELMLRLAEVAARVMKELERNDEEIKKSDELDDESLLEDIVELLKEIIKLWKILVE…
		B	TWQWVLINISEEARQLIEKAVRAISKKEGTEVHFEKDDGVLHIRVKNLHEKRAREIHKVAKLILEVAAAERIVRERPGSNLAKKALEIILRAAEELAKADVDAALEAAVRAAEKVVREQPGSNLAKKALEIILRAAEELAKLPDPEALKEAVKAAEKVVREQPNSELAKKAREIIKRAAEELAKSPDKEAIQEAATALAILIELILSNTELAREAKELATEARKATDSEAAKVVFLALFIVVQLPDTELAKEALELAKEAVKSTDSEALKVVELALEIVQQLPDTELAKEALKLAKEAVKSTDSEALKVVYLALRIVQQLPDTELAREALELAKEAVKSTDSEQLEVVRLALEIVQLAPDTRLARAALKLAKEAVKSTDQEELKKVKAILRVASEVLKL…
		C	KQKEAIKVYLELLEVHSRVLKALIEQIKLFIELIMEPDEDLADKVRKSSEELKKIIKEVEKILRKVDDILEKVKS
C4-DHT03-01	A4B4C4	A	MGNTHFIVVHGGEEARQLAETAVREISKKEGTEVRFEKKDGLLSIEVKNLSEELQRLIQELLQLLVRLAALLEAVRAVEEAIKRNPDNDEAVETAVRLARELKKVAELLQELAKKAGVPAILRGALLALLVAARAVALAALANSKNDEAREALKRLAEELKKVAKELKERAKKTKDSELERLALAAELMALAAEIVAQLANTELAREALELATEAIKASDDEALRVVKLALRIVQQLPDTELARLALELAKKAVEMTAQEVLEIARAALKAAQAFPNTELAELMLRLAEVAARVMKELERNDEEIKKSDELDDESLLEDIVELLKEIIKLWKILVEVSDVMLKLIS
		B	MGTTNFHLINGSEEARQLIQKAVEAISKKEGTEVHFEKSDGTLEIRVKNLHPRQEDLIKKFIEALLLALVAKGELEQAEKEGDAEVALRAVEKVVRVAELLLRLAKEAGSEEALKAALEIAEQAARLAARVFTLAVKQNDSDVAKRAVELIKRVAELLKRIAKESGSEEAKERAEKVEKAAEVAEIAARILDQLSNTELAKEALKLASEALKSDIKEALEVVRLALRIVQQLPDTELAREALELAKEAVKSTDSEQLEVVRLALEIVQLAPDTRLARAALKLAKEAVKSTDQEELKKVKAILRVASEVLKLEEEAKKSQEEVERLKQEVEKASKAGLDHEGDSRIFKKIHDVVTKQIKVILRLIAVYAELVAIIG
		C	KQKEAIKVYLELLEVHSRVLKALIEQIKLFIELIMEPDEDLADKVRKSSEELKKIIKEVEKILRKVDDILEKVKS
C4-DHT03-02	A4B4C4	A	MGNTHFIVVHGGEEARQLAETAVREISKKEGTEVRFEKKDGLLSIEVKNLSEELQRLIQELLQLLVRLAALLEAVRAVEEAIKRNPDNDEAVETAVRLARELKKVAELLQELAKKAGVPAILRGALLALEVAVRAVELAIKSNPDNDEAVETAVRLARELLKVAAELAERAAKTKDEELIKLAQRAIEVAQRAVELAKKSNKDNEEAEKTRLALEAMELALQIFRQLKNTELAREAIELATEAAKATDSEALKVVKLALKIVQQLPDTELAKEALELAKEAVKSTDSEALKVVELALEIVQQLPDTELAKEALKLAKEAVKSTDSEALKVVYLALRIVQQLPDTELAREALELAKEAVKSTDSEQLEVVRLALEIVQLAPDTRLARAALKLAKEAVKST…
		B	MGTTNFHLINGSEEARQIIEKIVEEVARKAGTEVHFEKSDGTLEIRVKNLHEELERRIKKAIEAALAAQIAKKLAEQIERQLSNTELAKEAKKLATEAEKARDSEAVQVVLLALEIVQQLPDTELAKEALELAEEAVKSTDSEALKVVKLALEIVQQLPDTELAREALELAKEAVKSTDSEALKVVYLALRIVQQLPDTELARLALELAKKAVEMTAQEVLEIARAALKAAQAFPNTELAELMLRLAEVAARVMKELERNDEEIKKSDELDDESLLEDIVELLKEIIKLWKILVEVSDVMLKLIS
		C	KQKEAIKVYLELLEVHSRVLKALIEQIKLFIELIMEPDEDLADKVRKSSEELKKIIKEVEKILRKVDDILEKVKS
C3-DHT03-01-DHR82	A3B3C3	A	TTNFHLINGSEEARQLIQKAVEAISKKEGTEVHFEKSDGTLEIRVKNLHPRQEDLIKKFIEALLLALVAKGELEQAEKEGDAEVALRAVEKVVRVAELLLRLAKEAGSEEALKAALEIAEQAARLAKRVLELAEKQGDAEVALKAVLLVVIVAALLVKIAKESGSEEAKERATRVAREASRLADRVEELARKQNNEDVTLAAKVLKLAADIIAQLMNTELAEEAAQLATEALKATDREQLEVVRLALEIVQLAPDTRLARAALKLAKEAVKSTDQEELKKVKAILRVASEVLKLEEEAKKSQEEVERLKQEVEKASKAGLDHEGDSRIFKKIHDVVTKQIKVILRLIAVYAELVAIIG
		B	NTHFIVVHGGEEARQLAETAVREISKKEGTEVRFEKKDGLLSIEVKNLSEELQRLIQELLQLLVRLAALLEAVRAVEEAIKRNPDNDEAVETAVRLARELKKVAELLQELAKKAGVPAILRGALLALEVAVRAVELAIKSNPDNDEAVETAVRLAVVKLALEIVQQLPDTELAREALELAKEAVKSTDSEALKVVYLALRIVQQLPDTELARLALELAKKAVEMTAQEVLEIARAALKAAQAFPNTELAELMLRLAEVAARVMKELERNDEEIKKSDELDDESLLEDIVELLKEIIKLWKILVEVSDVMLKLIS
		C	KQKEAIKVYLELLEVHSRVLKALIEQIKLFIELIMEPDEDLADKVRKSSEELKKIIEEVKQILRLVEAELMRQKAEEAIKKARKTGDPELLRKALELLEEAVRIVEEAIKKDPDDDEAVELAVRLARMLKKVAEELQERAKKTGDPELLKLALRALEVAVRAVELAIKSNPDNDEAVETAVRLARELKKVAEELQERAKKTGDPELLKLALRALEVAVRAVELAIKSNPDNEEAVETAKRLAEELRKVAELLEERAKETGDPELQELAKRAKEVADRARELAKKSNPNN
C4-DHT03-01-DHR82	A4B4C4	A	MGNTHFIVVHGGEEARQLAETAVREISKKEGTEVRFEKKDGLLSIEVKNLSEELQRLIQELLQLLVRLAALLEAVRAVEEAIKRNPDNDEAVETAVRLARELKKVAELLQELAKKAGVPAILRGALLALLVAARAVALAALANSKNDEAREALKRLAEELKKVAKELKERAKKTKDSELERLALAAELMALAAEIVAQLANTELAREALELATEAIKASDDEALRVVKLALRIVQQLPDTELARLALELAKKAVEMTAQEVLEIARAALKAAQAFPNTELAELMLRLAEVAARVMKELERNDEEIKKSDELDDESLLEDIVELLKEIIKLWKILVEVSDVMLKLIS
		B	MGTTNFHLINGSEEARQLIQKAVEAISKKEGTEVHFEKSDGTLEIRVKNLHPRQEDLIKKFIEALLLALVAKGELEQAEKEGDAEVALRAVEKVVRVAELLLRLAKEAGSEEALKAALEIAEQAARLAARVFTLAVKQNDSDVAKRAVELIKRVAELLKRIAKESGSEEAKERAEKVEKAAEVAEIAARILDQLSNTELAKEALKLASEALKSDIKEALEVVRLALRIVQQLPDTELAREALELAKEAVKSTDSEQLEVVRLALEIVQLAPDTRLARAALKLAKEAVKSTDQEELKKVKAILRVASEVLKLEEEAKKSQEEVERLKQEVEKASKAGLDHEGDSRIFKKIHDVVTKQIKVILRLIAVYAELVAIIG
		C	KQKEAIKVYLELLEVHSRVLKALIEQIKLFIELIMEPDEDLADKVRKSSEELKKIIEEVKQILRLVEAELMRQKAEEAIKKARKTGDPELLRKALELLEEAVRIVEEAIKKDPDDDEAVELAVRLARMLKKVAEELQERAKKTGDPELLKLALRALEVAVRAVELAIKSNPDNDEAVETAVRLARELKKVAEELQERAKKTGDPELLKLALRALEVAVRAVELAIKSNPDNEEAVETAKRLAEELRKVAELLEERAKETGDPELQELAKRAKEVADRARELAKKSNPNN

## Sheet: Co-expressed setup
Design name	Oligomeric state	Chain	Tags	Co-expressed setup		Note: Nterm EHEE-thrombin tag is optional, was intended to be used as a size differentiator but not necessary
DHT01	ABC	A	Nterm His-tev	C-(RBS)-B-(RBS)-A
		B	Nterm StrepII-tev
		C	n/a
DHT02	ABC	A	n/a	B-(RBS)-A-(RBS) -C
		B	Nterm EHEE-thrombin
		C	Nterm His-thrombin
DHT03	ABC	A	Nterm His-thrombin	B-(RBS)-C-(RBS)-A
		B	Nterm EHEE-thrombin
		C	n/a
DHT04	ABC	A	Nterm EHEE-thrombin	A-(RBS)-B-(RBS)-C
		B	n/a
		C	Nterm His-thrombin
DHT05	ABC	A	n/a	A-(RBS)-B-(RBS)-C
		B	n/a
		C	Nterm His-thrombin
DHT06	ABC	A	Nterm His-thrombin	C-(RBS)-B-(RBS)-A
		B	Nterm EHEE-thrombin
		C	n/a
DHT07	ABC	A	n/a	C-(RBS)-A-(RBS)-B
		B	Nterm His-thrombin
		C	n/a
DHT08	ABC	A	n/a	A-(RBS)-B-(RBS)-C
		B	n/a
		C	Nterm His-thrombin
DHT09	ABC	A	n/a	A-(RBS)-C-(RBS)-B
		B	Nterm His-thrombin
		C	n/a
DHT10	ABC	A	n/a	A-(RBS)-B-(RBS)-C
		B	n/a
		C	Nterm His-thrombin
DHT03 variants
DHT03_variant_AB-1	AB	A	n/a	A-(RBS)-B
		B	Nterm His-thrombin
DHT03_variant_AB-2	AB	A	Nterm His-thrombin	A-(RBS)-B
		B	n/a
DHT03_variant_AB-3	AB	A	n/a	A-(RBS)-B
		B	Nterm His-thrombin
DHT03_variant_AB-4	AB	A	n/a	A-(RBS)-B
		B	Nterm His-thrombin
DHT03_variant_AB-5	AB	A	Nterm SUMO-thrombin	A-(RBS)-B
		B	Nterm His-thrombin
DHT03_variant_ABC-2	ABC	A	Nterm EHEE-thrombin	A-(RBS)-B-(RBS)-C
		B	Nterm EHEE-thrombin
		C	Nterm His-thrombin
DHT03_variant_ABCD-1	ABCD	A	Nterm His-thrombin	B-(RBS)-C-(RBS)-D-(RBS)-A
		B	n/a
		C	Nterm EHEE-thrombin
		D	Nterm EHEE-thrombin
Arms
DHT01-4arm-01	ABC	A	Nterm His-thrombin	C-(RBS)-B-(RBS)-A
		B	Nterm StrepII-thrombin
		C	n/a
DHT01-4arm-02	ABC	A	Nterm His-thrombin	C-(RBS)-B-(RBS)-A
		B	Nterm StrepII-thrombin
		C	n/a
DHT03_1arm_A21/B/C	ABC	A	n/a	B-(RBS)-A-(RBS)-C
		B	n/a
		C	Nterm His-tev
DHT03_1arm_A/B21/C	ABC	A	Nterm His-tev	C-(RBS)-B-(RBS)-A
		B	n/a
		C	n/a
DHT03_2arm_A21/B21/C long	ABC	A	n/a	A-(RBS)-B-(RBS)-C
		B	n/a
		C	Nterm His-tev
DHT03_2arm_A21/Bt18/C	ABC	A	n/a	A-(RBS)-B-(RBS)-C
		B	n/a
		C	Nterm His-tev
DHT03_2arm_A21/B14/C	ABC	A	n/a	A-(RBS)-B-(RBS)-C
		B	n/a
		C	Nterm His-tev
DHT03_2arm_A21/B62/C	ABC	A	n/a	A-(RBS)-B-(RBS)-C
		B	n/a
		C	Nterm His-tev
DHT03_2arm_A21/B21/C	ABC	A	n/a	A-(RBS)-B-(RBS)-C
		B	n/a
		C	Nterm His-tev
DHT05_1arm_A62/B/C	ABC	A	n/a	A-(RBS)-B-(RBS)-C
		B	n/a
		C	Nterm His-tev
DHT05_1arm_A/B/C62	ABC	A	n/a	C-(RBS)-A-(RBS)-B
		B	n/a
		C	Nterm His-tev
DHT05_2arm_A62/B14/C	ABC	A	n/a	A-(RBS)-B-(RBS)-C
		B	n/a
		C	Nterm His-tev
DHT05_2arm_A62/B14(2)-LHD101B14/C	ABC	A	n/a	B-(RBS)-A-(RBS)-C
		B	n/a
		C	Nterm His-tev
DHT05_3arm_A62/B71/C62	ABC	A	n/a	A-(RBS)-B-(RBS)-C
		B	n/a
		C	Nterm His-tev
Cyclic oligomers
C2-DHT01-01	A2B2	A	Cterm StrepII-tev	A-(RBS)-B
		B	Cterm His
C2-DHT01-02	A2B2	A	Cterm StrepII-tev	A-(RBS)-B
		B	Cterm His
C2-DHT01-03	A2B2	A	Cterm StrepII-tev	A-(RBS)-B
		B	Cterm His
C2-DHT01-04	A2B2	A	Cterm StremII-tev	A-(RBS)-B
		B	Nterm His
