# Supplementary material for: De novo design of obligate ABC-type heterotrimeric proteins
Source: Nat Struct Mol Biol. 2022 Dec 15;29(12):1266–76. doi: 10.1038/s41594-022-00879-4 (PMC9758053; doi:10.1038/s41594-022-00879-4)
Supplement: Supplementary file 4 — This compressed file contains all PDB files and scripts used in our design protocols and analyses, as well as the final design model outputs. [file 41594_2022_879_MOESM4_ESM.zip]

Archive with 450 entries (416 files):
- source_data/
- source_data/.DS_Store
- __MACOSX/source_data/._.DS_Store
- source_data/scripts/
- source_data/pdbs/
- __MACOSX/source_data/._pdbs
- source_data/scripts/.DS_Store
- __MACOSX/source_data/scripts/._.DS_Store
- source_data/scripts/for_arms/
- __MACOSX/source_data/scripts/._for_arms
- source_data/scripts/for_rings/
- __MACOSX/source_data/scripts/._for_rings
- source_data/scripts/for_bases/
- __MACOSX/source_data/scripts/._for_bases
- source_data/pdbs/DHT03_partitions_pdbs/
- __MACOSX/source_data/pdbs/._DHT03_partitions_pdbs
- source_data/pdbs/.DS_Store
- __MACOSX/source_data/pdbs/._.DS_Store
- source_data/pdbs/crown_pdbs/
- __MACOSX/source_data/pdbs/._crown_pdbs
- source_data/pdbs/arm_pdbs/
- __MACOSX/source_data/pdbs/._arm_pdbs
- source_data/pdbs/AF-Multimer for base_pdbs/
- __MACOSX/source_data/pdbs/._AF-Multimer for base_pdbs
- source_data/pdbs/AF-Monomer for worms fusions/
- __MACOSX/source_data/pdbs/._AF-Monomer for worms fusions
- source_data/pdbs/base_pdbs/
- __MACOSX/source_data/pdbs/._base_pdbs
- source_data/scripts/for_arms/helixfuse_aa_comp.comp
- __MACOSX/source_data/scripts/for_arms/._helixfuse_aa_comp.comp
- source_data/scripts/for_arms/helixfuse_example.xml
- __MACOSX/source_data/scripts/for_arms/._helixfuse_example.xml
- source_data/scripts/for_rings/databases/
- __MACOSX/source_data/scripts/for_rings/._databases
- source_data/scripts/for_rings/simple_worms_design.py
- __MACOSX/source_data/scripts/for_rings/._simple_worms_design.py
- source_data/scripts/for_rings/.DS_Store
- __MACOSX/source_data/scripts/for_rings/._.DS_Store
- source_data/scripts/for_rings/symdef_files/
- __MACOSX/source_data/scripts/for_rings/._symdef_files
- source_data/scripts/for_rings/input_pdbs/
- __MACOSX/source_data/scripts/for_rings/._input_pdbs
- source_data/scripts/for_rings/example_flag_files/
- __MACOSX/source_data/scripts/for_rings/._example_flag_files
- source_data/scripts/for_bases/make_tasklist.sh
- __MACOSX/source_data/scripts/for_bases/._make_tasklist.sh
- source_data/scripts/for_bases/6helixHT_app2_sample_bb_with_bash_part1.sh
- __MACOSX/source_data/scripts/for_bases/._6helixHT_app2_sample_bb_with_bash_part1.sh
- source_data/scripts/for_bases/ht_packing_aa.comp
- __MACOSX/source_data/scripts/for_bases/._ht_packing_aa.comp
- source_data/scripts/for_bases/3helixHT_design.xml
- __MACOSX/source_data/scripts/for_bases/._3helixHT_design.xml
- source_data/scripts/for_bases/6helixHT_design.xml
- __MACOSX/source_data/scripts/for_bases/._6helixHT_design.xml
- source_data/scripts/for_bases/3helixHT_bb_and_hbnet.xml
- __MACOSX/source_data/scripts/for_bases/._3helixHT_bb_and_hbnet.xml
- source_data/scripts/for_bases/beta_soft_rep_cst.wts
- __MACOSX/source_data/scripts/for_bases/._beta_soft_rep_cst.wts
- source_data/scripts/for_bases/6helixHT_loop_closure.xml
- __MACOSX/source_data/scripts/for_bases/._6helixHT_loop_closure.xml
- source_data/scripts/for_bases/3helixHT_sample_bb_with_bash.sh
- __MACOSX/source_data/scripts/for_bases/._3helixHT_sample_bb_with_bash.sh
- source_data/scripts/for_bases/6helixHT_app2_bb_and_hbnet_part2.xml
- __MACOSX/source_data/scripts/for_bases/._6helixHT_app2_bb_and_hbnet_part2.xml
- source_data/scripts/for_bases/6helixHT_app2_bb_and_hbnet_part1.xml
- __MACOSX/source_data/scripts/for_bases/._6helixHT_app2_bb_and_hbnet_part1.xml
- source_data/scripts/for_bases/6helixHT_app2_sample_bb_with_bash_part2.sh
- __MACOSX/source_data/scripts/for_bases/._6helixHT_app2_sample_bb_with_bash_part2.sh
- source_data/pdbs/DHT03_partitions_pdbs/DHT03_ABC-2.pdb
- __MACOSX/source_data/pdbs/DHT03_partitions_pdbs/._DHT03_ABC-2.pdb
- source_data/pdbs/DHT03_partitions_pdbs/DHT03_ABCD-1.pdb
- __MACOSX/source_data/pdbs/DHT03_partitions_pdbs/._DHT03_ABCD-1.pdb
- source_data/pdbs/DHT03_partitions_pdbs/DHT03_AB-5.pdb
- __MACOSX/source_data/pdbs/DHT03_partitions_pdbs/._DHT03_AB-5.pdb
- source_data/pdbs/DHT03_partitions_pdbs/DHT03_AB-4.pdb
- __MACOSX/source_data/pdbs/DHT03_partitions_pdbs/._DHT03_AB-4.pdb
- source_data/pdbs/DHT03_partitions_pdbs/DHT03_AB-1.pdb
- __MACOSX/source_data/pdbs/DHT03_partitions_pdbs/._DHT03_AB-1.pdb
- source_data/pdbs/DHT03_partitions_pdbs/DHT03_AB-3.pdb
- __MACOSX/source_data/pdbs/DHT03_partitions_pdbs/._DHT03_AB-3.pdb
- source_data/pdbs/DHT03_partitions_pdbs/DHT03_AB-2.pdb
- __MACOSX/source_data/pdbs/DHT03_partitions_pdbs/._DHT03_AB-2.pdb
- source_data/pdbs/crown_pdbs/C3-DHT03-01-DHR82.pdb
- __MACOSX/source_data/pdbs/crown_pdbs/._C3-DHT03-01-DHR82.pdb
- source_data/pdbs/crown_pdbs/C3-DHT03-02.pdb
- __MACOSX/source_data/pdbs/crown_pdbs/._C3-DHT03-02.pdb
- source_data/pdbs/crown_pdbs/C4-DHT03-02.pdb
- __MACOSX/source_data/pdbs/crown_pdbs/._C4-DHT03-02.pdb
- source_data/pdbs/crown_pdbs/C2-DHT01-01.pdb
- __MACOSX/source_data/pdbs/crown_pdbs/._C2-DHT01-01.pdb
- source_data/pdbs/crown_pdbs/C3-DHT03-01.pdb
- __MACOSX/source_data/pdbs/crown_pdbs/._C3-DHT03-01.pdb
- source_data/pdbs/crown_pdbs/C4-DHT03-01.pdb
- __MACOSX/source_data/pdbs/crown_pdbs/._C4-DHT03-01.pdb
- source_data/pdbs/crown_pdbs/C2-DHT01-03.pdb
- __MACOSX/source_data/pdbs/crown_pdbs/._C2-DHT01-03.pdb
- source_data/pdbs/crown_pdbs/C2-DHT01-02.pdb
- __MACOSX/source_data/pdbs/crown_pdbs/._C2-DHT01-02.pdb
- source_data/pdbs/crown_pdbs/C2-DHT01-04.pdb
- __MACOSX/source_data/pdbs/crown_pdbs/._C2-DHT01-04.pdb
- source_data/pdbs/crown_pdbs/C4-DHT03-01-DHR82.pdb
- __MACOSX/source_data/pdbs/crown_pdbs/._C4-DHT03-01-DHR82.pdb
- source_data/pdbs/arm_pdbs/DHT03_2arm_A21-Bt18-C.pdb
- __MACOSX/source_data/pdbs/arm_pdbs/._DHT03_2arm_A21-Bt18-C.pdb
- source_data/pdbs/arm_pdbs/DHT05_2arm_A62_B14_C.pdb
- __MACOSX/source_data/pdbs/arm_pdbs/._DHT05_2arm_A62_B14_C.pdb
- source_data/pdbs/arm_pdbs/DHT03_3arm_A21-B21-C62.pdb
- __MACOSX/source_data/pdbs/arm_pdbs/._DHT03_3arm_A21-B21-C62.pdb
- source_data/pdbs/arm_pdbs/DHT03_2arm_A21-B14-C.pdb
- __MACOSX/source_data/pdbs/arm_pdbs/._DHT03_2arm_A21-B14-C.pdb
- source_data/pdbs/arm_pdbs/DHT05_3arm_A62_B71_C62.pdb
- __MACOSX/source_data/pdbs/arm_pdbs/._DHT05_3arm_A62_B71_C62.pdb
- source_data/pdbs/arm_pdbs/DHT03_3arm_A21-B21-C59.pdb
- __MACOSX/source_data/pdbs/arm_pdbs/._DHT03_3arm_A21-B21-C59.pdb
- source_data/pdbs/arm_pdbs/DHT03_1arm_A21-B-C_xtal_with_loops_built.pdb
- __MACOSX/source_data/pdbs/arm_pdbs/._DHT03_1arm_A21-B-C_xtal_with_loops_built.pdb
- source_data/pdbs/arm_pdbs/DHT03_2arm_A21-B21-C.pdb
- __MACOSX/source_data/pdbs/arm_pdbs/._DHT03_2arm_A21-B21-C.pdb
- source_data/pdbs/arm_pdbs/DHT03_1arm_A-B21-C.pdb
- __MACOSX/source_data/pdbs/arm_pdbs/._DHT03_1arm_A-B21-C.pdb
- source_data/pdbs/arm_pdbs/DHT03_3arm_A21-B21-C82.pdb
- __MACOSX/source_data/pdbs/arm_pdbs/._DHT03_3arm_A21-B21-C82.pdb
- source_data/pdbs/arm_pdbs/DHT05_2arm_A62_B14(2)-LHD101B14+LHD101A53_C.pdb
- __MACOSX/source_data/pdbs/arm_pdbs/._DHT05_2arm_A62_B14(2)-LHD101B14+LHD101A53_C.pdb
- source_data/pdbs/arm_pdbs/DHT01-4arm-01.pdb
- __MACOSX/source_data/pdbs/arm_pdbs/._DHT01-4arm-01.pdb
- source_data/pdbs/arm_pdbs/DHT03_2arm_A21-B62-C.pdb
- __MACOSX/source_data/pdbs/arm_pdbs/._DHT03_2arm_A21-B62-C.pdb
- source_data/pdbs/arm_pdbs/DHT03_3arm_A21-B21-C53.pdb
- __MACOSX/source_data/pdbs/arm_pdbs/._DHT03_3arm_A21-B21-C53.pdb
- source_data/pdbs/arm_pdbs/DHT01-4arm-02.pdb
- __MACOSX/source_data/pdbs/arm_pdbs/._DHT01-4arm-02.pdb
- source_data/pdbs/arm_pdbs/DHT03_2arm_A21-B21-Clong_xtal_with_loops_built.pdb
- __MACOSX/source_data/pdbs/arm_pdbs/._DHT03_2arm_A21-B21-Clong_xtal_with_loops_built.pdb
- source_data/pdbs/arm_pdbs/DHT05_1arm_A62_B_C.pdb
- __MACOSX/source_data/pdbs/arm_pdbs/._DHT05_1arm_A62_B_C.pdb
- source_data/pdbs/arm_pdbs/DHT05_2arm_A62_B14(2)-LHD101B14_C.pdb
- __MACOSX/source_data/pdbs/arm_pdbs/._DHT05_2arm_A62_B14(2)-LHD101B14_C.pdb
- source_data/pdbs/arm_pdbs/DHT05_1arm_A_B_C62.pdb
- __MACOSX/source_data/pdbs/arm_pdbs/._DHT05_1arm_A_B_C62.pdb
- source_data/pdbs/AF-Multimer for base_pdbs/DHT10/
- __MACOSX/source_data/pdbs/AF-Multimer for base_pdbs/._DHT10
- source_data/pdbs/AF-Multimer for base_pdbs/.DS_Store
- __MACOSX/source_data/pdbs/AF-Multimer for base_pdbs/._.DS_Store
- source_data/pdbs/AF-Multimer for base_pdbs/DHT02/
- __MACOSX/source_data/pdbs/AF-Multimer for base_pdbs/._DHT02
- source_data/pdbs/AF-Multimer for base_pdbs/DHT05/
- __MACOSX/source_data/pdbs/AF-Multimer for base_pdbs/._DHT05
- source_data/pdbs/AF-Multimer for base_pdbs/DHT04/
- __MACOSX/source_data/pdbs/AF-Multimer for base_pdbs/._DHT04
- source_data/pdbs/AF-Multimer for base_pdbs/DHT03/
- __MACOSX/source_data/pdbs/AF-Multimer for base_pdbs/._DHT03
- source_data/pdbs/AF-Multimer for base_pdbs/DHT06/
- __MACOSX/source_data/pdbs/AF-Multimer for base_pdbs/._DHT06
- source_data/pdbs/AF-Multimer for base_pdbs/DHT01/
- __MACOSX/source_data/pdbs/AF-Multimer for base_pdbs/._DHT01
- source_data/pdbs/AF-Multimer for base_pdbs/DHT08/
- __MACOSX/source_data/pdbs/AF-Multimer for base_pdbs/._DHT08
- source_data/pdbs/AF-Multimer for base_pdbs/DHT09/
- __MACOSX/source_data/pdbs/AF-Multimer for base_pdbs/._DHT09
- source_data/pdbs/AF-Multimer for base_pdbs/DHT07/
- __MACOSX/source_data/pdbs/AF-Multimer for base_pdbs/._DHT07
- source_data/pdbs/AF-Monomer for worms fusions/C3-DHT03-02/
- __MACOSX/source_data/pdbs/AF-Monomer for worms fusions/._C3-DHT03-02
- source_data/pdbs/AF-Monomer for worms fusions/.DS_Store
- __MACOSX/source_data/pdbs/AF-Monomer for worms fusions/._.DS_Store
- source_data/pdbs/AF-Monomer for worms fusions/C2-DHT01-01/
- __MACOSX/source_data/pdbs/AF-Monomer for worms fusions/._C2-DHT01-01
- source_data/pdbs/AF-Monomer for worms fusions/C4-DHT03-02/
- __MACOSX/source_data/pdbs/AF-Monomer for worms fusions/._C4-DHT03-02
- source_data/pdbs/AF-Monomer for worms fusions/C3-DHT03-01/
- __MACOSX/source_data/pdbs/AF-Monomer for worms fusions/._C3-DHT03-01
- source_data/pdbs/AF-Monomer for worms fusions/C2-DHT01-03/
- __MACOSX/source_data/pdbs/AF-Monomer for worms fusions/._C2-DHT01-03
- source_data/pdbs/AF-Monomer for worms fusions/C2-DHT01-04/
- __MACOSX/source_data/pdbs/AF-Monomer for worms fusions/._C2-DHT01-04
- source_data/pdbs/AF-Monomer for worms fusions/C2-DHT01-02/
- __MACOSX/source_data/pdbs/AF-Monomer for worms fusions/._C2-DHT01-02
- source_data/pdbs/AF-Monomer for worms fusions/C4-DHT03-01/
- __MACOSX/source_data/pdbs/AF-Monomer for worms fusions/._C4-DHT03-01
- source_data/pdbs/base_pdbs/DHT08.pdb
- __MACOSX/source_data/pdbs/base_pdbs/._DHT08.pdb
- source_data/pdbs/base_pdbs/DHT09.pdb
- __MACOSX/source_data/pdbs/base_pdbs/._DHT09.pdb
- source_data/pdbs/base_pdbs/DHT07.pdb
- __MACOSX/source_data/pdbs/base_pdbs/._DHT07.pdb
- source_data/pdbs/base_pdbs/DHT06.pdb
- __MACOSX/source_data/pdbs/base_pdbs/._DHT06.pdb
- source_data/pdbs/base_pdbs/DHT10.pdb
- __MACOSX/source_data/pdbs/base_pdbs/._DHT10.pdb
- source_data/pdbs/base_pdbs/DHT04.pdb
- __MACOSX/source_data/pdbs/base_pdbs/._DHT04.pdb
- source_data/pdbs/base_pdbs/DHT05.pdb
- __MACOSX/source_data/pdbs/base_pdbs/._DHT05.pdb
- source_data/pdbs/base_pdbs/DHT01.pdb
- __MACOSX/source_data/pdbs/base_pdbs/._DHT01.pdb
- source_data/pdbs/base_pdbs/DHT02.pdb
- __MACOSX/source_data/pdbs/base_pdbs/._DHT02.pdb
- source_data/pdbs/base_pdbs/DHT03_xtal.pdb
- __MACOSX/source_data/pdbs/base_pdbs/._DHT03_xtal.pdb
- source_data/scripts/for_rings/databases/DHR_inputs.json
- __MACOSX/source_data/scripts/for_rings/databases/._DHR_inputs.json
- source_data/scripts/for_rings/databases/.DS_Store
- __MACOSX/source_data/scripts/for_rings/databases/._.DS_Store
- source_data/scripts/for_rings/databases/DHT_inputs.json
- __MACOSX/source_data/scripts/for_rings/databases/._DHT_inputs.json
- source_data/scripts/for_rings/databases/LHD_inputs.json
- __MACOSX/source_data/scripts/for_rings/databases/._LHD_inputs.json
- source_data/scripts/for_rings/input_pdbs/LHD274_A76_B82.pdb
- __MACOSX/source_data/scripts/for_rings/input_pdbs/._LHD274_A76_B82.pdb
- source_data/scripts/for_rings/input_pdbs/LHD274_A64_B82.pdb
- __MACOSX/source_data/scripts/for_rings/input_pdbs/._LHD274_A64_B82.pdb
- source_data/scripts/for_rings/input_pdbs/LHD29_A53_B53.pdb
- __MACOSX/source_data/scripts/for_rings/input_pdbs/._LHD29_A53_B53.pdb
- source_data/scripts/for_rings/input_pdbs/DHT01-4arm-02.pdb
- __MACOSX/source_data/scripts/for_rings/input_pdbs/._DHT01-4arm-02.pdb
- source_data/scripts/for_rings/input_pdbs/DHR64.pdb
- __MACOSX/source_data/scripts/for_rings/input_pdbs/._DHR64.pdb
- source_data/scripts/for_rings/input_pdbs/DHR70.pdb
- __MACOSX/source_data/scripts/for_rings/input_pdbs/._DHR70.pdb
- source_data/scripts/for_rings/input_pdbs/DHR71.pdb
- __MACOSX/source_data/scripts/for_rings/input_pdbs/._DHR71.pdb
- source_data/scripts/for_rings/input_pdbs/DHT03-2arm.pdb
- __MACOSX/source_data/scripts/for_rings/input_pdbs/._DHT03-2arm.pdb
- source_data/scripts/for_rings/example_flag_files/C2_A2B2.flags
- __MACOSX/source_data/scripts/for_rings/example_flag_files/._C2_A2B2.flags
- source_data/scripts/for_rings/example_flag_files/C3_A3B3C3.flags
- __MACOSX/source_data/scripts/for_rings/example_flag_files/._C3_A3B3C3.flags
- source_data/scripts/for_rings/example_flag_files/C4_A4B4C4.flags
- __MACOSX/source_data/scripts/for_rings/example_flag_files/._C4_A4B4C4.flags
- source_data/pdbs/AF-Multimer for base_pdbs/DHT10/DHT10_AF-Mult_model5.pdb
- __MACOSX/source_data/pdbs/AF-Multimer for base_pdbs/DHT10/._DHT10_AF-Mult_model5.pdb
- source_data/pdbs/AF-Multimer for base_pdbs/DHT10/DHT10_AF-Mult_model4.pdb
- __MACOSX/source_data/pdbs/AF-Multimer for base_pdbs/DHT10/._DHT10_AF-Mult_model4.pdb
- source_data/pdbs/AF-Multimer for base_pdbs/DHT10/DHT10_AF-Mult_model3.pdb
- __MACOSX/source_data/pdbs/AF-Multimer for base_pdbs/DHT10/._DHT10_AF-Mult_model3.pdb
- source_data/pdbs/AF-Multimer for base_pdbs/DHT10/DHT10_AF-Mult_model2.pdb
- __MACOSX/source_data/pdbs/AF-Multimer for base_pdbs/DHT10/._DHT10_AF-Mult_model2.pdb
- source_data/pdbs/AF-Multimer for base_pdbs/DHT10/DHT10_AF-Mult_model1.pdb
- __MACOSX/source_data/pdbs/AF-Multimer for base_pdbs/DHT10/._DHT10_AF-Mult_model1.pdb
- source_data/pdbs/AF-Multimer for base_pdbs/DHT02/DHT02_AF-Mult_model4.pdb
- __MACOSX/source_data/pdbs/AF-Multimer for base_pdbs/DHT02/._DHT02_AF-Mult_model4.pdb
- source_data/pdbs/AF-Multimer for base_pdbs/DHT02/DHT02_AF-Mult_model5.pdb
- __MACOSX/source_data/pdbs/AF-Multimer for base_pdbs/DHT02/._DHT02_AF-Mult_model5.pdb
- source_data/pdbs/AF-Multimer for base_pdbs/DHT02/DHT02_AF-Mult_model1.pdb
- __MACOSX/source_data/pdbs/AF-Multimer for base_pdbs/DHT02/._DHT02_AF-Mult_model1.pdb
- source_data/pdbs/AF-Multimer for base_pdbs/DHT02/DHT02_AF-Mult_model2.pdb
- __MACOSX/source_data/pdbs/AF-Multimer for base_pdbs/DHT02/._DHT02_AF-Mult_model2.pdb
- source_data/pdbs/AF-Multimer for base_pdbs/DHT02/DHT02_AF-Mult_model3.pdb
- __MACOSX/source_data/pdbs/AF-Multimer for base_pdbs/DHT02/._DHT02_AF-Mult_model3.pdb
- source_data/pdbs/AF-Multimer for base_pdbs/DHT05/DHT05_AF-Mult_model5.pdb
- __MACOSX/source_data/pdbs/AF-Multimer for base_pdbs/DHT05/._DHT05_AF-Mult_model5.pdb
- source_data/pdbs/AF-Multimer for base_pdbs/DHT05/DHT05_AF-Mult_model4.pdb
- __MACOSX/source_data/pdbs/AF-Multimer for base_pdbs/DHT05/._DHT05_AF-Mult_model4.pdb
- source_data/pdbs/AF-Multimer for base_pdbs/DHT05/DHT05_AF-Mult_model3.pdb
- __MACOSX/source_data/pdbs/AF-Multimer for base_pdbs/DHT05/._DHT05_AF-Mult_model3.pdb
- source_data/pdbs/AF-Multimer for base_pdbs/DHT05/DHT05_AF-Mult_model2.pdb
- __MACOSX/source_data/pdbs/AF-Multimer for base_pdbs/DHT05/._DHT05_AF-Mult_model2.pdb
- source_data/pdbs/AF-Multimer for base_pdbs/DHT05/DHT05_AF-Mult_model1.pdb
- __MACOSX/source_data/pdbs/AF-Multimer for base_pdbs/DHT05/._DHT05_AF-Mult_model1.pdb
- source_data/pdbs/AF-Multimer for base_pdbs/DHT04/DHT04_AF-Mult_model2.pdb
- __MACOSX/source_data/pdbs/AF-Multimer for base_pdbs/DHT04/._DHT04_AF-Mult_model2.pdb
- source_data/pdbs/AF-Multimer for base_pdbs/DHT04/DHT04_AF-Mult_model3.pdb
- __MACOSX/source_data/pdbs/AF-Multimer for base_pdbs/DHT04/._DHT04_AF-Mult_model3.pdb
- source_data/pdbs/AF-Multimer for base_pdbs/DHT04/DHT04_AF-Mult_model1.pdb
- __MACOSX/source_data/pdbs/AF-Multimer for base_pdbs/DHT04/._DHT04_AF-Mult_model1.pdb
- source_data/pdbs/AF-Multimer for base_pdbs/DHT04/DHT04_AF-Mult_model4.pdb
- __MACOSX/source_data/pdbs/AF-Multimer for base_pdbs/DHT04/._DHT04_AF-Mult_model4.pdb
- source_data/pdbs/AF-Multimer for base_pdbs/DHT04/DHT04_AF-Mult_model5.pdb
- __MACOSX/source_data/pdbs/AF-Multimer for base_pdbs/DHT04/._DHT04_AF-Mult_model5.pdb
- source_data/pdbs/AF-Multimer for base_pdbs/DHT03/DHT03_AF-Mult_model1.pdb
- __MACOSX/source_data/pdbs/AF-Multimer for base_pdbs/DHT03/._DHT03_AF-Mult_model1.pdb
- source_data/pdbs/AF-Multimer for base_pdbs/DHT03/DHT03_AF-Mult_model3.pdb
- __MACOSX/source_data/pdbs/AF-Multimer for base_pdbs/DHT03/._DHT03_AF-Mult_model3.pdb
- source_data/pdbs/AF-Multimer for base_pdbs/DHT03/DHT03_AF-Mult_model2.pdb
- __MACOSX/source_data/pdbs/AF-Multimer for base_pdbs/DHT03/._DHT03_AF-Mult_model2.pdb
- source_data/pdbs/AF-Multimer for base_pdbs/DHT03/DHT03_AF-Mult_model5.pdb
- __MACOSX/source_data/pdbs/AF-Multimer for base_pdbs/DHT03/._DHT03_AF-Mult_model5.pdb
- source_data/pdbs/AF-Multimer for base_pdbs/DHT03/DHT03_AF-Mult_model4.pdb
- __MACOSX/source_data/pdbs/AF-Multimer for base_pdbs/DHT03/._DHT03_AF-Mult_model4.pdb
- source_data/pdbs/AF-Multimer for base_pdbs/DHT06/DHT06_AF-Mult_model1.pdb
- __MACOSX/source_data/pdbs/AF-Multimer for base_pdbs/DHT06/._DHT06_AF-Mult_model1.pdb
- source_data/pdbs/AF-Multimer for base_pdbs/DHT06/DHT06_AF-Mult_model2.pdb
- __MACOSX/source_data/pdbs/AF-Multimer for base_pdbs/DHT06/._DHT06_AF-Mult_model2.pdb
- source_data/pdbs/AF-Multimer for base_pdbs/DHT06/DHT06_AF-Mult_model3.pdb
- __MACOSX/source_data/pdbs/AF-Multimer for base_pdbs/DHT06/._DHT06_AF-Mult_model3.pdb
- source_data/pdbs/AF-Multimer for base_pdbs/DHT06/DHT06_AF-Mult_model4.pdb
- __MACOSX/source_data/pdbs/AF-Multimer for base_pdbs/DHT06/._DHT06_AF-Mult_model4.pdb
- source_data/pdbs/AF-Multimer for base_pdbs/DHT06/DHT06_AF-Mult_model5.pdb
- __MACOSX/source_data/pdbs/AF-Multimer for base_pdbs/DHT06/._DHT06_AF-Mult_model5.pdb
- source_data/pdbs/AF-Multimer for base_pdbs/DHT01/DHT01_AF-Mult_model3.pdb
- __MACOSX/source_data/pdbs/AF-Multimer for base_pdbs/DHT01/._DHT01_AF-Mult_model3.pdb
- source_data/pdbs/AF-Multimer for base_pdbs/DHT01/DHT01_AF-Mult_model2.pdb
- __MACOSX/source_data/pdbs/AF-Multimer for base_pdbs/DHT01/._DHT01_AF-Mult_model2.pdb
- source_data/pdbs/AF-Multimer for base_pdbs/DHT01/DHT01_AF-Mult_model1.pdb
- __MACOSX/source_data/pdbs/AF-Multimer for base_pdbs/DHT01/._DHT01_AF-Mult_model1.pdb
- source_data/pdbs/AF-Multimer for base_pdbs/DHT01/DHT01_AF-Mult_model5.pdb
- __MACOSX/source_data/pdbs/AF-Multimer for base_pdbs/DHT01/._DHT01_AF-Mult_model5.pdb
- source_data/pdbs/AF-Multimer for base_pdbs/DHT01/DHT01_AF-Mult_model4.pdb
- __MACOSX/source_data/pdbs/AF-Multimer for base_pdbs/DHT01/._DHT01_AF-Mult_model4.pdb
[truncated: 150 more entries]
