# Supplementary material for: De novo design of obligate ABC-type heterotrimeric proteins
Source: Nat Struct Mol Biol. 2022 Dec 15;29(12):1266–76. doi: 10.1038/s41594-022-00879-4 (PMC9758053; doi:10.1038/s41594-022-00879-4)
Supplement: Supplementary file 4 — This compressed file contains all PDB files and scripts used in our design protocols and analyses, as well as the final design model outputs. [file 41594_2022_879_MOESM4_ESM.zip › source_data/scripts/for_arms/helixfuse_aa_comp.comp]

#no more than 50% Ala
PENALTY_DEFINITION

TYPE ALA

PENALTIES 0 50 100
DELTA_START 0
DELTA_END 2

FRACTION 0.50

BEFORE_FUNCTION CONSTANT
AFTER_FUNCTION QUADRATIC

END_PENALTY_DEFINITION

#no more than 0 Met, small penalty for 1st Met
PENALTY_DEFINITION

TYPE MET

PENALTIES 0 2 5 20
DELTA_START 0
DELTA_END 3

ABSOLUTE 0

BEFORE_FUNCTION CONSTANT
AFTER_FUNCTION QUADRATIC

END_PENALTY_DEFINITION

#no more than 0 Aromatics, small penalty for first aromatic
PENALTY_DEFINITION

TYPE PHE TYR HIS TRP

PENALTIES 0 5 50 500
DELTA_START 0
DELTA_END 3

ABSOLUTE 0

BEFORE_FUNCTION CONSTANT
AFTER_FUNCTION QUADRATIC

END_PENALTY_DEFINITION
