# Supplementary material for: De novo design of obligate ABC-type heterotrimeric proteins
Source: Nat Struct Mol Biol. 2022 Dec 15;29(12):1266–76. doi: 10.1038/s41594-022-00879-4 (PMC9758053; doi:10.1038/s41594-022-00879-4)
Supplement: Supplementary file 4 — This compressed file contains all PDB files and scripts used in our design protocols and analyses, as well as the final design model outputs. [file 41594_2022_879_MOESM4_ESM.zip › source_data/scripts/for_arms/helixfuse_example.xml]

//The following are values that can be parsed in depending on the inputs used for rigid helix fusion
//%%hbnet_resis%% = list of heterortrimer hbnet residues you don't want to touch during the run, e.g. '29,59,66,96,120,127,133,144,153,160,167,168,177,199'
//%%chain%% = which heterotrimer chain is being worked on, e.g. C (or B or A)
//%%att_term%% = DHR termini that is being fused, e.g. n_term (or c_term)
//%%att_pdb%% = DHR protein we are attaching, e.g. DHR14
//%%dhr_rep_len%% = length of a single repeat that is variable depending on the DHR, e.g. 39

<ROSETTASCRIPTS>
<SCOREFXNS>
  <ScoreFunction name="sfxn_asym" weights="beta" symmetric="0" >
    <Reweight scoretype="lk_ball" weight="0" />
    <Reweight scoretype="lk_ball_iso" weight="0" />
    <Reweight scoretype="lk_ball_wtd" weight="0" />
    <Reweight scoretype="lk_ball_bridge" weight="0" />
    <Reweight scoretype="lk_ball_bridge_uncpl" weight="0" />
  </ScoreFunction>
</SCOREFXNS>

<RESIDUE_SELECTORS>
  <Layer name="surf" core_cutoff="4.9" surface_cutoff="2.7" sc_neighbor_dist_exponent="0.7" select_core="false" select_boundary="false" select_surface="true"  use_sidechain_neighbors="true" />
  <Layer name="bdry" core_cutoff="4.9" surface_cutoff="2.7" sc_neighbor_dist_exponent="0.7" select_core="false" select_boundary="true"  select_surface="false" use_sidechain_neighbors="true" />
  <Layer name="core" core_cutoff="4.9" surface_cutoff="2.7" sc_neighbor_dist_exponent="0.7" select_core="true"  select_boundary="false" select_surface="false" use_sidechain_neighbors="true" />
  <SecondaryStructure name="sheet" overlap="0" minH="3" minE="2" include_terminal_loops="false" use_dssp="true" ss="E"/>
  <SecondaryStructure name="entire_loop" overlap="0" minH="3" minE="2" include_terminal_loops="true" use_dssp="true" ss="L"/>
  <SecondaryStructure name="entire_helix" overlap="0" minH="3" minE="2" include_terminal_loops="false" use_dssp="true" ss="H"/>
  <And name="helix_cap" selectors="entire_loop">
    <PrimarySequenceNeighborhood lower="1" upper="0" selector="entire_helix"/>
  </And>
  <And name="helix_start" selectors="entire_helix">
    <PrimarySequenceNeighborhood lower="0" upper="1" selector="helix_cap"/>
  </And>
  <And name="helix" selectors="entire_helix">
    <Not selector="helix_start"/>
  </And>
  <And name="loop" selectors="entire_loop">
    <Not selector="helix_cap"/>
  </And>
</RESIDUE_SELECTORS>

<TASKOPERATIONS>
  <DesignRestrictions name="layer_design">
    <Action selector_logic="surf AND helix_start"   aas="DEHKPQR" />
    <Action selector_logic="surf AND helix"         aas="EHKQR" />
    <Action selector_logic="surf AND sheet"         aas="EHKNQRST" />
    <Action selector_logic="surf AND loop"          aas="DEGHKNPQRST" />
    <Action selector_logic="bdry AND helix_start"   aas="ADEHIKLMNPQRSTVWY" />
    <Action selector_logic="bdry AND helix"         aas="ADEHIKLMNQRSTVWY" />
    <Action selector_logic="bdry AND sheet"         aas="DEFHIKLMNQRSTVWY" />
    <Action selector_logic="bdry AND loop"          aas="ADEFGHIKLMNPQRSTVWY" />
    <Action selector_logic="core AND helix_start"   aas="AFILMPVWY" />
    <Action selector_logic="core AND helix"         aas="AFILMVWY" />
    <Action selector_logic="core AND sheet"         aas="FILMVWY" />
    <Action selector_logic="core AND loop"          aas="AFGILMPVWY" />
    <Action selector_logic="helix_cap"              aas="DNST" />
  </DesignRestrictions>
</TASKOPERATIONS>

<RESIDUE_SELECTORS>
  <Chain name="chainA" chains="A" />
  <Chain name="chainB" chains="B" />
  <Chain name="chainC" chains="C" />
  <Chain name="chainAB" chains="A,B" />
  <Chain name="chainBC" chains="B,C" />
  <Chain name="chainCA" chains="A,C" />
  <InterfaceByVector name="intAB-C" grp1_selector="chainAB" grp2_selector="chainC" />
  <InterfaceByVector name="intBC-A" grp1_selector="chainBC" grp2_selector="chainA" />
  <InterfaceByVector name="intCA-B" grp1_selector="chainCA" grp2_selector="chainB" />
  
  <Or name="full_int" selectors="intAB-C,intBC-A,intCA-B" />
  <ResidueName name="hpc_resis" residue_name3="ALA,VAL,LEU,ILE,MET" />
  <ResidueName name="CPG" residue_name3="CYS,PRO,GLY" />
  <Index name="hbnet_resis_index" resnums="%%hbnet_resis%%" error_on_out_of_bounds_index="false" />
  <ResiduePDBInfoHasLabel name="hbnet_residues" property="HBNet" />
  
  <Chain name="current_chain" chains="%%chain%%" />
  <Not name="other_chain" selector="current_chain" />
  
  <And name="full_int_hpc" selectors="full_int,hpc_resis" />
  <Or name="full_int_hpc_CPG_hbnet" selectors="full_int_hpc,CPG,hbnet_residues,other_chain" />
  <Not name="not_locked" selector="full_int_hpc_CPG_hbnet" />
</RESIDUE_SELECTORS>

<TASKOPERATIONS>
  <IncludeCurrent name="ic" />
  <LimitAromaChi2 name="limitaro" chi2max="110" chi2min="70" />
  </TASKOPERATIONS>
  
  <MOVERS>
    <AddResidueLabel name="add_hbnet_resis" residue_selector="hbnet_resis_index" label="HBNet" />
    <AddResidueLabel name="label_interface" residue_selector="full_int_hpc_CPG_hbnet" label="orig_interface" />
    
    <MergePDB name="closer"
              attachment_termini="%%att_term%%"
              chain="%%chain%%"
              overlap_length="6" overlap_rmsd="0.3"
              attach_pdb="%%att_pdb%%"
              design_range="9" packing_range="8"
              overlap_scan_range_cmdLine_pose="7"
              overlap_scan_range_xml_pose="%%dhr_rep_len%%"
              scorefxn="sfxn_asym" no_design_label="orig_interface" init_overlap_sequence="input_pose"
	      clash_threshold="2"
	      task_operations="layer_design,ic,limitaro" output_only_first="false" />
    
    <MultiplePoseMover name="MPM_design" max_input_poses="100" >
      <ROSETTASCRIPTS>
        <SCOREFXNS>
          <ScoreFunction name="sfxn_soft" weights="beta symmetric="0" >
            <Reweight scoretype="aa_composition" weight="1.0" />
            <Reweight scoretype="approximate_buried_unsat_penalty" weight="5.0" />
            <Set approximate_buried_unsat_penalty_hbond_energy_threshold="-0.25" />
            <Set approximate_buried_unsat_penalty_burial_atomic_depth="4.0" />
            <Set approximate_buried_unsat_penalty_assume_const_backbone="true" />
            <Reweight scoretype="lk_ball" weight="0" />
            <Reweight scoretype="lk_ball_iso" weight="0" />
            <Reweight scoretype="lk_ball_wtd" weight="0" />
            <Reweight scoretype="lk_ball_bridge" weight="0" />
            <Reweight scoretype="lk_ball_bridge_uncpl" weight="0" />        
	  </ScoreFunction>
	  
	  <ScoreFunction name="sfxn_hard" weights="beta" symmetric="0" >
	    <Reweight scoretype="aa_composition" weight="1.0" />
	    <Reweight scoretype="approximate_buried_unsat_penalty" weight="5.0" />
	    <Set approximate_buried_unsat_penalty_hbond_energy_threshold="-0.25" />
	    <Set approximate_buried_unsat_penalty_burial_atomic_depth="4.0" />
	    <Set approximate_buried_unsat_penalty_assume_const_backbone="true" />
	    <Reweight scoretype="lk_ball" weight="0" />
	    <Reweight scoretype="lk_ball_iso" weight="0" />
	    <Reweight scoretype="lk_ball_wtd" weight="0" />
	    <Reweight scoretype="lk_ball_bridge" weight="0" />
	    <Reweight scoretype="lk_ball_bridge_uncpl" weight="0" />        
	  </ScoreFunction>
	  
	  <ScoreFunction name="sfxn_up_ele" weights="beta" symmetric="0" >
	    <Reweight scoretype="aa_composition" weight="1.0" />
	    <Reweight scoretype="fa_elec" weight="1.4" />
	    <Reweight scoretype="hbond_sc" weight="2.0" />
	    <Reweight scoretype="approximate_buried_unsat_penalty" weight="5.0" />
	    <Set approximate_buried_unsat_penalty_hbond_energy_threshold="-0.25" />
	    <Set approximate_buried_unsat_penalty_burial_atomic_depth="4.0" />
	    <Set approximate_buried_unsat_penalty_assume_const_backbone="true" />
	    <Reweight scoretype="lk_ball" weight="0" />
	    <Reweight scoretype="lk_ball_iso" weight="0" />
	    <Reweight scoretype="lk_ball_wtd" weight="0" />
	    <Reweight scoretype="lk_ball_bridge" weight="0" />
	    <Reweight scoretype="lk_ball_bridge_uncpl" weight="0" />  
	  </ScoreFunction>
	  
	  <ScoreFunction name="sfxn_clean" weights="beta" symmetric="0" />
	  <ScoreFunction name="score0" weights="score0" symmetric="0" />
	</SCOREFXNS>
	
	<RESIDUE_SELECTORS>
	  <Layer name="surf" core_cutoff="4.9" surface_cutoff="2.7" sc_neighbor_dist_exponent="0.7" select_core="false" select_boundary="false" select_surface="true"  use_sidechain_neighbors="true" />
	  <Layer name="bdry" core_cutoff="4.9" surface_cutoff="2.7" sc_neighbor_dist_exponent="0.7" select_core="false" select_boundary="true"  select_surface="false" use_sidechain_neighbors="true" />
	  <Layer name="core" core_cutoff="4.9" surface_cutoff="2.7" sc_neighbor_dist_exponent="0.7" select_core="true"  select_boundary="false" select_surface="false" use_sidechain_neighbors="true" />
	  <SecondaryStructure name="sheet" overlap="0" minH="3" minE="2" include_terminal_loops="false" use_dssp="true" ss="E"/>
	  <SecondaryStructure name="entire_loop" overlap="0" minH="3" minE="2" include_terminal_loops="true" use_dssp="true" ss="L"/>
	  <SecondaryStructure name="entire_helix" overlap="0" minH="3" minE="2" include_terminal_loops="false" use_dssp="true" ss="H"/>
	  <And name="helix_cap" selectors="entire_loop">
	    <PrimarySequenceNeighborhood lower="1" upper="0" selector="entire_helix"/>
	  </And>
	  <And name="helix_start" selectors="entire_helix">
	    <PrimarySequenceNeighborhood lower="0" upper="1" selector="helix_cap"/>
	  </And>
	  <And name="helix" selectors="entire_helix">
	    <Not selector="helix_start"/>
	  </And>
	  <And name="loop" selectors="entire_loop">
	    <Not selector="helix_cap"/>
	  </And>
	</RESIDUE_SELECTORS>
	
	<TASKOPERATIONS>
	  <DesignRestrictions name="layer_design">
	    <Action selector_logic="surf AND helix_start"   aas="DEHKPQR" />
	    <Action selector_logic="surf AND helix"         aas="EHKQR" />
	    <Action selector_logic="surf AND sheet"         aas="EHKNQRST" />
	    <Action selector_logic="surf AND loop"          aas="DEGHKNPQRST" />
	    <Action selector_logic="bdry AND helix_start"   aas="ADEHIKLMNPQRSTVWY" />
	    <Action selector_logic="bdry AND helix"         aas="ADEHIKLMNQRSTVWY" />
	    <Action selector_logic="bdry AND sheet"         aas="DEFHIKLMNQRSTVWY" />
	    <Action selector_logic="bdry AND loop"          aas="ADEFGHIKLMNPQRSTVWY" />
	    <Action selector_logic="core AND helix_start"   aas="AFILMPVWY" />
	    <Action selector_logic="core AND helix"         aas="AFILMVWY" />
	    <Action selector_logic="core AND sheet"         aas="FILMVWY" />
	    <Action selector_logic="core AND loop"          aas="AFGILMPVWY" />
	    <Action selector_logic="helix_cap"              aas="DNST" />
	  </DesignRestrictions>
	</TASKOPERATIONS>
	
	<RESIDUE_SELECTORS>
	  <ResiduePDBInfoHasLabel name="overlap_resis" property="overlap" />
	  <ResiduePDBInfoHasLabel name="other_overlap_resis" property="other_overlap" />
	  <Or name="design_resis_old" selectors="overlap_resis,other_overlap_resis" />
	  <Neighborhood name="near_design_resis_old" selector="design_resis_old" distance="6" include_focus_in_subset="true" />
  
	  //for AB case (att_term = c_term)
	  <PrimarySequenceNeighborhood name="chunk1_c_term" selector="overlap_resis" lower="9999" upper="0" /> //chunk1 is always HB (input pose)
	  <PrimarySequenceNeighborhood name="chunk2_c_term" selector="overlap_resis" lower="0" upper="9999" />
	  //for BA case (att_term = n_term)
	  <PrimarySequenceNeighborhood name="chunk1_n_term" selector="overlap_resis" lower="0" upper="9999" />
	  <PrimarySequenceNeighborhood name="chunk2_n_term" selector="overlap_resis" lower="9999" upper="0" />
	  
	  <Chain name="main_chain" chains="%%chain%%" />
	  <Not name="not_main_chain" selector="main_chain" />
	  <Or name="chunk1" selectors="chunk1_%%att_term%%,not_main_chain" /> //combines chunk1 and the other chains
	  <Not name="chunk2" selector="chunk1" /> //everything else is chunk2
	  
	  //select interface and combine AB and BA
	  <InterfaceByVector name="design_interface_AB" cb_dist_cut="11" nearby_atom_cut="5.5" vector_angle_cut="75" vector_dist_cut="9.0" grp1_selector="chunk1" grp2_selector="chunk2" />
	  <InterfaceByVector name="design_interface_BA" cb_dist_cut="11" nearby_atom_cut="5.5" vector_angle_cut="75" vector_dist_cut="9.0" grp1_selector="chunk2" grp2_selector="chunk1" />
	  <Or name="design_interface_detect_unbound" selectors="design_interface_AB,design_interface_BA" />
	  <And name="design_interface_detect" selectors="design_interface_detect_unbound,near_design_resis_old" />
  
	  <Chain name="current_chain" chains="%%chain%%" />
	  <Not name="other_chain" selector="current_chain" />
	  
	  //combine all designable residues from InterfaceByVector and MergePDBMover
	  <Or name="design_resis" selectors="design_interface_detect,design_resis_old" />
	  <Neighborhood name="pack_resis" selector="design_resis" distance="6" include_focus_in_subset="false" />
	  <Or name="design_and_pack_resis" selectors="design_resis,pack_resis" />
	  <Not name="lock_resis" selector="design_and_pack_resis" />
	  
	  <And name="design_surf" selectors="surf,design_resis" />
	  <And name="design_bdry" selectors="bdry,design_resis" />
	  <And name="design_core" selectors="core,design_resis" />
	  
	  <ResidueName name="CPG" residue_name3="CYS,PRO,GLY" />
	  <ResiduePDBInfoHasLabel name="hbnet_residues" property="HBNet" />
  
	  //for filters
	  <Or name="design_core_bdry" selectors="design_core,design_bdry" />
	  <ResidueName name="surf_resis" residue_name3="ASP,GLU,ASN,GLN,LYS,ARG" />
	  <Not name="not_surf_resis" selector="surf_resis" />
	  <And name="design_resis_not_surf" selectors="design_resis,not_surf_resis" />
	  <And name="chunk1_bound" selectors="chunk1,near_design_resis_old" />
	  <And name="chunk2_bound" selectors="chunk2,near_design_resis_old" />
	</RESIDUE_SELECTORS>
	
	<TASKOPERATIONS>
	  <IncludeCurrent name="ic" />
	  <LimitAromaChi2 name="limitaro" chi2max="110" chi2min="70" include_trp="1" /> 
	  <ExtraRotamersGeneric name="ex1_ex2" ex1="1" ex2="1" /> 
	  <RestrictToRepacking name="repack_only" /> 
	  
	  <OperateOnResidueSubset name="design_task" selector="design_resis" >
	  <RestrictAbsentCanonicalAASRLT aas="FWYHCPGDENQKRMILVSTA" /> </OperateOnResidueSubset>
	  <OperateOnResidueSubset name="pack_task" selector="pack_resis" >
	  <RestrictToRepackingRLT/> </OperateOnResidueSubset>
	  <OperateOnResidueSubset name="pack_other_chain" selector="other_chain" >
	  <RestrictToRepackingRLT/> </OperateOnResidueSubset>
	  <OperateOnResidueSubset name="lock_task" selector="lock_resis" >
	  <PreventRepackingRLT/> </OperateOnResidueSubset>
	  
	  <OperateOnResidueSubset name="lock_CPG" selector="CPG" >
	  <PreventRepackingRLT/> </OperateOnResidueSubset>
	  <OperateOnResidueSubset name="lock_hbnet" selector="hbnet_residues" >
	    <RestrictToRepackingRLT/> </OperateOnResidueSubset> //set to restrict instead of prevent
	    
	    <OperateOnResidueSubset name="pack_core_task" selector="core" >
	    <RestrictToRepackingRLT/> </OperateOnResidueSubset>
	</TASKOPERATIONS>   
	
	<MOVERS>
	  <AddCompositionConstraintMover name="add_aa_comp" filename="helixfuse_aa_comp.comp" selector="design_resis" />
	  <PackRotamersMover name="design_hard" scorefxn="sfxn_hard"      task_operations="layer_design,pack_task,lock_task,lock_CPG,lock_hbnet,ic,limitaro,ex1_ex2,pack_other_chain" />
	  <PackRotamersMover name="design_surf" scorefxn="sfxn_up_ele"    task_operations="layer_design,pack_core_task,pack_task,lock_task,lock_CPG,lock_hbnet,ic,limitaro,ex1_ex2,pack_other_chain" />
	  <TaskAwareMinMover name="minimize_soft" scorefxn="sfxn_soft"    bb="0" chi="1" jump="0" task_operations="pack_task,lock_task,lock_CPG,lock_hbnet" /> 
	  <TaskAwareMinMover name="minimize_hard" scorefxn="sfxn_clean"   bb="0" chi="1" jump="0" task_operations="pack_task,lock_task,lock_CPG,lock_hbnet" />
	  <PackRotamersMover name="repack" scorefxn="sfxn_clean" task_operations="pack_task,lock_task,lock_CPG,lock_hbnet,ic,limitaro,ex1_ex2,repack_only" />
	  <ParsedProtocol name="relax" >
	    <Add mover="minimize_soft" />
	    <Add mover="repack" />
	    <Add mover="minimize_hard" />
	  </ParsedProtocol>
	  
	  <SwitchResidueTypeSetMover name="make_centroid" set="centroid" />
	</MOVERS>
	
	<FILTERS>
	  <TaskAwareScoreType name="clash_check_score0" scorefxn="score0" threshold="3.0" confidence="1" mode="individual" />
	  <MoveBeforeFilter name="clash_check_soft" mover_name="make_centroid" filter_name="clash_check_score0" confidence="1" />
	  <MoveBeforeFilter name="clash_check_hard" mover_name="make_centroid" filter_name="clash_check_score0" confidence="1" />
	  <SecondaryStructureCount name="ss_count" filter_helix_sheet="true" num_helix_sheet="3" min_helix_length="4" min_loop_length="1" return_total="1" confidence="1" residue_selector="design_resis_not_surf" min_element_resis="3" />
	  <ShapeComplementarity name="sc1" min_sc="0.5" verbose="1" quick="1" residue_selector1="chunk1_bound" residue_selector2="chunk2_bound" write_int_area="1" confidence="1" />
	  <ShapeComplementarity name="sc2" min_sc="0.6" verbose="1" quick="0" residue_selector1="chunk1_bound" residue_selector2="chunk2_bound" write_int_area="1" confidence="1" />
	  <BuriedUnsatHbonds name="vbuns" residue_selector="design_and_pack_resis" report_all_heavy_atom_unsats="true" scorefxn="sfxn_clean" ignore_surface_res="false" print_out_info_to_pdb="true" atomic_depth_selection="5.5" burial_cutoff="1000" confidence="0" />
	  <BuriedUnsatHbonds name="sbuns" residue_selector="design_and_pack_resis" report_all_heavy_atom_unsats="true" scorefxn="sfxn_clean" cutoff="4" residue_surface_cutoff="20.0" ignore_surface_res="true" print_out_info_to_pdb="true" dalphaball_sasa="1" probe_radius="1.1" atomic_depth_selection="5.5" atomic_depth_deeper_than="false" confidence="0" />
	  <ResidueCount name="ala_count" max_residue_count="50" min_residue_count="0" residue_types="ALA" count_as_percentage="1" residue_selector="design_resis" confidence="1" />
	  <LongestContinuousApolarSegment name="longest_hpc" exclude_chain_termini="false" filter_out_high="true" cutoff="10" confidence="1" />
	</FILTERS>
	
	<SCOREFXNS>
	  <ScoreFunction name="sfxn_paapp" weights="beta" symmetric="0" >
	    <Reweight scoretype="p_aa_pp" weight="9999999999" /> 
	  </ScoreFunction>
	</SCOREFXNS>
	
	<RESIDUE_SELECTORS>
	  <ResidueName name="all_P" residue_name3="PRO" />
	  <And name="helix_P" selectors="all_P,helix" />
	  <Neighborhood name="around_P" selector="helix_P" distance="10" include_focus_in_subset="false" />
	  <Or name="helix_P_and_around" selectors="helix_P,around_P"/>
	  <Not name="not_helix_P" selector="helix_P_and_around" />
	</RESIDUE_SELECTORS>
	
	<TASKOPERATIONS>
	  <OperateOnResidueSubset name="design_helix_P" selector="helix_P" >
	  <RestrictAbsentCanonicalAASRLT aas="AP" /> </OperateOnResidueSubset>
	  <OperateOnResidueSubset name="pack_helix_P" selector="around_P" >
	  <RestrictToRepackingRLT/> </OperateOnResidueSubset>
	  <OperateOnResidueSubset name="lock_helix_P" selector="not_helix_P" >
	  <PreventRepackingRLT/> </OperateOnResidueSubset>
	</TASKOPERATIONS>
	
	<MOVERS>
	  <PackRotamersMover name="fix_helix_P" scorefxn="sfxn_paapp" task_operations="layer_design,design_helix_P,pack_helix_P,lock_helix_P,ic,limitaro,ex1_ex2" />
	  <AddResidueLabel name="add_label_helix_P" residue_selector="helix_P" label="was_helix_P" />
	  <TaskAwareMinMover name="minimize_hard_helix_P" scorefxn="sfxn_hard" bb="0" chi="1" task_operations="design_helix_P,pack_helix_P,lock_helix_P,lock_CPG,ic,limitaro" />
	  <PackRotamersMover name="repack_helix_P" scorefxn="sfxn_clean" task_operations="design_helix_P,pack_helix_P,lock_helix_P,lock_CPG,ic,limitaro,repack_only" />
	  <ParsedProtocol name="relax_helix_P" >
	    <Add mover="minimize_hard_helix_P" />
	    <Add mover="repack_helix_P" />
	    <Add mover="minimize_hard_helix_P" />
	  </ParsedProtocol>
	</MOVERS>
	
	<APPLY_TO_POSE>
	</APPLY_TO_POSE>

	<PROTOCOLS>
	  <Add filter_name="clash_check_soft" />
	  <Add filter_name="ss_count" />
	  <Add filter_name="sc1" />
	  <Add mover_name="add_label_helix_P" />
	  <Add mover_name="fix_helix_P" />
	  <Add mover_name="design_hard" />
	  <Add mover_name="relax" />
	  <Add mover_name="design_surf" />
	  <Add mover_name="relax" />
	  <Add filter_name="clash_check_hard" />
	  <Add filter_name="ss_count" />
	  <Add filter_name="sc2" />
	  <Add filter_name="vbuns" />
	  <Add filter_name="sbuns" />
	  <Add filter_name="ala_count" />
	  <Add filter_name="longest_hpc" />
	</PROTOCOLS>
	
	<OUTPUT scorefxn="sfxn_clean" />
      </ROSETTASCRIPTS>
    </MultiplePoseMover>
  </MOVERS>
  
  <FILTERS>
  </FILTERS>
  
  <APPLY_TO_POSE>
  </APPLY_TO_POSE>
  
  <PROTOCOLS>
    <Add mover_name="add_hbnet_resis" />
    <Add mover_name="label_interface" />
    <Add mover_name="closer" />
    <Add mover_name="MPM_design" />
  </PROTOCOLS>
  
  <OUTPUT scorefxn="sfxn_asym" />
</ROSETTASCRIPTS>
