# Supplementary material for: De novo design of obligate ABC-type heterotrimeric proteins
Source: Nat Struct Mol Biol. 2022 Dec 15;29(12):1266–76. doi: 10.1038/s41594-022-00879-4 (PMC9758053; doi:10.1038/s41594-022-00879-4)
Supplement: Supplementary file 4 — This compressed file contains all PDB files and scripts used in our design protocols and analyses, as well as the final design model outputs. [file 41594_2022_879_MOESM4_ESM.zip › source_data/scripts/for_rings/simple_worms_design.py]

import os
from os.path import isfile, join, isdir
from pathlib import Path
import sys
import numpy as np

import argparse
import pdb as pydebug

from pyrosetta import *
from pyrosetta.rosetta import *
#Core Includes
from pyrosetta.rosetta.core.kinematics import MoveMap
# from pyrosetta.rosetta.core.kinematics import FoldTree
from pyrosetta.rosetta.core.pack.task import TaskFactory
from pyrosetta.rosetta.core.pack.task import operation
from pyrosetta.rosetta.core.simple_metrics import metrics
from pyrosetta.rosetta.core.select import residue_selector as selections
from pyrosetta.rosetta.core import select
from pyrosetta.rosetta.core.select.movemap import *

parser = argparse.ArgumentParser()
parser.add_argument('--pdb', '-p', type=str, required=True, help='Starting PDB model')
parser.add_argument('--symdef', type=str, required=True, help='symdef file path')
parser.add_argument('--design_targets','-dt',type=str,default='modified',help='Method for selecting which residues to design.  Alternative: "helix_neighbors"')
parser.add_argument('--disallow_resis', '-d', type=str, default='CPGH', help='disallow any residues, e.g. CPGWYH are common. Default off.')
parser.add_argument('--ld', '-l', type=str, default='True', help='Turn layer design on? Accepts on or off')
parser.add_argument('--detect_disulfides', '-dd', type=str, default='False', help='Shall we detect disulfides today?')
parser.add_argument('--suffix', '-s', type=str, default='0001', help='output_suffix to use')
parser.add_argument('--out_dir', '-od', type=str, required=False, help='output_suffix to use')
parser.add_argument('--design_cycles','-dc',type=int, default=1, help='number of design cycles to perform')

args = parser.parse_args()


chain_dict = {'A':1, 'B':2, 'C':3,'D':4, 'E':5, 'F':6}
chain_dict_inverse = {value : key for (key, value) in chain_dict.items()}
direction_dict = {0:'NC',1:'CN'}
false_statements = ['False', 'false', 'FALSE', 'F', 'f', '0', 'Off', 'off']


if not args.out_dir:
	output_directory = os.path.join(os.getcwd(),'output/')
else: 
	output_directory = args.out_dir


if not os.path.exists(output_directory):
	os.mkdir(output_directory)


if args.pdb.split("/")[-1].endswith('asym.pdb') or args.pdb.split("/")[-1].endswith('asu.pdb') or args.pdb.split("/")[-1].endswith('chA.pdb') or args.pdb.split("/")[-1].endswith('chnA.pdb'):
	output_name = args.pdb.split("/")[-1].replace('asym.pdb', f'{args.suffix}.pdb')
	output_path = os.path.join(output_directory, output_name)

else:
	output_name = args.pdb.split("/")[-1].replace('.pdb', f'_{args.suffix}.pdb')
	output_path = os.path.join(output_directory, output_name)
print(output_name)


if args.pdb:
	asym_filepath = args.pdb
else:
	print("YOU NEED TO SPECIFY A PDB FOR THIS TO WORK!")

if args.ld not in false_statements:
	design_layers = True
else:
	design_layers = False


if not args.disallow_resis in false_statements:
	disallow_resis = args.disallow_resis
else:
	disallow_resis=False

if not args.detect_disulfides in false_statements:
	detect_disulfides = 'True'
else:
	detect_disulfides = 'False'


pyrosetta.init(f"-beta -unmute all -ex1 -ex2aro -overwrite -native {args.pdb} -s {args.pdb} -detect_disulf {args.detect_disulfides}")

def make_temp_resfile():
	resfile = "./outputs/redes_cys.resfile"  # this is the file you should write to; we will read from this file later


def set_up_tf(design_resi_targets, disallow_resis):
# def set_up_tf(design_task, disallow_resis):

	
	limit_aro = protocols.task_operations.LimitAromaChi2Operation()
	limit_aro.chi2max(110)
	limit_aro.chi2min(70)

	lock_PG = core.select.residue_selector.ResidueNameSelector()
	lock_PG.set_residue_names("PRO,GLY")
	# non_target_resis_residues = pyrosetta.rosetta.core.select.residue_selector.NotResidueSelector(design_resi_selector)
	# all_frozen_resis = pyrosetta.rosetta.core.select.residue_selector.AndResidueSelector(non_target_resis_residues,lock_PG)

	tf = pyrosetta.rosetta.core.pack.task.TaskFactory()
	tf.push_back(core.pack.task.operation.InitializeFromCommandline())
	tf.push_back(core.pack.task.operation.IncludeCurrent())
	tf.push_back(limit_aro)
	if disallow_resis:
		disallow_resi_string = str(disallow_resis) # change later to make custom

		disallow_if_nonnative = core.pack.task.operation.DisallowIfNonnative()

		disallow_if_nonnative.disallow_aas(disallow_resi_string)
		tf.push_back(disallow_if_nonnative)


	# ------------------------------------------------------------------------------
	# ------------------------------------------------------------------------------
	# ------------------------------------------------------------------------------
	temp_resfile_filepath = output_path.replace('.pdb','.resfile') # MAKE TEMP RESFILE
	with open(temp_resfile_filepath, "w") as temp_resfile:
		temp_resfile.write("NATAA\n")
		temp_resfile.write("start\n")
		for chain, resi in design_resi_targets:
			temp_resfile.write(f"{str(resi)} {chain} ALLAA\n")

	tf.push_back(pyrosetta.rosetta.core.pack.task.operation.ReadResfile(temp_resfile_filepath)) # USE TEMP RESFILE

	os.remove(temp_resfile_filepath)
	# ------------------------------------------------------------------------------
	# ------------------------------------------------------------------------------
	# ------------------------------------------------------------------------------


	

	tf.push_back(core.pack.task.operation.OperateOnResidueSubset(core.pack.task.operation.PreventRepackingRLT(), lock_PG))
	# tf.push_back(core.pack.task.operation.OperateOnResidueSubset(core.pack.task.operation.PreventRepackingRLT(), all_frozen_resis))
	return(tf)

def add_layer_design_to_tf(design_resi_targets, disallow_resis):
# def add_layer_design_to_tf(design_task, disallow_resis):

	task_f = set_up_tf(design_resi_targets, disallow_resis)
	# task_f = set_up_tf(design_task, disallow_resis)

	core_resis = core.select.residue_selector.LayerSelector()
	core_resis.set_layers(True, False, False) #sets core
	core_resis.use_sc_neighbors()
	core_resis.set_use_sc_neighbors(True)
	core_resis.set_cutoffs(4.9, 2.7)
	core_resis.set_dist_exponent(0.7)

	boundary_resis = core.select.residue_selector.LayerSelector()
	boundary_resis.set_layers(False, True, False) #sets boundary
	boundary_resis.use_sc_neighbors()
	boundary_resis.set_use_sc_neighbors(True)
	boundary_resis.set_cutoffs(4.9, 2.7)
	boundary_resis.set_dist_exponent(0.7)

	surface_resis = core.select.residue_selector.LayerSelector()
	surface_resis.set_layers(False, False, True) #sets core
	surface_resis.use_sc_neighbors()
	surface_resis.set_use_sc_neighbors(True)
	surface_resis.set_cutoffs(4.9, 2.7)
	surface_resis.set_dist_exponent(0.7)

	core_rlt = core.pack.task.operation.RestrictAbsentCanonicalAASRLT()
#     core_rlt.aas_to_keep('VILAFM')
	core_rlt.aas_to_keep('VILAF')
	boundary_rlt = core.pack.task.operation.RestrictAbsentCanonicalAASRLT()
#     boundary_rlt.aas_to_keep('VILAFMWYDERKNQST')
	boundary_rlt.aas_to_keep('VILAFWYDERKNQST')
	surface_rlt = core.pack.task.operation.RestrictAbsentCanonicalAASRLT()
	surface_rlt.aas_to_keep('DERKNQST')

	layer_design = core.pack.task.operation.DesignRestrictions()
	layer_design.add_selector_rlto_pair(core_resis, core_rlt)
	layer_design.add_selector_rlto_pair(boundary_resis, boundary_rlt)
	layer_design.add_selector_rlto_pair(surface_resis, surface_rlt)

	task_f.push_back(layer_design)
	return(task_f)


def get_fusion_info(filepath):


	fusion_info_dict = {}


	with open(filepath, 'r', encoding='utf-8', errors='ignore') as input_file:

		for line in input_file:

			
			
			
			if 'Modified positions' in line:
				line_split = line.split(':')
				resi_info = line_split[1].split(',')
				for i in range(len(resi_info)):
					if len(resi_info[i].strip()) >0:
						resi_info[i] = int(resi_info[i].strip())
					else:
						continue
				
				resi_info = list(set(resi_info))
				resi_info.sort()
				
				fusion_info_dict['modified_resis'] = resi_info
				
				
				
			elif 'New contact positions' in line:
				line_split = line.split(':')
				resi_info = line_split[1].split(',')
				for i in range(len(resi_info)):
					if len(resi_info[i].strip()) >0:
						resi_info[i] = int(resi_info[i].strip())
					else:
						continue
				
				resi_info = list(set(resi_info))
				resi_info.sort()
				fusion_info_dict['new_contact_resis'] = resi_info
				
				
			elif 'Lost contact positions' in line:
				line_split = line.split(':')
				resi_info = line_split[1].split(',')
				for i in range(len(resi_info)):
					if len(resi_info[i].strip()) >0:
						resi_info[i] = int(resi_info[i].strip())
					else:
						continue
				
				resi_info = list(set(resi_info))
				resi_info.sort()
				fusion_info_dict['lost_contact_resis'] = resi_info
				
				
			elif 'Junction residues' in line:
				line_split = line.split(':')
				resi_info = line_split[1].split(',')
				for i in range(len(resi_info)):
					if len(resi_info[i].strip()) >0:
						resi_info[i] = int(resi_info[i].strip())
					else:
						continue
				
				resi_info = list(set(resi_info))
				resi_info.sort()
				fusion_info_dict['junction_resis'] = resi_info
				
				
			elif 'Length of asymetric unit' in line:
				line_split = line.split(':')
				resi_info = int(line_split[1].strip())
				fusion_info_dict['asu_length'] = resi_info
				
				
				
			elif 'Number of chains in ASU' in line:
				line_split = line.split(':')
				resi_info = int(line_split[1].strip())
				fusion_info_dict['num_chains'] = resi_info

	return fusion_info_dict
				
			

def get_helix_points(pose,chains):
	DSSP = pyrosetta.rosetta.protocols.moves.DsspMover()
	DSSP.apply(pose) 
	ss = pose.secstruct()

	helix_points = {}

	for chain in list(chains):
		helix_points[chain] = {}
		helix_points[chain]['start'] = []
		helix_points[chain]['stop'] = []
		chain_start_resi = pose.conformation().chain_begin(chain_dict[chain]) -1 
		chain_stop_resi = pose.conformation().chain_end(chain_dict[chain]) -1 
		for i in range(chain_start_resi,chain_stop_resi):
			if (ss[i] == 'L') and (ss[i+1] == 'H'):
				helix_points[chain]['start'].append(i+1)
			elif (ss[i] == 'H') and (ss[i+1] == 'L'):
				helix_points[chain]['stop'].append(i)
	return helix_points, ss


def get_pose_info(pose):
	num_chains = pose.num_chains()
	pose_info_dict = {}
	
	pose_info_dict['chain_info'] = {}
	
	
	
	chains_string = ''
	
	for chain_num in range(1,num_chains+1):
		pose_info_dict['chain_info'][chain_num] = {}
		
		pose_info_dict['chain_info'][chain_num]['start_resi'] = pose.conformation().chain_begin(chain_num)
		pose_info_dict['chain_info'][chain_num]['stop_resi'] = pose.conformation().chain_end(chain_num)
		pose_info_dict['chain_info'][chain_num]['chain_length'] = 1+(pose.conformation().chain_end(chain_num)- pose.conformation().chain_begin(chain_num))
		
		chains_string += chain_dict_inverse[chain_num]
		
	pose_info_dict['chains'] = chains_string
		
	return pose_info_dict
	
def get_junction_helix_resis(fusion_info_dict,helix_points, loop_buffer=0):
	
	fusion_helix_resi_list = []
	for junc_resi in fusion_info_dict['junction_resis']:
		
		for chain in list(helix_points.keys()):
			
			for start_resi, stop_resi in zip(helix_points[chain]['start'],helix_points[chain]['stop']):
				
				if start_resi <= junc_resi <= stop_resi:
					for fusion_helix_resi in range((start_resi-loop_buffer),(stop_resi+loop_buffer+1)):
						fusion_helix_resi_list.append((chain,fusion_helix_resi))
	return fusion_helix_resi_list
					

# converts resi list to list of tuples containing info for (chain,resi): 
# probably useful for pyrosetta clarity in residue selector construction with complex systems
def get_target_resis(fusion_info_dict,pose_info_dict,onlychains=False):
	
	modified_helix_resi_list = []
	if onlychains:
		chain_list = list(onlychains)
	else:
		chain_list = list(pose_info_dict['chains'])
	
	for chain in chain_list:
		chain_id = chain_dict[chain]
		chain_start_resi = pose_info_dict['chain_info'][chain_id]['start_resi']
		chain_stop_resi = pose_info_dict['chain_info'][chain_id]['stop_resi']

		for mod_resi in fusion_info_dict['modified_resis']:


			if chain_start_resi <= mod_resi <= chain_stop_resi:
				modified_helix_resi_list.append((chain,mod_resi))
			else:
				continue
	
	return modified_helix_resi_list

def get_residue_selector(target_resis,pose):
	resi_vec = pyrosetta.rosetta.utility.vector1_unsigned_long()
	for chain, resi in target_resis:
		posed = pose.pdb_info().pdb2pose(chain, resi)
		resi_vec.append(posed)

	resi_selector = pyrosetta.rosetta.core.select.residue_selector.ResidueIndexSelector(resi_vec)
	return resi_selector


def get_targets_from_selector(selector, pose):
	target_list = []
	selected_resi_vec = pyrosetta.rosetta.core.select.residue_selector.ResidueVector(selector.apply(pose))
	for resi_ind in selected_resi_vec:
		pdb_spec_resi = pose.pdb_info().pose2pdb(resi_ind).split(' ')
		chain = pdb_spec_resi[1]
		resi = int(pdb_spec_resi[0])

		target_list.append((chain,resi))

	return target_list

def get_neighbor_selector(selector,distance=7.0):
	neighbor_selector = pyrosetta.rosetta.core.select.residue_selector.NeighborhoodResidueSelector()
	neighbor_selector.set_focus_selector(selector)
	neighbor_selector.set_distance(distance)
	return neighbor_selector


pose = pose_from_file(args.pdb)

pose_info_dict = get_pose_info(pose)
helix_points, ss = get_helix_points(pose,pose_info_dict['chains'])
fusion_info_dict = get_fusion_info(asym_filepath)


# target_resis = get_junction_helix_resis(fusion_info_dict,helix_points,loop_buffer)
# design_resi_targets = get_target_resis(fusion_info_dict,pose_info_dict)
# design_resi_selector = get_residue_selector(design_resi_targets,pose)


modified_resi_targets = get_target_resis(fusion_info_dict,pose_info_dict)
modified_resi_selector = get_residue_selector(modified_resi_targets, pose)

helix_resi_targets = get_junction_helix_resis(fusion_info_dict,helix_points,loop_buffer=0)
helix_resi_selector = get_residue_selector(helix_resi_targets,pose)

modified_in_helix_targets = sorted(list(set(modified_resi_targets).intersection(set(helix_resi_targets))))
modified_in_helix_selector = get_residue_selector(modified_in_helix_targets,pose)

modified_in_helix_neighborhood_selector = get_neighbor_selector(modified_in_helix_selector,distance=7.0)
modified_in_helix_neighborhood_targets = get_targets_from_selector(modified_in_helix_neighborhood_selector, pose)

modified_restricted_neighborhood_targets = sorted(list(set(modified_resi_targets).intersection(set(modified_in_helix_neighborhood_targets))))
# pyrosetta.rosetta.core.select.residue_selector.AndResidueSelector(non_target_resis_residues,lock_PG)


if args.design_targets == 'helix_neighbors':
	design_resi_targets = modified_restricted_neighborhood_targets
else:
	design_resi_targets = modified_resi_targets


scorefxn = core.scoring.ScoreFunctionFactory.create_score_function('beta')


for design_cycle in range(args.design_cycles):

	# --------------------------------------------------------------------------------
	# ---------------------------- IF SYM, USE: --------------------------------------
	sym_scorefxn = core.scoring.symmetry.SymmetricScoreFunction()
	sym_scorefxn.assign(scorefxn)

	sym = protocols.symmetry.SetupForSymmetryMover()
	sym.process_symmdef_file(args.symdef)
	sym.apply(pose)
	pack = protocols.minimization_packing.symmetry.SymPackRotamersMover(sym_scorefxn)
	# --------------------------------------------------------------------------------
	# --------------------------------------------------------------------------------
	# --------------------------------------------------------------------------------
	# ---------------------------- IF ASYM, USE: --------------------------------------
	# pack = protocols.minimization_packing.PackRotamersMover(scorefxn)
	# --------------------------------------------------------------------------------
	# --------------------------------------------------------------------------------


	if design_layers == True:
		# pack.task_factory(add_layer_design_to_tf(design_task, disallow_resis))
		pack.task_factory(add_layer_design_to_tf(design_resi_targets, disallow_resis))
	else:
		# pack.task_factory(set_up_tf(design_task, disallow_resis))
		pack.task_factory(set_up_tf(design_resi_targets, disallow_resis))

	pack.apply(pose)
pose.dump_pdb(output_path)
