# Supplementary material for: De novo design of obligate ABC-type heterotrimeric proteins
Source: Nat Struct Mol Biol. 2022 Dec 15;29(12):1266–76. doi: 10.1038/s41594-022-00879-4 (PMC9758053; doi:10.1038/s41594-022-00879-4)
Supplement: Supplementary file 4 — This compressed file contains all PDB files and scripts used in our design protocols and analyses, as well as the final design model outputs. [file 41594_2022_879_MOESM4_ESM.zip › source_data/scripts/for_bases/make_tasklist.sh]

#!/bin/bash

for pdb in $(cat pdb_input_list);do
    echo "/software/rosetta/latest/main/source/bin/rosetta_scripts.hdf5.linuxgccrelease -parser:protocol *.xml -s "$pdb" -nstruct 1 -out::file::pdb_comments -run:preserve_header -holes:dalphaball /home/sheffler/bin/DAlphaBall.gcc -out:prefix DD_ -beta"
done > tasklist
