# Supplementary material for: De novo design of obligate ABC-type heterotrimeric proteins
Source: Nat Struct Mol Biol. 2022 Dec 15;29(12):1266–76. doi: 10.1038/s41594-022-00879-4 (PMC9758053; doi:10.1038/s41594-022-00879-4)
Supplement: Supplementary file 4 — This compressed file contains all PDB files and scripts used in our design protocols and analyses, as well as the final design model outputs. [file 41594_2022_879_MOESM4_ESM.zip › source_data/scripts/for_bases/6helixHT_app2_sample_bb_with_bash_part1.sh]

#!/bin/bash

for H1_delta_omega_1 in `seq -100 20 100`;do
    for H2_delta_omega_1 in `seq -100 20 100`;do
	for H3_delta_omega_1 in `seq -100 20 100`;do
	    for H4_delta_omega_1 in `seq -100 20 100`;do
		for H1_r0 in `seq 6.5 0.375 7.25`;do
		    for H2_r0 in `seq 6.5 0.375 7.25`;do
			for H3_r0 in `seq 6.5 0.375 7.25`;do
			    for H4_r0 in `seq 12.25 0.5 13.25`;do
				for H2_z1off in `seq -1.5 1.5 1.5`;do
				    for H3_z1off in `seq -1.5 1.5 1.5`;do
					for H4_z1off in `seq -1.5 1.5 1.5`;do
					    echo "/software/rosetta/latest/main/source/bin/rosetta_scripts.hdf5.linuxgccrelease -parser:protocol 6helixHT_app2_bb_and_hbnet_part1.xml -in:file:fasta /home/sherrb3/scripts/dummy.fasta -nstruct 1 -beta -out::file::pdb_comments -run:preserve_header -parser:script_vars H1_delta_omega_1=$H1_delta_omega_1 H2_delta_omega_1=$H2_delta_omega_1 H3_delta_omega_1=$H3_delta_omega_1 H4_delta_omega_1=$H4_delta_omega_1 H1_r0=$H1_r0 H2_r0=$H2_r0 H3_r0=$H3_r0 H4_r0=$H4_r0 H2_z1off=$H2_z1off H3_z1off=$H3_z1off H4_z1off=$H4_z1off -out:prefix 6helixHT_H1_"$H1_delta_omega_1"_"$H1_r0"_0.0_H2_"$H2_delta_omega_1"_"$H2_r0"_"$H2_z1off"_H3_"$H3_delta_omega_1"_"$H3_r0"_"$H3_z1off"_H4_"$H4_delta_omega_1"_"$H4_r0"_"$H4_z1off"_"
					done
				    done
				done
			    done
			done
		    done
		done
	    done
	done
    done
done > bgs_tasklist
