# Supplementary material for: De novo design of obligate ABC-type heterotrimeric proteins
Source: Nat Struct Mol Biol. 2022 Dec 15;29(12):1266–76. doi: 10.1038/s41594-022-00879-4 (PMC9758053; doi:10.1038/s41594-022-00879-4)
Supplement: Supplementary file 4 — This compressed file contains all PDB files and scripts used in our design protocols and analyses, as well as the final design model outputs. [file 41594_2022_879_MOESM4_ESM.zip › source_data/scripts/for_bases/ht_packing_aa.comp]

# This is a .comp file for controlling amt of MET/PHE/ALA

PENALTY_DEFINITION
TYPE MET                    #We're counting met
DELTA_START -1              #The start of the range of penalty values that we're specifying is 1 less than the desired number.
DELTA_END 1                 #The end of the range of penalty values that we're specifying is 1 more than the desired number.
PENALTIES 0 0 1000          #These are the penalties for having 1 less met than desired, the desired number, and one more met than desired.
ABSOLUTE 1                  #This is the absolute number of met that you want in your pose.
BEFORE_FUNCTION CONSTANT    #If we have less than 1 fewer met than desired, the penalties remain constant (at zero).
AFTER_FUNCTION QUADRATIC    #If we have more than 1 more met than desired, the penalties ramp up quadratically.
END_PENALTY_DEFINITION

PENALTY_DEFINITION
TYPE PHE                    #We're counting phe
DELTA_START -1              #The start of the range of penalty values that we're specifying is 1 less than the desired number.
DELTA_END 1                 #The end of the range of penalty values that we're specifying is 1 more than the desired number.
PENALTIES 1000 0 500        #These are the penalties for having 1 less phe than desired, the desired number, and one more phe than desired.
ABSOLUTE 2                  #This is the absolute number of phe that you want in your pose.
BEFORE_FUNCTION CONSTANT    #If we have less than 1 fewer phe than desired, the penalties remain constant.
AFTER_FUNCTION CONSTANT     #If we have more than 1 more phe than desired, the penalties remain constant.
END_PENALTY_DEFINITION

PENALTY_DEFINITION
TYPE ALA                    #We're counting ala
DELTA_START -1              #The start of the range of penalty values that we're specifying is 1 less than the desired number.
DELTA_END 1                 #The end of the range of penalty values that we're specifying is 1 more than the desired number.
PENALTIES 0 0 500           #These are the penalties for having 1 less ala than desired, the desired number, and one more ala than desired.
ABSOLUTE 16                 #This is the absolute number of ala that you want in your pose.
BEFORE_FUNCTION CONSTANT    #If we have less than 1 fewer ala than desired, the penalties remain constant (at zero).
AFTER_FUNCTION QUADRATIC    #If we have more than 1 more alaa than desired, the penalties ramp up quadratically.
END_PENALTY_DEFINITION
