# Supplementary material for: De novo design of obligate ABC-type heterotrimeric proteins
Source: Nat Struct Mol Biol. 2022 Dec 15;29(12):1266–76. doi: 10.1038/s41594-022-00879-4 (PMC9758053; doi:10.1038/s41594-022-00879-4)
Supplement: Supplementary file 4 — This compressed file contains all PDB files and scripts used in our design protocols and analyses, as well as the final design model outputs. [file 41594_2022_879_MOESM4_ESM.zip › source_data/scripts/for_bases/3helixHT_design.xml]

<ROSETTASCRIPTS>
  <SCOREFXNS>
    <ScoreFunction name="soft" weights="beta_soft_rep_cst.wts">
      <Reweight scoretype="atom_pair_constraint" weight="1.0" />
    </ScoreFunction>

    <ScoreFunction name="beta" weights="beta"/>
    <ScoreFunction name="beta_cst" weights="beta_cst" />
    <ScoreFunction name="beta_cart" weights="beta_cart"/>

    <ScoreFunction name="beta_aa_comp" weights="beta" >
      <Reweight scoretype="aa_composition" weight="1.0" />
      <Reweight scoretype="hbond_sr_bb" weight="2.0" /> 
    </ScoreFunction>
    
    <ScoreFunction name="up_ele" weights="beta" > 
      <Reweight scoretype="fa_elec" weight="1.4"/>
      <Reweight scoretype="hbond_sc" weight="2.0" />
    </ScoreFunction>
  </SCOREFXNS>
  <RESIDUE_SELECTORS>
    <SecondaryStructure name="helix" overlap="0" minH="3" include_terminal_loops="false" use_dssp="true" ss="H" />
    
    //LayerDesign using sidechain_neighbors
    <Layer name="surface" select_core="false" select_boundary="false" select_surface="true" use_sidechain_neighbors="true" core_cutoff="4.5" surface_cutoff="2.7"/> 
    <Layer name="boundary" select_core="false" select_boundary="true" select_surface="false" use_sidechain_neighbors="true" core_cutoff="4.5" surface_cutoff="2.7"/>
    <Layer name="core" select_core="true" select_boundary="false" select_surface="false" use_sidechain_neighbors="true" core_cutoff="4.5" surface_cutoff="2.7"/> 
    <Not name="not_core" selector="core"/>
    <Not name="not_boundary" selector="boundary"/>
    <Not name="not_surface" selector="surface"/>

    //LayerDesign using SASA
    <Layer name="surface_SASA" select_core="false" select_boundary="false" select_surface="true" use_sidechain_neighbors="false" core_cutoff="35" surface_cutoff="45"/> 
    <Layer name="boundary_SASA" select_core="false" select_boundary="true" select_surface="false" use_sidechain_neighbors="false" core_cutoff="30" surface_cutoff="45"/>
    <Layer name="core_SASA" select_core="true" select_boundary="false" select_surface="false" use_sidechain_neighbors="false" core_cutoff="35" surface_cutoff="45" /> 
    <Not name="not_core_SASA" selector="core_SASA"/>
    <Not name="not_boundary_SASA" selector="boundary_SASA"/>
    <Not name="not_surface_SASA" selector="surface_SASA"/>
    
    //to make sure HBNet residues do not get designed away
    <ResiduePDBInfoHasLabel name="hbnet_residues" property="HBNet" />

    //for network_holes
    <Layer name="hbnet_core" select_core="true" select_boundary="false" select_surface="false" use_sidechain_neighbors="true" core_cutoff="3.6" />
    <Not name="not_hbnet_core" selector="core"/>
    <Neighborhood name="around_hbnet" selector="hbnet_residues" distance="5.0" />
    <And name="core_around_hbnet" selectors="hbnet_core,around_hbnet"/> 

    <ResidueName name="ala" residue_name3="ALA"/>
    <Not name="not_ala" selector="ala"/>
    <ResidueName name="ala_and_phe" residue_name3="ALA,PHE" />
    <Or name="fdes_res_to_design" selectors="ala_and_phe"/>
    <Not name="fdes_no_design" selector="fdes_res_to_design" />
    
    //H-H-H-P-H-P-H-P-H-H-H = 11*7 = 77 res
    P: (1-7,8-14,15-21),22-28,(29-35),36-42,(43-49),50-56,(57-63,64-70,71-77)
    P: (78-84,85-91,92-98),99-105,(106-112),113-119,(120-126),127-133,(134-140,141-147,148-154)
    P: (155-161,162-168,169-175),176-182,(183-189),190-196,(197-203),204-210,(211-217,218-224,225-231)
    
    //make sizes by deleting heps for chains 1 and 2
    <Index name="delete_heps" resnums="1-14,64-77,78-84,148-154"/>
  </RESIDUE_SELECTORS>

  <TASKOPERATIONS>
    <ConsensusLoopDesign name="disallow_non_abego_aas"/>
    <InitializeFromCommandline name="init"/>
    <IncludeCurrent name="current"/>
    <LimitAromaChi2 name="arochi" include_trp="true"/>
    <ExtraRotamersGeneric name="ex1" ex1="1"/>
    <ExtraRotamersGeneric name="ex1_ex2" ex1="1" ex2="1"/>

    //CONSOLIDATED
    <DesignRestrictions name="layer_design">
      <Action selector_logic="surface AND helix"  aas="DEKRQ"/> 
      <Action selector_logic="boundary AND helix" aas="AVLI"/>
      <Action selector_logic="core AND helix"     aas="AVLIF"/>
    </DesignRestrictions>
    
    <DesignRestrictions name="layer_design_SASA">
      <Action selector_logic="surface_SASA AND helix"  aas="DEKRQ"/> 
      <Action selector_logic="boundary_SASA AND helix" aas="AVLIEQTS"/> 
      <Action selector_logic="core_SASA AND helix"     aas="AVLIF"/>
    </DesignRestrictions>
    
    <DesignRestrictions name="layer_design_up_ele">
      <Action selector_logic="surface AND helix"  aas="EKRQ"/> 
    </DesignRestrictions> 
        
    <OperateOnResidueSubset name="design_core" selector="not_core">
      <PreventRepackingRLT/>
    </OperateOnResidueSubset>
    <OperateOnResidueSubset name="design_boundary" selector="not_boundary">
      <PreventRepackingRLT/>
    </OperateOnResidueSubset>
    <OperateOnResidueSubset name="design_surface" selector="not_surface">
      <PreventRepackingRLT/>
    </OperateOnResidueSubset>

    <SelectBySASA name="design_core_SASA" state="bound" mode="mc" core="1" probe_radius="2.0" core_asa="35" surface_asa="45" verbose="1"/>
    <SelectBySASA name="design_boundary_SASA" state="bound" mode="mc" boundary="1" probe_radius="2.0" core_asa="40" surface_asa="45" verbose="1"/>
    <SelectBySASA name="design_surface_SASA" state="bound" mode="mc" surface="1" probe_radius="2.0" core_asa="35" surface_asa="45" verbose="1"/>
    
    <OperateOnResidueSubset name="fdes_repack_only" selector="fdes_no_design" >
      <RestrictToRepackingRLT/>
    </OperateOnResidueSubset>
     <OperateOnResidueSubset name="redesign_ala" selector="ala" >
       <RestrictAbsentCanonicalAASRLT aas="AVLIMF" /> //AVLIMFEQ                    
      </OperateOnResidueSubset>        
      <OperateOnResidueSubset name="hbnet_task" selector="hbnet_residues"> 
	<PreventRepackingRLT/>
    </OperateOnResidueSubset>
    <RestrictToRepacking name="repack_only" />
  </TASKOPERATIONS>

  <FILTERS>
    <SSShapeComplementarity name="ss_sc" verbose="0" loops="0" helices="1" confidence="1" min_sc="0.68"/> 
    <ResidueCount name="ala_count" min_residue_count="1" max_residue_count="21" residue_types="ALA" confidence="1"/> 
    <ResidueCount name="met_count" min_residue_count="0" max_residue_count="2" residue_types="MET" confidence="1"/> 
    <ResidueCount name="phe_count" min_residue_count="1" max_residue_count="4" residue_types="PHE" confidence="1"/>
    <Holes name="network_holes" threshold="-2.0" residue_selector="core_around_hbnet" normalize_per_atom="true" exclude_bb_atoms="true" confidence="1"/>

    <ResidueCount name="large_aro_hbnet" min_residue_count="2" max_residue_count="6" residue_types="TYR,TRP" confidence="1"/> 
    <ResidueCount name="large_aro_total" min_residue_count="3" max_residue_count="9" residue_types="TYR,TRP,PHE" confidence="1"/>  
    
    //two ways to calc hbnet unsat
    <BuriedUnsatHbonds name="old_buns3_hbnet" scorefxn="beta" cutoff="2" print_out_info_to_pdb="true" residue_selector="hbnet_residues" use_hbnet_behavior="true" use_sc_neighbors="true" ignore_surface_res="true" confidence="0" />
    <BuriedUnsatHbonds name="vbuns_all_heavy" residue_selector="hbnet_residues" report_all_heavy_atom_unsats="true" scorefxn="beta" ignore_surface_res="true" print_out_info_to_pdb="true" atomic_depth_selection="5.5" burial_cutoff="1000" cutoff="0" confidence="1" />
  </FILTERS>

  <MOVERS>
    <DeleteRegionMover name="make_sizes" residue_selector="delete_heps" rechain="false" />
    <DeclareBond name="add_termini1" add_termini="true" atom1="C" atom2="N" res1="1" res2="2" />
    //find native networks option does not work well in hbnet so can instead select manually before design
    <AddResidueLabel name="add_hbnets_manually" residue_selector="not_ala" label="HBNet" />

    <PackRotamersMover name="softpack_core" scorefxn="soft" task_operations="init,design_core,current,arochi,layer_design,hbnet_task"/>  
    <PackRotamersMover name="softpack_boundary" scorefxn="soft" task_operations="init,design_boundary,current,arochi,layer_design,hbnet_task"/>
    <PackRotamersMover name="softpack_surface" scorefxn="soft" task_operations="init,design_surface,current,arochi,layer_design,hbnet_task"/>
    <PackRotamersMover name="hardpack_core" scorefxn="beta" task_operations="init,design_core,current,arochi,ex1_ex2,layer_design,hbnet_task"/>
    <PackRotamersMover name="hardpack_boundary" scorefxn="beta" task_operations="init,design_boundary,current,arochi,ex1_ex2,layer_design,hbnet_task"/>
    <PackRotamersMover name="hardpack_surface_up_ele" scorefxn="up_ele" task_operations="init,design_surface,current,arochi,ex1,layer_design_up_ele,hbnet_task"/>
    
    <TaskAwareMinMover name="task_hardmin_sconly_cst" scorefxn="beta_cst" chi="1" bb="0" bondangle="0" bondlength="0" task_operations="hbnet_task" /> 
    <MinMover name="hardmin_cart" scorefxn="beta_cart" type="lbfgs_armijo_nonmonotone" tolerance="0.0001" chi="1" bb="1" bondangle="1" bondlength="1" jump="ALL" cartesian="1"/>
    <PackRotamersMover name="repack" scorefxn="beta" task_operations="init,current,arochi,ex1_ex2,repack_only" />

    <AddCompositionConstraintMover name="add_comp_file" filename="ht_packing_aa.comp" selector="core_SASA"/>
    <FastDesign name="fdes1" scorefxn="beta_aa_comp" repeats="1" ramp_down_constraints="false" task_operations="init,redesign_ala,fdes_repack_only,current,arochi,disallow_non_abego_aas,hbnet_task,layer_design_SASA" relaxscript="InterfaceDesign2019"/>
    <GenericMonteCarlo name="fdes_gmc" filter_name="vbuns_all_heavy" sample_type="low" mover_name="fdes1" trials="5" >
    <Filters>
      <AND filter_name="ss_sc" sample_type="high" />
    </Filters>
    </GenericMonteCarlo>
  </MOVERS> 

  <PROTOCOLS>
    <Add filter="large_aro_hbnet"/>
    <Add mover="make_sizes"/>
    <Add mover="add_termini1"/>
    <Add mover="add_hbnets_manually"/>

    <Add mover="softpack_core"/>
    <Add mover="softpack_boundary"/>
    <Add mover="softpack_surface"/>
    <Add mover="task_hardmin_sconly_cst"/>
    <Add mover="hardpack_core"/>
    <Add mover="hardpack_boundary"/>
    <Add mover="add_comp_file"/>
    <Add mover="fdes_gmc"/> 
    <Add mover="hardpack_surface_up_ele"/> 
    <Add mover="hardmin_cart"/>
    <Add mover="repack"/>

    <Add filter="ss_sc"/>
    <Add filter="large_aro_total"/>  
    <Add filter="ala_count"/>
    <Add filter="met_count"/>
    <Add filter="phe_count"/>
    <Add filter="network_holes"/>
    <Add filter="old_buns3_hbnet"/> 
    <Add filter="vbuns_all_heavy"/>
  </PROTOCOLS>
  <OUTPUT scorefxn="beta" />
</ROSETTASCRIPTS>
