# Supplementary material for: De novo design of obligate ABC-type heterotrimeric proteins
Source: Nat Struct Mol Biol. 2022 Dec 15;29(12):1266–76. doi: 10.1038/s41594-022-00879-4 (PMC9758053; doi:10.1038/s41594-022-00879-4)
Supplement: Supplementary file 4 — This compressed file contains all PDB files and scripts used in our design protocols and analyses, as well as the final design model outputs. [file 41594_2022_879_MOESM4_ESM.zip › source_data/scripts/for_bases/beta_soft_rep_cst.wts]

# beta_nov16_soft
# beta energy function following parameter refitting (Frank DiMaio and Hahnbeom Park), November 2016
# this is "soft" version of beta_nov16, equivalent to "soft_rep" (for score12)
ETABLE FA_STANDARD_SOFT
METHOD_WEIGHTS ref 1.3535 2.9828 -1.9872 -2.0080 3.6543 -0.6290 0.5347 3.6828 -1.1870 3.0591 2.1654 -0.7549 -4.6330 -0.1943 -0.3519 -1.2864 -1.2064 3.5934 5.8434 2.7219
fa_atr 1.0
fa_rep 1.0
fa_sol 1.0
fa_intra_atr_xover4 1.0
fa_intra_rep_xover4 1.0
fa_intra_sol_xover4 1.0
lk_ball 0.92
lk_ball_iso -0.38
lk_ball_bridge -0.33
lk_ball_bridge_uncpl -0.33
fa_elec 1.0
fa_intra_elec 1.0
pro_close 0.0
hbond_sr_bb 1.0
hbond_lr_bb 1.0
hbond_bb_sc 1.0
hbond_sc 1.0
dslf_fa13 1.25
rama_prepro 0.50
omega 0.48
p_aa_pp 0.61
fa_dun_rot 0.76
fa_dun_dev 0.69
fa_dun_semi 0.78
hxl_tors 1.0
cart_bonded 0.5
ref 1
chainbreak 1.0
coordinate_constraint 1.0
atom_pair_constraint 1.0
angle_constraint 1.0
dihedral_constraint 1.0
res_type_constraint 1.0
INCLUDE_INTRA_RES_PROTEIN
NO_HB_ENV_DEP
