# Supplementary material for: De novo design of obligate ABC-type heterotrimeric proteins
Source: Nat Struct Mol Biol. 2022 Dec 15;29(12):1266–76. doi: 10.1038/s41594-022-00879-4 (PMC9758053; doi:10.1038/s41594-022-00879-4)
Supplement: Supplementary file 4 — This compressed file contains all PDB files and scripts used in our design protocols and analyses, as well as the final design model outputs. [file 41594_2022_879_MOESM4_ESM.zip › source_data/scripts/for_bases/6helixHT_loop_closure.xml]

<ROSETTASCRIPTS>
  <SCOREFXNS>
    <ScoreFunction name="beta" weights="beta"/>
    <ScoreFunction name="beta_cart" weights="beta_cart"/>
    <ScoreFunction name="beta_loops" weights="beta">
      <Reweight scoretype="res_type_constraint" weight="2.0"/>
    </ScoreFunction>
  </SCOREFXNS>
  
  <RESIDUE_SELECTORS>
    <ResiduePDBInfoHasLabel name="hbnet_residues" property="HBNet" />
    <ResidueName name="val" residue_name3="VAL" />
    <Not name="not_val" selector="val" />
    <ResidueName name="gly_pro" residue_name3="GLY,PRO" />  
    <Not name="not_gly_pro" selector="gly_pro" /> 
    
    <SecondaryStructure name="helix" ss="H" overlap="0" minH="3" minE="3" use_dssp="true" include_terminal_loops="false" />                      
    <SecondaryStructure name="loops" ss="L" overlap="0" minH="3" minE="3" use_dssp="true" include_terminal_loops="false" />
    <Neighborhood name="around_loops" distance="6.0" selector="loops"/>
    <Not name="not_around_loops" selector="around_loops"/>
    <Not name="not_loops" selector="loops"/>
    <And name="not_around_loops_and_loops" selectors="not_around_loops,loops"/>
    
    <Layer name="hbnet_core" select_core="true" core_cutoff="3.6" />
    <Neighborhood name="around_hbnet" selector="hbnet_residues" distance="5.0" />
    <And name="core_around_hbnet" selectors="hbnet_core,around_hbnet"/>
  </RESIDUE_SELECTORS>

  <TASKOPERATIONS>
    <ConsensusLoopDesign name="disallow_non_abego_aas" enrichment_threshold="0.0" residue_selector="loops"/>    
    <InitializeFromCommandline name="init"/>
    <IncludeCurrent name="current"/>
    <LimitAromaChi2 name="arochi" />
    <ExtraRotamersGeneric name="ex1" ex1="1"/>
    <ExtraRotamersGeneric name="ex1_ex2" ex1="1" ex2="1"/>
     
    <OperateOnResidueSubset name="hbnet_task" selector="hbnet_residues">
      <PreventRepackingRLT/>
    </OperateOnResidueSubset>
    <OperateOnResidueSubset name="only_loops_designable" selector="not_loops">
      <PreventRepackingRLT/>
    </OperateOnResidueSubset> 
    <OperateOnResidueSubset name="only_neighbors_designable" selector="not_around_loops_and_loops"> //not_around_loops
      <PreventRepackingRLT/>
    </OperateOnResidueSubset>
    <OperateOnResidueSubset name="design_val" selector="not_val">
      <PreventRepackingRLT/>
    </OperateOnResidueSubset>
    //added to fix terminal GLY/PRO
    <OperateOnResidueSubset name="design_gly_pro" selector="not_gly_pro">                                                                                   
      <PreventRepackingRLT/>                                                                                                                                 
    </OperateOnResidueSubset>  
    <RestrictToRepacking name="repack_only" />
    <OperateOnResidueSubset name="redesign_loops" selector="loops" >                                                                                        
      <RestrictAbsentCanonicalAASRLT aas="DNGPSTHKRAL" /> 
    </OperateOnResidueSubset>        
    <OperateOnResidueSubset name="redesign_around_loops" selector="around_loops" >                                                                         
      <RestrictAbsentCanonicalAASRLT aas="EKRALIV" />
    </OperateOnResidueSubset> 
  </TASKOPERATIONS>
  
  <FILTERS>
    <SSPrediction name="psipred4" confidence="0" cmd="/software/psipred4/runpsipred_single" use_probability="1" use_svm="false"/>
    <SSPrediction name="psipred4_mismatch" confidence="1" threshold="0.1" cmd="/software/psipred4/runpsipred_single" use_probability="1" use_svm="false" mismatch_probability="1"/>
    <Worst9mer name="worst9mer_loops" rmsd_lookup_threshold="0.4" residue_selector="loops" confidence="1"/>
    <Worst9mer name="worst9mer_helix" rmsd_lookup_threshold="0.11" residue_selector="helix" confidence="0" only_helices="true"/> 
  </FILTERS>        

  <MOVERS>
    //AD connection example; can also do AF connection: [A+F,B+D,C+E],[A+F,B+D,E+C],[A+F,D+B,C+E],[A+F,D+B,E+C],[F+A,B+D,C+E],[F+A,B+D,E+C],[F+A,D+B,C+E],[F+A,D+B,E+C]
    <ConnectChainsMover name="connect_chains" chain_connections="[A+D,B+E,C+F],[A+D,B+E,F+C],[A+D,E+B,C+F],[A+D,E+B,F+C],[D+A,E+B,F+C],[D+A,E+B,C+F],[D+A,B+E,F+C],[D+A,B+E,C+F]" loopLengthRange="2,4" allowed_loop_abegos="AGBA,ABBA,AGBBA,ABABA,ABBBA,AGABBA,ABBBBA,AGBBBA" resAdjustmentRangeSide1="-3,2" resAdjustmentRangeSide2="-3,2" />
    <PackRotamersMover name="fix_gly_pro" scorefxn="beta" task_operations="init,arochi,only_neighbors_designable,redesign_around_loops,design_gly_pro"/>  
    <PackRotamersMover name="only_design_loops" scorefxn="beta_loops" task_operations="init,arochi,only_loops_designable,redesign_loops,design_val,disallow_non_abego_aas"/>
    <PackRotamersMover name="only_design_neighbors" scorefxn="beta" task_operations="init,arochi,only_neighbors_designable,redesign_around_loops,design_val"/>
    <TaskAwareMinMover name="minimize_loops" scorefxn="beta" bb="0" chi="1" task_operations="only_loops_designable" />
    <PackRotamersMover name="repack" scorefxn="beta" task_operations="repack_only,arochi,current,ex1_ex2" />
    <MinMover name="hardmin_cart" scorefxn="beta_cart" type="lbfgs_armijo_nonmonotone" tolerance="0.0001" chi="1" bb="1" bondangle="1" bondlength="1" jump="ALL" cartesian="1"/>
    <StructProfileMover name="genProfile" RMSthreshold="0.4" only_loops="true" outputProfile="false" residue_selector="loops"/>
  </MOVERS>

  <PROTOCOLS>
    <Add mover="connect_chains"/>
    <Add mover="fix_gly_pro"/> //mover not necessary but helps with weird bug in loop closure
    <Add mover="minimize_loops"/>  
    <Add mover="genProfile"/>      
    <Add mover="only_design_loops"/>
    <Add mover="only_design_neighbors"/>
    <Add mover="hardmin_cart" />
    <Add mover="repack"/>
    <Add filter="psipred4"/>
    <Add filter="psipred4_mismatch"/>  
    <Add filter="worst9mer_loops"/>
    <Add filter="worst9mer_helix"/>
  </PROTOCOLS>
  <OUTPUT scorefxn="beta" />
</ROSETTASCRIPTS>
