# Supplementary material for: De novo design of obligate ABC-type heterotrimeric proteins
Source: Nat Struct Mol Biol. 2022 Dec 15;29(12):1266–76. doi: 10.1038/s41594-022-00879-4 (PMC9758053; doi:10.1038/s41594-022-00879-4)
Supplement: Supplementary file 4 — This compressed file contains all PDB files and scripts used in our design protocols and analyses, as well as the final design model outputs. [file 41594_2022_879_MOESM4_ESM.zip › source_data/scripts/for_bases/3helixHT_sample_bb_with_bash.sh]

#!/bin/bash

for H1_r0 in `seq 6.5 0.25 7.5`;do
    for H2_r0 in `seq 6.5 0.25 7.5`;do
        for H3_r0 in `seq 6.5 0.25 7.5`;do
	    for H1_delta_omega_1 in `seq -100 20 100`;do
		for H2_delta_omega_1 in `seq -100 20 100`;do
		    for H3_delta_omega_1 in `seq -100 20 100`;do
			for H1_z1off in `seq -1.5 1.5 1.5`;do
			    for H2_z1off in `seq -1.5 1.5 1.5`;do
				for H3_z1off in `seq -1.5 1.5 1.5`;do
				    echo "/software/rosetta/latest/main/source/bin/rosetta_scripts.hdf5.linuxgccrelease -parser:protocol 3helixHT_backbones_and_hbnet.xml -in:file:fasta /home/sherrb3/scripts/dummy.fasta -nstruct 1 -beta -out::file::pdb_comments -run:preserve_header -parser:script_vars H1_delta_omega_1=$H1_delta_omega_1 H2_delta_omega_1=$H2_delta_omega_1 H3_delta_omega_1=$H3_delta_omega_1 H1_r0=$H1_r0 H2_r0=$H2_r0 H3_r0=$H3_r0 H1_z1off=$H1_z1off H2_z1off=$H2_z1off H3_z1off=$H3_z1off -out:prefix 3helixHT_H1_"$H1_delta_omega_1"_"$H1_r0"_"$H1_z1off"_H2_"$H2_delta_omega_1"_"$H2_r0"_"$H2_z1off"_H3_"$H3_delta_omega_1"_"$H3_r0"_"$H3_z1off""
				done
			    done
			done
		    done
		done
	    done
	done
    done
done > bgs_tasklist
