# Supplementary material for: De novo design of obligate ABC-type heterotrimeric proteins
Source: Nat Struct Mol Biol. 2022 Dec 15;29(12):1266–76. doi: 10.1038/s41594-022-00879-4 (PMC9758053; doi:10.1038/s41594-022-00879-4)
Supplement: Supplementary file 4 — This compressed file contains all PDB files and scripts used in our design protocols and analyses, as well as the final design model outputs. [file 41594_2022_879_MOESM4_ESM.zip › source_data/scripts/for_bases/6helixHT_app2_bb_and_hbnet_part2.xml]

<ROSETTASCRIPTS>
  <SCOREFXNS>
    <ScoreFunction name="beta" weights="beta" />
  </SCOREFXNS>
  
  <RESIDUE_SELECTORS>
    //split hbnet search by heptads
    1-7,8-14,15-21,22-28,29-35 (F) (INNER)
    36-42,43-49,50-56,57-63,64-70 (F) (INNER)
    71-77,78-84,85-91,92-98, 99-105 (F) (INNER)
    
    106-112,113-119,120-126,127-133,134-140 (T) (OUTER)
    141-147,148-154,155-161,162-168,169-175 (T) (OUTER) (DUMMY)
    176-182,183-189,190-196,197-203,204-210 (T) (OUTER) (DUMMY)

    //for hep3 - H1235
    <Index name="heptad_res" resnums="1-14,22-49,57-84,92-154,162-210"/>
    <Layer name="core" select_core="true" core_cutoff="3.6" />
  </RESIDUE_SELECTORS>

  <TASKOPERATIONS>
    <InitializeFromCommandline name="init"/>
    <IncludeCurrent name="current"/>
    <LimitAromaChi2 name="arochi" include_trp="true" />
    <ExtraRotamersGeneric name="ex1" ex1="1"/>
    <OperateOnResidueSubset name="do_not_design_heptads" selector="heptad_res">
      <PreventRepackingRLT/>
    </OperateOnResidueSubset>
  </TASKOPERATIONS>
  
  <FILTERS>
  </FILTERS>

  <MOVERS>
    <SwitchChainOrder name="remove_dummy_chains" chain_order="1234"/>
    <BundleGridSampler name="bgs_35res" use_degrees="true" helix_length="35" reset="false" scorefxn="beta" crick_params_file="alpha_helix_100" set_bondlengths="true" set_bondangles="true" set_dihedrals="true" dump_pdbs="false" max_samples="1265625000000" nstruct_mode="false" > 
      <Helix delta_omega0="180" invert="true" delta_omega1="%%H5_delta_omega_1%%" r0="%%H5_r0%%" z1_offset="%%H5_z1off%%" omega0="-2.85" />
      //dummy helix to properly read hbnet core
      <Helix delta_omega0="300" invert="true" delta_omega1="0.0" r0="13.0" z1_offset="0.0" omega0="-2.85" />
    </BundleGridSampler>
    <HBNetStapleInterface scorefxn="beta" name="hbnet2" hb_threshold="-0.5" design_residues="NQSTHYWED" core_selector="core" show_task="0" store_subnetworks="0" verbose="0" no_heavy_unsats_allowed="1" write_network_pdbs="0" write_cst_files="0" min_helices_contacted_by_network="4" min_network_size="4" max_network_size="6" min_core_res="3" min_networks_per_pose="1" max_networks_per_pose="1" max_unsat_Hpol="0" at_least_one_net_w_aromatic_sc="true" use_aa_dependent_weights="true" task_operations="init,current,arochi,ex1,do_not_design_heptads" monte_carlo_branch="true" total_num_mc_runs="100000" monte_carlo_seed_must_be_buried="true" find_native_networks="1"/> 
    <MultiplePoseMover name="MPM">
      <ROSETTASCRIPTS>
	<SCOREFXNS>
	  <ScoreFunction name="beta" weights="beta" />
	</SCOREFXNS>
	
	<RESIDUE_SELECTORS>
	  //for hep4 - H1236                                                                                                                                                                                       
	  <Index name="heptad_res" resnums="1-21,29-56,64-91,99-182,190-210"/>   
	  <Layer name="core" select_core="true" core_cutoff="3.6" />
	</RESIDUE_SELECTORS>
	
	<TASKOPERATIONS>
	  <InitializeFromCommandline name="init"/>
	  <IncludeCurrent name="current"/>
	  <LimitAromaChi2 name="arochi" include_trp="true" />
	  <ExtraRotamersGeneric name="ex1" ex1="1"/>
	  <OperateOnResidueSubset name="do_not_design_heptads" selector="heptad_res">
            <PreventRepackingRLT/>
          </OperateOnResidueSubset>
	</TASKOPERATIONS>
	 
	 <FILTERS>
	 </FILTERS>
	 
	 <MOVERS>
	   <SwitchChainOrder name="remove_dummy_chains" chain_order="12345"/>
	   <BundleGridSampler name="bgs_35res" use_degrees="true" helix_length="35" reset="false" scorefxn="beta" crick_params_file="alpha_helix_100" set_bondlengths="true" set_bondangles="true" set_dihedrals="true" dump_pdbs="false" max_samples="1265625000000" nstruct_mode="false" >
	     <Helix delta_omega0="300" invert="true" delta_omega1="%%H6_delta_omega_1%%" r0="%%H6_r0%%" z1_offset="%%H6_z1off%%" omega0="-2.85" />
	   </BundleGridSampler>
	   //no ED for search here because capping charge limit at core at 2
	   <HBNetStapleInterface scorefxn="beta" name="hbnet3" hb_threshold="-0.5" design_residues="NQSTHYW" core_selector="core" show_task="0" store_subnetworks="0" verbose="0" no_heavy_unsats_allowed="1" write_network_pdbs="0" write_cst_files="0" min_helices_contacted_by_network="4" min_network_size="4" max_network_size="6" min_core_res="3" min_networks_per_pose="1" max_networks_per_pose="1" max_unsat_Hpol="0" at_least_one_net_w_aromatic_sc="true" use_aa_dependent_weights="true" task_operations="init,current,arochi,ex1,do_not_design_heptads" monte_carlo_branch="true" total_num_mc_runs="100000" monte_carlo_seed_must_be_buried="true" /> 
	   <MultiplePoseMover name="MPM_filter">
	     <ROSETTASCRIPTS> 
	       <SCOREFXNS>
               </SCOREFXNS>
	       <RESIDUE_SELECTORS>
	       </RESIDUE_SELECTORS>
	       <FILTERS>
		 <ResidueCount name="large_aro" min_residue_count="2" max_residue_count="9" residue_types="TYR,TRP" confidence="1"/> 
		 <ResidueCount name="asp_glu_count" min_residue_count="0" max_residue_count="2" residue_types="ASP,GLU" confidence="1"/>
	       </FILTERS>
	       <PROTOCOLS>
		 <Add filter="large_aro"/>
		 <Add filter="asp_glu_count"/>
	       </PROTOCOLS>
	     </ROSETTASCRIPTS>
	   </MultiplePoseMover>
	 </MOVERS>
	 <PROTOCOLS>
	   <Add mover="remove_dummy_chains"/>
	   <Add mover="bgs_35res"/>
	   <Add mover="hbnet3"/>
	   <Add mover="MPM_filter"/>
	 </PROTOCOLS>
      </ROSETTASCRIPTS>
    </MultiplePoseMover>
  </MOVERS>
  <PROTOCOLS>
    <Add mover="remove_dummy_chains"/>
    <Add mover="bgs_35res"/>
    <Add mover="hbnet2"/>
    <Add mover="MPM"/>
  </PROTOCOLS>
</ROSETTASCRIPTS>
