# Supplementary material for: De novo design of obligate ABC-type heterotrimeric proteins
Source: Nat Struct Mol Biol. 2022 Dec 15;29(12):1266–76. doi: 10.1038/s41594-022-00879-4 (PMC9758053; doi:10.1038/s41594-022-00879-4)
Supplement: Supplementary file 4 — This compressed file contains all PDB files and scripts used in our design protocols and analyses, as well as the final design model outputs. [file 41594_2022_879_MOESM4_ESM.zip › source_data/scripts/for_bases/6helixHT_app2_bb_and_hbnet_part1.xml]

<ROSETTASCRIPTS>
  <SCOREFXNS>
    <ScoreFunction name="beta" weights="beta" />
  </SCOREFXNS>

  <RESIDUE_SELECTORS>
    //split hbnet search by heptads
    1-7,8-14,15-21,22-28,29-35 (F) (INNER)
    36-42,43-49,50-56,57-63,64-70 (F) (INNER)
    71-77,78-84,85-91,92-98, 99-105 (F) (INNER)
    
    106-112,113-119,120-126,127-133,134-140 (T) (OUTER)
    141-147,148-154,155-161,162-168,169-175 (T) (OUTER) (DUMMY)
    176-182,183-189,190-196,197-203,204-210 (T) (OUTER) (DUMMY)

    //starting with hep2 - H1234
    <Index name="heptad_res" resnums="1-7,15-42,50-77,85-126,134-210"/>
    <Layer name="core" select_core="true" core_cutoff="3.6" />
  </RESIDUE_SELECTORS>

  <TASKOPERATIONS>
    <InitializeFromCommandline name="init"/>
    <IncludeCurrent name="current"/>
    <LimitAromaChi2 name="arochi" include_trp="true" />
    <ExtraRotamersGeneric name="ex1" ex1="1"/>
    <OperateOnResidueSubset name="do_not_design_heptads" selector="heptad_res">
      <PreventRepackingRLT/>
    </OperateOnResidueSubset>
  </TASKOPERATIONS>

  <FILTERS>
  </FILTERS>

  <MOVERS>
    <BundleGridSampler name="bgs_35res" use_degrees="true" helix_length="35" reset="true" scorefxn="beta" crick_params_file="alpha_helix_100" set_bondlengths="true" set_bondangles="true" set_dihedrals="true" dump_pdbs="false" max_samples="1265625000000" nstruct_mode="false" > 
      <Helix delta_omega0="0" invert="false" delta_omega1="%%H1_delta_omega_1%%" r0="%%H1_r0%%" z1_offset="0.0" omega0="-2.85" /> 
      <Helix delta_omega0="120" invert="false" delta_omega1="%%H2_delta_omega_1%%" r0="%%H2_r0%%" z1_offset="%%H2_z1off%%" omega0="-2.85" />
      <Helix delta_omega0="240" invert="false" delta_omega1="%%H3_delta_omega_1%%" r0="%%H3_r0%%" z1_offset="%%H3_z1off%%" omega0="-2.85" />
      <Helix delta_omega0="60" invert="true" delta_omega1="%%H4_delta_omega_1%%" r0="%%H4_r0%%" z1_offset="%%H4_z1off%%" omega0="-2.85" />
      //dummy helices to account for desired core during hbnet search
      <Helix delta_omega0="180" invert="true" delta_omega1="0.0" r0="13.0" z1_offset="0.0" omega0="-2.85" />
      <Helix delta_omega0="300" invert="true" delta_omega1="0.0" r0="13.0" z1_offset="0.0" omega0="-2.85" />
    </BundleGridSampler>
     <HBNetStapleInterface scorefxn="beta" name="hbnet" hb_threshold="-0.5" design_residues="NQSTHYWED" core_selector="core" show_task="0" store_subnetworks="0" verbose="0" no_heavy_unsats_allowed="1" write_network_pdbs="0" write_cst_files="0" min_helices_contacted_by_network="4" min_network_size="4" max_network_size="6" min_core_res="3" min_networks_per_pose="1" max_networks_per_pose="1" max_unsat_Hpol="0" at_least_one_net_w_aromatic_sc="true" use_aa_dependent_weights="true" task_operations="init,current,arochi,ex1,do_not_design_heptads" monte_carlo_branch="true" total_num_mc_runs="100000" monte_carlo_seed_must_be_buried="true"/> 
     <MultiplePoseMover name="MPM">
       <ROSETTASCRIPTS>
         <SCOREFXNS>
         </SCOREFXNS>
	 <RESIDUE_SELECTORS>
	 </RESIDUE_SELECTORS>
	 <FILTERS>
	   <ResidueCount name="large_aro" min_residue_count="1" max_residue_count="4" residue_types="TYR,TRP" confidence="1"/>
	   <ResidueCount name="asp_glu_count" min_residue_count="0" max_residue_count="1" residue_types="ASP,GLU" confidence="1"/>
	 </FILTERS>
	 <PROTOCOLS>
	   <Add filter="large_aro"/>
	   <Add filter="asp_glu_count"/>
	 </PROTOCOLS>
       </ROSETTASCRIPTS>
     </MultiplePoseMover>
  </MOVERS>
  <PROTOCOLS>
    <Add mover="bgs_35res"/>
    <Add mover="hbnet"/>
    <Add mover="MPM"/>
  </PROTOCOLS>
</ROSETTASCRIPTS>
