# Supplementary material for: De novo design of obligate ABC-type heterotrimeric proteins
Source: Nat Struct Mol Biol. 2022 Dec 15;29(12):1266–76. doi: 10.1038/s41594-022-00879-4 (PMC9758053; doi:10.1038/s41594-022-00879-4)
Supplement: Supplementary file 4 — This compressed file contains all PDB files and scripts used in our design protocols and analyses, as well as the final design model outputs. [file 41594_2022_879_MOESM4_ESM.zip › source_data/scripts/for_bases/6helixHT_app2_sample_bb_with_bash_part2.sh]

#!/bin/bash

for H5_delta_omega_1 in `seq -100 20 100`;do
    for H6_delta_omega_1 in `seq -100 20 100`;do
	for H5_r0 in `seq 12.25 0.5 13.25`;do
	    for H6_r0 in `seq 12.25 0.5 13.25`;do
		for H5_z1off in `seq -1.5 1.5 1.5`;do
		    for H6_z1off in `seq -1.5 1.5 5.5`;do
			for pdb in $(cat pdb_input_list);do
			    echo "/software/rosetta/latest/main/source/bin/rosetta_scripts.hdf5.linuxgccrelease -parser:protocol 6helixHT_app2_bb_and_hbnet_part2.xml -s "$pdb" -nstruct 1 -beta -out::file::pdb_comments -run:preserve_header -parser:script_vars H5_delta_omega_1=$H5_delta_omega_1 H6_delta_omega_1=$H6_delta_omega_1 H5_r0=$H5_r0 H6_r0=$H6_r0 H5_z1off=$H5_z1off H6_z1off=$H6_z1off -out:suffix _H5_"$H5_delta_omega_1"_"$H5_r0"_"$H5_z1off"_H6_"$H6_delta_omega_1"_"$H6_r0"_"$H6_z1off""
			done
		    done
		done
	    done
	done
    done
done > bgs_tasklist
