# Supplementary material for: De novo design of obligate ABC-type heterotrimeric proteins
Source: Nat Struct Mol Biol. 2022 Dec 15;29(12):1266–76. doi: 10.1038/s41594-022-00879-4 (PMC9758053; doi:10.1038/s41594-022-00879-4)
Supplement: Supplementary file 4 — This compressed file contains all PDB files and scripts used in our design protocols and analyses, as well as the final design model outputs. [file 41594_2022_879_MOESM4_ESM.zip › source_data/pdbs/DHT03_partitions_pdbs/DHT03_ABC-2.pdb]

HEADER                                            xx-MMM-xx                     
ATOM      1  N   HIS A   1      17.027  44.710  22.597  1.00  0.00           N  
ATOM      2  CA  HIS A   1      17.201  45.608  21.431  1.00  0.00           C  
ATOM      3  C   HIS A   1      16.015  45.453  20.423  1.00  0.00           C  
ATOM      4  O   HIS A   1      15.765  44.342  19.938  1.00  0.00           O  
ATOM      5  CB  HIS A   1      18.563  45.358  20.675  1.00  0.00           C  
ATOM      6  CG  HIS A   1      19.904  45.806  21.373  1.00  0.00           C  
ATOM      7  ND1 HIS A   1      21.120  45.695  20.729  1.00  0.00           N  
ATOM      8  CD2 HIS A   1      20.181  46.369  22.596  1.00  0.00           C  
ATOM      9  CE1 HIS A   1      22.086  46.164  21.522  1.00  0.00           C  
ATOM     10  NE2 HIS A   1      21.536  46.581  22.653  1.00  0.00           N  
ATOM     11 1H   HIS A   1      17.661  44.912  23.364  1.00  0.00           H  
ATOM     12 2H   HIS A   1      16.082  44.792  22.942  1.00  0.00           H  
ATOM     13 3H   HIS A   1      17.178  43.752  22.306  1.00  0.00           H  
ATOM     14  HA  HIS A   1      17.228  46.640  21.800  1.00  0.00           H  
ATOM     15 1HB  HIS A   1      18.666  44.285  20.461  1.00  0.00           H  
ATOM     16 2HB  HIS A   1      18.555  45.867  19.702  1.00  0.00           H  
ATOM     17  HD2 HIS A   1      19.471  46.612  23.382  1.00  0.00           H  
ATOM     18  HE1 HIS A   1      23.143  46.203  21.276  1.00  0.00           H  
ATOM     19  HE2 HIS A   1      22.024  46.986  23.433  1.00  0.00           H  
ATOM     20  N   GLU A   2      15.373  46.596  20.059  1.00  0.00           N  
ATOM     21  CA  GLU A   2      14.204  46.668  19.157  1.00  0.00           C  
ATOM     22  C   GLU A   2      14.549  46.241  17.727  1.00  0.00           C  
ATOM     23  O   GLU A   2      13.741  45.603  17.057  1.00  0.00           O  
ATOM     24  CB  GLU A   2      13.644  48.093  19.144  1.00  0.00           C  
ATOM     25  CG  GLU A   2      12.256  48.242  18.502  1.00  0.00           C  
ATOM     26  CD  GLU A   2      11.177  47.545  19.320  1.00  0.00           C  
ATOM     27  OE1 GLU A   2      11.422  47.299  20.474  1.00  0.00           O  
ATOM     28  OE2 GLU A   2      10.121  47.278  18.809  1.00  0.00           O  
ATOM     29  H   GLU A   2      15.675  47.464  20.484  1.00  0.00           H  
ATOM     30  HA  GLU A   2      13.428  45.996  19.531  1.00  0.00           H  
ATOM     31 1HB  GLU A   2      13.583  48.466  20.166  1.00  0.00           H  
ATOM     32 2HB  GLU A   2      14.329  48.744  18.602  1.00  0.00           H  
ATOM     33 1HG  GLU A   2      12.007  49.299  18.420  1.00  0.00           H  
ATOM     34 2HG  GLU A   2      12.271  47.823  17.494  1.00  0.00           H  
ATOM     35  N   GLU A   3      15.771  46.557  17.297  1.00  0.00           N  
ATOM     36  CA  GLU A   3      16.226  46.243  15.951  1.00  0.00           C  
ATOM     37  C   GLU A   3      16.269  44.731  15.746  1.00  0.00           C  
ATOM     38  O   GLU A   3      15.935  44.224  14.664  1.00  0.00           O  
ATOM     39  CB  GLU A   3      17.625  46.831  15.749  1.00  0.00           C  
ATOM     40  CG  GLU A   3      18.218  46.704  14.348  1.00  0.00           C  
ATOM     41  CD  GLU A   3      17.470  47.504  13.311  1.00  0.00           C  
ATOM     42  OE1 GLU A   3      16.711  48.364  13.686  1.00  0.00           O  
ATOM     43  OE2 GLU A   3      17.681  47.281  12.149  1.00  0.00           O  
ATOM     44  H   GLU A   3      16.372  47.084  17.909  1.00  0.00           H  
ATOM     45  HA  GLU A   3      15.529  46.679  15.230  1.00  0.00           H  
ATOM     46 1HB  GLU A   3      17.610  47.887  16.013  1.00  0.00           H  
ATOM     47 2HB  GLU A   3      18.317  46.339  16.434  1.00  0.00           H  
ATOM     48 1HG  GLU A   3      19.251  47.053  14.375  1.00  0.00           H  
ATOM     49 2HG  GLU A   3      18.229  45.657  14.057  1.00  0.00           H  
ATOM     50  N   LEU A   4      16.679  44.003  16.788  1.00  0.00           N  
ATOM     51  CA  LEU A   4      16.781  42.568  16.664  1.00  0.00           C  
ATOM     52  C   LEU A   4      15.403  41.967  16.744  1.00  0.00           C  
ATOM     53  O   LEU A   4      15.067  41.070  15.974  1.00  0.00           O  
ATOM     54  CB  LEU A   4      17.657  41.966  17.745  1.00  0.00           C  
ATOM     55  CG  LEU A   4      19.132  41.852  17.461  1.00  0.00           C  
ATOM     56  CD1 LEU A   4      19.772  43.238  17.345  1.00  0.00           C  
ATOM     57  CD2 LEU A   4      19.746  41.031  18.568  1.00  0.00           C  
ATOM     58  H   LEU A   4      16.915  44.461  17.657  1.00  0.00           H  
ATOM     59  HA  LEU A   4      17.225  42.331  15.712  1.00  0.00           H  
ATOM     60 1HB  LEU A   4      17.555  42.580  18.636  1.00  0.00           H  
ATOM     61 2HB  LEU A   4      17.292  40.967  17.960  1.00  0.00           H  
ATOM     62  HG  LEU A   4      19.286  41.345  16.513  1.00  0.00           H  
ATOM     63 1HD1 LEU A   4      20.839  43.127  17.145  1.00  0.00           H  
ATOM     64 2HD1 LEU A   4      19.320  43.798  16.534  1.00  0.00           H  
ATOM     65 3HD1 LEU A   4      19.642  43.782  18.275  1.00  0.00           H  
ATOM     66 1HD2 LEU A   4      20.804  40.921  18.372  1.00  0.00           H  
ATOM     67 2HD2 LEU A   4      19.602  41.530  19.534  1.00  0.00           H  
ATOM     68 3HD2 LEU A   4      19.276  40.042  18.600  1.00  0.00           H  
ATOM     69  N   ALA A   5      14.553  42.513  17.611  1.00  0.00           N  
ATOM     70  CA  ALA A   5      13.216  41.972  17.728  1.00  0.00           C  
ATOM     71  C   ALA A   5      12.483  42.073  16.391  1.00  0.00           C  
ATOM     72  O   ALA A   5      11.766  41.147  16.007  1.00  0.00           O  
ATOM     73  CB  ALA A   5      12.469  42.698  18.812  1.00  0.00           C  
ATOM     74  H   ALA A   5      14.859  43.254  18.251  1.00  0.00           H  
ATOM     75  HA  ALA A   5      13.293  40.922  17.999  1.00  0.00           H  
ATOM     76 1HB  ALA A   5      11.478  42.275  18.925  1.00  0.00           H  
ATOM     77 2HB  ALA A   5      13.013  42.593  19.755  1.00  0.00           H  
ATOM     78 3HB  ALA A   5      12.388  43.755  18.559  1.00  0.00           H  
ATOM     79  N   ASP A   6      12.701  43.164  15.635  1.00  0.00           N  
ATOM     80  CA  ASP A   6      12.030  43.270  14.343  1.00  0.00           C  
ATOM     81  C   ASP A   6      12.539  42.244  13.341  1.00  0.00           C  
ATOM     82  O   ASP A   6      11.730  41.661  12.608  1.00  0.00           O  
ATOM     83  CB  ASP A   6      12.189  44.662  13.727  1.00  0.00           C  
ATOM     84  CG  ASP A   6      11.342  45.752  14.366  1.00  0.00           C  
ATOM     85  OD1 ASP A   6      10.433  45.449  15.103  1.00  0.00           O  
ATOM     86  OD2 ASP A   6      11.593  46.894  14.066  1.00  0.00           O  
ATOM     87  H   ASP A   6      13.260  43.942  16.005  1.00  0.00           H  
ATOM     88  HA  ASP A   6      10.971  43.088  14.495  1.00  0.00           H  
ATOM     89 1HB  ASP A   6      13.241  44.961  13.811  1.00  0.00           H  
ATOM     90 2HB  ASP A   6      11.953  44.615  12.664  1.00  0.00           H  
ATOM     91  N   LYS A   7      13.852  41.983  13.304  1.00  0.00           N  
ATOM     92  CA  LYS A   7      14.322  40.948  12.386  1.00  0.00           C  
ATOM     93  C   LYS A   7      13.916  39.538  12.859  1.00  0.00           C  
ATOM     94  O   LYS A   7      13.748  38.641  12.024  1.00  0.00           O  
ATOM     95  CB  LYS A   7      15.799  41.128  12.026  1.00  0.00           C  
ATOM     96  CG  LYS A   7      16.752  41.096  13.141  1.00  0.00           C  
ATOM     97  CD  LYS A   7      18.216  41.226  12.682  1.00  0.00           C  
ATOM     98  CE  LYS A   7      18.537  42.625  12.150  1.00  0.00           C  
ATOM     99  NZ  LYS A   7      19.992  42.813  11.926  1.00  0.00           N  
ATOM    100  H   LYS A   7      14.503  42.539  13.874  1.00  0.00           H  
ATOM    101  HA  LYS A   7      13.800  41.104  11.443  1.00  0.00           H  
ATOM    102 1HB  LYS A   7      16.092  40.350  11.323  1.00  0.00           H  
ATOM    103 2HB  LYS A   7      15.903  42.080  11.515  1.00  0.00           H  
ATOM    104 1HG  LYS A   7      16.521  41.949  13.729  1.00  0.00           H  
ATOM    105 2HG  LYS A   7      16.612  40.216  13.744  1.00  0.00           H  
ATOM    106 1HD  LYS A   7      18.860  41.069  13.537  1.00  0.00           H  
ATOM    107 2HD  LYS A   7      18.440  40.476  11.926  1.00  0.00           H  
ATOM    108 1HE  LYS A   7      18.031  42.785  11.206  1.00  0.00           H  
ATOM    109 2HE  LYS A   7      18.186  43.367  12.872  1.00  0.00           H  
ATOM    110 1HZ  LYS A   7      20.145  43.752  11.581  1.00  0.00           H  
ATOM    111 2HZ  LYS A   7      20.484  42.687  12.797  1.00  0.00           H  
ATOM    112 3HZ  LYS A   7      20.330  42.143  11.246  1.00  0.00           H  
ATOM    113  N   VAL A   8      13.691  39.341  14.172  1.00  0.00           N  
ATOM    114  CA  VAL A   8      13.186  38.041  14.620  1.00  0.00           C  
ATOM    115  C   VAL A   8      11.786  37.873  14.070  1.00  0.00           C  
ATOM    116  O   VAL A   8      11.442  36.795  13.581  1.00  0.00           O  
ATOM    117  CB  VAL A   8      13.096  37.874  16.161  1.00  0.00           C  
ATOM    118  CG1 VAL A   8      12.368  36.552  16.516  1.00  0.00           C  
ATOM    119  CG2 VAL A   8      14.426  37.807  16.759  1.00  0.00           C  
ATOM    120  H   VAL A   8      13.926  40.089  14.832  1.00  0.00           H  
ATOM    121  HA  VAL A   8      13.821  37.255  14.218  1.00  0.00           H  
ATOM    122  HB  VAL A   8      12.541  38.714  16.578  1.00  0.00           H  
ATOM    123 1HG1 VAL A   8      12.319  36.466  17.591  1.00  0.00           H  
ATOM    124 2HG1 VAL A   8      11.356  36.541  16.123  1.00  0.00           H  
ATOM    125 3HG1 VAL A   8      12.920  35.706  16.111  1.00  0.00           H  
ATOM    126 1HG2 VAL A   8      14.332  37.674  17.826  1.00  0.00           H  
ATOM    127 2HG2 VAL A   8      14.939  36.957  16.335  1.00  0.00           H  
ATOM    128 3HG2 VAL A   8      14.969  38.716  16.546  1.00  0.00           H  
ATOM    129  N   ARG A   9      10.960  38.925  14.175  1.00  0.00           N  
ATOM    130  CA  ARG A   9       9.599  38.857  13.672  1.00  0.00           C  
ATOM    131  C   ARG A   9       9.599  38.611  12.166  1.00  0.00           C  
ATOM    132  O   ARG A   9       8.756  37.864  11.672  1.00  0.00           O  
ATOM    133  CB  ARG A   9       8.824  40.120  14.003  1.00  0.00           C  
ATOM    134  CG  ARG A   9       8.560  40.286  15.485  1.00  0.00           C  
ATOM    135  CD  ARG A   9       7.695  41.429  15.818  1.00  0.00           C  
ATOM    136  NE  ARG A   9       7.770  41.717  17.259  1.00  0.00           N  
ATOM    137  CZ  ARG A   9       8.545  42.686  17.828  1.00  0.00           C  
ATOM    138  NH1 ARG A   9       9.270  43.489  17.070  1.00  0.00           N  
ATOM    139  NH2 ARG A   9       8.567  42.821  19.146  1.00  0.00           N  
ATOM    140  H   ARG A   9      11.293  39.775  14.644  1.00  0.00           H  
ATOM    141  HA  ARG A   9       9.097  38.024  14.164  1.00  0.00           H  
ATOM    142 1HB  ARG A   9       9.383  40.991  13.663  1.00  0.00           H  
ATOM    143 2HB  ARG A   9       7.867  40.111  13.481  1.00  0.00           H  
ATOM    144 1HG  ARG A   9       8.069  39.387  15.858  1.00  0.00           H  
ATOM    145 2HG  ARG A   9       9.491  40.415  16.003  1.00  0.00           H  
ATOM    146 1HD  ARG A   9       7.994  42.305  15.252  1.00  0.00           H  
ATOM    147 2HD  ARG A   9       6.664  41.175  15.577  1.00  0.00           H  
ATOM    148  HE  ARG A   9       7.233  41.123  17.877  1.00  0.00           H  
ATOM    149 1HH1 ARG A   9       9.253  43.392  16.065  1.00  0.00           H  
ATOM    150 2HH1 ARG A   9       9.839  44.234  17.473  1.00  0.00           H  
ATOM    151 1HH2 ARG A   9       8.018  42.207  19.728  1.00  0.00           H  
ATOM    152 2HH2 ARG A   9       9.151  43.531  19.579  1.00  0.00           H  
ATOM    153  N   LYS A  10      10.538  39.228  11.435  1.00  0.00           N  
ATOM    154  CA  LYS A  10      10.627  39.017   9.997  1.00  0.00           C  
ATOM    155  C   LYS A  10      10.903  37.546   9.701  1.00  0.00           C  
ATOM    156  O   LYS A  10      10.266  36.964   8.819  1.00  0.00           O  
ATOM    157  CB  LYS A  10      11.720  39.892   9.383  1.00  0.00           C  
ATOM    158  CG  LYS A  10      11.876  39.765   7.868  1.00  0.00           C  
ATOM    159  CD  LYS A  10      12.945  40.733   7.340  1.00  0.00           C  
ATOM    160  CE  LYS A  10      13.269  40.486   5.861  1.00  0.00           C  
ATOM    161  NZ  LYS A  10      12.125  40.819   4.960  1.00  0.00           N  
ATOM    162  H   LYS A  10      11.167  39.894  11.893  1.00  0.00           H  
ATOM    163  HA  LYS A  10       9.671  39.280   9.547  1.00  0.00           H  
ATOM    164 1HB  LYS A  10      11.533  40.937   9.631  1.00  0.00           H  
ATOM    165 2HB  LYS A  10      12.675  39.623   9.826  1.00  0.00           H  
ATOM    166 1HG  LYS A  10      12.173  38.742   7.620  1.00  0.00           H  
ATOM    167 2HG  LYS A  10      10.919  39.971   7.393  1.00  0.00           H  
ATOM    168 1HD  LYS A  10      12.593  41.760   7.461  1.00  0.00           H  
ATOM    169 2HD  LYS A  10      13.857  40.612   7.926  1.00  0.00           H  
ATOM    170 1HE  LYS A  10      14.126  41.099   5.582  1.00  0.00           H  
ATOM    171 2HE  LYS A  10      13.528  39.436   5.727  1.00  0.00           H  
ATOM    172 1HZ  LYS A  10      12.391  40.638   4.001  1.00  0.00           H  
ATOM    173 2HZ  LYS A  10      11.325  40.247   5.195  1.00  0.00           H  
ATOM    174 3HZ  LYS A  10      11.883  41.795   5.063  1.00  0.00           H  
ATOM    175  N   SER A  11      11.844  36.947  10.436  1.00  0.00           N  
ATOM    176  CA  SER A  11      12.172  35.538  10.258  1.00  0.00           C  
ATOM    177  C   SER A  11      10.970  34.654  10.616  1.00  0.00           C  
ATOM    178  O   SER A  11      10.733  33.621   9.975  1.00  0.00           O  
ATOM    179  CB  SER A  11      13.393  35.153  11.047  1.00  0.00           C  
ATOM    180  OG  SER A  11      13.704  33.808  10.806  1.00  0.00           O  
ATOM    181  H   SER A  11      12.383  37.506  11.108  1.00  0.00           H  
ATOM    182  HA  SER A  11      12.405  35.377   9.207  1.00  0.00           H  
ATOM    183 1HB  SER A  11      14.233  35.787  10.757  1.00  0.00           H  
ATOM    184 2HB  SER A  11      13.211  35.317  12.109  1.00  0.00           H  
ATOM    185  HG  SER A  11      14.572  33.659  11.217  1.00  0.00           H  
ATOM    186  N   SER A  12      10.228  35.035  11.665  1.00  0.00           N  
ATOM    187  CA  SER A  12       9.037  34.301  12.077  1.00  0.00           C  
ATOM    188  C   SER A  12       8.016  34.309  10.928  1.00  0.00           C  
ATOM    189  O   SER A  12       7.420  33.267  10.621  1.00  0.00           O  
ATOM    190  CB  SER A  12       8.436  34.909  13.326  1.00  0.00           C  
ATOM    191  OG  SER A  12       7.318  34.193  13.732  1.00  0.00           O  
ATOM    192  H   SER A  12      10.532  35.846  12.211  1.00  0.00           H  
ATOM    193  HA  SER A  12       9.314  33.269  12.290  1.00  0.00           H  
ATOM    194 1HB  SER A  12       9.181  34.926  14.125  1.00  0.00           H  
ATOM    195 2HB  SER A  12       8.151  35.932  13.128  1.00  0.00           H  
ATOM    196  HG  SER A  12       6.948  34.681  14.486  1.00  0.00           H  
ATOM    197  N   GLU A  13       7.860  35.470  10.257  1.00  0.00           N  
ATOM    198  CA  GLU A  13       6.959  35.589   9.108  1.00  0.00           C  
ATOM    199  C   GLU A  13       7.463  34.718   7.950  1.00  0.00           C  
ATOM    200  O   GLU A  13       6.654  34.142   7.213  1.00  0.00           O  
ATOM    201  CB  GLU A  13       6.810  37.047   8.646  1.00  0.00           C  
ATOM    202  CG  GLU A  13       6.036  37.966   9.608  1.00  0.00           C  
ATOM    203  CD  GLU A  13       4.597  37.564   9.794  1.00  0.00           C  
ATOM    204  OE1 GLU A  13       3.928  37.337   8.820  1.00  0.00           O  
ATOM    205  OE2 GLU A  13       4.164  37.470  10.926  1.00  0.00           O  
ATOM    206  H   GLU A  13       8.333  36.306  10.617  1.00  0.00           H  
ATOM    207  HA  GLU A  13       5.977  35.229   9.404  1.00  0.00           H  
ATOM    208 1HB  GLU A  13       7.797  37.480   8.512  1.00  0.00           H  
ATOM    209 2HB  GLU A  13       6.311  37.073   7.680  1.00  0.00           H  
ATOM    210 1HG  GLU A  13       6.522  37.943  10.576  1.00  0.00           H  
ATOM    211 2HG  GLU A  13       6.083  38.988   9.235  1.00  0.00           H  
ATOM    212  N   GLU A  14       8.791  34.601   7.786  1.00  0.00           N  
ATOM    213  CA  GLU A  14       9.313  33.735   6.731  1.00  0.00           C  
ATOM    214  C   GLU A  14       8.943  32.286   7.054  1.00  0.00           C  
ATOM    215  O   GLU A  14       8.566  31.535   6.147  1.00  0.00           O  
ATOM    216  CB  GLU A  14      10.835  33.863   6.576  1.00  0.00           C  
ATOM    217  CG  GLU A  14      11.336  35.192   5.989  1.00  0.00           C  
ATOM    218  CD  GLU A  14      10.921  35.413   4.546  1.00  0.00           C  
ATOM    219  OE1 GLU A  14      11.071  34.507   3.763  1.00  0.00           O  
ATOM    220  OE2 GLU A  14      10.427  36.488   4.226  1.00  0.00           O  
ATOM    221  H   GLU A  14       9.412  35.182   8.358  1.00  0.00           H  
ATOM    222  HA  GLU A  14       8.847  34.006   5.789  1.00  0.00           H  
ATOM    223 1HB  GLU A  14      11.306  33.737   7.542  1.00  0.00           H  
ATOM    224 2HB  GLU A  14      11.199  33.060   5.936  1.00  0.00           H  
ATOM    225 1HG  GLU A  14      10.936  36.004   6.589  1.00  0.00           H  
ATOM    226 2HG  GLU A  14      12.422  35.225   6.066  1.00  0.00           H  
ATOM    227  N   LEU A  15       8.979  31.899   8.342  1.00  0.00           N  
ATOM    228  CA  LEU A  15       8.583  30.536   8.687  1.00  0.00           C  
ATOM    229  C   LEU A  15       7.089  30.380   8.394  1.00  0.00           C  
ATOM    230  O   LEU A  15       6.680  29.341   7.885  1.00  0.00           O  
ATOM    231  CB  LEU A  15       8.935  30.143  10.143  1.00  0.00           C  
ATOM    232  CG  LEU A  15       8.618  28.598  10.584  1.00  0.00           C  
ATOM    233  CD1 LEU A  15       9.380  27.583   9.672  1.00  0.00           C  
ATOM    234  CD2 LEU A  15       9.059  28.362  12.050  1.00  0.00           C  
ATOM    235  H   LEU A  15       9.371  32.543   9.041  1.00  0.00           H  
ATOM    236  HA  LEU A  15       9.126  29.866   8.036  1.00  0.00           H  
ATOM    237 1HB  LEU A  15       9.994  30.335  10.303  1.00  0.00           H  
ATOM    238 2HB  LEU A  15       8.372  30.800  10.809  1.00  0.00           H  
ATOM    239  HG  LEU A  15       7.545  28.413  10.494  1.00  0.00           H  
ATOM    240 1HD1 LEU A  15       9.154  26.570   9.989  1.00  0.00           H  
ATOM    241 2HD1 LEU A  15       9.074  27.695   8.649  1.00  0.00           H  
ATOM    242 3HD1 LEU A  15      10.454  27.749   9.748  1.00  0.00           H  
ATOM    243 1HD2 LEU A  15       8.825  27.333  12.332  1.00  0.00           H  
ATOM    244 2HD2 LEU A  15      10.133  28.529  12.141  1.00  0.00           H  
ATOM    245 3HD2 LEU A  15       8.540  29.042  12.715  1.00  0.00           H  
ATOM    246  N   LYS A  16       6.260  31.403   8.668  1.00  0.00           N  
ATOM    247  CA  LYS A  16       4.837  31.271   8.337  1.00  0.00           C  
ATOM    248  C   LYS A  16       4.645  30.996   6.840  1.00  0.00           C  
ATOM    249  O   LYS A  16       3.802  30.172   6.464  1.00  0.00           O  
ATOM    250  CB  LYS A  16       4.037  32.517   8.709  1.00  0.00           C  
ATOM    251  CG  LYS A  16       3.826  32.761  10.187  1.00  0.00           C  
ATOM    252  CD  LYS A  16       3.038  34.060  10.376  1.00  0.00           C  
ATOM    253  CE  LYS A  16       2.807  34.416  11.831  1.00  0.00           C  
ATOM    254  NZ  LYS A  16       2.135  35.743  11.960  1.00  0.00           N  
ATOM    255  H   LYS A  16       6.628  32.230   9.151  1.00  0.00           H  
ATOM    256  HA  LYS A  16       4.428  30.436   8.876  1.00  0.00           H  
ATOM    257 1HB  LYS A  16       4.532  33.394   8.305  1.00  0.00           H  
ATOM    258 2HB  LYS A  16       3.055  32.462   8.240  1.00  0.00           H  
ATOM    259 1HG  LYS A  16       3.278  31.925  10.622  1.00  0.00           H  
ATOM    260 2HG  LYS A  16       4.795  32.847  10.682  1.00  0.00           H  
ATOM    261 1HD  LYS A  16       3.580  34.877   9.907  1.00  0.00           H  
ATOM    262 2HD  LYS A  16       2.072  33.971   9.883  1.00  0.00           H  
ATOM    263 1HE  LYS A  16       2.185  33.657  12.296  1.00  0.00           H  
ATOM    264 2HE  LYS A  16       3.768  34.461  12.349  1.00  0.00           H  
ATOM    265 1HZ  LYS A  16       2.002  35.969  12.934  1.00  0.00           H  
ATOM    266 2HZ  LYS A  16       2.758  36.452  11.523  1.00  0.00           H  
ATOM    267 3HZ  LYS A  16       1.246  35.736  11.488  1.00  0.00           H  
ATOM    268  N   LYS A  17       5.420  31.677   5.980  1.00  0.00           N  
ATOM    269  CA  LYS A  17       5.335  31.428   4.537  1.00  0.00           C  
ATOM    270  C   LYS A  17       5.769  29.994   4.219  1.00  0.00           C  
ATOM    271  O   LYS A  17       5.157  29.330   3.374  1.00  0.00           O  
ATOM    272  CB  LYS A  17       6.148  32.450   3.750  1.00  0.00           C  
ATOM    273  CG  LYS A  17       5.516  33.849   3.744  1.00  0.00           C  
ATOM    274  CD  LYS A  17       6.216  34.810   2.775  1.00  0.00           C  
ATOM    275  CE  LYS A  17       7.551  35.275   3.332  1.00  0.00           C  
ATOM    276  NZ  LYS A  17       8.189  36.329   2.492  1.00  0.00           N  
ATOM    277  H   LYS A  17       6.034  32.411   6.356  1.00  0.00           H  
ATOM    278  HA  LYS A  17       4.291  31.528   4.234  1.00  0.00           H  
ATOM    279 1HB  LYS A  17       7.139  32.522   4.194  1.00  0.00           H  
ATOM    280 2HB  LYS A  17       6.268  32.112   2.721  1.00  0.00           H  
ATOM    281 1HG  LYS A  17       4.466  33.762   3.462  1.00  0.00           H  
ATOM    282 2HG  LYS A  17       5.564  34.260   4.754  1.00  0.00           H  
ATOM    283 1HD  LYS A  17       6.383  34.312   1.821  1.00  0.00           H  
ATOM    284 2HD  LYS A  17       5.582  35.680   2.606  1.00  0.00           H  
ATOM    285 1HE  LYS A  17       7.397  35.673   4.336  1.00  0.00           H  
ATOM    286 2HE  LYS A  17       8.234  34.433   3.389  1.00  0.00           H  
ATOM    287 1HZ  LYS A  17       9.081  36.581   2.955  1.00  0.00           H  
ATOM    288 2HZ  LYS A  17       8.372  35.977   1.568  1.00  0.00           H  
ATOM    289 3HZ  LYS A  17       7.597  37.140   2.436  1.00  0.00           H  
ATOM    290  N   ILE A  18       6.792  29.502   4.927  1.00  0.00           N  
ATOM    291  CA  ILE A  18       7.247  28.124   4.782  1.00  0.00           C  
ATOM    292  C   ILE A  18       6.144  27.164   5.164  1.00  0.00           C  
ATOM    293  O   ILE A  18       5.966  26.136   4.508  1.00  0.00           O  
ATOM    294  CB  ILE A  18       8.520  27.807   5.583  1.00  0.00           C  
ATOM    295  CG1 ILE A  18       9.751  28.549   4.952  1.00  0.00           C  
ATOM    296  CG2 ILE A  18       8.696  26.302   5.706  1.00  0.00           C  
ATOM    297  CD1 ILE A  18      11.042  28.544   5.807  1.00  0.00           C  
ATOM    298  H   ILE A  18       7.295  30.145   5.554  1.00  0.00           H  
ATOM    299  HA  ILE A  18       7.478  27.960   3.725  1.00  0.00           H  
ATOM    300  HB  ILE A  18       8.411  28.212   6.562  1.00  0.00           H  
ATOM    301 1HG1 ILE A  18       9.973  28.083   3.998  1.00  0.00           H  
ATOM    302 2HG1 ILE A  18       9.466  29.586   4.772  1.00  0.00           H  
ATOM    303 1HG2 ILE A  18       9.548  26.092   6.269  1.00  0.00           H  
ATOM    304 2HG2 ILE A  18       7.848  25.838   6.200  1.00  0.00           H  
ATOM    305 3HG2 ILE A  18       8.793  25.895   4.732  1.00  0.00           H  
ATOM    306 1HD1 ILE A  18      11.826  29.085   5.282  1.00  0.00           H  
ATOM    307 2HD1 ILE A  18      10.857  29.027   6.763  1.00  0.00           H  
ATOM    308 3HD1 ILE A  18      11.369  27.532   5.972  1.00  0.00           H  
ATOM    309  N   ILE A  19       5.429  27.462   6.241  1.00  0.00           N  
ATOM    310  CA  ILE A  19       4.348  26.613   6.680  1.00  0.00           C  
ATOM    311  C   ILE A  19       3.319  26.509   5.583  1.00  0.00           C  
ATOM    312  O   ILE A  19       2.871  25.406   5.283  1.00  0.00           O  
ATOM    313  CB  ILE A  19       3.677  27.128   7.960  1.00  0.00           C  
ATOM    314  CG1 ILE A  19       4.648  27.026   9.092  1.00  0.00           C  
ATOM    315  CG2 ILE A  19       2.417  26.290   8.252  1.00  0.00           C  
ATOM    316  CD1 ILE A  19       4.287  27.770  10.373  1.00  0.00           C  
ATOM    317  H   ILE A  19       5.686  28.303   6.766  1.00  0.00           H  
ATOM    318  HA  ILE A  19       4.750  25.612   6.872  1.00  0.00           H  
ATOM    319  HB  ILE A  19       3.405  28.171   7.839  1.00  0.00           H  
ATOM    320 1HG1 ILE A  19       4.723  26.000   9.302  1.00  0.00           H  
ATOM    321 2HG1 ILE A  19       5.612  27.375   8.757  1.00  0.00           H  
ATOM    322 1HG2 ILE A  19       1.944  26.645   9.148  1.00  0.00           H  
ATOM    323 2HG2 ILE A  19       1.698  26.365   7.436  1.00  0.00           H  
ATOM    324 3HG2 ILE A  19       2.705  25.249   8.381  1.00  0.00           H  
ATOM    325 1HD1 ILE A  19       5.055  27.615  11.110  1.00  0.00           H  
ATOM    326 2HD1 ILE A  19       4.208  28.811  10.188  1.00  0.00           H  
ATOM    327 3HD1 ILE A  19       3.358  27.419  10.756  1.00  0.00           H  
ATOM    328  N   GLU A  20       2.952  27.644   4.968  1.00  0.00           N  
ATOM    329  CA  GLU A  20       1.972  27.587   3.895  1.00  0.00           C  
ATOM    330  C   GLU A  20       2.478  26.723   2.735  1.00  0.00           C  
ATOM    331  O   GLU A  20       1.694  25.967   2.159  1.00  0.00           O  
ATOM    332  CB  GLU A  20       1.622  28.983   3.371  1.00  0.00           C  
ATOM    333  CG  GLU A  20       0.825  29.860   4.339  1.00  0.00           C  
ATOM    334  CD  GLU A  20       0.517  31.231   3.763  1.00  0.00           C  
ATOM    335  OE1 GLU A  20       1.066  31.555   2.730  1.00  0.00           O  
ATOM    336  OE2 GLU A  20      -0.273  31.941   4.345  1.00  0.00           O  
ATOM    337  H   GLU A  20       3.327  28.541   5.296  1.00  0.00           H  
ATOM    338  HA  GLU A  20       1.062  27.130   4.294  1.00  0.00           H  
ATOM    339 1HB  GLU A  20       2.544  29.512   3.121  1.00  0.00           H  
ATOM    340 2HB  GLU A  20       1.043  28.890   2.457  1.00  0.00           H  
ATOM    341 1HG  GLU A  20      -0.106  29.353   4.592  1.00  0.00           H  
ATOM    342 2HG  GLU A  20       1.403  29.976   5.255  1.00  0.00           H  
ATOM    343  N   GLU A  21       3.777  26.811   2.404  1.00  0.00           N  
ATOM    344  CA  GLU A  21       4.324  25.981   1.329  1.00  0.00           C  
ATOM    345  C   GLU A  21       4.278  24.490   1.675  1.00  0.00           C  
ATOM    346  O   GLU A  21       3.941  23.672   0.813  1.00  0.00           O  
ATOM    347  CB  GLU A  21       5.763  26.379   1.007  1.00  0.00           C  
ATOM    348  CG  GLU A  21       5.915  27.728   0.310  1.00  0.00           C  
ATOM    349  CD  GLU A  21       7.349  28.099   0.126  1.00  0.00           C  
ATOM    350  OE1 GLU A  21       8.166  27.492   0.780  1.00  0.00           O  
ATOM    351  OE2 GLU A  21       7.637  28.969  -0.662  1.00  0.00           O  
ATOM    352  H   GLU A  21       4.360  27.517   2.869  1.00  0.00           H  
ATOM    353  HA  GLU A  21       3.721  26.140   0.438  1.00  0.00           H  
ATOM    354 1HB  GLU A  21       6.337  26.416   1.931  1.00  0.00           H  
ATOM    355 2HB  GLU A  21       6.217  25.617   0.374  1.00  0.00           H  
ATOM    356 1HG  GLU A  21       5.427  27.684  -0.662  1.00  0.00           H  
ATOM    357 2HG  GLU A  21       5.415  28.493   0.904  1.00  0.00           H  
ATOM    358  N   VAL A  22       4.568  24.131   2.930  1.00  0.00           N  
ATOM    359  CA  VAL A  22       4.533  22.722   3.314  1.00  0.00           C  
ATOM    360  C   VAL A  22       3.082  22.238   3.261  1.00  0.00           C  
ATOM    361  O   VAL A  22       2.834  21.098   2.857  1.00  0.00           O  
ATOM    362  CB  VAL A  22       5.166  22.440   4.693  1.00  0.00           C  
ATOM    363  CG1 VAL A  22       4.970  20.957   5.061  1.00  0.00           C  
ATOM    364  CG2 VAL A  22       6.646  22.754   4.654  1.00  0.00           C  
ATOM    365  H   VAL A  22       4.888  24.857   3.584  1.00  0.00           H  
ATOM    366  HA  VAL A  22       5.105  22.156   2.583  1.00  0.00           H  
ATOM    367  HB  VAL A  22       4.668  23.059   5.449  1.00  0.00           H  
ATOM    368 1HG1 VAL A  22       5.411  20.760   6.037  1.00  0.00           H  
ATOM    369 2HG1 VAL A  22       3.934  20.707   5.087  1.00  0.00           H  
ATOM    370 3HG1 VAL A  22       5.460  20.339   4.310  1.00  0.00           H  
ATOM    371 1HG2 VAL A  22       7.081  22.554   5.628  1.00  0.00           H  
ATOM    372 2HG2 VAL A  22       7.126  22.127   3.900  1.00  0.00           H  
ATOM    373 3HG2 VAL A  22       6.789  23.798   4.399  1.00  0.00           H  
ATOM    374  N   GLU A  23       2.130  23.074   3.713  1.00  0.00           N  
ATOM    375  CA  GLU A  23       0.716  22.716   3.654  1.00  0.00           C  
ATOM    376  C   GLU A  23       0.291  22.495   2.200  1.00  0.00           C  
ATOM    377  O   GLU A  23      -0.475  21.569   1.927  1.00  0.00           O  
ATOM    378  CB  GLU A  23      -0.157  23.804   4.293  1.00  0.00           C  
ATOM    379  CG  GLU A  23      -0.070  23.905   5.820  1.00  0.00           C  
ATOM    380  CD  GLU A  23      -0.792  25.119   6.388  1.00  0.00           C  
ATOM    381  OE1 GLU A  23      -1.177  25.964   5.625  1.00  0.00           O  
ATOM    382  OE2 GLU A  23      -0.958  25.185   7.595  1.00  0.00           O  
ATOM    383  H   GLU A  23       2.400  23.982   4.107  1.00  0.00           H  
ATOM    384  HA  GLU A  23       0.568  21.789   4.197  1.00  0.00           H  
ATOM    385 1HB  GLU A  23       0.126  24.771   3.886  1.00  0.00           H  
ATOM    386 2HB  GLU A  23      -1.199  23.633   4.029  1.00  0.00           H  
ATOM    387 1HG  GLU A  23      -0.527  23.020   6.241  1.00  0.00           H  
ATOM    388 2HG  GLU A  23       0.975  23.920   6.124  1.00  0.00           H  
ATOM    389  N   LYS A  24       0.792  23.320   1.267  1.00  0.00           N  
ATOM    390  CA  LYS A  24       0.495  23.149  -0.156  1.00  0.00           C  
ATOM    391  C   LYS A  24       1.035  21.804  -0.664  1.00  0.00           C  
ATOM    392  O   LYS A  24       0.336  21.098  -1.409  1.00  0.00           O  
ATOM    393  CB  LYS A  24       1.058  24.312  -0.976  1.00  0.00           C  
ATOM    394  CG  LYS A  24       0.742  24.254  -2.483  1.00  0.00           C  
ATOM    395  CD  LYS A  24       1.117  25.569  -3.209  1.00  0.00           C  
ATOM    396  CE  LYS A  24       2.635  25.762  -3.335  1.00  0.00           C  
ATOM    397  NZ  LYS A  24       2.974  26.948  -4.177  1.00  0.00           N  
ATOM    398  H   LYS A  24       1.350  24.125   1.575  1.00  0.00           H  
ATOM    399  HA  LYS A  24      -0.584  23.134  -0.280  1.00  0.00           H  
ATOM    400 1HB  LYS A  24       0.684  25.254  -0.574  1.00  0.00           H  
ATOM    401 2HB  LYS A  24       2.136  24.321  -0.863  1.00  0.00           H  
ATOM    402 1HG  LYS A  24       1.296  23.429  -2.937  1.00  0.00           H  
ATOM    403 2HG  LYS A  24      -0.323  24.064  -2.619  1.00  0.00           H  
ATOM    404 1HD  LYS A  24       0.680  25.568  -4.210  1.00  0.00           H  
ATOM    405 2HD  LYS A  24       0.705  26.414  -2.656  1.00  0.00           H  
ATOM    406 1HE  LYS A  24       3.065  25.909  -2.345  1.00  0.00           H  
ATOM    407 2HE  LYS A  24       3.074  24.872  -3.783  1.00  0.00           H  
ATOM    408 1HZ  LYS A  24       3.978  27.044  -4.236  1.00  0.00           H  
ATOM    409 2HZ  LYS A  24       2.593  26.824  -5.105  1.00  0.00           H  
ATOM    410 3HZ  LYS A  24       2.582  27.782  -3.762  1.00  0.00           H  
ATOM    411  N   ILE A  25       2.253  21.432  -0.227  1.00  0.00           N  
ATOM    412  CA  ILE A  25       2.856  20.154  -0.611  1.00  0.00           C  
ATOM    413  C   ILE A  25       1.967  19.032  -0.100  1.00  0.00           C  
ATOM    414  O   ILE A  25       1.685  18.082  -0.837  1.00  0.00           O  
ATOM    415  CB  ILE A  25       4.307  19.985  -0.062  1.00  0.00           C  
ATOM    416  CG1 ILE A  25       5.273  21.006  -0.788  1.00  0.00           C  
ATOM    417  CG2 ILE A  25       4.791  18.508  -0.225  1.00  0.00           C  
ATOM    418  CD1 ILE A  25       6.683  21.174  -0.155  1.00  0.00           C  
ATOM    419  H   ILE A  25       2.788  22.102   0.338  1.00  0.00           H  
ATOM    420  HA  ILE A  25       2.892  20.098  -1.698  1.00  0.00           H  
ATOM    421  HB  ILE A  25       4.315  20.235   0.997  1.00  0.00           H  
ATOM    422 1HG1 ILE A  25       5.406  20.680  -1.824  1.00  0.00           H  
ATOM    423 2HG1 ILE A  25       4.789  21.978  -0.797  1.00  0.00           H  
ATOM    424 1HG2 ILE A  25       5.792  18.403   0.178  1.00  0.00           H  
ATOM    425 2HG2 ILE A  25       4.134  17.826   0.309  1.00  0.00           H  
ATOM    426 3HG2 ILE A  25       4.798  18.245  -1.286  1.00  0.00           H  
ATOM    427 1HD1 ILE A  25       7.248  21.904  -0.738  1.00  0.00           H  
ATOM    428 2HD1 ILE A  25       6.591  21.529   0.868  1.00  0.00           H  
ATOM    429 3HD1 ILE A  25       7.214  20.228  -0.168  1.00  0.00           H  
ATOM    430  N   LEU A  26       1.511  19.143   1.148  1.00  0.00           N  
ATOM    431  CA  LEU A  26       0.626  18.141   1.700  1.00  0.00           C  
ATOM    432  C   LEU A  26      -0.700  18.064   0.980  1.00  0.00           C  
ATOM    433  O   LEU A  26      -1.170  16.963   0.696  1.00  0.00           O  
ATOM    434  CB  LEU A  26       0.392  18.383   3.193  1.00  0.00           C  
ATOM    435  CG  LEU A  26      -0.599  17.414   3.876  1.00  0.00           C  
ATOM    436  CD1 LEU A  26      -0.168  16.002   3.718  1.00  0.00           C  
ATOM    437  CD2 LEU A  26      -0.668  17.726   5.351  1.00  0.00           C  
ATOM    438  H   LEU A  26       1.817  19.932   1.727  1.00  0.00           H  
ATOM    439  HA  LEU A  26       1.104  17.182   1.562  1.00  0.00           H  
ATOM    440 1HB  LEU A  26       1.343  18.345   3.711  1.00  0.00           H  
ATOM    441 2HB  LEU A  26      -0.006  19.391   3.309  1.00  0.00           H  
ATOM    442  HG  LEU A  26      -1.593  17.525   3.422  1.00  0.00           H  
ATOM    443 1HD1 LEU A  26      -0.900  15.409   4.203  1.00  0.00           H  
ATOM    444 2HD1 LEU A  26      -0.124  15.707   2.679  1.00  0.00           H  
ATOM    445 3HD1 LEU A  26       0.777  15.857   4.170  1.00  0.00           H  
ATOM    446 1HD2 LEU A  26      -1.375  17.045   5.820  1.00  0.00           H  
ATOM    447 2HD2 LEU A  26       0.316  17.589   5.797  1.00  0.00           H  
ATOM    448 3HD2 LEU A  26      -1.001  18.752   5.491  1.00  0.00           H  
ATOM    449  N   ARG A  27      -1.310  19.192   0.628  1.00  0.00           N  
ATOM    450  CA  ARG A  27      -2.580  19.068  -0.060  1.00  0.00           C  
ATOM    451  C   ARG A  27      -2.395  18.287  -1.352  1.00  0.00           C  
ATOM    452  O   ARG A  27      -3.218  17.424  -1.661  1.00  0.00           O  
ATOM    453  CB  ARG A  27      -3.199  20.423  -0.365  1.00  0.00           C  
ATOM    454  CG  ARG A  27      -3.745  21.147   0.845  1.00  0.00           C  
ATOM    455  CD  ARG A  27      -4.614  22.301   0.480  1.00  0.00           C  
ATOM    456  NE  ARG A  27      -3.894  23.355  -0.242  1.00  0.00           N  
ATOM    457  CZ  ARG A  27      -3.190  24.357   0.333  1.00  0.00           C  
ATOM    458  NH1 ARG A  27      -2.612  25.266  -0.427  1.00  0.00           N  
ATOM    459  NH2 ARG A  27      -3.075  24.431   1.648  1.00  0.00           N  
ATOM    460  H   ARG A  27      -0.924  20.099   0.896  1.00  0.00           H  
ATOM    461  HA  ARG A  27      -3.266  18.519   0.584  1.00  0.00           H  
ATOM    462 1HB  ARG A  27      -2.440  21.065  -0.817  1.00  0.00           H  
ATOM    463 2HB  ARG A  27      -4.005  20.304  -1.088  1.00  0.00           H  
ATOM    464 1HG  ARG A  27      -4.332  20.450   1.442  1.00  0.00           H  
ATOM    465 2HG  ARG A  27      -2.919  21.518   1.440  1.00  0.00           H  
ATOM    466 1HD  ARG A  27      -5.414  21.939  -0.167  1.00  0.00           H  
ATOM    467 2HD  ARG A  27      -5.054  22.726   1.378  1.00  0.00           H  
ATOM    468  HE  ARG A  27      -3.952  23.347  -1.252  1.00  0.00           H  
ATOM    469 1HH1 ARG A  27      -2.699  25.215  -1.432  1.00  0.00           H  
ATOM    470 2HH1 ARG A  27      -2.085  26.020  -0.004  1.00  0.00           H  
ATOM    471 1HH2 ARG A  27      -3.509  23.739   2.240  1.00  0.00           H  
ATOM    472 2HH2 ARG A  27      -2.535  25.177   2.066  1.00  0.00           H  
ATOM    473  N   LYS A  28      -1.298  18.537  -2.078  1.00  0.00           N  
ATOM    474  CA  LYS A  28      -1.058  17.799  -3.309  1.00  0.00           C  
ATOM    475  C   LYS A  28      -0.953  16.296  -3.012  1.00  0.00           C  
ATOM    476  O   LYS A  28      -1.563  15.485  -3.721  1.00  0.00           O  
ATOM    477  CB  LYS A  28       0.177  18.342  -4.037  1.00  0.00           C  
ATOM    478  CG  LYS A  28       0.450  17.695  -5.410  1.00  0.00           C  
ATOM    479  CD  LYS A  28       1.558  16.658  -5.400  1.00  0.00           C  
ATOM    480  CE  LYS A  28       2.938  17.282  -5.426  1.00  0.00           C  
ATOM    481  NZ  LYS A  28       3.983  16.254  -5.390  1.00  0.00           N  
ATOM    482  H   LYS A  28      -0.660  19.291  -1.790  1.00  0.00           H  
ATOM    483  HA  LYS A  28      -1.918  17.947  -3.963  1.00  0.00           H  
ATOM    484 1HB  LYS A  28       0.062  19.416  -4.184  1.00  0.00           H  
ATOM    485 2HB  LYS A  28       1.048  18.199  -3.400  1.00  0.00           H  
ATOM    486 1HG  LYS A  28      -0.463  17.208  -5.765  1.00  0.00           H  
ATOM    487 2HG  LYS A  28       0.714  18.475  -6.122  1.00  0.00           H  
ATOM    488 1HD  LYS A  28       1.476  15.997  -4.537  1.00  0.00           H  
ATOM    489 2HD  LYS A  28       1.467  16.068  -6.301  1.00  0.00           H  
ATOM    490 1HE  LYS A  28       3.046  17.856  -6.344  1.00  0.00           H  
ATOM    491 2HE  LYS A  28       3.073  17.945  -4.574  1.00  0.00           H  
ATOM    492 1HZ  LYS A  28       4.896  16.692  -5.423  1.00  0.00           H  
ATOM    493 2HZ  LYS A  28       3.902  15.724  -4.541  1.00  0.00           H  
ATOM    494 3HZ  LYS A  28       3.885  15.600  -6.191  1.00  0.00           H  
ATOM    495  N   VAL A  29      -0.214  15.916  -1.959  1.00  0.00           N  
ATOM    496  CA  VAL A  29      -0.057  14.499  -1.628  1.00  0.00           C  
ATOM    497  C   VAL A  29      -1.414  13.879  -1.263  1.00  0.00           C  
ATOM    498  O   VAL A  29      -1.718  12.758  -1.694  1.00  0.00           O  
ATOM    499  CB  VAL A  29       0.964  14.291  -0.482  1.00  0.00           C  
ATOM    500  CG1 VAL A  29       0.987  12.818  -0.035  1.00  0.00           C  
ATOM    501  CG2 VAL A  29       2.347  14.708  -0.949  1.00  0.00           C  
ATOM    502  H   VAL A  29       0.289  16.640  -1.426  1.00  0.00           H  
ATOM    503  HA  VAL A  29       0.323  13.984  -2.511  1.00  0.00           H  
ATOM    504  HB  VAL A  29       0.661  14.897   0.375  1.00  0.00           H  
ATOM    505 1HG1 VAL A  29       1.702  12.694   0.782  1.00  0.00           H  
ATOM    506 2HG1 VAL A  29       0.004  12.518   0.301  1.00  0.00           H  
ATOM    507 3HG1 VAL A  29       1.276  12.190  -0.858  1.00  0.00           H  
ATOM    508 1HG2 VAL A  29       3.062  14.577  -0.139  1.00  0.00           H  
ATOM    509 2HG2 VAL A  29       2.635  14.094  -1.797  1.00  0.00           H  
ATOM    510 3HG2 VAL A  29       2.337  15.747  -1.249  1.00  0.00           H  
ATOM    511  N   ASP A  30      -2.230  14.589  -0.470  1.00  0.00           N  
ATOM    512  CA  ASP A  30      -3.543  14.070  -0.106  1.00  0.00           C  
ATOM    513  C   ASP A  30      -4.447  13.901  -1.334  1.00  0.00           C  
ATOM    514  O   ASP A  30      -5.177  12.906  -1.420  1.00  0.00           O  
ATOM    515  CB  ASP A  30      -4.258  14.982   0.907  1.00  0.00           C  
ATOM    516  CG  ASP A  30      -3.738  14.933   2.369  1.00  0.00           C  
ATOM    517  OD1 ASP A  30      -3.007  14.044   2.712  1.00  0.00           O  
ATOM    518  OD2 ASP A  30      -4.135  15.787   3.132  1.00  0.00           O  
ATOM    519  H   ASP A  30      -1.916  15.491  -0.104  1.00  0.00           H  
ATOM    520  HA  ASP A  30      -3.406  13.093   0.355  1.00  0.00           H  
ATOM    521 1HB  ASP A  30      -4.164  16.014   0.554  1.00  0.00           H  
ATOM    522 2HB  ASP A  30      -5.322  14.750   0.912  1.00  0.00           H  
ATOM    523  N   ASP A  31      -4.372  14.827  -2.310  1.00  0.00           N  
ATOM    524  CA  ASP A  31      -5.183  14.705  -3.525  1.00  0.00           C  
ATOM    525  C   ASP A  31      -4.751  13.494  -4.342  1.00  0.00           C  
ATOM    526  O   ASP A  31      -5.591  12.805  -4.931  1.00  0.00           O  
ATOM    527  CB  ASP A  31      -5.092  15.946  -4.420  1.00  0.00           C  
ATOM    528  CG  ASP A  31      -5.841  17.194  -3.912  1.00  0.00           C  
ATOM    529  OD1 ASP A  31      -6.635  17.098  -3.002  1.00  0.00           O  
ATOM    530  OD2 ASP A  31      -5.623  18.237  -4.485  1.00  0.00           O  
ATOM    531  H   ASP A  31      -3.804  15.670  -2.162  1.00  0.00           H  
ATOM    532  HA  ASP A  31      -6.222  14.573  -3.232  1.00  0.00           H  
ATOM    533 1HB  ASP A  31      -4.035  16.210  -4.533  1.00  0.00           H  
ATOM    534 2HB  ASP A  31      -5.468  15.700  -5.411  1.00  0.00           H  
ATOM    535  N   ILE A  32      -3.447  13.198  -4.348  1.00  0.00           N  
ATOM    536  CA  ILE A  32      -2.991  12.034  -5.084  1.00  0.00           C  
ATOM    537  C   ILE A  32      -3.556  10.788  -4.449  1.00  0.00           C  
ATOM    538  O   ILE A  32      -4.092   9.945  -5.165  1.00  0.00           O  
ATOM    539  CB  ILE A  32      -1.463  11.900  -5.117  1.00  0.00           C  
ATOM    540  CG1 ILE A  32      -0.860  13.019  -5.939  1.00  0.00           C  
ATOM    541  CG2 ILE A  32      -1.108  10.515  -5.747  1.00  0.00           C  
ATOM    542  CD1 ILE A  32       0.618  13.146  -5.752  1.00  0.00           C  
ATOM    543  H   ILE A  32      -2.788  13.842  -3.893  1.00  0.00           H  
ATOM    544  HA  ILE A  32      -3.355  12.098  -6.105  1.00  0.00           H  
ATOM    545  HB  ILE A  32      -1.055  11.969  -4.107  1.00  0.00           H  
ATOM    546 1HG1 ILE A  32      -1.051  12.818  -6.989  1.00  0.00           H  
ATOM    547 2HG1 ILE A  32      -1.333  13.962  -5.678  1.00  0.00           H  
ATOM    548 1HG2 ILE A  32      -0.047  10.383  -5.803  1.00  0.00           H  
ATOM    549 2HG2 ILE A  32      -1.516   9.705  -5.149  1.00  0.00           H  
ATOM    550 3HG2 ILE A  32      -1.524  10.464  -6.754  1.00  0.00           H  
ATOM    551 1HD1 ILE A  32       0.993  13.933  -6.385  1.00  0.00           H  
ATOM    552 2HD1 ILE A  32       0.840  13.369  -4.710  1.00  0.00           H  
ATOM    553 3HD1 ILE A  32       1.082  12.242  -6.022  1.00  0.00           H  
ATOM    554  N   LEU A  33      -3.494  10.683  -3.123  1.00  0.00           N  
ATOM    555  CA  LEU A  33      -4.033   9.508  -2.457  1.00  0.00           C  
ATOM    556  C   LEU A  33      -5.529   9.380  -2.681  1.00  0.00           C  
ATOM    557  O   LEU A  33      -6.040   8.273  -2.858  1.00  0.00           O  
ATOM    558  CB  LEU A  33      -3.705   9.555  -0.967  1.00  0.00           C  
ATOM    559  CG  LEU A  33      -2.233   9.307  -0.599  1.00  0.00           C  
ATOM    560  CD1 LEU A  33      -2.013   9.666   0.841  1.00  0.00           C  
ATOM    561  CD2 LEU A  33      -1.908   7.805  -0.803  1.00  0.00           C  
ATOM    562  H   LEU A  33      -3.029  11.425  -2.583  1.00  0.00           H  
ATOM    563  HA  LEU A  33      -3.565   8.638  -2.894  1.00  0.00           H  
ATOM    564 1HB  LEU A  33      -3.976  10.545  -0.593  1.00  0.00           H  
ATOM    565 2HB  LEU A  33      -4.316   8.813  -0.453  1.00  0.00           H  
ATOM    566  HG  LEU A  33      -1.579   9.931  -1.215  1.00  0.00           H  
ATOM    567 1HD1 LEU A  33      -0.978   9.497   1.097  1.00  0.00           H  
ATOM    568 2HD1 LEU A  33      -2.254  10.719   0.970  1.00  0.00           H  
ATOM    569 3HD1 LEU A  33      -2.652   9.063   1.480  1.00  0.00           H  
ATOM    570 1HD2 LEU A  33      -0.901   7.613  -0.510  1.00  0.00           H  
ATOM    571 2HD2 LEU A  33      -2.569   7.200  -0.175  1.00  0.00           H  
ATOM    572 3HD2 LEU A  33      -2.032   7.510  -1.837  1.00  0.00           H  
ATOM    573  N   TYR A  34      -6.249  10.500  -2.713  1.00  0.00           N  
ATOM    574  CA  TYR A  34      -7.674  10.446  -3.002  1.00  0.00           C  
ATOM    575  C   TYR A  34      -7.906   9.758  -4.353  1.00  0.00           C  
ATOM    576  O   TYR A  34      -8.745   8.863  -4.469  1.00  0.00           O  
ATOM    577  CB  TYR A  34      -8.274  11.855  -3.014  1.00  0.00           C  
ATOM    578  CG  TYR A  34      -9.719  11.900  -3.418  1.00  0.00           C  
ATOM    579  CD1 TYR A  34     -10.054  12.243  -4.722  1.00  0.00           C  
ATOM    580  CD2 TYR A  34     -10.712  11.600  -2.503  1.00  0.00           C  
ATOM    581  CE1 TYR A  34     -11.373  12.286  -5.105  1.00  0.00           C  
ATOM    582  CE2 TYR A  34     -12.037  11.644  -2.887  1.00  0.00           C  
ATOM    583  CZ  TYR A  34     -12.367  11.986  -4.183  1.00  0.00           C  
ATOM    584  OH  TYR A  34     -13.689  12.031  -4.568  1.00  0.00           O  
ATOM    585  H   TYR A  34      -5.806  11.397  -2.492  1.00  0.00           H  
ATOM    586  HA  TYR A  34      -8.167   9.854  -2.233  1.00  0.00           H  
ATOM    587 1HB  TYR A  34      -8.173  12.302  -2.023  1.00  0.00           H  
ATOM    588 2HB  TYR A  34      -7.717  12.476  -3.699  1.00  0.00           H  
ATOM    589  HD1 TYR A  34      -9.271  12.478  -5.444  1.00  0.00           H  
ATOM    590  HD2 TYR A  34     -10.450  11.331  -1.481  1.00  0.00           H  
ATOM    591  HE1 TYR A  34     -11.636  12.554  -6.125  1.00  0.00           H  
ATOM    592  HE2 TYR A  34     -12.821  11.407  -2.169  1.00  0.00           H  
ATOM    593  HH  TYR A  34     -14.249  11.808  -3.821  1.00  0.00           H  
ATOM    594  N   LYS A  35      -7.160  10.190  -5.378  1.00  0.00           N  
ATOM    595  CA  LYS A  35      -7.261   9.613  -6.716  1.00  0.00           C  
ATOM    596  C   LYS A  35      -6.749   8.160  -6.820  1.00  0.00           C  
ATOM    597  O   LYS A  35      -7.320   7.355  -7.563  1.00  0.00           O  
ATOM    598  CB  LYS A  35      -6.482  10.476  -7.708  1.00  0.00           C  
ATOM    599  CG  LYS A  35      -7.103  11.837  -8.003  1.00  0.00           C  
ATOM    600  CD  LYS A  35      -6.232  12.621  -8.984  1.00  0.00           C  
ATOM    601  CE  LYS A  35      -6.821  13.983  -9.306  1.00  0.00           C  
ATOM    602  NZ  LYS A  35      -5.951  14.748 -10.246  1.00  0.00           N  
ATOM    603  H   LYS A  35      -6.523  10.979  -5.213  1.00  0.00           H  
ATOM    604  HA  LYS A  35      -8.311   9.610  -7.001  1.00  0.00           H  
ATOM    605 1HB  LYS A  35      -5.480  10.652  -7.310  1.00  0.00           H  
ATOM    606 2HB  LYS A  35      -6.370   9.937  -8.647  1.00  0.00           H  
ATOM    607 1HG  LYS A  35      -8.100  11.702  -8.420  1.00  0.00           H  
ATOM    608 2HG  LYS A  35      -7.189  12.398  -7.070  1.00  0.00           H  
ATOM    609 1HD  LYS A  35      -5.242  12.764  -8.545  1.00  0.00           H  
ATOM    610 2HD  LYS A  35      -6.123  12.055  -9.908  1.00  0.00           H  
ATOM    611 1HE  LYS A  35      -7.801  13.851  -9.759  1.00  0.00           H  
ATOM    612 2HE  LYS A  35      -6.930  14.554  -8.383  1.00  0.00           H  
ATOM    613 1HZ  LYS A  35      -6.369  15.647 -10.440  1.00  0.00           H  
ATOM    614 2HZ  LYS A  35      -5.040  14.885  -9.829  1.00  0.00           H  
ATOM    615 3HZ  LYS A  35      -5.850  14.231 -11.109  1.00  0.00           H  
ATOM    616  N   VAL A  36      -5.668   7.845  -6.100  1.00  0.00           N  
ATOM    617  CA  VAL A  36      -5.014   6.525  -6.106  1.00  0.00           C  
ATOM    618  C   VAL A  36      -5.686   5.390  -5.290  1.00  0.00           C  
ATOM    619  O   VAL A  36      -5.734   4.261  -5.792  1.00  0.00           O  
ATOM    620  CB  VAL A  36      -3.521   6.679  -5.674  1.00  0.00           C  
ATOM    621  CG1 VAL A  36      -2.827   5.317  -5.473  1.00  0.00           C  
ATOM    622  CG2 VAL A  36      -2.775   7.446  -6.762  1.00  0.00           C  
ATOM    623  H   VAL A  36      -5.248   8.593  -5.547  1.00  0.00           H  
ATOM    624  HA  VAL A  36      -4.999   6.199  -7.145  1.00  0.00           H  
ATOM    625  HB  VAL A  36      -3.479   7.221  -4.735  1.00  0.00           H  
ATOM    626 1HG1 VAL A  36      -1.792   5.487  -5.178  1.00  0.00           H  
ATOM    627 2HG1 VAL A  36      -3.325   4.743  -4.687  1.00  0.00           H  
ATOM    628 3HG1 VAL A  36      -2.852   4.745  -6.403  1.00  0.00           H  
ATOM    629 1HG2 VAL A  36      -1.736   7.579  -6.466  1.00  0.00           H  
ATOM    630 2HG2 VAL A  36      -2.820   6.886  -7.698  1.00  0.00           H  
ATOM    631 3HG2 VAL A  36      -3.236   8.419  -6.911  1.00  0.00           H  
ATOM    632  N   GLY A  37      -6.122   5.668  -4.033  1.00  0.00           N  
ATOM    633  CA  GLY A  37      -6.705   4.693  -3.105  1.00  0.00           C  
ATOM    634  C   GLY A  37      -8.235   4.762  -3.033  1.00  0.00           C  
ATOM    635  O   GLY A  37      -8.780   5.415  -2.144  1.00  0.00           O  
ATOM    636  OXT GLY A  37      -8.854   3.827  -3.534  1.00  0.00           O  
ATOM    637  H   GLY A  37      -6.057   6.634  -3.702  1.00  0.00           H  
ATOM    638 1HA  GLY A  37      -6.388   3.685  -3.365  1.00  0.00           H  
ATOM    639 2HA  GLY A  37      -6.297   4.882  -2.115  1.00  0.00           H  
TER                                                                             
ATOM    641  N   GLN B   1       7.446   5.197  -7.629  1.00  0.00           N  
ATOM    642  CA  GLN B   1       8.177   6.041  -6.660  1.00  0.00           C  
ATOM    643  C   GLN B   1       8.664   7.435  -7.151  1.00  0.00           C  
ATOM    644  O   GLN B   1       9.061   8.238  -6.302  1.00  0.00           O  
ATOM    645  CB  GLN B   1       9.388   5.262  -6.068  1.00  0.00           C  
ATOM    646  CG  GLN B   1       9.023   4.016  -5.157  1.00  0.00           C  
ATOM    647  CD  GLN B   1      10.288   3.221  -4.747  1.00  0.00           C  
ATOM    648  OE1 GLN B   1      11.064   3.717  -3.900  1.00  0.00           O  
ATOM    649  NE2 GLN B   1      10.473   1.991  -5.386  1.00  0.00           N  
ATOM    650 1H   GLN B   1       6.962   4.486  -7.090  1.00  0.00           H  
ATOM    651 2H   GLN B   1       6.762   5.753  -8.118  1.00  0.00           H  
ATOM    652 3H   GLN B   1       8.051   4.739  -8.297  1.00  0.00           H  
ATOM    653  HA  GLN B   1       7.482   6.228  -5.831  1.00  0.00           H  
ATOM    654 1HB  GLN B   1      10.052   4.929  -6.877  1.00  0.00           H  
ATOM    655 2HB  GLN B   1       9.999   5.938  -5.426  1.00  0.00           H  
ATOM    656 1HG  GLN B   1       8.566   4.386  -4.230  1.00  0.00           H  
ATOM    657 2HG  GLN B   1       8.292   3.356  -5.661  1.00  0.00           H  
ATOM    658 1HE2 GLN B   1      11.288   1.404  -5.204  1.00  0.00           H  
ATOM    659 2HE2 GLN B   1       9.804   1.663  -6.074  1.00  0.00           H  
ATOM    660  N   LYS B   2       8.568   7.778  -8.470  1.00  0.00           N  
ATOM    661  CA  LYS B   2       9.023   9.096  -8.989  1.00  0.00           C  
ATOM    662  C   LYS B   2       8.296  10.281  -8.344  1.00  0.00           C  
ATOM    663  O   LYS B   2       8.889  11.347  -8.150  1.00  0.00           O  
ATOM    664  CB  LYS B   2       8.945   9.152 -10.508  1.00  0.00           C  
ATOM    665  CG  LYS B   2      10.019   8.285 -11.170  1.00  0.00           C  
ATOM    666  CD  LYS B   2       9.978   8.344 -12.684  1.00  0.00           C  
ATOM    667  CE  LYS B   2      11.079   7.446 -13.276  1.00  0.00           C  
ATOM    668  NZ  LYS B   2      11.091   7.461 -14.761  1.00  0.00           N  
ATOM    669  H   LYS B   2       8.220   7.102  -9.137  1.00  0.00           H  
ATOM    670  HA  LYS B   2      10.075   9.214  -8.752  1.00  0.00           H  
ATOM    671 1HB  LYS B   2       7.967   8.802 -10.841  1.00  0.00           H  
ATOM    672 2HB  LYS B   2       9.067  10.180 -10.847  1.00  0.00           H  
ATOM    673 1HG  LYS B   2      11.007   8.615 -10.832  1.00  0.00           H  
ATOM    674 2HG  LYS B   2       9.893   7.247 -10.859  1.00  0.00           H  
ATOM    675 1HD  LYS B   2       9.007   7.999 -13.033  1.00  0.00           H  
ATOM    676 2HD  LYS B   2      10.135   9.365 -13.022  1.00  0.00           H  
ATOM    677 1HE  LYS B   2      12.047   7.784 -12.912  1.00  0.00           H  
ATOM    678 2HE  LYS B   2      10.917   6.421 -12.943  1.00  0.00           H  
ATOM    679 1HZ  LYS B   2      11.833   6.852 -15.086  1.00  0.00           H  
ATOM    680 2HZ  LYS B   2      10.202   7.129 -15.106  1.00  0.00           H  
ATOM    681 3HZ  LYS B   2      11.255   8.402 -15.091  1.00  0.00           H  
ATOM    682  N   GLU B   3       7.032  10.079  -7.978  1.00  0.00           N  
ATOM    683  CA  GLU B   3       6.300  11.146  -7.325  1.00  0.00           C  
ATOM    684  C   GLU B   3       6.845  11.336  -5.903  1.00  0.00           C  
ATOM    685  O   GLU B   3       6.922  12.459  -5.403  1.00  0.00           O  
ATOM    686  CB  GLU B   3       4.817  10.820  -7.253  1.00  0.00           C  
ATOM    687  CG  GLU B   3       3.956  11.965  -6.800  1.00  0.00           C  
ATOM    688  CD  GLU B   3       3.941  13.106  -7.818  1.00  0.00           C  
ATOM    689  OE1 GLU B   3       4.177  12.816  -8.969  1.00  0.00           O  
ATOM    690  OE2 GLU B   3       3.734  14.261  -7.462  1.00  0.00           O  
ATOM    691  H   GLU B   3       6.574   9.204  -8.186  1.00  0.00           H  
ATOM    692  HA  GLU B   3       6.436  12.066  -7.892  1.00  0.00           H  
ATOM    693 1HB  GLU B   3       4.468  10.509  -8.235  1.00  0.00           H  
ATOM    694 2HB  GLU B   3       4.659   9.988  -6.567  1.00  0.00           H  
ATOM    695 1HG  GLU B   3       2.973  11.569  -6.693  1.00  0.00           H  
ATOM    696 2HG  GLU B   3       4.287  12.333  -5.832  1.00  0.00           H  
ATOM    697  N   ALA B   4       7.196  10.231  -5.230  1.00  0.00           N  
ATOM    698  CA  ALA B   4       7.720  10.293  -3.866  1.00  0.00           C  
ATOM    699  C   ALA B   4       9.075  10.999  -3.888  1.00  0.00           C  
ATOM    700  O   ALA B   4       9.411  11.785  -2.990  1.00  0.00           O  
ATOM    701  CB  ALA B   4       7.819   8.902  -3.271  1.00  0.00           C  
ATOM    702  H   ALA B   4       7.128   9.338  -5.698  1.00  0.00           H  
ATOM    703  HA  ALA B   4       7.036  10.885  -3.261  1.00  0.00           H  
ATOM    704 1HB  ALA B   4       8.183   8.967  -2.260  1.00  0.00           H  
ATOM    705 2HB  ALA B   4       6.832   8.442  -3.271  1.00  0.00           H  
ATOM    706 3HB  ALA B   4       8.502   8.296  -3.865  1.00  0.00           H  
ATOM    707  N   ILE B   5       9.815  10.762  -4.975  1.00  0.00           N  
ATOM    708  CA  ILE B   5      11.102  11.384  -5.212  1.00  0.00           C  
ATOM    709  C   ILE B   5      10.952  12.882  -5.364  1.00  0.00           C  
ATOM    710  O   ILE B   5      11.653  13.633  -4.682  1.00  0.00           O  
ATOM    711  CB  ILE B   5      11.793  10.754  -6.461  1.00  0.00           C  
ATOM    712  CG1 ILE B   5      12.227   9.281  -6.097  1.00  0.00           C  
ATOM    713  CG2 ILE B   5      12.915  11.644  -7.071  1.00  0.00           C  
ATOM    714  CD1 ILE B   5      12.674   8.379  -7.253  1.00  0.00           C  
ATOM    715  H   ILE B   5       9.461  10.067  -5.637  1.00  0.00           H  
ATOM    716  HA  ILE B   5      11.737  11.202  -4.346  1.00  0.00           H  
ATOM    717  HB  ILE B   5      11.044  10.649  -7.219  1.00  0.00           H  
ATOM    718 1HG1 ILE B   5      13.037   9.339  -5.397  1.00  0.00           H  
ATOM    719 2HG1 ILE B   5      11.389   8.794  -5.614  1.00  0.00           H  
ATOM    720 1HG2 ILE B   5      13.315  11.163  -7.963  1.00  0.00           H  
ATOM    721 2HG2 ILE B   5      12.513  12.618  -7.353  1.00  0.00           H  
ATOM    722 3HG2 ILE B   5      13.682  11.790  -6.390  1.00  0.00           H  
ATOM    723 1HD1 ILE B   5      12.945   7.392  -6.861  1.00  0.00           H  
ATOM    724 2HD1 ILE B   5      11.877   8.259  -7.967  1.00  0.00           H  
ATOM    725 3HD1 ILE B   5      13.534   8.809  -7.750  1.00  0.00           H  
ATOM    726  N   LYS B   6       9.997  13.355  -6.170  1.00  0.00           N  
ATOM    727  CA  LYS B   6       9.922  14.802  -6.265  1.00  0.00           C  
ATOM    728  C   LYS B   6       9.342  15.439  -4.995  1.00  0.00           C  
ATOM    729  O   LYS B   6       9.713  16.570  -4.683  1.00  0.00           O  
ATOM    730  CB  LYS B   6       9.171  15.265  -7.514  1.00  0.00           C  
ATOM    731  CG  LYS B   6       7.684  15.043  -7.506  1.00  0.00           C  
ATOM    732  CD  LYS B   6       7.045  15.315  -8.872  1.00  0.00           C  
ATOM    733  CE  LYS B   6       7.078  16.801  -9.253  1.00  0.00           C  
ATOM    734  NZ  LYS B   6       6.226  17.072 -10.437  1.00  0.00           N  
ATOM    735  H   LYS B   6       9.428  12.722  -6.743  1.00  0.00           H  
ATOM    736  HA  LYS B   6      10.935  15.177  -6.366  1.00  0.00           H  
ATOM    737 1HB  LYS B   6       9.358  16.326  -7.654  1.00  0.00           H  
ATOM    738 2HB  LYS B   6       9.578  14.743  -8.380  1.00  0.00           H  
ATOM    739 1HG  LYS B   6       7.487  14.022  -7.234  1.00  0.00           H  
ATOM    740 2HG  LYS B   6       7.220  15.688  -6.763  1.00  0.00           H  
ATOM    741 1HD  LYS B   6       7.571  14.736  -9.634  1.00  0.00           H  
ATOM    742 2HD  LYS B   6       6.006  14.979  -8.853  1.00  0.00           H  
ATOM    743 1HE  LYS B   6       6.727  17.404  -8.412  1.00  0.00           H  
ATOM    744 2HE  LYS B   6       8.099  17.089  -9.494  1.00  0.00           H  
ATOM    745 1HZ  LYS B   6       6.268  18.055 -10.670  1.00  0.00           H  
ATOM    746 2HZ  LYS B   6       6.548  16.522 -11.222  1.00  0.00           H  
ATOM    747 3HZ  LYS B   6       5.273  16.817 -10.211  1.00  0.00           H  
ATOM    748  N   VAL B   7       8.514  14.718  -4.203  1.00  0.00           N  
ATOM    749  CA  VAL B   7       8.027  15.345  -2.967  1.00  0.00           C  
ATOM    750  C   VAL B   7       9.194  15.585  -2.050  1.00  0.00           C  
ATOM    751  O   VAL B   7       9.320  16.661  -1.458  1.00  0.00           O  
ATOM    752  CB  VAL B   7       7.012  14.486  -2.161  1.00  0.00           C  
ATOM    753  CG1 VAL B   7       6.747  15.161  -0.774  1.00  0.00           C  
ATOM    754  CG2 VAL B   7       5.708  14.368  -2.890  1.00  0.00           C  
ATOM    755  H   VAL B   7       8.183  13.795  -4.511  1.00  0.00           H  
ATOM    756  HA  VAL B   7       7.572  16.305  -3.214  1.00  0.00           H  
ATOM    757  HB  VAL B   7       7.430  13.487  -1.999  1.00  0.00           H  
ATOM    758 1HG1 VAL B   7       6.049  14.586  -0.221  1.00  0.00           H  
ATOM    759 2HG1 VAL B   7       7.659  15.237  -0.195  1.00  0.00           H  
ATOM    760 3HG1 VAL B   7       6.341  16.156  -0.932  1.00  0.00           H  
ATOM    761 1HG2 VAL B   7       5.026  13.759  -2.300  1.00  0.00           H  
ATOM    762 2HG2 VAL B   7       5.293  15.360  -3.027  1.00  0.00           H  
ATOM    763 3HG2 VAL B   7       5.866  13.903  -3.846  1.00  0.00           H  
ATOM    764  N   TYR B   8      10.050  14.583  -1.912  1.00  0.00           N  
ATOM    765  CA  TYR B   8      11.185  14.747  -1.050  1.00  0.00           C  
ATOM    766  C   TYR B   8      12.148  15.821  -1.535  1.00  0.00           C  
ATOM    767  O   TYR B   8      12.657  16.586  -0.712  1.00  0.00           O  
ATOM    768  CB  TYR B   8      11.896  13.435  -0.846  1.00  0.00           C  
ATOM    769  CG  TYR B   8      11.324  12.491   0.238  1.00  0.00           C  
ATOM    770  CD1 TYR B   8      10.213  12.812   1.055  1.00  0.00           C  
ATOM    771  CD2 TYR B   8      12.005  11.329   0.481  1.00  0.00           C  
ATOM    772  CE1 TYR B   8       9.845  11.952   2.070  1.00  0.00           C  
ATOM    773  CE2 TYR B   8      11.628  10.506   1.484  1.00  0.00           C  
ATOM    774  CZ  TYR B   8      10.577  10.791   2.274  1.00  0.00           C  
ATOM    775  OH  TYR B   8      10.276   9.928   3.300  1.00  0.00           O  
ATOM    776  H   TYR B   8       9.890  13.695  -2.403  1.00  0.00           H  
ATOM    777  HA  TYR B   8      10.832  15.095  -0.088  1.00  0.00           H  
ATOM    778 1HB  TYR B   8      11.906  12.887  -1.797  1.00  0.00           H  
ATOM    779 2HB  TYR B   8      12.899  13.663  -0.598  1.00  0.00           H  
ATOM    780  HD1 TYR B   8       9.644  13.715   0.920  1.00  0.00           H  
ATOM    781  HD2 TYR B   8      12.865  11.063  -0.122  1.00  0.00           H  
ATOM    782  HE1 TYR B   8       8.999  12.194   2.712  1.00  0.00           H  
ATOM    783  HE2 TYR B   8      12.179   9.606   1.659  1.00  0.00           H  
ATOM    784  HH  TYR B   8      11.068   9.371   3.491  1.00  0.00           H  
ATOM    785  N   LEU B   9      12.374  15.932  -2.848  1.00  0.00           N  
ATOM    786  CA  LEU B   9      13.287  16.966  -3.320  1.00  0.00           C  
ATOM    787  C   LEU B   9      12.715  18.358  -3.015  1.00  0.00           C  
ATOM    788  O   LEU B   9      13.464  19.265  -2.614  1.00  0.00           O  
ATOM    789  CB  LEU B   9      13.504  16.828  -4.828  1.00  0.00           C  
ATOM    790  CG  LEU B   9      14.257  15.560  -5.331  1.00  0.00           C  
ATOM    791  CD1 LEU B   9      14.151  15.553  -6.842  1.00  0.00           C  
ATOM    792  CD2 LEU B   9      15.740  15.529  -4.858  1.00  0.00           C  
ATOM    793  H   LEU B   9      11.956  15.261  -3.504  1.00  0.00           H  
ATOM    794  HA  LEU B   9      14.231  16.868  -2.794  1.00  0.00           H  
ATOM    795 1HB  LEU B   9      12.522  16.832  -5.302  1.00  0.00           H  
ATOM    796 2HB  LEU B   9      14.050  17.702  -5.181  1.00  0.00           H  
ATOM    797  HG  LEU B   9      13.766  14.679  -4.956  1.00  0.00           H  
ATOM    798 1HD1 LEU B   9      14.610  14.684  -7.233  1.00  0.00           H  
ATOM    799 2HD1 LEU B   9      13.107  15.552  -7.134  1.00  0.00           H  
ATOM    800 3HD1 LEU B   9      14.640  16.438  -7.250  1.00  0.00           H  
ATOM    801 1HD2 LEU B   9      16.218  14.630  -5.239  1.00  0.00           H  
ATOM    802 2HD2 LEU B   9      16.268  16.409  -5.231  1.00  0.00           H  
ATOM    803 3HD2 LEU B   9      15.784  15.514  -3.775  1.00  0.00           H  
ATOM    804  N   GLU B  10      11.384  18.526  -3.161  1.00  0.00           N  
ATOM    805  CA  GLU B  10      10.765  19.809  -2.842  1.00  0.00           C  
ATOM    806  C   GLU B  10      10.912  20.108  -1.359  1.00  0.00           C  
ATOM    807  O   GLU B  10      11.227  21.242  -0.984  1.00  0.00           O  
ATOM    808  CB  GLU B  10       9.273  19.829  -3.211  1.00  0.00           C  
ATOM    809  CG  GLU B  10       8.962  19.870  -4.709  1.00  0.00           C  
ATOM    810  CD  GLU B  10       7.477  19.814  -4.995  1.00  0.00           C  
ATOM    811  OE1 GLU B  10       6.748  19.371  -4.137  1.00  0.00           O  
ATOM    812  OE2 GLU B  10       7.076  20.198  -6.070  1.00  0.00           O  
ATOM    813  H   GLU B  10      10.809  17.767  -3.548  1.00  0.00           H  
ATOM    814  HA  GLU B  10      11.274  20.591  -3.403  1.00  0.00           H  
ATOM    815 1HB  GLU B  10       8.800  18.929  -2.808  1.00  0.00           H  
ATOM    816 2HB  GLU B  10       8.792  20.684  -2.740  1.00  0.00           H  
ATOM    817 1HG  GLU B  10       9.372  20.787  -5.128  1.00  0.00           H  
ATOM    818 2HG  GLU B  10       9.451  19.032  -5.197  1.00  0.00           H  
ATOM    819  N   LEU B  11      10.750  19.092  -0.512  1.00  0.00           N  
ATOM    820  CA  LEU B  11      10.911  19.317   0.907  1.00  0.00           C  
ATOM    821  C   LEU B  11      12.343  19.655   1.261  1.00  0.00           C  
ATOM    822  O   LEU B  11      12.549  20.534   2.083  1.00  0.00           O  
ATOM    823  CB  LEU B  11      10.441  18.115   1.720  1.00  0.00           C  
ATOM    824  CG  LEU B  11       8.920  17.858   1.725  1.00  0.00           C  
ATOM    825  CD1 LEU B  11       8.673  16.497   2.390  1.00  0.00           C  
ATOM    826  CD2 LEU B  11       8.174  19.018   2.490  1.00  0.00           C  
ATOM    827  H   LEU B  11      10.444  18.179  -0.868  1.00  0.00           H  
ATOM    828  HA  LEU B  11      10.314  20.178   1.174  1.00  0.00           H  
ATOM    829 1HB  LEU B  11      10.931  17.227   1.323  1.00  0.00           H  
ATOM    830 2HB  LEU B  11      10.767  18.251   2.748  1.00  0.00           H  
ATOM    831  HG  LEU B  11       8.556  17.813   0.697  1.00  0.00           H  
ATOM    832 1HD1 LEU B  11       7.622  16.263   2.385  1.00  0.00           H  
ATOM    833 2HD1 LEU B  11       9.201  15.736   1.834  1.00  0.00           H  
ATOM    834 3HD1 LEU B  11       9.039  16.517   3.417  1.00  0.00           H  
ATOM    835 1HD2 LEU B  11       7.117  18.838   2.481  1.00  0.00           H  
ATOM    836 2HD2 LEU B  11       8.530  19.064   3.519  1.00  0.00           H  
ATOM    837 3HD2 LEU B  11       8.351  19.970   2.016  1.00  0.00           H  
ATOM    838  N   LEU B  12      13.341  19.056   0.600  1.00  0.00           N  
ATOM    839  CA  LEU B  12      14.715  19.416   0.954  1.00  0.00           C  
ATOM    840  C   LEU B  12      14.971  20.892   0.677  1.00  0.00           C  
ATOM    841  O   LEU B  12      15.603  21.576   1.487  1.00  0.00           O  
ATOM    842  CB  LEU B  12      15.736  18.594   0.138  1.00  0.00           C  
ATOM    843  CG  LEU B  12      15.862  17.096   0.462  1.00  0.00           C  
ATOM    844  CD1 LEU B  12      16.723  16.419  -0.564  1.00  0.00           C  
ATOM    845  CD2 LEU B  12      16.494  16.913   1.824  1.00  0.00           C  
ATOM    846  H   LEU B  12      13.134  18.299  -0.057  1.00  0.00           H  
ATOM    847  HA  LEU B  12      14.858  19.243   2.013  1.00  0.00           H  
ATOM    848 1HB  LEU B  12      15.467  18.676  -0.915  1.00  0.00           H  
ATOM    849 2HB  LEU B  12      16.718  19.044   0.275  1.00  0.00           H  
ATOM    850  HG  LEU B  12      14.884  16.640   0.433  1.00  0.00           H  
ATOM    851 1HD1 LEU B  12      16.790  15.359  -0.318  1.00  0.00           H  
ATOM    852 2HD1 LEU B  12      16.283  16.537  -1.547  1.00  0.00           H  
ATOM    853 3HD1 LEU B  12      17.707  16.853  -0.554  1.00  0.00           H  
ATOM    854 1HD2 LEU B  12      16.594  15.861   2.008  1.00  0.00           H  
ATOM    855 2HD2 LEU B  12      17.470  17.373   1.844  1.00  0.00           H  
ATOM    856 3HD2 LEU B  12      15.879  17.360   2.597  1.00  0.00           H  
ATOM    857  N   GLU B  13      14.455  21.430  -0.429  1.00  0.00           N  
ATOM    858  CA  GLU B  13      14.689  22.854  -0.668  1.00  0.00           C  
ATOM    859  C   GLU B  13      14.034  23.698   0.451  1.00  0.00           C  
ATOM    860  O   GLU B  13      14.650  24.627   1.005  1.00  0.00           O  
ATOM    861  CB  GLU B  13      14.174  23.241  -2.063  1.00  0.00           C  
ATOM    862  CG  GLU B  13      14.618  24.630  -2.571  1.00  0.00           C  
ATOM    863  CD  GLU B  13      13.728  25.747  -2.125  1.00  0.00           C  
ATOM    864  OE1 GLU B  13      12.543  25.539  -2.032  1.00  0.00           O  
ATOM    865  OE2 GLU B  13      14.224  26.810  -1.864  1.00  0.00           O  
ATOM    866  H   GLU B  13      13.968  20.832  -1.113  1.00  0.00           H  
ATOM    867  HA  GLU B  13      15.763  23.034  -0.642  1.00  0.00           H  
ATOM    868 1HB  GLU B  13      14.506  22.496  -2.786  1.00  0.00           H  
ATOM    869 2HB  GLU B  13      13.082  23.213  -2.057  1.00  0.00           H  
ATOM    870 1HG  GLU B  13      15.628  24.827  -2.212  1.00  0.00           H  
ATOM    871 2HG  GLU B  13      14.648  24.610  -3.658  1.00  0.00           H  
ATOM    872  N   VAL B  14      12.825  23.294   0.855  1.00  0.00           N  
ATOM    873  CA  VAL B  14      12.083  23.992   1.896  1.00  0.00           C  
ATOM    874  C   VAL B  14      12.755  23.883   3.265  1.00  0.00           C  
ATOM    875  O   VAL B  14      12.823  24.868   4.004  1.00  0.00           O  
ATOM    876  CB  VAL B  14      10.649  23.430   1.999  1.00  0.00           C  
ATOM    877  CG1 VAL B  14       9.950  24.015   3.174  1.00  0.00           C  
ATOM    878  CG2 VAL B  14       9.868  23.759   0.736  1.00  0.00           C  
ATOM    879  H   VAL B  14      12.383  22.519   0.346  1.00  0.00           H  
ATOM    880  HA  VAL B  14      12.024  25.044   1.619  1.00  0.00           H  
ATOM    881  HB  VAL B  14      10.697  22.353   2.133  1.00  0.00           H  
ATOM    882 1HG1 VAL B  14       8.953  23.612   3.219  1.00  0.00           H  
ATOM    883 2HG1 VAL B  14      10.457  23.790   4.105  1.00  0.00           H  
ATOM    884 3HG1 VAL B  14       9.911  25.094   3.028  1.00  0.00           H  
ATOM    885 1HG2 VAL B  14       8.860  23.349   0.814  1.00  0.00           H  
ATOM    886 2HG2 VAL B  14       9.811  24.836   0.616  1.00  0.00           H  
ATOM    887 3HG2 VAL B  14      10.362  23.335  -0.126  1.00  0.00           H  
ATOM    888  N   HIS B  15      13.223  22.692   3.609  1.00  0.00           N  
ATOM    889  CA  HIS B  15      13.844  22.412   4.887  1.00  0.00           C  
ATOM    890  C   HIS B  15      15.180  23.121   5.015  1.00  0.00           C  
ATOM    891  O   HIS B  15      15.556  23.512   6.126  1.00  0.00           O  
ATOM    892  CB  HIS B  15      13.957  20.908   5.091  1.00  0.00           C  
ATOM    893  CG  HIS B  15      12.626  20.246   5.341  1.00  0.00           C  
ATOM    894  ND1 HIS B  15      12.480  18.880   5.397  1.00  0.00           N  
ATOM    895  CD2 HIS B  15      11.379  20.763   5.527  1.00  0.00           C  
ATOM    896  CE1 HIS B  15      11.208  18.584   5.618  1.00  0.00           C  
ATOM    897  NE2 HIS B  15      10.528  19.706   5.695  1.00  0.00           N  
ATOM    898  H   HIS B  15      13.107  21.925   2.956  1.00  0.00           H  
ATOM    899  HA  HIS B  15      13.211  22.790   5.681  1.00  0.00           H  
ATOM    900 1HB  HIS B  15      14.364  20.473   4.183  1.00  0.00           H  
ATOM    901 2HB  HIS B  15      14.637  20.676   5.899  1.00  0.00           H  
ATOM    902  HD2 HIS B  15      11.096  21.814   5.539  1.00  0.00           H  
ATOM    903  HE1 HIS B  15      10.790  17.584   5.710  1.00  0.00           H  
ATOM    904  HE2 HIS B  15       9.536  19.780   5.850  1.00  0.00           H  
ATOM    905  N   SER B  16      15.896  23.324   3.903  1.00  0.00           N  
ATOM    906  CA  SER B  16      17.125  24.094   3.981  1.00  0.00           C  
ATOM    907  C   SER B  16      16.776  25.541   4.343  1.00  0.00           C  
ATOM    908  O   SER B  16      17.478  26.171   5.145  1.00  0.00           O  
ATOM    909  CB  SER B  16      17.905  24.034   2.686  1.00  0.00           C  
ATOM    910  OG  SER B  16      18.396  22.736   2.445  1.00  0.00           O  
ATOM    911  H   SER B  16      15.617  22.893   3.011  1.00  0.00           H  
ATOM    912  HA  SER B  16      17.747  23.681   4.773  1.00  0.00           H  
ATOM    913 1HB  SER B  16      17.261  24.343   1.859  1.00  0.00           H  
ATOM    914 2HB  SER B  16      18.737  24.732   2.733  1.00  0.00           H  
ATOM    915  HG  SER B  16      19.095  22.843   1.779  1.00  0.00           H  
ATOM    916  N   ARG B  17      15.666  26.068   3.786  1.00  0.00           N  
ATOM    917  CA  ARG B  17      15.222  27.412   4.160  1.00  0.00           C  
ATOM    918  C   ARG B  17      14.752  27.459   5.621  1.00  0.00           C  
ATOM    919  O   ARG B  17      14.966  28.473   6.298  1.00  0.00           O  
ATOM    920  CB  ARG B  17      14.172  27.965   3.211  1.00  0.00           C  
ATOM    921  CG  ARG B  17      14.765  28.400   1.875  1.00  0.00           C  
ATOM    922  CD  ARG B  17      13.810  29.117   0.975  1.00  0.00           C  
ATOM    923  NE  ARG B  17      12.916  28.220   0.267  1.00  0.00           N  
ATOM    924  CZ  ARG B  17      11.591  28.038   0.476  1.00  0.00           C  
ATOM    925  NH1 ARG B  17      10.940  27.199  -0.268  1.00  0.00           N  
ATOM    926  NH2 ARG B  17      10.902  28.684   1.395  1.00  0.00           N  
ATOM    927  H   ARG B  17      15.176  25.537   3.054  1.00  0.00           H  
ATOM    928  HA  ARG B  17      16.081  28.075   4.073  1.00  0.00           H  
ATOM    929 1HB  ARG B  17      13.419  27.204   3.009  1.00  0.00           H  
ATOM    930 2HB  ARG B  17      13.672  28.817   3.662  1.00  0.00           H  
ATOM    931 1HG  ARG B  17      15.622  29.049   2.050  1.00  0.00           H  
ATOM    932 2HG  ARG B  17      15.097  27.505   1.340  1.00  0.00           H  
ATOM    933 1HD  ARG B  17      13.223  29.822   1.553  1.00  0.00           H  
ATOM    934 2HD  ARG B  17      14.389  29.663   0.228  1.00  0.00           H  
ATOM    935  HE  ARG B  17      13.343  27.672  -0.500  1.00  0.00           H  
ATOM    936 1HH1 ARG B  17      11.431  26.668  -1.003  1.00  0.00           H  
ATOM    937 2HH1 ARG B  17       9.932  27.090  -0.103  1.00  0.00           H  
ATOM    938 1HH2 ARG B  17      11.333  29.358   2.004  1.00  0.00           H  
ATOM    939 2HH2 ARG B  17       9.894  28.471   1.452  1.00  0.00           H  
ATOM    940  N   VAL B  18      14.166  26.356   6.125  1.00  0.00           N  
ATOM    941  CA  VAL B  18      13.768  26.316   7.532  1.00  0.00           C  
ATOM    942  C   VAL B  18      15.002  26.437   8.387  1.00  0.00           C  
ATOM    943  O   VAL B  18      14.992  27.204   9.344  1.00  0.00           O  
ATOM    944  CB  VAL B  18      13.065  25.001   7.948  1.00  0.00           C  
ATOM    945  CG1 VAL B  18      12.867  24.947   9.493  1.00  0.00           C  
ATOM    946  CG2 VAL B  18      11.762  24.913   7.302  1.00  0.00           C  
ATOM    947  H   VAL B  18      13.948  25.596   5.474  1.00  0.00           H  
ATOM    948  HA  VAL B  18      13.110  27.158   7.740  1.00  0.00           H  
ATOM    949  HB  VAL B  18      13.683  24.164   7.660  1.00  0.00           H  
ATOM    950 1HG1 VAL B  18      12.380  24.022   9.757  1.00  0.00           H  
ATOM    951 2HG1 VAL B  18      13.825  24.988  10.008  1.00  0.00           H  
ATOM    952 3HG1 VAL B  18      12.248  25.785   9.814  1.00  0.00           H  
ATOM    953 1HG2 VAL B  18      11.283  24.002   7.578  1.00  0.00           H  
ATOM    954 2HG2 VAL B  18      11.176  25.755   7.642  1.00  0.00           H  
ATOM    955 3HG2 VAL B  18      11.877  24.947   6.234  1.00  0.00           H  
ATOM    956  N   LEU B  19      16.070  25.705   8.052  1.00  0.00           N  
ATOM    957  CA  LEU B  19      17.287  25.802   8.843  1.00  0.00           C  
ATOM    958  C   LEU B  19      17.843  27.203   8.804  1.00  0.00           C  
ATOM    959  O   LEU B  19      18.220  27.754   9.836  1.00  0.00           O  
ATOM    960  CB  LEU B  19      18.360  24.831   8.301  1.00  0.00           C  
ATOM    961  CG  LEU B  19      18.136  23.348   8.570  1.00  0.00           C  
ATOM    962  CD1 LEU B  19      19.062  22.479   7.746  1.00  0.00           C  
ATOM    963  CD2 LEU B  19      18.444  23.092  10.026  1.00  0.00           C  
ATOM    964  H   LEU B  19      16.000  25.047   7.269  1.00  0.00           H  
ATOM    965  HA  LEU B  19      17.043  25.565   9.870  1.00  0.00           H  
ATOM    966 1HB  LEU B  19      18.415  24.958   7.220  1.00  0.00           H  
ATOM    967 2HB  LEU B  19      19.323  25.112   8.723  1.00  0.00           H  
ATOM    968  HG  LEU B  19      17.113  23.086   8.322  1.00  0.00           H  
ATOM    969 1HD1 LEU B  19      18.868  21.437   7.991  1.00  0.00           H  
ATOM    970 2HD1 LEU B  19      18.871  22.647   6.691  1.00  0.00           H  
ATOM    971 3HD1 LEU B  19      20.077  22.703   7.963  1.00  0.00           H  
ATOM    972 1HD2 LEU B  19      18.307  22.045  10.235  1.00  0.00           H  
ATOM    973 2HD2 LEU B  19      19.482  23.363  10.224  1.00  0.00           H  
ATOM    974 3HD2 LEU B  19      17.793  23.672  10.665  1.00  0.00           H  
ATOM    975  N   LYS B  20      17.846  27.854   7.653  1.00  0.00           N  
ATOM    976  CA  LYS B  20      18.397  29.194   7.669  1.00  0.00           C  
ATOM    977  C   LYS B  20      17.597  30.111   8.604  1.00  0.00           C  
ATOM    978  O   LYS B  20      18.180  30.830   9.425  1.00  0.00           O  
ATOM    979  CB  LYS B  20      18.433  29.775   6.257  1.00  0.00           C  
ATOM    980  CG  LYS B  20      19.045  31.175   6.161  1.00  0.00           C  
ATOM    981  CD  LYS B  20      19.125  31.650   4.713  1.00  0.00           C  
ATOM    982  CE  LYS B  20      19.705  33.055   4.629  1.00  0.00           C  
ATOM    983  NZ  LYS B  20      19.788  33.544   3.219  1.00  0.00           N  
ATOM    984  H   LYS B  20      17.545  27.399   6.784  1.00  0.00           H  
ATOM    985  HA  LYS B  20      19.416  29.139   8.048  1.00  0.00           H  
ATOM    986 1HB  LYS B  20      18.996  29.107   5.606  1.00  0.00           H  
ATOM    987 2HB  LYS B  20      17.414  29.824   5.865  1.00  0.00           H  
ATOM    988 1HG  LYS B  20      18.433  31.882   6.729  1.00  0.00           H  
ATOM    989 2HG  LYS B  20      20.045  31.167   6.597  1.00  0.00           H  
ATOM    990 1HD  LYS B  20      19.757  30.967   4.141  1.00  0.00           H  
ATOM    991 2HD  LYS B  20      18.126  31.647   4.276  1.00  0.00           H  
ATOM    992 1HE  LYS B  20      19.076  33.735   5.204  1.00  0.00           H  
ATOM    993 2HE  LYS B  20      20.705  33.053   5.061  1.00  0.00           H  
ATOM    994 1HZ  LYS B  20      20.179  34.476   3.214  1.00  0.00           H  
ATOM    995 2HZ  LYS B  20      20.381  32.928   2.679  1.00  0.00           H  
ATOM    996 3HZ  LYS B  20      18.865  33.564   2.810  1.00  0.00           H  
ATOM    997  N   ALA B  21      16.262  30.084   8.484  1.00  0.00           N  
ATOM    998  CA  ALA B  21      15.422  30.960   9.298  1.00  0.00           C  
ATOM    999  C   ALA B  21      15.480  30.619  10.782  1.00  0.00           C  
ATOM   1000  O   ALA B  21      15.508  31.517  11.635  1.00  0.00           O  
ATOM   1001  CB  ALA B  21      13.976  30.857   8.821  1.00  0.00           C  
ATOM   1002  H   ALA B  21      15.831  29.457   7.796  1.00  0.00           H  
ATOM   1003  HA  ALA B  21      15.778  31.980   9.168  1.00  0.00           H  
ATOM   1004 1HB  ALA B  21      13.347  31.533   9.400  1.00  0.00           H  
ATOM   1005 2HB  ALA B  21      13.924  31.125   7.768  1.00  0.00           H  
ATOM   1006 3HB  ALA B  21      13.627  29.830   8.951  1.00  0.00           H  
ATOM   1007  N   LEU B  22      15.518  29.329  11.089  1.00  0.00           N  
ATOM   1008  CA  LEU B  22      15.500  28.818  12.442  1.00  0.00           C  
ATOM   1009  C   LEU B  22      16.822  29.129  13.140  1.00  0.00           C  
ATOM   1010  O   LEU B  22      16.818  29.570  14.294  1.00  0.00           O  
ATOM   1011  CB  LEU B  22      15.129  27.330  12.362  1.00  0.00           C  
ATOM   1012  CG  LEU B  22      14.819  26.563  13.632  1.00  0.00           C  
ATOM   1013  CD1 LEU B  22      13.717  25.564  13.295  1.00  0.00           C  
ATOM   1014  CD2 LEU B  22      16.046  25.805  14.104  1.00  0.00           C  
ATOM   1015  H   LEU B  22      15.488  28.639  10.334  1.00  0.00           H  
ATOM   1016  HA  LEU B  22      14.709  29.324  12.988  1.00  0.00           H  
ATOM   1017 1HB  LEU B  22      14.251  27.252  11.726  1.00  0.00           H  
ATOM   1018 2HB  LEU B  22      15.946  26.810  11.856  1.00  0.00           H  
ATOM   1019  HG  LEU B  22      14.471  27.246  14.415  1.00  0.00           H  
ATOM   1020 1HD1 LEU B  22      13.464  24.995  14.167  1.00  0.00           H  
ATOM   1021 2HD1 LEU B  22      12.835  26.098  12.944  1.00  0.00           H  
ATOM   1022 3HD1 LEU B  22      14.059  24.904  12.517  1.00  0.00           H  
ATOM   1023 1HD2 LEU B  22      15.797  25.235  15.003  1.00  0.00           H  
ATOM   1024 2HD2 LEU B  22      16.377  25.121  13.320  1.00  0.00           H  
ATOM   1025 3HD2 LEU B  22      16.845  26.503  14.330  1.00  0.00           H  
ATOM   1026  N   ILE B  23      17.950  28.940  12.453  1.00  0.00           N  
ATOM   1027  CA  ILE B  23      19.250  29.223  13.032  1.00  0.00           C  
ATOM   1028  C   ILE B  23      19.353  30.703  13.356  1.00  0.00           C  
ATOM   1029  O   ILE B  23      19.826  31.070  14.435  1.00  0.00           O  
ATOM   1030  CB  ILE B  23      20.404  28.796  12.110  1.00  0.00           C  
ATOM   1031  CG1 ILE B  23      20.414  27.276  11.979  1.00  0.00           C  
ATOM   1032  CG2 ILE B  23      21.756  29.312  12.674  1.00  0.00           C  
ATOM   1033  CD1 ILE B  23      21.272  26.728  10.859  1.00  0.00           C  
ATOM   1034  H   ILE B  23      17.912  28.575  11.492  1.00  0.00           H  
ATOM   1035  HA  ILE B  23      19.332  28.662  13.972  1.00  0.00           H  
ATOM   1036  HB  ILE B  23      20.233  29.215  11.107  1.00  0.00           H  
ATOM   1037 1HG1 ILE B  23      20.781  26.864  12.915  1.00  0.00           H  
ATOM   1038 2HG1 ILE B  23      19.396  26.939  11.826  1.00  0.00           H  
ATOM   1039 1HG2 ILE B  23      22.575  29.022  12.024  1.00  0.00           H  
ATOM   1040 2HG2 ILE B  23      21.747  30.394  12.746  1.00  0.00           H  
ATOM   1041 3HG2 ILE B  23      21.920  28.885  13.665  1.00  0.00           H  
ATOM   1042 1HD1 ILE B  23      21.214  25.645  10.849  1.00  0.00           H  
ATOM   1043 2HD1 ILE B  23      20.908  27.117   9.905  1.00  0.00           H  
ATOM   1044 3HD1 ILE B  23      22.287  27.023  10.999  1.00  0.00           H  
ATOM   1045  N   GLU B  24      18.934  31.572  12.413  1.00  0.00           N  
ATOM   1046  CA  GLU B  24      19.006  32.995  12.698  1.00  0.00           C  
ATOM   1047  C   GLU B  24      18.116  33.385  13.880  1.00  0.00           C  
ATOM   1048  O   GLU B  24      18.544  34.198  14.699  1.00  0.00           O  
ATOM   1049  CB  GLU B  24      18.650  33.836  11.466  1.00  0.00           C  
ATOM   1050  CG  GLU B  24      19.702  33.807  10.348  1.00  0.00           C  
ATOM   1051  CD  GLU B  24      19.327  34.663   9.152  1.00  0.00           C  
ATOM   1052  OE1 GLU B  24      18.236  35.175   9.134  1.00  0.00           O  
ATOM   1053  OE2 GLU B  24      20.139  34.807   8.264  1.00  0.00           O  
ATOM   1054  H   GLU B  24      18.597  31.240  11.505  1.00  0.00           H  
ATOM   1055  HA  GLU B  24      20.033  33.231  12.964  1.00  0.00           H  
ATOM   1056 1HB  GLU B  24      17.707  33.468  11.046  1.00  0.00           H  
ATOM   1057 2HB  GLU B  24      18.494  34.874  11.764  1.00  0.00           H  
ATOM   1058 1HG  GLU B  24      20.651  34.158  10.751  1.00  0.00           H  
ATOM   1059 2HG  GLU B  24      19.839  32.776  10.021  1.00  0.00           H  
ATOM   1060  N   GLN B  25      16.918  32.792  14.019  1.00  0.00           N  
ATOM   1061  CA  GLN B  25      16.073  33.140  15.163  1.00  0.00           C  
ATOM   1062  C   GLN B  25      16.716  32.735  16.475  1.00  0.00           C  
ATOM   1063  O   GLN B  25      16.673  33.511  17.430  1.00  0.00           O  
ATOM   1064  CB  GLN B  25      14.698  32.478  15.070  1.00  0.00           C  
ATOM   1065  CG  GLN B  25      13.819  33.046  14.008  1.00  0.00           C  
ATOM   1066  CD  GLN B  25      12.558  32.233  13.782  1.00  0.00           C  
ATOM   1067  OE1 GLN B  25      11.972  31.680  14.720  1.00  0.00           O  
ATOM   1068  NE2 GLN B  25      12.151  32.147  12.528  1.00  0.00           N  
ATOM   1069  H   GLN B  25      16.566  32.158  13.294  1.00  0.00           H  
ATOM   1070  HA  GLN B  25      15.936  34.218  15.174  1.00  0.00           H  
ATOM   1071 1HB  GLN B  25      14.828  31.415  14.859  1.00  0.00           H  
ATOM   1072 2HB  GLN B  25      14.182  32.564  16.028  1.00  0.00           H  
ATOM   1073 1HG  GLN B  25      13.527  34.058  14.293  1.00  0.00           H  
ATOM   1074 2HG  GLN B  25      14.377  33.074  13.102  1.00  0.00           H  
ATOM   1075 1HE2 GLN B  25      11.331  31.627  12.286  1.00  0.00           H  
ATOM   1076 2HE2 GLN B  25      12.675  32.636  11.809  1.00  0.00           H  
ATOM   1077  N   ILE B  26      17.385  31.577  16.515  1.00  0.00           N  
ATOM   1078  CA  ILE B  26      17.992  31.155  17.769  1.00  0.00           C  
ATOM   1079  C   ILE B  26      19.083  32.159  18.125  1.00  0.00           C  
ATOM   1080  O   ILE B  26      19.156  32.603  19.273  1.00  0.00           O  
ATOM   1081  CB  ILE B  26      18.614  29.740  17.685  1.00  0.00           C  
ATOM   1082  CG1 ILE B  26      17.525  28.688  17.457  1.00  0.00           C  
ATOM   1083  CG2 ILE B  26      19.283  29.436  19.066  1.00  0.00           C  
ATOM   1084  CD1 ILE B  26      18.036  27.307  17.030  1.00  0.00           C  
ATOM   1085  H   ILE B  26      17.376  30.958  15.691  1.00  0.00           H  
ATOM   1086  HA  ILE B  26      17.234  31.170  18.550  1.00  0.00           H  
ATOM   1087  HB  ILE B  26      19.340  29.684  16.872  1.00  0.00           H  
ATOM   1088 1HG1 ILE B  26      16.994  28.570  18.362  1.00  0.00           H  
ATOM   1089 2HG1 ILE B  26      16.839  29.050  16.701  1.00  0.00           H  
ATOM   1090 1HG2 ILE B  26      19.705  28.449  19.063  1.00  0.00           H  
ATOM   1091 2HG2 ILE B  26      20.071  30.155  19.274  1.00  0.00           H  
ATOM   1092 3HG2 ILE B  26      18.530  29.493  19.854  1.00  0.00           H  
ATOM   1093 1HD1 ILE B  26      17.188  26.636  16.898  1.00  0.00           H  
ATOM   1094 2HD1 ILE B  26      18.568  27.404  16.084  1.00  0.00           H  
ATOM   1095 3HD1 ILE B  26      18.699  26.883  17.775  1.00  0.00           H  
ATOM   1096  N   LYS B  27      19.926  32.518  17.145  1.00  0.00           N  
ATOM   1097  CA  LYS B  27      21.011  33.466  17.396  1.00  0.00           C  
ATOM   1098  C   LYS B  27      20.503  34.832  17.844  1.00  0.00           C  
ATOM   1099  O   LYS B  27      21.069  35.442  18.763  1.00  0.00           O  
ATOM   1100  CB  LYS B  27      21.849  33.666  16.138  1.00  0.00           C  
ATOM   1101  CG  LYS B  27      22.726  32.507  15.734  1.00  0.00           C  
ATOM   1102  CD  LYS B  27      23.462  32.856  14.447  1.00  0.00           C  
ATOM   1103  CE  LYS B  27      24.420  31.774  14.025  1.00  0.00           C  
ATOM   1104  NZ  LYS B  27      25.076  32.091  12.724  1.00  0.00           N  
ATOM   1105  H   LYS B  27      19.812  32.107  16.210  1.00  0.00           H  
ATOM   1106  HA  LYS B  27      21.640  33.068  18.183  1.00  0.00           H  
ATOM   1107 1HB  LYS B  27      21.178  33.867  15.300  1.00  0.00           H  
ATOM   1108 2HB  LYS B  27      22.481  34.542  16.263  1.00  0.00           H  
ATOM   1109 1HG  LYS B  27      23.442  32.283  16.528  1.00  0.00           H  
ATOM   1110 2HG  LYS B  27      22.106  31.627  15.566  1.00  0.00           H  
ATOM   1111 1HD  LYS B  27      22.730  33.002  13.649  1.00  0.00           H  
ATOM   1112 2HD  LYS B  27      24.013  33.785  14.585  1.00  0.00           H  
ATOM   1113 1HE  LYS B  27      25.190  31.664  14.787  1.00  0.00           H  
ATOM   1114 2HE  LYS B  27      23.889  30.832  13.930  1.00  0.00           H  
ATOM   1115 1HZ  LYS B  27      25.706  31.323  12.496  1.00  0.00           H  
ATOM   1116 2HZ  LYS B  27      24.384  32.168  11.993  1.00  0.00           H  
ATOM   1117 3HZ  LYS B  27      25.596  32.946  12.781  1.00  0.00           H  
ATOM   1118  N   LEU B  28      19.419  35.302  17.221  1.00  0.00           N  
ATOM   1119  CA  LEU B  28      18.845  36.581  17.579  1.00  0.00           C  
ATOM   1120  C   LEU B  28      18.299  36.541  18.984  1.00  0.00           C  
ATOM   1121  O   LEU B  28      18.496  37.494  19.735  1.00  0.00           O  
ATOM   1122  CB  LEU B  28      17.748  36.943  16.588  1.00  0.00           C  
ATOM   1123  CG  LEU B  28      18.203  37.312  15.160  1.00  0.00           C  
ATOM   1124  CD1 LEU B  28      16.984  37.346  14.211  1.00  0.00           C  
ATOM   1125  CD2 LEU B  28      18.861  38.678  15.190  1.00  0.00           C  
ATOM   1126  H   LEU B  28      19.017  34.773  16.442  1.00  0.00           H  
ATOM   1127  HA  LEU B  28      19.630  37.329  17.558  1.00  0.00           H  
ATOM   1128 1HB  LEU B  28      17.077  36.090  16.512  1.00  0.00           H  
ATOM   1129 2HB  LEU B  28      17.204  37.787  16.992  1.00  0.00           H  
ATOM   1130  HG  LEU B  28      18.912  36.579  14.798  1.00  0.00           H  
ATOM   1131 1HD1 LEU B  28      17.313  37.613  13.205  1.00  0.00           H  
ATOM   1132 2HD1 LEU B  28      16.512  36.367  14.184  1.00  0.00           H  
ATOM   1133 3HD1 LEU B  28      16.273  38.078  14.556  1.00  0.00           H  
ATOM   1134 1HD2 LEU B  28      19.177  38.919  14.186  1.00  0.00           H  
ATOM   1135 2HD2 LEU B  28      18.140  39.417  15.548  1.00  0.00           H  
ATOM   1136 3HD2 LEU B  28      19.726  38.680  15.837  1.00  0.00           H  
ATOM   1137  N   PHE B  29      17.678  35.426  19.384  1.00  0.00           N  
ATOM   1138  CA  PHE B  29      17.193  35.346  20.746  1.00  0.00           C  
ATOM   1139  C   PHE B  29      18.347  35.342  21.723  1.00  0.00           C  
ATOM   1140  O   PHE B  29      18.310  36.070  22.705  1.00  0.00           O  
ATOM   1141  CB  PHE B  29      16.293  34.138  20.990  1.00  0.00           C  
ATOM   1142  CG  PHE B  29      14.880  34.350  20.537  1.00  0.00           C  
ATOM   1143  CD1 PHE B  29      14.083  35.267  21.200  1.00  0.00           C  
ATOM   1144  CD2 PHE B  29      14.334  33.643  19.490  1.00  0.00           C  
ATOM   1145  CE1 PHE B  29      12.793  35.472  20.821  1.00  0.00           C  
ATOM   1146  CE2 PHE B  29      13.034  33.849  19.112  1.00  0.00           C  
ATOM   1147  CZ  PHE B  29      12.270  34.765  19.781  1.00  0.00           C  
ATOM   1148  H   PHE B  29      17.482  34.674  18.715  1.00  0.00           H  
ATOM   1149  HA  PHE B  29      16.600  36.230  20.940  1.00  0.00           H  
ATOM   1150 1HB  PHE B  29      16.703  33.278  20.455  1.00  0.00           H  
ATOM   1151 2HB  PHE B  29      16.283  33.896  22.049  1.00  0.00           H  
ATOM   1152  HD1 PHE B  29      14.500  35.827  22.031  1.00  0.00           H  
ATOM   1153  HD2 PHE B  29      14.936  32.911  18.958  1.00  0.00           H  
ATOM   1154  HE1 PHE B  29      12.178  36.194  21.349  1.00  0.00           H  
ATOM   1155  HE2 PHE B  29      12.605  33.284  18.282  1.00  0.00           H  
ATOM   1156  HZ  PHE B  29      11.240  34.928  19.480  1.00  0.00           H  
ATOM   1157  N   ILE B  30      19.452  34.665  21.418  1.00  0.00           N  
ATOM   1158  CA  ILE B  30      20.537  34.636  22.397  1.00  0.00           C  
ATOM   1159  C   ILE B  30      20.995  36.077  22.657  1.00  0.00           C  
ATOM   1160  O   ILE B  30      21.182  36.474  23.821  1.00  0.00           O  
ATOM   1161  CB  ILE B  30      21.750  33.826  21.867  1.00  0.00           C  
ATOM   1162  CG1 ILE B  30      21.366  32.343  21.748  1.00  0.00           C  
ATOM   1163  CG2 ILE B  30      22.966  33.990  22.856  1.00  0.00           C  
ATOM   1164  CD1 ILE B  30      22.338  31.506  20.941  1.00  0.00           C  
ATOM   1165  H   ILE B  30      19.471  34.079  20.576  1.00  0.00           H  
ATOM   1166  HA  ILE B  30      20.182  34.199  23.322  1.00  0.00           H  
ATOM   1167  HB  ILE B  30      22.027  34.183  20.875  1.00  0.00           H  
ATOM   1168 1HG1 ILE B  30      21.278  31.914  22.738  1.00  0.00           H  
ATOM   1169 2HG1 ILE B  30      20.411  32.285  21.270  1.00  0.00           H  
ATOM   1170 1HG2 ILE B  30      23.822  33.430  22.497  1.00  0.00           H  
ATOM   1171 2HG2 ILE B  30      23.253  35.037  22.932  1.00  0.00           H  
ATOM   1172 3HG2 ILE B  30      22.683  33.623  23.841  1.00  0.00           H  
ATOM   1173 1HD1 ILE B  30      21.970  30.509  20.884  1.00  0.00           H  
ATOM   1174 2HD1 ILE B  30      22.420  31.902  19.941  1.00  0.00           H  
ATOM   1175 3HD1 ILE B  30      23.308  31.508  21.405  1.00  0.00           H  
ATOM   1176  N   GLU B  31      21.153  36.865  21.587  1.00  0.00           N  
ATOM   1177  CA  GLU B  31      21.592  38.244  21.755  1.00  0.00           C  
ATOM   1178  C   GLU B  31      20.509  39.111  22.432  1.00  0.00           C  
ATOM   1179  O   GLU B  31      20.852  39.920  23.295  1.00  0.00           O  
ATOM   1180  CB  GLU B  31      22.004  38.832  20.406  1.00  0.00           C  
ATOM   1181  CG  GLU B  31      22.666  40.232  20.469  1.00  0.00           C  
ATOM   1182  CD  GLU B  31      23.994  40.227  21.183  1.00  0.00           C  
ATOM   1183  OE1 GLU B  31      24.592  39.179  21.276  1.00  0.00           O  
ATOM   1184  OE2 GLU B  31      24.414  41.266  21.630  1.00  0.00           O  
ATOM   1185  H   GLU B  31      21.002  36.471  20.650  1.00  0.00           H  
ATOM   1186  HA  GLU B  31      22.471  38.240  22.398  1.00  0.00           H  
ATOM   1187 1HB  GLU B  31      22.709  38.154  19.924  1.00  0.00           H  
ATOM   1188 2HB  GLU B  31      21.129  38.879  19.768  1.00  0.00           H  
ATOM   1189 1HG  GLU B  31      22.838  40.581  19.454  1.00  0.00           H  
ATOM   1190 2HG  GLU B  31      21.992  40.940  20.958  1.00  0.00           H  
ATOM   1191  N   LEU B  32      19.215  38.914  22.102  1.00  0.00           N  
ATOM   1192  CA  LEU B  32      18.112  39.668  22.727  1.00  0.00           C  
ATOM   1193  C   LEU B  32      18.000  39.388  24.212  1.00  0.00           C  
ATOM   1194  O   LEU B  32      17.674  40.271  25.003  1.00  0.00           O  
ATOM   1195  CB  LEU B  32      16.761  39.294  22.102  1.00  0.00           C  
ATOM   1196  CG  LEU B  32      16.441  39.770  20.697  1.00  0.00           C  
ATOM   1197  CD1 LEU B  32      15.229  39.050  20.188  1.00  0.00           C  
ATOM   1198  CD2 LEU B  32      16.102  41.244  20.764  1.00  0.00           C  
ATOM   1199  H   LEU B  32      18.990  38.253  21.353  1.00  0.00           H  
ATOM   1200  HA  LEU B  32      18.312  40.732  22.598  1.00  0.00           H  
ATOM   1201 1HB  LEU B  32      16.668  38.215  22.123  1.00  0.00           H  
ATOM   1202 2HB  LEU B  32      15.996  39.708  22.735  1.00  0.00           H  
ATOM   1203  HG  LEU B  32      17.274  39.600  20.031  1.00  0.00           H  
ATOM   1204 1HD1 LEU B  32      14.992  39.431  19.199  1.00  0.00           H  
ATOM   1205 2HD1 LEU B  32      15.417  37.986  20.129  1.00  0.00           H  
ATOM   1206 3HD1 LEU B  32      14.401  39.239  20.861  1.00  0.00           H  
ATOM   1207 1HD2 LEU B  32      15.831  41.594  19.798  1.00  0.00           H  
ATOM   1208 2HD2 LEU B  32      15.250  41.401  21.439  1.00  0.00           H  
ATOM   1209 3HD2 LEU B  32      16.954  41.813  21.122  1.00  0.00           H  
ATOM   1210  N   ILE B  33      18.265  38.153  24.595  1.00  0.00           N  
ATOM   1211  CA  ILE B  33      18.228  37.741  25.982  1.00  0.00           C  
ATOM   1212  C   ILE B  33      19.296  38.513  26.742  1.00  0.00           C  
ATOM   1213  O   ILE B  33      19.031  39.027  27.827  1.00  0.00           O  
ATOM   1214  CB  ILE B  33      18.416  36.215  26.067  1.00  0.00           C  
ATOM   1215  CG1 ILE B  33      17.156  35.558  25.459  1.00  0.00           C  
ATOM   1216  CG2 ILE B  33      18.651  35.773  27.520  1.00  0.00           C  
ATOM   1217  CD1 ILE B  33      17.284  34.102  25.099  1.00  0.00           C  
ATOM   1218  H   ILE B  33      18.479  37.465  23.870  1.00  0.00           H  
ATOM   1219  HA  ILE B  33      17.251  37.998  26.395  1.00  0.00           H  
ATOM   1220  HB  ILE B  33      19.270  35.927  25.455  1.00  0.00           H  
ATOM   1221 1HG1 ILE B  33      16.360  35.653  26.188  1.00  0.00           H  
ATOM   1222 2HG1 ILE B  33      16.867  36.107  24.583  1.00  0.00           H  
ATOM   1223 1HG2 ILE B  33      18.784  34.698  27.553  1.00  0.00           H  
ATOM   1224 2HG2 ILE B  33      19.546  36.245  27.919  1.00  0.00           H  
ATOM   1225 3HG2 ILE B  33      17.790  36.057  28.129  1.00  0.00           H  
ATOM   1226 1HD1 ILE B  33      16.335  33.750  24.696  1.00  0.00           H  
ATOM   1227 2HD1 ILE B  33      18.054  33.994  24.347  1.00  0.00           H  
ATOM   1228 3HD1 ILE B  33      17.549  33.509  25.953  1.00  0.00           H  
ATOM   1229  N   LYS B  34      20.507  38.593  26.175  1.00  0.00           N  
ATOM   1230  CA  LYS B  34      21.574  39.375  26.810  1.00  0.00           C  
ATOM   1231  C   LYS B  34      21.393  40.930  26.800  1.00  0.00           C  
ATOM   1232  O   LYS B  34      21.697  41.567  27.824  1.00  0.00           O  
ATOM   1233  CB  LYS B  34      22.925  39.051  26.166  1.00  0.00           C  
ATOM   1234  CG  LYS B  34      23.468  37.661  26.454  1.00  0.00           C  
ATOM   1235  CD  LYS B  34      24.827  37.474  25.779  1.00  0.00           C  
ATOM   1236  CE  LYS B  34      25.423  36.110  26.071  1.00  0.00           C  
ATOM   1237  NZ  LYS B  34      26.766  35.948  25.452  1.00  0.00           N  
ATOM   1238  H   LYS B  34      20.678  38.062  25.313  1.00  0.00           H  
ATOM   1239  HA  LYS B  34      21.621  39.068  27.851  1.00  0.00           H  
ATOM   1240 1HB  LYS B  34      22.835  39.161  25.078  1.00  0.00           H  
ATOM   1241 2HB  LYS B  34      23.660  39.779  26.502  1.00  0.00           H  
ATOM   1242 1HG  LYS B  34      23.570  37.519  27.530  1.00  0.00           H  
ATOM   1243 2HG  LYS B  34      22.769  36.914  26.067  1.00  0.00           H  
ATOM   1244 1HD  LYS B  34      24.705  37.585  24.696  1.00  0.00           H  
ATOM   1245 2HD  LYS B  34      25.515  38.242  26.129  1.00  0.00           H  
ATOM   1246 1HE  LYS B  34      25.515  35.986  27.147  1.00  0.00           H  
ATOM   1247 2HE  LYS B  34      24.759  35.337  25.682  1.00  0.00           H  
ATOM   1248 1HZ  LYS B  34      27.131  35.011  25.683  1.00  0.00           H  
ATOM   1249 2HZ  LYS B  34      26.702  36.040  24.455  1.00  0.00           H  
ATOM   1250 3HZ  LYS B  34      27.397  36.640  25.816  1.00  0.00           H  
ATOM   1251  N   ARG B  35      20.918  41.535  25.663  1.00  0.00           N  
ATOM   1252  CA  ARG B  35      20.728  42.997  25.467  1.00  0.00           C  
ATOM   1253  C   ARG B  35      19.511  43.297  24.538  1.00  0.00           C  
ATOM   1254  O   ARG B  35      19.578  43.066  23.326  1.00  0.00           O  
ATOM   1255  OXT ARG B  35      18.720  44.185  24.892  1.00  0.00           O  
ATOM   1256  CB  ARG B  35      22.022  43.677  24.884  1.00  0.00           C  
ATOM   1257  CG  ARG B  35      23.343  43.658  25.798  1.00  0.00           C  
ATOM   1258  CD  ARG B  35      24.552  44.441  25.191  1.00  0.00           C  
ATOM   1259  NE  ARG B  35      25.762  44.416  26.109  1.00  0.00           N  
ATOM   1260  CZ  ARG B  35      27.006  45.037  25.921  1.00  0.00           C  
ATOM   1261  NH1 ARG B  35      27.938  44.907  26.836  1.00  0.00           N  
ATOM   1262  NH2 ARG B  35      27.290  45.761  24.851  1.00  0.00           N  
ATOM   1263  H   ARG B  35      20.709  40.941  24.854  1.00  0.00           H  
ATOM   1264  HA  ARG B  35      20.510  43.445  26.436  1.00  0.00           H  
ATOM   1265 1HB  ARG B  35      22.282  43.222  23.910  1.00  0.00           H  
ATOM   1266 2HB  ARG B  35      21.806  44.728  24.692  1.00  0.00           H  
ATOM   1267 1HG  ARG B  35      23.104  44.077  26.787  1.00  0.00           H  
ATOM   1268 2HG  ARG B  35      23.653  42.614  25.926  1.00  0.00           H  
ATOM   1269 1HD  ARG B  35      24.838  43.985  24.233  1.00  0.00           H  
ATOM   1270 2HD  ARG B  35      24.273  45.485  25.019  1.00  0.00           H  
ATOM   1271  HE  ARG B  35      25.656  43.889  26.962  1.00  0.00           H  
ATOM   1272 1HH1 ARG B  35      27.759  44.366  27.665  1.00  0.00           H  
ATOM   1273 2HH1 ARG B  35      28.832  45.351  26.714  1.00  0.00           H  
ATOM   1274 1HH2 ARG B  35      26.601  45.881  24.133  1.00  0.00           H  
ATOM   1275 2HH2 ARG B  35      28.192  46.190  24.756  1.00  0.00           H  
TER                                                                             
ATOM   1277  N   PRO C   1      23.718  30.979  28.708  1.00  0.00           N  
ATOM   1278  CA  PRO C   1      23.404  30.983  27.264  1.00  0.00           C  
ATOM   1279  C   PRO C   1      24.615  30.762  26.275  1.00  0.00           C  
ATOM   1280  O   PRO C   1      24.371  30.423  25.110  1.00  0.00           O  
ATOM   1281  CB  PRO C   1      22.754  32.396  27.120  1.00  0.00           C  
ATOM   1282  CG  PRO C   1      23.475  33.269  28.185  1.00  0.00           C  
ATOM   1283  CD  PRO C   1      23.655  32.298  29.380  1.00  0.00           C  
ATOM   1284  HA  PRO C   1      22.634  30.210  27.070  1.00  0.00           H  
ATOM   1285 1HB  PRO C   1      22.875  32.804  26.094  1.00  0.00           H  
ATOM   1286 2HB  PRO C   1      21.649  32.342  27.287  1.00  0.00           H  
ATOM   1287 1HG  PRO C   1      24.434  33.650  27.782  1.00  0.00           H  
ATOM   1288 2HG  PRO C   1      22.871  34.158  28.435  1.00  0.00           H  
ATOM   1289 1HD  PRO C   1      24.612  32.487  29.902  1.00  0.00           H  
ATOM   1290 2HD  PRO C   1      22.798  32.331  30.081  1.00  0.00           H  
ATOM   1291 1H   PRO C   1      24.390  29.233  28.711  1.00  0.00           H  
ATOM   1292 2H   PRO C   1      22.723  29.327  28.803  1.00  0.00           H  
ATOM   1293  N   ASP C   2      25.894  30.861  26.748  1.00  0.00           N  
ATOM   1294  CA  ASP C   2      27.117  30.694  25.910  1.00  0.00           C  
ATOM   1295  C   ASP C   2      27.338  29.254  25.434  1.00  0.00           C  
ATOM   1296  O   ASP C   2      27.885  29.038  24.346  1.00  0.00           O  
ATOM   1297  CB  ASP C   2      28.338  31.194  26.663  1.00  0.00           C  
ATOM   1298  CG  ASP C   2      28.327  32.712  26.764  1.00  0.00           C  
ATOM   1299  OD1 ASP C   2      27.610  33.347  26.001  1.00  0.00           O  
ATOM   1300  OD2 ASP C   2      28.990  33.232  27.605  1.00  0.00           O  
ATOM   1301  H   ASP C   2      26.028  31.131  27.714  1.00  0.00           H  
ATOM   1302  HA  ASP C   2      27.019  31.319  25.021  1.00  0.00           H  
ATOM   1303 1HB  ASP C   2      28.381  30.752  27.664  1.00  0.00           H  
ATOM   1304 2HB  ASP C   2      29.243  30.884  26.134  1.00  0.00           H  
ATOM   1305  N   GLU C   3      26.871  28.281  26.224  1.00  0.00           N  
ATOM   1306  CA  GLU C   3      26.983  26.881  25.844  1.00  0.00           C  
ATOM   1307  C   GLU C   3      26.076  26.643  24.647  1.00  0.00           C  
ATOM   1308  O   GLU C   3      26.376  25.818  23.781  1.00  0.00           O  
ATOM   1309  CB  GLU C   3      26.592  25.973  27.006  1.00  0.00           C  
ATOM   1310  CG  GLU C   3      27.567  26.007  28.180  1.00  0.00           C  
ATOM   1311  CD  GLU C   3      28.952  25.575  27.807  1.00  0.00           C  
ATOM   1312  OE1 GLU C   3      29.089  24.538  27.208  1.00  0.00           O  
ATOM   1313  OE2 GLU C   3      29.876  26.292  28.109  1.00  0.00           O  
ATOM   1314  H   GLU C   3      26.472  28.514  27.117  1.00  0.00           H  
ATOM   1315  HA  GLU C   3      28.010  26.666  25.550  1.00  0.00           H  
ATOM   1316 1HB  GLU C   3      25.620  26.282  27.381  1.00  0.00           H  
ATOM   1317 2HB  GLU C   3      26.498  24.940  26.661  1.00  0.00           H  
ATOM   1318 1HG  GLU C   3      27.611  27.016  28.579  1.00  0.00           H  
ATOM   1319 2HG  GLU C   3      27.192  25.348  28.960  1.00  0.00           H  
ATOM   1320  N   ILE C   4      24.942  27.351  24.618  1.00  0.00           N  
ATOM   1321  CA  ILE C   4      24.034  27.260  23.502  1.00  0.00           C  
ATOM   1322  C   ILE C   4      24.633  27.956  22.314  1.00  0.00           C  
ATOM   1323  O   ILE C   4      24.663  27.396  21.233  1.00  0.00           O  
ATOM   1324  CB  ILE C   4      22.619  27.750  23.827  1.00  0.00           C  
ATOM   1325  CG1 ILE C   4      21.994  26.739  24.787  1.00  0.00           C  
ATOM   1326  CG2 ILE C   4      21.827  28.011  22.585  1.00  0.00           C  
ATOM   1327  CD1 ILE C   4      20.709  27.151  25.342  1.00  0.00           C  
ATOM   1328  H   ILE C   4      24.735  27.993  25.368  1.00  0.00           H  
ATOM   1329  HA  ILE C   4      23.932  26.206  23.240  1.00  0.00           H  
ATOM   1330  HB  ILE C   4      22.688  28.687  24.380  1.00  0.00           H  
ATOM   1331 1HG1 ILE C   4      21.865  25.786  24.273  1.00  0.00           H  
ATOM   1332 2HG1 ILE C   4      22.684  26.587  25.615  1.00  0.00           H  
ATOM   1333 1HG2 ILE C   4      20.834  28.376  22.822  1.00  0.00           H  
ATOM   1334 2HG2 ILE C   4      22.329  28.740  22.002  1.00  0.00           H  
ATOM   1335 3HG2 ILE C   4      21.767  27.133  22.045  1.00  0.00           H  
ATOM   1336 1HD1 ILE C   4      20.359  26.384  26.016  1.00  0.00           H  
ATOM   1337 2HD1 ILE C   4      20.823  28.095  25.872  1.00  0.00           H  
ATOM   1338 3HD1 ILE C   4      19.997  27.264  24.549  1.00  0.00           H  
ATOM   1339  N   ASP C   5      25.196  29.146  22.482  1.00  0.00           N  
ATOM   1340  CA  ASP C   5      25.765  29.783  21.301  1.00  0.00           C  
ATOM   1341  C   ASP C   5      26.796  28.855  20.639  1.00  0.00           C  
ATOM   1342  O   ASP C   5      26.798  28.717  19.410  1.00  0.00           O  
ATOM   1343  CB  ASP C   5      26.384  31.137  21.680  1.00  0.00           C  
ATOM   1344  CG  ASP C   5      26.938  31.968  20.499  1.00  0.00           C  
ATOM   1345  OD1 ASP C   5      26.245  32.172  19.515  1.00  0.00           O  
ATOM   1346  OD2 ASP C   5      28.067  32.391  20.585  1.00  0.00           O  
ATOM   1347  H   ASP C   5      25.153  29.623  23.389  1.00  0.00           H  
ATOM   1348  HA  ASP C   5      24.966  29.961  20.582  1.00  0.00           H  
ATOM   1349 1HB  ASP C   5      25.650  31.731  22.221  1.00  0.00           H  
ATOM   1350 2HB  ASP C   5      27.207  30.952  22.374  1.00  0.00           H  
ATOM   1351  N   LYS C   6      27.619  28.159  21.440  1.00  0.00           N  
ATOM   1352  CA  LYS C   6      28.595  27.233  20.876  1.00  0.00           C  
ATOM   1353  C   LYS C   6      27.916  26.042  20.168  1.00  0.00           C  
ATOM   1354  O   LYS C   6      28.342  25.652  19.069  1.00  0.00           O  
ATOM   1355  CB  LYS C   6      29.545  26.744  21.973  1.00  0.00           C  
ATOM   1356  CG  LYS C   6      30.669  25.777  21.525  1.00  0.00           C  
ATOM   1357  CD  LYS C   6      31.643  26.448  20.541  1.00  0.00           C  
ATOM   1358  CE  LYS C   6      32.990  25.700  20.439  1.00  0.00           C  
ATOM   1359  NZ  LYS C   6      32.852  24.316  19.895  1.00  0.00           N  
ATOM   1360  H   LYS C   6      27.598  28.331  22.452  1.00  0.00           H  
ATOM   1361  HA  LYS C   6      29.176  27.775  20.130  1.00  0.00           H  
ATOM   1362 1HB  LYS C   6      30.015  27.608  22.443  1.00  0.00           H  
ATOM   1363 2HB  LYS C   6      28.960  26.242  22.750  1.00  0.00           H  
ATOM   1364 1HG  LYS C   6      31.219  25.450  22.407  1.00  0.00           H  
ATOM   1365 2HG  LYS C   6      30.222  24.901  21.053  1.00  0.00           H  
ATOM   1366 1HD  LYS C   6      31.187  26.469  19.545  1.00  0.00           H  
ATOM   1367 2HD  LYS C   6      31.832  27.474  20.854  1.00  0.00           H  
ATOM   1368 1HE  LYS C   6      33.652  26.267  19.787  1.00  0.00           H  
ATOM   1369 2HE  LYS C   6      33.437  25.644  21.431  1.00  0.00           H  
ATOM   1370 1HZ  LYS C   6      33.765  23.884  19.850  1.00  0.00           H  
ATOM   1371 2HZ  LYS C   6      32.253  23.767  20.493  1.00  0.00           H  
ATOM   1372 3HZ  LYS C   6      32.454  24.356  18.968  1.00  0.00           H  
ATOM   1373  N   GLU C   7      26.848  25.490  20.768  1.00  0.00           N  
ATOM   1374  CA  GLU C   7      26.124  24.364  20.175  1.00  0.00           C  
ATOM   1375  C   GLU C   7      25.428  24.808  18.885  1.00  0.00           C  
ATOM   1376  O   GLU C   7      25.348  24.045  17.926  1.00  0.00           O  
ATOM   1377  CB  GLU C   7      25.097  23.795  21.155  1.00  0.00           C  
ATOM   1378  CG  GLU C   7      24.421  22.475  20.725  1.00  0.00           C  
ATOM   1379  CD  GLU C   7      25.371  21.289  20.640  1.00  0.00           C  
ATOM   1380  OE1 GLU C   7      26.489  21.412  21.075  1.00  0.00           O  
ATOM   1381  OE2 GLU C   7      24.957  20.244  20.196  1.00  0.00           O  
ATOM   1382  H   GLU C   7      26.579  25.805  21.709  1.00  0.00           H  
ATOM   1383  HA  GLU C   7      26.842  23.583  19.929  1.00  0.00           H  
ATOM   1384 1HB  GLU C   7      25.571  23.640  22.125  1.00  0.00           H  
ATOM   1385 2HB  GLU C   7      24.306  24.535  21.300  1.00  0.00           H  
ATOM   1386 1HG  GLU C   7      23.640  22.238  21.435  1.00  0.00           H  
ATOM   1387 2HG  GLU C   7      23.963  22.624  19.755  1.00  0.00           H  
ATOM   1388  N   VAL C   8      24.930  26.040  18.846  1.00  0.00           N  
ATOM   1389  CA  VAL C   8      24.275  26.530  17.647  1.00  0.00           C  
ATOM   1390  C   VAL C   8      25.294  26.598  16.523  1.00  0.00           C  
ATOM   1391  O   VAL C   8      24.971  26.188  15.409  1.00  0.00           O  
ATOM   1392  CB  VAL C   8      23.608  27.910  17.855  1.00  0.00           C  
ATOM   1393  CG1 VAL C   8      23.090  28.501  16.505  1.00  0.00           C  
ATOM   1394  CG2 VAL C   8      22.442  27.760  18.793  1.00  0.00           C  
ATOM   1395  H   VAL C   8      24.994  26.611  19.685  1.00  0.00           H  
ATOM   1396  HA  VAL C   8      23.496  25.822  17.367  1.00  0.00           H  
ATOM   1397  HB  VAL C   8      24.343  28.599  18.281  1.00  0.00           H  
ATOM   1398 1HG1 VAL C   8      22.622  29.467  16.695  1.00  0.00           H  
ATOM   1399 2HG1 VAL C   8      23.911  28.637  15.802  1.00  0.00           H  
ATOM   1400 3HG1 VAL C   8      22.352  27.823  16.066  1.00  0.00           H  
ATOM   1401 1HG2 VAL C   8      22.007  28.734  18.950  1.00  0.00           H  
ATOM   1402 2HG2 VAL C   8      21.707  27.080  18.358  1.00  0.00           H  
ATOM   1403 3HG2 VAL C   8      22.780  27.364  19.732  1.00  0.00           H  
ATOM   1404  N   LYS C   9      26.520  27.088  16.795  1.00  0.00           N  
ATOM   1405  CA  LYS C   9      27.520  27.157  15.727  1.00  0.00           C  
ATOM   1406  C   LYS C   9      27.854  25.749  15.225  1.00  0.00           C  
ATOM   1407  O   LYS C   9      28.024  25.542  14.018  1.00  0.00           O  
ATOM   1408  CB  LYS C   9      28.839  27.795  16.193  1.00  0.00           C  
ATOM   1409  CG  LYS C   9      28.783  29.239  16.699  1.00  0.00           C  
ATOM   1410  CD  LYS C   9      28.216  30.237  15.708  1.00  0.00           C  
ATOM   1411  CE  LYS C   9      28.441  31.682  16.208  1.00  0.00           C  
ATOM   1412  NZ  LYS C   9      27.945  31.881  17.606  1.00  0.00           N  
ATOM   1413  H   LYS C   9      26.699  27.470  17.731  1.00  0.00           H  
ATOM   1414  HA  LYS C   9      27.109  27.724  14.893  1.00  0.00           H  
ATOM   1415 1HB  LYS C   9      29.252  27.190  17.005  1.00  0.00           H  
ATOM   1416 2HB  LYS C   9      29.556  27.765  15.376  1.00  0.00           H  
ATOM   1417 1HG  LYS C   9      28.173  29.257  17.579  1.00  0.00           H  
ATOM   1418 2HG  LYS C   9      29.787  29.551  16.979  1.00  0.00           H  
ATOM   1419 1HD  LYS C   9      28.696  30.110  14.737  1.00  0.00           H  
ATOM   1420 2HD  LYS C   9      27.143  30.067  15.594  1.00  0.00           H  
ATOM   1421 1HE  LYS C   9      29.504  31.914  16.172  1.00  0.00           H  
ATOM   1422 2HE  LYS C   9      27.907  32.367  15.552  1.00  0.00           H  
ATOM   1423 1HZ  LYS C   9      28.097  32.830  17.922  1.00  0.00           H  
ATOM   1424 2HZ  LYS C   9      26.941  31.681  17.697  1.00  0.00           H  
ATOM   1425 3HZ  LYS C   9      28.461  31.258  18.209  1.00  0.00           H  
ATOM   1426  N   LYS C  10      27.918  24.769  16.137  1.00  0.00           N  
ATOM   1427  CA  LYS C  10      28.187  23.396  15.727  1.00  0.00           C  
ATOM   1428  C   LYS C  10      27.097  22.891  14.800  1.00  0.00           C  
ATOM   1429  O   LYS C  10      27.387  22.305  13.752  1.00  0.00           O  
ATOM   1430  CB  LYS C  10      28.276  22.461  16.938  1.00  0.00           C  
ATOM   1431  CG  LYS C  10      28.560  20.977  16.603  1.00  0.00           C  
ATOM   1432  CD  LYS C  10      28.695  20.151  17.885  1.00  0.00           C  
ATOM   1433  CE  LYS C  10      29.045  18.677  17.611  1.00  0.00           C  
ATOM   1434  NZ  LYS C  10      27.862  17.851  17.143  1.00  0.00           N  
ATOM   1435  H   LYS C  10      27.833  25.006  17.133  1.00  0.00           H  
ATOM   1436  HA  LYS C  10      29.130  23.372  15.183  1.00  0.00           H  
ATOM   1437 1HB  LYS C  10      29.051  22.821  17.614  1.00  0.00           H  
ATOM   1438 2HB  LYS C  10      27.335  22.490  17.484  1.00  0.00           H  
ATOM   1439 1HG  LYS C  10      27.740  20.570  16.004  1.00  0.00           H  
ATOM   1440 2HG  LYS C  10      29.481  20.903  16.024  1.00  0.00           H  
ATOM   1441 1HD  LYS C  10      29.464  20.588  18.521  1.00  0.00           H  
ATOM   1442 2HD  LYS C  10      27.742  20.187  18.429  1.00  0.00           H  
ATOM   1443 1HE  LYS C  10      29.816  18.639  16.847  1.00  0.00           H  
ATOM   1444 2HE  LYS C  10      29.437  18.239  18.531  1.00  0.00           H  
ATOM   1445 1HZ  LYS C  10      28.167  16.902  16.995  1.00  0.00           H  
ATOM   1446 2HZ  LYS C  10      27.151  17.862  17.858  1.00  0.00           H  
ATOM   1447 3HZ  LYS C  10      27.431  18.189  16.260  1.00  0.00           H  
ATOM   1448  N   LEU C  11      25.849  23.152  15.169  1.00  0.00           N  
ATOM   1449  CA  LEU C  11      24.720  22.684  14.396  1.00  0.00           C  
ATOM   1450  C   LEU C  11      24.548  23.477  13.098  1.00  0.00           C  
ATOM   1451  O   LEU C  11      24.015  22.937  12.125  1.00  0.00           O  
ATOM   1452  CB  LEU C  11      23.492  22.735  15.277  1.00  0.00           C  
ATOM   1453  CG  LEU C  11      23.191  21.471  16.156  1.00  0.00           C  
ATOM   1454  CD1 LEU C  11      24.434  20.987  16.931  1.00  0.00           C  
ATOM   1455  CD2 LEU C  11      22.151  21.876  17.146  1.00  0.00           C  
ATOM   1456  H   LEU C  11      25.679  23.626  16.064  1.00  0.00           H  
ATOM   1457  HA  LEU C  11      24.899  21.647  14.131  1.00  0.00           H  
ATOM   1458 1HB  LEU C  11      23.568  23.606  15.931  1.00  0.00           H  
ATOM   1459 2HB  LEU C  11      22.654  22.860  14.624  1.00  0.00           H  
ATOM   1460  HG  LEU C  11      22.836  20.652  15.525  1.00  0.00           H  
ATOM   1461 1HD1 LEU C  11      24.162  20.127  17.544  1.00  0.00           H  
ATOM   1462 2HD1 LEU C  11      25.219  20.685  16.239  1.00  0.00           H  
ATOM   1463 3HD1 LEU C  11      24.810  21.760  17.576  1.00  0.00           H  
ATOM   1464 1HD2 LEU C  11      21.902  21.042  17.791  1.00  0.00           H  
ATOM   1465 2HD2 LEU C  11      22.546  22.695  17.746  1.00  0.00           H  
ATOM   1466 3HD2 LEU C  11      21.290  22.194  16.625  1.00  0.00           H  
ATOM   1467  N   GLU C  12      25.009  24.737  13.061  1.00  0.00           N  
ATOM   1468  CA  GLU C  12      24.991  25.502  11.819  1.00  0.00           C  
ATOM   1469  C   GLU C  12      25.954  24.845  10.837  1.00  0.00           C  
ATOM   1470  O   GLU C  12      25.657  24.758   9.643  1.00  0.00           O  
ATOM   1471  CB  GLU C  12      25.356  26.971  12.003  1.00  0.00           C  
ATOM   1472  CG  GLU C  12      25.269  27.789  10.684  1.00  0.00           C  
ATOM   1473  CD  GLU C  12      25.472  29.256  10.877  1.00  0.00           C  
ATOM   1474  OE1 GLU C  12      25.912  29.645  11.936  1.00  0.00           O  
ATOM   1475  OE2 GLU C  12      25.156  30.007   9.985  1.00  0.00           O  
ATOM   1476  H   GLU C  12      25.343  25.172  13.924  1.00  0.00           H  
ATOM   1477  HA  GLU C  12      23.991  25.452  11.400  1.00  0.00           H  
ATOM   1478 1HB  GLU C  12      24.691  27.423  12.741  1.00  0.00           H  
ATOM   1479 2HB  GLU C  12      26.374  27.046  12.388  1.00  0.00           H  
ATOM   1480 1HG  GLU C  12      26.045  27.430  10.008  1.00  0.00           H  
ATOM   1481 2HG  GLU C  12      24.317  27.616  10.205  1.00  0.00           H  
ATOM   1482  N   GLU C  13      27.112  24.381  11.336  1.00  0.00           N  
ATOM   1483  CA  GLU C  13      28.083  23.703  10.484  1.00  0.00           C  
ATOM   1484  C   GLU C  13      27.469  22.389   9.989  1.00  0.00           C  
ATOM   1485  O   GLU C  13      27.674  22.004   8.834  1.00  0.00           O  
ATOM   1486  CB  GLU C  13      29.387  23.423  11.240  1.00  0.00           C  
ATOM   1487  CG  GLU C  13      30.546  22.845  10.389  1.00  0.00           C  
ATOM   1488  CD  GLU C  13      31.091  23.817   9.364  1.00  0.00           C  
ATOM   1489  OE1 GLU C  13      30.815  24.987   9.477  1.00  0.00           O  
ATOM   1490  OE2 GLU C  13      31.807  23.391   8.491  1.00  0.00           O  
ATOM   1491  H   GLU C  13      27.337  24.576  12.321  1.00  0.00           H  
ATOM   1492  HA  GLU C  13      28.304  24.339   9.626  1.00  0.00           H  
ATOM   1493 1HB  GLU C  13      29.737  24.346  11.707  1.00  0.00           H  
ATOM   1494 2HB  GLU C  13      29.192  22.717  12.043  1.00  0.00           H  
ATOM   1495 1HG  GLU C  13      31.352  22.545  11.054  1.00  0.00           H  
ATOM   1496 2HG  GLU C  13      30.192  21.951   9.873  1.00  0.00           H  
ATOM   1497  N   GLU C  14      26.703  21.699  10.849  1.00  0.00           N  
ATOM   1498  CA  GLU C  14      26.052  20.462  10.426  1.00  0.00           C  
ATOM   1499  C   GLU C  14      25.033  20.775   9.323  1.00  0.00           C  
ATOM   1500  O   GLU C  14      24.937  20.030   8.343  1.00  0.00           O  
ATOM   1501  CB  GLU C  14      25.339  19.781  11.603  1.00  0.00           C  
ATOM   1502  CG  GLU C  14      26.273  19.207  12.686  1.00  0.00           C  
ATOM   1503  CD  GLU C  14      25.524  18.713  13.910  1.00  0.00           C  
ATOM   1504  OE1 GLU C  14      24.314  18.837  13.912  1.00  0.00           O  
ATOM   1505  OE2 GLU C  14      26.150  18.244  14.851  1.00  0.00           O  
ATOM   1506  H   GLU C  14      26.636  22.024  11.819  1.00  0.00           H  
ATOM   1507  HA  GLU C  14      26.806  19.788  10.026  1.00  0.00           H  
ATOM   1508 1HB  GLU C  14      24.659  20.481  12.070  1.00  0.00           H  
ATOM   1509 2HB  GLU C  14      24.733  18.959  11.222  1.00  0.00           H  
ATOM   1510 1HG  GLU C  14      26.828  18.373  12.258  1.00  0.00           H  
ATOM   1511 2HG  GLU C  14      26.992  19.966  12.977  1.00  0.00           H  
ATOM   1512  N   ALA C  15      24.302  21.896   9.466  1.00  0.00           N  
ATOM   1513  CA  ALA C  15      23.330  22.340   8.473  1.00  0.00           C  
ATOM   1514  C   ALA C  15      24.018  22.650   7.144  1.00  0.00           C  
ATOM   1515  O   ALA C  15      23.491  22.319   6.074  1.00  0.00           O  
ATOM   1516  CB  ALA C  15      22.599  23.574   8.985  1.00  0.00           C  
ATOM   1517  H   ALA C  15      24.389  22.416  10.344  1.00  0.00           H  
ATOM   1518  HA  ALA C  15      22.618  21.538   8.302  1.00  0.00           H  
ATOM   1519 1HB  ALA C  15      21.876  23.907   8.261  1.00  0.00           H  
ATOM   1520 2HB  ALA C  15      22.099  23.335   9.924  1.00  0.00           H  
ATOM   1521 3HB  ALA C  15      23.306  24.367   9.154  1.00  0.00           H  
ATOM   1522  N   LYS C  16      25.214  23.246   7.212  1.00  0.00           N  
ATOM   1523  CA  LYS C  16      25.998  23.554   6.024  1.00  0.00           C  
ATOM   1524  C   LYS C  16      26.399  22.277   5.297  1.00  0.00           C  
ATOM   1525  O   LYS C  16      26.260  22.191   4.071  1.00  0.00           O  
ATOM   1526  CB  LYS C  16      27.253  24.346   6.397  1.00  0.00           C  
ATOM   1527  CG  LYS C  16      28.136  24.764   5.222  1.00  0.00           C  
ATOM   1528  CD  LYS C  16      29.332  25.578   5.714  1.00  0.00           C  
ATOM   1529  CE  LYS C  16      30.239  25.987   4.567  1.00  0.00           C  
ATOM   1530  NZ  LYS C  16      31.422  26.757   5.044  1.00  0.00           N  
ATOM   1531  H   LYS C  16      25.545  23.559   8.130  1.00  0.00           H  
ATOM   1532  HA  LYS C  16      25.387  24.150   5.350  1.00  0.00           H  
ATOM   1533 1HB  LYS C  16      26.963  25.239   6.951  1.00  0.00           H  
ATOM   1534 2HB  LYS C  16      27.873  23.747   7.058  1.00  0.00           H  
ATOM   1535 1HG  LYS C  16      28.509  23.873   4.708  1.00  0.00           H  
ATOM   1536 2HG  LYS C  16      27.556  25.355   4.514  1.00  0.00           H  
ATOM   1537 1HD  LYS C  16      28.978  26.473   6.228  1.00  0.00           H  
ATOM   1538 2HD  LYS C  16      29.909  24.979   6.429  1.00  0.00           H  
ATOM   1539 1HE  LYS C  16      30.583  25.094   4.044  1.00  0.00           H  
ATOM   1540 2HE  LYS C  16      29.673  26.607   3.874  1.00  0.00           H  
ATOM   1541 1HZ  LYS C  16      31.998  27.017   4.256  1.00  0.00           H  
ATOM   1542 2HZ  LYS C  16      31.112  27.590   5.524  1.00  0.00           H  
ATOM   1543 3HZ  LYS C  16      31.965  26.185   5.682  1.00  0.00           H  
ATOM   1544  N   LYS C  17      26.855  21.274   6.060  1.00  0.00           N  
ATOM   1545  CA  LYS C  17      27.275  20.012   5.470  1.00  0.00           C  
ATOM   1546  C   LYS C  17      26.071  19.274   4.906  1.00  0.00           C  
ATOM   1547  O   LYS C  17      26.195  18.574   3.892  1.00  0.00           O  
ATOM   1548  CB  LYS C  17      28.009  19.146   6.494  1.00  0.00           C  
ATOM   1549  CG  LYS C  17      29.375  19.699   6.965  1.00  0.00           C  
ATOM   1550  CD  LYS C  17      30.418  19.766   5.837  1.00  0.00           C  
ATOM   1551  CE  LYS C  17      31.786  20.163   6.386  1.00  0.00           C  
ATOM   1552  NZ  LYS C  17      32.825  20.272   5.309  1.00  0.00           N  
ATOM   1553  H   LYS C  17      26.976  21.436   7.067  1.00  0.00           H  
ATOM   1554  HA  LYS C  17      27.942  20.222   4.637  1.00  0.00           H  
ATOM   1555 1HB  LYS C  17      27.379  19.039   7.381  1.00  0.00           H  
ATOM   1556 2HB  LYS C  17      28.168  18.151   6.083  1.00  0.00           H  
ATOM   1557 1HG  LYS C  17      29.237  20.708   7.355  1.00  0.00           H  
ATOM   1558 2HG  LYS C  17      29.755  19.074   7.772  1.00  0.00           H  
ATOM   1559 1HD  LYS C  17      30.488  18.806   5.325  1.00  0.00           H  
ATOM   1560 2HD  LYS C  17      30.130  20.526   5.108  1.00  0.00           H  
ATOM   1561 1HE  LYS C  17      31.701  21.125   6.897  1.00  0.00           H  
ATOM   1562 2HE  LYS C  17      32.104  19.410   7.104  1.00  0.00           H  
ATOM   1563 1HZ  LYS C  17      33.707  20.527   5.727  1.00  0.00           H  
ATOM   1564 2HZ  LYS C  17      32.919  19.385   4.835  1.00  0.00           H  
ATOM   1565 3HZ  LYS C  17      32.570  20.984   4.630  1.00  0.00           H  
ATOM   1566  N   SER C  18      24.908  19.428   5.548  1.00  0.00           N  
ATOM   1567  CA  SER C  18      23.687  18.818   5.059  1.00  0.00           C  
ATOM   1568  C   SER C  18      23.374  19.405   3.690  1.00  0.00           C  
ATOM   1569  O   SER C  18      23.099  18.658   2.749  1.00  0.00           O  
ATOM   1570  CB  SER C  18      22.532  19.045   6.014  1.00  0.00           C  
ATOM   1571  OG  SER C  18      21.360  18.445   5.535  1.00  0.00           O  
ATOM   1572  H   SER C  18      24.894  19.946   6.432  1.00  0.00           H  
ATOM   1573  HA  SER C  18      23.847  17.743   4.952  1.00  0.00           H  
ATOM   1574 1HB  SER C  18      22.786  18.637   6.991  1.00  0.00           H  
ATOM   1575 2HB  SER C  18      22.366  20.105   6.141  1.00  0.00           H  
ATOM   1576  HG  SER C  18      20.680  18.662   6.167  1.00  0.00           H  
ATOM   1577  N   GLN C  19      23.512  20.733   3.526  1.00  0.00           N  
ATOM   1578  CA  GLN C  19      23.247  21.305   2.212  1.00  0.00           C  
ATOM   1579  C   GLN C  19      24.232  20.779   1.179  1.00  0.00           C  
ATOM   1580  O   GLN C  19      23.838  20.542   0.038  1.00  0.00           O  
ATOM   1581  CB  GLN C  19      23.322  22.832   2.208  1.00  0.00           C  
ATOM   1582  CG  GLN C  19      22.896  23.493   0.842  1.00  0.00           C  
ATOM   1583  CD  GLN C  19      21.437  23.204   0.530  1.00  0.00           C  
ATOM   1584  OE1 GLN C  19      20.673  23.196   1.492  1.00  0.00           O  
ATOM   1585  NE2 GLN C  19      21.022  22.998  -0.728  1.00  0.00           N  
ATOM   1586  H   GLN C  19      23.703  21.327   4.343  1.00  0.00           H  
ATOM   1587  HA  GLN C  19      22.244  21.009   1.918  1.00  0.00           H  
ATOM   1588 1HB  GLN C  19      22.689  23.227   3.004  1.00  0.00           H  
ATOM   1589 2HB  GLN C  19      24.345  23.141   2.429  1.00  0.00           H  
ATOM   1590 1HG  GLN C  19      23.023  24.571   0.918  1.00  0.00           H  
ATOM   1591 2HG  GLN C  19      23.509  23.104   0.029  1.00  0.00           H  
ATOM   1592 1HE2 GLN C  19      20.058  22.820  -0.902  1.00  0.00           H  
ATOM   1593 2HE2 GLN C  19      21.651  23.037  -1.544  1.00  0.00           H  
ATOM   1594  N   GLU C  20      25.497  20.554   1.556  1.00  0.00           N  
ATOM   1595  CA  GLU C  20      26.431  20.020   0.567  1.00  0.00           C  
ATOM   1596  C   GLU C  20      25.969  18.626   0.121  1.00  0.00           C  
ATOM   1597  O   GLU C  20      26.028  18.302  -1.073  1.00  0.00           O  
ATOM   1598  CB  GLU C  20      27.857  19.916   1.126  1.00  0.00           C  
ATOM   1599  CG  GLU C  20      28.567  21.230   1.390  1.00  0.00           C  
ATOM   1600  CD  GLU C  20      29.953  21.025   1.971  1.00  0.00           C  
ATOM   1601  OE1 GLU C  20      30.280  19.904   2.309  1.00  0.00           O  
ATOM   1602  OE2 GLU C  20      30.678  21.983   2.077  1.00  0.00           O  
ATOM   1603  H   GLU C  20      25.800  20.835   2.496  1.00  0.00           H  
ATOM   1604  HA  GLU C  20      26.437  20.678  -0.299  1.00  0.00           H  
ATOM   1605 1HB  GLU C  20      27.844  19.348   2.052  1.00  0.00           H  
ATOM   1606 2HB  GLU C  20      28.470  19.372   0.418  1.00  0.00           H  
ATOM   1607 1HG  GLU C  20      28.650  21.782   0.455  1.00  0.00           H  
ATOM   1608 2HG  GLU C  20      27.968  21.824   2.082  1.00  0.00           H  
ATOM   1609  N   GLU C  21      25.478  17.810   1.069  1.00  0.00           N  
ATOM   1610  CA  GLU C  21      24.971  16.480   0.741  1.00  0.00           C  
ATOM   1611  C   GLU C  21      23.753  16.591  -0.180  1.00  0.00           C  
ATOM   1612  O   GLU C  21      23.636  15.818  -1.133  1.00  0.00           O  
ATOM   1613  CB  GLU C  21      24.650  15.673   1.999  1.00  0.00           C  
ATOM   1614  CG  GLU C  21      24.269  14.210   1.730  1.00  0.00           C  
ATOM   1615  CD  GLU C  21      24.146  13.394   3.007  1.00  0.00           C  
ATOM   1616  OE1 GLU C  21      24.319  13.975   4.055  1.00  0.00           O  
ATOM   1617  OE2 GLU C  21      23.905  12.195   2.936  1.00  0.00           O  
ATOM   1618  H   GLU C  21      25.527  18.117   2.051  1.00  0.00           H  
ATOM   1619  HA  GLU C  21      25.745  15.944   0.198  1.00  0.00           H  
ATOM   1620 1HB  GLU C  21      25.508  15.695   2.671  1.00  0.00           H  
ATOM   1621 2HB  GLU C  21      23.816  16.144   2.523  1.00  0.00           H  
ATOM   1622 1HG  GLU C  21      23.323  14.197   1.197  1.00  0.00           H  
ATOM   1623 2HG  GLU C  21      25.023  13.763   1.083  1.00  0.00           H  
ATOM   1624  N   VAL C  22      22.885  17.585   0.082  1.00  0.00           N  
ATOM   1625  CA  VAL C  22      21.704  17.832  -0.744  1.00  0.00           C  
ATOM   1626  C   VAL C  22      22.119  18.240  -2.156  1.00  0.00           C  
ATOM   1627  O   VAL C  22      21.493  17.789  -3.120  1.00  0.00           O  
ATOM   1628  CB  VAL C  22      20.793  18.938  -0.134  1.00  0.00           C  
ATOM   1629  CG1 VAL C  22      19.689  19.341  -1.118  1.00  0.00           C  
ATOM   1630  CG2 VAL C  22      20.148  18.420   1.135  1.00  0.00           C  
ATOM   1631  H   VAL C  22      23.047  18.132   0.930  1.00  0.00           H  
ATOM   1632  HA  VAL C  22      21.124  16.918  -0.799  1.00  0.00           H  
ATOM   1633  HB  VAL C  22      21.389  19.817   0.079  1.00  0.00           H  
ATOM   1634 1HG1 VAL C  22      19.067  20.113  -0.659  1.00  0.00           H  
ATOM   1635 2HG1 VAL C  22      20.126  19.734  -2.020  1.00  0.00           H  
ATOM   1636 3HG1 VAL C  22      19.080  18.480  -1.363  1.00  0.00           H  
ATOM   1637 1HG2 VAL C  22      19.513  19.198   1.570  1.00  0.00           H  
ATOM   1638 2HG2 VAL C  22      19.554  17.562   0.890  1.00  0.00           H  
ATOM   1639 3HG2 VAL C  22      20.905  18.135   1.853  1.00  0.00           H  
ATOM   1640  N   GLU C  23      23.142  19.081  -2.307  1.00  0.00           N  
ATOM   1641  CA  GLU C  23      23.569  19.460  -3.647  1.00  0.00           C  
ATOM   1642  C   GLU C  23      24.137  18.253  -4.405  1.00  0.00           C  
ATOM   1643  O   GLU C  23      23.844  18.071  -5.596  1.00  0.00           O  
ATOM   1644  CB  GLU C  23      24.634  20.563  -3.583  1.00  0.00           C  
ATOM   1645  CG  GLU C  23      24.132  21.930  -3.097  1.00  0.00           C  
ATOM   1646  CD  GLU C  23      23.120  22.532  -4.004  1.00  0.00           C  
ATOM   1647  OE1 GLU C  23      23.322  22.510  -5.190  1.00  0.00           O  
ATOM   1648  OE2 GLU C  23      22.109  23.008  -3.521  1.00  0.00           O  
ATOM   1649  H   GLU C  23      23.579  19.493  -1.475  1.00  0.00           H  
ATOM   1650  HA  GLU C  23      22.708  19.833  -4.194  1.00  0.00           H  
ATOM   1651 1HB  GLU C  23      25.428  20.247  -2.903  1.00  0.00           H  
ATOM   1652 2HB  GLU C  23      25.081  20.695  -4.566  1.00  0.00           H  
ATOM   1653 1HG  GLU C  23      23.681  21.803  -2.118  1.00  0.00           H  
ATOM   1654 2HG  GLU C  23      24.979  22.605  -2.991  1.00  0.00           H  
ATOM   1655  N   ARG C  24      24.889  17.383  -3.709  1.00  0.00           N  
ATOM   1656  CA  ARG C  24      25.428  16.197  -4.365  1.00  0.00           C  
ATOM   1657  C   ARG C  24      24.289  15.274  -4.775  1.00  0.00           C  
ATOM   1658  O   ARG C  24      24.318  14.690  -5.868  1.00  0.00           O  
ATOM   1659  CB  ARG C  24      26.389  15.438  -3.464  1.00  0.00           C  
ATOM   1660  CG  ARG C  24      27.704  16.140  -3.188  1.00  0.00           C  
ATOM   1661  CD  ARG C  24      28.636  15.280  -2.423  1.00  0.00           C  
ATOM   1662  NE  ARG C  24      29.822  16.019  -1.995  1.00  0.00           N  
ATOM   1663  CZ  ARG C  24      29.942  16.669  -0.812  1.00  0.00           C  
ATOM   1664  NH1 ARG C  24      28.947  16.659   0.045  1.00  0.00           N  
ATOM   1665  NH2 ARG C  24      31.060  17.316  -0.519  1.00  0.00           N  
ATOM   1666  H   ARG C  24      25.134  17.596  -2.735  1.00  0.00           H  
ATOM   1667  HA  ARG C  24      25.963  16.508  -5.261  1.00  0.00           H  
ATOM   1668 1HB  ARG C  24      25.907  15.262  -2.502  1.00  0.00           H  
ATOM   1669 2HB  ARG C  24      26.611  14.466  -3.901  1.00  0.00           H  
ATOM   1670 1HG  ARG C  24      28.178  16.392  -4.135  1.00  0.00           H  
ATOM   1671 2HG  ARG C  24      27.530  17.050  -2.624  1.00  0.00           H  
ATOM   1672 1HD  ARG C  24      28.137  14.864  -1.552  1.00  0.00           H  
ATOM   1673 2HD  ARG C  24      28.966  14.465  -3.066  1.00  0.00           H  
ATOM   1674  HE  ARG C  24      30.609  16.048  -2.631  1.00  0.00           H  
ATOM   1675 1HH1 ARG C  24      28.095  16.177  -0.181  1.00  0.00           H  
ATOM   1676 2HH1 ARG C  24      29.029  17.146   0.932  1.00  0.00           H  
ATOM   1677 1HH2 ARG C  24      31.827  17.326  -1.176  1.00  0.00           H  
ATOM   1678 2HH2 ARG C  24      31.145  17.811   0.366  1.00  0.00           H  
ATOM   1679  N   LEU C  25      23.266  15.183  -3.913  1.00  0.00           N  
ATOM   1680  CA  LEU C  25      22.103  14.364  -4.168  1.00  0.00           C  
ATOM   1681  C   LEU C  25      21.396  14.860  -5.402  1.00  0.00           C  
ATOM   1682  O   LEU C  25      21.125  14.086  -6.311  1.00  0.00           O  
ATOM   1683  CB  LEU C  25      21.105  14.481  -3.018  1.00  0.00           C  
ATOM   1684  CG  LEU C  25      19.799  13.711  -3.138  1.00  0.00           C  
ATOM   1685  CD1 LEU C  25      20.069  12.194  -3.090  1.00  0.00           C  
ATOM   1686  CD2 LEU C  25      18.888  14.203  -2.075  1.00  0.00           C  
ATOM   1687  H   LEU C  25      23.337  15.659  -3.010  1.00  0.00           H  
ATOM   1688  HA  LEU C  25      22.426  13.337  -4.318  1.00  0.00           H  
ATOM   1689 1HB  LEU C  25      21.606  14.162  -2.104  1.00  0.00           H  
ATOM   1690 2HB  LEU C  25      20.843  15.511  -2.902  1.00  0.00           H  
ATOM   1691  HG  LEU C  25      19.339  13.926  -4.096  1.00  0.00           H  
ATOM   1692 1HD1 LEU C  25      19.151  11.643  -3.181  1.00  0.00           H  
ATOM   1693 2HD1 LEU C  25      20.730  11.894  -3.902  1.00  0.00           H  
ATOM   1694 3HD1 LEU C  25      20.535  11.955  -2.138  1.00  0.00           H  
ATOM   1695 1HD2 LEU C  25      17.945  13.717  -2.136  1.00  0.00           H  
ATOM   1696 2HD2 LEU C  25      19.320  14.013  -1.131  1.00  0.00           H  
ATOM   1697 3HD2 LEU C  25      18.753  15.277  -2.210  1.00  0.00           H  
ATOM   1698  N   LYS C  26      21.164  16.167  -5.508  1.00  0.00           N  
ATOM   1699  CA  LYS C  26      20.472  16.661  -6.681  1.00  0.00           C  
ATOM   1700  C   LYS C  26      21.201  16.265  -7.954  1.00  0.00           C  
ATOM   1701  O   LYS C  26      20.553  15.907  -8.941  1.00  0.00           O  
ATOM   1702  CB  LYS C  26      20.281  18.171  -6.617  1.00  0.00           C  
ATOM   1703  CG  LYS C  26      19.211  18.629  -5.621  1.00  0.00           C  
ATOM   1704  CD  LYS C  26      18.930  20.135  -5.729  1.00  0.00           C  
ATOM   1705  CE  LYS C  26      20.062  20.943  -5.115  1.00  0.00           C  
ATOM   1706  NZ  LYS C  26      19.772  22.398  -5.038  1.00  0.00           N  
ATOM   1707  H   LYS C  26      21.417  16.798  -4.740  1.00  0.00           H  
ATOM   1708  HA  LYS C  26      19.485  16.199  -6.708  1.00  0.00           H  
ATOM   1709 1HB  LYS C  26      21.234  18.617  -6.326  1.00  0.00           H  
ATOM   1710 2HB  LYS C  26      20.030  18.551  -7.606  1.00  0.00           H  
ATOM   1711 1HG  LYS C  26      18.288  18.083  -5.820  1.00  0.00           H  
ATOM   1712 2HG  LYS C  26      19.533  18.392  -4.610  1.00  0.00           H  
ATOM   1713 1HD  LYS C  26      18.817  20.416  -6.777  1.00  0.00           H  
ATOM   1714 2HD  LYS C  26      18.005  20.367  -5.205  1.00  0.00           H  
ATOM   1715 1HE  LYS C  26      20.240  20.577  -4.115  1.00  0.00           H  
ATOM   1716 2HE  LYS C  26      20.968  20.814  -5.701  1.00  0.00           H  
ATOM   1717 1HZ  LYS C  26      20.609  22.814  -4.582  1.00  0.00           H  
ATOM   1718 2HZ  LYS C  26      19.641  22.786  -5.959  1.00  0.00           H  
ATOM   1719 3HZ  LYS C  26      18.958  22.567  -4.475  1.00  0.00           H  
ATOM   1720  N   GLN C  27      22.538  16.301  -7.957  1.00  0.00           N  
ATOM   1721  CA  GLN C  27      23.228  15.902  -9.178  1.00  0.00           C  
ATOM   1722  C   GLN C  27      23.045  14.401  -9.462  1.00  0.00           C  
ATOM   1723  O   GLN C  27      22.805  14.009 -10.612  1.00  0.00           O  
ATOM   1724  CB  GLN C  27      24.722  16.221  -9.076  1.00  0.00           C  
ATOM   1725  CG  GLN C  27      25.050  17.705  -9.017  1.00  0.00           C  
ATOM   1726  CD  GLN C  27      24.611  18.453 -10.254  1.00  0.00           C  
ATOM   1727  OE1 GLN C  27      23.601  19.158 -10.227  1.00  0.00           O  
ATOM   1728  NE2 GLN C  27      25.365  18.314 -11.340  1.00  0.00           N  
ATOM   1729  H   GLN C  27      23.040  16.669  -7.138  1.00  0.00           H  
ATOM   1730  HA  GLN C  27      22.797  16.457 -10.011  1.00  0.00           H  
ATOM   1731 1HB  GLN C  27      25.119  15.764  -8.169  1.00  0.00           H  
ATOM   1732 2HB  GLN C  27      25.246  15.782  -9.922  1.00  0.00           H  
ATOM   1733 1HG  GLN C  27      24.543  18.141  -8.156  1.00  0.00           H  
ATOM   1734 2HG  GLN C  27      26.128  17.822  -8.912  1.00  0.00           H  
ATOM   1735 1HE2 GLN C  27      25.119  18.793 -12.185  1.00  0.00           H  
ATOM   1736 2HE2 GLN C  27      26.181  17.737 -11.317  1.00  0.00           H  
ATOM   1737  N   GLU C  28      23.085  13.561  -8.415  1.00  0.00           N  
ATOM   1738  CA  GLU C  28      22.884  12.116  -8.584  1.00  0.00           C  
ATOM   1739  C   GLU C  28      21.488  11.791  -9.092  1.00  0.00           C  
ATOM   1740  O   GLU C  28      21.310  10.930  -9.964  1.00  0.00           O  
ATOM   1741  CB  GLU C  28      23.088  11.356  -7.265  1.00  0.00           C  
ATOM   1742  CG  GLU C  28      22.900   9.811  -7.377  1.00  0.00           C  
ATOM   1743  CD  GLU C  28      23.143   9.070  -6.079  1.00  0.00           C  
ATOM   1744  OE1 GLU C  28      23.445   9.704  -5.091  1.00  0.00           O  
ATOM   1745  OE2 GLU C  28      23.024   7.871  -6.068  1.00  0.00           O  
ATOM   1746  H   GLU C  28      23.331  13.938  -7.487  1.00  0.00           H  
ATOM   1747  HA  GLU C  28      23.606  11.753  -9.315  1.00  0.00           H  
ATOM   1748 1HB  GLU C  28      24.090  11.553  -6.883  1.00  0.00           H  
ATOM   1749 2HB  GLU C  28      22.380  11.727  -6.521  1.00  0.00           H  
ATOM   1750 1HG  GLU C  28      21.881   9.599  -7.700  1.00  0.00           H  
ATOM   1751 2HG  GLU C  28      23.577   9.432  -8.140  1.00  0.00           H  
ATOM   1752  N   VAL C  29      20.503  12.472  -8.516  1.00  0.00           N  
ATOM   1753  CA  VAL C  29      19.111  12.242  -8.816  1.00  0.00           C  
ATOM   1754  C   VAL C  29      18.781  12.719 -10.218  1.00  0.00           C  
ATOM   1755  O   VAL C  29      18.076  12.015 -10.935  1.00  0.00           O  
ATOM   1756  CB  VAL C  29      18.200  12.930  -7.783  1.00  0.00           C  
ATOM   1757  CG1 VAL C  29      16.746  12.781  -8.184  1.00  0.00           C  
ATOM   1758  CG2 VAL C  29      18.429  12.330  -6.411  1.00  0.00           C  
ATOM   1759  H   VAL C  29      20.761  13.160  -7.807  1.00  0.00           H  
ATOM   1760  HA  VAL C  29      18.926  11.169  -8.763  1.00  0.00           H  
ATOM   1761  HB  VAL C  29      18.440  13.996  -7.751  1.00  0.00           H  
ATOM   1762 1HG1 VAL C  29      16.150  13.258  -7.445  1.00  0.00           H  
ATOM   1763 2HG1 VAL C  29      16.558  13.237  -9.154  1.00  0.00           H  
ATOM   1764 3HG1 VAL C  29      16.487  11.725  -8.226  1.00  0.00           H  
ATOM   1765 1HG2 VAL C  29      17.803  12.840  -5.693  1.00  0.00           H  
ATOM   1766 2HG2 VAL C  29      18.194  11.291  -6.418  1.00  0.00           H  
ATOM   1767 3HG2 VAL C  29      19.455  12.440  -6.125  1.00  0.00           H  
ATOM   1768  N   GLU C  30      19.266  13.902 -10.616  1.00  0.00           N  
ATOM   1769  CA  GLU C  30      18.976  14.413 -11.948  1.00  0.00           C  
ATOM   1770  C   GLU C  30      19.645  13.552 -13.010  1.00  0.00           C  
ATOM   1771  O   GLU C  30      19.058  13.314 -14.072  1.00  0.00           O  
ATOM   1772  CB  GLU C  30      19.411  15.875 -12.088  1.00  0.00           C  
ATOM   1773  CG  GLU C  30      19.089  16.529 -13.454  1.00  0.00           C  
ATOM   1774  CD  GLU C  30      17.607  16.590 -13.776  1.00  0.00           C  
ATOM   1775  OE1 GLU C  30      16.804  16.405 -12.892  1.00  0.00           O  
ATOM   1776  OE2 GLU C  30      17.283  16.834 -14.927  1.00  0.00           O  
ATOM   1777  H   GLU C  30      19.813  14.475  -9.969  1.00  0.00           H  
ATOM   1778  HA  GLU C  30      17.900  14.370 -12.097  1.00  0.00           H  
ATOM   1779 1HB  GLU C  30      18.949  16.471 -11.300  1.00  0.00           H  
ATOM   1780 2HB  GLU C  30      20.493  15.933 -11.940  1.00  0.00           H  
ATOM   1781 1HG  GLU C  30      19.483  17.545 -13.450  1.00  0.00           H  
ATOM   1782 2HG  GLU C  30      19.604  15.980 -14.243  1.00  0.00           H  
ATOM   1783  N   LYS C  31      20.869  13.072 -12.757  1.00  0.00           N  
ATOM   1784  CA  LYS C  31      21.489  12.213 -13.746  1.00  0.00           C  
ATOM   1785  C   LYS C  31      20.635  10.959 -13.899  1.00  0.00           C  
ATOM   1786  O   LYS C  31      20.347  10.532 -15.025  1.00  0.00           O  
ATOM   1787  CB  LYS C  31      22.919  11.849 -13.345  1.00  0.00           C  
ATOM   1788  CG  LYS C  31      23.669  10.972 -14.372  1.00  0.00           C  
ATOM   1789  CD  LYS C  31      25.131  10.718 -13.946  1.00  0.00           C  
ATOM   1790  CE  LYS C  31      25.847   9.710 -14.871  1.00  0.00           C  
ATOM   1791  NZ  LYS C  31      26.045  10.238 -16.264  1.00  0.00           N  
ATOM   1792  H   LYS C  31      21.381  13.321 -11.903  1.00  0.00           H  
ATOM   1793  HA  LYS C  31      21.509  12.732 -14.703  1.00  0.00           H  
ATOM   1794 1HB  LYS C  31      23.490  12.763 -13.180  1.00  0.00           H  
ATOM   1795 2HB  LYS C  31      22.895  11.312 -12.391  1.00  0.00           H  
ATOM   1796 1HG  LYS C  31      23.155  10.013 -14.467  1.00  0.00           H  
ATOM   1797 2HG  LYS C  31      23.649  11.471 -15.337  1.00  0.00           H  
ATOM   1798 1HD  LYS C  31      25.683  11.661 -13.955  1.00  0.00           H  
ATOM   1799 2HD  LYS C  31      25.143  10.326 -12.928  1.00  0.00           H  
ATOM   1800 1HE  LYS C  31      26.821   9.474 -14.446  1.00  0.00           H  
ATOM   1801 2HE  LYS C  31      25.255   8.797 -14.924  1.00  0.00           H  
ATOM   1802 1HZ  LYS C  31      26.519   9.539 -16.822  1.00  0.00           H  
ATOM   1803 2HZ  LYS C  31      25.152  10.449 -16.683  1.00  0.00           H  
ATOM   1804 3HZ  LYS C  31      26.607  11.077 -16.232  1.00  0.00           H  
ATOM   1805  N   ALA C  32      20.206  10.388 -12.760  1.00  0.00           N  
ATOM   1806  CA  ALA C  32      19.362   9.210 -12.747  1.00  0.00           C  
ATOM   1807  C   ALA C  32      18.006   9.467 -13.383  1.00  0.00           C  
ATOM   1808  O   ALA C  32      17.445   8.569 -13.989  1.00  0.00           O  
ATOM   1809  CB  ALA C  32      19.174   8.739 -11.337  1.00  0.00           C  
ATOM   1810  H   ALA C  32      20.508  10.765 -11.855  1.00  0.00           H  
ATOM   1811  HA  ALA C  32      19.865   8.433 -13.317  1.00  0.00           H  
ATOM   1812 1HB  ALA C  32      18.579   7.839 -11.334  1.00  0.00           H  
ATOM   1813 2HB  ALA C  32      20.152   8.540 -10.907  1.00  0.00           H  
ATOM   1814 3HB  ALA C  32      18.672   9.510 -10.757  1.00  0.00           H  
ATOM   1815  N   SER C  33      17.463  10.674 -13.225  1.00  0.00           N  
ATOM   1816  CA  SER C  33      16.174  11.024 -13.807  1.00  0.00           C  
ATOM   1817  C   SER C  33      16.240  10.978 -15.331  1.00  0.00           C  
ATOM   1818  O   SER C  33      15.339  10.439 -15.982  1.00  0.00           O  
ATOM   1819  CB  SER C  33      15.765  12.413 -13.350  1.00  0.00           C  
ATOM   1820  OG  SER C  33      14.523  12.791 -13.875  1.00  0.00           O  
ATOM   1821  H   SER C  33      17.937  11.354 -12.632  1.00  0.00           H  
ATOM   1822  HA  SER C  33      15.433  10.300 -13.470  1.00  0.00           H  
ATOM   1823 1HB  SER C  33      15.733  12.443 -12.261  1.00  0.00           H  
ATOM   1824 2HB  SER C  33      16.519  13.128 -13.667  1.00  0.00           H  
ATOM   1825  HG  SER C  33      14.374  13.691 -13.563  1.00  0.00           H  
ATOM   1826  N   LYS C  34      17.321  11.537 -15.899  1.00  0.00           N  
ATOM   1827  CA  LYS C  34      17.518  11.524 -17.347  1.00  0.00           C  
ATOM   1828  C   LYS C  34      17.843  10.123 -17.884  1.00  0.00           C  
ATOM   1829  O   LYS C  34      17.438   9.765 -18.994  1.00  0.00           O  
ATOM   1830  CB  LYS C  34      18.637  12.491 -17.750  1.00  0.00           C  
ATOM   1831  CG  LYS C  34      18.328  13.999 -17.571  1.00  0.00           C  
ATOM   1832  CD  LYS C  34      17.235  14.485 -18.557  1.00  0.00           C  
ATOM   1833  CE  LYS C  34      17.095  16.024 -18.592  1.00  0.00           C  
ATOM   1834  NZ  LYS C  34      16.544  16.589 -17.319  1.00  0.00           N  
ATOM   1835  H   LYS C  34      17.992  12.019 -15.288  1.00  0.00           H  
ATOM   1836  HA  LYS C  34      16.589  11.834 -17.816  1.00  0.00           H  
ATOM   1837 1HB  LYS C  34      19.522  12.270 -17.142  1.00  0.00           H  
ATOM   1838 2HB  LYS C  34      18.908  12.318 -18.789  1.00  0.00           H  
ATOM   1839 1HG  LYS C  34      17.993  14.172 -16.542  1.00  0.00           H  
ATOM   1840 2HG  LYS C  34      19.240  14.572 -17.735  1.00  0.00           H  
ATOM   1841 1HD  LYS C  34      17.467  14.129 -19.562  1.00  0.00           H  
ATOM   1842 2HD  LYS C  34      16.272  14.076 -18.260  1.00  0.00           H  
ATOM   1843 1HE  LYS C  34      18.072  16.465 -18.778  1.00  0.00           H  
ATOM   1844 2HE  LYS C  34      16.427  16.291 -19.410  1.00  0.00           H  
ATOM   1845 1HZ  LYS C  34      16.469  17.590 -17.386  1.00  0.00           H  
ATOM   1846 2HZ  LYS C  34      15.636  16.205 -17.126  1.00  0.00           H  
ATOM   1847 3HZ  LYS C  34      17.165  16.369 -16.527  1.00  0.00           H  
ATOM   1848  N   ALA C  35      18.592   9.345 -17.108  1.00  0.00           N  
ATOM   1849  CA  ALA C  35      18.971   7.992 -17.483  1.00  0.00           C  
ATOM   1850  C   ALA C  35      17.754   7.083 -17.490  1.00  0.00           C  
ATOM   1851  O   ALA C  35      16.833   7.259 -16.700  1.00  0.00           O  
ATOM   1852  CB  ALA C  35      20.002   7.450 -16.513  1.00  0.00           C  
ATOM   1853  H   ALA C  35      18.942   9.725 -16.224  1.00  0.00           H  
ATOM   1854  HA  ALA C  35      19.391   8.018 -18.488  1.00  0.00           H  
ATOM   1855 1HB  ALA C  35      20.282   6.441 -16.812  1.00  0.00           H  
ATOM   1856 2HB  ALA C  35      20.878   8.097 -16.510  1.00  0.00           H  
ATOM   1857 3HB  ALA C  35      19.563   7.424 -15.518  1.00  0.00           H  
ATOM   1858  N   GLY C  36      17.707   6.084 -18.356  1.00  0.00           N  
ATOM   1859  CA  GLY C  36      16.569   5.199 -18.187  1.00  0.00           C  
ATOM   1860  C   GLY C  36      16.798   4.411 -16.901  1.00  0.00           C  
ATOM   1861  O   GLY C  36      17.921   3.969 -16.643  1.00  0.00           O  
ATOM   1862  H   GLY C  36      18.423   5.929 -19.050  1.00  0.00           H  
ATOM   1863 1HA  GLY C  36      15.649   5.779 -18.120  1.00  0.00           H  
ATOM   1864 2HA  GLY C  36      16.483   4.526 -19.038  1.00  0.00           H  
ATOM   1865  N   LEU C  37      15.736   4.188 -16.131  1.00  0.00           N  
ATOM   1866  CA  LEU C  37      15.835   3.420 -14.896  1.00  0.00           C  
ATOM   1867  C   LEU C  37      14.898   2.235 -14.894  1.00  0.00           C  
ATOM   1868  O   LEU C  37      13.774   2.327 -15.386  1.00  0.00           O  
ATOM   1869  CB  LEU C  37      15.477   4.296 -13.679  1.00  0.00           C  
ATOM   1870  CG  LEU C  37      16.340   5.571 -13.406  1.00  0.00           C  
ATOM   1871  CD1 LEU C  37      15.720   6.338 -12.216  1.00  0.00           C  
ATOM   1872  CD2 LEU C  37      17.790   5.201 -13.107  1.00  0.00           C  
ATOM   1873  H   LEU C  37      14.847   4.579 -16.401  1.00  0.00           H  
ATOM   1874  HA  LEU C  37      16.850   3.042 -14.797  1.00  0.00           H  
ATOM   1875 1HB  LEU C  37      14.453   4.642 -13.814  1.00  0.00           H  
ATOM   1876 2HB  LEU C  37      15.480   3.683 -12.797  1.00  0.00           H  
ATOM   1877  HG  LEU C  37      16.314   6.226 -14.287  1.00  0.00           H  
ATOM   1878 1HD1 LEU C  37      16.291   7.241 -12.027  1.00  0.00           H  
ATOM   1879 2HD1 LEU C  37      14.689   6.608 -12.455  1.00  0.00           H  
ATOM   1880 3HD1 LEU C  37      15.725   5.708 -11.324  1.00  0.00           H  
ATOM   1881 1HD2 LEU C  37      18.356   6.108 -12.924  1.00  0.00           H  
ATOM   1882 2HD2 LEU C  37      17.833   4.559 -12.227  1.00  0.00           H  
ATOM   1883 3HD2 LEU C  37      18.223   4.683 -13.962  1.00  0.00           H  
ATOM   1884  N   ASP C  38      15.329   1.136 -14.286  1.00  0.00           N  
ATOM   1885  CA  ASP C  38      14.435   0.006 -14.092  1.00  0.00           C  
ATOM   1886  C   ASP C  38      13.685   0.305 -12.805  1.00  0.00           C  
ATOM   1887  O   ASP C  38      14.001   1.294 -12.136  1.00  0.00           O  
ATOM   1888  CB  ASP C  38      15.226  -1.315 -14.009  1.00  0.00           C  
ATOM   1889  CG  ASP C  38      14.384  -2.587 -14.281  1.00  0.00           C  
ATOM   1890  OD1 ASP C  38      13.187  -2.545 -14.056  1.00  0.00           O  
ATOM   1891  OD2 ASP C  38      14.944  -3.574 -14.677  1.00  0.00           O  
ATOM   1892  H   ASP C  38      16.280   1.094 -13.949  1.00  0.00           H  
ATOM   1893  HA  ASP C  38      13.726  -0.050 -14.920  1.00  0.00           H  
ATOM   1894 1HB  ASP C  38      16.047  -1.288 -14.726  1.00  0.00           H  
ATOM   1895 2HB  ASP C  38      15.670  -1.410 -13.019  1.00  0.00           H  
ATOM   1896  N   HIS C  39      12.780  -0.570 -12.390  1.00  0.00           N  
ATOM   1897  CA  HIS C  39      12.008  -0.322 -11.170  1.00  0.00           C  
ATOM   1898  C   HIS C  39      12.978  -0.248  -9.984  1.00  0.00           C  
ATOM   1899  O   HIS C  39      12.810   0.559  -9.063  1.00  0.00           O  
ATOM   1900  CB  HIS C  39      10.938  -1.396 -10.959  1.00  0.00           C  
ATOM   1901  CG  HIS C  39       9.929  -1.012  -9.926  1.00  0.00           C  
ATOM   1902  ND1 HIS C  39      10.052  -1.329  -8.598  1.00  0.00           N  
ATOM   1903  CD2 HIS C  39       8.774  -0.315 -10.044  1.00  0.00           C  
ATOM   1904  CE1 HIS C  39       9.014  -0.838  -7.938  1.00  0.00           C  
ATOM   1905  NE2 HIS C  39       8.227  -0.221  -8.795  1.00  0.00           N  
ATOM   1906  H   HIS C  39      12.602  -1.387 -12.975  1.00  0.00           H  
ATOM   1907  HA  HIS C  39      11.501   0.642 -11.246  1.00  0.00           H  
ATOM   1908 1HB  HIS C  39      10.419  -1.586 -11.899  1.00  0.00           H  
ATOM   1909 2HB  HIS C  39      11.411  -2.329 -10.651  1.00  0.00           H  
ATOM   1910  HD2 HIS C  39       8.361   0.099 -10.963  1.00  0.00           H  
ATOM   1911  HE1 HIS C  39       8.836  -0.917  -6.874  1.00  0.00           H  
ATOM   1912  HE2 HIS C  39       7.359   0.249  -8.566  1.00  0.00           H  
ATOM   1913  N   GLU C  40      14.025  -1.074 -10.043  1.00  0.00           N  
ATOM   1914  CA  GLU C  40      15.063  -1.109  -9.024  1.00  0.00           C  
ATOM   1915  C   GLU C  40      15.803   0.233  -8.980  1.00  0.00           C  
ATOM   1916  O   GLU C  40      16.292   0.650  -7.922  1.00  0.00           O  
ATOM   1917  CB  GLU C  40      16.041  -2.249  -9.302  1.00  0.00           C  
ATOM   1918  CG  GLU C  40      15.452  -3.643  -9.098  1.00  0.00           C  
ATOM   1919  CD  GLU C  40      16.429  -4.749  -9.406  1.00  0.00           C  
ATOM   1920  OE1 GLU C  40      17.492  -4.453  -9.897  1.00  0.00           O  
ATOM   1921  OE2 GLU C  40      16.109  -5.886  -9.154  1.00  0.00           O  
ATOM   1922  H   GLU C  40      14.079  -1.716 -10.825  1.00  0.00           H  
ATOM   1923  HA  GLU C  40      14.591  -1.276  -8.054  1.00  0.00           H  
ATOM   1924 1HB  GLU C  40      16.385  -2.182 -10.336  1.00  0.00           H  
ATOM   1925 2HB  GLU C  40      16.916  -2.148  -8.659  1.00  0.00           H  
ATOM   1926 1HG  GLU C  40      15.129  -3.738  -8.061  1.00  0.00           H  
ATOM   1927 2HG  GLU C  40      14.573  -3.753  -9.733  1.00  0.00           H  
ATOM   1928  N   GLY C  41      15.912   0.889 -10.145  1.00  0.00           N  
ATOM   1929  CA  GLY C  41      16.559   2.180 -10.267  1.00  0.00           C  
ATOM   1930  C   GLY C  41      15.784   3.188  -9.436  1.00  0.00           C  
ATOM   1931  O   GLY C  41      16.360   3.890  -8.600  1.00  0.00           O  
ATOM   1932  H   GLY C  41      15.494   0.493 -10.980  1.00  0.00           H  
ATOM   1933 1HA  GLY C  41      17.590   2.118  -9.930  1.00  0.00           H  
ATOM   1934 2HA  GLY C  41      16.568   2.479 -11.309  1.00  0.00           H  
ATOM   1935  N   ASP C  42      14.460   3.221  -9.611  1.00  0.00           N  
ATOM   1936  CA  ASP C  42      13.669   4.167  -8.830  1.00  0.00           C  
ATOM   1937  C   ASP C  42      13.788   3.874  -7.333  1.00  0.00           C  
ATOM   1938  O   ASP C  42      13.826   4.814  -6.528  1.00  0.00           O  
ATOM   1939  CB  ASP C  42      12.190   4.150  -9.205  1.00  0.00           C  
ATOM   1940  CG  ASP C  42      11.838   4.781 -10.561  1.00  0.00           C  
ATOM   1941  OD1 ASP C  42      12.657   5.439 -11.162  1.00  0.00           O  
ATOM   1942  OD2 ASP C  42      10.700   4.621 -10.947  1.00  0.00           O  
ATOM   1943  H   ASP C  42      14.051   2.621 -10.338  1.00  0.00           H  
ATOM   1944  HA  ASP C  42      14.052   5.169  -9.016  1.00  0.00           H  
ATOM   1945 1HB  ASP C  42      11.839   3.111  -9.202  1.00  0.00           H  
ATOM   1946 2HB  ASP C  42      11.639   4.676  -8.443  1.00  0.00           H  
ATOM   1947  N   SER C  43      13.875   2.585  -6.944  1.00  0.00           N  
ATOM   1948  CA  SER C  43      14.011   2.279  -5.520  1.00  0.00           C  
ATOM   1949  C   SER C  43      15.330   2.774  -4.947  1.00  0.00           C  
ATOM   1950  O   SER C  43      15.340   3.311  -3.838  1.00  0.00           O  
ATOM   1951  CB  SER C  43      13.910   0.783  -5.224  1.00  0.00           C  
ATOM   1952  OG  SER C  43      12.623   0.269  -5.462  1.00  0.00           O  
ATOM   1953  H   SER C  43      13.774   1.833  -7.637  1.00  0.00           H  
ATOM   1954  HA  SER C  43      13.211   2.787  -4.987  1.00  0.00           H  
ATOM   1955 1HB  SER C  43      14.634   0.243  -5.831  1.00  0.00           H  
ATOM   1956 2HB  SER C  43      14.174   0.612  -4.178  1.00  0.00           H  
ATOM   1957  HG  SER C  43      12.648  -0.675  -5.141  1.00  0.00           H  
ATOM   1958  N   ARG C  44      16.449   2.641  -5.674  1.00  0.00           N  
ATOM   1959  CA  ARG C  44      17.696   3.112  -5.068  1.00  0.00           C  
ATOM   1960  C   ARG C  44      17.765   4.634  -5.014  1.00  0.00           C  
ATOM   1961  O   ARG C  44      18.346   5.190  -4.070  1.00  0.00           O  
ATOM   1962  CB  ARG C  44      18.935   2.565  -5.775  1.00  0.00           C  
ATOM   1963  CG  ARG C  44      19.221   3.088  -7.177  1.00  0.00           C  
ATOM   1964  CD  ARG C  44      20.382   2.406  -7.785  1.00  0.00           C  
ATOM   1965  NE  ARG C  44      21.624   2.766  -7.102  1.00  0.00           N  
ATOM   1966  CZ  ARG C  44      22.814   2.134  -7.237  1.00  0.00           C  
ATOM   1967  NH1 ARG C  44      22.940   1.087  -8.032  1.00  0.00           N  
ATOM   1968  NH2 ARG C  44      23.861   2.577  -6.561  1.00  0.00           N  
ATOM   1969  H   ARG C  44      16.422   2.142  -6.575  1.00  0.00           H  
ATOM   1970  HA  ARG C  44      17.729   2.746  -4.049  1.00  0.00           H  
ATOM   1971 1HB  ARG C  44      19.809   2.767  -5.166  1.00  0.00           H  
ATOM   1972 2HB  ARG C  44      18.838   1.484  -5.856  1.00  0.00           H  
ATOM   1973 1HG  ARG C  44      18.374   2.888  -7.798  1.00  0.00           H  
ATOM   1974 2HG  ARG C  44      19.425   4.159  -7.158  1.00  0.00           H  
ATOM   1975 1HD  ARG C  44      20.242   1.327  -7.715  1.00  0.00           H  
ATOM   1976 2HD  ARG C  44      20.463   2.702  -8.831  1.00  0.00           H  
ATOM   1977  HE  ARG C  44      21.595   3.570  -6.482  1.00  0.00           H  
ATOM   1978 1HH1 ARG C  44      22.148   0.743  -8.552  1.00  0.00           H  
ATOM   1979 2HH1 ARG C  44      23.834   0.624  -8.122  1.00  0.00           H  
ATOM   1980 1HH2 ARG C  44      23.766   3.382  -5.953  1.00  0.00           H  
ATOM   1981 2HH2 ARG C  44      24.754   2.117  -6.649  1.00  0.00           H  
ATOM   1982  N   ILE C  45      17.151   5.317  -5.983  1.00  0.00           N  
ATOM   1983  CA  ILE C  45      17.164   6.770  -5.966  1.00  0.00           C  
ATOM   1984  C   ILE C  45      16.297   7.258  -4.819  1.00  0.00           C  
ATOM   1985  O   ILE C  45      16.706   8.144  -4.064  1.00  0.00           O  
ATOM   1986  CB  ILE C  45      16.730   7.367  -7.325  1.00  0.00           C  
ATOM   1987  CG1 ILE C  45      17.750   6.960  -8.456  1.00  0.00           C  
ATOM   1988  CG2 ILE C  45      16.582   8.880  -7.243  1.00  0.00           C  
ATOM   1989  CD1 ILE C  45      19.224   7.418  -8.266  1.00  0.00           C  
ATOM   1990  H   ILE C  45      16.718   4.803  -6.763  1.00  0.00           H  
ATOM   1991  HA  ILE C  45      18.175   7.107  -5.749  1.00  0.00           H  
ATOM   1992  HB  ILE C  45      15.766   6.926  -7.604  1.00  0.00           H  
ATOM   1993 1HG1 ILE C  45      17.761   5.884  -8.524  1.00  0.00           H  
ATOM   1994 2HG1 ILE C  45      17.375   7.357  -9.395  1.00  0.00           H  
ATOM   1995 1HG2 ILE C  45      16.259   9.265  -8.210  1.00  0.00           H  
ATOM   1996 2HG2 ILE C  45      15.845   9.144  -6.490  1.00  0.00           H  
ATOM   1997 3HG2 ILE C  45      17.527   9.306  -6.980  1.00  0.00           H  
ATOM   1998 1HD1 ILE C  45      19.816   7.056  -9.104  1.00  0.00           H  
ATOM   1999 2HD1 ILE C  45      19.289   8.508  -8.227  1.00  0.00           H  
ATOM   2000 3HD1 ILE C  45      19.646   7.003  -7.356  1.00  0.00           H  
ATOM   2001  N   PHE C  46      15.109   6.676  -4.657  1.00  0.00           N  
ATOM   2002  CA  PHE C  46      14.256   7.093  -3.567  1.00  0.00           C  
ATOM   2003  C   PHE C  46      14.913   6.835  -2.218  1.00  0.00           C  
ATOM   2004  O   PHE C  46      14.867   7.701  -1.341  1.00  0.00           O  
ATOM   2005  CB  PHE C  46      12.884   6.444  -3.602  1.00  0.00           C  
ATOM   2006  CG  PHE C  46      12.079   6.920  -2.456  1.00  0.00           C  
ATOM   2007  CD1 PHE C  46      11.549   8.205  -2.461  1.00  0.00           C  
ATOM   2008  CD2 PHE C  46      11.873   6.120  -1.356  1.00  0.00           C  
ATOM   2009  CE1 PHE C  46      10.850   8.671  -1.399  1.00  0.00           C  
ATOM   2010  CE2 PHE C  46      11.177   6.589  -0.300  1.00  0.00           C  
ATOM   2011  CZ  PHE C  46      10.666   7.872  -0.317  1.00  0.00           C  
ATOM   2012  H   PHE C  46      14.783   5.951  -5.304  1.00  0.00           H  
ATOM   2013  HA  PHE C  46      14.106   8.166  -3.653  1.00  0.00           H  
ATOM   2014 1HB  PHE C  46      12.366   6.675  -4.525  1.00  0.00           H  
ATOM   2015 2HB  PHE C  46      12.988   5.359  -3.541  1.00  0.00           H  
ATOM   2016  HD1 PHE C  46      11.705   8.846  -3.312  1.00  0.00           H  
ATOM   2017  HD2 PHE C  46      12.281   5.105  -1.340  1.00  0.00           H  
ATOM   2018  HE1 PHE C  46      10.443   9.686  -1.415  1.00  0.00           H  
ATOM   2019  HE2 PHE C  46      11.021   5.951   0.554  1.00  0.00           H  
ATOM   2020  HZ  PHE C  46      10.109   8.250   0.535  1.00  0.00           H  
ATOM   2021  N   LYS C  47      15.494   5.641  -2.014  1.00  0.00           N  
ATOM   2022  CA  LYS C  47      16.122   5.350  -0.734  1.00  0.00           C  
ATOM   2023  C   LYS C  47      17.237   6.347  -0.410  1.00  0.00           C  
ATOM   2024  O   LYS C  47      17.344   6.787   0.738  1.00  0.00           O  
ATOM   2025  CB  LYS C  47      16.717   3.941  -0.712  1.00  0.00           C  
ATOM   2026  CG  LYS C  47      15.715   2.766  -0.646  1.00  0.00           C  
ATOM   2027  CD  LYS C  47      16.436   1.427  -0.383  1.00  0.00           C  
ATOM   2028  CE  LYS C  47      17.262   0.969  -1.602  1.00  0.00           C  
ATOM   2029  NZ  LYS C  47      17.922  -0.361  -1.389  1.00  0.00           N  
ATOM   2030  H   LYS C  47      15.487   4.925  -2.748  1.00  0.00           H  
ATOM   2031  HA  LYS C  47      15.363   5.427   0.042  1.00  0.00           H  
ATOM   2032 1HB  LYS C  47      17.309   3.826  -1.619  1.00  0.00           H  
ATOM   2033 2HB  LYS C  47      17.400   3.854   0.134  1.00  0.00           H  
ATOM   2034 1HG  LYS C  47      15.031   2.943   0.152  1.00  0.00           H  
ATOM   2035 2HG  LYS C  47      15.145   2.693  -1.558  1.00  0.00           H  
ATOM   2036 1HD  LYS C  47      17.096   1.533   0.476  1.00  0.00           H  
ATOM   2037 2HD  LYS C  47      15.690   0.662  -0.150  1.00  0.00           H  
ATOM   2038 1HE  LYS C  47      16.606   0.906  -2.472  1.00  0.00           H  
ATOM   2039 2HE  LYS C  47      18.040   1.696  -1.799  1.00  0.00           H  
ATOM   2040 1HZ  LYS C  47      18.451  -0.599  -2.217  1.00  0.00           H  
ATOM   2041 2HZ  LYS C  47      18.547  -0.305  -0.596  1.00  0.00           H  
ATOM   2042 3HZ  LYS C  47      17.225  -1.095  -1.219  1.00  0.00           H  
ATOM   2043  N   LYS C  48      18.042   6.739  -1.412  1.00  0.00           N  
ATOM   2044  CA  LYS C  48      19.122   7.687  -1.162  1.00  0.00           C  
ATOM   2045  C   LYS C  48      18.572   9.058  -0.769  1.00  0.00           C  
ATOM   2046  O   LYS C  48      19.096   9.703   0.148  1.00  0.00           O  
ATOM   2047  CB  LYS C  48      20.012   7.800  -2.403  1.00  0.00           C  
ATOM   2048  CG  LYS C  48      21.241   8.714  -2.274  1.00  0.00           C  
ATOM   2049  CD  LYS C  48      22.271   8.157  -1.302  1.00  0.00           C  
ATOM   2050  CE  LYS C  48      23.560   8.981  -1.291  1.00  0.00           C  
ATOM   2051  NZ  LYS C  48      24.386   8.793  -2.540  1.00  0.00           N  
ATOM   2052  H   LYS C  48      17.955   6.312  -2.343  1.00  0.00           H  
ATOM   2053  HA  LYS C  48      19.711   7.310  -0.329  1.00  0.00           H  
ATOM   2054 1HB  LYS C  48      20.362   6.807  -2.685  1.00  0.00           H  
ATOM   2055 2HB  LYS C  48      19.412   8.172  -3.240  1.00  0.00           H  
ATOM   2056 1HG  LYS C  48      21.694   8.839  -3.257  1.00  0.00           H  
ATOM   2057 2HG  LYS C  48      20.929   9.682  -1.915  1.00  0.00           H  
ATOM   2058 1HD  LYS C  48      21.864   8.167  -0.292  1.00  0.00           H  
ATOM   2059 2HD  LYS C  48      22.508   7.127  -1.571  1.00  0.00           H  
ATOM   2060 1HE  LYS C  48      23.306  10.036  -1.192  1.00  0.00           H  
ATOM   2061 2HE  LYS C  48      24.154   8.680  -0.429  1.00  0.00           H  
ATOM   2062 1HZ  LYS C  48      25.222   9.348  -2.471  1.00  0.00           H  
ATOM   2063 2HZ  LYS C  48      24.640   7.823  -2.633  1.00  0.00           H  
ATOM   2064 3HZ  LYS C  48      23.882   9.081  -3.401  1.00  0.00           H  
ATOM   2065  N   ILE C  49      17.484   9.483  -1.415  1.00  0.00           N  
ATOM   2066  CA  ILE C  49      16.891  10.770  -1.082  1.00  0.00           C  
ATOM   2067  C   ILE C  49      16.331  10.667   0.335  1.00  0.00           C  
ATOM   2068  O   ILE C  49      16.509  11.571   1.150  1.00  0.00           O  
ATOM   2069  CB  ILE C  49      15.769  11.149  -2.055  1.00  0.00           C  
ATOM   2070  CG1 ILE C  49      16.351  11.379  -3.440  1.00  0.00           C  
ATOM   2071  CG2 ILE C  49      15.113  12.449  -1.556  1.00  0.00           C  
ATOM   2072  CD1 ILE C  49      15.347  11.436  -4.495  1.00  0.00           C  
ATOM   2073  H   ILE C  49      17.117   8.923  -2.195  1.00  0.00           H  
ATOM   2074  HA  ILE C  49      17.661  11.533  -1.098  1.00  0.00           H  
ATOM   2075  HB  ILE C  49      15.033  10.341  -2.115  1.00  0.00           H  
ATOM   2076 1HG1 ILE C  49      16.886  12.303  -3.458  1.00  0.00           H  
ATOM   2077 2HG1 ILE C  49      17.039  10.573  -3.673  1.00  0.00           H  
ATOM   2078 1HG2 ILE C  49      14.321  12.746  -2.226  1.00  0.00           H  
ATOM   2079 2HG2 ILE C  49      14.700  12.292  -0.574  1.00  0.00           H  
ATOM   2080 3HG2 ILE C  49      15.842  13.246  -1.499  1.00  0.00           H  
ATOM   2081 1HD1 ILE C  49      15.834  11.584  -5.444  1.00  0.00           H  
ATOM   2082 2HD1 ILE C  49      14.812  10.494  -4.512  1.00  0.00           H  
ATOM   2083 3HD1 ILE C  49      14.651  12.249  -4.330  1.00  0.00           H  
ATOM   2084  N   HIS C  50      15.648   9.562   0.653  1.00  0.00           N  
ATOM   2085  CA  HIS C  50      15.083   9.390   1.984  1.00  0.00           C  
ATOM   2086  C   HIS C  50      16.152   9.566   3.045  1.00  0.00           C  
ATOM   2087  O   HIS C  50      15.929  10.277   4.037  1.00  0.00           O  
ATOM   2088  CB  HIS C  50      14.425   8.016   2.165  1.00  0.00           C  
ATOM   2089  CG  HIS C  50      13.887   7.820   3.561  1.00  0.00           C  
ATOM   2090  ND1 HIS C  50      12.729   8.444   4.031  1.00  0.00           N  
ATOM   2091  CD2 HIS C  50      14.364   7.092   4.596  1.00  0.00           C  
ATOM   2092  CE1 HIS C  50      12.541   8.099   5.297  1.00  0.00           C  
ATOM   2093  NE2 HIS C  50      13.513   7.287   5.652  1.00  0.00           N  
ATOM   2094  H   HIS C  50      15.491   8.837  -0.050  1.00  0.00           H  
ATOM   2095  HA  HIS C  50      14.334  10.153   2.161  1.00  0.00           H  
ATOM   2096 1HB  HIS C  50      13.626   7.880   1.436  1.00  0.00           H  
ATOM   2097 2HB  HIS C  50      15.161   7.242   1.981  1.00  0.00           H  
ATOM   2098  HD2 HIS C  50      15.266   6.473   4.600  1.00  0.00           H  
ATOM   2099  HE1 HIS C  50      11.725   8.429   5.939  1.00  0.00           H  
ATOM   2100  HE2 HIS C  50      13.632   6.867   6.566  1.00  0.00           H  
ATOM   2101  N   ASP C  51      17.329   8.953   2.864  1.00  0.00           N  
ATOM   2102  CA  ASP C  51      18.364   9.130   3.870  1.00  0.00           C  
ATOM   2103  C   ASP C  51      18.737  10.601   4.029  1.00  0.00           C  
ATOM   2104  O   ASP C  51      18.876  11.085   5.153  1.00  0.00           O  
ATOM   2105  CB  ASP C  51      19.638   8.365   3.503  1.00  0.00           C  
ATOM   2106  CG  ASP C  51      19.547   6.859   3.653  1.00  0.00           C  
ATOM   2107  OD1 ASP C  51      18.629   6.382   4.263  1.00  0.00           O  
ATOM   2108  OD2 ASP C  51      20.430   6.194   3.165  1.00  0.00           O  
ATOM   2109  H   ASP C  51      17.467   8.328   2.061  1.00  0.00           H  
ATOM   2110  HA  ASP C  51      17.984   8.759   4.823  1.00  0.00           H  
ATOM   2111 1HB  ASP C  51      19.885   8.585   2.458  1.00  0.00           H  
ATOM   2112 2HB  ASP C  51      20.464   8.730   4.109  1.00  0.00           H  
ATOM   2113  N   VAL C  52      18.815  11.342   2.918  1.00  0.00           N  
ATOM   2114  CA  VAL C  52      19.184  12.755   2.999  1.00  0.00           C  
ATOM   2115  C   VAL C  52      18.088  13.577   3.702  1.00  0.00           C  
ATOM   2116  O   VAL C  52      18.402  14.449   4.518  1.00  0.00           O  
ATOM   2117  CB  VAL C  52      19.511  13.322   1.606  1.00  0.00           C  
ATOM   2118  CG1 VAL C  52      19.763  14.840   1.683  1.00  0.00           C  
ATOM   2119  CG2 VAL C  52      20.747  12.599   1.057  1.00  0.00           C  
ATOM   2120  H   VAL C  52      18.710  10.874   2.008  1.00  0.00           H  
ATOM   2121  HA  VAL C  52      20.094  12.830   3.593  1.00  0.00           H  
ATOM   2122  HB  VAL C  52      18.659  13.155   0.943  1.00  0.00           H  
ATOM   2123 1HG1 VAL C  52      19.993  15.220   0.696  1.00  0.00           H  
ATOM   2124 2HG1 VAL C  52      18.894  15.348   2.062  1.00  0.00           H  
ATOM   2125 3HG1 VAL C  52      20.610  15.036   2.348  1.00  0.00           H  
ATOM   2126 1HG2 VAL C  52      21.001  12.976   0.074  1.00  0.00           H  
ATOM   2127 2HG2 VAL C  52      21.579  12.761   1.727  1.00  0.00           H  
ATOM   2128 3HG2 VAL C  52      20.550  11.536   0.989  1.00  0.00           H  
ATOM   2129  N   VAL C  53      16.814  13.292   3.392  1.00  0.00           N  
ATOM   2130  CA  VAL C  53      15.684  13.989   4.021  1.00  0.00           C  
ATOM   2131  C   VAL C  53      15.646  13.687   5.506  1.00  0.00           C  
ATOM   2132  O   VAL C  53      15.426  14.600   6.311  1.00  0.00           O  
ATOM   2133  CB  VAL C  53      14.336  13.544   3.378  1.00  0.00           C  
ATOM   2134  CG1 VAL C  53      13.116  14.077   4.165  1.00  0.00           C  
ATOM   2135  CG2 VAL C  53      14.256  14.076   1.992  1.00  0.00           C  
ATOM   2136  H   VAL C  53      16.653  12.586   2.675  1.00  0.00           H  
ATOM   2137  HA  VAL C  53      15.797  15.053   3.901  1.00  0.00           H  
ATOM   2138  HB  VAL C  53      14.289  12.454   3.365  1.00  0.00           H  
ATOM   2139 1HG1 VAL C  53      12.199  13.748   3.672  1.00  0.00           H  
ATOM   2140 2HG1 VAL C  53      13.128  13.695   5.180  1.00  0.00           H  
ATOM   2141 3HG1 VAL C  53      13.142  15.171   4.191  1.00  0.00           H  
ATOM   2142 1HG2 VAL C  53      13.342  13.760   1.573  1.00  0.00           H  
ATOM   2143 2HG2 VAL C  53      14.278  15.149   2.029  1.00  0.00           H  
ATOM   2144 3HG2 VAL C  53      15.089  13.707   1.399  1.00  0.00           H  
ATOM   2145  N   THR C  54      15.873  12.437   5.871  1.00  0.00           N  
ATOM   2146  CA  THR C  54      15.857  12.022   7.254  1.00  0.00           C  
ATOM   2147  C   THR C  54      16.953  12.772   8.013  1.00  0.00           C  
ATOM   2148  O   THR C  54      16.711  13.299   9.104  1.00  0.00           O  
ATOM   2149  CB  THR C  54      16.090  10.495   7.350  1.00  0.00           C  
ATOM   2150  OG1 THR C  54      15.049   9.809   6.639  1.00  0.00           O  
ATOM   2151  CG2 THR C  54      16.055  10.042   8.798  1.00  0.00           C  
ATOM   2152  H   THR C  54      16.023  11.736   5.148  1.00  0.00           H  
ATOM   2153  HA  THR C  54      14.893  12.272   7.693  1.00  0.00           H  
ATOM   2154  HB  THR C  54      17.053  10.242   6.908  1.00  0.00           H  
ATOM   2155  HG1 THR C  54      15.193   9.926   5.667  1.00  0.00           H  
ATOM   2156 1HG2 THR C  54      16.211   8.964   8.837  1.00  0.00           H  
ATOM   2157 2HG2 THR C  54      16.840  10.543   9.357  1.00  0.00           H  
ATOM   2158 3HG2 THR C  54      15.093  10.283   9.224  1.00  0.00           H  
ATOM   2159  N   LYS C  55      18.154  12.856   7.421  1.00  0.00           N  
ATOM   2160  CA  LYS C  55      19.250  13.555   8.070  1.00  0.00           C  
ATOM   2161  C   LYS C  55      18.974  15.050   8.217  1.00  0.00           C  
ATOM   2162  O   LYS C  55      19.265  15.619   9.273  1.00  0.00           O  
ATOM   2163  CB  LYS C  55      20.541  13.385   7.272  1.00  0.00           C  
ATOM   2164  CG  LYS C  55      21.163  11.996   7.296  1.00  0.00           C  
ATOM   2165  CD  LYS C  55      22.402  11.975   6.398  1.00  0.00           C  
ATOM   2166  CE  LYS C  55      22.989  10.587   6.230  1.00  0.00           C  
ATOM   2167  NZ  LYS C  55      24.199  10.619   5.340  1.00  0.00           N  
ATOM   2168  H   LYS C  55      18.314  12.379   6.529  1.00  0.00           H  
ATOM   2169  HA  LYS C  55      19.385  13.136   9.064  1.00  0.00           H  
ATOM   2170 1HB  LYS C  55      20.342  13.628   6.225  1.00  0.00           H  
ATOM   2171 2HB  LYS C  55      21.285  14.095   7.630  1.00  0.00           H  
ATOM   2172 1HG  LYS C  55      21.459  11.756   8.317  1.00  0.00           H  
ATOM   2173 2HG  LYS C  55      20.450  11.253   6.966  1.00  0.00           H  
ATOM   2174 1HD  LYS C  55      22.132  12.350   5.403  1.00  0.00           H  
ATOM   2175 2HD  LYS C  55      23.166  12.634   6.807  1.00  0.00           H  
ATOM   2176 1HE  LYS C  55      23.265  10.181   7.200  1.00  0.00           H  
ATOM   2177 2HE  LYS C  55      22.235   9.941   5.776  1.00  0.00           H  
ATOM   2178 1HZ  LYS C  55      24.570   9.692   5.221  1.00  0.00           H  
ATOM   2179 2HZ  LYS C  55      23.953  11.013   4.407  1.00  0.00           H  
ATOM   2180 3HZ  LYS C  55      24.902  11.213   5.752  1.00  0.00           H  
ATOM   2181  N   GLN C  56      18.400  15.694   7.189  1.00  0.00           N  
ATOM   2182  CA  GLN C  56      18.154  17.124   7.301  1.00  0.00           C  
ATOM   2183  C   GLN C  56      17.096  17.417   8.359  1.00  0.00           C  
ATOM   2184  O   GLN C  56      17.209  18.420   9.079  1.00  0.00           O  
ATOM   2185  CB  GLN C  56      17.771  17.735   5.964  1.00  0.00           C  
ATOM   2186  CG  GLN C  56      17.684  19.243   6.026  1.00  0.00           C  
ATOM   2187  CD  GLN C  56      17.500  19.837   4.701  1.00  0.00           C  
ATOM   2188  OE1 GLN C  56      16.602  19.436   3.979  1.00  0.00           O  
ATOM   2189  NE2 GLN C  56      18.343  20.788   4.359  1.00  0.00           N  
ATOM   2190  H   GLN C  56      18.207  15.200   6.311  1.00  0.00           H  
ATOM   2191  HA  GLN C  56      19.079  17.597   7.620  1.00  0.00           H  
ATOM   2192 1HB  GLN C  56      18.502  17.453   5.202  1.00  0.00           H  
ATOM   2193 2HB  GLN C  56      16.799  17.339   5.649  1.00  0.00           H  
ATOM   2194 1HG  GLN C  56      16.839  19.536   6.653  1.00  0.00           H  
ATOM   2195 2HG  GLN C  56      18.608  19.631   6.444  1.00  0.00           H  
ATOM   2196 1HE2 GLN C  56      18.276  21.247   3.457  1.00  0.00           H  
ATOM   2197 2HE2 GLN C  56      19.059  21.078   4.987  1.00  0.00           H  
ATOM   2198  N   ILE C  57      16.073  16.566   8.474  1.00  0.00           N  
ATOM   2199  CA  ILE C  57      15.055  16.784   9.489  1.00  0.00           C  
ATOM   2200  C   ILE C  57      15.708  16.661  10.857  1.00  0.00           C  
ATOM   2201  O   ILE C  57      15.390  17.444  11.754  1.00  0.00           O  
ATOM   2202  CB  ILE C  57      13.837  15.856   9.362  1.00  0.00           C  
ATOM   2203  CG1 ILE C  57      13.051  16.191   8.075  1.00  0.00           C  
ATOM   2204  CG2 ILE C  57      12.922  16.017  10.627  1.00  0.00           C  
ATOM   2205  CD1 ILE C  57      12.009  15.156   7.705  1.00  0.00           C  
ATOM   2206  H   ILE C  57      15.984  15.779   7.813  1.00  0.00           H  
ATOM   2207  HA  ILE C  57      14.689  17.809   9.386  1.00  0.00           H  
ATOM   2208  HB  ILE C  57      14.187  14.835   9.254  1.00  0.00           H  
ATOM   2209 1HG1 ILE C  57      12.557  17.156   8.201  1.00  0.00           H  
ATOM   2210 2HG1 ILE C  57      13.756  16.279   7.246  1.00  0.00           H  
ATOM   2211 1HG2 ILE C  57      12.064  15.377  10.571  1.00  0.00           H  
ATOM   2212 2HG2 ILE C  57      13.478  15.759  11.513  1.00  0.00           H  
ATOM   2213 3HG2 ILE C  57      12.587  17.057  10.702  1.00  0.00           H  
ATOM   2214 1HD1 ILE C  57      11.513  15.460   6.785  1.00  0.00           H  
ATOM   2215 2HD1 ILE C  57      12.501  14.191   7.549  1.00  0.00           H  
ATOM   2216 3HD1 ILE C  57      11.278  15.063   8.482  1.00  0.00           H  
ATOM   2217  N   LYS C  58      16.581  15.658  11.043  1.00  0.00           N  
ATOM   2218  CA  LYS C  58      17.281  15.500  12.315  1.00  0.00           C  
ATOM   2219  C   LYS C  58      18.140  16.727  12.658  1.00  0.00           C  
ATOM   2220  O   LYS C  58      18.232  17.086  13.834  1.00  0.00           O  
ATOM   2221  CB  LYS C  58      18.125  14.230  12.334  1.00  0.00           C  
ATOM   2222  CG  LYS C  58      17.311  12.946  12.421  1.00  0.00           C  
ATOM   2223  CD  LYS C  58      18.205  11.707  12.403  1.00  0.00           C  
ATOM   2224  CE  LYS C  58      17.387  10.418  12.536  1.00  0.00           C  
ATOM   2225  NZ  LYS C  58      18.250   9.195  12.467  1.00  0.00           N  
ATOM   2226  H   LYS C  58      16.751  14.983  10.287  1.00  0.00           H  
ATOM   2227  HA  LYS C  58      16.532  15.399  13.096  1.00  0.00           H  
ATOM   2228 1HB  LYS C  58      18.725  14.188  11.427  1.00  0.00           H  
ATOM   2229 2HB  LYS C  58      18.804  14.260  13.180  1.00  0.00           H  
ATOM   2230 1HG  LYS C  58      16.716  12.955  13.335  1.00  0.00           H  
ATOM   2231 2HG  LYS C  58      16.639  12.910  11.578  1.00  0.00           H  
ATOM   2232 1HD  LYS C  58      18.748  11.678  11.456  1.00  0.00           H  
ATOM   2233 2HD  LYS C  58      18.924  11.760  13.217  1.00  0.00           H  
ATOM   2234 1HE  LYS C  58      16.863  10.426  13.489  1.00  0.00           H  
ATOM   2235 2HE  LYS C  58      16.657  10.377  11.737  1.00  0.00           H  
ATOM   2236 1HZ  LYS C  58      17.675   8.368  12.557  1.00  0.00           H  
ATOM   2237 2HZ  LYS C  58      18.734   9.171  11.581  1.00  0.00           H  
ATOM   2238 3HZ  LYS C  58      18.927   9.216  13.217  1.00  0.00           H  
ATOM   2239  N   VAL C  59      18.750  17.387  11.650  1.00  0.00           N  
ATOM   2240  CA  VAL C  59      19.535  18.596  11.936  1.00  0.00           C  
ATOM   2241  C   VAL C  59      18.581  19.661  12.475  1.00  0.00           C  
ATOM   2242  O   VAL C  59      18.895  20.333  13.470  1.00  0.00           O  
ATOM   2243  CB  VAL C  59      20.239  19.196  10.684  1.00  0.00           C  
ATOM   2244  CG1 VAL C  59      20.893  20.559  11.046  1.00  0.00           C  
ATOM   2245  CG2 VAL C  59      21.313  18.268  10.148  1.00  0.00           C  
ATOM   2246  H   VAL C  59      18.700  16.986  10.707  1.00  0.00           H  
ATOM   2247  HA  VAL C  59      20.280  18.366  12.696  1.00  0.00           H  
ATOM   2248  HB  VAL C  59      19.486  19.370   9.914  1.00  0.00           H  
ATOM   2249 1HG1 VAL C  59      21.351  20.969  10.165  1.00  0.00           H  
ATOM   2250 2HG1 VAL C  59      20.162  21.258  11.415  1.00  0.00           H  
ATOM   2251 3HG1 VAL C  59      21.655  20.408  11.816  1.00  0.00           H  
ATOM   2252 1HG2 VAL C  59      21.773  18.722   9.268  1.00  0.00           H  
ATOM   2253 2HG2 VAL C  59      22.065  18.117  10.908  1.00  0.00           H  
ATOM   2254 3HG2 VAL C  59      20.878  17.320   9.878  1.00  0.00           H  
ATOM   2255  N   ILE C  60      17.402  19.794  11.843  1.00  0.00           N  
ATOM   2256  CA  ILE C  60      16.437  20.792  12.289  1.00  0.00           C  
ATOM   2257  C   ILE C  60      16.011  20.482  13.718  1.00  0.00           C  
ATOM   2258  O   ILE C  60      15.949  21.399  14.539  1.00  0.00           O  
ATOM   2259  CB  ILE C  60      15.169  20.880  11.390  1.00  0.00           C  
ATOM   2260  CG1 ILE C  60      15.522  21.427   9.985  1.00  0.00           C  
ATOM   2261  CG2 ILE C  60      14.207  21.854  12.057  1.00  0.00           C  
ATOM   2262  CD1 ILE C  60      14.450  21.301   8.896  1.00  0.00           C  
ATOM   2263  H   ILE C  60      17.225  19.230  11.001  1.00  0.00           H  
ATOM   2264  HA  ILE C  60      16.919  21.764  12.287  1.00  0.00           H  
ATOM   2265  HB  ILE C  60      14.708  19.897  11.272  1.00  0.00           H  
ATOM   2266 1HG1 ILE C  60      15.742  22.477  10.088  1.00  0.00           H  
ATOM   2267 2HG1 ILE C  60      16.406  20.901   9.629  1.00  0.00           H  
ATOM   2268 1HG2 ILE C  60      13.341  21.969  11.475  1.00  0.00           H  
ATOM   2269 2HG2 ILE C  60      13.921  21.495  13.029  1.00  0.00           H  
ATOM   2270 3HG2 ILE C  60      14.703  22.813  12.156  1.00  0.00           H  
ATOM   2271 1HD1 ILE C  60      14.840  21.728   7.977  1.00  0.00           H  
ATOM   2272 2HD1 ILE C  60      14.209  20.247   8.737  1.00  0.00           H  
ATOM   2273 3HD1 ILE C  60      13.561  21.836   9.173  1.00  0.00           H  
ATOM   2274  N   ILE C  61      15.744  19.208  14.023  1.00  0.00           N  
ATOM   2275  CA  ILE C  61      15.340  18.819  15.365  1.00  0.00           C  
ATOM   2276  C   ILE C  61      16.426  19.145  16.373  1.00  0.00           C  
ATOM   2277  O   ILE C  61      16.132  19.711  17.423  1.00  0.00           O  
ATOM   2278  CB  ILE C  61      14.998  17.315  15.441  1.00  0.00           C  
ATOM   2279  CG1 ILE C  61      13.690  17.041  14.626  1.00  0.00           C  
ATOM   2280  CG2 ILE C  61      14.908  16.826  16.938  1.00  0.00           C  
ATOM   2281  CD1 ILE C  61      13.409  15.565  14.364  1.00  0.00           C  
ATOM   2282  H   ILE C  61      15.795  18.507  13.278  1.00  0.00           H  
ATOM   2283  HA  ILE C  61      14.448  19.383  15.632  1.00  0.00           H  
ATOM   2284  HB  ILE C  61      15.790  16.761  14.946  1.00  0.00           H  
ATOM   2285 1HG1 ILE C  61      12.847  17.456  15.162  1.00  0.00           H  
ATOM   2286 2HG1 ILE C  61      13.766  17.550  13.667  1.00  0.00           H  
ATOM   2287 1HG2 ILE C  61      14.695  15.771  16.964  1.00  0.00           H  
ATOM   2288 2HG2 ILE C  61      15.852  16.995  17.459  1.00  0.00           H  
ATOM   2289 3HG2 ILE C  61      14.138  17.347  17.470  1.00  0.00           H  
ATOM   2290 1HD1 ILE C  61      12.500  15.462  13.796  1.00  0.00           H  
ATOM   2291 2HD1 ILE C  61      14.234  15.127  13.802  1.00  0.00           H  
ATOM   2292 3HD1 ILE C  61      13.297  15.051  15.291  1.00  0.00           H  
ATOM   2293  N   ARG C  62      17.694  18.846  16.076  1.00  0.00           N  
ATOM   2294  CA  ARG C  62      18.723  19.168  17.055  1.00  0.00           C  
ATOM   2295  C   ARG C  62      18.745  20.672  17.350  1.00  0.00           C  
ATOM   2296  O   ARG C  62      18.856  21.061  18.515  1.00  0.00           O  
ATOM   2297  CB  ARG C  62      20.097  18.687  16.597  1.00  0.00           C  
ATOM   2298  CG  ARG C  62      20.271  17.174  16.653  1.00  0.00           C  
ATOM   2299  CD  ARG C  62      21.698  16.730  16.506  1.00  0.00           C  
ATOM   2300  NE  ARG C  62      22.267  17.004  15.179  1.00  0.00           N  
ATOM   2301  CZ  ARG C  62      22.158  16.208  14.095  1.00  0.00           C  
ATOM   2302  NH1 ARG C  62      21.465  15.090  14.117  1.00  0.00           N  
ATOM   2303  NH2 ARG C  62      22.775  16.579  13.003  1.00  0.00           N  
ATOM   2304  H   ARG C  62      17.919  18.359  15.203  1.00  0.00           H  
ATOM   2305  HA  ARG C  62      18.482  18.645  17.980  1.00  0.00           H  
ATOM   2306 1HB  ARG C  62      20.278  19.014  15.568  1.00  0.00           H  
ATOM   2307 2HB  ARG C  62      20.864  19.120  17.220  1.00  0.00           H  
ATOM   2308 1HG  ARG C  62      19.905  16.810  17.613  1.00  0.00           H  
ATOM   2309 2HG  ARG C  62      19.692  16.718  15.857  1.00  0.00           H  
ATOM   2310 1HD  ARG C  62      22.304  17.261  17.237  1.00  0.00           H  
ATOM   2311 2HD  ARG C  62      21.770  15.659  16.702  1.00  0.00           H  
ATOM   2312  HE  ARG C  62      22.856  17.844  15.054  1.00  0.00           H  
ATOM   2313 1HH1 ARG C  62      20.987  14.803  14.956  1.00  0.00           H  
ATOM   2314 2HH1 ARG C  62      21.421  14.515  13.287  1.00  0.00           H  
ATOM   2315 1HH2 ARG C  62      23.320  17.451  13.031  1.00  0.00           H  
ATOM   2316 2HH2 ARG C  62      22.731  16.021  12.166  1.00  0.00           H  
ATOM   2317  N   LEU C  63      18.584  21.518  16.328  1.00  0.00           N  
ATOM   2318  CA  LEU C  63      18.518  22.960  16.567  1.00  0.00           C  
ATOM   2319  C   LEU C  63      17.294  23.358  17.372  1.00  0.00           C  
ATOM   2320  O   LEU C  63      17.403  24.189  18.276  1.00  0.00           O  
ATOM   2321  CB  LEU C  63      18.548  23.702  15.245  1.00  0.00           C  
ATOM   2322  CG  LEU C  63      19.875  23.759  14.534  1.00  0.00           C  
ATOM   2323  CD1 LEU C  63      19.640  24.139  13.149  1.00  0.00           C  
ATOM   2324  CD2 LEU C  63      20.774  24.879  15.223  1.00  0.00           C  
ATOM   2325  H   LEU C  63      18.546  21.142  15.370  1.00  0.00           H  
ATOM   2326  HA  LEU C  63      19.384  23.246  17.147  1.00  0.00           H  
ATOM   2327 1HB  LEU C  63      17.828  23.230  14.575  1.00  0.00           H  
ATOM   2328 2HB  LEU C  63      18.238  24.715  15.431  1.00  0.00           H  
ATOM   2329  HG  LEU C  63      20.360  22.788  14.554  1.00  0.00           H  
ATOM   2330 1HD1 LEU C  63      20.589  24.196  12.623  1.00  0.00           H  
ATOM   2331 2HD1 LEU C  63      19.019  23.378  12.702  1.00  0.00           H  
ATOM   2332 3HD1 LEU C  63      19.132  25.085  13.120  1.00  0.00           H  
ATOM   2333 1HD2 LEU C  63      21.726  24.969  14.699  1.00  0.00           H  
ATOM   2334 2HD2 LEU C  63      20.256  25.836  15.173  1.00  0.00           H  
ATOM   2335 3HD2 LEU C  63      20.965  24.636  16.266  1.00  0.00           H  
ATOM   2336  N   ILE C  64      16.157  22.706  17.127  1.00  0.00           N  
ATOM   2337  CA  ILE C  64      14.971  23.035  17.901  1.00  0.00           C  
ATOM   2338  C   ILE C  64      15.188  22.626  19.355  1.00  0.00           C  
ATOM   2339  O   ILE C  64      14.821  23.389  20.247  1.00  0.00           O  
ATOM   2340  CB  ILE C  64      13.709  22.342  17.388  1.00  0.00           C  
ATOM   2341  CG1 ILE C  64      13.365  22.913  16.035  1.00  0.00           C  
ATOM   2342  CG2 ILE C  64      12.579  22.671  18.383  1.00  0.00           C  
ATOM   2343  CD1 ILE C  64      12.342  22.137  15.277  1.00  0.00           C  
ATOM   2344  H   ILE C  64      16.111  22.062  16.334  1.00  0.00           H  
ATOM   2345  HA  ILE C  64      14.805  24.095  17.851  1.00  0.00           H  
ATOM   2346  HB  ILE C  64      13.854  21.267  17.297  1.00  0.00           H  
ATOM   2347 1HG1 ILE C  64      13.010  23.927  16.167  1.00  0.00           H  
ATOM   2348 2HG1 ILE C  64      14.270  22.947  15.440  1.00  0.00           H  
ATOM   2349 1HG2 ILE C  64      11.652  22.234  18.053  1.00  0.00           H  
ATOM   2350 2HG2 ILE C  64      12.804  22.290  19.364  1.00  0.00           H  
ATOM   2351 3HG2 ILE C  64      12.472  23.746  18.453  1.00  0.00           H  
ATOM   2352 1HD1 ILE C  64      12.180  22.611  14.317  1.00  0.00           H  
ATOM   2353 2HD1 ILE C  64      12.707  21.123  15.121  1.00  0.00           H  
ATOM   2354 3HD1 ILE C  64      11.411  22.110  15.816  1.00  0.00           H  
ATOM   2355  N   GLU C  65      15.777  21.468  19.623  1.00  0.00           N  
ATOM   2356  CA  GLU C  65      16.009  21.069  21.006  1.00  0.00           C  
ATOM   2357  C   GLU C  65      16.938  22.099  21.688  1.00  0.00           C  
ATOM   2358  O   GLU C  65      16.757  22.406  22.874  1.00  0.00           O  
ATOM   2359  CB  GLU C  65      16.544  19.631  21.069  1.00  0.00           C  
ATOM   2360  CG  GLU C  65      15.468  18.557  20.677  1.00  0.00           C  
ATOM   2361  CD  GLU C  65      15.953  17.101  20.714  1.00  0.00           C  
ATOM   2362  OE1 GLU C  65      17.112  16.878  20.951  1.00  0.00           O  
ATOM   2363  OE2 GLU C  65      15.134  16.212  20.495  1.00  0.00           O  
ATOM   2364  H   GLU C  65      16.032  20.844  18.851  1.00  0.00           H  
ATOM   2365  HA  GLU C  65      15.055  21.080  21.528  1.00  0.00           H  
ATOM   2366 1HB  GLU C  65      17.385  19.532  20.380  1.00  0.00           H  
ATOM   2367 2HB  GLU C  65      16.908  19.411  22.072  1.00  0.00           H  
ATOM   2368 1HG  GLU C  65      14.622  18.658  21.353  1.00  0.00           H  
ATOM   2369 2HG  GLU C  65      15.112  18.784  19.671  1.00  0.00           H  
ATOM   2370  N   VAL C  66      17.899  22.655  20.941  1.00  0.00           N  
ATOM   2371  CA  VAL C  66      18.767  23.721  21.445  1.00  0.00           C  
ATOM   2372  C   VAL C  66      17.929  24.991  21.745  1.00  0.00           C  
ATOM   2373  O   VAL C  66      18.138  25.651  22.768  1.00  0.00           O  
ATOM   2374  CB  VAL C  66      19.921  23.984  20.459  1.00  0.00           C  
ATOM   2375  CG1 VAL C  66      20.676  25.167  20.828  1.00  0.00           C  
ATOM   2376  CG2 VAL C  66      20.856  22.815  20.494  1.00  0.00           C  
ATOM   2377  H   VAL C  66      18.046  22.277  19.995  1.00  0.00           H  
ATOM   2378  HA  VAL C  66      19.211  23.386  22.376  1.00  0.00           H  
ATOM   2379  HB  VAL C  66      19.531  24.123  19.463  1.00  0.00           H  
ATOM   2380 1HG1 VAL C  66      21.494  25.299  20.124  1.00  0.00           H  
ATOM   2381 2HG1 VAL C  66      20.038  26.049  20.808  1.00  0.00           H  
ATOM   2382 3HG1 VAL C  66      21.074  25.017  21.832  1.00  0.00           H  
ATOM   2383 1HG2 VAL C  66      21.663  22.994  19.808  1.00  0.00           H  
ATOM   2384 2HG2 VAL C  66      21.248  22.699  21.501  1.00  0.00           H  
ATOM   2385 3HG2 VAL C  66      20.339  21.911  20.211  1.00  0.00           H  
ATOM   2386  N   TYR C  67      16.998  25.327  20.847  1.00  0.00           N  
ATOM   2387  CA  TYR C  67      16.050  26.437  20.996  1.00  0.00           C  
ATOM   2388  C   TYR C  67      15.222  26.247  22.278  1.00  0.00           C  
ATOM   2389  O   TYR C  67      14.999  27.203  23.035  1.00  0.00           O  
ATOM   2390  CB  TYR C  67      15.197  26.549  19.734  1.00  0.00           C  
ATOM   2391  CG  TYR C  67      14.161  27.617  19.681  1.00  0.00           C  
ATOM   2392  CD1 TYR C  67      14.517  28.961  19.714  1.00  0.00           C  
ATOM   2393  CD2 TYR C  67      12.834  27.254  19.496  1.00  0.00           C  
ATOM   2394  CE1 TYR C  67      13.555  29.917  19.585  1.00  0.00           C  
ATOM   2395  CE2 TYR C  67      11.879  28.230  19.353  1.00  0.00           C  
ATOM   2396  CZ  TYR C  67      12.235  29.544  19.398  1.00  0.00           C  
ATOM   2397  OH  TYR C  67      11.286  30.492  19.234  1.00  0.00           O  
ATOM   2398  H   TYR C  67      16.973  24.783  19.980  1.00  0.00           H  
ATOM   2399  HA  TYR C  67      16.618  27.361  21.102  1.00  0.00           H  
ATOM   2400 1HB  TYR C  67      15.841  26.648  18.876  1.00  0.00           H  
ATOM   2401 2HB  TYR C  67      14.675  25.635  19.603  1.00  0.00           H  
ATOM   2402  HD1 TYR C  67      15.551  29.259  19.845  1.00  0.00           H  
ATOM   2403  HD2 TYR C  67      12.553  26.199  19.442  1.00  0.00           H  
ATOM   2404  HE1 TYR C  67      13.827  30.957  19.615  1.00  0.00           H  
ATOM   2405  HE2 TYR C  67      10.839  27.965  19.187  1.00  0.00           H  
ATOM   2406  HH  TYR C  67      10.463  30.065  18.980  1.00  0.00           H  
ATOM   2407  N   VAL C  68      14.771  25.011  22.519  1.00  0.00           N  
ATOM   2408  CA  VAL C  68      14.026  24.681  23.726  1.00  0.00           C  
ATOM   2409  C   VAL C  68      14.875  24.926  24.962  1.00  0.00           C  
ATOM   2410  O   VAL C  68      14.409  25.569  25.904  1.00  0.00           O  
ATOM   2411  CB  VAL C  68      13.576  23.195  23.718  1.00  0.00           C  
ATOM   2412  CG1 VAL C  68      13.022  22.772  25.090  1.00  0.00           C  
ATOM   2413  CG2 VAL C  68      12.506  22.998  22.669  1.00  0.00           C  
ATOM   2414  H   VAL C  68      14.950  24.302  21.809  1.00  0.00           H  
ATOM   2415  HA  VAL C  68      13.154  25.321  23.762  1.00  0.00           H  
ATOM   2416  HB  VAL C  68      14.423  22.568  23.495  1.00  0.00           H  
ATOM   2417 1HG1 VAL C  68      12.725  21.734  25.033  1.00  0.00           H  
ATOM   2418 2HG1 VAL C  68      13.785  22.880  25.864  1.00  0.00           H  
ATOM   2419 3HG1 VAL C  68      12.183  23.355  25.362  1.00  0.00           H  
ATOM   2420 1HG2 VAL C  68      12.192  21.953  22.649  1.00  0.00           H  
ATOM   2421 2HG2 VAL C  68      11.675  23.619  22.924  1.00  0.00           H  
ATOM   2422 3HG2 VAL C  68      12.882  23.279  21.699  1.00  0.00           H  
ATOM   2423  N   ARG C  69      16.135  24.491  24.940  1.00  0.00           N  
ATOM   2424  CA  ARG C  69      17.015  24.726  26.076  1.00  0.00           C  
ATOM   2425  C   ARG C  69      17.179  26.217  26.345  1.00  0.00           C  
ATOM   2426  O   ARG C  69      17.222  26.632  27.504  1.00  0.00           O  
ATOM   2427  CB  ARG C  69      18.373  24.095  25.841  1.00  0.00           C  
ATOM   2428  CG  ARG C  69      18.400  22.591  25.932  1.00  0.00           C  
ATOM   2429  CD  ARG C  69      19.640  22.029  25.345  1.00  0.00           C  
ATOM   2430  NE  ARG C  69      20.852  22.499  26.010  1.00  0.00           N  
ATOM   2431  CZ  ARG C  69      22.104  22.330  25.526  1.00  0.00           C  
ATOM   2432  NH1 ARG C  69      22.297  21.690  24.391  1.00  0.00           N  
ATOM   2433  NH2 ARG C  69      23.143  22.804  26.195  1.00  0.00           N  
ATOM   2434  H   ARG C  69      16.456  23.934  24.141  1.00  0.00           H  
ATOM   2435  HA  ARG C  69      16.569  24.257  26.956  1.00  0.00           H  
ATOM   2436 1HB  ARG C  69      18.744  24.378  24.860  1.00  0.00           H  
ATOM   2437 2HB  ARG C  69      19.073  24.478  26.577  1.00  0.00           H  
ATOM   2438 1HG  ARG C  69      18.340  22.295  26.978  1.00  0.00           H  
ATOM   2439 2HG  ARG C  69      17.547  22.184  25.390  1.00  0.00           H  
ATOM   2440 1HD  ARG C  69      19.604  20.941  25.429  1.00  0.00           H  
ATOM   2441 2HD  ARG C  69      19.689  22.306  24.302  1.00  0.00           H  
ATOM   2442  HE  ARG C  69      20.750  22.988  26.890  1.00  0.00           H  
ATOM   2443 1HH1 ARG C  69      21.512  21.313  23.878  1.00  0.00           H  
ATOM   2444 2HH1 ARG C  69      23.241  21.552  24.046  1.00  0.00           H  
ATOM   2445 1HH2 ARG C  69      23.004  23.294  27.067  1.00  0.00           H  
ATOM   2446 2HH2 ARG C  69      24.080  22.678  25.832  1.00  0.00           H  
ATOM   2447  N   LEU C  70      17.244  27.032  25.290  1.00  0.00           N  
ATOM   2448  CA  LEU C  70      17.403  28.465  25.494  1.00  0.00           C  
ATOM   2449  C   LEU C  70      16.152  29.026  26.191  1.00  0.00           C  
ATOM   2450  O   LEU C  70      16.266  29.846  27.115  1.00  0.00           O  
ATOM   2451  CB  LEU C  70      17.634  29.157  24.137  1.00  0.00           C  
ATOM   2452  CG  LEU C  70      17.937  30.678  24.125  1.00  0.00           C  
ATOM   2453  CD1 LEU C  70      19.247  30.979  24.928  1.00  0.00           C  
ATOM   2454  CD2 LEU C  70      18.075  31.126  22.650  1.00  0.00           C  
ATOM   2455  H   LEU C  70      17.271  26.624  24.348  1.00  0.00           H  
ATOM   2456  HA  LEU C  70      18.263  28.619  26.138  1.00  0.00           H  
ATOM   2457 1HB  LEU C  70      18.438  28.649  23.621  1.00  0.00           H  
ATOM   2458 2HB  LEU C  70      16.730  29.012  23.542  1.00  0.00           H  
ATOM   2459  HG  LEU C  70      17.119  31.219  24.596  1.00  0.00           H  
ATOM   2460 1HD1 LEU C  70      19.458  32.045  24.904  1.00  0.00           H  
ATOM   2461 2HD1 LEU C  70      19.137  30.669  25.965  1.00  0.00           H  
ATOM   2462 3HD1 LEU C  70      20.079  30.438  24.473  1.00  0.00           H  
ATOM   2463 1HD2 LEU C  70      18.282  32.193  22.607  1.00  0.00           H  
ATOM   2464 2HD2 LEU C  70      18.893  30.578  22.181  1.00  0.00           H  
ATOM   2465 3HD2 LEU C  70      17.148  30.917  22.118  1.00  0.00           H  
ATOM   2466  N   ALA C  71      14.959  28.565  25.756  1.00  0.00           N  
ATOM   2467  CA  ALA C  71      13.689  28.983  26.358  1.00  0.00           C  
ATOM   2468  C   ALA C  71      13.623  28.569  27.838  1.00  0.00           C  
ATOM   2469  O   ALA C  71      13.119  29.313  28.673  1.00  0.00           O  
ATOM   2470  CB  ALA C  71      12.504  28.384  25.602  1.00  0.00           C  
ATOM   2471  H   ALA C  71      14.953  27.937  24.941  1.00  0.00           H  
ATOM   2472  HA  ALA C  71      13.632  30.069  26.297  1.00  0.00           H  
ATOM   2473 1HB  ALA C  71      12.540  28.688  24.558  1.00  0.00           H  
ATOM   2474 2HB  ALA C  71      12.554  27.293  25.660  1.00  0.00           H  
ATOM   2475 3HB  ALA C  71      11.577  28.729  26.048  1.00  0.00           H  
ATOM   2476  N   GLU C  72      14.163  27.386  28.169  1.00  0.00           N  
ATOM   2477  CA  GLU C  72      14.186  26.904  29.555  1.00  0.00           C  
ATOM   2478  C   GLU C  72      15.126  27.741  30.440  1.00  0.00           C  
ATOM   2479  O   GLU C  72      14.795  28.095  31.574  1.00  0.00           O  
ATOM   2480  CB  GLU C  72      14.659  25.443  29.605  1.00  0.00           C  
ATOM   2481  CG  GLU C  72      13.680  24.430  29.014  1.00  0.00           C  
ATOM   2482  CD  GLU C  72      14.240  23.038  28.885  1.00  0.00           C  
ATOM   2483  OE1 GLU C  72      15.413  22.883  29.102  1.00  0.00           O  
ATOM   2484  OE2 GLU C  72      13.487  22.125  28.545  1.00  0.00           O  
ATOM   2485  H   GLU C  72      14.511  26.790  27.413  1.00  0.00           H  
ATOM   2486  HA  GLU C  72      13.177  26.963  29.963  1.00  0.00           H  
ATOM   2487 1HB  GLU C  72      15.604  25.350  29.070  1.00  0.00           H  
ATOM   2488 2HB  GLU C  72      14.845  25.167  30.638  1.00  0.00           H  
ATOM   2489 1HG  GLU C  72      12.774  24.394  29.630  1.00  0.00           H  
ATOM   2490 2HG  GLU C  72      13.403  24.769  28.037  1.00  0.00           H  
ATOM   2491  N   ILE C  73      16.283  28.119  29.892  1.00  0.00           N  
ATOM   2492  CA  ILE C  73      17.279  28.895  30.625  1.00  0.00           C  
ATOM   2493  C   ILE C  73      16.791  30.266  31.027  1.00  0.00           C  
ATOM   2494  O   ILE C  73      17.051  30.696  32.153  1.00  0.00           O  
ATOM   2495  CB  ILE C  73      18.597  29.000  29.837  1.00  0.00           C  
ATOM   2496  CG1 ILE C  73      19.257  27.594  29.837  1.00  0.00           C  
ATOM   2497  CG2 ILE C  73      19.525  30.107  30.422  1.00  0.00           C  
ATOM   2498  CD1 ILE C  73      20.369  27.452  28.866  1.00  0.00           C  
ATOM   2499  H   ILE C  73      16.507  27.762  28.961  1.00  0.00           H  
ATOM   2500  HA  ILE C  73      17.509  28.363  31.537  1.00  0.00           H  
ATOM   2501  HB  ILE C  73      18.363  29.239  28.799  1.00  0.00           H  
ATOM   2502 1HG1 ILE C  73      19.635  27.378  30.833  1.00  0.00           H  
ATOM   2503 2HG1 ILE C  73      18.495  26.851  29.597  1.00  0.00           H  
ATOM   2504 1HG2 ILE C  73      20.436  30.169  29.846  1.00  0.00           H  
ATOM   2505 2HG2 ILE C  73      19.033  31.080  30.377  1.00  0.00           H  
ATOM   2506 3HG2 ILE C  73      19.764  29.872  31.461  1.00  0.00           H  
ATOM   2507 1HD1 ILE C  73      20.767  26.438  28.906  1.00  0.00           H  
ATOM   2508 2HD1 ILE C  73      19.953  27.648  27.903  1.00  0.00           H  
ATOM   2509 3HD1 ILE C  73      21.156  28.151  29.081  1.00  0.00           H  
ATOM   2510  N   ILE C  74      16.080  30.954  30.151  1.00  0.00           N  
ATOM   2511  CA  ILE C  74      15.584  32.280  30.510  1.00  0.00           C  
ATOM   2512  C   ILE C  74      14.537  32.268  31.633  1.00  0.00           C  
ATOM   2513  O   ILE C  74      14.176  33.332  32.144  1.00  0.00           O  
ATOM   2514  CB  ILE C  74      15.018  33.058  29.304  1.00  0.00           C  
ATOM   2515  CG1 ILE C  74      13.801  32.356  28.686  1.00  0.00           C  
ATOM   2516  CG2 ILE C  74      16.103  33.191  28.299  1.00  0.00           C  
ATOM   2517  CD1 ILE C  74      12.997  33.179  27.685  1.00  0.00           C  
ATOM   2518  H   ILE C  74      15.932  30.556  29.215  1.00  0.00           H  
ATOM   2519  HA  ILE C  74      16.431  32.852  30.874  1.00  0.00           H  
ATOM   2520  HB  ILE C  74      14.697  34.040  29.628  1.00  0.00           H  
ATOM   2521 1HG1 ILE C  74      14.161  31.481  28.173  1.00  0.00           H  
ATOM   2522 2HG1 ILE C  74      13.123  32.033  29.479  1.00  0.00           H  
ATOM   2523 1HG2 ILE C  74      15.744  33.755  27.467  1.00  0.00           H  
ATOM   2524 2HG2 ILE C  74      16.942  33.701  28.753  1.00  0.00           H  
ATOM   2525 3HG2 ILE C  74      16.424  32.208  27.961  1.00  0.00           H  
ATOM   2526 1HD1 ILE C  74      12.181  32.567  27.327  1.00  0.00           H  
ATOM   2527 2HD1 ILE C  74      12.597  34.065  28.178  1.00  0.00           H  
ATOM   2528 3HD1 ILE C  74      13.613  33.479  26.851  1.00  0.00           H  
ATOM   2529  N   GLY C  75      14.005  31.099  31.986  1.00  0.00           N  
ATOM   2530  CA  GLY C  75      13.018  30.999  33.036  1.00  0.00           C  
ATOM   2531  C   GLY C  75      11.638  30.781  32.465  1.00  0.00           C  
ATOM   2532  O   GLY C  75      11.377  31.026  31.291  1.00  0.00           O  
ATOM   2533  H   GLY C  75      14.338  30.225  31.575  1.00  0.00           H  
ATOM   2534 1HA  GLY C  75      13.276  30.163  33.683  1.00  0.00           H  
ATOM   2535 2HA  GLY C  75      13.029  31.902  33.640  1.00  0.00           H  
ATOM   2536  N   GLU C  76      10.715  30.363  33.326  1.00  0.00           N  
ATOM   2537  CA  GLU C  76       9.358  30.079  32.899  1.00  0.00           C  
ATOM   2538  C   GLU C  76       8.295  30.828  33.730  1.00  0.00           C  
ATOM   2539  O   GLU C  76       7.657  30.231  34.600  1.00  0.00           O  
ATOM   2540  CB  GLU C  76       9.139  28.562  32.947  1.00  0.00           C  
ATOM   2541  CG  GLU C  76      10.015  27.757  31.941  1.00  0.00           C  
ATOM   2542  CD  GLU C  76       9.809  26.252  31.978  1.00  0.00           C  
ATOM   2543  OE1 GLU C  76       9.352  25.750  32.974  1.00  0.00           O  
ATOM   2544  OE2 GLU C  76      10.062  25.622  30.983  1.00  0.00           O  
ATOM   2545  H   GLU C  76      10.974  30.197  34.288  1.00  0.00           H  
ATOM   2546  HA  GLU C  76       9.258  30.362  31.855  1.00  0.00           H  
ATOM   2547 1HB  GLU C  76       9.358  28.191  33.939  1.00  0.00           H  
ATOM   2548 2HB  GLU C  76       8.105  28.361  32.743  1.00  0.00           H  
ATOM   2549 1HG  GLU C  76       9.791  28.103  30.934  1.00  0.00           H  
ATOM   2550 2HG  GLU C  76      11.063  27.963  32.132  1.00  0.00           H  
ATOM   2551  N   PRO C  77       8.164  32.172  33.568  1.00  0.00           N  
ATOM   2552  CA  PRO C  77       7.229  33.055  34.260  1.00  0.00           C  
ATOM   2553  C   PRO C  77       5.811  32.978  33.706  1.00  0.00           C  
ATOM   2554  O   PRO C  77       4.876  33.550  34.263  1.00  0.00           O  
ATOM   2555  CB  PRO C  77       7.823  34.435  33.991  1.00  0.00           C  
ATOM   2556  CG  PRO C  77       8.482  34.294  32.646  1.00  0.00           C  
ATOM   2557  CD  PRO C  77       9.052  32.905  32.624  1.00  0.00           C  
ATOM   2558  HA  PRO C  77       7.240  32.823  35.338  1.00  0.00           H  
ATOM   2559 1HB  PRO C  77       7.020  35.198  34.007  1.00  0.00           H  
ATOM   2560 2HB  PRO C  77       8.528  34.701  34.788  1.00  0.00           H  
ATOM   2561 1HG  PRO C  77       7.737  34.432  31.861  1.00  0.00           H  
ATOM   2562 2HG  PRO C  77       9.247  35.073  32.508  1.00  0.00           H  
ATOM   2563 1HD  PRO C  77       9.014  32.509  31.596  1.00  0.00           H  
ATOM   2564 2HD  PRO C  77      10.070  32.974  33.008  1.00  0.00           H  
ATOM   2565  N   SER C  78       5.667  32.301  32.575  1.00  0.00           N  
ATOM   2566  CA  SER C  78       4.408  32.261  31.862  1.00  0.00           C  
ATOM   2567  C   SER C  78       3.980  30.856  31.541  1.00  0.00           C  
ATOM   2568  O   SER C  78       4.729  30.073  30.934  1.00  0.00           O  
ATOM   2569  CB  SER C  78       4.503  33.071  30.589  1.00  0.00           C  
ATOM   2570  OG  SER C  78       3.329  32.942  29.823  1.00  0.00           O  
ATOM   2571  H   SER C  78       6.458  31.829  32.176  1.00  0.00           H  
ATOM   2572  HA  SER C  78       3.641  32.708  32.501  1.00  0.00           H  
ATOM   2573 1HB  SER C  78       4.650  34.119  30.854  1.00  0.00           H  
ATOM   2574 2HB  SER C  78       5.366  32.754  30.003  1.00  0.00           H  
ATOM   2575  HG  SER C  78       3.422  33.568  29.092  1.00  0.00           H  
ATOM   2576  N   GLU C  79       2.743  30.561  31.929  1.00  0.00           N  
ATOM   2577  CA  GLU C  79       2.162  29.245  31.740  1.00  0.00           C  
ATOM   2578  C   GLU C  79       2.022  28.944  30.260  1.00  0.00           C  
ATOM   2579  O   GLU C  79       2.168  27.797  29.843  1.00  0.00           O  
ATOM   2580  CB  GLU C  79       0.793  29.154  32.417  1.00  0.00           C  
ATOM   2581  CG  GLU C  79       0.814  29.231  33.957  1.00  0.00           C  
ATOM   2582  CD  GLU C  79       1.574  28.099  34.629  1.00  0.00           C  
ATOM   2583  OE1 GLU C  79       1.333  26.966  34.300  1.00  0.00           O  
ATOM   2584  OE2 GLU C  79       2.423  28.382  35.466  1.00  0.00           O  
ATOM   2585  H   GLU C  79       2.225  31.286  32.408  1.00  0.00           H  
ATOM   2586  HA  GLU C  79       2.821  28.503  32.180  1.00  0.00           H  
ATOM   2587 1HB  GLU C  79       0.156  29.957  32.053  1.00  0.00           H  
ATOM   2588 2HB  GLU C  79       0.320  28.214  32.136  1.00  0.00           H  
ATOM   2589 1HG  GLU C  79       1.267  30.172  34.252  1.00  0.00           H  
ATOM   2590 2HG  GLU C  79      -0.216  29.229  34.317  1.00  0.00           H  
ATOM   2591  N   LYS C  80       1.736  29.975  29.458  1.00  0.00           N  
ATOM   2592  CA  LYS C  80       1.586  29.797  28.022  1.00  0.00           C  
ATOM   2593  C   LYS C  80       2.888  29.299  27.405  1.00  0.00           C  
ATOM   2594  O   LYS C  80       2.863  28.495  26.468  1.00  0.00           O  
ATOM   2595  CB  LYS C  80       1.145  31.092  27.355  1.00  0.00           C  
ATOM   2596  CG  LYS C  80       0.784  30.941  25.878  1.00  0.00           C  
ATOM   2597  CD  LYS C  80       0.410  32.279  25.221  1.00  0.00           C  
ATOM   2598  CE  LYS C  80      -0.996  32.742  25.616  1.00  0.00           C  
ATOM   2599  NZ  LYS C  80      -1.403  33.970  24.881  1.00  0.00           N  
ATOM   2600  H   LYS C  80       1.597  30.894  29.862  1.00  0.00           H  
ATOM   2601  HA  LYS C  80       0.822  29.037  27.848  1.00  0.00           H  
ATOM   2602 1HB  LYS C  80       0.286  31.483  27.888  1.00  0.00           H  
ATOM   2603 2HB  LYS C  80       1.946  31.826  27.432  1.00  0.00           H  
ATOM   2604 1HG  LYS C  80       1.608  30.509  25.350  1.00  0.00           H  
ATOM   2605 2HG  LYS C  80      -0.060  30.258  25.784  1.00  0.00           H  
ATOM   2606 1HD  LYS C  80       1.132  33.040  25.523  1.00  0.00           H  
ATOM   2607 2HD  LYS C  80       0.456  32.175  24.134  1.00  0.00           H  
ATOM   2608 1HE  LYS C  80      -1.705  31.946  25.393  1.00  0.00           H  
ATOM   2609 2HE  LYS C  80      -1.027  32.956  26.680  1.00  0.00           H  
ATOM   2610 1HZ  LYS C  80      -2.336  34.238  25.164  1.00  0.00           H  
ATOM   2611 2HZ  LYS C  80      -0.760  34.720  25.090  1.00  0.00           H  
ATOM   2612 3HZ  LYS C  80      -1.391  33.783  23.887  1.00  0.00           H  
ATOM   2613  N   LEU C  81       4.033  29.797  27.894  1.00  0.00           N  
ATOM   2614  CA  LEU C  81       5.297  29.353  27.332  1.00  0.00           C  
ATOM   2615  C   LEU C  81       5.475  27.907  27.672  1.00  0.00           C  
ATOM   2616  O   LEU C  81       5.844  27.117  26.807  1.00  0.00           O  
ATOM   2617  CB  LEU C  81       6.517  30.147  27.850  1.00  0.00           C  
ATOM   2618  CG  LEU C  81       7.911  29.754  27.160  1.00  0.00           C  
ATOM   2619  CD1 LEU C  81       8.807  30.947  27.046  1.00  0.00           C  
ATOM   2620  CD2 LEU C  81       8.665  28.725  28.003  1.00  0.00           C  
ATOM   2621  H   LEU C  81       4.011  30.448  28.672  1.00  0.00           H  
ATOM   2622  HA  LEU C  81       5.259  29.449  26.250  1.00  0.00           H  
ATOM   2623 1HB  LEU C  81       6.345  31.206  27.729  1.00  0.00           H  
ATOM   2624 2HB  LEU C  81       6.615  29.944  28.921  1.00  0.00           H  
ATOM   2625  HG  LEU C  81       7.718  29.355  26.173  1.00  0.00           H  
ATOM   2626 1HD1 LEU C  81       9.730  30.636  26.582  1.00  0.00           H  
ATOM   2627 2HD1 LEU C  81       8.331  31.703  26.434  1.00  0.00           H  
ATOM   2628 3HD1 LEU C  81       9.016  31.342  28.037  1.00  0.00           H  
ATOM   2629 1HD2 LEU C  81       9.606  28.499  27.512  1.00  0.00           H  
ATOM   2630 2HD2 LEU C  81       8.865  29.151  28.985  1.00  0.00           H  
ATOM   2631 3HD2 LEU C  81       8.108  27.809  28.122  1.00  0.00           H  
ATOM   2632  N   LYS C  82       5.211  27.546  28.929  1.00  0.00           N  
ATOM   2633  CA  LYS C  82       5.406  26.166  29.339  1.00  0.00           C  
ATOM   2634  C   LYS C  82       4.531  25.213  28.546  1.00  0.00           C  
ATOM   2635  O   LYS C  82       4.986  24.127  28.165  1.00  0.00           O  
ATOM   2636  CB  LYS C  82       5.117  25.993  30.822  1.00  0.00           C  
ATOM   2637  CG  LYS C  82       6.150  26.626  31.693  1.00  0.00           C  
ATOM   2638  CD  LYS C  82       5.997  26.253  33.159  1.00  0.00           C  
ATOM   2639  CE  LYS C  82       4.874  27.016  33.809  1.00  0.00           C  
ATOM   2640  NZ  LYS C  82       4.829  26.821  35.280  1.00  0.00           N  
ATOM   2641  H   LYS C  82       4.909  28.261  29.601  1.00  0.00           H  
ATOM   2642  HA  LYS C  82       6.447  25.899  29.152  1.00  0.00           H  
ATOM   2643 1HB  LYS C  82       4.143  26.427  31.045  1.00  0.00           H  
ATOM   2644 2HB  LYS C  82       5.069  24.927  31.052  1.00  0.00           H  
ATOM   2645 1HG  LYS C  82       7.130  26.313  31.338  1.00  0.00           H  
ATOM   2646 2HG  LYS C  82       6.076  27.711  31.587  1.00  0.00           H  
ATOM   2647 1HD  LYS C  82       5.806  25.180  33.240  1.00  0.00           H  
ATOM   2648 2HD  LYS C  82       6.929  26.483  33.683  1.00  0.00           H  
ATOM   2649 1HE  LYS C  82       5.003  28.080  33.602  1.00  0.00           H  
ATOM   2650 2HE  LYS C  82       3.928  26.687  33.396  1.00  0.00           H  
ATOM   2651 1HZ  LYS C  82       4.032  27.385  35.638  1.00  0.00           H  
ATOM   2652 2HZ  LYS C  82       4.686  25.853  35.503  1.00  0.00           H  
ATOM   2653 3HZ  LYS C  82       5.695  27.143  35.686  1.00  0.00           H  
ATOM   2654  N   GLU C  83       3.286  25.616  28.269  1.00  0.00           N  
ATOM   2655  CA  GLU C  83       2.392  24.739  27.540  1.00  0.00           C  
ATOM   2656  C   GLU C  83       2.864  24.583  26.105  1.00  0.00           C  
ATOM   2657  O   GLU C  83       2.911  23.459  25.600  1.00  0.00           O  
ATOM   2658  CB  GLU C  83       0.957  25.272  27.565  1.00  0.00           C  
ATOM   2659  CG  GLU C  83      -0.107  24.336  26.939  1.00  0.00           C  
ATOM   2660  CD  GLU C  83      -0.285  23.039  27.715  1.00  0.00           C  
ATOM   2661  OE1 GLU C  83       0.107  23.001  28.856  1.00  0.00           O  
ATOM   2662  OE2 GLU C  83      -0.823  22.102  27.178  1.00  0.00           O  
ATOM   2663  H   GLU C  83       2.945  26.508  28.641  1.00  0.00           H  
ATOM   2664  HA  GLU C  83       2.408  23.757  28.017  1.00  0.00           H  
ATOM   2665 1HB  GLU C  83       0.663  25.468  28.598  1.00  0.00           H  
ATOM   2666 2HB  GLU C  83       0.921  26.226  27.036  1.00  0.00           H  
ATOM   2667 1HG  GLU C  83      -1.063  24.859  26.908  1.00  0.00           H  
ATOM   2668 2HG  GLU C  83       0.178  24.101  25.910  1.00  0.00           H  
ATOM   2669  N   LEU C  84       3.321  25.665  25.460  1.00  0.00           N  
ATOM   2670  CA  LEU C  84       3.772  25.473  24.092  1.00  0.00           C  
ATOM   2671  C   LEU C  84       5.101  24.784  24.029  1.00  0.00           C  
ATOM   2672  O   LEU C  84       5.382  24.088  23.056  1.00  0.00           O  
ATOM   2673  CB  LEU C  84       3.906  26.752  23.286  1.00  0.00           C  
ATOM   2674  CG  LEU C  84       2.693  27.142  22.509  1.00  0.00           C  
ATOM   2675  CD1 LEU C  84       1.603  27.689  23.447  1.00  0.00           C  
ATOM   2676  CD2 LEU C  84       3.108  28.091  21.434  1.00  0.00           C  
ATOM   2677  H   LEU C  84       3.279  26.602  25.886  1.00  0.00           H  
ATOM   2678  HA  LEU C  84       3.039  24.846  23.588  1.00  0.00           H  
ATOM   2679 1HB  LEU C  84       4.141  27.569  23.976  1.00  0.00           H  
ATOM   2680 2HB  LEU C  84       4.736  26.642  22.589  1.00  0.00           H  
ATOM   2681  HG  LEU C  84       2.275  26.250  22.030  1.00  0.00           H  
ATOM   2682 1HD1 LEU C  84       0.720  27.950  22.856  1.00  0.00           H  
ATOM   2683 2HD1 LEU C  84       1.330  26.936  24.182  1.00  0.00           H  
ATOM   2684 3HD1 LEU C  84       1.969  28.571  23.956  1.00  0.00           H  
ATOM   2685 1HD2 LEU C  84       2.226  28.327  20.864  1.00  0.00           H  
ATOM   2686 2HD2 LEU C  84       3.521  28.983  21.849  1.00  0.00           H  
ATOM   2687 3HD2 LEU C  84       3.851  27.623  20.781  1.00  0.00           H  
ATOM   2688  N   LEU C  85       5.943  24.988  25.025  1.00  0.00           N  
ATOM   2689  CA  LEU C  85       7.241  24.377  24.982  1.00  0.00           C  
ATOM   2690  C   LEU C  85       7.024  22.858  25.119  1.00  0.00           C  
ATOM   2691  O   LEU C  85       7.708  22.068  24.458  1.00  0.00           O  
ATOM   2692  CB  LEU C  85       8.118  24.945  26.111  1.00  0.00           C  
ATOM   2693  CG  LEU C  85       9.631  24.679  26.050  1.00  0.00           C  
ATOM   2694  CD1 LEU C  85      10.194  25.344  24.799  1.00  0.00           C  
ATOM   2695  CD2 LEU C  85      10.320  25.247  27.275  1.00  0.00           C  
ATOM   2696  H   LEU C  85       5.699  25.618  25.791  1.00  0.00           H  
ATOM   2697  HA  LEU C  85       7.676  24.582  24.013  1.00  0.00           H  
ATOM   2698 1HB  LEU C  85       7.985  26.026  26.117  1.00  0.00           H  
ATOM   2699 2HB  LEU C  85       7.743  24.561  27.060  1.00  0.00           H  
ATOM   2700  HG  LEU C  85       9.819  23.605  25.993  1.00  0.00           H  
ATOM   2701 1HD1 LEU C  85      11.235  25.191  24.760  1.00  0.00           H  
ATOM   2702 2HD1 LEU C  85       9.755  24.946  23.904  1.00  0.00           H  
ATOM   2703 3HD1 LEU C  85      10.000  26.414  24.858  1.00  0.00           H  
ATOM   2704 1HD2 LEU C  85      11.382  25.056  27.198  1.00  0.00           H  
ATOM   2705 2HD2 LEU C  85      10.157  26.307  27.333  1.00  0.00           H  
ATOM   2706 3HD2 LEU C  85       9.930  24.774  28.180  1.00  0.00           H  
ATOM   2707  N   LYS C  86       6.028  22.452  25.933  1.00  0.00           N  
ATOM   2708  CA  LYS C  86       5.685  21.043  26.093  1.00  0.00           C  
ATOM   2709  C   LYS C  86       5.102  20.483  24.792  1.00  0.00           C  
ATOM   2710  O   LYS C  86       5.410  19.344  24.422  1.00  0.00           O  
ATOM   2711  CB  LYS C  86       4.695  20.847  27.244  1.00  0.00           C  
ATOM   2712  CG  LYS C  86       4.297  19.382  27.552  1.00  0.00           C  
ATOM   2713  CD  LYS C  86       5.472  18.552  28.092  1.00  0.00           C  
ATOM   2714  CE  LYS C  86       5.014  17.165  28.531  1.00  0.00           C  
ATOM   2715  NZ  LYS C  86       6.146  16.333  29.032  1.00  0.00           N  
ATOM   2716  H   LYS C  86       5.541  23.144  26.514  1.00  0.00           H  
ATOM   2717  HA  LYS C  86       6.600  20.498  26.315  1.00  0.00           H  
ATOM   2718 1HB  LYS C  86       5.112  21.284  28.152  1.00  0.00           H  
ATOM   2719 2HB  LYS C  86       3.776  21.396  27.022  1.00  0.00           H  
ATOM   2720 1HG  LYS C  86       3.497  19.387  28.292  1.00  0.00           H  
ATOM   2721 2HG  LYS C  86       3.918  18.909  26.645  1.00  0.00           H  
ATOM   2722 1HD  LYS C  86       6.223  18.423  27.309  1.00  0.00           H  
ATOM   2723 2HD  LYS C  86       5.933  19.064  28.937  1.00  0.00           H  
ATOM   2724 1HE  LYS C  86       4.275  17.268  29.324  1.00  0.00           H  
ATOM   2725 2HE  LYS C  86       4.553  16.658  27.683  1.00  0.00           H  
ATOM   2726 1HZ  LYS C  86       5.800  15.424  29.310  1.00  0.00           H  
ATOM   2727 2HZ  LYS C  86       6.831  16.220  28.297  1.00  0.00           H  
ATOM   2728 3HZ  LYS C  86       6.575  16.785  29.827  1.00  0.00           H  
ATOM   2729  N   GLU C  87       4.269  21.276  24.093  1.00  0.00           N  
ATOM   2730  CA  GLU C  87       3.701  20.857  22.812  1.00  0.00           C  
ATOM   2731  C   GLU C  87       4.818  20.671  21.795  1.00  0.00           C  
ATOM   2732  O   GLU C  87       4.765  19.750  20.975  1.00  0.00           O  
ATOM   2733  CB  GLU C  87       2.695  21.879  22.268  1.00  0.00           C  
ATOM   2734  CG  GLU C  87       1.368  21.977  23.025  1.00  0.00           C  
ATOM   2735  CD  GLU C  87       0.496  23.101  22.512  1.00  0.00           C  
ATOM   2736  OE1 GLU C  87       1.001  23.920  21.787  1.00  0.00           O  
ATOM   2737  OE2 GLU C  87      -0.665  23.135  22.835  1.00  0.00           O  
ATOM   2738  H   GLU C  87       3.988  22.177  24.495  1.00  0.00           H  
ATOM   2739  HA  GLU C  87       3.193  19.904  22.950  1.00  0.00           H  
ATOM   2740 1HB  GLU C  87       3.155  22.863  22.262  1.00  0.00           H  
ATOM   2741 2HB  GLU C  87       2.458  21.633  21.236  1.00  0.00           H  
ATOM   2742 1HG  GLU C  87       0.834  21.037  22.914  1.00  0.00           H  
ATOM   2743 2HG  GLU C  87       1.561  22.120  24.080  1.00  0.00           H  
ATOM   2744  N   LEU C  88       5.840  21.532  21.858  1.00  0.00           N  
ATOM   2745  CA  LEU C  88       6.957  21.449  20.938  1.00  0.00           C  
ATOM   2746  C   LEU C  88       7.696  20.143  21.190  1.00  0.00           C  
ATOM   2747  O   LEU C  88       8.005  19.420  20.241  1.00  0.00           O  
ATOM   2748  CB  LEU C  88       7.888  22.677  21.136  1.00  0.00           C  
ATOM   2749  CG  LEU C  88       9.106  22.852  20.218  1.00  0.00           C  
ATOM   2750  CD1 LEU C  88       8.663  22.898  18.804  1.00  0.00           C  
ATOM   2751  CD2 LEU C  88       9.763  24.170  20.546  1.00  0.00           C  
ATOM   2752  H   LEU C  88       5.778  22.315  22.517  1.00  0.00           H  
ATOM   2753  HA  LEU C  88       6.561  21.437  19.928  1.00  0.00           H  
ATOM   2754 1HB  LEU C  88       7.309  23.582  21.119  1.00  0.00           H  
ATOM   2755 2HB  LEU C  88       8.300  22.598  22.134  1.00  0.00           H  
ATOM   2756  HG  LEU C  88       9.807  22.027  20.360  1.00  0.00           H  
ATOM   2757 1HD1 LEU C  88       9.509  23.037  18.152  1.00  0.00           H  
ATOM   2758 2HD1 LEU C  88       8.193  21.969  18.583  1.00  0.00           H  
ATOM   2759 3HD1 LEU C  88       7.961  23.719  18.659  1.00  0.00           H  
ATOM   2760 1HD2 LEU C  88      10.628  24.332  19.912  1.00  0.00           H  
ATOM   2761 2HD2 LEU C  88       9.037  24.959  20.379  1.00  0.00           H  
ATOM   2762 3HD2 LEU C  88      10.065  24.178  21.571  1.00  0.00           H  
ATOM   2763  N   LYS C  89       7.907  19.789  22.468  1.00  0.00           N  
ATOM   2764  CA  LYS C  89       8.576  18.535  22.800  1.00  0.00           C  
ATOM   2765  C   LYS C  89       7.749  17.335  22.319  1.00  0.00           C  
ATOM   2766  O   LYS C  89       8.311  16.365  21.797  1.00  0.00           O  
ATOM   2767  CB  LYS C  89       8.805  18.430  24.316  1.00  0.00           C  
ATOM   2768  CG  LYS C  89       9.870  19.376  24.920  1.00  0.00           C  
ATOM   2769  CD  LYS C  89       9.883  19.241  26.474  1.00  0.00           C  
ATOM   2770  CE  LYS C  89      10.834  20.246  27.171  1.00  0.00           C  
ATOM   2771  NZ  LYS C  89      12.285  19.813  27.181  1.00  0.00           N  
ATOM   2772  H   LYS C  89       7.652  20.449  23.210  1.00  0.00           H  
ATOM   2773  HA  LYS C  89       9.536  18.509  22.291  1.00  0.00           H  
ATOM   2774 1HB  LYS C  89       7.868  18.633  24.830  1.00  0.00           H  
ATOM   2775 2HB  LYS C  89       9.094  17.412  24.563  1.00  0.00           H  
ATOM   2776 1HG  LYS C  89      10.850  19.125  24.516  1.00  0.00           H  
ATOM   2777 2HG  LYS C  89       9.636  20.404  24.645  1.00  0.00           H  
ATOM   2778 1HD  LYS C  89       8.870  19.404  26.847  1.00  0.00           H  
ATOM   2779 2HD  LYS C  89      10.189  18.234  26.748  1.00  0.00           H  
ATOM   2780 1HE  LYS C  89      10.759  21.197  26.646  1.00  0.00           H  
ATOM   2781 2HE  LYS C  89      10.503  20.391  28.197  1.00  0.00           H  
ATOM   2782 1HZ  LYS C  89      12.834  20.559  27.659  1.00  0.00           H  
ATOM   2783 2HZ  LYS C  89      12.383  18.958  27.691  1.00  0.00           H  
ATOM   2784 3HZ  LYS C  89      12.639  19.675  26.259  1.00  0.00           H  
ATOM   2785  N   LYS C  90       6.415  17.412  22.459  1.00  0.00           N  
ATOM   2786  CA  LYS C  90       5.520  16.334  22.038  1.00  0.00           C  
ATOM   2787  C   LYS C  90       5.590  16.101  20.531  1.00  0.00           C  
ATOM   2788  O   LYS C  90       5.654  14.947  20.081  1.00  0.00           O  
ATOM   2789  CB  LYS C  90       4.076  16.655  22.439  1.00  0.00           C  
ATOM   2790  CG  LYS C  90       3.048  15.525  22.173  1.00  0.00           C  
ATOM   2791  CD  LYS C  90       1.594  15.938  22.560  1.00  0.00           C  
ATOM   2792  CE  LYS C  90       1.349  16.002  24.082  1.00  0.00           C  
ATOM   2793  NZ  LYS C  90       1.346  14.650  24.713  1.00  0.00           N  
ATOM   2794  H   LYS C  90       6.022  18.226  22.944  1.00  0.00           H  
ATOM   2795  HA  LYS C  90       5.830  15.416  22.534  1.00  0.00           H  
ATOM   2796 1HB  LYS C  90       4.064  16.923  23.490  1.00  0.00           H  
ATOM   2797 2HB  LYS C  90       3.743  17.529  21.884  1.00  0.00           H  
ATOM   2798 1HG  LYS C  90       3.056  15.280  21.108  1.00  0.00           H  
ATOM   2799 2HG  LYS C  90       3.339  14.637  22.724  1.00  0.00           H  
ATOM   2800 1HD  LYS C  90       1.388  16.925  22.143  1.00  0.00           H  
ATOM   2801 2HD  LYS C  90       0.888  15.230  22.125  1.00  0.00           H  
ATOM   2802 1HE  LYS C  90       2.115  16.605  24.555  1.00  0.00           H  
ATOM   2803 2HE  LYS C  90       0.380  16.470  24.261  1.00  0.00           H  
ATOM   2804 1HZ  LYS C  90       1.171  14.743  25.704  1.00  0.00           H  
ATOM   2805 2HZ  LYS C  90       0.617  14.086  24.296  1.00  0.00           H  
ATOM   2806 3HZ  LYS C  90       2.236  14.202  24.573  1.00  0.00           H  
ATOM   2807  N   VAL C  91       5.583  17.184  19.747  1.00  0.00           N  
ATOM   2808  CA  VAL C  91       5.668  17.043  18.301  1.00  0.00           C  
ATOM   2809  C   VAL C  91       7.041  16.528  17.901  1.00  0.00           C  
ATOM   2810  O   VAL C  91       7.135  15.682  17.016  1.00  0.00           O  
ATOM   2811  CB  VAL C  91       5.301  18.333  17.547  1.00  0.00           C  
ATOM   2812  CG1 VAL C  91       5.583  18.168  16.043  1.00  0.00           C  
ATOM   2813  CG2 VAL C  91       3.820  18.602  17.734  1.00  0.00           C  
ATOM   2814  H   VAL C  91       5.474  18.110  20.178  1.00  0.00           H  
ATOM   2815  HA  VAL C  91       4.934  16.295  17.995  1.00  0.00           H  
ATOM   2816  HB  VAL C  91       5.894  19.174  17.929  1.00  0.00           H  
ATOM   2817 1HG1 VAL C  91       5.286  19.069  15.536  1.00  0.00           H  
ATOM   2818 2HG1 VAL C  91       6.637  17.978  15.863  1.00  0.00           H  
ATOM   2819 3HG1 VAL C  91       5.000  17.333  15.649  1.00  0.00           H  
ATOM   2820 1HG2 VAL C  91       3.542  19.497  17.190  1.00  0.00           H  
ATOM   2821 2HG2 VAL C  91       3.255  17.752  17.341  1.00  0.00           H  
ATOM   2822 3HG2 VAL C  91       3.603  18.728  18.796  1.00  0.00           H  
ATOM   2823  N   LEU C  92       8.113  17.030  18.522  1.00  0.00           N  
ATOM   2824  CA  LEU C  92       9.445  16.552  18.179  1.00  0.00           C  
ATOM   2825  C   LEU C  92       9.577  15.066  18.492  1.00  0.00           C  
ATOM   2826  O   LEU C  92      10.203  14.330  17.727  1.00  0.00           O  
ATOM   2827  CB  LEU C  92      10.495  17.314  18.984  1.00  0.00           C  
ATOM   2828  CG  LEU C  92      10.700  18.791  18.646  1.00  0.00           C  
ATOM   2829  CD1 LEU C  92      11.560  19.407  19.732  1.00  0.00           C  
ATOM   2830  CD2 LEU C  92      11.377  18.935  17.294  1.00  0.00           C  
ATOM   2831  H   LEU C  92       8.005  17.766  19.228  1.00  0.00           H  
ATOM   2832  HA  LEU C  92       9.603  16.693  17.115  1.00  0.00           H  
ATOM   2833 1HB  LEU C  92      10.210  17.260  20.033  1.00  0.00           H  
ATOM   2834 2HB  LEU C  92      11.455  16.807  18.867  1.00  0.00           H  
ATOM   2835  HG  LEU C  92       9.748  19.301  18.620  1.00  0.00           H  
ATOM   2836 1HD1 LEU C  92      11.698  20.422  19.532  1.00  0.00           H  
ATOM   2837 2HD1 LEU C  92      11.059  19.306  20.687  1.00  0.00           H  
ATOM   2838 3HD1 LEU C  92      12.528  18.904  19.770  1.00  0.00           H  
ATOM   2839 1HD2 LEU C  92      11.529  19.980  17.085  1.00  0.00           H  
ATOM   2840 2HD2 LEU C  92      12.317  18.448  17.316  1.00  0.00           H  
ATOM   2841 3HD2 LEU C  92      10.764  18.501  16.516  1.00  0.00           H  
ATOM   2842  N   ASP C  93       8.974  14.600  19.594  1.00  0.00           N  
ATOM   2843  CA  ASP C  93       9.055  13.188  19.940  1.00  0.00           C  
ATOM   2844  C   ASP C  93       8.309  12.356  18.904  1.00  0.00           C  
ATOM   2845  O   ASP C  93       8.838  11.346  18.418  1.00  0.00           O  
ATOM   2846  CB  ASP C  93       8.443  12.955  21.333  1.00  0.00           C  
ATOM   2847  CG  ASP C  93       8.621  11.534  21.918  1.00  0.00           C  
ATOM   2848  OD1 ASP C  93       9.736  11.168  22.211  1.00  0.00           O  
ATOM   2849  OD2 ASP C  93       7.623  10.836  22.073  1.00  0.00           O  
ATOM   2850  H   ASP C  93       8.516  15.249  20.242  1.00  0.00           H  
ATOM   2851  HA  ASP C  93      10.100  12.886  19.947  1.00  0.00           H  
ATOM   2852 1HB  ASP C  93       8.888  13.663  22.027  1.00  0.00           H  
ATOM   2853 2HB  ASP C  93       7.376  13.189  21.292  1.00  0.00           H  
ATOM   2854  N   ARG C  94       7.117  12.806  18.485  1.00  0.00           N  
ATOM   2855  CA  ARG C  94       6.392  12.030  17.498  1.00  0.00           C  
ATOM   2856  C   ARG C  94       7.100  12.056  16.162  1.00  0.00           C  
ATOM   2857  O   ARG C  94       7.112  11.043  15.460  1.00  0.00           O  
ATOM   2858  CB  ARG C  94       4.954  12.470  17.335  1.00  0.00           C  
ATOM   2859  CG  ARG C  94       4.173  11.568  16.371  1.00  0.00           C  
ATOM   2860  CD  ARG C  94       2.730  11.786  16.419  1.00  0.00           C  
ATOM   2861  NE  ARG C  94       2.056  11.001  15.391  1.00  0.00           N  
ATOM   2862  CZ  ARG C  94       0.726  10.888  15.237  1.00  0.00           C  
ATOM   2863  NH1 ARG C  94      -0.101  11.500  16.064  1.00  0.00           N  
ATOM   2864  NH2 ARG C  94       0.255  10.156  14.245  1.00  0.00           N  
ATOM   2865  H   ARG C  94       6.698  13.645  18.905  1.00  0.00           H  
ATOM   2866  HA  ARG C  94       6.368  11.001  17.836  1.00  0.00           H  
ATOM   2867 1HB  ARG C  94       4.454  12.471  18.302  1.00  0.00           H  
ATOM   2868 2HB  ARG C  94       4.925  13.495  16.945  1.00  0.00           H  
ATOM   2869 1HG  ARG C  94       4.493  11.770  15.350  1.00  0.00           H  
ATOM   2870 2HG  ARG C  94       4.369  10.521  16.604  1.00  0.00           H  
ATOM   2871 1HD  ARG C  94       2.355  11.477  17.392  1.00  0.00           H  
ATOM   2872 2HD  ARG C  94       2.511  12.834  16.261  1.00  0.00           H  
ATOM   2873  HE  ARG C  94       2.644  10.511  14.723  1.00  0.00           H  
ATOM   2874 1HH1 ARG C  94       0.263  12.062  16.818  1.00  0.00           H  
ATOM   2875 2HH1 ARG C  94      -1.098  11.411  15.941  1.00  0.00           H  
ATOM   2876 1HH2 ARG C  94       0.908   9.686  13.593  1.00  0.00           H  
ATOM   2877 2HH2 ARG C  94      -0.735  10.057  14.108  1.00  0.00           H  
ATOM   2878  N   LEU C  95       7.691  13.192  15.803  1.00  0.00           N  
ATOM   2879  CA  LEU C  95       8.371  13.301  14.536  1.00  0.00           C  
ATOM   2880  C   LEU C  95       9.562  12.350  14.505  1.00  0.00           C  
ATOM   2881  O   LEU C  95       9.726  11.605  13.537  1.00  0.00           O  
ATOM   2882  CB  LEU C  95       8.801  14.757  14.313  1.00  0.00           C  
ATOM   2883  CG  LEU C  95       9.551  15.095  13.024  1.00  0.00           C  
ATOM   2884  CD1 LEU C  95       8.716  14.767  11.816  1.00  0.00           C  
ATOM   2885  CD2 LEU C  95       9.868  16.562  13.037  1.00  0.00           C  
ATOM   2886  H   LEU C  95       7.624  14.018  16.404  1.00  0.00           H  
ATOM   2887  HA  LEU C  95       7.672  13.014  13.760  1.00  0.00           H  
ATOM   2888 1HB  LEU C  95       7.904  15.382  14.355  1.00  0.00           H  
ATOM   2889 2HB  LEU C  95       9.441  15.045  15.148  1.00  0.00           H  
ATOM   2890  HG  LEU C  95      10.471  14.519  12.976  1.00  0.00           H  
ATOM   2891 1HD1 LEU C  95       9.278  15.030  10.928  1.00  0.00           H  
ATOM   2892 2HD1 LEU C  95       8.490  13.704  11.791  1.00  0.00           H  
ATOM   2893 3HD1 LEU C  95       7.787  15.338  11.841  1.00  0.00           H  
ATOM   2894 1HD2 LEU C  95      10.417  16.828  12.138  1.00  0.00           H  
ATOM   2895 2HD2 LEU C  95       8.933  17.118  13.073  1.00  0.00           H  
ATOM   2896 3HD2 LEU C  95      10.472  16.799  13.912  1.00  0.00           H  
ATOM   2897  N   LYS C  96      10.345  12.281  15.592  1.00  0.00           N  
ATOM   2898  CA  LYS C  96      11.468  11.352  15.614  1.00  0.00           C  
ATOM   2899  C   LYS C  96      10.986   9.909  15.423  1.00  0.00           C  
ATOM   2900  O   LYS C  96      11.618   9.139  14.687  1.00  0.00           O  
ATOM   2901  CB  LYS C  96      12.261  11.495  16.919  1.00  0.00           C  
ATOM   2902  CG  LYS C  96      13.096  12.782  16.994  1.00  0.00           C  
ATOM   2903  CD  LYS C  96      14.023  12.864  18.226  1.00  0.00           C  
ATOM   2904  CE  LYS C  96      13.239  13.094  19.521  1.00  0.00           C  
ATOM   2905  NZ  LYS C  96      14.135  13.480  20.682  1.00  0.00           N  
ATOM   2906  H   LYS C  96      10.180  12.911  16.385  1.00  0.00           H  
ATOM   2907  HA  LYS C  96      12.128  11.596  14.783  1.00  0.00           H  
ATOM   2908 1HB  LYS C  96      11.554  11.502  17.755  1.00  0.00           H  
ATOM   2909 2HB  LYS C  96      12.917  10.637  17.048  1.00  0.00           H  
ATOM   2910 1HG  LYS C  96      13.716  12.832  16.101  1.00  0.00           H  
ATOM   2911 2HG  LYS C  96      12.436  13.638  16.995  1.00  0.00           H  
ATOM   2912 1HD  LYS C  96      14.584  11.936  18.317  1.00  0.00           H  
ATOM   2913 2HD  LYS C  96      14.732  13.681  18.101  1.00  0.00           H  
ATOM   2914 1HE  LYS C  96      12.496  13.879  19.368  1.00  0.00           H  
ATOM   2915 2HE  LYS C  96      12.724  12.169  19.780  1.00  0.00           H  
ATOM   2916 1HZ  LYS C  96      13.563  13.598  21.504  1.00  0.00           H  
ATOM   2917 2HZ  LYS C  96      14.821  12.762  20.851  1.00  0.00           H  
ATOM   2918 3HZ  LYS C  96      14.625  14.384  20.494  1.00  0.00           H  
ATOM   2919  N   LYS C  97       9.855   9.547  16.055  1.00  0.00           N  
ATOM   2920  CA  LYS C  97       9.289   8.208  15.899  1.00  0.00           C  
ATOM   2921  C   LYS C  97       8.840   7.957  14.451  1.00  0.00           C  
ATOM   2922  O   LYS C  97       9.037   6.855  13.927  1.00  0.00           O  
ATOM   2923  CB  LYS C  97       8.160   7.990  16.905  1.00  0.00           C  
ATOM   2924  CG  LYS C  97       8.688   7.859  18.341  1.00  0.00           C  
ATOM   2925  CD  LYS C  97       7.619   7.507  19.381  1.00  0.00           C  
ATOM   2926  CE  LYS C  97       6.741   8.710  19.695  1.00  0.00           C  
ATOM   2927  NZ  LYS C  97       5.939   8.521  20.940  1.00  0.00           N  
ATOM   2928  H   LYS C  97       9.412  10.217  16.696  1.00  0.00           H  
ATOM   2929  HA  LYS C  97      10.072   7.484  16.123  1.00  0.00           H  
ATOM   2930 1HB  LYS C  97       7.469   8.829  16.856  1.00  0.00           H  
ATOM   2931 2HB  LYS C  97       7.609   7.086  16.651  1.00  0.00           H  
ATOM   2932 1HG  LYS C  97       9.462   7.092  18.363  1.00  0.00           H  
ATOM   2933 2HG  LYS C  97       9.149   8.805  18.630  1.00  0.00           H  
ATOM   2934 1HD  LYS C  97       6.998   6.692  19.011  1.00  0.00           H  
ATOM   2935 2HD  LYS C  97       8.104   7.185  20.302  1.00  0.00           H  
ATOM   2936 1HE  LYS C  97       7.370   9.586  19.813  1.00  0.00           H  
ATOM   2937 2HE  LYS C  97       6.056   8.875  18.866  1.00  0.00           H  
ATOM   2938 1HZ  LYS C  97       5.390   9.354  21.105  1.00  0.00           H  
ATOM   2939 2HZ  LYS C  97       5.330   7.719  20.858  1.00  0.00           H  
ATOM   2940 3HZ  LYS C  97       6.578   8.391  21.719  1.00  0.00           H  
ATOM   2941  N   ILE C  98       8.290   8.983  13.783  1.00  0.00           N  
ATOM   2942  CA  ILE C  98       7.898   8.838  12.382  1.00  0.00           C  
ATOM   2943  C   ILE C  98       9.121   8.600  11.529  1.00  0.00           C  
ATOM   2944  O   ILE C  98       9.084   7.740  10.643  1.00  0.00           O  
ATOM   2945  CB  ILE C  98       7.165  10.075  11.822  1.00  0.00           C  
ATOM   2946  CG1 ILE C  98       5.794  10.196  12.472  1.00  0.00           C  
ATOM   2947  CG2 ILE C  98       7.055   9.979  10.274  1.00  0.00           C  
ATOM   2948  CD1 ILE C  98       5.126  11.513  12.220  1.00  0.00           C  
ATOM   2949  H   ILE C  98       8.085   9.846  14.298  1.00  0.00           H  
ATOM   2950  HA  ILE C  98       7.244   7.982  12.289  1.00  0.00           H  
ATOM   2951  HB  ILE C  98       7.722  10.970  12.081  1.00  0.00           H  
ATOM   2952 1HG1 ILE C  98       5.145   9.406  12.098  1.00  0.00           H  
ATOM   2953 2HG1 ILE C  98       5.905  10.066  13.545  1.00  0.00           H  
ATOM   2954 1HG2 ILE C  98       6.557  10.840   9.881  1.00  0.00           H  
ATOM   2955 2HG2 ILE C  98       8.039   9.931   9.818  1.00  0.00           H  
ATOM   2956 3HG2 ILE C  98       6.489   9.081  10.002  1.00  0.00           H  
ATOM   2957 1HD1 ILE C  98       4.161  11.517  12.728  1.00  0.00           H  
ATOM   2958 2HD1 ILE C  98       5.752  12.303  12.610  1.00  0.00           H  
ATOM   2959 3HD1 ILE C  98       4.963  11.680  11.170  1.00  0.00           H  
ATOM   2960  N   LEU C  99      10.197   9.349  11.761  1.00  0.00           N  
ATOM   2961  CA  LEU C  99      11.381   9.145  10.952  1.00  0.00           C  
ATOM   2962  C   LEU C  99      11.893   7.722  11.120  1.00  0.00           C  
ATOM   2963  O   LEU C  99      12.225   7.073  10.123  1.00  0.00           O  
ATOM   2964  CB  LEU C  99      12.503  10.123  11.355  1.00  0.00           C  
ATOM   2965  CG  LEU C  99      12.605  11.495  10.607  1.00  0.00           C  
ATOM   2966  CD1 LEU C  99      11.323  12.282  10.736  1.00  0.00           C  
ATOM   2967  CD2 LEU C  99      13.771  12.288  11.209  1.00  0.00           C  
ATOM   2968  H   LEU C  99      10.155  10.082  12.479  1.00  0.00           H  
ATOM   2969  HA  LEU C  99      11.122   9.299   9.906  1.00  0.00           H  
ATOM   2970 1HB  LEU C  99      12.383  10.341  12.417  1.00  0.00           H  
ATOM   2971 2HB  LEU C  99      13.456   9.614  11.226  1.00  0.00           H  
ATOM   2972  HG  LEU C  99      12.788  11.315   9.547  1.00  0.00           H  
ATOM   2973 1HD1 LEU C  99      11.421  13.219  10.206  1.00  0.00           H  
ATOM   2974 2HD1 LEU C  99      10.501  11.717  10.313  1.00  0.00           H  
ATOM   2975 3HD1 LEU C  99      11.128  12.478  11.777  1.00  0.00           H  
ATOM   2976 1HD2 LEU C  99      13.879  13.224  10.705  1.00  0.00           H  
ATOM   2977 2HD2 LEU C  99      13.586  12.470  12.271  1.00  0.00           H  
ATOM   2978 3HD2 LEU C  99      14.681  11.718  11.093  1.00  0.00           H  
ATOM   2979  N   GLU C 100      11.910   7.199  12.358  1.00  0.00           N  
ATOM   2980  CA  GLU C 100      12.395   5.838  12.560  1.00  0.00           C  
ATOM   2981  C   GLU C 100      11.508   4.807  11.878  1.00  0.00           C  
ATOM   2982  O   GLU C 100      12.016   3.872  11.250  1.00  0.00           O  
ATOM   2983  CB  GLU C 100      12.513   5.489  14.048  1.00  0.00           C  
ATOM   2984  CG  GLU C 100      13.095   4.071  14.305  1.00  0.00           C  
ATOM   2985  CD  GLU C 100      13.294   3.738  15.760  1.00  0.00           C  
ATOM   2986  OE1 GLU C 100      12.986   4.554  16.592  1.00  0.00           O  
ATOM   2987  OE2 GLU C 100      13.760   2.660  16.037  1.00  0.00           O  
ATOM   2988  H   GLU C 100      11.642   7.777  13.163  1.00  0.00           H  
ATOM   2989  HA  GLU C 100      13.388   5.767  12.121  1.00  0.00           H  
ATOM   2990 1HB  GLU C 100      13.150   6.219  14.545  1.00  0.00           H  
ATOM   2991 2HB  GLU C 100      11.525   5.546  14.513  1.00  0.00           H  
ATOM   2992 1HG  GLU C 100      12.419   3.329  13.879  1.00  0.00           H  
ATOM   2993 2HG  GLU C 100      14.048   3.988  13.783  1.00  0.00           H  
ATOM   2994  N   ARG C 101      10.182   4.956  11.997  1.00  0.00           N  
ATOM   2995  CA  ARG C 101       9.272   3.996  11.389  1.00  0.00           C  
ATOM   2996  C   ARG C 101       9.377   4.010   9.874  1.00  0.00           C  
ATOM   2997  O   ARG C 101       9.377   2.948   9.240  1.00  0.00           O  
ATOM   2998  CB  ARG C 101       7.826   4.261  11.766  1.00  0.00           C  
ATOM   2999  CG  ARG C 101       6.840   3.184  11.241  1.00  0.00           C  
ATOM   3000  CD  ARG C 101       5.421   3.502  11.543  1.00  0.00           C  
ATOM   3001  NE  ARG C 101       4.976   4.695  10.833  1.00  0.00           N  
ATOM   3002  CZ  ARG C 101       4.604   4.743   9.524  1.00  0.00           C  
ATOM   3003  NH1 ARG C 101       4.604   3.680   8.745  1.00  0.00           N  
ATOM   3004  NH2 ARG C 101       4.228   5.874   8.999  1.00  0.00           N  
ATOM   3005  H   ARG C 101       9.805   5.732  12.551  1.00  0.00           H  
ATOM   3006  HA  ARG C 101       9.542   3.003  11.744  1.00  0.00           H  
ATOM   3007 1HB  ARG C 101       7.734   4.316  12.850  1.00  0.00           H  
ATOM   3008 2HB  ARG C 101       7.525   5.232  11.362  1.00  0.00           H  
ATOM   3009 1HG  ARG C 101       6.939   3.093  10.162  1.00  0.00           H  
ATOM   3010 2HG  ARG C 101       7.079   2.224  11.701  1.00  0.00           H  
ATOM   3011 1HD  ARG C 101       4.785   2.666  11.258  1.00  0.00           H  
ATOM   3012 2HD  ARG C 101       5.316   3.686  12.613  1.00  0.00           H  
ATOM   3013  HE  ARG C 101       4.935   5.564  11.357  1.00  0.00           H  
ATOM   3014 1HH1 ARG C 101       4.881   2.779   9.094  1.00  0.00           H  
ATOM   3015 2HH1 ARG C 101       4.312   3.808   7.752  1.00  0.00           H  
ATOM   3016 1HH2 ARG C 101       4.209   6.719   9.555  1.00  0.00           H  
ATOM   3017 2HH2 ARG C 101       3.955   5.879   8.004  1.00  0.00           H  
ATOM   3018  N   ASN C 102       9.455   5.203   9.276  1.00  0.00           N  
ATOM   3019  CA  ASN C 102       9.507   5.272   7.833  1.00  0.00           C  
ATOM   3020  C   ASN C 102      10.808   4.670   7.341  1.00  0.00           C  
ATOM   3021  O   ASN C 102      10.832   3.995   6.312  1.00  0.00           O  
ATOM   3022  CB  ASN C 102       9.377   6.698   7.350  1.00  0.00           C  
ATOM   3023  CG  ASN C 102       7.998   7.259   7.524  1.00  0.00           C  
ATOM   3024  OD1 ASN C 102       7.020   6.562   7.803  1.00  0.00           O  
ATOM   3025  ND2 ASN C 102       7.890   8.536   7.307  1.00  0.00           N  
ATOM   3026  H   ASN C 102       9.434   6.068   9.828  1.00  0.00           H  
ATOM   3027  HA  ASN C 102       8.687   4.679   7.420  1.00  0.00           H  
ATOM   3028 1HB  ASN C 102      10.081   7.324   7.910  1.00  0.00           H  
ATOM   3029 2HB  ASN C 102       9.655   6.751   6.299  1.00  0.00           H  
ATOM   3030 1HD2 ASN C 102       6.983   8.967   7.352  1.00  0.00           H  
ATOM   3031 2HD2 ASN C 102       8.701   9.067   7.071  1.00  0.00           H  
ATOM   3032  N   ASP C 103      11.877   4.826   8.127  1.00  0.00           N  
ATOM   3033  CA  ASP C 103      13.168   4.288   7.756  1.00  0.00           C  
ATOM   3034  C   ASP C 103      13.087   2.759   7.825  1.00  0.00           C  
ATOM   3035  O   ASP C 103      13.451   2.069   6.870  1.00  0.00           O  
ATOM   3036  CB  ASP C 103      14.230   4.873   8.715  1.00  0.00           C  
ATOM   3037  CG  ASP C 103      15.683   4.698   8.313  1.00  0.00           C  
ATOM   3038  OD1 ASP C 103      15.915   4.527   7.155  1.00  0.00           O  
ATOM   3039  OD2 ASP C 103      16.564   4.749   9.171  1.00  0.00           O  
ATOM   3040  H   ASP C 103      11.814   5.422   8.960  1.00  0.00           H  
ATOM   3041  HA  ASP C 103      13.400   4.582   6.734  1.00  0.00           H  
ATOM   3042 1HB  ASP C 103      14.044   5.938   8.830  1.00  0.00           H  
ATOM   3043 2HB  ASP C 103      14.091   4.430   9.703  1.00  0.00           H  
ATOM   3044  N   GLU C 104      12.486   2.205   8.892  1.00  0.00           N  
ATOM   3045  CA  GLU C 104      12.387   0.750   8.985  1.00  0.00           C  
ATOM   3046  C   GLU C 104      11.645   0.150   7.788  1.00  0.00           C  
ATOM   3047  O   GLU C 104      12.047  -0.902   7.283  1.00  0.00           O  
ATOM   3048  CB  GLU C 104      11.690   0.306  10.280  1.00  0.00           C  
ATOM   3049  CG  GLU C 104      11.627  -1.239  10.458  1.00  0.00           C  
ATOM   3050  CD  GLU C 104      11.026  -1.690  11.767  1.00  0.00           C  
ATOM   3051  OE1 GLU C 104      10.638  -0.858  12.548  1.00  0.00           O  
ATOM   3052  OE2 GLU C 104      10.960  -2.876  11.983  1.00  0.00           O  
ATOM   3053  H   GLU C 104      12.169   2.794   9.669  1.00  0.00           H  
ATOM   3054  HA  GLU C 104      13.396   0.344   8.991  1.00  0.00           H  
ATOM   3055 1HB  GLU C 104      12.204   0.737  11.138  1.00  0.00           H  
ATOM   3056 2HB  GLU C 104      10.665   0.689  10.287  1.00  0.00           H  
ATOM   3057 1HG  GLU C 104      11.022  -1.656   9.652  1.00  0.00           H  
ATOM   3058 2HG  GLU C 104      12.633  -1.646  10.361  1.00  0.00           H  
ATOM   3059  N   GLU C 105      10.560   0.795   7.337  1.00  0.00           N  
ATOM   3060  CA  GLU C 105       9.816   0.262   6.192  1.00  0.00           C  
ATOM   3061  C   GLU C 105      10.583   0.420   4.869  1.00  0.00           C  
ATOM   3062  O   GLU C 105      10.654  -0.502   4.058  1.00  0.00           O  
ATOM   3063  CB  GLU C 105       8.469   0.979   6.066  1.00  0.00           C  
ATOM   3064  CG  GLU C 105       7.444   0.691   7.175  1.00  0.00           C  
ATOM   3065  CD  GLU C 105       6.935  -0.745   7.216  1.00  0.00           C  
ATOM   3066  OE1 GLU C 105       6.606  -1.291   6.175  1.00  0.00           O  
ATOM   3067  OE2 GLU C 105       6.871  -1.293   8.297  1.00  0.00           O  
ATOM   3068  H   GLU C 105      10.232   1.630   7.836  1.00  0.00           H  
ATOM   3069  HA  GLU C 105       9.639  -0.797   6.363  1.00  0.00           H  
ATOM   3070 1HB  GLU C 105       8.644   2.059   6.069  1.00  0.00           H  
ATOM   3071 2HB  GLU C 105       8.012   0.728   5.110  1.00  0.00           H  
ATOM   3072 1HG  GLU C 105       7.914   0.920   8.133  1.00  0.00           H  
ATOM   3073 2HG  GLU C 105       6.599   1.371   7.052  1.00  0.00           H  
ATOM   3074  N   ILE C 106      11.256   1.548   4.676  1.00  0.00           N  
ATOM   3075  CA  ILE C 106      11.997   1.803   3.441  1.00  0.00           C  
ATOM   3076  C   ILE C 106      13.160   0.813   3.301  1.00  0.00           C  
ATOM   3077  O   ILE C 106      13.403   0.275   2.210  1.00  0.00           O  
ATOM   3078  CB  ILE C 106      12.373   3.294   3.354  1.00  0.00           C  
ATOM   3079  CG1 ILE C 106      11.023   4.080   3.142  1.00  0.00           C  
ATOM   3080  CG2 ILE C 106      13.365   3.562   2.215  1.00  0.00           C  
ATOM   3081  CD1 ILE C 106      11.096   5.544   3.333  1.00  0.00           C  
ATOM   3082  H   ILE C 106      11.183   2.297   5.372  1.00  0.00           H  
ATOM   3083  HA  ILE C 106      11.326   1.617   2.607  1.00  0.00           H  
ATOM   3084  HB  ILE C 106      12.803   3.616   4.309  1.00  0.00           H  
ATOM   3085 1HG1 ILE C 106      10.676   3.898   2.140  1.00  0.00           H  
ATOM   3086 2HG1 ILE C 106      10.278   3.690   3.837  1.00  0.00           H  
ATOM   3087 1HG2 ILE C 106      13.605   4.618   2.167  1.00  0.00           H  
ATOM   3088 2HG2 ILE C 106      14.283   3.001   2.397  1.00  0.00           H  
ATOM   3089 3HG2 ILE C 106      12.924   3.246   1.269  1.00  0.00           H  
ATOM   3090 1HD1 ILE C 106      10.114   5.984   3.169  1.00  0.00           H  
ATOM   3091 2HD1 ILE C 106      11.408   5.728   4.353  1.00  0.00           H  
ATOM   3092 3HD1 ILE C 106      11.802   5.988   2.654  1.00  0.00           H  
ATOM   3093  N   LYS C 107      13.833   0.526   4.417  1.00  0.00           N  
ATOM   3094  CA  LYS C 107      14.945  -0.422   4.504  1.00  0.00           C  
ATOM   3095  C   LYS C 107      14.594  -1.846   4.081  1.00  0.00           C  
ATOM   3096  O   LYS C 107      15.499  -2.655   3.870  1.00  0.00           O  
ATOM   3097  CB  LYS C 107      15.545  -0.455   5.906  1.00  0.00           C  
ATOM   3098  CG  LYS C 107      16.390   0.746   6.275  1.00  0.00           C  
ATOM   3099  CD  LYS C 107      16.838   0.672   7.720  1.00  0.00           C  
ATOM   3100  CE  LYS C 107      17.811   1.777   8.034  1.00  0.00           C  
ATOM   3101  NZ  LYS C 107      18.079   1.902   9.485  1.00  0.00           N  
ATOM   3102  H   LYS C 107      13.574   1.029   5.274  1.00  0.00           H  
ATOM   3103  HA  LYS C 107      15.721  -0.070   3.828  1.00  0.00           H  
ATOM   3104 1HB  LYS C 107      14.730  -0.518   6.635  1.00  0.00           H  
ATOM   3105 2HB  LYS C 107      16.154  -1.350   6.021  1.00  0.00           H  
ATOM   3106 1HG  LYS C 107      17.269   0.780   5.630  1.00  0.00           H  
ATOM   3107 2HG  LYS C 107      15.818   1.663   6.122  1.00  0.00           H  
ATOM   3108 1HD  LYS C 107      15.965   0.785   8.366  1.00  0.00           H  
ATOM   3109 2HD  LYS C 107      17.302  -0.291   7.918  1.00  0.00           H  
ATOM   3110 1HE  LYS C 107      18.747   1.568   7.526  1.00  0.00           H  
ATOM   3111 2HE  LYS C 107      17.424   2.702   7.661  1.00  0.00           H  
ATOM   3112 1HZ  LYS C 107      18.732   2.661   9.630  1.00  0.00           H  
ATOM   3113 2HZ  LYS C 107      17.210   2.124   9.958  1.00  0.00           H  
ATOM   3114 3HZ  LYS C 107      18.461   1.047   9.849  1.00  0.00           H  
ATOM   3115  N   LYS C 108      13.302  -2.184   3.971  1.00  0.00           N  
ATOM   3116  CA  LYS C 108      12.915  -3.517   3.529  1.00  0.00           C  
ATOM   3117  C   LYS C 108      13.476  -3.775   2.125  1.00  0.00           C  
ATOM   3118  O   LYS C 108      13.772  -4.923   1.789  1.00  0.00           O  
ATOM   3119  CB  LYS C 108      11.394  -3.694   3.570  1.00  0.00           C  
ATOM   3120  CG  LYS C 108      10.816  -3.790   4.995  1.00  0.00           C  
ATOM   3121  CD  LYS C 108       9.287  -3.881   4.998  1.00  0.00           C  
ATOM   3122  CE  LYS C 108       8.736  -4.062   6.420  1.00  0.00           C  
ATOM   3123  NZ  LYS C 108       7.235  -4.055   6.451  1.00  0.00           N  
ATOM   3124  H   LYS C 108      12.563  -1.495   4.148  1.00  0.00           H  
ATOM   3125  HA  LYS C 108      13.360  -4.249   4.205  1.00  0.00           H  
ATOM   3126 1HB  LYS C 108      10.921  -2.850   3.069  1.00  0.00           H  
ATOM   3127 2HB  LYS C 108      11.119  -4.596   3.025  1.00  0.00           H  
ATOM   3128 1HG  LYS C 108      11.228  -4.670   5.490  1.00  0.00           H  
ATOM   3129 2HG  LYS C 108      11.120  -2.905   5.560  1.00  0.00           H  
ATOM   3130 1HD  LYS C 108       8.881  -2.945   4.594  1.00  0.00           H  
ATOM   3131 2HD  LYS C 108       8.955  -4.706   4.374  1.00  0.00           H  
ATOM   3132 1HE  LYS C 108       9.088  -5.012   6.815  1.00  0.00           H  
ATOM   3133 2HE  LYS C 108       9.101  -3.254   7.059  1.00  0.00           H  
ATOM   3134 1HZ  LYS C 108       6.922  -4.172   7.404  1.00  0.00           H  
ATOM   3135 2HZ  LYS C 108       6.889  -3.139   6.110  1.00  0.00           H  
ATOM   3136 3HZ  LYS C 108       6.862  -4.792   5.880  1.00  0.00           H  
ATOM   3137  N   SER C 109      13.639  -2.697   1.333  1.00  0.00           N  
ATOM   3138  CA  SER C 109      14.186  -2.703  -0.019  1.00  0.00           C  
ATOM   3139  C   SER C 109      13.331  -3.427  -1.046  1.00  0.00           C  
ATOM   3140  O   SER C 109      12.127  -3.605  -0.866  1.00  0.00           O  
ATOM   3141  CB  SER C 109      15.581  -3.315   0.009  1.00  0.00           C  
ATOM   3142  OG  SER C 109      16.281  -3.077  -1.190  1.00  0.00           O  
ATOM   3143  H   SER C 109      13.355  -1.779   1.680  1.00  0.00           H  
ATOM   3144  HA  SER C 109      14.273  -1.664  -0.337  1.00  0.00           H  
ATOM   3145 1HB  SER C 109      16.134  -2.909   0.855  1.00  0.00           H  
ATOM   3146 2HB  SER C 109      15.500  -4.388   0.156  1.00  0.00           H  
ATOM   3147  HG  SER C 109      17.080  -3.624  -1.123  1.00  0.00           H  
ATOM   3148  N   ASP C 110      13.964  -3.816  -2.153  1.00  0.00           N  
ATOM   3149  CA  ASP C 110      13.298  -4.321  -3.346  1.00  0.00           C  
ATOM   3150  C   ASP C 110      12.310  -3.281  -3.873  1.00  0.00           C  
ATOM   3151  O   ASP C 110      12.741  -2.212  -4.327  1.00  0.00           O  
ATOM   3152  CB  ASP C 110      12.626  -5.679  -3.111  1.00  0.00           C  
ATOM   3153  CG  ASP C 110      13.626  -6.795  -2.782  1.00  0.00           C  
ATOM   3154  OD1 ASP C 110      14.761  -6.719  -3.215  1.00  0.00           O  
ATOM   3155  OD2 ASP C 110      13.231  -7.736  -2.140  1.00  0.00           O  
ATOM   3156  H   ASP C 110      14.966  -3.690  -2.174  1.00  0.00           H  
ATOM   3157  HA  ASP C 110      14.054  -4.472  -4.115  1.00  0.00           H  
ATOM   3158 1HB  ASP C 110      11.912  -5.612  -2.292  1.00  0.00           H  
ATOM   3159 2HB  ASP C 110      12.081  -5.973  -4.009  1.00  0.00           H  
ATOM   3160  N   GLU C 111      11.015  -3.590  -3.854  1.00  0.00           N  
ATOM   3161  CA  GLU C 111      10.008  -2.679  -4.372  1.00  0.00           C  
ATOM   3162  C   GLU C 111       9.247  -1.985  -3.257  1.00  0.00           C  
ATOM   3163  O   GLU C 111       9.023  -2.550  -2.188  1.00  0.00           O  
ATOM   3164  CB  GLU C 111       9.010  -3.453  -5.249  1.00  0.00           C  
ATOM   3165  CG  GLU C 111       8.238  -4.567  -4.513  1.00  0.00           C  
ATOM   3166  CD  GLU C 111       7.240  -5.290  -5.384  1.00  0.00           C  
ATOM   3167  OE1 GLU C 111       7.161  -4.988  -6.546  1.00  0.00           O  
ATOM   3168  OE2 GLU C 111       6.558  -6.151  -4.879  1.00  0.00           O  
ATOM   3169  H   GLU C 111      10.721  -4.465  -3.450  1.00  0.00           H  
ATOM   3170  HA  GLU C 111      10.500  -1.915  -4.976  1.00  0.00           H  
ATOM   3171 1HB  GLU C 111       8.267  -2.768  -5.638  1.00  0.00           H  
ATOM   3172 2HB  GLU C 111       9.532  -3.896  -6.097  1.00  0.00           H  
ATOM   3173 1HG  GLU C 111       8.949  -5.291  -4.122  1.00  0.00           H  
ATOM   3174 2HG  GLU C 111       7.705  -4.135  -3.671  1.00  0.00           H  
ATOM   3175  N   LEU C 112       8.810  -0.767  -3.521  1.00  0.00           N  
ATOM   3176  CA  LEU C 112       7.978  -0.048  -2.580  1.00  0.00           C  
ATOM   3177  C   LEU C 112       6.635   0.224  -3.226  1.00  0.00           C  
ATOM   3178  O   LEU C 112       6.549   0.412  -4.442  1.00  0.00           O  
ATOM   3179  CB  LEU C 112       8.626   1.273  -2.133  1.00  0.00           C  
ATOM   3180  CG  LEU C 112       9.839   1.212  -1.116  1.00  0.00           C  
ATOM   3181  CD1 LEU C 112      11.177   0.779  -1.811  1.00  0.00           C  
ATOM   3182  CD2 LEU C 112       9.999   2.609  -0.499  1.00  0.00           C  
ATOM   3183  H   LEU C 112       9.040  -0.347  -4.407  1.00  0.00           H  
ATOM   3184  HA  LEU C 112       7.814  -0.670  -1.701  1.00  0.00           H  
ATOM   3185 1HB  LEU C 112       8.945   1.788  -2.996  1.00  0.00           H  
ATOM   3186 2HB  LEU C 112       7.849   1.878  -1.663  1.00  0.00           H  
ATOM   3187  HG  LEU C 112       9.624   0.483  -0.331  1.00  0.00           H  
ATOM   3188 1HD1 LEU C 112      11.979   0.764  -1.070  1.00  0.00           H  
ATOM   3189 2HD1 LEU C 112      11.092  -0.207  -2.236  1.00  0.00           H  
ATOM   3190 3HD1 LEU C 112      11.433   1.483  -2.596  1.00  0.00           H  
ATOM   3191 1HD2 LEU C 112      10.814   2.591   0.212  1.00  0.00           H  
ATOM   3192 2HD2 LEU C 112      10.217   3.338  -1.287  1.00  0.00           H  
ATOM   3193 3HD2 LEU C 112       9.079   2.890   0.007  1.00  0.00           H  
ATOM   3194  N   ASP C 113       5.599   0.244  -2.402  1.00  0.00           N  
ATOM   3195  CA  ASP C 113       4.241   0.567  -2.813  1.00  0.00           C  
ATOM   3196  C   ASP C 113       4.007   2.065  -2.774  1.00  0.00           C  
ATOM   3197  O   ASP C 113       4.064   2.669  -1.699  1.00  0.00           O  
ATOM   3198  CB  ASP C 113       3.196  -0.114  -1.934  1.00  0.00           C  
ATOM   3199  CG  ASP C 113       1.763   0.178  -2.423  1.00  0.00           C  
ATOM   3200  OD1 ASP C 113       1.614   0.933  -3.391  1.00  0.00           O  
ATOM   3201  OD2 ASP C 113       0.845  -0.302  -1.816  1.00  0.00           O  
ATOM   3202  H   ASP C 113       5.767   0.042  -1.426  1.00  0.00           H  
ATOM   3203  HA  ASP C 113       4.099   0.228  -3.841  1.00  0.00           H  
ATOM   3204 1HB  ASP C 113       3.356  -1.193  -1.939  1.00  0.00           H  
ATOM   3205 2HB  ASP C 113       3.301   0.229  -0.908  1.00  0.00           H  
ATOM   3206  N   ASP C 114       3.780   2.677  -3.928  1.00  0.00           N  
ATOM   3207  CA  ASP C 114       3.616   4.116  -3.984  1.00  0.00           C  
ATOM   3208  C   ASP C 114       2.454   4.590  -3.112  1.00  0.00           C  
ATOM   3209  O   ASP C 114       2.514   5.692  -2.560  1.00  0.00           O  
ATOM   3210  CB  ASP C 114       3.317   4.591  -5.408  1.00  0.00           C  
ATOM   3211  CG  ASP C 114       4.489   4.492  -6.396  1.00  0.00           C  
ATOM   3212  OD1 ASP C 114       5.614   4.245  -6.007  1.00  0.00           O  
ATOM   3213  OD2 ASP C 114       4.235   4.705  -7.558  1.00  0.00           O  
ATOM   3214  H   ASP C 114       3.739   2.126  -4.776  1.00  0.00           H  
ATOM   3215  HA  ASP C 114       4.536   4.582  -3.635  1.00  0.00           H  
ATOM   3216 1HB  ASP C 114       2.482   4.009  -5.806  1.00  0.00           H  
ATOM   3217 2HB  ASP C 114       2.984   5.629  -5.373  1.00  0.00           H  
ATOM   3218  N   GLU C 115       1.373   3.799  -2.987  1.00  0.00           N  
ATOM   3219  CA  GLU C 115       0.257   4.307  -2.199  1.00  0.00           C  
ATOM   3220  C   GLU C 115       0.630   4.404  -0.729  1.00  0.00           C  
ATOM   3221  O   GLU C 115       0.410   5.446  -0.107  1.00  0.00           O  
ATOM   3222  CB  GLU C 115      -0.993   3.433  -2.353  1.00  0.00           C  
ATOM   3223  CG  GLU C 115      -2.243   3.972  -1.607  1.00  0.00           C  
ATOM   3224  CD  GLU C 115      -3.466   3.109  -1.792  1.00  0.00           C  
ATOM   3225  OE1 GLU C 115      -3.423   2.214  -2.596  1.00  0.00           O  
ATOM   3226  OE2 GLU C 115      -4.442   3.342  -1.124  1.00  0.00           O  
ATOM   3227  H   GLU C 115       1.331   2.855  -3.408  1.00  0.00           H  
ATOM   3228  HA  GLU C 115       0.016   5.310  -2.550  1.00  0.00           H  
ATOM   3229 1HB  GLU C 115      -1.237   3.332  -3.410  1.00  0.00           H  
ATOM   3230 2HB  GLU C 115      -0.777   2.429  -1.972  1.00  0.00           H  
ATOM   3231 1HG  GLU C 115      -2.028   4.056  -0.538  1.00  0.00           H  
ATOM   3232 2HG  GLU C 115      -2.464   4.972  -1.981  1.00  0.00           H  
ATOM   3233  N   SER C 116       1.245   3.355  -0.170  1.00  0.00           N  
ATOM   3234  CA  SER C 116       1.578   3.417   1.247  1.00  0.00           C  
ATOM   3235  C   SER C 116       2.743   4.369   1.486  1.00  0.00           C  
ATOM   3236  O   SER C 116       2.840   4.964   2.562  1.00  0.00           O  
ATOM   3237  CB  SER C 116       1.908   2.043   1.804  1.00  0.00           C  
ATOM   3238  OG  SER C 116       3.112   1.558   1.303  1.00  0.00           O  
ATOM   3239  H   SER C 116       1.430   2.515  -0.711  1.00  0.00           H  
ATOM   3240  HA  SER C 116       0.707   3.794   1.785  1.00  0.00           H  
ATOM   3241 1HB  SER C 116       1.962   2.100   2.889  1.00  0.00           H  
ATOM   3242 2HB  SER C 116       1.102   1.355   1.551  1.00  0.00           H  
ATOM   3243  HG  SER C 116       3.225   0.685   1.688  1.00  0.00           H  
ATOM   3244  N   LEU C 117       3.579   4.589   0.463  1.00  0.00           N  
ATOM   3245  CA  LEU C 117       4.683   5.513   0.613  1.00  0.00           C  
ATOM   3246  C   LEU C 117       4.139   6.931   0.711  1.00  0.00           C  
ATOM   3247  O   LEU C 117       4.580   7.702   1.569  1.00  0.00           O  
ATOM   3248  CB  LEU C 117       5.667   5.345  -0.552  1.00  0.00           C  
ATOM   3249  CG  LEU C 117       6.931   6.209  -0.555  1.00  0.00           C  
ATOM   3250  CD1 LEU C 117       7.727   5.968   0.727  1.00  0.00           C  
ATOM   3251  CD2 LEU C 117       7.765   5.818  -1.796  1.00  0.00           C  
ATOM   3252  H   LEU C 117       3.501   4.031  -0.394  1.00  0.00           H  
ATOM   3253  HA  LEU C 117       5.187   5.268   1.544  1.00  0.00           H  
ATOM   3254 1HB  LEU C 117       5.975   4.300  -0.585  1.00  0.00           H  
ATOM   3255 2HB  LEU C 117       5.128   5.560  -1.470  1.00  0.00           H  
ATOM   3256  HG  LEU C 117       6.666   7.267  -0.604  1.00  0.00           H  
ATOM   3257 1HD1 LEU C 117       8.599   6.556   0.719  1.00  0.00           H  
ATOM   3258 2HD1 LEU C 117       7.140   6.253   1.599  1.00  0.00           H  
ATOM   3259 3HD1 LEU C 117       7.999   4.917   0.800  1.00  0.00           H  
ATOM   3260 1HD2 LEU C 117       8.674   6.406  -1.841  1.00  0.00           H  
ATOM   3261 2HD2 LEU C 117       8.029   4.761  -1.745  1.00  0.00           H  
ATOM   3262 3HD2 LEU C 117       7.179   5.996  -2.695  1.00  0.00           H  
ATOM   3263  N   LEU C 118       3.149   7.270  -0.121  1.00  0.00           N  
ATOM   3264  CA  LEU C 118       2.548   8.587  -0.037  1.00  0.00           C  
ATOM   3265  C   LEU C 118       1.828   8.751   1.308  1.00  0.00           C  
ATOM   3266  O   LEU C 118       1.838   9.847   1.865  1.00  0.00           O  
ATOM   3267  CB  LEU C 118       1.623   8.830  -1.227  1.00  0.00           C  
ATOM   3268  CG  LEU C 118       2.286   9.026  -2.628  1.00  0.00           C  
ATOM   3269  CD1 LEU C 118       1.179   9.005  -3.657  1.00  0.00           C  
ATOM   3270  CD2 LEU C 118       3.072  10.389  -2.720  1.00  0.00           C  
ATOM   3271  H   LEU C 118       2.846   6.617  -0.854  1.00  0.00           H  
ATOM   3272  HA  LEU C 118       3.340   9.319  -0.079  1.00  0.00           H  
ATOM   3273 1HB  LEU C 118       1.034   7.936  -1.336  1.00  0.00           H  
ATOM   3274 2HB  LEU C 118       0.962   9.667  -1.017  1.00  0.00           H  
ATOM   3275  HG  LEU C 118       2.970   8.201  -2.825  1.00  0.00           H  
ATOM   3276 1HD1 LEU C 118       1.612   9.120  -4.650  1.00  0.00           H  
ATOM   3277 2HD1 LEU C 118       0.645   8.052  -3.600  1.00  0.00           H  
ATOM   3278 3HD1 LEU C 118       0.491   9.821  -3.453  1.00  0.00           H  
ATOM   3279 1HD2 LEU C 118       3.505  10.484  -3.720  1.00  0.00           H  
ATOM   3280 2HD2 LEU C 118       2.394  11.215  -2.547  1.00  0.00           H  
ATOM   3281 3HD2 LEU C 118       3.870  10.420  -1.991  1.00  0.00           H  
ATOM   3282  N   GLU C 119       1.217   7.678   1.846  1.00  0.00           N  
ATOM   3283  CA  GLU C 119       0.565   7.773   3.160  1.00  0.00           C  
ATOM   3284  C   GLU C 119       1.595   8.073   4.266  1.00  0.00           C  
ATOM   3285  O   GLU C 119       1.311   8.857   5.183  1.00  0.00           O  
ATOM   3286  CB  GLU C 119      -0.187   6.490   3.517  1.00  0.00           C  
ATOM   3287  CG  GLU C 119      -1.438   6.215   2.706  1.00  0.00           C  
ATOM   3288  CD  GLU C 119      -2.059   4.897   3.061  1.00  0.00           C  
ATOM   3289  OE1 GLU C 119      -1.410   4.129   3.733  1.00  0.00           O  
ATOM   3290  OE2 GLU C 119      -3.174   4.656   2.681  1.00  0.00           O  
ATOM   3291  H   GLU C 119       1.170   6.804   1.307  1.00  0.00           H  
ATOM   3292  HA  GLU C 119      -0.151   8.591   3.134  1.00  0.00           H  
ATOM   3293 1HB  GLU C 119       0.480   5.642   3.407  1.00  0.00           H  
ATOM   3294 2HB  GLU C 119      -0.482   6.532   4.564  1.00  0.00           H  
ATOM   3295 1HG  GLU C 119      -2.158   7.011   2.878  1.00  0.00           H  
ATOM   3296 2HG  GLU C 119      -1.182   6.216   1.656  1.00  0.00           H  
ATOM   3297  N   ASP C 120       2.798   7.472   4.174  1.00  0.00           N  
ATOM   3298  CA  ASP C 120       3.858   7.750   5.151  1.00  0.00           C  
ATOM   3299  C   ASP C 120       4.325   9.199   5.021  1.00  0.00           C  
ATOM   3300  O   ASP C 120       4.593   9.869   6.031  1.00  0.00           O  
ATOM   3301  CB  ASP C 120       5.056   6.814   4.973  1.00  0.00           C  
ATOM   3302  CG  ASP C 120       4.836   5.371   5.470  1.00  0.00           C  
ATOM   3303  OD1 ASP C 120       3.880   5.109   6.185  1.00  0.00           O  
ATOM   3304  OD2 ASP C 120       5.652   4.544   5.160  1.00  0.00           O  
ATOM   3305  H   ASP C 120       2.931   6.748   3.458  1.00  0.00           H  
ATOM   3306  HA  ASP C 120       3.455   7.608   6.151  1.00  0.00           H  
ATOM   3307 1HB  ASP C 120       5.303   6.769   3.909  1.00  0.00           H  
ATOM   3308 2HB  ASP C 120       5.915   7.231   5.477  1.00  0.00           H  
ATOM   3309  N   ILE C 121       4.349   9.697   3.782  1.00  0.00           N  
ATOM   3310  CA  ILE C 121       4.691  11.081   3.497  1.00  0.00           C  
ATOM   3311  C   ILE C 121       3.649  12.002   4.132  1.00  0.00           C  
ATOM   3312  O   ILE C 121       4.022  13.010   4.731  1.00  0.00           O  
ATOM   3313  CB  ILE C 121       4.877  11.321   1.980  1.00  0.00           C  
ATOM   3314  CG1 ILE C 121       6.201  10.583   1.504  1.00  0.00           C  
ATOM   3315  CG2 ILE C 121       4.877  12.790   1.652  1.00  0.00           C  
ATOM   3316  CD1 ILE C 121       6.420  10.450  -0.018  1.00  0.00           C  
ATOM   3317  H   ILE C 121       4.172   9.046   3.008  1.00  0.00           H  
ATOM   3318  HA  ILE C 121       5.649  11.297   3.965  1.00  0.00           H  
ATOM   3319  HB  ILE C 121       4.060  10.867   1.458  1.00  0.00           H  
ATOM   3320 1HG1 ILE C 121       7.039  11.124   1.914  1.00  0.00           H  
ATOM   3321 2HG1 ILE C 121       6.204   9.581   1.932  1.00  0.00           H  
ATOM   3322 1HG2 ILE C 121       4.972  12.896   0.589  1.00  0.00           H  
ATOM   3323 2HG2 ILE C 121       3.941  13.236   1.963  1.00  0.00           H  
ATOM   3324 3HG2 ILE C 121       5.707  13.290   2.160  1.00  0.00           H  
ATOM   3325 1HD1 ILE C 121       7.363   9.930  -0.193  1.00  0.00           H  
ATOM   3326 2HD1 ILE C 121       5.609   9.873  -0.451  1.00  0.00           H  
ATOM   3327 3HD1 ILE C 121       6.461  11.430  -0.487  1.00  0.00           H  
ATOM   3328  N   VAL C 122       2.361  11.651   4.042  1.00  0.00           N  
ATOM   3329  CA  VAL C 122       1.329  12.465   4.679  1.00  0.00           C  
ATOM   3330  C   VAL C 122       1.494  12.551   6.182  1.00  0.00           C  
ATOM   3331  O   VAL C 122       1.373  13.651   6.734  1.00  0.00           O  
ATOM   3332  CB  VAL C 122      -0.077  11.868   4.425  1.00  0.00           C  
ATOM   3333  CG1 VAL C 122      -1.143  12.528   5.301  1.00  0.00           C  
ATOM   3334  CG2 VAL C 122      -0.430  12.087   3.019  1.00  0.00           C  
ATOM   3335  H   VAL C 122       2.121  10.841   3.466  1.00  0.00           H  
ATOM   3336  HA  VAL C 122       1.371  13.461   4.257  1.00  0.00           H  
ATOM   3337  HB  VAL C 122      -0.074  10.810   4.647  1.00  0.00           H  
ATOM   3338 1HG1 VAL C 122      -2.112  12.088   5.067  1.00  0.00           H  
ATOM   3339 2HG1 VAL C 122      -0.936  12.374   6.355  1.00  0.00           H  
ATOM   3340 3HG1 VAL C 122      -1.186  13.561   5.109  1.00  0.00           H  
ATOM   3341 1HG2 VAL C 122      -1.411  11.675   2.838  1.00  0.00           H  
ATOM   3342 2HG2 VAL C 122      -0.448  13.155   2.801  1.00  0.00           H  
ATOM   3343 3HG2 VAL C 122       0.291  11.602   2.401  1.00  0.00           H  
ATOM   3344  N   GLU C 123       1.754  11.434   6.860  1.00  0.00           N  
ATOM   3345  CA  GLU C 123       1.903  11.511   8.308  1.00  0.00           C  
ATOM   3346  C   GLU C 123       3.100  12.388   8.684  1.00  0.00           C  
ATOM   3347  O   GLU C 123       3.018  13.192   9.624  1.00  0.00           O  
ATOM   3348  CB  GLU C 123       2.010  10.127   8.934  1.00  0.00           C  
ATOM   3349  CG  GLU C 123       1.999  10.149  10.466  1.00  0.00           C  
ATOM   3350  CD  GLU C 123       1.930   8.789  11.087  1.00  0.00           C  
ATOM   3351  OE1 GLU C 123       1.863   7.833  10.364  1.00  0.00           O  
ATOM   3352  OE2 GLU C 123       1.906   8.700  12.293  1.00  0.00           O  
ATOM   3353  H   GLU C 123       1.804  10.536   6.360  1.00  0.00           H  
ATOM   3354  HA  GLU C 123       1.009  11.983   8.712  1.00  0.00           H  
ATOM   3355 1HB  GLU C 123       1.187   9.506   8.584  1.00  0.00           H  
ATOM   3356 2HB  GLU C 123       2.942   9.655   8.605  1.00  0.00           H  
ATOM   3357 1HG  GLU C 123       2.892  10.634  10.803  1.00  0.00           H  
ATOM   3358 2HG  GLU C 123       1.152  10.746  10.806  1.00  0.00           H  
ATOM   3359  N   LEU C 124       4.199  12.268   7.925  1.00  0.00           N  
ATOM   3360  CA  LEU C 124       5.378  13.070   8.191  1.00  0.00           C  
ATOM   3361  C   LEU C 124       5.086  14.547   8.000  1.00  0.00           C  
ATOM   3362  O   LEU C 124       5.449  15.361   8.853  1.00  0.00           O  
ATOM   3363  CB  LEU C 124       6.524  12.668   7.246  1.00  0.00           C  
ATOM   3364  CG  LEU C 124       7.860  13.466   7.363  1.00  0.00           C  
ATOM   3365  CD1 LEU C 124       8.431  13.298   8.742  1.00  0.00           C  
ATOM   3366  CD2 LEU C 124       8.844  12.972   6.290  1.00  0.00           C  
ATOM   3367  H   LEU C 124       4.227  11.566   7.177  1.00  0.00           H  
ATOM   3368  HA  LEU C 124       5.665  12.910   9.225  1.00  0.00           H  
ATOM   3369 1HB  LEU C 124       6.743  11.615   7.411  1.00  0.00           H  
ATOM   3370 2HB  LEU C 124       6.167  12.773   6.220  1.00  0.00           H  
ATOM   3371  HG  LEU C 124       7.668  14.529   7.206  1.00  0.00           H  
ATOM   3372 1HD1 LEU C 124       9.350  13.858   8.819  1.00  0.00           H  
ATOM   3373 2HD1 LEU C 124       7.730  13.669   9.473  1.00  0.00           H  
ATOM   3374 3HD1 LEU C 124       8.629  12.247   8.929  1.00  0.00           H  
ATOM   3375 1HD2 LEU C 124       9.777  13.531   6.359  1.00  0.00           H  
ATOM   3376 2HD2 LEU C 124       9.047  11.911   6.439  1.00  0.00           H  
ATOM   3377 3HD2 LEU C 124       8.406  13.120   5.302  1.00  0.00           H  
ATOM   3378  N   LEU C 125       4.398  14.893   6.907  1.00  0.00           N  
ATOM   3379  CA  LEU C 125       4.086  16.283   6.635  1.00  0.00           C  
ATOM   3380  C   LEU C 125       3.181  16.859   7.698  1.00  0.00           C  
ATOM   3381  O   LEU C 125       3.423  17.968   8.176  1.00  0.00           O  
ATOM   3382  CB  LEU C 125       3.406  16.378   5.273  1.00  0.00           C  
ATOM   3383  CG  LEU C 125       4.293  16.147   4.033  1.00  0.00           C  
ATOM   3384  CD1 LEU C 125       3.446  15.965   2.829  1.00  0.00           C  
ATOM   3385  CD2 LEU C 125       5.125  17.360   3.790  1.00  0.00           C  
ATOM   3386  H   LEU C 125       4.132  14.174   6.229  1.00  0.00           H  
ATOM   3387  HA  LEU C 125       5.010  16.844   6.628  1.00  0.00           H  
ATOM   3388 1HB  LEU C 125       2.647  15.610   5.260  1.00  0.00           H  
ATOM   3389 2HB  LEU C 125       2.926  17.349   5.187  1.00  0.00           H  
ATOM   3390  HG  LEU C 125       4.917  15.267   4.178  1.00  0.00           H  
ATOM   3391 1HD1 LEU C 125       4.078  15.819   1.955  1.00  0.00           H  
ATOM   3392 2HD1 LEU C 125       2.797  15.100   2.955  1.00  0.00           H  
ATOM   3393 3HD1 LEU C 125       2.874  16.840   2.711  1.00  0.00           H  
ATOM   3394 1HD2 LEU C 125       5.701  17.188   2.905  1.00  0.00           H  
ATOM   3395 2HD2 LEU C 125       4.470  18.222   3.633  1.00  0.00           H  
ATOM   3396 3HD2 LEU C 125       5.788  17.554   4.627  1.00  0.00           H  
ATOM   3397  N   LYS C 126       2.205  16.100   8.184  1.00  0.00           N  
ATOM   3398  CA  LYS C 126       1.352  16.671   9.211  1.00  0.00           C  
ATOM   3399  C   LYS C 126       2.152  17.058  10.461  1.00  0.00           C  
ATOM   3400  O   LYS C 126       1.933  18.149  11.007  1.00  0.00           O  
ATOM   3401  CB  LYS C 126       0.212  15.714   9.557  1.00  0.00           C  
ATOM   3402  CG  LYS C 126      -0.873  15.612   8.473  1.00  0.00           C  
ATOM   3403  CD  LYS C 126      -1.978  14.629   8.870  1.00  0.00           C  
ATOM   3404  CE  LYS C 126      -3.098  14.540   7.813  1.00  0.00           C  
ATOM   3405  NZ  LYS C 126      -3.968  15.755   7.790  1.00  0.00           N  
ATOM   3406  H   LYS C 126       2.010  15.174   7.786  1.00  0.00           H  
ATOM   3407  HA  LYS C 126       0.912  17.584   8.813  1.00  0.00           H  
ATOM   3408 1HB  LYS C 126       0.627  14.711   9.707  1.00  0.00           H  
ATOM   3409 2HB  LYS C 126      -0.254  16.020  10.492  1.00  0.00           H  
ATOM   3410 1HG  LYS C 126      -1.298  16.599   8.308  1.00  0.00           H  
ATOM   3411 2HG  LYS C 126      -0.416  15.274   7.543  1.00  0.00           H  
ATOM   3412 1HD  LYS C 126      -1.540  13.635   8.996  1.00  0.00           H  
ATOM   3413 2HD  LYS C 126      -2.416  14.936   9.817  1.00  0.00           H  
ATOM   3414 1HE  LYS C 126      -2.652  14.426   6.833  1.00  0.00           H  
ATOM   3415 2HE  LYS C 126      -3.714  13.666   8.024  1.00  0.00           H  
ATOM   3416 1HZ  LYS C 126      -4.680  15.639   7.077  1.00  0.00           H  
ATOM   3417 2HZ  LYS C 126      -4.409  15.875   8.692  1.00  0.00           H  
ATOM   3418 3HZ  LYS C 126      -3.416  16.570   7.574  1.00  0.00           H  
ATOM   3419  N   GLU C 127       3.123  16.226  10.883  1.00  0.00           N  
ATOM   3420  CA  GLU C 127       3.909  16.617  12.055  1.00  0.00           C  
ATOM   3421  C   GLU C 127       4.862  17.783  11.746  1.00  0.00           C  
ATOM   3422  O   GLU C 127       5.048  18.652  12.599  1.00  0.00           O  
ATOM   3423  CB  GLU C 127       4.659  15.440  12.662  1.00  0.00           C  
ATOM   3424  CG  GLU C 127       3.743  14.386  13.319  1.00  0.00           C  
ATOM   3425  CD  GLU C 127       2.831  14.902  14.397  1.00  0.00           C  
ATOM   3426  OE1 GLU C 127       3.232  15.750  15.137  1.00  0.00           O  
ATOM   3427  OE2 GLU C 127       1.702  14.437  14.475  1.00  0.00           O  
ATOM   3428  H   GLU C 127       3.246  15.311  10.426  1.00  0.00           H  
ATOM   3429  HA  GLU C 127       3.217  16.969  12.815  1.00  0.00           H  
ATOM   3430 1HB  GLU C 127       5.234  14.940  11.878  1.00  0.00           H  
ATOM   3431 2HB  GLU C 127       5.365  15.796  13.414  1.00  0.00           H  
ATOM   3432 1HG  GLU C 127       3.149  13.883  12.552  1.00  0.00           H  
ATOM   3433 2HG  GLU C 127       4.385  13.663  13.791  1.00  0.00           H  
ATOM   3434  N   ILE C 128       5.411  17.845  10.522  1.00  0.00           N  
ATOM   3435  CA  ILE C 128       6.285  18.964  10.137  1.00  0.00           C  
ATOM   3436  C   ILE C 128       5.508  20.282  10.164  1.00  0.00           C  
ATOM   3437  O   ILE C 128       5.999  21.289  10.691  1.00  0.00           O  
ATOM   3438  CB  ILE C 128       6.886  18.736   8.714  1.00  0.00           C  
ATOM   3439  CG1 ILE C 128       7.921  17.532   8.696  1.00  0.00           C  
ATOM   3440  CG2 ILE C 128       7.512  19.997   8.178  1.00  0.00           C  
ATOM   3441  CD1 ILE C 128       9.204  17.731   9.516  1.00  0.00           C  
ATOM   3442  H   ILE C 128       5.259  17.063   9.877  1.00  0.00           H  
ATOM   3443  HA  ILE C 128       7.088  19.045  10.856  1.00  0.00           H  
ATOM   3444  HB  ILE C 128       6.080  18.451   8.046  1.00  0.00           H  
ATOM   3445 1HG1 ILE C 128       7.433  16.659   9.099  1.00  0.00           H  
ATOM   3446 2HG1 ILE C 128       8.201  17.327   7.662  1.00  0.00           H  
ATOM   3447 1HG2 ILE C 128       7.895  19.815   7.179  1.00  0.00           H  
ATOM   3448 2HG2 ILE C 128       6.790  20.810   8.133  1.00  0.00           H  
ATOM   3449 3HG2 ILE C 128       8.299  20.267   8.829  1.00  0.00           H  
ATOM   3450 1HD1 ILE C 128       9.815  16.837   9.432  1.00  0.00           H  
ATOM   3451 2HD1 ILE C 128       9.773  18.581   9.142  1.00  0.00           H  
ATOM   3452 3HD1 ILE C 128       8.956  17.895  10.557  1.00  0.00           H  
ATOM   3453  N   ILE C 129       4.282  20.272   9.661  1.00  0.00           N  
ATOM   3454  CA  ILE C 129       3.467  21.472   9.643  1.00  0.00           C  
ATOM   3455  C   ILE C 129       3.171  21.930  11.067  1.00  0.00           C  
ATOM   3456  O   ILE C 129       3.332  23.114  11.384  1.00  0.00           O  
ATOM   3457  CB  ILE C 129       2.150  21.188   8.888  1.00  0.00           C  
ATOM   3458  CG1 ILE C 129       2.472  20.955   7.410  1.00  0.00           C  
ATOM   3459  CG2 ILE C 129       1.168  22.348   9.065  1.00  0.00           C  
ATOM   3460  CD1 ILE C 129       1.365  20.337   6.605  1.00  0.00           C  
ATOM   3461  H   ILE C 129       3.935  19.408   9.232  1.00  0.00           H  
ATOM   3462  HA  ILE C 129       4.015  22.261   9.129  1.00  0.00           H  
ATOM   3463  HB  ILE C 129       1.707  20.266   9.277  1.00  0.00           H  
ATOM   3464 1HG1 ILE C 129       2.731  21.911   6.955  1.00  0.00           H  
ATOM   3465 2HG1 ILE C 129       3.330  20.301   7.352  1.00  0.00           H  
ATOM   3466 1HG2 ILE C 129       0.244  22.146   8.541  1.00  0.00           H  
ATOM   3467 2HG2 ILE C 129       0.941  22.483  10.119  1.00  0.00           H  
ATOM   3468 3HG2 ILE C 129       1.608  23.254   8.669  1.00  0.00           H  
ATOM   3469 1HD1 ILE C 129       1.695  20.197   5.579  1.00  0.00           H  
ATOM   3470 2HD1 ILE C 129       1.125  19.375   7.043  1.00  0.00           H  
ATOM   3471 3HD1 ILE C 129       0.490  20.962   6.610  1.00  0.00           H  
ATOM   3472  N   LYS C 130       2.759  21.002  11.935  1.00  0.00           N  
ATOM   3473  CA  LYS C 130       2.477  21.373  13.316  1.00  0.00           C  
ATOM   3474  C   LYS C 130       3.718  21.872  14.041  1.00  0.00           C  
ATOM   3475  O   LYS C 130       3.632  22.827  14.819  1.00  0.00           O  
ATOM   3476  CB  LYS C 130       1.872  20.210  14.077  1.00  0.00           C  
ATOM   3477  CG  LYS C 130       0.437  19.886  13.660  1.00  0.00           C  
ATOM   3478  CD  LYS C 130      -0.203  18.859  14.584  1.00  0.00           C  
ATOM   3479  CE  LYS C 130       0.442  17.501  14.401  1.00  0.00           C  
ATOM   3480  NZ  LYS C 130      -0.241  16.430  15.172  1.00  0.00           N  
ATOM   3481  H   LYS C 130       2.617  20.040  11.611  1.00  0.00           H  
ATOM   3482  HA  LYS C 130       1.755  22.186  13.305  1.00  0.00           H  
ATOM   3483 1HB  LYS C 130       2.496  19.334  13.896  1.00  0.00           H  
ATOM   3484 2HB  LYS C 130       1.891  20.416  15.147  1.00  0.00           H  
ATOM   3485 1HG  LYS C 130      -0.153  20.802  13.681  1.00  0.00           H  
ATOM   3486 2HG  LYS C 130       0.436  19.502  12.640  1.00  0.00           H  
ATOM   3487 1HD  LYS C 130      -0.097  19.173  15.622  1.00  0.00           H  
ATOM   3488 2HD  LYS C 130      -1.266  18.777  14.352  1.00  0.00           H  
ATOM   3489 1HE  LYS C 130       0.433  17.237  13.342  1.00  0.00           H  
ATOM   3490 2HE  LYS C 130       1.467  17.546  14.744  1.00  0.00           H  
ATOM   3491 1HZ  LYS C 130       0.286  15.557  14.985  1.00  0.00           H  
ATOM   3492 2HZ  LYS C 130      -0.212  16.638  16.157  1.00  0.00           H  
ATOM   3493 3HZ  LYS C 130      -1.193  16.329  14.872  1.00  0.00           H  
ATOM   3494  N   LEU C 131       4.875  21.265  13.767  1.00  0.00           N  
ATOM   3495  CA  LEU C 131       6.086  21.664  14.446  1.00  0.00           C  
ATOM   3496  C   LEU C 131       6.431  23.095  14.101  1.00  0.00           C  
ATOM   3497  O   LEU C 131       6.749  23.896  14.991  1.00  0.00           O  
ATOM   3498  CB  LEU C 131       7.242  20.732  14.020  1.00  0.00           C  
ATOM   3499  CG  LEU C 131       8.616  20.956  14.636  1.00  0.00           C  
ATOM   3500  CD1 LEU C 131       8.530  20.836  16.116  1.00  0.00           C  
ATOM   3501  CD2 LEU C 131       9.552  19.899  14.097  1.00  0.00           C  
ATOM   3502  H   LEU C 131       4.896  20.454  13.141  1.00  0.00           H  
ATOM   3503  HA  LEU C 131       5.906  21.586  15.514  1.00  0.00           H  
ATOM   3504 1HB  LEU C 131       6.958  19.711  14.182  1.00  0.00           H  
ATOM   3505 2HB  LEU C 131       7.366  20.853  12.942  1.00  0.00           H  
ATOM   3506  HG  LEU C 131       8.980  21.950  14.385  1.00  0.00           H  
ATOM   3507 1HD1 LEU C 131       9.500  20.992  16.553  1.00  0.00           H  
ATOM   3508 2HD1 LEU C 131       7.858  21.589  16.473  1.00  0.00           H  
ATOM   3509 3HD1 LEU C 131       8.162  19.848  16.393  1.00  0.00           H  
ATOM   3510 1HD2 LEU C 131      10.546  20.023  14.514  1.00  0.00           H  
ATOM   3511 2HD2 LEU C 131       9.162  18.933  14.383  1.00  0.00           H  
ATOM   3512 3HD2 LEU C 131       9.600  19.968  13.014  1.00  0.00           H  
ATOM   3513  N   TRP C 132       6.329  23.448  12.822  1.00  0.00           N  
ATOM   3514  CA  TRP C 132       6.662  24.800  12.438  1.00  0.00           C  
ATOM   3515  C   TRP C 132       5.689  25.799  13.076  1.00  0.00           C  
ATOM   3516  O   TRP C 132       6.112  26.869  13.523  1.00  0.00           O  
ATOM   3517  CB  TRP C 132       6.622  24.972  10.937  1.00  0.00           C  
ATOM   3518  CG  TRP C 132       7.586  24.186  10.068  1.00  0.00           C  
ATOM   3519  CD1 TRP C 132       7.440  24.082   8.717  1.00  0.00           C  
ATOM   3520  CD2 TRP C 132       8.748  23.364  10.397  1.00  0.00           C  
ATOM   3521  NE1 TRP C 132       8.412  23.296   8.191  1.00  0.00           N  
ATOM   3522  CE2 TRP C 132       9.210  22.834   9.193  1.00  0.00           C  
ATOM   3523  CE3 TRP C 132       9.411  23.027  11.579  1.00  0.00           C  
ATOM   3524  CZ2 TRP C 132      10.290  21.976   9.141  1.00  0.00           C  
ATOM   3525  CZ3 TRP C 132      10.475  22.172  11.508  1.00  0.00           C  
ATOM   3526  CH2 TRP C 132      10.892  21.653  10.322  1.00  0.00           C  
ATOM   3527  H   TRP C 132       6.081  22.745  12.111  1.00  0.00           H  
ATOM   3528  HA  TRP C 132       7.653  25.036  12.792  1.00  0.00           H  
ATOM   3529 1HB  TRP C 132       5.637  24.646  10.633  1.00  0.00           H  
ATOM   3530 2HB  TRP C 132       6.735  26.015  10.697  1.00  0.00           H  
ATOM   3531  HD1 TRP C 132       6.657  24.566   8.138  1.00  0.00           H  
ATOM   3532  HE1 TRP C 132       8.506  23.076   7.216  1.00  0.00           H  
ATOM   3533  HE3 TRP C 132       9.101  23.406  12.533  1.00  0.00           H  
ATOM   3534  HZ2 TRP C 132      10.649  21.547   8.210  1.00  0.00           H  
ATOM   3535  HZ3 TRP C 132      10.977  21.905  12.432  1.00  0.00           H  
ATOM   3536  HH2 TRP C 132      11.726  20.965  10.311  1.00  0.00           H  
ATOM   3537  N   LYS C 133       4.385  25.462  13.142  1.00  0.00           N  
ATOM   3538  CA  LYS C 133       3.402  26.378  13.734  1.00  0.00           C  
ATOM   3539  C   LYS C 133       3.686  26.640  15.212  1.00  0.00           C  
ATOM   3540  O   LYS C 133       3.555  27.782  15.681  1.00  0.00           O  
ATOM   3541  CB  LYS C 133       1.979  25.825  13.585  1.00  0.00           C  
ATOM   3542  CG  LYS C 133       1.419  25.859  12.168  1.00  0.00           C  
ATOM   3543  CD  LYS C 133       0.034  25.210  12.083  1.00  0.00           C  
ATOM   3544  CE  LYS C 133      -0.460  25.152  10.633  1.00  0.00           C  
ATOM   3545  NZ  LYS C 133      -1.016  26.438  10.112  1.00  0.00           N  
ATOM   3546  H   LYS C 133       4.069  24.578  12.720  1.00  0.00           H  
ATOM   3547  HA  LYS C 133       3.464  27.331  13.216  1.00  0.00           H  
ATOM   3548 1HB  LYS C 133       1.966  24.788  13.925  1.00  0.00           H  
ATOM   3549 2HB  LYS C 133       1.306  26.388  14.229  1.00  0.00           H  
ATOM   3550 1HG  LYS C 133       1.339  26.893  11.844  1.00  0.00           H  
ATOM   3551 2HG  LYS C 133       2.105  25.338  11.500  1.00  0.00           H  
ATOM   3552 1HD  LYS C 133       0.093  24.190  12.470  1.00  0.00           H  
ATOM   3553 2HD  LYS C 133      -0.680  25.770  12.682  1.00  0.00           H  
ATOM   3554 1HE  LYS C 133       0.389  24.895  10.022  1.00  0.00           H  
ATOM   3555 2HE  LYS C 133      -1.213  24.373  10.533  1.00  0.00           H  
ATOM   3556 1HZ  LYS C 133      -1.258  26.243   9.119  1.00  0.00           H  
ATOM   3557 2HZ  LYS C 133      -1.836  26.703  10.628  1.00  0.00           H  
ATOM   3558 3HZ  LYS C 133      -0.342  27.184  10.157  1.00  0.00           H  
ATOM   3559  N   ILE C 134       4.118  25.602  15.940  1.00  0.00           N  
ATOM   3560  CA  ILE C 134       4.436  25.754  17.352  1.00  0.00           C  
ATOM   3561  C   ILE C 134       5.616  26.691  17.491  1.00  0.00           C  
ATOM   3562  O   ILE C 134       5.606  27.570  18.353  1.00  0.00           O  
ATOM   3563  CB  ILE C 134       4.767  24.424  18.042  1.00  0.00           C  
ATOM   3564  CG1 ILE C 134       3.528  23.526  18.081  1.00  0.00           C  
ATOM   3565  CG2 ILE C 134       5.224  24.736  19.516  1.00  0.00           C  
ATOM   3566  CD1 ILE C 134       3.834  22.081  18.431  1.00  0.00           C  
ATOM   3567  H   ILE C 134       4.156  24.675  15.495  1.00  0.00           H  
ATOM   3568  HA  ILE C 134       3.579  26.203  17.857  1.00  0.00           H  
ATOM   3569  HB  ILE C 134       5.556  23.897  17.493  1.00  0.00           H  
ATOM   3570 1HG1 ILE C 134       2.834  23.918  18.831  1.00  0.00           H  
ATOM   3571 2HG1 ILE C 134       3.038  23.553  17.115  1.00  0.00           H  
ATOM   3572 1HG2 ILE C 134       5.433  23.828  20.026  1.00  0.00           H  
ATOM   3573 2HG2 ILE C 134       6.119  25.359  19.529  1.00  0.00           H  
ATOM   3574 3HG2 ILE C 134       4.419  25.253  20.044  1.00  0.00           H  
ATOM   3575 1HD1 ILE C 134       2.905  21.514  18.441  1.00  0.00           H  
ATOM   3576 2HD1 ILE C 134       4.509  21.665  17.681  1.00  0.00           H  
ATOM   3577 3HD1 ILE C 134       4.288  22.013  19.393  1.00  0.00           H  
ATOM   3578  N   LEU C 135       6.641  26.513  16.649  1.00  0.00           N  
ATOM   3579  CA  LEU C 135       7.815  27.369  16.717  1.00  0.00           C  
ATOM   3580  C   LEU C 135       7.461  28.826  16.449  1.00  0.00           C  
ATOM   3581  O   LEU C 135       8.014  29.718  17.098  1.00  0.00           O  
ATOM   3582  CB  LEU C 135       8.849  26.943  15.678  1.00  0.00           C  
ATOM   3583  CG  LEU C 135       9.534  25.603  15.882  1.00  0.00           C  
ATOM   3584  CD1 LEU C 135      10.312  25.280  14.639  1.00  0.00           C  
ATOM   3585  CD2 LEU C 135      10.465  25.656  17.065  1.00  0.00           C  
ATOM   3586  H   LEU C 135       6.608  25.731  15.981  1.00  0.00           H  
ATOM   3587  HA  LEU C 135       8.229  27.299  17.720  1.00  0.00           H  
ATOM   3588 1HB  LEU C 135       8.347  26.900  14.716  1.00  0.00           H  
ATOM   3589 2HB  LEU C 135       9.619  27.711  15.621  1.00  0.00           H  
ATOM   3590  HG  LEU C 135       8.788  24.829  16.044  1.00  0.00           H  
ATOM   3591 1HD1 LEU C 135      10.785  24.335  14.757  1.00  0.00           H  
ATOM   3592 2HD1 LEU C 135       9.649  25.241  13.797  1.00  0.00           H  
ATOM   3593 3HD1 LEU C 135      11.056  26.053  14.478  1.00  0.00           H  
ATOM   3594 1HD2 LEU C 135      10.930  24.699  17.160  1.00  0.00           H  
ATOM   3595 2HD2 LEU C 135      11.225  26.421  16.903  1.00  0.00           H  
ATOM   3596 3HD2 LEU C 135       9.917  25.876  17.972  1.00  0.00           H  
ATOM   3597  N   VAL C 136       6.531  29.083  15.517  1.00  0.00           N  
ATOM   3598  CA  VAL C 136       6.148  30.465  15.235  1.00  0.00           C  
ATOM   3599  C   VAL C 136       5.494  31.110  16.455  1.00  0.00           C  
ATOM   3600  O   VAL C 136       5.853  32.232  16.834  1.00  0.00           O  
ATOM   3601  CB  VAL C 136       5.151  30.540  14.042  1.00  0.00           C  
ATOM   3602  CG1 VAL C 136       4.581  31.940  13.890  1.00  0.00           C  
ATOM   3603  CG2 VAL C 136       5.855  30.184  12.742  1.00  0.00           C  
ATOM   3604  H   VAL C 136       6.155  28.300  14.971  1.00  0.00           H  
ATOM   3605  HA  VAL C 136       7.044  31.027  14.977  1.00  0.00           H  
ATOM   3606  HB  VAL C 136       4.327  29.847  14.225  1.00  0.00           H  
ATOM   3607 1HG1 VAL C 136       3.895  31.937  13.058  1.00  0.00           H  
ATOM   3608 2HG1 VAL C 136       4.045  32.246  14.785  1.00  0.00           H  
ATOM   3609 3HG1 VAL C 136       5.384  32.642  13.698  1.00  0.00           H  
ATOM   3610 1HG2 VAL C 136       5.148  30.235  11.922  1.00  0.00           H  
ATOM   3611 2HG2 VAL C 136       6.668  30.890  12.563  1.00  0.00           H  
ATOM   3612 3HG2 VAL C 136       6.248  29.190  12.812  1.00  0.00           H  
ATOM   3613  N   GLU C 137       4.549  30.412  17.090  1.00  0.00           N  
ATOM   3614  CA  GLU C 137       3.912  31.008  18.253  1.00  0.00           C  
ATOM   3615  C   GLU C 137       4.892  31.118  19.423  1.00  0.00           C  
ATOM   3616  O   GLU C 137       4.860  32.111  20.156  1.00  0.00           O  
ATOM   3617  CB  GLU C 137       2.640  30.281  18.654  1.00  0.00           C  
ATOM   3618  CG  GLU C 137       1.857  31.011  19.785  1.00  0.00           C  
ATOM   3619  CD  GLU C 137       0.523  30.395  20.101  1.00  0.00           C  
ATOM   3620  OE1 GLU C 137       0.252  29.330  19.605  1.00  0.00           O  
ATOM   3621  OE2 GLU C 137      -0.240  31.007  20.811  1.00  0.00           O  
ATOM   3622  H   GLU C 137       4.272  29.487  16.737  1.00  0.00           H  
ATOM   3623  HA  GLU C 137       3.615  32.022  17.984  1.00  0.00           H  
ATOM   3624 1HB  GLU C 137       1.981  30.213  17.789  1.00  0.00           H  
ATOM   3625 2HB  GLU C 137       2.887  29.273  18.940  1.00  0.00           H  
ATOM   3626 1HG  GLU C 137       2.459  31.011  20.696  1.00  0.00           H  
ATOM   3627 2HG  GLU C 137       1.711  32.050  19.492  1.00  0.00           H  
ATOM   3628  N   LEU C 138       5.769  30.118  19.608  1.00  0.00           N  
ATOM   3629  CA  LEU C 138       6.727  30.159  20.703  1.00  0.00           C  
ATOM   3630  C   LEU C 138       7.667  31.347  20.528  1.00  0.00           C  
ATOM   3631  O   LEU C 138       8.007  32.002  21.516  1.00  0.00           O  
ATOM   3632  CB  LEU C 138       7.514  28.840  20.809  1.00  0.00           C  
ATOM   3633  CG  LEU C 138       8.595  28.724  21.970  1.00  0.00           C  
ATOM   3634  CD1 LEU C 138       7.952  28.900  23.372  1.00  0.00           C  
ATOM   3635  CD2 LEU C 138       9.255  27.365  21.882  1.00  0.00           C  
ATOM   3636  H   LEU C 138       5.744  29.295  19.001  1.00  0.00           H  
ATOM   3637  HA  LEU C 138       6.170  30.294  21.620  1.00  0.00           H  
ATOM   3638 1HB  LEU C 138       6.796  28.026  20.934  1.00  0.00           H  
ATOM   3639 2HB  LEU C 138       8.029  28.683  19.860  1.00  0.00           H  
ATOM   3640  HG  LEU C 138       9.352  29.503  21.836  1.00  0.00           H  
ATOM   3641 1HD1 LEU C 138       8.735  28.806  24.126  1.00  0.00           H  
ATOM   3642 2HD1 LEU C 138       7.493  29.884  23.458  1.00  0.00           H  
ATOM   3643 3HD1 LEU C 138       7.194  28.127  23.536  1.00  0.00           H  
ATOM   3644 1HD2 LEU C 138      10.020  27.283  22.649  1.00  0.00           H  
ATOM   3645 2HD2 LEU C 138       8.502  26.587  22.029  1.00  0.00           H  
ATOM   3646 3HD2 LEU C 138       9.707  27.245  20.919  1.00  0.00           H  
ATOM   3647  N   SER C 139       8.084  31.637  19.284  1.00  0.00           N  
ATOM   3648  CA  SER C 139       8.958  32.774  19.020  1.00  0.00           C  
ATOM   3649  C   SER C 139       8.266  34.070  19.447  1.00  0.00           C  
ATOM   3650  O   SER C 139       8.886  34.915  20.108  1.00  0.00           O  
ATOM   3651  CB  SER C 139       9.331  32.820  17.550  1.00  0.00           C  
ATOM   3652  OG  SER C 139      10.173  33.902  17.269  1.00  0.00           O  
ATOM   3653  H   SER C 139       7.829  31.022  18.505  1.00  0.00           H  
ATOM   3654  HA  SER C 139       9.868  32.661  19.605  1.00  0.00           H  
ATOM   3655 1HB  SER C 139       9.828  31.890  17.275  1.00  0.00           H  
ATOM   3656 2HB  SER C 139       8.426  32.891  16.946  1.00  0.00           H  
ATOM   3657  HG  SER C 139      10.463  33.766  16.362  1.00  0.00           H  
ATOM   3658  N   ASP C 140       6.968  34.221  19.132  1.00  0.00           N  
ATOM   3659  CA  ASP C 140       6.265  35.425  19.571  1.00  0.00           C  
ATOM   3660  C   ASP C 140       6.182  35.486  21.102  1.00  0.00           C  
ATOM   3661  O   ASP C 140       6.371  36.567  21.677  1.00  0.00           O  
ATOM   3662  CB  ASP C 140       4.838  35.490  19.013  1.00  0.00           C  
ATOM   3663  CG  ASP C 140       4.711  35.822  17.510  1.00  0.00           C  
ATOM   3664  OD1 ASP C 140       5.658  36.255  16.890  1.00  0.00           O  
ATOM   3665  OD2 ASP C 140       3.628  35.641  17.008  1.00  0.00           O  
ATOM   3666  H   ASP C 140       6.505  33.529  18.527  1.00  0.00           H  
ATOM   3667  HA  ASP C 140       6.818  36.292  19.220  1.00  0.00           H  
ATOM   3668 1HB  ASP C 140       4.357  34.523  19.189  1.00  0.00           H  
ATOM   3669 2HB  ASP C 140       4.271  36.231  19.577  1.00  0.00           H  
ATOM   3670  N   ILE C 141       5.991  34.336  21.770  1.00  0.00           N  
ATOM   3671  CA  ILE C 141       5.914  34.321  23.235  1.00  0.00           C  
ATOM   3672  C   ILE C 141       7.243  34.764  23.818  1.00  0.00           C  
ATOM   3673  O   ILE C 141       7.271  35.545  24.778  1.00  0.00           O  
ATOM   3674  CB  ILE C 141       5.578  32.931  23.829  1.00  0.00           C  
ATOM   3675  CG1 ILE C 141       4.154  32.516  23.453  1.00  0.00           C  
ATOM   3676  CG2 ILE C 141       5.744  32.960  25.382  1.00  0.00           C  
ATOM   3677  CD1 ILE C 141       3.841  31.059  23.739  1.00  0.00           C  
ATOM   3678  H   ILE C 141       5.809  33.480  21.230  1.00  0.00           H  
ATOM   3679  HA  ILE C 141       5.147  35.029  23.550  1.00  0.00           H  
ATOM   3680  HB  ILE C 141       6.257  32.194  23.412  1.00  0.00           H  
ATOM   3681 1HG1 ILE C 141       3.437  33.137  23.985  1.00  0.00           H  
ATOM   3682 2HG1 ILE C 141       4.022  32.679  22.391  1.00  0.00           H  
ATOM   3683 1HG2 ILE C 141       5.524  31.995  25.783  1.00  0.00           H  
ATOM   3684 2HG2 ILE C 141       6.758  33.220  25.658  1.00  0.00           H  
ATOM   3685 3HG2 ILE C 141       5.059  33.695  25.815  1.00  0.00           H  
ATOM   3686 1HD1 ILE C 141       2.826  30.850  23.407  1.00  0.00           H  
ATOM   3687 2HD1 ILE C 141       4.532  30.432  23.204  1.00  0.00           H  
ATOM   3688 3HD1 ILE C 141       3.918  30.839  24.792  1.00  0.00           H  
ATOM   3689  N   LEU C 142       8.345  34.248  23.271  1.00  0.00           N  
ATOM   3690  CA  LEU C 142       9.647  34.626  23.777  1.00  0.00           C  
ATOM   3691  C   LEU C 142       9.881  36.118  23.581  1.00  0.00           C  
ATOM   3692  O   LEU C 142      10.367  36.771  24.504  1.00  0.00           O  
ATOM   3693  CB  LEU C 142      10.739  33.825  23.057  1.00  0.00           C  
ATOM   3694  CG  LEU C 142      10.837  32.319  23.361  1.00  0.00           C  
ATOM   3695  CD1 LEU C 142      11.797  31.680  22.374  1.00  0.00           C  
ATOM   3696  CD2 LEU C 142      11.346  32.116  24.749  1.00  0.00           C  
ATOM   3697  H   LEU C 142       8.255  33.564  22.514  1.00  0.00           H  
ATOM   3698  HA  LEU C 142       9.673  34.425  24.842  1.00  0.00           H  
ATOM   3699 1HB  LEU C 142      10.557  33.914  21.988  1.00  0.00           H  
ATOM   3700 2HB  LEU C 142      11.698  34.263  23.277  1.00  0.00           H  
ATOM   3701  HG  LEU C 142       9.856  31.854  23.255  1.00  0.00           H  
ATOM   3702 1HD1 LEU C 142      11.874  30.609  22.568  1.00  0.00           H  
ATOM   3703 2HD1 LEU C 142      11.420  31.835  21.369  1.00  0.00           H  
ATOM   3704 3HD1 LEU C 142      12.781  32.137  22.462  1.00  0.00           H  
ATOM   3705 1HD2 LEU C 142      11.422  31.054  24.947  1.00  0.00           H  
ATOM   3706 2HD2 LEU C 142      12.332  32.575  24.840  1.00  0.00           H  
ATOM   3707 3HD2 LEU C 142      10.673  32.563  25.465  1.00  0.00           H  
ATOM   3708  N   LEU C 143       9.480  36.702  22.445  1.00  0.00           N  
ATOM   3709  CA  LEU C 143       9.680  38.142  22.311  1.00  0.00           C  
ATOM   3710  C   LEU C 143       8.818  38.907  23.321  1.00  0.00           C  
ATOM   3711  O   LEU C 143       9.266  39.890  23.911  1.00  0.00           O  
ATOM   3712  CB  LEU C 143       9.364  38.644  20.892  1.00  0.00           C  
ATOM   3713  CG  LEU C 143      10.326  38.212  19.738  1.00  0.00           C  
ATOM   3714  CD1 LEU C 143       9.749  38.679  18.414  1.00  0.00           C  
ATOM   3715  CD2 LEU C 143      11.712  38.827  19.934  1.00  0.00           C  
ATOM   3716  H   LEU C 143       9.106  36.138  21.669  1.00  0.00           H  
ATOM   3717  HA  LEU C 143      10.719  38.363  22.539  1.00  0.00           H  
ATOM   3718 1HB  LEU C 143       8.361  38.292  20.631  1.00  0.00           H  
ATOM   3719 2HB  LEU C 143       9.349  39.738  20.917  1.00  0.00           H  
ATOM   3720  HG  LEU C 143      10.398  37.131  19.715  1.00  0.00           H  
ATOM   3721 1HD1 LEU C 143      10.391  38.377  17.602  1.00  0.00           H  
ATOM   3722 2HD1 LEU C 143       8.761  38.234  18.271  1.00  0.00           H  
ATOM   3723 3HD1 LEU C 143       9.666  39.763  18.424  1.00  0.00           H  
ATOM   3724 1HD2 LEU C 143      12.354  38.522  19.117  1.00  0.00           H  
ATOM   3725 2HD2 LEU C 143      11.631  39.919  19.949  1.00  0.00           H  
ATOM   3726 3HD2 LEU C 143      12.144  38.493  20.861  1.00  0.00           H  
ATOM   3727  N   LYS C 144       7.594  38.441  23.596  1.00  0.00           N  
ATOM   3728  CA  LYS C 144       6.774  39.150  24.582  1.00  0.00           C  
ATOM   3729  C   LYS C 144       7.416  39.126  25.974  1.00  0.00           C  
ATOM   3730  O   LYS C 144       7.358  40.119  26.701  1.00  0.00           O  
ATOM   3731  CB  LYS C 144       5.358  38.558  24.686  1.00  0.00           C  
ATOM   3732  CG  LYS C 144       4.264  39.248  23.838  1.00  0.00           C  
ATOM   3733  CD  LYS C 144       4.232  38.745  22.398  1.00  0.00           C  
ATOM   3734  CE  LYS C 144       3.018  39.281  21.621  1.00  0.00           C  
ATOM   3735  NZ  LYS C 144       3.090  40.760  21.367  1.00  0.00           N  
ATOM   3736  H   LYS C 144       7.219  37.645  23.069  1.00  0.00           H  
ATOM   3737  HA  LYS C 144       6.696  40.192  24.274  1.00  0.00           H  
ATOM   3738 1HB  LYS C 144       5.394  37.510  24.384  1.00  0.00           H  
ATOM   3739 2HB  LYS C 144       5.038  38.583  25.725  1.00  0.00           H  
ATOM   3740 1HG  LYS C 144       3.296  39.059  24.300  1.00  0.00           H  
ATOM   3741 2HG  LYS C 144       4.447  40.318  23.845  1.00  0.00           H  
ATOM   3742 1HD  LYS C 144       5.152  39.032  21.886  1.00  0.00           H  
ATOM   3743 2HD  LYS C 144       4.171  37.657  22.404  1.00  0.00           H  
ATOM   3744 1HE  LYS C 144       2.964  38.761  20.663  1.00  0.00           H  
ATOM   3745 2HE  LYS C 144       2.114  39.064  22.188  1.00  0.00           H  
ATOM   3746 1HZ  LYS C 144       2.271  41.051  20.850  1.00  0.00           H  
ATOM   3747 2HZ  LYS C 144       3.126  41.261  22.242  1.00  0.00           H  
ATOM   3748 3HZ  LYS C 144       3.917  40.969  20.827  1.00  0.00           H  
ATOM   3749  N   LEU C 145       8.045  38.002  26.336  1.00  0.00           N  
ATOM   3750  CA  LEU C 145       8.697  37.884  27.639  1.00  0.00           C  
ATOM   3751  C   LEU C 145      10.056  38.593  27.704  1.00  0.00           C  
ATOM   3752  O   LEU C 145      10.450  39.090  28.762  1.00  0.00           O  
ATOM   3753  CB  LEU C 145       8.934  36.407  27.980  1.00  0.00           C  
ATOM   3754  CG  LEU C 145       7.694  35.513  28.187  1.00  0.00           C  
ATOM   3755  CD1 LEU C 145       8.176  34.095  28.406  1.00  0.00           C  
ATOM   3756  CD2 LEU C 145       6.860  35.998  29.356  1.00  0.00           C  
ATOM   3757  H   LEU C 145       7.992  37.193  25.708  1.00  0.00           H  
ATOM   3758  HA  LEU C 145       8.058  38.347  28.382  1.00  0.00           H  
ATOM   3759 1HB  LEU C 145       9.507  35.970  27.157  1.00  0.00           H  
ATOM   3760 2HB  LEU C 145       9.545  36.356  28.880  1.00  0.00           H  
ATOM   3761  HG  LEU C 145       7.082  35.526  27.287  1.00  0.00           H  
ATOM   3762 1HD1 LEU C 145       7.321  33.432  28.529  1.00  0.00           H  
ATOM   3763 2HD1 LEU C 145       8.754  33.792  27.539  1.00  0.00           H  
ATOM   3764 3HD1 LEU C 145       8.804  34.047  29.296  1.00  0.00           H  
ATOM   3765 1HD2 LEU C 145       6.011  35.347  29.473  1.00  0.00           H  
ATOM   3766 2HD2 LEU C 145       7.461  35.991  30.260  1.00  0.00           H  
ATOM   3767 3HD2 LEU C 145       6.502  37.004  29.171  1.00  0.00           H  
ATOM   3768  N   ILE C 146      10.765  38.636  26.580  1.00  0.00           N  
ATOM   3769  CA  ILE C 146      12.097  39.241  26.483  1.00  0.00           C  
ATOM   3770  C   ILE C 146      12.113  40.781  26.290  1.00  0.00           C  
ATOM   3771  O   ILE C 146      12.953  41.441  26.913  1.00  0.00           O  
ATOM   3772  CB  ILE C 146      12.922  38.516  25.383  1.00  0.00           C  
ATOM   3773  CG1 ILE C 146      13.181  37.028  25.833  1.00  0.00           C  
ATOM   3774  CG2 ILE C 146      14.262  39.251  25.098  1.00  0.00           C  
ATOM   3775  CD1 ILE C 146      13.691  36.124  24.731  1.00  0.00           C  
ATOM   3776  H   ILE C 146      10.385  38.161  25.757  1.00  0.00           H  
ATOM   3777  HA  ILE C 146      12.603  39.043  27.425  1.00  0.00           H  
ATOM   3778  HB  ILE C 146      12.335  38.483  24.464  1.00  0.00           H  
ATOM   3779 1HG1 ILE C 146      13.912  37.028  26.644  1.00  0.00           H  
ATOM   3780 2HG1 ILE C 146      12.249  36.607  26.211  1.00  0.00           H  
ATOM   3781 1HG2 ILE C 146      14.798  38.727  24.336  1.00  0.00           H  
ATOM   3782 2HG2 ILE C 146      14.072  40.273  24.755  1.00  0.00           H  
ATOM   3783 3HG2 ILE C 146      14.868  39.286  26.008  1.00  0.00           H  
ATOM   3784 1HD1 ILE C 146      13.837  35.120  25.115  1.00  0.00           H  
ATOM   3785 2HD1 ILE C 146      12.954  36.104  23.937  1.00  0.00           H  
ATOM   3786 3HD1 ILE C 146      14.622  36.490  24.344  1.00  0.00           H  
ATOM   3787  N   ASP C 147      11.245  41.344  25.407  1.00  0.00           N  
ATOM   3788  CA  ASP C 147      11.167  42.787  25.075  1.00  0.00           C  
ATOM   3789  C   ASP C 147      10.221  43.555  26.042  1.00  0.00           C  
ATOM   3790  O   ASP C 147       8.991  43.571  25.843  1.00  0.00           O  
ATOM   3791  OXT ASP C 147      10.715  44.448  26.748  1.00  0.00           O  
ATOM   3792  CB  ASP C 147      10.684  42.992  23.588  1.00  0.00           C  
ATOM   3793  CG  ASP C 147      11.668  42.556  22.464  1.00  0.00           C  
ATOM   3794  OD1 ASP C 147      12.864  42.601  22.635  1.00  0.00           O  
ATOM   3795  OD2 ASP C 147      11.160  42.187  21.443  1.00  0.00           O  
ATOM   3796  H   ASP C 147      10.580  40.740  24.919  1.00  0.00           H  
ATOM   3797  HA  ASP C 147      12.167  43.213  25.173  1.00  0.00           H  
ATOM   3798 1HB  ASP C 147       9.737  42.449  23.435  1.00  0.00           H  
ATOM   3799 2HB  ASP C 147      10.457  44.056  23.416  1.00  0.00           H  
TER                                                                             
# All scores below are weighted scores, not raw scores.
#BEGIN_POSE_ENERGIES_TABLE postremodel_DHT03_4+1+1_remodel0002_0001.pdb
label fa_atr fa_rep fa_sol fa_intra_atr_xover4 fa_intra_rep_xover4 fa_intra_sol_xover4 lk_ball lk_ball_iso lk_ball_bridge lk_ball_bridge_uncpl fa_elec fa_intra_elec pro_close hbond_sr_bb hbond_lr_bb hbond_bb_sc hbond_sc dslf_fa13 omega fa_dun_dev fa_dun_rot fa_dun_semi p_aa_pp hxl_tors ref rama_prepro gen_bonded total
weights 1 0.55 1 1 0.55 1 0.92 -0.38 -0.33 -0.33 1 1 1.25 1 1 1 1 1.25 0.48 0.69 0.76 0.78 0.61 1 1 0.5 1 NA
pose -1401.94 125.454 1145.55 -100.508 38.6087 76.0189 591.606 -609.978 -1.51059 -10.7536 -572.406 -33.5443 314.023 -244.854 -1.77925 -5.61313 -39.5459 0 6.9051 18.7836 176.022 211.033 -34.2565 8.9051 -117.636 -0.04276 0 -461.464
HIS:NtermProteinFull_1 -5.14239 0.73259 5.89938 -2.62766 1.10646 2.72374 2.99364 -2.40239 -0 -0 -4.58962 2.01252 0 0 0 0 0 0 0.00773 0.17645 0 3.57293 0 0 0.13443 0 0 4.5978
GLU_2 -3.42291 0.6834 4.28466 -0.57684 0.12769 1.05672 1.45428 -1.72066 -0.02036 -0.15402 -2.45008 -0.72635 0 0 0 0 0 0 -0.05499 0.32424 0 3.58414 -0.35428 0 -2.5358 -0.25556 0 -0.7567
GLU_3 -3.38785 0.14839 3.59275 -0.583 0.10094 1.05766 1.08104 -1.68317 -0.00826 -0.06963 -0.73331 -0.73484 0 0 0 0 0 0 -0.05377 0.02601 0 3.5622 -0.2974 0 -2.5358 -0.48464 0 -1.00269
LEU_4 -8.17865 0.99606 4.20325 -0.5186 0.24625 0.11463 2.6977 -2.69792 -0 -0 -1.15098 -0.004 0 0 0 0 0 0 0.01758 0.09101 3.01611 0 -0.24864 0 0.72952 -0.206 0 -0.89267
ALA_5 -6.6027 0.47058 4.7453 -0.02174 0 0 2.98584 -3.26324 -0 -0 -2.2685 -0.38037 0 0 0 0 0 0 0.01231 0 0 0 -0.34586 0 2.3386 -0.14968 0 -2.47946
ASP_6 -4.86508 0.2506 6.83349 -0.11019 0.01203 0.34031 2.69166 -3.04996 -0.01221 -0.07112 -2.63108 -0.27801 0 0 0 0 0 0 0.18429 0.08313 0 1.77656 0.16192 0 -2.2837 -0.1745 0 -1.14185
LYS_7 -6.17887 0.59086 5.5699 -0.52401 0.19771 0.29823 2.56757 -2.63009 -0.00826 -0.06963 -2.08021 0.26514 0 0 0 0 0 0 0.4357 0.23402 3.20682 0 -0.06921 0 -1.6738 -0.25032 0 -0.11845
VAL_8 -8.46836 0.942 3.62324 -0.31633 0.26744 0.07403 2.99863 -2.9164 -0 -0 -2.6214 -0.25264 0 0 0 0 0 0 -0.06053 0.00479 0.09448 0 -0.34101 0 2.085 -0.13903 0 -5.0261
ARG_9 -7.24245 0.47383 7.81518 -0.61211 0.15842 0.37506 3.33128 -3.78023 -0.00814 -0.0829 -3.65869 0.24652 0 0 0 0 0 0 0.05265 0.32088 1.91107 0 -0.1372 0 -1.281 0.04844 0 -2.06938
LYS_10 -4.58968 0.29471 5.5874 -0.46105 0.0626 0.26755 2.66758 -2.54841 -0.03019 -0.16055 -1.91582 0.13133 0 0 0 0 0 0 0.04532 0.01581 2.53916 0 0.04714 0 -1.6738 -0.02796 0 0.25115
SER_11 -5.92261 0.37457 6.64249 -0.0322 0 0.07457 3.57471 -3.14011 -0 -0 -2.93626 -0.41382 0 0 0 0 -0.75942 0 0.08221 0.02167 1.34025 0 0.27822 0.64912 -1.1772 0.06827 0 -1.27557
SER_12 -5.7465 0.3172 6.64794 -0.02789 0 0.06477 3.18437 -3.14329 -0 -0 -2.85169 -0.5359 0 0 0 0 0 0 0.11524 0.00807 0.94994 0 0.30461 0.61254 -1.1772 0.23127 0 -1.04653
GLU_13 -5.81118 0.39293 7.79508 -0.42899 0.04355 0.83154 3.62543 -3.30368 -0 -0 -4.21592 -0.44644 0 0 0 0 -0.7748 0 0.14059 0.00573 0 3.26131 -0.35108 0 -2.5358 -0.05756 0 -1.82928
GLU_14 -5.9374 0.39157 7.76999 -0.40789 0.03534 0.78023 3.71488 -3.35701 -0.03019 -0.16055 -4.38927 -0.44841 0 0 0 0 -0.62149 0 0.11409 0.02482 0 3.2999 -0.30875 0 -2.5358 -0.49161 0 -2.55754
LEU_15 -8.91964 0.78646 4.20138 -0.64751 0.16296 0.25279 3.31869 -3.07004 -0 -0 -2.52376 0.00679 0 0 0 0 0 0 0.12912 0.01321 1.09364 0 -0.28803 0 0.72952 -0.27734 0 -5.03177
LYS_16 -6.99443 0.64099 7.77398 -0.30275 0.02488 0.1297 3.66949 -3.45083 -0.00062 -0.00831 -4.17955 -0.01041 0 0 0 0 -0.7748 0 0.11152 0.02851 1.69374 0 -0.01863 0 -1.6738 -0.10105 0 -3.44236
LYS_17 -5.69238 0.30407 7.73662 -0.44669 0.11661 0.23137 3.43713 -3.27103 -0.01729 -0.15869 -4.19273 0.07487 0 0 0 0 -0.62149 0 0.25654 0.03071 2.57751 0 -0.03248 0 -1.6738 -0.23373 0 -1.57488
ILE_18 -9.01196 1.07259 4.9426 -0.49711 0.46794 0.10365 3.16618 -3.36992 -0.01923 -0.14806 -2.19237 -0.09731 0 0 0 0 0 0 -0.04918 0.05322 0.70715 0 -0.319 0 1.0317 -0.02101 0 -4.18012
ILE_19 -9.73202 1.40776 5.96978 -0.51147 0.42253 0.10353 3.20592 -3.54762 -0 -0 -2.35885 -0.0172 0 0 0 0 0 0 -0.02374 0.03918 0.55949 0 -0.38083 0 1.0317 0.45042 0 -3.38143
GLU_20 -4.81721 0.20745 5.93945 -0.21084 0.02273 0.28107 2.44162 -2.71789 -0.04086 -0.35151 -2.18538 -0.57368 0 0 0 0 0 0 0.05495 0.0226 0 3.00606 -0.26147 0 -2.5358 0.10977 0 -1.60895
GLU_21 -5.96508 0.29628 7.5166 -0.21986 0.03849 0.31474 3.91823 -3.38885 -0.01923 -0.14806 -3.93801 -0.58407 0 0 0 0 -1.30984 0 0.00137 0.02056 0 3.04268 -0.26185 0 -2.5358 -0.39655 0 -3.61826
VAL_22 -7.80605 0.64876 3.71359 -0.31509 0.25905 0.07337 2.99729 -2.83781 -0 -0 -2.57787 -0.35237 0 0 0 0 0 0 0.01869 0.0631 0.31361 0 -0.22383 0 2.085 -0.21412 0 -4.15468
GLU_23 -7.47518 0.43278 8.34524 -0.20633 0.02602 0.28763 3.89453 -3.81246 -0.04147 -0.30952 -4.63748 -0.58769 0 0 0 0 -0.39726 0 0.14211 0.084 0 3.00692 -0.26159 0 -2.5358 -0.19713 0 -4.24268
LYS_24 -5.29784 0.25011 6.10563 -0.54984 0.1122 0.25333 2.45159 -2.8064 -0 -0 -1.98564 -0.02368 0 0 0 0 0 0 0.07188 0.04867 3.24639 0 0.00366 0 -1.6738 -0.29025 0 -0.08401
ILE_25 -7.56373 0.42067 3.91981 -0.47336 0.26066 0.09645 2.90104 -2.77989 -0 -0 -2.11385 0.01401 0 0 0 0 0 0 0.00501 0.00786 0.58357 0 -0.39536 0 1.0317 0.11195 0 -3.97345
LEU_26 -9.26131 1.15976 5.31315 -0.73444 0.40527 0.33225 3.0343 -3.40746 -0 -0 -2.03563 0.1229 0 0 0 0 0 0 -0.0103 0.1658 0.97468 0 -0.25807 0 0.72952 0.25871 0 -3.21088
ARG_27 -5.987 0.30047 7.50007 -0.79167 0.12107 0.52616 2.70601 -3.39388 -0.02588 -0.21088 -2.43481 0.30925 0 0 0 0 0 0 0.0248 0.03539 1.44581 0 -0.12596 0 -1.281 0.04986 0 -1.23217
LYS_28 -6.16932 0.46199 8.1257 -0.75356 0.16761 0.49258 4.08292 -3.5974 -0 -0 -4.14511 0.05161 0 0 0 0 -0.61397 0 -0.02296 0.29083 3.50552 0 0.04097 0 -1.6738 0.0242 0 0.26781
VAL_29 -8.21908 0.60383 3.51408 -0.30856 0.20813 0.07075 2.90748 -2.90545 -0 -0 -1.88717 -0.16026 0 0 0 0 0 0 -0.03206 0.01878 0.11046 0 -0.25526 0 2.085 0.12164 0 -4.1277
ASP_30 -5.56819 0.16554 6.77664 -0.10343 0.00634 0.31455 3.03528 -3.2291 -0 -0 -3.2574 -0.30683 0 0 0 0 0 0 0.05607 0.06381 0 1.70297 0.14828 0 -2.2837 0.08896 0 -2.3902
ASP_31 -4.63187 0.22228 6.05421 -0.10579 0.00661 0.32074 2.61529 -2.74607 -0 -0 -2.23824 -0.36122 0 0 0 0 0 0 0.0641 0.02561 0 1.7434 0.07162 0 -2.2837 -0.08984 0 -1.33285
ILE_32 -7.28099 0.93778 5.07775 -0.52044 0.56294 0.10308 2.99125 -2.92345 -0 -0 -2.49389 0.00707 0 0 0 0 0 0 -0.05415 0.04435 0.55819 0 -0.45497 0 1.0317 0.10605 0 -2.30772
LEU_33 -8.00141 0.67924 4.49824 -0.4971 0.26589 0.12444 2.60031 -2.92683 -0 -0 -1.92375 0.21071 0 0 0 0 0 0 0.2123 0.22112 0.28033 0 -0.29561 0 0.72952 0.16074 0 -3.66187
TYR_34 -3.48549 0.22333 4.0968 -0.91997 0.05126 0.33384 1.56448 -1.95241 -0 -0 -0.6309 -0.30053 0 0 0 0 0 0 0.0313 0.02529 0 1.79925 -0.39439 0.00015 0.96414 0.31346 0 1.71959
LYS_35 -3.39352 0.1048 3.48651 -0.30926 0.02847 0.14223 1.31521 -1.65913 -0 -0 -0.74834 -0.00017 0 0 0 0 0 0 -0.04946 0.00195 1.80124 0 -0.05793 0 -1.6738 0.16984 0 -0.84136
VAL_36 -4.43768 0.76095 3.45381 -0.3184 0.21066 0.07402 1.28772 -1.50811 -0.00119 -0.005 -2.79725 -0.23717 0 0 0 0 0 0 0.0057 0.03921 0.25333 0 -0.38783 0 2.085 -0.10294 0 -1.62518
GLY:CtermProteinFull_37 -2.27308 0.59022 3.43184 -0.41981 0.11315 1.09198 0.8435 -1.10113 -0.00119 -0.005 -2.57454 -2.17283 0 0 0 0 0 0 0 0 0 0 0 0 1.2108 0.06401 0 -1.20208
GLN:NtermProteinFull_38 -8.57507 1.67133 7.84756 -2.58037 1.93237 2.54239 4.11063 -3.45984 -0.09097 -0.52032 -6.52228 1.42208 0 0 0 -0.83519 -0.69774 0 -0.00041 0.07262 0 3.20869 0 0 -1.0644 0 0 -1.53893
LYS_39 -4.5647 1.21025 5.3386 -0.31239 0.0359 0.14563 1.76537 -1.93568 -0 -0 -3.27955 -0.00105 0 0 0 0 0 0 0.03639 0.03385 1.74266 0 -0.07147 0 -1.6738 -0.16149 0 -1.69147
GLU_40 -5.05815 0.66738 5.90471 -0.59666 0.14188 1.09137 2.45738 -2.60019 -0.04691 -0.24119 -3.09855 -0.71502 0 0 0 0 -0.61397 0 -0.00916 0.2078 0 3.38278 -0.29364 0 -2.5358 -0.3661 0 -2.32206
ALA_41 -5.63786 0.35698 2.69677 -0.02117 0 0 2.14113 -2.24944 -0 -0 -1.14475 -0.37491 0 0 0 0 0 0 0.15461 0 0 0 -0.17744 0 2.3386 -0.43237 0 -2.34986
ILE_42 -9.08654 1.1738 4.24624 -0.47482 0.21927 0.09227 2.83278 -3.00025 -0 -0 -1.90581 0.15765 0 0 0 0 0 0 -0.06362 0.13666 0.50112 0 -0.46174 0 1.0317 0.02747 0 -4.5738
LYS_43 -5.91195 0.38794 6.82467 -0.56032 0.13703 0.25252 2.54454 -2.99136 -0.02214 -0.13014 -1.99837 0.19339 0 0 0 0 0 0 0.14657 0.14047 3.22032 0 -0.08702 0 -1.6738 0.01228 0 0.48463
VAL_44 -7.31645 0.60773 4.18601 -0.31633 0.32485 0.07385 2.96893 -2.91412 -0.01865 -0.15267 -2.10013 -0.21472 0 0 0 0 0 0 -0.06373 0.01516 0.06759 0 -0.33193 0 2.085 -0.10142 0 -3.20104
TYR_45 -10.3592 1.42182 3.75427 -0.53307 0.35491 0.22076 3.19466 -3.10958 -0 -0 -2.71533 -0.30411 0 0 0 0 -0.82241 0 0.00232 0.32088 0 3.61494 0.17241 0.21117 0.96414 0.14422 0 -3.46721
LEU_46 -6.70603 0.54348 3.59216 -0.46934 0.14721 0.10496 2.20588 -2.47219 -0 -0 -1.78186 0.21084 0 0 0 0 0 0 0.10411 0.04411 0.31933 0 -0.29041 0 0.72952 -0.03007 0 -3.7483
GLU_47 -5.20287 0.30086 6.19146 -0.20661 0.02276 0.27685 2.92891 -2.87331 -0.03684 -0.30438 -2.42802 -0.55194 0 0 0 0 0 0 0.05495 0.0311 0 3.08905 -0.24617 0 -2.5358 -0.22718 0 -1.71719
LEU_48 -8.64402 0.7044 4.59877 -0.49977 0.30629 0.12651 2.96948 -3.18147 -0 -0 -2.49546 0.21587 0 0 0 0 0 0 0.0227 0.04661 0.31144 0 -0.30654 0 0.72952 -0.26697 0 -5.36265
LEU_49 -8.84043 1.02224 3.91955 -0.48037 0.20768 0.11151 3.10383 -3.07239 -0 -0 -2.16252 0.22676 0 0 0 0 0 0 0.02672 0.0374 0.33742 0 -0.27406 0 0.72952 -0.056 0 -5.16315
GLU_50 -4.71434 0.17252 7.04489 -0.70027 0.06749 1.34557 3.23342 -3.0681 -0.0182 -0.15171 -3.78943 -0.57174 0 0 0 0 -1.50229 0 -0.0225 0.07309 0 4.46628 -0.22303 0 -2.5358 -0.15526 0 -1.04938
VAL_51 -7.66269 0.73439 5.114 -0.3183 0.29297 0.07257 3.10752 -3.29305 -0 -0 -1.8499 -0.10559 0 0 0 0 0 0 -0.05753 1e-05 0.14366 0 -0.3129 0 2.085 -0.10719 0 -2.15703
HIS_52 -9.81986 0.51018 6.61024 -0.44835 0.1456 0.43328 3.2225 -3.84671 -0.01405 -0.13382 -2.65706 -0.51093 0 0 0 0 0 0 0.37955 0.00206 0 2.63693 0.03106 0 0.13443 -0.01338 0 -3.33832
SER_53 -5.29915 0.27098 6.62307 -0.02305 0 0.02163 3.32634 -3.0643 -0.00405 -0.03983 -3.30881 -0.36095 0 0 0 0 -1.18693 0 0.29863 0.00997 0.51055 0 0.29096 0.76966 -1.1772 -0.05299 0 -2.39547
ARG_54 -7.09995 0.28716 8.73628 -0.84835 0.10129 0.59691 4.47329 -4.04799 -0 -0 -5.92051 0.32244 0 0 0 0 -2.81213 0 0.22587 0.18402 2.86502 0 -0.16902 0 -1.281 -0.12271 0 -4.50939
VAL_55 -8.55802 0.99 2.82056 -0.31912 0.26571 0.07411 2.84756 -2.89199 -0 -0 -2.14932 -0.18018 0 0 0 0 0 0 -0.04492 0.0031 0.06846 0 -0.29542 0 2.085 -0.00314 0 -5.28761
LEU_56 -9.18748 1.23328 3.94443 -0.48749 0.25664 0.11467 2.89197 -3.01974 -0.00938 -0.054 -2.18863 0.22156 0 0 0 0 0 0 -0.0222 0.25907 0.4156 0 -0.25457 0 0.72952 0.21208 0 -4.94469
LYS_57 -4.27628 0.21534 5.42229 -0.41079 0.05358 0.21413 2.1523 -2.44047 -0 -0 -1.70984 -0.11668 0 0 0 0 0 0 -0.01907 0.00686 1.99601 0 0.06445 0 -1.6738 0.19532 0 -0.32664
ALA_58 -4.88829 0.19435 4.65969 -0.02207 0 0 2.76046 -2.61291 -0.00088 -0.01803 -2.45397 -0.34435 0 0 0 0 0 0 -0.03444 0 0 0 -0.13808 0 2.3386 0.03272 0 -0.5272
LEU_59 -7.9643 0.74164 3.74695 -0.6043 0.13543 0.19208 2.59562 -2.77836 -0 -0 -2.4887 -0.07121 0 0 0 0 0 0 0.03792 0.381 1.80709 0 -0.22034 0 0.72952 -0.00904 0 -3.76901
ILE_60 -8.3648 0.70328 4.4674 -0.50495 0.38688 0.10208 2.48549 -2.92467 -0 -0 -2.47678 -0.00903 0 0 0 0 0 0 -0.04293 0.07395 0.54402 0 -0.42952 0 1.0317 0.30802 0 -4.64986
GLU_61 -5.25586 0.29669 5.94913 -0.20879 0.02032 0.27436 2.44271 -2.70612 -0.01025 -0.07203 -1.89645 -0.56848 0 0 0 0 0 0 0.03539 0.03841 0 3.00506 -0.28683 0 -2.5358 0.00329 0 -1.47527
GLN_62 -8.22193 0.55211 7.68869 -0.28293 0.02682 0.22961 3.59475 -3.79523 -0.0084 -0.1556 -3.08136 -0.43404 0 0 0 0 -0.75942 0 -0.04497 0.14229 0 3.16317 -0.17103 0 -1.0644 -0.23602 0 -2.85787
ILE_63 -8.83995 0.82818 3.51458 -0.48928 0.36869 0.09796 2.76959 -2.86238 -0 -0 -2.06806 -0.0173 0 0 0 0 0 0 -0.06896 0.11484 0.53987 0 -0.45778 0 1.0317 0.18602 0 -5.35226
LYS_64 -6.61148 0.35673 7.31737 -0.31297 0.02846 0.13636 3.23958 -3.25587 -0 -0 -4.11129 0.01618 0 0 0 0 -0.55264 0 0.00705 0.05225 1.71951 0 -0.00743 0 -1.6738 0.09646 0 -3.55555
LEU_65 -8.53387 0.94951 4.78305 -0.4871 0.24311 0.11725 2.9638 -3.00325 -0 -0 -2.33191 0.21005 0 0 0 0 0 0 0.12579 0.18258 0.33467 0 -0.2874 0 0.72952 -0.13979 0 -4.14396
PHE_66 -11.4362 1.29202 3.95106 -0.58769 0.07735 0.22867 3.44335 -3.40745 -0.00499 -0.03472 -2.8793 -0.06723 0 0 0 0 0 0 -0.04982 0.17496 0 2.59643 0.09231 0 1.4028 -0.07729 0 -5.2857
ILE_67 -8.1671 0.79311 4.53046 -0.49483 0.35414 0.0977 2.54329 -2.97433 -0 -0 -2.01378 0.0706 0 0 0 0 0 0 -0.043 0.05489 0.59741 0 -0.36737 0 1.0317 0.20856 0 -3.77856
GLU_68 -4.9758 0.36129 5.40085 -0.60177 0.10044 1.10543 2.39911 -2.56882 -0 -0 -1.93757 -0.63707 0 0 0 0 0 0 0.09739 0.10033 0 3.37144 -0.28499 0 -2.5358 0.04226 0 -0.56327
LEU_69 -8.99556 0.91335 4.25584 -0.49052 0.16861 0.12236 2.71957 -3.17797 -0 -0 -0.74919 0.22001 0 0 0 0 0 0 0.04024 0.28312 0.27968 0 -0.30435 0 0.72952 -0.25698 0 -4.24226
ILE_70 -6.40116 0.84136 2.66284 -0.49785 0.28002 0.09944 1.56504 -1.96771 -0 -0 -0.86988 0.00333 0 0 0 0 0 0 0.06679 0.19591 0.54072 0 -0.43721 0 1.0317 0.17143 0 -2.71523
LYS_71 -4.65162 0.68771 5.58324 -0.30612 0.02718 0.13862 2.10728 -1.90866 -0.00499 -0.03472 -5.15713 -0.00152 0 0 0 0 -0.74284 0 -0.04081 0.05551 1.82493 0 -0.05294 0 -1.6738 0.16189 0 -3.9888
ARG:CtermProteinFull_72 -4.61913 0.67631 6.96963 -3.38805 1.99232 3.92123 2.43447 -2.46091 -0 -0 -4.5899 -2.07468 0 0 0 0 0 0 0 0.03393 2.63304 0 0 0 -1.281 -0.05582 0 0.19145
PRO:NtermProteinFull_73 -4.1763 0.76728 3.90096 -1.68889 0.82177 1.08378 1.28981 -1.18234 -0 -0.11484 -2.02957 2.96258 312.905 0 0 0 0 0 0.0069 0.04818 0.11415 0 0 0 -5.1227 0 0 309.586
ASP_74 -3.88899 0.81069 5.8132 -0.12127 0.04166 0.38107 2.22184 -1.92593 -0 -0 -5.48509 -0.16451 0 0 0 0 -0.74284 0 0.11631 0.00046 0 1.8505 -0.1032 0 -2.2837 -0.13063 0 -3.61043
GLU_75 -2.82397 0.08413 3.51122 -0.45009 0.06259 0.89809 1.0653 -1.58922 -0.00091 -0.13235 -0.54321 -0.48173 0 0 0 0 0 0 0.192 0.01541 0 3.19227 -0.35283 0 -2.5358 -0.38591 0 -0.27503
ILE_76 -8.524 1.53905 3.47647 -0.5276 0.44913 0.1034 2.51404 -2.86926 -0.00337 -0.02347 -0.72899 0.02763 0 0 0 0 0 0 -0.03989 0.24909 0.70336 0 -0.47128 0 1.0317 -0.16035 0 -3.25436
ASP_77 -5.53543 0.69288 7.33342 -0.21996 0.0007 0.71331 3.13745 -3.36619 -0.0001 -0.00021 -5.45737 -0.01331 0 0 0 0 0 0 0.04634 0.01024 0 3.51365 0.13926 0 -2.2837 0.32841 0 -0.96062
LYS_78 -4.07059 0.24542 5.14713 -0.78893 0.10413 0.76544 2.12055 -2.37152 -0 -0 -1.8239 0.0643 0 0 0 0 0 0 0.01643 0.07407 3.03287 0 -0.00192 0 -1.6738 0.14028 0 0.97995
GLU_79 -6.50241 0.43008 6.28258 -0.57607 0.14587 1.04956 2.96714 -3.04285 -0.02267 -0.15487 -2.68169 -0.76552 0 0 0 0 0 0 0.02627 0.11237 0 3.59662 -0.33943 0 -2.5358 -0.34478 0 -2.3556
VAL_80 -7.56519 0.6011 3.83551 -0.31059 0.16154 0.0717 2.9411 -2.84113 -0 -0 -2.87904 -0.22741 0 0 0 0 0 0 -0.05936 0.00115 0.13093 0 -0.27027 0 2.085 -0.17656 0 -4.5015
LYS_81 -5.43393 0.59353 7.93358 -0.61379 0.10847 0.54278 3.28419 -3.35565 -0.00347 -0.02368 -5.40536 0.67556 0 0 0 0 0 0 0.08666 0.64504 2.77992 0 -0.03372 0 -1.6738 -0.09522 0 0.01111
LYS_82 -5.67595 0.30855 6.97807 -0.44596 0.06296 0.27967 3.31411 -3.08491 -0.02176 -0.13736 -3.563 0.04739 0 0 0 0 -0.36163 0 -0.0295 0.20744 2.42838 0 0.04733 0 -1.6738 -0.13835 0 -1.45834
LEU_83 -9.94256 1.04329 5.9381 -0.54555 0.27999 0.12934 2.95001 -3.60928 -0.02102 -0.15382 -2.5235 0.09367 0 0 0 0 0 0 0.51381 0.28913 3.02469 0 -0.26822 0 0.72952 -0.11114 0 -2.18355
GLU_84 -6.05063 0.43451 6.96639 -0.34411 0.06413 0.40242 3.93066 -3.38064 -0 -0 -5.12177 -0.67413 0 0 0 0 -0.55264 0 0.07869 0.01841 0 3.79929 -0.26131 0 -2.5358 -0.34756 0 -3.57408
GLU_85 -5.07149 0.32067 6.50087 -0.56353 0.09574 1.01379 2.92914 -2.8246 -0.02235 -0.13865 -2.8239 -0.741 0 0 0 0 0 0 0.09919 0.08158 0 3.50552 -0.30382 0 -2.5358 -0.43974 0 -0.9184
GLU_86 -7.18337 0.33204 9.18418 -0.20751 0.02993 0.29452 4.26384 -4.01603 -0.02102 -0.15382 -5.61305 -0.62097 0 0 0 0 -1.36627 0 0.10119 0.06117 0 3.05352 -0.25217 0 -2.5358 -0.43472 0 -5.08433
ALA_87 -5.43551 0.50516 3.42466 -0.02159 0 0 2.6007 -2.56096 -0 -0 -2.14788 -0.36167 0 0 0 0 0 0 0.093 0 0 0 -0.25792 0 2.3386 -0.33607 0 -2.1595
LYS_88 -4.90022 0.25108 6.16463 -0.41138 0.05526 0.21682 2.69058 -2.70496 -0.02235 -0.13865 -2.38122 -0.10855 0 0 0 0 0 0 -0.01352 0.01229 2.14081 0 0.03776 0 -1.6738 -0.13207 0 -0.91748
LYS_89 -5.45029 0.21702 7.04278 -0.50999 0.16519 0.30963 2.8741 -2.9912 -0.05136 -0.3026 -3.37367 0.11918 0 0 0 0 0 0 0.17028 0.02814 2.13787 0 -0.07398 0 -1.6738 -0.21212 0 -1.57482
SER_90 -5.22766 0.39617 6.05343 -0.02671 0 0.06225 3.24974 -2.89873 -0.00309 -0.06286 -2.38949 -0.58347 0 0 0 0 0 0 0.05455 0.00088 0.85124 0 0.31714 0.60295 -1.1772 0.0212 0 -0.75967
GLN_91 -6.2436 0.40509 7.20372 -0.80995 0.17826 0.8581 3.68452 -3.31581 -0.05409 -0.27608 -3.46729 -0.96979 0 0 0 0 -1.57268 0 0.04229 0.005 0 3.06938 -0.23428 0 -1.0644 0.18578 0 -2.37584
GLU_92 -6.10475 0.3376 8.06864 -0.20868 0.02374 0.28011 3.12383 -3.44196 -0.06514 -0.33265 -3.42632 -0.58676 0 0 0 0 0 0 0.08744 0.00937 0 3.00145 -0.24888 0 -2.5358 -0.24726 0 -2.26602
GLU_93 -6.04829 0.26782 7.5275 -0.32181 0.04326 0.36514 3.87513 -3.40408 -0 -0 -4.93104 -0.59458 0 0 0 0 -0.82399 0 0.08745 0.09343 0 3.58708 -0.26392 0 -2.5358 -0.40276 0 -3.47946
VAL_94 -8.04727 0.73875 4.7208 -0.31625 0.22954 0.07314 3.03799 -3.08566 -0 -0 -2.61301 -0.20051 0 0 0 0 0 0 -0.03458 0.02581 0.19506 0 -0.21951 0 2.085 -0.16457 0 -3.57526
GLU_95 -6.04122 0.29606 8.14039 -0.43387 0.05018 0.85283 3.86919 -3.43188 -0.01043 -0.14147 -5.07602 -0.44919 0 0 0 0 -1.60124 0 0.0703 0.00011 0 3.33285 -0.28331 0 -2.5358 -0.17913 0 -3.57166
ARG_96 -5.26723 0.2429 6.6273 -0.62212 0.13877 0.38026 2.83429 -2.97902 -0.02189 -0.1382 -2.76523 0.23762 0 0 0 0 0 0 0.02958 0.1193 1.89926 0 -0.11387 0 -1.281 -0.31438 0 -0.99368
LEU_97 -9.00327 1.37181 4.26203 -0.68083 0.24606 0.22228 3.08104 -3.0883 -0.00899 -0.05357 -2.46819 0.17927 0 0 0 0 0 0 -0.00892 0.24847 0.82909 0 -0.20833 0 0.72952 0.16493 0 -4.18591
LYS_98 -6.2106 0.35037 7.53516 -0.46169 0.14036 0.24223 3.27971 -3.32547 -0.03799 -0.13235 -4.51209 0.0898 0 0 0 0 -0.66766 0 -0.00463 0.06694 2.46515 0 -0.05115 0 -1.6738 0.19344 0 -2.71426
GLN_99 -3.92235 0.22958 4.95692 -0.59837 0.06963 0.63135 2.27001 -2.29815 -0.01043 -0.14147 -1.98323 -0.17035 0 0 0 0 0 0 0.07751 0.00574 0 4.33366 -0.11839 0 -1.0644 -0.06951 0 2.19774
GLU_100 -4.95631 0.11565 6.32874 -0.34058 0.09416 0.40522 3.41994 -2.92107 -0 -0 -4.5923 -0.61998 0 0 0 0 -0.84555 0 -0.02013 0.02729 0 3.38817 -0.16444 0 -2.5358 -0.10964 0 -3.32662
VAL_101 -7.28466 0.85227 2.98875 -0.31381 0.21864 0.07166 2.60214 -2.64588 -0 -0 -2.82046 -0.19129 0 0 0 0 0 0 -0.05955 0.04054 0.18694 0 -0.34358 0 2.085 -0.05286 0 -4.66616
GLU_102 -4.83467 0.33859 6.8829 -0.65398 0.17656 1.2264 3.34177 -3.00705 -0.02364 -0.18505 -4.77801 -0.65619 0 0 0 0 0 0 0.11308 0.01948 0 3.44751 -0.29521 0 -2.5358 -0.176 0 -1.59932
LYS_103 -3.85307 0.16965 4.6799 -0.43985 0.04906 0.24501 2.33013 -2.2805 -0 -0 -1.89459 0.11427 0 0 0 0 0 0 0.05353 0.00978 2.57587 0 0.04391 0 -1.6738 -0.21023 0 -0.08093
ALA_104 -5.24792 0.52289 3.05765 -0.02423 0 0 2.2622 -2.44893 -0 -0 -0.10559 -0.36655 0 0 0 0 0 0 -0.00172 0 0 0 -0.24962 0 2.3386 -0.23084 0 -0.49405
SER_105 -3.48212 0.2029 4.29421 -0.02774 0 0.06391 1.8547 -2.02745 -0.01465 -0.13149 -0.98979 -0.5498 0 0 0 0 0 0 0.07479 0.00239 0.81912 0 0.32153 0.60372 -1.1772 0.01437 0 -0.14861
LYS_106 -2.99984 0.18781 4.68669 -0.55968 0.12796 0.44009 2.19456 -1.97293 -0 -0 -3.37828 0.39587 0 0 0 0 0 0 0.01789 0.07974 2.64065 0 -0.08953 0 -1.6738 0.0899 0 0.1871
ALA_107 -3.19716 0.13046 3.19273 -0.02431 0 0 1.77975 -1.90196 -0 -0 -0.21862 -0.18867 0 0 0 0 0 0 0.05916 0 0 0 -0.11924 0 2.3386 -0.56897 0 1.28176
GLY_108 -1.06737 0.1006 0.94227 -0.00031 0 0 0.13073 -0.55816 -0 -0 -0.10456 -0.27832 0 0 0 0 0 0 -0.07314 0 0 0 0.75586 0 1.2108 -0.24755 0 0.81084
LEU_109 -4.76354 0.28024 1.76072 -0.44989 0.13651 0.08535 0.91826 -1.50469 -0 -0 0.18652 0.04536 0 0 0 0 0 0 0.17378 0.0148 0.67977 0 -0.0498 0 0.72952 0.05406 0 -1.70302
ASP_110 -2.97184 0.34363 4.49985 -0.10812 0.0066 0.31665 2.40097 -1.98197 -0 -0 -2.9168 -1.17739 0 0 0 -0.82745 0 0 -0.02636 0.01902 0 2.34719 -0.35811 0 -2.2837 -0.15786 0 -2.87569
HIS_111 -3.6242 0.33893 4.80175 -0.67826 0.01108 0.77321 2.38023 -2.16311 -0 -0 -2.62853 -0.25204 0 0 0 -0.82745 0 0 0.05863 0.29774 0 2.86087 0.15633 0 0.13443 -0.06692 0 1.5727
GLU_112 -3.26805 0.23918 4.0537 -0.21629 0.02817 0.3056 1.50589 -1.87081 -0 -0 -1.0076 -0.61195 0 0 0 0 0 0 0.01952 0.00145 0 3.06427 -0.36578 0 -2.5358 -0.24288 0 -0.90138
GLY_113 -4.53949 0.61447 4.71931 -5e-05 0 0 2.5791 -2.40826 -0 -0 -1.34901 -0.41378 0 0 0 0 0 0 -0.02534 0 0 0 0.42792 0 1.2108 0.45034 0 1.26602
ASP_114 -6.11185 0.22686 7.59792 -0.10697 0.00633 0.32687 3.00524 -3.34805 -0.02871 -0.14822 -3.5385 -0.38826 0 0 0 0 0 0 0.00892 0.00426 0 1.7105 0.10273 0 -2.2837 0.67258 0 -2.29205
SER_115 -5.94337 0.412 7.09666 -0.02357 0 0.02316 3.60204 -3.29175 -0.00854 -0.07233 -3.77292 -0.32654 0 0 0 -0.57412 -0.69774 0 -0.03489 0.02385 0.48116 0 0.30309 0.62265 -1.1772 0.08296 0 -3.27541
ARG_116 -4.94221 0.30798 5.28033 -0.73559 0.10458 0.47285 2.4381 -2.41415 -0 -0 -2.45255 0.57204 0 0 0 0 0 0 0.06242 0.06506 2.99117 0 -0.16158 0 -1.281 -0.059 0 0.24844
ILE_117 -7.6576 0.70985 3.63648 -0.65766 0.47821 0.14639 2.37649 -2.59412 -0 -0 -2.16203 0.26957 0 0 0 0 0 0 -0.02961 0.00354 0.61265 0 -0.46752 0 1.0317 -0.0438 0 -4.34746
PHE_118 -10.701 1.09585 3.52731 -1.10716 0.12027 0.47655 2.7344 -3.02545 -0 -0 -3.08488 0.08562 0 0 0 0 0 0 -0.01338 0.00102 0 2.00106 -0.24286 0 1.4028 0.22163 0 -6.50821
LYS_119 -6.44946 0.45915 6.78486 -0.45327 0.16072 0.22243 3.04983 -3.09713 -0 -0 -1.82407 0.12394 0 0 0 0 -0.55327 0 -0.02857 0.03111 2.48881 0 -0.02838 0 -1.6738 0.01362 0 -0.77348
LYS_120 -5.44584 0.31283 6.50018 -0.74133 0.17013 0.49918 3.34748 -2.95358 -0 -0 -4.17656 0.20522 0 0 0 0 -0.84555 0 0.03138 0.14669 3.41227 0 -0.02977 0 -1.6738 -0.24431 0 -1.48539
ILE_121 -10.0977 1.49662 3.30445 -0.51853 0.50636 0.10162 2.98436 -3.06458 -0.00288 -0.02062 -2.33806 -0.00178 0 0 0 0 0 0 -0.06368 0.06325 0.66144 0 -0.42655 0 1.0317 -0.04081 0 -6.42535
HIS_122 -9.48352 0.78377 8.46742 -0.77884 0.02651 0.85267 4.21292 -4.27733 -0 -0 -4.82664 -0.23952 0 0 0 0 -0.82241 0 0.01207 0.0199 0 1.61125 -0.10538 0 0.13443 0.4782 0 -3.93449
ASP_123 -5.03696 0.30484 6.50613 -0.10903 0.00952 0.33149 2.55302 -2.93182 -0.0183 -0.13207 -1.87267 -0.37587 0 0 0 0 0 0 -0.04485 0.00783 0 1.6835 0.19276 0 -2.2837 0.4808 0 -0.7354
VAL_124 -7.72114 0.70941 4.07089 -0.30985 0.19764 0.07087 2.6068 -2.82746 -0.00309 -0.06286 -2.30526 -0.19359 0 0 0 0 0 0 -0.02477 0.03388 0.25019 0 -0.26059 0 2.085 0.12399 0 -3.55994
VAL_125 -7.77761 0.84167 3.50172 -0.312 0.17865 0.0712 2.55832 -2.78943 -0.00023 -0.00541 -2.58263 -0.1384 0 0 0 0 0 0 -0.06843 0.03444 0.15585 0 -0.25239 0 2.085 0.0709 0 -4.42877
THR_126 -6.4737 0.28394 6.35594 -0.19625 0.08454 0.06892 3.04579 -3.05543 -0.00288 -0.02062 -3.65459 -0.02315 0 0 0 0 0 0 0.00386 0.02279 0.0862 0 -0.00028 2.27475 -1.425 0.32996 0 -2.29522
LYS_127 -5.70692 0.3739 7.33924 -0.30778 0.02719 0.13926 3.74667 -3.18645 -0 -0 -4.46826 0.01406 0 0 0 0 -0.82399 0 -0.03701 0.12672 1.76584 0 -0.00362 0 -1.6738 0.1691 0 -2.50584
GLN_128 -8.47684 0.38084 7.46908 -0.41686 0.0718 0.25513 3.80702 -3.75266 -0.03397 -0.31197 -2.67607 -0.72831 0 0 0 0 -0.54782 0 0.06888 0.10644 0 3.99778 -0.19377 0 -1.0644 -0.16574 0 -2.21143
ILE_129 -8.54891 0.65629 3.50831 -0.50417 0.40558 0.10368 2.7025 -2.78027 -0 -0 -2.42488 -0.14643 0 0 0 0 0 0 -0.00011 0.00733 0.67932 0 -0.37337 0 1.0317 0.05556 0 -5.62787
LYS_130 -6.72207 0.42962 6.18717 -0.30374 0.02671 0.13548 2.61985 -3.04215 -0 -0 -2.13791 -0.03763 0 0 0 0 0 0 0.09409 0.03436 1.71443 0 -0.06753 0 -1.6738 -0.04779 0 -2.79092
VAL_131 -7.93832 0.54943 4.83773 -0.30353 0.23115 0.0709 2.88858 -3.18727 -0 -0 -1.92993 -0.17082 0 0 0 0 0 0 -0.06675 0.0074 0.11467 0 -0.27948 0 2.085 -0.07983 0 -3.17109
ILE_132 -9.69626 1.21208 3.63415 -0.49157 0.44719 0.10028 2.98589 -2.98155 -0 -0 -2.08209 -0.0504 0 0 0 0 0 0 -0.0465 0.01219 0.62245 0 -0.37422 0 1.0317 0.27292 0 -5.40374
ILE_133 -8.8817 0.78655 4.9615 -0.49572 0.32972 0.10016 2.94071 -3.15651 -0 -0 -2.13456 0.05955 0 0 0 0 0 0 -0.04759 0.01817 0.58062 0 -0.39341 0 1.0317 0.40632 0 -3.89451
ARG_134 -7.54343 0.48888 7.92096 -0.74191 0.09193 0.4877 3.41115 -3.75192 -0.0011 -0.01999 -3.95712 0.27786 0 0 0 0 -1.00463 0 0.1932 0.04948 1.44679 0 -0.12757 0 -1.281 0.22844 0 -3.83229
LEU_135 -9.78652 1.29518 3.46101 -0.50029 0.17347 0.12549 2.84409 -3.01304 -0 -0 -2.3666 0.19836 0 0 0 0 0 0 0.06155 0.7875 0.307 0 -0.29799 0 0.72952 -0.04119 0 -6.02247
ILE_136 -10.1385 1.64423 3.03743 -0.52658 0.6191 0.1075 3.28176 -3.00409 -0 -0 -2.52554 -0.12113 0 0 0 0 0 0 -0.0452 0.02629 0.78146 0 -0.35763 0 1.0317 0.01631 0 -6.17286
GLU_137 -6.14588 0.28054 6.79447 -0.19189 0.02099 0.2446 3.49197 -3.22624 -0.0011 -0.01999 -4.67466 -0.56876 0 0 0 0 -0.61373 0 0.3803 0.0123 0 3.04342 -0.33399 0 -2.5358 -0.15342 0 -4.19686
VAL_138 -7.74082 1.10431 4.30874 -0.31426 0.19326 0.06959 2.9573 -2.89975 -0 -0 -1.82193 -0.14657 0 0 0 0 0 0 0.15789 0.0145 0.14164 0 -0.26659 0 2.085 -0.15099 0 -2.30868
TYR_139 -9.20193 0.91614 4.74617 -0.77144 0.04023 0.27875 3.40547 -3.14739 -0.01103 -0.17126 -2.32587 -0.29827 0 0 0 0 0 0 0.12362 0.00029 0 2.61945 -0.11222 0.03594 0.96414 0.22231 0 -2.68689
VAL_140 -7.95708 1.04497 4.84893 -0.30846 0.19921 0.0696 3.29943 -3.25912 -0 -0 -2.33577 -0.04842 0 0 0 0 0 0 -0.00262 0.07155 0.05885 0 -0.27655 0 2.085 0.33512 0 -2.17536
ARG_141 -7.08605 0.4171 6.55024 -0.64595 0.08846 0.37998 2.86179 -3.21065 -0.02024 -0.14483 -2.46035 0.48274 0 0 0 0 0 0 -0.03828 0.42207 2.41232 0 -0.16083 0 -1.281 0.13653 0 -1.29694
LEU_142 -8.4334 0.62835 3.4556 -0.63989 0.19135 0.21793 2.72782 -2.82371 -0 -0 -1.57009 0.07605 0 0 0 0 0 0 0.09093 0.07373 0.95815 0 -0.25844 0 0.72952 -0.01007 0 -4.58619
ALA_143 -5.31737 0.32574 2.6376 -0.022 0 0 2.17156 -2.32698 -0 -0 -0.80311 -0.36379 0 0 0 0 0 0 0.04422 0 0 0 -0.29575 0 2.3386 -0.14601 0 -1.75731
GLU_144 -5.54183 0.31043 6.63812 -0.21024 0.03489 0.30223 2.71741 -2.9854 -0.02024 -0.14483 -3.66588 -0.5761 0 0 0 0 -0.49739 0 -0.03329 0.0823 0 3.05681 -0.25639 0 -2.5358 -0.36718 0 -3.69237
ILE_145 -4.42922 0.59043 3.2922 -0.52444 0.3916 0.10904 1.65821 -1.7817 -0 -0 -0.63804 -0.011 0 0 0 0 0 0 -0.05694 0.14687 0.7735 0 -0.31028 0 1.0317 -0.0942 0 0.14775
ILE_146 -4.99443 0.7318 1.53287 -0.55048 0.34293 0.14247 1.48078 -1.51284 -0 -0 -1.2055 0.34988 0 0 0 0 0 0 -0.12536 0.07544 0.45303 0 0.54792 0 1.0317 0.36918 0 -1.33062
GLY_147 -2.51112 0.50081 2.82051 -0.00035 0 0 1.21394 -1.31848 -0 -0 -0.467 -0.17828 0 0 0 0 0 0 -0.09422 0 0 0 -1.52706 0 1.2108 0.34481 0 -0.00563
GLU_148 -3.4048 0.60176 3.2325 -0.2227 0.03702 0.38194 0.50666 -1.20692 -0.03892 -0.14879 0.11792 -0.5037 0.1987 0 0 0 0 0 0.08899 0.01783 0 3.2156 0.22094 0 -2.5358 1.50264 0 2.06087
PRO_149 -2.14514 0.50423 0.99556 -0.10723 0.00637 0.06629 0.03705 -0.40172 -0.00803 -0.03441 0.11534 0.71853 0.91864 0 0 0 0 0 0.03614 0.00779 0.32315 0 -0.03243 0 -5.1227 1.51047 0 -2.61208
SER_150 -3.99367 0.32262 3.93168 -0.03167 8e-05 0.05752 2.06936 -1.80668 -0 -0 -1.20126 -0.92964 0 0 0 0 0 0 -0.0255 0.03196 0.54869 0 0.31146 0.6279 -1.1772 0.18831 0 -1.07606
GLU_151 -3.47668 0.19992 5.03614 -0.42193 0.04004 0.83035 2.12055 -2.10106 -0.00805 -0.03482 -3.11404 -0.43224 0 0 0 0 -0.6026 0 -0.01136 0.02386 0 3.2772 -0.35755 0 -2.5358 -0.1412 0 -1.70927
LYS_152 -4.38341 0.35435 3.72666 -0.52786 0.18957 0.28485 1.67455 -1.89923 -0.00229 -0.02482 -0.94421 -0.1411 0 0 0 0 0 0 -0.03281 0.07445 3.26925 0 -0.03718 0 -1.6738 -0.41756 0 -0.51059
LEU_153 -7.99076 0.91981 3.36352 -0.65974 0.33401 0.28056 2.50046 -2.64391 -0 -0 -1.52727 -0.13273 0 0 0 0 0 0 -0.0308 0.21784 1.56363 0 -0.21944 0 0.72952 -0.02039 0 -3.31569
LYS_154 -6.75179 0.43438 8.36807 -0.46866 0.11972 0.24639 2.95527 -3.41529 -0.03892 -0.14879 -4.42218 0.10545 0 0 0 0 -0.6026 0 -0.05295 0.06667 2.51717 0 -0.02572 0 -1.6738 0.01438 0 -2.77318
GLU_155 -4.68893 0.2736 5.65535 -0.58835 0.10673 1.06803 2.49662 -2.58101 -0.01958 -0.15379 -1.90784 -0.69947 0 0 0 0 0 0 0.01916 0.06559 0 3.34196 -0.23489 0 -2.5358 -0.29275 0 -0.67537
LEU_156 -8.51492 0.76329 5.37355 -0.55093 0.23281 0.15349 2.98186 -3.27797 -0.01891 -0.14968 -2.65308 -0.0309 0 0 0 0 0 0 -0.04449 0.6356 3.09869 0 -0.29126 0 0.72952 -0.28736 0 -1.85069
LEU_157 -8.35016 0.94318 3.91511 -0.60156 0.37287 0.19366 3.05489 -2.88115 -0 -0 -2.64975 0.08687 0 0 0 0 0 0 0.18328 0.67387 1.24272 0 -0.30673 0 0.72952 -0.20341 0 -3.59679
LYS_158 -4.80432 0.28675 5.52247 -0.70834 0.15365 0.52812 2.58674 -2.52856 -0 -0 -2.20677 -0.11286 0 0 0 0 0 0 0.14001 0.01315 2.6999 0 -0.03842 0 -1.6738 -0.21756 0 -0.35984
GLU_159 -6.43978 0.35017 6.67506 -0.21208 0.02814 0.29531 2.88506 -3.15019 -0.03847 -0.30306 -1.99456 -0.60187 0 0 0 0 0 0 -0.02384 0.0339 0 3.01952 -0.32082 0 -2.5358 -0.37787 0 -2.71119
LEU_160 -9.51957 1.38714 3.32408 -0.65941 0.29034 0.21377 2.9247 -2.91479 -0 -0 -2.47988 0.12724 0 0 0 0 0 0 0.07114 0.08942 0.91976 0 -0.24712 0 0.72952 -0.16955 0 -5.91319
LYS_161 -6.03859 0.24436 6.82996 -0.31137 0.02513 0.13514 3.29319 -3.05564 -0 -0 -3.78127 0.15155 0 0 0 0 -0.49739 0 -0.01442 0.5315 2.48383 0 -0.01843 0 -1.6738 -0.07723 0 -1.77347
LYS_162 -4.23636 0.1495 4.92331 -0.56767 0.19928 0.30914 2.41251 -2.3282 -0.00238 -0.03179 -2.24982 0.23908 0 0 0 0 0 0 0.03198 0.05408 2.99043 0 0.03736 0 -1.6738 -0.15019 0 0.10646
VAL_163 -7.34593 0.56781 4.6436 -0.31941 0.21719 0.07399 3.30131 -2.93908 -0 -0 -2.70128 -0.32247 0 0 0 0 0 0 -0.0437 5e-05 0.24692 0 -0.27825 0 2.085 0.0097 0 -2.80456
LEU_164 -8.84448 0.98741 3.86116 -0.49144 0.20141 0.11539 2.66157 -2.85703 -0 -0 -2.30458 0.22655 0 0 0 0 0 0 -0.00614 0.1119 0.29066 0 -0.28868 0 0.72952 0.0041 0 -5.60267
ASP_165 -5.1106 0.2774 7.18105 -0.19662 6e-05 0.6416 2.66231 -3.07301 -0.00239 -0.03192 -3.98852 -0.20686 0 0 0 0 0 0 0.00448 0.00266 0 3.17761 0.25944 0 -2.2837 0.11321 0 -0.5738
ARG_166 -6.79167 0.35961 8.03411 -0.59168 0.0914 0.38594 3.31492 -3.38953 -0 -0 -3.42213 0.07294 0 0 0 0 -0.64436 0 -0.03074 0.18355 2.84353 0 -0.12756 0 -1.281 0.01207 0 -0.9806
LEU_167 -9.11618 0.9505 3.93519 -0.67933 0.22107 0.23093 3.02875 -2.96799 -0 -0 -2.61561 0.13901 0 0 0 0 0 0 0.08683 0.00408 0.91873 0 -0.24351 0 0.72952 -0.02107 0 -5.39908
LYS_168 -6.03419 0.36244 6.74709 -0.43619 0.07472 0.22391 3.25275 -3.06546 -1e-05 -0.00013 -4.25484 0.09497 0 0 0 0 -0.61373 0 0.07862 0.13223 2.50008 0 -0.01819 0 -1.6738 -0.00252 0 -2.63225
LYS_169 -5.42175 0.28159 7.05776 -0.44737 0.08732 0.24243 2.63934 -3.03121 -0 -0 -3.87496 0.09365 0 0 0 0 0 0 0.16279 0.246 2.59309 0 -0.04148 0 -1.6738 -0.28012 0 -1.36674
ILE_170 -8.88278 0.81773 5.30716 -0.51902 0.5246 0.10491 3.15939 -3.31101 -0 -0 -2.50498 -0.03998 0 0 0 0 0 0 -0.06684 0.05918 0.62758 0 -0.41326 0 1.0317 -0.0495 0 -4.15514
LEU_171 -8.02435 0.68396 3.44166 -0.50354 0.14042 0.10826 2.60496 -2.71558 -0 -0 -2.56244 0.0318 0 0 0 0 0 0 -0.01506 0.02798 3.40432 0 -0.24602 0 0.72952 0.23491 0 -2.6592
GLU_172 -3.89492 0.16799 4.95361 -0.34136 0.08218 0.40156 2.34862 -2.30725 -0 -0 -2.23164 -0.60776 0 0 0 0 0 0 -0.02664 0.00037 0 3.39028 -0.15378 0 -2.5358 0.01164 0 -0.74289
ARG_173 -6.03072 0.20807 8.26752 -1.09599 0.25391 0.77705 3.58244 -3.59823 -0 -0 -4.70613 0.10393 0 0 0 0 -0.94316 0 -0.03956 0.08204 2.66341 0 -0.04874 0 -1.281 -0.061 0 -1.86615
ASN_174 -7.36386 0.29086 7.52838 -0.17357 0.01629 0.26086 2.90494 -3.71043 -2e-05 -6e-05 -2.4397 -0.32591 0 0 0 0 0 0 -0.00977 0.02067 0 1.57694 0.19062 0 -0.87355 0.06482 0 -2.04252
ASP_175 -6.26765 0.5589 8.62283 -0.18933 0.00766 0.61043 3.26756 -3.67166 -0.0183 -0.13207 -4.05421 -0.15232 0 0 0 0 0 0 0.01716 0.15672 0 3.95986 0.22477 0 -2.2837 0.21137 0 0.86802
GLU_176 -3.99435 0.12599 4.99184 -0.34217 0.08091 0.40577 1.79532 -2.24242 -0 -0 -1.27049 -0.62244 0 0 0 0 0 0 -0.02204 0.00354 0 3.29365 -0.20215 0 -2.5358 0.0619 0 -0.47295
GLU_177 -5.25898 0.23516 7.13103 -0.39354 0.03384 0.75422 2.98484 -2.91435 -0.01338 -0.07215 -3.95388 -0.37206 0 0 0 0 -0.63517 0 -0.02842 0.03164 0 3.27122 -0.26321 0 -2.5358 -0.28007 0 -2.27906
ILE_178 -7.25739 0.79901 3.57758 -0.50307 0.2618 0.10085 2.40787 -2.44803 -0 -0 -1.96106 -0.01177 0 0 0 0 0 0 -0.00619 0.05695 0.89315 0 -0.27092 0 1.0317 -0.12218 0 -3.45171
LYS_179 -4.22025 0.54892 5.60127 -0.33278 0.03421 0.16878 1.45906 -2.31123 -0 -0 -2.84431 -0.06054 0 0 0 0 0 0 -0.08839 0.60289 1.77738 0 -0.03112 0 -1.6738 0.35812 0 -1.01179
LYS_180 -3.61388 0.40283 5.55323 -0.29312 0.02318 0.13005 2.45734 -2.18673 -0 -0 -3.44809 -0.0812 0 0 0 0 -0.63517 0 0.01354 0.10183 1.77676 0 -0.05688 0 -1.6738 0.15338 0 -1.37673
SER_181 -3.0018 0.44698 4.18678 -0.01502 0 0.02756 1.90845 -1.84728 -0.01338 -0.07215 -1.6188 -0.84873 0 0 0 -0.1206 -0.55327 0 0.31371 0.02497 0.16826 0 0.64746 0.64842 -1.1772 1.20608 0 0.31045
ASP_182 -1.89597 0.18139 2.46703 -0.08578 0.0098 0.27858 0.73655 -1.04264 -0.00692 -0.06875 -1.70078 -0.31469 0 0 0 -0.69472 0 0 -0.21013 0.0046 0 2.05449 0.16202 0 -2.2837 2.44821 0 0.03859
GLU_183 -2.4544 0.26706 1.89047 -0.38954 0.16462 0.55745 0.37255 -0.97773 -0 -0 0.52389 -0.54857 0 0 0 0 0 0 0.0319 0.0081 0 4.75449 0.07079 0 -2.5358 0.99771 0 2.73299
LEU_184 -5.29219 0.45797 1.36237 -0.43465 0.18266 0.10041 0.56744 -1.42336 -0.02203 -0.11997 0.0309 0.05201 0 0 0 0 0 0 0.00787 0.01963 1.50982 0 -0.16891 0 0.72952 -0.2337 0 -2.67421
ASP_185 -3.57061 0.20467 5.81074 -0.21692 0.11835 0.69286 2.51828 -2.43136 -0.00032 -0.00805 -2.69932 -1.59066 0 0 0 -0.4492 0 0 -0.09038 0.0011 0 2.24522 -0.58476 0 -2.2837 -0.3393 0 -2.67336
ASP_186 -3.97112 0.2646 6.09623 -0.11044 0.00419 0.33522 3.0056 -2.66432 -0 -0 -4.18844 -0.46033 0 0 0 -0.83519 0 0 -0.07601 0.01432 0 1.73223 0.03199 0 -2.2837 -0.14117 0 -3.24635
GLU_187 -5.56651 0.38018 6.12416 -0.31901 0.05602 0.36098 2.0916 -2.8279 -0.0156 -0.10351 -2.23178 -0.53416 0 0 0 -0.4492 0 0 -0.02499 0.0146 0 3.355 -0.1006 0 -2.5358 0.11524 0 -2.21129
SER_188 -4.33682 0.16048 5.91054 -0.02776 0 0.04555 2.22333 -2.62433 -0.021 -0.15438 -0.76978 -1.05585 0 0 0 0 0 0 0.08363 0.02573 0.27903 0 -0.02796 0.60131 -1.1772 -0.20428 0 -1.06976
LEU_189 -7.90789 0.80565 3.76162 -0.68045 0.27337 0.24104 2.68553 -2.74364 -0 -0 -2.19758 0.10019 0 0 0 0 0 0 0.16643 0.02103 0.87963 0 -0.23525 0 0.72952 -0.21415 0 -4.31496
LEU_190 -8.56063 0.88091 3.72774 -0.46143 0.15396 0.11468 2.98702 -2.9076 -0 -0 -2.51376 0.17997 0 0 0 0 0 0 0.13885 0.09497 0.28505 0 -0.31247 0 0.72952 -0.01562 0 -5.47885
GLU_191 -6.061 0.41687 6.26006 -0.2163 0.03172 0.3021 2.44789 -3.0179 -0.03628 -0.24985 -1.60622 -0.58867 0 0 0 0 0 0 0.14929 0.00472 0 3.00972 -0.29042 0 -2.5358 -0.29329 0 -2.27336
ASP_192 -5.94093 0.19953 8.17506 -0.10475 0.0088 0.31759 3.40108 -3.5722 -2e-05 -6e-05 -4.09887 -0.32411 0 0 0 0 -0.94316 0 0.24565 0.0684 0 1.74097 0.08002 0 -2.2837 -0.30044 0 -3.33114
ILE_193 -8.6076 0.7417 3.51283 -0.48368 0.25787 0.0996 2.91292 -2.84314 -0 -0 -2.36763 -0.00621 0 0 0 0 0 0 0.02882 0.08025 0.72636 0 -0.33763 0 1.0317 0.03387 0 -5.21996
VAL_194 -7.83802 1.07625 4.74028 -0.3248 0.28938 0.07474 3.36399 -3.12059 -0 -0 -2.54409 -0.07515 0 0 0 0 0 0 -0.05132 0.13397 0.05626 0 -0.27387 0 2.085 0.29957 0 -2.1084
GLU_195 -5.43512 0.24278 6.14404 -0.33183 0.04943 0.3832 2.77836 -2.83073 -0 -0 -3.23772 -0.60263 0 0 0 0 -0.64436 0 0.01773 0.09049 0 3.54818 -0.2565 0 -2.5358 -0.00912 0 -2.62962
LEU_196 -7.45692 0.69501 3.90233 -0.69188 0.26442 0.25629 2.64085 -2.6735 -0 -0 -1.96626 0.11954 0 0 0 0 0 0 -0.01865 0.02239 0.88203 0 -0.23061 0 0.72952 -0.05966 0 -3.58509
LEU_197 -9.7153 1.18291 3.92604 -0.48649 0.19084 0.11251 2.89812 -3.07013 -0.00339 -0.02549 -2.34083 0.23424 0 0 0 0 0 0 -0.00169 0.2718 0.32994 0 -0.2824 0 0.72952 0.13001 0 -5.9198
LYS_198 -6.15617 0.32207 6.01397 -0.34115 0.03123 0.15954 2.61205 -2.83942 -0 -0 -2.658 0.26487 0 0 0 0 0 0 0.05768 0.15793 2.49864 0 -0.00947 0 -1.6738 -0.11524 0 -1.67527
GLU_199 -8.10479 0.64483 9.11972 -0.45004 0.09106 0.93542 3.94162 -3.88015 -0 -0 -5.22553 -0.43608 0 0 0 0 -0.66459 0 0.17839 0.09482 0 3.19273 -0.3331 0 -2.5358 -0.34439 0 -3.77587
ILE_200 -8.94954 0.73305 3.90849 -0.65163 0.53815 0.14187 3.02566 -2.97321 -0 -0 -1.9433 0.35201 0 0 0 0 0 0 -0.06065 0.30815 0.56348 0 -0.34616 0 1.0317 -0.11063 0 -4.43255
ILE_201 -8.9025 0.88674 5.0189 -0.50572 0.37529 0.09877 2.79446 -3.0411 -0 -0 -2.30624 0.119 0 0 0 0 0 0 -0.03936 0.07609 0.50805 0 -0.45572 0 1.0317 0.37762 0 -3.96405
LYS_202 -6.48302 0.30886 7.28617 -0.493 0.21265 0.25648 3.16551 -3.26795 -0.00339 -0.02549 -4.15121 0.10741 0 0 0 0 -0.66459 0 -0.05659 0.01851 2.57 0 -0.03788 0 -1.6738 0.06857 0 -2.86278
LEU_203 -9.57142 1.33694 3.25218 -0.69264 0.31887 0.23757 2.78383 -2.82281 -0 -0 -2.33394 0.14146 0 0 0 0 0 0 -0.02102 0.02464 0.905 0 -0.23773 0 0.72952 -0.06696 0 -6.01652
TRP_204 -13.1415 1.98764 2.98777 -0.96408 0.39565 0.55252 3.02751 -3.46802 -0 -0 -1.94596 -0.61787 0 0 0 0 0 0 -0.02326 0.18285 0 5.02829 0.04691 0 3.035 0.08446 0 -2.83205
LYS_205 -6.62434 0.49365 6.72492 -0.339 0.03649 0.15954 3.25627 -3.16732 -0 -0 -3.86046 0.2214 0 0 0 0 -0.39726 0 0.0182 0.37401 2.48614 0 -0.03148 0 -1.6738 -0.19224 0 -2.51528
ILE_206 -8.21442 0.65641 4.35061 -0.50653 0.44019 0.10237 3.0057 -2.97283 -0 -0 -2.71553 -0.07336 0 0 0 0 0 0 -0.06476 0.0914 0.62516 0 -0.41303 0 1.0317 -0.02297 0 -4.67987
LEU_207 -8.52716 0.78428 3.06451 -0.50308 0.21713 0.12005 2.56496 -2.61447 -0.00263 -0.01567 -2.30937 0.2497 0 0 0 0 0 0 -0.0031 0.0523 0.29362 0 -0.284 0 0.72952 0.14541 0 -6.03801
VAL_208 -6.83347 0.55732 4.68282 -0.30648 0.20291 0.06933 2.67221 -2.82683 -0 -0 -1.48571 -0.05886 0 0 0 0 0 0 -0.06169 0.02213 0.04126 0 -0.33547 0 2.085 0.20483 0 -1.3707
GLU_209 -5.41307 0.55107 5.18011 -0.34182 0.0644 0.40493 2.28336 -2.60888 -0.00229 -0.02482 -2.44131 -0.65271 0 0 0 0 0 0 -0.00523 0.0316 0 3.92057 -0.30371 0 -2.5358 -0.02678 0 -1.9204
LEU_210 -9.02835 0.65482 4.00197 -0.67645 0.14879 0.27102 2.76571 -2.95124 -0 -0 -2.4721 0.0484 0 0 0 0 0 0 0.04928 0.0154 1.09508 0 -0.28082 0 0.72952 -0.22775 0 -5.85674
SER_211 -6.23788 0.3365 6.44627 -0.02692 0 0.06303 3.1758 -3.14216 -0.00243 -0.05482 -2.83974 -0.57387 0 0 0 0 0 0 0.10381 0.00029 0.85243 0 0.31656 0.64482 -1.1772 0.2483 0 -1.8672
ASP_212 -4.82349 0.23518 6.17146 -0.10337 0.00483 0.31198 2.56243 -2.7843 -0.00304 -0.06313 -2.48781 -0.36331 0 0 0 0 0 0 0.00386 0.0217 0 1.71562 0.14123 0 -2.2837 0.21701 0 -1.52684
ILE_213 -8.68644 0.80805 4.54629 -0.50754 0.49814 0.10187 2.67084 -2.94075 -0 -0 -2.0311 -0.03591 0 0 0 0 0 0 -0.06126 0.00922 0.60027 0 -0.41601 0 1.0317 0.13116 0 -4.28147
LEU_214 -9.3262 0.89118 3.58875 -0.4854 0.23107 0.11312 2.98498 -2.93262 -0 -0 -2.69429 0.22994 0 0 0 0 0 0 0.08362 0.05479 0.35097 0 -0.27188 0 0.72952 0.18237 0 -6.27009
LEU_215 -8.86396 0.59297 4.83635 -0.47219 0.21356 0.11114 3.03392 -3.20347 -0 -0 -2.05958 0.20993 0 0 0 0 0 0 0.0503 0.00184 0.3062 0 -0.30257 0 0.72952 -0.04078 0 -4.85681
LYS_216 -3.71638 0.196 4.32127 -0.53716 0.05294 0.37057 1.60535 -1.95097 -0 -0 -0.8135 0.34878 0 0 0 0 0 0 -0.00575 0.2476 4.17486 0 -0.03784 0 -1.6738 -0.23615 0 2.34582
LEU_217 -5.0751 0.41123 2.68818 -0.50835 0.23567 0.12587 1.25049 -1.64086 -0 -0 -0.81524 0.23229 0 0 0 0 0 0 -0.04243 0.01682 0.3319 0 -0.28303 0 0.72952 -0.2772 0 -2.62021
ILE_218 -6.74398 1.0947 3.15459 -0.50408 0.35925 0.10577 1.35556 -1.7518 -0 -1e-05 -2.70902 -0.10024 0 0 0 0 0 0 -0.03823 0.05267 0.84261 0 -0.428 0 1.0317 -0.06623 0 -4.34474
ASP:CtermProteinFull_219 -3.68776 0.73479 5.46297 -1.93816 1.16614 3.97628 1.87005 -1.97196 -0 -1e-05 -3.61124 -1.01665 0 0 0 0 0 0 0 0.00274 0 2.6512 0 0 -2.2837 0.0348 0 1.38948
#END_POSE_ENERGIES_TABLE postremodel_DHT03_4+1+1_remodel0002_0001.pdb
