# Supplementary material for: De novo design of obligate ABC-type heterotrimeric proteins
Source: Nat Struct Mol Biol. 2022 Dec 15;29(12):1266–76. doi: 10.1038/s41594-022-00879-4 (PMC9758053; doi:10.1038/s41594-022-00879-4)
Supplement: Supplementary file 4 — This compressed file contains all PDB files and scripts used in our design protocols and analyses, as well as the final design model outputs. [file 41594_2022_879_MOESM4_ESM.zip › source_data/pdbs/DHT03_partitions_pdbs/DHT03_ABCD-1.pdb]

HEADER                                            xx-MMM-xx                     
ATOM      1  N   PRO A   1       0.587  34.915  33.798  1.00  0.00           N  
ATOM      2  CA  PRO A   1      -0.106  34.239  32.682  1.00  0.00           C  
ATOM      3  C   PRO A   1       0.772  33.799  31.455  1.00  0.00           C  
ATOM      4  O   PRO A   1       0.676  32.635  31.033  1.00  0.00           O  
ATOM      5  CB  PRO A   1      -1.173  35.309  32.293  1.00  0.00           C  
ATOM      6  CG  PRO A   1      -1.418  36.118  33.599  1.00  0.00           C  
ATOM      7  CD  PRO A   1      -0.056  36.162  34.292  1.00  0.00           C  
ATOM      8  HA  PRO A   1      -0.614  33.341  33.098  1.00  0.00           H  
ATOM      9 1HB  PRO A   1      -0.822  35.973  31.463  1.00  0.00           H  
ATOM     10 2HB  PRO A   1      -2.083  34.814  31.924  1.00  0.00           H  
ATOM     11 1HG  PRO A   1      -1.799  37.128  33.352  1.00  0.00           H  
ATOM     12 2HG  PRO A   1      -2.214  35.635  34.205  1.00  0.00           H  
ATOM     13 1HD  PRO A   1       0.549  37.035  33.975  1.00  0.00           H  
ATOM     14 2HD  PRO A   1      -0.166  36.134  35.398  1.00  0.00           H  
ATOM     15 1H   PRO A   1       2.235  34.080  33.516  1.00  0.00           H  
ATOM     16 2H   PRO A   1       1.171  33.240  34.523  1.00  0.00           H  
ATOM     17  N   GLU A   2       1.607  34.707  30.885  1.00  0.00           N  
ATOM     18  CA  GLU A   2       2.431  34.459  29.672  1.00  0.00           C  
ATOM     19  C   GLU A   2       3.465  33.330  29.823  1.00  0.00           C  
ATOM     20  O   GLU A   2       3.672  32.554  28.888  1.00  0.00           O  
ATOM     21  CB  GLU A   2       3.132  35.753  29.268  1.00  0.00           C  
ATOM     22  CG  GLU A   2       2.185  36.873  28.830  1.00  0.00           C  
ATOM     23  CD  GLU A   2       1.594  37.643  30.000  1.00  0.00           C  
ATOM     24  OE1 GLU A   2       1.900  37.305  31.133  1.00  0.00           O  
ATOM     25  OE2 GLU A   2       0.822  38.538  29.767  1.00  0.00           O  
ATOM     26  H   GLU A   2       1.647  35.651  31.277  1.00  0.00           H  
ATOM     27  HA  GLU A   2       1.756  34.181  28.856  1.00  0.00           H  
ATOM     28 1HB  GLU A   2       3.720  36.117  30.103  1.00  0.00           H  
ATOM     29 2HB  GLU A   2       3.813  35.547  28.440  1.00  0.00           H  
ATOM     30 1HG  GLU A   2       2.722  37.557  28.175  1.00  0.00           H  
ATOM     31 2HG  GLU A   2       1.372  36.425  28.250  1.00  0.00           H  
ATOM     32  N   GLU A   3       4.046  33.200  31.013  1.00  0.00           N  
ATOM     33  CA  GLU A   3       5.008  32.140  31.286  1.00  0.00           C  
ATOM     34  C   GLU A   3       4.316  30.777  31.268  1.00  0.00           C  
ATOM     35  O   GLU A   3       4.903  29.787  30.828  1.00  0.00           O  
ATOM     36  CB  GLU A   3       5.685  32.380  32.632  1.00  0.00           C  
ATOM     37  CG  GLU A   3       6.596  33.585  32.637  1.00  0.00           C  
ATOM     38  CD  GLU A   3       7.175  33.875  33.976  1.00  0.00           C  
ATOM     39  OE1 GLU A   3       6.840  33.178  34.903  1.00  0.00           O  
ATOM     40  OE2 GLU A   3       7.934  34.809  34.085  1.00  0.00           O  
ATOM     41  H   GLU A   3       3.842  33.882  31.724  1.00  0.00           H  
ATOM     42  HA  GLU A   3       5.772  32.152  30.507  1.00  0.00           H  
ATOM     43 1HB  GLU A   3       4.927  32.531  33.399  1.00  0.00           H  
ATOM     44 2HB  GLU A   3       6.268  31.497  32.919  1.00  0.00           H  
ATOM     45 1HG  GLU A   3       7.405  33.426  31.922  1.00  0.00           H  
ATOM     46 2HG  GLU A   3       6.022  34.445  32.304  1.00  0.00           H  
ATOM     47  N   GLU A   4       3.060  30.720  31.738  1.00  0.00           N  
ATOM     48  CA  GLU A   4       2.333  29.457  31.771  1.00  0.00           C  
ATOM     49  C   GLU A   4       1.977  29.059  30.343  1.00  0.00           C  
ATOM     50  O   GLU A   4       2.041  27.876  29.989  1.00  0.00           O  
ATOM     51  CB  GLU A   4       1.069  29.562  32.637  1.00  0.00           C  
ATOM     52  CG  GLU A   4       1.325  29.762  34.143  1.00  0.00           C  
ATOM     53  CD  GLU A   4       2.065  28.618  34.788  1.00  0.00           C  
ATOM     54  OE1 GLU A   4       1.728  27.490  34.525  1.00  0.00           O  
ATOM     55  OE2 GLU A   4       2.991  28.873  35.544  1.00  0.00           O  
ATOM     56  H   GLU A   4       2.608  31.560  32.066  1.00  0.00           H  
ATOM     57  HA  GLU A   4       2.977  28.689  32.188  1.00  0.00           H  
ATOM     58 1HB  GLU A   4       0.452  30.390  32.287  1.00  0.00           H  
ATOM     59 2HB  GLU A   4       0.479  28.653  32.520  1.00  0.00           H  
ATOM     60 1HG  GLU A   4       1.915  30.668  34.270  1.00  0.00           H  
ATOM     61 2HG  GLU A   4       0.371  29.910  34.647  1.00  0.00           H  
ATOM     62  N   LYS A   5       1.640  30.058  29.513  1.00  0.00           N  
ATOM     63  CA  LYS A   5       1.339  29.811  28.109  1.00  0.00           C  
ATOM     64  C   LYS A   5       2.578  29.256  27.430  1.00  0.00           C  
ATOM     65  O   LYS A   5       2.500  28.311  26.639  1.00  0.00           O  
ATOM     66  CB  LYS A   5       0.886  31.081  27.395  1.00  0.00           C  
ATOM     67  CG  LYS A   5       0.424  30.854  25.941  1.00  0.00           C  
ATOM     68  CD  LYS A   5       0.078  32.163  25.223  1.00  0.00           C  
ATOM     69  CE  LYS A   5      -1.233  32.789  25.728  1.00  0.00           C  
ATOM     70  NZ  LYS A   5      -1.625  33.980  24.921  1.00  0.00           N  
ATOM     71  H   LYS A   5       1.544  31.002  29.903  1.00  0.00           H  
ATOM     72  HA  LYS A   5       0.550  29.062  28.044  1.00  0.00           H  
ATOM     73 1HB  LYS A   5       0.080  31.533  27.966  1.00  0.00           H  
ATOM     74 2HB  LYS A   5       1.709  31.795  27.373  1.00  0.00           H  
ATOM     75 1HG  LYS A   5       1.221  30.369  25.387  1.00  0.00           H  
ATOM     76 2HG  LYS A   5      -0.443  30.194  25.931  1.00  0.00           H  
ATOM     77 1HD  LYS A   5       0.892  32.872  25.376  1.00  0.00           H  
ATOM     78 2HD  LYS A   5      -0.010  31.969  24.149  1.00  0.00           H  
ATOM     79 1HE  LYS A   5      -2.030  32.047  25.674  1.00  0.00           H  
ATOM     80 2HE  LYS A   5      -1.111  33.104  26.762  1.00  0.00           H  
ATOM     81 1HZ  LYS A   5      -2.488  34.364  25.282  1.00  0.00           H  
ATOM     82 2HZ  LYS A   5      -0.899  34.681  24.974  1.00  0.00           H  
ATOM     83 3HZ  LYS A   5      -1.758  33.705  23.956  1.00  0.00           H  
ATOM     84  N   LEU A   6       3.741  29.829  27.763  1.00  0.00           N  
ATOM     85  CA  LEU A   6       4.970  29.350  27.182  1.00  0.00           C  
ATOM     86  C   LEU A   6       5.196  27.913  27.549  1.00  0.00           C  
ATOM     87  O   LEU A   6       5.532  27.120  26.675  1.00  0.00           O  
ATOM     88  CB  LEU A   6       6.189  30.150  27.642  1.00  0.00           C  
ATOM     89  CG  LEU A   6       7.507  29.748  26.938  1.00  0.00           C  
ATOM     90  CD1 LEU A   6       8.397  30.922  26.822  1.00  0.00           C  
ATOM     91  CD2 LEU A   6       8.248  28.702  27.727  1.00  0.00           C  
ATOM     92  H   LEU A   6       3.746  30.645  28.383  1.00  0.00           H  
ATOM     93  HA  LEU A   6       4.892  29.422  26.099  1.00  0.00           H  
ATOM     94 1HB  LEU A   6       6.006  31.198  27.509  1.00  0.00           H  
ATOM     95 2HB  LEU A   6       6.326  29.977  28.710  1.00  0.00           H  
ATOM     96  HG  LEU A   6       7.281  29.374  25.960  1.00  0.00           H  
ATOM     97 1HD1 LEU A   6       9.300  30.623  26.323  1.00  0.00           H  
ATOM     98 2HD1 LEU A   6       7.904  31.687  26.237  1.00  0.00           H  
ATOM     99 3HD1 LEU A   6       8.634  31.297  27.810  1.00  0.00           H  
ATOM    100 1HD2 LEU A   6       9.134  28.477  27.222  1.00  0.00           H  
ATOM    101 2HD2 LEU A   6       8.470  29.096  28.677  1.00  0.00           H  
ATOM    102 3HD2 LEU A   6       7.717  27.794  27.859  1.00  0.00           H  
ATOM    103  N   LYS A   7       5.043  27.565  28.834  1.00  0.00           N  
ATOM    104  CA  LYS A   7       5.281  26.193  29.254  1.00  0.00           C  
ATOM    105  C   LYS A   7       4.385  25.212  28.531  1.00  0.00           C  
ATOM    106  O   LYS A   7       4.848  24.126  28.155  1.00  0.00           O  
ATOM    107  CB  LYS A   7       5.118  26.041  30.764  1.00  0.00           C  
ATOM    108  CG  LYS A   7       6.265  26.626  31.548  1.00  0.00           C  
ATOM    109  CD  LYS A   7       6.200  26.325  33.054  1.00  0.00           C  
ATOM    110  CE  LYS A   7       5.168  27.198  33.743  1.00  0.00           C  
ATOM    111  NZ  LYS A   7       5.197  27.063  35.232  1.00  0.00           N  
ATOM    112  H   LYS A   7       4.791  28.280  29.524  1.00  0.00           H  
ATOM    113  HA  LYS A   7       6.309  25.942  29.004  1.00  0.00           H  
ATOM    114 1HB  LYS A   7       4.201  26.549  31.064  1.00  0.00           H  
ATOM    115 2HB  LYS A   7       5.013  24.988  31.019  1.00  0.00           H  
ATOM    116 1HG  LYS A   7       7.175  26.187  31.153  1.00  0.00           H  
ATOM    117 2HG  LYS A   7       6.298  27.703  31.389  1.00  0.00           H  
ATOM    118 1HD  LYS A   7       5.940  25.279  33.211  1.00  0.00           H  
ATOM    119 2HD  LYS A   7       7.176  26.513  33.503  1.00  0.00           H  
ATOM    120 1HE  LYS A   7       5.356  28.241  33.480  1.00  0.00           H  
ATOM    121 2HE  LYS A   7       4.176  26.922  33.398  1.00  0.00           H  
ATOM    122 1HZ  LYS A   7       4.463  27.699  35.606  1.00  0.00           H  
ATOM    123 2HZ  LYS A   7       4.996  26.115  35.500  1.00  0.00           H  
ATOM    124 3HZ  LYS A   7       6.095  27.334  35.591  1.00  0.00           H  
ATOM    125  N   GLU A   8       3.121  25.584  28.295  1.00  0.00           N  
ATOM    126  CA  GLU A   8       2.237  24.663  27.601  1.00  0.00           C  
ATOM    127  C   GLU A   8       2.721  24.479  26.167  1.00  0.00           C  
ATOM    128  O   GLU A   8       2.804  23.343  25.688  1.00  0.00           O  
ATOM    129  CB  GLU A   8       0.791  25.177  27.607  1.00  0.00           C  
ATOM    130  CG  GLU A   8      -0.258  24.197  27.015  1.00  0.00           C  
ATOM    131  CD  GLU A   8      -0.413  22.929  27.839  1.00  0.00           C  
ATOM    132  OE1 GLU A   8      -0.019  22.941  28.981  1.00  0.00           O  
ATOM    133  OE2 GLU A   8      -0.933  21.964  27.335  1.00  0.00           O  
ATOM    134  H   GLU A   8       2.768  26.469  28.681  1.00  0.00           H  
ATOM    135  HA  GLU A   8       2.270  23.698  28.107  1.00  0.00           H  
ATOM    136 1HB  GLU A   8       0.497  25.412  28.631  1.00  0.00           H  
ATOM    137 2HB  GLU A   8       0.740  26.110  27.038  1.00  0.00           H  
ATOM    138 1HG  GLU A   8      -1.223  24.701  26.965  1.00  0.00           H  
ATOM    139 2HG  GLU A   8       0.032  23.929  25.995  1.00  0.00           H  
ATOM    140  N   LEU A   9       3.161  25.558  25.506  1.00  0.00           N  
ATOM    141  CA  LEU A   9       3.637  25.381  24.141  1.00  0.00           C  
ATOM    142  C   LEU A   9       4.980  24.706  24.072  1.00  0.00           C  
ATOM    143  O   LEU A   9       5.271  24.021  23.093  1.00  0.00           O  
ATOM    144  CB  LEU A   9       3.797  26.675  23.361  1.00  0.00           C  
ATOM    145  CG  LEU A   9       2.608  27.119  22.576  1.00  0.00           C  
ATOM    146  CD1 LEU A   9       1.518  27.658  23.514  1.00  0.00           C  
ATOM    147  CD2 LEU A   9       3.068  28.106  21.544  1.00  0.00           C  
ATOM    148  H   LEU A   9       3.071  26.494  25.926  1.00  0.00           H  
ATOM    149  HA  LEU A   9       2.914  24.760  23.617  1.00  0.00           H  
ATOM    150 1HB  LEU A   9       4.046  27.468  24.076  1.00  0.00           H  
ATOM    151 2HB  LEU A   9       4.634  26.562  22.673  1.00  0.00           H  
ATOM    152  HG  LEU A   9       2.178  26.253  22.059  1.00  0.00           H  
ATOM    153 1HD1 LEU A   9       0.652  27.962  22.920  1.00  0.00           H  
ATOM    154 2HD1 LEU A   9       1.215  26.889  24.221  1.00  0.00           H  
ATOM    155 3HD1 LEU A   9       1.902  28.515  24.058  1.00  0.00           H  
ATOM    156 1HD2 LEU A   9       2.210  28.390  20.967  1.00  0.00           H  
ATOM    157 2HD2 LEU A   9       3.493  28.966  22.011  1.00  0.00           H  
ATOM    158 3HD2 LEU A   9       3.816  27.650  20.886  1.00  0.00           H  
ATOM    159  N   LEU A  10       5.826  24.925  25.066  1.00  0.00           N  
ATOM    160  CA  LEU A  10       7.144  24.345  25.027  1.00  0.00           C  
ATOM    161  C   LEU A  10       6.955  22.826  25.160  1.00  0.00           C  
ATOM    162  O   LEU A  10       7.654  22.049  24.498  1.00  0.00           O  
ATOM    163  CB  LEU A  10       8.007  24.930  26.161  1.00  0.00           C  
ATOM    164  CG  LEU A  10       9.544  24.700  26.120  1.00  0.00           C  
ATOM    165  CD1 LEU A  10      10.113  25.383  24.856  1.00  0.00           C  
ATOM    166  CD2 LEU A  10      10.189  25.289  27.378  1.00  0.00           C  
ATOM    167  H   LEU A  10       5.560  25.551  25.826  1.00  0.00           H  
ATOM    168  HA  LEU A  10       7.581  24.563  24.060  1.00  0.00           H  
ATOM    169 1HB  LEU A  10       7.845  26.006  26.166  1.00  0.00           H  
ATOM    170 2HB  LEU A  10       7.633  24.536  27.107  1.00  0.00           H  
ATOM    171  HG  LEU A  10       9.767  23.631  26.066  1.00  0.00           H  
ATOM    172 1HD1 LEU A  10      11.177  25.262  24.816  1.00  0.00           H  
ATOM    173 2HD1 LEU A  10       9.687  24.965  23.964  1.00  0.00           H  
ATOM    174 3HD1 LEU A  10       9.883  26.439  24.903  1.00  0.00           H  
ATOM    175 1HD2 LEU A  10      11.264  25.137  27.336  1.00  0.00           H  
ATOM    176 2HD2 LEU A  10       9.986  26.342  27.437  1.00  0.00           H  
ATOM    177 3HD2 LEU A  10       9.787  24.795  28.261  1.00  0.00           H  
ATOM    178  N   LYS A  11       5.963  22.405  25.972  1.00  0.00           N  
ATOM    179  CA  LYS A  11       5.641  20.992  26.128  1.00  0.00           C  
ATOM    180  C   LYS A  11       5.067  20.432  24.819  1.00  0.00           C  
ATOM    181  O   LYS A  11       5.396  19.303  24.440  1.00  0.00           O  
ATOM    182  CB  LYS A  11       4.652  20.779  27.278  1.00  0.00           C  
ATOM    183  CG  LYS A  11       4.279  19.308  27.584  1.00  0.00           C  
ATOM    184  CD  LYS A  11       5.472  18.496  28.123  1.00  0.00           C  
ATOM    185  CE  LYS A  11       5.041  17.096  28.554  1.00  0.00           C  
ATOM    186  NZ  LYS A  11       6.191  16.283  29.053  1.00  0.00           N  
ATOM    187  H   LYS A  11       5.463  23.092  26.549  1.00  0.00           H  
ATOM    188  HA  LYS A  11       6.562  20.459  26.349  1.00  0.00           H  
ATOM    189 1HB  LYS A  11       5.058  21.225  28.187  1.00  0.00           H  
ATOM    190 2HB  LYS A  11       3.724  21.311  27.053  1.00  0.00           H  
ATOM    191 1HG  LYS A  11       3.480  19.297  28.324  1.00  0.00           H  
ATOM    192 2HG  LYS A  11       3.908  18.829  26.676  1.00  0.00           H  
ATOM    193 1HD  LYS A  11       6.226  18.384  27.341  1.00  0.00           H  
ATOM    194 2HD  LYS A  11       5.923  19.012  28.970  1.00  0.00           H  
ATOM    195 1HE  LYS A  11       4.300  17.179  29.347  1.00  0.00           H  
ATOM    196 2HE  LYS A  11       4.593  16.584  27.702  1.00  0.00           H  
ATOM    197 1HZ  LYS A  11       5.864  15.365  29.325  1.00  0.00           H  
ATOM    198 2HZ  LYS A  11       6.880  16.189  28.319  1.00  0.00           H  
ATOM    199 3HZ  LYS A  11       6.610  16.739  29.851  1.00  0.00           H  
ATOM    200  N   GLU A  12       4.222  21.216  24.124  1.00  0.00           N  
ATOM    201  CA  GLU A  12       3.667  20.799  22.838  1.00  0.00           C  
ATOM    202  C   GLU A  12       4.789  20.646  21.815  1.00  0.00           C  
ATOM    203  O   GLU A  12       4.749  19.738  20.980  1.00  0.00           O  
ATOM    204  CB  GLU A  12       2.636  21.804  22.312  1.00  0.00           C  
ATOM    205  CG  GLU A  12       1.312  21.853  23.078  1.00  0.00           C  
ATOM    206  CD  GLU A  12       0.418  22.970  22.602  1.00  0.00           C  
ATOM    207  OE1 GLU A  12       0.909  23.826  21.909  1.00  0.00           O  
ATOM    208  OE2 GLU A  12      -0.748  22.961  22.913  1.00  0.00           O  
ATOM    209  H   GLU A  12       3.924  22.107  24.536  1.00  0.00           H  
ATOM    210  HA  GLU A  12       3.178  19.835  22.966  1.00  0.00           H  
ATOM    211 1HB  GLU A  12       3.071  22.797  22.319  1.00  0.00           H  
ATOM    212 2HB  GLU A  12       2.402  21.567  21.276  1.00  0.00           H  
ATOM    213 1HG  GLU A  12       0.793  20.905  22.944  1.00  0.00           H  
ATOM    214 2HG  GLU A  12       1.508  21.969  24.138  1.00  0.00           H  
ATOM    215  N   LEU A  13       5.800  21.522  21.888  1.00  0.00           N  
ATOM    216  CA  LEU A  13       6.924  21.466  20.969  1.00  0.00           C  
ATOM    217  C   LEU A  13       7.670  20.159  21.206  1.00  0.00           C  
ATOM    218  O   LEU A  13       7.983  19.446  20.250  1.00  0.00           O  
ATOM    219  CB  LEU A  13       7.852  22.692  21.196  1.00  0.00           C  
ATOM    220  CG  LEU A  13       9.082  22.884  20.294  1.00  0.00           C  
ATOM    221  CD1 LEU A  13       8.657  22.973  18.874  1.00  0.00           C  
ATOM    222  CD2 LEU A  13       9.757  24.183  20.682  1.00  0.00           C  
ATOM    223  H   LEU A  13       5.726  22.294  22.558  1.00  0.00           H  
ATOM    224  HA  LEU A  13       6.535  21.469  19.956  1.00  0.00           H  
ATOM    225 1HB  LEU A  13       7.273  23.595  21.185  1.00  0.00           H  
ATOM    226 2HB  LEU A  13       8.251  22.601  22.196  1.00  0.00           H  
ATOM    227  HG  LEU A  13       9.769  22.045  20.415  1.00  0.00           H  
ATOM    228 1HD1 LEU A  13       9.516  23.115  18.239  1.00  0.00           H  
ATOM    229 2HD1 LEU A  13       8.176  22.058  18.623  1.00  0.00           H  
ATOM    230 3HD1 LEU A  13       7.969  23.807  18.739  1.00  0.00           H  
ATOM    231 1HD2 LEU A  13      10.635  24.356  20.064  1.00  0.00           H  
ATOM    232 2HD2 LEU A  13       9.049  24.996  20.542  1.00  0.00           H  
ATOM    233 3HD2 LEU A  13      10.045  24.138  21.711  1.00  0.00           H  
ATOM    234  N   LYS A  14       7.883  19.796  22.483  1.00  0.00           N  
ATOM    235  CA  LYS A  14       8.562  18.544  22.811  1.00  0.00           C  
ATOM    236  C   LYS A  14       7.750  17.342  22.317  1.00  0.00           C  
ATOM    237  O   LYS A  14       8.321  16.383  21.786  1.00  0.00           O  
ATOM    238  CB  LYS A  14       8.779  18.427  24.330  1.00  0.00           C  
ATOM    239  CG  LYS A  14       9.838  19.370  24.950  1.00  0.00           C  
ATOM    240  CD  LYS A  14       9.840  19.238  26.508  1.00  0.00           C  
ATOM    241  CE  LYS A  14      10.790  20.236  27.200  1.00  0.00           C  
ATOM    242  NZ  LYS A  14      12.225  19.809  27.175  1.00  0.00           N  
ATOM    243  H   LYS A  14       7.623  20.449  23.230  1.00  0.00           H  
ATOM    244  HA  LYS A  14       9.525  18.530  22.310  1.00  0.00           H  
ATOM    245 1HB  LYS A  14       7.839  18.631  24.836  1.00  0.00           H  
ATOM    246 2HB  LYS A  14       9.059  17.404  24.574  1.00  0.00           H  
ATOM    247 1HG  LYS A  14      10.822  19.112  24.562  1.00  0.00           H  
ATOM    248 2HG  LYS A  14       9.615  20.399  24.666  1.00  0.00           H  
ATOM    249 1HD  LYS A  14       8.833  19.416  26.885  1.00  0.00           H  
ATOM    250 2HD  LYS A  14      10.137  18.229  26.791  1.00  0.00           H  
ATOM    251 1HE  LYS A  14      10.701  21.198  26.692  1.00  0.00           H  
ATOM    252 2HE  LYS A  14      10.485  20.362  28.239  1.00  0.00           H  
ATOM    253 1HZ  LYS A  14      12.773  20.547  27.665  1.00  0.00           H  
ATOM    254 2HZ  LYS A  14      12.329  18.940  27.666  1.00  0.00           H  
ATOM    255 3HZ  LYS A  14      12.559  19.696  26.228  1.00  0.00           H  
ATOM    256  N   LYS A  15       6.417  17.409  22.454  1.00  0.00           N  
ATOM    257  CA  LYS A  15       5.532  16.329  22.026  1.00  0.00           C  
ATOM    258  C   LYS A  15       5.597  16.104  20.520  1.00  0.00           C  
ATOM    259  O   LYS A  15       5.660  14.952  20.065  1.00  0.00           O  
ATOM    260  CB  LYS A  15       4.092  16.644  22.435  1.00  0.00           C  
ATOM    261  CG  LYS A  15       3.072  15.519  22.175  1.00  0.00           C  
ATOM    262  CD  LYS A  15       1.624  15.946  22.553  1.00  0.00           C  
ATOM    263  CE  LYS A  15       1.372  16.019  24.073  1.00  0.00           C  
ATOM    264  NZ  LYS A  15       1.351  14.665  24.705  1.00  0.00           N  
ATOM    265  H   LYS A  15       6.018  18.217  22.943  1.00  0.00           H  
ATOM    266  HA  LYS A  15       5.848  15.411  22.518  1.00  0.00           H  
ATOM    267 1HB  LYS A  15       4.090  16.910  23.485  1.00  0.00           H  
ATOM    268 2HB  LYS A  15       3.753  17.517  21.883  1.00  0.00           H  
ATOM    269 1HG  LYS A  15       3.088  15.253  21.114  1.00  0.00           H  
ATOM    270 2HG  LYS A  15       3.358  14.640  22.747  1.00  0.00           H  
ATOM    271 1HD  LYS A  15       1.427  16.934  22.128  1.00  0.00           H  
ATOM    272 2HD  LYS A  15       0.915  15.242  22.118  1.00  0.00           H  
ATOM    273 1HE  LYS A  15       2.141  16.618  24.550  1.00  0.00           H  
ATOM    274 2HE  LYS A  15       0.409  16.497  24.243  1.00  0.00           H  
ATOM    275 1HZ  LYS A  15       1.170  14.757  25.694  1.00  0.00           H  
ATOM    276 2HZ  LYS A  15       0.621  14.109  24.282  1.00  0.00           H  
ATOM    277 3HZ  LYS A  15       2.240  14.207  24.571  1.00  0.00           H  
ATOM    278  N   VAL A  16       5.582  17.189  19.738  1.00  0.00           N  
ATOM    279  CA  VAL A  16       5.660  17.050  18.292  1.00  0.00           C  
ATOM    280  C   VAL A  16       7.037  16.542  17.893  1.00  0.00           C  
ATOM    281  O   VAL A  16       7.135  15.703  16.999  1.00  0.00           O  
ATOM    282  CB  VAL A  16       5.286  18.337  17.537  1.00  0.00           C  
ATOM    283  CG1 VAL A  16       5.556  18.166  16.030  1.00  0.00           C  
ATOM    284  CG2 VAL A  16       3.807  18.607  17.736  1.00  0.00           C  
ATOM    285  H   VAL A  16       5.471  18.114  20.173  1.00  0.00           H  
ATOM    286  HA  VAL A  16       4.927  16.297  17.988  1.00  0.00           H  
ATOM    287  HB  VAL A  16       5.880  19.179  17.913  1.00  0.00           H  
ATOM    288 1HG1 VAL A  16       5.257  19.066  15.522  1.00  0.00           H  
ATOM    289 2HG1 VAL A  16       6.609  17.976  15.844  1.00  0.00           H  
ATOM    290 3HG1 VAL A  16       4.967  17.327  15.643  1.00  0.00           H  
ATOM    291 1HG2 VAL A  16       3.525  19.503  17.194  1.00  0.00           H  
ATOM    292 2HG2 VAL A  16       3.236  17.757  17.351  1.00  0.00           H  
ATOM    293 3HG2 VAL A  16       3.596  18.736  18.800  1.00  0.00           H  
ATOM    294  N   LEU A  17       8.108  17.045  18.516  1.00  0.00           N  
ATOM    295  CA  LEU A  17       9.443  16.570  18.176  1.00  0.00           C  
ATOM    296  C   LEU A  17       9.576  15.082  18.485  1.00  0.00           C  
ATOM    297  O   LEU A  17      10.199  14.346  17.719  1.00  0.00           O  
ATOM    298  CB  LEU A  17      10.495  17.325  18.987  1.00  0.00           C  
ATOM    299  CG  LEU A  17      10.708  18.806  18.662  1.00  0.00           C  
ATOM    300  CD1 LEU A  17      11.575  19.414  19.750  1.00  0.00           C  
ATOM    301  CD2 LEU A  17      11.388  18.954  17.313  1.00  0.00           C  
ATOM    302  H   LEU A  17       7.997  17.777  19.228  1.00  0.00           H  
ATOM    303  HA  LEU A  17       9.605  16.713  17.111  1.00  0.00           H  
ATOM    304 1HB  LEU A  17      10.212  17.261  20.038  1.00  0.00           H  
ATOM    305 2HB  LEU A  17      11.452  16.816  18.864  1.00  0.00           H  
ATOM    306  HG  LEU A  17       9.759  19.321  18.641  1.00  0.00           H  
ATOM    307 1HD1 LEU A  17      11.718  20.431  19.555  1.00  0.00           H  
ATOM    308 2HD1 LEU A  17      11.077  19.309  20.707  1.00  0.00           H  
ATOM    309 3HD1 LEU A  17      12.540  18.907  19.784  1.00  0.00           H  
ATOM    310 1HD2 LEU A  17      11.546  19.997  17.111  1.00  0.00           H  
ATOM    311 2HD2 LEU A  17      12.324  18.461  17.336  1.00  0.00           H  
ATOM    312 3HD2 LEU A  17      10.777  18.529  16.531  1.00  0.00           H  
ATOM    313  N   ASP A  18       8.973  14.615  19.588  1.00  0.00           N  
ATOM    314  CA  ASP A  18       9.054  13.203  19.931  1.00  0.00           C  
ATOM    315  C   ASP A  18       8.307  12.370  18.894  1.00  0.00           C  
ATOM    316  O   ASP A  18       8.832  11.358  18.410  1.00  0.00           O  
ATOM    317  CB  ASP A  18       8.442  12.966  21.322  1.00  0.00           C  
ATOM    318  CG  ASP A  18       8.620  11.544  21.900  1.00  0.00           C  
ATOM    319  OD1 ASP A  18       9.731  11.187  22.212  1.00  0.00           O  
ATOM    320  OD2 ASP A  18       7.626  10.839  22.033  1.00  0.00           O  
ATOM    321  H   ASP A  18       8.517  15.264  20.236  1.00  0.00           H  
ATOM    322  HA  ASP A  18      10.098  12.901  19.936  1.00  0.00           H  
ATOM    323 1HB  ASP A  18       8.887  13.675  22.020  1.00  0.00           H  
ATOM    324 2HB  ASP A  18       7.377  13.198  21.279  1.00  0.00           H  
ATOM    325  N   ARG A  19       7.116  12.826  18.473  1.00  0.00           N  
ATOM    326  CA  ARG A  19       6.390  12.050  17.487  1.00  0.00           C  
ATOM    327  C   ARG A  19       7.099  12.077  16.150  1.00  0.00           C  
ATOM    328  O   ARG A  19       7.112  11.063  15.448  1.00  0.00           O  
ATOM    329  CB  ARG A  19       4.952  12.491  17.331  1.00  0.00           C  
ATOM    330  CG  ARG A  19       4.173  11.596  16.372  1.00  0.00           C  
ATOM    331  CD  ARG A  19       2.729  11.799  16.436  1.00  0.00           C  
ATOM    332  NE  ARG A  19       2.064  11.036  15.393  1.00  0.00           N  
ATOM    333  CZ  ARG A  19       0.736  10.915  15.231  1.00  0.00           C  
ATOM    334  NH1 ARG A  19      -0.105  11.494  16.071  1.00  0.00           N  
ATOM    335  NH2 ARG A  19       0.280  10.203  14.216  1.00  0.00           N  
ATOM    336  H   ARG A  19       6.699  13.666  18.891  1.00  0.00           H  
ATOM    337  HA  ARG A  19       6.365  11.021  17.825  1.00  0.00           H  
ATOM    338 1HB  ARG A  19       4.458  12.492  18.301  1.00  0.00           H  
ATOM    339 2HB  ARG A  19       4.922  13.517  16.941  1.00  0.00           H  
ATOM    340 1HG  ARG A  19       4.480  11.812  15.351  1.00  0.00           H  
ATOM    341 2HG  ARG A  19       4.383  10.549  16.591  1.00  0.00           H  
ATOM    342 1HD  ARG A  19       2.364  11.457  17.403  1.00  0.00           H  
ATOM    343 2HD  ARG A  19       2.496  12.849  16.307  1.00  0.00           H  
ATOM    344  HE  ARG A  19       2.658  10.570  14.714  1.00  0.00           H  
ATOM    345 1HH1 ARG A  19       0.246  12.038  16.844  1.00  0.00           H  
ATOM    346 2HH1 ARG A  19      -1.100  11.394  15.939  1.00  0.00           H  
ATOM    347 1HH2 ARG A  19       0.942   9.754  13.559  1.00  0.00           H  
ATOM    348 2HH2 ARG A  19      -0.707  10.096  14.069  1.00  0.00           H  
ATOM    349  N   LEU A  20       7.696  13.211  15.794  1.00  0.00           N  
ATOM    350  CA  LEU A  20       8.381  13.321  14.529  1.00  0.00           C  
ATOM    351  C   LEU A  20       9.567  12.363  14.498  1.00  0.00           C  
ATOM    352  O   LEU A  20       9.730  11.617  13.530  1.00  0.00           O  
ATOM    353  CB  LEU A  20       8.819  14.776  14.318  1.00  0.00           C  
ATOM    354  CG  LEU A  20       9.574  15.122  13.034  1.00  0.00           C  
ATOM    355  CD1 LEU A  20       8.740  14.807  11.824  1.00  0.00           C  
ATOM    356  CD2 LEU A  20       9.897  16.591  13.059  1.00  0.00           C  
ATOM    357  H   LEU A  20       7.630  14.035  16.397  1.00  0.00           H  
ATOM    358  HA  LEU A  20       7.681  13.040  13.750  1.00  0.00           H  
ATOM    359 1HB  LEU A  20       7.927  15.406  14.366  1.00  0.00           H  
ATOM    360 2HB  LEU A  20       9.460  15.053  15.157  1.00  0.00           H  
ATOM    361  HG  LEU A  20      10.492  14.542  12.984  1.00  0.00           H  
ATOM    362 1HD1 LEU A  20       9.304  15.074  10.940  1.00  0.00           H  
ATOM    363 2HD1 LEU A  20       8.509  13.746  11.791  1.00  0.00           H  
ATOM    364 3HD1 LEU A  20       7.813  15.383  11.853  1.00  0.00           H  
ATOM    365 1HD2 LEU A  20      10.449  16.862  12.163  1.00  0.00           H  
ATOM    366 2HD2 LEU A  20       8.965  17.151  13.097  1.00  0.00           H  
ATOM    367 3HD2 LEU A  20      10.499  16.822  13.936  1.00  0.00           H  
ATOM    368  N   LYS A  21      10.347  12.289  15.587  1.00  0.00           N  
ATOM    369  CA  LYS A  21      11.468  11.357  15.612  1.00  0.00           C  
ATOM    370  C   LYS A  21      10.985   9.914  15.419  1.00  0.00           C  
ATOM    371  O   LYS A  21      11.619   9.142  14.687  1.00  0.00           O  
ATOM    372  CB  LYS A  21      12.257  11.499  16.918  1.00  0.00           C  
ATOM    373  CG  LYS A  21      13.094  12.786  16.993  1.00  0.00           C  
ATOM    374  CD  LYS A  21      14.017  12.870  18.227  1.00  0.00           C  
ATOM    375  CE  LYS A  21      13.229  13.092  19.521  1.00  0.00           C  
ATOM    376  NZ  LYS A  21      14.120  13.467  20.686  1.00  0.00           N  
ATOM    377  H   LYS A  21      10.182  12.918  16.381  1.00  0.00           H  
ATOM    378  HA  LYS A  21      12.130  11.599  14.782  1.00  0.00           H  
ATOM    379 1HB  LYS A  21      11.548  11.506  17.751  1.00  0.00           H  
ATOM    380 2HB  LYS A  21      12.913  10.640  17.048  1.00  0.00           H  
ATOM    381 1HG  LYS A  21      13.716  12.835  16.101  1.00  0.00           H  
ATOM    382 2HG  LYS A  21      12.434  13.642  16.992  1.00  0.00           H  
ATOM    383 1HD  LYS A  21      14.589  11.948  18.316  1.00  0.00           H  
ATOM    384 2HD  LYS A  21      14.716  13.695  18.108  1.00  0.00           H  
ATOM    385 1HE  LYS A  21      12.488  13.879  19.370  1.00  0.00           H  
ATOM    386 2HE  LYS A  21      12.713  12.166  19.773  1.00  0.00           H  
ATOM    387 1HZ  LYS A  21      13.543  13.577  21.505  1.00  0.00           H  
ATOM    388 2HZ  LYS A  21      14.803  12.748  20.852  1.00  0.00           H  
ATOM    389 3HZ  LYS A  21      14.610  14.374  20.504  1.00  0.00           H  
ATOM    390  N   LYS A  22       9.851   9.554  16.048  1.00  0.00           N  
ATOM    391  CA  LYS A  22       9.287   8.214  15.889  1.00  0.00           C  
ATOM    392  C   LYS A  22       8.847   7.961  14.438  1.00  0.00           C  
ATOM    393  O   LYS A  22       9.045   6.860  13.919  1.00  0.00           O  
ATOM    394  CB  LYS A  22       8.154   7.997  16.889  1.00  0.00           C  
ATOM    395  CG  LYS A  22       8.679   7.866  18.326  1.00  0.00           C  
ATOM    396  CD  LYS A  22       7.610   7.515  19.366  1.00  0.00           C  
ATOM    397  CE  LYS A  22       6.737   8.722  19.681  1.00  0.00           C  
ATOM    398  NZ  LYS A  22       5.931   8.533  20.925  1.00  0.00           N  
ATOM    399  H   LYS A  22       9.406  10.224  16.687  1.00  0.00           H  
ATOM    400  HA  LYS A  22      10.069   7.491  16.118  1.00  0.00           H  
ATOM    401 1HB  LYS A  22       7.463   8.836  16.838  1.00  0.00           H  
ATOM    402 2HB  LYS A  22       7.604   7.092  16.634  1.00  0.00           H  
ATOM    403 1HG  LYS A  22       9.453   7.097  18.350  1.00  0.00           H  
ATOM    404 2HG  LYS A  22       9.140   8.811  18.615  1.00  0.00           H  
ATOM    405 1HD  LYS A  22       6.984   6.705  18.995  1.00  0.00           H  
ATOM    406 2HD  LYS A  22       8.095   7.189  20.286  1.00  0.00           H  
ATOM    407 1HE  LYS A  22       7.373   9.593  19.806  1.00  0.00           H  
ATOM    408 2HE  LYS A  22       6.057   8.895  18.852  1.00  0.00           H  
ATOM    409 1HZ  LYS A  22       5.387   9.368  21.093  1.00  0.00           H  
ATOM    410 2HZ  LYS A  22       5.318   7.735  20.838  1.00  0.00           H  
ATOM    411 3HZ  LYS A  22       6.567   8.398  21.705  1.00  0.00           H  
ATOM    412  N   ILE A  23       8.307   8.991  13.765  1.00  0.00           N  
ATOM    413  CA  ILE A  23       7.920   8.834  12.361  1.00  0.00           C  
ATOM    414  C   ILE A  23       9.151   8.597  11.517  1.00  0.00           C  
ATOM    415  O   ILE A  23       9.119   7.734  10.631  1.00  0.00           O  
ATOM    416  CB  ILE A  23       7.194  10.074  11.794  1.00  0.00           C  
ATOM    417  CG1 ILE A  23       5.823  10.190  12.439  1.00  0.00           C  
ATOM    418  CG2 ILE A  23       7.090   9.971  10.243  1.00  0.00           C  
ATOM    419  CD1 ILE A  23       5.146  11.503  12.182  1.00  0.00           C  
ATOM    420  H   ILE A  23       8.098   9.853  14.276  1.00  0.00           H  
ATOM    421  HA  ILE A  23       7.267   7.982  12.268  1.00  0.00           H  
ATOM    422  HB  ILE A  23       7.750  10.970  12.052  1.00  0.00           H  
ATOM    423 1HG1 ILE A  23       5.180   9.391  12.072  1.00  0.00           H  
ATOM    424 2HG1 ILE A  23       5.937  10.069  13.513  1.00  0.00           H  
ATOM    425 1HG2 ILE A  23       6.592  10.832   9.846  1.00  0.00           H  
ATOM    426 2HG2 ILE A  23       8.078   9.923   9.792  1.00  0.00           H  
ATOM    427 3HG2 ILE A  23       6.528   9.072   9.971  1.00  0.00           H  
ATOM    428 1HD1 ILE A  23       4.182  11.504  12.694  1.00  0.00           H  
ATOM    429 2HD1 ILE A  23       5.767  12.300  12.565  1.00  0.00           H  
ATOM    430 3HD1 ILE A  23       4.980  11.662  11.132  1.00  0.00           H  
ATOM    431  N   LEU A  24      10.225   9.343  11.754  1.00  0.00           N  
ATOM    432  CA  LEU A  24      11.415   9.137  10.954  1.00  0.00           C  
ATOM    433  C   LEU A  24      11.924   7.709  11.127  1.00  0.00           C  
ATOM    434  O   LEU A  24      12.276   7.063  10.134  1.00  0.00           O  
ATOM    435  CB  LEU A  24      12.533  10.119  11.365  1.00  0.00           C  
ATOM    436  CG  LEU A  24      12.636  11.496  10.617  1.00  0.00           C  
ATOM    437  CD1 LEU A  24      11.349  12.278  10.732  1.00  0.00           C  
ATOM    438  CD2 LEU A  24      13.790  12.295  11.234  1.00  0.00           C  
ATOM    439  H   LEU A  24      10.180  10.079  12.470  1.00  0.00           H  
ATOM    440  HA  LEU A  24      11.164   9.290   9.907  1.00  0.00           H  
ATOM    441 1HB  LEU A  24      12.404  10.333  12.426  1.00  0.00           H  
ATOM    442 2HB  LEU A  24      13.487   9.610  11.241  1.00  0.00           H  
ATOM    443  HG  LEU A  24      12.830  11.318   9.559  1.00  0.00           H  
ATOM    444 1HD1 LEU A  24      11.449  13.216  10.204  1.00  0.00           H  
ATOM    445 2HD1 LEU A  24      10.533  11.712  10.301  1.00  0.00           H  
ATOM    446 3HD1 LEU A  24      11.141  12.475  11.770  1.00  0.00           H  
ATOM    447 1HD2 LEU A  24      13.899  13.233  10.731  1.00  0.00           H  
ATOM    448 2HD2 LEU A  24      13.591  12.475  12.293  1.00  0.00           H  
ATOM    449 3HD2 LEU A  24      14.704  11.732  11.129  1.00  0.00           H  
ATOM    450  N   GLU A  25      11.918   7.183  12.365  1.00  0.00           N  
ATOM    451  CA  GLU A  25      12.386   5.817  12.577  1.00  0.00           C  
ATOM    452  C   GLU A  25      11.491   4.788  11.904  1.00  0.00           C  
ATOM    453  O   GLU A  25      11.999   3.824  11.319  1.00  0.00           O  
ATOM    454  CB  GLU A  25      12.500   5.471  14.064  1.00  0.00           C  
ATOM    455  CG  GLU A  25      13.062   4.045  14.321  1.00  0.00           C  
ATOM    456  CD  GLU A  25      13.272   3.715  15.775  1.00  0.00           C  
ATOM    457  OE1 GLU A  25      12.994   4.542  16.607  1.00  0.00           O  
ATOM    458  OE2 GLU A  25      13.718   2.628  16.051  1.00  0.00           O  
ATOM    459  H   GLU A  25      11.640   7.763  13.166  1.00  0.00           H  
ATOM    460  HA  GLU A  25      13.377   5.731  12.136  1.00  0.00           H  
ATOM    461 1HB  GLU A  25      13.151   6.190  14.555  1.00  0.00           H  
ATOM    462 2HB  GLU A  25      11.516   5.542  14.531  1.00  0.00           H  
ATOM    463 1HG  GLU A  25      12.368   3.313  13.907  1.00  0.00           H  
ATOM    464 2HG  GLU A  25      14.007   3.943  13.787  1.00  0.00           H  
ATOM    465  N   ARG A  26      10.165   4.953  12.009  1.00  0.00           N  
ATOM    466  CA  ARG A  26       9.250   3.998  11.402  1.00  0.00           C  
ATOM    467  C   ARG A  26       9.375   4.004   9.887  1.00  0.00           C  
ATOM    468  O   ARG A  26       9.368   2.940   9.257  1.00  0.00           O  
ATOM    469  CB  ARG A  26       7.802   4.278  11.766  1.00  0.00           C  
ATOM    470  CG  ARG A  26       6.811   3.203  11.246  1.00  0.00           C  
ATOM    471  CD  ARG A  26       5.390   3.531  11.536  1.00  0.00           C  
ATOM    472  NE  ARG A  26       4.963   4.728  10.823  1.00  0.00           N  
ATOM    473  CZ  ARG A  26       4.615   4.783   9.510  1.00  0.00           C  
ATOM    474  NH1 ARG A  26       4.625   3.723   8.725  1.00  0.00           N  
ATOM    475  NH2 ARG A  26       4.255   5.917   8.986  1.00  0.00           N  
ATOM    476  H   ARG A  26       9.790   5.742  12.545  1.00  0.00           H  
ATOM    477  HA  ARG A  26       9.505   3.004  11.765  1.00  0.00           H  
ATOM    478 1HB  ARG A  26       7.704   4.345  12.848  1.00  0.00           H  
ATOM    479 2HB  ARG A  26       7.513   5.247  11.350  1.00  0.00           H  
ATOM    480 1HG  ARG A  26       6.920   3.098  10.169  1.00  0.00           H  
ATOM    481 2HG  ARG A  26       7.041   2.247  11.719  1.00  0.00           H  
ATOM    482 1HD  ARG A  26       4.749   2.702  11.244  1.00  0.00           H  
ATOM    483 2HD  ARG A  26       5.277   3.716  12.606  1.00  0.00           H  
ATOM    484  HE  ARG A  26       4.916   5.594  11.351  1.00  0.00           H  
ATOM    485 1HH1 ARG A  26       4.892   2.821   9.074  1.00  0.00           H  
ATOM    486 2HH1 ARG A  26       4.353   3.857   7.727  1.00  0.00           H  
ATOM    487 1HH2 ARG A  26       4.229   6.759   9.546  1.00  0.00           H  
ATOM    488 2HH2 ARG A  26       4.000   5.928   7.987  1.00  0.00           H  
ATOM    489  N   ASN A  27       9.479   5.197   9.289  1.00  0.00           N  
ATOM    490  CA  ASN A  27       9.561   5.260   7.847  1.00  0.00           C  
ATOM    491  C   ASN A  27      10.864   4.629   7.394  1.00  0.00           C  
ATOM    492  O   ASN A  27      10.900   3.928   6.381  1.00  0.00           O  
ATOM    493  CB  ASN A  27       9.463   6.689   7.362  1.00  0.00           C  
ATOM    494  CG  ASN A  27       8.080   7.273   7.517  1.00  0.00           C  
ATOM    495  OD1 ASN A  27       7.093   6.588   7.799  1.00  0.00           O  
ATOM    496  ND2 ASN A  27       7.983   8.549   7.278  1.00  0.00           N  
ATOM    497  H   ASN A  27       9.460   6.061   9.837  1.00  0.00           H  
ATOM    498  HA  ASN A  27       8.743   4.680   7.418  1.00  0.00           H  
ATOM    499 1HB  ASN A  27      10.167   7.305   7.933  1.00  0.00           H  
ATOM    500 2HB  ASN A  27       9.757   6.740   6.315  1.00  0.00           H  
ATOM    501 1HD2 ASN A  27       7.078   8.988   7.309  1.00  0.00           H  
ATOM    502 2HD2 ASN A  27       8.796   9.076   7.043  1.00  0.00           H  
ATOM    503  N   ASP A  28      11.924   4.786   8.187  1.00  0.00           N  
ATOM    504  CA  ASP A  28      13.193   4.195   7.843  1.00  0.00           C  
ATOM    505  C   ASP A  28      13.095   2.672   7.891  1.00  0.00           C  
ATOM    506  O   ASP A  28      13.503   1.997   6.940  1.00  0.00           O  
ATOM    507  CB  ASP A  28      14.243   4.705   8.826  1.00  0.00           C  
ATOM    508  CG  ASP A  28      15.597   4.291   8.556  1.00  0.00           C  
ATOM    509  OD1 ASP A  28      16.125   4.607   7.529  1.00  0.00           O  
ATOM    510  OD2 ASP A  28      16.139   3.638   9.430  1.00  0.00           O  
ATOM    511  H   ASP A  28      11.872   5.404   9.006  1.00  0.00           H  
ATOM    512  HA  ASP A  28      13.459   4.495   6.833  1.00  0.00           H  
ATOM    513 1HB  ASP A  28      14.199   5.795   8.892  1.00  0.00           H  
ATOM    514 2HB  ASP A  28      14.009   4.321   9.811  1.00  0.00           H  
ATOM    515  N   GLU A  29      12.447   2.116   8.927  1.00  0.00           N  
ATOM    516  CA  GLU A  29      12.329   0.666   9.006  1.00  0.00           C  
ATOM    517  C   GLU A  29      11.604   0.089   7.791  1.00  0.00           C  
ATOM    518  O   GLU A  29      12.009  -0.955   7.273  1.00  0.00           O  
ATOM    519  CB  GLU A  29      11.607   0.226  10.289  1.00  0.00           C  
ATOM    520  CG  GLU A  29      11.524  -1.316  10.463  1.00  0.00           C  
ATOM    521  CD  GLU A  29      10.900  -1.759  11.765  1.00  0.00           C  
ATOM    522  OE1 GLU A  29      10.508  -0.922  12.539  1.00  0.00           O  
ATOM    523  OE2 GLU A  29      10.820  -2.944  11.981  1.00  0.00           O  
ATOM    524  H   GLU A  29      12.114   2.704   9.699  1.00  0.00           H  
ATOM    525  HA  GLU A  29      13.333   0.247   9.027  1.00  0.00           H  
ATOM    526 1HB  GLU A  29      12.114   0.650  11.154  1.00  0.00           H  
ATOM    527 2HB  GLU A  29      10.587   0.620  10.281  1.00  0.00           H  
ATOM    528 1HG  GLU A  29      10.926  -1.725   9.648  1.00  0.00           H  
ATOM    529 2HG  GLU A  29      12.526  -1.733  10.382  1.00  0.00           H  
ATOM    530  N   GLU A  30      10.533   0.753   7.332  1.00  0.00           N  
ATOM    531  CA  GLU A  30       9.799   0.238   6.176  1.00  0.00           C  
ATOM    532  C   GLU A  30      10.576   0.395   4.856  1.00  0.00           C  
ATOM    533  O   GLU A  30      10.623  -0.523   4.037  1.00  0.00           O  
ATOM    534  CB  GLU A  30       8.455   0.968   6.046  1.00  0.00           C  
ATOM    535  CG  GLU A  30       7.423   0.687   7.159  1.00  0.00           C  
ATOM    536  CD  GLU A  30       6.922  -0.753   7.225  1.00  0.00           C  
ATOM    537  OE1 GLU A  30       6.612  -1.324   6.193  1.00  0.00           O  
ATOM    538  OE2 GLU A  30       6.847  -1.277   8.318  1.00  0.00           O  
ATOM    539  H   GLU A  30      10.208   1.585   7.838  1.00  0.00           H  
ATOM    540  HA  GLU A  30       9.606  -0.820   6.336  1.00  0.00           H  
ATOM    541 1HB  GLU A  30       8.639   2.049   6.048  1.00  0.00           H  
ATOM    542 2HB  GLU A  30       7.997   0.722   5.090  1.00  0.00           H  
ATOM    543 1HG  GLU A  30       7.881   0.939   8.117  1.00  0.00           H  
ATOM    544 2HG  GLU A  30       6.571   1.355   7.017  1.00  0.00           H  
ATOM    545  N   ILE A  31      11.264   1.515   4.674  1.00  0.00           N  
ATOM    546  CA  ILE A  31      12.035   1.784   3.460  1.00  0.00           C  
ATOM    547  C   ILE A  31      13.194   0.792   3.334  1.00  0.00           C  
ATOM    548  O   ILE A  31      13.468   0.266   2.249  1.00  0.00           O  
ATOM    549  CB  ILE A  31      12.398   3.275   3.377  1.00  0.00           C  
ATOM    550  CG1 ILE A  31      11.039   4.050   3.159  1.00  0.00           C  
ATOM    551  CG2 ILE A  31      13.392   3.554   2.245  1.00  0.00           C  
ATOM    552  CD1 ILE A  31      11.088   5.516   3.343  1.00  0.00           C  
ATOM    553  H   ILE A  31      11.206   2.252   5.389  1.00  0.00           H  
ATOM    554  HA  ILE A  31      11.372   1.597   2.609  1.00  0.00           H  
ATOM    555  HB  ILE A  31      12.819   3.596   4.340  1.00  0.00           H  
ATOM    556 1HG1 ILE A  31      10.700   3.855   2.154  1.00  0.00           H  
ATOM    557 2HG1 ILE A  31      10.295   3.654   3.851  1.00  0.00           H  
ATOM    558 1HG2 ILE A  31      13.623   4.613   2.201  1.00  0.00           H  
ATOM    559 2HG2 ILE A  31      14.314   3.001   2.427  1.00  0.00           H  
ATOM    560 3HG2 ILE A  31      12.954   3.236   1.299  1.00  0.00           H  
ATOM    561 1HD1 ILE A  31      10.098   5.938   3.169  1.00  0.00           H  
ATOM    562 2HD1 ILE A  31      11.389   5.710   4.363  1.00  0.00           H  
ATOM    563 3HD1 ILE A  31      11.790   5.968   2.666  1.00  0.00           H  
ATOM    564  N   LYS A  32      13.851   0.498   4.458  1.00  0.00           N  
ATOM    565  CA  LYS A  32      14.951  -0.461   4.539  1.00  0.00           C  
ATOM    566  C   LYS A  32      14.593  -1.885   4.120  1.00  0.00           C  
ATOM    567  O   LYS A  32      15.497  -2.702   3.935  1.00  0.00           O  
ATOM    568  CB  LYS A  32      15.582  -0.475   5.926  1.00  0.00           C  
ATOM    569  CG  LYS A  32      16.463   0.718   6.210  1.00  0.00           C  
ATOM    570  CD  LYS A  32      16.956   0.736   7.630  1.00  0.00           C  
ATOM    571  CE  LYS A  32      18.084   1.762   7.786  1.00  0.00           C  
ATOM    572  NZ  LYS A  32      18.328   2.114   9.182  1.00  0.00           N  
ATOM    573  H   LYS A  32      13.585   0.988   5.320  1.00  0.00           H  
ATOM    574  HA  LYS A  32      15.723  -0.119   3.850  1.00  0.00           H  
ATOM    575 1HB  LYS A  32      14.789  -0.499   6.682  1.00  0.00           H  
ATOM    576 2HB  LYS A  32      16.181  -1.376   6.048  1.00  0.00           H  
ATOM    577 1HG  LYS A  32      17.317   0.712   5.535  1.00  0.00           H  
ATOM    578 2HG  LYS A  32      15.893   1.633   6.033  1.00  0.00           H  
ATOM    579 1HD  LYS A  32      16.131   1.014   8.299  1.00  0.00           H  
ATOM    580 2HD  LYS A  32      17.321  -0.250   7.913  1.00  0.00           H  
ATOM    581 1HE  LYS A  32      18.986   1.317   7.379  1.00  0.00           H  
ATOM    582 2HE  LYS A  32      17.853   2.665   7.228  1.00  0.00           H  
ATOM    583 1HZ  LYS A  32      19.080   2.782   9.239  1.00  0.00           H  
ATOM    584 2HZ  LYS A  32      17.464   2.557   9.498  1.00  0.00           H  
ATOM    585 3HZ  LYS A  32      18.540   1.313   9.743  1.00  0.00           H  
ATOM    586  N   LYS A  33      13.299  -2.210   3.976  1.00  0.00           N  
ATOM    587  CA  LYS A  33      12.896  -3.537   3.523  1.00  0.00           C  
ATOM    588  C   LYS A  33      13.416  -3.774   2.096  1.00  0.00           C  
ATOM    589  O   LYS A  33      13.550  -4.921   1.675  1.00  0.00           O  
ATOM    590  CB  LYS A  33      11.380  -3.715   3.601  1.00  0.00           C  
ATOM    591  CG  LYS A  33      10.838  -3.809   5.034  1.00  0.00           C  
ATOM    592  CD  LYS A  33       9.311  -3.903   5.061  1.00  0.00           C  
ATOM    593  CE  LYS A  33       8.772  -4.067   6.489  1.00  0.00           C  
ATOM    594  NZ  LYS A  33       7.271  -4.067   6.525  1.00  0.00           N  
ATOM    595  H   LYS A  33      12.563  -1.515   4.137  1.00  0.00           H  
ATOM    596  HA  LYS A  33      13.359  -4.279   4.175  1.00  0.00           H  
ATOM    597 1HB  LYS A  33      10.893  -2.874   3.106  1.00  0.00           H  
ATOM    598 2HB  LYS A  33      11.090  -4.619   3.065  1.00  0.00           H  
ATOM    599 1HG  LYS A  33      11.262  -4.687   5.522  1.00  0.00           H  
ATOM    600 2HG  LYS A  33      11.150  -2.922   5.590  1.00  0.00           H  
ATOM    601 1HD  LYS A  33       8.896  -2.977   4.646  1.00  0.00           H  
ATOM    602 2HD  LYS A  33       8.976  -4.740   4.453  1.00  0.00           H  
ATOM    603 1HE  LYS A  33       9.131  -5.009   6.897  1.00  0.00           H  
ATOM    604 2HE  LYS A  33       9.136  -3.246   7.113  1.00  0.00           H  
ATOM    605 1HZ  LYS A  33       6.958  -4.171   7.478  1.00  0.00           H  
ATOM    606 2HZ  LYS A  33       6.919  -3.157   6.169  1.00  0.00           H  
ATOM    607 3HZ  LYS A  33       6.902  -4.815   5.965  1.00  0.00           H  
ATOM    608  N   SER A  34      13.711  -2.674   1.383  1.00  0.00           N  
ATOM    609  CA  SER A  34      14.243  -2.625   0.025  1.00  0.00           C  
ATOM    610  C   SER A  34      13.352  -3.239  -1.041  1.00  0.00           C  
ATOM    611  O   SER A  34      12.128  -3.180  -0.951  1.00  0.00           O  
ATOM    612  CB  SER A  34      15.600  -3.309   0.002  1.00  0.00           C  
ATOM    613  OG  SER A  34      16.280  -3.087  -1.213  1.00  0.00           O  
ATOM    614  H   SER A  34      13.570  -1.767   1.834  1.00  0.00           H  
ATOM    615  HA  SER A  34      14.379  -1.575  -0.227  1.00  0.00           H  
ATOM    616 1HB  SER A  34      16.199  -2.938   0.837  1.00  0.00           H  
ATOM    617 2HB  SER A  34      15.465  -4.377   0.144  1.00  0.00           H  
ATOM    618  HG  SER A  34      17.071  -3.649  -1.167  1.00  0.00           H  
ATOM    619  N   ASP A  35      13.980  -3.774  -2.087  1.00  0.00           N  
ATOM    620  CA  ASP A  35      13.288  -4.281  -3.269  1.00  0.00           C  
ATOM    621  C   ASP A  35      12.335  -3.231  -3.835  1.00  0.00           C  
ATOM    622  O   ASP A  35      12.792  -2.181  -4.307  1.00  0.00           O  
ATOM    623  CB  ASP A  35      12.581  -5.611  -2.997  1.00  0.00           C  
ATOM    624  CG  ASP A  35      13.556  -6.750  -2.670  1.00  0.00           C  
ATOM    625  OD1 ASP A  35      14.695  -6.693  -3.098  1.00  0.00           O  
ATOM    626  OD2 ASP A  35      13.138  -7.693  -2.044  1.00  0.00           O  
ATOM    627  H   ASP A  35      14.989  -3.813  -2.065  1.00  0.00           H  
ATOM    628  HA  ASP A  35      14.039  -4.480  -4.033  1.00  0.00           H  
ATOM    629 1HB  ASP A  35      11.899  -5.494  -2.151  1.00  0.00           H  
ATOM    630 2HB  ASP A  35      11.995  -5.904  -3.869  1.00  0.00           H  
ATOM    631  N   GLU A  36      11.037  -3.527  -3.833  1.00  0.00           N  
ATOM    632  CA  GLU A  36      10.040  -2.628  -4.383  1.00  0.00           C  
ATOM    633  C   GLU A  36       9.255  -1.958  -3.276  1.00  0.00           C  
ATOM    634  O   GLU A  36       8.999  -2.551  -2.229  1.00  0.00           O  
ATOM    635  CB  GLU A  36       9.072  -3.408  -5.290  1.00  0.00           C  
ATOM    636  CG  GLU A  36       8.279  -4.537  -4.580  1.00  0.00           C  
ATOM    637  CD  GLU A  36       7.323  -5.280  -5.494  1.00  0.00           C  
ATOM    638  OE1 GLU A  36       7.295  -4.988  -6.662  1.00  0.00           O  
ATOM    639  OE2 GLU A  36       6.624  -6.143  -5.015  1.00  0.00           O  
ATOM    640  H   GLU A  36      10.729  -4.387  -3.410  1.00  0.00           H  
ATOM    641  HA  GLU A  36      10.541  -1.856  -4.969  1.00  0.00           H  
ATOM    642 1HB  GLU A  36       8.332  -2.726  -5.692  1.00  0.00           H  
ATOM    643 2HB  GLU A  36       9.617  -3.837  -6.130  1.00  0.00           H  
ATOM    644 1HG  GLU A  36       8.977  -5.253  -4.151  1.00  0.00           H  
ATOM    645 2HG  GLU A  36       7.700  -4.107  -3.766  1.00  0.00           H  
ATOM    646  N   LEU A  37       8.833  -0.732  -3.521  1.00  0.00           N  
ATOM    647  CA  LEU A  37       7.990  -0.034  -2.575  1.00  0.00           C  
ATOM    648  C   LEU A  37       6.657   0.226  -3.241  1.00  0.00           C  
ATOM    649  O   LEU A  37       6.592   0.439  -4.454  1.00  0.00           O  
ATOM    650  CB  LEU A  37       8.625   1.290  -2.116  1.00  0.00           C  
ATOM    651  CG  LEU A  37       9.845   1.226  -1.099  1.00  0.00           C  
ATOM    652  CD1 LEU A  37      11.177   0.773  -1.796  1.00  0.00           C  
ATOM    653  CD2 LEU A  37      10.031   2.623  -0.494  1.00  0.00           C  
ATOM    654  H   LEU A  37       9.086  -0.293  -4.390  1.00  0.00           H  
ATOM    655  HA  LEU A  37       7.825  -0.665  -1.704  1.00  0.00           H  
ATOM    656 1HB  LEU A  37       8.937   1.814  -2.973  1.00  0.00           H  
ATOM    657 2HB  LEU A  37       7.842   1.884  -1.641  1.00  0.00           H  
ATOM    658  HG  LEU A  37       9.622   0.507  -0.309  1.00  0.00           H  
ATOM    659 1HD1 LEU A  37      11.980   0.754  -1.055  1.00  0.00           H  
ATOM    660 2HD1 LEU A  37      11.085  -0.213  -2.213  1.00  0.00           H  
ATOM    661 3HD1 LEU A  37      11.439   1.468  -2.586  1.00  0.00           H  
ATOM    662 1HD2 LEU A  37      10.850   2.593   0.214  1.00  0.00           H  
ATOM    663 2HD2 LEU A  37      10.260   3.343  -1.286  1.00  0.00           H  
ATOM    664 3HD2 LEU A  37       9.121   2.924   0.014  1.00  0.00           H  
ATOM    665  N   ASP A  38       5.603   0.195  -2.444  1.00  0.00           N  
ATOM    666  CA  ASP A  38       4.259   0.491  -2.908  1.00  0.00           C  
ATOM    667  C   ASP A  38       4.012   1.985  -2.795  1.00  0.00           C  
ATOM    668  O   ASP A  38       4.068   2.547  -1.694  1.00  0.00           O  
ATOM    669  CB  ASP A  38       3.204  -0.322  -2.154  1.00  0.00           C  
ATOM    670  CG  ASP A  38       1.772  -0.147  -2.732  1.00  0.00           C  
ATOM    671  OD1 ASP A  38       1.492   0.893  -3.342  1.00  0.00           O  
ATOM    672  OD2 ASP A  38       0.988  -1.062  -2.586  1.00  0.00           O  
ATOM    673  H   ASP A  38       5.743  -0.023  -1.468  1.00  0.00           H  
ATOM    674  HA  ASP A  38       4.190   0.220  -3.963  1.00  0.00           H  
ATOM    675 1HB  ASP A  38       3.470  -1.382  -2.177  1.00  0.00           H  
ATOM    676 2HB  ASP A  38       3.191  -0.012  -1.108  1.00  0.00           H  
ATOM    677  N   ASP A  39       3.797   2.645  -3.926  1.00  0.00           N  
ATOM    678  CA  ASP A  39       3.634   4.085  -3.933  1.00  0.00           C  
ATOM    679  C   ASP A  39       2.484   4.550  -3.042  1.00  0.00           C  
ATOM    680  O   ASP A  39       2.550   5.651  -2.488  1.00  0.00           O  
ATOM    681  CB  ASP A  39       3.324   4.604  -5.339  1.00  0.00           C  
ATOM    682  CG  ASP A  39       4.492   4.549  -6.336  1.00  0.00           C  
ATOM    683  OD1 ASP A  39       5.617   4.272  -5.965  1.00  0.00           O  
ATOM    684  OD2 ASP A  39       4.241   4.836  -7.486  1.00  0.00           O  
ATOM    685  H   ASP A  39       3.770   2.128  -4.795  1.00  0.00           H  
ATOM    686  HA  ASP A  39       4.559   4.537  -3.582  1.00  0.00           H  
ATOM    687 1HB  ASP A  39       2.503   4.013  -5.750  1.00  0.00           H  
ATOM    688 2HB  ASP A  39       2.968   5.631  -5.270  1.00  0.00           H  
ATOM    689  N   GLU A  40       1.406   3.761  -2.913  1.00  0.00           N  
ATOM    690  CA  GLU A  40       0.283   4.240  -2.112  1.00  0.00           C  
ATOM    691  C   GLU A  40       0.648   4.361  -0.642  1.00  0.00           C  
ATOM    692  O   GLU A  40       0.389   5.398  -0.024  1.00  0.00           O  
ATOM    693  CB  GLU A  40      -0.920   3.311  -2.257  1.00  0.00           C  
ATOM    694  CG  GLU A  40      -2.175   3.750  -1.479  1.00  0.00           C  
ATOM    695  CD  GLU A  40      -3.351   2.848  -1.730  1.00  0.00           C  
ATOM    696  OE1 GLU A  40      -3.287   2.064  -2.637  1.00  0.00           O  
ATOM    697  OE2 GLU A  40      -4.297   2.927  -1.001  1.00  0.00           O  
ATOM    698  H   GLU A  40       1.361   2.820  -3.342  1.00  0.00           H  
ATOM    699  HA  GLU A  40       0.003   5.231  -2.474  1.00  0.00           H  
ATOM    700 1HB  GLU A  40      -1.175   3.210  -3.309  1.00  0.00           H  
ATOM    701 2HB  GLU A  40      -0.643   2.317  -1.901  1.00  0.00           H  
ATOM    702 1HG  GLU A  40      -1.958   3.755  -0.409  1.00  0.00           H  
ATOM    703 2HG  GLU A  40      -2.438   4.768  -1.770  1.00  0.00           H  
ATOM    704  N   SER A  41       1.286   3.332  -0.075  1.00  0.00           N  
ATOM    705  CA  SER A  41       1.634   3.408   1.335  1.00  0.00           C  
ATOM    706  C   SER A  41       2.800   4.361   1.545  1.00  0.00           C  
ATOM    707  O   SER A  41       2.909   4.972   2.612  1.00  0.00           O  
ATOM    708  CB  SER A  41       1.956   2.037   1.899  1.00  0.00           C  
ATOM    709  OG  SER A  41       3.127   1.514   1.352  1.00  0.00           O  
ATOM    710  H   SER A  41       1.493   2.497  -0.615  1.00  0.00           H  
ATOM    711  HA  SER A  41       0.772   3.799   1.881  1.00  0.00           H  
ATOM    712 1HB  SER A  41       2.064   2.116   2.981  1.00  0.00           H  
ATOM    713 2HB  SER A  41       1.125   1.366   1.700  1.00  0.00           H  
ATOM    714  HG  SER A  41       3.248   0.653   1.764  1.00  0.00           H  
ATOM    715  N   LEU A  42       3.623   4.565   0.509  1.00  0.00           N  
ATOM    716  CA  LEU A  42       4.723   5.495   0.637  1.00  0.00           C  
ATOM    717  C   LEU A  42       4.168   6.913   0.733  1.00  0.00           C  
ATOM    718  O   LEU A  42       4.616   7.696   1.578  1.00  0.00           O  
ATOM    719  CB  LEU A  42       5.694   5.327  -0.533  1.00  0.00           C  
ATOM    720  CG  LEU A  42       6.950   6.202  -0.549  1.00  0.00           C  
ATOM    721  CD1 LEU A  42       7.758   5.972   0.727  1.00  0.00           C  
ATOM    722  CD2 LEU A  42       7.777   5.814  -1.792  1.00  0.00           C  
ATOM    723  H   LEU A  42       3.537   3.994  -0.341  1.00  0.00           H  
ATOM    724  HA  LEU A  42       5.236   5.261   1.565  1.00  0.00           H  
ATOM    725 1HB  LEU A  42       6.007   4.283  -0.566  1.00  0.00           H  
ATOM    726 2HB  LEU A  42       5.145   5.537  -1.446  1.00  0.00           H  
ATOM    727  HG  LEU A  42       6.676   7.257  -0.601  1.00  0.00           H  
ATOM    728 1HD1 LEU A  42       8.620   6.568   0.709  1.00  0.00           H  
ATOM    729 2HD1 LEU A  42       7.178   6.253   1.603  1.00  0.00           H  
ATOM    730 3HD1 LEU A  42       8.042   4.929   0.803  1.00  0.00           H  
ATOM    731 1HD2 LEU A  42       8.680   6.410  -1.845  1.00  0.00           H  
ATOM    732 2HD2 LEU A  42       8.050   4.760  -1.737  1.00  0.00           H  
ATOM    733 3HD2 LEU A  42       7.183   5.983  -2.688  1.00  0.00           H  
ATOM    734  N   LEU A  43       3.165   7.237  -0.089  1.00  0.00           N  
ATOM    735  CA  LEU A  43       2.554   8.552  -0.008  1.00  0.00           C  
ATOM    736  C   LEU A  43       1.850   8.722   1.342  1.00  0.00           C  
ATOM    737  O   LEU A  43       1.874   9.823   1.893  1.00  0.00           O  
ATOM    738  CB  LEU A  43       1.608   8.779  -1.181  1.00  0.00           C  
ATOM    739  CG  LEU A  43       2.241   8.968  -2.591  1.00  0.00           C  
ATOM    740  CD1 LEU A  43       1.113   8.931  -3.598  1.00  0.00           C  
ATOM    741  CD2 LEU A  43       3.020  10.333  -2.710  1.00  0.00           C  
ATOM    742  H   LEU A  43       2.858   6.575  -0.811  1.00  0.00           H  
ATOM    743  HA  LEU A  43       3.340   9.290  -0.064  1.00  0.00           H  
ATOM    744 1HB  LEU A  43       1.023   7.882  -1.270  1.00  0.00           H  
ATOM    745 2HB  LEU A  43       0.950   9.615  -0.965  1.00  0.00           H  
ATOM    746  HG  LEU A  43       2.925   8.144  -2.795  1.00  0.00           H  
ATOM    747 1HD1 LEU A  43       1.525   9.037  -4.600  1.00  0.00           H  
ATOM    748 2HD1 LEU A  43       0.586   7.976  -3.521  1.00  0.00           H  
ATOM    749 3HD1 LEU A  43       0.423   9.745  -3.390  1.00  0.00           H  
ATOM    750 1HD2 LEU A  43       3.433  10.422  -3.718  1.00  0.00           H  
ATOM    751 2HD2 LEU A  43       2.343  11.157  -2.531  1.00  0.00           H  
ATOM    752 3HD2 LEU A  43       3.832  10.375  -1.997  1.00  0.00           H  
ATOM    753  N   GLU A  44       1.241   7.657   1.900  1.00  0.00           N  
ATOM    754  CA  GLU A  44       0.621   7.794   3.225  1.00  0.00           C  
ATOM    755  C   GLU A  44       1.675   8.102   4.301  1.00  0.00           C  
ATOM    756  O   GLU A  44       1.411   8.895   5.216  1.00  0.00           O  
ATOM    757  CB  GLU A  44      -0.147   6.547   3.663  1.00  0.00           C  
ATOM    758  CG  GLU A  44      -1.442   6.256   2.937  1.00  0.00           C  
ATOM    759  CD  GLU A  44      -2.104   5.027   3.502  1.00  0.00           C  
ATOM    760  OE1 GLU A  44      -1.419   4.254   4.133  1.00  0.00           O  
ATOM    761  OE2 GLU A  44      -3.305   4.876   3.351  1.00  0.00           O  
ATOM    762  H   GLU A  44       1.173   6.774   1.378  1.00  0.00           H  
ATOM    763  HA  GLU A  44      -0.080   8.625   3.193  1.00  0.00           H  
ATOM    764 1HB  GLU A  44       0.499   5.679   3.551  1.00  0.00           H  
ATOM    765 2HB  GLU A  44      -0.382   6.633   4.723  1.00  0.00           H  
ATOM    766 1HG  GLU A  44      -2.112   7.107   3.034  1.00  0.00           H  
ATOM    767 2HG  GLU A  44      -1.231   6.105   1.880  1.00  0.00           H  
ATOM    768  N   ASP A  45       2.871   7.488   4.200  1.00  0.00           N  
ATOM    769  CA  ASP A  45       3.939   7.774   5.164  1.00  0.00           C  
ATOM    770  C   ASP A  45       4.391   9.228   5.026  1.00  0.00           C  
ATOM    771  O   ASP A  45       4.658   9.904   6.029  1.00  0.00           O  
ATOM    772  CB  ASP A  45       5.142   6.848   4.975  1.00  0.00           C  
ATOM    773  CG  ASP A  45       4.931   5.403   5.467  1.00  0.00           C  
ATOM    774  OD1 ASP A  45       3.968   5.131   6.170  1.00  0.00           O  
ATOM    775  OD2 ASP A  45       5.760   4.585   5.165  1.00  0.00           O  
ATOM    776  H   ASP A  45       2.993   6.756   3.489  1.00  0.00           H  
ATOM    777  HA  ASP A  45       3.548   7.631   6.169  1.00  0.00           H  
ATOM    778 1HB  ASP A  45       5.386   6.808   3.910  1.00  0.00           H  
ATOM    779 2HB  ASP A  45       5.997   7.267   5.477  1.00  0.00           H  
ATOM    780  N   ILE A  46       4.399   9.720   3.781  1.00  0.00           N  
ATOM    781  CA  ILE A  46       4.734  11.107   3.491  1.00  0.00           C  
ATOM    782  C   ILE A  46       3.683  12.023   4.125  1.00  0.00           C  
ATOM    783  O   ILE A  46       4.052  13.037   4.722  1.00  0.00           O  
ATOM    784  CB  ILE A  46       4.893  11.343   1.969  1.00  0.00           C  
ATOM    785  CG1 ILE A  46       6.216  10.616   1.481  1.00  0.00           C  
ATOM    786  CG2 ILE A  46       4.878  12.815   1.639  1.00  0.00           C  
ATOM    787  CD1 ILE A  46       6.417  10.482  -0.046  1.00  0.00           C  
ATOM    788  H   ILE A  46       4.227   9.065   3.011  1.00  0.00           H  
ATOM    789  HA  ILE A  46       5.689  11.332   3.948  1.00  0.00           H  
ATOM    790  HB  ILE A  46       4.073  10.879   1.459  1.00  0.00           H  
ATOM    791 1HG1 ILE A  46       7.054  11.161   1.879  1.00  0.00           H  
ATOM    792 2HG1 ILE A  46       6.233   9.614   1.909  1.00  0.00           H  
ATOM    793 1HG2 ILE A  46       4.959  12.922   0.576  1.00  0.00           H  
ATOM    794 2HG2 ILE A  46       3.941  13.255   1.962  1.00  0.00           H  
ATOM    795 3HG2 ILE A  46       5.707  13.324   2.137  1.00  0.00           H  
ATOM    796 1HD1 ILE A  46       7.360   9.968  -0.232  1.00  0.00           H  
ATOM    797 2HD1 ILE A  46       5.604   9.900  -0.467  1.00  0.00           H  
ATOM    798 3HD1 ILE A  46       6.446  11.462  -0.515  1.00  0.00           H  
ATOM    799  N   VAL A  47       2.399  11.666   4.037  1.00  0.00           N  
ATOM    800  CA  VAL A  47       1.361  12.471   4.670  1.00  0.00           C  
ATOM    801  C   VAL A  47       1.529  12.568   6.174  1.00  0.00           C  
ATOM    802  O   VAL A  47       1.404  13.666   6.724  1.00  0.00           O  
ATOM    803  CB  VAL A  47      -0.040  11.858   4.419  1.00  0.00           C  
ATOM    804  CG1 VAL A  47      -1.114  12.506   5.289  1.00  0.00           C  
ATOM    805  CG2 VAL A  47      -0.397  12.065   3.009  1.00  0.00           C  
ATOM    806  H   VAL A  47       2.162  10.848   3.467  1.00  0.00           H  
ATOM    807  HA  VAL A  47       1.393  13.469   4.243  1.00  0.00           H  
ATOM    808  HB  VAL A  47      -0.022  10.802   4.644  1.00  0.00           H  
ATOM    809 1HG1 VAL A  47      -2.074  12.050   5.059  1.00  0.00           H  
ATOM    810 2HG1 VAL A  47      -0.905  12.360   6.342  1.00  0.00           H  
ATOM    811 3HG1 VAL A  47      -1.168  13.537   5.087  1.00  0.00           H  
ATOM    812 1HG2 VAL A  47      -1.375  11.638   2.829  1.00  0.00           H  
ATOM    813 2HG2 VAL A  47      -0.430  13.132   2.785  1.00  0.00           H  
ATOM    814 3HG2 VAL A  47       0.327  11.586   2.390  1.00  0.00           H  
ATOM    815  N   GLU A  48       1.798  11.453   6.852  1.00  0.00           N  
ATOM    816  CA  GLU A  48       1.946  11.527   8.299  1.00  0.00           C  
ATOM    817  C   GLU A  48       3.139  12.404   8.682  1.00  0.00           C  
ATOM    818  O   GLU A  48       3.051  13.189   9.638  1.00  0.00           O  
ATOM    819  CB  GLU A  48       2.052  10.142   8.924  1.00  0.00           C  
ATOM    820  CG  GLU A  48       2.027  10.166  10.456  1.00  0.00           C  
ATOM    821  CD  GLU A  48       1.959   8.812  11.080  1.00  0.00           C  
ATOM    822  OE1 GLU A  48       1.886   7.850  10.362  1.00  0.00           O  
ATOM    823  OE2 GLU A  48       1.946   8.731  12.289  1.00  0.00           O  
ATOM    824  H   GLU A  48       1.856  10.555   6.353  1.00  0.00           H  
ATOM    825  HA  GLU A  48       1.049  11.996   8.704  1.00  0.00           H  
ATOM    826 1HB  GLU A  48       1.233   9.519   8.564  1.00  0.00           H  
ATOM    827 2HB  GLU A  48       2.988   9.673   8.602  1.00  0.00           H  
ATOM    828 1HG  GLU A  48       2.910  10.655  10.799  1.00  0.00           H  
ATOM    829 2HG  GLU A  48       1.173  10.761  10.785  1.00  0.00           H  
ATOM    830  N   LEU A  49       4.241  12.295   7.924  1.00  0.00           N  
ATOM    831  CA  LEU A  49       5.420  13.097   8.194  1.00  0.00           C  
ATOM    832  C   LEU A  49       5.122  14.571   8.005  1.00  0.00           C  
ATOM    833  O   LEU A  49       5.485  15.385   8.860  1.00  0.00           O  
ATOM    834  CB  LEU A  49       6.569  12.697   7.251  1.00  0.00           C  
ATOM    835  CG  LEU A  49       7.904  13.493   7.374  1.00  0.00           C  
ATOM    836  CD1 LEU A  49       8.468  13.325   8.756  1.00  0.00           C  
ATOM    837  CD2 LEU A  49       8.889  12.998   6.306  1.00  0.00           C  
ATOM    838  H   LEU A  49       4.270  11.600   7.169  1.00  0.00           H  
ATOM    839  HA  LEU A  49       5.704  12.934   9.228  1.00  0.00           H  
ATOM    840 1HB  LEU A  49       6.791  11.644   7.418  1.00  0.00           H  
ATOM    841 2HB  LEU A  49       6.216  12.799   6.223  1.00  0.00           H  
ATOM    842  HG  LEU A  49       7.713  14.556   7.215  1.00  0.00           H  
ATOM    843 1HD1 LEU A  49       9.386  13.883   8.837  1.00  0.00           H  
ATOM    844 2HD1 LEU A  49       7.764  13.697   9.483  1.00  0.00           H  
ATOM    845 3HD1 LEU A  49       8.664  12.274   8.945  1.00  0.00           H  
ATOM    846 1HD2 LEU A  49       9.821  13.556   6.376  1.00  0.00           H  
ATOM    847 2HD2 LEU A  49       9.091  11.937   6.455  1.00  0.00           H  
ATOM    848 3HD2 LEU A  49       8.453  13.147   5.316  1.00  0.00           H  
ATOM    849  N   LEU A  50       4.433  14.919   6.914  1.00  0.00           N  
ATOM    850  CA  LEU A  50       4.115  16.308   6.646  1.00  0.00           C  
ATOM    851  C   LEU A  50       3.216  16.877   7.719  1.00  0.00           C  
ATOM    852  O   LEU A  50       3.464  17.975   8.215  1.00  0.00           O  
ATOM    853  CB  LEU A  50       3.426  16.403   5.290  1.00  0.00           C  
ATOM    854  CG  LEU A  50       4.305  16.175   4.041  1.00  0.00           C  
ATOM    855  CD1 LEU A  50       3.449  15.987   2.845  1.00  0.00           C  
ATOM    856  CD2 LEU A  50       5.127  17.394   3.790  1.00  0.00           C  
ATOM    857  H   LEU A  50       4.165  14.201   6.233  1.00  0.00           H  
ATOM    858  HA  LEU A  50       5.040  16.876   6.634  1.00  0.00           H  
ATOM    859 1HB  LEU A  50       2.672  15.628   5.281  1.00  0.00           H  
ATOM    860 2HB  LEU A  50       2.939  17.369   5.206  1.00  0.00           H  
ATOM    861  HG  LEU A  50       4.936  15.299   4.181  1.00  0.00           H  
ATOM    862 1HD1 LEU A  50       4.075  15.845   1.967  1.00  0.00           H  
ATOM    863 2HD1 LEU A  50       2.806  15.120   2.975  1.00  0.00           H  
ATOM    864 3HD1 LEU A  50       2.873  16.859   2.733  1.00  0.00           H  
ATOM    865 1HD2 LEU A  50       5.697  17.226   2.901  1.00  0.00           H  
ATOM    866 2HD2 LEU A  50       4.464  18.250   3.637  1.00  0.00           H  
ATOM    867 3HD2 LEU A  50       5.796  17.595   4.620  1.00  0.00           H  
ATOM    868  N   LYS A  51       2.234  16.116   8.197  1.00  0.00           N  
ATOM    869  CA  LYS A  51       1.386  16.687   9.228  1.00  0.00           C  
ATOM    870  C   LYS A  51       2.188  17.065  10.481  1.00  0.00           C  
ATOM    871  O   LYS A  51       1.974  18.155  11.033  1.00  0.00           O  
ATOM    872  CB  LYS A  51       0.246  15.729   9.571  1.00  0.00           C  
ATOM    873  CG  LYS A  51      -0.836  15.631   8.487  1.00  0.00           C  
ATOM    874  CD  LYS A  51      -1.934  14.644   8.875  1.00  0.00           C  
ATOM    875  CE  LYS A  51      -3.042  14.549   7.810  1.00  0.00           C  
ATOM    876  NZ  LYS A  51      -3.922  15.759   7.782  1.00  0.00           N  
ATOM    877  H   LYS A  51       2.035  15.194   7.792  1.00  0.00           H  
ATOM    878  HA  LYS A  51       0.946  17.603   8.836  1.00  0.00           H  
ATOM    879 1HB  LYS A  51       0.660  14.726   9.720  1.00  0.00           H  
ATOM    880 2HB  LYS A  51      -0.223  16.034  10.505  1.00  0.00           H  
ATOM    881 1HG  LYS A  51      -1.266  16.615   8.325  1.00  0.00           H  
ATOM    882 2HG  LYS A  51      -0.377  15.299   7.555  1.00  0.00           H  
ATOM    883 1HD  LYS A  51      -1.490  13.652   9.003  1.00  0.00           H  
ATOM    884 2HD  LYS A  51      -2.380  14.947   9.819  1.00  0.00           H  
ATOM    885 1HE  LYS A  51      -2.585  14.440   6.835  1.00  0.00           H  
ATOM    886 2HE  LYS A  51      -3.653  13.669   8.014  1.00  0.00           H  
ATOM    887 1HZ  LYS A  51      -4.627  15.638   7.061  1.00  0.00           H  
ATOM    888 2HZ  LYS A  51      -4.374  15.873   8.680  1.00  0.00           H  
ATOM    889 3HZ  LYS A  51      -3.375  16.578   7.574  1.00  0.00           H  
ATOM    890  N   GLU A  52       3.157  16.229  10.900  1.00  0.00           N  
ATOM    891  CA  GLU A  52       3.937  16.614  12.079  1.00  0.00           C  
ATOM    892  C   GLU A  52       4.882  17.787  11.779  1.00  0.00           C  
ATOM    893  O   GLU A  52       5.063  18.655  12.637  1.00  0.00           O  
ATOM    894  CB  GLU A  52       4.694  15.437  12.675  1.00  0.00           C  
ATOM    895  CG  GLU A  52       3.787  14.365  13.295  1.00  0.00           C  
ATOM    896  CD  GLU A  52       2.834  14.817  14.358  1.00  0.00           C  
ATOM    897  OE1 GLU A  52       3.224  15.520  15.247  1.00  0.00           O  
ATOM    898  OE2 GLU A  52       1.676  14.441  14.273  1.00  0.00           O  
ATOM    899  H   GLU A  52       3.281  15.315  10.440  1.00  0.00           H  
ATOM    900  HA  GLU A  52       3.240  16.953  12.840  1.00  0.00           H  
ATOM    901 1HB  GLU A  52       5.271  14.950  11.884  1.00  0.00           H  
ATOM    902 2HB  GLU A  52       5.397  15.786  13.431  1.00  0.00           H  
ATOM    903 1HG  GLU A  52       3.233  13.857  12.503  1.00  0.00           H  
ATOM    904 2HG  GLU A  52       4.440  13.657  13.768  1.00  0.00           H  
ATOM    905  N   ILE A  53       5.438  17.857  10.559  1.00  0.00           N  
ATOM    906  CA  ILE A  53       6.301  18.980  10.169  1.00  0.00           C  
ATOM    907  C   ILE A  53       5.526  20.300  10.204  1.00  0.00           C  
ATOM    908  O   ILE A  53       6.013  21.304  10.731  1.00  0.00           O  
ATOM    909  CB  ILE A  53       6.902  18.753   8.749  1.00  0.00           C  
ATOM    910  CG1 ILE A  53       7.941  17.550   8.728  1.00  0.00           C  
ATOM    911  CG2 ILE A  53       7.510  20.014   8.200  1.00  0.00           C  
ATOM    912  CD1 ILE A  53       9.228  17.760   9.539  1.00  0.00           C  
ATOM    913  H   ILE A  53       5.289  17.075   9.907  1.00  0.00           H  
ATOM    914  HA  ILE A  53       7.107  19.062  10.893  1.00  0.00           H  
ATOM    915  HB  ILE A  53       6.090  18.459   8.089  1.00  0.00           H  
ATOM    916 1HG1 ILE A  53       7.463  16.676   9.137  1.00  0.00           H  
ATOM    917 2HG1 ILE A  53       8.216  17.343   7.694  1.00  0.00           H  
ATOM    918 1HG2 ILE A  53       7.885  19.827   7.200  1.00  0.00           H  
ATOM    919 2HG2 ILE A  53       6.783  20.821   8.156  1.00  0.00           H  
ATOM    920 3HG2 ILE A  53       8.299  20.293   8.841  1.00  0.00           H  
ATOM    921 1HD1 ILE A  53       9.844  16.870   9.454  1.00  0.00           H  
ATOM    922 2HD1 ILE A  53       9.786  18.611   9.157  1.00  0.00           H  
ATOM    923 3HD1 ILE A  53       8.986  17.925  10.579  1.00  0.00           H  
ATOM    924  N   ILE A  54       4.295  20.284   9.698  1.00  0.00           N  
ATOM    925  CA  ILE A  54       3.486  21.491   9.671  1.00  0.00           C  
ATOM    926  C   ILE A  54       3.186  21.944  11.099  1.00  0.00           C  
ATOM    927  O   ILE A  54       3.351  23.133  11.413  1.00  0.00           O  
ATOM    928  CB  ILE A  54       2.162  21.193   8.919  1.00  0.00           C  
ATOM    929  CG1 ILE A  54       2.487  20.961   7.435  1.00  0.00           C  
ATOM    930  CG2 ILE A  54       1.176  22.352   9.087  1.00  0.00           C  
ATOM    931  CD1 ILE A  54       1.379  20.335   6.626  1.00  0.00           C  
ATOM    932  H   ILE A  54       3.955  19.423   9.266  1.00  0.00           H  
ATOM    933  HA  ILE A  54       4.025  22.273   9.156  1.00  0.00           H  
ATOM    934  HB  ILE A  54       1.722  20.275   9.309  1.00  0.00           H  
ATOM    935 1HG1 ILE A  54       2.742  21.917   6.981  1.00  0.00           H  
ATOM    936 2HG1 ILE A  54       3.348  20.310   7.379  1.00  0.00           H  
ATOM    937 1HG2 ILE A  54       0.253  22.144   8.561  1.00  0.00           H  
ATOM    938 2HG2 ILE A  54       0.947  22.490  10.139  1.00  0.00           H  
ATOM    939 3HG2 ILE A  54       1.612  23.257   8.686  1.00  0.00           H  
ATOM    940 1HD1 ILE A  54       1.709  20.197   5.599  1.00  0.00           H  
ATOM    941 2HD1 ILE A  54       1.142  19.374   7.062  1.00  0.00           H  
ATOM    942 3HD1 ILE A  54       0.504  20.956   6.632  1.00  0.00           H  
ATOM    943  N   LYS A  55       2.786  21.020  11.970  1.00  0.00           N  
ATOM    944  CA  LYS A  55       2.510  21.384  13.355  1.00  0.00           C  
ATOM    945  C   LYS A  55       3.747  21.888  14.078  1.00  0.00           C  
ATOM    946  O   LYS A  55       3.657  22.846  14.853  1.00  0.00           O  
ATOM    947  CB  LYS A  55       1.914  20.216  14.111  1.00  0.00           C  
ATOM    948  CG  LYS A  55       0.483  19.898  13.707  1.00  0.00           C  
ATOM    949  CD  LYS A  55      -0.143  18.854  14.616  1.00  0.00           C  
ATOM    950  CE  LYS A  55       0.482  17.502  14.382  1.00  0.00           C  
ATOM    951  NZ  LYS A  55      -0.197  16.416  15.138  1.00  0.00           N  
ATOM    952  H   LYS A  55       2.644  20.055  11.644  1.00  0.00           H  
ATOM    953  HA  LYS A  55       1.783  22.195  13.349  1.00  0.00           H  
ATOM    954 1HB  LYS A  55       2.538  19.343  13.915  1.00  0.00           H  
ATOM    955 2HB  LYS A  55       1.945  20.412  15.182  1.00  0.00           H  
ATOM    956 1HG  LYS A  55      -0.109  20.812  13.760  1.00  0.00           H  
ATOM    957 2HG  LYS A  55       0.468  19.542  12.676  1.00  0.00           H  
ATOM    958 1HD  LYS A  55      -0.014  19.138  15.660  1.00  0.00           H  
ATOM    959 2HD  LYS A  55      -1.210  18.783  14.403  1.00  0.00           H  
ATOM    960 1HE  LYS A  55       0.441  17.273  13.317  1.00  0.00           H  
ATOM    961 2HE  LYS A  55       1.519  17.523  14.698  1.00  0.00           H  
ATOM    962 1HZ  LYS A  55       0.309  15.540  14.905  1.00  0.00           H  
ATOM    963 2HZ  LYS A  55      -0.141  16.589  16.127  1.00  0.00           H  
ATOM    964 3HZ  LYS A  55      -1.158  16.338  14.860  1.00  0.00           H  
ATOM    965  N   LEU A  56       4.907  21.284  13.809  1.00  0.00           N  
ATOM    966  CA  LEU A  56       6.114  21.689  14.492  1.00  0.00           C  
ATOM    967  C   LEU A  56       6.455  23.125  14.149  1.00  0.00           C  
ATOM    968  O   LEU A  56       6.769  23.926  15.038  1.00  0.00           O  
ATOM    969  CB  LEU A  56       7.272  20.759  14.073  1.00  0.00           C  
ATOM    970  CG  LEU A  56       8.646  20.985  14.695  1.00  0.00           C  
ATOM    971  CD1 LEU A  56       8.550  20.861  16.177  1.00  0.00           C  
ATOM    972  CD2 LEU A  56       9.589  19.931  14.154  1.00  0.00           C  
ATOM    973  H   LEU A  56       4.932  20.471  13.184  1.00  0.00           H  
ATOM    974  HA  LEU A  56       5.928  21.612  15.561  1.00  0.00           H  
ATOM    975 1HB  LEU A  56       6.991  19.741  14.245  1.00  0.00           H  
ATOM    976 2HB  LEU A  56       7.396  20.870  12.992  1.00  0.00           H  
ATOM    977  HG  LEU A  56       9.008  21.981  14.448  1.00  0.00           H  
ATOM    978 1HD1 LEU A  56       9.517  21.020  16.622  1.00  0.00           H  
ATOM    979 2HD1 LEU A  56       7.873  21.607  16.533  1.00  0.00           H  
ATOM    980 3HD1 LEU A  56       8.184  19.871  16.450  1.00  0.00           H  
ATOM    981 1HD2 LEU A  56      10.581  20.054  14.573  1.00  0.00           H  
ATOM    982 2HD2 LEU A  56       9.199  18.963  14.435  1.00  0.00           H  
ATOM    983 3HD2 LEU A  56       9.641  20.000  13.071  1.00  0.00           H  
ATOM    984  N   TRP A  57       6.355  23.477  12.866  1.00  0.00           N  
ATOM    985  CA  TRP A  57       6.685  24.831  12.479  1.00  0.00           C  
ATOM    986  C   TRP A  57       5.709  25.830  13.112  1.00  0.00           C  
ATOM    987  O   TRP A  57       6.127  26.899  13.563  1.00  0.00           O  
ATOM    988  CB  TRP A  57       6.640  25.004  10.976  1.00  0.00           C  
ATOM    989  CG  TRP A  57       7.599  24.214  10.104  1.00  0.00           C  
ATOM    990  CD1 TRP A  57       7.445  24.102   8.750  1.00  0.00           C  
ATOM    991  CD2 TRP A  57       8.765  23.392  10.433  1.00  0.00           C  
ATOM    992  NE1 TRP A  57       8.413  23.312   8.225  1.00  0.00           N  
ATOM    993  CE2 TRP A  57       9.217  22.852   9.231  1.00  0.00           C  
ATOM    994  CE3 TRP A  57       9.437  23.057  11.621  1.00  0.00           C  
ATOM    995  CZ2 TRP A  57      10.293  21.993   9.180  1.00  0.00           C  
ATOM    996  CZ3 TRP A  57      10.500  22.198  11.549  1.00  0.00           C  
ATOM    997  CH2 TRP A  57      10.904  21.672  10.359  1.00  0.00           C  
ATOM    998  H   TRP A  57       6.108  22.775  12.156  1.00  0.00           H  
ATOM    999  HA  TRP A  57       7.677  25.072  12.831  1.00  0.00           H  
ATOM   1000 1HB  TRP A  57       5.653  24.680  10.677  1.00  0.00           H  
ATOM   1001 2HB  TRP A  57       6.750  26.048  10.735  1.00  0.00           H  
ATOM   1002  HD1 TRP A  57       6.660  24.582   8.166  1.00  0.00           H  
ATOM   1003  HE1 TRP A  57       8.500  23.085   7.249  1.00  0.00           H  
ATOM   1004  HE3 TRP A  57       9.135  23.443  12.580  1.00  0.00           H  
ATOM   1005  HZ2 TRP A  57      10.640  21.560   8.249  1.00  0.00           H  
ATOM   1006  HZ3 TRP A  57      11.010  21.934  12.478  1.00  0.00           H  
ATOM   1007  HH2 TRP A  57      11.739  20.979  10.343  1.00  0.00           H  
ATOM   1008  N   LYS A  58       4.405  25.486  13.172  1.00  0.00           N  
ATOM   1009  CA  LYS A  58       3.411  26.394  13.760  1.00  0.00           C  
ATOM   1010  C   LYS A  58       3.685  26.660  15.239  1.00  0.00           C  
ATOM   1011  O   LYS A  58       3.547  27.802  15.705  1.00  0.00           O  
ATOM   1012  CB  LYS A  58       1.994  25.827  13.614  1.00  0.00           C  
ATOM   1013  CG  LYS A  58       1.425  25.847  12.205  1.00  0.00           C  
ATOM   1014  CD  LYS A  58       0.050  25.170  12.139  1.00  0.00           C  
ATOM   1015  CE  LYS A  58      -0.460  25.103  10.699  1.00  0.00           C  
ATOM   1016  NZ  LYS A  58      -1.048  26.373  10.189  1.00  0.00           N  
ATOM   1017  H   LYS A  58       4.096  24.601  12.749  1.00  0.00           H  
ATOM   1018  HA  LYS A  58       3.465  27.348  13.240  1.00  0.00           H  
ATOM   1019 1HB  LYS A  58       1.991  24.791  13.960  1.00  0.00           H  
ATOM   1020 2HB  LYS A  58       1.318  26.386  14.257  1.00  0.00           H  
ATOM   1021 1HG  LYS A  58       1.323  26.877  11.877  1.00  0.00           H  
ATOM   1022 2HG  LYS A  58       2.114  25.337  11.531  1.00  0.00           H  
ATOM   1023 1HD  LYS A  58       0.135  24.150  12.520  1.00  0.00           H  
ATOM   1024 2HD  LYS A  58      -0.666  25.713  12.748  1.00  0.00           H  
ATOM   1025 1HE  LYS A  58       0.386  24.866  10.074  1.00  0.00           H  
ATOM   1026 2HE  LYS A  58      -1.200  24.309  10.607  1.00  0.00           H  
ATOM   1027 1HZ  LYS A  58      -1.294  26.169   9.200  1.00  0.00           H  
ATOM   1028 2HZ  LYS A  58      -1.869  26.618  10.716  1.00  0.00           H  
ATOM   1029 3HZ  LYS A  58      -0.388  27.130  10.230  1.00  0.00           H  
ATOM   1030  N   ILE A  59       4.117  25.624  15.967  1.00  0.00           N  
ATOM   1031  CA  ILE A  59       4.418  25.778  17.385  1.00  0.00           C  
ATOM   1032  C   ILE A  59       5.592  26.722  17.534  1.00  0.00           C  
ATOM   1033  O   ILE A  59       5.568  27.602  18.399  1.00  0.00           O  
ATOM   1034  CB  ILE A  59       4.759  24.447  18.074  1.00  0.00           C  
ATOM   1035  CG1 ILE A  59       3.528  23.537  18.101  1.00  0.00           C  
ATOM   1036  CG2 ILE A  59       5.198  24.760  19.553  1.00  0.00           C  
ATOM   1037  CD1 ILE A  59       3.841  22.093  18.456  1.00  0.00           C  
ATOM   1038  H   ILE A  59       4.162  24.696  15.525  1.00  0.00           H  
ATOM   1039  HA  ILE A  59       3.554  26.218  17.881  1.00  0.00           H  
ATOM   1040  HB  ILE A  59       5.556  23.930  17.533  1.00  0.00           H  
ATOM   1041 1HG1 ILE A  59       2.821  23.924  18.837  1.00  0.00           H  
ATOM   1042 2HG1 ILE A  59       3.052  23.557  17.127  1.00  0.00           H  
ATOM   1043 1HG2 ILE A  59       5.412  23.853  20.064  1.00  0.00           H  
ATOM   1044 2HG2 ILE A  59       6.086  25.391  19.577  1.00  0.00           H  
ATOM   1045 3HG2 ILE A  59       4.384  25.269  20.075  1.00  0.00           H  
ATOM   1046 1HD1 ILE A  59       2.917  21.519  18.453  1.00  0.00           H  
ATOM   1047 2HD1 ILE A  59       4.531  21.680  17.720  1.00  0.00           H  
ATOM   1048 3HD1 ILE A  59       4.279  22.032  19.426  1.00  0.00           H  
ATOM   1049  N   LEU A  60       6.625  26.548  16.702  1.00  0.00           N  
ATOM   1050  CA  LEU A  60       7.793  27.413  16.781  1.00  0.00           C  
ATOM   1051  C   LEU A  60       7.429  28.866  16.499  1.00  0.00           C  
ATOM   1052  O   LEU A  60       7.932  29.759  17.187  1.00  0.00           O  
ATOM   1053  CB  LEU A  60       8.840  26.982  15.756  1.00  0.00           C  
ATOM   1054  CG  LEU A  60       9.529  25.647  15.986  1.00  0.00           C  
ATOM   1055  CD1 LEU A  60      10.310  25.305  14.751  1.00  0.00           C  
ATOM   1056  CD2 LEU A  60      10.463  25.722  17.181  1.00  0.00           C  
ATOM   1057  H   LEU A  60       6.602  25.767  16.033  1.00  0.00           H  
ATOM   1058  HA  LEU A  60       8.197  27.353  17.787  1.00  0.00           H  
ATOM   1059 1HB  LEU A  60       8.353  26.931  14.787  1.00  0.00           H  
ATOM   1060 2HB  LEU A  60       9.609  27.752  15.705  1.00  0.00           H  
ATOM   1061  HG  LEU A  60       8.783  24.874  16.155  1.00  0.00           H  
ATOM   1062 1HD1 LEU A  60      10.781  24.363  14.885  1.00  0.00           H  
ATOM   1063 2HD1 LEU A  60       9.646  25.252  13.910  1.00  0.00           H  
ATOM   1064 3HD1 LEU A  60      11.053  26.075  14.577  1.00  0.00           H  
ATOM   1065 1HD2 LEU A  60      10.934  24.767  17.294  1.00  0.00           H  
ATOM   1066 2HD2 LEU A  60      11.224  26.485  17.011  1.00  0.00           H  
ATOM   1067 3HD2 LEU A  60       9.913  25.957  18.086  1.00  0.00           H  
ATOM   1068  N   VAL A  61       6.518  29.115  15.547  1.00  0.00           N  
ATOM   1069  CA  VAL A  61       6.132  30.494  15.262  1.00  0.00           C  
ATOM   1070  C   VAL A  61       5.461  31.138  16.476  1.00  0.00           C  
ATOM   1071  O   VAL A  61       5.813  32.263  16.855  1.00  0.00           O  
ATOM   1072  CB  VAL A  61       5.148  30.565  14.058  1.00  0.00           C  
ATOM   1073  CG1 VAL A  61       4.569  31.962  13.905  1.00  0.00           C  
ATOM   1074  CG2 VAL A  61       5.868  30.218  12.762  1.00  0.00           C  
ATOM   1075  H   VAL A  61       6.167  28.333  14.981  1.00  0.00           H  
ATOM   1076  HA  VAL A  61       7.031  31.059  15.014  1.00  0.00           H  
ATOM   1077  HB  VAL A  61       4.326  29.867  14.229  1.00  0.00           H  
ATOM   1078 1HG1 VAL A  61       3.894  31.955  13.067  1.00  0.00           H  
ATOM   1079 2HG1 VAL A  61       4.021  32.263  14.795  1.00  0.00           H  
ATOM   1080 3HG1 VAL A  61       5.368  32.669  13.723  1.00  0.00           H  
ATOM   1081 1HG2 VAL A  61       5.169  30.268  11.934  1.00  0.00           H  
ATOM   1082 2HG2 VAL A  61       6.677  30.931  12.593  1.00  0.00           H  
ATOM   1083 3HG2 VAL A  61       6.267  29.226  12.830  1.00  0.00           H  
ATOM   1084  N   GLU A  62       4.511  30.438  17.103  1.00  0.00           N  
ATOM   1085  CA  GLU A  62       3.859  31.037  18.260  1.00  0.00           C  
ATOM   1086  C   GLU A  62       4.832  31.186  19.431  1.00  0.00           C  
ATOM   1087  O   GLU A  62       4.781  32.194  20.144  1.00  0.00           O  
ATOM   1088  CB  GLU A  62       2.602  30.287  18.674  1.00  0.00           C  
ATOM   1089  CG  GLU A  62       1.817  31.020  19.796  1.00  0.00           C  
ATOM   1090  CD  GLU A  62       0.494  30.399  20.131  1.00  0.00           C  
ATOM   1091  OE1 GLU A  62       0.216  29.334  19.641  1.00  0.00           O  
ATOM   1092  OE2 GLU A  62      -0.253  31.009  20.858  1.00  0.00           O  
ATOM   1093  H   GLU A  62       4.241  29.509  16.753  1.00  0.00           H  
ATOM   1094  HA  GLU A  62       3.540  32.040  17.975  1.00  0.00           H  
ATOM   1095 1HB  GLU A  62       1.942  30.190  17.814  1.00  0.00           H  
ATOM   1096 2HB  GLU A  62       2.871  29.288  18.985  1.00  0.00           H  
ATOM   1097 1HG  GLU A  62       2.425  31.035  20.700  1.00  0.00           H  
ATOM   1098 2HG  GLU A  62       1.661  32.054  19.491  1.00  0.00           H  
ATOM   1099  N   LEU A  63       5.726  30.205  19.636  1.00  0.00           N  
ATOM   1100  CA  LEU A  63       6.679  30.285  20.735  1.00  0.00           C  
ATOM   1101  C   LEU A  63       7.596  31.489  20.550  1.00  0.00           C  
ATOM   1102  O   LEU A  63       7.878  32.192  21.524  1.00  0.00           O  
ATOM   1103  CB  LEU A  63       7.489  28.978  20.858  1.00  0.00           C  
ATOM   1104  CG  LEU A  63       8.599  28.899  21.993  1.00  0.00           C  
ATOM   1105  CD1 LEU A  63       8.005  29.121  23.379  1.00  0.00           C  
ATOM   1106  CD2 LEU A  63       9.242  27.523  21.949  1.00  0.00           C  
ATOM   1107  H   LEU A  63       5.718  29.370  19.041  1.00  0.00           H  
ATOM   1108  HA  LEU A  63       6.113  30.422  21.648  1.00  0.00           H  
ATOM   1109 1HB  LEU A  63       6.784  28.159  21.017  1.00  0.00           H  
ATOM   1110 2HB  LEU A  63       7.984  28.803  19.900  1.00  0.00           H  
ATOM   1111  HG  LEU A  63       9.358  29.666  21.811  1.00  0.00           H  
ATOM   1112 1HD1 LEU A  63       8.807  29.048  24.118  1.00  0.00           H  
ATOM   1113 2HD1 LEU A  63       7.552  30.111  23.446  1.00  0.00           H  
ATOM   1114 3HD1 LEU A  63       7.248  28.357  23.584  1.00  0.00           H  
ATOM   1115 1HD2 LEU A  63      10.023  27.460  22.704  1.00  0.00           H  
ATOM   1116 2HD2 LEU A  63       8.482  26.762  22.145  1.00  0.00           H  
ATOM   1117 3HD2 LEU A  63       9.666  27.356  20.983  1.00  0.00           H  
ATOM   1118  N   SER A  64       8.039  31.756  19.313  1.00  0.00           N  
ATOM   1119  CA  SER A  64       8.906  32.899  19.051  1.00  0.00           C  
ATOM   1120  C   SER A  64       8.200  34.205  19.439  1.00  0.00           C  
ATOM   1121  O   SER A  64       8.802  35.068  20.094  1.00  0.00           O  
ATOM   1122  CB  SER A  64       9.318  32.912  17.594  1.00  0.00           C  
ATOM   1123  OG  SER A  64      10.153  33.997  17.307  1.00  0.00           O  
ATOM   1124  H   SER A  64       7.815  31.115  18.542  1.00  0.00           H  
ATOM   1125  HA  SER A  64       9.802  32.796  19.659  1.00  0.00           H  
ATOM   1126 1HB  SER A  64       9.837  31.980  17.362  1.00  0.00           H  
ATOM   1127 2HB  SER A  64       8.429  32.951  16.962  1.00  0.00           H  
ATOM   1128  HG  SER A  64      10.467  33.843  16.410  1.00  0.00           H  
ATOM   1129  N   ASP A  65       6.903  34.343  19.096  1.00  0.00           N  
ATOM   1130  CA  ASP A  65       6.181  35.554  19.491  1.00  0.00           C  
ATOM   1131  C   ASP A  65       6.061  35.658  21.019  1.00  0.00           C  
ATOM   1132  O   ASP A  65       6.226  36.751  21.580  1.00  0.00           O  
ATOM   1133  CB  ASP A  65       4.762  35.587  18.908  1.00  0.00           C  
ATOM   1134  CG  ASP A  65       4.645  35.875  17.395  1.00  0.00           C  
ATOM   1135  OD1 ASP A  65       5.593  36.303  16.771  1.00  0.00           O  
ATOM   1136  OD2 ASP A  65       3.567  35.671  16.888  1.00  0.00           O  
ATOM   1137  H   ASP A  65       6.457  33.630  18.502  1.00  0.00           H  
ATOM   1138  HA  ASP A  65       6.733  36.418  19.128  1.00  0.00           H  
ATOM   1139 1HB  ASP A  65       4.295  34.614  19.099  1.00  0.00           H  
ATOM   1140 2HB  ASP A  65       4.174  36.328  19.447  1.00  0.00           H  
ATOM   1141  N   ILE A  66       5.850  34.522  21.706  1.00  0.00           N  
ATOM   1142  CA  ILE A  66       5.741  34.539  23.167  1.00  0.00           C  
ATOM   1143  C   ILE A  66       7.049  35.008  23.771  1.00  0.00           C  
ATOM   1144  O   ILE A  66       7.047  35.803  24.713  1.00  0.00           O  
ATOM   1145  CB  ILE A  66       5.392  33.165  23.784  1.00  0.00           C  
ATOM   1146  CG1 ILE A  66       3.969  32.735  23.387  1.00  0.00           C  
ATOM   1147  CG2 ILE A  66       5.522  33.241  25.333  1.00  0.00           C  
ATOM   1148  CD1 ILE A  66       3.649  31.277  23.700  1.00  0.00           C  
ATOM   1149  H   ILE A  66       5.687  33.650  21.179  1.00  0.00           H  
ATOM   1150  HA  ILE A  66       4.960  35.250  23.446  1.00  0.00           H  
ATOM   1151  HB  ILE A  66       6.081  32.412  23.402  1.00  0.00           H  
ATOM   1152 1HG1 ILE A  66       3.247  33.367  23.903  1.00  0.00           H  
ATOM   1153 2HG1 ILE A  66       3.851  32.886  22.319  1.00  0.00           H  
ATOM   1154 1HG2 ILE A  66       5.288  32.293  25.754  1.00  0.00           H  
ATOM   1155 2HG2 ILE A  66       6.526  33.507  25.622  1.00  0.00           H  
ATOM   1156 3HG2 ILE A  66       4.828  33.988  25.728  1.00  0.00           H  
ATOM   1157 1HD1 ILE A  66       2.634  31.052  23.362  1.00  0.00           H  
ATOM   1158 2HD1 ILE A  66       4.352  30.650  23.175  1.00  0.00           H  
ATOM   1159 3HD1 ILE A  66       3.716  31.080  24.759  1.00  0.00           H  
ATOM   1160  N   LEU A  67       8.167  34.488  23.255  1.00  0.00           N  
ATOM   1161  CA  LEU A  67       9.458  34.875  23.784  1.00  0.00           C  
ATOM   1162  C   LEU A  67       9.712  36.348  23.560  1.00  0.00           C  
ATOM   1163  O   LEU A  67      10.195  37.026  24.466  1.00  0.00           O  
ATOM   1164  CB  LEU A  67      10.558  34.087  23.088  1.00  0.00           C  
ATOM   1165  CG  LEU A  67      10.623  32.607  23.367  1.00  0.00           C  
ATOM   1166  CD1 LEU A  67      11.628  32.000  22.412  1.00  0.00           C  
ATOM   1167  CD2 LEU A  67      11.014  32.365  24.784  1.00  0.00           C  
ATOM   1168  H   LEU A  67       8.094  33.788  22.510  1.00  0.00           H  
ATOM   1169  HA  LEU A  67       9.467  34.696  24.851  1.00  0.00           H  
ATOM   1170 1HB  LEU A  67      10.418  34.206  22.017  1.00  0.00           H  
ATOM   1171 2HB  LEU A  67      11.512  34.517  23.361  1.00  0.00           H  
ATOM   1172  HG  LEU A  67       9.656  32.153  23.183  1.00  0.00           H  
ATOM   1173 1HD1 LEU A  67      11.685  30.931  22.559  1.00  0.00           H  
ATOM   1174 2HD1 LEU A  67      11.309  32.197  21.398  1.00  0.00           H  
ATOM   1175 3HD1 LEU A  67      12.609  32.445  22.572  1.00  0.00           H  
ATOM   1176 1HD2 LEU A  67      11.060  31.309  24.943  1.00  0.00           H  
ATOM   1177 2HD2 LEU A  67      11.977  32.811  24.955  1.00  0.00           H  
ATOM   1178 3HD2 LEU A  67      10.293  32.789  25.468  1.00  0.00           H  
ATOM   1179  N   LEU A  68       9.330  36.913  22.414  1.00  0.00           N  
ATOM   1180  CA  LEU A  68       9.584  38.341  22.286  1.00  0.00           C  
ATOM   1181  C   LEU A  68       8.770  39.119  23.328  1.00  0.00           C  
ATOM   1182  O   LEU A  68       9.283  40.081  23.918  1.00  0.00           O  
ATOM   1183  CB  LEU A  68       9.276  38.855  20.866  1.00  0.00           C  
ATOM   1184  CG  LEU A  68      10.232  38.390  19.706  1.00  0.00           C  
ATOM   1185  CD1 LEU A  68       9.683  38.894  18.378  1.00  0.00           C  
ATOM   1186  CD2 LEU A  68      11.648  38.925  19.921  1.00  0.00           C  
ATOM   1187  H   LEU A  68       8.955  36.346  21.640  1.00  0.00           H  
ATOM   1188  HA  LEU A  68      10.631  38.518  22.505  1.00  0.00           H  
ATOM   1189 1HB  LEU A  68       8.268  38.510  20.606  1.00  0.00           H  
ATOM   1190 2HB  LEU A  68       9.268  39.942  20.883  1.00  0.00           H  
ATOM   1191  HG  LEU A  68      10.253  37.299  19.671  1.00  0.00           H  
ATOM   1192 1HD1 LEU A  68      10.318  38.569  17.566  1.00  0.00           H  
ATOM   1193 2HD1 LEU A  68       8.677  38.498  18.225  1.00  0.00           H  
ATOM   1194 3HD1 LEU A  68       9.650  39.984  18.390  1.00  0.00           H  
ATOM   1195 1HD2 LEU A  68      12.281  38.596  19.108  1.00  0.00           H  
ATOM   1196 2HD2 LEU A  68      11.626  40.013  19.948  1.00  0.00           H  
ATOM   1197 3HD2 LEU A  68      12.052  38.554  20.847  1.00  0.00           H  
ATOM   1198  N   LYS A  69       7.529  38.682  23.611  1.00  0.00           N  
ATOM   1199  CA  LYS A  69       6.724  39.365  24.628  1.00  0.00           C  
ATOM   1200  C   LYS A  69       7.329  39.225  26.037  1.00  0.00           C  
ATOM   1201  O   LYS A  69       7.319  40.186  26.806  1.00  0.00           O  
ATOM   1202  CB  LYS A  69       5.283  38.830  24.668  1.00  0.00           C  
ATOM   1203  CG  LYS A  69       4.251  39.565  23.787  1.00  0.00           C  
ATOM   1204  CD  LYS A  69       4.231  39.036  22.354  1.00  0.00           C  
ATOM   1205  CE  LYS A  69       3.052  39.592  21.541  1.00  0.00           C  
ATOM   1206  NZ  LYS A  69       3.185  41.055  21.247  1.00  0.00           N  
ATOM   1207  H   LYS A  69       7.129  37.909  23.061  1.00  0.00           H  
ATOM   1208  HA  LYS A  69       6.699  40.427  24.386  1.00  0.00           H  
ATOM   1209 1HB  LYS A  69       5.288  37.784  24.359  1.00  0.00           H  
ATOM   1210 2HB  LYS A  69       4.921  38.858  25.696  1.00  0.00           H  
ATOM   1211 1HG  LYS A  69       3.260  39.437  24.223  1.00  0.00           H  
ATOM   1212 2HG  LYS A  69       4.491  40.624  23.777  1.00  0.00           H  
ATOM   1213 1HD  LYS A  69       5.169  39.283  21.854  1.00  0.00           H  
ATOM   1214 2HD  LYS A  69       4.136  37.949  22.380  1.00  0.00           H  
ATOM   1215 1HE  LYS A  69       2.993  39.046  20.599  1.00  0.00           H  
ATOM   1216 2HE  LYS A  69       2.130  39.426  22.100  1.00  0.00           H  
ATOM   1217 1HZ  LYS A  69       2.385  41.362  20.707  1.00  0.00           H  
ATOM   1218 2HZ  LYS A  69       3.224  41.580  22.108  1.00  0.00           H  
ATOM   1219 3HZ  LYS A  69       4.028  41.215  20.716  1.00  0.00           H  
ATOM   1220  N   LEU A  70       7.865  38.040  26.369  1.00  0.00           N  
ATOM   1221  CA  LEU A  70       8.490  37.818  27.677  1.00  0.00           C  
ATOM   1222  C   LEU A  70       9.856  38.507  27.836  1.00  0.00           C  
ATOM   1223  O   LEU A  70      10.207  38.927  28.940  1.00  0.00           O  
ATOM   1224  CB  LEU A  70       8.679  36.312  27.954  1.00  0.00           C  
ATOM   1225  CG  LEU A  70       7.404  35.433  28.199  1.00  0.00           C  
ATOM   1226  CD1 LEU A  70       7.821  33.990  28.257  1.00  0.00           C  
ATOM   1227  CD2 LEU A  70       6.740  35.802  29.514  1.00  0.00           C  
ATOM   1228  H   LEU A  70       7.778  37.264  25.705  1.00  0.00           H  
ATOM   1229  HA  LEU A  70       7.832  38.237  28.431  1.00  0.00           H  
ATOM   1230 1HB  LEU A  70       9.195  35.890  27.089  1.00  0.00           H  
ATOM   1231 2HB  LEU A  70       9.331  36.206  28.817  1.00  0.00           H  
ATOM   1232  HG  LEU A  70       6.700  35.564  27.374  1.00  0.00           H  
ATOM   1233 1HD1 LEU A  70       6.941  33.360  28.414  1.00  0.00           H  
ATOM   1234 2HD1 LEU A  70       8.294  33.736  27.317  1.00  0.00           H  
ATOM   1235 3HD1 LEU A  70       8.524  33.839  29.073  1.00  0.00           H  
ATOM   1236 1HD2 LEU A  70       5.889  35.160  29.665  1.00  0.00           H  
ATOM   1237 2HD2 LEU A  70       7.446  35.658  30.335  1.00  0.00           H  
ATOM   1238 3HD2 LEU A  70       6.411  36.835  29.497  1.00  0.00           H  
ATOM   1239  N   ILE A  71      10.626  38.600  26.748  1.00  0.00           N  
ATOM   1240  CA  ILE A  71      11.967  39.207  26.762  1.00  0.00           C  
ATOM   1241  C   ILE A  71      11.982  40.761  26.777  1.00  0.00           C  
ATOM   1242  O   ILE A  71      12.802  41.330  27.506  1.00  0.00           O  
ATOM   1243  CB  ILE A  71      12.832  38.659  25.583  1.00  0.00           C  
ATOM   1244  CG1 ILE A  71      13.096  37.124  25.800  1.00  0.00           C  
ATOM   1245  CG2 ILE A  71      14.192  39.437  25.482  1.00  0.00           C  
ATOM   1246  CD1 ILE A  71      13.665  36.408  24.581  1.00  0.00           C  
ATOM   1247  H   ILE A  71      10.283  38.186  25.881  1.00  0.00           H  
ATOM   1248  HA  ILE A  71      12.453  38.882  27.678  1.00  0.00           H  
ATOM   1249  HB  ILE A  71      12.273  38.766  24.651  1.00  0.00           H  
ATOM   1250 1HG1 ILE A  71      13.789  36.999  26.631  1.00  0.00           H  
ATOM   1251 2HG1 ILE A  71      12.153  36.642  26.063  1.00  0.00           H  
ATOM   1252 1HG2 ILE A  71      14.777  39.052  24.673  1.00  0.00           H  
ATOM   1253 2HG2 ILE A  71      14.017  40.496  25.305  1.00  0.00           H  
ATOM   1254 3HG2 ILE A  71      14.754  39.320  26.413  1.00  0.00           H  
ATOM   1255 1HD1 ILE A  71      13.805  35.353  24.808  1.00  0.00           H  
ATOM   1256 2HD1 ILE A  71      12.958  36.513  23.760  1.00  0.00           H  
ATOM   1257 3HD1 ILE A  71      14.618  36.835  24.296  1.00  0.00           H  
ATOM   1258  N   SER A  72      11.146  41.430  25.930  1.00  0.00           N  
ATOM   1259  CA  SER A  72      11.051  42.906  25.795  1.00  0.00           C  
ATOM   1260  C   SER A  72      10.073  43.563  26.824  1.00  0.00           C  
ATOM   1261  O   SER A  72       9.065  44.161  26.414  1.00  0.00           O  
ATOM   1262  OXT SER A  72      10.559  43.937  27.895  1.00  0.00           O  
ATOM   1263  CB  SER A  72      10.652  43.268  24.344  1.00  0.00           C  
ATOM   1264  OG  SER A  72      10.416  44.644  24.218  1.00  0.00           O  
ATOM   1265  H   SER A  72      10.525  40.868  25.340  1.00  0.00           H  
ATOM   1266  HA  SER A  72      12.040  43.329  25.973  1.00  0.00           H  
ATOM   1267 1HB  SER A  72      11.449  42.987  23.661  1.00  0.00           H  
ATOM   1268 2HB  SER A  72       9.757  42.720  24.038  1.00  0.00           H  
ATOM   1269  HG  SER A  72       9.628  44.815  24.789  1.00  0.00           H  
TER                                                                             
ATOM   1271  N   PRO B   1      25.350  29.168  31.046  1.00  0.00           N  
ATOM   1272  CA  PRO B   1      24.354  28.376  30.286  1.00  0.00           C  
ATOM   1273  C   PRO B   1      24.126  28.825  28.796  1.00  0.00           C  
ATOM   1274  O   PRO B   1      24.295  28.001  27.886  1.00  0.00           O  
ATOM   1275  CB  PRO B   1      23.093  28.553  31.184  1.00  0.00           C  
ATOM   1276  CG  PRO B   1      23.634  28.817  32.614  1.00  0.00           C  
ATOM   1277  CD  PRO B   1      24.936  29.601  32.407  1.00  0.00           C  
ATOM   1278  HA  PRO B   1      24.680  27.312  30.299  1.00  0.00           H  
ATOM   1279 1HB  PRO B   1      22.465  29.385  30.848  1.00  0.00           H  
ATOM   1280 2HB  PRO B   1      22.460  27.646  31.124  1.00  0.00           H  
ATOM   1281 1HG  PRO B   1      22.888  29.373  33.206  1.00  0.00           H  
ATOM   1282 2HG  PRO B   1      23.783  27.850  33.145  1.00  0.00           H  
ATOM   1283 1HD  PRO B   1      24.778  30.696  32.413  1.00  0.00           H  
ATOM   1284 2HD  PRO B   1      25.702  29.304  33.148  1.00  0.00           H  
ATOM   1285 1H   PRO B   1      26.528  29.408  29.634  1.00  0.00           H  
ATOM   1286 2H   PRO B   1      26.724  27.950  30.434  1.00  0.00           H  
ATOM   1287  N   VAL B   2      23.829  30.130  28.540  1.00  0.00           N  
ATOM   1288  CA  VAL B   2      23.518  30.680  27.192  1.00  0.00           C  
ATOM   1289  C   VAL B   2      24.686  30.497  26.198  1.00  0.00           C  
ATOM   1290  O   VAL B   2      24.461  30.194  25.031  1.00  0.00           O  
ATOM   1291  CB  VAL B   2      23.075  32.168  27.275  1.00  0.00           C  
ATOM   1292  CG1 VAL B   2      22.953  32.756  25.881  1.00  0.00           C  
ATOM   1293  CG2 VAL B   2      21.705  32.262  27.993  1.00  0.00           C  
ATOM   1294  H   VAL B   2      23.761  30.761  29.328  1.00  0.00           H  
ATOM   1295  HA  VAL B   2      22.656  30.128  26.791  1.00  0.00           H  
ATOM   1296  HB  VAL B   2      23.819  32.746  27.819  1.00  0.00           H  
ATOM   1297 1HG1 VAL B   2      22.636  33.797  25.958  1.00  0.00           H  
ATOM   1298 2HG1 VAL B   2      23.910  32.716  25.366  1.00  0.00           H  
ATOM   1299 3HG1 VAL B   2      22.217  32.193  25.310  1.00  0.00           H  
ATOM   1300 1HG2 VAL B   2      21.391  33.310  28.044  1.00  0.00           H  
ATOM   1301 2HG2 VAL B   2      20.962  31.692  27.447  1.00  0.00           H  
ATOM   1302 3HG2 VAL B   2      21.788  31.869  28.997  1.00  0.00           H  
ATOM   1303  N   ASP B   3      25.919  30.682  26.665  1.00  0.00           N  
ATOM   1304  CA  ASP B   3      27.101  30.489  25.833  1.00  0.00           C  
ATOM   1305  C   ASP B   3      27.366  29.021  25.478  1.00  0.00           C  
ATOM   1306  O   ASP B   3      28.095  28.747  24.515  1.00  0.00           O  
ATOM   1307  CB  ASP B   3      28.321  31.101  26.504  1.00  0.00           C  
ATOM   1308  CG  ASP B   3      28.282  32.609  26.453  1.00  0.00           C  
ATOM   1309  OD1 ASP B   3      27.565  33.141  25.626  1.00  0.00           O  
ATOM   1310  OD2 ASP B   3      28.924  33.235  27.245  1.00  0.00           O  
ATOM   1311  H   ASP B   3      26.045  30.976  27.620  1.00  0.00           H  
ATOM   1312  HA  ASP B   3      26.939  31.023  24.899  1.00  0.00           H  
ATOM   1313 1HB  ASP B   3      28.357  30.783  27.544  1.00  0.00           H  
ATOM   1314 2HB  ASP B   3      29.237  30.750  26.018  1.00  0.00           H  
ATOM   1315  N   GLU B   4      26.828  28.050  26.257  1.00  0.00           N  
ATOM   1316  CA  GLU B   4      27.062  26.662  25.890  1.00  0.00           C  
ATOM   1317  C   GLU B   4      26.198  26.453  24.659  1.00  0.00           C  
ATOM   1318  O   GLU B   4      26.615  25.824  23.683  1.00  0.00           O  
ATOM   1319  CB  GLU B   4      26.662  25.694  27.015  1.00  0.00           C  
ATOM   1320  CG  GLU B   4      27.523  25.789  28.285  1.00  0.00           C  
ATOM   1321  CD  GLU B   4      28.967  25.476  28.041  1.00  0.00           C  
ATOM   1322  OE1 GLU B   4      29.242  24.495  27.403  1.00  0.00           O  
ATOM   1323  OE2 GLU B   4      29.799  26.222  28.494  1.00  0.00           O  
ATOM   1324  H   GLU B   4      26.211  28.241  27.038  1.00  0.00           H  
ATOM   1325  HA  GLU B   4      28.107  26.513  25.631  1.00  0.00           H  
ATOM   1326 1HB  GLU B   4      25.620  25.855  27.287  1.00  0.00           H  
ATOM   1327 2HB  GLU B   4      26.745  24.671  26.646  1.00  0.00           H  
ATOM   1328 1HG  GLU B   4      27.441  26.798  28.692  1.00  0.00           H  
ATOM   1329 2HG  GLU B   4      27.134  25.096  29.033  1.00  0.00           H  
ATOM   1330  N   ILE B   5      25.018  27.081  24.685  1.00  0.00           N  
ATOM   1331  CA  ILE B   5      24.118  27.055  23.551  1.00  0.00           C  
ATOM   1332  C   ILE B   5      24.695  27.807  22.385  1.00  0.00           C  
ATOM   1333  O   ILE B   5      24.716  27.288  21.282  1.00  0.00           O  
ATOM   1334  CB  ILE B   5      22.735  27.572  23.917  1.00  0.00           C  
ATOM   1335  CG1 ILE B   5      22.125  26.532  24.829  1.00  0.00           C  
ATOM   1336  CG2 ILE B   5      21.908  27.947  22.685  1.00  0.00           C  
ATOM   1337  CD1 ILE B   5      20.933  26.950  25.446  1.00  0.00           C  
ATOM   1338  H   ILE B   5      24.745  27.535  25.563  1.00  0.00           H  
ATOM   1339  HA  ILE B   5      23.994  26.018  23.246  1.00  0.00           H  
ATOM   1340  HB  ILE B   5      22.844  28.460  24.522  1.00  0.00           H  
ATOM   1341 1HG1 ILE B   5      21.932  25.620  24.269  1.00  0.00           H  
ATOM   1342 2HG1 ILE B   5      22.843  26.306  25.620  1.00  0.00           H  
ATOM   1343 1HG2 ILE B   5      20.942  28.329  22.966  1.00  0.00           H  
ATOM   1344 2HG2 ILE B   5      22.419  28.705  22.125  1.00  0.00           H  
ATOM   1345 3HG2 ILE B   5      21.792  27.107  22.083  1.00  0.00           H  
ATOM   1346 1HD1 ILE B   5      20.582  26.167  26.097  1.00  0.00           H  
ATOM   1347 2HD1 ILE B   5      21.134  27.856  26.014  1.00  0.00           H  
ATOM   1348 3HD1 ILE B   5      20.206  27.139  24.698  1.00  0.00           H  
ATOM   1349  N   ASP B   6      25.240  28.997  22.586  1.00  0.00           N  
ATOM   1350  CA  ASP B   6      25.775  29.697  21.426  1.00  0.00           C  
ATOM   1351  C   ASP B   6      26.806  28.806  20.707  1.00  0.00           C  
ATOM   1352  O   ASP B   6      26.780  28.711  19.472  1.00  0.00           O  
ATOM   1353  CB  ASP B   6      26.393  31.027  21.881  1.00  0.00           C  
ATOM   1354  CG  ASP B   6      26.840  32.027  20.772  1.00  0.00           C  
ATOM   1355  OD1 ASP B   6      26.004  32.528  20.051  1.00  0.00           O  
ATOM   1356  OD2 ASP B   6      28.024  32.264  20.657  1.00  0.00           O  
ATOM   1357  H   ASP B   6      25.193  29.437  23.509  1.00  0.00           H  
ATOM   1358  HA  ASP B   6      24.958  29.900  20.738  1.00  0.00           H  
ATOM   1359 1HB  ASP B   6      25.672  31.536  22.530  1.00  0.00           H  
ATOM   1360 2HB  ASP B   6      27.260  30.806  22.497  1.00  0.00           H  
ATOM   1361  N   LYS B   7      27.660  28.091  21.465  1.00  0.00           N  
ATOM   1362  CA  LYS B   7      28.642  27.190  20.862  1.00  0.00           C  
ATOM   1363  C   LYS B   7      27.971  26.011  20.137  1.00  0.00           C  
ATOM   1364  O   LYS B   7      28.395  25.639  19.030  1.00  0.00           O  
ATOM   1365  CB  LYS B   7      29.609  26.681  21.936  1.00  0.00           C  
ATOM   1366  CG  LYS B   7      30.733  25.741  21.458  1.00  0.00           C  
ATOM   1367  CD  LYS B   7      31.684  26.441  20.478  1.00  0.00           C  
ATOM   1368  CE  LYS B   7      33.032  25.706  20.341  1.00  0.00           C  
ATOM   1369  NZ  LYS B   7      32.894  24.331  19.770  1.00  0.00           N  
ATOM   1370  H   LYS B   7      27.665  28.225  22.485  1.00  0.00           H  
ATOM   1371  HA  LYS B   7      29.206  27.757  20.124  1.00  0.00           H  
ATOM   1372 1HB  LYS B   7      30.076  27.537  22.427  1.00  0.00           H  
ATOM   1373 2HB  LYS B   7      29.041  26.152  22.703  1.00  0.00           H  
ATOM   1374 1HG  LYS B   7      31.300  25.419  22.333  1.00  0.00           H  
ATOM   1375 2HG  LYS B   7      30.296  24.863  20.987  1.00  0.00           H  
ATOM   1376 1HD  LYS B   7      31.214  26.482  19.492  1.00  0.00           H  
ATOM   1377 2HD  LYS B   7      31.870  27.463  20.813  1.00  0.00           H  
ATOM   1378 1HE  LYS B   7      33.683  26.290  19.693  1.00  0.00           H  
ATOM   1379 2HE  LYS B   7      33.494  25.632  21.327  1.00  0.00           H  
ATOM   1380 1HZ  LYS B   7      33.808  23.905  19.703  1.00  0.00           H  
ATOM   1381 2HZ  LYS B   7      32.307  23.766  20.365  1.00  0.00           H  
ATOM   1382 3HZ  LYS B   7      32.482  24.388  18.850  1.00  0.00           H  
ATOM   1383  N   GLU B   8      26.919  25.442  20.740  1.00  0.00           N  
ATOM   1384  CA  GLU B   8      26.187  24.320  20.149  1.00  0.00           C  
ATOM   1385  C   GLU B   8      25.471  24.777  18.877  1.00  0.00           C  
ATOM   1386  O   GLU B   8      25.376  24.024  17.910  1.00  0.00           O  
ATOM   1387  CB  GLU B   8      25.182  23.742  21.144  1.00  0.00           C  
ATOM   1388  CG  GLU B   8      24.510  22.432  20.721  1.00  0.00           C  
ATOM   1389  CD  GLU B   8      25.458  21.248  20.617  1.00  0.00           C  
ATOM   1390  OE1 GLU B   8      26.583  21.371  21.040  1.00  0.00           O  
ATOM   1391  OE2 GLU B   8      25.039  20.204  20.175  1.00  0.00           O  
ATOM   1392  H   GLU B   8      26.671  25.750  21.689  1.00  0.00           H  
ATOM   1393  HA  GLU B   8      26.904  23.542  19.884  1.00  0.00           H  
ATOM   1394 1HB  GLU B   8      25.674  23.585  22.105  1.00  0.00           H  
ATOM   1395 2HB  GLU B   8      24.390  24.475  21.306  1.00  0.00           H  
ATOM   1396 1HG  GLU B   8      23.744  22.193  21.444  1.00  0.00           H  
ATOM   1397 2HG  GLU B   8      24.036  22.588  19.760  1.00  0.00           H  
ATOM   1398  N   VAL B   9      24.970  26.007  18.857  1.00  0.00           N  
ATOM   1399  CA  VAL B   9      24.300  26.515  17.674  1.00  0.00           C  
ATOM   1400  C   VAL B   9      25.311  26.592  16.544  1.00  0.00           C  
ATOM   1401  O   VAL B   9      24.980  26.201  15.426  1.00  0.00           O  
ATOM   1402  CB  VAL B   9      23.644  27.895  17.904  1.00  0.00           C  
ATOM   1403  CG1 VAL B   9      23.107  28.496  16.563  1.00  0.00           C  
ATOM   1404  CG2 VAL B   9      22.497  27.748  18.870  1.00  0.00           C  
ATOM   1405  H   VAL B   9      25.045  26.568  19.703  1.00  0.00           H  
ATOM   1406  HA  VAL B   9      23.515  25.810  17.395  1.00  0.00           H  
ATOM   1407  HB  VAL B   9      24.389  28.578  18.318  1.00  0.00           H  
ATOM   1408 1HG1 VAL B   9      22.649  29.464  16.762  1.00  0.00           H  
ATOM   1409 2HG1 VAL B   9      23.919  28.628  15.847  1.00  0.00           H  
ATOM   1410 3HG1 VAL B   9      22.359  27.823  16.137  1.00  0.00           H  
ATOM   1411 1HG2 VAL B   9      22.073  28.723  19.043  1.00  0.00           H  
ATOM   1412 2HG2 VAL B   9      21.748  27.074  18.451  1.00  0.00           H  
ATOM   1413 3HG2 VAL B   9      22.853  27.346  19.798  1.00  0.00           H  
ATOM   1414  N   LYS B  10      26.540  27.078  16.818  1.00  0.00           N  
ATOM   1415  CA  LYS B  10      27.541  27.161  15.750  1.00  0.00           C  
ATOM   1416  C   LYS B  10      27.873  25.756  15.232  1.00  0.00           C  
ATOM   1417  O   LYS B  10      28.038  25.559  14.022  1.00  0.00           O  
ATOM   1418  CB  LYS B  10      28.864  27.792  16.223  1.00  0.00           C  
ATOM   1419  CG  LYS B  10      28.813  29.226  16.771  1.00  0.00           C  
ATOM   1420  CD  LYS B  10      28.215  30.244  15.824  1.00  0.00           C  
ATOM   1421  CE  LYS B  10      28.384  31.676  16.378  1.00  0.00           C  
ATOM   1422  NZ  LYS B  10      27.837  31.800  17.753  1.00  0.00           N  
ATOM   1423  H   LYS B  10      26.721  27.444  17.759  1.00  0.00           H  
ATOM   1424  HA  LYS B  10      27.130  27.736  14.922  1.00  0.00           H  
ATOM   1425 1HB  LYS B  10      29.285  27.167  17.015  1.00  0.00           H  
ATOM   1426 2HB  LYS B  10      29.573  27.786  15.399  1.00  0.00           H  
ATOM   1427 1HG  LYS B  10      28.239  29.217  17.677  1.00  0.00           H  
ATOM   1428 2HG  LYS B  10      29.824  29.539  17.018  1.00  0.00           H  
ATOM   1429 1HD  LYS B  10      28.684  30.169  14.843  1.00  0.00           H  
ATOM   1430 2HD  LYS B  10      27.146  30.046  15.717  1.00  0.00           H  
ATOM   1431 1HE  LYS B  10      29.437  31.954  16.390  1.00  0.00           H  
ATOM   1432 2HE  LYS B  10      27.843  32.362  15.729  1.00  0.00           H  
ATOM   1433 1HZ  LYS B  10      27.937  32.754  18.099  1.00  0.00           H  
ATOM   1434 2HZ  LYS B  10      26.856  31.547  17.768  1.00  0.00           H  
ATOM   1435 3HZ  LYS B  10      28.366  31.181  18.354  1.00  0.00           H  
ATOM   1436  N   LYS B  11      27.937  24.769  16.137  1.00  0.00           N  
ATOM   1437  CA  LYS B  11      28.205  23.397  15.718  1.00  0.00           C  
ATOM   1438  C   LYS B  11      27.113  22.897  14.795  1.00  0.00           C  
ATOM   1439  O   LYS B  11      27.399  22.312  13.746  1.00  0.00           O  
ATOM   1440  CB  LYS B  11      28.295  22.453  16.921  1.00  0.00           C  
ATOM   1441  CG  LYS B  11      28.580  20.972  16.575  1.00  0.00           C  
ATOM   1442  CD  LYS B  11      28.715  20.143  17.851  1.00  0.00           C  
ATOM   1443  CE  LYS B  11      29.062  18.669  17.575  1.00  0.00           C  
ATOM   1444  NZ  LYS B  11      27.876  17.843  17.115  1.00  0.00           N  
ATOM   1445  H   LYS B  11      27.854  24.999  17.135  1.00  0.00           H  
ATOM   1446  HA  LYS B  11      29.147  23.376  15.172  1.00  0.00           H  
ATOM   1447 1HB  LYS B  11      29.064  22.810  17.606  1.00  0.00           H  
ATOM   1448 2HB  LYS B  11      27.352  22.472  17.464  1.00  0.00           H  
ATOM   1449 1HG  LYS B  11      27.762  20.567  15.971  1.00  0.00           H  
ATOM   1450 2HG  LYS B  11      29.503  20.903  15.997  1.00  0.00           H  
ATOM   1451 1HD  LYS B  11      29.487  20.578  18.486  1.00  0.00           H  
ATOM   1452 2HD  LYS B  11      27.764  20.182  18.397  1.00  0.00           H  
ATOM   1453 1HE  LYS B  11      29.830  18.628  16.806  1.00  0.00           H  
ATOM   1454 2HE  LYS B  11      29.458  18.230  18.492  1.00  0.00           H  
ATOM   1455 1HZ  LYS B  11      28.178  16.893  16.966  1.00  0.00           H  
ATOM   1456 2HZ  LYS B  11      27.167  17.853  17.835  1.00  0.00           H  
ATOM   1457 3HZ  LYS B  11      27.441  18.180  16.235  1.00  0.00           H  
ATOM   1458  N   LEU B  12      25.866  23.156  15.170  1.00  0.00           N  
ATOM   1459  CA  LEU B  12      24.738  22.689  14.397  1.00  0.00           C  
ATOM   1460  C   LEU B  12      24.567  23.489  13.103  1.00  0.00           C  
ATOM   1461  O   LEU B  12      24.033  22.955  12.127  1.00  0.00           O  
ATOM   1462  CB  LEU B  12      23.511  22.732  15.279  1.00  0.00           C  
ATOM   1463  CG  LEU B  12      23.216  21.464  16.152  1.00  0.00           C  
ATOM   1464  CD1 LEU B  12      24.456  20.982  16.934  1.00  0.00           C  
ATOM   1465  CD2 LEU B  12      22.172  21.859  17.130  1.00  0.00           C  
ATOM   1466  H   LEU B  12      25.700  23.627  16.067  1.00  0.00           H  
ATOM   1467  HA  LEU B  12      24.916  21.652  14.126  1.00  0.00           H  
ATOM   1468 1HB  LEU B  12      23.585  23.600  15.939  1.00  0.00           H  
ATOM   1469 2HB  LEU B  12      22.671  22.857  14.630  1.00  0.00           H  
ATOM   1470  HG  LEU B  12      22.871  20.645  15.517  1.00  0.00           H  
ATOM   1471 1HD1 LEU B  12      24.183  20.119  17.542  1.00  0.00           H  
ATOM   1472 2HD1 LEU B  12      25.247  20.686  16.249  1.00  0.00           H  
ATOM   1473 3HD1 LEU B  12      24.821  21.751  17.584  1.00  0.00           H  
ATOM   1474 1HD2 LEU B  12      21.922  21.026  17.773  1.00  0.00           H  
ATOM   1475 2HD2 LEU B  12      22.557  22.681  17.732  1.00  0.00           H  
ATOM   1476 3HD2 LEU B  12      21.316  22.170  16.599  1.00  0.00           H  
ATOM   1477  N   GLU B  13      25.028  24.750  13.071  1.00  0.00           N  
ATOM   1478  CA  GLU B  13      25.009  25.514  11.828  1.00  0.00           C  
ATOM   1479  C   GLU B  13      25.968  24.854  10.844  1.00  0.00           C  
ATOM   1480  O   GLU B  13      25.666  24.765   9.651  1.00  0.00           O  
ATOM   1481  CB  GLU B  13      25.380  26.982  12.004  1.00  0.00           C  
ATOM   1482  CG  GLU B  13      25.294  27.794  10.678  1.00  0.00           C  
ATOM   1483  CD  GLU B  13      25.503  29.261  10.873  1.00  0.00           C  
ATOM   1484  OE1 GLU B  13      25.921  29.645  11.943  1.00  0.00           O  
ATOM   1485  OE2 GLU B  13      25.214  30.016   9.976  1.00  0.00           O  
ATOM   1486  H   GLU B  13      25.361  25.184  13.936  1.00  0.00           H  
ATOM   1487  HA  GLU B  13      24.007  25.467  11.413  1.00  0.00           H  
ATOM   1488 1HB  GLU B  13      24.715  27.442  12.737  1.00  0.00           H  
ATOM   1489 2HB  GLU B  13      26.397  27.058  12.390  1.00  0.00           H  
ATOM   1490 1HG  GLU B  13      26.069  27.429  10.001  1.00  0.00           H  
ATOM   1491 2HG  GLU B  13      24.339  27.621  10.200  1.00  0.00           H  
ATOM   1492  N   GLU B  14      27.128  24.389  11.339  1.00  0.00           N  
ATOM   1493  CA  GLU B  14      28.096  23.709  10.484  1.00  0.00           C  
ATOM   1494  C   GLU B  14      27.477  22.396   9.986  1.00  0.00           C  
ATOM   1495  O   GLU B  14      27.679  22.013   8.830  1.00  0.00           O  
ATOM   1496  CB  GLU B  14      29.399  23.422  11.237  1.00  0.00           C  
ATOM   1497  CG  GLU B  14      30.558  22.841  10.386  1.00  0.00           C  
ATOM   1498  CD  GLU B  14      31.108  23.812   9.364  1.00  0.00           C  
ATOM   1499  OE1 GLU B  14      30.840  24.985   9.477  1.00  0.00           O  
ATOM   1500  OE2 GLU B  14      31.825  23.382   8.490  1.00  0.00           O  
ATOM   1501  H   GLU B  14      27.358  24.586  12.323  1.00  0.00           H  
ATOM   1502  HA  GLU B  14      28.318  24.345   9.627  1.00  0.00           H  
ATOM   1503 1HB  GLU B  14      29.751  24.343  11.709  1.00  0.00           H  
ATOM   1504 2HB  GLU B  14      29.201  22.715  12.036  1.00  0.00           H  
ATOM   1505 1HG  GLU B  14      31.362  22.538  11.052  1.00  0.00           H  
ATOM   1506 2HG  GLU B  14      30.200  21.951   9.868  1.00  0.00           H  
ATOM   1507  N   GLU B  15      26.711  21.705  10.847  1.00  0.00           N  
ATOM   1508  CA  GLU B  15      26.057  20.468  10.423  1.00  0.00           C  
ATOM   1509  C   GLU B  15      25.040  20.782   9.320  1.00  0.00           C  
ATOM   1510  O   GLU B  15      24.943  20.037   8.340  1.00  0.00           O  
ATOM   1511  CB  GLU B  15      25.339  19.786  11.596  1.00  0.00           C  
ATOM   1512  CG  GLU B  15      26.266  19.205  12.679  1.00  0.00           C  
ATOM   1513  CD  GLU B  15      25.512  18.709  13.899  1.00  0.00           C  
ATOM   1514  OE1 GLU B  15      24.303  18.829  13.896  1.00  0.00           O  
ATOM   1515  OE2 GLU B  15      26.132  18.242  14.843  1.00  0.00           O  
ATOM   1516  H   GLU B  15      26.648  22.029  11.817  1.00  0.00           H  
ATOM   1517  HA  GLU B  15      26.811  19.792  10.025  1.00  0.00           H  
ATOM   1518 1HB  GLU B  15      24.658  20.490  12.062  1.00  0.00           H  
ATOM   1519 2HB  GLU B  15      24.731  18.969  11.211  1.00  0.00           H  
ATOM   1520 1HG  GLU B  15      26.821  18.373  12.250  1.00  0.00           H  
ATOM   1521 2HG  GLU B  15      26.986  19.962  12.981  1.00  0.00           H  
ATOM   1522  N   ALA B  16      24.309  21.901   9.465  1.00  0.00           N  
ATOM   1523  CA  ALA B  16      23.337  22.348   8.473  1.00  0.00           C  
ATOM   1524  C   ALA B  16      24.022  22.655   7.142  1.00  0.00           C  
ATOM   1525  O   ALA B  16      23.493  22.322   6.073  1.00  0.00           O  
ATOM   1526  CB  ALA B  16      22.609  23.581   8.990  1.00  0.00           C  
ATOM   1527  H   ALA B  16      24.399  22.421  10.344  1.00  0.00           H  
ATOM   1528  HA  ALA B  16      22.623  21.546   8.305  1.00  0.00           H  
ATOM   1529 1HB  ALA B  16      21.885  23.917   8.269  1.00  0.00           H  
ATOM   1530 2HB  ALA B  16      22.114  23.342   9.930  1.00  0.00           H  
ATOM   1531 3HB  ALA B  16      23.318  24.373   9.157  1.00  0.00           H  
ATOM   1532  N   LYS B  17      25.220  23.251   7.207  1.00  0.00           N  
ATOM   1533  CA  LYS B  17      26.004  23.557   6.018  1.00  0.00           C  
ATOM   1534  C   LYS B  17      26.402  22.279   5.293  1.00  0.00           C  
ATOM   1535  O   LYS B  17      26.264  22.191   4.066  1.00  0.00           O  
ATOM   1536  CB  LYS B  17      27.260  24.346   6.389  1.00  0.00           C  
ATOM   1537  CG  LYS B  17      28.146  24.761   5.217  1.00  0.00           C  
ATOM   1538  CD  LYS B  17      29.342  25.572   5.712  1.00  0.00           C  
ATOM   1539  CE  LYS B  17      30.256  25.977   4.569  1.00  0.00           C  
ATOM   1540  NZ  LYS B  17      31.440  26.744   5.051  1.00  0.00           N  
ATOM   1541  H   LYS B  17      25.552  23.567   8.126  1.00  0.00           H  
ATOM   1542  HA  LYS B  17      25.393  24.154   5.343  1.00  0.00           H  
ATOM   1543 1HB  LYS B  17      26.974  25.240   6.944  1.00  0.00           H  
ATOM   1544 2HB  LYS B  17      27.879  23.746   7.049  1.00  0.00           H  
ATOM   1545 1HG  LYS B  17      28.520  23.867   4.704  1.00  0.00           H  
ATOM   1546 2HG  LYS B  17      27.570  25.351   4.504  1.00  0.00           H  
ATOM   1547 1HD  LYS B  17      28.988  26.469   6.222  1.00  0.00           H  
ATOM   1548 2HD  LYS B  17      29.914  24.973   6.431  1.00  0.00           H  
ATOM   1549 1HE  LYS B  17      30.600  25.084   4.048  1.00  0.00           H  
ATOM   1550 2HE  LYS B  17      29.696  26.601   3.874  1.00  0.00           H  
ATOM   1551 1HZ  LYS B  17      32.020  27.001   4.265  1.00  0.00           H  
ATOM   1552 2HZ  LYS B  17      31.131  27.578   5.531  1.00  0.00           H  
ATOM   1553 3HZ  LYS B  17      31.979  26.170   5.691  1.00  0.00           H  
ATOM   1554  N   LYS B  18      26.857  21.276   6.056  1.00  0.00           N  
ATOM   1555  CA  LYS B  18      27.276  20.012   5.470  1.00  0.00           C  
ATOM   1556  C   LYS B  18      26.071  19.274   4.905  1.00  0.00           C  
ATOM   1557  O   LYS B  18      26.194  18.575   3.891  1.00  0.00           O  
ATOM   1558  CB  LYS B  18      28.005  19.147   6.497  1.00  0.00           C  
ATOM   1559  CG  LYS B  18      29.371  19.697   6.971  1.00  0.00           C  
ATOM   1560  CD  LYS B  18      30.416  19.765   5.844  1.00  0.00           C  
ATOM   1561  CE  LYS B  18      31.786  20.158   6.396  1.00  0.00           C  
ATOM   1562  NZ  LYS B  18      32.829  20.270   5.322  1.00  0.00           N  
ATOM   1563  H   LYS B  18      26.977  21.441   7.064  1.00  0.00           H  
ATOM   1564  HA  LYS B  18      27.944  20.219   4.637  1.00  0.00           H  
ATOM   1565 1HB  LYS B  18      27.373  19.046   7.384  1.00  0.00           H  
ATOM   1566 2HB  LYS B  18      28.160  18.149   6.092  1.00  0.00           H  
ATOM   1567 1HG  LYS B  18      29.234  20.706   7.361  1.00  0.00           H  
ATOM   1568 2HG  LYS B  18      29.749  19.071   7.778  1.00  0.00           H  
ATOM   1569 1HD  LYS B  18      30.486  18.805   5.331  1.00  0.00           H  
ATOM   1570 2HD  LYS B  18      30.131  20.526   5.117  1.00  0.00           H  
ATOM   1571 1HE  LYS B  18      31.703  21.117   6.914  1.00  0.00           H  
ATOM   1572 2HE  LYS B  18      32.101  19.399   7.110  1.00  0.00           H  
ATOM   1573 1HZ  LYS B  18      33.710  20.518   5.745  1.00  0.00           H  
ATOM   1574 2HZ  LYS B  18      32.921  19.387   4.842  1.00  0.00           H  
ATOM   1575 3HZ  LYS B  18      32.581  20.988   4.646  1.00  0.00           H  
ATOM   1576  N   SER B  19      24.909  19.428   5.549  1.00  0.00           N  
ATOM   1577  CA  SER B  19      23.686  18.818   5.061  1.00  0.00           C  
ATOM   1578  C   SER B  19      23.375  19.406   3.691  1.00  0.00           C  
ATOM   1579  O   SER B  19      23.099  18.661   2.751  1.00  0.00           O  
ATOM   1580  CB  SER B  19      22.532  19.043   6.018  1.00  0.00           C  
ATOM   1581  OG  SER B  19      21.360  18.439   5.541  1.00  0.00           O  
ATOM   1582  H   SER B  19      24.894  19.946   6.432  1.00  0.00           H  
ATOM   1583  HA  SER B  19      23.848  17.743   4.952  1.00  0.00           H  
ATOM   1584 1HB  SER B  19      22.790  18.635   6.996  1.00  0.00           H  
ATOM   1585 2HB  SER B  19      22.364  20.102   6.146  1.00  0.00           H  
ATOM   1586  HG  SER B  19      20.681  18.655   6.174  1.00  0.00           H  
ATOM   1587  N   GLN B  20      23.515  20.735   3.530  1.00  0.00           N  
ATOM   1588  CA  GLN B  20      23.252  21.309   2.216  1.00  0.00           C  
ATOM   1589  C   GLN B  20      24.237  20.783   1.181  1.00  0.00           C  
ATOM   1590  O   GLN B  20      23.843  20.557   0.037  1.00  0.00           O  
ATOM   1591  CB  GLN B  20      23.330  22.837   2.213  1.00  0.00           C  
ATOM   1592  CG  GLN B  20      22.904  23.500   0.846  1.00  0.00           C  
ATOM   1593  CD  GLN B  20      21.445  23.214   0.535  1.00  0.00           C  
ATOM   1594  OE1 GLN B  20      20.683  23.206   1.499  1.00  0.00           O  
ATOM   1595  NE2 GLN B  20      21.030  23.008  -0.721  1.00  0.00           N  
ATOM   1596  H   GLN B  20      23.708  21.328   4.346  1.00  0.00           H  
ATOM   1597  HA  GLN B  20      22.249  21.017   1.919  1.00  0.00           H  
ATOM   1598 1HB  GLN B  20      22.698  23.232   3.010  1.00  0.00           H  
ATOM   1599 2HB  GLN B  20      24.355  23.143   2.436  1.00  0.00           H  
ATOM   1600 1HG  GLN B  20      23.033  24.579   0.924  1.00  0.00           H  
ATOM   1601 2HG  GLN B  20      23.515  23.113   0.033  1.00  0.00           H  
ATOM   1602 1HE2 GLN B  20      20.065  22.832  -0.895  1.00  0.00           H  
ATOM   1603 2HE2 GLN B  20      21.657  23.046  -1.538  1.00  0.00           H  
ATOM   1604  N   GLU B  21      25.502  20.553   1.558  1.00  0.00           N  
ATOM   1605  CA  GLU B  21      26.437  20.020   0.569  1.00  0.00           C  
ATOM   1606  C   GLU B  21      25.974  18.626   0.122  1.00  0.00           C  
ATOM   1607  O   GLU B  21      26.031  18.302  -1.072  1.00  0.00           O  
ATOM   1608  CB  GLU B  21      27.864  19.915   1.125  1.00  0.00           C  
ATOM   1609  CG  GLU B  21      28.577  21.228   1.392  1.00  0.00           C  
ATOM   1610  CD  GLU B  21      29.962  21.019   1.975  1.00  0.00           C  
ATOM   1611  OE1 GLU B  21      30.285  19.898   2.315  1.00  0.00           O  
ATOM   1612  OE2 GLU B  21      30.690  21.976   2.082  1.00  0.00           O  
ATOM   1613  H   GLU B  21      25.805  20.830   2.500  1.00  0.00           H  
ATOM   1614  HA  GLU B  21      26.441  20.679  -0.298  1.00  0.00           H  
ATOM   1615 1HB  GLU B  21      27.855  19.339   2.048  1.00  0.00           H  
ATOM   1616 2HB  GLU B  21      28.475  19.377   0.411  1.00  0.00           H  
ATOM   1617 1HG  GLU B  21      28.658  21.785   0.461  1.00  0.00           H  
ATOM   1618 2HG  GLU B  21      27.978  21.819   2.088  1.00  0.00           H  
ATOM   1619  N   GLU B  22      25.482  17.811   1.071  1.00  0.00           N  
ATOM   1620  CA  GLU B  22      24.975  16.480   0.745  1.00  0.00           C  
ATOM   1621  C   GLU B  22      23.756  16.593  -0.176  1.00  0.00           C  
ATOM   1622  O   GLU B  22      23.637  15.818  -1.130  1.00  0.00           O  
ATOM   1623  CB  GLU B  22      24.655  15.674   2.005  1.00  0.00           C  
ATOM   1624  CG  GLU B  22      24.277  14.212   1.736  1.00  0.00           C  
ATOM   1625  CD  GLU B  22      24.152  13.396   3.013  1.00  0.00           C  
ATOM   1626  OE1 GLU B  22      24.322  13.975   4.060  1.00  0.00           O  
ATOM   1627  OE2 GLU B  22      23.915  12.198   2.941  1.00  0.00           O  
ATOM   1628  H   GLU B  22      25.531  18.119   2.053  1.00  0.00           H  
ATOM   1629  HA  GLU B  22      25.749  15.943   0.202  1.00  0.00           H  
ATOM   1630 1HB  GLU B  22      25.514  15.699   2.677  1.00  0.00           H  
ATOM   1631 2HB  GLU B  22      23.820  16.143   2.528  1.00  0.00           H  
ATOM   1632 1HG  GLU B  22      23.331  14.200   1.203  1.00  0.00           H  
ATOM   1633 2HG  GLU B  22      25.030  13.764   1.089  1.00  0.00           H  
ATOM   1634  N   VAL B  23      22.886  17.582   0.085  1.00  0.00           N  
ATOM   1635  CA  VAL B  23      21.706  17.838  -0.739  1.00  0.00           C  
ATOM   1636  C   VAL B  23      22.120  18.236  -2.153  1.00  0.00           C  
ATOM   1637  O   VAL B  23      21.494  17.788  -3.115  1.00  0.00           O  
ATOM   1638  CB  VAL B  23      20.797  18.941  -0.133  1.00  0.00           C  
ATOM   1639  CG1 VAL B  23      19.693  19.346  -1.117  1.00  0.00           C  
ATOM   1640  CG2 VAL B  23      20.150  18.428   1.134  1.00  0.00           C  
ATOM   1641  H   VAL B  23      23.050  18.136   0.932  1.00  0.00           H  
ATOM   1642  HA  VAL B  23      21.124  16.918  -0.794  1.00  0.00           H  
ATOM   1643  HB  VAL B  23      21.394  19.819   0.084  1.00  0.00           H  
ATOM   1644 1HG1 VAL B  23      19.073  20.118  -0.658  1.00  0.00           H  
ATOM   1645 2HG1 VAL B  23      20.130  19.737  -2.017  1.00  0.00           H  
ATOM   1646 3HG1 VAL B  23      19.082  18.487  -1.362  1.00  0.00           H  
ATOM   1647 1HG2 VAL B  23      19.515  19.206   1.567  1.00  0.00           H  
ATOM   1648 2HG2 VAL B  23      19.554  17.572   0.890  1.00  0.00           H  
ATOM   1649 3HG2 VAL B  23      20.904  18.141   1.856  1.00  0.00           H  
ATOM   1650  N   GLU B  24      23.141  19.084  -2.303  1.00  0.00           N  
ATOM   1651  CA  GLU B  24      23.567  19.460  -3.644  1.00  0.00           C  
ATOM   1652  C   GLU B  24      24.136  18.253  -4.402  1.00  0.00           C  
ATOM   1653  O   GLU B  24      23.843  18.070  -5.593  1.00  0.00           O  
ATOM   1654  CB  GLU B  24      24.630  20.565  -3.582  1.00  0.00           C  
ATOM   1655  CG  GLU B  24      24.127  21.935  -3.097  1.00  0.00           C  
ATOM   1656  CD  GLU B  24      23.115  22.535  -4.003  1.00  0.00           C  
ATOM   1657  OE1 GLU B  24      23.318  22.516  -5.188  1.00  0.00           O  
ATOM   1658  OE2 GLU B  24      22.104  23.010  -3.519  1.00  0.00           O  
ATOM   1659  H   GLU B  24      23.581  19.495  -1.473  1.00  0.00           H  
ATOM   1660  HA  GLU B  24      22.705  19.831  -4.191  1.00  0.00           H  
ATOM   1661 1HB  GLU B  24      25.423  20.252  -2.898  1.00  0.00           H  
ATOM   1662 2HB  GLU B  24      25.079  20.696  -4.563  1.00  0.00           H  
ATOM   1663 1HG  GLU B  24      23.676  21.810  -2.119  1.00  0.00           H  
ATOM   1664 2HG  GLU B  24      24.973  22.610  -2.991  1.00  0.00           H  
ATOM   1665  N   ARG B  25      24.890  17.383  -3.703  1.00  0.00           N  
ATOM   1666  CA  ARG B  25      25.430  16.197  -4.362  1.00  0.00           C  
ATOM   1667  C   ARG B  25      24.291  15.275  -4.774  1.00  0.00           C  
ATOM   1668  O   ARG B  25      24.323  14.693  -5.869  1.00  0.00           O  
ATOM   1669  CB  ARG B  25      26.391  15.437  -3.462  1.00  0.00           C  
ATOM   1670  CG  ARG B  25      27.707  16.141  -3.187  1.00  0.00           C  
ATOM   1671  CD  ARG B  25      28.642  15.282  -2.425  1.00  0.00           C  
ATOM   1672  NE  ARG B  25      29.827  16.023  -1.999  1.00  0.00           N  
ATOM   1673  CZ  ARG B  25      29.948  16.672  -0.816  1.00  0.00           C  
ATOM   1674  NH1 ARG B  25      28.952  16.662   0.042  1.00  0.00           N  
ATOM   1675  NH2 ARG B  25      31.066  17.319  -0.521  1.00  0.00           N  
ATOM   1676  H   ARG B  25      25.135  17.596  -2.730  1.00  0.00           H  
ATOM   1677  HA  ARG B  25      25.966  16.511  -5.255  1.00  0.00           H  
ATOM   1678 1HB  ARG B  25      25.910  15.260  -2.500  1.00  0.00           H  
ATOM   1679 2HB  ARG B  25      26.614  14.467  -3.901  1.00  0.00           H  
ATOM   1680 1HG  ARG B  25      28.179  16.396  -4.134  1.00  0.00           H  
ATOM   1681 2HG  ARG B  25      27.532  17.049  -2.620  1.00  0.00           H  
ATOM   1682 1HD  ARG B  25      28.147  14.863  -1.554  1.00  0.00           H  
ATOM   1683 2HD  ARG B  25      28.973  14.469  -3.072  1.00  0.00           H  
ATOM   1684  HE  ARG B  25      30.614  16.054  -2.637  1.00  0.00           H  
ATOM   1685 1HH1 ARG B  25      28.100  16.181  -0.185  1.00  0.00           H  
ATOM   1686 2HH1 ARG B  25      29.035  17.148   0.930  1.00  0.00           H  
ATOM   1687 1HH2 ARG B  25      31.834  17.331  -1.178  1.00  0.00           H  
ATOM   1688 2HH2 ARG B  25      31.151  17.814   0.364  1.00  0.00           H  
ATOM   1689  N   LEU B  26      23.269  15.182  -3.914  1.00  0.00           N  
ATOM   1690  CA  LEU B  26      22.106  14.364  -4.171  1.00  0.00           C  
ATOM   1691  C   LEU B  26      21.397  14.862  -5.403  1.00  0.00           C  
ATOM   1692  O   LEU B  26      21.126  14.091  -6.313  1.00  0.00           O  
ATOM   1693  CB  LEU B  26      21.110  14.478  -3.020  1.00  0.00           C  
ATOM   1694  CG  LEU B  26      19.805  13.707  -3.140  1.00  0.00           C  
ATOM   1695  CD1 LEU B  26      20.077  12.189  -3.092  1.00  0.00           C  
ATOM   1696  CD2 LEU B  26      18.895  14.203  -2.078  1.00  0.00           C  
ATOM   1697  H   LEU B  26      23.338  15.657  -3.010  1.00  0.00           H  
ATOM   1698  HA  LEU B  26      22.429  13.337  -4.323  1.00  0.00           H  
ATOM   1699 1HB  LEU B  26      21.613  14.161  -2.108  1.00  0.00           H  
ATOM   1700 2HB  LEU B  26      20.846  15.509  -2.904  1.00  0.00           H  
ATOM   1701  HG  LEU B  26      19.342  13.922  -4.096  1.00  0.00           H  
ATOM   1702 1HD1 LEU B  26      19.162  11.637  -3.183  1.00  0.00           H  
ATOM   1703 2HD1 LEU B  26      20.739  11.889  -3.904  1.00  0.00           H  
ATOM   1704 3HD1 LEU B  26      20.545  11.949  -2.142  1.00  0.00           H  
ATOM   1705 1HD2 LEU B  26      17.953  13.721  -2.136  1.00  0.00           H  
ATOM   1706 2HD2 LEU B  26      19.326  14.017  -1.137  1.00  0.00           H  
ATOM   1707 3HD2 LEU B  26      18.762  15.275  -2.213  1.00  0.00           H  
ATOM   1708  N   LYS B  27      21.164  16.170  -5.506  1.00  0.00           N  
ATOM   1709  CA  LYS B  27      20.468  16.662  -6.679  1.00  0.00           C  
ATOM   1710  C   LYS B  27      21.199  16.267  -7.951  1.00  0.00           C  
ATOM   1711  O   LYS B  27      20.551  15.903  -8.938  1.00  0.00           O  
ATOM   1712  CB  LYS B  27      20.278  18.172  -6.615  1.00  0.00           C  
ATOM   1713  CG  LYS B  27      19.206  18.628  -5.618  1.00  0.00           C  
ATOM   1714  CD  LYS B  27      18.925  20.133  -5.726  1.00  0.00           C  
ATOM   1715  CE  LYS B  27      20.057  20.941  -5.109  1.00  0.00           C  
ATOM   1716  NZ  LYS B  27      19.768  22.395  -5.032  1.00  0.00           N  
ATOM   1717  H   LYS B  27      21.415  16.799  -4.738  1.00  0.00           H  
ATOM   1718  HA  LYS B  27      19.483  16.200  -6.705  1.00  0.00           H  
ATOM   1719 1HB  LYS B  27      21.230  18.618  -6.324  1.00  0.00           H  
ATOM   1720 2HB  LYS B  27      20.025  18.552  -7.603  1.00  0.00           H  
ATOM   1721 1HG  LYS B  27      18.285  18.081  -5.816  1.00  0.00           H  
ATOM   1722 2HG  LYS B  27      19.530  18.392  -4.606  1.00  0.00           H  
ATOM   1723 1HD  LYS B  27      18.815  20.414  -6.773  1.00  0.00           H  
ATOM   1724 2HD  LYS B  27      18.000  20.366  -5.202  1.00  0.00           H  
ATOM   1725 1HE  LYS B  27      20.233  20.574  -4.111  1.00  0.00           H  
ATOM   1726 2HE  LYS B  27      20.963  20.812  -5.694  1.00  0.00           H  
ATOM   1727 1HZ  LYS B  27      20.606  22.810  -4.573  1.00  0.00           H  
ATOM   1728 2HZ  LYS B  27      19.638  22.784  -5.953  1.00  0.00           H  
ATOM   1729 3HZ  LYS B  27      18.952  22.564  -4.471  1.00  0.00           H  
ATOM   1730  N   GLN B  28      22.538  16.303  -7.953  1.00  0.00           N  
ATOM   1731  CA  GLN B  28      23.227  15.904  -9.175  1.00  0.00           C  
ATOM   1732  C   GLN B  28      23.045  14.402  -9.455  1.00  0.00           C  
ATOM   1733  O   GLN B  28      22.805  14.008 -10.603  1.00  0.00           O  
ATOM   1734  CB  GLN B  28      24.721  16.220  -9.072  1.00  0.00           C  
ATOM   1735  CG  GLN B  28      25.050  17.702  -9.011  1.00  0.00           C  
ATOM   1736  CD  GLN B  28      24.607  18.453 -10.243  1.00  0.00           C  
ATOM   1737  OE1 GLN B  28      23.598  19.160 -10.213  1.00  0.00           O  
ATOM   1738  NE2 GLN B  28      25.358  18.315 -11.331  1.00  0.00           N  
ATOM   1739  H   GLN B  28      23.038  16.675  -7.135  1.00  0.00           H  
ATOM   1740  HA  GLN B  28      22.797  16.457 -10.007  1.00  0.00           H  
ATOM   1741 1HB  GLN B  28      25.118  15.760  -8.166  1.00  0.00           H  
ATOM   1742 2HB  GLN B  28      25.243  15.783  -9.918  1.00  0.00           H  
ATOM   1743 1HG  GLN B  28      24.548  18.137  -8.146  1.00  0.00           H  
ATOM   1744 2HG  GLN B  28      26.128  17.816  -8.911  1.00  0.00           H  
ATOM   1745 1HE2 GLN B  28      25.110  18.796 -12.175  1.00  0.00           H  
ATOM   1746 2HE2 GLN B  28      26.173  17.737 -11.312  1.00  0.00           H  
ATOM   1747  N   GLU B  29      23.086  13.563  -8.405  1.00  0.00           N  
ATOM   1748  CA  GLU B  29      22.888  12.117  -8.577  1.00  0.00           C  
ATOM   1749  C   GLU B  29      21.492  11.790  -9.084  1.00  0.00           C  
ATOM   1750  O   GLU B  29      21.316  10.927  -9.956  1.00  0.00           O  
ATOM   1751  CB  GLU B  29      23.090  11.357  -7.256  1.00  0.00           C  
ATOM   1752  CG  GLU B  29      22.905   9.813  -7.375  1.00  0.00           C  
ATOM   1753  CD  GLU B  29      23.149   9.067  -6.081  1.00  0.00           C  
ATOM   1754  OE1 GLU B  29      23.435   9.702  -5.087  1.00  0.00           O  
ATOM   1755  OE2 GLU B  29      23.050   7.866  -6.079  1.00  0.00           O  
ATOM   1756  H   GLU B  29      23.332  13.941  -7.479  1.00  0.00           H  
ATOM   1757  HA  GLU B  29      23.610  11.754  -9.305  1.00  0.00           H  
ATOM   1758 1HB  GLU B  29      24.089  11.557  -6.871  1.00  0.00           H  
ATOM   1759 2HB  GLU B  29      22.377  11.723  -6.513  1.00  0.00           H  
ATOM   1760 1HG  GLU B  29      21.886   9.599  -7.696  1.00  0.00           H  
ATOM   1761 2HG  GLU B  29      23.582   9.437  -8.141  1.00  0.00           H  
ATOM   1762  N   VAL B  30      20.505  12.473  -8.513  1.00  0.00           N  
ATOM   1763  CA  VAL B  30      19.113  12.239  -8.812  1.00  0.00           C  
ATOM   1764  C   VAL B  30      18.782  12.719 -10.215  1.00  0.00           C  
ATOM   1765  O   VAL B  30      18.077  12.012 -10.933  1.00  0.00           O  
ATOM   1766  CB  VAL B  30      18.202  12.931  -7.780  1.00  0.00           C  
ATOM   1767  CG1 VAL B  30      16.749  12.778  -8.180  1.00  0.00           C  
ATOM   1768  CG2 VAL B  30      18.433  12.339  -6.402  1.00  0.00           C  
ATOM   1769  H   VAL B  30      20.762  13.161  -7.805  1.00  0.00           H  
ATOM   1770  HA  VAL B  30      18.929  11.167  -8.759  1.00  0.00           H  
ATOM   1771  HB  VAL B  30      18.439  13.997  -7.752  1.00  0.00           H  
ATOM   1772 1HG1 VAL B  30      16.153  13.256  -7.443  1.00  0.00           H  
ATOM   1773 2HG1 VAL B  30      16.557  13.226  -9.151  1.00  0.00           H  
ATOM   1774 3HG1 VAL B  30      16.494  11.721  -8.215  1.00  0.00           H  
ATOM   1775 1HG2 VAL B  30      17.807  12.853  -5.687  1.00  0.00           H  
ATOM   1776 2HG2 VAL B  30      18.200  11.300  -6.400  1.00  0.00           H  
ATOM   1777 3HG2 VAL B  30      19.458  12.453  -6.115  1.00  0.00           H  
ATOM   1778  N   GLU B  31      19.261  13.904 -10.613  1.00  0.00           N  
ATOM   1779  CA  GLU B  31      18.969  14.415 -11.945  1.00  0.00           C  
ATOM   1780  C   GLU B  31      19.639  13.554 -13.007  1.00  0.00           C  
ATOM   1781  O   GLU B  31      19.053  13.314 -14.069  1.00  0.00           O  
ATOM   1782  CB  GLU B  31      19.406  15.876 -12.087  1.00  0.00           C  
ATOM   1783  CG  GLU B  31      19.082  16.533 -13.453  1.00  0.00           C  
ATOM   1784  CD  GLU B  31      17.602  16.611 -13.766  1.00  0.00           C  
ATOM   1785  OE1 GLU B  31      16.803  16.437 -12.877  1.00  0.00           O  
ATOM   1786  OE2 GLU B  31      17.274  16.854 -14.917  1.00  0.00           O  
ATOM   1787  H   GLU B  31      19.808  14.479  -9.966  1.00  0.00           H  
ATOM   1788  HA  GLU B  31      17.892  14.373 -12.094  1.00  0.00           H  
ATOM   1789 1HB  GLU B  31      18.943  16.472 -11.299  1.00  0.00           H  
ATOM   1790 2HB  GLU B  31      20.487  15.935 -11.938  1.00  0.00           H  
ATOM   1791 1HG  GLU B  31      19.490  17.543 -13.455  1.00  0.00           H  
ATOM   1792 2HG  GLU B  31      19.582  15.974 -14.244  1.00  0.00           H  
ATOM   1793  N   LYS B  32      20.866  13.078 -12.753  1.00  0.00           N  
ATOM   1794  CA  LYS B  32      21.489  12.220 -13.741  1.00  0.00           C  
ATOM   1795  C   LYS B  32      20.637  10.965 -13.898  1.00  0.00           C  
ATOM   1796  O   LYS B  32      20.350  10.539 -15.025  1.00  0.00           O  
ATOM   1797  CB  LYS B  32      22.918  11.855 -13.337  1.00  0.00           C  
ATOM   1798  CG  LYS B  32      23.671  10.979 -14.368  1.00  0.00           C  
ATOM   1799  CD  LYS B  32      25.136  10.726 -13.945  1.00  0.00           C  
ATOM   1800  CE  LYS B  32      25.852   9.718 -14.875  1.00  0.00           C  
ATOM   1801  NZ  LYS B  32      26.044  10.246 -16.269  1.00  0.00           N  
ATOM   1802  H   LYS B  32      21.376  13.329 -11.898  1.00  0.00           H  
ATOM   1803  HA  LYS B  32      21.511  12.741 -14.697  1.00  0.00           H  
ATOM   1804 1HB  LYS B  32      23.489  12.768 -13.162  1.00  0.00           H  
ATOM   1805 2HB  LYS B  32      22.889  11.311 -12.387  1.00  0.00           H  
ATOM   1806 1HG  LYS B  32      23.159  10.020 -14.464  1.00  0.00           H  
ATOM   1807 2HG  LYS B  32      23.649  11.480 -15.333  1.00  0.00           H  
ATOM   1808 1HD  LYS B  32      25.689  11.668 -13.955  1.00  0.00           H  
ATOM   1809 2HD  LYS B  32      25.152  10.332 -12.928  1.00  0.00           H  
ATOM   1810 1HE  LYS B  32      26.831   9.484 -14.453  1.00  0.00           H  
ATOM   1811 2HE  LYS B  32      25.263   8.803 -14.925  1.00  0.00           H  
ATOM   1812 1HZ  LYS B  32      26.518   9.548 -16.830  1.00  0.00           H  
ATOM   1813 2HZ  LYS B  32      25.149  10.454 -16.685  1.00  0.00           H  
ATOM   1814 3HZ  LYS B  32      26.605  11.086 -16.241  1.00  0.00           H  
ATOM   1815  N   ALA B  33      20.209  10.393 -12.761  1.00  0.00           N  
ATOM   1816  CA  ALA B  33      19.368   9.214 -12.747  1.00  0.00           C  
ATOM   1817  C   ALA B  33      18.012   9.466 -13.385  1.00  0.00           C  
ATOM   1818  O   ALA B  33      17.454   8.568 -13.990  1.00  0.00           O  
ATOM   1819  CB  ALA B  33      19.179   8.745 -11.338  1.00  0.00           C  
ATOM   1820  H   ALA B  33      20.511  10.770 -11.854  1.00  0.00           H  
ATOM   1821  HA  ALA B  33      19.873   8.437 -13.316  1.00  0.00           H  
ATOM   1822 1HB  ALA B  33      18.587   7.845 -11.335  1.00  0.00           H  
ATOM   1823 2HB  ALA B  33      20.158   8.549 -10.905  1.00  0.00           H  
ATOM   1824 3HB  ALA B  33      18.675   9.515 -10.762  1.00  0.00           H  
ATOM   1825  N   SER B  34      17.467  10.673 -13.227  1.00  0.00           N  
ATOM   1826  CA  SER B  34      16.177  11.021 -13.806  1.00  0.00           C  
ATOM   1827  C   SER B  34      16.240  10.972 -15.329  1.00  0.00           C  
ATOM   1828  O   SER B  34      15.339  10.431 -15.979  1.00  0.00           O  
ATOM   1829  CB  SER B  34      15.769  12.411 -13.350  1.00  0.00           C  
ATOM   1830  OG  SER B  34      14.524  12.790 -13.868  1.00  0.00           O  
ATOM   1831  H   SER B  34      17.940  11.353 -12.634  1.00  0.00           H  
ATOM   1832  HA  SER B  34      15.437  10.297 -13.466  1.00  0.00           H  
ATOM   1833 1HB  SER B  34      15.745  12.443 -12.260  1.00  0.00           H  
ATOM   1834 2HB  SER B  34      16.520  13.125 -13.674  1.00  0.00           H  
ATOM   1835  HG  SER B  34      14.375  13.688 -13.549  1.00  0.00           H  
ATOM   1836  N   LYS B  35      17.319  11.532 -15.901  1.00  0.00           N  
ATOM   1837  CA  LYS B  35      17.516  11.521 -17.349  1.00  0.00           C  
ATOM   1838  C   LYS B  35      17.842  10.122 -17.886  1.00  0.00           C  
ATOM   1839  O   LYS B  35      17.436   9.762 -18.997  1.00  0.00           O  
ATOM   1840  CB  LYS B  35      18.635  12.489 -17.748  1.00  0.00           C  
ATOM   1841  CG  LYS B  35      18.326  13.997 -17.568  1.00  0.00           C  
ATOM   1842  CD  LYS B  35      17.230  14.484 -18.553  1.00  0.00           C  
ATOM   1843  CE  LYS B  35      17.085  16.025 -18.588  1.00  0.00           C  
ATOM   1844  NZ  LYS B  35      16.533  16.592 -17.315  1.00  0.00           N  
ATOM   1845  H   LYS B  35      17.990  12.015 -15.290  1.00  0.00           H  
ATOM   1846  HA  LYS B  35      16.587  11.830 -17.818  1.00  0.00           H  
ATOM   1847 1HB  LYS B  35      19.517  12.268 -17.137  1.00  0.00           H  
ATOM   1848 2HB  LYS B  35      18.910  12.316 -18.786  1.00  0.00           H  
ATOM   1849 1HG  LYS B  35      17.998  14.172 -16.538  1.00  0.00           H  
ATOM   1850 2HG  LYS B  35      19.239  14.568 -17.738  1.00  0.00           H  
ATOM   1851 1HD  LYS B  35      17.462  14.128 -19.558  1.00  0.00           H  
ATOM   1852 2HD  LYS B  35      16.270  14.071 -18.254  1.00  0.00           H  
ATOM   1853 1HE  LYS B  35      18.060  16.471 -18.777  1.00  0.00           H  
ATOM   1854 2HE  LYS B  35      16.413  16.289 -19.406  1.00  0.00           H  
ATOM   1855 1HZ  LYS B  35      16.454  17.592 -17.385  1.00  0.00           H  
ATOM   1856 2HZ  LYS B  35      15.627  16.206 -17.121  1.00  0.00           H  
ATOM   1857 3HZ  LYS B  35      17.155  16.379 -16.522  1.00  0.00           H  
ATOM   1858  N   ALA B  36      18.594   9.344 -17.113  1.00  0.00           N  
ATOM   1859  CA  ALA B  36      18.977   7.993 -17.491  1.00  0.00           C  
ATOM   1860  C   ALA B  36      17.758   7.083 -17.498  1.00  0.00           C  
ATOM   1861  O   ALA B  36      16.836   7.258 -16.708  1.00  0.00           O  
ATOM   1862  CB  ALA B  36      20.007   7.453 -16.519  1.00  0.00           C  
ATOM   1863  H   ALA B  36      18.945   9.723 -16.229  1.00  0.00           H  
ATOM   1864  HA  ALA B  36      19.397   8.022 -18.496  1.00  0.00           H  
ATOM   1865 1HB  ALA B  36      20.291   6.445 -16.815  1.00  0.00           H  
ATOM   1866 2HB  ALA B  36      20.881   8.102 -16.516  1.00  0.00           H  
ATOM   1867 3HB  ALA B  36      19.567   7.428 -15.523  1.00  0.00           H  
ATOM   1868  N   GLY B  37      17.707   6.087 -18.366  1.00  0.00           N  
ATOM   1869  CA  GLY B  37      16.569   5.205 -18.197  1.00  0.00           C  
ATOM   1870  C   GLY B  37      16.797   4.417 -16.911  1.00  0.00           C  
ATOM   1871  O   GLY B  37      17.924   3.981 -16.653  1.00  0.00           O  
ATOM   1872  H   GLY B  37      18.422   5.930 -19.063  1.00  0.00           H  
ATOM   1873 1HA  GLY B  37      15.646   5.785 -18.130  1.00  0.00           H  
ATOM   1874 2HA  GLY B  37      16.480   4.532 -19.046  1.00  0.00           H  
ATOM   1875  N   LEU B  38      15.739   4.187 -16.141  1.00  0.00           N  
ATOM   1876  CA  LEU B  38      15.841   3.420 -14.905  1.00  0.00           C  
ATOM   1877  C   LEU B  38      14.904   2.229 -14.896  1.00  0.00           C  
ATOM   1878  O   LEU B  38      13.779   2.319 -15.388  1.00  0.00           O  
ATOM   1879  CB  LEU B  38      15.488   4.295 -13.684  1.00  0.00           C  
ATOM   1880  CG  LEU B  38      16.355   5.571 -13.410  1.00  0.00           C  
ATOM   1881  CD1 LEU B  38      15.733   6.342 -12.221  1.00  0.00           C  
ATOM   1882  CD2 LEU B  38      17.803   5.199 -13.107  1.00  0.00           C  
ATOM   1883  H   LEU B  38      14.848   4.571 -16.415  1.00  0.00           H  
ATOM   1884  HA  LEU B  38      16.856   3.041 -14.811  1.00  0.00           H  
ATOM   1885 1HB  LEU B  38      14.461   4.642 -13.814  1.00  0.00           H  
ATOM   1886 2HB  LEU B  38      15.494   3.680 -12.805  1.00  0.00           H  
ATOM   1887  HG  LEU B  38      16.332   6.225 -14.292  1.00  0.00           H  
ATOM   1888 1HD1 LEU B  38      16.308   7.243 -12.030  1.00  0.00           H  
ATOM   1889 2HD1 LEU B  38      14.705   6.616 -12.462  1.00  0.00           H  
ATOM   1890 3HD1 LEU B  38      15.735   5.712 -11.329  1.00  0.00           H  
ATOM   1891 1HD2 LEU B  38      18.370   6.105 -12.927  1.00  0.00           H  
ATOM   1892 2HD2 LEU B  38      17.841   4.559 -12.226  1.00  0.00           H  
ATOM   1893 3HD2 LEU B  38      18.237   4.678 -13.960  1.00  0.00           H  
ATOM   1894  N   ASP B  39      15.338   1.134 -14.286  1.00  0.00           N  
ATOM   1895  CA  ASP B  39      14.439   0.007 -14.087  1.00  0.00           C  
ATOM   1896  C   ASP B  39      13.690   0.313 -12.802  1.00  0.00           C  
ATOM   1897  O   ASP B  39      14.018   1.297 -12.131  1.00  0.00           O  
ATOM   1898  CB  ASP B  39      15.232  -1.312 -14.001  1.00  0.00           C  
ATOM   1899  CG  ASP B  39      14.396  -2.587 -14.271  1.00  0.00           C  
ATOM   1900  OD1 ASP B  39      13.201  -2.556 -14.024  1.00  0.00           O  
ATOM   1901  OD2 ASP B  39      14.957  -3.563 -14.699  1.00  0.00           O  
ATOM   1902  H   ASP B  39      16.287   1.091 -13.948  1.00  0.00           H  
ATOM   1903  HA  ASP B  39      13.725  -0.050 -14.911  1.00  0.00           H  
ATOM   1904 1HB  ASP B  39      16.055  -1.282 -14.716  1.00  0.00           H  
ATOM   1905 2HB  ASP B  39      15.674  -1.403 -13.011  1.00  0.00           H  
ATOM   1906  N   HIS B  40      12.788  -0.560 -12.382  1.00  0.00           N  
ATOM   1907  CA  HIS B  40      12.015  -0.304 -11.161  1.00  0.00           C  
ATOM   1908  C   HIS B  40      12.987  -0.235  -9.978  1.00  0.00           C  
ATOM   1909  O   HIS B  40      12.825   0.572  -9.054  1.00  0.00           O  
ATOM   1910  CB  HIS B  40      10.940  -1.370 -10.945  1.00  0.00           C  
ATOM   1911  CG  HIS B  40       9.927  -0.972  -9.922  1.00  0.00           C  
ATOM   1912  ND1 HIS B  40      10.059  -1.247  -8.587  1.00  0.00           N  
ATOM   1913  CD2 HIS B  40       8.758  -0.301 -10.058  1.00  0.00           C  
ATOM   1914  CE1 HIS B  40       9.014  -0.755  -7.938  1.00  0.00           C  
ATOM   1915  NE2 HIS B  40       8.213  -0.180  -8.810  1.00  0.00           N  
ATOM   1916  H   HIS B  40      12.604  -1.377 -12.968  1.00  0.00           H  
ATOM   1917  HA  HIS B  40      11.517   0.662 -11.237  1.00  0.00           H  
ATOM   1918 1HB  HIS B  40      10.424  -1.564 -11.885  1.00  0.00           H  
ATOM   1919 2HB  HIS B  40      11.408  -2.301 -10.626  1.00  0.00           H  
ATOM   1920  HD2 HIS B  40       8.335   0.075 -10.989  1.00  0.00           H  
ATOM   1921  HE1 HIS B  40       8.841  -0.807  -6.869  1.00  0.00           H  
ATOM   1922  HE2 HIS B  40       7.336   0.280  -8.594  1.00  0.00           H  
ATOM   1923  N   GLU B  41      14.029  -1.064 -10.041  1.00  0.00           N  
ATOM   1924  CA  GLU B  41      15.068  -1.105  -9.024  1.00  0.00           C  
ATOM   1925  C   GLU B  41      15.809   0.235  -8.982  1.00  0.00           C  
ATOM   1926  O   GLU B  41      16.295   0.652  -7.921  1.00  0.00           O  
ATOM   1927  CB  GLU B  41      16.042  -2.247  -9.310  1.00  0.00           C  
ATOM   1928  CG  GLU B  41      15.448  -3.639  -9.108  1.00  0.00           C  
ATOM   1929  CD  GLU B  41      16.424  -4.747  -9.410  1.00  0.00           C  
ATOM   1930  OE1 GLU B  41      17.491  -4.453  -9.895  1.00  0.00           O  
ATOM   1931  OE2 GLU B  41      16.102  -5.883  -9.156  1.00  0.00           O  
ATOM   1932  H   GLU B  41      14.078  -1.706 -10.822  1.00  0.00           H  
ATOM   1933  HA  GLU B  41      14.598  -1.275  -8.055  1.00  0.00           H  
ATOM   1934 1HB  GLU B  41      16.374  -2.178 -10.347  1.00  0.00           H  
ATOM   1935 2HB  GLU B  41      16.922  -2.149  -8.676  1.00  0.00           H  
ATOM   1936 1HG  GLU B  41      15.113  -3.731  -8.075  1.00  0.00           H  
ATOM   1937 2HG  GLU B  41      14.575  -3.746  -9.753  1.00  0.00           H  
ATOM   1938  N   GLY B  42      15.924   0.890 -10.147  1.00  0.00           N  
ATOM   1939  CA  GLY B  42      16.574   2.181 -10.270  1.00  0.00           C  
ATOM   1940  C   GLY B  42      15.797   3.193  -9.444  1.00  0.00           C  
ATOM   1941  O   GLY B  42      16.371   3.902  -8.612  1.00  0.00           O  
ATOM   1942  H   GLY B  42      15.510   0.496 -10.985  1.00  0.00           H  
ATOM   1943 1HA  GLY B  42      17.603   2.118  -9.930  1.00  0.00           H  
ATOM   1944 2HA  GLY B  42      16.588   2.475 -11.312  1.00  0.00           H  
ATOM   1945  N   ASP B  43      14.475   3.222  -9.618  1.00  0.00           N  
ATOM   1946  CA  ASP B  43      13.681   4.170  -8.844  1.00  0.00           C  
ATOM   1947  C   ASP B  43      13.797   3.884  -7.346  1.00  0.00           C  
ATOM   1948  O   ASP B  43      13.839   4.828  -6.545  1.00  0.00           O  
ATOM   1949  CB  ASP B  43      12.203   4.137  -9.225  1.00  0.00           C  
ATOM   1950  CG  ASP B  43      11.856   4.748 -10.590  1.00  0.00           C  
ATOM   1951  OD1 ASP B  43      12.666   5.429 -11.179  1.00  0.00           O  
ATOM   1952  OD2 ASP B  43      10.735   4.545 -10.998  1.00  0.00           O  
ATOM   1953  H   ASP B  43      14.066   2.618 -10.343  1.00  0.00           H  
ATOM   1954  HA  ASP B  43      14.061   5.173  -9.035  1.00  0.00           H  
ATOM   1955 1HB  ASP B  43      11.862   3.095  -9.214  1.00  0.00           H  
ATOM   1956 2HB  ASP B  43      11.643   4.666  -8.470  1.00  0.00           H  
ATOM   1957  N   SER B  44      13.881   2.594  -6.949  1.00  0.00           N  
ATOM   1958  CA  SER B  44      14.014   2.292  -5.524  1.00  0.00           C  
ATOM   1959  C   SER B  44      15.334   2.783  -4.952  1.00  0.00           C  
ATOM   1960  O   SER B  44      15.346   3.323  -3.844  1.00  0.00           O  
ATOM   1961  CB  SER B  44      13.907   0.797  -5.216  1.00  0.00           C  
ATOM   1962  OG  SER B  44      12.621   0.282  -5.452  1.00  0.00           O  
ATOM   1963  H   SER B  44      13.779   1.840  -7.641  1.00  0.00           H  
ATOM   1964  HA  SER B  44      13.217   2.809  -4.992  1.00  0.00           H  
ATOM   1965 1HB  SER B  44      14.631   0.249  -5.819  1.00  0.00           H  
ATOM   1966 2HB  SER B  44      14.171   0.634  -4.171  1.00  0.00           H  
ATOM   1967  HG  SER B  44      12.645  -0.655  -5.121  1.00  0.00           H  
ATOM   1968  N   ARG B  45      16.454   2.642  -5.679  1.00  0.00           N  
ATOM   1969  CA  ARG B  45      17.700   3.114  -5.070  1.00  0.00           C  
ATOM   1970  C   ARG B  45      17.765   4.636  -5.015  1.00  0.00           C  
ATOM   1971  O   ARG B  45      18.341   5.194  -4.070  1.00  0.00           O  
ATOM   1972  CB  ARG B  45      18.940   2.569  -5.774  1.00  0.00           C  
ATOM   1973  CG  ARG B  45      19.225   3.091  -7.175  1.00  0.00           C  
ATOM   1974  CD  ARG B  45      20.385   2.410  -7.784  1.00  0.00           C  
ATOM   1975  NE  ARG B  45      21.625   2.765  -7.101  1.00  0.00           N  
ATOM   1976  CZ  ARG B  45      22.813   2.130  -7.234  1.00  0.00           C  
ATOM   1977  NH1 ARG B  45      22.940   1.080  -8.028  1.00  0.00           N  
ATOM   1978  NH2 ARG B  45      23.859   2.572  -6.554  1.00  0.00           N  
ATOM   1979  H   ARG B  45      16.429   2.140  -6.579  1.00  0.00           H  
ATOM   1980  HA  ARG B  45      17.732   2.746  -4.050  1.00  0.00           H  
ATOM   1981 1HB  ARG B  45      19.811   2.787  -5.167  1.00  0.00           H  
ATOM   1982 2HB  ARG B  45      18.855   1.487  -5.845  1.00  0.00           H  
ATOM   1983 1HG  ARG B  45      18.377   2.891  -7.795  1.00  0.00           H  
ATOM   1984 2HG  ARG B  45      19.428   4.160  -7.156  1.00  0.00           H  
ATOM   1985 1HD  ARG B  45      20.244   1.331  -7.718  1.00  0.00           H  
ATOM   1986 2HD  ARG B  45      20.467   2.707  -8.829  1.00  0.00           H  
ATOM   1987  HE  ARG B  45      21.597   3.570  -6.482  1.00  0.00           H  
ATOM   1988 1HH1 ARG B  45      22.149   0.736  -8.550  1.00  0.00           H  
ATOM   1989 2HH1 ARG B  45      23.834   0.616  -8.114  1.00  0.00           H  
ATOM   1990 1HH2 ARG B  45      23.762   3.378  -5.947  1.00  0.00           H  
ATOM   1991 2HH2 ARG B  45      24.752   2.110  -6.637  1.00  0.00           H  
ATOM   1992  N   ILE B  46      17.151   5.317  -5.989  1.00  0.00           N  
ATOM   1993  CA  ILE B  46      17.168   6.770  -5.966  1.00  0.00           C  
ATOM   1994  C   ILE B  46      16.295   7.255  -4.820  1.00  0.00           C  
ATOM   1995  O   ILE B  46      16.706   8.140  -4.061  1.00  0.00           O  
ATOM   1996  CB  ILE B  46      16.729   7.367  -7.326  1.00  0.00           C  
ATOM   1997  CG1 ILE B  46      17.755   6.965  -8.458  1.00  0.00           C  
ATOM   1998  CG2 ILE B  46      16.574   8.880  -7.239  1.00  0.00           C  
ATOM   1999  CD1 ILE B  46      19.226   7.425  -8.265  1.00  0.00           C  
ATOM   2000  H   ILE B  46      16.724   4.805  -6.771  1.00  0.00           H  
ATOM   2001  HA  ILE B  46      18.174   7.106  -5.749  1.00  0.00           H  
ATOM   2002  HB  ILE B  46      15.768   6.922  -7.606  1.00  0.00           H  
ATOM   2003 1HG1 ILE B  46      17.767   5.888  -8.530  1.00  0.00           H  
ATOM   2004 2HG1 ILE B  46      17.381   7.363  -9.396  1.00  0.00           H  
ATOM   2005 1HG2 ILE B  46      16.250   9.267  -8.204  1.00  0.00           H  
ATOM   2006 2HG2 ILE B  46      15.835   9.137  -6.486  1.00  0.00           H  
ATOM   2007 3HG2 ILE B  46      17.516   9.312  -6.971  1.00  0.00           H  
ATOM   2008 1HD1 ILE B  46      19.818   7.067  -9.102  1.00  0.00           H  
ATOM   2009 2HD1 ILE B  46      19.290   8.515  -8.222  1.00  0.00           H  
ATOM   2010 3HD1 ILE B  46      19.648   7.008  -7.356  1.00  0.00           H  
ATOM   2011  N   PHE B  47      15.109   6.671  -4.655  1.00  0.00           N  
ATOM   2012  CA  PHE B  47      14.257   7.089  -3.564  1.00  0.00           C  
ATOM   2013  C   PHE B  47      14.913   6.832  -2.214  1.00  0.00           C  
ATOM   2014  O   PHE B  47      14.864   7.698  -1.335  1.00  0.00           O  
ATOM   2015  CB  PHE B  47      12.885   6.442  -3.598  1.00  0.00           C  
ATOM   2016  CG  PHE B  47      12.084   6.925  -2.457  1.00  0.00           C  
ATOM   2017  CD1 PHE B  47      11.556   8.211  -2.469  1.00  0.00           C  
ATOM   2018  CD2 PHE B  47      11.882   6.131  -1.353  1.00  0.00           C  
ATOM   2019  CE1 PHE B  47      10.861   8.684  -1.410  1.00  0.00           C  
ATOM   2020  CE2 PHE B  47      11.191   6.605  -0.297  1.00  0.00           C  
ATOM   2021  CZ  PHE B  47      10.680   7.890  -0.320  1.00  0.00           C  
ATOM   2022  H   PHE B  47      14.782   5.947  -5.303  1.00  0.00           H  
ATOM   2023  HA  PHE B  47      14.108   8.162  -3.650  1.00  0.00           H  
ATOM   2024 1HB  PHE B  47      12.366   6.667  -4.523  1.00  0.00           H  
ATOM   2025 2HB  PHE B  47      12.986   5.357  -3.528  1.00  0.00           H  
ATOM   2026  HD1 PHE B  47      11.711   8.847  -3.326  1.00  0.00           H  
ATOM   2027  HD2 PHE B  47      12.291   5.117  -1.334  1.00  0.00           H  
ATOM   2028  HE1 PHE B  47      10.455   9.701  -1.430  1.00  0.00           H  
ATOM   2029  HE2 PHE B  47      11.039   5.971   0.560  1.00  0.00           H  
ATOM   2030  HZ  PHE B  47      10.127   8.271   0.533  1.00  0.00           H  
ATOM   2031  N   LYS B  48      15.496   5.639  -2.010  1.00  0.00           N  
ATOM   2032  CA  LYS B  48      16.124   5.346  -0.728  1.00  0.00           C  
ATOM   2033  C   LYS B  48      17.240   6.341  -0.403  1.00  0.00           C  
ATOM   2034  O   LYS B  48      17.347   6.782   0.746  1.00  0.00           O  
ATOM   2035  CB  LYS B  48      16.720   3.936  -0.709  1.00  0.00           C  
ATOM   2036  CG  LYS B  48      15.716   2.762  -0.645  1.00  0.00           C  
ATOM   2037  CD  LYS B  48      16.433   1.414  -0.392  1.00  0.00           C  
ATOM   2038  CE  LYS B  48      17.252   0.955  -1.619  1.00  0.00           C  
ATOM   2039  NZ  LYS B  48      17.903  -0.386  -1.420  1.00  0.00           N  
ATOM   2040  H   LYS B  48      15.492   4.925  -2.745  1.00  0.00           H  
ATOM   2041  HA  LYS B  48      15.364   5.421   0.047  1.00  0.00           H  
ATOM   2042 1HB  LYS B  48      17.308   3.821  -1.618  1.00  0.00           H  
ATOM   2043 2HB  LYS B  48      17.405   3.849   0.135  1.00  0.00           H  
ATOM   2044 1HG  LYS B  48      15.040   2.938   0.159  1.00  0.00           H  
ATOM   2045 2HG  LYS B  48      15.137   2.701  -1.551  1.00  0.00           H  
ATOM   2046 1HD  LYS B  48      17.096   1.509   0.466  1.00  0.00           H  
ATOM   2047 2HD  LYS B  48      15.683   0.654  -0.161  1.00  0.00           H  
ATOM   2048 1HE  LYS B  48      16.591   0.903  -2.487  1.00  0.00           H  
ATOM   2049 2HE  LYS B  48      18.034   1.678  -1.815  1.00  0.00           H  
ATOM   2050 1HZ  LYS B  48      18.428  -0.622  -2.251  1.00  0.00           H  
ATOM   2051 2HZ  LYS B  48      18.533  -0.342  -0.629  1.00  0.00           H  
ATOM   2052 3HZ  LYS B  48      17.203  -1.117  -1.252  1.00  0.00           H  
ATOM   2053  N   LYS B  49      18.047   6.733  -1.404  1.00  0.00           N  
ATOM   2054  CA  LYS B  49      19.127   7.679  -1.154  1.00  0.00           C  
ATOM   2055  C   LYS B  49      18.577   9.048  -0.758  1.00  0.00           C  
ATOM   2056  O   LYS B  49      19.101   9.694   0.159  1.00  0.00           O  
ATOM   2057  CB  LYS B  49      20.014   7.796  -2.397  1.00  0.00           C  
ATOM   2058  CG  LYS B  49      21.242   8.708  -2.270  1.00  0.00           C  
ATOM   2059  CD  LYS B  49      22.277   8.151  -1.301  1.00  0.00           C  
ATOM   2060  CE  LYS B  49      23.566   8.977  -1.295  1.00  0.00           C  
ATOM   2061  NZ  LYS B  49      24.389   8.791  -2.548  1.00  0.00           N  
ATOM   2062  H   LYS B  49      17.958   6.306  -2.336  1.00  0.00           H  
ATOM   2063  HA  LYS B  49      19.717   7.300  -0.322  1.00  0.00           H  
ATOM   2064 1HB  LYS B  49      20.362   6.803  -2.685  1.00  0.00           H  
ATOM   2065 2HB  LYS B  49      19.412   8.172  -3.228  1.00  0.00           H  
ATOM   2066 1HG  LYS B  49      21.690   8.836  -3.255  1.00  0.00           H  
ATOM   2067 2HG  LYS B  49      20.932   9.675  -1.908  1.00  0.00           H  
ATOM   2068 1HD  LYS B  49      21.873   8.158  -0.289  1.00  0.00           H  
ATOM   2069 2HD  LYS B  49      22.514   7.123  -1.574  1.00  0.00           H  
ATOM   2070 1HE  LYS B  49      23.311  10.032  -1.194  1.00  0.00           H  
ATOM   2071 2HE  LYS B  49      24.164   8.676  -0.437  1.00  0.00           H  
ATOM   2072 1HZ  LYS B  49      25.224   9.347  -2.480  1.00  0.00           H  
ATOM   2073 2HZ  LYS B  49      24.644   7.823  -2.644  1.00  0.00           H  
ATOM   2074 3HZ  LYS B  49      23.881   9.080  -3.405  1.00  0.00           H  
ATOM   2075  N   ILE B  50      17.495   9.478  -1.405  1.00  0.00           N  
ATOM   2076  CA  ILE B  50      16.892  10.757  -1.070  1.00  0.00           C  
ATOM   2077  C   ILE B  50      16.343  10.662   0.347  1.00  0.00           C  
ATOM   2078  O   ILE B  50      16.517  11.567   1.158  1.00  0.00           O  
ATOM   2079  CB  ILE B  50      15.778  11.142  -2.041  1.00  0.00           C  
ATOM   2080  CG1 ILE B  50      16.361  11.368  -3.429  1.00  0.00           C  
ATOM   2081  CG2 ILE B  50      15.118  12.436  -1.542  1.00  0.00           C  
ATOM   2082  CD1 ILE B  50      15.359  11.429  -4.486  1.00  0.00           C  
ATOM   2083  H   ILE B  50      17.120   8.912  -2.185  1.00  0.00           H  
ATOM   2084  HA  ILE B  50      17.671  11.525  -1.087  1.00  0.00           H  
ATOM   2085  HB  ILE B  50      15.045  10.331  -2.102  1.00  0.00           H  
ATOM   2086 1HG1 ILE B  50      16.897  12.292  -3.444  1.00  0.00           H  
ATOM   2087 2HG1 ILE B  50      17.052  10.565  -3.659  1.00  0.00           H  
ATOM   2088 1HG2 ILE B  50      14.327  12.730  -2.210  1.00  0.00           H  
ATOM   2089 2HG2 ILE B  50      14.706  12.278  -0.562  1.00  0.00           H  
ATOM   2090 3HG2 ILE B  50      15.844  13.233  -1.485  1.00  0.00           H  
ATOM   2091 1HD1 ILE B  50      15.845  11.574  -5.434  1.00  0.00           H  
ATOM   2092 2HD1 ILE B  50      14.824  10.485  -4.502  1.00  0.00           H  
ATOM   2093 3HD1 ILE B  50      14.664  12.239  -4.320  1.00  0.00           H  
ATOM   2094  N   HIS B  51      15.655   9.557   0.665  1.00  0.00           N  
ATOM   2095  CA  HIS B  51      15.092   9.386   1.997  1.00  0.00           C  
ATOM   2096  C   HIS B  51      16.162   9.567   3.058  1.00  0.00           C  
ATOM   2097  O   HIS B  51      15.935  10.276   4.049  1.00  0.00           O  
ATOM   2098  CB  HIS B  51      14.433   8.012   2.172  1.00  0.00           C  
ATOM   2099  CG  HIS B  51      13.890   7.802   3.565  1.00  0.00           C  
ATOM   2100  ND1 HIS B  51      12.744   8.438   4.046  1.00  0.00           N  
ATOM   2101  CD2 HIS B  51      14.350   7.041   4.584  1.00  0.00           C  
ATOM   2102  CE1 HIS B  51      12.548   8.071   5.306  1.00  0.00           C  
ATOM   2103  NE2 HIS B  51      13.502   7.229   5.645  1.00  0.00           N  
ATOM   2104  H   HIS B  51      15.498   8.831  -0.037  1.00  0.00           H  
ATOM   2105  HA  HIS B  51      14.341  10.147   2.172  1.00  0.00           H  
ATOM   2106 1HB  HIS B  51      13.635   7.880   1.439  1.00  0.00           H  
ATOM   2107 2HB  HIS B  51      15.167   7.239   1.984  1.00  0.00           H  
ATOM   2108  HD2 HIS B  51      15.238   6.405   4.571  1.00  0.00           H  
ATOM   2109  HE1 HIS B  51      11.735   8.405   5.952  1.00  0.00           H  
ATOM   2110  HE2 HIS B  51      13.607   6.786   6.549  1.00  0.00           H  
ATOM   2111  N   ASP B  52      17.344   8.960   2.877  1.00  0.00           N  
ATOM   2112  CA  ASP B  52      18.380   9.153   3.882  1.00  0.00           C  
ATOM   2113  C   ASP B  52      18.747  10.626   4.031  1.00  0.00           C  
ATOM   2114  O   ASP B  52      18.886  11.116   5.153  1.00  0.00           O  
ATOM   2115  CB  ASP B  52      19.661   8.398   3.521  1.00  0.00           C  
ATOM   2116  CG  ASP B  52      19.601   6.894   3.702  1.00  0.00           C  
ATOM   2117  OD1 ASP B  52      18.701   6.408   4.337  1.00  0.00           O  
ATOM   2118  OD2 ASP B  52      20.485   6.237   3.206  1.00  0.00           O  
ATOM   2119  H   ASP B  52      17.485   8.331   2.076  1.00  0.00           H  
ATOM   2120  HA  ASP B  52      18.006   8.786   4.837  1.00  0.00           H  
ATOM   2121 1HB  ASP B  52      19.903   8.607   2.473  1.00  0.00           H  
ATOM   2122 2HB  ASP B  52      20.481   8.785   4.120  1.00  0.00           H  
ATOM   2123  N   VAL B  53      18.823  11.361   2.917  1.00  0.00           N  
ATOM   2124  CA  VAL B  53      19.191  12.774   2.992  1.00  0.00           C  
ATOM   2125  C   VAL B  53      18.094  13.593   3.699  1.00  0.00           C  
ATOM   2126  O   VAL B  53      18.409  14.469   4.513  1.00  0.00           O  
ATOM   2127  CB  VAL B  53      19.512  13.336   1.596  1.00  0.00           C  
ATOM   2128  CG1 VAL B  53      19.765  14.854   1.668  1.00  0.00           C  
ATOM   2129  CG2 VAL B  53      20.748  12.611   1.041  1.00  0.00           C  
ATOM   2130  H   VAL B  53      18.716  10.887   2.009  1.00  0.00           H  
ATOM   2131  HA  VAL B  53      20.103  12.851   3.584  1.00  0.00           H  
ATOM   2132  HB  VAL B  53      18.656  13.168   0.938  1.00  0.00           H  
ATOM   2133 1HG1 VAL B  53      19.990  15.232   0.679  1.00  0.00           H  
ATOM   2134 2HG1 VAL B  53      18.900  15.362   2.049  1.00  0.00           H  
ATOM   2135 3HG1 VAL B  53      20.615  15.051   2.328  1.00  0.00           H  
ATOM   2136 1HG2 VAL B  53      20.998  12.985   0.057  1.00  0.00           H  
ATOM   2137 2HG2 VAL B  53      21.582  12.774   1.707  1.00  0.00           H  
ATOM   2138 3HG2 VAL B  53      20.552  11.547   0.977  1.00  0.00           H  
ATOM   2139  N   VAL B  54      16.821  13.311   3.393  1.00  0.00           N  
ATOM   2140  CA  VAL B  54      15.686  13.994   4.021  1.00  0.00           C  
ATOM   2141  C   VAL B  54      15.654  13.703   5.509  1.00  0.00           C  
ATOM   2142  O   VAL B  54      15.435  14.614   6.312  1.00  0.00           O  
ATOM   2143  CB  VAL B  54      14.341  13.553   3.379  1.00  0.00           C  
ATOM   2144  CG1 VAL B  54      13.118  14.087   4.166  1.00  0.00           C  
ATOM   2145  CG2 VAL B  54      14.260  14.084   1.990  1.00  0.00           C  
ATOM   2146  H   VAL B  54      16.658  12.594   2.679  1.00  0.00           H  
ATOM   2147  HA  VAL B  54      15.803  15.065   3.901  1.00  0.00           H  
ATOM   2148  HB  VAL B  54      14.295  12.463   3.366  1.00  0.00           H  
ATOM   2149 1HG1 VAL B  54      12.203  13.753   3.674  1.00  0.00           H  
ATOM   2150 2HG1 VAL B  54      13.130  13.707   5.182  1.00  0.00           H  
ATOM   2151 3HG1 VAL B  54      13.141  15.181   4.189  1.00  0.00           H  
ATOM   2152 1HG2 VAL B  54      13.347  13.766   1.571  1.00  0.00           H  
ATOM   2153 2HG2 VAL B  54      14.280  15.156   2.025  1.00  0.00           H  
ATOM   2154 3HG2 VAL B  54      15.093  13.716   1.397  1.00  0.00           H  
ATOM   2155  N   THR B  55      15.876  12.451   5.877  1.00  0.00           N  
ATOM   2156  CA  THR B  55      15.860  12.042   7.263  1.00  0.00           C  
ATOM   2157  C   THR B  55      16.951  12.794   8.022  1.00  0.00           C  
ATOM   2158  O   THR B  55      16.707  13.322   9.115  1.00  0.00           O  
ATOM   2159  CB  THR B  55      16.094  10.517   7.369  1.00  0.00           C  
ATOM   2160  OG1 THR B  55      15.060   9.823   6.655  1.00  0.00           O  
ATOM   2161  CG2 THR B  55      16.050  10.074   8.823  1.00  0.00           C  
ATOM   2162  H   THR B  55      16.027  11.746   5.156  1.00  0.00           H  
ATOM   2163  HA  THR B  55      14.893  12.293   7.697  1.00  0.00           H  
ATOM   2164  HB  THR B  55      17.063  10.265   6.935  1.00  0.00           H  
ATOM   2165  HG1 THR B  55      15.214   9.931   5.684  1.00  0.00           H  
ATOM   2166 1HG2 THR B  55      16.208   8.998   8.871  1.00  0.00           H  
ATOM   2167 2HG2 THR B  55      16.828  10.581   9.387  1.00  0.00           H  
ATOM   2168 3HG2 THR B  55      15.084  10.314   9.238  1.00  0.00           H  
ATOM   2169  N   LYS B  56      18.153  12.875   7.436  1.00  0.00           N  
ATOM   2170  CA  LYS B  56      19.249  13.573   8.086  1.00  0.00           C  
ATOM   2171  C   LYS B  56      18.977  15.065   8.234  1.00  0.00           C  
ATOM   2172  O   LYS B  56      19.265  15.636   9.290  1.00  0.00           O  
ATOM   2173  CB  LYS B  56      20.542  13.399   7.292  1.00  0.00           C  
ATOM   2174  CG  LYS B  56      21.158  12.008   7.311  1.00  0.00           C  
ATOM   2175  CD  LYS B  56      22.396  11.986   6.410  1.00  0.00           C  
ATOM   2176  CE  LYS B  56      22.980  10.596   6.236  1.00  0.00           C  
ATOM   2177  NZ  LYS B  56      24.191  10.626   5.343  1.00  0.00           N  
ATOM   2178  H   LYS B  56      18.316  12.401   6.542  1.00  0.00           H  
ATOM   2179  HA  LYS B  56      19.380  13.151   9.081  1.00  0.00           H  
ATOM   2180 1HB  LYS B  56      20.344  13.646   6.245  1.00  0.00           H  
ATOM   2181 2HB  LYS B  56      21.286  14.105   7.654  1.00  0.00           H  
ATOM   2182 1HG  LYS B  56      21.456  11.766   8.331  1.00  0.00           H  
ATOM   2183 2HG  LYS B  56      20.443  11.268   6.983  1.00  0.00           H  
ATOM   2184 1HD  LYS B  56      22.121  12.362   5.416  1.00  0.00           H  
ATOM   2185 2HD  LYS B  56      23.162  12.643   6.817  1.00  0.00           H  
ATOM   2186 1HE  LYS B  56      23.256  10.188   7.204  1.00  0.00           H  
ATOM   2187 2HE  LYS B  56      22.223   9.954   5.781  1.00  0.00           H  
ATOM   2188 1HZ  LYS B  56      24.559   9.698   5.224  1.00  0.00           H  
ATOM   2189 2HZ  LYS B  56      23.945  11.024   4.411  1.00  0.00           H  
ATOM   2190 3HZ  LYS B  56      24.897  11.216   5.756  1.00  0.00           H  
ATOM   2191  N   GLN B  57      18.408  15.710   7.204  1.00  0.00           N  
ATOM   2192  CA  GLN B  57      18.162  17.140   7.310  1.00  0.00           C  
ATOM   2193  C   GLN B  57      17.104  17.441   8.370  1.00  0.00           C  
ATOM   2194  O   GLN B  57      17.214  18.443   9.087  1.00  0.00           O  
ATOM   2195  CB  GLN B  57      17.783  17.747   5.971  1.00  0.00           C  
ATOM   2196  CG  GLN B  57      17.698  19.254   6.026  1.00  0.00           C  
ATOM   2197  CD  GLN B  57      17.512  19.841   4.699  1.00  0.00           C  
ATOM   2198  OE1 GLN B  57      16.618  19.434   3.978  1.00  0.00           O  
ATOM   2199  NE2 GLN B  57      18.351  20.795   4.354  1.00  0.00           N  
ATOM   2200  H   GLN B  57      18.215  15.214   6.324  1.00  0.00           H  
ATOM   2201  HA  GLN B  57      19.088  17.615   7.631  1.00  0.00           H  
ATOM   2202 1HB  GLN B  57      18.519  17.461   5.214  1.00  0.00           H  
ATOM   2203 2HB  GLN B  57      16.814  17.349   5.652  1.00  0.00           H  
ATOM   2204 1HG  GLN B  57      16.853  19.551   6.652  1.00  0.00           H  
ATOM   2205 2HG  GLN B  57      18.621  19.642   6.438  1.00  0.00           H  
ATOM   2206 1HE2 GLN B  57      18.285  21.252   3.451  1.00  0.00           H  
ATOM   2207 2HE2 GLN B  57      19.065  21.089   4.982  1.00  0.00           H  
ATOM   2208  N   ILE B  58      16.080  16.581   8.485  1.00  0.00           N  
ATOM   2209  CA  ILE B  58      15.059  16.810   9.497  1.00  0.00           C  
ATOM   2210  C   ILE B  58      15.710  16.683  10.867  1.00  0.00           C  
ATOM   2211  O   ILE B  58      15.388  17.470  11.762  1.00  0.00           O  
ATOM   2212  CB  ILE B  58      13.845  15.869   9.370  1.00  0.00           C  
ATOM   2213  CG1 ILE B  58      13.061  16.206   8.083  1.00  0.00           C  
ATOM   2214  CG2 ILE B  58      12.926  16.036  10.634  1.00  0.00           C  
ATOM   2215  CD1 ILE B  58      12.027  15.167   7.710  1.00  0.00           C  
ATOM   2216  H   ILE B  58      15.994  15.799   7.826  1.00  0.00           H  
ATOM   2217  HA  ILE B  58      14.691  17.825   9.392  1.00  0.00           H  
ATOM   2218  HB  ILE B  58      14.196  14.850   9.267  1.00  0.00           H  
ATOM   2219 1HG1 ILE B  58      12.565  17.167   8.207  1.00  0.00           H  
ATOM   2220 2HG1 ILE B  58      13.769  16.295   7.254  1.00  0.00           H  
ATOM   2221 1HG2 ILE B  58      12.068  15.393  10.578  1.00  0.00           H  
ATOM   2222 2HG2 ILE B  58      13.479  15.779  11.523  1.00  0.00           H  
ATOM   2223 3HG2 ILE B  58      12.591  17.073  10.705  1.00  0.00           H  
ATOM   2224 1HD1 ILE B  58      11.532  15.467   6.790  1.00  0.00           H  
ATOM   2225 2HD1 ILE B  58      12.523  14.205   7.558  1.00  0.00           H  
ATOM   2226 3HD1 ILE B  58      11.297  15.075   8.486  1.00  0.00           H  
ATOM   2227  N   LYS B  59      16.584  15.682  11.057  1.00  0.00           N  
ATOM   2228  CA  LYS B  59      17.281  15.531  12.330  1.00  0.00           C  
ATOM   2229  C   LYS B  59      18.143  16.758  12.669  1.00  0.00           C  
ATOM   2230  O   LYS B  59      18.240  17.112  13.847  1.00  0.00           O  
ATOM   2231  CB  LYS B  59      18.123  14.261  12.359  1.00  0.00           C  
ATOM   2232  CG  LYS B  59      17.311  12.977  12.451  1.00  0.00           C  
ATOM   2233  CD  LYS B  59      18.213  11.745  12.451  1.00  0.00           C  
ATOM   2234  CE  LYS B  59      17.412  10.451  12.601  1.00  0.00           C  
ATOM   2235  NZ  LYS B  59      18.297   9.244  12.568  1.00  0.00           N  
ATOM   2236  H   LYS B  59      16.754  15.007  10.302  1.00  0.00           H  
ATOM   2237  HA  LYS B  59      16.530  15.434  13.109  1.00  0.00           H  
ATOM   2238 1HB  LYS B  59      18.728  14.213  11.455  1.00  0.00           H  
ATOM   2239 2HB  LYS B  59      18.797  14.296  13.208  1.00  0.00           H  
ATOM   2240 1HG  LYS B  59      16.704  12.990  13.357  1.00  0.00           H  
ATOM   2241 2HG  LYS B  59      16.650  12.930  11.599  1.00  0.00           H  
ATOM   2242 1HD  LYS B  59      18.757  11.708  11.506  1.00  0.00           H  
ATOM   2243 2HD  LYS B  59      18.931  11.817  13.265  1.00  0.00           H  
ATOM   2244 1HE  LYS B  59      16.877  10.470  13.548  1.00  0.00           H  
ATOM   2245 2HE  LYS B  59      16.691  10.380  11.794  1.00  0.00           H  
ATOM   2246 1HZ  LYS B  59      17.737   8.410  12.671  1.00  0.00           H  
ATOM   2247 2HZ  LYS B  59      18.791   9.210  11.688  1.00  0.00           H  
ATOM   2248 3HZ  LYS B  59      18.965   9.293  13.325  1.00  0.00           H  
ATOM   2249  N   VAL B  60      18.754  17.416  11.664  1.00  0.00           N  
ATOM   2250  CA  VAL B  60      19.544  18.624  11.945  1.00  0.00           C  
ATOM   2251  C   VAL B  60      18.588  19.682  12.495  1.00  0.00           C  
ATOM   2252  O   VAL B  60      18.904  20.352  13.487  1.00  0.00           O  
ATOM   2253  CB  VAL B  60      20.248  19.229  10.699  1.00  0.00           C  
ATOM   2254  CG1 VAL B  60      20.911  20.590  11.070  1.00  0.00           C  
ATOM   2255  CG2 VAL B  60      21.315  18.302  10.153  1.00  0.00           C  
ATOM   2256  H   VAL B  60      18.698  17.019  10.716  1.00  0.00           H  
ATOM   2257  HA  VAL B  60      20.291  18.389  12.706  1.00  0.00           H  
ATOM   2258  HB  VAL B  60      19.495  19.413   9.930  1.00  0.00           H  
ATOM   2259 1HG1 VAL B  60      21.368  21.003  10.192  1.00  0.00           H  
ATOM   2260 2HG1 VAL B  60      20.184  21.290  11.447  1.00  0.00           H  
ATOM   2261 3HG1 VAL B  60      21.674  20.428  11.836  1.00  0.00           H  
ATOM   2262 1HG2 VAL B  60      21.777  18.759   9.275  1.00  0.00           H  
ATOM   2263 2HG2 VAL B  60      22.069  18.141  10.909  1.00  0.00           H  
ATOM   2264 3HG2 VAL B  60      20.874  17.357   9.876  1.00  0.00           H  
ATOM   2265  N   ILE B  61      17.411  19.824  11.861  1.00  0.00           N  
ATOM   2266  CA  ILE B  61      16.437  20.812  12.314  1.00  0.00           C  
ATOM   2267  C   ILE B  61      16.024  20.499  13.746  1.00  0.00           C  
ATOM   2268  O   ILE B  61      15.961  21.407  14.575  1.00  0.00           O  
ATOM   2269  CB  ILE B  61      15.171  20.906  11.419  1.00  0.00           C  
ATOM   2270  CG1 ILE B  61      15.516  21.452  10.010  1.00  0.00           C  
ATOM   2271  CG2 ILE B  61      14.214  21.880  12.091  1.00  0.00           C  
ATOM   2272  CD1 ILE B  61      14.436  21.327   8.926  1.00  0.00           C  
ATOM   2273  H   ILE B  61      17.231  19.256  11.019  1.00  0.00           H  
ATOM   2274  HA  ILE B  61      16.925  21.793  12.318  1.00  0.00           H  
ATOM   2275  HB  ILE B  61      14.707  19.923  11.305  1.00  0.00           H  
ATOM   2276 1HG1 ILE B  61      15.738  22.502  10.113  1.00  0.00           H  
ATOM   2277 2HG1 ILE B  61      16.395  20.923   9.647  1.00  0.00           H  
ATOM   2278 1HG2 ILE B  61      13.346  21.995  11.513  1.00  0.00           H  
ATOM   2279 2HG2 ILE B  61      13.931  21.525  13.066  1.00  0.00           H  
ATOM   2280 3HG2 ILE B  61      14.711  22.834  12.184  1.00  0.00           H  
ATOM   2281 1HD1 ILE B  61      14.819  21.753   8.003  1.00  0.00           H  
ATOM   2282 2HD1 ILE B  61      14.192  20.274   8.768  1.00  0.00           H  
ATOM   2283 3HD1 ILE B  61      13.551  21.862   9.210  1.00  0.00           H  
ATOM   2284  N   ILE B  62      15.749  19.221  14.044  1.00  0.00           N  
ATOM   2285  CA  ILE B  62      15.354  18.829  15.388  1.00  0.00           C  
ATOM   2286  C   ILE B  62      16.446  19.153  16.391  1.00  0.00           C  
ATOM   2287  O   ILE B  62      16.161  19.715  17.447  1.00  0.00           O  
ATOM   2288  CB  ILE B  62      15.010  17.325  15.465  1.00  0.00           C  
ATOM   2289  CG1 ILE B  62      13.699  17.053  14.650  1.00  0.00           C  
ATOM   2290  CG2 ILE B  62      14.922  16.839  16.963  1.00  0.00           C  
ATOM   2291  CD1 ILE B  62      13.411  15.577  14.385  1.00  0.00           C  
ATOM   2292  H   ILE B  62      15.795  18.523  13.297  1.00  0.00           H  
ATOM   2293  HA  ILE B  62      14.464  19.396  15.661  1.00  0.00           H  
ATOM   2294  HB  ILE B  62      15.801  16.768  14.970  1.00  0.00           H  
ATOM   2295 1HG1 ILE B  62      12.858  17.471  15.187  1.00  0.00           H  
ATOM   2296 2HG1 ILE B  62      13.774  17.563  13.691  1.00  0.00           H  
ATOM   2297 1HG2 ILE B  62      14.705  15.786  16.994  1.00  0.00           H  
ATOM   2298 2HG2 ILE B  62      15.864  17.005  17.483  1.00  0.00           H  
ATOM   2299 3HG2 ILE B  62      14.153  17.362  17.494  1.00  0.00           H  
ATOM   2300 1HD1 ILE B  62      12.503  15.477  13.818  1.00  0.00           H  
ATOM   2301 2HD1 ILE B  62      14.233  15.137  13.822  1.00  0.00           H  
ATOM   2302 3HD1 ILE B  62      13.299  15.063  15.311  1.00  0.00           H  
ATOM   2303  N   ARG B  63      17.712  18.847  16.088  1.00  0.00           N  
ATOM   2304  CA  ARG B  63      18.746  19.161  17.064  1.00  0.00           C  
ATOM   2305  C   ARG B  63      18.776  20.665  17.363  1.00  0.00           C  
ATOM   2306  O   ARG B  63      18.898  21.046  18.527  1.00  0.00           O  
ATOM   2307  CB  ARG B  63      20.116  18.673  16.602  1.00  0.00           C  
ATOM   2308  CG  ARG B  63      20.287  17.157  16.664  1.00  0.00           C  
ATOM   2309  CD  ARG B  63      21.713  16.709  16.510  1.00  0.00           C  
ATOM   2310  NE  ARG B  63      22.278  16.985  15.180  1.00  0.00           N  
ATOM   2311  CZ  ARG B  63      22.163  16.195  14.091  1.00  0.00           C  
ATOM   2312  NH1 ARG B  63      21.465  15.081  14.110  1.00  0.00           N  
ATOM   2313  NH2 ARG B  63      22.780  16.569  12.999  1.00  0.00           N  
ATOM   2314  H   ARG B  63      17.932  18.362  15.213  1.00  0.00           H  
ATOM   2315  HA  ARG B  63      18.507  18.639  17.989  1.00  0.00           H  
ATOM   2316 1HB  ARG B  63      20.292  18.994  15.572  1.00  0.00           H  
ATOM   2317 2HB  ARG B  63      20.885  19.104  17.220  1.00  0.00           H  
ATOM   2318 1HG  ARG B  63      19.929  16.802  17.631  1.00  0.00           H  
ATOM   2319 2HG  ARG B  63      19.698  16.697  15.877  1.00  0.00           H  
ATOM   2320 1HD  ARG B  63      22.324  17.237  17.243  1.00  0.00           H  
ATOM   2321 2HD  ARG B  63      21.783  15.640  16.701  1.00  0.00           H  
ATOM   2322  HE  ARG B  63      22.870  17.827  15.059  1.00  0.00           H  
ATOM   2323 1HH1 ARG B  63      20.989  14.792  14.948  1.00  0.00           H  
ATOM   2324 2HH1 ARG B  63      21.416  14.513  13.275  1.00  0.00           H  
ATOM   2325 1HH2 ARG B  63      23.327  17.439  13.029  1.00  0.00           H  
ATOM   2326 2HH2 ARG B  63      22.731  16.018  12.159  1.00  0.00           H  
ATOM   2327  N   LEU B  64      18.614  21.520  16.344  1.00  0.00           N  
ATOM   2328  CA  LEU B  64      18.562  22.960  16.594  1.00  0.00           C  
ATOM   2329  C   LEU B  64      17.357  23.356  17.421  1.00  0.00           C  
ATOM   2330  O   LEU B  64      17.489  24.186  18.329  1.00  0.00           O  
ATOM   2331  CB  LEU B  64      18.569  23.715  15.277  1.00  0.00           C  
ATOM   2332  CG  LEU B  64      19.878  23.769  14.532  1.00  0.00           C  
ATOM   2333  CD1 LEU B  64      19.607  24.163  13.156  1.00  0.00           C  
ATOM   2334  CD2 LEU B  64      20.798  24.880  15.201  1.00  0.00           C  
ATOM   2335  H   LEU B  64      18.566  21.149  15.383  1.00  0.00           H  
ATOM   2336  HA  LEU B  64      19.440  23.240  17.164  1.00  0.00           H  
ATOM   2337 1HB  LEU B  64      17.826  23.257  14.622  1.00  0.00           H  
ATOM   2338 2HB  LEU B  64      18.272  24.731  15.479  1.00  0.00           H  
ATOM   2339  HG  LEU B  64      20.361  22.795  14.532  1.00  0.00           H  
ATOM   2340 1HD1 LEU B  64      20.540  24.218  12.602  1.00  0.00           H  
ATOM   2341 2HD1 LEU B  64      18.969  23.408  12.722  1.00  0.00           H  
ATOM   2342 3HD1 LEU B  64      19.103  25.112  13.148  1.00  0.00           H  
ATOM   2343 1HD2 LEU B  64      21.737  24.968  14.651  1.00  0.00           H  
ATOM   2344 2HD2 LEU B  64      20.284  25.839  15.171  1.00  0.00           H  
ATOM   2345 3HD2 LEU B  64      21.017  24.628  16.237  1.00  0.00           H  
ATOM   2346  N   ILE B  65      16.209  22.728  17.184  1.00  0.00           N  
ATOM   2347  CA  ILE B  65      15.029  23.030  17.977  1.00  0.00           C  
ATOM   2348  C   ILE B  65      15.265  22.627  19.427  1.00  0.00           C  
ATOM   2349  O   ILE B  65      14.914  23.377  20.327  1.00  0.00           O  
ATOM   2350  CB  ILE B  65      13.755  22.373  17.465  1.00  0.00           C  
ATOM   2351  CG1 ILE B  65      13.410  22.947  16.112  1.00  0.00           C  
ATOM   2352  CG2 ILE B  65      12.626  22.703  18.467  1.00  0.00           C  
ATOM   2353  CD1 ILE B  65      12.378  22.178  15.352  1.00  0.00           C  
ATOM   2354  H   ILE B  65      16.150  22.074  16.391  1.00  0.00           H  
ATOM   2355  HA  ILE B  65      14.872  24.113  17.940  1.00  0.00           H  
ATOM   2356  HB  ILE B  65      13.894  21.289  17.368  1.00  0.00           H  
ATOM   2357 1HG1 ILE B  65      13.053  23.962  16.257  1.00  0.00           H  
ATOM   2358 2HG1 ILE B  65      14.313  22.988  15.514  1.00  0.00           H  
ATOM   2359 1HG2 ILE B  65      11.694  22.276  18.136  1.00  0.00           H  
ATOM   2360 2HG2 ILE B  65      12.851  22.314  19.446  1.00  0.00           H  
ATOM   2361 3HG2 ILE B  65      12.527  23.780  18.542  1.00  0.00           H  
ATOM   2362 1HD1 ILE B  65      12.212  22.658  14.396  1.00  0.00           H  
ATOM   2363 2HD1 ILE B  65      12.740  21.164  15.186  1.00  0.00           H  
ATOM   2364 3HD1 ILE B  65      11.450  22.146  15.896  1.00  0.00           H  
ATOM   2365  N   GLU B  66      15.837  21.446  19.675  1.00  0.00           N  
ATOM   2366  CA  GLU B  66      16.083  21.025  21.051  1.00  0.00           C  
ATOM   2367  C   GLU B  66      17.045  22.018  21.750  1.00  0.00           C  
ATOM   2368  O   GLU B  66      16.868  22.319  22.937  1.00  0.00           O  
ATOM   2369  CB  GLU B  66      16.589  19.573  21.089  1.00  0.00           C  
ATOM   2370  CG  GLU B  66      15.487  18.522  20.695  1.00  0.00           C  
ATOM   2371  CD  GLU B  66      15.945  17.056  20.709  1.00  0.00           C  
ATOM   2372  OE1 GLU B  66      17.102  16.808  20.931  1.00  0.00           O  
ATOM   2373  OE2 GLU B  66      15.108  16.187  20.496  1.00  0.00           O  
ATOM   2374  H   GLU B  66      16.082  20.832  18.893  1.00  0.00           H  
ATOM   2375  HA  GLU B  66      15.135  21.050  21.585  1.00  0.00           H  
ATOM   2376 1HB  GLU B  66      17.419  19.468  20.387  1.00  0.00           H  
ATOM   2377 2HB  GLU B  66      16.961  19.333  22.083  1.00  0.00           H  
ATOM   2378 1HG  GLU B  66      14.645  18.633  21.376  1.00  0.00           H  
ATOM   2379 2HG  GLU B  66      15.132  18.769  19.694  1.00  0.00           H  
ATOM   2380  N   VAL B  67      18.029  22.553  21.006  1.00  0.00           N  
ATOM   2381  CA  VAL B  67      18.948  23.579  21.519  1.00  0.00           C  
ATOM   2382  C   VAL B  67      18.167  24.868  21.841  1.00  0.00           C  
ATOM   2383  O   VAL B  67      18.413  25.517  22.864  1.00  0.00           O  
ATOM   2384  CB  VAL B  67      20.091  23.806  20.512  1.00  0.00           C  
ATOM   2385  CG1 VAL B  67      20.925  24.975  20.869  1.00  0.00           C  
ATOM   2386  CG2 VAL B  67      20.959  22.598  20.525  1.00  0.00           C  
ATOM   2387  H   VAL B  67      18.160  22.186  20.055  1.00  0.00           H  
ATOM   2388  HA  VAL B  67      19.390  23.213  22.436  1.00  0.00           H  
ATOM   2389  HB  VAL B  67      19.680  23.966  19.524  1.00  0.00           H  
ATOM   2390 1HG1 VAL B  67      21.730  25.075  20.139  1.00  0.00           H  
ATOM   2391 2HG1 VAL B  67      20.318  25.877  20.861  1.00  0.00           H  
ATOM   2392 3HG1 VAL B  67      21.353  24.820  21.861  1.00  0.00           H  
ATOM   2393 1HG2 VAL B  67      21.750  22.734  19.826  1.00  0.00           H  
ATOM   2394 2HG2 VAL B  67      21.368  22.460  21.521  1.00  0.00           H  
ATOM   2395 3HG2 VAL B  67      20.391  21.724  20.256  1.00  0.00           H  
ATOM   2396  N   TYR B  68      17.245  25.244  20.956  1.00  0.00           N  
ATOM   2397  CA  TYR B  68      16.343  26.375  21.146  1.00  0.00           C  
ATOM   2398  C   TYR B  68      15.522  26.174  22.419  1.00  0.00           C  
ATOM   2399  O   TYR B  68      15.388  27.102  23.218  1.00  0.00           O  
ATOM   2400  CB  TYR B  68      15.489  26.562  19.905  1.00  0.00           C  
ATOM   2401  CG  TYR B  68      14.429  27.613  19.930  1.00  0.00           C  
ATOM   2402  CD1 TYR B  68      14.740  28.972  20.031  1.00  0.00           C  
ATOM   2403  CD2 TYR B  68      13.117  27.213  19.741  1.00  0.00           C  
ATOM   2404  CE1 TYR B  68      13.728  29.903  19.960  1.00  0.00           C  
ATOM   2405  CE2 TYR B  68      12.126  28.149  19.656  1.00  0.00           C  
ATOM   2406  CZ  TYR B  68      12.416  29.478  19.762  1.00  0.00           C  
ATOM   2407  OH  TYR B  68      11.406  30.384  19.640  1.00  0.00           O  
ATOM   2408  H   TYR B  68      17.180  24.714  20.081  1.00  0.00           H  
ATOM   2409  HA  TYR B  68      16.947  27.273  21.279  1.00  0.00           H  
ATOM   2410 1HB  TYR B  68      16.128  26.739  19.067  1.00  0.00           H  
ATOM   2411 2HB  TYR B  68      14.996  25.647  19.698  1.00  0.00           H  
ATOM   2412  HD1 TYR B  68      15.768  29.299  20.163  1.00  0.00           H  
ATOM   2413  HD2 TYR B  68      12.876  26.152  19.635  1.00  0.00           H  
ATOM   2414  HE1 TYR B  68      13.957  30.956  20.036  1.00  0.00           H  
ATOM   2415  HE2 TYR B  68      11.107  27.840  19.481  1.00  0.00           H  
ATOM   2416  HH  TYR B  68      10.599  29.917  19.414  1.00  0.00           H  
ATOM   2417  N   VAL B  69      14.982  24.968  22.622  1.00  0.00           N  
ATOM   2418  CA  VAL B  69      14.215  24.666  23.823  1.00  0.00           C  
ATOM   2419  C   VAL B  69      15.080  24.860  25.056  1.00  0.00           C  
ATOM   2420  O   VAL B  69      14.623  25.451  26.031  1.00  0.00           O  
ATOM   2421  CB  VAL B  69      13.657  23.225  23.797  1.00  0.00           C  
ATOM   2422  CG1 VAL B  69      13.062  22.834  25.170  1.00  0.00           C  
ATOM   2423  CG2 VAL B  69      12.584  23.130  22.735  1.00  0.00           C  
ATOM   2424  H   VAL B  69      15.103  24.263  21.894  1.00  0.00           H  
ATOM   2425  HA  VAL B  69      13.377  25.363  23.872  1.00  0.00           H  
ATOM   2426  HB  VAL B  69      14.459  22.533  23.568  1.00  0.00           H  
ATOM   2427 1HG1 VAL B  69      12.682  21.825  25.108  1.00  0.00           H  
ATOM   2428 2HG1 VAL B  69      13.829  22.876  25.943  1.00  0.00           H  
ATOM   2429 3HG1 VAL B  69      12.266  23.488  25.446  1.00  0.00           H  
ATOM   2430 1HG2 VAL B  69      12.185  22.116  22.695  1.00  0.00           H  
ATOM   2431 2HG2 VAL B  69      11.804  23.818  22.989  1.00  0.00           H  
ATOM   2432 3HG2 VAL B  69      12.989  23.392  21.772  1.00  0.00           H  
ATOM   2433  N   ARG B  70      16.335  24.384  25.022  1.00  0.00           N  
ATOM   2434  CA  ARG B  70      17.214  24.584  26.168  1.00  0.00           C  
ATOM   2435  C   ARG B  70      17.408  26.072  26.456  1.00  0.00           C  
ATOM   2436  O   ARG B  70      17.375  26.471  27.621  1.00  0.00           O  
ATOM   2437  CB  ARG B  70      18.566  23.945  25.929  1.00  0.00           C  
ATOM   2438  CG  ARG B  70      18.596  22.439  25.988  1.00  0.00           C  
ATOM   2439  CD  ARG B  70      19.856  21.905  25.408  1.00  0.00           C  
ATOM   2440  NE  ARG B  70      21.044  22.409  26.095  1.00  0.00           N  
ATOM   2441  CZ  ARG B  70      22.315  22.271  25.647  1.00  0.00           C  
ATOM   2442  NH1 ARG B  70      22.566  21.617  24.528  1.00  0.00           N  
ATOM   2443  NH2 ARG B  70      23.318  22.790  26.341  1.00  0.00           N  
ATOM   2444  H   ARG B  70      16.645  23.842  24.209  1.00  0.00           H  
ATOM   2445  HA  ARG B  70      16.754  24.115  27.038  1.00  0.00           H  
ATOM   2446 1HB  ARG B  70      18.954  24.252  24.962  1.00  0.00           H  
ATOM   2447 2HB  ARG B  70      19.255  24.307  26.685  1.00  0.00           H  
ATOM   2448 1HG  ARG B  70      18.522  22.116  27.025  1.00  0.00           H  
ATOM   2449 2HG  ARG B  70      17.755  22.039  25.420  1.00  0.00           H  
ATOM   2450 1HD  ARG B  70      19.848  20.818  25.483  1.00  0.00           H  
ATOM   2451 2HD  ARG B  70      19.910  22.194  24.370  1.00  0.00           H  
ATOM   2452  HE  ARG B  70      20.907  22.909  26.964  1.00  0.00           H  
ATOM   2453 1HH1 ARG B  70      21.811  21.202  23.997  1.00  0.00           H  
ATOM   2454 2HH1 ARG B  70      23.526  21.506  24.219  1.00  0.00           H  
ATOM   2455 1HH2 ARG B  70      23.135  23.290  27.201  1.00  0.00           H  
ATOM   2456 2HH2 ARG B  70      24.269  22.686  26.012  1.00  0.00           H  
ATOM   2457  N   LEU B  71      17.547  26.897  25.409  1.00  0.00           N  
ATOM   2458  CA  LEU B  71      17.743  28.335  25.597  1.00  0.00           C  
ATOM   2459  C   LEU B  71      16.532  28.917  26.305  1.00  0.00           C  
ATOM   2460  O   LEU B  71      16.670  29.719  27.240  1.00  0.00           O  
ATOM   2461  CB  LEU B  71      17.939  29.017  24.224  1.00  0.00           C  
ATOM   2462  CG  LEU B  71      18.228  30.535  24.175  1.00  0.00           C  
ATOM   2463  CD1 LEU B  71      19.545  30.867  24.922  1.00  0.00           C  
ATOM   2464  CD2 LEU B  71      18.312  30.960  22.688  1.00  0.00           C  
ATOM   2465  H   LEU B  71      17.618  26.489  24.467  1.00  0.00           H  
ATOM   2466  HA  LEU B  71      18.615  28.487  26.223  1.00  0.00           H  
ATOM   2467 1HB  LEU B  71      18.721  28.507  23.689  1.00  0.00           H  
ATOM   2468 2HB  LEU B  71      17.026  28.872  23.658  1.00  0.00           H  
ATOM   2469  HG  LEU B  71      17.413  31.073  24.660  1.00  0.00           H  
ATOM   2470 1HD1 LEU B  71      19.734  31.941  24.872  1.00  0.00           H  
ATOM   2471 2HD1 LEU B  71      19.468  30.573  25.964  1.00  0.00           H  
ATOM   2472 3HD1 LEU B  71      20.375  30.336  24.454  1.00  0.00           H  
ATOM   2473 1HD2 LEU B  71      18.495  32.031  22.616  1.00  0.00           H  
ATOM   2474 2HD2 LEU B  71      19.125  30.420  22.201  1.00  0.00           H  
ATOM   2475 3HD2 LEU B  71      17.372  30.723  22.189  1.00  0.00           H  
ATOM   2476  N   VAL B  72      15.349  28.459  25.898  1.00  0.00           N  
ATOM   2477  CA  VAL B  72      14.107  28.913  26.490  1.00  0.00           C  
ATOM   2478  C   VAL B  72      13.998  28.501  27.963  1.00  0.00           C  
ATOM   2479  O   VAL B  72      13.595  29.319  28.801  1.00  0.00           O  
ATOM   2480  CB  VAL B  72      12.906  28.386  25.694  1.00  0.00           C  
ATOM   2481  CG1 VAL B  72      11.645  28.706  26.411  1.00  0.00           C  
ATOM   2482  CG2 VAL B  72      12.908  29.021  24.325  1.00  0.00           C  
ATOM   2483  H   VAL B  72      15.340  27.822  25.091  1.00  0.00           H  
ATOM   2484  HA  VAL B  72      14.085  29.995  26.423  1.00  0.00           H  
ATOM   2485  HB  VAL B  72      12.968  27.304  25.590  1.00  0.00           H  
ATOM   2486 1HG1 VAL B  72      10.825  28.341  25.814  1.00  0.00           H  
ATOM   2487 2HG1 VAL B  72      11.620  28.231  27.389  1.00  0.00           H  
ATOM   2488 3HG1 VAL B  72      11.561  29.777  26.539  1.00  0.00           H  
ATOM   2489 1HG2 VAL B  72      12.058  28.662  23.750  1.00  0.00           H  
ATOM   2490 2HG2 VAL B  72      12.854  30.087  24.439  1.00  0.00           H  
ATOM   2491 3HG2 VAL B  72      13.816  28.779  23.801  1.00  0.00           H  
ATOM   2492  N   GLU B  73      14.353  27.250  28.280  1.00  0.00           N  
ATOM   2493  CA  GLU B  73      14.311  26.740  29.651  1.00  0.00           C  
ATOM   2494  C   GLU B  73      15.259  27.528  30.570  1.00  0.00           C  
ATOM   2495  O   GLU B  73      14.931  27.782  31.728  1.00  0.00           O  
ATOM   2496  CB  GLU B  73      14.685  25.252  29.670  1.00  0.00           C  
ATOM   2497  CG  GLU B  73      13.638  24.312  29.033  1.00  0.00           C  
ATOM   2498  CD  GLU B  73      14.113  22.893  28.873  1.00  0.00           C  
ATOM   2499  OE1 GLU B  73      15.281  22.666  29.060  1.00  0.00           O  
ATOM   2500  OE2 GLU B  73      13.301  22.037  28.558  1.00  0.00           O  
ATOM   2501  H   GLU B  73      14.627  26.612  27.520  1.00  0.00           H  
ATOM   2502  HA  GLU B  73      13.294  26.850  30.031  1.00  0.00           H  
ATOM   2503 1HB  GLU B  73      15.632  25.121  29.142  1.00  0.00           H  
ATOM   2504 2HB  GLU B  73      14.845  24.934  30.700  1.00  0.00           H  
ATOM   2505 1HG  GLU B  73      12.738  24.306  29.638  1.00  0.00           H  
ATOM   2506 2HG  GLU B  73      13.384  24.694  28.057  1.00  0.00           H  
ATOM   2507  N   ILE B  74      16.427  27.919  30.047  1.00  0.00           N  
ATOM   2508  CA  ILE B  74      17.420  28.705  30.782  1.00  0.00           C  
ATOM   2509  C   ILE B  74      16.932  30.090  31.172  1.00  0.00           C  
ATOM   2510  O   ILE B  74      17.138  30.524  32.304  1.00  0.00           O  
ATOM   2511  CB  ILE B  74      18.722  28.838  29.968  1.00  0.00           C  
ATOM   2512  CG1 ILE B  74      19.405  27.466  29.878  1.00  0.00           C  
ATOM   2513  CG2 ILE B  74      19.660  29.936  30.547  1.00  0.00           C  
ATOM   2514  CD1 ILE B  74      20.476  27.399  28.841  1.00  0.00           C  
ATOM   2515  H   ILE B  74      16.640  27.600  29.094  1.00  0.00           H  
ATOM   2516  HA  ILE B  74      17.648  28.161  31.703  1.00  0.00           H  
ATOM   2517  HB  ILE B  74      18.451  29.117  28.947  1.00  0.00           H  
ATOM   2518 1HG1 ILE B  74      19.838  27.234  30.848  1.00  0.00           H  
ATOM   2519 2HG1 ILE B  74      18.659  26.709  29.656  1.00  0.00           H  
ATOM   2520 1HG2 ILE B  74      20.532  30.021  29.931  1.00  0.00           H  
ATOM   2521 2HG2 ILE B  74      19.170  30.907  30.562  1.00  0.00           H  
ATOM   2522 3HG2 ILE B  74      19.948  29.668  31.565  1.00  0.00           H  
ATOM   2523 1HD1 ILE B  74      20.911  26.403  28.819  1.00  0.00           H  
ATOM   2524 2HD1 ILE B  74      19.997  27.612  27.912  1.00  0.00           H  
ATOM   2525 3HD1 ILE B  74      21.249  28.115  29.017  1.00  0.00           H  
ATOM   2526  N   ILE B  75      16.321  30.801  30.226  1.00  0.00           N  
ATOM   2527  CA  ILE B  75      15.822  32.155  30.512  1.00  0.00           C  
ATOM   2528  C   ILE B  75      14.502  32.239  31.334  1.00  0.00           C  
ATOM   2529  O   ILE B  75      14.321  33.217  32.064  1.00  0.00           O  
ATOM   2530  CB  ILE B  75      15.722  32.979  29.209  1.00  0.00           C  
ATOM   2531  CG1 ILE B  75      14.647  32.390  28.245  1.00  0.00           C  
ATOM   2532  CG2 ILE B  75      17.091  32.977  28.564  1.00  0.00           C  
ATOM   2533  CD1 ILE B  75      14.333  33.199  27.014  1.00  0.00           C  
ATOM   2534  H   ILE B  75      16.243  30.393  29.290  1.00  0.00           H  
ATOM   2535  HA  ILE B  75      16.585  32.648  31.111  1.00  0.00           H  
ATOM   2536  HB  ILE B  75      15.432  34.001  29.446  1.00  0.00           H  
ATOM   2537 1HG1 ILE B  75      14.981  31.424  27.939  1.00  0.00           H  
ATOM   2538 2HG1 ILE B  75      13.714  32.280  28.777  1.00  0.00           H  
ATOM   2539 1HG2 ILE B  75      17.052  33.559  27.685  1.00  0.00           H  
ATOM   2540 2HG2 ILE B  75      17.817  33.408  29.253  1.00  0.00           H  
ATOM   2541 3HG2 ILE B  75      17.394  31.961  28.313  1.00  0.00           H  
ATOM   2542 1HD1 ILE B  75      13.582  32.677  26.451  1.00  0.00           H  
ATOM   2543 2HD1 ILE B  75      13.961  34.181  27.306  1.00  0.00           H  
ATOM   2544 3HD1 ILE B  75      15.205  33.311  26.405  1.00  0.00           H  
ATOM   2545  N   LEU B  76      13.595  31.237  31.182  1.00  0.00           N  
ATOM   2546  CA  LEU B  76      12.282  31.089  31.844  1.00  0.00           C  
ATOM   2547  C   LEU B  76      12.371  30.975  33.402  1.00  0.00           C  
ATOM   2548  O   LEU B  76      12.030  31.936  34.094  1.00  0.00           O  
ATOM   2549  OXT LEU B  76      12.413  29.864  33.943  1.00  0.00           O  
ATOM   2550  CB  LEU B  76      11.566  29.836  31.219  1.00  0.00           C  
ATOM   2551  CG  LEU B  76      10.059  29.457  31.680  1.00  0.00           C  
ATOM   2552  CD1 LEU B  76       9.006  30.573  31.188  1.00  0.00           C  
ATOM   2553  CD2 LEU B  76       9.732  28.007  31.131  1.00  0.00           C  
ATOM   2554  H   LEU B  76      13.828  30.497  30.513  1.00  0.00           H  
ATOM   2555  HA  LEU B  76      11.703  31.977  31.609  1.00  0.00           H  
ATOM   2556 1HB  LEU B  76      11.538  29.964  30.126  1.00  0.00           H  
ATOM   2557 2HB  LEU B  76      12.214  28.962  31.424  1.00  0.00           H  
ATOM   2558  HG  LEU B  76      10.006  29.433  32.783  1.00  0.00           H  
ATOM   2559 1HD1 LEU B  76       7.996  30.307  31.516  1.00  0.00           H  
ATOM   2560 2HD1 LEU B  76       9.268  31.542  31.618  1.00  0.00           H  
ATOM   2561 3HD1 LEU B  76       9.016  30.662  30.115  1.00  0.00           H  
ATOM   2562 1HD2 LEU B  76       8.757  27.733  31.453  1.00  0.00           H  
ATOM   2563 2HD2 LEU B  76       9.779  27.970  30.051  1.00  0.00           H  
ATOM   2564 3HD2 LEU B  76      10.450  27.284  31.532  1.00  0.00           H  
TER                                                                             
ATOM   2566  N   GLN C   2       7.429   5.185  -7.613  1.00  0.00           N  
ATOM   2567  CA  GLN C   2       8.165   6.038  -6.655  1.00  0.00           C  
ATOM   2568  C   GLN C   2       8.654   7.433  -7.149  1.00  0.00           C  
ATOM   2569  O   GLN C   2       9.051   8.235  -6.300  1.00  0.00           O  
ATOM   2570  CB  GLN C   2       9.378   5.260  -6.060  1.00  0.00           C  
ATOM   2571  CG  GLN C   2       9.019   4.018  -5.133  1.00  0.00           C  
ATOM   2572  CD  GLN C   2      10.293   3.229  -4.724  1.00  0.00           C  
ATOM   2573  OE1 GLN C   2      11.066   3.719  -3.872  1.00  0.00           O  
ATOM   2574  NE2 GLN C   2      10.485   2.005  -5.373  1.00  0.00           N  
ATOM   2575 1H   GLN C   2       6.930   4.499  -7.059  1.00  0.00           H  
ATOM   2576 2H   GLN C   2       6.757   5.737  -8.123  1.00  0.00           H  
ATOM   2577 3H   GLN C   2       8.027   4.698  -8.264  1.00  0.00           H  
ATOM   2578  HA  GLN C   2       7.475   6.232  -5.824  1.00  0.00           H  
ATOM   2579 1HB  GLN C   2      10.033   4.918  -6.872  1.00  0.00           H  
ATOM   2580 2HB  GLN C   2       9.994   5.940  -5.429  1.00  0.00           H  
ATOM   2581 1HG  GLN C   2       8.569   4.399  -4.209  1.00  0.00           H  
ATOM   2582 2HG  GLN C   2       8.281   3.350  -5.621  1.00  0.00           H  
ATOM   2583 1HE2 GLN C   2      11.304   1.423  -5.195  1.00  0.00           H  
ATOM   2584 2HE2 GLN C   2       9.822   1.679  -6.063  1.00  0.00           H  
ATOM   2585  N   LYS C   3       8.563   7.778  -8.467  1.00  0.00           N  
ATOM   2586  CA  LYS C   3       9.027   9.097  -8.987  1.00  0.00           C  
ATOM   2587  C   LYS C   3       8.308  10.285  -8.345  1.00  0.00           C  
ATOM   2588  O   LYS C   3       8.906  11.351  -8.155  1.00  0.00           O  
ATOM   2589  CB  LYS C   3       8.951   9.152 -10.506  1.00  0.00           C  
ATOM   2590  CG  LYS C   3      10.023   8.281 -11.169  1.00  0.00           C  
ATOM   2591  CD  LYS C   3       9.976   8.331 -12.684  1.00  0.00           C  
ATOM   2592  CE  LYS C   3      11.074   7.432 -13.276  1.00  0.00           C  
ATOM   2593  NZ  LYS C   3      11.090   7.449 -14.759  1.00  0.00           N  
ATOM   2594  H   LYS C   3       8.213   7.104  -9.137  1.00  0.00           H  
ATOM   2595  HA  LYS C   3      10.081   9.209  -8.751  1.00  0.00           H  
ATOM   2596 1HB  LYS C   3       7.975   8.808 -10.842  1.00  0.00           H  
ATOM   2597 2HB  LYS C   3       9.079  10.181 -10.845  1.00  0.00           H  
ATOM   2598 1HG  LYS C   3      11.012   8.619 -10.843  1.00  0.00           H  
ATOM   2599 2HG  LYS C   3       9.907   7.245 -10.849  1.00  0.00           H  
ATOM   2600 1HD  LYS C   3       9.003   7.983 -13.026  1.00  0.00           H  
ATOM   2601 2HD  LYS C   3      10.129   9.350 -13.029  1.00  0.00           H  
ATOM   2602 1HE  LYS C   3      12.042   7.765 -12.907  1.00  0.00           H  
ATOM   2603 2HE  LYS C   3      10.907   6.406 -12.944  1.00  0.00           H  
ATOM   2604 1HZ  LYS C   3      11.832   6.837 -15.082  1.00  0.00           H  
ATOM   2605 2HZ  LYS C   3      10.202   7.121 -15.110  1.00  0.00           H  
ATOM   2606 3HZ  LYS C   3      11.260   8.390 -15.087  1.00  0.00           H  
ATOM   2607  N   GLU C   4       7.043  10.090  -7.985  1.00  0.00           N  
ATOM   2608  CA  GLU C   4       6.309  11.157  -7.334  1.00  0.00           C  
ATOM   2609  C   GLU C   4       6.849  11.343  -5.907  1.00  0.00           C  
ATOM   2610  O   GLU C   4       6.927  12.464  -5.404  1.00  0.00           O  
ATOM   2611  CB  GLU C   4       4.828  10.828  -7.283  1.00  0.00           C  
ATOM   2612  CG  GLU C   4       3.960  11.963  -6.819  1.00  0.00           C  
ATOM   2613  CD  GLU C   4       3.961  13.136  -7.815  1.00  0.00           C  
ATOM   2614  OE1 GLU C   4       4.172  12.865  -8.971  1.00  0.00           O  
ATOM   2615  OE2 GLU C   4       3.784  14.288  -7.440  1.00  0.00           O  
ATOM   2616  H   GLU C   4       6.583   9.217  -8.196  1.00  0.00           H  
ATOM   2617  HA  GLU C   4       6.451  12.078  -7.897  1.00  0.00           H  
ATOM   2618 1HB  GLU C   4       4.493  10.535  -8.279  1.00  0.00           H  
ATOM   2619 2HB  GLU C   4       4.665   9.980  -6.619  1.00  0.00           H  
ATOM   2620 1HG  GLU C   4       2.971  11.556  -6.763  1.00  0.00           H  
ATOM   2621 2HG  GLU C   4       4.250  12.299  -5.823  1.00  0.00           H  
ATOM   2622  N   ALA C   5       7.195  10.234  -5.236  1.00  0.00           N  
ATOM   2623  CA  ALA C   5       7.714  10.290  -3.870  1.00  0.00           C  
ATOM   2624  C   ALA C   5       9.073  10.994  -3.887  1.00  0.00           C  
ATOM   2625  O   ALA C   5       9.405  11.774  -2.983  1.00  0.00           O  
ATOM   2626  CB  ALA C   5       7.809   8.895  -3.281  1.00  0.00           C  
ATOM   2627  H   ALA C   5       7.125   9.342  -5.705  1.00  0.00           H  
ATOM   2628  HA  ALA C   5       7.030  10.881  -3.264  1.00  0.00           H  
ATOM   2629 1HB  ALA C   5       8.171   8.951  -2.267  1.00  0.00           H  
ATOM   2630 2HB  ALA C   5       6.820   8.438  -3.284  1.00  0.00           H  
ATOM   2631 3HB  ALA C   5       8.492   8.288  -3.873  1.00  0.00           H  
ATOM   2632  N   ILE C   6       9.815  10.759  -4.976  1.00  0.00           N  
ATOM   2633  CA  ILE C   6      11.104  11.382  -5.209  1.00  0.00           C  
ATOM   2634  C   ILE C   6      10.955  12.880  -5.359  1.00  0.00           C  
ATOM   2635  O   ILE C   6      11.654  13.629  -4.671  1.00  0.00           O  
ATOM   2636  CB  ILE C   6      11.798  10.755  -6.458  1.00  0.00           C  
ATOM   2637  CG1 ILE C   6      12.234   9.282  -6.097  1.00  0.00           C  
ATOM   2638  CG2 ILE C   6      12.922  11.651  -7.067  1.00  0.00           C  
ATOM   2639  CD1 ILE C   6      12.680   8.382  -7.253  1.00  0.00           C  
ATOM   2640  H   ILE C   6       9.461  10.069  -5.641  1.00  0.00           H  
ATOM   2641  HA  ILE C   6      11.738  11.196  -4.341  1.00  0.00           H  
ATOM   2642  HB  ILE C   6      11.050  10.648  -7.215  1.00  0.00           H  
ATOM   2643 1HG1 ILE C   6      13.048   9.342  -5.401  1.00  0.00           H  
ATOM   2644 2HG1 ILE C   6      11.397   8.791  -5.609  1.00  0.00           H  
ATOM   2645 1HG2 ILE C   6      13.326  11.179  -7.957  1.00  0.00           H  
ATOM   2646 2HG2 ILE C   6      12.522  12.623  -7.349  1.00  0.00           H  
ATOM   2647 3HG2 ILE C   6      13.688  11.799  -6.384  1.00  0.00           H  
ATOM   2648 1HD1 ILE C   6      12.957   7.398  -6.863  1.00  0.00           H  
ATOM   2649 2HD1 ILE C   6      11.881   8.259  -7.964  1.00  0.00           H  
ATOM   2650 3HD1 ILE C   6      13.535   8.816  -7.753  1.00  0.00           H  
ATOM   2651  N   LYS C   7      10.003  13.358  -6.167  1.00  0.00           N  
ATOM   2652  CA  LYS C   7       9.933  14.805  -6.258  1.00  0.00           C  
ATOM   2653  C   LYS C   7       9.349  15.440  -4.988  1.00  0.00           C  
ATOM   2654  O   LYS C   7       9.724  16.571  -4.673  1.00  0.00           O  
ATOM   2655  CB  LYS C   7       9.185  15.275  -7.506  1.00  0.00           C  
ATOM   2656  CG  LYS C   7       7.695  15.057  -7.498  1.00  0.00           C  
ATOM   2657  CD  LYS C   7       7.055  15.326  -8.866  1.00  0.00           C  
ATOM   2658  CE  LYS C   7       7.098  16.806  -9.255  1.00  0.00           C  
ATOM   2659  NZ  LYS C   7       6.243  17.081 -10.435  1.00  0.00           N  
ATOM   2660  H   LYS C   7       9.434  12.727  -6.743  1.00  0.00           H  
ATOM   2661  HA  LYS C   7      10.948  15.178  -6.355  1.00  0.00           H  
ATOM   2662 1HB  LYS C   7       9.374  16.338  -7.637  1.00  0.00           H  
ATOM   2663 2HB  LYS C   7       9.592  14.759  -8.375  1.00  0.00           H  
ATOM   2664 1HG  LYS C   7       7.498  14.035  -7.226  1.00  0.00           H  
ATOM   2665 2HG  LYS C   7       7.230  15.701  -6.756  1.00  0.00           H  
ATOM   2666 1HD  LYS C   7       7.572  14.736  -9.627  1.00  0.00           H  
ATOM   2667 2HD  LYS C   7       6.013  14.998  -8.842  1.00  0.00           H  
ATOM   2668 1HE  LYS C   7       6.757  17.415  -8.414  1.00  0.00           H  
ATOM   2669 2HE  LYS C   7       8.122  17.083  -9.501  1.00  0.00           H  
ATOM   2670 1HZ  LYS C   7       6.293  18.063 -10.672  1.00  0.00           H  
ATOM   2671 2HZ  LYS C   7       6.553  16.526 -11.221  1.00  0.00           H  
ATOM   2672 3HZ  LYS C   7       5.290  16.837 -10.197  1.00  0.00           H  
ATOM   2673  N   VAL C   8       8.516  14.722  -4.199  1.00  0.00           N  
ATOM   2674  CA  VAL C   8       8.028  15.353  -2.966  1.00  0.00           C  
ATOM   2675  C   VAL C   8       9.197  15.594  -2.046  1.00  0.00           C  
ATOM   2676  O   VAL C   8       9.321  16.668  -1.452  1.00  0.00           O  
ATOM   2677  CB  VAL C   8       7.009  14.498  -2.159  1.00  0.00           C  
ATOM   2678  CG1 VAL C   8       6.744  15.182  -0.777  1.00  0.00           C  
ATOM   2679  CG2 VAL C   8       5.706  14.376  -2.891  1.00  0.00           C  
ATOM   2680  H   VAL C   8       8.181  13.799  -4.508  1.00  0.00           H  
ATOM   2681  HA  VAL C   8       7.574  16.312  -3.219  1.00  0.00           H  
ATOM   2682  HB  VAL C   8       7.425  13.500  -1.990  1.00  0.00           H  
ATOM   2683 1HG1 VAL C   8       6.046  14.609  -0.224  1.00  0.00           H  
ATOM   2684 2HG1 VAL C   8       7.654  15.260  -0.198  1.00  0.00           H  
ATOM   2685 3HG1 VAL C   8       6.340  16.177  -0.943  1.00  0.00           H  
ATOM   2686 1HG2 VAL C   8       5.021  13.772  -2.301  1.00  0.00           H  
ATOM   2687 2HG2 VAL C   8       5.292  15.367  -3.034  1.00  0.00           H  
ATOM   2688 3HG2 VAL C   8       5.864  13.905  -3.846  1.00  0.00           H  
ATOM   2689  N   TYR C   9      10.052  14.589  -1.907  1.00  0.00           N  
ATOM   2690  CA  TYR C   9      11.190  14.751  -1.045  1.00  0.00           C  
ATOM   2691  C   TYR C   9      12.153  15.825  -1.529  1.00  0.00           C  
ATOM   2692  O   TYR C   9      12.662  16.591  -0.705  1.00  0.00           O  
ATOM   2693  CB  TYR C   9      11.899  13.435  -0.845  1.00  0.00           C  
ATOM   2694  CG  TYR C   9      11.328  12.488   0.241  1.00  0.00           C  
ATOM   2695  CD1 TYR C   9      10.221  12.810   1.065  1.00  0.00           C  
ATOM   2696  CD2 TYR C   9      12.010  11.325   0.485  1.00  0.00           C  
ATOM   2697  CE1 TYR C   9       9.854  11.950   2.080  1.00  0.00           C  
ATOM   2698  CE2 TYR C   9      11.634  10.504   1.490  1.00  0.00           C  
ATOM   2699  CZ  TYR C   9      10.586  10.788   2.282  1.00  0.00           C  
ATOM   2700  OH  TYR C   9      10.288   9.923   3.309  1.00  0.00           O  
ATOM   2701  H   TYR C   9       9.892  13.702  -2.398  1.00  0.00           H  
ATOM   2702  HA  TYR C   9      10.841  15.095  -0.080  1.00  0.00           H  
ATOM   2703 1HB  TYR C   9      11.908  12.889  -1.797  1.00  0.00           H  
ATOM   2704 2HB  TYR C   9      12.905  13.660  -0.600  1.00  0.00           H  
ATOM   2705  HD1 TYR C   9       9.650  13.712   0.933  1.00  0.00           H  
ATOM   2706  HD2 TYR C   9      12.870  11.053  -0.119  1.00  0.00           H  
ATOM   2707  HE1 TYR C   9       9.010  12.194   2.723  1.00  0.00           H  
ATOM   2708  HE2 TYR C   9      12.183   9.602   1.666  1.00  0.00           H  
ATOM   2709  HH  TYR C   9      11.079   9.366   3.499  1.00  0.00           H  
ATOM   2710  N   LEU C  10      12.379  15.939  -2.842  1.00  0.00           N  
ATOM   2711  CA  LEU C  10      13.292  16.973  -3.316  1.00  0.00           C  
ATOM   2712  C   LEU C  10      12.718  18.365  -3.005  1.00  0.00           C  
ATOM   2713  O   LEU C  10      13.467  19.273  -2.604  1.00  0.00           O  
ATOM   2714  CB  LEU C  10      13.507  16.837  -4.824  1.00  0.00           C  
ATOM   2715  CG  LEU C  10      14.258  15.566  -5.327  1.00  0.00           C  
ATOM   2716  CD1 LEU C  10      14.154  15.555  -6.837  1.00  0.00           C  
ATOM   2717  CD2 LEU C  10      15.741  15.532  -4.856  1.00  0.00           C  
ATOM   2718  H   LEU C  10      11.961  15.267  -3.499  1.00  0.00           H  
ATOM   2719  HA  LEU C  10      14.236  16.875  -2.790  1.00  0.00           H  
ATOM   2720 1HB  LEU C  10      12.524  16.846  -5.300  1.00  0.00           H  
ATOM   2721 2HB  LEU C  10      14.057  17.707  -5.174  1.00  0.00           H  
ATOM   2722  HG  LEU C  10      13.765  14.687  -4.949  1.00  0.00           H  
ATOM   2723 1HD1 LEU C  10      14.611  14.683  -7.225  1.00  0.00           H  
ATOM   2724 2HD1 LEU C  10      13.110  15.555  -7.131  1.00  0.00           H  
ATOM   2725 3HD1 LEU C  10      14.643  16.436  -7.248  1.00  0.00           H  
ATOM   2726 1HD2 LEU C  10      16.214  14.631  -5.236  1.00  0.00           H  
ATOM   2727 2HD2 LEU C  10      16.270  16.408  -5.233  1.00  0.00           H  
ATOM   2728 3HD2 LEU C  10      15.787  15.519  -3.773  1.00  0.00           H  
ATOM   2729  N   GLU C  11      11.385  18.533  -3.150  1.00  0.00           N  
ATOM   2730  CA  GLU C  11      10.766  19.817  -2.828  1.00  0.00           C  
ATOM   2731  C   GLU C  11      10.918  20.114  -1.345  1.00  0.00           C  
ATOM   2732  O   GLU C  11      11.232  21.248  -0.969  1.00  0.00           O  
ATOM   2733  CB  GLU C  11       9.272  19.838  -3.193  1.00  0.00           C  
ATOM   2734  CG  GLU C  11       8.960  19.878  -4.691  1.00  0.00           C  
ATOM   2735  CD  GLU C  11       7.475  19.828  -4.975  1.00  0.00           C  
ATOM   2736  OE1 GLU C  11       6.745  19.390  -4.118  1.00  0.00           O  
ATOM   2737  OE2 GLU C  11       7.075  20.215  -6.049  1.00  0.00           O  
ATOM   2738  H   GLU C  11      10.809  17.775  -3.536  1.00  0.00           H  
ATOM   2739  HA  GLU C  11      11.273  20.600  -3.388  1.00  0.00           H  
ATOM   2740 1HB  GLU C  11       8.799  18.938  -2.790  1.00  0.00           H  
ATOM   2741 2HB  GLU C  11       8.793  20.693  -2.721  1.00  0.00           H  
ATOM   2742 1HG  GLU C  11       9.374  20.790  -5.118  1.00  0.00           H  
ATOM   2743 2HG  GLU C  11       9.445  19.034  -5.176  1.00  0.00           H  
ATOM   2744  N   LEU C  12      10.758  19.098  -0.498  1.00  0.00           N  
ATOM   2745  CA  LEU C  12      10.924  19.323   0.922  1.00  0.00           C  
ATOM   2746  C   LEU C  12      12.357  19.658   1.271  1.00  0.00           C  
ATOM   2747  O   LEU C  12      12.568  20.537   2.094  1.00  0.00           O  
ATOM   2748  CB  LEU C  12      10.451  18.122   1.735  1.00  0.00           C  
ATOM   2749  CG  LEU C  12       8.929  17.873   1.740  1.00  0.00           C  
ATOM   2750  CD1 LEU C  12       8.673  16.514   2.401  1.00  0.00           C  
ATOM   2751  CD2 LEU C  12       8.192  19.037   2.509  1.00  0.00           C  
ATOM   2752  H   LEU C  12      10.452  18.183  -0.853  1.00  0.00           H  
ATOM   2753  HA  LEU C  12      10.329  20.186   1.191  1.00  0.00           H  
ATOM   2754 1HB  LEU C  12      10.935  17.231   1.333  1.00  0.00           H  
ATOM   2755 2HB  LEU C  12      10.780  18.253   2.760  1.00  0.00           H  
ATOM   2756  HG  LEU C  12       8.565  17.834   0.712  1.00  0.00           H  
ATOM   2757 1HD1 LEU C  12       7.621  16.288   2.396  1.00  0.00           H  
ATOM   2758 2HD1 LEU C  12       9.195  15.750   1.843  1.00  0.00           H  
ATOM   2759 3HD1 LEU C  12       9.039  16.529   3.427  1.00  0.00           H  
ATOM   2760 1HD2 LEU C  12       7.133  18.864   2.500  1.00  0.00           H  
ATOM   2761 2HD2 LEU C  12       8.546  19.078   3.536  1.00  0.00           H  
ATOM   2762 3HD2 LEU C  12       8.376  19.990   2.039  1.00  0.00           H  
ATOM   2763  N   LEU C  13      13.355  19.059   0.611  1.00  0.00           N  
ATOM   2764  CA  LEU C  13      14.729  19.419   0.957  1.00  0.00           C  
ATOM   2765  C   LEU C  13      14.983  20.897   0.687  1.00  0.00           C  
ATOM   2766  O   LEU C  13      15.613  21.581   1.494  1.00  0.00           O  
ATOM   2767  CB  LEU C  13      15.749  18.598   0.144  1.00  0.00           C  
ATOM   2768  CG  LEU C  13      15.873  17.100   0.464  1.00  0.00           C  
ATOM   2769  CD1 LEU C  13      16.734  16.424  -0.563  1.00  0.00           C  
ATOM   2770  CD2 LEU C  13      16.505  16.912   1.825  1.00  0.00           C  
ATOM   2771  H   LEU C  13      13.148  18.302  -0.049  1.00  0.00           H  
ATOM   2772  HA  LEU C  13      14.873  19.245   2.020  1.00  0.00           H  
ATOM   2773 1HB  LEU C  13      15.481  18.684  -0.911  1.00  0.00           H  
ATOM   2774 2HB  LEU C  13      16.731  19.047   0.282  1.00  0.00           H  
ATOM   2775  HG  LEU C  13      14.896  16.644   0.433  1.00  0.00           H  
ATOM   2776 1HD1 LEU C  13      16.801  15.363  -0.321  1.00  0.00           H  
ATOM   2777 2HD1 LEU C  13      16.294  16.545  -1.546  1.00  0.00           H  
ATOM   2778 3HD1 LEU C  13      17.718  16.856  -0.552  1.00  0.00           H  
ATOM   2779 1HD2 LEU C  13      16.603  15.861   2.005  1.00  0.00           H  
ATOM   2780 2HD2 LEU C  13      17.481  17.370   1.848  1.00  0.00           H  
ATOM   2781 3HD2 LEU C  13      15.891  17.357   2.600  1.00  0.00           H  
ATOM   2782  N   GLU C  14      14.463  21.434  -0.422  1.00  0.00           N  
ATOM   2783  CA  GLU C  14      14.696  22.860  -0.658  1.00  0.00           C  
ATOM   2784  C   GLU C  14      14.044  23.703   0.465  1.00  0.00           C  
ATOM   2785  O   GLU C  14      14.661  24.632   1.017  1.00  0.00           O  
ATOM   2786  CB  GLU C  14      14.173  23.251  -2.051  1.00  0.00           C  
ATOM   2787  CG  GLU C  14      14.611  24.644  -2.555  1.00  0.00           C  
ATOM   2788  CD  GLU C  14      13.719  25.756  -2.104  1.00  0.00           C  
ATOM   2789  OE1 GLU C  14      12.534  25.546  -2.008  1.00  0.00           O  
ATOM   2790  OE2 GLU C  14      14.213  26.822  -1.842  1.00  0.00           O  
ATOM   2791  H   GLU C  14      13.976  20.838  -1.106  1.00  0.00           H  
ATOM   2792  HA  GLU C  14      15.768  23.042  -0.635  1.00  0.00           H  
ATOM   2793 1HB  GLU C  14      14.505  22.509  -2.777  1.00  0.00           H  
ATOM   2794 2HB  GLU C  14      13.082  23.219  -2.040  1.00  0.00           H  
ATOM   2795 1HG  GLU C  14      15.619  24.846  -2.197  1.00  0.00           H  
ATOM   2796 2HG  GLU C  14      14.639  24.628  -3.643  1.00  0.00           H  
ATOM   2797  N   VAL C  15      12.835  23.299   0.870  1.00  0.00           N  
ATOM   2798  CA  VAL C  15      12.094  23.996   1.913  1.00  0.00           C  
ATOM   2799  C   VAL C  15      12.768  23.887   3.279  1.00  0.00           C  
ATOM   2800  O   VAL C  15      12.834  24.869   4.021  1.00  0.00           O  
ATOM   2801  CB  VAL C  15      10.662  23.434   2.021  1.00  0.00           C  
ATOM   2802  CG1 VAL C  15       9.964  24.016   3.199  1.00  0.00           C  
ATOM   2803  CG2 VAL C  15       9.880  23.764   0.763  1.00  0.00           C  
ATOM   2804  H   VAL C  15      12.391  22.525   0.362  1.00  0.00           H  
ATOM   2805  HA  VAL C  15      12.037  25.050   1.634  1.00  0.00           H  
ATOM   2806  HB  VAL C  15      10.711  22.357   2.152  1.00  0.00           H  
ATOM   2807 1HG1 VAL C  15       8.969  23.611   3.244  1.00  0.00           H  
ATOM   2808 2HG1 VAL C  15      10.473  23.791   4.129  1.00  0.00           H  
ATOM   2809 3HG1 VAL C  15       9.924  25.095   3.053  1.00  0.00           H  
ATOM   2810 1HG2 VAL C  15       8.874  23.352   0.843  1.00  0.00           H  
ATOM   2811 2HG2 VAL C  15       9.821  24.839   0.643  1.00  0.00           H  
ATOM   2812 3HG2 VAL C  15      10.372  23.341  -0.102  1.00  0.00           H  
ATOM   2813  N   HIS C  16      13.236  22.695   3.621  1.00  0.00           N  
ATOM   2814  CA  HIS C  16      13.859  22.416   4.900  1.00  0.00           C  
ATOM   2815  C   HIS C  16      15.194  23.127   5.026  1.00  0.00           C  
ATOM   2816  O   HIS C  16      15.568  23.521   6.136  1.00  0.00           O  
ATOM   2817  CB  HIS C  16      13.974  20.913   5.106  1.00  0.00           C  
ATOM   2818  CG  HIS C  16      12.640  20.249   5.356  1.00  0.00           C  
ATOM   2819  ND1 HIS C  16      12.495  18.882   5.409  1.00  0.00           N  
ATOM   2820  CD2 HIS C  16      11.394  20.765   5.545  1.00  0.00           C  
ATOM   2821  CE1 HIS C  16      11.223  18.586   5.630  1.00  0.00           C  
ATOM   2822  NE2 HIS C  16      10.543  19.709   5.710  1.00  0.00           N  
ATOM   2823  H   HIS C  16      13.122  21.929   2.967  1.00  0.00           H  
ATOM   2824  HA  HIS C  16      13.226  22.795   5.696  1.00  0.00           H  
ATOM   2825 1HB  HIS C  16      14.380  20.476   4.199  1.00  0.00           H  
ATOM   2826 2HB  HIS C  16      14.654  20.684   5.915  1.00  0.00           H  
ATOM   2827  HD2 HIS C  16      11.111  21.816   5.559  1.00  0.00           H  
ATOM   2828  HE1 HIS C  16      10.806  17.584   5.719  1.00  0.00           H  
ATOM   2829  HE2 HIS C  16       9.550  19.785   5.864  1.00  0.00           H  
ATOM   2830  N   SER C  17      15.910  23.330   3.914  1.00  0.00           N  
ATOM   2831  CA  SER C  17      17.139  24.100   3.995  1.00  0.00           C  
ATOM   2832  C   SER C  17      16.786  25.546   4.357  1.00  0.00           C  
ATOM   2833  O   SER C  17      17.486  26.177   5.161  1.00  0.00           O  
ATOM   2834  CB  SER C  17      17.922  24.042   2.701  1.00  0.00           C  
ATOM   2835  OG  SER C  17      18.412  22.743   2.457  1.00  0.00           O  
ATOM   2836  H   SER C  17      15.634  22.899   3.022  1.00  0.00           H  
ATOM   2837  HA  SER C  17      17.759  23.688   4.788  1.00  0.00           H  
ATOM   2838 1HB  SER C  17      17.282  24.351   1.872  1.00  0.00           H  
ATOM   2839 2HB  SER C  17      18.754  24.739   2.749  1.00  0.00           H  
ATOM   2840  HG  SER C  17      19.104  22.850   1.784  1.00  0.00           H  
ATOM   2841  N   ARG C  18      15.676  26.073   3.799  1.00  0.00           N  
ATOM   2842  CA  ARG C  18      15.230  27.416   4.176  1.00  0.00           C  
ATOM   2843  C   ARG C  18      14.758  27.461   5.638  1.00  0.00           C  
ATOM   2844  O   ARG C  18      14.973  28.473   6.317  1.00  0.00           O  
ATOM   2845  CB  ARG C  18      14.179  27.970   3.229  1.00  0.00           C  
ATOM   2846  CG  ARG C  18      14.767  28.403   1.895  1.00  0.00           C  
ATOM   2847  CD  ARG C  18      13.810  29.121   0.998  1.00  0.00           C  
ATOM   2848  NE  ARG C  18      12.910  28.226   0.295  1.00  0.00           N  
ATOM   2849  CZ  ARG C  18      11.585  28.050   0.510  1.00  0.00           C  
ATOM   2850  NH1 ARG C  18      10.926  27.212  -0.227  1.00  0.00           N  
ATOM   2851  NH2 ARG C  18      10.903  28.704   1.429  1.00  0.00           N  
ATOM   2852  H   ARG C  18      15.187  25.542   3.065  1.00  0.00           H  
ATOM   2853  HA  ARG C  18      16.088  28.081   4.091  1.00  0.00           H  
ATOM   2854 1HB  ARG C  18      13.422  27.211   3.033  1.00  0.00           H  
ATOM   2855 2HB  ARG C  18      13.685  28.825   3.680  1.00  0.00           H  
ATOM   2856 1HG  ARG C  18      15.627  29.049   2.065  1.00  0.00           H  
ATOM   2857 2HG  ARG C  18      15.095  27.505   1.360  1.00  0.00           H  
ATOM   2858 1HD  ARG C  18      13.228  29.826   1.579  1.00  0.00           H  
ATOM   2859 2HD  ARG C  18      14.385  29.665   0.247  1.00  0.00           H  
ATOM   2860  HE  ARG C  18      13.334  27.672  -0.471  1.00  0.00           H  
ATOM   2861 1HH1 ARG C  18      11.413  26.674  -0.963  1.00  0.00           H  
ATOM   2862 2HH1 ARG C  18       9.921  27.107  -0.055  1.00  0.00           H  
ATOM   2863 1HH2 ARG C  18      11.338  29.378   2.033  1.00  0.00           H  
ATOM   2864 2HH2 ARG C  18       9.894  28.497   1.489  1.00  0.00           H  
ATOM   2865  N   VAL C  19      14.172  26.356   6.139  1.00  0.00           N  
ATOM   2866  CA  VAL C  19      13.770  26.323   7.548  1.00  0.00           C  
ATOM   2867  C   VAL C  19      15.008  26.436   8.404  1.00  0.00           C  
ATOM   2868  O   VAL C  19      14.998  27.203   9.364  1.00  0.00           O  
ATOM   2869  CB  VAL C  19      13.067  25.005   7.967  1.00  0.00           C  
ATOM   2870  CG1 VAL C  19      12.873  24.955   9.512  1.00  0.00           C  
ATOM   2871  CG2 VAL C  19      11.762  24.916   7.324  1.00  0.00           C  
ATOM   2872  H   VAL C  19      13.951  25.599   5.490  1.00  0.00           H  
ATOM   2873  HA  VAL C  19      13.112  27.161   7.754  1.00  0.00           H  
ATOM   2874  HB  VAL C  19      13.681  24.165   7.677  1.00  0.00           H  
ATOM   2875 1HG1 VAL C  19      12.384  24.035   9.778  1.00  0.00           H  
ATOM   2876 2HG1 VAL C  19      13.831  24.997  10.026  1.00  0.00           H  
ATOM   2877 3HG1 VAL C  19      12.255  25.795   9.834  1.00  0.00           H  
ATOM   2878 1HG2 VAL C  19      11.282  24.006   7.601  1.00  0.00           H  
ATOM   2879 2HG2 VAL C  19      11.176  25.759   7.662  1.00  0.00           H  
ATOM   2880 3HG2 VAL C  19      11.871  24.947   6.253  1.00  0.00           H  
ATOM   2881  N   LEU C  20      16.075  25.705   8.069  1.00  0.00           N  
ATOM   2882  CA  LEU C  20      17.293  25.801   8.857  1.00  0.00           C  
ATOM   2883  C   LEU C  20      17.854  27.199   8.819  1.00  0.00           C  
ATOM   2884  O   LEU C  20      18.232  27.750   9.850  1.00  0.00           O  
ATOM   2885  CB  LEU C  20      18.366  24.829   8.314  1.00  0.00           C  
ATOM   2886  CG  LEU C  20      18.145  23.345   8.581  1.00  0.00           C  
ATOM   2887  CD1 LEU C  20      19.075  22.477   7.756  1.00  0.00           C  
ATOM   2888  CD2 LEU C  20      18.451  23.088  10.035  1.00  0.00           C  
ATOM   2889  H   LEU C  20      16.006  25.050   7.284  1.00  0.00           H  
ATOM   2890  HA  LEU C  20      17.051  25.565   9.887  1.00  0.00           H  
ATOM   2891 1HB  LEU C  20      18.417  24.956   7.234  1.00  0.00           H  
ATOM   2892 2HB  LEU C  20      19.330  25.110   8.733  1.00  0.00           H  
ATOM   2893  HG  LEU C  20      17.123  23.079   8.332  1.00  0.00           H  
ATOM   2894 1HD1 LEU C  20      18.884  21.434   7.999  1.00  0.00           H  
ATOM   2895 2HD1 LEU C  20      18.885  22.646   6.701  1.00  0.00           H  
ATOM   2896 3HD1 LEU C  20      20.088  22.705   7.976  1.00  0.00           H  
ATOM   2897 1HD2 LEU C  20      18.316  22.041  10.244  1.00  0.00           H  
ATOM   2898 2HD2 LEU C  20      19.486  23.364  10.234  1.00  0.00           H  
ATOM   2899 3HD2 LEU C  20      17.797  23.666  10.671  1.00  0.00           H  
ATOM   2900  N   LYS C  21      17.859  27.850   7.667  1.00  0.00           N  
ATOM   2901  CA  LYS C  21      18.412  29.187   7.684  1.00  0.00           C  
ATOM   2902  C   LYS C  21      17.617  30.106   8.617  1.00  0.00           C  
ATOM   2903  O   LYS C  21      18.200  30.825   9.440  1.00  0.00           O  
ATOM   2904  CB  LYS C  21      18.448  29.770   6.271  1.00  0.00           C  
ATOM   2905  CG  LYS C  21      19.059  31.169   6.177  1.00  0.00           C  
ATOM   2906  CD  LYS C  21      19.135  31.643   4.728  1.00  0.00           C  
ATOM   2907  CE  LYS C  21      19.711  33.050   4.640  1.00  0.00           C  
ATOM   2908  NZ  LYS C  21      19.788  33.536   3.229  1.00  0.00           N  
ATOM   2909  H   LYS C  21      17.557  27.394   6.798  1.00  0.00           H  
ATOM   2910  HA  LYS C  21      19.432  29.130   8.061  1.00  0.00           H  
ATOM   2911 1HB  LYS C  21      19.012  29.101   5.620  1.00  0.00           H  
ATOM   2912 2HB  LYS C  21      17.429  29.817   5.880  1.00  0.00           H  
ATOM   2913 1HG  LYS C  21      18.446  31.876   6.747  1.00  0.00           H  
ATOM   2914 2HG  LYS C  21      20.059  31.161   6.612  1.00  0.00           H  
ATOM   2915 1HD  LYS C  21      19.769  30.963   4.156  1.00  0.00           H  
ATOM   2916 2HD  LYS C  21      18.137  31.638   4.291  1.00  0.00           H  
ATOM   2917 1HE  LYS C  21      19.081  33.728   5.217  1.00  0.00           H  
ATOM   2918 2HE  LYS C  21      20.713  33.051   5.070  1.00  0.00           H  
ATOM   2919 1HZ  LYS C  21      20.176  34.470   3.221  1.00  0.00           H  
ATOM   2920 2HZ  LYS C  21      20.382  32.921   2.689  1.00  0.00           H  
ATOM   2921 3HZ  LYS C  21      18.863  33.552   2.823  1.00  0.00           H  
ATOM   2922  N   ALA C  22      16.281  30.084   8.498  1.00  0.00           N  
ATOM   2923  CA  ALA C  22      15.444  30.960   9.309  1.00  0.00           C  
ATOM   2924  C   ALA C  22      15.503  30.627  10.795  1.00  0.00           C  
ATOM   2925  O   ALA C  22      15.526  31.526  11.644  1.00  0.00           O  
ATOM   2926  CB  ALA C  22      14.000  30.862   8.830  1.00  0.00           C  
ATOM   2927  H   ALA C  22      15.849  29.457   7.810  1.00  0.00           H  
ATOM   2928  HA  ALA C  22      15.803  31.980   9.179  1.00  0.00           H  
ATOM   2929 1HB  ALA C  22      13.372  31.541   9.408  1.00  0.00           H  
ATOM   2930 2HB  ALA C  22      13.950  31.130   7.776  1.00  0.00           H  
ATOM   2931 3HB  ALA C  22      13.648  29.837   8.961  1.00  0.00           H  
ATOM   2932  N   LEU C  23      15.528  29.333  11.107  1.00  0.00           N  
ATOM   2933  CA  LEU C  23      15.517  28.833  12.466  1.00  0.00           C  
ATOM   2934  C   LEU C  23      16.838  29.151  13.161  1.00  0.00           C  
ATOM   2935  O   LEU C  23      16.836  29.599  14.313  1.00  0.00           O  
ATOM   2936  CB  LEU C  23      15.136  27.346  12.400  1.00  0.00           C  
ATOM   2937  CG  LEU C  23      14.823  26.593  13.686  1.00  0.00           C  
ATOM   2938  CD1 LEU C  23      13.717  25.589  13.364  1.00  0.00           C  
ATOM   2939  CD2 LEU C  23      16.051  25.838  14.170  1.00  0.00           C  
ATOM   2940  H   LEU C  23      15.503  28.641  10.357  1.00  0.00           H  
ATOM   2941  HA  LEU C  23      14.724  29.347  13.006  1.00  0.00           H  
ATOM   2942 1HB  LEU C  23      14.255  27.267  11.767  1.00  0.00           H  
ATOM   2943 2HB  LEU C  23      15.949  26.819  11.897  1.00  0.00           H  
ATOM   2944  HG  LEU C  23      14.477  27.285  14.458  1.00  0.00           H  
ATOM   2945 1HD1 LEU C  23      13.465  25.034  14.245  1.00  0.00           H  
ATOM   2946 2HD1 LEU C  23      12.835  26.119  13.007  1.00  0.00           H  
ATOM   2947 3HD1 LEU C  23      14.055  24.917  12.597  1.00  0.00           H  
ATOM   2948 1HD2 LEU C  23      15.800  25.281  15.077  1.00  0.00           H  
ATOM   2949 2HD2 LEU C  23      16.380  25.143  13.396  1.00  0.00           H  
ATOM   2950 3HD2 LEU C  23      16.853  26.536  14.388  1.00  0.00           H  
ATOM   2951  N   ILE C  24      17.967  28.959  12.472  1.00  0.00           N  
ATOM   2952  CA  ILE C  24      19.268  29.243  13.056  1.00  0.00           C  
ATOM   2953  C   ILE C  24      19.368  30.725  13.371  1.00  0.00           C  
ATOM   2954  O   ILE C  24      19.842  31.099  14.451  1.00  0.00           O  
ATOM   2955  CB  ILE C  24      20.423  28.819  12.133  1.00  0.00           C  
ATOM   2956  CG1 ILE C  24      20.434  27.297  12.005  1.00  0.00           C  
ATOM   2957  CG2 ILE C  24      21.778  29.331  12.704  1.00  0.00           C  
ATOM   2958  CD1 ILE C  24      21.295  26.746  10.888  1.00  0.00           C  
ATOM   2959  H   ILE C  24      17.929  28.588  11.514  1.00  0.00           H  
ATOM   2960  HA  ILE C  24      19.350  28.687  13.995  1.00  0.00           H  
ATOM   2961  HB  ILE C  24      20.256  29.235  11.131  1.00  0.00           H  
ATOM   2962 1HG1 ILE C  24      20.796  26.887  12.942  1.00  0.00           H  
ATOM   2963 2HG1 ILE C  24      19.416  26.961  11.849  1.00  0.00           H  
ATOM   2964 1HG2 ILE C  24      22.598  29.040  12.056  1.00  0.00           H  
ATOM   2965 2HG2 ILE C  24      21.769  30.413  12.776  1.00  0.00           H  
ATOM   2966 3HG2 ILE C  24      21.938  28.905  13.696  1.00  0.00           H  
ATOM   2967 1HD1 ILE C  24      21.235  25.665  10.881  1.00  0.00           H  
ATOM   2968 2HD1 ILE C  24      20.935  27.133   9.932  1.00  0.00           H  
ATOM   2969 3HD1 ILE C  24      22.310  27.040  11.033  1.00  0.00           H  
ATOM   2970  N   GLU C  25      18.947  31.589  12.428  1.00  0.00           N  
ATOM   2971  CA  GLU C  25      19.015  33.011  12.707  1.00  0.00           C  
ATOM   2972  C   GLU C  25      18.127  33.396  13.889  1.00  0.00           C  
ATOM   2973  O   GLU C  25      18.560  34.189  14.721  1.00  0.00           O  
ATOM   2974  CB  GLU C  25      18.654  33.851  11.477  1.00  0.00           C  
ATOM   2975  CG  GLU C  25      19.699  33.819  10.351  1.00  0.00           C  
ATOM   2976  CD  GLU C  25      19.315  34.669   9.154  1.00  0.00           C  
ATOM   2977  OE1 GLU C  25      18.218  35.171   9.139  1.00  0.00           O  
ATOM   2978  OE2 GLU C  25      20.122  34.818   8.263  1.00  0.00           O  
ATOM   2979  H   GLU C  25      18.612  31.252  11.520  1.00  0.00           H  
ATOM   2980  HA  GLU C  25      20.044  33.251  12.972  1.00  0.00           H  
ATOM   2981 1HB  GLU C  25      17.706  33.490  11.065  1.00  0.00           H  
ATOM   2982 2HB  GLU C  25      18.509  34.888  11.777  1.00  0.00           H  
ATOM   2983 1HG  GLU C  25      20.650  34.173  10.746  1.00  0.00           H  
ATOM   2984 2HG  GLU C  25      19.836  32.786  10.030  1.00  0.00           H  
ATOM   2985  N   GLN C  26      16.924  32.808  14.033  1.00  0.00           N  
ATOM   2986  CA  GLN C  26      16.088  33.167  15.181  1.00  0.00           C  
ATOM   2987  C   GLN C  26      16.742  32.785  16.492  1.00  0.00           C  
ATOM   2988  O   GLN C  26      16.696  33.569  17.441  1.00  0.00           O  
ATOM   2989  CB  GLN C  26      14.712  32.502  15.114  1.00  0.00           C  
ATOM   2990  CG  GLN C  26      13.822  33.056  14.054  1.00  0.00           C  
ATOM   2991  CD  GLN C  26      12.549  32.253  13.856  1.00  0.00           C  
ATOM   2992  OE1 GLN C  26      11.965  31.723  14.810  1.00  0.00           O  
ATOM   2993  NE2 GLN C  26      12.132  32.150  12.607  1.00  0.00           N  
ATOM   2994  H   GLN C  26      16.566  32.177  13.305  1.00  0.00           H  
ATOM   2995  HA  GLN C  26      15.945  34.245  15.178  1.00  0.00           H  
ATOM   2996 1HB  GLN C  26      14.842  31.436  14.915  1.00  0.00           H  
ATOM   2997 2HB  GLN C  26      14.208  32.602  16.074  1.00  0.00           H  
ATOM   2998 1HG  GLN C  26      13.544  34.078  14.323  1.00  0.00           H  
ATOM   2999 2HG  GLN C  26      14.370  33.060  13.140  1.00  0.00           H  
ATOM   3000 1HE2 GLN C  26      11.306  31.636  12.377  1.00  0.00           H  
ATOM   3001 2HE2 GLN C  26      12.656  32.622  11.876  1.00  0.00           H  
ATOM   3002  N   ILE C  27      17.433  31.637  16.534  1.00  0.00           N  
ATOM   3003  CA  ILE C  27      18.041  31.234  17.794  1.00  0.00           C  
ATOM   3004  C   ILE C  27      19.137  32.245  18.134  1.00  0.00           C  
ATOM   3005  O   ILE C  27      19.214  32.698  19.284  1.00  0.00           O  
ATOM   3006  CB  ILE C  27      18.678  29.826  17.702  1.00  0.00           C  
ATOM   3007  CG1 ILE C  27      17.590  28.771  17.497  1.00  0.00           C  
ATOM   3008  CG2 ILE C  27      19.370  29.534  19.070  1.00  0.00           C  
ATOM   3009  CD1 ILE C  27      18.105  27.383  17.073  1.00  0.00           C  
ATOM   3010  H   ILE C  27      17.417  31.012  15.718  1.00  0.00           H  
ATOM   3011  HA  ILE C  27      17.296  31.242  18.574  1.00  0.00           H  
ATOM   3012  HB  ILE C  27      19.390  29.771  16.878  1.00  0.00           H  
ATOM   3013 1HG1 ILE C  27      17.056  28.676  18.402  1.00  0.00           H  
ATOM   3014 2HG1 ILE C  27      16.902  29.123  16.735  1.00  0.00           H  
ATOM   3015 1HG2 ILE C  27      19.794  28.552  19.063  1.00  0.00           H  
ATOM   3016 2HG2 ILE C  27      20.157  30.259  19.262  1.00  0.00           H  
ATOM   3017 3HG2 ILE C  27      18.627  29.592  19.868  1.00  0.00           H  
ATOM   3018 1HD1 ILE C  27      17.259  26.709  16.947  1.00  0.00           H  
ATOM   3019 2HD1 ILE C  27      18.636  27.476  16.126  1.00  0.00           H  
ATOM   3020 3HD1 ILE C  27      18.770  26.967  17.821  1.00  0.00           H  
ATOM   3021  N   LYS C  28      19.970  32.608  17.148  1.00  0.00           N  
ATOM   3022  CA  LYS C  28      21.046  33.569  17.377  1.00  0.00           C  
ATOM   3023  C   LYS C  28      20.526  34.943  17.795  1.00  0.00           C  
ATOM   3024  O   LYS C  28      21.101  35.594  18.681  1.00  0.00           O  
ATOM   3025  CB  LYS C  28      21.885  33.739  16.116  1.00  0.00           C  
ATOM   3026  CG  LYS C  28      22.767  32.573  15.744  1.00  0.00           C  
ATOM   3027  CD  LYS C  28      23.496  32.893  14.447  1.00  0.00           C  
ATOM   3028  CE  LYS C  28      24.456  31.804  14.042  1.00  0.00           C  
ATOM   3029  NZ  LYS C  28      25.107  32.099  12.728  1.00  0.00           N  
ATOM   3030  H   LYS C  28      19.850  32.188  16.216  1.00  0.00           H  
ATOM   3031  HA  LYS C  28      21.680  33.192  18.177  1.00  0.00           H  
ATOM   3032 1HB  LYS C  28      21.211  33.908  15.274  1.00  0.00           H  
ATOM   3033 2HB  LYS C  28      22.511  34.622  16.212  1.00  0.00           H  
ATOM   3034 1HG  LYS C  28      23.487  32.377  16.540  1.00  0.00           H  
ATOM   3035 2HG  LYS C  28      22.152  31.683  15.601  1.00  0.00           H  
ATOM   3036 1HD  LYS C  28      22.760  33.019  13.649  1.00  0.00           H  
ATOM   3037 2HD  LYS C  28      24.046  33.825  14.560  1.00  0.00           H  
ATOM   3038 1HE  LYS C  28      25.227  31.712  14.802  1.00  0.00           H  
ATOM   3039 2HE  LYS C  28      23.925  30.861  13.967  1.00  0.00           H  
ATOM   3040 1HZ  LYS C  28      25.738  31.327  12.511  1.00  0.00           H  
ATOM   3041 2HZ  LYS C  28      24.413  32.161  11.999  1.00  0.00           H  
ATOM   3042 3HZ  LYS C  28      25.627  32.956  12.768  1.00  0.00           H  
ATOM   3043  N   LEU C  29      19.430  35.381  17.171  1.00  0.00           N  
ATOM   3044  CA  LEU C  29      18.835  36.661  17.493  1.00  0.00           C  
ATOM   3045  C   LEU C  29      18.291  36.638  18.904  1.00  0.00           C  
ATOM   3046  O   LEU C  29      18.460  37.612  19.641  1.00  0.00           O  
ATOM   3047  CB  LEU C  29      17.725  36.971  16.497  1.00  0.00           C  
ATOM   3048  CG  LEU C  29      18.160  37.280  15.044  1.00  0.00           C  
ATOM   3049  CD1 LEU C  29      16.919  37.277  14.120  1.00  0.00           C  
ATOM   3050  CD2 LEU C  29      18.827  38.622  14.999  1.00  0.00           C  
ATOM   3051  H   LEU C  29      19.028  34.818  16.415  1.00  0.00           H  
ATOM   3052  HA  LEU C  29      19.605  37.424  17.451  1.00  0.00           H  
ATOM   3053 1HB  LEU C  29      17.058  36.113  16.469  1.00  0.00           H  
ATOM   3054 2HB  LEU C  29      17.187  37.829  16.869  1.00  0.00           H  
ATOM   3055  HG  LEU C  29      18.857  36.532  14.699  1.00  0.00           H  
ATOM   3056 1HD1 LEU C  29      17.226  37.497  13.096  1.00  0.00           H  
ATOM   3057 2HD1 LEU C  29      16.444  36.301  14.147  1.00  0.00           H  
ATOM   3058 3HD1 LEU C  29      16.218  38.027  14.450  1.00  0.00           H  
ATOM   3059 1HD2 LEU C  29      19.124  38.816  13.976  1.00  0.00           H  
ATOM   3060 2HD2 LEU C  29      18.123  39.373  15.337  1.00  0.00           H  
ATOM   3061 3HD2 LEU C  29      19.706  38.642  15.628  1.00  0.00           H  
ATOM   3062  N   PHE C  30      17.699  35.513  19.324  1.00  0.00           N  
ATOM   3063  CA  PHE C  30      17.231  35.441  20.688  1.00  0.00           C  
ATOM   3064  C   PHE C  30      18.412  35.495  21.640  1.00  0.00           C  
ATOM   3065  O   PHE C  30      18.378  36.255  22.596  1.00  0.00           O  
ATOM   3066  CB  PHE C  30      16.360  34.211  20.954  1.00  0.00           C  
ATOM   3067  CG  PHE C  30      14.921  34.396  20.513  1.00  0.00           C  
ATOM   3068  CD1 PHE C  30      14.124  35.328  21.162  1.00  0.00           C  
ATOM   3069  CD2 PHE C  30      14.354  33.650  19.494  1.00  0.00           C  
ATOM   3070  CE1 PHE C  30      12.819  35.520  20.800  1.00  0.00           C  
ATOM   3071  CE2 PHE C  30      13.040  33.842  19.134  1.00  0.00           C  
ATOM   3072  CZ  PHE C  30      12.278  34.784  19.792  1.00  0.00           C  
ATOM   3073  H   PHE C  30      17.517  34.746  18.669  1.00  0.00           H  
ATOM   3074  HA  PHE C  30      16.612  36.311  20.875  1.00  0.00           H  
ATOM   3075 1HB  PHE C  30      16.780  33.358  20.414  1.00  0.00           H  
ATOM   3076 2HB  PHE C  30      16.372  33.967  22.008  1.00  0.00           H  
ATOM   3077  HD1 PHE C  30      14.553  35.915  21.968  1.00  0.00           H  
ATOM   3078  HD2 PHE C  30      14.950  32.903  18.973  1.00  0.00           H  
ATOM   3079  HE1 PHE C  30      12.209  36.256  21.316  1.00  0.00           H  
ATOM   3080  HE2 PHE C  30      12.597  33.251  18.329  1.00  0.00           H  
ATOM   3081  HZ  PHE C  30      11.239  34.940  19.508  1.00  0.00           H  
ATOM   3082  N   ILE C  31      19.533  34.844  21.330  1.00  0.00           N  
ATOM   3083  CA  ILE C  31      20.658  34.886  22.272  1.00  0.00           C  
ATOM   3084  C   ILE C  31      21.091  36.337  22.520  1.00  0.00           C  
ATOM   3085  O   ILE C  31      21.314  36.728  23.681  1.00  0.00           O  
ATOM   3086  CB  ILE C  31      21.858  34.059  21.732  1.00  0.00           C  
ATOM   3087  CG1 ILE C  31      21.472  32.550  21.769  1.00  0.00           C  
ATOM   3088  CG2 ILE C  31      23.153  34.363  22.538  1.00  0.00           C  
ATOM   3089  CD1 ILE C  31      22.396  31.614  21.004  1.00  0.00           C  
ATOM   3090  H   ILE C  31      19.549  34.232  20.508  1.00  0.00           H  
ATOM   3091  HA  ILE C  31      20.344  34.454  23.211  1.00  0.00           H  
ATOM   3092  HB  ILE C  31      22.028  34.315  20.690  1.00  0.00           H  
ATOM   3093 1HG1 ILE C  31      21.439  32.224  22.801  1.00  0.00           H  
ATOM   3094 2HG1 ILE C  31      20.489  32.448  21.347  1.00  0.00           H  
ATOM   3095 1HG2 ILE C  31      23.987  33.782  22.145  1.00  0.00           H  
ATOM   3096 2HG2 ILE C  31      23.409  35.420  22.466  1.00  0.00           H  
ATOM   3097 3HG2 ILE C  31      22.996  34.114  23.563  1.00  0.00           H  
ATOM   3098 1HD1 ILE C  31      22.016  30.613  21.086  1.00  0.00           H  
ATOM   3099 2HD1 ILE C  31      22.426  31.896  19.956  1.00  0.00           H  
ATOM   3100 3HD1 ILE C  31      23.395  31.656  21.412  1.00  0.00           H  
ATOM   3101  N   GLU C  32      21.177  37.138  21.462  1.00  0.00           N  
ATOM   3102  CA  GLU C  32      21.548  38.543  21.613  1.00  0.00           C  
ATOM   3103  C   GLU C  32      20.446  39.363  22.343  1.00  0.00           C  
ATOM   3104  O   GLU C  32      20.765  40.252  23.129  1.00  0.00           O  
ATOM   3105  CB  GLU C  32      21.888  39.133  20.250  1.00  0.00           C  
ATOM   3106  CG  GLU C  32      22.432  40.582  20.263  1.00  0.00           C  
ATOM   3107  CD  GLU C  32      23.758  40.714  20.951  1.00  0.00           C  
ATOM   3108  OE1 GLU C  32      24.440  39.723  21.078  1.00  0.00           O  
ATOM   3109  OE2 GLU C  32      24.099  41.803  21.340  1.00  0.00           O  
ATOM   3110  H   GLU C  32      21.015  36.735  20.528  1.00  0.00           H  
ATOM   3111  HA  GLU C  32      22.451  38.585  22.228  1.00  0.00           H  
ATOM   3112 1HB  GLU C  32      22.647  38.505  19.777  1.00  0.00           H  
ATOM   3113 2HB  GLU C  32      21.012  39.071  19.629  1.00  0.00           H  
ATOM   3114 1HG  GLU C  32      22.560  40.914  19.235  1.00  0.00           H  
ATOM   3115 2HG  GLU C  32      21.707  41.239  20.740  1.00  0.00           H  
ATOM   3116  N   LEU C  33      19.151  39.077  22.082  1.00  0.00           N  
ATOM   3117  CA  LEU C  33      18.037  39.751  22.780  1.00  0.00           C  
ATOM   3118  C   LEU C  33      17.992  39.407  24.272  1.00  0.00           C  
ATOM   3119  O   LEU C  33      17.621  40.241  25.100  1.00  0.00           O  
ATOM   3120  CB  LEU C  33      16.682  39.355  22.174  1.00  0.00           C  
ATOM   3121  CG  LEU C  33      16.327  39.882  20.787  1.00  0.00           C  
ATOM   3122  CD1 LEU C  33      15.107  39.164  20.283  1.00  0.00           C  
ATOM   3123  CD2 LEU C  33      16.005  41.367  20.885  1.00  0.00           C  
ATOM   3124  H   LEU C  33      18.936  38.393  21.349  1.00  0.00           H  
ATOM   3125  HA  LEU C  33      18.184  40.823  22.692  1.00  0.00           H  
ATOM   3126 1HB  LEU C  33      16.643  38.273  22.140  1.00  0.00           H  
ATOM   3127 2HB  LEU C  33      15.909  39.694  22.844  1.00  0.00           H  
ATOM   3128  HG  LEU C  33      17.148  39.718  20.100  1.00  0.00           H  
ATOM   3129 1HD1 LEU C  33      14.848  39.557  19.300  1.00  0.00           H  
ATOM   3130 2HD1 LEU C  33      15.304  38.101  20.204  1.00  0.00           H  
ATOM   3131 3HD1 LEU C  33      14.292  39.333  20.972  1.00  0.00           H  
ATOM   3132 1HD2 LEU C  33      15.720  41.740  19.923  1.00  0.00           H  
ATOM   3133 2HD2 LEU C  33      15.174  41.514  21.575  1.00  0.00           H  
ATOM   3134 3HD2 LEU C  33      16.868  41.920  21.234  1.00  0.00           H  
ATOM   3135  N   ILE C  34      18.350  38.166  24.587  1.00  0.00           N  
ATOM   3136  CA  ILE C  34      18.406  37.618  25.944  1.00  0.00           C  
ATOM   3137  C   ILE C  34      19.474  38.269  26.849  1.00  0.00           C  
ATOM   3138  O   ILE C  34      19.161  38.545  28.014  1.00  0.00           O  
ATOM   3139  CB  ILE C  34      18.619  36.084  25.857  1.00  0.00           C  
ATOM   3140  CG1 ILE C  34      17.314  35.439  25.288  1.00  0.00           C  
ATOM   3141  CG2 ILE C  34      19.045  35.494  27.213  1.00  0.00           C  
ATOM   3142  CD1 ILE C  34      17.469  34.019  24.816  1.00  0.00           C  
ATOM   3143  H   ILE C  34      18.570  37.547  23.811  1.00  0.00           H  
ATOM   3144  HA  ILE C  34      17.438  37.783  26.403  1.00  0.00           H  
ATOM   3145  HB  ILE C  34      19.405  35.881  25.136  1.00  0.00           H  
ATOM   3146 1HG1 ILE C  34      16.559  35.461  26.068  1.00  0.00           H  
ATOM   3147 2HG1 ILE C  34      16.954  36.040  24.472  1.00  0.00           H  
ATOM   3148 1HG2 ILE C  34      19.209  34.432  27.115  1.00  0.00           H  
ATOM   3149 2HG2 ILE C  34      19.974  35.949  27.556  1.00  0.00           H  
ATOM   3150 3HG2 ILE C  34      18.262  35.686  27.947  1.00  0.00           H  
ATOM   3151 1HD1 ILE C  34      16.513  33.664  24.442  1.00  0.00           H  
ATOM   3152 2HD1 ILE C  34      18.193  33.986  24.022  1.00  0.00           H  
ATOM   3153 3HD1 ILE C  34      17.796  33.380  25.608  1.00  0.00           H  
ATOM   3154  N   LYS C  35      20.716  38.472  26.333  1.00  0.00           N  
ATOM   3155  CA  LYS C  35      21.858  39.093  27.038  1.00  0.00           C  
ATOM   3156  C   LYS C  35      21.687  40.624  27.298  1.00  0.00           C  
ATOM   3157  O   LYS C  35      21.550  41.024  28.462  1.00  0.00           O  
ATOM   3158  OXT LYS C  35      22.104  41.432  26.459  1.00  0.00           O  
ATOM   3159  CB  LYS C  35      23.195  38.822  26.266  1.00  0.00           C  
ATOM   3160  CG  LYS C  35      23.715  37.308  26.241  1.00  0.00           C  
ATOM   3161  CD  LYS C  35      25.140  37.191  25.532  1.00  0.00           C  
ATOM   3162  CE  LYS C  35      25.745  35.748  25.591  1.00  0.00           C  
ATOM   3163  NZ  LYS C  35      27.111  35.688  25.000  1.00  0.00           N  
ATOM   3164  H   LYS C  35      20.874  38.128  25.381  1.00  0.00           H  
ATOM   3165  HA  LYS C  35      21.933  38.619  28.015  1.00  0.00           H  
ATOM   3166 1HB  LYS C  35      23.079  39.165  25.217  1.00  0.00           H  
ATOM   3167 2HB  LYS C  35      23.997  39.436  26.702  1.00  0.00           H  
ATOM   3168 1HG  LYS C  35      23.767  36.921  27.268  1.00  0.00           H  
ATOM   3169 2HG  LYS C  35      22.990  36.694  25.687  1.00  0.00           H  
ATOM   3170 1HD  LYS C  35      25.035  37.488  24.476  1.00  0.00           H  
ATOM   3171 2HD  LYS C  35      25.843  37.886  26.012  1.00  0.00           H  
ATOM   3172 1HE  LYS C  35      25.818  35.424  26.636  1.00  0.00           H  
ATOM   3173 2HE  LYS C  35      25.105  35.044  25.048  1.00  0.00           H  
ATOM   3174 1HZ  LYS C  35      27.427  34.731  25.110  1.00  0.00           H  
ATOM   3175 2HZ  LYS C  35      27.100  35.939  24.030  1.00  0.00           H  
ATOM   3176 3HZ  LYS C  35      27.731  36.298  25.502  1.00  0.00           H  
TER                                                                             
ATOM   3178  N   ASP D  38      16.922  44.863  22.488  1.00  0.00           N  
ATOM   3179  CA  ASP D  38      17.102  45.691  21.281  1.00  0.00           C  
ATOM   3180  C   ASP D  38      15.890  45.538  20.308  1.00  0.00           C  
ATOM   3181  O   ASP D  38      15.488  44.403  20.000  1.00  0.00           O  
ATOM   3182  CB  ASP D  38      18.440  45.376  20.527  1.00  0.00           C  
ATOM   3183  CG  ASP D  38      18.754  46.410  19.310  1.00  0.00           C  
ATOM   3184  OD1 ASP D  38      17.885  47.244  19.056  1.00  0.00           O  
ATOM   3185  OD2 ASP D  38      19.785  46.318  18.715  1.00  0.00           O  
ATOM   3186 1H   ASP D  38      17.802  44.442  22.745  1.00  0.00           H  
ATOM   3187 2H   ASP D  38      16.592  45.437  23.250  1.00  0.00           H  
ATOM   3188 3H   ASP D  38      16.247  44.133  22.298  1.00  0.00           H  
ATOM   3189  HA  ASP D  38      17.173  46.735  21.621  1.00  0.00           H  
ATOM   3190 1HB  ASP D  38      19.291  45.427  21.224  1.00  0.00           H  
ATOM   3191 2HB  ASP D  38      18.429  44.347  20.121  1.00  0.00           H  
ATOM   3192  N   GLU D  39      15.303  46.687  19.896  1.00  0.00           N  
ATOM   3193  CA  GLU D  39      14.139  46.795  19.003  1.00  0.00           C  
ATOM   3194  C   GLU D  39      14.495  46.343  17.583  1.00  0.00           C  
ATOM   3195  O   GLU D  39      13.667  45.733  16.905  1.00  0.00           O  
ATOM   3196  CB  GLU D  39      13.621  48.237  18.979  1.00  0.00           C  
ATOM   3197  CG  GLU D  39      12.271  48.435  18.267  1.00  0.00           C  
ATOM   3198  CD  GLU D  39      11.128  47.739  18.989  1.00  0.00           C  
ATOM   3199  OE1 GLU D  39      11.302  47.415  20.136  1.00  0.00           O  
ATOM   3200  OE2 GLU D  39      10.090  47.542  18.411  1.00  0.00           O  
ATOM   3201  H   GLU D  39      15.734  47.553  20.202  1.00  0.00           H  
ATOM   3202  HA  GLU D  39      13.342  46.152  19.378  1.00  0.00           H  
ATOM   3203 1HB  GLU D  39      13.517  48.599  20.000  1.00  0.00           H  
ATOM   3204 2HB  GLU D  39      14.354  48.873  18.481  1.00  0.00           H  
ATOM   3205 1HG  GLU D  39      12.054  49.501  18.203  1.00  0.00           H  
ATOM   3206 2HG  GLU D  39      12.340  48.048  17.246  1.00  0.00           H  
ATOM   3207  N   ASP D  40      15.736  46.613  17.143  1.00  0.00           N  
ATOM   3208  CA  ASP D  40      16.110  46.227  15.786  1.00  0.00           C  
ATOM   3209  C   ASP D  40      16.119  44.717  15.649  1.00  0.00           C  
ATOM   3210  O   ASP D  40      15.793  44.184  14.579  1.00  0.00           O  
ATOM   3211  CB  ASP D  40      17.484  46.774  15.384  1.00  0.00           C  
ATOM   3212  CG  ASP D  40      17.519  48.290  15.064  1.00  0.00           C  
ATOM   3213  OD1 ASP D  40      16.486  48.887  14.840  1.00  0.00           O  
ATOM   3214  OD2 ASP D  40      18.597  48.827  15.056  1.00  0.00           O  
ATOM   3215  H   ASP D  40      16.419  47.094  17.752  1.00  0.00           H  
ATOM   3216  HA  ASP D  40      15.365  46.628  15.097  1.00  0.00           H  
ATOM   3217 1HB  ASP D  40      18.189  46.588  16.208  1.00  0.00           H  
ATOM   3218 2HB  ASP D  40      17.853  46.225  14.522  1.00  0.00           H  
ATOM   3219  N   LEU D  41      16.491  44.020  16.724  1.00  0.00           N  
ATOM   3220  CA  LEU D  41      16.519  42.578  16.665  1.00  0.00           C  
ATOM   3221  C   LEU D  41      15.117  42.057  16.804  1.00  0.00           C  
ATOM   3222  O   LEU D  41      14.707  41.155  16.079  1.00  0.00           O  
ATOM   3223  CB  LEU D  41      17.411  41.976  17.718  1.00  0.00           C  
ATOM   3224  CG  LEU D  41      18.850  41.776  17.335  1.00  0.00           C  
ATOM   3225  CD1 LEU D  41      19.554  43.113  17.113  1.00  0.00           C  
ATOM   3226  CD2 LEU D  41      19.489  40.978  18.409  1.00  0.00           C  
ATOM   3227  H   LEU D  41      16.751  44.505  17.575  1.00  0.00           H  
ATOM   3228  HA  LEU D  41      16.919  42.280  15.713  1.00  0.00           H  
ATOM   3229 1HB  LEU D  41      17.392  42.630  18.585  1.00  0.00           H  
ATOM   3230 2HB  LEU D  41      17.006  41.007  17.996  1.00  0.00           H  
ATOM   3231  HG  LEU D  41      18.907  41.232  16.405  1.00  0.00           H  
ATOM   3232 1HD1 LEU D  41      20.594  42.928  16.842  1.00  0.00           H  
ATOM   3233 2HD1 LEU D  41      19.079  43.670  16.314  1.00  0.00           H  
ATOM   3234 3HD1 LEU D  41      19.526  43.706  18.023  1.00  0.00           H  
ATOM   3235 1HD2 LEU D  41      20.519  40.806  18.132  1.00  0.00           H  
ATOM   3236 2HD2 LEU D  41      19.445  41.518  19.359  1.00  0.00           H  
ATOM   3237 3HD2 LEU D  41      18.976  40.018  18.516  1.00  0.00           H  
ATOM   3238  N   ALA D  42      14.301  42.668  17.658  1.00  0.00           N  
ATOM   3239  CA  ALA D  42      12.954  42.140  17.766  1.00  0.00           C  
ATOM   3240  C   ALA D  42      12.272  42.193  16.391  1.00  0.00           C  
ATOM   3241  O   ALA D  42      11.580  41.246  16.004  1.00  0.00           O  
ATOM   3242  CB  ALA D  42      12.164  42.916  18.797  1.00  0.00           C  
ATOM   3243  H   ALA D  42      14.627  43.416  18.281  1.00  0.00           H  
ATOM   3244  HA  ALA D  42      13.019  41.099  18.075  1.00  0.00           H  
ATOM   3245 1HB  ALA D  42      11.169  42.496  18.882  1.00  0.00           H  
ATOM   3246 2HB  ALA D  42      12.673  42.851  19.761  1.00  0.00           H  
ATOM   3247 3HB  ALA D  42      12.100  43.963  18.487  1.00  0.00           H  
ATOM   3248  N   ASP D  43      12.528  43.251  15.600  1.00  0.00           N  
ATOM   3249  CA  ASP D  43      11.907  43.315  14.282  1.00  0.00           C  
ATOM   3250  C   ASP D  43      12.446  42.266  13.314  1.00  0.00           C  
ATOM   3251  O   ASP D  43      11.655  41.664  12.580  1.00  0.00           O  
ATOM   3252  CB  ASP D  43      12.096  44.688  13.632  1.00  0.00           C  
ATOM   3253  CG  ASP D  43      11.238  45.808  14.199  1.00  0.00           C  
ATOM   3254  OD1 ASP D  43      10.298  45.544  14.913  1.00  0.00           O  
ATOM   3255  OD2 ASP D  43      11.518  46.934  13.870  1.00  0.00           O  
ATOM   3256  H   ASP D  43      13.086  44.038  15.955  1.00  0.00           H  
ATOM   3257  HA  ASP D  43      10.841  43.138  14.404  1.00  0.00           H  
ATOM   3258 1HB  ASP D  43      13.148  44.982  13.753  1.00  0.00           H  
ATOM   3259 2HB  ASP D  43      11.910  44.611  12.562  1.00  0.00           H  
ATOM   3260  N   LYS D  44      13.763  42.006  13.302  1.00  0.00           N  
ATOM   3261  CA  LYS D  44      14.244  40.960  12.396  1.00  0.00           C  
ATOM   3262  C   LYS D  44      13.851  39.552  12.887  1.00  0.00           C  
ATOM   3263  O   LYS D  44      13.710  38.639  12.063  1.00  0.00           O  
ATOM   3264  CB  LYS D  44      15.719  41.141  12.028  1.00  0.00           C  
ATOM   3265  CG  LYS D  44      16.679  41.103  13.127  1.00  0.00           C  
ATOM   3266  CD  LYS D  44      18.144  41.226  12.652  1.00  0.00           C  
ATOM   3267  CE  LYS D  44      18.477  42.626  12.135  1.00  0.00           C  
ATOM   3268  NZ  LYS D  44      19.936  42.784  11.884  1.00  0.00           N  
ATOM   3269  H   LYS D  44      14.407  42.565  13.877  1.00  0.00           H  
ATOM   3270  HA  LYS D  44      13.725  41.099  11.450  1.00  0.00           H  
ATOM   3271 1HB  LYS D  44      16.006  40.374  11.312  1.00  0.00           H  
ATOM   3272 2HB  LYS D  44      15.819  42.100  11.534  1.00  0.00           H  
ATOM   3273 1HG  LYS D  44      16.459  41.958  13.702  1.00  0.00           H  
ATOM   3274 2HG  LYS D  44      16.535  40.226  13.736  1.00  0.00           H  
ATOM   3275 1HD  LYS D  44      18.796  41.050  13.498  1.00  0.00           H  
ATOM   3276 2HD  LYS D  44      18.353  40.482  11.885  1.00  0.00           H  
ATOM   3277 1HE  LYS D  44      17.953  42.811  11.203  1.00  0.00           H  
ATOM   3278 2HE  LYS D  44      18.160  43.365  12.877  1.00  0.00           H  
ATOM   3279 1HZ  LYS D  44      20.120  43.719  11.548  1.00  0.00           H  
ATOM   3280 2HZ  LYS D  44      20.443  42.631  12.744  1.00  0.00           H  
ATOM   3281 3HZ  LYS D  44      20.238  42.113  11.191  1.00  0.00           H  
ATOM   3282  N   VAL D  45      13.620  39.369  14.202  1.00  0.00           N  
ATOM   3283  CA  VAL D  45      13.123  38.075  14.666  1.00  0.00           C  
ATOM   3284  C   VAL D  45      11.726  37.897  14.106  1.00  0.00           C  
ATOM   3285  O   VAL D  45      11.390  36.813  13.623  1.00  0.00           O  
ATOM   3286  CB  VAL D  45      13.053  37.923  16.210  1.00  0.00           C  
ATOM   3287  CG1 VAL D  45      12.319  36.612  16.585  1.00  0.00           C  
ATOM   3288  CG2 VAL D  45      14.413  37.838  16.799  1.00  0.00           C  
ATOM   3289  H   VAL D  45      13.826  40.130  14.856  1.00  0.00           H  
ATOM   3290  HA  VAL D  45      13.764  37.290  14.270  1.00  0.00           H  
ATOM   3291  HB  VAL D  45      12.515  38.776  16.627  1.00  0.00           H  
ATOM   3292 1HG1 VAL D  45      12.284  36.536  17.660  1.00  0.00           H  
ATOM   3293 2HG1 VAL D  45      11.302  36.609  16.204  1.00  0.00           H  
ATOM   3294 3HG1 VAL D  45      12.857  35.756  16.179  1.00  0.00           H  
ATOM   3295 1HG2 VAL D  45      14.337  37.717  17.872  1.00  0.00           H  
ATOM   3296 2HG2 VAL D  45      14.907  36.975  16.376  1.00  0.00           H  
ATOM   3297 3HG2 VAL D  45      14.971  38.740  16.570  1.00  0.00           H  
ATOM   3298  N   ARG D  46      10.895  38.950  14.185  1.00  0.00           N  
ATOM   3299  CA  ARG D  46       9.544  38.867  13.653  1.00  0.00           C  
ATOM   3300  C   ARG D  46       9.576  38.606  12.148  1.00  0.00           C  
ATOM   3301  O   ARG D  46       8.747  37.849  11.646  1.00  0.00           O  
ATOM   3302  CB  ARG D  46       8.749  40.130  13.936  1.00  0.00           C  
ATOM   3303  CG  ARG D  46       8.422  40.341  15.398  1.00  0.00           C  
ATOM   3304  CD  ARG D  46       7.535  41.488  15.635  1.00  0.00           C  
ATOM   3305  NE  ARG D  46       7.521  41.854  17.057  1.00  0.00           N  
ATOM   3306  CZ  ARG D  46       8.252  42.862  17.617  1.00  0.00           C  
ATOM   3307  NH1 ARG D  46       9.030  43.622  16.868  1.00  0.00           N  
ATOM   3308  NH2 ARG D  46       8.175  43.081  18.922  1.00  0.00           N  
ATOM   3309  H   ARG D  46      11.214  39.804  14.653  1.00  0.00           H  
ATOM   3310  HA  ARG D  46       9.036  38.039  14.142  1.00  0.00           H  
ATOM   3311 1HB  ARG D  46       9.312  40.996  13.596  1.00  0.00           H  
ATOM   3312 2HB  ARG D  46       7.812  40.103  13.378  1.00  0.00           H  
ATOM   3313 1HG  ARG D  46       7.922  39.452  15.783  1.00  0.00           H  
ATOM   3314 2HG  ARG D  46       9.325  40.500  15.950  1.00  0.00           H  
ATOM   3315 1HD  ARG D  46       7.856  42.339  15.042  1.00  0.00           H  
ATOM   3316 2HD  ARG D  46       6.521  41.212  15.349  1.00  0.00           H  
ATOM   3317  HE  ARG D  46       6.940  41.299  17.671  1.00  0.00           H  
ATOM   3318 1HH1 ARG D  46       9.087  43.465  15.872  1.00  0.00           H  
ATOM   3319 2HH1 ARG D  46       9.569  44.391  17.267  1.00  0.00           H  
ATOM   3320 1HH2 ARG D  46       7.580  42.505  19.496  1.00  0.00           H  
ATOM   3321 2HH2 ARG D  46       8.709  43.833  19.340  1.00  0.00           H  
ATOM   3322  N   LYS D  47      10.522  39.225  11.424  1.00  0.00           N  
ATOM   3323  CA  LYS D  47      10.631  39.005   9.989  1.00  0.00           C  
ATOM   3324  C   LYS D  47      10.914  37.535   9.701  1.00  0.00           C  
ATOM   3325  O   LYS D  47      10.287  36.947   8.814  1.00  0.00           O  
ATOM   3326  CB  LYS D  47      11.731  39.877   9.379  1.00  0.00           C  
ATOM   3327  CG  LYS D  47      11.900  39.738   7.859  1.00  0.00           C  
ATOM   3328  CD  LYS D  47      12.973  40.705   7.324  1.00  0.00           C  
ATOM   3329  CE  LYS D  47      13.303  40.447   5.843  1.00  0.00           C  
ATOM   3330  NZ  LYS D  47      12.165  40.783   4.934  1.00  0.00           N  
ATOM   3331  H   LYS D  47      11.140  39.897  11.887  1.00  0.00           H  
ATOM   3332  HA  LYS D  47       9.680  39.265   9.526  1.00  0.00           H  
ATOM   3333 1HB  LYS D  47      11.546  40.924   9.620  1.00  0.00           H  
ATOM   3334 2HB  LYS D  47      12.683  39.606   9.829  1.00  0.00           H  
ATOM   3335 1HG  LYS D  47      12.203  38.713   7.623  1.00  0.00           H  
ATOM   3336 2HG  LYS D  47      10.947  39.934   7.375  1.00  0.00           H  
ATOM   3337 1HD  LYS D  47      12.619  41.732   7.431  1.00  0.00           H  
ATOM   3338 2HD  LYS D  47      13.885  40.594   7.912  1.00  0.00           H  
ATOM   3339 1HE  LYS D  47      14.166  41.052   5.564  1.00  0.00           H  
ATOM   3340 2HE  LYS D  47      13.555  39.394   5.715  1.00  0.00           H  
ATOM   3341 1HZ  LYS D  47      12.434  40.596   3.977  1.00  0.00           H  
ATOM   3342 2HZ  LYS D  47      11.361  40.219   5.168  1.00  0.00           H  
ATOM   3343 3HZ  LYS D  47      11.931  41.762   5.030  1.00  0.00           H  
ATOM   3344  N   SER D  48      11.847  36.941  10.450  1.00  0.00           N  
ATOM   3345  CA  SER D  48      12.178  35.531  10.283  1.00  0.00           C  
ATOM   3346  C   SER D  48      10.973  34.648  10.631  1.00  0.00           C  
ATOM   3347  O   SER D  48      10.740  33.615   9.987  1.00  0.00           O  
ATOM   3348  CB  SER D  48      13.394  35.152  11.081  1.00  0.00           C  
ATOM   3349  OG  SER D  48      13.705  33.804  10.852  1.00  0.00           O  
ATOM   3350  H   SER D  48      12.375  37.502  11.128  1.00  0.00           H  
ATOM   3351  HA  SER D  48      12.420  35.367   9.235  1.00  0.00           H  
ATOM   3352 1HB  SER D  48      14.235  35.781  10.787  1.00  0.00           H  
ATOM   3353 2HB  SER D  48      13.208  35.327  12.141  1.00  0.00           H  
ATOM   3354  HG  SER D  48      14.572  33.660  11.265  1.00  0.00           H  
ATOM   3355  N   SER D  49      10.223  35.030  11.672  1.00  0.00           N  
ATOM   3356  CA  SER D  49       9.028  34.298  12.076  1.00  0.00           C  
ATOM   3357  C   SER D  49       8.017  34.305  10.919  1.00  0.00           C  
ATOM   3358  O   SER D  49       7.422  33.264  10.611  1.00  0.00           O  
ATOM   3359  CB  SER D  49       8.422  34.908  13.320  1.00  0.00           C  
ATOM   3360  OG  SER D  49       7.301  34.195  13.720  1.00  0.00           O  
ATOM   3361  H   SER D  49      10.520  35.842  12.222  1.00  0.00           H  
ATOM   3362  HA  SER D  49       9.306  33.267  12.291  1.00  0.00           H  
ATOM   3363 1HB  SER D  49       9.162  34.925  14.123  1.00  0.00           H  
ATOM   3364 2HB  SER D  49       8.139  35.931  13.119  1.00  0.00           H  
ATOM   3365  HG  SER D  49       6.925  34.688  14.468  1.00  0.00           H  
ATOM   3366  N   GLU D  50       7.865  35.466  10.244  1.00  0.00           N  
ATOM   3367  CA  GLU D  50       6.970  35.583   9.089  1.00  0.00           C  
ATOM   3368  C   GLU D  50       7.478  34.710   7.936  1.00  0.00           C  
ATOM   3369  O   GLU D  50       6.670  34.130   7.200  1.00  0.00           O  
ATOM   3370  CB  GLU D  50       6.825  37.039   8.619  1.00  0.00           C  
ATOM   3371  CG  GLU D  50       6.049  37.966   9.573  1.00  0.00           C  
ATOM   3372  CD  GLU D  50       4.609  37.563   9.761  1.00  0.00           C  
ATOM   3373  OE1 GLU D  50       3.943  37.327   8.788  1.00  0.00           O  
ATOM   3374  OE2 GLU D  50       4.171  37.480  10.892  1.00  0.00           O  
ATOM   3375  H   GLU D  50       8.336  36.302  10.604  1.00  0.00           H  
ATOM   3376  HA  GLU D  50       5.985  35.226   9.380  1.00  0.00           H  
ATOM   3377 1HB  GLU D  50       7.814  37.470   8.483  1.00  0.00           H  
ATOM   3378 2HB  GLU D  50       6.327  37.060   7.652  1.00  0.00           H  
ATOM   3379 1HG  GLU D  50       6.534  37.950  10.540  1.00  0.00           H  
ATOM   3380 2HG  GLU D  50       6.098  38.984   9.191  1.00  0.00           H  
ATOM   3381  N   GLU D  51       8.806  34.592   7.773  1.00  0.00           N  
ATOM   3382  CA  GLU D  51       9.330  33.721   6.724  1.00  0.00           C  
ATOM   3383  C   GLU D  51       8.955  32.275   7.049  1.00  0.00           C  
ATOM   3384  O   GLU D  51       8.577  31.523   6.145  1.00  0.00           O  
ATOM   3385  CB  GLU D  51      10.854  33.843   6.572  1.00  0.00           C  
ATOM   3386  CG  GLU D  51      11.362  35.167   5.980  1.00  0.00           C  
ATOM   3387  CD  GLU D  51      10.947  35.385   4.536  1.00  0.00           C  
ATOM   3388  OE1 GLU D  51      11.097  34.476   3.756  1.00  0.00           O  
ATOM   3389  OE2 GLU D  51      10.456  36.460   4.213  1.00  0.00           O  
ATOM   3390  H   GLU D  51       9.428  35.174   8.345  1.00  0.00           H  
ATOM   3391  HA  GLU D  51       8.866  33.992   5.779  1.00  0.00           H  
ATOM   3392 1HB  GLU D  51      11.320  33.722   7.543  1.00  0.00           H  
ATOM   3393 2HB  GLU D  51      11.217  33.033   5.941  1.00  0.00           H  
ATOM   3394 1HG  GLU D  51      10.972  35.986   6.579  1.00  0.00           H  
ATOM   3395 2HG  GLU D  51      12.449  35.190   6.054  1.00  0.00           H  
ATOM   3396  N   LEU D  52       8.988  31.893   8.340  1.00  0.00           N  
ATOM   3397  CA  LEU D  52       8.588  30.533   8.689  1.00  0.00           C  
ATOM   3398  C   LEU D  52       7.092  30.380   8.397  1.00  0.00           C  
ATOM   3399  O   LEU D  52       6.679  29.340   7.893  1.00  0.00           O  
ATOM   3400  CB  LEU D  52       8.940  30.146  10.146  1.00  0.00           C  
ATOM   3401  CG  LEU D  52       8.630  28.603  10.594  1.00  0.00           C  
ATOM   3402  CD1 LEU D  52       9.398  27.590   9.682  1.00  0.00           C  
ATOM   3403  CD2 LEU D  52       9.078  28.372  12.065  1.00  0.00           C  
ATOM   3404  H   LEU D  52       9.381  32.539   9.038  1.00  0.00           H  
ATOM   3405  HA  LEU D  52       9.130  29.859   8.039  1.00  0.00           H  
ATOM   3406 1HB  LEU D  52       9.998  30.346  10.307  1.00  0.00           H  
ATOM   3407 2HB  LEU D  52       8.371  30.802  10.811  1.00  0.00           H  
ATOM   3408  HG  LEU D  52       7.558  28.413  10.506  1.00  0.00           H  
ATOM   3409 1HD1 LEU D  52       9.179  26.578  10.001  1.00  0.00           H  
ATOM   3410 2HD1 LEU D  52       9.090  27.699   8.660  1.00  0.00           H  
ATOM   3411 3HD1 LEU D  52      10.470  27.764   9.758  1.00  0.00           H  
ATOM   3412 1HD2 LEU D  52       8.851  27.342  12.352  1.00  0.00           H  
ATOM   3413 2HD2 LEU D  52      10.151  28.545  12.154  1.00  0.00           H  
ATOM   3414 3HD2 LEU D  52       8.557  29.049  12.732  1.00  0.00           H  
ATOM   3415  N   LYS D  53       6.265  31.406   8.666  1.00  0.00           N  
ATOM   3416  CA  LYS D  53       4.839  31.282   8.336  1.00  0.00           C  
ATOM   3417  C   LYS D  53       4.640  31.010   6.837  1.00  0.00           C  
ATOM   3418  O   LYS D  53       3.784  30.200   6.460  1.00  0.00           O  
ATOM   3419  CB  LYS D  53       4.042  32.529   8.714  1.00  0.00           C  
ATOM   3420  CG  LYS D  53       3.837  32.768  10.193  1.00  0.00           C  
ATOM   3421  CD  LYS D  53       3.046  34.061  10.388  1.00  0.00           C  
ATOM   3422  CE  LYS D  53       2.831  34.422  11.844  1.00  0.00           C  
ATOM   3423  NZ  LYS D  53       2.156  35.744  11.972  1.00  0.00           N  
ATOM   3424  H   LYS D  53       6.635  32.235   9.144  1.00  0.00           H  
ATOM   3425  HA  LYS D  53       4.429  30.445   8.874  1.00  0.00           H  
ATOM   3426 1HB  LYS D  53       4.538  33.406   8.309  1.00  0.00           H  
ATOM   3427 2HB  LYS D  53       3.059  32.477   8.250  1.00  0.00           H  
ATOM   3428 1HG  LYS D  53       3.299  31.927  10.630  1.00  0.00           H  
ATOM   3429 2HG  LYS D  53       4.810  32.858  10.683  1.00  0.00           H  
ATOM   3430 1HD  LYS D  53       3.576  34.881   9.909  1.00  0.00           H  
ATOM   3431 2HD  LYS D  53       2.075  33.963   9.911  1.00  0.00           H  
ATOM   3432 1HE  LYS D  53       2.216  33.663  12.320  1.00  0.00           H  
ATOM   3433 2HE  LYS D  53       3.796  34.475  12.353  1.00  0.00           H  
ATOM   3434 1HZ  LYS D  53       2.032  35.974  12.946  1.00  0.00           H  
ATOM   3435 2HZ  LYS D  53       2.772  36.455  11.523  1.00  0.00           H  
ATOM   3436 3HZ  LYS D  53       1.261  35.729  11.511  1.00  0.00           H  
ATOM   3437  N   LYS D  54       5.424  31.684   5.979  1.00  0.00           N  
ATOM   3438  CA  LYS D  54       5.342  31.432   4.538  1.00  0.00           C  
ATOM   3439  C   LYS D  54       5.766  29.994   4.228  1.00  0.00           C  
ATOM   3440  O   LYS D  54       5.137  29.331   3.394  1.00  0.00           O  
ATOM   3441  CB  LYS D  54       6.160  32.448   3.750  1.00  0.00           C  
ATOM   3442  CG  LYS D  54       5.531  33.846   3.737  1.00  0.00           C  
ATOM   3443  CD  LYS D  54       6.234  34.799   2.768  1.00  0.00           C  
ATOM   3444  CE  LYS D  54       7.572  35.259   3.324  1.00  0.00           C  
ATOM   3445  NZ  LYS D  54       8.215  36.305   2.481  1.00  0.00           N  
ATOM   3446  H   LYS D  54       6.047  32.410   6.355  1.00  0.00           H  
ATOM   3447  HA  LYS D  54       4.302  31.539   4.232  1.00  0.00           H  
ATOM   3448 1HB  LYS D  54       7.150  32.520   4.198  1.00  0.00           H  
ATOM   3449 2HB  LYS D  54       6.286  32.104   2.722  1.00  0.00           H  
ATOM   3450 1HG  LYS D  54       4.483  33.759   3.452  1.00  0.00           H  
ATOM   3451 2HG  LYS D  54       5.576  34.260   4.746  1.00  0.00           H  
ATOM   3452 1HD  LYS D  54       6.398  34.300   1.814  1.00  0.00           H  
ATOM   3453 2HD  LYS D  54       5.604  35.673   2.600  1.00  0.00           H  
ATOM   3454 1HE  LYS D  54       7.419  35.663   4.327  1.00  0.00           H  
ATOM   3455 2HE  LYS D  54       8.250  34.412   3.385  1.00  0.00           H  
ATOM   3456 1HZ  LYS D  54       9.109  36.553   2.946  1.00  0.00           H  
ATOM   3457 2HZ  LYS D  54       8.397  35.947   1.558  1.00  0.00           H  
ATOM   3458 3HZ  LYS D  54       7.628  37.118   2.420  1.00  0.00           H  
ATOM   3459  N   ILE D  55       6.788  29.498   4.931  1.00  0.00           N  
ATOM   3460  CA  ILE D  55       7.234  28.116   4.802  1.00  0.00           C  
ATOM   3461  C   ILE D  55       6.131  27.156   5.187  1.00  0.00           C  
ATOM   3462  O   ILE D  55       5.948  26.131   4.539  1.00  0.00           O  
ATOM   3463  CB  ILE D  55       8.515  27.798   5.588  1.00  0.00           C  
ATOM   3464  CG1 ILE D  55       9.741  28.531   4.940  1.00  0.00           C  
ATOM   3465  CG2 ILE D  55       8.684  26.293   5.723  1.00  0.00           C  
ATOM   3466  CD1 ILE D  55      11.042  28.525   5.776  1.00  0.00           C  
ATOM   3467  H   ILE D  55       7.298  30.141   5.557  1.00  0.00           H  
ATOM   3468  HA  ILE D  55       7.461  27.944   3.738  1.00  0.00           H  
ATOM   3469  HB  ILE D  55       8.419  28.212   6.567  1.00  0.00           H  
ATOM   3470 1HG1 ILE D  55       9.946  28.057   3.984  1.00  0.00           H  
ATOM   3471 2HG1 ILE D  55       9.460  29.569   4.756  1.00  0.00           H  
ATOM   3472 1HG2 ILE D  55       9.542  26.082   6.275  1.00  0.00           H  
ATOM   3473 2HG2 ILE D  55       7.842  25.838   6.228  1.00  0.00           H  
ATOM   3474 3HG2 ILE D  55       8.765  25.879   4.753  1.00  0.00           H  
ATOM   3475 1HD1 ILE D  55      11.820  29.060   5.239  1.00  0.00           H  
ATOM   3476 2HD1 ILE D  55      10.870  29.015   6.731  1.00  0.00           H  
ATOM   3477 3HD1 ILE D  55      11.368  27.513   5.943  1.00  0.00           H  
ATOM   3478  N   ILE D  56       5.416  27.468   6.269  1.00  0.00           N  
ATOM   3479  CA  ILE D  56       4.340  26.608   6.714  1.00  0.00           C  
ATOM   3480  C   ILE D  56       3.302  26.518   5.623  1.00  0.00           C  
ATOM   3481  O   ILE D  56       2.841  25.414   5.328  1.00  0.00           O  
ATOM   3482  CB  ILE D  56       3.664  27.145   7.992  1.00  0.00           C  
ATOM   3483  CG1 ILE D  56       4.638  27.040   9.126  1.00  0.00           C  
ATOM   3484  CG2 ILE D  56       2.398  26.309   8.292  1.00  0.00           C  
ATOM   3485  CD1 ILE D  56       4.284  27.793  10.404  1.00  0.00           C  
ATOM   3486  H   ILE D  56       5.680  28.302   6.790  1.00  0.00           H  
ATOM   3487  HA  ILE D  56       4.732  25.616   6.907  1.00  0.00           H  
ATOM   3488  HB  ILE D  56       3.397  28.186   7.867  1.00  0.00           H  
ATOM   3489 1HG1 ILE D  56       4.711  26.014   9.341  1.00  0.00           H  
ATOM   3490 2HG1 ILE D  56       5.604  27.386   8.788  1.00  0.00           H  
ATOM   3491 1HG2 ILE D  56       1.928  26.669   9.189  1.00  0.00           H  
ATOM   3492 2HG2 ILE D  56       1.676  26.382   7.477  1.00  0.00           H  
ATOM   3493 3HG2 ILE D  56       2.683  25.269   8.425  1.00  0.00           H  
ATOM   3494 1HD1 ILE D  56       5.051  27.636  11.142  1.00  0.00           H  
ATOM   3495 2HD1 ILE D  56       4.209  28.831  10.214  1.00  0.00           H  
ATOM   3496 3HD1 ILE D  56       3.355  27.446  10.790  1.00  0.00           H  
ATOM   3497  N   LYS D  57       2.952  27.647   5.002  1.00  0.00           N  
ATOM   3498  CA  LYS D  57       1.964  27.604   3.938  1.00  0.00           C  
ATOM   3499  C   LYS D  57       2.461  26.751   2.766  1.00  0.00           C  
ATOM   3500  O   LYS D  57       1.667  26.003   2.186  1.00  0.00           O  
ATOM   3501  CB  LYS D  57       1.644  29.017   3.441  1.00  0.00           C  
ATOM   3502  CG  LYS D  57       0.915  29.933   4.438  1.00  0.00           C  
ATOM   3503  CD  LYS D  57      -0.524  29.503   4.704  1.00  0.00           C  
ATOM   3504  CE  LYS D  57      -1.229  30.514   5.601  1.00  0.00           C  
ATOM   3505  NZ  LYS D  57      -2.662  30.150   5.855  1.00  0.00           N  
ATOM   3506  H   LYS D  57       3.344  28.538   5.331  1.00  0.00           H  
ATOM   3507  HA  LYS D  57       1.060  27.137   4.327  1.00  0.00           H  
ATOM   3508 1HB  LYS D  57       2.574  29.516   3.165  1.00  0.00           H  
ATOM   3509 2HB  LYS D  57       1.037  28.952   2.541  1.00  0.00           H  
ATOM   3510 1HG  LYS D  57       1.457  29.929   5.384  1.00  0.00           H  
ATOM   3511 2HG  LYS D  57       0.917  30.951   4.050  1.00  0.00           H  
ATOM   3512 1HD  LYS D  57      -1.067  29.395   3.765  1.00  0.00           H  
ATOM   3513 2HD  LYS D  57      -0.531  28.543   5.224  1.00  0.00           H  
ATOM   3514 1HE  LYS D  57      -0.699  30.560   6.552  1.00  0.00           H  
ATOM   3515 2HE  LYS D  57      -1.195  31.498   5.131  1.00  0.00           H  
ATOM   3516 1HZ  LYS D  57      -3.084  30.847   6.455  1.00  0.00           H  
ATOM   3517 2HZ  LYS D  57      -3.159  30.115   4.979  1.00  0.00           H  
ATOM   3518 3HZ  LYS D  57      -2.725  29.246   6.301  1.00  0.00           H  
ATOM   3519  N   GLU D  58       3.761  26.829   2.435  1.00  0.00           N  
ATOM   3520  CA  GLU D  58       4.310  26.012   1.355  1.00  0.00           C  
ATOM   3521  C   GLU D  58       4.260  24.520   1.695  1.00  0.00           C  
ATOM   3522  O   GLU D  58       3.923  23.705   0.831  1.00  0.00           O  
ATOM   3523  CB  GLU D  58       5.752  26.413   1.048  1.00  0.00           C  
ATOM   3524  CG  GLU D  58       5.905  27.778   0.381  1.00  0.00           C  
ATOM   3525  CD  GLU D  58       7.337  28.180   0.243  1.00  0.00           C  
ATOM   3526  OE1 GLU D  58       8.152  27.549   0.875  1.00  0.00           O  
ATOM   3527  OE2 GLU D  58       7.622  29.103  -0.479  1.00  0.00           O  
ATOM   3528  H   GLU D  58       4.351  27.526   2.907  1.00  0.00           H  
ATOM   3529  HA  GLU D  58       3.709  26.177   0.463  1.00  0.00           H  
ATOM   3530 1HB  GLU D  58       6.326  26.425   1.973  1.00  0.00           H  
ATOM   3531 2HB  GLU D  58       6.204  25.667   0.395  1.00  0.00           H  
ATOM   3532 1HG  GLU D  58       5.451  27.740  -0.608  1.00  0.00           H  
ATOM   3533 2HG  GLU D  58       5.371  28.525   0.965  1.00  0.00           H  
ATOM   3534  N   VAL D  59       4.549  24.157   2.951  1.00  0.00           N  
ATOM   3535  CA  VAL D  59       4.510  22.747   3.328  1.00  0.00           C  
ATOM   3536  C   VAL D  59       3.056  22.269   3.281  1.00  0.00           C  
ATOM   3537  O   VAL D  59       2.805  21.129   2.878  1.00  0.00           O  
ATOM   3538  CB  VAL D  59       5.156  22.454   4.699  1.00  0.00           C  
ATOM   3539  CG1 VAL D  59       4.956  20.972   5.059  1.00  0.00           C  
ATOM   3540  CG2 VAL D  59       6.639  22.758   4.645  1.00  0.00           C  
ATOM   3541  H   VAL D  59       4.868  24.879   3.608  1.00  0.00           H  
ATOM   3542  HA  VAL D  59       5.074  22.182   2.590  1.00  0.00           H  
ATOM   3543  HB  VAL D  59       4.672  23.072   5.465  1.00  0.00           H  
ATOM   3544 1HG1 VAL D  59       5.406  20.766   6.028  1.00  0.00           H  
ATOM   3545 2HG1 VAL D  59       3.919  20.729   5.095  1.00  0.00           H  
ATOM   3546 3HG1 VAL D  59       5.434  20.358   4.298  1.00  0.00           H  
ATOM   3547 1HG2 VAL D  59       7.085  22.550   5.613  1.00  0.00           H  
ATOM   3548 2HG2 VAL D  59       7.107  22.132   3.883  1.00  0.00           H  
ATOM   3549 3HG2 VAL D  59       6.787  23.803   4.394  1.00  0.00           H  
ATOM   3550  N   GLU D  60       2.100  23.106   3.734  1.00  0.00           N  
ATOM   3551  CA  GLU D  60       0.689  22.735   3.673  1.00  0.00           C  
ATOM   3552  C   GLU D  60       0.274  22.512   2.216  1.00  0.00           C  
ATOM   3553  O   GLU D  60      -0.483  21.581   1.940  1.00  0.00           O  
ATOM   3554  CB  GLU D  60      -0.211  23.807   4.316  1.00  0.00           C  
ATOM   3555  CG  GLU D  60      -0.114  23.897   5.847  1.00  0.00           C  
ATOM   3556  CD  GLU D  60      -0.922  25.027   6.478  1.00  0.00           C  
ATOM   3557  OE1 GLU D  60      -1.516  25.788   5.766  1.00  0.00           O  
ATOM   3558  OE2 GLU D  60      -0.933  25.118   7.692  1.00  0.00           O  
ATOM   3559  H   GLU D  60       2.365  24.013   4.132  1.00  0.00           H  
ATOM   3560  HA  GLU D  60       0.551  21.803   4.213  1.00  0.00           H  
ATOM   3561 1HB  GLU D  60       0.050  24.783   3.910  1.00  0.00           H  
ATOM   3562 2HB  GLU D  60      -1.250  23.612   4.053  1.00  0.00           H  
ATOM   3563 1HG  GLU D  60      -0.496  22.969   6.243  1.00  0.00           H  
ATOM   3564 2HG  GLU D  60       0.925  23.980   6.136  1.00  0.00           H  
ATOM   3565  N   LYS D  61       0.777  23.341   1.283  1.00  0.00           N  
ATOM   3566  CA  LYS D  61       0.487  23.163  -0.142  1.00  0.00           C  
ATOM   3567  C   LYS D  61       1.032  21.820  -0.647  1.00  0.00           C  
ATOM   3568  O   LYS D  61       0.339  21.110  -1.390  1.00  0.00           O  
ATOM   3569  CB  LYS D  61       1.051  24.322  -0.968  1.00  0.00           C  
ATOM   3570  CG  LYS D  61       0.742  24.252  -2.477  1.00  0.00           C  
ATOM   3571  CD  LYS D  61       1.118  25.563  -3.212  1.00  0.00           C  
ATOM   3572  CE  LYS D  61       2.637  25.764  -3.326  1.00  0.00           C  
ATOM   3573  NZ  LYS D  61       2.978  26.946  -4.175  1.00  0.00           N  
ATOM   3574  H   LYS D  61       1.328  24.149   1.593  1.00  0.00           H  
ATOM   3575  HA  LYS D  61      -0.591  23.144  -0.272  1.00  0.00           H  
ATOM   3576 1HB  LYS D  61       0.676  25.266  -0.574  1.00  0.00           H  
ATOM   3577 2HB  LYS D  61       2.129  24.332  -0.853  1.00  0.00           H  
ATOM   3578 1HG  LYS D  61       1.299  23.425  -2.923  1.00  0.00           H  
ATOM   3579 2HG  LYS D  61      -0.322  24.060  -2.615  1.00  0.00           H  
ATOM   3580 1HD  LYS D  61       0.690  25.549  -4.216  1.00  0.00           H  
ATOM   3581 2HD  LYS D  61       0.696  26.412  -2.673  1.00  0.00           H  
ATOM   3582 1HE  LYS D  61       3.058  25.922  -2.333  1.00  0.00           H  
ATOM   3583 2HE  LYS D  61       3.086  24.873  -3.764  1.00  0.00           H  
ATOM   3584 1HZ  LYS D  61       3.982  27.048  -4.226  1.00  0.00           H  
ATOM   3585 2HZ  LYS D  61       2.607  26.814  -5.106  1.00  0.00           H  
ATOM   3586 3HZ  LYS D  61       2.577  27.781  -3.770  1.00  0.00           H  
ATOM   3587  N   ILE D  62       2.251  21.449  -0.196  1.00  0.00           N  
ATOM   3588  CA  ILE D  62       2.857  20.176  -0.592  1.00  0.00           C  
ATOM   3589  C   ILE D  62       1.973  19.050  -0.072  1.00  0.00           C  
ATOM   3590  O   ILE D  62       1.692  18.101  -0.816  1.00  0.00           O  
ATOM   3591  CB  ILE D  62       4.309  20.006  -0.023  1.00  0.00           C  
ATOM   3592  CG1 ILE D  62       5.281  21.027  -0.745  1.00  0.00           C  
ATOM   3593  CG2 ILE D  62       4.796  18.527  -0.195  1.00  0.00           C  
ATOM   3594  CD1 ILE D  62       6.689  21.193  -0.104  1.00  0.00           C  
ATOM   3595  H   ILE D  62       2.781  22.123   0.364  1.00  0.00           H  
ATOM   3596  HA  ILE D  62       2.899  20.119  -1.670  1.00  0.00           H  
ATOM   3597  HB  ILE D  62       4.310  20.250   1.033  1.00  0.00           H  
ATOM   3598 1HG1 ILE D  62       5.418  20.706  -1.781  1.00  0.00           H  
ATOM   3599 2HG1 ILE D  62       4.799  22.001  -0.751  1.00  0.00           H  
ATOM   3600 1HG2 ILE D  62       5.796  18.419   0.213  1.00  0.00           H  
ATOM   3601 2HG2 ILE D  62       4.138  17.841   0.330  1.00  0.00           H  
ATOM   3602 3HG2 ILE D  62       4.811  18.270  -1.258  1.00  0.00           H  
ATOM   3603 1HD1 ILE D  62       7.258  21.924  -0.680  1.00  0.00           H  
ATOM   3604 2HD1 ILE D  62       6.594  21.543   0.921  1.00  0.00           H  
ATOM   3605 3HD1 ILE D  62       7.218  20.246  -0.118  1.00  0.00           H  
ATOM   3606  N   LEU D  63       1.509  19.158   1.168  1.00  0.00           N  
ATOM   3607  CA  LEU D  63       0.627  18.152   1.716  1.00  0.00           C  
ATOM   3608  C   LEU D  63      -0.697  18.070   0.993  1.00  0.00           C  
ATOM   3609  O   LEU D  63      -1.163  16.969   0.706  1.00  0.00           O  
ATOM   3610  CB  LEU D  63       0.388  18.390   3.208  1.00  0.00           C  
ATOM   3611  CG  LEU D  63      -0.596  17.413   3.893  1.00  0.00           C  
ATOM   3612  CD1 LEU D  63      -0.153  16.004   3.739  1.00  0.00           C  
ATOM   3613  CD2 LEU D  63      -0.670  17.727   5.368  1.00  0.00           C  
ATOM   3614  H   LEU D  63       1.809  19.950   1.750  1.00  0.00           H  
ATOM   3615  HA  LEU D  63       1.108  17.193   1.578  1.00  0.00           H  
ATOM   3616 1HB  LEU D  63       1.338  18.358   3.727  1.00  0.00           H  
ATOM   3617 2HB  LEU D  63      -0.017  19.395   3.326  1.00  0.00           H  
ATOM   3618  HG  LEU D  63      -1.591  17.515   3.438  1.00  0.00           H  
ATOM   3619 1HD1 LEU D  63      -0.881  15.406   4.225  1.00  0.00           H  
ATOM   3620 2HD1 LEU D  63      -0.103  15.706   2.701  1.00  0.00           H  
ATOM   3621 3HD1 LEU D  63       0.792  15.868   4.194  1.00  0.00           H  
ATOM   3622 1HD2 LEU D  63      -1.373  17.043   5.836  1.00  0.00           H  
ATOM   3623 2HD2 LEU D  63       0.313  17.600   5.816  1.00  0.00           H  
ATOM   3624 3HD2 LEU D  63      -1.012  18.752   5.507  1.00  0.00           H  
ATOM   3625  N   ARG D  64      -1.312  19.197   0.641  1.00  0.00           N  
ATOM   3626  CA  ARG D  64      -2.580  19.074  -0.052  1.00  0.00           C  
ATOM   3627  C   ARG D  64      -2.385  18.301  -1.347  1.00  0.00           C  
ATOM   3628  O   ARG D  64      -3.197  17.431  -1.667  1.00  0.00           O  
ATOM   3629  CB  ARG D  64      -3.196  20.429  -0.361  1.00  0.00           C  
ATOM   3630  CG  ARG D  64      -3.743  21.159   0.843  1.00  0.00           C  
ATOM   3631  CD  ARG D  64      -4.608  22.313   0.473  1.00  0.00           C  
ATOM   3632  NE  ARG D  64      -3.885  23.364  -0.258  1.00  0.00           N  
ATOM   3633  CZ  ARG D  64      -3.176  24.369   0.308  1.00  0.00           C  
ATOM   3634  NH1 ARG D  64      -2.600  25.272  -0.461  1.00  0.00           N  
ATOM   3635  NH2 ARG D  64      -3.053  24.451   1.623  1.00  0.00           N  
ATOM   3636  H   ARG D  64      -0.929  20.105   0.911  1.00  0.00           H  
ATOM   3637  HA  ARG D  64      -3.268  18.520   0.585  1.00  0.00           H  
ATOM   3638 1HB  ARG D  64      -2.435  21.066  -0.816  1.00  0.00           H  
ATOM   3639 2HB  ARG D  64      -4.001  20.307  -1.085  1.00  0.00           H  
ATOM   3640 1HG  ARG D  64      -4.331  20.464   1.443  1.00  0.00           H  
ATOM   3641 2HG  ARG D  64      -2.916  21.529   1.437  1.00  0.00           H  
ATOM   3642 1HD  ARG D  64      -5.412  21.952  -0.170  1.00  0.00           H  
ATOM   3643 2HD  ARG D  64      -5.043  22.745   1.370  1.00  0.00           H  
ATOM   3644  HE  ARG D  64      -3.947  23.351  -1.267  1.00  0.00           H  
ATOM   3645 1HH1 ARG D  64      -2.693  25.214  -1.466  1.00  0.00           H  
ATOM   3646 2HH1 ARG D  64      -2.070  26.028  -0.048  1.00  0.00           H  
ATOM   3647 1HH2 ARG D  64      -3.485  23.763   2.221  1.00  0.00           H  
ATOM   3648 2HH2 ARG D  64      -2.509  25.196   2.036  1.00  0.00           H  
ATOM   3649  N   LYS D  65      -1.286  18.566  -2.066  1.00  0.00           N  
ATOM   3650  CA  LYS D  65      -1.031  17.843  -3.300  1.00  0.00           C  
ATOM   3651  C   LYS D  65      -0.930  16.335  -3.011  1.00  0.00           C  
ATOM   3652  O   LYS D  65      -1.542  15.530  -3.722  1.00  0.00           O  
ATOM   3653  CB  LYS D  65       0.211  18.403  -4.005  1.00  0.00           C  
ATOM   3654  CG  LYS D  65       0.499  17.794  -5.389  1.00  0.00           C  
ATOM   3655  CD  LYS D  65       1.590  16.744  -5.397  1.00  0.00           C  
ATOM   3656  CE  LYS D  65       2.978  17.342  -5.405  1.00  0.00           C  
ATOM   3657  NZ  LYS D  65       4.010  16.289  -5.395  1.00  0.00           N  
ATOM   3658  H   LYS D  65      -0.654  19.321  -1.768  1.00  0.00           H  
ATOM   3659  HA  LYS D  65      -1.883  17.994  -3.962  1.00  0.00           H  
ATOM   3660 1HB  LYS D  65       0.093  19.481  -4.130  1.00  0.00           H  
ATOM   3661 2HB  LYS D  65       1.078  18.253  -3.364  1.00  0.00           H  
ATOM   3662 1HG  LYS D  65      -0.414  17.339  -5.779  1.00  0.00           H  
ATOM   3663 2HG  LYS D  65       0.792  18.596  -6.065  1.00  0.00           H  
ATOM   3664 1HD  LYS D  65       1.494  16.073  -4.544  1.00  0.00           H  
ATOM   3665 2HD  LYS D  65       1.492  16.171  -6.307  1.00  0.00           H  
ATOM   3666 1HE  LYS D  65       3.097  17.942  -6.308  1.00  0.00           H  
ATOM   3667 2HE  LYS D  65       3.127  17.979  -4.535  1.00  0.00           H  
ATOM   3668 1HZ  LYS D  65       4.931  16.714  -5.412  1.00  0.00           H  
ATOM   3669 2HZ  LYS D  65       3.917  15.740  -4.562  1.00  0.00           H  
ATOM   3670 3HZ  LYS D  65       3.910  15.652  -6.207  1.00  0.00           H  
ATOM   3671  N   VAL D  66      -0.195  15.952  -1.952  1.00  0.00           N  
ATOM   3672  CA  VAL D  66      -0.035  14.530  -1.629  1.00  0.00           C  
ATOM   3673  C   VAL D  66      -1.392  13.901  -1.263  1.00  0.00           C  
ATOM   3674  O   VAL D  66      -1.685  12.775  -1.694  1.00  0.00           O  
ATOM   3675  CB  VAL D  66       0.986  14.322  -0.479  1.00  0.00           C  
ATOM   3676  CG1 VAL D  66       1.014  12.849  -0.033  1.00  0.00           C  
ATOM   3677  CG2 VAL D  66       2.368  14.742  -0.945  1.00  0.00           C  
ATOM   3678  H   VAL D  66       0.308  16.671  -1.417  1.00  0.00           H  
ATOM   3679  HA  VAL D  66       0.350  14.021  -2.507  1.00  0.00           H  
ATOM   3680  HB  VAL D  66       0.684  14.928   0.377  1.00  0.00           H  
ATOM   3681 1HG1 VAL D  66       1.730  12.726   0.783  1.00  0.00           H  
ATOM   3682 2HG1 VAL D  66       0.033  12.545   0.301  1.00  0.00           H  
ATOM   3683 3HG1 VAL D  66       1.308  12.224  -0.857  1.00  0.00           H  
ATOM   3684 1HG2 VAL D  66       3.084  14.611  -0.136  1.00  0.00           H  
ATOM   3685 2HG2 VAL D  66       2.658  14.128  -1.793  1.00  0.00           H  
ATOM   3686 3HG2 VAL D  66       2.359  15.781  -1.244  1.00  0.00           H  
ATOM   3687  N   ASP D  67      -2.215  14.601  -0.472  1.00  0.00           N  
ATOM   3688  CA  ASP D  67      -3.526  14.069  -0.113  1.00  0.00           C  
ATOM   3689  C   ASP D  67      -4.424  13.903  -1.344  1.00  0.00           C  
ATOM   3690  O   ASP D  67      -5.145  12.902  -1.442  1.00  0.00           O  
ATOM   3691  CB  ASP D  67      -4.253  14.969   0.903  1.00  0.00           C  
ATOM   3692  CG  ASP D  67      -3.734  14.919   2.368  1.00  0.00           C  
ATOM   3693  OD1 ASP D  67      -2.997  14.033   2.707  1.00  0.00           O  
ATOM   3694  OD2 ASP D  67      -4.136  15.768   3.134  1.00  0.00           O  
ATOM   3695  H   ASP D  67      -1.908  15.505  -0.103  1.00  0.00           H  
ATOM   3696  HA  ASP D  67      -3.382  13.089   0.341  1.00  0.00           H  
ATOM   3697 1HB  ASP D  67      -4.171  16.004   0.558  1.00  0.00           H  
ATOM   3698 2HB  ASP D  67      -5.314  14.723   0.905  1.00  0.00           H  
ATOM   3699  N   ASP D  68      -4.351  14.836  -2.316  1.00  0.00           N  
ATOM   3700  CA  ASP D  68      -5.162  14.711  -3.532  1.00  0.00           C  
ATOM   3701  C   ASP D  68      -4.713  13.510  -4.356  1.00  0.00           C  
ATOM   3702  O   ASP D  68      -5.546  12.815  -4.951  1.00  0.00           O  
ATOM   3703  CB  ASP D  68      -5.092  15.959  -4.421  1.00  0.00           C  
ATOM   3704  CG  ASP D  68      -5.865  17.196  -3.906  1.00  0.00           C  
ATOM   3705  OD1 ASP D  68      -6.656  17.082  -2.995  1.00  0.00           O  
ATOM   3706  OD2 ASP D  68      -5.671  18.244  -4.480  1.00  0.00           O  
ATOM   3707  H   ASP D  68      -3.790  15.684  -2.164  1.00  0.00           H  
ATOM   3708  HA  ASP D  68      -6.199  14.560  -3.239  1.00  0.00           H  
ATOM   3709 1HB  ASP D  68      -4.042  16.242  -4.533  1.00  0.00           H  
ATOM   3710 2HB  ASP D  68      -5.465  15.709  -5.414  1.00  0.00           H  
ATOM   3711  N   ILE D  69      -3.405  13.225  -4.359  1.00  0.00           N  
ATOM   3712  CA  ILE D  69      -2.928  12.072  -5.106  1.00  0.00           C  
ATOM   3713  C   ILE D  69      -3.491  10.815  -4.483  1.00  0.00           C  
ATOM   3714  O   ILE D  69      -3.973   9.948  -5.213  1.00  0.00           O  
ATOM   3715  CB  ILE D  69      -1.397  11.950  -5.116  1.00  0.00           C  
ATOM   3716  CG1 ILE D  69      -0.788  13.081  -5.915  1.00  0.00           C  
ATOM   3717  CG2 ILE D  69      -1.018  10.579  -5.763  1.00  0.00           C  
ATOM   3718  CD1 ILE D  69       0.688  13.220  -5.697  1.00  0.00           C  
ATOM   3719  H   ILE D  69      -2.755  13.875  -3.902  1.00  0.00           H  
ATOM   3720  HA  ILE D  69      -3.280  12.140  -6.127  1.00  0.00           H  
ATOM   3721  HB  ILE D  69      -1.004  12.005  -4.098  1.00  0.00           H  
ATOM   3722 1HG1 ILE D  69      -0.959  12.886  -6.971  1.00  0.00           H  
ATOM   3723 2HG1 ILE D  69      -1.274  14.018  -5.657  1.00  0.00           H  
ATOM   3724 1HG2 ILE D  69       0.046  10.459  -5.803  1.00  0.00           H  
ATOM   3725 2HG2 ILE D  69      -1.427   9.754  -5.190  1.00  0.00           H  
ATOM   3726 3HG2 ILE D  69      -1.418  10.540  -6.777  1.00  0.00           H  
ATOM   3727 1HD1 ILE D  69       1.070  14.013  -6.313  1.00  0.00           H  
ATOM   3728 2HD1 ILE D  69       0.887  13.438  -4.655  1.00  0.00           H  
ATOM   3729 3HD1 ILE D  69       1.167  12.324  -5.962  1.00  0.00           H  
ATOM   3730  N   LEU D  70      -3.443  10.701  -3.154  1.00  0.00           N  
ATOM   3731  CA  LEU D  70      -3.986   9.515  -2.509  1.00  0.00           C  
ATOM   3732  C   LEU D  70      -5.478   9.382  -2.746  1.00  0.00           C  
ATOM   3733  O   LEU D  70      -5.970   8.271  -2.966  1.00  0.00           O  
ATOM   3734  CB  LEU D  70      -3.670   9.531  -1.014  1.00  0.00           C  
ATOM   3735  CG  LEU D  70      -2.206   9.245  -0.632  1.00  0.00           C  
ATOM   3736  CD1 LEU D  70      -1.985   9.588   0.818  1.00  0.00           C  
ATOM   3737  CD2 LEU D  70      -1.928   7.725  -0.832  1.00  0.00           C  
ATOM   3738  H   LEU D  70      -3.002  11.446  -2.600  1.00  0.00           H  
ATOM   3739  HA  LEU D  70      -3.510   8.652  -2.954  1.00  0.00           H  
ATOM   3740 1HB  LEU D  70      -3.920  10.526  -0.631  1.00  0.00           H  
ATOM   3741 2HB  LEU D  70      -4.303   8.803  -0.514  1.00  0.00           H  
ATOM   3742  HG  LEU D  70      -1.529   9.849  -1.240  1.00  0.00           H  
ATOM   3743 1HD1 LEU D  70      -0.957   9.383   1.081  1.00  0.00           H  
ATOM   3744 2HD1 LEU D  70      -2.191  10.648   0.955  1.00  0.00           H  
ATOM   3745 3HD1 LEU D  70      -2.646   9.003   1.447  1.00  0.00           H  
ATOM   3746 1HD2 LEU D  70      -0.931   7.499  -0.532  1.00  0.00           H  
ATOM   3747 2HD2 LEU D  70      -2.610   7.147  -0.210  1.00  0.00           H  
ATOM   3748 3HD2 LEU D  70      -2.055   7.431  -1.866  1.00  0.00           H  
ATOM   3749  N   TYR D  71      -6.206  10.501  -2.754  1.00  0.00           N  
ATOM   3750  CA  TYR D  71      -7.627  10.444  -3.045  1.00  0.00           C  
ATOM   3751  C   TYR D  71      -7.835   9.769  -4.397  1.00  0.00           C  
ATOM   3752  O   TYR D  71      -8.677   8.880  -4.532  1.00  0.00           O  
ATOM   3753  CB  TYR D  71      -8.251  11.839  -3.064  1.00  0.00           C  
ATOM   3754  CG  TYR D  71      -9.701  11.825  -3.463  1.00  0.00           C  
ATOM   3755  CD1 TYR D  71     -10.058  12.123  -4.775  1.00  0.00           C  
ATOM   3756  CD2 TYR D  71     -10.677  11.508  -2.534  1.00  0.00           C  
ATOM   3757  CE1 TYR D  71     -11.381  12.102  -5.148  1.00  0.00           C  
ATOM   3758  CE2 TYR D  71     -12.004  11.490  -2.910  1.00  0.00           C  
ATOM   3759  CZ  TYR D  71     -12.357  11.786  -4.211  1.00  0.00           C  
ATOM   3760  OH  TYR D  71     -13.683  11.769  -4.585  1.00  0.00           O  
ATOM   3761  H   TYR D  71      -5.770  11.397  -2.514  1.00  0.00           H  
ATOM   3762  HA  TYR D  71      -8.118   9.841  -2.284  1.00  0.00           H  
ATOM   3763 1HB  TYR D  71      -8.162  12.298  -2.079  1.00  0.00           H  
ATOM   3764 2HB  TYR D  71      -7.717  12.468  -3.764  1.00  0.00           H  
ATOM   3765  HD1 TYR D  71      -9.289  12.369  -5.510  1.00  0.00           H  
ATOM   3766  HD2 TYR D  71     -10.398  11.273  -1.508  1.00  0.00           H  
ATOM   3767  HE1 TYR D  71     -11.661  12.332  -6.175  1.00  0.00           H  
ATOM   3768  HE2 TYR D  71     -12.774  11.242  -2.178  1.00  0.00           H  
ATOM   3769  HH  TYR D  71     -14.226  11.530  -3.829  1.00  0.00           H  
ATOM   3770  N   LYS D  72      -7.082  10.207  -5.413  1.00  0.00           N  
ATOM   3771  CA  LYS D  72      -7.200   9.609  -6.735  1.00  0.00           C  
ATOM   3772  C   LYS D  72      -6.762   8.134  -6.773  1.00  0.00           C  
ATOM   3773  O   LYS D  72      -7.444   7.308  -7.381  1.00  0.00           O  
ATOM   3774  CB  LYS D  72      -6.390  10.412  -7.752  1.00  0.00           C  
ATOM   3775  CG  LYS D  72      -6.977  11.783  -8.077  1.00  0.00           C  
ATOM   3776  CD  LYS D  72      -6.117  12.532  -9.098  1.00  0.00           C  
ATOM   3777  CE  LYS D  72      -6.709  13.898  -9.430  1.00  0.00           C  
ATOM   3778  NZ  LYS D  72      -5.873  14.648 -10.419  1.00  0.00           N  
ATOM   3779  H   LYS D  72      -6.441  10.993  -5.250  1.00  0.00           H  
ATOM   3780  HA  LYS D  72      -8.248   9.647  -7.028  1.00  0.00           H  
ATOM   3781 1HB  LYS D  72      -5.383  10.567  -7.360  1.00  0.00           H  
ATOM   3782 2HB  LYS D  72      -6.298   9.844  -8.677  1.00  0.00           H  
ATOM   3783 1HG  LYS D  72      -7.988  11.663  -8.465  1.00  0.00           H  
ATOM   3784 2HG  LYS D  72      -7.030  12.368  -7.157  1.00  0.00           H  
ATOM   3785 1HD  LYS D  72      -5.113  12.669  -8.690  1.00  0.00           H  
ATOM   3786 2HD  LYS D  72      -6.044  11.946 -10.013  1.00  0.00           H  
ATOM   3787 1HE  LYS D  72      -7.706  13.761  -9.844  1.00  0.00           H  
ATOM   3788 2HE  LYS D  72      -6.783  14.485  -8.514  1.00  0.00           H  
ATOM   3789 1HZ  LYS D  72      -6.301  15.544 -10.611  1.00  0.00           H  
ATOM   3790 2HZ  LYS D  72      -4.946  14.794 -10.044  1.00  0.00           H  
ATOM   3791 3HZ  LYS D  72      -5.806  14.119 -11.277  1.00  0.00           H  
ATOM   3792  N   VAL D  73      -5.687   7.777  -6.058  1.00  0.00           N  
ATOM   3793  CA  VAL D  73      -5.175   6.398  -6.042  1.00  0.00           C  
ATOM   3794  C   VAL D  73      -6.217   5.443  -5.496  1.00  0.00           C  
ATOM   3795  O   VAL D  73      -6.394   4.336  -6.005  1.00  0.00           O  
ATOM   3796  CB  VAL D  73      -3.884   6.278  -5.184  1.00  0.00           C  
ATOM   3797  CG1 VAL D  73      -3.487   4.809  -4.967  1.00  0.00           C  
ATOM   3798  CG2 VAL D  73      -2.732   6.980  -5.886  1.00  0.00           C  
ATOM   3799  H   VAL D  73      -5.169   8.516  -5.575  1.00  0.00           H  
ATOM   3800  HA  VAL D  73      -4.939   6.109  -7.066  1.00  0.00           H  
ATOM   3801  HB  VAL D  73      -4.065   6.728  -4.212  1.00  0.00           H  
ATOM   3802 1HG1 VAL D  73      -2.587   4.779  -4.370  1.00  0.00           H  
ATOM   3803 2HG1 VAL D  73      -4.271   4.260  -4.440  1.00  0.00           H  
ATOM   3804 3HG1 VAL D  73      -3.300   4.332  -5.929  1.00  0.00           H  
ATOM   3805 1HG2 VAL D  73      -1.834   6.906  -5.272  1.00  0.00           H  
ATOM   3806 2HG2 VAL D  73      -2.557   6.507  -6.852  1.00  0.00           H  
ATOM   3807 3HG2 VAL D  73      -2.968   8.008  -6.045  1.00  0.00           H  
ATOM   3808  N   LYS D  74      -6.906   5.877  -4.462  1.00  0.00           N  
ATOM   3809  CA  LYS D  74      -7.916   5.079  -3.782  1.00  0.00           C  
ATOM   3810  C   LYS D  74      -9.353   5.070  -4.379  1.00  0.00           C  
ATOM   3811  O   LYS D  74     -10.228   4.439  -3.770  1.00  0.00           O  
ATOM   3812  CB  LYS D  74      -7.981   5.549  -2.331  1.00  0.00           C  
ATOM   3813  CG  LYS D  74      -6.715   5.271  -1.543  1.00  0.00           C  
ATOM   3814  CD  LYS D  74      -6.815   5.787  -0.121  1.00  0.00           C  
ATOM   3815  CE  LYS D  74      -5.557   5.446   0.666  1.00  0.00           C  
ATOM   3816  NZ  LYS D  74      -5.599   5.967   2.054  1.00  0.00           N  
ATOM   3817  H   LYS D  74      -6.669   6.800  -4.083  1.00  0.00           H  
ATOM   3818  HA  LYS D  74      -7.564   4.047  -3.792  1.00  0.00           H  
ATOM   3819 1HB  LYS D  74      -8.158   6.630  -2.316  1.00  0.00           H  
ATOM   3820 2HB  LYS D  74      -8.814   5.068  -1.826  1.00  0.00           H  
ATOM   3821 1HG  LYS D  74      -6.526   4.197  -1.524  1.00  0.00           H  
ATOM   3822 2HG  LYS D  74      -5.871   5.756  -2.034  1.00  0.00           H  
ATOM   3823 1HD  LYS D  74      -6.943   6.871  -0.143  1.00  0.00           H  
ATOM   3824 2HD  LYS D  74      -7.680   5.341   0.367  1.00  0.00           H  
ATOM   3825 1HE  LYS D  74      -5.453   4.363   0.707  1.00  0.00           H  
ATOM   3826 2HE  LYS D  74      -4.688   5.860   0.153  1.00  0.00           H  
ATOM   3827 1HZ  LYS D  74      -4.719   5.681   2.530  1.00  0.00           H  
ATOM   3828 2HZ  LYS D  74      -5.674   6.972   2.043  1.00  0.00           H  
ATOM   3829 3HZ  LYS D  74      -6.387   5.571   2.545  1.00  0.00           H  
ATOM   3830  N   SER D  75      -9.612   5.794  -5.509  1.00  0.00           N  
ATOM   3831  CA  SER D  75     -10.934   5.907  -6.165  1.00  0.00           C  
ATOM   3832  C   SER D  75     -11.075   4.945  -7.388  1.00  0.00           C  
ATOM   3833  O   SER D  75     -11.806   5.259  -8.339  1.00  0.00           O  
ATOM   3834  OXT SER D  75     -10.602   3.805  -7.360  1.00  0.00           O  
ATOM   3835  CB  SER D  75     -11.180   7.376  -6.582  1.00  0.00           C  
ATOM   3836  OG  SER D  75     -12.399   7.513  -7.275  1.00  0.00           O  
ATOM   3837  H   SER D  75      -8.828   6.273  -5.968  1.00  0.00           H  
ATOM   3838  HA  SER D  75     -11.708   5.636  -5.450  1.00  0.00           H  
ATOM   3839 1HB  SER D  75     -11.202   8.014  -5.696  1.00  0.00           H  
ATOM   3840 2HB  SER D  75     -10.360   7.738  -7.210  1.00  0.00           H  
ATOM   3841  HG  SER D  75     -12.297   6.968  -8.088  1.00  0.00           H  
TER                                                                             
# All scores below are weighted scores, not raw scores.
#BEGIN_POSE_ENERGIES_TABLE postremodel_DHT03_Sh29_2+2+1+1_heterotetramer_0001.pdb
label fa_atr fa_rep fa_sol fa_intra_atr_xover4 fa_intra_rep_xover4 fa_intra_sol_xover4 lk_ball lk_ball_iso lk_ball_bridge lk_ball_bridge_uncpl fa_elec fa_intra_elec pro_close hbond_sr_bb hbond_lr_bb hbond_bb_sc hbond_sc dslf_fa13 omega fa_dun_dev fa_dun_rot fa_dun_semi p_aa_pp hxl_tors ref rama_prepro gen_bonded total
weights 1 0.55 1 1 0.55 1 0.92 -0.38 -0.33 -0.33 1 1 1.25 1 1 1 1 1.25 0.48 0.69 0.76 0.78 0.61 1 1 0.5 1 NA
pose -1417.65 128.196 1151.08 -105.189 43.686 81.5266 599.523 -613.001 -1.50044 -11.0678 -589.609 -37.1818 616.977 -249.689 0 -6.67337 -42.0084 0 7.16792 18.6744 180.352 205.942 -33.8682 12.2322 -120.623 -2.25889 0 -184.959
PRO:NtermProteinFull_1 -3.10802 0.71921 4.3066 -1.60792 0.71278 1.00206 1.31101 -1.20693 -0 -0.09633 -3.03048 2.94209 310.757 0 0 0 0 0 0.09425 0.03001 0.78998 0 0 0 -5.1227 0 0 308.492
GLU_2 -4.74991 0.86989 4.89314 -0.45602 0.27208 1.43872 1.55598 -1.70265 -0.02706 -0.22543 -3.52584 -3.04009 0 0 0 0 0 0 0.07187 0.01 0 3.97929 -0.33164 0 -2.5358 -0.22332 0 -3.7268
GLU_3 -4.72596 0.1939 4.0354 -0.22365 0.04482 0.33064 1.61425 -2.04237 -0.02706 -0.19818 -0.81873 -0.62258 0 0 0 0 0 0 -0.03222 0.01352 0 3.06423 -0.34439 0 -2.5358 -0.47593 0 -2.75011
GLU_4 -4.5466 0.2697 6.37393 -0.41773 0.04565 0.8294 2.65846 -2.69004 -0 -0 -3.18074 -0.41589 0 0 0 0 -0.65161 0 0.18717 0.00757 0 3.19799 -0.30595 0 -2.5358 -0.46933 0 -1.64382
LYS_5 -5.11741 0.23801 4.83085 -0.52036 0.16759 0.26307 2.48178 -2.40651 -0 -0 -1.59278 -0.09928 0 0 0 0 0 0 0.02865 0.03415 3.18333 0 0.00686 0 -1.6738 -0.30948 0 -0.48533
LEU_6 -9.17177 1.56103 3.39164 -0.7116 0.7271 0.32694 2.8268 -2.87624 -0 -0 -2.41512 -0.09614 0 0 0 0 0 0 -0.01934 0.15733 1.34109 0 -0.20855 0 0.72952 0.16613 0 -4.27119
LYS_7 -6.24023 0.46492 7.22356 -0.45528 0.10863 0.24212 3.20679 -3.22401 -0 -0 -4.38299 0.08228 0 0 0 0 -0.65161 0 -0.03222 0.12619 2.48564 0 -0.045 0 -1.6738 0.14374 0 -2.62129
GLU_8 -4.54333 0.26925 5.57414 -0.57911 0.10159 1.04668 2.53136 -2.53866 -0.01928 -0.16155 -1.83188 -0.72495 0 0 0 0 0 0 0.02267 0.05291 0 3.40977 -0.24142 0 -2.5358 -0.2988 0 -0.46639
LEU_9 -8.35264 0.71966 5.50222 -0.55063 0.22414 0.15164 3.07859 -3.31772 -0.01828 -0.1391 -2.67889 -0.02126 0 0 0 0 0 0 -0.05022 0.56974 3.1313 0 -0.29769 0 0.72952 -0.3013 0 -1.62092
LEU_10 -8.27374 0.73377 3.61545 -0.58402 0.29988 0.18647 2.91952 -2.73225 -0 -0 -2.55339 0.06211 0 0 0 0 0 0 0.19673 0.62607 1.23965 0 -0.3067 0 0.72952 -0.19493 0 -4.03587
LYS_11 -4.78857 0.29753 5.50219 -0.70397 0.15244 0.51981 2.58712 -2.51557 -0 -0 -2.23665 -0.10635 0 0 0 0 0 0 0.15369 0.01019 2.69475 0 -0.03769 0 -1.6738 -0.21234 0 -0.35722
GLU_12 -6.41215 0.35482 6.66779 -0.21385 0.03181 0.30248 2.86018 -3.15554 -0.03756 -0.30065 -1.95683 -0.60435 0 0 0 0 0 0 -0.01311 0.04809 0 3.02667 -0.32775 0 -2.5358 -0.3772 0 -2.64295
LEU_13 -9.35154 1.26201 3.34875 -0.65257 0.26367 0.20925 2.93203 -2.90442 -0 -0 -2.4861 0.12111 0 0 0 0 0 0 0.06193 0.0553 0.91091 0 -0.24309 0 0.72952 -0.15555 0 -5.8988
LYS_14 -6.03641 0.24728 6.98452 -0.31377 0.02326 0.13709 3.40171 -3.10196 -0 -0 -4.02153 0.17747 0 0 0 0 -0.48884 0 -0.02212 0.46785 2.48431 0 -0.01711 0 -1.6738 -0.05645 0 -1.8085
LYS_15 -4.31063 0.15764 4.98037 -0.57408 0.20997 0.31544 2.44494 -2.35424 -0.00243 -0.03205 -2.25046 0.24679 0 0 0 0 0 0 0.02991 0.07374 2.99756 0 0.03434 0 -1.6738 -0.15409 0 0.13894
VAL_16 -7.35465 0.51844 4.6298 -0.31904 0.21878 0.07404 3.31633 -2.93615 -0 -0 -2.66443 -0.3389 0 0 0 0 0 0 -0.03882 0.00056 0.2596 0 -0.27187 0 2.085 -0.0021 0 -2.82341
LEU_17 -8.78776 0.96508 3.88812 -0.48801 0.19214 0.11414 2.66241 -2.85193 -0 -0 -2.27655 0.22587 0 0 0 0 0 0 -0.00741 0.09923 0.29566 0 -0.2858 0 0.72952 0.00571 0 -5.51959
ASP_18 -5.12609 0.282 7.19631 -0.19857 4e-05 0.64775 2.67087 -3.07964 -0.00269 -0.03495 -3.99741 -0.20479 0 0 0 0 0 0 0.00225 0.00196 0 3.19908 0.25414 0 -2.2837 0.10665 0 -0.56679
ARG_19 -6.82731 0.34388 8.11333 -0.59401 0.08636 0.38605 3.16953 -3.41494 -0 -0 -3.44523 0.07137 0 0 0 0 -0.64637 0 -0.0276 0.2213 2.85359 0 -0.13058 0 -1.281 -0.00349 0 -1.12512
LEU_20 -9.12288 0.94315 3.95627 -0.67657 0.22062 0.22797 3.0354 -2.97007 -0 -0 -2.59692 0.13773 0 0 0 0 0 0 0.0765 0.00332 0.91574 0 -0.2422 0 0.72952 -0.01856 0 -5.38099
LYS_21 -6.04791 0.36939 6.77327 -0.43793 0.07686 0.22525 3.26451 -3.07329 -0.00026 -0.0029 -4.28559 0.09715 0 0 0 0 -0.6266 0 0.07944 0.12121 2.50188 0 -0.0184 0 -1.6738 -0.0009 0 -2.65863
LYS_22 -5.41731 0.28264 7.06007 -0.44777 0.0886 0.2438 2.65739 -3.03137 -0 -0 -3.90971 0.09129 0 0 0 0 0 0 0.13731 0.24487 2.5886 0 -0.04343 0 -1.6738 -0.2871 0 -1.41592
ILE_23 -8.90009 0.85316 5.33679 -0.51933 0.5155 0.10517 3.18578 -3.32678 -0 -0 -2.51711 -0.04426 0 0 0 0 0 0 -0.06736 0.08379 0.66501 0 -0.40207 0 1.0317 -0.07664 0 -4.07674
LEU_24 -8.00281 0.6395 3.3891 -0.50126 0.1366 0.1078 2.58186 -2.6931 -0 -0 -2.57832 0.0307 0 0 0 0 0 0 0.00014 0.02289 3.38773 0 -0.25005 0 0.72952 0.19921 0 -2.80049
GLU_25 -3.91563 0.18578 4.95575 -0.35018 0.09902 0.41978 2.34546 -2.31178 -0.0117 -0.09168 -1.99555 -0.62319 0 0 0 0 0 0 -0.02186 0.001 0 3.44177 -0.16983 0 -2.5358 -0.0184 0 -0.59705
ARG_26 -6.0098 0.19933 8.25962 -1.10271 0.25287 0.78312 3.60579 -3.59471 -0 -0 -4.7095 0.09338 0 0 0 0 -0.95154 0 -0.0397 0.08306 2.68025 0 -0.05273 0 -1.281 -0.08852 0 -1.8728
ASN_27 -7.40607 0.28716 7.55872 -0.171 0.01538 0.25565 2.92656 -3.72722 -2e-05 -6e-05 -2.44536 -0.32202 0 0 0 0 0 0 0.04494 0.02515 0 1.59908 0.23598 0 -0.87355 0.0778 0 -1.9189
ASP_28 -6.20062 0.43158 8.96718 -0.20782 0.00079 0.67341 4.30541 -3.77246 -0.01983 -0.15626 -5.35347 -0.25577 0 0 0 0 -0.5303 0 0.00672 0.01246 0 3.16692 0.26885 0 -2.2837 0.20046 0 -0.74643
GLU_29 -3.96188 0.11886 5.01553 -0.33812 0.0706 0.39734 1.77036 -2.2497 -0 -0 -1.18082 -0.61661 0 0 0 0 0 0 -0.03128 0.00549 0 3.32568 -0.19958 0 -2.5358 0.01329 0 -0.39663
GLU_30 -5.21479 0.22443 7.07687 -0.39559 0.03355 0.76617 2.93928 -2.88861 -0 -0 -3.93616 -0.36213 0 0 0 0 -0.63347 0 -0.00668 0.01274 0 3.26524 -0.26578 0 -2.5358 -0.2968 0 -2.21753
ILE_31 -7.20536 0.75324 3.53629 -0.50147 0.25659 0.10078 2.35253 -2.42332 -0 -0 -1.99943 -0.03765 0 0 0 0 0 0 0.01196 0.0285 0.8255 0 -0.30629 0 1.0317 -0.10915 0 -3.68557
LYS_32 -4.20243 0.5227 5.97774 -0.33515 0.03551 0.17009 2.58568 -2.43524 -0 -0 -4.33821 -0.07729 0 0 0 0 -0.5303 0 -0.06519 1.43191 1.76501 0 -0.02666 0 -1.6738 0.44434 0 -0.75129
LYS_33 -3.6572 0.371 5.60731 -0.29982 0.02539 0.13999 2.4606 -2.20982 -0 -0 -3.5112 -0.10124 0 0 0 0 -0.63347 0 -0.03328 0.07941 1.8714 0 -0.02453 0 -1.6738 0.23427 0 -1.35497
SER_34 -3.13776 0.48449 4.34661 -0.01447 0 0.02856 2.11197 -1.92549 -0 -0 -1.49889 -0.90476 0 0 0 0 -0.57657 0 0.06522 0.01583 0.13931 0 0.46714 0.6274 -1.1772 1.16954 0 0.22095
ASP_35 -1.9732 0.17361 2.56502 -0.08747 0.01263 0.28236 0.87717 -1.08295 -0.00777 -0.07773 -1.6547 -0.44176 0 0 0 -0.61038 0 0 -0.20807 0.01507 0 2.0627 0.1167 0 -2.2837 2.33712 0 0.01464
GLU_36 -2.52421 0.27899 1.96198 -0.38716 0.15264 0.54869 0.48116 -1.01178 -0 -0 0.64379 -0.55388 0 0 0 0 0 0 0.02018 0.00871 0 4.74941 0.08769 0 -2.5358 0.94294 0 2.86334
LEU_37 -5.39229 0.48366 1.43726 -0.43977 0.20626 0.1029 0.58049 -1.46396 -0.02152 -0.11322 0.03486 0.04422 0 0 0 0 0 0 -0.00034 0.00863 1.54193 0 -0.19296 0 0.72952 -0.23294 0 -2.68727
ASP_38 -3.13889 0.1684 5.11508 -0.19569 0.06849 0.61018 2.57861 -2.15811 -0.007 -0.10134 -2.78284 -1.47756 0 0 0 -0.55558 0 0 -0.07461 0.05343 0 2.35546 -0.47884 0 -2.2837 -0.3268 0 -2.63131
ASP_39 -3.96599 0.27447 6.04452 -0.11203 0.0049 0.3418 3.09289 -2.64423 -0 -0 -4.4433 -0.47431 0 0 0 -0.85428 0 0 -0.08315 0.00433 0 1.77221 0.00915 0 -2.2837 -0.08028 0 -3.397
GLU_40 -5.58017 0.42076 6.10454 -0.32731 0.06074 0.37458 2.56419 -2.69658 -0.007 -0.10134 -2.72781 -0.52966 0 0 0 -0.55558 0 0 -0.01169 0.00576 0 3.35756 -0.08229 0 -2.5358 0.16605 0 -2.10105
SER_41 -4.00585 0.11819 5.40707 -0.02729 0 0.04376 2.09771 -2.4366 -0.01852 -0.15924 -0.72739 -1.06534 0 0 0 0 0 0 0.1087 0.00062 0.29443 0 -0.02783 0.6 -1.1772 -0.18615 0 -1.16091
LEU_42 -7.85452 0.79423 3.65362 -0.68381 0.28552 0.24355 2.60609 -2.69752 -0 -0 -2.09313 0.10192 0 0 0 0 0 0 0.15678 0.02142 0.88539 0 -0.23819 0 0.72952 -0.2107 0 -4.29985
LEU_43 -8.519 0.87596 3.71492 -0.46366 0.15323 0.11536 2.99387 -2.90882 -0 -0 -2.5781 0.18091 0 0 0 0 0 0 0.17419 0.09205 0.28756 0 -0.31042 0 0.72952 -0.01598 0 -5.47841
GLU_44 -6.15921 0.35799 7.02431 -0.21753 0.0254 0.29122 3.39222 -3.26917 -0.01852 -0.15924 -3.49198 -0.55718 0 0 0 0 -0.76986 0 0.10606 0.06355 0 3.07258 -0.29971 0 -2.5358 -0.29647 0 -3.44133
ASP_45 -5.99919 0.20772 8.26911 -0.10505 0.00873 0.3183 3.46094 -3.61148 -2e-05 -6e-05 -4.1172 -0.32803 0 0 0 0 -0.95154 0 0.20873 0.04912 0 1.73073 0.09961 0 -2.2837 -0.29255 0 -3.3358
ILE_46 -8.57924 0.73827 3.50676 -0.48419 0.26635 0.09958 2.89326 -2.83322 -0 -0 -2.35469 0.00235 0 0 0 0 0 0 0.03279 0.12275 0.73429 0 -0.34315 0 1.0317 0.03654 0 -5.12986
VAL_47 -7.81986 1.03846 4.72229 -0.32329 0.27513 0.07424 3.36215 -3.11214 -0 -0 -2.53677 -0.06234 0 0 0 0 0 0 -0.04927 0.12664 0.05285 0 -0.27148 0 2.085 0.30504 0 -2.13337
GLU_48 -5.48138 0.25934 6.18488 -0.33585 0.05316 0.39253 2.80214 -2.84891 -0.0009 -0.01251 -3.26651 -0.6136 0 0 0 0 -0.64637 0 0.01638 0.10004 0 3.57105 -0.26159 0 -2.5358 0.00195 0 -2.62195
LEU_49 -7.46215 0.70255 3.88196 -0.69234 0.26508 0.25653 2.63374 -2.66943 -0 -0 -1.95631 0.11837 0 0 0 0 0 0 -0.01653 0.02141 0.88115 0 -0.23138 0 0.72952 -0.06957 0 -3.60743
LEU_50 -9.72392 1.19297 3.92001 -0.48322 0.18508 0.11038 2.86905 -3.06988 -0.00473 -0.03583 -2.34159 0.23556 0 0 0 0 0 0 -0.01237 0.26977 0.35315 0 -0.27407 0 0.72952 0.1452 0 -5.93493
LYS_51 -6.18349 0.32189 6.04849 -0.34437 0.0332 0.16254 2.60158 -2.85195 -0 -0 -2.65384 0.27291 0 0 0 0 0 0 0.03982 0.14952 2.49888 0 -0.01183 0 -1.6738 -0.09617 0 -1.68663
GLU_52 -8.18832 0.59915 9.19623 -0.44115 0.06329 0.90657 3.85209 -3.90618 -0.0009 -0.01251 -5.21964 -0.38816 0 0 0 0 -0.68174 0 0.20264 0.11749 0 3.14315 -0.33313 0 -2.5358 -0.34557 0 -3.97248
ILE_53 -8.93501 0.73888 3.92424 -0.65061 0.52577 0.14156 3.01414 -2.97176 -0 -0 -1.93205 0.36414 0 0 0 0 0 0 -0.06183 0.26552 0.55623 0 -0.35357 0 1.0317 -0.08236 0 -4.425
ILE_54 -8.89386 0.89631 5.02297 -0.50197 0.35805 0.09768 2.79139 -3.04031 -0 -0 -2.3193 0.12298 0 0 0 0 0 0 -0.0284 0.08996 0.53871 0 -0.45162 0 1.0317 0.36544 0 -3.92026
LYS_55 -6.54236 0.29718 7.28878 -0.49652 0.21655 0.2614 3.20534 -3.27654 -0.00473 -0.03583 -4.18407 0.10934 0 0 0 0 -0.68174 0 -0.05557 0.0205 2.57018 0 -0.03206 0 -1.6738 0.03779 0 -2.97616
LEU_56 -9.51769 1.27056 3.23825 -0.68991 0.31534 0.2357 2.75684 -2.80778 -0 -0 -2.30025 0.13847 0 0 0 0 0 0 -0.02279 0.02369 0.90542 0 -0.23714 0 0.72952 -0.0541 0 -6.01587
TRP_57 -13.0624 1.94798 2.96156 -0.96097 0.3855 0.55323 2.99589 -3.44468 -0 -0 -1.97792 -0.61478 0 0 0 0 0 0 -0.01932 0.19538 0 5.0113 0.04262 0 3.035 0.08911 0 -2.86251
LYS_58 -6.65027 0.5101 6.75267 -0.34051 0.0362 0.15976 3.24947 -3.17547 -0 -0 -3.80989 0.22899 0 0 0 0 -0.40508 0 -0.00085 0.39049 2.48575 0 -0.02902 0 -1.6738 -0.18598 0 -2.45744
ILE_59 -8.0991 0.63818 4.31234 -0.50569 0.43751 0.1021 2.91775 -2.94068 -0 -0 -2.64092 -0.06842 0 0 0 0 0 0 -0.06431 0.06972 0.6278 0 -0.41426 0 1.0317 -0.02103 0 -4.6173
LEU_60 -8.2813 0.69724 3.09598 -0.49736 0.20585 0.11685 2.5587 -2.59367 -0.01215 -0.09639 -2.25817 0.24964 0 0 0 0 0 0 0.00547 0.07264 0.30322 0 -0.28185 0 0.72952 0.14351 0 -5.84226
VAL_61 -6.81204 0.55502 4.67778 -0.3068 0.20444 0.06947 2.63435 -2.82289 -0 -0 -1.51043 -0.05247 0 0 0 0 0 0 -0.05944 0.0247 0.03855 0 -0.32417 0 2.085 0.21697 0 -1.38195
GLU_62 -5.3633 0.48873 5.14676 -0.34577 0.07273 0.41007 2.22943 -2.58651 -0 -0 -2.43581 -0.64622 0 0 0 0 0 0 -0.00959 0.03573 0 3.85348 -0.29931 0 -2.5358 -0.01792 0 -2.0033
LEU_63 -8.95949 0.69159 3.81815 -0.67523 0.14049 0.26645 2.8227 -2.89974 -0 -0 -2.44134 0.05867 0 0 0 0 0 0 0.01646 0.05583 1.04454 0 -0.26943 0 0.72952 -0.20441 0 -5.80525
SER_64 -6.05794 0.27803 6.22402 -0.02685 0 0.06302 2.9814 -3.03899 -0.00182 -0.04378 -2.81918 -0.56994 0 0 0 0 0 0 0.09046 0.00013 0.86468 0 0.31523 0.64344 -1.1772 0.27114 0 -2.00415
ASP_65 -4.65499 0.23884 6.04635 -0.10211 0.00405 0.30672 2.46998 -2.71924 -0.00682 -0.09262 -2.44935 -0.36927 0 0 0 0 0 0 0.01623 0.02374 0 1.71668 0.15623 0 -2.2837 0.22323 0 -1.47604
ILE_66 -8.59083 0.64742 4.60167 -0.50604 0.50874 0.10192 2.80857 -2.9493 -0 -0 -2.35129 -0.05058 0 0 0 0 0 0 -0.0634 0.01383 0.59889 0 -0.40573 0 1.0317 0.15136 0 -4.45306
LEU_67 -9.56293 1.06317 3.5391 -0.51733 0.29807 0.12009 2.98229 -2.94993 -0.00498 -0.03127 -2.67099 0.26116 0 0 0 0 0 0 0.0414 0.02387 0.32204 0 -0.28419 0 0.72952 0.16163 0 -6.47928
LEU_68 -7.93873 0.49925 3.79275 -0.47094 0.23798 0.11184 2.51482 -2.72811 -0 -0 -2.08183 0.20134 0 0 0 0 0 0 0.07387 0.01849 0.29462 0 -0.29709 0 0.72952 -0.05074 0 -5.09295
LYS_69 -3.66339 0.21732 4.26825 -0.53526 0.0593 0.38261 1.5996 -1.92466 -0 -0 -0.59682 0.35623 0 0 0 0 0 0 0.05276 0.19954 4.15428 0 -0.02674 0 -1.6738 -0.18636 0 2.68288
LEU_70 -5.59713 0.40074 2.5655 -0.47782 0.15982 0.12266 1.29954 -1.78326 -0 -0 -0.81968 0.2079 0 0 0 0 0 0 -0.03698 0.04119 0.35248 0 -0.29821 0 0.72952 -0.24678 0 -3.38052
ILE_71 -6.01779 0.86014 2.94626 -0.49948 0.3596 0.10485 1.26404 -1.56706 -0 -0 -2.71287 -0.09461 0 0 0 0 0 0 -0.03363 0.02047 0.78571 0 -0.46272 0 1.0317 -0.0335 0 -4.04888
SER:CtermProteinFull_72 -2.1321 0.58359 3.15006 -1.33906 1.28273 3.0982 0.81914 -0.91878 -0.00904 -0.10884 -2.01182 -3.34335 0 0 0 0 0 0 0 0.00345 0.67045 0 0 1.97763 -1.1772 0.06481 0 0.60988
PRO:NtermProteinFull_73 -3.74431 0.99943 3.15371 -1.60705 0.69676 1.00978 1.30606 -1.04491 -0 -0.0095 -2.36748 2.836 306.22 0 0 0 0 0 0.05945 0.09121 0.76999 0 0 0 -5.1227 0 0 303.247
VAL_74 -6.07501 1.1439 2.81756 -0.31461 0.2354 0.07283 1.61499 -1.66703 -0 -0 -2.78567 -0.15549 0 0 0 0 0 0 0.01182 0.00325 0.27112 0 -0.09178 0 2.085 0.0811 0 -2.75262
ASP_75 -3.74447 0.27372 5.44185 -0.12559 0.04449 0.39838 2.17259 -2.34812 -0.00022 -0.01426 -3.43159 -0.18072 0 0 0 0 -0.62339 0 0.02857 0.01934 0 1.93127 -0.11967 0 -2.2837 -0.03958 0 -2.60112
GLU_76 -3.8226 0.16928 4.81437 -0.40888 0.04312 0.8157 2.26229 -2.13269 -0.0001 -0.00186 -1.47063 -0.45394 0 0 0 0 0 0 0.33611 0.01861 0 3.1864 -0.29578 0 -2.5358 -0.32178 0 0.20181
ILE_77 -9.32103 1.65433 4.1893 -0.55161 0.4783 0.1083 2.9402 -3.23238 -0.00338 -0.02373 -1.2369 0.09542 0 0 0 0 0 0 -0.06924 0.12247 0.58383 0 -0.46868 0 1.0317 -0.04167 0 -3.74477
ASP_78 -5.82584 0.51725 7.47975 -0.18678 0 0.61453 2.79361 -3.44767 -0.00022 -0.00475 -5.06265 -0.2204 0 0 0 0 0 0 0.05852 0.025 0 3.25573 0.14533 0 -2.2837 0.40891 0 -1.73339
LYS_79 -4.15623 0.26182 5.26232 -0.79839 0.10626 0.78553 2.24675 -2.4175 -0 -0 -1.9003 0.06268 0 0 0 0 0 0 0.01317 0.06564 3.0463 0 -0.0066 0 -1.6738 0.14546 0 1.04311
GLU_80 -6.67222 0.48739 6.39852 -0.57497 0.14922 1.04729 3.00554 -3.10345 -0.02527 -0.15028 -2.85032 -0.77085 0 0 0 0 0 0 0.04209 0.12357 0 3.60015 -0.33844 0 -2.5358 -0.35531 0 -2.52312
VAL_81 -7.48546 0.59192 3.85809 -0.30976 0.16503 0.07161 2.97182 -2.83683 -0 -0 -2.85548 -0.23037 0 0 0 0 0 0 -0.0597 2e-05 0.12052 0 -0.27193 0 2.085 -0.1673 0 -4.35282
LYS_82 -5.42044 0.40098 7.76062 -0.62197 0.11296 0.57629 2.73183 -3.30303 -0.00338 -0.02373 -4.54901 0.67668 0 0 0 0 0 0 0.08048 0.62644 2.78385 0 -0.0321 0 -1.6738 -0.08372 0 0.03896
LYS_83 -5.74252 0.311 7.04957 -0.44815 0.06483 0.28253 3.35395 -3.11304 -0.02518 -0.14841 -3.58578 0.04069 0 0 0 0 -0.36761 0 -0.02948 0.21677 2.43252 0 0.04726 0 -1.6738 -0.13705 0 -1.47189
LEU_84 -9.97295 1.07662 5.93054 -0.54541 0.26757 0.12925 2.96122 -3.61993 -0.02086 -0.15473 -2.54535 0.0893 0 0 0 0 0 0 0.51923 0.26748 3.02556 0 -0.26834 0 0.72952 -0.11203 0 -2.2433
GLU_85 -6.0019 0.43119 6.91958 -0.34574 0.06793 0.40689 3.9036 -3.36247 -0 -0 -5.07976 -0.68002 0 0 0 0 -0.54624 0 0.07699 0.02069 0 3.76334 -0.2591 0 -2.5358 -0.34595 0 -3.56677
GLU_86 -5.06733 0.32624 6.49631 -0.56098 0.09145 1.00752 2.92727 -2.82243 -0.02285 -0.14019 -2.83583 -0.73654 0 0 0 0 0 0 0.09236 0.08289 0 3.5112 -0.30106 0 -2.5358 -0.43693 0 -0.92469
GLU_87 -7.19272 0.3264 9.18438 -0.20762 0.02836 0.29336 4.28107 -4.01578 -0.02086 -0.15473 -5.64041 -0.62054 0 0 0 0 -1.37621 0 0.09674 0.05741 0 3.05926 -0.24578 0 -2.5358 -0.42769 0 -5.11115
ALA_88 -5.42908 0.50122 3.42269 -0.02151 0 0 2.5993 -2.5575 -0 -0 -2.16081 -0.36099 0 0 0 0 0 0 0.09608 0 0 0 -0.2626 0 2.3386 -0.32551 0 -2.16011
LYS_89 -4.896 0.25134 6.15858 -0.41136 0.05501 0.21666 2.68982 -2.70207 -0.02285 -0.14019 -2.37823 -0.10881 0 0 0 0 0 0 -0.01413 0.01245 2.1363 0 0.03873 0 -1.6738 -0.12442 0 -0.91294
LYS_90 -5.46441 0.21926 7.05768 -0.50942 0.16424 0.30904 2.88639 -2.99696 -0.05216 -0.30417 -3.38504 0.11907 0 0 0 0 0 0 0.16589 0.03112 2.14616 0 -0.07293 0 -1.6738 -0.2081 0 -1.56814
SER_91 -5.22734 0.3886 6.04958 -0.02661 0 0.06206 3.24766 -2.89644 -0.00362 -0.07081 -2.39382 -0.57989 0 0 0 0 0 0 0.0535 0.00216 0.84642 0 0.31749 0.60304 -1.1772 0.02581 0 -0.77942
GLN_92 -6.23703 0.40463 7.19161 -0.81134 0.18104 0.86108 3.67717 -3.3106 -0.05424 -0.27626 -3.45264 -0.97817 0 0 0 0 -1.5655 0 0.0382 0.00548 0 3.06875 -0.23537 0 -1.0644 0.18831 0 -2.36928
GLU_93 -6.10111 0.33234 8.06753 -0.20807 0.02368 0.27899 3.12915 -3.44125 -0.06597 -0.33493 -3.42524 -0.58592 0 0 0 0 0 0 0.08286 0.00837 0 3.00199 -0.24978 0 -2.5358 -0.24909 0 -2.27225
GLU_94 -6.03698 0.2646 7.51522 -0.32147 0.04305 0.36415 3.87935 -3.39932 -0 -0 -4.95157 -0.59388 0 0 0 0 -0.82319 0 0.10548 0.09608 0 3.57882 -0.25912 0 -2.5358 -0.40055 0 -3.47513
VAL_95 -8.05214 0.74687 4.70483 -0.31653 0.22829 0.07324 3.02665 -3.08166 -0 -0 -2.61486 -0.20108 0 0 0 0 0 0 -0.03905 0.0148 0.14196 0 -0.23857 0 2.085 -0.12862 0 -3.65087
GLU_96 -6.03724 0.29747 8.13543 -0.43241 0.04892 0.84988 3.87024 -3.43029 -0.01072 -0.14376 -5.06522 -0.44506 0 0 0 0 -1.59876 0 0.0641 0.00032 0 3.34109 -0.28258 0 -2.5358 -0.14654 0 -3.52092
ARG_97 -5.26647 0.24397 6.62898 -0.62254 0.13804 0.38092 2.83154 -2.97945 -0.02169 -0.13644 -2.77273 0.23511 0 0 0 0 0 0 0.02923 0.11971 1.89958 0 -0.11482 0 -1.281 -0.31519 0 -1.00325
LEU_98 -9.01375 1.39311 4.26994 -0.68158 0.24663 0.22235 3.07559 -3.09175 -0.00932 -0.05546 -2.46215 0.18088 0 0 0 0 0 0 -0.00975 0.26118 0.82871 0 -0.2088 0 0.72952 0.16064 0 -4.16402
LYS_99 -6.21345 0.35254 7.53696 -0.4624 0.14224 0.24276 3.28545 -3.32751 -0.03818 -0.13367 -4.52357 0.09044 0 0 0 0 -0.66728 0 -0.00309 0.07535 2.46572 0 -0.05291 0 -1.6738 0.18575 0 -2.71864
GLN_100 -3.92754 0.2353 4.96407 -0.60056 0.07046 0.63473 2.26688 -2.30156 -0.01072 -0.14376 -1.98463 -0.16689 0 0 0 0 0 0 0.07561 0.0071 0 4.3292 -0.12095 0 -1.0644 -0.0772 0 2.18512
GLU_101 -4.95315 0.11495 6.3276 -0.34247 0.0971 0.40868 3.42262 -2.92053 -0 -0 -4.60358 -0.6254 0 0 0 0 -0.84205 0 -0.01798 0.02636 0 3.41598 -0.17554 0 -2.5358 -0.12753 0 -3.33075
VAL_102 -7.28965 0.85678 2.9852 -0.31308 0.21795 0.07152 2.60677 -2.64728 -0 -0 -2.82697 -0.18674 0 0 0 0 0 0 -0.05699 0.03684 0.19621 0 -0.34697 0 2.085 -0.06956 0 -4.68098
GLU_103 -4.81599 0.33204 6.84837 -0.64751 0.16568 1.20895 3.33851 -2.99406 -0.02355 -0.18648 -4.75691 -0.65871 0 0 0 0 0 0 0.10443 0.01112 0 3.45031 -0.29338 0 -2.5358 -0.17752 0 -1.6305
LYS_104 -3.84882 0.17112 4.67207 -0.43774 0.04813 0.24401 2.3224 -2.27599 -0 -0 -1.89269 0.11092 0 0 0 0 0 0 0.05347 0.01073 2.56791 0 0.04524 0 -1.6738 -0.20447 0 -0.08751
ALA_105 -5.24722 0.52695 3.05512 -0.02427 0 0 2.25912 -2.44787 -0 -0 -0.10544 -0.36596 0 0 0 0 0 0 -0.00777 0 0 0 -0.25349 0 2.3386 -0.22448 0 -0.49671
SER_106 -3.4808 0.20371 4.28696 -0.02761 0 0.06355 1.85574 -2.02476 -0.01422 -0.13103 -0.98456 -0.5509 0 0 0 0 0 0 0.0704 0.0039 0.81554 0 0.32175 0.60236 -1.1772 0.01756 0 -0.14961
LYS_107 -2.99538 0.1812 4.6718 -0.55732 0.12771 0.43627 2.19151 -1.96773 -0 -0 -3.35746 0.39133 0 0 0 0 0 0 0.01546 0.07741 2.64126 0 -0.08976 0 -1.6738 0.09342 0 0.18593
ALA_108 -3.19142 0.1311 3.19089 -0.02431 0 0 1.77315 -1.89875 -0 -0 -0.22299 -0.18945 0 0 0 0 0 0 0.05705 0 0 0 -0.11786 0 2.3386 -0.56912 0 1.27689
GLY_109 -1.06651 0.1019 0.94662 -0.00032 0 0 0.13387 -0.55901 -0 -0 -0.11108 -0.27633 0 0 0 0 0 0 -0.07786 0 0 0 0.74298 0 1.2108 -0.25996 0 0.78511
LEU_110 -4.7703 0.27833 1.76886 -0.44601 0.13 0.08369 0.9141 -1.5072 -0 -0 0.17964 0.04736 0 0 0 0 0 0 0.17786 0.01138 0.6789 0 -0.04245 0 0.72952 0.04676 0 -1.71956
ASP_111 -2.99264 0.34659 4.52653 -0.10819 0.00609 0.31603 2.41458 -1.99262 -0 -0 -2.92391 -1.17235 0 0 0 -0.84126 0 0 -0.02696 0.01814 0 2.38473 -0.37233 0 -2.2837 -0.15165 0 -2.85291
HIS_112 -3.67541 0.33692 4.85898 -0.6733 0.01175 0.77641 2.39621 -2.18827 -0 -0 -2.66089 -0.23231 0 0 0 -0.84126 0 0 0.06065 0.3122 0 2.89287 0.15126 0 0.13443 -0.07438 0 1.58583
GLU_113 -3.27825 0.24099 4.07099 -0.21653 0.02815 0.30498 1.51325 -1.87696 -0 -0 -1.02046 -0.61156 0 0 0 0 0 0 0.0168 0.00502 0 3.05888 -0.36498 0 -2.5358 -0.25372 0 -0.91919
GLY_114 -4.5451 0.61389 4.72371 -5e-05 0 0 2.56798 -2.41057 -0 -0 -1.34059 -0.4136 0 0 0 0 0 0 -0.02046 0 0 0 0.44602 0 1.2108 0.43541 0 1.26744
ASP_115 -6.10606 0.21056 7.59008 -0.10712 0.00653 0.32679 2.97223 -3.34762 -0.02322 -0.13366 -3.46641 -0.3899 0 0 0 0 0 0 0.01185 0.00261 0 1.70123 0.10969 0 -2.2837 0.65755 0 -2.26857
SER_116 -5.97617 0.39971 7.14333 -0.02356 0 0.0232 3.63998 -3.31041 -0.0085 -0.07213 -3.84939 -0.32771 0 0 0 -0.61038 -0.68863 0 -0.03196 0.01971 0.48062 0 0.3034 0.6242 -1.1772 0.08143 0 -3.36045
ARG_117 -4.94388 0.30964 5.28822 -0.73754 0.10523 0.47383 2.43131 -2.41712 -0 -0 -2.45939 0.57112 0 0 0 0 0 0 0.05046 0.06233 2.99632 0 -0.16247 0 -1.281 -0.05963 0 0.22743
ILE_118 -7.66799 0.71238 3.64513 -0.65701 0.47061 0.1463 2.39523 -2.59804 -0 -0 -2.16642 0.27109 0 0 0 0 0 0 -0.02737 0.01286 0.61902 0 -0.45699 0 1.0317 -0.05955 0 -4.32906
PHE_119 -10.6985 1.10885 3.52858 -1.11617 0.12848 0.48328 2.74085 -3.02589 -0 -0 -3.09562 0.09055 0 0 0 0 0 0 -0.01399 0.0019 0 2.00706 -0.23461 0 1.4028 0.20056 0 -6.49184
LYS_120 -6.46673 0.44581 6.79212 -0.44835 0.14858 0.21989 3.0763 -3.09966 -0 -0 -1.8213 0.12032 0 0 0 0 -0.57657 0 -0.02741 0.02818 2.49042 0 -0.02666 0 -1.6738 0.00894 0 -0.80993
LYS_121 -5.42262 0.31065 6.48213 -0.73955 0.16656 0.4974 3.35437 -2.94341 -0 -0 -4.21187 0.2028 0 0 0 0 -0.84205 0 0.05261 0.14614 3.41036 0 -0.02486 0 -1.6738 -0.2364 0 -1.47154
ILE_122 -10.0801 1.47027 3.30406 -0.51938 0.50371 0.10195 2.97326 -3.05977 -0.00323 -0.02318 -2.34162 -0.00747 0 0 0 0 0 0 -0.0662 0.12461 0.60271 0 -0.44036 0 1.0317 0.00457 0 -6.42451
HIS_123 -9.32776 0.75295 8.28533 -0.76583 0.02184 0.83517 4.16937 -4.19854 -0 -0 -4.70333 -0.23192 0 0 0 0 -0.82009 0 0.03174 0.01894 0 1.6148 -0.10025 0 0.13443 0.52221 0 -3.76094
ASP_124 -4.98311 0.30573 6.41525 -0.10865 0.00937 0.33029 2.52233 -2.893 -0.00813 -0.06458 -1.88641 -0.3804 0 0 0 0 0 0 -0.04714 0.02802 0 1.68416 0.19572 0 -2.2837 0.48582 0 -0.67843
VAL_125 -7.71428 0.72292 4.03106 -0.30885 0.19122 0.07056 2.58878 -2.8119 -0.00362 -0.07081 -2.30033 -0.19535 0 0 0 0 0 0 -0.0165 0.04102 0.2248 0 -0.27028 0 2.085 0.13232 0 -3.60423
VAL_126 -7.76421 0.84138 3.47165 -0.31107 0.17217 0.07098 2.52729 -2.7783 -0.00035 -0.00779 -2.55974 -0.13844 0 0 0 0 0 0 -0.06626 0.01409 0.10509 0 -0.27186 0 2.085 0.12109 0 -4.48929
THR_127 -6.38958 0.27356 6.25947 -0.19668 0.0872 0.06941 3.02068 -3.01315 -0.00323 -0.02318 -3.60698 -0.02484 0 0 0 0 0 0 -0.00222 0.03772 0.08326 0 0.00191 2.27393 -1.425 0.37638 0 -2.20134
LYS_128 -5.6975 0.37103 7.33563 -0.30774 0.02757 0.13909 3.74226 -3.1809 -0 -8e-05 -4.48726 0.01339 0 0 0 0 -0.82319 0 -0.03669 0.13086 1.76503 0 -0.0006 0 -1.6738 0.17953 0 -2.50336
GLN_129 -8.46525 0.37636 7.46303 -0.416 0.07111 0.25471 3.80325 -3.7471 -0.03398 -0.31198 -2.64727 -0.72489 0 0 0 0 -0.52837 0 0.04346 0.10179 0 3.98954 -0.19864 0 -1.0644 -0.16118 0 -2.19581
ILE_130 -8.54673 0.64177 3.49093 -0.50564 0.4076 0.10393 2.69988 -2.77495 -0 -0 -2.40789 -0.14487 0 0 0 0 0 0 0.01349 0.01216 0.73125 0 -0.35644 0 1.0317 0.02759 0 -5.57622
LYS_131 -6.71024 0.42065 6.16907 -0.30513 0.02659 0.13664 2.63479 -3.03518 -0 -0 -2.14215 -0.04032 0 0 0 0 0 0 0.08805 0.03705 1.7198 0 -0.06696 0 -1.6738 -0.08231 0 -2.82345
VAL_132 -7.95275 0.53448 4.81933 -0.30285 0.22131 0.07087 2.89617 -3.18488 -0 -0 -1.93402 -0.18191 0 0 0 0 0 0 -0.06244 0.0177 0.08388 0 -0.29282 0 2.085 -0.05373 0 -3.23666
ILE_133 -9.66078 1.20415 3.6034 -0.4896 0.43839 0.09974 2.95932 -2.96644 -0 -0 -2.03242 -0.04914 0 0 0 0 0 0 -0.03846 0.05069 0.57753 0 -0.38568 0 1.0317 0.36611 0 -5.2915
ILE_134 -8.87083 0.78513 4.93396 -0.49426 0.3207 0.10008 2.9281 -3.14508 -0 -0 -2.13897 0.05332 0 0 0 0 0 0 -0.04639 0.01062 0.56862 0 -0.39316 0 1.0317 0.49066 0 -3.86581
ARG_135 -7.56621 0.5109 7.95531 -0.74117 0.08851 0.48761 3.47296 -3.77152 -0.00048 -0.00972 -4.0687 0.2715 0 0 0 0 -1.0086 0 0.17318 0.04744 1.44707 0 -0.12823 0 -1.281 0.25261 0 -3.86855
LEU_136 -9.69307 1.22332 3.44384 -0.49833 0.16379 0.12492 2.76149 -2.98236 -0 -0 -2.38261 0.19332 0 0 0 0 0 0 0.10342 0.76243 0.31474 0 -0.29135 0 0.72952 -0.02554 0 -6.05247
ILE_137 -9.93735 1.46768 2.91875 -0.52208 0.55967 0.10682 3.24468 -2.93898 -0 -0 -2.54304 -0.1213 0 0 0 0 0 0 -0.06009 0.11059 0.60795 0 -0.41968 0 1.0317 0.11976 0 -6.37492
GLU_138 -6.08349 0.22441 6.78544 -0.19088 0.02028 0.24189 3.48144 -3.21317 -0.00048 -0.00965 -4.64831 -0.5559 0 0 0 0 -0.6266 0 0.30538 0.01379 0 3.03274 -0.32067 0 -2.5358 -0.06431 0 -4.14389
VAL_139 -7.71618 1.0217 4.31516 -0.31246 0.17672 0.06902 2.92772 -2.87799 -0 -0 -1.88417 -0.14095 0 0 0 0 0 0 0.22853 0.02598 0.14824 0 -0.26266 0 2.085 -0.15422 0 -2.35055
TYR_140 -9.38197 1.03164 4.61274 -0.77987 0.03613 0.27442 3.58503 -3.19121 -0.01473 -0.17296 -2.38705 -0.31315 0 0 0 0 0 0 0.06878 0.04029 0 2.44441 -0.23037 0.01321 0.96414 0.26738 0 -3.13314
VAL_141 -7.91393 0.83587 5.16041 -0.31332 0.19887 0.07179 3.1789 -3.26301 -0 -0 -2.37745 -0.1387 0 0 0 0 0 0 0.00838 0.02609 0.092 0 -0.21765 0 2.085 0.38516 0 -2.18158
ARG_142 -7.14862 0.5007 6.674 -0.65446 0.08496 0.3839 2.86184 -3.24948 -0.01616 -0.12941 -2.2565 0.49808 0 0 0 0 0 0 -0.03344 0.44859 2.41357 0 -0.13198 0 -1.281 0.17578 0 -0.85963
LEU_143 -9.09077 0.87703 3.13852 -0.63864 0.16416 0.21397 2.90208 -2.88079 -0 -0 -1.95562 0.06924 0 0 0 0 0 0 0.00593 0.02062 1.02181 0 -0.26 0 0.72952 0.04784 0 -5.63509
VAL_144 -7.99285 1.10292 2.84122 -0.31924 0.27185 0.07195 2.79585 -2.64139 -0 -0 -2.12216 -0.11006 0 0 0 0 0 0 -0.04495 0.00045 0.10361 0 -0.30487 0 2.085 0.14847 0 -4.11419
GLU_145 -5.4256 0.22192 6.31861 -0.21072 0.03208 0.30601 2.53059 -2.85385 -0.02139 -0.15288 -2.92082 -0.59034 0 0 0 0 -0.48884 0 0.05224 0.08633 0 3.0065 -0.30025 0 -2.5358 -0.1221 0 -3.06832
ILE_146 -5.80708 0.76015 2.7221 -0.52334 0.43293 0.10524 1.48176 -1.93015 -0 -0 -0.63128 0.07178 0 0 0 0 0 0 -0.06406 0.09992 0.52147 0 -0.45416 0 1.0317 0.0116 0 -2.17143
ILE_147 -5.99972 1.42542 2.49275 -0.49525 0.32013 0.09653 1.44031 -1.48386 -0 -0 -2.02624 0.40171 0 0 0 0 0 0 -0.02472 0.00469 0.89382 0 0.04963 0 1.0317 0.23814 0 -1.63495
LEU:CtermProteinFull_148 -5.06325 1.25695 2.76539 -3.30356 2.43131 2.69873 1.13463 -1.2821 -0.00524 -0.02347 -1.86486 -0.97392 0 0 0 0 0 0 0 0.01323 0.43921 0 0 0 0.72952 0.00862 0 -1.03879
GLN:NtermProteinFull_149 -8.58698 1.64067 7.85564 -2.57347 1.88729 2.53721 4.19001 -3.46768 -0.083 -0.49849 -6.58433 1.39917 0 0 0 -0.85428 -0.68863 0 0.00081 0.07184 0 3.22561 0 0 -1.0644 0 0 -1.593
LYS_150 -4.53753 1.1719 5.29137 -0.31195 0.03527 0.14512 1.73294 -1.91983 -0 -1e-05 -3.28003 -0.00082 0 0 0 0 0 0 0.0383 0.03654 1.74085 0 -0.07193 0 -1.6738 -0.16189 0 -1.7655
GLU_151 -5.02534 0.66863 5.92082 -0.59702 0.12038 1.08933 2.45383 -2.60277 -0.0441 -0.22929 -3.16419 -0.69157 0 0 0 0 -0.57292 0 -0.00596 0.16348 0 3.41287 -0.29391 0 -2.5358 -0.36715 0 -2.30067
ALA_152 -5.60952 0.35006 2.67755 -0.02114 0 0 2.13418 -2.23961 -0 -0 -1.13291 -0.37457 0 0 0 0 0 0 0.16788 0 0 0 -0.17732 0 2.3386 -0.4362 0 -2.32303
ILE_153 -9.06882 1.15348 4.23009 -0.4741 0.2128 0.09219 2.82275 -2.99201 -0 -0 -1.8907 0.15459 0 0 0 0 0 0 -0.06438 0.14283 0.49968 0 -0.46323 0 1.0317 0.02577 0 -4.58735
LYS_154 -5.91436 0.39411 6.83577 -0.56043 0.13298 0.25235 2.5468 -2.99447 -0.02211 -0.12754 -2.00962 0.19422 0 0 0 0 0 0 0.14109 0.14999 3.22094 0 -0.08709 0 -1.6738 0.01382 0 0.49263
VAL_155 -7.29084 0.60682 4.18038 -0.31635 0.33448 0.07384 2.95691 -2.90493 -0.01872 -0.15349 -2.10358 -0.21942 0 0 0 0 0 0 -0.06242 0.01084 0.06701 0 -0.32812 0 2.085 -0.10081 0 -3.18339
TYR_156 -10.3254 1.42054 3.75299 -0.52918 0.34223 0.21804 3.17875 -3.10134 -0 -0 -2.70471 -0.3039 0 0 0 0 -0.82009 0 0.00366 0.32809 0 3.61578 0.17265 0.21349 0.96414 0.14598 0 -3.42825
LEU_157 -6.68955 0.53754 3.58538 -0.46789 0.14637 0.10439 2.20502 -2.46775 -0 -0 -1.7842 0.21118 0 0 0 0 0 0 0.0975 0.04931 0.32093 0 -0.28935 0 0.72952 -0.0263 0 -3.73791
GLU_158 -5.18838 0.29707 6.18609 -0.20636 0.02267 0.2759 2.92709 -2.8688 -0.03696 -0.30474 -2.44434 -0.55085 0 0 0 0 0 0 0.055 0.02724 0 3.08931 -0.24573 0 -2.5358 -0.22423 0 -1.72584
LEU_159 -8.63392 0.70058 4.59091 -0.50088 0.32172 0.12692 2.96612 -3.17744 -0 -0 -2.48609 0.21736 0 0 0 0 0 0 0.03131 0.04793 0.3135 0 -0.30579 0 0.72952 -0.26617 0 -5.32441
LEU_160 -8.84483 1.03455 3.91054 -0.47991 0.20479 0.11119 3.09864 -3.0698 -0 -0 -2.16954 0.22766 0 0 0 0 0 0 0.02108 0.02889 0.35268 0 -0.26798 0 0.72952 -0.03886 0 -5.15138
GLU_161 -4.70947 0.17314 7.03081 -0.69999 0.06688 1.34389 3.22382 -3.0625 -0.01824 -0.15125 -3.77896 -0.56959 0 0 0 0 -1.50477 0 -0.02389 0.07239 0 4.45772 -0.21984 0 -2.5358 -0.13501 0 -1.04068
VAL_162 -7.65947 0.71847 5.09354 -0.31903 0.2948 0.07279 3.10747 -3.28672 -0 -0 -1.84057 -0.10872 0 0 0 0 0 0 -0.05651 6e-05 0.1413 0 -0.31251 0 2.085 -0.1022 0 -2.1723
HIS_163 -9.80259 0.49354 6.61442 -0.44768 0.14373 0.43274 3.22038 -3.84338 -0.01425 -0.13749 -2.65397 -0.50875 0 0 0 0 0 0 0.36415 0.00172 0 2.63305 0.03278 0 0.13443 -0.0114 0 -3.34857
SER_164 -5.2955 0.27238 6.62473 -0.023 0 0.02157 3.32708 -3.06408 -0.00402 -0.03969 -3.32107 -0.36171 0 0 0 0 -1.1624 0 0.30308 0.00871 0.51109 0 0.2908 0.75707 -1.1772 -0.05352 0 -2.38569
ARG_165 -7.11495 0.29764 8.71947 -0.84974 0.10385 0.59741 4.45933 -4.04407 -0 -0 -5.89176 0.32672 0 0 0 0 -2.82243 0 0.20044 0.17468 2.86389 0 -0.16878 0 -1.281 -0.12313 0 -4.55244
VAL_166 -8.52966 0.9457 2.80343 -0.31912 0.27253 0.07417 2.84003 -2.88114 -0 -0 -2.14173 -0.18417 0 0 0 0 0 0 -0.0399 0.01089 0.08141 0 -0.29343 0 2.085 -0.0231 0 -5.29911
LEU_167 -9.16629 1.22199 3.94164 -0.48745 0.25637 0.11441 2.88728 -3.01445 -0.00904 -0.05308 -2.17317 0.22343 0 0 0 0 0 0 -0.01904 0.24735 0.41921 0 -0.25401 0 0.72952 0.19295 0 -4.94242
LYS_168 -4.27204 0.21331 5.41463 -0.41186 0.05483 0.21498 2.15426 -2.43663 -0 -0 -1.72657 -0.11702 0 0 0 0 0 0 -0.0188 0.00542 1.99463 0 0.06448 0 -1.6738 0.19691 0 -0.34328
ALA_169 -4.84921 0.18466 4.65298 -0.02214 0 0 2.74935 -2.60013 -0.00128 -0.02499 -2.47661 -0.3463 0 0 0 0 0 0 -0.04129 0 0 0 -0.13441 0 2.3386 0.05524 0 -0.51552
LEU_170 -7.8412 0.68395 3.71401 -0.60156 0.12712 0.19217 2.57719 -2.74977 -0 -0 -2.4227 -0.07529 0 0 0 0 0 0 0.01666 0.3802 1.77443 0 -0.22663 0 0.72952 0.00575 0 -3.71616
ILE_171 -8.30789 0.67557 4.44705 -0.50445 0.38502 0.10197 2.47128 -2.91303 -0 -0 -2.42563 -0.01212 0 0 0 0 0 0 -0.04178 0.05468 0.55977 0 -0.42643 0 1.0317 0.28141 0 -4.62286
GLU_172 -5.33314 0.36262 6.02574 -0.20809 0.02041 0.27281 2.51145 -2.74439 -0.01033 -0.07807 -1.95948 -0.56772 0 0 0 0 0 0 0.02073 0.03127 0 3.00238 -0.27418 0 -2.5358 -0.00764 0 -1.4714
GLN_173 -8.13736 0.53678 7.63871 -0.2821 0.02662 0.22648 3.56882 -3.76399 -0.00258 -0.07657 -3.12051 -0.42922 0 0 0 0 -0.76886 0 -0.05561 0.1214 0 3.17376 -0.19559 0 -1.0644 -0.23357 0 -2.8378
ILE_174 -8.67675 0.78597 3.5544 -0.49256 0.38604 0.09836 2.75008 -2.827 -0 -0 -2.07865 -0.0065 0 0 0 0 0 0 -0.06193 0.04183 0.58598 0 -0.45327 0 1.0317 0.13546 0 -5.22685
LYS_175 -6.54871 0.32187 7.256 -0.31367 0.02944 0.13791 3.25572 -3.23463 -0 -0 -4.06517 0.00978 0 0 0 0 -0.54624 0 0.00913 0.04338 1.7237 0 -0.01473 0 -1.6738 0.02798 0 -3.58204
LEU_176 -8.51864 0.99835 4.77274 -0.48483 0.23921 0.11371 2.89811 -2.98751 -0 -0 -2.30004 0.21103 0 0 0 0 0 0 0.18 0.12885 0.33455 0 -0.28919 0 0.72952 -0.1701 0 -4.14425
PHE_177 -11.2163 1.20883 4.00407 -0.56968 0.08819 0.22018 3.48387 -3.37851 -0.00257 -0.02107 -3.00549 -0.07527 0 0 0 0 0 0 -0.03979 0.19108 0 2.65352 0.08451 0 1.4028 -0.07697 0 -5.04858
ILE_178 -8.51312 0.78076 4.37495 -0.49242 0.30169 0.09916 2.68 -3.01693 -0 -0 -1.9653 0.08828 0 0 0 0 0 0 0.00124 0.03737 0.65517 0 -0.3203 0 1.0317 0.23239 0 -4.02534
GLU_179 -4.00077 0.42263 3.87254 -0.61626 0.1077 1.13811 1.30333 -1.92849 -0.00016 -0.0006 -0.39206 -0.6293 0 0 0 0 0 0 0.21864 0.03174 0 3.41533 -0.30837 0 -2.5358 0.03801 0 0.13622
LEU_180 -7.60392 0.67102 2.83565 -0.48792 0.1819 0.12284 2.04231 -2.40592 -0 -0 -0.6525 0.2203 0 0 0 0 0 0 0.03364 0.17229 0.29785 0 -0.3134 0 0.72952 -0.30977 0 -4.46611
ILE_181 -7.29094 1.60279 2.81137 -0.50954 0.33845 0.10579 1.46269 -1.7347 -0 -0 -2.72069 0.04763 0 0 0 0 0 0 -0.04631 0.18937 0.58565 0 -0.44763 0 1.0317 0.08205 0 -4.49231
LYS:CtermProteinFull_182 -3.97131 0.75376 5.32182 -2.97097 2.1015 3.46209 2.01848 -1.74877 -0.00273 -0.02167 -4.64471 0.65783 0 0 0 0 -0.62339 0 0 0.15422 2.24914 0 0 0 -1.6738 0.16011 0 1.2216
ASP:NtermProteinFull_183 -4.40837 0.68363 5.55666 -1.90268 1.31519 3.23606 2.5321 -2.17769 -0.01561 -0.13843 -4.41176 -1.26054 0 0 0 -0.47519 0 0 -0.02163 0.04273 0 2.89311 0 0 -2.2837 0 0 -0.83612
GLU_184 -3.77398 0.71756 5.24747 -0.59339 0.14721 1.09073 1.77605 -2.06652 -0.01175 -0.14419 -2.39266 -0.70611 0 0 0 0 0 0 -0.04495 0.14239 0 3.51424 -0.34748 0 -2.5358 -0.25289 0 -0.23406
ASP_185 -3.72256 0.15683 4.76584 -0.1069 0.00895 0.32802 1.54493 -2.13177 -0.01561 -0.13843 -1.98116 -0.32228 0 0 0 -0.47519 0 0 -0.01349 0.06929 0 1.7681 0.03765 0 -2.2837 -0.34094 0 -2.85242
LEU_186 -8.40183 1.28269 4.81877 -0.5282 0.28146 0.11835 2.55096 -2.92642 -0.00135 -0.00912 -1.48401 0.00257 0 0 0 0 0 0 0.02865 0.09826 2.97684 0 -0.24655 0 0.72952 -0.04606 0 -0.75548
ALA_187 -6.05789 0.35019 4.41298 -0.0211 0 0 2.64541 -2.99007 -0 -0 -1.87707 -0.39015 0 0 0 0 0 0 -0.00594 0 0 0 -0.37277 0 2.3386 -0.10416 0 -2.07197
ASP_188 -4.90882 0.29795 6.86292 -0.1098 0.01003 0.33897 2.66848 -3.07128 -0.00438 -0.02302 -2.57222 -0.26901 0 0 0 0 0 0 0.12094 0.07681 0 1.80022 0.15412 0 -2.2837 -0.13269 0 -1.04448
LYS_189 -6.08773 0.65439 5.31789 -0.52228 0.18444 0.29735 2.52813 -2.56241 -0 -0 -1.92258 0.25333 0 0 0 0 0 0 0.48102 0.15984 3.25568 0 -0.07776 0 -1.6738 -0.23474 0 0.05076
VAL_190 -8.34048 0.82663 3.57313 -0.31235 0.23267 0.07318 2.89243 -2.87795 -0 -0 -2.74828 -0.25672 0 0 0 0 0 0 -0.04145 0.01755 0.09843 0 -0.33767 0 2.085 -0.14349 0 -5.25935
ARG_191 -6.9882 0.48599 7.33796 -0.60707 0.14735 0.36598 3.16282 -3.5969 -0.00467 -0.05271 -3.22131 0.25739 0 0 0 0 0 0 0.03056 0.31094 1.91004 0 -0.13469 0 -1.281 0.04515 0 -1.83237
LYS_192 -4.61245 0.28939 5.60503 -0.45597 0.06054 0.26472 2.68354 -2.55721 -0.03045 -0.16101 -1.93089 0.12061 0 0 0 0 0 0 0.05062 0.01899 2.53496 0 0.04693 0 -1.6738 -0.02535 0 0.22819
SER_193 -5.88142 0.35796 6.58433 -0.03199 0 0.07428 3.53621 -3.1134 -0 -0 -2.92185 -0.42018 0 0 0 0 -0.76886 0 0.0835 0.01931 1.31271 0 0.28076 0.65127 -1.1772 0.07725 0 -1.33734
SER_194 -5.75653 0.32381 6.65325 -0.02791 0 0.06469 3.19358 -3.14575 -0 -0 -2.85149 -0.53333 0 0 0 0 0 0 0.10667 0.00924 0.94363 0 0.30536 0.61457 -1.1772 0.24214 0 -1.03526
GLU_195 -5.83222 0.39268 7.80855 -0.4292 0.04343 0.83259 3.64104 -3.31167 -0 -0 -4.22645 -0.44482 0 0 0 0 -0.77414 0 0.14828 0.00403 0 3.26617 -0.34821 0 -2.5358 -0.05375 0 -1.81949
GLU_196 -5.91267 0.37663 7.74228 -0.40824 0.03461 0.78101 3.70786 -3.34487 -0.03045 -0.16101 -4.42245 -0.44975 0 0 0 0 -0.62293 0 0.10972 0.02122 0 3.31254 -0.3042 0 -2.5358 -0.48826 0 -2.59476
LEU_197 -8.87109 0.76315 4.19867 -0.64543 0.16925 0.25061 3.3083 -3.05946 -0 -0 -2.52497 0.00819 0 0 0 0 0 0 0.13712 0.0202 1.09813 0 -0.28876 0 0.72952 -0.27697 0 -4.98355
LYS_198 -7.00626 0.63343 7.73596 -0.30371 0.02524 0.13108 3.6631 -3.43131 -0.005 -0.04884 -4.35813 -0.00829 0 0 0 0 -0.77414 0 0.14438 0.03127 1.69184 0 -0.02275 0 -1.6738 -0.11565 0 -3.69156
LYS_199 -5.64341 0.31601 7.62676 -0.44967 0.12258 0.23313 3.48627 -3.22642 -0 -0 -4.24564 0.07441 0 0 0 0 -0.62293 0 0.29032 0.02981 2.57989 0 -0.02796 0 -1.6738 -0.23851 0 -1.36916
ILE_200 -9.07646 1.04606 5.03013 -0.4972 0.45991 0.10389 3.17651 -3.40232 -0.01966 -0.1469 -2.22012 -0.09323 0 0 0 0 0 0 -0.05477 0.02213 0.69613 0 -0.31869 0 1.0317 0.00424 0 -4.25865
ILE_201 -9.69128 1.33026 5.8875 -0.51074 0.41393 0.10348 3.15047 -3.50738 -0 -0 -2.29421 -0.02407 0 0 0 0 0 0 -0.03922 0.01746 0.60989 0 -0.37022 0 1.0317 0.38484 0 -3.50759
LYS_202 -4.87621 0.22805 5.93779 -0.49055 0.12761 0.29154 2.55018 -2.68891 -0.05122 -0.33452 -2.61543 0.1495 0 0 0 0 0 0 0.07538 0.04801 2.37289 0 -0.03193 0 -1.6738 0.05478 0 -0.92685
GLU_203 -6.02752 0.30295 7.60989 -0.21969 0.04106 0.31933 3.94121 -3.42018 -0.01966 -0.1469 -3.93919 -0.59829 0 0 0 0 -1.31766 0 0.00072 0.03296 0 3.03038 -0.25932 0 -2.5358 -0.36581 0 -3.57154
VAL_204 -7.80421 0.6613 3.71493 -0.31561 0.26076 0.07348 2.98974 -2.84027 -0 -0 -2.58047 -0.36628 0 0 0 0 0 0 0.01957 0.05881 0.34229 0 -0.21721 0 2.085 -0.21839 0 -4.13657
GLU_205 -7.46647 0.43842 8.49942 -0.19931 0.01655 0.25856 4.02544 -3.8476 -0.06873 -0.43582 -5.01218 -0.57612 0 0 0 0 -0.40508 0 0.14745 0.01347 0 3.0288 -0.26472 0 -2.5358 -0.20516 0 -4.58887
LYS_206 -5.31701 0.26217 6.12134 -0.55082 0.11308 0.25457 2.45869 -2.8155 -0 -0 -1.96365 -0.02267 0 0 0 0 0 0 0.03485 0.04434 3.25736 0 -0.00101 0 -1.6738 -0.30054 0 -0.09863
ILE_207 -7.60481 0.43213 3.91427 -0.47216 0.25926 0.09614 2.90139 -2.78417 -0 -0 -2.11212 0.01405 0 0 0 0 0 0 0.00777 0.04806 0.63106 0 -0.38487 0 1.0317 0.04883 0 -3.97347
LEU_208 -9.24724 1.14505 5.31626 -0.73195 0.38492 0.32854 3.03699 -3.40651 -0 -0 -2.04759 0.12328 0 0 0 0 0 0 -0.00576 0.14916 0.97027 0 -0.25814 0 0.72952 0.20227 0 -3.31095
ARG_209 -6.01245 0.31132 7.53056 -0.78994 0.11559 0.52466 2.73059 -3.4066 -0.02897 -0.22869 -2.43877 0.30924 0 0 0 0 0 0 0.02062 0.03315 1.44457 0 -0.12098 0 -1.281 0.05149 0 -1.23561
LYS_210 -6.16566 0.46593 8.13338 -0.74606 0.15629 0.48097 4.09771 -3.60232 -0 -0 -4.20715 0.06127 0 0 0 0 -0.57292 0 -0.02649 0.31786 3.46702 0 0.04195 0 -1.6738 0.04301 0 0.27099
VAL_211 -8.17599 0.62647 3.50715 -0.30886 0.20851 0.07091 2.87563 -2.8989 -0 -0 -1.86454 -0.15925 0 0 0 0 0 0 -0.03222 0.0098 0.13539 0 -0.25004 0 2.085 0.1125 0 -4.05844
ASP_212 -5.49098 0.15671 6.72741 -0.10307 0.00616 0.31316 3.02199 -3.20049 -0 -0 -3.30029 -0.30632 0 0 0 0 0 0 0.05384 0.06101 0 1.70659 0.14644 0 -2.2837 0.05842 0 -2.4331
ASP_213 -4.54848 0.21267 5.97178 -0.10507 0.00627 0.31861 2.60012 -2.71329 -0 -0 -2.29038 -0.35465 0 0 0 0 0 0 0.05375 0.0308 0 1.75095 0.05592 0 -2.2837 -0.1039 0 -1.3986
ILE_214 -7.05709 0.97409 4.91504 -0.52079 0.57074 0.10371 2.91143 -2.85004 -0 -0 -2.39185 -0.02978 0 0 0 0 0 0 -0.04887 0.05742 0.56083 0 -0.45141 0 1.0317 0.09728 0 -2.1276
LEU_215 -8.80494 0.68407 4.96657 -0.4918 0.2427 0.12473 2.87704 -3.1303 -0 -0 -2.06994 0.19916 0 0 0 0 0 0 0.17692 0.3248 0.2894 0 -0.29295 0 0.72952 0.16048 0 -4.01453
TYR_216 -4.3413 0.23208 4.89872 -0.95361 0.06534 0.37032 1.97861 -2.32513 -0 -0 -1.25515 -0.30478 0 0 0 0 0 0 0.0256 0.01568 0 1.80961 -0.39701 4e-05 0.96414 0.31472 0 1.09789
LYS_217 -4.19273 0.2236 4.63212 -0.30178 0.02855 0.13334 1.85474 -2.19766 -0 -0 -1.31588 -0.0039 0 0 0 0 0 0 -0.03693 0.00697 1.75602 0 -0.01955 0 -1.6738 0.19338 0 -0.9135
VAL_218 -4.50214 0.34501 3.15864 -0.31406 0.20743 0.07275 1.75881 -1.85315 -0.019 -0.13536 -0.84067 -0.15079 0 0 0 0 0 0 -0.04907 0.02952 0.1988 0 -0.14852 0 2.085 -0.05617 0 -0.21296
LYS_219 -4.91882 0.8437 6.31474 -0.34902 0.07354 0.20775 2.34646 -2.12182 -0 -0 -5.42321 -0.13445 0 0 0 0 -0.76986 0 -0.07739 0.02762 1.71739 0 -0.0352 0 -1.6738 0.06874 0 -3.90363
SER:CtermProteinFull_220 -2.36905 0.70432 3.30479 -1.33087 0.98643 3.19878 0.97642 -1.04043 -0.019 -0.13536 -2.30548 -3.0087 0 0 0 0 0 0 0 0.01366 0.69582 0 0 2.03055 -1.1772 -0.01866 0 0.50604
#END_POSE_ENERGIES_TABLE postremodel_DHT03_Sh29_2+2+1+1_heterotetramer_0001.pdb
