# Supplementary material for: De novo design of obligate ABC-type heterotrimeric proteins
Source: Nat Struct Mol Biol. 2022 Dec 15;29(12):1266–76. doi: 10.1038/s41594-022-00879-4 (PMC9758053; doi:10.1038/s41594-022-00879-4)
Supplement: Supplementary file 4 — This compressed file contains all PDB files and scripts used in our design protocols and analyses, as well as the final design model outputs. [file 41594_2022_879_MOESM4_ESM.zip › source_data/pdbs/DHT03_partitions_pdbs/DHT03_AB-5.pdb]

HEADER                                            xx-MMM-xx                     
ATOM      1  N   PRO A   1      25.382  29.198  31.028  1.00  0.00           N  
ATOM      2  CA  PRO A   1      24.378  28.401  30.284  1.00  0.00           C  
ATOM      3  C   PRO A   1      24.146  28.831  28.788  1.00  0.00           C  
ATOM      4  O   PRO A   1      24.311  28.002  27.884  1.00  0.00           O  
ATOM      5  CB  PRO A   1      23.119  28.595  31.177  1.00  0.00           C  
ATOM      6  CG  PRO A   1      23.664  28.874  32.602  1.00  0.00           C  
ATOM      7  CD  PRO A   1      24.985  29.640  32.380  1.00  0.00           C  
ATOM      8  HA  PRO A   1      24.689  27.336  30.306  1.00  0.00           H  
ATOM      9 1HB  PRO A   1      22.492  29.431  30.835  1.00  0.00           H  
ATOM     10 2HB  PRO A   1      22.479  27.694  31.130  1.00  0.00           H  
ATOM     11 1HG  PRO A   1      22.924  29.453  33.180  1.00  0.00           H  
ATOM     12 2HG  PRO A   1      23.791  27.915  33.149  1.00  0.00           H  
ATOM     13 1HD  PRO A   1      24.847  30.736  32.377  1.00  0.00           H  
ATOM     14 2HD  PRO A   1      25.763  29.337  33.111  1.00  0.00           H  
ATOM     15 1H   PRO A   1      26.615  29.385  29.664  1.00  0.00           H  
ATOM     16 2H   PRO A   1      26.737  27.916  30.478  1.00  0.00           H  
ATOM     17  N   VAL A   2      23.841  30.134  28.532  1.00  0.00           N  
ATOM     18  CA  VAL A   2      23.522  30.682  27.183  1.00  0.00           C  
ATOM     19  C   VAL A   2      24.692  30.517  26.193  1.00  0.00           C  
ATOM     20  O   VAL A   2      24.470  30.217  25.022  1.00  0.00           O  
ATOM     21  CB  VAL A   2      23.054  32.156  27.277  1.00  0.00           C  
ATOM     22  CG1 VAL A   2      22.924  32.746  25.897  1.00  0.00           C  
ATOM     23  CG2 VAL A   2      21.693  32.216  27.993  1.00  0.00           C  
ATOM     24  H   VAL A   2      23.771  30.764  29.319  1.00  0.00           H  
ATOM     25  HA  VAL A   2      22.668  30.118  26.781  1.00  0.00           H  
ATOM     26  HB  VAL A   2      23.789  32.743  27.826  1.00  0.00           H  
ATOM     27 1HG1 VAL A   2      22.587  33.780  25.987  1.00  0.00           H  
ATOM     28 2HG1 VAL A   2      23.878  32.729  25.379  1.00  0.00           H  
ATOM     29 3HG1 VAL A   2      22.194  32.172  25.325  1.00  0.00           H  
ATOM     30 1HG2 VAL A   2      21.362  33.258  28.047  1.00  0.00           H  
ATOM     31 2HG2 VAL A   2      20.965  31.634  27.438  1.00  0.00           H  
ATOM     32 3HG2 VAL A   2      21.787  31.817  28.992  1.00  0.00           H  
ATOM     33  N   ASP A   3      25.922  30.708  26.666  1.00  0.00           N  
ATOM     34  CA  ASP A   3      27.108  30.534  25.841  1.00  0.00           C  
ATOM     35  C   ASP A   3      27.375  29.074  25.469  1.00  0.00           C  
ATOM     36  O   ASP A   3      28.083  28.811  24.486  1.00  0.00           O  
ATOM     37  CB  ASP A   3      28.322  31.122  26.546  1.00  0.00           C  
ATOM     38  CG  ASP A   3      28.294  32.625  26.527  1.00  0.00           C  
ATOM     39  OD1 ASP A   3      27.604  33.169  25.685  1.00  0.00           O  
ATOM     40  OD2 ASP A   3      28.909  33.233  27.356  1.00  0.00           O  
ATOM     41  H   ASP A   3      26.036  31.002  27.623  1.00  0.00           H  
ATOM     42  HA  ASP A   3      26.958  31.089  24.918  1.00  0.00           H  
ATOM     43 1HB  ASP A   3      28.332  30.781  27.579  1.00  0.00           H  
ATOM     44 2HB  ASP A   3      29.243  30.769  26.072  1.00  0.00           H  
ATOM     45  N   GLU A   4      26.856  28.101  26.250  1.00  0.00           N  
ATOM     46  CA  GLU A   4      27.091  26.713  25.887  1.00  0.00           C  
ATOM     47  C   GLU A   4      26.207  26.485  24.674  1.00  0.00           C  
ATOM     48  O   GLU A   4      26.606  25.837  23.701  1.00  0.00           O  
ATOM     49  CB  GLU A   4      26.730  25.754  27.028  1.00  0.00           C  
ATOM     50  CG  GLU A   4      27.606  25.896  28.278  1.00  0.00           C  
ATOM     51  CD  GLU A   4      29.062  25.635  28.033  1.00  0.00           C  
ATOM     52  OE1 GLU A   4      29.378  24.663  27.397  1.00  0.00           O  
ATOM     53  OE2 GLU A   4      29.863  26.418  28.486  1.00  0.00           O  
ATOM     54  H   GLU A   4      26.251  28.285  27.044  1.00  0.00           H  
ATOM     55  HA  GLU A   4      28.135  26.572  25.608  1.00  0.00           H  
ATOM     56 1HB  GLU A   4      25.688  25.901  27.317  1.00  0.00           H  
ATOM     57 2HB  GLU A   4      26.825  24.725  26.675  1.00  0.00           H  
ATOM     58 1HG  GLU A   4      27.496  26.913  28.651  1.00  0.00           H  
ATOM     59 2HG  GLU A   4      27.244  25.215  29.050  1.00  0.00           H  
ATOM     60  N   ILE A   5      25.029  27.116  24.708  1.00  0.00           N  
ATOM     61  CA  ILE A   5      24.118  27.062  23.581  1.00  0.00           C  
ATOM     62  C   ILE A   5      24.690  27.788  22.395  1.00  0.00           C  
ATOM     63  O   ILE A   5      24.715  27.235  21.307  1.00  0.00           O  
ATOM     64  CB  ILE A   5      22.733  27.582  23.940  1.00  0.00           C  
ATOM     65  CG1 ILE A   5      22.124  26.563  24.884  1.00  0.00           C  
ATOM     66  CG2 ILE A   5      21.899  27.911  22.696  1.00  0.00           C  
ATOM     67  CD1 ILE A   5      20.927  26.997  25.497  1.00  0.00           C  
ATOM     68  H   ILE A   5      24.765  27.584  25.580  1.00  0.00           H  
ATOM     69  HA  ILE A   5      23.992  26.019  23.300  1.00  0.00           H  
ATOM     70  HB  ILE A   5      22.837  28.491  24.519  1.00  0.00           H  
ATOM     71 1HG1 ILE A   5      21.931  25.637  24.349  1.00  0.00           H  
ATOM     72 2HG1 ILE A   5      22.846  26.357  25.679  1.00  0.00           H  
ATOM     73 1HG2 ILE A   5      20.928  28.292  22.963  1.00  0.00           H  
ATOM     74 2HG2 ILE A   5      22.402  28.655  22.105  1.00  0.00           H  
ATOM     75 3HG2 ILE A   5      21.792  27.046  22.125  1.00  0.00           H  
ATOM     76 1HD1 ILE A   5      20.571  26.229  26.169  1.00  0.00           H  
ATOM     77 2HD1 ILE A   5      21.130  27.915  26.039  1.00  0.00           H  
ATOM     78 3HD1 ILE A   5      20.200  27.167  24.745  1.00  0.00           H  
ATOM     79  N   ASP A   6      25.234  28.986  22.562  1.00  0.00           N  
ATOM     80  CA  ASP A   6      25.773  29.648  21.379  1.00  0.00           C  
ATOM     81  C   ASP A   6      26.819  28.757  20.687  1.00  0.00           C  
ATOM     82  O   ASP A   6      26.817  28.649  19.456  1.00  0.00           O  
ATOM     83  CB  ASP A   6      26.353  31.015  21.758  1.00  0.00           C  
ATOM     84  CG  ASP A   6      26.871  31.865  20.574  1.00  0.00           C  
ATOM     85  OD1 ASP A   6      26.287  31.855  19.496  1.00  0.00           O  
ATOM     86  OD2 ASP A   6      27.875  32.515  20.741  1.00  0.00           O  
ATOM     87  H   ASP A   6      25.189  29.450  23.472  1.00  0.00           H  
ATOM     88  HA  ASP A   6      24.957  29.814  20.678  1.00  0.00           H  
ATOM     89 1HB  ASP A   6      25.605  31.585  22.309  1.00  0.00           H  
ATOM     90 2HB  ASP A   6      27.189  30.852  22.439  1.00  0.00           H  
ATOM     91  N   LYS A   7      27.676  28.073  21.462  1.00  0.00           N  
ATOM     92  CA  LYS A   7      28.667  27.180  20.864  1.00  0.00           C  
ATOM     93  C   LYS A   7      28.000  26.001  20.133  1.00  0.00           C  
ATOM     94  O   LYS A   7      28.422  25.637  19.023  1.00  0.00           O  
ATOM     95  CB  LYS A   7      29.632  26.672  21.941  1.00  0.00           C  
ATOM     96  CG  LYS A   7      30.766  25.735  21.463  1.00  0.00           C  
ATOM     97  CD  LYS A   7      31.728  26.438  20.490  1.00  0.00           C  
ATOM     98  CE  LYS A   7      33.077  25.698  20.363  1.00  0.00           C  
ATOM     99  NZ  LYS A   7      32.940  24.326  19.782  1.00  0.00           N  
ATOM    100  H   LYS A   7      27.674  28.219  22.479  1.00  0.00           H  
ATOM    101  HA  LYS A   7      29.231  27.753  20.130  1.00  0.00           H  
ATOM    102 1HB  LYS A   7      30.089  27.531  22.437  1.00  0.00           H  
ATOM    103 2HB  LYS A   7      29.060  26.138  22.704  1.00  0.00           H  
ATOM    104 1HG  LYS A   7      31.326  25.403  22.338  1.00  0.00           H  
ATOM    105 2HG  LYS A   7      30.330  24.862  20.981  1.00  0.00           H  
ATOM    106 1HD  LYS A   7      31.266  26.481  19.499  1.00  0.00           H  
ATOM    107 2HD  LYS A   7      31.915  27.458  20.827  1.00  0.00           H  
ATOM    108 1HE  LYS A   7      33.737  26.284  19.724  1.00  0.00           H  
ATOM    109 2HE  LYS A   7      33.528  25.617  21.351  1.00  0.00           H  
ATOM    110 1HZ  LYS A   7      33.854  23.897  19.722  1.00  0.00           H  
ATOM    111 2HZ  LYS A   7      32.344  23.761  20.367  1.00  0.00           H  
ATOM    112 3HZ  LYS A   7      32.539  24.389  18.857  1.00  0.00           H  
ATOM    113  N   GLU A   8      26.944  25.432  20.734  1.00  0.00           N  
ATOM    114  CA  GLU A   8      26.207  24.313  20.141  1.00  0.00           C  
ATOM    115  C   GLU A   8      25.484  24.771  18.872  1.00  0.00           C  
ATOM    116  O   GLU A   8      25.385  24.021  17.906  1.00  0.00           O  
ATOM    117  CB  GLU A   8      25.205  23.739  21.142  1.00  0.00           C  
ATOM    118  CG  GLU A   8      24.515  22.435  20.722  1.00  0.00           C  
ATOM    119  CD  GLU A   8      25.449  21.242  20.613  1.00  0.00           C  
ATOM    120  OE1 GLU A   8      26.574  21.353  21.034  1.00  0.00           O  
ATOM    121  OE2 GLU A   8      25.018  20.206  20.165  1.00  0.00           O  
ATOM    122  H   GLU A   8      26.697  25.738  21.683  1.00  0.00           H  
ATOM    123  HA  GLU A   8      26.921  23.534  19.873  1.00  0.00           H  
ATOM    124 1HB  GLU A   8      25.706  23.573  22.096  1.00  0.00           H  
ATOM    125 2HB  GLU A   8      24.424  24.481  21.315  1.00  0.00           H  
ATOM    126 1HG  GLU A   8      23.751  22.206  21.452  1.00  0.00           H  
ATOM    127 2HG  GLU A   8      24.037  22.595  19.764  1.00  0.00           H  
ATOM    128  N   VAL A   9      24.981  26.001  18.858  1.00  0.00           N  
ATOM    129  CA  VAL A   9      24.302  26.504  17.679  1.00  0.00           C  
ATOM    130  C   VAL A   9      25.306  26.593  16.543  1.00  0.00           C  
ATOM    131  O   VAL A   9      24.971  26.201  15.425  1.00  0.00           O  
ATOM    132  CB  VAL A   9      23.636  27.878  17.919  1.00  0.00           C  
ATOM    133  CG1 VAL A   9      23.090  28.486  16.585  1.00  0.00           C  
ATOM    134  CG2 VAL A   9      22.495  27.714  18.889  1.00  0.00           C  
ATOM    135  H   VAL A   9      25.058  26.561  19.705  1.00  0.00           H  
ATOM    136  HA  VAL A   9      23.522  25.797  17.402  1.00  0.00           H  
ATOM    137  HB  VAL A   9      24.381  28.564  18.334  1.00  0.00           H  
ATOM    138 1HG1 VAL A   9      22.627  29.451  16.793  1.00  0.00           H  
ATOM    139 2HG1 VAL A   9      23.899  28.628  15.867  1.00  0.00           H  
ATOM    140 3HG1 VAL A   9      22.344  27.811  16.155  1.00  0.00           H  
ATOM    141 1HG2 VAL A   9      22.065  28.685  19.073  1.00  0.00           H  
ATOM    142 2HG2 VAL A   9      21.748  27.039  18.467  1.00  0.00           H  
ATOM    143 3HG2 VAL A   9      22.857  27.306  19.811  1.00  0.00           H  
ATOM    144  N   LYS A  10      26.533  27.085  16.811  1.00  0.00           N  
ATOM    145  CA  LYS A  10      27.530  27.176  15.740  1.00  0.00           C  
ATOM    146  C   LYS A  10      27.868  25.774  15.222  1.00  0.00           C  
ATOM    147  O   LYS A  10      28.034  25.579  14.011  1.00  0.00           O  
ATOM    148  CB  LYS A  10      28.848  27.814  16.210  1.00  0.00           C  
ATOM    149  CG  LYS A  10      28.795  29.256  16.740  1.00  0.00           C  
ATOM    150  CD  LYS A  10      28.211  30.268  15.773  1.00  0.00           C  
ATOM    151  CE  LYS A  10      28.441  31.709  16.288  1.00  0.00           C  
ATOM    152  NZ  LYS A  10      27.939  31.899  17.687  1.00  0.00           N  
ATOM    153  H   LYS A  10      26.718  27.451  17.752  1.00  0.00           H  
ATOM    154  HA  LYS A  10      27.113  27.750  14.914  1.00  0.00           H  
ATOM    155 1HB  LYS A  10      29.263  27.202  17.014  1.00  0.00           H  
ATOM    156 2HB  LYS A  10      29.564  27.794  15.391  1.00  0.00           H  
ATOM    157 1HG  LYS A  10      28.203  29.263  17.636  1.00  0.00           H  
ATOM    158 2HG  LYS A  10      29.804  29.567  17.001  1.00  0.00           H  
ATOM    159 1HD  LYS A  10      28.669  30.155  14.789  1.00  0.00           H  
ATOM    160 2HD  LYS A  10      27.135  30.100  15.680  1.00  0.00           H  
ATOM    161 1HE  LYS A  10      29.506  31.939  16.259  1.00  0.00           H  
ATOM    162 2HE  LYS A  10      27.912  32.400  15.636  1.00  0.00           H  
ATOM    163 1HZ  LYS A  10      28.087  32.842  18.016  1.00  0.00           H  
ATOM    164 2HZ  LYS A  10      26.929  31.698  17.777  1.00  0.00           H  
ATOM    165 3HZ  LYS A  10      28.441  31.278  18.295  1.00  0.00           H  
ATOM    166  N   LYS A  11      27.941  24.786  16.125  1.00  0.00           N  
ATOM    167  CA  LYS A  11      28.213  23.416  15.709  1.00  0.00           C  
ATOM    168  C   LYS A  11      27.124  22.911  14.784  1.00  0.00           C  
ATOM    169  O   LYS A  11      27.413  22.329  13.735  1.00  0.00           O  
ATOM    170  CB  LYS A  11      28.306  22.475  16.913  1.00  0.00           C  
ATOM    171  CG  LYS A  11      28.594  20.996  16.568  1.00  0.00           C  
ATOM    172  CD  LYS A  11      28.735  20.164  17.843  1.00  0.00           C  
ATOM    173  CE  LYS A  11      29.086  18.693  17.558  1.00  0.00           C  
ATOM    174  NZ  LYS A  11      27.901  17.863  17.095  1.00  0.00           N  
ATOM    175  H   LYS A  11      27.858  25.016  17.123  1.00  0.00           H  
ATOM    176  HA  LYS A  11      29.157  23.399  15.163  1.00  0.00           H  
ATOM    177 1HB  LYS A  11      29.075  22.836  17.598  1.00  0.00           H  
ATOM    178 2HB  LYS A  11      27.364  22.492  17.456  1.00  0.00           H  
ATOM    179 1HG  LYS A  11      27.775  20.589  15.969  1.00  0.00           H  
ATOM    180 2HG  LYS A  11      29.515  20.928  15.986  1.00  0.00           H  
ATOM    181 1HD  LYS A  11      29.506  20.598  18.478  1.00  0.00           H  
ATOM    182 2HD  LYS A  11      27.785  20.195  18.390  1.00  0.00           H  
ATOM    183 1HE  LYS A  11      29.853  18.661  16.789  1.00  0.00           H  
ATOM    184 2HE  LYS A  11      29.487  18.251  18.473  1.00  0.00           H  
ATOM    185 1HZ  LYS A  11      28.208  16.915  16.940  1.00  0.00           H  
ATOM    186 2HZ  LYS A  11      27.195  17.867  17.814  1.00  0.00           H  
ATOM    187 3HZ  LYS A  11      27.461  18.202  16.218  1.00  0.00           H  
ATOM    188  N   LEU A  12      25.876  23.164  15.160  1.00  0.00           N  
ATOM    189  CA  LEU A  12      24.748  22.696  14.387  1.00  0.00           C  
ATOM    190  C   LEU A  12      24.573  23.497  13.093  1.00  0.00           C  
ATOM    191  O   LEU A  12      24.040  22.962  12.119  1.00  0.00           O  
ATOM    192  CB  LEU A  12      23.520  22.736  15.269  1.00  0.00           C  
ATOM    193  CG  LEU A  12      23.221  21.466  16.139  1.00  0.00           C  
ATOM    194  CD1 LEU A  12      24.458  20.980  16.924  1.00  0.00           C  
ATOM    195  CD2 LEU A  12      22.171  21.863  17.115  1.00  0.00           C  
ATOM    196  H   LEU A  12      25.709  23.630  16.059  1.00  0.00           H  
ATOM    197  HA  LEU A  12      24.929  21.660  14.117  1.00  0.00           H  
ATOM    198 1HB  LEU A  12      23.596  23.601  15.930  1.00  0.00           H  
ATOM    199 2HB  LEU A  12      22.681  22.865  14.619  1.00  0.00           H  
ATOM    200  HG  LEU A  12      22.875  20.648  15.502  1.00  0.00           H  
ATOM    201 1HD1 LEU A  12      24.181  20.116  17.530  1.00  0.00           H  
ATOM    202 2HD1 LEU A  12      25.250  20.684  16.239  1.00  0.00           H  
ATOM    203 3HD1 LEU A  12      24.823  21.747  17.576  1.00  0.00           H  
ATOM    204 1HD2 LEU A  12      21.915  21.030  17.755  1.00  0.00           H  
ATOM    205 2HD2 LEU A  12      22.554  22.683  17.721  1.00  0.00           H  
ATOM    206 3HD2 LEU A  12      21.320  22.176  16.580  1.00  0.00           H  
ATOM    207  N   GLU A  13      25.030  24.760  13.063  1.00  0.00           N  
ATOM    208  CA  GLU A  13      25.009  25.528  11.823  1.00  0.00           C  
ATOM    209  C   GLU A  13      25.968  24.871  10.836  1.00  0.00           C  
ATOM    210  O   GLU A  13      25.665  24.785   9.643  1.00  0.00           O  
ATOM    211  CB  GLU A  13      25.376  26.998  12.007  1.00  0.00           C  
ATOM    212  CG  GLU A  13      25.291  27.818  10.686  1.00  0.00           C  
ATOM    213  CD  GLU A  13      25.491  29.288  10.885  1.00  0.00           C  
ATOM    214  OE1 GLU A  13      25.902  29.676  11.957  1.00  0.00           O  
ATOM    215  OE2 GLU A  13      25.202  30.043   9.987  1.00  0.00           O  
ATOM    216  H   GLU A  13      25.360  25.193  13.929  1.00  0.00           H  
ATOM    217  HA  GLU A  13      24.007  25.481  11.407  1.00  0.00           H  
ATOM    218 1HB  GLU A  13      24.710  27.452  12.742  1.00  0.00           H  
ATOM    219 2HB  GLU A  13      26.393  27.074  12.394  1.00  0.00           H  
ATOM    220 1HG  GLU A  13      26.071  27.462  10.010  1.00  0.00           H  
ATOM    221 2HG  GLU A  13      24.339  27.644  10.203  1.00  0.00           H  
ATOM    222  N   GLU A  14      27.128  24.406  11.330  1.00  0.00           N  
ATOM    223  CA  GLU A  14      28.096  23.727  10.476  1.00  0.00           C  
ATOM    224  C   GLU A  14      27.482  22.412   9.980  1.00  0.00           C  
ATOM    225  O   GLU A  14      27.684  22.027   8.825  1.00  0.00           O  
ATOM    226  CB  GLU A  14      29.402  23.445  11.230  1.00  0.00           C  
ATOM    227  CG  GLU A  14      30.558  22.862  10.381  1.00  0.00           C  
ATOM    228  CD  GLU A  14      31.105  23.830   9.354  1.00  0.00           C  
ATOM    229  OE1 GLU A  14      30.831  25.001   9.462  1.00  0.00           O  
ATOM    230  OE2 GLU A  14      31.823  23.399   8.482  1.00  0.00           O  
ATOM    231  H   GLU A  14      27.356  24.602  12.314  1.00  0.00           H  
ATOM    232  HA  GLU A  14      28.316  24.362   9.617  1.00  0.00           H  
ATOM    233 1HB  GLU A  14      29.752  24.367  11.696  1.00  0.00           H  
ATOM    234 2HB  GLU A  14      29.206  22.739  12.031  1.00  0.00           H  
ATOM    235 1HG  GLU A  14      31.363  22.563  11.048  1.00  0.00           H  
ATOM    236 2HG  GLU A  14      30.202  21.969   9.867  1.00  0.00           H  
ATOM    237  N   GLU A  15      26.719  21.721  10.843  1.00  0.00           N  
ATOM    238  CA  GLU A  15      26.069  20.483  10.419  1.00  0.00           C  
ATOM    239  C   GLU A  15      25.049  20.794   9.318  1.00  0.00           C  
ATOM    240  O   GLU A  15      24.952  20.048   8.339  1.00  0.00           O  
ATOM    241  CB  GLU A  15      25.354  19.800  11.595  1.00  0.00           C  
ATOM    242  CG  GLU A  15      26.284  19.224  12.680  1.00  0.00           C  
ATOM    243  CD  GLU A  15      25.531  18.716  13.894  1.00  0.00           C  
ATOM    244  OE1 GLU A  15      24.321  18.827  13.887  1.00  0.00           O  
ATOM    245  OE2 GLU A  15      26.153  18.245  14.838  1.00  0.00           O  
ATOM    246  H   GLU A  15      26.655  22.046  11.812  1.00  0.00           H  
ATOM    247  HA  GLU A  15      26.823  19.809  10.021  1.00  0.00           H  
ATOM    248 1HB  GLU A  15      24.672  20.501  12.060  1.00  0.00           H  
ATOM    249 2HB  GLU A  15      24.749  18.979  11.213  1.00  0.00           H  
ATOM    250 1HG  GLU A  15      26.853  18.404  12.251  1.00  0.00           H  
ATOM    251 2HG  GLU A  15      26.991  19.990  12.989  1.00  0.00           H  
ATOM    252  N   ALA A  16      24.317  21.912   9.463  1.00  0.00           N  
ATOM    253  CA  ALA A  16      23.340  22.356   8.472  1.00  0.00           C  
ATOM    254  C   ALA A  16      24.025  22.664   7.140  1.00  0.00           C  
ATOM    255  O   ALA A  16      23.495  22.329   6.072  1.00  0.00           O  
ATOM    256  CB  ALA A  16      22.610  23.590   8.988  1.00  0.00           C  
ATOM    257  H   ALA A  16      24.406  22.432  10.340  1.00  0.00           H  
ATOM    258  HA  ALA A  16      22.629  21.555   8.304  1.00  0.00           H  
ATOM    259 1HB  ALA A  16      21.886  23.923   8.266  1.00  0.00           H  
ATOM    260 2HB  ALA A  16      22.116  23.353   9.928  1.00  0.00           H  
ATOM    261 3HB  ALA A  16      23.318  24.385   9.153  1.00  0.00           H  
ATOM    262  N   LYS A  17      25.221  23.260   7.204  1.00  0.00           N  
ATOM    263  CA  LYS A  17      26.004  23.565   6.014  1.00  0.00           C  
ATOM    264  C   LYS A  17      26.404  22.286   5.289  1.00  0.00           C  
ATOM    265  O   LYS A  17      26.264  22.198   4.063  1.00  0.00           O  
ATOM    266  CB  LYS A  17      27.261  24.356   6.383  1.00  0.00           C  
ATOM    267  CG  LYS A  17      28.145  24.772   5.209  1.00  0.00           C  
ATOM    268  CD  LYS A  17      29.341  25.587   5.703  1.00  0.00           C  
ATOM    269  CE  LYS A  17      30.251  25.994   4.557  1.00  0.00           C  
ATOM    270  NZ  LYS A  17      31.435  26.765   5.035  1.00  0.00           N  
ATOM    271  H   LYS A  17      25.553  23.576   8.121  1.00  0.00           H  
ATOM    272  HA  LYS A  17      25.393  24.161   5.339  1.00  0.00           H  
ATOM    273 1HB  LYS A  17      26.974  25.249   6.939  1.00  0.00           H  
ATOM    274 2HB  LYS A  17      27.881  23.757   7.042  1.00  0.00           H  
ATOM    275 1HG  LYS A  17      28.518  23.879   4.697  1.00  0.00           H  
ATOM    276 2HG  LYS A  17      27.565  25.361   4.498  1.00  0.00           H  
ATOM    277 1HD  LYS A  17      28.984  26.482   6.215  1.00  0.00           H  
ATOM    278 2HD  LYS A  17      29.915  24.988   6.420  1.00  0.00           H  
ATOM    279 1HE  LYS A  17      30.595  25.100   4.036  1.00  0.00           H  
ATOM    280 2HE  LYS A  17      29.686  26.614   3.862  1.00  0.00           H  
ATOM    281 1HZ  LYS A  17      32.012  27.023   4.246  1.00  0.00           H  
ATOM    282 2HZ  LYS A  17      31.126  27.599   5.514  1.00  0.00           H  
ATOM    283 3HZ  LYS A  17      31.977  26.194   5.674  1.00  0.00           H  
ATOM    284  N   LYS A  18      26.861  21.285   6.053  1.00  0.00           N  
ATOM    285  CA  LYS A  18      27.279  20.022   5.465  1.00  0.00           C  
ATOM    286  C   LYS A  18      26.075  19.282   4.902  1.00  0.00           C  
ATOM    287  O   LYS A  18      26.198  18.582   3.889  1.00  0.00           O  
ATOM    288  CB  LYS A  18      28.013  19.154   6.489  1.00  0.00           C  
ATOM    289  CG  LYS A  18      29.380  19.704   6.963  1.00  0.00           C  
ATOM    290  CD  LYS A  18      30.424  19.777   5.836  1.00  0.00           C  
ATOM    291  CE  LYS A  18      31.794  20.165   6.390  1.00  0.00           C  
ATOM    292  NZ  LYS A  18      32.837  20.281   5.316  1.00  0.00           N  
ATOM    293  H   LYS A  18      26.983  21.450   7.060  1.00  0.00           H  
ATOM    294  HA  LYS A  18      27.947  20.230   4.631  1.00  0.00           H  
ATOM    295 1HB  LYS A  18      27.381  19.047   7.375  1.00  0.00           H  
ATOM    296 2HB  LYS A  18      28.169  18.159   6.077  1.00  0.00           H  
ATOM    297 1HG  LYS A  18      29.242  20.711   7.359  1.00  0.00           H  
ATOM    298 2HG  LYS A  18      29.759  19.074   7.766  1.00  0.00           H  
ATOM    299 1HD  LYS A  18      30.493  18.822   5.314  1.00  0.00           H  
ATOM    300 2HD  LYS A  18      30.140  20.546   5.115  1.00  0.00           H  
ATOM    301 1HE  LYS A  18      31.711  21.122   6.911  1.00  0.00           H  
ATOM    302 2HE  LYS A  18      32.108  19.403   7.102  1.00  0.00           H  
ATOM    303 1HZ  LYS A  18      33.718  20.527   5.740  1.00  0.00           H  
ATOM    304 2HZ  LYS A  18      32.928  19.399   4.833  1.00  0.00           H  
ATOM    305 3HZ  LYS A  18      32.588  21.001   4.643  1.00  0.00           H  
ATOM    306  N   SER A  19      24.913  19.437   5.547  1.00  0.00           N  
ATOM    307  CA  SER A  19      23.691  18.824   5.059  1.00  0.00           C  
ATOM    308  C   SER A  19      23.378  19.413   3.689  1.00  0.00           C  
ATOM    309  O   SER A  19      23.102  18.666   2.749  1.00  0.00           O  
ATOM    310  CB  SER A  19      22.537  19.050   6.016  1.00  0.00           C  
ATOM    311  OG  SER A  19      21.366  18.446   5.539  1.00  0.00           O  
ATOM    312  H   SER A  19      24.899  19.955   6.429  1.00  0.00           H  
ATOM    313  HA  SER A  19      23.853  17.750   4.950  1.00  0.00           H  
ATOM    314 1HB  SER A  19      22.795  18.641   6.993  1.00  0.00           H  
ATOM    315 2HB  SER A  19      22.368  20.108   6.144  1.00  0.00           H  
ATOM    316  HG  SER A  19      20.686  18.660   6.172  1.00  0.00           H  
ATOM    317  N   GLN A  20      23.517  20.741   3.526  1.00  0.00           N  
ATOM    318  CA  GLN A  20      23.252  21.312   2.211  1.00  0.00           C  
ATOM    319  C   GLN A  20      24.237  20.784   1.178  1.00  0.00           C  
ATOM    320  O   GLN A  20      23.842  20.547   0.037  1.00  0.00           O  
ATOM    321  CB  GLN A  20      23.329  22.839   2.203  1.00  0.00           C  
ATOM    322  CG  GLN A  20      22.902  23.497   0.835  1.00  0.00           C  
ATOM    323  CD  GLN A  20      21.443  23.210   0.531  1.00  0.00           C  
ATOM    324  OE1 GLN A  20      20.682  23.202   1.496  1.00  0.00           O  
ATOM    325  NE2 GLN A  20      21.024  23.003  -0.725  1.00  0.00           N  
ATOM    326  H   GLN A  20      23.708  21.335   4.342  1.00  0.00           H  
ATOM    327  HA  GLN A  20      22.249  21.016   1.917  1.00  0.00           H  
ATOM    328 1HB  GLN A  20      22.699  23.236   3.000  1.00  0.00           H  
ATOM    329 2HB  GLN A  20      24.354  23.145   2.421  1.00  0.00           H  
ATOM    330 1HG  GLN A  20      23.031  24.575   0.908  1.00  0.00           H  
ATOM    331 2HG  GLN A  20      23.512  23.106   0.022  1.00  0.00           H  
ATOM    332 1HE2 GLN A  20      20.059  22.826  -0.896  1.00  0.00           H  
ATOM    333 2HE2 GLN A  20      21.650  23.040  -1.543  1.00  0.00           H  
ATOM    334  N   GLU A  21      25.502  20.558   1.555  1.00  0.00           N  
ATOM    335  CA  GLU A  21      26.435  20.024   0.566  1.00  0.00           C  
ATOM    336  C   GLU A  21      25.974  18.629   0.121  1.00  0.00           C  
ATOM    337  O   GLU A  21      26.031  18.306  -1.073  1.00  0.00           O  
ATOM    338  CB  GLU A  21      27.862  19.919   1.124  1.00  0.00           C  
ATOM    339  CG  GLU A  21      28.576  21.232   1.392  1.00  0.00           C  
ATOM    340  CD  GLU A  21      29.961  21.023   1.974  1.00  0.00           C  
ATOM    341  OE1 GLU A  21      30.285  19.901   2.312  1.00  0.00           O  
ATOM    342  OE2 GLU A  21      30.689  21.979   2.083  1.00  0.00           O  
ATOM    343  H   GLU A  21      25.805  20.840   2.495  1.00  0.00           H  
ATOM    344  HA  GLU A  21      26.441  20.683  -0.301  1.00  0.00           H  
ATOM    345 1HB  GLU A  21      27.851  19.345   2.047  1.00  0.00           H  
ATOM    346 2HB  GLU A  21      28.474  19.379   0.411  1.00  0.00           H  
ATOM    347 1HG  GLU A  21      28.659  21.790   0.462  1.00  0.00           H  
ATOM    348 2HG  GLU A  21      27.977  21.823   2.088  1.00  0.00           H  
ATOM    349  N   GLU A  22      25.482  17.815   1.069  1.00  0.00           N  
ATOM    350  CA  GLU A  22      24.975  16.483   0.743  1.00  0.00           C  
ATOM    351  C   GLU A  22      23.759  16.595  -0.178  1.00  0.00           C  
ATOM    352  O   GLU A  22      23.641  15.819  -1.132  1.00  0.00           O  
ATOM    353  CB  GLU A  22      24.655  15.678   2.003  1.00  0.00           C  
ATOM    354  CG  GLU A  22      24.273  14.217   1.735  1.00  0.00           C  
ATOM    355  CD  GLU A  22      24.149  13.405   3.012  1.00  0.00           C  
ATOM    356  OE1 GLU A  22      24.317  13.989   4.057  1.00  0.00           O  
ATOM    357  OE2 GLU A  22      23.916  12.205   2.944  1.00  0.00           O  
ATOM    358  H   GLU A  22      25.532  18.122   2.051  1.00  0.00           H  
ATOM    359  HA  GLU A  22      25.751  15.946   0.202  1.00  0.00           H  
ATOM    360 1HB  GLU A  22      25.514  15.699   2.673  1.00  0.00           H  
ATOM    361 2HB  GLU A  22      23.822  16.149   2.526  1.00  0.00           H  
ATOM    362 1HG  GLU A  22      23.328  14.206   1.203  1.00  0.00           H  
ATOM    363 2HG  GLU A  22      25.026  13.769   1.087  1.00  0.00           H  
ATOM    364  N   VAL A  23      22.889  17.581   0.081  1.00  0.00           N  
ATOM    365  CA  VAL A  23      21.710  17.842  -0.743  1.00  0.00           C  
ATOM    366  C   VAL A  23      22.123  18.236  -2.158  1.00  0.00           C  
ATOM    367  O   VAL A  23      21.498  17.790  -3.119  1.00  0.00           O  
ATOM    368  CB  VAL A  23      20.800  18.941  -0.136  1.00  0.00           C  
ATOM    369  CG1 VAL A  23      19.696  19.344  -1.120  1.00  0.00           C  
ATOM    370  CG2 VAL A  23      20.156  18.428   1.134  1.00  0.00           C  
ATOM    371  H   VAL A  23      23.052  18.136   0.929  1.00  0.00           H  
ATOM    372  HA  VAL A  23      21.128  16.919  -0.799  1.00  0.00           H  
ATOM    373  HB  VAL A  23      21.396  19.820   0.078  1.00  0.00           H  
ATOM    374 1HG1 VAL A  23      19.075  20.117  -0.663  1.00  0.00           H  
ATOM    375 2HG1 VAL A  23      20.133  19.734  -2.022  1.00  0.00           H  
ATOM    376 3HG1 VAL A  23      19.087  18.484  -1.363  1.00  0.00           H  
ATOM    377 1HG2 VAL A  23      19.521  19.206   1.568  1.00  0.00           H  
ATOM    378 2HG2 VAL A  23      19.561  17.571   0.892  1.00  0.00           H  
ATOM    379 3HG2 VAL A  23      20.911  18.142   1.852  1.00  0.00           H  
ATOM    380  N   GLU A  24      23.146  19.085  -2.305  1.00  0.00           N  
ATOM    381  CA  GLU A  24      23.570  19.461  -3.648  1.00  0.00           C  
ATOM    382  C   GLU A  24      24.140  18.254  -4.404  1.00  0.00           C  
ATOM    383  O   GLU A  24      23.847  18.072  -5.596  1.00  0.00           O  
ATOM    384  CB  GLU A  24      24.636  20.565  -3.586  1.00  0.00           C  
ATOM    385  CG  GLU A  24      24.135  21.935  -3.100  1.00  0.00           C  
ATOM    386  CD  GLU A  24      23.118  22.537  -4.005  1.00  0.00           C  
ATOM    387  OE1 GLU A  24      23.317  22.519  -5.190  1.00  0.00           O  
ATOM    388  OE2 GLU A  24      22.106  23.010  -3.518  1.00  0.00           O  
ATOM    389  H   GLU A  24      23.583  19.495  -1.476  1.00  0.00           H  
ATOM    390  HA  GLU A  24      22.710  19.832  -4.194  1.00  0.00           H  
ATOM    391 1HB  GLU A  24      25.431  20.249  -2.907  1.00  0.00           H  
ATOM    392 2HB  GLU A  24      25.082  20.695  -4.570  1.00  0.00           H  
ATOM    393 1HG  GLU A  24      23.689  21.812  -2.119  1.00  0.00           H  
ATOM    394 2HG  GLU A  24      24.983  22.610  -3.000  1.00  0.00           H  
ATOM    395  N   ARG A  25      24.892  17.383  -3.708  1.00  0.00           N  
ATOM    396  CA  ARG A  25      25.431  16.198  -4.365  1.00  0.00           C  
ATOM    397  C   ARG A  25      24.294  15.275  -4.779  1.00  0.00           C  
ATOM    398  O   ARG A  25      24.325  14.695  -5.873  1.00  0.00           O  
ATOM    399  CB  ARG A  25      26.394  15.438  -3.467  1.00  0.00           C  
ATOM    400  CG  ARG A  25      27.708  16.143  -3.189  1.00  0.00           C  
ATOM    401  CD  ARG A  25      28.643  15.286  -2.425  1.00  0.00           C  
ATOM    402  NE  ARG A  25      29.828  16.027  -1.999  1.00  0.00           N  
ATOM    403  CZ  ARG A  25      29.948  16.677  -0.816  1.00  0.00           C  
ATOM    404  NH1 ARG A  25      28.954  16.666   0.043  1.00  0.00           N  
ATOM    405  NH2 ARG A  25      31.066  17.326  -0.524  1.00  0.00           N  
ATOM    406  H   ARG A  25      25.137  17.597  -2.733  1.00  0.00           H  
ATOM    407  HA  ARG A  25      25.968  16.512  -5.260  1.00  0.00           H  
ATOM    408 1HB  ARG A  25      25.912  15.259  -2.504  1.00  0.00           H  
ATOM    409 2HB  ARG A  25      26.618  14.468  -3.906  1.00  0.00           H  
ATOM    410 1HG  ARG A  25      28.182  16.399  -4.136  1.00  0.00           H  
ATOM    411 2HG  ARG A  25      27.532  17.051  -2.623  1.00  0.00           H  
ATOM    412 1HD  ARG A  25      28.145  14.869  -1.554  1.00  0.00           H  
ATOM    413 2HD  ARG A  25      28.974  14.471  -3.068  1.00  0.00           H  
ATOM    414  HE  ARG A  25      30.614  16.060  -2.637  1.00  0.00           H  
ATOM    415 1HH1 ARG A  25      28.102  16.183  -0.182  1.00  0.00           H  
ATOM    416 2HH1 ARG A  25      29.037  17.152   0.930  1.00  0.00           H  
ATOM    417 1HH2 ARG A  25      31.832  17.339  -1.181  1.00  0.00           H  
ATOM    418 2HH2 ARG A  25      31.150  17.821   0.361  1.00  0.00           H  
ATOM    419  N   LEU A  26      23.271  15.182  -3.918  1.00  0.00           N  
ATOM    420  CA  LEU A  26      22.108  14.364  -4.175  1.00  0.00           C  
ATOM    421  C   LEU A  26      21.400  14.862  -5.407  1.00  0.00           C  
ATOM    422  O   LEU A  26      21.129  14.090  -6.317  1.00  0.00           O  
ATOM    423  CB  LEU A  26      21.110  14.481  -3.026  1.00  0.00           C  
ATOM    424  CG  LEU A  26      19.804  13.709  -3.145  1.00  0.00           C  
ATOM    425  CD1 LEU A  26      20.075  12.192  -3.094  1.00  0.00           C  
ATOM    426  CD2 LEU A  26      18.895  14.204  -2.085  1.00  0.00           C  
ATOM    427  H   LEU A  26      23.340  15.656  -3.014  1.00  0.00           H  
ATOM    428  HA  LEU A  26      22.430  13.337  -4.327  1.00  0.00           H  
ATOM    429 1HB  LEU A  26      21.611  14.165  -2.112  1.00  0.00           H  
ATOM    430 2HB  LEU A  26      20.846  15.511  -2.912  1.00  0.00           H  
ATOM    431  HG  LEU A  26      19.341  13.923  -4.102  1.00  0.00           H  
ATOM    432 1HD1 LEU A  26      19.158  11.641  -3.184  1.00  0.00           H  
ATOM    433 2HD1 LEU A  26      20.735  11.891  -3.906  1.00  0.00           H  
ATOM    434 3HD1 LEU A  26      20.542  11.955  -2.143  1.00  0.00           H  
ATOM    435 1HD2 LEU A  26      17.955  13.721  -2.142  1.00  0.00           H  
ATOM    436 2HD2 LEU A  26      19.327  14.018  -1.143  1.00  0.00           H  
ATOM    437 3HD2 LEU A  26      18.761  15.277  -2.220  1.00  0.00           H  
ATOM    438  N   LYS A  27      21.168  16.169  -5.510  1.00  0.00           N  
ATOM    439  CA  LYS A  27      20.474  16.661  -6.684  1.00  0.00           C  
ATOM    440  C   LYS A  27      21.204  16.268  -7.957  1.00  0.00           C  
ATOM    441  O   LYS A  27      20.557  15.908  -8.943  1.00  0.00           O  
ATOM    442  CB  LYS A  27      20.283  18.171  -6.619  1.00  0.00           C  
ATOM    443  CG  LYS A  27      19.212  18.627  -5.621  1.00  0.00           C  
ATOM    444  CD  LYS A  27      18.929  20.133  -5.730  1.00  0.00           C  
ATOM    445  CE  LYS A  27      20.060  20.943  -5.116  1.00  0.00           C  
ATOM    446  NZ  LYS A  27      19.770  22.397  -5.039  1.00  0.00           N  
ATOM    447  H   LYS A  27      21.420  16.798  -4.743  1.00  0.00           H  
ATOM    448  HA  LYS A  27      19.489  16.199  -6.711  1.00  0.00           H  
ATOM    449 1HB  LYS A  27      21.235  18.617  -6.329  1.00  0.00           H  
ATOM    450 2HB  LYS A  27      20.030  18.550  -7.608  1.00  0.00           H  
ATOM    451 1HG  LYS A  27      18.291  18.079  -5.818  1.00  0.00           H  
ATOM    452 2HG  LYS A  27      19.537  18.391  -4.610  1.00  0.00           H  
ATOM    453 1HD  LYS A  27      18.816  20.413  -6.778  1.00  0.00           H  
ATOM    454 2HD  LYS A  27      18.003  20.364  -5.206  1.00  0.00           H  
ATOM    455 1HE  LYS A  27      20.239  20.577  -4.118  1.00  0.00           H  
ATOM    456 2HE  LYS A  27      20.965  20.814  -5.703  1.00  0.00           H  
ATOM    457 1HZ  LYS A  27      20.607  22.814  -4.582  1.00  0.00           H  
ATOM    458 2HZ  LYS A  27      19.638  22.786  -5.959  1.00  0.00           H  
ATOM    459 3HZ  LYS A  27      18.955  22.565  -4.475  1.00  0.00           H  
ATOM    460  N   GLN A  28      22.542  16.305  -7.959  1.00  0.00           N  
ATOM    461  CA  GLN A  28      23.232  15.907  -9.181  1.00  0.00           C  
ATOM    462  C   GLN A  28      23.049  14.405  -9.461  1.00  0.00           C  
ATOM    463  O   GLN A  28      22.810  14.012 -10.611  1.00  0.00           O  
ATOM    464  CB  GLN A  28      24.726  16.226  -9.079  1.00  0.00           C  
ATOM    465  CG  GLN A  28      25.056  17.709  -9.015  1.00  0.00           C  
ATOM    466  CD  GLN A  28      24.618  18.461 -10.247  1.00  0.00           C  
ATOM    467  OE1 GLN A  28      23.606  19.165 -10.220  1.00  0.00           O  
ATOM    468  NE2 GLN A  28      25.373  18.328 -11.332  1.00  0.00           N  
ATOM    469  H   GLN A  28      23.043  16.674  -7.140  1.00  0.00           H  
ATOM    470  HA  GLN A  28      22.801  16.461 -10.013  1.00  0.00           H  
ATOM    471 1HB  GLN A  28      25.126  15.762  -8.176  1.00  0.00           H  
ATOM    472 2HB  GLN A  28      25.247  15.792  -9.929  1.00  0.00           H  
ATOM    473 1HG  GLN A  28      24.549  18.143  -8.152  1.00  0.00           H  
ATOM    474 2HG  GLN A  28      26.133  17.826  -8.911  1.00  0.00           H  
ATOM    475 1HE2 GLN A  28      25.128  18.811 -12.176  1.00  0.00           H  
ATOM    476 2HE2 GLN A  28      26.191  17.752 -11.310  1.00  0.00           H  
ATOM    477  N   GLU A  29      23.089  13.566  -8.413  1.00  0.00           N  
ATOM    478  CA  GLU A  29      22.890  12.120  -8.583  1.00  0.00           C  
ATOM    479  C   GLU A  29      21.495  11.794  -9.092  1.00  0.00           C  
ATOM    480  O   GLU A  29      21.318  10.931  -9.963  1.00  0.00           O  
ATOM    481  CB  GLU A  29      23.091  11.359  -7.263  1.00  0.00           C  
ATOM    482  CG  GLU A  29      22.903   9.815  -7.380  1.00  0.00           C  
ATOM    483  CD  GLU A  29      23.158   9.069  -6.087  1.00  0.00           C  
ATOM    484  OE1 GLU A  29      23.478   9.700  -5.102  1.00  0.00           O  
ATOM    485  OE2 GLU A  29      23.033   7.870  -6.078  1.00  0.00           O  
ATOM    486  H   GLU A  29      23.336  13.943  -7.486  1.00  0.00           H  
ATOM    487  HA  GLU A  29      23.613  11.758  -9.311  1.00  0.00           H  
ATOM    488 1HB  GLU A  29      24.090  11.557  -6.876  1.00  0.00           H  
ATOM    489 2HB  GLU A  29      22.378  11.728  -6.522  1.00  0.00           H  
ATOM    490 1HG  GLU A  29      21.883   9.600  -7.698  1.00  0.00           H  
ATOM    491 2HG  GLU A  29      23.577   9.441  -8.149  1.00  0.00           H  
ATOM    492  N   VAL A  30      20.509  12.476  -8.519  1.00  0.00           N  
ATOM    493  CA  VAL A  30      19.117  12.247  -8.820  1.00  0.00           C  
ATOM    494  C   VAL A  30      18.788  12.725 -10.223  1.00  0.00           C  
ATOM    495  O   VAL A  30      18.082  12.020 -10.940  1.00  0.00           O  
ATOM    496  CB  VAL A  30      18.206  12.934  -7.787  1.00  0.00           C  
ATOM    497  CG1 VAL A  30      16.752  12.784  -8.189  1.00  0.00           C  
ATOM    498  CG2 VAL A  30      18.435  12.332  -6.413  1.00  0.00           C  
ATOM    499  H   VAL A  30      20.768  13.164  -7.811  1.00  0.00           H  
ATOM    500  HA  VAL A  30      18.932  11.175  -8.768  1.00  0.00           H  
ATOM    501  HB  VAL A  30      18.445  14.000  -7.752  1.00  0.00           H  
ATOM    502 1HG1 VAL A  30      16.156  13.259  -7.450  1.00  0.00           H  
ATOM    503 2HG1 VAL A  30      16.563  13.239  -9.158  1.00  0.00           H  
ATOM    504 3HG1 VAL A  30      16.496  11.727  -8.231  1.00  0.00           H  
ATOM    505 1HG2 VAL A  30      17.810  12.841  -5.693  1.00  0.00           H  
ATOM    506 2HG2 VAL A  30      18.203  11.292  -6.419  1.00  0.00           H  
ATOM    507 3HG2 VAL A  30      19.461  12.442  -6.126  1.00  0.00           H  
ATOM    508  N   GLU A  31      19.272  13.908 -10.621  1.00  0.00           N  
ATOM    509  CA  GLU A  31      18.981  14.418 -11.954  1.00  0.00           C  
ATOM    510  C   GLU A  31      19.649  13.554 -13.015  1.00  0.00           C  
ATOM    511  O   GLU A  31      19.061  13.315 -14.077  1.00  0.00           O  
ATOM    512  CB  GLU A  31      19.419  15.877 -12.097  1.00  0.00           C  
ATOM    513  CG  GLU A  31      19.098  16.530 -13.466  1.00  0.00           C  
ATOM    514  CD  GLU A  31      17.617  16.599 -13.787  1.00  0.00           C  
ATOM    515  OE1 GLU A  31      16.813  16.422 -12.903  1.00  0.00           O  
ATOM    516  OE2 GLU A  31      17.294  16.841 -14.940  1.00  0.00           O  
ATOM    517  H   GLU A  31      19.819  14.482  -9.975  1.00  0.00           H  
ATOM    518  HA  GLU A  31      17.904  14.377 -12.102  1.00  0.00           H  
ATOM    519 1HB  GLU A  31      18.955  16.477 -11.312  1.00  0.00           H  
ATOM    520 2HB  GLU A  31      20.501  15.937 -11.946  1.00  0.00           H  
ATOM    521 1HG  GLU A  31      19.496  17.545 -13.464  1.00  0.00           H  
ATOM    522 2HG  GLU A  31      19.611  15.979 -14.253  1.00  0.00           H  
ATOM    523  N   LYS A  32      20.873  13.074 -12.762  1.00  0.00           N  
ATOM    524  CA  LYS A  32      21.493  12.214 -13.749  1.00  0.00           C  
ATOM    525  C   LYS A  32      20.639  10.960 -13.901  1.00  0.00           C  
ATOM    526  O   LYS A  32      20.351  10.531 -15.026  1.00  0.00           O  
ATOM    527  CB  LYS A  32      22.923  11.849 -13.347  1.00  0.00           C  
ATOM    528  CG  LYS A  32      23.674  10.972 -14.376  1.00  0.00           C  
ATOM    529  CD  LYS A  32      25.136  10.717 -13.949  1.00  0.00           C  
ATOM    530  CE  LYS A  32      25.853   9.708 -14.875  1.00  0.00           C  
ATOM    531  NZ  LYS A  32      26.049  10.235 -16.268  1.00  0.00           N  
ATOM    532  H   LYS A  32      21.384  13.325 -11.908  1.00  0.00           H  
ATOM    533  HA  LYS A  32      21.514  12.732 -14.706  1.00  0.00           H  
ATOM    534 1HB  LYS A  32      23.494  12.762 -13.178  1.00  0.00           H  
ATOM    535 2HB  LYS A  32      22.897  11.308 -12.394  1.00  0.00           H  
ATOM    536 1HG  LYS A  32      23.160  10.013 -14.475  1.00  0.00           H  
ATOM    537 2HG  LYS A  32      23.656  11.474 -15.340  1.00  0.00           H  
ATOM    538 1HD  LYS A  32      25.690  11.659 -13.957  1.00  0.00           H  
ATOM    539 2HD  LYS A  32      25.148  10.324 -12.932  1.00  0.00           H  
ATOM    540 1HE  LYS A  32      26.829   9.474 -14.450  1.00  0.00           H  
ATOM    541 2HE  LYS A  32      25.263   8.794 -14.925  1.00  0.00           H  
ATOM    542 1HZ  LYS A  32      26.523   9.536 -16.826  1.00  0.00           H  
ATOM    543 2HZ  LYS A  32      25.155  10.443 -16.686  1.00  0.00           H  
ATOM    544 3HZ  LYS A  32      26.609  11.075 -16.238  1.00  0.00           H  
ATOM    545  N   ALA A  33      20.211  10.390 -12.763  1.00  0.00           N  
ATOM    546  CA  ALA A  33      19.368   9.213 -12.747  1.00  0.00           C  
ATOM    547  C   ALA A  33      18.012   9.466 -13.384  1.00  0.00           C  
ATOM    548  O   ALA A  33      17.451   8.567 -13.986  1.00  0.00           O  
ATOM    549  CB  ALA A  33      19.179   8.746 -11.336  1.00  0.00           C  
ATOM    550  H   ALA A  33      20.514  10.769 -11.857  1.00  0.00           H  
ATOM    551  HA  ALA A  33      19.871   8.434 -13.315  1.00  0.00           H  
ATOM    552 1HB  ALA A  33      18.587   7.847 -11.332  1.00  0.00           H  
ATOM    553 2HB  ALA A  33      20.157   8.551 -10.904  1.00  0.00           H  
ATOM    554 3HB  ALA A  33      18.676   9.518 -10.761  1.00  0.00           H  
ATOM    555  N   SER A  34      17.468  10.674 -13.227  1.00  0.00           N  
ATOM    556  CA  SER A  34      16.179  11.023 -13.808  1.00  0.00           C  
ATOM    557  C   SER A  34      16.243  10.974 -15.333  1.00  0.00           C  
ATOM    558  O   SER A  34      15.341  10.433 -15.983  1.00  0.00           O  
ATOM    559  CB  SER A  34      15.770  12.413 -13.351  1.00  0.00           C  
ATOM    560  OG  SER A  34      14.527  12.792 -13.874  1.00  0.00           O  
ATOM    561  H   SER A  34      17.942  11.355 -12.637  1.00  0.00           H  
ATOM    562  HA  SER A  34      15.437  10.299 -13.469  1.00  0.00           H  
ATOM    563 1HB  SER A  34      15.740  12.443 -12.261  1.00  0.00           H  
ATOM    564 2HB  SER A  34      16.523  13.126 -13.670  1.00  0.00           H  
ATOM    565  HG  SER A  34      14.381  13.692 -13.563  1.00  0.00           H  
ATOM    566  N   LYS A  35      17.323  11.533 -15.903  1.00  0.00           N  
ATOM    567  CA  LYS A  35      17.523  11.520 -17.352  1.00  0.00           C  
ATOM    568  C   LYS A  35      17.847  10.119 -17.888  1.00  0.00           C  
ATOM    569  O   LYS A  35      17.442   9.759 -18.999  1.00  0.00           O  
ATOM    570  CB  LYS A  35      18.645  12.486 -17.751  1.00  0.00           C  
ATOM    571  CG  LYS A  35      18.340  13.998 -17.574  1.00  0.00           C  
ATOM    572  CD  LYS A  35      17.249  14.487 -18.564  1.00  0.00           C  
ATOM    573  CE  LYS A  35      17.109  16.028 -18.601  1.00  0.00           C  
ATOM    574  NZ  LYS A  35      16.559  16.596 -17.328  1.00  0.00           N  
ATOM    575  H   LYS A  35      17.993  12.015 -15.292  1.00  0.00           H  
ATOM    576  HA  LYS A  35      16.595  11.833 -17.823  1.00  0.00           H  
ATOM    577 1HB  LYS A  35      19.526  12.263 -17.137  1.00  0.00           H  
ATOM    578 2HB  LYS A  35      18.923  12.310 -18.789  1.00  0.00           H  
ATOM    579 1HG  LYS A  35      18.005  14.172 -16.546  1.00  0.00           H  
ATOM    580 2HG  LYS A  35      19.254  14.567 -17.737  1.00  0.00           H  
ATOM    581 1HD  LYS A  35      17.483  14.131 -19.569  1.00  0.00           H  
ATOM    582 2HD  LYS A  35      16.285  14.078 -18.271  1.00  0.00           H  
ATOM    583 1HE  LYS A  35      18.087  16.469 -18.788  1.00  0.00           H  
ATOM    584 2HE  LYS A  35      16.441  16.294 -19.419  1.00  0.00           H  
ATOM    585 1HZ  LYS A  35      16.484  17.597 -17.398  1.00  0.00           H  
ATOM    586 2HZ  LYS A  35      15.651  16.214 -17.133  1.00  0.00           H  
ATOM    587 3HZ  LYS A  35      17.178  16.378 -16.537  1.00  0.00           H  
ATOM    588  N   ALA A  36      18.596   9.340 -17.112  1.00  0.00           N  
ATOM    589  CA  ALA A  36      18.976   7.987 -17.486  1.00  0.00           C  
ATOM    590  C   ALA A  36      17.757   7.080 -17.491  1.00  0.00           C  
ATOM    591  O   ALA A  36      16.834   7.259 -16.704  1.00  0.00           O  
ATOM    592  CB  ALA A  36      20.006   7.449 -16.512  1.00  0.00           C  
ATOM    593  H   ALA A  36      18.945   9.722 -16.228  1.00  0.00           H  
ATOM    594  HA  ALA A  36      19.396   8.013 -18.491  1.00  0.00           H  
ATOM    595 1HB  ALA A  36      20.288   6.440 -16.807  1.00  0.00           H  
ATOM    596 2HB  ALA A  36      20.881   8.097 -16.511  1.00  0.00           H  
ATOM    597 3HB  ALA A  36      19.566   7.427 -15.517  1.00  0.00           H  
ATOM    598  N   GLY A  37      17.708   6.079 -18.356  1.00  0.00           N  
ATOM    599  CA  GLY A  37      16.567   5.200 -18.186  1.00  0.00           C  
ATOM    600  C   GLY A  37      16.795   4.414 -16.898  1.00  0.00           C  
ATOM    601  O   GLY A  37      17.919   3.976 -16.638  1.00  0.00           O  
ATOM    602  H   GLY A  37      18.425   5.919 -19.049  1.00  0.00           H  
ATOM    603 1HA  GLY A  37      15.648   5.782 -18.120  1.00  0.00           H  
ATOM    604 2HA  GLY A  37      16.480   4.525 -19.035  1.00  0.00           H  
ATOM    605  N   LEU A  38      15.733   4.188 -16.129  1.00  0.00           N  
ATOM    606  CA  LEU A  38      15.834   3.422 -14.892  1.00  0.00           C  
ATOM    607  C   LEU A  38      14.893   2.235 -14.886  1.00  0.00           C  
ATOM    608  O   LEU A  38      13.768   2.327 -15.374  1.00  0.00           O  
ATOM    609  CB  LEU A  38      15.477   4.300 -13.674  1.00  0.00           C  
ATOM    610  CG  LEU A  38      16.344   5.577 -13.397  1.00  0.00           C  
ATOM    611  CD1 LEU A  38      15.720   6.345 -12.208  1.00  0.00           C  
ATOM    612  CD2 LEU A  38      17.793   5.205 -13.091  1.00  0.00           C  
ATOM    613  H   LEU A  38      14.844   4.574 -16.404  1.00  0.00           H  
ATOM    614  HA  LEU A  38      16.849   3.044 -14.795  1.00  0.00           H  
ATOM    615 1HB  LEU A  38      14.453   4.648 -13.811  1.00  0.00           H  
ATOM    616 2HB  LEU A  38      15.476   3.685 -12.794  1.00  0.00           H  
ATOM    617  HG  LEU A  38      16.323   6.232 -14.278  1.00  0.00           H  
ATOM    618 1HD1 LEU A  38      16.293   7.247 -12.015  1.00  0.00           H  
ATOM    619 2HD1 LEU A  38      14.692   6.619 -12.449  1.00  0.00           H  
ATOM    620 3HD1 LEU A  38      15.722   5.714 -11.317  1.00  0.00           H  
ATOM    621 1HD2 LEU A  38      18.358   6.112 -12.909  1.00  0.00           H  
ATOM    622 2HD2 LEU A  38      17.831   4.565 -12.210  1.00  0.00           H  
ATOM    623 3HD2 LEU A  38      18.229   4.686 -13.944  1.00  0.00           H  
ATOM    624  N   ASP A  39      15.326   1.135 -14.279  1.00  0.00           N  
ATOM    625  CA  ASP A  39      14.427   0.008 -14.085  1.00  0.00           C  
ATOM    626  C   ASP A  39      13.679   0.307 -12.799  1.00  0.00           C  
ATOM    627  O   ASP A  39      14.001   1.292 -12.125  1.00  0.00           O  
ATOM    628  CB  ASP A  39      15.216  -1.316 -14.004  1.00  0.00           C  
ATOM    629  CG  ASP A  39      14.373  -2.588 -14.280  1.00  0.00           C  
ATOM    630  OD1 ASP A  39      13.178  -2.553 -14.036  1.00  0.00           O  
ATOM    631  OD2 ASP A  39      14.929  -3.564 -14.704  1.00  0.00           O  
ATOM    632  H   ASP A  39      16.276   1.091 -13.943  1.00  0.00           H  
ATOM    633  HA  ASP A  39      13.715  -0.047 -14.910  1.00  0.00           H  
ATOM    634 1HB  ASP A  39      16.038  -1.287 -14.720  1.00  0.00           H  
ATOM    635 2HB  ASP A  39      15.656  -1.413 -13.015  1.00  0.00           H  
ATOM    636  N   HIS A  40      12.773  -0.565 -12.382  1.00  0.00           N  
ATOM    637  CA  HIS A  40      12.001  -0.314 -11.163  1.00  0.00           C  
ATOM    638  C   HIS A  40      12.970  -0.241  -9.977  1.00  0.00           C  
ATOM    639  O   HIS A  40      12.804   0.567  -9.056  1.00  0.00           O  
ATOM    640  CB  HIS A  40      10.931  -1.385 -10.950  1.00  0.00           C  
ATOM    641  CG  HIS A  40       9.923  -1.000  -9.921  1.00  0.00           C  
ATOM    642  ND1 HIS A  40      10.051  -1.307  -8.591  1.00  0.00           N  
ATOM    643  CD2 HIS A  40       8.763  -0.311 -10.042  1.00  0.00           C  
ATOM    644  CE1 HIS A  40       9.012  -0.818  -7.931  1.00  0.00           C  
ATOM    645  NE2 HIS A  40       8.218  -0.212  -8.791  1.00  0.00           N  
ATOM    646  H   HIS A  40      12.592  -1.382 -12.968  1.00  0.00           H  
ATOM    647  HA  HIS A  40      11.497   0.650 -11.240  1.00  0.00           H  
ATOM    648 1HB  HIS A  40      10.411  -1.571 -11.891  1.00  0.00           H  
ATOM    649 2HB  HIS A  40      11.402  -2.319 -10.644  1.00  0.00           H  
ATOM    650  HD2 HIS A  40       8.346   0.093 -10.964  1.00  0.00           H  
ATOM    651  HE1 HIS A  40       8.835  -0.891  -6.865  1.00  0.00           H  
ATOM    652  HE2 HIS A  40       7.348   0.253  -8.564  1.00  0.00           H  
ATOM    653  N   GLU A  41      14.014  -1.069 -10.038  1.00  0.00           N  
ATOM    654  CA  GLU A  41      15.054  -1.107  -9.021  1.00  0.00           C  
ATOM    655  C   GLU A  41      15.797   0.233  -8.982  1.00  0.00           C  
ATOM    656  O   GLU A  41      16.289   0.650  -7.924  1.00  0.00           O  
ATOM    657  CB  GLU A  41      16.027  -2.250  -9.301  1.00  0.00           C  
ATOM    658  CG  GLU A  41      15.433  -3.642  -9.096  1.00  0.00           C  
ATOM    659  CD  GLU A  41      16.409  -4.749  -9.399  1.00  0.00           C  
ATOM    660  OE1 GLU A  41      17.473  -4.455  -9.889  1.00  0.00           O  
ATOM    661  OE2 GLU A  41      16.089  -5.885  -9.143  1.00  0.00           O  
ATOM    662  H   GLU A  41      14.063  -1.710 -10.819  1.00  0.00           H  
ATOM    663  HA  GLU A  41      14.584  -1.272  -8.049  1.00  0.00           H  
ATOM    664 1HB  GLU A  41      16.364  -2.184 -10.337  1.00  0.00           H  
ATOM    665 2HB  GLU A  41      16.905  -2.150  -8.664  1.00  0.00           H  
ATOM    666 1HG  GLU A  41      15.104  -3.734  -8.062  1.00  0.00           H  
ATOM    667 2HG  GLU A  41      14.559  -3.751  -9.737  1.00  0.00           H  
ATOM    668  N   GLY A  42      15.908   0.887 -10.148  1.00  0.00           N  
ATOM    669  CA  GLY A  42      16.560   2.175 -10.272  1.00  0.00           C  
ATOM    670  C   GLY A  42      15.786   3.187  -9.444  1.00  0.00           C  
ATOM    671  O   GLY A  42      16.362   3.894  -8.612  1.00  0.00           O  
ATOM    672  H   GLY A  42      15.487   0.492 -10.983  1.00  0.00           H  
ATOM    673 1HA  GLY A  42      17.589   2.110  -9.933  1.00  0.00           H  
ATOM    674 2HA  GLY A  42      16.572   2.471 -11.315  1.00  0.00           H  
ATOM    675  N   ASP A  43      14.462   3.218  -9.615  1.00  0.00           N  
ATOM    676  CA  ASP A  43      13.673   4.167  -8.836  1.00  0.00           C  
ATOM    677  C   ASP A  43      13.792   3.875  -7.339  1.00  0.00           C  
ATOM    678  O   ASP A  43      13.833   4.817  -6.535  1.00  0.00           O  
ATOM    679  CB  ASP A  43      12.193   4.152  -9.211  1.00  0.00           C  
ATOM    680  CG  ASP A  43      11.845   4.778 -10.570  1.00  0.00           C  
ATOM    681  OD1 ASP A  43      12.665   5.436 -11.170  1.00  0.00           O  
ATOM    682  OD2 ASP A  43      10.710   4.614 -10.961  1.00  0.00           O  
ATOM    683  H   ASP A  43      14.050   2.617 -10.340  1.00  0.00           H  
ATOM    684  HA  ASP A  43      14.059   5.168  -9.024  1.00  0.00           H  
ATOM    685 1HB  ASP A  43      11.837   3.116  -9.202  1.00  0.00           H  
ATOM    686 2HB  ASP A  43      11.645   4.688  -8.453  1.00  0.00           H  
ATOM    687  N   SER A  44      13.876   2.587  -6.946  1.00  0.00           N  
ATOM    688  CA  SER A  44      14.011   2.283  -5.520  1.00  0.00           C  
ATOM    689  C   SER A  44      15.331   2.777  -4.949  1.00  0.00           C  
ATOM    690  O   SER A  44      15.341   3.318  -3.842  1.00  0.00           O  
ATOM    691  CB  SER A  44      13.911   0.788  -5.216  1.00  0.00           C  
ATOM    692  OG  SER A  44      12.626   0.271  -5.450  1.00  0.00           O  
ATOM    693  H   SER A  44      13.771   1.832  -7.638  1.00  0.00           H  
ATOM    694  HA  SER A  44      13.213   2.795  -4.988  1.00  0.00           H  
ATOM    695 1HB  SER A  44      14.635   0.245  -5.821  1.00  0.00           H  
ATOM    696 2HB  SER A  44      14.178   0.623  -4.171  1.00  0.00           H  
ATOM    697  HG  SER A  44      12.652  -0.670  -5.125  1.00  0.00           H  
ATOM    698  N   ARG A  45      16.450   2.640  -5.676  1.00  0.00           N  
ATOM    699  CA  ARG A  45      17.695   3.113  -5.070  1.00  0.00           C  
ATOM    700  C   ARG A  45      17.761   4.634  -5.016  1.00  0.00           C  
ATOM    701  O   ARG A  45      18.337   5.194  -4.073  1.00  0.00           O  
ATOM    702  CB  ARG A  45      18.936   2.567  -5.773  1.00  0.00           C  
ATOM    703  CG  ARG A  45      19.221   3.085  -7.176  1.00  0.00           C  
ATOM    704  CD  ARG A  45      20.380   2.401  -7.780  1.00  0.00           C  
ATOM    705  NE  ARG A  45      21.622   2.760  -7.096  1.00  0.00           N  
ATOM    706  CZ  ARG A  45      22.811   2.126  -7.229  1.00  0.00           C  
ATOM    707  NH1 ARG A  45      22.936   1.076  -8.020  1.00  0.00           N  
ATOM    708  NH2 ARG A  45      23.858   2.570  -6.551  1.00  0.00           N  
ATOM    709  H   ARG A  45      16.423   2.138  -6.576  1.00  0.00           H  
ATOM    710  HA  ARG A  45      17.727   2.747  -4.050  1.00  0.00           H  
ATOM    711 1HB  ARG A  45      19.808   2.782  -5.165  1.00  0.00           H  
ATOM    712 2HB  ARG A  45      18.849   1.484  -5.845  1.00  0.00           H  
ATOM    713 1HG  ARG A  45      18.374   2.885  -7.796  1.00  0.00           H  
ATOM    714 2HG  ARG A  45      19.426   4.155  -7.159  1.00  0.00           H  
ATOM    715 1HD  ARG A  45      20.238   1.322  -7.707  1.00  0.00           H  
ATOM    716 2HD  ARG A  45      20.462   2.692  -8.826  1.00  0.00           H  
ATOM    717  HE  ARG A  45      21.594   3.566  -6.479  1.00  0.00           H  
ATOM    718 1HH1 ARG A  45      22.144   0.731  -8.540  1.00  0.00           H  
ATOM    719 2HH1 ARG A  45      23.829   0.611  -8.107  1.00  0.00           H  
ATOM    720 1HH2 ARG A  45      23.763   3.377  -5.947  1.00  0.00           H  
ATOM    721 2HH2 ARG A  45      24.750   2.107  -6.637  1.00  0.00           H  
ATOM    722  N   ILE A  46      17.149   5.314  -5.990  1.00  0.00           N  
ATOM    723  CA  ILE A  46      17.164   6.767  -5.970  1.00  0.00           C  
ATOM    724  C   ILE A  46      16.293   7.254  -4.824  1.00  0.00           C  
ATOM    725  O   ILE A  46      16.704   8.141  -4.067  1.00  0.00           O  
ATOM    726  CB  ILE A  46      16.730   7.364  -7.332  1.00  0.00           C  
ATOM    727  CG1 ILE A  46      17.753   6.959  -8.461  1.00  0.00           C  
ATOM    728  CG2 ILE A  46      16.581   8.877  -7.248  1.00  0.00           C  
ATOM    729  CD1 ILE A  46      19.227   7.417  -8.269  1.00  0.00           C  
ATOM    730  H   ILE A  46      16.719   4.801  -6.770  1.00  0.00           H  
ATOM    731  HA  ILE A  46      18.171   7.103  -5.753  1.00  0.00           H  
ATOM    732  HB  ILE A  46      15.768   6.923  -7.613  1.00  0.00           H  
ATOM    733 1HG1 ILE A  46      17.764   5.884  -8.534  1.00  0.00           H  
ATOM    734 2HG1 ILE A  46      17.381   7.360  -9.400  1.00  0.00           H  
ATOM    735 1HG2 ILE A  46      16.261   9.264  -8.215  1.00  0.00           H  
ATOM    736 2HG2 ILE A  46      15.843   9.140  -6.497  1.00  0.00           H  
ATOM    737 3HG2 ILE A  46      17.525   9.305  -6.980  1.00  0.00           H  
ATOM    738 1HD1 ILE A  46      19.817   7.057  -9.108  1.00  0.00           H  
ATOM    739 2HD1 ILE A  46      19.292   8.506  -8.228  1.00  0.00           H  
ATOM    740 3HD1 ILE A  46      19.648   6.998  -7.361  1.00  0.00           H  
ATOM    741  N   PHE A  47      15.105   6.672  -4.660  1.00  0.00           N  
ATOM    742  CA  PHE A  47      14.252   7.092  -3.570  1.00  0.00           C  
ATOM    743  C   PHE A  47      14.908   6.840  -2.220  1.00  0.00           C  
ATOM    744  O   PHE A  47      14.859   7.709  -1.346  1.00  0.00           O  
ATOM    745  CB  PHE A  47      12.881   6.443  -3.600  1.00  0.00           C  
ATOM    746  CG  PHE A  47      12.084   6.930  -2.458  1.00  0.00           C  
ATOM    747  CD1 PHE A  47      11.551   8.214  -2.474  1.00  0.00           C  
ATOM    748  CD2 PHE A  47      11.893   6.143  -1.347  1.00  0.00           C  
ATOM    749  CE1 PHE A  47      10.862   8.690  -1.411  1.00  0.00           C  
ATOM    750  CE2 PHE A  47      11.207   6.621  -0.290  1.00  0.00           C  
ATOM    751  CZ  PHE A  47      10.692   7.903  -0.318  1.00  0.00           C  
ATOM    752  H   PHE A  47      14.779   5.946  -5.305  1.00  0.00           H  
ATOM    753  HA  PHE A  47      14.101   8.164  -3.660  1.00  0.00           H  
ATOM    754 1HB  PHE A  47      12.359   6.667  -4.524  1.00  0.00           H  
ATOM    755 2HB  PHE A  47      12.983   5.359  -3.530  1.00  0.00           H  
ATOM    756  HD1 PHE A  47      11.698   8.845  -3.334  1.00  0.00           H  
ATOM    757  HD2 PHE A  47      12.306   5.131  -1.324  1.00  0.00           H  
ATOM    758  HE1 PHE A  47      10.452   9.705  -1.436  1.00  0.00           H  
ATOM    759  HE2 PHE A  47      11.064   5.994   0.573  1.00  0.00           H  
ATOM    760  HZ  PHE A  47      10.143   8.288   0.536  1.00  0.00           H  
ATOM    761  N   LYS A  48      15.488   5.646  -2.012  1.00  0.00           N  
ATOM    762  CA  LYS A  48      16.116   5.359  -0.730  1.00  0.00           C  
ATOM    763  C   LYS A  48      17.235   6.351  -0.407  1.00  0.00           C  
ATOM    764  O   LYS A  48      17.344   6.791   0.741  1.00  0.00           O  
ATOM    765  CB  LYS A  48      16.709   3.949  -0.704  1.00  0.00           C  
ATOM    766  CG  LYS A  48      15.704   2.777  -0.634  1.00  0.00           C  
ATOM    767  CD  LYS A  48      16.422   1.432  -0.372  1.00  0.00           C  
ATOM    768  CE  LYS A  48      17.243   0.968  -1.593  1.00  0.00           C  
ATOM    769  NZ  LYS A  48      17.900  -0.364  -1.376  1.00  0.00           N  
ATOM    770  H   LYS A  48      15.482   4.930  -2.744  1.00  0.00           H  
ATOM    771  HA  LYS A  48      15.358   5.440   0.045  1.00  0.00           H  
ATOM    772 1HB  LYS A  48      17.294   3.830  -1.614  1.00  0.00           H  
ATOM    773 2HB  LYS A  48      17.395   3.866   0.138  1.00  0.00           H  
ATOM    774 1HG  LYS A  48      15.026   2.956   0.170  1.00  0.00           H  
ATOM    775 2HG  LYS A  48      15.126   2.709  -1.541  1.00  0.00           H  
ATOM    776 1HD  LYS A  48      17.084   1.534   0.487  1.00  0.00           H  
ATOM    777 2HD  LYS A  48      15.673   0.671  -0.138  1.00  0.00           H  
ATOM    778 1HE  LYS A  48      16.584   0.902  -2.461  1.00  0.00           H  
ATOM    779 2HE  LYS A  48      18.022   1.692  -1.795  1.00  0.00           H  
ATOM    780 1HZ  LYS A  48      18.428  -0.607  -2.204  1.00  0.00           H  
ATOM    781 2HZ  LYS A  48      18.528  -0.305  -0.585  1.00  0.00           H  
ATOM    782 3HZ  LYS A  48      17.203  -1.095  -1.199  1.00  0.00           H  
ATOM    783  N   LYS A  49      18.040   6.740  -1.412  1.00  0.00           N  
ATOM    784  CA  LYS A  49      19.123   7.684  -1.161  1.00  0.00           C  
ATOM    785  C   LYS A  49      18.573   9.056  -0.766  1.00  0.00           C  
ATOM    786  O   LYS A  49      19.093   9.696   0.160  1.00  0.00           O  
ATOM    787  CB  LYS A  49      20.009   7.800  -2.406  1.00  0.00           C  
ATOM    788  CG  LYS A  49      21.239   8.711  -2.281  1.00  0.00           C  
ATOM    789  CD  LYS A  49      22.278   8.147  -1.313  1.00  0.00           C  
ATOM    790  CE  LYS A  49      23.574   8.966  -1.306  1.00  0.00           C  
ATOM    791  NZ  LYS A  49      24.399   8.775  -2.555  1.00  0.00           N  
ATOM    792  H   LYS A  49      17.951   6.314  -2.343  1.00  0.00           H  
ATOM    793  HA  LYS A  49      19.713   7.303  -0.330  1.00  0.00           H  
ATOM    794 1HB  LYS A  49      20.355   6.807  -2.694  1.00  0.00           H  
ATOM    795 2HB  LYS A  49      19.405   8.175  -3.240  1.00  0.00           H  
ATOM    796 1HG  LYS A  49      21.688   8.839  -3.271  1.00  0.00           H  
ATOM    797 2HG  LYS A  49      20.932   9.676  -1.918  1.00  0.00           H  
ATOM    798 1HD  LYS A  49      21.874   8.159  -0.303  1.00  0.00           H  
ATOM    799 2HD  LYS A  49      22.508   7.115  -1.584  1.00  0.00           H  
ATOM    800 1HE  LYS A  49      23.324  10.022  -1.207  1.00  0.00           H  
ATOM    801 2HE  LYS A  49      24.168   8.662  -0.446  1.00  0.00           H  
ATOM    802 1HZ  LYS A  49      25.237   9.326  -2.487  1.00  0.00           H  
ATOM    803 2HZ  LYS A  49      24.648   7.803  -2.649  1.00  0.00           H  
ATOM    804 3HZ  LYS A  49      23.898   9.065  -3.415  1.00  0.00           H  
ATOM    805  N   ILE A  50      17.492   9.487  -1.414  1.00  0.00           N  
ATOM    806  CA  ILE A  50      16.895  10.770  -1.081  1.00  0.00           C  
ATOM    807  C   ILE A  50      16.340  10.669   0.336  1.00  0.00           C  
ATOM    808  O   ILE A  50      16.518  11.574   1.151  1.00  0.00           O  
ATOM    809  CB  ILE A  50      15.777  11.150  -2.051  1.00  0.00           C  
ATOM    810  CG1 ILE A  50      16.356  11.372  -3.439  1.00  0.00           C  
ATOM    811  CG2 ILE A  50      15.121  12.450  -1.552  1.00  0.00           C  
ATOM    812  CD1 ILE A  50      15.353  11.429  -4.494  1.00  0.00           C  
ATOM    813  H   ILE A  50      17.126   8.928  -2.200  1.00  0.00           H  
ATOM    814  HA  ILE A  50      17.667  11.537  -1.099  1.00  0.00           H  
ATOM    815  HB  ILE A  50      15.041  10.337  -2.108  1.00  0.00           H  
ATOM    816 1HG1 ILE A  50      16.894  12.296  -3.459  1.00  0.00           H  
ATOM    817 2HG1 ILE A  50      17.043  10.566  -3.671  1.00  0.00           H  
ATOM    818 1HG2 ILE A  50      14.329  12.745  -2.219  1.00  0.00           H  
ATOM    819 2HG2 ILE A  50      14.713  12.298  -0.571  1.00  0.00           H  
ATOM    820 3HG2 ILE A  50      15.851  13.247  -1.501  1.00  0.00           H  
ATOM    821 1HD1 ILE A  50      15.841  11.573  -5.442  1.00  0.00           H  
ATOM    822 2HD1 ILE A  50      14.815  10.487  -4.508  1.00  0.00           H  
ATOM    823 3HD1 ILE A  50      14.661  12.244  -4.331  1.00  0.00           H  
ATOM    824  N   HIS A  51      15.655   9.565   0.656  1.00  0.00           N  
ATOM    825  CA  HIS A  51      15.096   9.391   1.988  1.00  0.00           C  
ATOM    826  C   HIS A  51      16.167   9.569   3.048  1.00  0.00           C  
ATOM    827  O   HIS A  51      15.946  10.278   4.038  1.00  0.00           O  
ATOM    828  CB  HIS A  51      14.434   8.018   2.164  1.00  0.00           C  
ATOM    829  CG  HIS A  51      13.892   7.811   3.555  1.00  0.00           C  
ATOM    830  ND1 HIS A  51      12.743   8.443   4.032  1.00  0.00           N  
ATOM    831  CD2 HIS A  51      14.358   7.061   4.578  1.00  0.00           C  
ATOM    832  CE1 HIS A  51      12.549   8.082   5.293  1.00  0.00           C  
ATOM    833  NE2 HIS A  51      13.509   7.249   5.637  1.00  0.00           N  
ATOM    834  H   HIS A  51      15.497   8.840  -0.047  1.00  0.00           H  
ATOM    835  HA  HIS A  51      14.346  10.153   2.167  1.00  0.00           H  
ATOM    836 1HB  HIS A  51      13.635   7.885   1.431  1.00  0.00           H  
ATOM    837 2HB  HIS A  51      15.167   7.245   1.977  1.00  0.00           H  
ATOM    838  HD2 HIS A  51      15.251   6.431   4.570  1.00  0.00           H  
ATOM    839  HE1 HIS A  51      11.735   8.415   5.936  1.00  0.00           H  
ATOM    840  HE2 HIS A  51      13.618   6.813   6.545  1.00  0.00           H  
ATOM    841  N   ASP A  52      17.350   8.961   2.861  1.00  0.00           N  
ATOM    842  CA  ASP A  52      18.389   9.150   3.864  1.00  0.00           C  
ATOM    843  C   ASP A  52      18.755  10.624   4.015  1.00  0.00           C  
ATOM    844  O   ASP A  52      18.898  11.110   5.140  1.00  0.00           O  
ATOM    845  CB  ASP A  52      19.672   8.395   3.494  1.00  0.00           C  
ATOM    846  CG  ASP A  52      19.609   6.891   3.669  1.00  0.00           C  
ATOM    847  OD1 ASP A  52      18.709   6.413   4.302  1.00  0.00           O  
ATOM    848  OD2 ASP A  52      20.496   6.231   3.180  1.00  0.00           O  
ATOM    849  H   ASP A  52      17.486   8.332   2.059  1.00  0.00           H  
ATOM    850  HA  ASP A  52      18.018   8.779   4.818  1.00  0.00           H  
ATOM    851 1HB  ASP A  52      19.904   8.600   2.444  1.00  0.00           H  
ATOM    852 2HB  ASP A  52      20.499   8.782   4.084  1.00  0.00           H  
ATOM    853  N   VAL A  53      18.826  11.361   2.906  1.00  0.00           N  
ATOM    854  CA  VAL A  53      19.190  12.776   2.981  1.00  0.00           C  
ATOM    855  C   VAL A  53      18.094  13.592   3.691  1.00  0.00           C  
ATOM    856  O   VAL A  53      18.408  14.470   4.504  1.00  0.00           O  
ATOM    857  CB  VAL A  53      19.517  13.339   1.590  1.00  0.00           C  
ATOM    858  CG1 VAL A  53      19.770  14.855   1.666  1.00  0.00           C  
ATOM    859  CG2 VAL A  53      20.753  12.615   1.042  1.00  0.00           C  
ATOM    860  H   VAL A  53      18.715  10.889   1.995  1.00  0.00           H  
ATOM    861  HA  VAL A  53      20.102  12.851   3.576  1.00  0.00           H  
ATOM    862  HB  VAL A  53      18.666  13.172   0.928  1.00  0.00           H  
ATOM    863 1HG1 VAL A  53      19.999  15.234   0.678  1.00  0.00           H  
ATOM    864 2HG1 VAL A  53      18.902  15.362   2.044  1.00  0.00           H  
ATOM    865 3HG1 VAL A  53      20.617  15.050   2.329  1.00  0.00           H  
ATOM    866 1HG2 VAL A  53      21.009  12.990   0.059  1.00  0.00           H  
ATOM    867 2HG2 VAL A  53      21.584  12.777   1.713  1.00  0.00           H  
ATOM    868 3HG2 VAL A  53      20.556  11.551   0.976  1.00  0.00           H  
ATOM    869  N   VAL A  54      16.822  13.315   3.382  1.00  0.00           N  
ATOM    870  CA  VAL A  54      15.682  13.992   4.012  1.00  0.00           C  
ATOM    871  C   VAL A  54      15.652  13.708   5.498  1.00  0.00           C  
ATOM    872  O   VAL A  54      15.426  14.614   6.300  1.00  0.00           O  
ATOM    873  CB  VAL A  54      14.340  13.556   3.367  1.00  0.00           C  
ATOM    874  CG1 VAL A  54      13.115  14.090   4.152  1.00  0.00           C  
ATOM    875  CG2 VAL A  54      14.261  14.086   1.980  1.00  0.00           C  
ATOM    876  H   VAL A  54      16.660  12.596   2.669  1.00  0.00           H  
ATOM    877  HA  VAL A  54      15.800  15.067   3.890  1.00  0.00           H  
ATOM    878  HB  VAL A  54      14.293  12.464   3.353  1.00  0.00           H  
ATOM    879 1HG1 VAL A  54      12.200  13.757   3.659  1.00  0.00           H  
ATOM    880 2HG1 VAL A  54      13.126  13.709   5.169  1.00  0.00           H  
ATOM    881 3HG1 VAL A  54      13.140  15.183   4.176  1.00  0.00           H  
ATOM    882 1HG2 VAL A  54      13.349  13.771   1.560  1.00  0.00           H  
ATOM    883 2HG2 VAL A  54      14.281  15.159   2.018  1.00  0.00           H  
ATOM    884 3HG2 VAL A  54      15.096  13.719   1.389  1.00  0.00           H  
ATOM    885  N   THR A  55      15.872  12.452   5.865  1.00  0.00           N  
ATOM    886  CA  THR A  55      15.857  12.045   7.252  1.00  0.00           C  
ATOM    887  C   THR A  55      16.949  12.792   8.011  1.00  0.00           C  
ATOM    888  O   THR A  55      16.706  13.321   9.103  1.00  0.00           O  
ATOM    889  CB  THR A  55      16.086  10.520   7.356  1.00  0.00           C  
ATOM    890  OG1 THR A  55      15.050   9.831   6.642  1.00  0.00           O  
ATOM    891  CG2 THR A  55      16.042  10.076   8.810  1.00  0.00           C  
ATOM    892  H   THR A  55      16.027  11.750   5.145  1.00  0.00           H  
ATOM    893  HA  THR A  55      14.890  12.298   7.687  1.00  0.00           H  
ATOM    894  HB  THR A  55      17.053  10.264   6.921  1.00  0.00           H  
ATOM    895  HG1 THR A  55      15.200   9.946   5.671  1.00  0.00           H  
ATOM    896 1HG2 THR A  55      16.196   8.999   8.860  1.00  0.00           H  
ATOM    897 2HG2 THR A  55      16.822  10.581   9.373  1.00  0.00           H  
ATOM    898 3HG2 THR A  55      15.077  10.321   9.225  1.00  0.00           H  
ATOM    899  N   LYS A  56      18.153  12.873   7.425  1.00  0.00           N  
ATOM    900  CA  LYS A  56      19.249  13.569   8.075  1.00  0.00           C  
ATOM    901  C   LYS A  56      18.976  15.061   8.224  1.00  0.00           C  
ATOM    902  O   LYS A  56      19.265  15.632   9.279  1.00  0.00           O  
ATOM    903  CB  LYS A  56      20.543  13.395   7.283  1.00  0.00           C  
ATOM    904  CG  LYS A  56      21.162  12.003   7.303  1.00  0.00           C  
ATOM    905  CD  LYS A  56      22.402  11.983   6.405  1.00  0.00           C  
ATOM    906  CE  LYS A  56      22.990  10.594   6.233  1.00  0.00           C  
ATOM    907  NZ  LYS A  56      24.204  10.631   5.346  1.00  0.00           N  
ATOM    908  H   LYS A  56      18.316  12.397   6.532  1.00  0.00           H  
ATOM    909  HA  LYS A  56      19.379  13.147   9.071  1.00  0.00           H  
ATOM    910 1HB  LYS A  56      20.347  13.644   6.235  1.00  0.00           H  
ATOM    911 2HB  LYS A  56      21.286  14.101   7.646  1.00  0.00           H  
ATOM    912 1HG  LYS A  56      21.458  11.761   8.325  1.00  0.00           H  
ATOM    913 2HG  LYS A  56      20.447  11.261   6.975  1.00  0.00           H  
ATOM    914 1HD  LYS A  56      22.129  12.356   5.410  1.00  0.00           H  
ATOM    915 2HD  LYS A  56      23.166  12.642   6.812  1.00  0.00           H  
ATOM    916 1HE  LYS A  56      23.264  10.186   7.202  1.00  0.00           H  
ATOM    917 2HE  LYS A  56      22.239   9.950   5.773  1.00  0.00           H  
ATOM    918 1HZ  LYS A  56      24.576   9.705   5.225  1.00  0.00           H  
ATOM    919 2HZ  LYS A  56      23.962  11.028   4.414  1.00  0.00           H  
ATOM    920 3HZ  LYS A  56      24.906  11.225   5.763  1.00  0.00           H  
ATOM    921  N   GLN A  57      18.406  15.707   7.195  1.00  0.00           N  
ATOM    922  CA  GLN A  57      18.158  17.136   7.302  1.00  0.00           C  
ATOM    923  C   GLN A  57      17.100  17.435   8.362  1.00  0.00           C  
ATOM    924  O   GLN A  57      17.211  18.436   9.080  1.00  0.00           O  
ATOM    925  CB  GLN A  57      17.781  17.744   5.964  1.00  0.00           C  
ATOM    926  CG  GLN A  57      17.696  19.252   6.022  1.00  0.00           C  
ATOM    927  CD  GLN A  57      17.509  19.841   4.696  1.00  0.00           C  
ATOM    928  OE1 GLN A  57      16.612  19.437   3.975  1.00  0.00           O  
ATOM    929  NE2 GLN A  57      18.349  20.794   4.351  1.00  0.00           N  
ATOM    930  H   GLN A  57      18.213  15.213   6.315  1.00  0.00           H  
ATOM    931  HA  GLN A  57      19.084  17.610   7.624  1.00  0.00           H  
ATOM    932 1HB  GLN A  57      18.517  17.460   5.207  1.00  0.00           H  
ATOM    933 2HB  GLN A  57      16.812  17.347   5.646  1.00  0.00           H  
ATOM    934 1HG  GLN A  57      16.853  19.548   6.650  1.00  0.00           H  
ATOM    935 2HG  GLN A  57      18.620  19.640   6.433  1.00  0.00           H  
ATOM    936 1HE2 GLN A  57      18.280  21.252   3.448  1.00  0.00           H  
ATOM    937 2HE2 GLN A  57      19.065  21.086   4.978  1.00  0.00           H  
ATOM    938  N   ILE A  58      16.077  16.576   8.476  1.00  0.00           N  
ATOM    939  CA  ILE A  58      15.057  16.803   9.490  1.00  0.00           C  
ATOM    940  C   ILE A  58      15.711  16.677  10.858  1.00  0.00           C  
ATOM    941  O   ILE A  58      15.390  17.462  11.754  1.00  0.00           O  
ATOM    942  CB  ILE A  58      13.841  15.864   9.364  1.00  0.00           C  
ATOM    943  CG1 ILE A  58      13.056  16.199   8.078  1.00  0.00           C  
ATOM    944  CG2 ILE A  58      12.923  16.032  10.628  1.00  0.00           C  
ATOM    945  CD1 ILE A  58      12.021  15.159   7.706  1.00  0.00           C  
ATOM    946  H   ILE A  58      15.989  15.795   7.816  1.00  0.00           H  
ATOM    947  HA  ILE A  58      14.690  17.819   9.385  1.00  0.00           H  
ATOM    948  HB  ILE A  58      14.192  14.844   9.263  1.00  0.00           H  
ATOM    949 1HG1 ILE A  58      12.560  17.160   8.202  1.00  0.00           H  
ATOM    950 2HG1 ILE A  58      13.763  16.287   7.249  1.00  0.00           H  
ATOM    951 1HG2 ILE A  58      12.065  15.391  10.573  1.00  0.00           H  
ATOM    952 2HG2 ILE A  58      13.474  15.777  11.518  1.00  0.00           H  
ATOM    953 3HG2 ILE A  58      12.587  17.071  10.696  1.00  0.00           H  
ATOM    954 1HD1 ILE A  58      11.525  15.461   6.787  1.00  0.00           H  
ATOM    955 2HD1 ILE A  58      12.516  14.197   7.554  1.00  0.00           H  
ATOM    956 3HD1 ILE A  58      11.291  15.067   8.482  1.00  0.00           H  
ATOM    957  N   LYS A  59      16.586  15.677  11.046  1.00  0.00           N  
ATOM    958  CA  LYS A  59      17.287  15.523  12.316  1.00  0.00           C  
ATOM    959  C   LYS A  59      18.150  16.750  12.654  1.00  0.00           C  
ATOM    960  O   LYS A  59      18.249  17.106  13.830  1.00  0.00           O  
ATOM    961  CB  LYS A  59      18.129  14.253  12.344  1.00  0.00           C  
ATOM    962  CG  LYS A  59      17.316  12.968  12.437  1.00  0.00           C  
ATOM    963  CD  LYS A  59      18.215  11.734  12.436  1.00  0.00           C  
ATOM    964  CE  LYS A  59      17.411  10.441  12.586  1.00  0.00           C  
ATOM    965  NZ  LYS A  59      18.291   9.232  12.553  1.00  0.00           N  
ATOM    966  H   LYS A  59      16.756  15.002  10.289  1.00  0.00           H  
ATOM    967  HA  LYS A  59      16.539  15.427  13.097  1.00  0.00           H  
ATOM    968 1HB  LYS A  59      18.732  14.205  11.438  1.00  0.00           H  
ATOM    969 2HB  LYS A  59      18.806  14.286  13.191  1.00  0.00           H  
ATOM    970 1HG  LYS A  59      16.712  12.983  13.345  1.00  0.00           H  
ATOM    971 2HG  LYS A  59      16.653  12.921  11.587  1.00  0.00           H  
ATOM    972 1HD  LYS A  59      18.760  11.696  11.492  1.00  0.00           H  
ATOM    973 2HD  LYS A  59      18.934  11.804  13.251  1.00  0.00           H  
ATOM    974 1HE  LYS A  59      16.876  10.462  13.534  1.00  0.00           H  
ATOM    975 2HE  LYS A  59      16.689  10.373  11.779  1.00  0.00           H  
ATOM    976 1HZ  LYS A  59      17.728   8.399  12.655  1.00  0.00           H  
ATOM    977 2HZ  LYS A  59      18.786   9.195  11.672  1.00  0.00           H  
ATOM    978 3HZ  LYS A  59      18.960   9.277  13.310  1.00  0.00           H  
ATOM    979  N   VAL A  60      18.758  17.410  11.643  1.00  0.00           N  
ATOM    980  CA  VAL A  60      19.548  18.616  11.931  1.00  0.00           C  
ATOM    981  C   VAL A  60      18.593  19.679  12.473  1.00  0.00           C  
ATOM    982  O   VAL A  60      18.909  20.349  13.467  1.00  0.00           O  
ATOM    983  CB  VAL A  60      20.252  19.219  10.677  1.00  0.00           C  
ATOM    984  CG1 VAL A  60      20.911  20.582  11.044  1.00  0.00           C  
ATOM    985  CG2 VAL A  60      21.322  18.291  10.135  1.00  0.00           C  
ATOM    986  H   VAL A  60      18.702  17.010  10.701  1.00  0.00           H  
ATOM    987  HA  VAL A  60      20.297  18.384  12.685  1.00  0.00           H  
ATOM    988  HB  VAL A  60      19.498  19.399   9.908  1.00  0.00           H  
ATOM    989 1HG1 VAL A  60      21.367  20.995  10.165  1.00  0.00           H  
ATOM    990 2HG1 VAL A  60      20.184  21.281  11.419  1.00  0.00           H  
ATOM    991 3HG1 VAL A  60      21.675  20.426  11.811  1.00  0.00           H  
ATOM    992 1HG2 VAL A  60      21.782  18.744   9.256  1.00  0.00           H  
ATOM    993 2HG2 VAL A  60      22.075  18.133  10.892  1.00  0.00           H  
ATOM    994 3HG2 VAL A  60      20.884  17.344   9.862  1.00  0.00           H  
ATOM    995  N   ILE A  61      17.411  19.811  11.845  1.00  0.00           N  
ATOM    996  CA  ILE A  61      16.448  20.811  12.296  1.00  0.00           C  
ATOM    997  C   ILE A  61      16.021  20.490  13.727  1.00  0.00           C  
ATOM    998  O   ILE A  61      15.968  21.403  14.555  1.00  0.00           O  
ATOM    999  CB  ILE A  61      15.176  20.895  11.399  1.00  0.00           C  
ATOM   1000  CG1 ILE A  61      15.524  21.445   9.996  1.00  0.00           C  
ATOM   1001  CG2 ILE A  61      14.212  21.870  12.073  1.00  0.00           C  
ATOM   1002  CD1 ILE A  61      14.448  21.320   8.911  1.00  0.00           C  
ATOM   1003  H   ILE A  61      17.236  19.248  11.003  1.00  0.00           H  
ATOM   1004  HA  ILE A  61      16.926  21.783  12.299  1.00  0.00           H  
ATOM   1005  HB  ILE A  61      14.716  19.915  11.283  1.00  0.00           H  
ATOM   1006 1HG1 ILE A  61      15.743  22.495  10.099  1.00  0.00           H  
ATOM   1007 2HG1 ILE A  61      16.405  20.919   9.635  1.00  0.00           H  
ATOM   1008 1HG2 ILE A  61      13.346  21.984  11.496  1.00  0.00           H  
ATOM   1009 2HG2 ILE A  61      13.929  21.511  13.045  1.00  0.00           H  
ATOM   1010 3HG2 ILE A  61      14.705  22.830  12.170  1.00  0.00           H  
ATOM   1011 1HD1 ILE A  61      14.836  21.748   7.991  1.00  0.00           H  
ATOM   1012 2HD1 ILE A  61      14.206  20.266   8.750  1.00  0.00           H  
ATOM   1013 3HD1 ILE A  61      13.561  21.853   9.190  1.00  0.00           H  
ATOM   1014  N   ILE A  62      15.753  19.216  14.028  1.00  0.00           N  
ATOM   1015  CA  ILE A  62      15.353  18.824  15.371  1.00  0.00           C  
ATOM   1016  C   ILE A  62      16.446  19.150  16.372  1.00  0.00           C  
ATOM   1017  O   ILE A  62      16.159  19.713  17.425  1.00  0.00           O  
ATOM   1018  CB  ILE A  62      15.009  17.320  15.451  1.00  0.00           C  
ATOM   1019  CG1 ILE A  62      13.698  17.047  14.640  1.00  0.00           C  
ATOM   1020  CG2 ILE A  62      14.915  16.839  16.951  1.00  0.00           C  
ATOM   1021  CD1 ILE A  62      13.409  15.570  14.379  1.00  0.00           C  
ATOM   1022  H   ILE A  62      15.796  18.517  13.279  1.00  0.00           H  
ATOM   1023  HA  ILE A  62      14.464  19.390  15.642  1.00  0.00           H  
ATOM   1024  HB  ILE A  62      15.797  16.761  14.958  1.00  0.00           H  
ATOM   1025 1HG1 ILE A  62      12.858  17.467  15.178  1.00  0.00           H  
ATOM   1026 2HG1 ILE A  62      13.773  17.555  13.680  1.00  0.00           H  
ATOM   1027 1HG2 ILE A  62      14.698  15.786  16.984  1.00  0.00           H  
ATOM   1028 2HG2 ILE A  62      15.858  17.007  17.473  1.00  0.00           H  
ATOM   1029 3HG2 ILE A  62      14.146  17.366  17.478  1.00  0.00           H  
ATOM   1030 1HD1 ILE A  62      12.499  15.472  13.814  1.00  0.00           H  
ATOM   1031 2HD1 ILE A  62      14.230  15.128  13.814  1.00  0.00           H  
ATOM   1032 3HD1 ILE A  62      13.296  15.057  15.305  1.00  0.00           H  
ATOM   1033  N   ARG A  63      17.710  18.847  16.068  1.00  0.00           N  
ATOM   1034  CA  ARG A  63      18.745  19.165  17.041  1.00  0.00           C  
ATOM   1035  C   ARG A  63      18.777  20.668  17.339  1.00  0.00           C  
ATOM   1036  O   ARG A  63      18.896  21.050  18.503  1.00  0.00           O  
ATOM   1037  CB  ARG A  63      20.116  18.679  16.579  1.00  0.00           C  
ATOM   1038  CG  ARG A  63      20.288  17.167  16.639  1.00  0.00           C  
ATOM   1039  CD  ARG A  63      21.714  16.719  16.484  1.00  0.00           C  
ATOM   1040  NE  ARG A  63      22.282  16.992  15.155  1.00  0.00           N  
ATOM   1041  CZ  ARG A  63      22.169  16.200  14.070  1.00  0.00           C  
ATOM   1042  NH1 ARG A  63      21.469  15.084  14.089  1.00  0.00           N  
ATOM   1043  NH2 ARG A  63      22.792  16.568  12.979  1.00  0.00           N  
ATOM   1044  H   ARG A  63      17.931  18.361  15.194  1.00  0.00           H  
ATOM   1045  HA  ARG A  63      18.508  18.642  17.968  1.00  0.00           H  
ATOM   1046 1HB  ARG A  63      20.289  19.000  15.548  1.00  0.00           H  
ATOM   1047 2HB  ARG A  63      20.886  19.111  17.194  1.00  0.00           H  
ATOM   1048 1HG  ARG A  63      19.928  16.808  17.603  1.00  0.00           H  
ATOM   1049 2HG  ARG A  63      19.700  16.708  15.849  1.00  0.00           H  
ATOM   1050 1HD  ARG A  63      22.324  17.249  17.216  1.00  0.00           H  
ATOM   1051 2HD  ARG A  63      21.786  15.649  16.681  1.00  0.00           H  
ATOM   1052  HE  ARG A  63      22.877  17.828  15.032  1.00  0.00           H  
ATOM   1053 1HH1 ARG A  63      20.988  14.798  14.926  1.00  0.00           H  
ATOM   1054 2HH1 ARG A  63      21.423  14.510  13.258  1.00  0.00           H  
ATOM   1055 1HH2 ARG A  63      23.340  17.435  13.010  1.00  0.00           H  
ATOM   1056 2HH2 ARG A  63      22.747  16.010  12.142  1.00  0.00           H  
ATOM   1057  N   LEU A  64      18.614  21.520  16.319  1.00  0.00           N  
ATOM   1058  CA  LEU A  64      18.567  22.963  16.571  1.00  0.00           C  
ATOM   1059  C   LEU A  64      17.362  23.363  17.396  1.00  0.00           C  
ATOM   1060  O   LEU A  64      17.494  24.198  18.297  1.00  0.00           O  
ATOM   1061  CB  LEU A  64      18.577  23.720  15.256  1.00  0.00           C  
ATOM   1062  CG  LEU A  64      19.888  23.778  14.519  1.00  0.00           C  
ATOM   1063  CD1 LEU A  64      19.628  24.176  13.143  1.00  0.00           C  
ATOM   1064  CD2 LEU A  64      20.806  24.886  15.200  1.00  0.00           C  
ATOM   1065  H   LEU A  64      18.569  21.150  15.361  1.00  0.00           H  
ATOM   1066  HA  LEU A  64      19.443  23.239  17.140  1.00  0.00           H  
ATOM   1067 1HB  LEU A  64      17.837  23.266  14.597  1.00  0.00           H  
ATOM   1068 2HB  LEU A  64      18.281  24.736  15.463  1.00  0.00           H  
ATOM   1069  HG  LEU A  64      20.370  22.803  14.517  1.00  0.00           H  
ATOM   1070 1HD1 LEU A  64      20.565  24.231  12.599  1.00  0.00           H  
ATOM   1071 2HD1 LEU A  64      18.993  23.424  12.702  1.00  0.00           H  
ATOM   1072 3HD1 LEU A  64      19.127  25.127  13.132  1.00  0.00           H  
ATOM   1073 1HD2 LEU A  64      21.749  24.978  14.657  1.00  0.00           H  
ATOM   1074 2HD2 LEU A  64      20.292  25.845  15.172  1.00  0.00           H  
ATOM   1075 3HD2 LEU A  64      21.018  24.630  16.236  1.00  0.00           H  
ATOM   1076  N   ILE A  65      16.214  22.726  17.162  1.00  0.00           N  
ATOM   1077  CA  ILE A  65      15.035  23.043  17.949  1.00  0.00           C  
ATOM   1078  C   ILE A  65      15.260  22.630  19.399  1.00  0.00           C  
ATOM   1079  O   ILE A  65      14.909  23.386  20.298  1.00  0.00           O  
ATOM   1080  CB  ILE A  65      13.762  22.370  17.438  1.00  0.00           C  
ATOM   1081  CG1 ILE A  65      13.413  22.941  16.086  1.00  0.00           C  
ATOM   1082  CG2 ILE A  65      12.630  22.702  18.444  1.00  0.00           C  
ATOM   1083  CD1 ILE A  65      12.383  22.163  15.330  1.00  0.00           C  
ATOM   1084  H   ILE A  65      16.157  22.076  16.369  1.00  0.00           H  
ATOM   1085  HA  ILE A  65      14.875  24.114  17.910  1.00  0.00           H  
ATOM   1086  HB  ILE A  65      13.902  21.291  17.342  1.00  0.00           H  
ATOM   1087 1HG1 ILE A  65      13.051  23.953  16.227  1.00  0.00           H  
ATOM   1088 2HG1 ILE A  65      14.315  22.983  15.486  1.00  0.00           H  
ATOM   1089 1HG2 ILE A  65      11.696  22.273  18.119  1.00  0.00           H  
ATOM   1090 2HG2 ILE A  65      12.858  22.313  19.425  1.00  0.00           H  
ATOM   1091 3HG2 ILE A  65      12.530  23.778  18.519  1.00  0.00           H  
ATOM   1092 1HD1 ILE A  65      12.211  22.642  14.371  1.00  0.00           H  
ATOM   1093 2HD1 ILE A  65      12.749  21.151  15.166  1.00  0.00           H  
ATOM   1094 3HD1 ILE A  65      11.458  22.130  15.875  1.00  0.00           H  
ATOM   1095  N   GLU A  66      15.830  21.451  19.648  1.00  0.00           N  
ATOM   1096  CA  GLU A  66      16.066  21.029  21.025  1.00  0.00           C  
ATOM   1097  C   GLU A  66      17.028  22.017  21.725  1.00  0.00           C  
ATOM   1098  O   GLU A  66      16.845  22.320  22.910  1.00  0.00           O  
ATOM   1099  CB  GLU A  66      16.571  19.575  21.069  1.00  0.00           C  
ATOM   1100  CG  GLU A  66      15.473  18.524  20.677  1.00  0.00           C  
ATOM   1101  CD  GLU A  66      15.934  17.059  20.704  1.00  0.00           C  
ATOM   1102  OE1 GLU A  66      17.094  16.816  20.921  1.00  0.00           O  
ATOM   1103  OE2 GLU A  66      15.097  16.186  20.505  1.00  0.00           O  
ATOM   1104  H   GLU A  66      16.074  20.836  18.867  1.00  0.00           H  
ATOM   1105  HA  GLU A  66      15.117  21.057  21.556  1.00  0.00           H  
ATOM   1106 1HB  GLU A  66      17.404  19.464  20.371  1.00  0.00           H  
ATOM   1107 2HB  GLU A  66      16.938  19.336  22.066  1.00  0.00           H  
ATOM   1108 1HG  GLU A  66      14.632  18.636  21.359  1.00  0.00           H  
ATOM   1109 2HG  GLU A  66      15.116  18.762  19.674  1.00  0.00           H  
ATOM   1110  N   VAL A  67      18.015  22.545  20.987  1.00  0.00           N  
ATOM   1111  CA  VAL A  67      18.935  23.565  21.501  1.00  0.00           C  
ATOM   1112  C   VAL A  67      18.163  24.861  21.824  1.00  0.00           C  
ATOM   1113  O   VAL A  67      18.412  25.508  22.847  1.00  0.00           O  
ATOM   1114  CB  VAL A  67      20.087  23.781  20.503  1.00  0.00           C  
ATOM   1115  CG1 VAL A  67      20.924  24.944  20.863  1.00  0.00           C  
ATOM   1116  CG2 VAL A  67      20.951  22.562  20.526  1.00  0.00           C  
ATOM   1117  H   VAL A  67      18.147  22.180  20.035  1.00  0.00           H  
ATOM   1118  HA  VAL A  67      19.370  23.196  22.422  1.00  0.00           H  
ATOM   1119  HB  VAL A  67      19.684  23.939  19.510  1.00  0.00           H  
ATOM   1120 1HG1 VAL A  67      21.735  25.038  20.140  1.00  0.00           H  
ATOM   1121 2HG1 VAL A  67      20.322  25.850  20.848  1.00  0.00           H  
ATOM   1122 3HG1 VAL A  67      21.341  24.789  21.860  1.00  0.00           H  
ATOM   1123 1HG2 VAL A  67      21.751  22.690  19.831  1.00  0.00           H  
ATOM   1124 2HG2 VAL A  67      21.351  22.424  21.527  1.00  0.00           H  
ATOM   1125 3HG2 VAL A  67      20.381  21.690  20.257  1.00  0.00           H  
ATOM   1126  N   TYR A  68      17.247  25.244  20.935  1.00  0.00           N  
ATOM   1127  CA  TYR A  68      16.354  26.384  21.122  1.00  0.00           C  
ATOM   1128  C   TYR A  68      15.519  26.193  22.389  1.00  0.00           C  
ATOM   1129  O   TYR A  68      15.374  27.128  23.180  1.00  0.00           O  
ATOM   1130  CB  TYR A  68      15.515  26.580  19.873  1.00  0.00           C  
ATOM   1131  CG  TYR A  68      14.478  27.648  19.891  1.00  0.00           C  
ATOM   1132  CD1 TYR A  68      14.815  28.997  20.023  1.00  0.00           C  
ATOM   1133  CD2 TYR A  68      13.164  27.278  19.665  1.00  0.00           C  
ATOM   1134  CE1 TYR A  68      13.830  29.949  19.941  1.00  0.00           C  
ATOM   1135  CE2 TYR A  68      12.198  28.238  19.570  1.00  0.00           C  
ATOM   1136  CZ  TYR A  68      12.517  29.557  19.704  1.00  0.00           C  
ATOM   1137  OH  TYR A  68      11.537  30.489  19.570  1.00  0.00           O  
ATOM   1138  H   TYR A  68      17.181  24.716  20.061  1.00  0.00           H  
ATOM   1139  HA  TYR A  68      16.965  27.274  21.260  1.00  0.00           H  
ATOM   1140 1HB  TYR A  68      16.167  26.752  19.039  1.00  0.00           H  
ATOM   1141 2HB  TYR A  68      15.009  25.671  19.662  1.00  0.00           H  
ATOM   1142  HD1 TYR A  68      15.846  29.300  20.186  1.00  0.00           H  
ATOM   1143  HD2 TYR A  68      12.904  26.225  19.536  1.00  0.00           H  
ATOM   1144  HE1 TYR A  68      14.081  30.994  20.040  1.00  0.00           H  
ATOM   1145  HE2 TYR A  68      11.176  27.957  19.364  1.00  0.00           H  
ATOM   1146  HH  TYR A  68      10.726  30.045  19.314  1.00  0.00           H  
ATOM   1147  N   VAL A  69      14.975  24.991  22.594  1.00  0.00           N  
ATOM   1148  CA  VAL A  69      14.203  24.696  23.793  1.00  0.00           C  
ATOM   1149  C   VAL A  69      15.073  24.870  25.028  1.00  0.00           C  
ATOM   1150  O   VAL A  69      14.619  25.456  26.009  1.00  0.00           O  
ATOM   1151  CB  VAL A  69      13.618  23.268  23.755  1.00  0.00           C  
ATOM   1152  CG1 VAL A  69      13.008  22.880  25.123  1.00  0.00           C  
ATOM   1153  CG2 VAL A  69      12.552  23.209  22.688  1.00  0.00           C  
ATOM   1154  H   VAL A  69      15.098  24.283  21.867  1.00  0.00           H  
ATOM   1155  HA  VAL A  69      13.377  25.406  23.848  1.00  0.00           H  
ATOM   1156  HB  VAL A  69      14.410  22.561  23.527  1.00  0.00           H  
ATOM   1157 1HG1 VAL A  69      12.605  21.878  25.055  1.00  0.00           H  
ATOM   1158 2HG1 VAL A  69      13.770  22.904  25.902  1.00  0.00           H  
ATOM   1159 3HG1 VAL A  69      12.223  23.555  25.392  1.00  0.00           H  
ATOM   1160 1HG2 VAL A  69      12.130  22.204  22.634  1.00  0.00           H  
ATOM   1161 2HG2 VAL A  69      11.785  23.914  22.947  1.00  0.00           H  
ATOM   1162 3HG2 VAL A  69      12.969  23.472  21.730  1.00  0.00           H  
ATOM   1163  N   ARG A  70      16.324  24.388  24.991  1.00  0.00           N  
ATOM   1164  CA  ARG A  70      17.205  24.577  26.138  1.00  0.00           C  
ATOM   1165  C   ARG A  70      17.397  26.064  26.442  1.00  0.00           C  
ATOM   1166  O   ARG A  70      17.360  26.453  27.610  1.00  0.00           O  
ATOM   1167  CB  ARG A  70      18.558  23.929  25.889  1.00  0.00           C  
ATOM   1168  CG  ARG A  70      18.577  22.413  25.945  1.00  0.00           C  
ATOM   1169  CD  ARG A  70      19.836  21.859  25.369  1.00  0.00           C  
ATOM   1170  NE  ARG A  70      21.031  22.350  26.055  1.00  0.00           N  
ATOM   1171  CZ  ARG A  70      22.300  22.187  25.612  1.00  0.00           C  
ATOM   1172  NH1 ARG A  70      22.543  21.523  24.499  1.00  0.00           N  
ATOM   1173  NH2 ARG A  70      23.310  22.694  26.303  1.00  0.00           N  
ATOM   1174  H   ARG A  70      16.631  23.848  24.175  1.00  0.00           H  
ATOM   1175  HA  ARG A  70      16.747  24.097  27.004  1.00  0.00           H  
ATOM   1176 1HB  ARG A  70      18.930  24.224  24.915  1.00  0.00           H  
ATOM   1177 2HB  ARG A  70      19.264  24.292  26.628  1.00  0.00           H  
ATOM   1178 1HG  ARG A  70      18.496  22.088  26.981  1.00  0.00           H  
ATOM   1179 2HG  ARG A  70      17.734  22.022  25.374  1.00  0.00           H  
ATOM   1180 1HD  ARG A  70      19.812  20.773  25.457  1.00  0.00           H  
ATOM   1181 2HD  ARG A  70      19.900  22.133  24.326  1.00  0.00           H  
ATOM   1182  HE  ARG A  70      20.899  22.859  26.920  1.00  0.00           H  
ATOM   1183 1HH1 ARG A  70      21.784  21.117  23.969  1.00  0.00           H  
ATOM   1184 2HH1 ARG A  70      23.502  21.393  24.195  1.00  0.00           H  
ATOM   1185 1HH2 ARG A  70      23.134  23.204  27.159  1.00  0.00           H  
ATOM   1186 2HH2 ARG A  70      24.260  22.573  25.976  1.00  0.00           H  
ATOM   1187  N   LEU A  71      17.534  26.899  25.401  1.00  0.00           N  
ATOM   1188  CA  LEU A  71      17.722  28.337  25.593  1.00  0.00           C  
ATOM   1189  C   LEU A  71      16.510  28.922  26.298  1.00  0.00           C  
ATOM   1190  O   LEU A  71      16.642  29.721  27.238  1.00  0.00           O  
ATOM   1191  CB  LEU A  71      17.921  29.019  24.222  1.00  0.00           C  
ATOM   1192  CG  LEU A  71      18.185  30.531  24.175  1.00  0.00           C  
ATOM   1193  CD1 LEU A  71      19.486  30.886  24.937  1.00  0.00           C  
ATOM   1194  CD2 LEU A  71      18.278  30.950  22.692  1.00  0.00           C  
ATOM   1195  H   LEU A  71      17.610  26.492  24.459  1.00  0.00           H  
ATOM   1196  HA  LEU A  71      18.590  28.492  26.220  1.00  0.00           H  
ATOM   1197 1HB  LEU A  71      18.720  28.521  23.702  1.00  0.00           H  
ATOM   1198 2HB  LEU A  71      17.020  28.855  23.647  1.00  0.00           H  
ATOM   1199  HG  LEU A  71      17.359  31.058  24.648  1.00  0.00           H  
ATOM   1200 1HD1 LEU A  71      19.657  31.963  24.886  1.00  0.00           H  
ATOM   1201 2HD1 LEU A  71      19.396  30.595  25.978  1.00  0.00           H  
ATOM   1202 3HD1 LEU A  71      20.331  30.365  24.484  1.00  0.00           H  
ATOM   1203 1HD2 LEU A  71      18.447  32.022  22.620  1.00  0.00           H  
ATOM   1204 2HD2 LEU A  71      19.103  30.419  22.217  1.00  0.00           H  
ATOM   1205 3HD2 LEU A  71      17.346  30.699  22.184  1.00  0.00           H  
ATOM   1206  N   VAL A  72      15.330  28.463  25.884  1.00  0.00           N  
ATOM   1207  CA  VAL A  72      14.100  28.929  26.488  1.00  0.00           C  
ATOM   1208  C   VAL A  72      14.011  28.480  27.956  1.00  0.00           C  
ATOM   1209  O   VAL A  72      13.690  29.293  28.822  1.00  0.00           O  
ATOM   1210  CB  VAL A  72      12.884  28.411  25.699  1.00  0.00           C  
ATOM   1211  CG1 VAL A  72      11.624  28.738  26.422  1.00  0.00           C  
ATOM   1212  CG2 VAL A  72      12.864  29.049  24.330  1.00  0.00           C  
ATOM   1213  H   VAL A  72      15.316  27.836  25.074  1.00  0.00           H  
ATOM   1214  HA  VAL A  72      14.083  30.007  26.431  1.00  0.00           H  
ATOM   1215  HB  VAL A  72      12.946  27.325  25.597  1.00  0.00           H  
ATOM   1216 1HG1 VAL A  72      10.809  28.365  25.829  1.00  0.00           H  
ATOM   1217 2HG1 VAL A  72      11.609  28.270  27.397  1.00  0.00           H  
ATOM   1218 3HG1 VAL A  72      11.537  29.812  26.543  1.00  0.00           H  
ATOM   1219 1HG2 VAL A  72      12.006  28.683  23.770  1.00  0.00           H  
ATOM   1220 2HG2 VAL A  72      12.800  30.119  24.449  1.00  0.00           H  
ATOM   1221 3HG2 VAL A  72      13.767  28.814  23.790  1.00  0.00           H  
ATOM   1222  N   GLU A  73      14.350  27.228  28.248  1.00  0.00           N  
ATOM   1223  CA  GLU A  73      14.286  26.717  29.616  1.00  0.00           C  
ATOM   1224  C   GLU A  73      15.218  27.493  30.558  1.00  0.00           C  
ATOM   1225  O   GLU A  73      14.875  27.718  31.721  1.00  0.00           O  
ATOM   1226  CB  GLU A  73      14.639  25.233  29.627  1.00  0.00           C  
ATOM   1227  CG  GLU A  73      13.584  24.335  29.001  1.00  0.00           C  
ATOM   1228  CD  GLU A  73      14.047  22.924  28.836  1.00  0.00           C  
ATOM   1229  OE1 GLU A  73      15.209  22.683  29.034  1.00  0.00           O  
ATOM   1230  OE2 GLU A  73      13.232  22.084  28.504  1.00  0.00           O  
ATOM   1231  H   GLU A  73      14.603  26.593  27.482  1.00  0.00           H  
ATOM   1232  HA  GLU A  73      13.266  26.829  29.977  1.00  0.00           H  
ATOM   1233 1HB  GLU A  73      15.575  25.087  29.084  1.00  0.00           H  
ATOM   1234 2HB  GLU A  73      14.801  24.909  30.652  1.00  0.00           H  
ATOM   1235 1HG  GLU A  73      12.690  24.348  29.625  1.00  0.00           H  
ATOM   1236 2HG  GLU A  73      13.316  24.735  28.031  1.00  0.00           H  
ATOM   1237  N   ILE A  74      16.387  27.908  30.060  1.00  0.00           N  
ATOM   1238  CA  ILE A  74      17.345  28.696  30.837  1.00  0.00           C  
ATOM   1239  C   ILE A  74      16.797  30.057  31.238  1.00  0.00           C  
ATOM   1240  O   ILE A  74      16.969  30.487  32.380  1.00  0.00           O  
ATOM   1241  CB  ILE A  74      18.653  28.916  30.047  1.00  0.00           C  
ATOM   1242  CG1 ILE A  74      19.397  27.586  29.895  1.00  0.00           C  
ATOM   1243  CG2 ILE A  74      19.544  30.015  30.713  1.00  0.00           C  
ATOM   1244  CD1 ILE A  74      20.477  27.633  28.867  1.00  0.00           C  
ATOM   1245  H   ILE A  74      16.623  27.611  29.104  1.00  0.00           H  
ATOM   1246  HA  ILE A  74      17.576  28.138  31.748  1.00  0.00           H  
ATOM   1247  HB  ILE A  74      18.389  29.239  29.040  1.00  0.00           H  
ATOM   1248 1HG1 ILE A  74      19.833  27.317  30.857  1.00  0.00           H  
ATOM   1249 2HG1 ILE A  74      18.689  26.809  29.621  1.00  0.00           H  
ATOM   1250 1HG2 ILE A  74      20.426  30.172  30.130  1.00  0.00           H  
ATOM   1251 2HG2 ILE A  74      19.015  30.962  30.772  1.00  0.00           H  
ATOM   1252 3HG2 ILE A  74      19.822  29.697  31.721  1.00  0.00           H  
ATOM   1253 1HD1 ILE A  74      20.960  26.660  28.794  1.00  0.00           H  
ATOM   1254 2HD1 ILE A  74      19.998  27.878  27.944  1.00  0.00           H  
ATOM   1255 3HD1 ILE A  74      21.210  28.370  29.092  1.00  0.00           H  
ATOM   1256  N   ILE A  75      16.174  30.755  30.288  1.00  0.00           N  
ATOM   1257  CA  ILE A  75      15.639  32.084  30.578  1.00  0.00           C  
ATOM   1258  C   ILE A  75      14.373  32.109  31.449  1.00  0.00           C  
ATOM   1259  O   ILE A  75      14.160  33.080  32.185  1.00  0.00           O  
ATOM   1260  CB  ILE A  75      15.447  32.895  29.290  1.00  0.00           C  
ATOM   1261  CG1 ILE A  75      14.384  32.269  28.397  1.00  0.00           C  
ATOM   1262  CG2 ILE A  75      16.790  32.950  28.593  1.00  0.00           C  
ATOM   1263  CD1 ILE A  75      13.968  33.074  27.199  1.00  0.00           C  
ATOM   1264  H   ILE A  75      16.122  30.353  29.346  1.00  0.00           H  
ATOM   1265  HA  ILE A  75      16.408  32.610  31.138  1.00  0.00           H  
ATOM   1266  HB  ILE A  75      15.123  33.903  29.538  1.00  0.00           H  
ATOM   1267 1HG1 ILE A  75      14.769  31.345  28.053  1.00  0.00           H  
ATOM   1268 2HG1 ILE A  75      13.489  32.082  28.974  1.00  0.00           H  
ATOM   1269 1HG2 ILE A  75      16.702  33.527  27.712  1.00  0.00           H  
ATOM   1270 2HG2 ILE A  75      17.518  33.413  29.258  1.00  0.00           H  
ATOM   1271 3HG2 ILE A  75      17.129  31.948  28.333  1.00  0.00           H  
ATOM   1272 1HD1 ILE A  75      13.226  32.509  26.666  1.00  0.00           H  
ATOM   1273 2HD1 ILE A  75      13.548  34.023  27.529  1.00  0.00           H  
ATOM   1274 3HD1 ILE A  75      14.805  33.255  26.546  1.00  0.00           H  
ATOM   1275  N   LEU A  76      13.566  31.039  31.449  1.00  0.00           N  
ATOM   1276  CA  LEU A  76      12.337  31.004  32.260  1.00  0.00           C  
ATOM   1277  C   LEU A  76      12.655  30.700  33.723  1.00  0.00           C  
ATOM   1278  O   LEU A  76      12.184  29.706  34.281  1.00  0.00           O  
ATOM   1279  CB  LEU A  76      11.421  29.865  31.786  1.00  0.00           C  
ATOM   1280  CG  LEU A  76      10.922  29.873  30.358  1.00  0.00           C  
ATOM   1281  CD1 LEU A  76      10.187  28.549  30.147  1.00  0.00           C  
ATOM   1282  CD2 LEU A  76      10.040  31.093  30.072  1.00  0.00           C  
ATOM   1283  H   LEU A  76      13.775  30.271  30.798  1.00  0.00           H  
ATOM   1284  HA  LEU A  76      11.839  31.971  32.196  1.00  0.00           H  
ATOM   1285 1HB  LEU A  76      11.987  28.931  31.908  1.00  0.00           H  
ATOM   1286 2HB  LEU A  76      10.558  29.817  32.442  1.00  0.00           H  
ATOM   1287  HG  LEU A  76      11.731  29.910  29.708  1.00  0.00           H  
ATOM   1288 1HD1 LEU A  76       9.863  28.466  29.148  1.00  0.00           H  
ATOM   1289 2HD1 LEU A  76      10.880  27.727  30.350  1.00  0.00           H  
ATOM   1290 3HD1 LEU A  76       9.328  28.488  30.820  1.00  0.00           H  
ATOM   1291 1HD2 LEU A  76       9.710  31.066  29.044  1.00  0.00           H  
ATOM   1292 2HD2 LEU A  76       9.170  31.088  30.735  1.00  0.00           H  
ATOM   1293 3HD2 LEU A  76      10.621  32.002  30.225  1.00  0.00           H  
ATOM   1294  N   GLY A  77      13.416  31.597  34.348  1.00  0.00           N  
ATOM   1295  CA  GLY A  77      13.883  31.455  35.717  1.00  0.00           C  
ATOM   1296  C   GLY A  77      12.766  31.494  36.748  1.00  0.00           C  
ATOM   1297  O   GLY A  77      12.829  30.803  37.765  1.00  0.00           O  
ATOM   1298  H   GLY A  77      13.722  32.394  33.793  1.00  0.00           H  
ATOM   1299 1HA  GLY A  77      14.427  30.513  35.802  1.00  0.00           H  
ATOM   1300 2HA  GLY A  77      14.600  32.248  35.924  1.00  0.00           H  
ATOM   1301  N   SER A  78      11.738  32.317  36.498  1.00  0.00           N  
ATOM   1302  CA  SER A  78      10.640  32.423  37.455  1.00  0.00           C  
ATOM   1303  C   SER A  78       9.599  31.347  37.238  1.00  0.00           C  
ATOM   1304  O   SER A  78       8.897  30.939  38.168  1.00  0.00           O  
ATOM   1305  CB  SER A  78       9.940  33.744  37.281  1.00  0.00           C  
ATOM   1306  OG  SER A  78       9.268  33.788  36.033  1.00  0.00           O  
ATOM   1307  H   SER A  78      11.734  32.877  35.659  1.00  0.00           H  
ATOM   1308  HA  SER A  78      11.041  32.335  38.466  1.00  0.00           H  
ATOM   1309 1HB  SER A  78       9.224  33.884  38.092  1.00  0.00           H  
ATOM   1310 2HB  SER A  78      10.660  34.558  37.339  1.00  0.00           H  
ATOM   1311  HG  SER A  78       8.877  34.684  35.990  1.00  0.00           H  
ATOM   1312  N   GLY A  79       9.491  30.903  35.987  1.00  0.00           N  
ATOM   1313  CA  GLY A  79       8.533  29.890  35.591  1.00  0.00           C  
ATOM   1314  C   GLY A  79       7.097  30.428  35.548  1.00  0.00           C  
ATOM   1315  O   GLY A  79       6.151  29.650  35.667  1.00  0.00           O  
ATOM   1316  H   GLY A  79      10.089  31.313  35.287  1.00  0.00           H  
ATOM   1317 1HA  GLY A  79       8.813  29.506  34.608  1.00  0.00           H  
ATOM   1318 2HA  GLY A  79       8.594  29.054  36.285  1.00  0.00           H  
ATOM   1319  N   SER A  80       6.922  31.751  35.412  1.00  0.00           N  
ATOM   1320  CA  SER A  80       5.587  32.352  35.424  1.00  0.00           C  
ATOM   1321  C   SER A  80       4.780  32.287  34.121  1.00  0.00           C  
ATOM   1322  O   SER A  80       3.545  32.401  34.140  1.00  0.00           O  
ATOM   1323  CB  SER A  80       5.705  33.805  35.827  1.00  0.00           C  
ATOM   1324  OG  SER A  80       6.383  34.542  34.840  1.00  0.00           O  
ATOM   1325  H   SER A  80       7.721  32.378  35.328  1.00  0.00           H  
ATOM   1326  HA  SER A  80       5.009  31.835  36.189  1.00  0.00           H  
ATOM   1327 1HB  SER A  80       4.707  34.223  35.979  1.00  0.00           H  
ATOM   1328 2HB  SER A  80       6.239  33.877  36.769  1.00  0.00           H  
ATOM   1329  HG  SER A  80       6.403  35.453  35.156  1.00  0.00           H  
ATOM   1330  N   ASP A  81       5.421  32.083  32.978  1.00  0.00           N  
ATOM   1331  CA  ASP A  81       4.623  32.090  31.768  1.00  0.00           C  
ATOM   1332  C   ASP A  81       4.059  30.706  31.501  1.00  0.00           C  
ATOM   1333  O   ASP A  81       4.701  29.864  30.856  1.00  0.00           O  
ATOM   1334  CB  ASP A  81       5.413  32.588  30.561  1.00  0.00           C  
ATOM   1335  CG  ASP A  81       4.516  32.729  29.335  1.00  0.00           C  
ATOM   1336  OD1 ASP A  81       3.433  32.187  29.339  1.00  0.00           O  
ATOM   1337  OD2 ASP A  81       4.905  33.344  28.405  1.00  0.00           O  
ATOM   1338  H   ASP A  81       6.423  31.990  32.946  1.00  0.00           H  
ATOM   1339  HA  ASP A  81       3.785  32.774  31.908  1.00  0.00           H  
ATOM   1340 1HB  ASP A  81       5.862  33.552  30.797  1.00  0.00           H  
ATOM   1341 2HB  ASP A  81       6.224  31.892  30.340  1.00  0.00           H  
ATOM   1342  N   GLU A  82       2.839  30.495  31.997  1.00  0.00           N  
ATOM   1343  CA  GLU A  82       2.171  29.204  31.893  1.00  0.00           C  
ATOM   1344  C   GLU A  82       1.818  28.882  30.439  1.00  0.00           C  
ATOM   1345  O   GLU A  82       1.822  27.712  30.046  1.00  0.00           O  
ATOM   1346  CB  GLU A  82       0.907  29.178  32.761  1.00  0.00           C  
ATOM   1347  CG  GLU A  82       1.163  29.239  34.279  1.00  0.00           C  
ATOM   1348  CD  GLU A  82       1.977  28.074  34.792  1.00  0.00           C  
ATOM   1349  OE1 GLU A  82       1.760  26.976  34.340  1.00  0.00           O  
ATOM   1350  OE2 GLU A  82       2.823  28.279  35.643  1.00  0.00           O  
ATOM   1351  H   GLU A  82       2.433  31.260  32.538  1.00  0.00           H  
ATOM   1352  HA  GLU A  82       2.849  28.438  32.255  1.00  0.00           H  
ATOM   1353 1HB  GLU A  82       0.263  30.014  32.493  1.00  0.00           H  
ATOM   1354 2HB  GLU A  82       0.351  28.261  32.557  1.00  0.00           H  
ATOM   1355 1HG  GLU A  82       1.710  30.160  34.498  1.00  0.00           H  
ATOM   1356 2HG  GLU A  82       0.210  29.284  34.807  1.00  0.00           H  
ATOM   1357  N   LYS A  83       1.478  29.910  29.640  1.00  0.00           N  
ATOM   1358  CA  LYS A  83       1.135  29.676  28.238  1.00  0.00           C  
ATOM   1359  C   LYS A  83       2.346  29.171  27.492  1.00  0.00           C  
ATOM   1360  O   LYS A  83       2.263  28.207  26.722  1.00  0.00           O  
ATOM   1361  CB  LYS A  83       0.641  30.947  27.546  1.00  0.00           C  
ATOM   1362  CG  LYS A  83       0.214  30.731  26.066  1.00  0.00           C  
ATOM   1363  CD  LYS A  83      -0.170  32.037  25.352  1.00  0.00           C  
ATOM   1364  CE  LYS A  83      -1.508  32.602  25.832  1.00  0.00           C  
ATOM   1365  NZ  LYS A  83      -1.934  33.777  25.019  1.00  0.00           N  
ATOM   1366  H   LYS A  83       1.487  30.857  30.009  1.00  0.00           H  
ATOM   1367  HA  LYS A  83       0.360  28.910  28.188  1.00  0.00           H  
ATOM   1368 1HB  LYS A  83      -0.202  31.343  28.100  1.00  0.00           H  
ATOM   1369 2HB  LYS A  83       1.437  31.699  27.567  1.00  0.00           H  
ATOM   1370 1HG  LYS A  83       1.042  30.294  25.512  1.00  0.00           H  
ATOM   1371 2HG  LYS A  83      -0.624  30.036  26.024  1.00  0.00           H  
ATOM   1372 1HD  LYS A  83       0.616  32.778  25.522  1.00  0.00           H  
ATOM   1373 2HD  LYS A  83      -0.236  31.851  24.274  1.00  0.00           H  
ATOM   1374 1HE  LYS A  83      -2.269  31.827  25.762  1.00  0.00           H  
ATOM   1375 2HE  LYS A  83      -1.418  32.919  26.868  1.00  0.00           H  
ATOM   1376 1HZ  LYS A  83      -2.819  34.123  25.362  1.00  0.00           H  
ATOM   1377 2HZ  LYS A  83      -1.239  34.508  25.086  1.00  0.00           H  
ATOM   1378 3HZ  LYS A  83      -2.034  33.497  24.051  1.00  0.00           H  
ATOM   1379  N   LEU A  84       3.488  29.801  27.741  1.00  0.00           N  
ATOM   1380  CA  LEU A  84       4.681  29.371  27.057  1.00  0.00           C  
ATOM   1381  C   LEU A  84       5.036  27.974  27.472  1.00  0.00           C  
ATOM   1382  O   LEU A  84       5.354  27.154  26.615  1.00  0.00           O  
ATOM   1383  CB  LEU A  84       5.875  30.275  27.326  1.00  0.00           C  
ATOM   1384  CG  LEU A  84       7.139  29.930  26.512  1.00  0.00           C  
ATOM   1385  CD1 LEU A  84       7.939  31.166  26.231  1.00  0.00           C  
ATOM   1386  CD2 LEU A  84       8.020  29.024  27.285  1.00  0.00           C  
ATOM   1387  H   LEU A  84       3.491  30.620  28.370  1.00  0.00           H  
ATOM   1388  HA  LEU A  84       4.483  29.375  25.986  1.00  0.00           H  
ATOM   1389 1HB  LEU A  84       5.599  31.279  27.117  1.00  0.00           H  
ATOM   1390 2HB  LEU A  84       6.121  30.209  28.387  1.00  0.00           H  
ATOM   1391  HG  LEU A  84       6.845  29.469  25.583  1.00  0.00           H  
ATOM   1392 1HD1 LEU A  84       8.818  30.893  25.665  1.00  0.00           H  
ATOM   1393 2HD1 LEU A  84       7.354  31.860  25.659  1.00  0.00           H  
ATOM   1394 3HD1 LEU A  84       8.233  31.613  27.166  1.00  0.00           H  
ATOM   1395 1HD2 LEU A  84       8.888  28.831  26.710  1.00  0.00           H  
ATOM   1396 2HD2 LEU A  84       8.278  29.537  28.181  1.00  0.00           H  
ATOM   1397 3HD2 LEU A  84       7.575  28.082  27.541  1.00  0.00           H  
ATOM   1398  N   LYS A  85       4.991  27.673  28.774  1.00  0.00           N  
ATOM   1399  CA  LYS A  85       5.361  26.335  29.198  1.00  0.00           C  
ATOM   1400  C   LYS A  85       4.485  25.279  28.536  1.00  0.00           C  
ATOM   1401  O   LYS A  85       5.005  24.226  28.145  1.00  0.00           O  
ATOM   1402  CB  LYS A  85       5.308  26.194  30.710  1.00  0.00           C  
ATOM   1403  CG  LYS A  85       6.446  26.894  31.469  1.00  0.00           C  
ATOM   1404  CD  LYS A  85       6.436  26.490  32.955  1.00  0.00           C  
ATOM   1405  CE  LYS A  85       5.313  27.195  33.726  1.00  0.00           C  
ATOM   1406  NZ  LYS A  85       5.261  26.803  35.174  1.00  0.00           N  
ATOM   1407  H   LYS A  85       4.735  28.389  29.464  1.00  0.00           H  
ATOM   1408  HA  LYS A  85       6.387  26.153  28.885  1.00  0.00           H  
ATOM   1409 1HB  LYS A  85       4.362  26.614  31.050  1.00  0.00           H  
ATOM   1410 2HB  LYS A  85       5.310  25.139  30.977  1.00  0.00           H  
ATOM   1411 1HG  LYS A  85       7.403  26.616  31.027  1.00  0.00           H  
ATOM   1412 2HG  LYS A  85       6.330  27.973  31.387  1.00  0.00           H  
ATOM   1413 1HD  LYS A  85       6.303  25.413  33.045  1.00  0.00           H  
ATOM   1414 2HD  LYS A  85       7.391  26.761  33.407  1.00  0.00           H  
ATOM   1415 1HE  LYS A  85       5.472  28.270  33.655  1.00  0.00           H  
ATOM   1416 2HE  LYS A  85       4.358  26.956  33.284  1.00  0.00           H  
ATOM   1417 1HZ  LYS A  85       4.479  27.344  35.600  1.00  0.00           H  
ATOM   1418 2HZ  LYS A  85       5.072  25.820  35.251  1.00  0.00           H  
ATOM   1419 3HZ  LYS A  85       6.127  27.014  35.653  1.00  0.00           H  
ATOM   1420  N   GLU A  86       3.185  25.559  28.354  1.00  0.00           N  
ATOM   1421  CA  GLU A  86       2.333  24.578  27.698  1.00  0.00           C  
ATOM   1422  C   GLU A  86       2.773  24.410  26.243  1.00  0.00           C  
ATOM   1423  O   GLU A  86       2.870  23.279  25.762  1.00  0.00           O  
ATOM   1424  CB  GLU A  86       0.861  24.999  27.759  1.00  0.00           C  
ATOM   1425  CG  GLU A  86      -0.144  23.956  27.207  1.00  0.00           C  
ATOM   1426  CD  GLU A  86      -0.192  22.678  28.032  1.00  0.00           C  
ATOM   1427  OE1 GLU A  86       0.231  22.711  29.162  1.00  0.00           O  
ATOM   1428  OE2 GLU A  86      -0.658  21.681  27.536  1.00  0.00           O  
ATOM   1429  H   GLU A  86       2.777  26.413  28.754  1.00  0.00           H  
ATOM   1430  HA  GLU A  86       2.444  23.620  28.207  1.00  0.00           H  
ATOM   1431 1HB  GLU A  86       0.594  25.215  28.794  1.00  0.00           H  
ATOM   1432 2HB  GLU A  86       0.733  25.926  27.195  1.00  0.00           H  
ATOM   1433 1HG  GLU A  86      -1.138  24.402  27.192  1.00  0.00           H  
ATOM   1434 2HG  GLU A  86       0.124  23.708  26.176  1.00  0.00           H  
ATOM   1435  N   LEU A  87       3.138  25.506  25.558  1.00  0.00           N  
ATOM   1436  CA  LEU A  87       3.590  25.353  24.176  1.00  0.00           C  
ATOM   1437  C   LEU A  87       4.938  24.687  24.083  1.00  0.00           C  
ATOM   1438  O   LEU A  87       5.218  23.996  23.105  1.00  0.00           O  
ATOM   1439  CB  LEU A  87       3.746  26.666  23.421  1.00  0.00           C  
ATOM   1440  CG  LEU A  87       2.561  27.145  22.650  1.00  0.00           C  
ATOM   1441  CD1 LEU A  87       1.459  27.629  23.601  1.00  0.00           C  
ATOM   1442  CD2 LEU A  87       3.029  28.201  21.686  1.00  0.00           C  
ATOM   1443  H   LEU A  87       3.008  26.436  25.978  1.00  0.00           H  
ATOM   1444  HA  LEU A  87       2.860  24.739  23.653  1.00  0.00           H  
ATOM   1445 1HB  LEU A  87       4.005  27.440  24.151  1.00  0.00           H  
ATOM   1446 2HB  LEU A  87       4.582  26.565  22.728  1.00  0.00           H  
ATOM   1447  HG  LEU A  87       2.143  26.307  22.078  1.00  0.00           H  
ATOM   1448 1HD1 LEU A  87       0.598  27.960  23.014  1.00  0.00           H  
ATOM   1449 2HD1 LEU A  87       1.150  26.820  24.262  1.00  0.00           H  
ATOM   1450 3HD1 LEU A  87       1.832  28.457  24.193  1.00  0.00           H  
ATOM   1451 1HD2 LEU A  87       2.182  28.520  21.112  1.00  0.00           H  
ATOM   1452 2HD2 LEU A  87       3.442  29.030  22.222  1.00  0.00           H  
ATOM   1453 3HD2 LEU A  87       3.791  27.790  21.015  1.00  0.00           H  
ATOM   1454  N   LEU A  88       5.799  24.931  25.056  1.00  0.00           N  
ATOM   1455  CA  LEU A  88       7.129  24.377  25.015  1.00  0.00           C  
ATOM   1456  C   LEU A  88       6.977  22.854  25.172  1.00  0.00           C  
ATOM   1457  O   LEU A  88       7.684  22.081  24.513  1.00  0.00           O  
ATOM   1458  CB  LEU A  88       7.971  25.012  26.137  1.00  0.00           C  
ATOM   1459  CG  LEU A  88       9.511  24.837  26.115  1.00  0.00           C  
ATOM   1460  CD1 LEU A  88      10.081  25.496  24.831  1.00  0.00           C  
ATOM   1461  CD2 LEU A  88      10.101  25.502  27.358  1.00  0.00           C  
ATOM   1462  H   LEU A  88       5.526  25.565  25.807  1.00  0.00           H  
ATOM   1463  HA  LEU A  88       7.561  24.593  24.046  1.00  0.00           H  
ATOM   1464 1HB  LEU A  88       7.767  26.082  26.128  1.00  0.00           H  
ATOM   1465 2HB  LEU A  88       7.609  24.619  27.088  1.00  0.00           H  
ATOM   1466  HG  LEU A  88       9.778  23.777  26.108  1.00  0.00           H  
ATOM   1467 1HD1 LEU A  88      11.155  25.409  24.819  1.00  0.00           H  
ATOM   1468 2HD1 LEU A  88       9.687  25.026  23.947  1.00  0.00           H  
ATOM   1469 3HD1 LEU A  88       9.815  26.547  24.826  1.00  0.00           H  
ATOM   1470 1HD2 LEU A  88      11.185  25.398  27.349  1.00  0.00           H  
ATOM   1471 2HD2 LEU A  88       9.841  26.552  27.366  1.00  0.00           H  
ATOM   1472 3HD2 LEU A  88       9.698  25.026  28.251  1.00  0.00           H  
ATOM   1473  N   LYS A  89       6.002  22.426  25.997  1.00  0.00           N  
ATOM   1474  CA  LYS A  89       5.701  21.009  26.170  1.00  0.00           C  
ATOM   1475  C   LYS A  89       5.115  20.430  24.874  1.00  0.00           C  
ATOM   1476  O   LYS A  89       5.447  19.299  24.501  1.00  0.00           O  
ATOM   1477  CB  LYS A  89       4.732  20.795  27.338  1.00  0.00           C  
ATOM   1478  CG  LYS A  89       4.367  19.324  27.652  1.00  0.00           C  
ATOM   1479  CD  LYS A  89       5.561  18.510  28.168  1.00  0.00           C  
ATOM   1480  CE  LYS A  89       5.122  17.112  28.598  1.00  0.00           C  
ATOM   1481  NZ  LYS A  89       6.264  16.286  29.087  1.00  0.00           N  
ATOM   1482  H   LYS A  89       5.506  23.117  26.573  1.00  0.00           H  
ATOM   1483  HA  LYS A  89       6.632  20.491  26.382  1.00  0.00           H  
ATOM   1484 1HB  LYS A  89       5.149  21.245  28.238  1.00  0.00           H  
ATOM   1485 2HB  LYS A  89       3.798  21.319  27.128  1.00  0.00           H  
ATOM   1486 1HG  LYS A  89       3.583  19.319  28.409  1.00  0.00           H  
ATOM   1487 2HG  LYS A  89       3.974  18.846  26.754  1.00  0.00           H  
ATOM   1488 1HD  LYS A  89       6.304  18.400  27.375  1.00  0.00           H  
ATOM   1489 2HD  LYS A  89       6.024  19.022  29.013  1.00  0.00           H  
ATOM   1490 1HE  LYS A  89       4.385  17.202  29.395  1.00  0.00           H  
ATOM   1491 2HE  LYS A  89       4.662  16.609  27.747  1.00  0.00           H  
ATOM   1492 1HZ  LYS A  89       5.927  15.371  29.359  1.00  0.00           H  
ATOM   1493 2HZ  LYS A  89       6.948  16.187  28.350  1.00  0.00           H  
ATOM   1494 3HZ  LYS A  89       6.693  16.735  29.885  1.00  0.00           H  
ATOM   1495  N   GLU A  90       4.253  21.199  24.183  1.00  0.00           N  
ATOM   1496  CA  GLU A  90       3.680  20.769  22.907  1.00  0.00           C  
ATOM   1497  C   GLU A  90       4.787  20.617  21.869  1.00  0.00           C  
ATOM   1498  O   GLU A  90       4.738  19.707  21.038  1.00  0.00           O  
ATOM   1499  CB  GLU A  90       2.629  21.759  22.391  1.00  0.00           C  
ATOM   1500  CG  GLU A  90       1.318  21.794  23.179  1.00  0.00           C  
ATOM   1501  CD  GLU A  90       0.404  22.907  22.730  1.00  0.00           C  
ATOM   1502  OE1 GLU A  90       0.870  23.766  22.025  1.00  0.00           O  
ATOM   1503  OE2 GLU A  90      -0.752  22.892  23.078  1.00  0.00           O  
ATOM   1504  H   GLU A  90       3.953  22.089  24.595  1.00  0.00           H  
ATOM   1505  HA  GLU A  90       3.203  19.802  23.049  1.00  0.00           H  
ATOM   1506 1HB  GLU A  90       3.050  22.758  22.384  1.00  0.00           H  
ATOM   1507 2HB  GLU A  90       2.381  21.513  21.360  1.00  0.00           H  
ATOM   1508 1HG  GLU A  90       0.805  20.844  23.043  1.00  0.00           H  
ATOM   1509 2HG  GLU A  90       1.531  21.900  24.237  1.00  0.00           H  
ATOM   1510  N   LEU A  91       5.794  21.497  21.925  1.00  0.00           N  
ATOM   1511  CA  LEU A  91       6.905  21.440  20.992  1.00  0.00           C  
ATOM   1512  C   LEU A  91       7.661  20.138  21.221  1.00  0.00           C  
ATOM   1513  O   LEU A  91       7.967  19.428  20.260  1.00  0.00           O  
ATOM   1514  CB  LEU A  91       7.828  22.668  21.204  1.00  0.00           C  
ATOM   1515  CG  LEU A  91       9.049  22.860  20.292  1.00  0.00           C  
ATOM   1516  CD1 LEU A  91       8.619  22.928  18.877  1.00  0.00           C  
ATOM   1517  CD2 LEU A  91       9.706  24.171  20.659  1.00  0.00           C  
ATOM   1518  H   LEU A  91       5.723  22.270  22.591  1.00  0.00           H  
ATOM   1519  HA  LEU A  91       6.503  21.440  19.984  1.00  0.00           H  
ATOM   1520 1HB  LEU A  91       7.245  23.570  21.199  1.00  0.00           H  
ATOM   1521 2HB  LEU A  91       8.239  22.580  22.198  1.00  0.00           H  
ATOM   1522  HG  LEU A  91       9.749  22.033  20.422  1.00  0.00           H  
ATOM   1523 1HD1 LEU A  91       9.474  23.074  18.236  1.00  0.00           H  
ATOM   1524 2HD1 LEU A  91       8.148  22.002  18.638  1.00  0.00           H  
ATOM   1525 3HD1 LEU A  91       7.919  23.752  18.737  1.00  0.00           H  
ATOM   1526 1HD2 LEU A  91      10.580  24.346  20.034  1.00  0.00           H  
ATOM   1527 2HD2 LEU A  91       8.985  24.969  20.510  1.00  0.00           H  
ATOM   1528 3HD2 LEU A  91       9.998  24.145  21.687  1.00  0.00           H  
ATOM   1529  N   LYS A  92       7.890  19.777  22.495  1.00  0.00           N  
ATOM   1530  CA  LYS A  92       8.575  18.528  22.820  1.00  0.00           C  
ATOM   1531  C   LYS A  92       7.760  17.324  22.338  1.00  0.00           C  
ATOM   1532  O   LYS A  92       8.328  16.367  21.801  1.00  0.00           O  
ATOM   1533  CB  LYS A  92       8.794  18.410  24.336  1.00  0.00           C  
ATOM   1534  CG  LYS A  92       9.832  19.361  24.952  1.00  0.00           C  
ATOM   1535  CD  LYS A  92       9.842  19.210  26.496  1.00  0.00           C  
ATOM   1536  CE  LYS A  92      10.780  20.205  27.191  1.00  0.00           C  
ATOM   1537  NZ  LYS A  92      12.212  19.790  27.163  1.00  0.00           N  
ATOM   1538  H   LYS A  92       7.639  20.435  23.241  1.00  0.00           H  
ATOM   1539  HA  LYS A  92       9.537  18.514  22.314  1.00  0.00           H  
ATOM   1540 1HB  LYS A  92       7.850  18.586  24.845  1.00  0.00           H  
ATOM   1541 2HB  LYS A  92       9.099  17.393  24.573  1.00  0.00           H  
ATOM   1542 1HG  LYS A  92      10.816  19.130  24.550  1.00  0.00           H  
ATOM   1543 2HG  LYS A  92       9.584  20.390  24.688  1.00  0.00           H  
ATOM   1544 1HD  LYS A  92       8.836  19.370  26.882  1.00  0.00           H  
ATOM   1545 2HD  LYS A  92      10.154  18.201  26.762  1.00  0.00           H  
ATOM   1546 1HE  LYS A  92      10.689  21.169  26.689  1.00  0.00           H  
ATOM   1547 2HE  LYS A  92      10.471  20.323  28.229  1.00  0.00           H  
ATOM   1548 1HZ  LYS A  92      12.749  20.534  27.653  1.00  0.00           H  
ATOM   1549 2HZ  LYS A  92      12.325  18.915  27.649  1.00  0.00           H  
ATOM   1550 3HZ  LYS A  92      12.547  19.692  26.221  1.00  0.00           H  
ATOM   1551  N   LYS A  93       6.428  17.388  22.493  1.00  0.00           N  
ATOM   1552  CA  LYS A  93       5.538  16.306  22.076  1.00  0.00           C  
ATOM   1553  C   LYS A  93       5.604  16.080  20.570  1.00  0.00           C  
ATOM   1554  O   LYS A  93       5.669  14.929  20.113  1.00  0.00           O  
ATOM   1555  CB  LYS A  93       4.094  16.620  22.485  1.00  0.00           C  
ATOM   1556  CG  LYS A  93       3.073  15.486  22.231  1.00  0.00           C  
ATOM   1557  CD  LYS A  93       1.617  15.903  22.612  1.00  0.00           C  
ATOM   1558  CE  LYS A  93       1.367  15.995  24.134  1.00  0.00           C  
ATOM   1559  NZ  LYS A  93       1.365  14.654  24.791  1.00  0.00           N  
ATOM   1560  H   LYS A  93       6.036  18.196  22.988  1.00  0.00           H  
ATOM   1561  HA  LYS A  93       5.855  15.389  22.570  1.00  0.00           H  
ATOM   1562 1HB  LYS A  93       4.089  16.895  23.534  1.00  0.00           H  
ATOM   1563 2HB  LYS A  93       3.754  17.489  21.926  1.00  0.00           H  
ATOM   1564 1HG  LYS A  93       3.085  15.223  21.170  1.00  0.00           H  
ATOM   1565 2HG  LYS A  93       3.365  14.606  22.798  1.00  0.00           H  
ATOM   1566 1HD  LYS A  93       1.407  16.881  22.174  1.00  0.00           H  
ATOM   1567 2HD  LYS A  93       0.914  15.183  22.189  1.00  0.00           H  
ATOM   1568 1HE  LYS A  93       2.131  16.611  24.597  1.00  0.00           H  
ATOM   1569 2HE  LYS A  93       0.398  16.464  24.299  1.00  0.00           H  
ATOM   1570 1HZ  LYS A  93       1.187  14.766  25.781  1.00  0.00           H  
ATOM   1571 2HZ  LYS A  93       0.639  14.080  24.384  1.00  0.00           H  
ATOM   1572 3HZ  LYS A  93       2.258  14.204  24.663  1.00  0.00           H  
ATOM   1573  N   VAL A  94       5.591  17.167  19.793  1.00  0.00           N  
ATOM   1574  CA  VAL A  94       5.674  17.038  18.348  1.00  0.00           C  
ATOM   1575  C   VAL A  94       7.048  16.529  17.941  1.00  0.00           C  
ATOM   1576  O   VAL A  94       7.139  15.687  17.049  1.00  0.00           O  
ATOM   1577  CB  VAL A  94       5.311  18.337  17.608  1.00  0.00           C  
ATOM   1578  CG1 VAL A  94       5.595  18.188  16.105  1.00  0.00           C  
ATOM   1579  CG2 VAL A  94       3.828  18.606  17.796  1.00  0.00           C  
ATOM   1580  H   VAL A  94       5.475  18.088  20.232  1.00  0.00           H  
ATOM   1581  HA  VAL A  94       4.939  16.294  18.036  1.00  0.00           H  
ATOM   1582  HB  VAL A  94       5.902  19.174  18.001  1.00  0.00           H  
ATOM   1583 1HG1 VAL A  94       5.301  19.094  15.607  1.00  0.00           H  
ATOM   1584 2HG1 VAL A  94       6.649  18.000  15.926  1.00  0.00           H  
ATOM   1585 3HG1 VAL A  94       5.013  17.356  15.703  1.00  0.00           H  
ATOM   1586 1HG2 VAL A  94       3.551  19.507  17.263  1.00  0.00           H  
ATOM   1587 2HG2 VAL A  94       3.261  17.761  17.394  1.00  0.00           H  
ATOM   1588 3HG2 VAL A  94       3.608  18.720  18.859  1.00  0.00           H  
ATOM   1589  N   LEU A  95       8.120  17.029  18.561  1.00  0.00           N  
ATOM   1590  CA  LEU A  95       9.452  16.556  18.211  1.00  0.00           C  
ATOM   1591  C   LEU A  95       9.588  15.069  18.518  1.00  0.00           C  
ATOM   1592  O   LEU A  95      10.211  14.335  17.748  1.00  0.00           O  
ATOM   1593  CB  LEU A  95      10.505  17.320  19.016  1.00  0.00           C  
ATOM   1594  CG  LEU A  95      10.706  18.804  18.680  1.00  0.00           C  
ATOM   1595  CD1 LEU A  95      11.573  19.425  19.759  1.00  0.00           C  
ATOM   1596  CD2 LEU A  95      11.374  18.952  17.325  1.00  0.00           C  
ATOM   1597  H   LEU A  95       8.010  17.760  19.272  1.00  0.00           H  
ATOM   1598  HA  LEU A  95       9.607  16.701  17.148  1.00  0.00           H  
ATOM   1599 1HB  LEU A  95      10.226  17.260  20.067  1.00  0.00           H  
ATOM   1600 2HB  LEU A  95      11.466  16.816  18.892  1.00  0.00           H  
ATOM   1601  HG  LEU A  95       9.752  19.312  18.662  1.00  0.00           H  
ATOM   1602 1HD1 LEU A  95      11.705  20.442  19.556  1.00  0.00           H  
ATOM   1603 2HD1 LEU A  95      11.082  19.323  20.720  1.00  0.00           H  
ATOM   1604 3HD1 LEU A  95      12.542  18.926  19.788  1.00  0.00           H  
ATOM   1605 1HD2 LEU A  95      11.522  19.996  17.117  1.00  0.00           H  
ATOM   1606 2HD2 LEU A  95      12.316  18.466  17.341  1.00  0.00           H  
ATOM   1607 3HD2 LEU A  95      10.760  18.517  16.550  1.00  0.00           H  
ATOM   1608  N   ASP A  96       8.989  14.599  19.620  1.00  0.00           N  
ATOM   1609  CA  ASP A  96       9.072  13.187  19.961  1.00  0.00           C  
ATOM   1610  C   ASP A  96       8.322  12.356  18.925  1.00  0.00           C  
ATOM   1611  O   ASP A  96       8.846  11.345  18.438  1.00  0.00           O  
ATOM   1612  CB  ASP A  96       8.469  12.945  21.355  1.00  0.00           C  
ATOM   1613  CG  ASP A  96       8.665  11.523  21.920  1.00  0.00           C  
ATOM   1614  OD1 ASP A  96       9.779  11.179  22.237  1.00  0.00           O  
ATOM   1615  OD2 ASP A  96       7.681  10.805  22.045  1.00  0.00           O  
ATOM   1616  H   ASP A  96       8.532  15.246  20.269  1.00  0.00           H  
ATOM   1617  HA  ASP A  96      10.116  12.886  19.963  1.00  0.00           H  
ATOM   1618 1HB  ASP A  96       8.909  13.658  22.055  1.00  0.00           H  
ATOM   1619 2HB  ASP A  96       7.401  13.162  21.320  1.00  0.00           H  
ATOM   1620  N   ARG A  97       7.129  12.809  18.509  1.00  0.00           N  
ATOM   1621  CA  ARG A  97       6.401  12.037  17.520  1.00  0.00           C  
ATOM   1622  C   ARG A  97       7.107  12.066  16.182  1.00  0.00           C  
ATOM   1623  O   ARG A  97       7.116  11.055  15.477  1.00  0.00           O  
ATOM   1624  CB  ARG A  97       4.963  12.482  17.359  1.00  0.00           C  
ATOM   1625  CG  ARG A  97       4.181  11.584  16.390  1.00  0.00           C  
ATOM   1626  CD  ARG A  97       2.737  11.797  16.443  1.00  0.00           C  
ATOM   1627  NE  ARG A  97       2.063  11.019  15.408  1.00  0.00           N  
ATOM   1628  CZ  ARG A  97       0.731  10.904  15.256  1.00  0.00           C  
ATOM   1629  NH1 ARG A  97      -0.095  11.505  16.095  1.00  0.00           N  
ATOM   1630  NH2 ARG A  97       0.258  10.181  14.257  1.00  0.00           N  
ATOM   1631  H   ARG A  97       6.711  13.646  18.932  1.00  0.00           H  
ATOM   1632  HA  ARG A  97       6.374  11.008  17.855  1.00  0.00           H  
ATOM   1633 1HB  ARG A  97       4.464  12.482  18.326  1.00  0.00           H  
ATOM   1634 2HB  ARG A  97       4.937  13.510  16.971  1.00  0.00           H  
ATOM   1635 1HG  ARG A  97       4.498  11.791  15.369  1.00  0.00           H  
ATOM   1636 2HG  ARG A  97       4.379  10.536  16.617  1.00  0.00           H  
ATOM   1637 1HD  ARG A  97       2.365  11.480  17.414  1.00  0.00           H  
ATOM   1638 2HD  ARG A  97       2.516  12.848  16.294  1.00  0.00           H  
ATOM   1639  HE  ARG A  97       2.650  10.539  14.731  1.00  0.00           H  
ATOM   1640 1HH1 ARG A  97       0.270  12.059  16.853  1.00  0.00           H  
ATOM   1641 2HH1 ARG A  97      -1.094  11.414  15.974  1.00  0.00           H  
ATOM   1642 1HH2 ARG A  97       0.910   9.720  13.598  1.00  0.00           H  
ATOM   1643 2HH2 ARG A  97      -0.733  10.082  14.123  1.00  0.00           H  
ATOM   1644  N   LEU A  98       7.701  13.201  15.825  1.00  0.00           N  
ATOM   1645  CA  LEU A  98       8.380  13.311  14.557  1.00  0.00           C  
ATOM   1646  C   LEU A  98       9.568  12.357  14.522  1.00  0.00           C  
ATOM   1647  O   LEU A  98       9.728  11.611  13.554  1.00  0.00           O  
ATOM   1648  CB  LEU A  98       8.813  14.767  14.338  1.00  0.00           C  
ATOM   1649  CG  LEU A  98       9.559  15.109  13.049  1.00  0.00           C  
ATOM   1650  CD1 LEU A  98       8.719  14.788  11.843  1.00  0.00           C  
ATOM   1651  CD2 LEU A  98       9.879  16.580  13.069  1.00  0.00           C  
ATOM   1652  H   LEU A  98       7.637  14.025  16.428  1.00  0.00           H  
ATOM   1653  HA  LEU A  98       7.678  13.027  13.782  1.00  0.00           H  
ATOM   1654 1HB  LEU A  98       7.918  15.394  14.387  1.00  0.00           H  
ATOM   1655 2HB  LEU A  98       9.456  15.049  15.173  1.00  0.00           H  
ATOM   1656  HG  LEU A  98      10.478  14.532  12.994  1.00  0.00           H  
ATOM   1657 1HD1 LEU A  98       9.277  15.053  10.956  1.00  0.00           H  
ATOM   1658 2HD1 LEU A  98       8.491  13.725  11.815  1.00  0.00           H  
ATOM   1659 3HD1 LEU A  98       7.790  15.360  11.875  1.00  0.00           H  
ATOM   1660 1HD2 LEU A  98      10.426  16.850  12.171  1.00  0.00           H  
ATOM   1661 2HD2 LEU A  98       8.946  17.139  13.112  1.00  0.00           H  
ATOM   1662 3HD2 LEU A  98      10.486  16.812  13.944  1.00  0.00           H  
ATOM   1663  N   LYS A  99      10.350  12.283  15.608  1.00  0.00           N  
ATOM   1664  CA  LYS A  99      11.471  11.352  15.626  1.00  0.00           C  
ATOM   1665  C   LYS A  99      10.984   9.909  15.435  1.00  0.00           C  
ATOM   1666  O   LYS A  99      11.614   9.138  14.699  1.00  0.00           O  
ATOM   1667  CB  LYS A  99      12.268  11.494  16.928  1.00  0.00           C  
ATOM   1668  CG  LYS A  99      13.103  12.784  16.999  1.00  0.00           C  
ATOM   1669  CD  LYS A  99      14.031  12.872  18.230  1.00  0.00           C  
ATOM   1670  CE  LYS A  99      13.246  13.085  19.528  1.00  0.00           C  
ATOM   1671  NZ  LYS A  99      14.141  13.459  20.692  1.00  0.00           N  
ATOM   1672  H   LYS A  99      10.188  12.912  16.403  1.00  0.00           H  
ATOM   1673  HA  LYS A  99      12.129  11.594  14.792  1.00  0.00           H  
ATOM   1674 1HB  LYS A  99      11.566  11.496  17.766  1.00  0.00           H  
ATOM   1675 2HB  LYS A  99      12.928  10.638  17.050  1.00  0.00           H  
ATOM   1676 1HG  LYS A  99      13.723  12.831  16.105  1.00  0.00           H  
ATOM   1677 2HG  LYS A  99      12.441  13.639  16.996  1.00  0.00           H  
ATOM   1678 1HD  LYS A  99      14.612  11.955  18.315  1.00  0.00           H  
ATOM   1679 2HD  LYS A  99      14.722  13.704  18.110  1.00  0.00           H  
ATOM   1680 1HE  LYS A  99      12.504  13.872  19.384  1.00  0.00           H  
ATOM   1681 2HE  LYS A  99      12.732  12.157  19.777  1.00  0.00           H  
ATOM   1682 1HZ  LYS A  99      13.565  13.564  21.513  1.00  0.00           H  
ATOM   1683 2HZ  LYS A  99      14.828  12.741  20.855  1.00  0.00           H  
ATOM   1684 3HZ  LYS A  99      14.626  14.366  20.513  1.00  0.00           H  
ATOM   1685  N   LYS A 100       9.851   9.550  16.067  1.00  0.00           N  
ATOM   1686  CA  LYS A 100       9.281   8.212  15.908  1.00  0.00           C  
ATOM   1687  C   LYS A 100       8.837   7.963  14.459  1.00  0.00           C  
ATOM   1688  O   LYS A 100       9.025   6.858  13.937  1.00  0.00           O  
ATOM   1689  CB  LYS A 100       8.149   7.994  16.910  1.00  0.00           C  
ATOM   1690  CG  LYS A 100       8.673   7.856  18.345  1.00  0.00           C  
ATOM   1691  CD  LYS A 100       7.601   7.498  19.379  1.00  0.00           C  
ATOM   1692  CE  LYS A 100       6.721   8.699  19.696  1.00  0.00           C  
ATOM   1693  NZ  LYS A 100       5.901   8.496  20.927  1.00  0.00           N  
ATOM   1694  H   LYS A 100       9.411  10.220  16.710  1.00  0.00           H  
ATOM   1695  HA  LYS A 100      10.061   7.486  16.134  1.00  0.00           H  
ATOM   1696 1HB  LYS A 100       7.458   8.833  16.863  1.00  0.00           H  
ATOM   1697 2HB  LYS A 100       7.597   7.091  16.655  1.00  0.00           H  
ATOM   1698 1HG  LYS A 100       9.444   7.087  18.364  1.00  0.00           H  
ATOM   1699 2HG  LYS A 100       9.134   8.799  18.641  1.00  0.00           H  
ATOM   1700 1HD  LYS A 100       6.980   6.687  19.001  1.00  0.00           H  
ATOM   1701 2HD  LYS A 100       8.084   7.168  20.300  1.00  0.00           H  
ATOM   1702 1HE  LYS A 100       7.351   9.573  19.837  1.00  0.00           H  
ATOM   1703 2HE  LYS A 100       6.049   8.878  18.863  1.00  0.00           H  
ATOM   1704 1HZ  LYS A 100       5.352   9.327  21.093  1.00  0.00           H  
ATOM   1705 2HZ  LYS A 100       5.293   7.697  20.824  1.00  0.00           H  
ATOM   1706 3HZ  LYS A 100       6.528   8.357  21.713  1.00  0.00           H  
ATOM   1707  N   ILE A 101       8.294   8.990  13.787  1.00  0.00           N  
ATOM   1708  CA  ILE A 101       7.912   8.854  12.383  1.00  0.00           C  
ATOM   1709  C   ILE A 101       9.133   8.602  11.534  1.00  0.00           C  
ATOM   1710  O   ILE A 101       9.097   7.746  10.648  1.00  0.00           O  
ATOM   1711  CB  ILE A 101       7.178  10.087  11.821  1.00  0.00           C  
ATOM   1712  CG1 ILE A 101       5.806  10.212  12.469  1.00  0.00           C  
ATOM   1713  CG2 ILE A 101       7.078  10.000  10.272  1.00  0.00           C  
ATOM   1714  CD1 ILE A 101       5.136  11.528  12.207  1.00  0.00           C  
ATOM   1715  H   ILE A 101       8.097   9.857  14.300  1.00  0.00           H  
ATOM   1716  HA  ILE A 101       7.251   7.995  12.290  1.00  0.00           H  
ATOM   1717  HB  ILE A 101       7.736  10.981  12.087  1.00  0.00           H  
ATOM   1718 1HG1 ILE A 101       5.156   9.416  12.098  1.00  0.00           H  
ATOM   1719 2HG1 ILE A 101       5.914  10.090  13.542  1.00  0.00           H  
ATOM   1720 1HG2 ILE A 101       6.585  10.865   9.882  1.00  0.00           H  
ATOM   1721 2HG2 ILE A 101       8.064   9.953   9.823  1.00  0.00           H  
ATOM   1722 3HG2 ILE A 101       6.512   9.106   9.993  1.00  0.00           H  
ATOM   1723 1HD1 ILE A 101       4.169  11.536  12.714  1.00  0.00           H  
ATOM   1724 2HD1 ILE A 101       5.760  12.323  12.592  1.00  0.00           H  
ATOM   1725 3HD1 ILE A 101       4.973  11.687  11.158  1.00  0.00           H  
ATOM   1726  N   LEU A 102      10.213   9.348  11.770  1.00  0.00           N  
ATOM   1727  CA  LEU A 102      11.401   9.139  10.965  1.00  0.00           C  
ATOM   1728  C   LEU A 102      11.910   7.711  11.135  1.00  0.00           C  
ATOM   1729  O   LEU A 102      12.265   7.066  10.139  1.00  0.00           O  
ATOM   1730  CB  LEU A 102      12.520  10.119  11.376  1.00  0.00           C  
ATOM   1731  CG  LEU A 102      12.623  11.495  10.628  1.00  0.00           C  
ATOM   1732  CD1 LEU A 102      11.338  12.282  10.751  1.00  0.00           C  
ATOM   1733  CD2 LEU A 102      13.783  12.289  11.237  1.00  0.00           C  
ATOM   1734  H   LEU A 102      10.171  10.081  12.487  1.00  0.00           H  
ATOM   1735  HA  LEU A 102      11.148   9.296   9.919  1.00  0.00           H  
ATOM   1736 1HB  LEU A 102      12.392  10.335  12.437  1.00  0.00           H  
ATOM   1737 2HB  LEU A 102      13.473   9.609  11.253  1.00  0.00           H  
ATOM   1738  HG  LEU A 102      12.811  11.315   9.570  1.00  0.00           H  
ATOM   1739 1HD1 LEU A 102      11.440  13.218  10.222  1.00  0.00           H  
ATOM   1740 2HD1 LEU A 102      10.518  11.719  10.325  1.00  0.00           H  
ATOM   1741 3HD1 LEU A 102      11.138  12.479  11.791  1.00  0.00           H  
ATOM   1742 1HD2 LEU A 102      13.891  13.226  10.732  1.00  0.00           H  
ATOM   1743 2HD2 LEU A 102      13.590  12.471  12.297  1.00  0.00           H  
ATOM   1744 3HD2 LEU A 102      14.695  11.722  11.128  1.00  0.00           H  
ATOM   1745  N   GLU A 103      11.907   7.185  12.370  1.00  0.00           N  
ATOM   1746  CA  GLU A 103      12.376   5.820  12.577  1.00  0.00           C  
ATOM   1747  C   GLU A 103      11.473   4.796  11.901  1.00  0.00           C  
ATOM   1748  O   GLU A 103      11.968   3.853  11.273  1.00  0.00           O  
ATOM   1749  CB  GLU A 103      12.494   5.473  14.064  1.00  0.00           C  
ATOM   1750  CG  GLU A 103      13.062   4.051  14.319  1.00  0.00           C  
ATOM   1751  CD  GLU A 103      13.271   3.720  15.772  1.00  0.00           C  
ATOM   1752  OE1 GLU A 103      12.990   4.546  16.603  1.00  0.00           O  
ATOM   1753  OE2 GLU A 103      13.716   2.633  16.048  1.00  0.00           O  
ATOM   1754  H   GLU A 103      11.630   7.764  13.172  1.00  0.00           H  
ATOM   1755  HA  GLU A 103      13.367   5.735  12.135  1.00  0.00           H  
ATOM   1756 1HB  GLU A 103      13.140   6.198  14.557  1.00  0.00           H  
ATOM   1757 2HB  GLU A 103      11.508   5.540  14.532  1.00  0.00           H  
ATOM   1758 1HG  GLU A 103      12.373   3.315  13.902  1.00  0.00           H  
ATOM   1759 2HG  GLU A 103      14.009   3.954  13.787  1.00  0.00           H  
ATOM   1760  N   ARG A 104      10.151   4.958  12.021  1.00  0.00           N  
ATOM   1761  CA  ARG A 104       9.237   4.003  11.412  1.00  0.00           C  
ATOM   1762  C   ARG A 104       9.358   4.011   9.896  1.00  0.00           C  
ATOM   1763  O   ARG A 104       9.350   2.948   9.265  1.00  0.00           O  
ATOM   1764  CB  ARG A 104       7.791   4.277  11.780  1.00  0.00           C  
ATOM   1765  CG  ARG A 104       6.802   3.202  11.260  1.00  0.00           C  
ATOM   1766  CD  ARG A 104       5.385   3.532  11.551  1.00  0.00           C  
ATOM   1767  NE  ARG A 104       4.960   4.729  10.837  1.00  0.00           N  
ATOM   1768  CZ  ARG A 104       4.612   4.783   9.523  1.00  0.00           C  
ATOM   1769  NH1 ARG A 104       4.621   3.723   8.740  1.00  0.00           N  
ATOM   1770  NH2 ARG A 104       4.252   5.916   8.996  1.00  0.00           N  
ATOM   1771  H   ARG A 104       9.780   5.737  12.574  1.00  0.00           H  
ATOM   1772  HA  ARG A 104       9.498   3.008  11.772  1.00  0.00           H  
ATOM   1773 1HB  ARG A 104       7.694   4.341  12.862  1.00  0.00           H  
ATOM   1774 2HB  ARG A 104       7.497   5.247  11.367  1.00  0.00           H  
ATOM   1775 1HG  ARG A 104       6.909   3.096  10.183  1.00  0.00           H  
ATOM   1776 2HG  ARG A 104       7.032   2.247  11.733  1.00  0.00           H  
ATOM   1777 1HD  ARG A 104       4.740   2.703  11.265  1.00  0.00           H  
ATOM   1778 2HD  ARG A 104       5.277   3.721  12.621  1.00  0.00           H  
ATOM   1779  HE  ARG A 104       4.914   5.596  11.365  1.00  0.00           H  
ATOM   1780 1HH1 ARG A 104       4.887   2.820   9.090  1.00  0.00           H  
ATOM   1781 2HH1 ARG A 104       4.349   3.856   7.741  1.00  0.00           H  
ATOM   1782 1HH2 ARG A 104       4.227   6.760   9.554  1.00  0.00           H  
ATOM   1783 2HH2 ARG A 104       3.999   5.924   7.995  1.00  0.00           H  
ATOM   1784  N   ASN A 105       9.456   5.205   9.296  1.00  0.00           N  
ATOM   1785  CA  ASN A 105       9.531   5.267   7.854  1.00  0.00           C  
ATOM   1786  C   ASN A 105      10.834   4.638   7.393  1.00  0.00           C  
ATOM   1787  O   ASN A 105      10.863   3.943   6.376  1.00  0.00           O  
ATOM   1788  CB  ASN A 105       9.427   6.693   7.363  1.00  0.00           C  
ATOM   1789  CG  ASN A 105       8.048   7.284   7.523  1.00  0.00           C  
ATOM   1790  OD1 ASN A 105       7.057   6.604   7.803  1.00  0.00           O  
ATOM   1791  ND2 ASN A 105       7.961   8.563   7.293  1.00  0.00           N  
ATOM   1792  H   ASN A 105       9.439   6.069   9.845  1.00  0.00           H  
ATOM   1793  HA  ASN A 105       8.710   4.684   7.431  1.00  0.00           H  
ATOM   1794 1HB  ASN A 105      10.138   7.311   7.921  1.00  0.00           H  
ATOM   1795 2HB  ASN A 105       9.707   6.735   6.313  1.00  0.00           H  
ATOM   1796 1HD2 ASN A 105       7.060   9.010   7.327  1.00  0.00           H  
ATOM   1797 2HD2 ASN A 105       8.779   9.083   7.059  1.00  0.00           H  
ATOM   1798  N   ASP A 106      11.901   4.791   8.186  1.00  0.00           N  
ATOM   1799  CA  ASP A 106      13.176   4.202   7.828  1.00  0.00           C  
ATOM   1800  C   ASP A 106      13.079   2.682   7.882  1.00  0.00           C  
ATOM   1801  O   ASP A 106      13.481   2.001   6.934  1.00  0.00           O  
ATOM   1802  CB  ASP A 106      14.255   4.705   8.803  1.00  0.00           C  
ATOM   1803  CG  ASP A 106      15.679   4.319   8.453  1.00  0.00           C  
ATOM   1804  OD1 ASP A 106      16.075   4.651   7.369  1.00  0.00           O  
ATOM   1805  OD2 ASP A 106      16.384   3.704   9.275  1.00  0.00           O  
ATOM   1806  H   ASP A 106      11.851   5.408   9.004  1.00  0.00           H  
ATOM   1807  HA  ASP A 106      13.432   4.503   6.815  1.00  0.00           H  
ATOM   1808 1HB  ASP A 106      14.195   5.792   8.868  1.00  0.00           H  
ATOM   1809 2HB  ASP A 106      14.037   4.320   9.797  1.00  0.00           H  
ATOM   1810  N   GLU A 107      12.438   2.132   8.926  1.00  0.00           N  
ATOM   1811  CA  GLU A 107      12.324   0.683   9.016  1.00  0.00           C  
ATOM   1812  C   GLU A 107      11.597   0.099   7.807  1.00  0.00           C  
ATOM   1813  O   GLU A 107      12.001  -0.947   7.293  1.00  0.00           O  
ATOM   1814  CB  GLU A 107      11.611   0.248  10.303  1.00  0.00           C  
ATOM   1815  CG  GLU A 107      11.540  -1.293  10.484  1.00  0.00           C  
ATOM   1816  CD  GLU A 107      10.926  -1.738  11.787  1.00  0.00           C  
ATOM   1817  OE1 GLU A 107      10.531  -0.902  12.561  1.00  0.00           O  
ATOM   1818  OE2 GLU A 107      10.856  -2.923  12.006  1.00  0.00           O  
ATOM   1819  H   GLU A 107      12.106   2.726   9.693  1.00  0.00           H  
ATOM   1820  HA  GLU A 107      13.332   0.268   9.034  1.00  0.00           H  
ATOM   1821 1HB  GLU A 107      12.117   0.680  11.166  1.00  0.00           H  
ATOM   1822 2HB  GLU A 107      10.588   0.636  10.296  1.00  0.00           H  
ATOM   1823 1HG  GLU A 107      10.943  -1.710   9.672  1.00  0.00           H  
ATOM   1824 2HG  GLU A 107      12.545  -1.702  10.400  1.00  0.00           H  
ATOM   1825  N   GLU A 108      10.523   0.760   7.351  1.00  0.00           N  
ATOM   1826  CA  GLU A 108       9.787   0.244   6.195  1.00  0.00           C  
ATOM   1827  C   GLU A 108      10.569   0.409   4.881  1.00  0.00           C  
ATOM   1828  O   GLU A 108      10.636  -0.505   4.059  1.00  0.00           O  
ATOM   1829  CB  GLU A 108       8.444   0.971   6.066  1.00  0.00           C  
ATOM   1830  CG  GLU A 108       7.411   0.679   7.170  1.00  0.00           C  
ATOM   1831  CD  GLU A 108       6.900  -0.757   7.209  1.00  0.00           C  
ATOM   1832  OE1 GLU A 108       6.585  -1.306   6.165  1.00  0.00           O  
ATOM   1833  OE2 GLU A 108       6.826  -1.302   8.290  1.00  0.00           O  
ATOM   1834  H   GLU A 108      10.197   1.593   7.855  1.00  0.00           H  
ATOM   1835  HA  GLU A 108       9.599  -0.815   6.354  1.00  0.00           H  
ATOM   1836 1HB  GLU A 108       8.624   2.051   6.078  1.00  0.00           H  
ATOM   1837 2HB  GLU A 108       7.990   0.731   5.106  1.00  0.00           H  
ATOM   1838 1HG  GLU A 108       7.871   0.910   8.133  1.00  0.00           H  
ATOM   1839 2HG  GLU A 108       6.564   1.357   7.041  1.00  0.00           H  
ATOM   1840  N   ILE A 109      11.249   1.532   4.699  1.00  0.00           N  
ATOM   1841  CA  ILE A 109      12.006   1.793   3.476  1.00  0.00           C  
ATOM   1842  C   ILE A 109      13.162   0.798   3.331  1.00  0.00           C  
ATOM   1843  O   ILE A 109      13.401   0.262   2.241  1.00  0.00           O  
ATOM   1844  CB  ILE A 109      12.374   3.284   3.390  1.00  0.00           C  
ATOM   1845  CG1 ILE A 109      11.016   4.064   3.176  1.00  0.00           C  
ATOM   1846  CG2 ILE A 109      13.371   3.559   2.258  1.00  0.00           C  
ATOM   1847  CD1 ILE A 109      11.072   5.530   3.365  1.00  0.00           C  
ATOM   1848  H   ILE A 109      11.187   2.272   5.409  1.00  0.00           H  
ATOM   1849  HA  ILE A 109      11.334   1.611   2.637  1.00  0.00           H  
ATOM   1850  HB  ILE A 109      12.797   3.605   4.348  1.00  0.00           H  
ATOM   1851 1HG1 ILE A 109      10.675   3.875   2.170  1.00  0.00           H  
ATOM   1852 2HG1 ILE A 109      10.272   3.669   3.868  1.00  0.00           H  
ATOM   1853 1HG2 ILE A 109      13.605   4.617   2.213  1.00  0.00           H  
ATOM   1854 2HG2 ILE A 109      14.289   3.002   2.441  1.00  0.00           H  
ATOM   1855 3HG2 ILE A 109      12.935   3.243   1.310  1.00  0.00           H  
ATOM   1856 1HD1 ILE A 109      10.084   5.957   3.193  1.00  0.00           H  
ATOM   1857 2HD1 ILE A 109      11.375   5.720   4.385  1.00  0.00           H  
ATOM   1858 3HD1 ILE A 109      11.774   5.981   2.688  1.00  0.00           H  
ATOM   1859  N   LYS A 110      13.840   0.503   4.446  1.00  0.00           N  
ATOM   1860  CA  LYS A 110      14.944  -0.456   4.514  1.00  0.00           C  
ATOM   1861  C   LYS A 110      14.582  -1.878   4.096  1.00  0.00           C  
ATOM   1862  O   LYS A 110      15.481  -2.695   3.888  1.00  0.00           O  
ATOM   1863  CB  LYS A 110      15.585  -0.486   5.898  1.00  0.00           C  
ATOM   1864  CG  LYS A 110      16.459   0.705   6.211  1.00  0.00           C  
ATOM   1865  CD  LYS A 110      16.976   0.664   7.628  1.00  0.00           C  
ATOM   1866  CE  LYS A 110      18.026   1.739   7.835  1.00  0.00           C  
ATOM   1867  NZ  LYS A 110      18.351   1.945   9.262  1.00  0.00           N  
ATOM   1868  H   LYS A 110      13.590   1.001   5.308  1.00  0.00           H  
ATOM   1869  HA  LYS A 110      15.709  -0.111   3.820  1.00  0.00           H  
ATOM   1870 1HB  LYS A 110      14.793  -0.524   6.653  1.00  0.00           H  
ATOM   1871 2HB  LYS A 110      16.185  -1.388   6.005  1.00  0.00           H  
ATOM   1872 1HG  LYS A 110      17.304   0.726   5.525  1.00  0.00           H  
ATOM   1873 2HG  LYS A 110      15.885   1.623   6.076  1.00  0.00           H  
ATOM   1874 1HD  LYS A 110      16.148   0.848   8.319  1.00  0.00           H  
ATOM   1875 2HD  LYS A 110      17.407  -0.312   7.845  1.00  0.00           H  
ATOM   1876 1HE  LYS A 110      18.929   1.440   7.314  1.00  0.00           H  
ATOM   1877 2HE  LYS A 110      17.678   2.669   7.408  1.00  0.00           H  
ATOM   1878 1HZ  LYS A 110      19.047   2.663   9.342  1.00  0.00           H  
ATOM   1879 2HZ  LYS A 110      17.483   2.266   9.736  1.00  0.00           H  
ATOM   1880 3HZ  LYS A 110      18.687   1.093   9.675  1.00  0.00           H  
ATOM   1881  N   LYS A 111      13.286  -2.206   3.984  1.00  0.00           N  
ATOM   1882  CA  LYS A 111      12.897  -3.538   3.540  1.00  0.00           C  
ATOM   1883  C   LYS A 111      13.464  -3.792   2.137  1.00  0.00           C  
ATOM   1884  O   LYS A 111      13.761  -4.940   1.799  1.00  0.00           O  
ATOM   1885  CB  LYS A 111      11.376  -3.709   3.576  1.00  0.00           C  
ATOM   1886  CG  LYS A 111      10.797  -3.804   5.000  1.00  0.00           C  
ATOM   1887  CD  LYS A 111       9.267  -3.892   5.003  1.00  0.00           C  
ATOM   1888  CE  LYS A 111       8.717  -4.073   6.425  1.00  0.00           C  
ATOM   1889  NZ  LYS A 111       7.218  -4.069   6.456  1.00  0.00           N  
ATOM   1890  H   LYS A 111      12.552  -1.512   4.158  1.00  0.00           H  
ATOM   1891  HA  LYS A 111      13.339  -4.271   4.215  1.00  0.00           H  
ATOM   1892 1HB  LYS A 111      10.907  -2.863   3.076  1.00  0.00           H  
ATOM   1893 2HB  LYS A 111      11.099  -4.609   3.028  1.00  0.00           H  
ATOM   1894 1HG  LYS A 111      11.205  -4.686   5.496  1.00  0.00           H  
ATOM   1895 2HG  LYS A 111      11.101  -2.921   5.566  1.00  0.00           H  
ATOM   1896 1HD  LYS A 111       8.862  -2.956   4.600  1.00  0.00           H  
ATOM   1897 2HD  LYS A 111       8.933  -4.717   4.378  1.00  0.00           H  
ATOM   1898 1HE  LYS A 111       9.073  -5.021   6.821  1.00  0.00           H  
ATOM   1899 2HE  LYS A 111       9.082  -3.262   7.061  1.00  0.00           H  
ATOM   1900 1HZ  LYS A 111       6.905  -4.186   7.410  1.00  0.00           H  
ATOM   1901 2HZ  LYS A 111       6.870  -3.155   6.112  1.00  0.00           H  
ATOM   1902 3HZ  LYS A 111       6.847  -4.808   5.886  1.00  0.00           H  
ATOM   1903  N   SER A 112      13.632  -2.713   1.348  1.00  0.00           N  
ATOM   1904  CA  SER A 112      14.183  -2.712  -0.002  1.00  0.00           C  
ATOM   1905  C   SER A 112      13.336  -3.435  -1.036  1.00  0.00           C  
ATOM   1906  O   SER A 112      12.130  -3.616  -0.861  1.00  0.00           O  
ATOM   1907  CB  SER A 112      15.583  -3.315   0.027  1.00  0.00           C  
ATOM   1908  OG  SER A 112      16.282  -3.070  -1.172  1.00  0.00           O  
ATOM   1909  H   SER A 112      13.348  -1.795   1.699  1.00  0.00           H  
ATOM   1910  HA  SER A 112      14.267  -1.670  -0.315  1.00  0.00           H  
ATOM   1911 1HB  SER A 112      16.134  -2.906   0.874  1.00  0.00           H  
ATOM   1912 2HB  SER A 112      15.508  -4.387   0.171  1.00  0.00           H  
ATOM   1913  HG  SER A 112      17.084  -3.612  -1.109  1.00  0.00           H  
ATOM   1914  N   ASP A 113      13.973  -3.819  -2.140  1.00  0.00           N  
ATOM   1915  CA  ASP A 113      13.310  -4.322  -3.337  1.00  0.00           C  
ATOM   1916  C   ASP A 113      12.327  -3.276  -3.861  1.00  0.00           C  
ATOM   1917  O   ASP A 113      12.763  -2.210  -4.316  1.00  0.00           O  
ATOM   1918  CB  ASP A 113      12.633  -5.679  -3.110  1.00  0.00           C  
ATOM   1919  CG  ASP A 113      13.624  -6.800  -2.781  1.00  0.00           C  
ATOM   1920  OD1 ASP A 113      14.763  -6.726  -3.204  1.00  0.00           O  
ATOM   1921  OD2 ASP A 113      13.219  -7.745  -2.151  1.00  0.00           O  
ATOM   1922  H   ASP A 113      14.974  -3.692  -2.160  1.00  0.00           H  
ATOM   1923  HA  ASP A 113      14.068  -4.472  -4.104  1.00  0.00           H  
ATOM   1924 1HB  ASP A 113      11.916  -5.611  -2.295  1.00  0.00           H  
ATOM   1925 2HB  ASP A 113      12.089  -5.966  -4.012  1.00  0.00           H  
ATOM   1926  N   GLU A 114      11.032  -3.578  -3.839  1.00  0.00           N  
ATOM   1927  CA  GLU A 114      10.029  -2.661  -4.352  1.00  0.00           C  
ATOM   1928  C   GLU A 114       9.277  -1.964  -3.233  1.00  0.00           C  
ATOM   1929  O   GLU A 114       9.048  -2.532  -2.168  1.00  0.00           O  
ATOM   1930  CB  GLU A 114       9.022  -3.425  -5.227  1.00  0.00           C  
ATOM   1931  CG  GLU A 114       8.238  -4.535  -4.491  1.00  0.00           C  
ATOM   1932  CD  GLU A 114       7.232  -5.246  -5.365  1.00  0.00           C  
ATOM   1933  OE1 GLU A 114       7.159  -4.941  -6.528  1.00  0.00           O  
ATOM   1934  OE2 GLU A 114       6.537  -6.099  -4.863  1.00  0.00           O  
ATOM   1935  H   GLU A 114      10.736  -4.452  -3.432  1.00  0.00           H  
ATOM   1936  HA  GLU A 114      10.525  -1.900  -4.957  1.00  0.00           H  
ATOM   1937 1HB  GLU A 114       8.283  -2.733  -5.611  1.00  0.00           H  
ATOM   1938 2HB  GLU A 114       9.536  -3.871  -6.078  1.00  0.00           H  
ATOM   1939 1HG  GLU A 114       8.939  -5.268  -4.099  1.00  0.00           H  
ATOM   1940 2HG  GLU A 114       7.707  -4.099  -3.648  1.00  0.00           H  
ATOM   1941  N   LEU A 115       8.848  -0.743  -3.492  1.00  0.00           N  
ATOM   1942  CA  LEU A 115       8.020  -0.024  -2.547  1.00  0.00           C  
ATOM   1943  C   LEU A 115       6.680   0.237  -3.201  1.00  0.00           C  
ATOM   1944  O   LEU A 115       6.604   0.424  -4.418  1.00  0.00           O  
ATOM   1945  CB  LEU A 115       8.663   1.303  -2.112  1.00  0.00           C  
ATOM   1946  CG  LEU A 115       9.891   1.257  -1.112  1.00  0.00           C  
ATOM   1947  CD1 LEU A 115      11.220   0.818  -1.823  1.00  0.00           C  
ATOM   1948  CD2 LEU A 115      10.059   2.661  -0.515  1.00  0.00           C  
ATOM   1949  H   LEU A 115       9.083  -0.322  -4.377  1.00  0.00           H  
ATOM   1950  HA  LEU A 115       7.859  -0.644  -1.666  1.00  0.00           H  
ATOM   1951 1HB  LEU A 115       8.964   1.818  -2.980  1.00  0.00           H  
ATOM   1952 2HB  LEU A 115       7.886   1.903  -1.635  1.00  0.00           H  
ATOM   1953  HG  LEU A 115       9.688   0.537  -0.317  1.00  0.00           H  
ATOM   1954 1HD1 LEU A 115      12.031   0.814  -1.092  1.00  0.00           H  
ATOM   1955 2HD1 LEU A 115      11.133  -0.171  -2.236  1.00  0.00           H  
ATOM   1956 3HD1 LEU A 115      11.463   1.515  -2.618  1.00  0.00           H  
ATOM   1957 1HD2 LEU A 115      10.884   2.652   0.185  1.00  0.00           H  
ATOM   1958 2HD2 LEU A 115      10.266   3.379  -1.314  1.00  0.00           H  
ATOM   1959 3HD2 LEU A 115       9.148   2.948  -0.001  1.00  0.00           H  
ATOM   1960  N   ASP A 116       5.634   0.240  -2.390  1.00  0.00           N  
ATOM   1961  CA  ASP A 116       4.286   0.551  -2.838  1.00  0.00           C  
ATOM   1962  C   ASP A 116       4.045   2.043  -2.770  1.00  0.00           C  
ATOM   1963  O   ASP A 116       4.101   2.626  -1.682  1.00  0.00           O  
ATOM   1964  CB  ASP A 116       3.210  -0.165  -2.028  1.00  0.00           C  
ATOM   1965  CG  ASP A 116       1.800   0.100  -2.622  1.00  0.00           C  
ATOM   1966  OD1 ASP A 116       1.705   0.910  -3.556  1.00  0.00           O  
ATOM   1967  OD2 ASP A 116       0.855  -0.472  -2.142  1.00  0.00           O  
ATOM   1968  H   ASP A 116       5.784   0.041  -1.411  1.00  0.00           H  
ATOM   1969  HA  ASP A 116       4.186   0.240  -3.881  1.00  0.00           H  
ATOM   1970 1HB  ASP A 116       3.401  -1.239  -2.022  1.00  0.00           H  
ATOM   1971 2HB  ASP A 116       3.232   0.183  -0.994  1.00  0.00           H  
ATOM   1972  N   ASP A 117       3.823   2.674  -3.911  1.00  0.00           N  
ATOM   1973  CA  ASP A 117       3.653   4.112  -3.945  1.00  0.00           C  
ATOM   1974  C   ASP A 117       2.495   4.560  -3.056  1.00  0.00           C  
ATOM   1975  O   ASP A 117       2.547   5.655  -2.491  1.00  0.00           O  
ATOM   1976  CB  ASP A 117       3.339   4.603  -5.359  1.00  0.00           C  
ATOM   1977  CG  ASP A 117       4.498   4.525  -6.355  1.00  0.00           C  
ATOM   1978  OD1 ASP A 117       5.626   4.270  -5.980  1.00  0.00           O  
ATOM   1979  OD2 ASP A 117       4.239   4.763  -7.511  1.00  0.00           O  
ATOM   1980  H   ASP A 117       3.783   2.135  -4.768  1.00  0.00           H  
ATOM   1981  HA  ASP A 117       4.574   4.577  -3.596  1.00  0.00           H  
ATOM   1982 1HB  ASP A 117       2.511   4.014  -5.757  1.00  0.00           H  
ATOM   1983 2HB  ASP A 117       2.994   5.636  -5.308  1.00  0.00           H  
ATOM   1984  N   GLU A 118       1.424   3.755  -2.937  1.00  0.00           N  
ATOM   1985  CA  GLU A 118       0.303   4.220  -2.126  1.00  0.00           C  
ATOM   1986  C   GLU A 118       0.672   4.326  -0.654  1.00  0.00           C  
ATOM   1987  O   GLU A 118       0.406   5.356  -0.027  1.00  0.00           O  
ATOM   1988  CB  GLU A 118      -0.908   3.301  -2.277  1.00  0.00           C  
ATOM   1989  CG  GLU A 118      -2.162   3.751  -1.495  1.00  0.00           C  
ATOM   1990  CD  GLU A 118      -3.358   2.882  -1.764  1.00  0.00           C  
ATOM   1991  OE1 GLU A 118      -3.317   2.105  -2.680  1.00  0.00           O  
ATOM   1992  OE2 GLU A 118      -4.304   2.979  -1.034  1.00  0.00           O  
ATOM   1993  H   GLU A 118       1.392   2.826  -3.393  1.00  0.00           H  
ATOM   1994  HA  GLU A 118       0.021   5.215  -2.473  1.00  0.00           H  
ATOM   1995 1HB  GLU A 118      -1.163   3.206  -3.330  1.00  0.00           H  
ATOM   1996 2HB  GLU A 118      -0.639   2.299  -1.925  1.00  0.00           H  
ATOM   1997 1HG  GLU A 118      -1.951   3.729  -0.423  1.00  0.00           H  
ATOM   1998 2HG  GLU A 118      -2.399   4.780  -1.766  1.00  0.00           H  
ATOM   1999  N   SER A 119       1.325   3.301  -0.096  1.00  0.00           N  
ATOM   2000  CA  SER A 119       1.662   3.380   1.318  1.00  0.00           C  
ATOM   2001  C   SER A 119       2.813   4.349   1.540  1.00  0.00           C  
ATOM   2002  O   SER A 119       2.907   4.960   2.607  1.00  0.00           O  
ATOM   2003  CB  SER A 119       2.001   2.015   1.889  1.00  0.00           C  
ATOM   2004  OG  SER A 119       3.200   1.520   1.375  1.00  0.00           O  
ATOM   2005  H   SER A 119       1.540   2.469  -0.636  1.00  0.00           H  
ATOM   2006  HA  SER A 119       0.791   3.758   1.856  1.00  0.00           H  
ATOM   2007 1HB  SER A 119       2.075   2.089   2.974  1.00  0.00           H  
ATOM   2008 2HB  SER A 119       1.194   1.324   1.662  1.00  0.00           H  
ATOM   2009  HG  SER A 119       3.328   0.660   1.788  1.00  0.00           H  
ATOM   2010  N   LEU A 120       3.639   4.566   0.510  1.00  0.00           N  
ATOM   2011  CA  LEU A 120       4.734   5.502   0.645  1.00  0.00           C  
ATOM   2012  C   LEU A 120       4.173   6.916   0.737  1.00  0.00           C  
ATOM   2013  O   LEU A 120       4.616   7.702   1.581  1.00  0.00           O  
ATOM   2014  CB  LEU A 120       5.707   5.336  -0.527  1.00  0.00           C  
ATOM   2015  CG  LEU A 120       6.959   6.211  -0.546  1.00  0.00           C  
ATOM   2016  CD1 LEU A 120       7.767   5.985   0.730  1.00  0.00           C  
ATOM   2017  CD2 LEU A 120       7.787   5.821  -1.791  1.00  0.00           C  
ATOM   2018  H   LEU A 120       3.561   4.002  -0.343  1.00  0.00           H  
ATOM   2019  HA  LEU A 120       5.249   5.270   1.575  1.00  0.00           H  
ATOM   2020 1HB  LEU A 120       6.021   4.294  -0.561  1.00  0.00           H  
ATOM   2021 2HB  LEU A 120       5.156   5.544  -1.441  1.00  0.00           H  
ATOM   2022  HG  LEU A 120       6.683   7.266  -0.600  1.00  0.00           H  
ATOM   2023 1HD1 LEU A 120       8.630   6.581   0.710  1.00  0.00           H  
ATOM   2024 2HD1 LEU A 120       7.187   6.267   1.605  1.00  0.00           H  
ATOM   2025 3HD1 LEU A 120       8.053   4.941   0.806  1.00  0.00           H  
ATOM   2026 1HD2 LEU A 120       8.688   6.418  -1.847  1.00  0.00           H  
ATOM   2027 2HD2 LEU A 120       8.061   4.767  -1.736  1.00  0.00           H  
ATOM   2028 3HD2 LEU A 120       7.191   5.987  -2.687  1.00  0.00           H  
ATOM   2029  N   LEU A 121       3.169   7.236  -0.088  1.00  0.00           N  
ATOM   2030  CA  LEU A 121       2.553   8.546  -0.009  1.00  0.00           C  
ATOM   2031  C   LEU A 121       1.847   8.716   1.340  1.00  0.00           C  
ATOM   2032  O   LEU A 121       1.866   9.816   1.891  1.00  0.00           O  
ATOM   2033  CB  LEU A 121       1.607   8.768  -1.183  1.00  0.00           C  
ATOM   2034  CG  LEU A 121       2.237   8.959  -2.593  1.00  0.00           C  
ATOM   2035  CD1 LEU A 121       1.109   8.906  -3.598  1.00  0.00           C  
ATOM   2036  CD2 LEU A 121       2.999  10.332  -2.715  1.00  0.00           C  
ATOM   2037  H   LEU A 121       2.865   6.573  -0.811  1.00  0.00           H  
ATOM   2038  HA  LEU A 121       3.336   9.290  -0.066  1.00  0.00           H  
ATOM   2039 1HB  LEU A 121       1.026   7.868  -1.270  1.00  0.00           H  
ATOM   2040 2HB  LEU A 121       0.945   9.601  -0.968  1.00  0.00           H  
ATOM   2041  HG  LEU A 121       2.931   8.143  -2.796  1.00  0.00           H  
ATOM   2042 1HD1 LEU A 121       1.517   9.016  -4.601  1.00  0.00           H  
ATOM   2043 2HD1 LEU A 121       0.592   7.945  -3.518  1.00  0.00           H  
ATOM   2044 3HD1 LEU A 121       0.408   9.712  -3.390  1.00  0.00           H  
ATOM   2045 1HD2 LEU A 121       3.411  10.425  -3.723  1.00  0.00           H  
ATOM   2046 2HD2 LEU A 121       2.312  11.147  -2.536  1.00  0.00           H  
ATOM   2047 3HD2 LEU A 121       3.811  10.384  -2.002  1.00  0.00           H  
ATOM   2048  N   GLU A 122       1.240   7.648   1.898  1.00  0.00           N  
ATOM   2049  CA  GLU A 122       0.619   7.785   3.223  1.00  0.00           C  
ATOM   2050  C   GLU A 122       1.669   8.099   4.299  1.00  0.00           C  
ATOM   2051  O   GLU A 122       1.401   8.894   5.211  1.00  0.00           O  
ATOM   2052  CB  GLU A 122      -0.142   6.534   3.659  1.00  0.00           C  
ATOM   2053  CG  GLU A 122      -1.432   6.243   2.933  1.00  0.00           C  
ATOM   2054  CD  GLU A 122      -2.087   5.005   3.481  1.00  0.00           C  
ATOM   2055  OE1 GLU A 122      -1.401   4.238   4.116  1.00  0.00           O  
ATOM   2056  OE2 GLU A 122      -3.282   4.842   3.312  1.00  0.00           O  
ATOM   2057  H   GLU A 122       1.175   6.766   1.377  1.00  0.00           H  
ATOM   2058  HA  GLU A 122      -0.086   8.612   3.189  1.00  0.00           H  
ATOM   2059 1HB  GLU A 122       0.508   5.669   3.541  1.00  0.00           H  
ATOM   2060 2HB  GLU A 122      -0.376   6.615   4.719  1.00  0.00           H  
ATOM   2061 1HG  GLU A 122      -2.105   7.090   3.042  1.00  0.00           H  
ATOM   2062 2HG  GLU A 122      -1.222   6.110   1.870  1.00  0.00           H  
ATOM   2063  N   ASP A 123       2.866   7.492   4.199  1.00  0.00           N  
ATOM   2064  CA  ASP A 123       3.933   7.782   5.160  1.00  0.00           C  
ATOM   2065  C   ASP A 123       4.380   9.234   5.017  1.00  0.00           C  
ATOM   2066  O   ASP A 123       4.644   9.916   6.019  1.00  0.00           O  
ATOM   2067  CB  ASP A 123       5.134   6.855   4.971  1.00  0.00           C  
ATOM   2068  CG  ASP A 123       4.920   5.409   5.468  1.00  0.00           C  
ATOM   2069  OD1 ASP A 123       3.959   5.139   6.175  1.00  0.00           O  
ATOM   2070  OD2 ASP A 123       5.744   4.589   5.163  1.00  0.00           O  
ATOM   2071  H   ASP A 123       2.990   6.758   3.489  1.00  0.00           H  
ATOM   2072  HA  ASP A 123       3.543   7.641   6.165  1.00  0.00           H  
ATOM   2073 1HB  ASP A 123       5.373   6.812   3.907  1.00  0.00           H  
ATOM   2074 2HB  ASP A 123       5.992   7.274   5.469  1.00  0.00           H  
ATOM   2075  N   ILE A 124       4.393   9.723   3.774  1.00  0.00           N  
ATOM   2076  CA  ILE A 124       4.713  11.111   3.477  1.00  0.00           C  
ATOM   2077  C   ILE A 124       3.670  12.022   4.122  1.00  0.00           C  
ATOM   2078  O   ILE A 124       4.036  13.034   4.719  1.00  0.00           O  
ATOM   2079  CB  ILE A 124       4.881  11.348   1.960  1.00  0.00           C  
ATOM   2080  CG1 ILE A 124       6.203  10.622   1.470  1.00  0.00           C  
ATOM   2081  CG2 ILE A 124       4.856  12.816   1.630  1.00  0.00           C  
ATOM   2082  CD1 ILE A 124       6.406  10.487  -0.054  1.00  0.00           C  
ATOM   2083  H   ILE A 124       4.220   9.067   3.002  1.00  0.00           H  
ATOM   2084  HA  ILE A 124       5.676  11.338   3.939  1.00  0.00           H  
ATOM   2085  HB  ILE A 124       4.061  10.882   1.449  1.00  0.00           H  
ATOM   2086 1HG1 ILE A 124       7.041  11.171   1.869  1.00  0.00           H  
ATOM   2087 2HG1 ILE A 124       6.223   9.621   1.901  1.00  0.00           H  
ATOM   2088 1HG2 ILE A 124       4.935  12.923   0.567  1.00  0.00           H  
ATOM   2089 2HG2 ILE A 124       3.919  13.250   1.952  1.00  0.00           H  
ATOM   2090 3HG2 ILE A 124       5.685  13.329   2.127  1.00  0.00           H  
ATOM   2091 1HD1 ILE A 124       7.352   9.974  -0.238  1.00  0.00           H  
ATOM   2092 2HD1 ILE A 124       5.596   9.902  -0.475  1.00  0.00           H  
ATOM   2093 3HD1 ILE A 124       6.434  11.465  -0.525  1.00  0.00           H  
ATOM   2094  N   VAL A 125       2.385  11.667   4.027  1.00  0.00           N  
ATOM   2095  CA  VAL A 125       1.344  12.464   4.669  1.00  0.00           C  
ATOM   2096  C   VAL A 125       1.513  12.567   6.171  1.00  0.00           C  
ATOM   2097  O   VAL A 125       1.386  13.663   6.719  1.00  0.00           O  
ATOM   2098  CB  VAL A 125      -0.054  11.857   4.413  1.00  0.00           C  
ATOM   2099  CG1 VAL A 125      -1.130  12.507   5.285  1.00  0.00           C  
ATOM   2100  CG2 VAL A 125      -0.408  12.067   3.003  1.00  0.00           C  
ATOM   2101  H   VAL A 125       2.147  10.850   3.458  1.00  0.00           H  
ATOM   2102  HA  VAL A 125       1.378  13.467   4.241  1.00  0.00           H  
ATOM   2103  HB  VAL A 125      -0.039  10.799   4.637  1.00  0.00           H  
ATOM   2104 1HG1 VAL A 125      -2.091  12.053   5.052  1.00  0.00           H  
ATOM   2105 2HG1 VAL A 125      -0.921  12.358   6.339  1.00  0.00           H  
ATOM   2106 3HG1 VAL A 125      -1.184  13.538   5.089  1.00  0.00           H  
ATOM   2107 1HG2 VAL A 125      -1.384  11.642   2.818  1.00  0.00           H  
ATOM   2108 2HG2 VAL A 125      -0.438  13.135   2.781  1.00  0.00           H  
ATOM   2109 3HG2 VAL A 125       0.320  11.589   2.387  1.00  0.00           H  
ATOM   2110  N   GLU A 126       1.780  11.449   6.852  1.00  0.00           N  
ATOM   2111  CA  GLU A 126       1.926  11.531   8.300  1.00  0.00           C  
ATOM   2112  C   GLU A 126       3.121  12.407   8.680  1.00  0.00           C  
ATOM   2113  O   GLU A 126       3.033  13.211   9.620  1.00  0.00           O  
ATOM   2114  CB  GLU A 126       2.026  10.145   8.931  1.00  0.00           C  
ATOM   2115  CG  GLU A 126       2.008  10.174  10.463  1.00  0.00           C  
ATOM   2116  CD  GLU A 126       1.935   8.819  11.090  1.00  0.00           C  
ATOM   2117  OE1 GLU A 126       1.870   7.857  10.373  1.00  0.00           O  
ATOM   2118  OE2 GLU A 126       1.906   8.738  12.298  1.00  0.00           O  
ATOM   2119  H   GLU A 126       1.839  10.553   6.354  1.00  0.00           H  
ATOM   2120  HA  GLU A 126       1.030  12.003   8.700  1.00  0.00           H  
ATOM   2121 1HB  GLU A 126       1.200   9.528   8.579  1.00  0.00           H  
ATOM   2122 2HB  GLU A 126       2.956   9.668   8.606  1.00  0.00           H  
ATOM   2123 1HG  GLU A 126       2.897  10.659  10.801  1.00  0.00           H  
ATOM   2124 2HG  GLU A 126       1.159  10.774  10.794  1.00  0.00           H  
ATOM   2125  N   LEU A 127       4.223  12.290   7.924  1.00  0.00           N  
ATOM   2126  CA  LEU A 127       5.400  13.094   8.197  1.00  0.00           C  
ATOM   2127  C   LEU A 127       5.103  14.568   8.002  1.00  0.00           C  
ATOM   2128  O   LEU A 127       5.463  15.383   8.856  1.00  0.00           O  
ATOM   2129  CB  LEU A 127       6.551  12.692   7.256  1.00  0.00           C  
ATOM   2130  CG  LEU A 127       7.889  13.489   7.381  1.00  0.00           C  
ATOM   2131  CD1 LEU A 127       8.450  13.321   8.765  1.00  0.00           C  
ATOM   2132  CD2 LEU A 127       8.879  12.988   6.318  1.00  0.00           C  
ATOM   2133  H   LEU A 127       4.255  11.590   7.175  1.00  0.00           H  
ATOM   2134  HA  LEU A 127       5.681  12.934   9.231  1.00  0.00           H  
ATOM   2135 1HB  LEU A 127       6.768  11.639   7.421  1.00  0.00           H  
ATOM   2136 2HB  LEU A 127       6.199  12.800   6.229  1.00  0.00           H  
ATOM   2137  HG  LEU A 127       7.701  14.552   7.220  1.00  0.00           H  
ATOM   2138 1HD1 LEU A 127       9.369  13.879   8.847  1.00  0.00           H  
ATOM   2139 2HD1 LEU A 127       7.746  13.697   9.490  1.00  0.00           H  
ATOM   2140 3HD1 LEU A 127       8.644  12.271   8.956  1.00  0.00           H  
ATOM   2141 1HD2 LEU A 127       9.812  13.543   6.391  1.00  0.00           H  
ATOM   2142 2HD2 LEU A 127       9.077  11.926   6.472  1.00  0.00           H  
ATOM   2143 3HD2 LEU A 127       8.448  13.133   5.326  1.00  0.00           H  
ATOM   2144  N   LEU A 128       4.416  14.914   6.909  1.00  0.00           N  
ATOM   2145  CA  LEU A 128       4.101  16.303   6.638  1.00  0.00           C  
ATOM   2146  C   LEU A 128       3.196  16.874   7.705  1.00  0.00           C  
ATOM   2147  O   LEU A 128       3.439  17.975   8.195  1.00  0.00           O  
ATOM   2148  CB  LEU A 128       3.421  16.400   5.278  1.00  0.00           C  
ATOM   2149  CG  LEU A 128       4.307  16.172   4.034  1.00  0.00           C  
ATOM   2150  CD1 LEU A 128       3.457  15.991   2.832  1.00  0.00           C  
ATOM   2151  CD2 LEU A 128       5.138  17.384   3.792  1.00  0.00           C  
ATOM   2152  H   LEU A 128       4.150  14.195   6.229  1.00  0.00           H  
ATOM   2153  HA  LEU A 128       5.025  16.868   6.632  1.00  0.00           H  
ATOM   2154 1HB  LEU A 128       2.666  15.628   5.263  1.00  0.00           H  
ATOM   2155 2HB  LEU A 128       2.939  17.369   5.192  1.00  0.00           H  
ATOM   2156  HG  LEU A 128       4.933  15.291   4.175  1.00  0.00           H  
ATOM   2157 1HD1 LEU A 128       4.087  15.847   1.957  1.00  0.00           H  
ATOM   2158 2HD1 LEU A 128       2.809  15.126   2.959  1.00  0.00           H  
ATOM   2159 3HD1 LEU A 128       2.885  16.867   2.717  1.00  0.00           H  
ATOM   2160 1HD2 LEU A 128       5.711  17.213   2.907  1.00  0.00           H  
ATOM   2161 2HD2 LEU A 128       4.481  18.245   3.636  1.00  0.00           H  
ATOM   2162 3HD2 LEU A 128       5.803  17.579   4.626  1.00  0.00           H  
ATOM   2163  N   LYS A 129       2.218  16.113   8.185  1.00  0.00           N  
ATOM   2164  CA  LYS A 129       1.365  16.681   9.214  1.00  0.00           C  
ATOM   2165  C   LYS A 129       2.163  17.069  10.466  1.00  0.00           C  
ATOM   2166  O   LYS A 129       1.941  18.158  11.014  1.00  0.00           O  
ATOM   2167  CB  LYS A 129       0.228  15.720   9.559  1.00  0.00           C  
ATOM   2168  CG  LYS A 129      -0.858  15.617   8.474  1.00  0.00           C  
ATOM   2169  CD  LYS A 129      -1.957  14.628   8.867  1.00  0.00           C  
ATOM   2170  CE  LYS A 129      -3.072  14.531   7.806  1.00  0.00           C  
ATOM   2171  NZ  LYS A 129      -3.948  15.743   7.776  1.00  0.00           N  
ATOM   2172  H   LYS A 129       2.021  15.190   7.781  1.00  0.00           H  
ATOM   2173  HA  LYS A 129       0.920  17.593   8.817  1.00  0.00           H  
ATOM   2174 1HB  LYS A 129       0.645  14.719   9.707  1.00  0.00           H  
ATOM   2175 2HB  LYS A 129      -0.240  16.024  10.494  1.00  0.00           H  
ATOM   2176 1HG  LYS A 129      -1.288  16.602   8.314  1.00  0.00           H  
ATOM   2177 2HG  LYS A 129      -0.399  15.286   7.542  1.00  0.00           H  
ATOM   2178 1HD  LYS A 129      -1.513  13.636   8.996  1.00  0.00           H  
ATOM   2179 2HD  LYS A 129      -2.400  14.933   9.812  1.00  0.00           H  
ATOM   2180 1HE  LYS A 129      -2.621  14.415   6.829  1.00  0.00           H  
ATOM   2181 2HE  LYS A 129      -3.685  13.655   8.017  1.00  0.00           H  
ATOM   2182 1HZ  LYS A 129      -4.657  15.621   7.060  1.00  0.00           H  
ATOM   2183 2HZ  LYS A 129      -4.393  15.864   8.676  1.00  0.00           H  
ATOM   2184 3HZ  LYS A 129      -3.399  16.560   7.561  1.00  0.00           H  
ATOM   2185  N   GLU A 130       3.135  16.238  10.887  1.00  0.00           N  
ATOM   2186  CA  GLU A 130       3.922  16.627  12.061  1.00  0.00           C  
ATOM   2187  C   GLU A 130       4.874  17.793  11.752  1.00  0.00           C  
ATOM   2188  O   GLU A 130       5.065  18.660  12.612  1.00  0.00           O  
ATOM   2189  CB  GLU A 130       4.669  15.449  12.667  1.00  0.00           C  
ATOM   2190  CG  GLU A 130       3.751  14.397  13.324  1.00  0.00           C  
ATOM   2191  CD  GLU A 130       2.850  14.918  14.404  1.00  0.00           C  
ATOM   2192  OE1 GLU A 130       3.254  15.783  15.123  1.00  0.00           O  
ATOM   2193  OE2 GLU A 130       1.722  14.450  14.497  1.00  0.00           O  
ATOM   2194  H   GLU A 130       3.260  15.324  10.429  1.00  0.00           H  
ATOM   2195  HA  GLU A 130       3.229  16.979  12.820  1.00  0.00           H  
ATOM   2196 1HB  GLU A 130       5.242  14.946  11.883  1.00  0.00           H  
ATOM   2197 2HB  GLU A 130       5.378  15.802  13.418  1.00  0.00           H  
ATOM   2198 1HG  GLU A 130       3.151  13.898  12.558  1.00  0.00           H  
ATOM   2199 2HG  GLU A 130       4.390  13.667  13.792  1.00  0.00           H  
ATOM   2200  N   ILE A 131       5.431  17.857  10.538  1.00  0.00           N  
ATOM   2201  CA  ILE A 131       6.295  18.976  10.137  1.00  0.00           C  
ATOM   2202  C   ILE A 131       5.523  20.295  10.185  1.00  0.00           C  
ATOM   2203  O   ILE A 131       6.009  21.298  10.708  1.00  0.00           O  
ATOM   2204  CB  ILE A 131       6.903  18.747   8.725  1.00  0.00           C  
ATOM   2205  CG1 ILE A 131       7.935  17.538   8.701  1.00  0.00           C  
ATOM   2206  CG2 ILE A 131       7.524  20.003   8.181  1.00  0.00           C  
ATOM   2207  CD1 ILE A 131       9.215  17.730   9.525  1.00  0.00           C  
ATOM   2208  H   ILE A 131       5.273  17.075   9.883  1.00  0.00           H  
ATOM   2209  HA  ILE A 131       7.105  19.058  10.867  1.00  0.00           H  
ATOM   2210  HB  ILE A 131       6.091  18.462   8.058  1.00  0.00           H  
ATOM   2211 1HG1 ILE A 131       7.448  16.663   9.096  1.00  0.00           H  
ATOM   2212 2HG1 ILE A 131       8.220  17.341   7.667  1.00  0.00           H  
ATOM   2213 1HG2 ILE A 131       7.901  19.816   7.182  1.00  0.00           H  
ATOM   2214 2HG2 ILE A 131       6.803  20.816   8.137  1.00  0.00           H  
ATOM   2215 3HG2 ILE A 131       8.314  20.276   8.827  1.00  0.00           H  
ATOM   2216 1HD1 ILE A 131       9.827  16.837   9.434  1.00  0.00           H  
ATOM   2217 2HD1 ILE A 131       9.785  18.581   9.158  1.00  0.00           H  
ATOM   2218 3HD1 ILE A 131       8.965  17.885  10.564  1.00  0.00           H  
ATOM   2219  N   ILE A 132       4.292  20.280   9.674  1.00  0.00           N  
ATOM   2220  CA  ILE A 132       3.475  21.481   9.658  1.00  0.00           C  
ATOM   2221  C   ILE A 132       3.176  21.932  11.085  1.00  0.00           C  
ATOM   2222  O   ILE A 132       3.337  23.118  11.403  1.00  0.00           O  
ATOM   2223  CB  ILE A 132       2.157  21.188   8.902  1.00  0.00           C  
ATOM   2224  CG1 ILE A 132       2.482  20.957   7.421  1.00  0.00           C  
ATOM   2225  CG2 ILE A 132       1.172  22.345   9.073  1.00  0.00           C  
ATOM   2226  CD1 ILE A 132       1.375  20.334   6.612  1.00  0.00           C  
ATOM   2227  H   ILE A 132       3.949  19.418   9.246  1.00  0.00           H  
ATOM   2228  HA  ILE A 132       4.017  22.268   9.145  1.00  0.00           H  
ATOM   2229  HB  ILE A 132       1.715  20.267   9.290  1.00  0.00           H  
ATOM   2230 1HG1 ILE A 132       2.736  21.916   6.969  1.00  0.00           H  
ATOM   2231 2HG1 ILE A 132       3.343  20.308   7.363  1.00  0.00           H  
ATOM   2232 1HG2 ILE A 132       0.249  22.141   8.547  1.00  0.00           H  
ATOM   2233 2HG2 ILE A 132       0.942  22.481  10.124  1.00  0.00           H  
ATOM   2234 3HG2 ILE A 132       1.611  23.250   8.674  1.00  0.00           H  
ATOM   2235 1HD1 ILE A 132       1.704  20.196   5.586  1.00  0.00           H  
ATOM   2236 2HD1 ILE A 132       1.140  19.371   7.049  1.00  0.00           H  
ATOM   2237 3HD1 ILE A 132       0.500  20.951   6.620  1.00  0.00           H  
ATOM   2238  N   LYS A 133       2.770  21.005  11.954  1.00  0.00           N  
ATOM   2239  CA  LYS A 133       2.489  21.373  13.335  1.00  0.00           C  
ATOM   2240  C   LYS A 133       3.725  21.876  14.065  1.00  0.00           C  
ATOM   2241  O   LYS A 133       3.630  22.830  14.845  1.00  0.00           O  
ATOM   2242  CB  LYS A 133       1.883  20.209  14.092  1.00  0.00           C  
ATOM   2243  CG  LYS A 133       0.452  19.891  13.673  1.00  0.00           C  
ATOM   2244  CD  LYS A 133      -0.190  18.865  14.590  1.00  0.00           C  
ATOM   2245  CE  LYS A 133       0.453  17.510  14.406  1.00  0.00           C  
ATOM   2246  NZ  LYS A 133      -0.230  16.444  15.174  1.00  0.00           N  
ATOM   2247  H   LYS A 133       2.629  20.042  11.627  1.00  0.00           H  
ATOM   2248  HA  LYS A 133       1.763  22.184  13.324  1.00  0.00           H  
ATOM   2249 1HB  LYS A 133       2.508  19.333  13.903  1.00  0.00           H  
ATOM   2250 2HB  LYS A 133       1.907  20.408  15.163  1.00  0.00           H  
ATOM   2251 1HG  LYS A 133      -0.138  20.808  13.697  1.00  0.00           H  
ATOM   2252 2HG  LYS A 133       0.450  19.512  12.651  1.00  0.00           H  
ATOM   2253 1HD  LYS A 133      -0.083  19.176  15.628  1.00  0.00           H  
ATOM   2254 2HD  LYS A 133      -1.252  18.786  14.358  1.00  0.00           H  
ATOM   2255 1HE  LYS A 133       0.448  17.246  13.346  1.00  0.00           H  
ATOM   2256 2HE  LYS A 133       1.477  17.554  14.753  1.00  0.00           H  
ATOM   2257 1HZ  LYS A 133       0.297  15.570  14.990  1.00  0.00           H  
ATOM   2258 2HZ  LYS A 133      -0.203  16.654  16.159  1.00  0.00           H  
ATOM   2259 3HZ  LYS A 133      -1.182  16.343  14.870  1.00  0.00           H  
ATOM   2260  N   LEU A 134       4.885  21.274  13.797  1.00  0.00           N  
ATOM   2261  CA  LEU A 134       6.092  21.680  14.480  1.00  0.00           C  
ATOM   2262  C   LEU A 134       6.433  23.113  14.129  1.00  0.00           C  
ATOM   2263  O   LEU A 134       6.745  23.919  15.013  1.00  0.00           O  
ATOM   2264  CB  LEU A 134       7.252  20.749  14.065  1.00  0.00           C  
ATOM   2265  CG  LEU A 134       8.629  20.981  14.687  1.00  0.00           C  
ATOM   2266  CD1 LEU A 134       8.536  20.874  16.169  1.00  0.00           C  
ATOM   2267  CD2 LEU A 134       9.569  19.919  14.161  1.00  0.00           C  
ATOM   2268  H   LEU A 134       4.913  20.462  13.171  1.00  0.00           H  
ATOM   2269  HA  LEU A 134       5.908  21.609  15.548  1.00  0.00           H  
ATOM   2270 1HB  LEU A 134       6.969  19.729  14.235  1.00  0.00           H  
ATOM   2271 2HB  LEU A 134       7.379  20.862  12.986  1.00  0.00           H  
ATOM   2272  HG  LEU A 134       8.993  21.973  14.428  1.00  0.00           H  
ATOM   2273 1HD1 LEU A 134       9.504  21.037  16.610  1.00  0.00           H  
ATOM   2274 2HD1 LEU A 134       7.862  21.630  16.516  1.00  0.00           H  
ATOM   2275 3HD1 LEU A 134       8.170  19.889  16.456  1.00  0.00           H  
ATOM   2276 1HD2 LEU A 134      10.559  20.048  14.580  1.00  0.00           H  
ATOM   2277 2HD2 LEU A 134       9.179  18.954  14.453  1.00  0.00           H  
ATOM   2278 3HD2 LEU A 134       9.622  19.977  13.076  1.00  0.00           H  
ATOM   2279  N   TRP A 135       6.333  23.459  12.848  1.00  0.00           N  
ATOM   2280  CA  TRP A 135       6.664  24.811  12.459  1.00  0.00           C  
ATOM   2281  C   TRP A 135       5.687  25.809  13.094  1.00  0.00           C  
ATOM   2282  O   TRP A 135       6.108  26.877  13.548  1.00  0.00           O  
ATOM   2283  CB  TRP A 135       6.623  24.984  10.959  1.00  0.00           C  
ATOM   2284  CG  TRP A 135       7.589  24.200  10.088  1.00  0.00           C  
ATOM   2285  CD1 TRP A 135       7.445  24.099   8.737  1.00  0.00           C  
ATOM   2286  CD2 TRP A 135       8.753  23.376  10.417  1.00  0.00           C  
ATOM   2287  NE1 TRP A 135       8.417  23.315   8.210  1.00  0.00           N  
ATOM   2288  CE2 TRP A 135       9.216  22.849   9.213  1.00  0.00           C  
ATOM   2289  CE3 TRP A 135       9.417  23.032  11.601  1.00  0.00           C  
ATOM   2290  CZ2 TRP A 135      10.295  21.993   9.159  1.00  0.00           C  
ATOM   2291  CZ3 TRP A 135      10.482  22.176  11.528  1.00  0.00           C  
ATOM   2292  CH2 TRP A 135      10.897  21.664  10.337  1.00  0.00           C  
ATOM   2293  H   TRP A 135       6.088  22.755  12.137  1.00  0.00           H  
ATOM   2294  HA  TRP A 135       7.655  25.052  12.815  1.00  0.00           H  
ATOM   2295 1HB  TRP A 135       5.638  24.657  10.654  1.00  0.00           H  
ATOM   2296 2HB  TRP A 135       6.734  26.026  10.719  1.00  0.00           H  
ATOM   2297  HD1 TRP A 135       6.664  24.584   8.154  1.00  0.00           H  
ATOM   2298  HE1 TRP A 135       8.513  23.098   7.235  1.00  0.00           H  
ATOM   2299  HE3 TRP A 135       9.104  23.409  12.557  1.00  0.00           H  
ATOM   2300  HZ2 TRP A 135      10.652  21.569   8.224  1.00  0.00           H  
ATOM   2301  HZ3 TRP A 135      10.986  21.902  12.452  1.00  0.00           H  
ATOM   2302  HH2 TRP A 135      11.732  20.973  10.319  1.00  0.00           H  
ATOM   2303  N   LYS A 136       4.384  25.465  13.157  1.00  0.00           N  
ATOM   2304  CA  LYS A 136       3.391  26.374  13.747  1.00  0.00           C  
ATOM   2305  C   LYS A 136       3.666  26.644  15.224  1.00  0.00           C  
ATOM   2306  O   LYS A 136       3.527  27.786  15.687  1.00  0.00           O  
ATOM   2307  CB  LYS A 136       1.975  25.810  13.598  1.00  0.00           C  
ATOM   2308  CG  LYS A 136       1.407  25.831  12.188  1.00  0.00           C  
ATOM   2309  CD  LYS A 136       0.033  25.156  12.118  1.00  0.00           C  
ATOM   2310  CE  LYS A 136      -0.475  25.093  10.679  1.00  0.00           C  
ATOM   2311  NZ  LYS A 136      -1.059  26.363  10.174  1.00  0.00           N  
ATOM   2312  H   LYS A 136       4.074  24.582  12.734  1.00  0.00           H  
ATOM   2313  HA  LYS A 136       3.447  27.326  13.224  1.00  0.00           H  
ATOM   2314 1HB  LYS A 136       1.973  24.773  13.941  1.00  0.00           H  
ATOM   2315 2HB  LYS A 136       1.298  26.366  14.243  1.00  0.00           H  
ATOM   2316 1HG  LYS A 136       1.307  26.863  11.863  1.00  0.00           H  
ATOM   2317 2HG  LYS A 136       2.099  25.323  11.515  1.00  0.00           H  
ATOM   2318 1HD  LYS A 136       0.117  24.135  12.497  1.00  0.00           H  
ATOM   2319 2HD  LYS A 136      -0.683  25.698  12.728  1.00  0.00           H  
ATOM   2320 1HE  LYS A 136       0.370  24.857  10.055  1.00  0.00           H  
ATOM   2321 2HE  LYS A 136      -1.216  24.300  10.584  1.00  0.00           H  
ATOM   2322 1HZ  LYS A 136      -1.307  26.163   9.186  1.00  0.00           H  
ATOM   2323 2HZ  LYS A 136      -1.878  26.609  10.700  1.00  0.00           H  
ATOM   2324 3HZ  LYS A 136      -0.396  27.119  10.216  1.00  0.00           H  
ATOM   2325  N   ILE A 137       4.095  25.609  15.959  1.00  0.00           N  
ATOM   2326  CA  ILE A 137       4.391  25.776  17.377  1.00  0.00           C  
ATOM   2327  C   ILE A 137       5.566  26.721  17.521  1.00  0.00           C  
ATOM   2328  O   ILE A 137       5.544  27.606  18.380  1.00  0.00           O  
ATOM   2329  CB  ILE A 137       4.732  24.451  18.083  1.00  0.00           C  
ATOM   2330  CG1 ILE A 137       3.502  23.539  18.115  1.00  0.00           C  
ATOM   2331  CG2 ILE A 137       5.175  24.778  19.560  1.00  0.00           C  
ATOM   2332  CD1 ILE A 137       3.815  22.099  18.496  1.00  0.00           C  
ATOM   2333  H   ILE A 137       4.138  24.679  15.521  1.00  0.00           H  
ATOM   2334  HA  ILE A 137       3.527  26.218  17.865  1.00  0.00           H  
ATOM   2335  HB  ILE A 137       5.528  23.928  17.544  1.00  0.00           H  
ATOM   2336 1HG1 ILE A 137       2.788  23.935  18.839  1.00  0.00           H  
ATOM   2337 2HG1 ILE A 137       3.035  23.541  17.136  1.00  0.00           H  
ATOM   2338 1HG2 ILE A 137       5.391  23.876  20.079  1.00  0.00           H  
ATOM   2339 2HG2 ILE A 137       6.064  25.408  19.574  1.00  0.00           H  
ATOM   2340 3HG2 ILE A 137       4.362  25.293  20.080  1.00  0.00           H  
ATOM   2341 1HD1 ILE A 137       2.892  21.526  18.492  1.00  0.00           H  
ATOM   2342 2HD1 ILE A 137       4.513  21.678  17.768  1.00  0.00           H  
ATOM   2343 3HD1 ILE A 137       4.246  22.052  19.471  1.00  0.00           H  
ATOM   2344  N   LEU A 138       6.598  26.539  16.689  1.00  0.00           N  
ATOM   2345  CA  LEU A 138       7.768  27.399  16.757  1.00  0.00           C  
ATOM   2346  C   LEU A 138       7.409  28.849  16.458  1.00  0.00           C  
ATOM   2347  O   LEU A 138       7.926  29.750  17.127  1.00  0.00           O  
ATOM   2348  CB  LEU A 138       8.815  26.947  15.742  1.00  0.00           C  
ATOM   2349  CG  LEU A 138       9.500  25.614  15.999  1.00  0.00           C  
ATOM   2350  CD1 LEU A 138      10.284  25.247  14.771  1.00  0.00           C  
ATOM   2351  CD2 LEU A 138      10.431  25.710  17.198  1.00  0.00           C  
ATOM   2352  H   LEU A 138       6.572  25.752  16.026  1.00  0.00           H  
ATOM   2353  HA  LEU A 138       8.171  27.350  17.763  1.00  0.00           H  
ATOM   2354 1HB  LEU A 138       8.332  26.880  14.774  1.00  0.00           H  
ATOM   2355 2HB  LEU A 138       9.589  27.713  15.680  1.00  0.00           H  
ATOM   2356  HG  LEU A 138       8.752  24.845  16.180  1.00  0.00           H  
ATOM   2357 1HD1 LEU A 138      10.751  24.307  14.926  1.00  0.00           H  
ATOM   2358 2HD1 LEU A 138       9.620  25.178  13.931  1.00  0.00           H  
ATOM   2359 3HD1 LEU A 138      11.032  26.010  14.582  1.00  0.00           H  
ATOM   2360 1HD2 LEU A 138      10.899  24.758  17.332  1.00  0.00           H  
ATOM   2361 2HD2 LEU A 138      11.192  26.470  17.017  1.00  0.00           H  
ATOM   2362 3HD2 LEU A 138       9.877  25.962  18.094  1.00  0.00           H  
ATOM   2363  N   VAL A 139       6.494  29.092  15.509  1.00  0.00           N  
ATOM   2364  CA  VAL A 139       6.112  30.470  15.215  1.00  0.00           C  
ATOM   2365  C   VAL A 139       5.450  31.127  16.428  1.00  0.00           C  
ATOM   2366  O   VAL A 139       5.808  32.255  16.789  1.00  0.00           O  
ATOM   2367  CB  VAL A 139       5.126  30.541  14.014  1.00  0.00           C  
ATOM   2368  CG1 VAL A 139       4.555  31.940  13.859  1.00  0.00           C  
ATOM   2369  CG2 VAL A 139       5.845  30.193  12.715  1.00  0.00           C  
ATOM   2370  H   VAL A 139       6.137  28.306  14.955  1.00  0.00           H  
ATOM   2371  HA  VAL A 139       7.012  31.030  14.961  1.00  0.00           H  
ATOM   2372  HB  VAL A 139       4.302  29.845  14.187  1.00  0.00           H  
ATOM   2373 1HG1 VAL A 139       3.878  31.936  13.023  1.00  0.00           H  
ATOM   2374 2HG1 VAL A 139       4.010  32.245  14.750  1.00  0.00           H  
ATOM   2375 3HG1 VAL A 139       5.360  32.643  13.677  1.00  0.00           H  
ATOM   2376 1HG2 VAL A 139       5.145  30.245  11.888  1.00  0.00           H  
ATOM   2377 2HG2 VAL A 139       6.656  30.903  12.544  1.00  0.00           H  
ATOM   2378 3HG2 VAL A 139       6.243  29.199  12.780  1.00  0.00           H  
ATOM   2379  N   GLU A 140       4.502  30.438  17.072  1.00  0.00           N  
ATOM   2380  CA  GLU A 140       3.866  31.057  18.228  1.00  0.00           C  
ATOM   2381  C   GLU A 140       4.858  31.228  19.381  1.00  0.00           C  
ATOM   2382  O   GLU A 140       4.822  32.250  20.074  1.00  0.00           O  
ATOM   2383  CB  GLU A 140       2.614  30.319  18.680  1.00  0.00           C  
ATOM   2384  CG  GLU A 140       1.850  31.084  19.798  1.00  0.00           C  
ATOM   2385  CD  GLU A 140       0.528  30.487  20.171  1.00  0.00           C  
ATOM   2386  OE1 GLU A 140       0.205  29.441  19.667  1.00  0.00           O  
ATOM   2387  OE2 GLU A 140      -0.170  31.090  20.953  1.00  0.00           O  
ATOM   2388  H   GLU A 140       4.226  29.507  16.733  1.00  0.00           H  
ATOM   2389  HA  GLU A 140       3.543  32.056  17.930  1.00  0.00           H  
ATOM   2390 1HB  GLU A 140       1.939  30.197  17.833  1.00  0.00           H  
ATOM   2391 2HB  GLU A 140       2.885  29.327  19.025  1.00  0.00           H  
ATOM   2392 1HG  GLU A 140       2.474  31.113  20.690  1.00  0.00           H  
ATOM   2393 2HG  GLU A 140       1.699  32.114  19.474  1.00  0.00           H  
ATOM   2394  N   LEU A 141       5.753  30.248  19.590  1.00  0.00           N  
ATOM   2395  CA  LEU A 141       6.728  30.339  20.670  1.00  0.00           C  
ATOM   2396  C   LEU A 141       7.636  31.546  20.460  1.00  0.00           C  
ATOM   2397  O   LEU A 141       7.922  32.268  21.418  1.00  0.00           O  
ATOM   2398  CB  LEU A 141       7.544  29.028  20.765  1.00  0.00           C  
ATOM   2399  CG  LEU A 141       8.705  28.929  21.846  1.00  0.00           C  
ATOM   2400  CD1 LEU A 141       8.184  29.147  23.237  1.00  0.00           C  
ATOM   2401  CD2 LEU A 141       9.318  27.537  21.773  1.00  0.00           C  
ATOM   2402  H   LEU A 141       5.730  29.402  19.011  1.00  0.00           H  
ATOM   2403  HA  LEU A 141       6.181  30.476  21.599  1.00  0.00           H  
ATOM   2404 1HB  LEU A 141       6.845  28.210  20.946  1.00  0.00           H  
ATOM   2405 2HB  LEU A 141       7.999  28.856  19.789  1.00  0.00           H  
ATOM   2406  HG  LEU A 141       9.466  29.683  21.633  1.00  0.00           H  
ATOM   2407 1HD1 LEU A 141       9.008  29.058  23.947  1.00  0.00           H  
ATOM   2408 2HD1 LEU A 141       7.749  30.142  23.320  1.00  0.00           H  
ATOM   2409 3HD1 LEU A 141       7.425  28.392  23.463  1.00  0.00           H  
ATOM   2410 1HD2 LEU A 141      10.133  27.452  22.494  1.00  0.00           H  
ATOM   2411 2HD2 LEU A 141       8.551  26.793  22.002  1.00  0.00           H  
ATOM   2412 3HD2 LEU A 141       9.695  27.358  20.786  1.00  0.00           H  
ATOM   2413  N   SER A 142       8.070  31.788  19.216  1.00  0.00           N  
ATOM   2414  CA  SER A 142       8.932  32.926  18.922  1.00  0.00           C  
ATOM   2415  C   SER A 142       8.227  34.241  19.270  1.00  0.00           C  
ATOM   2416  O   SER A 142       8.824  35.119  19.912  1.00  0.00           O  
ATOM   2417  CB  SER A 142       9.341  32.897  17.464  1.00  0.00           C  
ATOM   2418  OG  SER A 142      10.175  33.973  17.142  1.00  0.00           O  
ATOM   2419  H   SER A 142       7.841  31.132  18.462  1.00  0.00           H  
ATOM   2420  HA  SER A 142       9.830  32.842  19.531  1.00  0.00           H  
ATOM   2421 1HB  SER A 142       9.859  31.958  17.256  1.00  0.00           H  
ATOM   2422 2HB  SER A 142       8.450  32.919  16.834  1.00  0.00           H  
ATOM   2423  HG  SER A 142      10.493  33.785  16.252  1.00  0.00           H  
ATOM   2424  N   ASP A 143       6.937  34.375  18.909  1.00  0.00           N  
ATOM   2425  CA  ASP A 143       6.223  35.606  19.250  1.00  0.00           C  
ATOM   2426  C   ASP A 143       6.093  35.782  20.767  1.00  0.00           C  
ATOM   2427  O   ASP A 143       6.278  36.893  21.284  1.00  0.00           O  
ATOM   2428  CB  ASP A 143       4.802  35.624  18.669  1.00  0.00           C  
ATOM   2429  CG  ASP A 143       4.667  35.845  17.145  1.00  0.00           C  
ATOM   2430  OD1 ASP A 143       5.607  36.228  16.482  1.00  0.00           O  
ATOM   2431  OD2 ASP A 143       3.571  35.645  16.672  1.00  0.00           O  
ATOM   2432  H   ASP A 143       6.486  33.645  18.341  1.00  0.00           H  
ATOM   2433  HA  ASP A 143       6.783  36.451  18.850  1.00  0.00           H  
ATOM   2434 1HB  ASP A 143       4.330  34.663  18.906  1.00  0.00           H  
ATOM   2435 2HB  ASP A 143       4.222  36.391  19.177  1.00  0.00           H  
ATOM   2436  N   ILE A 144       5.859  34.680  21.498  1.00  0.00           N  
ATOM   2437  CA  ILE A 144       5.715  34.784  22.946  1.00  0.00           C  
ATOM   2438  C   ILE A 144       7.031  35.239  23.557  1.00  0.00           C  
ATOM   2439  O   ILE A 144       7.031  36.093  24.448  1.00  0.00           O  
ATOM   2440  CB  ILE A 144       5.301  33.460  23.628  1.00  0.00           C  
ATOM   2441  CG1 ILE A 144       3.871  33.037  23.215  1.00  0.00           C  
ATOM   2442  CG2 ILE A 144       5.342  33.680  25.164  1.00  0.00           C  
ATOM   2443  CD1 ILE A 144       3.514  31.592  23.611  1.00  0.00           C  
ATOM   2444  H   ILE A 144       5.693  33.787  21.016  1.00  0.00           H  
ATOM   2445  HA  ILE A 144       4.957  35.532  23.167  1.00  0.00           H  
ATOM   2446  HB  ILE A 144       5.988  32.659  23.341  1.00  0.00           H  
ATOM   2447 1HG1 ILE A 144       3.150  33.711  23.673  1.00  0.00           H  
ATOM   2448 2HG1 ILE A 144       3.782  33.124  22.135  1.00  0.00           H  
ATOM   2449 1HG2 ILE A 144       5.054  32.795  25.671  1.00  0.00           H  
ATOM   2450 2HG2 ILE A 144       6.333  33.947  25.498  1.00  0.00           H  
ATOM   2451 3HG2 ILE A 144       4.653  34.477  25.444  1.00  0.00           H  
ATOM   2452 1HD1 ILE A 144       2.500  31.360  23.267  1.00  0.00           H  
ATOM   2453 2HD1 ILE A 144       4.221  30.921  23.137  1.00  0.00           H  
ATOM   2454 3HD1 ILE A 144       3.555  31.459  24.684  1.00  0.00           H  
ATOM   2455  N   LEU A 145       8.145  34.662  23.105  1.00  0.00           N  
ATOM   2456  CA  LEU A 145       9.440  35.029  23.646  1.00  0.00           C  
ATOM   2457  C   LEU A 145       9.749  36.491  23.380  1.00  0.00           C  
ATOM   2458  O   LEU A 145      10.260  37.181  24.263  1.00  0.00           O  
ATOM   2459  CB  LEU A 145      10.518  34.167  23.006  1.00  0.00           C  
ATOM   2460  CG  LEU A 145      10.539  32.694  23.377  1.00  0.00           C  
ATOM   2461  CD1 LEU A 145      11.489  31.991  22.428  1.00  0.00           C  
ATOM   2462  CD2 LEU A 145      11.000  32.529  24.803  1.00  0.00           C  
ATOM   2463  H   LEU A 145       8.074  33.929  22.390  1.00  0.00           H  
ATOM   2464  HA  LEU A 145       9.422  34.881  24.718  1.00  0.00           H  
ATOM   2465 1HB  LEU A 145      10.379  34.218  21.929  1.00  0.00           H  
ATOM   2466 2HB  LEU A 145      11.489  34.586  23.251  1.00  0.00           H  
ATOM   2467  HG  LEU A 145       9.549  32.264  23.263  1.00  0.00           H  
ATOM   2468 1HD1 LEU A 145      11.517  30.935  22.643  1.00  0.00           H  
ATOM   2469 2HD1 LEU A 145      11.133  32.134  21.415  1.00  0.00           H  
ATOM   2470 3HD1 LEU A 145      12.490  32.412  22.520  1.00  0.00           H  
ATOM   2471 1HD2 LEU A 145      11.030  31.481  25.040  1.00  0.00           H  
ATOM   2472 2HD2 LEU A 145      11.989  32.958  24.888  1.00  0.00           H  
ATOM   2473 3HD2 LEU A 145      10.330  33.022  25.490  1.00  0.00           H  
ATOM   2474  N   LEU A 146       9.398  37.027  22.208  1.00  0.00           N  
ATOM   2475  CA  LEU A 146       9.693  38.444  22.033  1.00  0.00           C  
ATOM   2476  C   LEU A 146       8.890  39.289  23.024  1.00  0.00           C  
ATOM   2477  O   LEU A 146       9.428  40.259  23.584  1.00  0.00           O  
ATOM   2478  CB  LEU A 146       9.392  38.923  20.605  1.00  0.00           C  
ATOM   2479  CG  LEU A 146      10.301  38.406  19.465  1.00  0.00           C  
ATOM   2480  CD1 LEU A 146       9.743  38.901  18.150  1.00  0.00           C  
ATOM   2481  CD2 LEU A 146      11.721  38.898  19.654  1.00  0.00           C  
ATOM   2482  H   LEU A 146       9.014  36.444  21.452  1.00  0.00           H  
ATOM   2483  HA  LEU A 146      10.742  38.603  22.256  1.00  0.00           H  
ATOM   2484 1HB  LEU A 146       8.370  38.612  20.365  1.00  0.00           H  
ATOM   2485 2HB  LEU A 146       9.425  40.011  20.591  1.00  0.00           H  
ATOM   2486  HG  LEU A 146      10.289  37.316  19.450  1.00  0.00           H  
ATOM   2487 1HD1 LEU A 146      10.345  38.547  17.329  1.00  0.00           H  
ATOM   2488 2HD1 LEU A 146       8.723  38.532  18.027  1.00  0.00           H  
ATOM   2489 3HD1 LEU A 146       9.744  39.991  18.149  1.00  0.00           H  
ATOM   2490 1HD2 LEU A 146      12.333  38.541  18.849  1.00  0.00           H  
ATOM   2491 2HD2 LEU A 146      11.727  39.983  19.663  1.00  0.00           H  
ATOM   2492 3HD2 LEU A 146      12.123  38.531  20.577  1.00  0.00           H  
ATOM   2493  N   LYS A 147       7.626  38.903  23.287  1.00  0.00           N  
ATOM   2494  CA  LYS A 147       6.809  39.638  24.254  1.00  0.00           C  
ATOM   2495  C   LYS A 147       7.376  39.533  25.675  1.00  0.00           C  
ATOM   2496  O   LYS A 147       7.334  40.509  26.426  1.00  0.00           O  
ATOM   2497  CB  LYS A 147       5.356  39.132  24.287  1.00  0.00           C  
ATOM   2498  CG  LYS A 147       4.335  39.852  23.369  1.00  0.00           C  
ATOM   2499  CD  LYS A 147       4.288  39.248  21.966  1.00  0.00           C  
ATOM   2500  CE  LYS A 147       3.069  39.728  21.152  1.00  0.00           C  
ATOM   2501  NZ  LYS A 147       3.130  41.182  20.805  1.00  0.00           N  
ATOM   2502  H   LYS A 147       7.221  38.123  22.753  1.00  0.00           H  
ATOM   2503  HA  LYS A 147       6.811  40.690  23.973  1.00  0.00           H  
ATOM   2504 1HB  LYS A 147       5.351  38.076  24.014  1.00  0.00           H  
ATOM   2505 2HB  LYS A 147       4.985  39.197  25.308  1.00  0.00           H  
ATOM   2506 1HG  LYS A 147       3.347  39.776  23.820  1.00  0.00           H  
ATOM   2507 2HG  LYS A 147       4.603  40.904  23.300  1.00  0.00           H  
ATOM   2508 1HD  LYS A 147       5.206  39.487  21.428  1.00  0.00           H  
ATOM   2509 2HD  LYS A 147       4.218  38.164  22.056  1.00  0.00           H  
ATOM   2510 1HE  LYS A 147       3.021  39.148  20.231  1.00  0.00           H  
ATOM   2511 2HE  LYS A 147       2.163  39.542  21.730  1.00  0.00           H  
ATOM   2512 1HZ  LYS A 147       2.309  41.431  20.268  1.00  0.00           H  
ATOM   2513 2HZ  LYS A 147       3.158  41.738  21.647  1.00  0.00           H  
ATOM   2514 3HZ  LYS A 147       3.957  41.361  20.256  1.00  0.00           H  
ATOM   2515  N   LEU A 148       7.895  38.356  26.044  1.00  0.00           N  
ATOM   2516  CA  LEU A 148       8.477  38.160  27.371  1.00  0.00           C  
ATOM   2517  C   LEU A 148       9.798  38.872  27.578  1.00  0.00           C  
ATOM   2518  O   LEU A 148      10.061  39.382  28.670  1.00  0.00           O  
ATOM   2519  CB  LEU A 148       8.760  36.681  27.639  1.00  0.00           C  
ATOM   2520  CG  LEU A 148       7.584  35.753  27.809  1.00  0.00           C  
ATOM   2521  CD1 LEU A 148       8.115  34.338  27.860  1.00  0.00           C  
ATOM   2522  CD2 LEU A 148       6.822  36.083  29.087  1.00  0.00           C  
ATOM   2523  H   LEU A 148       7.822  37.570  25.389  1.00  0.00           H  
ATOM   2524  HA  LEU A 148       7.778  38.552  28.100  1.00  0.00           H  
ATOM   2525 1HB  LEU A 148       9.347  36.305  26.801  1.00  0.00           H  
ATOM   2526 2HB  LEU A 148       9.374  36.613  28.535  1.00  0.00           H  
ATOM   2527  HG  LEU A 148       6.915  35.847  26.961  1.00  0.00           H  
ATOM   2528 1HD1 LEU A 148       7.277  33.652  27.970  1.00  0.00           H  
ATOM   2529 2HD1 LEU A 148       8.642  34.121  26.939  1.00  0.00           H  
ATOM   2530 3HD1 LEU A 148       8.789  34.228  28.703  1.00  0.00           H  
ATOM   2531 1HD2 LEU A 148       5.989  35.394  29.185  1.00  0.00           H  
ATOM   2532 2HD2 LEU A 148       7.485  35.981  29.946  1.00  0.00           H  
ATOM   2533 3HD2 LEU A 148       6.434  37.090  29.049  1.00  0.00           H  
ATOM   2534  N   ILE A 149      10.641  38.900  26.551  1.00  0.00           N  
ATOM   2535  CA  ILE A 149      11.936  39.527  26.693  1.00  0.00           C  
ATOM   2536  C   ILE A 149      11.766  41.040  26.757  1.00  0.00           C  
ATOM   2537  O   ILE A 149      12.363  41.691  27.612  1.00  0.00           O  
ATOM   2538  CB  ILE A 149      12.891  39.098  25.562  1.00  0.00           C  
ATOM   2539  CG1 ILE A 149      13.185  37.562  25.684  1.00  0.00           C  
ATOM   2540  CG2 ILE A 149      14.196  39.910  25.683  1.00  0.00           C  
ATOM   2541  CD1 ILE A 149      13.848  36.949  24.460  1.00  0.00           C  
ATOM   2542  H   ILE A 149      10.385  38.425  25.680  1.00  0.00           H  
ATOM   2543  HA  ILE A 149      12.372  39.199  27.636  1.00  0.00           H  
ATOM   2544  HB  ILE A 149      12.420  39.275  24.589  1.00  0.00           H  
ATOM   2545 1HG1 ILE A 149      13.830  37.397  26.547  1.00  0.00           H  
ATOM   2546 2HG1 ILE A 149      12.243  37.039  25.857  1.00  0.00           H  
ATOM   2547 1HG2 ILE A 149      14.884  39.637  24.920  1.00  0.00           H  
ATOM   2548 2HG2 ILE A 149      13.966  40.950  25.592  1.00  0.00           H  
ATOM   2549 3HG2 ILE A 149      14.657  39.724  26.661  1.00  0.00           H  
ATOM   2550 1HD1 ILE A 149      14.004  35.881  24.628  1.00  0.00           H  
ATOM   2551 2HD1 ILE A 149      13.190  37.091  23.600  1.00  0.00           H  
ATOM   2552 3HD1 ILE A 149      14.804  37.422  24.269  1.00  0.00           H  
ATOM   2553  N   ASP A 150      10.977  41.612  25.834  1.00  0.00           N  
ATOM   2554  CA  ASP A 150      10.686  43.049  25.846  1.00  0.00           C  
ATOM   2555  C   ASP A 150      11.958  43.893  25.950  1.00  0.00           C  
ATOM   2556  O   ASP A 150      12.075  44.761  26.819  1.00  0.00           O  
ATOM   2557  CB  ASP A 150       9.705  43.392  26.981  1.00  0.00           C  
ATOM   2558  CG  ASP A 150       9.017  44.788  26.822  1.00  0.00           C  
ATOM   2559  OD1 ASP A 150       8.939  45.260  25.702  1.00  0.00           O  
ATOM   2560  OD2 ASP A 150       8.553  45.342  27.808  1.00  0.00           O  
ATOM   2561  H   ASP A 150      10.539  41.031  25.116  1.00  0.00           H  
ATOM   2562  HA  ASP A 150      10.197  43.298  24.900  1.00  0.00           H  
ATOM   2563 1HB  ASP A 150       8.927  42.621  27.019  1.00  0.00           H  
ATOM   2564 2HB  ASP A 150      10.235  43.363  27.932  1.00  0.00           H  
ATOM   2565  N   ARG A 151      12.923  43.628  25.078  1.00  0.00           N  
ATOM   2566  CA  ARG A 151      14.174  44.363  25.117  1.00  0.00           C  
ATOM   2567  C   ARG A 151      14.072  45.565  24.189  1.00  0.00           C  
ATOM   2568  O   ARG A 151      14.233  45.444  22.980  1.00  0.00           O  
ATOM   2569  CB  ARG A 151      15.314  43.456  24.667  1.00  0.00           C  
ATOM   2570  CG  ARG A 151      16.699  44.032  24.709  1.00  0.00           C  
ATOM   2571  CD  ARG A 151      17.269  44.032  26.075  1.00  0.00           C  
ATOM   2572  NE  ARG A 151      17.512  42.673  26.525  1.00  0.00           N  
ATOM   2573  CZ  ARG A 151      17.808  42.273  27.773  1.00  0.00           C  
ATOM   2574  NH1 ARG A 151      17.906  43.120  28.786  1.00  0.00           N  
ATOM   2575  NH2 ARG A 151      18.002  40.993  27.940  1.00  0.00           N  
ATOM   2576  H   ARG A 151      12.766  42.905  24.392  1.00  0.00           H  
ATOM   2577  HA  ARG A 151      14.346  44.707  26.137  1.00  0.00           H  
ATOM   2578 1HB  ARG A 151      15.344  42.590  25.297  1.00  0.00           H  
ATOM   2579 2HB  ARG A 151      15.127  43.117  23.648  1.00  0.00           H  
ATOM   2580 1HG  ARG A 151      17.345  43.403  24.099  1.00  0.00           H  
ATOM   2581 2HG  ARG A 151      16.700  45.042  24.319  1.00  0.00           H  
ATOM   2582 1HD  ARG A 151      18.224  44.559  26.053  1.00  0.00           H  
ATOM   2583 2HD  ARG A 151      16.592  44.519  26.767  1.00  0.00           H  
ATOM   2584  HE  ARG A 151      17.481  41.916  25.823  1.00  0.00           H  
ATOM   2585 1HH1 ARG A 151      17.759  44.106  28.644  1.00  0.00           H  
ATOM   2586 2HH1 ARG A 151      18.141  42.772  29.708  1.00  0.00           H  
ATOM   2587 1HH2 ARG A 151      17.913  40.392  27.107  1.00  0.00           H  
ATOM   2588 2HH2 ARG A 151      18.256  40.607  28.842  1.00  0.00           H  
ATOM   2589  N   ASP A 152      13.891  46.755  24.753  1.00  0.00           N  
ATOM   2590  CA  ASP A 152      13.632  47.959  23.966  1.00  0.00           C  
ATOM   2591  C   ASP A 152      14.889  48.696  23.540  1.00  0.00           C  
ATOM   2592  O   ASP A 152      14.841  49.746  22.896  1.00  0.00           O  
ATOM   2593  CB  ASP A 152      12.689  48.859  24.759  1.00  0.00           C  
ATOM   2594  CG  ASP A 152      13.260  49.212  26.112  1.00  0.00           C  
ATOM   2595  OD1 ASP A 152      14.067  48.423  26.601  1.00  0.00           O  
ATOM   2596  OD2 ASP A 152      12.896  50.219  26.667  1.00  0.00           O  
ATOM   2597  H   ASP A 152      13.845  46.854  25.776  1.00  0.00           H  
ATOM   2598  HA  ASP A 152      13.102  47.657  23.061  1.00  0.00           H  
ATOM   2599 1HB  ASP A 152      12.496  49.774  24.201  1.00  0.00           H  
ATOM   2600 2HB  ASP A 152      11.736  48.345  24.903  1.00  0.00           H  
ATOM   2601  N   THR A 153      16.013  48.081  23.834  1.00  0.00           N  
ATOM   2602  CA  THR A 153      17.330  48.554  23.475  1.00  0.00           C  
ATOM   2603  C   THR A 153      17.805  47.810  22.234  1.00  0.00           C  
ATOM   2604  O   THR A 153      18.834  48.140  21.643  1.00  0.00           O  
ATOM   2605  CB  THR A 153      18.306  48.334  24.641  1.00  0.00           C  
ATOM   2606  OG1 THR A 153      18.391  46.926  24.947  1.00  0.00           O  
ATOM   2607  CG2 THR A 153      17.780  49.062  25.870  1.00  0.00           C  
ATOM   2608  H   THR A 153      15.942  47.240  24.394  1.00  0.00           H  
ATOM   2609  HA  THR A 153      17.282  49.619  23.244  1.00  0.00           H  
ATOM   2610  HB  THR A 153      19.299  48.713  24.377  1.00  0.00           H  
ATOM   2611  HG1 THR A 153      18.864  46.427  24.235  1.00  0.00           H  
ATOM   2612 1HG2 THR A 153      18.465  48.907  26.700  1.00  0.00           H  
ATOM   2613 2HG2 THR A 153      17.701  50.125  25.657  1.00  0.00           H  
ATOM   2614 3HG2 THR A 153      16.794  48.672  26.135  1.00  0.00           H  
ATOM   2615  N   HIS A 154      17.043  46.784  21.852  1.00  0.00           N  
ATOM   2616  CA  HIS A 154      17.343  45.929  20.721  1.00  0.00           C  
ATOM   2617  C   HIS A 154      16.092  45.744  19.879  1.00  0.00           C  
ATOM   2618  O   HIS A 154      15.799  44.641  19.407  1.00  0.00           O  
ATOM   2619  CB  HIS A 154      17.893  44.577  21.177  1.00  0.00           C  
ATOM   2620  CG  HIS A 154      19.259  44.588  21.839  1.00  0.00           C  
ATOM   2621  ND1 HIS A 154      19.482  45.001  23.149  1.00  0.00           N  
ATOM   2622  CD2 HIS A 154      20.462  44.196  21.364  1.00  0.00           C  
ATOM   2623  CE1 HIS A 154      20.768  44.865  23.431  1.00  0.00           C  
ATOM   2624  NE2 HIS A 154      21.380  44.381  22.368  1.00  0.00           N  
ATOM   2625  H   HIS A 154      16.174  46.587  22.357  1.00  0.00           H  
ATOM   2626  HA  HIS A 154      18.098  46.402  20.094  1.00  0.00           H  
ATOM   2627 1HB  HIS A 154      17.190  44.149  21.876  1.00  0.00           H  
ATOM   2628 2HB  HIS A 154      17.948  43.917  20.335  1.00  0.00           H  
ATOM   2629  HD2 HIS A 154      20.672  43.802  20.373  1.00  0.00           H  
ATOM   2630  HE1 HIS A 154      21.241  45.104  24.382  1.00  0.00           H  
ATOM   2631  HE2 HIS A 154      22.373  44.174  22.302  1.00  0.00           H  
ATOM   2632  N   GLU A 155      15.398  46.851  19.618  1.00  0.00           N  
ATOM   2633  CA  GLU A 155      14.147  46.825  18.864  1.00  0.00           C  
ATOM   2634  C   GLU A 155      14.412  46.289  17.467  1.00  0.00           C  
ATOM   2635  O   GLU A 155      13.581  45.582  16.895  1.00  0.00           O  
ATOM   2636  CB  GLU A 155      13.529  48.223  18.784  1.00  0.00           C  
ATOM   2637  CG  GLU A 155      12.119  48.277  18.167  1.00  0.00           C  
ATOM   2638  CD  GLU A 155      11.079  47.588  19.032  1.00  0.00           C  
ATOM   2639  OE1 GLU A 155      11.385  47.333  20.164  1.00  0.00           O  
ATOM   2640  OE2 GLU A 155       9.995  47.332  18.572  1.00  0.00           O  
ATOM   2641  H   GLU A 155      15.731  47.729  19.998  1.00  0.00           H  
ATOM   2642  HA  GLU A 155      13.447  46.155  19.368  1.00  0.00           H  
ATOM   2643 1HB  GLU A 155      13.471  48.647  19.792  1.00  0.00           H  
ATOM   2644 2HB  GLU A 155      14.180  48.873  18.196  1.00  0.00           H  
ATOM   2645 1HG  GLU A 155      11.831  49.317  18.026  1.00  0.00           H  
ATOM   2646 2HG  GLU A 155      12.139  47.801  17.186  1.00  0.00           H  
ATOM   2647  N   ASP A 156      15.590  46.609  16.935  1.00  0.00           N  
ATOM   2648  CA  ASP A 156      15.982  46.177  15.614  1.00  0.00           C  
ATOM   2649  C   ASP A 156      16.065  44.654  15.531  1.00  0.00           C  
ATOM   2650  O   ASP A 156      15.810  44.082  14.463  1.00  0.00           O  
ATOM   2651  CB  ASP A 156      17.360  46.740  15.264  1.00  0.00           C  
ATOM   2652  CG  ASP A 156      17.400  48.256  15.037  1.00  0.00           C  
ATOM   2653  OD1 ASP A 156      16.375  48.877  14.900  1.00  0.00           O  
ATOM   2654  OD2 ASP A 156      18.484  48.774  15.022  1.00  0.00           O  
ATOM   2655  H   ASP A 156      16.210  47.220  17.447  1.00  0.00           H  
ATOM   2656  HA  ASP A 156      15.239  46.530  14.897  1.00  0.00           H  
ATOM   2657 1HB  ASP A 156      18.062  46.490  16.061  1.00  0.00           H  
ATOM   2658 2HB  ASP A 156      17.722  46.251  14.360  1.00  0.00           H  
ATOM   2659  N   LEU A 157      16.441  43.988  16.641  1.00  0.00           N  
ATOM   2660  CA  LEU A 157      16.587  42.547  16.613  1.00  0.00           C  
ATOM   2661  C   LEU A 157      15.224  41.948  16.699  1.00  0.00           C  
ATOM   2662  O   LEU A 157      14.939  40.945  16.050  1.00  0.00           O  
ATOM   2663  CB  LEU A 157      17.399  42.038  17.783  1.00  0.00           C  
ATOM   2664  CG  LEU A 157      18.888  42.012  17.633  1.00  0.00           C  
ATOM   2665  CD1 LEU A 157      19.440  43.446  17.497  1.00  0.00           C  
ATOM   2666  CD2 LEU A 157      19.446  41.309  18.830  1.00  0.00           C  
ATOM   2667  H   LEU A 157      16.600  44.458  17.528  1.00  0.00           H  
ATOM   2668  HA  LEU A 157      17.070  42.249  15.695  1.00  0.00           H  
ATOM   2669 1HB  LEU A 157      17.174  42.656  18.624  1.00  0.00           H  
ATOM   2670 2HB  LEU A 157      17.071  41.022  18.006  1.00  0.00           H  
ATOM   2671  HG  LEU A 157      19.168  41.464  16.737  1.00  0.00           H  
ATOM   2672 1HD1 LEU A 157      20.524  43.404  17.405  1.00  0.00           H  
ATOM   2673 2HD1 LEU A 157      19.037  43.922  16.612  1.00  0.00           H  
ATOM   2674 3HD1 LEU A 157      19.178  44.033  18.369  1.00  0.00           H  
ATOM   2675 1HD2 LEU A 157      20.518  41.278  18.728  1.00  0.00           H  
ATOM   2676 2HD2 LEU A 157      19.180  41.834  19.746  1.00  0.00           H  
ATOM   2677 3HD2 LEU A 157      19.050  40.290  18.874  1.00  0.00           H  
ATOM   2678  N   ALA A 158      14.358  42.560  17.507  1.00  0.00           N  
ATOM   2679  CA  ALA A 158      13.020  42.025  17.631  1.00  0.00           C  
ATOM   2680  C   ALA A 158      12.330  42.071  16.271  1.00  0.00           C  
ATOM   2681  O   ALA A 158      11.638  41.122  15.896  1.00  0.00           O  
ATOM   2682  CB  ALA A 158      12.229  42.798  18.665  1.00  0.00           C  
ATOM   2683  H   ALA A 158      14.671  43.363  18.065  1.00  0.00           H  
ATOM   2684  HA  ALA A 158      13.096  40.988  17.939  1.00  0.00           H  
ATOM   2685 1HB  ALA A 158      11.234  42.369  18.752  1.00  0.00           H  
ATOM   2686 2HB  ALA A 158      12.734  42.741  19.628  1.00  0.00           H  
ATOM   2687 3HB  ALA A 158      12.151  43.845  18.354  1.00  0.00           H  
ATOM   2688  N   ASP A 159      12.577  43.133  15.484  1.00  0.00           N  
ATOM   2689  CA  ASP A 159      11.946  43.215  14.175  1.00  0.00           C  
ATOM   2690  C   ASP A 159      12.484  42.178  13.208  1.00  0.00           C  
ATOM   2691  O   ASP A 159      11.696  41.585  12.463  1.00  0.00           O  
ATOM   2692  CB  ASP A 159      12.135  44.591  13.533  1.00  0.00           C  
ATOM   2693  CG  ASP A 159      11.291  45.711  14.125  1.00  0.00           C  
ATOM   2694  OD1 ASP A 159      10.368  45.443  14.861  1.00  0.00           O  
ATOM   2695  OD2 ASP A 159      11.555  46.838  13.786  1.00  0.00           O  
ATOM   2696  H   ASP A 159      13.131  43.917  15.848  1.00  0.00           H  
ATOM   2697  HA  ASP A 159      10.883  43.038  14.300  1.00  0.00           H  
ATOM   2698 1HB  ASP A 159      13.188  44.875  13.633  1.00  0.00           H  
ATOM   2699 2HB  ASP A 159      11.923  44.521  12.466  1.00  0.00           H  
ATOM   2700  N   LYS A 160      13.798  41.921  13.204  1.00  0.00           N  
ATOM   2701  CA  LYS A 160      14.284  40.884  12.302  1.00  0.00           C  
ATOM   2702  C   LYS A 160      13.883  39.476  12.790  1.00  0.00           C  
ATOM   2703  O   LYS A 160      13.727  38.569  11.964  1.00  0.00           O  
ATOM   2704  CB  LYS A 160      15.759  41.094  11.934  1.00  0.00           C  
ATOM   2705  CG  LYS A 160      16.733  41.071  13.031  1.00  0.00           C  
ATOM   2706  CD  LYS A 160      18.188  41.278  12.538  1.00  0.00           C  
ATOM   2707  CE  LYS A 160      18.450  42.711  12.057  1.00  0.00           C  
ATOM   2708  NZ  LYS A 160      19.901  42.951  11.821  1.00  0.00           N  
ATOM   2709  H   LYS A 160      14.438  42.478  13.785  1.00  0.00           H  
ATOM   2710  HA  LYS A 160      13.767  41.024  11.356  1.00  0.00           H  
ATOM   2711 1HB  LYS A 160      16.058  40.335  11.214  1.00  0.00           H  
ATOM   2712 2HB  LYS A 160      15.840  42.056  11.441  1.00  0.00           H  
ATOM   2713 1HG  LYS A 160      16.482  41.875  13.667  1.00  0.00           H  
ATOM   2714 2HG  LYS A 160      16.645  40.164  13.587  1.00  0.00           H  
ATOM   2715 1HD  LYS A 160      18.864  41.111  13.363  1.00  0.00           H  
ATOM   2716 2HD  LYS A 160      18.420  40.571  11.742  1.00  0.00           H  
ATOM   2717 1HE  LYS A 160      17.926  42.891  11.125  1.00  0.00           H  
ATOM   2718 2HE  LYS A 160      18.089  43.412  12.814  1.00  0.00           H  
ATOM   2719 1HZ  LYS A 160      20.036  43.902  11.510  1.00  0.00           H  
ATOM   2720 2HZ  LYS A 160      20.407  42.802  12.680  1.00  0.00           H  
ATOM   2721 3HZ  LYS A 160      20.243  42.315  11.112  1.00  0.00           H  
ATOM   2722  N   VAL A 161      13.647  39.289  14.106  1.00  0.00           N  
ATOM   2723  CA  VAL A 161      13.128  37.996  14.557  1.00  0.00           C  
ATOM   2724  C   VAL A 161      11.725  37.844  13.996  1.00  0.00           C  
ATOM   2725  O   VAL A 161      11.378  36.766  13.512  1.00  0.00           O  
ATOM   2726  CB  VAL A 161      13.039  37.825  16.096  1.00  0.00           C  
ATOM   2727  CG1 VAL A 161      12.280  36.517  16.446  1.00  0.00           C  
ATOM   2728  CG2 VAL A 161      14.383  37.713  16.707  1.00  0.00           C  
ATOM   2729  H   VAL A 161      13.876  40.035  14.769  1.00  0.00           H  
ATOM   2730  HA  VAL A 161      13.757  37.203  14.157  1.00  0.00           H  
ATOM   2731  HB  VAL A 161      12.514  38.676  16.511  1.00  0.00           H  
ATOM   2732 1HG1 VAL A 161      12.228  36.425  17.516  1.00  0.00           H  
ATOM   2733 2HG1 VAL A 161      11.269  36.530  16.052  1.00  0.00           H  
ATOM   2734 3HG1 VAL A 161      12.811  35.661  16.038  1.00  0.00           H  
ATOM   2735 1HG2 VAL A 161      14.294  37.587  17.783  1.00  0.00           H  
ATOM   2736 2HG2 VAL A 161      14.877  36.848  16.284  1.00  0.00           H  
ATOM   2737 3HG2 VAL A 161      14.951  38.602  16.497  1.00  0.00           H  
ATOM   2738  N   ARG A 162      10.905  38.908  14.079  1.00  0.00           N  
ATOM   2739  CA  ARG A 162       9.551  38.840  13.549  1.00  0.00           C  
ATOM   2740  C   ARG A 162       9.579  38.574  12.050  1.00  0.00           C  
ATOM   2741  O   ARG A 162       8.745  37.822  11.551  1.00  0.00           O  
ATOM   2742  CB  ARG A 162       8.767  40.118  13.815  1.00  0.00           C  
ATOM   2743  CG  ARG A 162       8.435  40.353  15.268  1.00  0.00           C  
ATOM   2744  CD  ARG A 162       7.563  41.515  15.491  1.00  0.00           C  
ATOM   2745  NE  ARG A 162       7.528  41.876  16.917  1.00  0.00           N  
ATOM   2746  CZ  ARG A 162       8.284  42.850  17.499  1.00  0.00           C  
ATOM   2747  NH1 ARG A 162       9.109  43.570  16.767  1.00  0.00           N  
ATOM   2748  NH2 ARG A 162       8.181  43.074  18.801  1.00  0.00           N  
ATOM   2749  H   ARG A 162      11.231  39.761  14.544  1.00  0.00           H  
ATOM   2750  HA  ARG A 162       9.030  38.022  14.044  1.00  0.00           H  
ATOM   2751 1HB  ARG A 162       9.341  40.973  13.468  1.00  0.00           H  
ATOM   2752 2HB  ARG A 162       7.833  40.096  13.253  1.00  0.00           H  
ATOM   2753 1HG  ARG A 162       7.926  39.476  15.666  1.00  0.00           H  
ATOM   2754 2HG  ARG A 162       9.338  40.516  15.814  1.00  0.00           H  
ATOM   2755 1HD  ARG A 162       7.910  42.363  14.907  1.00  0.00           H  
ATOM   2756 2HD  ARG A 162       6.549  41.259  15.184  1.00  0.00           H  
ATOM   2757  HE  ARG A 162       6.908  41.346  17.513  1.00  0.00           H  
ATOM   2758 1HH1 ARG A 162       9.181  43.400  15.776  1.00  0.00           H  
ATOM   2759 2HH1 ARG A 162       9.669  44.321  17.173  1.00  0.00           H  
ATOM   2760 1HH2 ARG A 162       7.547  42.523  19.360  1.00  0.00           H  
ATOM   2761 2HH2 ARG A 162       8.736  43.800  19.237  1.00  0.00           H  
ATOM   2762  N   LYS A 163      10.531  39.182  11.327  1.00  0.00           N  
ATOM   2763  CA  LYS A 163      10.637  38.959   9.893  1.00  0.00           C  
ATOM   2764  C   LYS A 163      10.913  37.487   9.614  1.00  0.00           C  
ATOM   2765  O   LYS A 163      10.280  36.897   8.736  1.00  0.00           O  
ATOM   2766  CB  LYS A 163      11.737  39.831   9.285  1.00  0.00           C  
ATOM   2767  CG  LYS A 163      11.903  39.703   7.769  1.00  0.00           C  
ATOM   2768  CD  LYS A 163      12.973  40.676   7.243  1.00  0.00           C  
ATOM   2769  CE  LYS A 163      13.295  40.440   5.759  1.00  0.00           C  
ATOM   2770  NZ  LYS A 163      12.150  40.785   4.862  1.00  0.00           N  
ATOM   2771  H   LYS A 163      11.156  39.848  11.786  1.00  0.00           H  
ATOM   2772  HA  LYS A 163       9.687  39.218   9.430  1.00  0.00           H  
ATOM   2773 1HB  LYS A 163      11.553  40.876   9.532  1.00  0.00           H  
ATOM   2774 2HB  LYS A 163      12.689  39.556   9.733  1.00  0.00           H  
ATOM   2775 1HG  LYS A 163      12.203  38.681   7.523  1.00  0.00           H  
ATOM   2776 2HG  LYS A 163      10.947  39.906   7.290  1.00  0.00           H  
ATOM   2777 1HD  LYS A 163      12.621  41.703   7.369  1.00  0.00           H  
ATOM   2778 2HD  LYS A 163      13.888  40.555   7.825  1.00  0.00           H  
ATOM   2779 1HE  LYS A 163      14.154  41.050   5.484  1.00  0.00           H  
ATOM   2780 2HE  LYS A 163      13.548  39.389   5.616  1.00  0.00           H  
ATOM   2781 1HZ  LYS A 163      12.415  40.611   3.901  1.00  0.00           H  
ATOM   2782 2HZ  LYS A 163      11.348  40.216   5.094  1.00  0.00           H  
ATOM   2783 3HZ  LYS A 163      11.914  41.762   4.973  1.00  0.00           H  
ATOM   2784  N   SER A 164      11.845  36.892  10.365  1.00  0.00           N  
ATOM   2785  CA  SER A 164      12.170  35.481  10.207  1.00  0.00           C  
ATOM   2786  C   SER A 164      10.965  34.604  10.566  1.00  0.00           C  
ATOM   2787  O   SER A 164      10.728  33.567   9.932  1.00  0.00           O  
ATOM   2788  CB  SER A 164      13.385  35.106  11.009  1.00  0.00           C  
ATOM   2789  OG  SER A 164      13.689  33.755  10.796  1.00  0.00           O  
ATOM   2790  H   SER A 164      12.376  37.456  11.038  1.00  0.00           H  
ATOM   2791  HA  SER A 164      12.412  35.308   9.159  1.00  0.00           H  
ATOM   2792 1HB  SER A 164      14.229  35.730  10.707  1.00  0.00           H  
ATOM   2793 2HB  SER A 164      13.202  35.295  12.065  1.00  0.00           H  
ATOM   2794  HG  SER A 164      14.560  33.611  11.204  1.00  0.00           H  
ATOM   2795  N   SER A 165      10.219  34.994  11.608  1.00  0.00           N  
ATOM   2796  CA  SER A 165       9.024  34.270  12.023  1.00  0.00           C  
ATOM   2797  C   SER A 165       8.006  34.278  10.873  1.00  0.00           C  
ATOM   2798  O   SER A 165       7.405  33.237  10.573  1.00  0.00           O  
ATOM   2799  CB  SER A 165       8.425  34.890  13.265  1.00  0.00           C  
ATOM   2800  OG  SER A 165       7.302  34.184  13.672  1.00  0.00           O  
ATOM   2801  H   SER A 165      10.519  35.809  12.150  1.00  0.00           H  
ATOM   2802  HA  SER A 165       9.295  33.239  12.242  1.00  0.00           H  
ATOM   2803 1HB  SER A 165       9.168  34.908  14.065  1.00  0.00           H  
ATOM   2804 2HB  SER A 165       8.147  35.913  13.058  1.00  0.00           H  
ATOM   2805  HG  SER A 165       6.919  34.694  14.408  1.00  0.00           H  
ATOM   2806  N   GLU A 166       7.855  35.436  10.195  1.00  0.00           N  
ATOM   2807  CA  GLU A 166       6.957  35.553   9.046  1.00  0.00           C  
ATOM   2808  C   GLU A 166       7.461  34.680   7.892  1.00  0.00           C  
ATOM   2809  O   GLU A 166       6.652  34.100   7.160  1.00  0.00           O  
ATOM   2810  CB  GLU A 166       6.808  37.010   8.579  1.00  0.00           C  
ATOM   2811  CG  GLU A 166       6.034  37.938   9.537  1.00  0.00           C  
ATOM   2812  CD  GLU A 166       4.596  37.537   9.732  1.00  0.00           C  
ATOM   2813  OE1 GLU A 166       3.927  37.296   8.763  1.00  0.00           O  
ATOM   2814  OE2 GLU A 166       4.163  37.461  10.867  1.00  0.00           O  
ATOM   2815  H   GLU A 166       8.332  36.271  10.548  1.00  0.00           H  
ATOM   2816  HA  GLU A 166       5.974  35.196   9.342  1.00  0.00           H  
ATOM   2817 1HB  GLU A 166       7.795  37.441   8.439  1.00  0.00           H  
ATOM   2818 2HB  GLU A 166       6.305  37.031   7.614  1.00  0.00           H  
ATOM   2819 1HG  GLU A 166       6.520  37.923  10.504  1.00  0.00           H  
ATOM   2820 2HG  GLU A 166       6.081  38.956   9.156  1.00  0.00           H  
ATOM   2821  N   GLU A 167       8.791  34.561   7.728  1.00  0.00           N  
ATOM   2822  CA  GLU A 167       9.312  33.689   6.678  1.00  0.00           C  
ATOM   2823  C   GLU A 167       8.940  32.244   7.012  1.00  0.00           C  
ATOM   2824  O   GLU A 167       8.559  31.490   6.111  1.00  0.00           O  
ATOM   2825  CB  GLU A 167      10.836  33.810   6.521  1.00  0.00           C  
ATOM   2826  CG  GLU A 167      11.344  35.134   5.923  1.00  0.00           C  
ATOM   2827  CD  GLU A 167      10.928  35.348   4.480  1.00  0.00           C  
ATOM   2828  OE1 GLU A 167      11.070  34.436   3.701  1.00  0.00           O  
ATOM   2829  OE2 GLU A 167      10.443  36.427   4.156  1.00  0.00           O  
ATOM   2830  H   GLU A 167       9.412  35.145   8.296  1.00  0.00           H  
ATOM   2831  HA  GLU A 167       8.847  33.955   5.735  1.00  0.00           H  
ATOM   2832 1HB  GLU A 167      11.306  33.691   7.490  1.00  0.00           H  
ATOM   2833 2HB  GLU A 167      11.197  32.999   5.890  1.00  0.00           H  
ATOM   2834 1HG  GLU A 167      10.952  35.953   6.517  1.00  0.00           H  
ATOM   2835 2HG  GLU A 167      12.431  35.161   5.998  1.00  0.00           H  
ATOM   2836  N   LEU A 168       8.973  31.867   8.303  1.00  0.00           N  
ATOM   2837  CA  LEU A 168       8.573  30.510   8.660  1.00  0.00           C  
ATOM   2838  C   LEU A 168       7.077  30.358   8.370  1.00  0.00           C  
ATOM   2839  O   LEU A 168       6.664  29.318   7.868  1.00  0.00           O  
ATOM   2840  CB  LEU A 168       8.927  30.127  10.118  1.00  0.00           C  
ATOM   2841  CG  LEU A 168       8.608  28.588  10.572  1.00  0.00           C  
ATOM   2842  CD1 LEU A 168       9.365  27.568   9.664  1.00  0.00           C  
ATOM   2843  CD2 LEU A 168       9.056  28.360  12.045  1.00  0.00           C  
ATOM   2844  H   LEU A 168       9.369  32.515   8.997  1.00  0.00           H  
ATOM   2845  HA  LEU A 168       9.113  29.833   8.013  1.00  0.00           H  
ATOM   2846 1HB  LEU A 168       9.987  30.318  10.273  1.00  0.00           H  
ATOM   2847 2HB  LEU A 168       8.368  30.792  10.780  1.00  0.00           H  
ATOM   2848  HG  LEU A 168       7.534  28.403  10.489  1.00  0.00           H  
ATOM   2849 1HD1 LEU A 168       9.142  26.559   9.988  1.00  0.00           H  
ATOM   2850 2HD1 LEU A 168       9.055  27.673   8.643  1.00  0.00           H  
ATOM   2851 3HD1 LEU A 168      10.439  27.736   9.736  1.00  0.00           H  
ATOM   2852 1HD2 LEU A 168       8.823  27.332  12.337  1.00  0.00           H  
ATOM   2853 2HD2 LEU A 168      10.130  28.527  12.131  1.00  0.00           H  
ATOM   2854 3HD2 LEU A 168       8.541  29.044  12.709  1.00  0.00           H  
ATOM   2855  N   LYS A 169       6.251  31.384   8.638  1.00  0.00           N  
ATOM   2856  CA  LYS A 169       4.826  31.258   8.308  1.00  0.00           C  
ATOM   2857  C   LYS A 169       4.629  30.990   6.809  1.00  0.00           C  
ATOM   2858  O   LYS A 169       3.773  30.179   6.432  1.00  0.00           O  
ATOM   2859  CB  LYS A 169       4.029  32.504   8.686  1.00  0.00           C  
ATOM   2860  CG  LYS A 169       3.823  32.742  10.165  1.00  0.00           C  
ATOM   2861  CD  LYS A 169       3.035  34.037  10.357  1.00  0.00           C  
ATOM   2862  CE  LYS A 169       2.812  34.400  11.811  1.00  0.00           C  
ATOM   2863  NZ  LYS A 169       2.146  35.725  11.934  1.00  0.00           N  
ATOM   2864  H   LYS A 169       6.621  32.213   9.115  1.00  0.00           H  
ATOM   2865  HA  LYS A 169       4.416  30.422   8.843  1.00  0.00           H  
ATOM   2866 1HB  LYS A 169       4.522  33.381   8.283  1.00  0.00           H  
ATOM   2867 2HB  LYS A 169       3.045  32.450   8.224  1.00  0.00           H  
ATOM   2868 1HG  LYS A 169       3.281  31.903  10.601  1.00  0.00           H  
ATOM   2869 2HG  LYS A 169       4.795  32.829  10.656  1.00  0.00           H  
ATOM   2870 1HD  LYS A 169       3.571  34.855   9.881  1.00  0.00           H  
ATOM   2871 2HD  LYS A 169       2.066  33.943   9.874  1.00  0.00           H  
ATOM   2872 1HE  LYS A 169       2.189  33.645  12.282  1.00  0.00           H  
ATOM   2873 2HE  LYS A 169       3.775  34.446  12.325  1.00  0.00           H  
ATOM   2874 1HZ  LYS A 169       2.019  35.954  12.908  1.00  0.00           H  
ATOM   2875 2HZ  LYS A 169       2.768  36.433  11.493  1.00  0.00           H  
ATOM   2876 3HZ  LYS A 169       1.253  35.718  11.466  1.00  0.00           H  
ATOM   2877  N   LYS A 170       5.415  31.662   5.952  1.00  0.00           N  
ATOM   2878  CA  LYS A 170       5.334  31.411   4.511  1.00  0.00           C  
ATOM   2879  C   LYS A 170       5.759  29.973   4.201  1.00  0.00           C  
ATOM   2880  O   LYS A 170       5.133  29.310   3.369  1.00  0.00           O  
ATOM   2881  CB  LYS A 170       6.149  32.428   3.722  1.00  0.00           C  
ATOM   2882  CG  LYS A 170       5.517  33.827   3.711  1.00  0.00           C  
ATOM   2883  CD  LYS A 170       6.217  34.783   2.741  1.00  0.00           C  
ATOM   2884  CE  LYS A 170       7.554  35.243   3.293  1.00  0.00           C  
ATOM   2885  NZ  LYS A 170       8.194  36.289   2.449  1.00  0.00           N  
ATOM   2886  H   LYS A 170       6.037  32.387   6.329  1.00  0.00           H  
ATOM   2887  HA  LYS A 170       4.294  31.516   4.206  1.00  0.00           H  
ATOM   2888 1HB  LYS A 170       7.140  32.501   4.167  1.00  0.00           H  
ATOM   2889 2HB  LYS A 170       6.271  32.086   2.694  1.00  0.00           H  
ATOM   2890 1HG  LYS A 170       4.469  33.739   3.426  1.00  0.00           H  
ATOM   2891 2HG  LYS A 170       5.562  34.241   4.720  1.00  0.00           H  
ATOM   2892 1HD  LYS A 170       6.378  34.285   1.786  1.00  0.00           H  
ATOM   2893 2HD  LYS A 170       5.586  35.656   2.576  1.00  0.00           H  
ATOM   2894 1HE  LYS A 170       7.405  35.644   4.297  1.00  0.00           H  
ATOM   2895 2HE  LYS A 170       8.233  34.396   3.350  1.00  0.00           H  
ATOM   2896 1HZ  LYS A 170       9.088  36.537   2.907  1.00  0.00           H  
ATOM   2897 2HZ  LYS A 170       8.373  35.932   1.525  1.00  0.00           H  
ATOM   2898 3HZ  LYS A 170       7.606  37.102   2.392  1.00  0.00           H  
ATOM   2899  N   ILE A 171       6.779  29.478   4.914  1.00  0.00           N  
ATOM   2900  CA  ILE A 171       7.228  28.096   4.774  1.00  0.00           C  
ATOM   2901  C   ILE A 171       6.123  27.139   5.171  1.00  0.00           C  
ATOM   2902  O   ILE A 171       5.941  26.112   4.518  1.00  0.00           O  
ATOM   2903  CB  ILE A 171       8.506  27.783   5.574  1.00  0.00           C  
ATOM   2904  CG1 ILE A 171       9.730  28.511   4.923  1.00  0.00           C  
ATOM   2905  CG2 ILE A 171       8.675  26.280   5.711  1.00  0.00           C  
ATOM   2906  CD1 ILE A 171      11.032  28.517   5.762  1.00  0.00           C  
ATOM   2907  H   ILE A 171       7.289  30.121   5.531  1.00  0.00           H  
ATOM   2908  HA  ILE A 171       7.457  27.922   3.722  1.00  0.00           H  
ATOM   2909  HB  ILE A 171       8.409  28.197   6.547  1.00  0.00           H  
ATOM   2910 1HG1 ILE A 171       9.939  28.034   3.971  1.00  0.00           H  
ATOM   2911 2HG1 ILE A 171       9.446  29.548   4.732  1.00  0.00           H  
ATOM   2912 1HG2 ILE A 171       9.533  26.070   6.268  1.00  0.00           H  
ATOM   2913 2HG2 ILE A 171       7.831  25.827   6.219  1.00  0.00           H  
ATOM   2914 3HG2 ILE A 171       8.757  25.862   4.743  1.00  0.00           H  
ATOM   2915 1HD1 ILE A 171      11.809  29.051   5.220  1.00  0.00           H  
ATOM   2916 2HD1 ILE A 171      10.859  29.013   6.713  1.00  0.00           H  
ATOM   2917 3HD1 ILE A 171      11.362  27.509   5.935  1.00  0.00           H  
ATOM   2918  N   ILE A 172       5.407  27.447   6.245  1.00  0.00           N  
ATOM   2919  CA  ILE A 172       4.326  26.596   6.690  1.00  0.00           C  
ATOM   2920  C   ILE A 172       3.292  26.506   5.599  1.00  0.00           C  
ATOM   2921  O   ILE A 172       2.826  25.406   5.306  1.00  0.00           O  
ATOM   2922  CB  ILE A 172       3.655  27.128   7.969  1.00  0.00           C  
ATOM   2923  CG1 ILE A 172       4.628  27.022   9.099  1.00  0.00           C  
ATOM   2924  CG2 ILE A 172       2.389  26.297   8.270  1.00  0.00           C  
ATOM   2925  CD1 ILE A 172       4.275  27.772  10.378  1.00  0.00           C  
ATOM   2926  H   ILE A 172       5.670  28.284   6.767  1.00  0.00           H  
ATOM   2927  HA  ILE A 172       4.718  25.600   6.883  1.00  0.00           H  
ATOM   2928  HB  ILE A 172       3.391  28.170   7.845  1.00  0.00           H  
ATOM   2929 1HG1 ILE A 172       4.698  25.996   9.312  1.00  0.00           H  
ATOM   2930 2HG1 ILE A 172       5.594  27.364   8.762  1.00  0.00           H  
ATOM   2931 1HG2 ILE A 172       1.920  26.658   9.166  1.00  0.00           H  
ATOM   2932 2HG2 ILE A 172       1.667  26.371   7.457  1.00  0.00           H  
ATOM   2933 3HG2 ILE A 172       2.672  25.255   8.403  1.00  0.00           H  
ATOM   2934 1HD1 ILE A 172       5.042  27.614  11.113  1.00  0.00           H  
ATOM   2935 2HD1 ILE A 172       4.202  28.812  10.187  1.00  0.00           H  
ATOM   2936 3HD1 ILE A 172       3.346  27.426  10.765  1.00  0.00           H  
ATOM   2937  N   LYS A 173       2.944  27.638   4.981  1.00  0.00           N  
ATOM   2938  CA  LYS A 173       1.957  27.598   3.918  1.00  0.00           C  
ATOM   2939  C   LYS A 173       2.453  26.745   2.746  1.00  0.00           C  
ATOM   2940  O   LYS A 173       1.659  25.997   2.167  1.00  0.00           O  
ATOM   2941  CB  LYS A 173       1.639  29.013   3.422  1.00  0.00           C  
ATOM   2942  CG  LYS A 173       0.913  29.930   4.421  1.00  0.00           C  
ATOM   2943  CD  LYS A 173      -0.531  29.507   4.683  1.00  0.00           C  
ATOM   2944  CE  LYS A 173      -1.231  30.517   5.587  1.00  0.00           C  
ATOM   2945  NZ  LYS A 173      -2.665  30.159   5.834  1.00  0.00           N  
ATOM   2946  H   LYS A 173       3.338  28.528   5.310  1.00  0.00           H  
ATOM   2947  HA  LYS A 173       1.051  27.134   4.306  1.00  0.00           H  
ATOM   2948 1HB  LYS A 173       2.570  29.509   3.148  1.00  0.00           H  
ATOM   2949 2HB  LYS A 173       1.033  28.950   2.521  1.00  0.00           H  
ATOM   2950 1HG  LYS A 173       1.450  29.917   5.369  1.00  0.00           H  
ATOM   2951 2HG  LYS A 173       0.924  30.951   4.037  1.00  0.00           H  
ATOM   2952 1HD  LYS A 173      -1.074  29.410   3.743  1.00  0.00           H  
ATOM   2953 2HD  LYS A 173      -0.543  28.543   5.195  1.00  0.00           H  
ATOM   2954 1HE  LYS A 173      -0.708  30.551   6.542  1.00  0.00           H  
ATOM   2955 2HE  LYS A 173      -1.186  31.502   5.124  1.00  0.00           H  
ATOM   2956 1HZ  LYS A 173      -3.087  30.854   6.439  1.00  0.00           H  
ATOM   2957 2HZ  LYS A 173      -3.164  30.131   4.958  1.00  0.00           H  
ATOM   2958 3HZ  LYS A 173      -2.729  29.253   6.275  1.00  0.00           H  
ATOM   2959  N   GLU A 174       3.753  26.823   2.416  1.00  0.00           N  
ATOM   2960  CA  GLU A 174       4.305  26.004   1.336  1.00  0.00           C  
ATOM   2961  C   GLU A 174       4.257  24.513   1.678  1.00  0.00           C  
ATOM   2962  O   GLU A 174       3.922  23.697   0.813  1.00  0.00           O  
ATOM   2963  CB  GLU A 174       5.747  26.409   1.031  1.00  0.00           C  
ATOM   2964  CG  GLU A 174       5.900  27.773   0.362  1.00  0.00           C  
ATOM   2965  CD  GLU A 174       7.332  28.177   0.228  1.00  0.00           C  
ATOM   2966  OE1 GLU A 174       8.147  27.546   0.862  1.00  0.00           O  
ATOM   2967  OE2 GLU A 174       7.619  29.103  -0.491  1.00  0.00           O  
ATOM   2968  H   GLU A 174       4.342  27.519   2.887  1.00  0.00           H  
ATOM   2969  HA  GLU A 174       3.706  26.169   0.444  1.00  0.00           H  
ATOM   2970 1HB  GLU A 174       6.318  26.425   1.957  1.00  0.00           H  
ATOM   2971 2HB  GLU A 174       6.204  25.662   0.381  1.00  0.00           H  
ATOM   2972 1HG  GLU A 174       5.449  27.733  -0.628  1.00  0.00           H  
ATOM   2973 2HG  GLU A 174       5.364  28.520   0.943  1.00  0.00           H  
ATOM   2974  N   VAL A 175       4.545  24.151   2.932  1.00  0.00           N  
ATOM   2975  CA  VAL A 175       4.507  22.743   3.315  1.00  0.00           C  
ATOM   2976  C   VAL A 175       3.053  22.263   3.266  1.00  0.00           C  
ATOM   2977  O   VAL A 175       2.804  21.124   2.865  1.00  0.00           O  
ATOM   2978  CB  VAL A 175       5.156  22.452   4.684  1.00  0.00           C  
ATOM   2979  CG1 VAL A 175       4.957  20.971   5.047  1.00  0.00           C  
ATOM   2980  CG2 VAL A 175       6.640  22.754   4.626  1.00  0.00           C  
ATOM   2981  H   VAL A 175       4.863  24.875   3.589  1.00  0.00           H  
ATOM   2982  HA  VAL A 175       5.071  22.176   2.576  1.00  0.00           H  
ATOM   2983  HB  VAL A 175       4.673  23.072   5.449  1.00  0.00           H  
ATOM   2984 1HG1 VAL A 175       5.408  20.767   6.016  1.00  0.00           H  
ATOM   2985 2HG1 VAL A 175       3.921  20.727   5.085  1.00  0.00           H  
ATOM   2986 3HG1 VAL A 175       5.433  20.357   4.286  1.00  0.00           H  
ATOM   2987 1HG2 VAL A 175       7.088  22.550   5.595  1.00  0.00           H  
ATOM   2988 2HG2 VAL A 175       7.106  22.127   3.865  1.00  0.00           H  
ATOM   2989 3HG2 VAL A 175       6.788  23.797   4.372  1.00  0.00           H  
ATOM   2990  N   GLU A 176       2.097  23.101   3.720  1.00  0.00           N  
ATOM   2991  CA  GLU A 176       0.686  22.729   3.658  1.00  0.00           C  
ATOM   2992  C   GLU A 176       0.272  22.509   2.200  1.00  0.00           C  
ATOM   2993  O   GLU A 176      -0.485  21.578   1.923  1.00  0.00           O  
ATOM   2994  CB  GLU A 176      -0.214  23.800   4.304  1.00  0.00           C  
ATOM   2995  CG  GLU A 176      -0.113  23.881   5.839  1.00  0.00           C  
ATOM   2996  CD  GLU A 176      -0.918  25.014   6.481  1.00  0.00           C  
ATOM   2997  OE1 GLU A 176      -1.506  25.781   5.772  1.00  0.00           O  
ATOM   2998  OE2 GLU A 176      -0.933  25.101   7.698  1.00  0.00           O  
ATOM   2999  H   GLU A 176       2.362  24.008   4.115  1.00  0.00           H  
ATOM   3000  HA  GLU A 176       0.547  21.798   4.197  1.00  0.00           H  
ATOM   3001 1HB  GLU A 176       0.044  24.777   3.898  1.00  0.00           H  
ATOM   3002 2HB  GLU A 176      -1.253  23.604   4.040  1.00  0.00           H  
ATOM   3003 1HG  GLU A 176      -0.501  22.953   6.228  1.00  0.00           H  
ATOM   3004 2HG  GLU A 176       0.928  23.954   6.126  1.00  0.00           H  
ATOM   3005  N   LYS A 177       0.776  23.337   1.270  1.00  0.00           N  
ATOM   3006  CA  LYS A 177       0.487  23.160  -0.155  1.00  0.00           C  
ATOM   3007  C   LYS A 177       1.033  21.818  -0.659  1.00  0.00           C  
ATOM   3008  O   LYS A 177       0.338  21.108  -1.402  1.00  0.00           O  
ATOM   3009  CB  LYS A 177       1.050  24.321  -0.979  1.00  0.00           C  
ATOM   3010  CG  LYS A 177       0.743  24.250  -2.489  1.00  0.00           C  
ATOM   3011  CD  LYS A 177       1.123  25.561  -3.224  1.00  0.00           C  
ATOM   3012  CE  LYS A 177       2.642  25.757  -3.337  1.00  0.00           C  
ATOM   3013  NZ  LYS A 177       2.986  26.939  -4.184  1.00  0.00           N  
ATOM   3014  H   LYS A 177       1.327  24.144   1.580  1.00  0.00           H  
ATOM   3015  HA  LYS A 177      -0.591  23.142  -0.286  1.00  0.00           H  
ATOM   3016 1HB  LYS A 177       0.672  25.264  -0.586  1.00  0.00           H  
ATOM   3017 2HB  LYS A 177       2.128  24.333  -0.862  1.00  0.00           H  
ATOM   3018 1HG  LYS A 177       1.301  23.423  -2.933  1.00  0.00           H  
ATOM   3019 2HG  LYS A 177      -0.321  24.059  -2.629  1.00  0.00           H  
ATOM   3020 1HD  LYS A 177       0.695  25.549  -4.228  1.00  0.00           H  
ATOM   3021 2HD  LYS A 177       0.703  26.411  -2.683  1.00  0.00           H  
ATOM   3022 1HE  LYS A 177       3.064  25.912  -2.344  1.00  0.00           H  
ATOM   3023 2HE  LYS A 177       3.088  24.864  -3.776  1.00  0.00           H  
ATOM   3024 1HZ  LYS A 177       3.992  27.037  -4.235  1.00  0.00           H  
ATOM   3025 2HZ  LYS A 177       2.616  26.809  -5.116  1.00  0.00           H  
ATOM   3026 3HZ  LYS A 177       2.589  27.775  -3.779  1.00  0.00           H  
ATOM   3027  N   ILE A 178       2.250  21.447  -0.210  1.00  0.00           N  
ATOM   3028  CA  ILE A 178       2.857  20.174  -0.600  1.00  0.00           C  
ATOM   3029  C   ILE A 178       1.973  19.048  -0.083  1.00  0.00           C  
ATOM   3030  O   ILE A 178       1.693  18.098  -0.825  1.00  0.00           O  
ATOM   3031  CB  ILE A 178       4.309  20.005  -0.037  1.00  0.00           C  
ATOM   3032  CG1 ILE A 178       5.279  21.025  -0.763  1.00  0.00           C  
ATOM   3033  CG2 ILE A 178       4.797  18.528  -0.200  1.00  0.00           C  
ATOM   3034  CD1 ILE A 178       6.688  21.194  -0.126  1.00  0.00           C  
ATOM   3035  H   ILE A 178       2.781  22.122   0.349  1.00  0.00           H  
ATOM   3036  HA  ILE A 178       2.898  20.115  -1.681  1.00  0.00           H  
ATOM   3037  HB  ILE A 178       4.313  20.256   1.017  1.00  0.00           H  
ATOM   3038 1HG1 ILE A 178       5.414  20.699  -1.799  1.00  0.00           H  
ATOM   3039 2HG1 ILE A 178       4.796  21.999  -0.775  1.00  0.00           H  
ATOM   3040 1HG2 ILE A 178       5.797  18.421   0.205  1.00  0.00           H  
ATOM   3041 2HG2 ILE A 178       4.140  17.844   0.330  1.00  0.00           H  
ATOM   3042 3HG2 ILE A 178       4.809  18.264  -1.262  1.00  0.00           H  
ATOM   3043 1HD1 ILE A 178       7.257  21.922  -0.707  1.00  0.00           H  
ATOM   3044 2HD1 ILE A 178       6.595  21.549   0.898  1.00  0.00           H  
ATOM   3045 3HD1 ILE A 178       7.218  20.247  -0.137  1.00  0.00           H  
ATOM   3046  N   LEU A 179       1.509  19.158   1.159  1.00  0.00           N  
ATOM   3047  CA  LEU A 179       0.628  18.150   1.706  1.00  0.00           C  
ATOM   3048  C   LEU A 179      -0.697  18.070   0.984  1.00  0.00           C  
ATOM   3049  O   LEU A 179      -1.163  16.969   0.698  1.00  0.00           O  
ATOM   3050  CB  LEU A 179       0.391  18.387   3.199  1.00  0.00           C  
ATOM   3051  CG  LEU A 179      -0.592  17.409   3.885  1.00  0.00           C  
ATOM   3052  CD1 LEU A 179      -0.150  16.000   3.727  1.00  0.00           C  
ATOM   3053  CD2 LEU A 179      -0.661  17.723   5.361  1.00  0.00           C  
ATOM   3054  H   LEU A 179       1.810  19.947   1.741  1.00  0.00           H  
ATOM   3055  HA  LEU A 179       1.109  17.192   1.568  1.00  0.00           H  
ATOM   3056 1HB  LEU A 179       1.341  18.355   3.716  1.00  0.00           H  
ATOM   3057 2HB  LEU A 179      -0.014  19.391   3.317  1.00  0.00           H  
ATOM   3058  HG  LEU A 179      -1.588  17.511   3.433  1.00  0.00           H  
ATOM   3059 1HD1 LEU A 179      -0.874  15.401   4.214  1.00  0.00           H  
ATOM   3060 2HD1 LEU A 179      -0.105  15.704   2.688  1.00  0.00           H  
ATOM   3061 3HD1 LEU A 179       0.796  15.863   4.177  1.00  0.00           H  
ATOM   3062 1HD2 LEU A 179      -1.360  17.039   5.833  1.00  0.00           H  
ATOM   3063 2HD2 LEU A 179       0.326  17.595   5.805  1.00  0.00           H  
ATOM   3064 3HD2 LEU A 179      -1.001  18.748   5.501  1.00  0.00           H  
ATOM   3065  N   ARG A 180      -1.310  19.196   0.632  1.00  0.00           N  
ATOM   3066  CA  ARG A 180      -2.579  19.073  -0.061  1.00  0.00           C  
ATOM   3067  C   ARG A 180      -2.383  18.302  -1.355  1.00  0.00           C  
ATOM   3068  O   ARG A 180      -3.199  17.434  -1.675  1.00  0.00           O  
ATOM   3069  CB  ARG A 180      -3.196  20.428  -0.368  1.00  0.00           C  
ATOM   3070  CG  ARG A 180      -3.744  21.159   0.836  1.00  0.00           C  
ATOM   3071  CD  ARG A 180      -4.610  22.313   0.465  1.00  0.00           C  
ATOM   3072  NE  ARG A 180      -3.887  23.362  -0.267  1.00  0.00           N  
ATOM   3073  CZ  ARG A 180      -3.177  24.365   0.297  1.00  0.00           C  
ATOM   3074  NH1 ARG A 180      -2.601  25.268  -0.473  1.00  0.00           N  
ATOM   3075  NH2 ARG A 180      -3.052  24.446   1.611  1.00  0.00           N  
ATOM   3076  H   ARG A 180      -0.928  20.104   0.901  1.00  0.00           H  
ATOM   3077  HA  ARG A 180      -3.267  18.519   0.576  1.00  0.00           H  
ATOM   3078 1HB  ARG A 180      -2.437  21.068  -0.822  1.00  0.00           H  
ATOM   3079 2HB  ARG A 180      -4.002  20.307  -1.093  1.00  0.00           H  
ATOM   3080 1HG  ARG A 180      -4.333  20.465   1.436  1.00  0.00           H  
ATOM   3081 2HG  ARG A 180      -2.919  21.530   1.431  1.00  0.00           H  
ATOM   3082 1HD  ARG A 180      -5.414  21.950  -0.177  1.00  0.00           H  
ATOM   3083 2HD  ARG A 180      -5.046  22.746   1.362  1.00  0.00           H  
ATOM   3084  HE  ARG A 180      -3.952  23.349  -1.276  1.00  0.00           H  
ATOM   3085 1HH1 ARG A 180      -2.696  25.212  -1.477  1.00  0.00           H  
ATOM   3086 2HH1 ARG A 180      -2.069  26.024  -0.060  1.00  0.00           H  
ATOM   3087 1HH2 ARG A 180      -3.484  23.758   2.210  1.00  0.00           H  
ATOM   3088 2HH2 ARG A 180      -2.508  25.191   2.024  1.00  0.00           H  
ATOM   3089  N   LYS A 181      -1.283  18.562  -2.072  1.00  0.00           N  
ATOM   3090  CA  LYS A 181      -1.032  17.839  -3.306  1.00  0.00           C  
ATOM   3091  C   LYS A 181      -0.929  16.330  -3.015  1.00  0.00           C  
ATOM   3092  O   LYS A 181      -1.538  15.526  -3.724  1.00  0.00           O  
ATOM   3093  CB  LYS A 181       0.208  18.394  -4.017  1.00  0.00           C  
ATOM   3094  CG  LYS A 181       0.486  17.783  -5.404  1.00  0.00           C  
ATOM   3095  CD  LYS A 181       1.577  16.732  -5.414  1.00  0.00           C  
ATOM   3096  CE  LYS A 181       2.967  17.332  -5.430  1.00  0.00           C  
ATOM   3097  NZ  LYS A 181       3.997  16.280  -5.409  1.00  0.00           N  
ATOM   3098  H   LYS A 181      -0.651  19.317  -1.775  1.00  0.00           H  
ATOM   3099  HA  LYS A 181      -1.887  17.988  -3.966  1.00  0.00           H  
ATOM   3100 1HB  LYS A 181       0.094  19.473  -4.141  1.00  0.00           H  
ATOM   3101 2HB  LYS A 181       1.077  18.240  -3.381  1.00  0.00           H  
ATOM   3102 1HG  LYS A 181      -0.430  17.326  -5.785  1.00  0.00           H  
ATOM   3103 2HG  LYS A 181       0.774  18.582  -6.086  1.00  0.00           H  
ATOM   3104 1HD  LYS A 181       1.483  16.063  -4.560  1.00  0.00           H  
ATOM   3105 2HD  LYS A 181       1.471  16.156  -6.324  1.00  0.00           H  
ATOM   3106 1HE  LYS A 181       3.086  17.920  -6.338  1.00  0.00           H  
ATOM   3107 2HE  LYS A 181       3.114  17.980  -4.565  1.00  0.00           H  
ATOM   3108 1HZ  LYS A 181       4.916  16.706  -5.433  1.00  0.00           H  
ATOM   3109 2HZ  LYS A 181       3.905  15.742  -4.568  1.00  0.00           H  
ATOM   3110 3HZ  LYS A 181       3.894  15.637  -6.218  1.00  0.00           H  
ATOM   3111  N   VAL A 182      -0.195  15.951  -1.951  1.00  0.00           N  
ATOM   3112  CA  VAL A 182      -0.032  14.528  -1.636  1.00  0.00           C  
ATOM   3113  C   VAL A 182      -1.388  13.902  -1.261  1.00  0.00           C  
ATOM   3114  O   VAL A 182      -1.682  12.772  -1.694  1.00  0.00           O  
ATOM   3115  CB  VAL A 182       0.987  14.326  -0.476  1.00  0.00           C  
ATOM   3116  CG1 VAL A 182       1.012  12.855  -0.029  1.00  0.00           C  
ATOM   3117  CG2 VAL A 182       2.370  14.745  -0.942  1.00  0.00           C  
ATOM   3118  H   VAL A 182       0.306  16.671  -1.421  1.00  0.00           H  
ATOM   3119  HA  VAL A 182       0.355  14.019  -2.505  1.00  0.00           H  
ATOM   3120  HB  VAL A 182       0.682  14.933   0.378  1.00  0.00           H  
ATOM   3121 1HG1 VAL A 182       1.725  12.733   0.789  1.00  0.00           H  
ATOM   3122 2HG1 VAL A 182       0.030  12.553   0.304  1.00  0.00           H  
ATOM   3123 3HG1 VAL A 182       1.305  12.228  -0.852  1.00  0.00           H  
ATOM   3124 1HG2 VAL A 182       3.084  14.617  -0.131  1.00  0.00           H  
ATOM   3125 2HG2 VAL A 182       2.661  14.131  -1.788  1.00  0.00           H  
ATOM   3126 3HG2 VAL A 182       2.360  15.782  -1.244  1.00  0.00           H  
ATOM   3127  N   ASP A 183      -2.214  14.601  -0.479  1.00  0.00           N  
ATOM   3128  CA  ASP A 183      -3.525  14.071  -0.122  1.00  0.00           C  
ATOM   3129  C   ASP A 183      -4.419  13.902  -1.356  1.00  0.00           C  
ATOM   3130  O   ASP A 183      -5.142  12.902  -1.453  1.00  0.00           O  
ATOM   3131  CB  ASP A 183      -4.256  14.971   0.889  1.00  0.00           C  
ATOM   3132  CG  ASP A 183      -3.740  14.924   2.353  1.00  0.00           C  
ATOM   3133  OD1 ASP A 183      -3.004  14.039   2.696  1.00  0.00           O  
ATOM   3134  OD2 ASP A 183      -4.143  15.774   3.117  1.00  0.00           O  
ATOM   3135  H   ASP A 183      -1.909  15.507  -0.110  1.00  0.00           H  
ATOM   3136  HA  ASP A 183      -3.383  13.092   0.334  1.00  0.00           H  
ATOM   3137 1HB  ASP A 183      -4.178  16.006   0.542  1.00  0.00           H  
ATOM   3138 2HB  ASP A 183      -5.315  14.721   0.892  1.00  0.00           H  
ATOM   3139  N   ASP A 184      -4.343  14.834  -2.328  1.00  0.00           N  
ATOM   3140  CA  ASP A 184      -5.149  14.706  -3.544  1.00  0.00           C  
ATOM   3141  C   ASP A 184      -4.696  13.505  -4.368  1.00  0.00           C  
ATOM   3142  O   ASP A 184      -5.528  12.811  -4.967  1.00  0.00           O  
ATOM   3143  CB  ASP A 184      -5.077  15.954  -4.435  1.00  0.00           C  
ATOM   3144  CG  ASP A 184      -5.849  17.191  -3.921  1.00  0.00           C  
ATOM   3145  OD1 ASP A 184      -6.643  17.080  -3.012  1.00  0.00           O  
ATOM   3146  OD2 ASP A 184      -5.652  18.238  -4.494  1.00  0.00           O  
ATOM   3147  H   ASP A 184      -3.783  15.679  -2.175  1.00  0.00           H  
ATOM   3148  HA  ASP A 184      -6.187  14.557  -3.255  1.00  0.00           H  
ATOM   3149 1HB  ASP A 184      -4.025  16.235  -4.544  1.00  0.00           H  
ATOM   3150 2HB  ASP A 184      -5.448  15.704  -5.425  1.00  0.00           H  
ATOM   3151  N   ILE A 185      -3.391  13.220  -4.366  1.00  0.00           N  
ATOM   3152  CA  ILE A 185      -2.912  12.067  -5.113  1.00  0.00           C  
ATOM   3153  C   ILE A 185      -3.481  10.811  -4.494  1.00  0.00           C  
ATOM   3154  O   ILE A 185      -3.963   9.948  -5.228  1.00  0.00           O  
ATOM   3155  CB  ILE A 185      -1.380  11.938  -5.109  1.00  0.00           C  
ATOM   3156  CG1 ILE A 185      -0.753  13.067  -5.896  1.00  0.00           C  
ATOM   3157  CG2 ILE A 185      -1.006  10.566  -5.764  1.00  0.00           C  
ATOM   3158  CD1 ILE A 185       0.723  13.187  -5.657  1.00  0.00           C  
ATOM   3159  H   ILE A 185      -2.740  13.869  -3.905  1.00  0.00           H  
ATOM   3160  HA  ILE A 185      -3.255  12.138  -6.137  1.00  0.00           H  
ATOM   3161  HB  ILE A 185      -0.996  11.986  -4.088  1.00  0.00           H  
ATOM   3162 1HG1 ILE A 185      -0.912  12.882  -6.954  1.00  0.00           H  
ATOM   3163 2HG1 ILE A 185      -1.231  14.007  -5.638  1.00  0.00           H  
ATOM   3164 1HG2 ILE A 185       0.056  10.436  -5.795  1.00  0.00           H  
ATOM   3165 2HG2 ILE A 185      -1.426   9.741  -5.199  1.00  0.00           H  
ATOM   3166 3HG2 ILE A 185      -1.397  10.535  -6.782  1.00  0.00           H  
ATOM   3167 1HD1 ILE A 185       1.122  13.980  -6.263  1.00  0.00           H  
ATOM   3168 2HD1 ILE A 185       0.911  13.395  -4.611  1.00  0.00           H  
ATOM   3169 3HD1 ILE A 185       1.194  12.290  -5.919  1.00  0.00           H  
ATOM   3170  N   LEU A 186      -3.438  10.694  -3.166  1.00  0.00           N  
ATOM   3171  CA  LEU A 186      -3.984   9.507  -2.521  1.00  0.00           C  
ATOM   3172  C   LEU A 186      -5.477   9.380  -2.759  1.00  0.00           C  
ATOM   3173  O   LEU A 186      -5.971   8.271  -2.982  1.00  0.00           O  
ATOM   3174  CB  LEU A 186      -3.668   9.523  -1.027  1.00  0.00           C  
ATOM   3175  CG  LEU A 186      -2.204   9.233  -0.642  1.00  0.00           C  
ATOM   3176  CD1 LEU A 186      -1.986   9.577   0.810  1.00  0.00           C  
ATOM   3177  CD2 LEU A 186      -1.926   7.713  -0.846  1.00  0.00           C  
ATOM   3178  H   LEU A 186      -2.995  11.439  -2.610  1.00  0.00           H  
ATOM   3179  HA  LEU A 186      -3.511   8.646  -2.967  1.00  0.00           H  
ATOM   3180 1HB  LEU A 186      -3.917  10.515  -0.642  1.00  0.00           H  
ATOM   3181 2HB  LEU A 186      -4.302   8.793  -0.530  1.00  0.00           H  
ATOM   3182  HG  LEU A 186      -1.525   9.838  -1.249  1.00  0.00           H  
ATOM   3183 1HD1 LEU A 186      -0.960   9.371   1.075  1.00  0.00           H  
ATOM   3184 2HD1 LEU A 186      -2.192  10.636   0.946  1.00  0.00           H  
ATOM   3185 3HD1 LEU A 186      -2.649   8.991   1.437  1.00  0.00           H  
ATOM   3186 1HD2 LEU A 186      -0.930   7.483  -0.544  1.00  0.00           H  
ATOM   3187 2HD2 LEU A 186      -2.610   7.134  -0.228  1.00  0.00           H  
ATOM   3188 3HD2 LEU A 186      -2.052   7.423  -1.882  1.00  0.00           H  
ATOM   3189  N   TYR A 187      -6.202  10.500  -2.768  1.00  0.00           N  
ATOM   3190  CA  TYR A 187      -7.623  10.448  -3.061  1.00  0.00           C  
ATOM   3191  C   TYR A 187      -7.831   9.770  -4.409  1.00  0.00           C  
ATOM   3192  O   TYR A 187      -8.675   8.883  -4.546  1.00  0.00           O  
ATOM   3193  CB  TYR A 187      -8.243  11.844  -3.087  1.00  0.00           C  
ATOM   3194  CG  TYR A 187      -9.692  11.833  -3.491  1.00  0.00           C  
ATOM   3195  CD1 TYR A 187     -10.045  12.129  -4.804  1.00  0.00           C  
ATOM   3196  CD2 TYR A 187     -10.669  11.521  -2.564  1.00  0.00           C  
ATOM   3197  CE1 TYR A 187     -11.368  12.110  -5.180  1.00  0.00           C  
ATOM   3198  CE2 TYR A 187     -11.995  11.505  -2.942  1.00  0.00           C  
ATOM   3199  CZ  TYR A 187     -12.345  11.798  -4.244  1.00  0.00           C  
ATOM   3200  OH  TYR A 187     -13.670  11.784  -4.619  1.00  0.00           O  
ATOM   3201  H   TYR A 187      -5.765  11.396  -2.526  1.00  0.00           H  
ATOM   3202  HA  TYR A 187      -8.118   9.849  -2.297  1.00  0.00           H  
ATOM   3203 1HB  TYR A 187      -8.155  12.309  -2.104  1.00  0.00           H  
ATOM   3204 2HB  TYR A 187      -7.705  12.468  -3.789  1.00  0.00           H  
ATOM   3205  HD1 TYR A 187      -9.275  12.371  -5.537  1.00  0.00           H  
ATOM   3206  HD2 TYR A 187     -10.393  11.288  -1.537  1.00  0.00           H  
ATOM   3207  HE1 TYR A 187     -11.646  12.339  -6.207  1.00  0.00           H  
ATOM   3208  HE2 TYR A 187     -12.765  11.261  -2.212  1.00  0.00           H  
ATOM   3209  HH  TYR A 187     -14.215  11.556  -3.861  1.00  0.00           H  
ATOM   3210  N   LYS A 188      -7.073  10.204  -5.424  1.00  0.00           N  
ATOM   3211  CA  LYS A 188      -7.189   9.602  -6.746  1.00  0.00           C  
ATOM   3212  C   LYS A 188      -6.753   8.125  -6.774  1.00  0.00           C  
ATOM   3213  O   LYS A 188      -7.436   7.298  -7.381  1.00  0.00           O  
ATOM   3214  CB  LYS A 188      -6.378  10.401  -7.764  1.00  0.00           C  
ATOM   3215  CG  LYS A 188      -6.966  11.772  -8.094  1.00  0.00           C  
ATOM   3216  CD  LYS A 188      -6.104  12.521  -9.115  1.00  0.00           C  
ATOM   3217  CE  LYS A 188      -6.695  13.888  -9.452  1.00  0.00           C  
ATOM   3218  NZ  LYS A 188      -5.855  14.636 -10.439  1.00  0.00           N  
ATOM   3219  H   LYS A 188      -6.431  10.989  -5.262  1.00  0.00           H  
ATOM   3220  HA  LYS A 188      -8.237   9.639  -7.039  1.00  0.00           H  
ATOM   3221 1HB  LYS A 188      -5.371  10.556  -7.373  1.00  0.00           H  
ATOM   3222 2HB  LYS A 188      -6.289   9.831  -8.688  1.00  0.00           H  
ATOM   3223 1HG  LYS A 188      -7.975  11.648  -8.487  1.00  0.00           H  
ATOM   3224 2HG  LYS A 188      -7.023  12.359  -7.175  1.00  0.00           H  
ATOM   3225 1HD  LYS A 188      -5.102  12.660  -8.703  1.00  0.00           H  
ATOM   3226 2HD  LYS A 188      -6.027  11.933 -10.029  1.00  0.00           H  
ATOM   3227 1HE  LYS A 188      -7.691  13.750  -9.871  1.00  0.00           H  
ATOM   3228 2HE  LYS A 188      -6.774  14.477  -8.538  1.00  0.00           H  
ATOM   3229 1HZ  LYS A 188      -6.282  15.532 -10.635  1.00  0.00           H  
ATOM   3230 2HZ  LYS A 188      -4.930  14.782 -10.060  1.00  0.00           H  
ATOM   3231 3HZ  LYS A 188      -5.784  14.105 -11.296  1.00  0.00           H  
ATOM   3232  N   VAL A 189      -5.681   7.768  -6.057  1.00  0.00           N  
ATOM   3233  CA  VAL A 189      -5.173   6.388  -6.031  1.00  0.00           C  
ATOM   3234  C   VAL A 189      -6.222   5.435  -5.492  1.00  0.00           C  
ATOM   3235  O   VAL A 189      -6.401   4.329  -5.998  1.00  0.00           O  
ATOM   3236  CB  VAL A 189      -3.887   6.262  -5.168  1.00  0.00           C  
ATOM   3237  CG1 VAL A 189      -3.497   4.794  -4.956  1.00  0.00           C  
ATOM   3238  CG2 VAL A 189      -2.731   6.964  -5.854  1.00  0.00           C  
ATOM   3239  H   VAL A 189      -5.161   8.509  -5.575  1.00  0.00           H  
ATOM   3240  HA  VAL A 189      -4.932   6.096  -7.055  1.00  0.00           H  
ATOM   3241  HB  VAL A 189      -4.076   6.707  -4.195  1.00  0.00           H  
ATOM   3242 1HG1 VAL A 189      -2.604   4.759  -4.351  1.00  0.00           H  
ATOM   3243 2HG1 VAL A 189      -4.288   4.245  -4.439  1.00  0.00           H  
ATOM   3244 3HG1 VAL A 189      -3.304   4.320  -5.918  1.00  0.00           H  
ATOM   3245 1HG2 VAL A 189      -1.839   6.885  -5.230  1.00  0.00           H  
ATOM   3246 2HG2 VAL A 189      -2.547   6.498  -6.821  1.00  0.00           H  
ATOM   3247 3HG2 VAL A 189      -2.964   7.990  -6.009  1.00  0.00           H  
ATOM   3248  N   LYS A 190      -6.912   5.875  -4.459  1.00  0.00           N  
ATOM   3249  CA  LYS A 190      -7.929   5.085  -3.780  1.00  0.00           C  
ATOM   3250  C   LYS A 190      -9.365   5.084  -4.380  1.00  0.00           C  
ATOM   3251  O   LYS A 190     -10.245   4.459  -3.772  1.00  0.00           O  
ATOM   3252  CB  LYS A 190      -7.993   5.556  -2.330  1.00  0.00           C  
ATOM   3253  CG  LYS A 190      -6.732   5.267  -1.543  1.00  0.00           C  
ATOM   3254  CD  LYS A 190      -6.824   5.783  -0.121  1.00  0.00           C  
ATOM   3255  CE  LYS A 190      -5.564   5.424   0.664  1.00  0.00           C  
ATOM   3256  NZ  LYS A 190      -5.588   5.950   2.049  1.00  0.00           N  
ATOM   3257  H   LYS A 190      -6.672   6.797  -4.082  1.00  0.00           H  
ATOM   3258  HA  LYS A 190      -7.583   4.051  -3.789  1.00  0.00           H  
ATOM   3259 1HB  LYS A 190      -8.160   6.637  -2.316  1.00  0.00           H  
ATOM   3260 2HB  LYS A 190      -8.831   5.082  -1.828  1.00  0.00           H  
ATOM   3261 1HG  LYS A 190      -6.555   4.191  -1.522  1.00  0.00           H  
ATOM   3262 2HG  LYS A 190      -5.881   5.741  -2.034  1.00  0.00           H  
ATOM   3263 1HD  LYS A 190      -6.939   6.869  -0.140  1.00  0.00           H  
ATOM   3264 2HD  LYS A 190      -7.692   5.348   0.372  1.00  0.00           H  
ATOM   3265 1HE  LYS A 190      -5.477   4.340   0.709  1.00  0.00           H  
ATOM   3266 2HE  LYS A 190      -4.692   5.825   0.144  1.00  0.00           H  
ATOM   3267 1HZ  LYS A 190      -4.713   5.654   2.514  1.00  0.00           H  
ATOM   3268 2HZ  LYS A 190      -5.644   6.957   2.037  1.00  0.00           H  
ATOM   3269 3HZ  LYS A 190      -6.377   5.565   2.548  1.00  0.00           H  
ATOM   3270  N   SER A 191      -9.619   5.807  -5.513  1.00  0.00           N  
ATOM   3271  CA  SER A 191     -10.939   5.928  -6.171  1.00  0.00           C  
ATOM   3272  C   SER A 191     -11.087   4.961  -7.388  1.00  0.00           C  
ATOM   3273  O   SER A 191     -11.827   5.270  -8.335  1.00  0.00           O  
ATOM   3274  OXT SER A 191     -10.616   3.820  -7.356  1.00  0.00           O  
ATOM   3275  CB  SER A 191     -11.172   7.397  -6.597  1.00  0.00           C  
ATOM   3276  OG  SER A 191     -12.388   7.540  -7.295  1.00  0.00           O  
ATOM   3277  H   SER A 191      -8.832   6.279  -5.971  1.00  0.00           H  
ATOM   3278  HA  SER A 191     -11.714   5.669  -5.455  1.00  0.00           H  
ATOM   3279 1HB  SER A 191     -11.194   8.040  -5.713  1.00  0.00           H  
ATOM   3280 2HB  SER A 191     -10.349   7.751  -7.225  1.00  0.00           H  
ATOM   3281  HG  SER A 191     -12.288   6.987  -8.103  1.00  0.00           H  
TER                                                                             
ATOM   3283  N   GLN B 192       7.422   5.190  -7.643  1.00  0.00           N  
ATOM   3284  CA  GLN B 192       8.159   6.040  -6.682  1.00  0.00           C  
ATOM   3285  C   GLN B 192       8.648   7.434  -7.176  1.00  0.00           C  
ATOM   3286  O   GLN B 192       9.051   8.234  -6.327  1.00  0.00           O  
ATOM   3287  CB  GLN B 192       9.373   5.263  -6.089  1.00  0.00           C  
ATOM   3288  CG  GLN B 192       9.015   4.024  -5.166  1.00  0.00           C  
ATOM   3289  CD  GLN B 192      10.289   3.239  -4.748  1.00  0.00           C  
ATOM   3290  OE1 GLN B 192      11.064   3.745  -3.906  1.00  0.00           O  
ATOM   3291  NE2 GLN B 192      10.481   2.002  -5.376  1.00  0.00           N  
ATOM   3292 1H   GLN B 192       6.938   4.492  -7.090  1.00  0.00           H  
ATOM   3293 2H   GLN B 192       6.740   5.741  -8.141  1.00  0.00           H  
ATOM   3294 3H   GLN B 192       8.021   4.715  -8.303  1.00  0.00           H  
ATOM   3295  HA  GLN B 192       7.468   6.232  -5.851  1.00  0.00           H  
ATOM   3296 1HB  GLN B 192      10.033   4.924  -6.900  1.00  0.00           H  
ATOM   3297 2HB  GLN B 192       9.985   5.944  -5.454  1.00  0.00           H  
ATOM   3298 1HG  GLN B 192       8.552   4.401  -4.244  1.00  0.00           H  
ATOM   3299 2HG  GLN B 192       8.286   3.353  -5.664  1.00  0.00           H  
ATOM   3300 1HE2 GLN B 192      11.300   1.421  -5.189  1.00  0.00           H  
ATOM   3301 2HE2 GLN B 192       9.815   1.664  -6.060  1.00  0.00           H  
ATOM   3302  N   LYS B 193       8.554   7.779  -8.496  1.00  0.00           N  
ATOM   3303  CA  LYS B 193       9.022   9.098  -9.009  1.00  0.00           C  
ATOM   3304  C   LYS B 193       8.304  10.287  -8.364  1.00  0.00           C  
ATOM   3305  O   LYS B 193       8.904  11.351  -8.171  1.00  0.00           O  
ATOM   3306  CB  LYS B 193       8.949   9.159 -10.528  1.00  0.00           C  
ATOM   3307  CG  LYS B 193      10.020   8.284 -11.188  1.00  0.00           C  
ATOM   3308  CD  LYS B 193       9.985   8.337 -12.705  1.00  0.00           C  
ATOM   3309  CE  LYS B 193      11.084   7.433 -13.291  1.00  0.00           C  
ATOM   3310  NZ  LYS B 193      11.100   7.441 -14.775  1.00  0.00           N  
ATOM   3311  H   LYS B 193       8.200   7.108  -9.165  1.00  0.00           H  
ATOM   3312  HA  LYS B 193      10.074   9.206  -8.770  1.00  0.00           H  
ATOM   3313 1HB  LYS B 193       7.970   8.821 -10.867  1.00  0.00           H  
ATOM   3314 2HB  LYS B 193       9.085  10.188 -10.864  1.00  0.00           H  
ATOM   3315 1HG  LYS B 193      11.009   8.615 -10.850  1.00  0.00           H  
ATOM   3316 2HG  LYS B 193       9.894   7.249 -10.870  1.00  0.00           H  
ATOM   3317 1HD  LYS B 193       9.013   7.996 -13.054  1.00  0.00           H  
ATOM   3318 2HD  LYS B 193      10.146   9.357 -13.045  1.00  0.00           H  
ATOM   3319 1HE  LYS B 193      12.052   7.768 -12.923  1.00  0.00           H  
ATOM   3320 2HE  LYS B 193      10.917   6.409 -12.951  1.00  0.00           H  
ATOM   3321 1HZ  LYS B 193      11.842   6.828 -15.096  1.00  0.00           H  
ATOM   3322 2HZ  LYS B 193      10.212   7.111 -15.122  1.00  0.00           H  
ATOM   3323 3HZ  LYS B 193      11.269   8.380 -15.109  1.00  0.00           H  
ATOM   3324  N   GLU B 194       7.039  10.094  -8.005  1.00  0.00           N  
ATOM   3325  CA  GLU B 194       6.306  11.158  -7.352  1.00  0.00           C  
ATOM   3326  C   GLU B 194       6.845  11.341  -5.924  1.00  0.00           C  
ATOM   3327  O   GLU B 194       6.917  12.459  -5.419  1.00  0.00           O  
ATOM   3328  CB  GLU B 194       4.823  10.829  -7.307  1.00  0.00           C  
ATOM   3329  CG  GLU B 194       3.950  11.960  -6.853  1.00  0.00           C  
ATOM   3330  CD  GLU B 194       3.948  13.126  -7.849  1.00  0.00           C  
ATOM   3331  OE1 GLU B 194       4.189  12.856  -9.000  1.00  0.00           O  
ATOM   3332  OE2 GLU B 194       3.745  14.278  -7.475  1.00  0.00           O  
ATOM   3333  H   GLU B 194       6.577   9.221  -8.218  1.00  0.00           H  
ATOM   3334  HA  GLU B 194       6.449  12.079  -7.914  1.00  0.00           H  
ATOM   3335 1HB  GLU B 194       4.491  10.534  -8.301  1.00  0.00           H  
ATOM   3336 2HB  GLU B 194       4.657   9.986  -6.640  1.00  0.00           H  
ATOM   3337 1HG  GLU B 194       2.966  11.549  -6.794  1.00  0.00           H  
ATOM   3338 2HG  GLU B 194       4.245  12.305  -5.865  1.00  0.00           H  
ATOM   3339  N   ALA B 195       7.194  10.231  -5.255  1.00  0.00           N  
ATOM   3340  CA  ALA B 195       7.714  10.284  -3.889  1.00  0.00           C  
ATOM   3341  C   ALA B 195       9.072  10.990  -3.903  1.00  0.00           C  
ATOM   3342  O   ALA B 195       9.404  11.769  -3.003  1.00  0.00           O  
ATOM   3343  CB  ALA B 195       7.807   8.893  -3.297  1.00  0.00           C  
ATOM   3344  H   ALA B 195       7.129   9.339  -5.727  1.00  0.00           H  
ATOM   3345  HA  ALA B 195       7.030  10.878  -3.283  1.00  0.00           H  
ATOM   3346 1HB  ALA B 195       8.169   8.951  -2.282  1.00  0.00           H  
ATOM   3347 2HB  ALA B 195       6.818   8.437  -3.299  1.00  0.00           H  
ATOM   3348 3HB  ALA B 195       8.490   8.283  -3.889  1.00  0.00           H  
ATOM   3349  N   ILE B 196       9.809  10.757  -5.000  1.00  0.00           N  
ATOM   3350  CA  ILE B 196      11.106  11.376  -5.213  1.00  0.00           C  
ATOM   3351  C   ILE B 196      10.950  12.876  -5.379  1.00  0.00           C  
ATOM   3352  O   ILE B 196      11.652  13.624  -4.686  1.00  0.00           O  
ATOM   3353  CB  ILE B 196      11.792  10.748  -6.474  1.00  0.00           C  
ATOM   3354  CG1 ILE B 196      12.231   9.275  -6.105  1.00  0.00           C  
ATOM   3355  CG2 ILE B 196      12.917  11.641  -7.072  1.00  0.00           C  
ATOM   3356  CD1 ILE B 196      12.679   8.369  -7.259  1.00  0.00           C  
ATOM   3357  H   ILE B 196       9.459  10.064  -5.655  1.00  0.00           H  
ATOM   3358  HA  ILE B 196      11.732  11.192  -4.358  1.00  0.00           H  
ATOM   3359  HB  ILE B 196      11.050  10.642  -7.231  1.00  0.00           H  
ATOM   3360 1HG1 ILE B 196      13.040   9.335  -5.405  1.00  0.00           H  
ATOM   3361 2HG1 ILE B 196      11.390   8.786  -5.621  1.00  0.00           H  
ATOM   3362 1HG2 ILE B 196      13.325  11.167  -7.961  1.00  0.00           H  
ATOM   3363 2HG2 ILE B 196      12.516  12.614  -7.353  1.00  0.00           H  
ATOM   3364 3HG2 ILE B 196      13.677  11.789  -6.386  1.00  0.00           H  
ATOM   3365 1HD1 ILE B 196      12.952   7.384  -6.863  1.00  0.00           H  
ATOM   3366 2HD1 ILE B 196      11.882   8.245  -7.972  1.00  0.00           H  
ATOM   3367 3HD1 ILE B 196      13.539   8.797  -7.755  1.00  0.00           H  
ATOM   3368  N   LYS B 197      10.000  13.354  -6.179  1.00  0.00           N  
ATOM   3369  CA  LYS B 197       9.928  14.801  -6.273  1.00  0.00           C  
ATOM   3370  C   LYS B 197       9.346  15.438  -5.003  1.00  0.00           C  
ATOM   3371  O   LYS B 197       9.720  16.569  -4.690  1.00  0.00           O  
ATOM   3372  CB  LYS B 197       9.182  15.270  -7.522  1.00  0.00           C  
ATOM   3373  CG  LYS B 197       7.694  15.049  -7.518  1.00  0.00           C  
ATOM   3374  CD  LYS B 197       7.059  15.321  -8.887  1.00  0.00           C  
ATOM   3375  CE  LYS B 197       7.101  16.806  -9.272  1.00  0.00           C  
ATOM   3376  NZ  LYS B 197       6.245  17.083 -10.451  1.00  0.00           N  
ATOM   3377  H   LYS B 197       9.430  12.723  -6.757  1.00  0.00           H  
ATOM   3378  HA  LYS B 197      10.944  15.172  -6.370  1.00  0.00           H  
ATOM   3379 1HB  LYS B 197       9.369  16.333  -7.654  1.00  0.00           H  
ATOM   3380 2HB  LYS B 197       9.591  14.753  -8.389  1.00  0.00           H  
ATOM   3381 1HG  LYS B 197       7.496  14.028  -7.248  1.00  0.00           H  
ATOM   3382 2HG  LYS B 197       7.226  15.692  -6.776  1.00  0.00           H  
ATOM   3383 1HD  LYS B 197       7.582  14.736  -9.645  1.00  0.00           H  
ATOM   3384 2HD  LYS B 197       6.018  14.991  -8.867  1.00  0.00           H  
ATOM   3385 1HE  LYS B 197       6.759  17.412  -8.429  1.00  0.00           H  
ATOM   3386 2HE  LYS B 197       8.124  17.085  -9.517  1.00  0.00           H  
ATOM   3387 1HZ  LYS B 197       6.295  18.065 -10.685  1.00  0.00           H  
ATOM   3388 2HZ  LYS B 197       6.556  16.530 -11.237  1.00  0.00           H  
ATOM   3389 3HZ  LYS B 197       5.291  16.837 -10.218  1.00  0.00           H  
ATOM   3390  N   VAL B 198       8.514  14.719  -4.214  1.00  0.00           N  
ATOM   3391  CA  VAL B 198       8.025  15.350  -2.981  1.00  0.00           C  
ATOM   3392  C   VAL B 198       9.192  15.591  -2.060  1.00  0.00           C  
ATOM   3393  O   VAL B 198       9.316  16.668  -1.468  1.00  0.00           O  
ATOM   3394  CB  VAL B 198       7.007  14.490  -2.177  1.00  0.00           C  
ATOM   3395  CG1 VAL B 198       6.739  15.166  -0.794  1.00  0.00           C  
ATOM   3396  CG2 VAL B 198       5.704  14.370  -2.909  1.00  0.00           C  
ATOM   3397  H   VAL B 198       8.180  13.798  -4.523  1.00  0.00           H  
ATOM   3398  HA  VAL B 198       7.569  16.308  -3.232  1.00  0.00           H  
ATOM   3399  HB  VAL B 198       7.425  13.492  -2.012  1.00  0.00           H  
ATOM   3400 1HG1 VAL B 198       6.042  14.591  -0.243  1.00  0.00           H  
ATOM   3401 2HG1 VAL B 198       7.648  15.245  -0.213  1.00  0.00           H  
ATOM   3402 3HG1 VAL B 198       6.332  16.161  -0.955  1.00  0.00           H  
ATOM   3403 1HG2 VAL B 198       5.022  13.761  -2.321  1.00  0.00           H  
ATOM   3404 2HG2 VAL B 198       5.289  15.361  -3.048  1.00  0.00           H  
ATOM   3405 3HG2 VAL B 198       5.863  13.905  -3.865  1.00  0.00           H  
ATOM   3406  N   TYR B 199      10.048  14.589  -1.921  1.00  0.00           N  
ATOM   3407  CA  TYR B 199      11.185  14.753  -1.059  1.00  0.00           C  
ATOM   3408  C   TYR B 199      12.149  15.828  -1.542  1.00  0.00           C  
ATOM   3409  O   TYR B 199      12.658  16.592  -0.719  1.00  0.00           O  
ATOM   3410  CB  TYR B 199      11.896  13.442  -0.855  1.00  0.00           C  
ATOM   3411  CG  TYR B 199      11.326  12.498   0.232  1.00  0.00           C  
ATOM   3412  CD1 TYR B 199      10.214  12.817   1.048  1.00  0.00           C  
ATOM   3413  CD2 TYR B 199      12.015  11.341   0.481  1.00  0.00           C  
ATOM   3414  CE1 TYR B 199       9.849  11.959   2.067  1.00  0.00           C  
ATOM   3415  CE2 TYR B 199      11.641  10.522   1.487  1.00  0.00           C  
ATOM   3416  CZ  TYR B 199      10.590  10.803   2.275  1.00  0.00           C  
ATOM   3417  OH  TYR B 199      10.294   9.941   3.303  1.00  0.00           O  
ATOM   3418  H   TYR B 199       9.888  13.700  -2.411  1.00  0.00           H  
ATOM   3419  HA  TYR B 199      10.834  15.100  -0.095  1.00  0.00           H  
ATOM   3420 1HB  TYR B 199      11.906  12.895  -1.806  1.00  0.00           H  
ATOM   3421 2HB  TYR B 199      12.900  13.670  -0.609  1.00  0.00           H  
ATOM   3422  HD1 TYR B 199       9.639  13.716   0.909  1.00  0.00           H  
ATOM   3423  HD2 TYR B 199      12.877  11.074  -0.117  1.00  0.00           H  
ATOM   3424  HE1 TYR B 199       9.002  12.200   2.708  1.00  0.00           H  
ATOM   3425  HE2 TYR B 199      12.195   9.625   1.669  1.00  0.00           H  
ATOM   3426  HH  TYR B 199      11.086   9.382   3.489  1.00  0.00           H  
ATOM   3427  N   LEU B 200      12.375  15.938  -2.855  1.00  0.00           N  
ATOM   3428  CA  LEU B 200      13.291  16.971  -3.324  1.00  0.00           C  
ATOM   3429  C   LEU B 200      12.716  18.364  -3.017  1.00  0.00           C  
ATOM   3430  O   LEU B 200      13.465  19.271  -2.614  1.00  0.00           O  
ATOM   3431  CB  LEU B 200      13.506  16.834  -4.834  1.00  0.00           C  
ATOM   3432  CG  LEU B 200      14.258  15.563  -5.337  1.00  0.00           C  
ATOM   3433  CD1 LEU B 200      14.149  15.552  -6.848  1.00  0.00           C  
ATOM   3434  CD2 LEU B 200      15.742  15.530  -4.868  1.00  0.00           C  
ATOM   3435  H   LEU B 200      11.958  15.267  -3.510  1.00  0.00           H  
ATOM   3436  HA  LEU B 200      14.234  16.872  -2.800  1.00  0.00           H  
ATOM   3437 1HB  LEU B 200      12.525  16.844  -5.308  1.00  0.00           H  
ATOM   3438 2HB  LEU B 200      14.057  17.706  -5.183  1.00  0.00           H  
ATOM   3439  HG  LEU B 200      13.765  14.683  -4.959  1.00  0.00           H  
ATOM   3440 1HD1 LEU B 200      14.605  14.681  -7.237  1.00  0.00           H  
ATOM   3441 2HD1 LEU B 200      13.106  15.552  -7.139  1.00  0.00           H  
ATOM   3442 3HD1 LEU B 200      14.638  16.434  -7.259  1.00  0.00           H  
ATOM   3443 1HD2 LEU B 200      16.216  14.629  -5.248  1.00  0.00           H  
ATOM   3444 2HD2 LEU B 200      16.270  16.407  -5.246  1.00  0.00           H  
ATOM   3445 3HD2 LEU B 200      15.790  15.517  -3.786  1.00  0.00           H  
ATOM   3446  N   GLU B 201      11.384  18.533  -3.162  1.00  0.00           N  
ATOM   3447  CA  GLU B 201      10.764  19.818  -2.842  1.00  0.00           C  
ATOM   3448  C   GLU B 201      10.915  20.116  -1.358  1.00  0.00           C  
ATOM   3449  O   GLU B 201      11.230  21.250  -0.981  1.00  0.00           O  
ATOM   3450  CB  GLU B 201       9.271  19.837  -3.207  1.00  0.00           C  
ATOM   3451  CG  GLU B 201       8.957  19.877  -4.705  1.00  0.00           C  
ATOM   3452  CD  GLU B 201       7.471  19.821  -4.990  1.00  0.00           C  
ATOM   3453  OE1 GLU B 201       6.741  19.382  -4.132  1.00  0.00           O  
ATOM   3454  OE2 GLU B 201       7.073  20.204  -6.066  1.00  0.00           O  
ATOM   3455  H   GLU B 201      10.809  17.776  -3.550  1.00  0.00           H  
ATOM   3456  HA  GLU B 201      11.272  20.599  -3.403  1.00  0.00           H  
ATOM   3457 1HB  GLU B 201       8.798  18.940  -2.800  1.00  0.00           H  
ATOM   3458 2HB  GLU B 201       8.792  20.695  -2.737  1.00  0.00           H  
ATOM   3459 1HG  GLU B 201       9.367  20.791  -5.128  1.00  0.00           H  
ATOM   3460 2HG  GLU B 201       9.446  19.036  -5.190  1.00  0.00           H  
ATOM   3461  N   LEU B 202      10.755  19.099  -0.512  1.00  0.00           N  
ATOM   3462  CA  LEU B 202      10.920  19.322   0.908  1.00  0.00           C  
ATOM   3463  C   LEU B 202      12.352  19.659   1.261  1.00  0.00           C  
ATOM   3464  O   LEU B 202      12.560  20.538   2.083  1.00  0.00           O  
ATOM   3465  CB  LEU B 202      10.447  18.119   1.717  1.00  0.00           C  
ATOM   3466  CG  LEU B 202       8.926  17.868   1.721  1.00  0.00           C  
ATOM   3467  CD1 LEU B 202       8.674  16.507   2.377  1.00  0.00           C  
ATOM   3468  CD2 LEU B 202       8.186  19.030   2.493  1.00  0.00           C  
ATOM   3469  H   LEU B 202      10.448  18.186  -0.868  1.00  0.00           H  
ATOM   3470  HA  LEU B 202      10.325  20.182   1.178  1.00  0.00           H  
ATOM   3471 1HB  LEU B 202      10.933  17.231   1.314  1.00  0.00           H  
ATOM   3472 2HB  LEU B 202      10.775  18.249   2.744  1.00  0.00           H  
ATOM   3473  HG  LEU B 202       8.562  17.831   0.694  1.00  0.00           H  
ATOM   3474 1HD1 LEU B 202       7.623  16.277   2.372  1.00  0.00           H  
ATOM   3475 2HD1 LEU B 202       9.198  15.747   1.818  1.00  0.00           H  
ATOM   3476 3HD1 LEU B 202       9.040  16.520   3.404  1.00  0.00           H  
ATOM   3477 1HD2 LEU B 202       7.129  18.856   2.484  1.00  0.00           H  
ATOM   3478 2HD2 LEU B 202       8.541  19.067   3.521  1.00  0.00           H  
ATOM   3479 3HD2 LEU B 202       8.368  19.983   2.026  1.00  0.00           H  
ATOM   3480  N   LEU B 203      13.350  19.061   0.599  1.00  0.00           N  
ATOM   3481  CA  LEU B 203      14.724  19.420   0.952  1.00  0.00           C  
ATOM   3482  C   LEU B 203      14.979  20.898   0.679  1.00  0.00           C  
ATOM   3483  O   LEU B 203      15.612  21.580   1.489  1.00  0.00           O  
ATOM   3484  CB  LEU B 203      15.744  18.600   0.136  1.00  0.00           C  
ATOM   3485  CG  LEU B 203      15.869  17.100   0.457  1.00  0.00           C  
ATOM   3486  CD1 LEU B 203      16.730  16.423  -0.572  1.00  0.00           C  
ATOM   3487  CD2 LEU B 203      16.505  16.914   1.817  1.00  0.00           C  
ATOM   3488  H   LEU B 203      13.144  18.303  -0.058  1.00  0.00           H  
ATOM   3489  HA  LEU B 203      14.868  19.244   2.011  1.00  0.00           H  
ATOM   3490 1HB  LEU B 203      15.477  18.685  -0.917  1.00  0.00           H  
ATOM   3491 2HB  LEU B 203      16.727  19.049   0.276  1.00  0.00           H  
ATOM   3492  HG  LEU B 203      14.893  16.645   0.428  1.00  0.00           H  
ATOM   3493 1HD1 LEU B 203      16.797  15.362  -0.328  1.00  0.00           H  
ATOM   3494 2HD1 LEU B 203      16.289  16.543  -1.555  1.00  0.00           H  
ATOM   3495 3HD1 LEU B 203      17.715  16.854  -0.564  1.00  0.00           H  
ATOM   3496 1HD2 LEU B 203      16.604  15.864   1.998  1.00  0.00           H  
ATOM   3497 2HD2 LEU B 203      17.480  17.373   1.838  1.00  0.00           H  
ATOM   3498 3HD2 LEU B 203      15.892  17.360   2.592  1.00  0.00           H  
ATOM   3499  N   GLU B 204      14.459  21.439  -0.426  1.00  0.00           N  
ATOM   3500  CA  GLU B 204      14.695  22.864  -0.661  1.00  0.00           C  
ATOM   3501  C   GLU B 204      14.043  23.705   0.463  1.00  0.00           C  
ATOM   3502  O   GLU B 204      14.661  24.632   1.017  1.00  0.00           O  
ATOM   3503  CB  GLU B 204      14.175  23.258  -2.056  1.00  0.00           C  
ATOM   3504  CG  GLU B 204      14.614  24.653  -2.557  1.00  0.00           C  
ATOM   3505  CD  GLU B 204      13.722  25.764  -2.103  1.00  0.00           C  
ATOM   3506  OE1 GLU B 204      12.537  25.552  -2.008  1.00  0.00           O  
ATOM   3507  OE2 GLU B 204      14.215  26.828  -1.840  1.00  0.00           O  
ATOM   3508  H   GLU B 204      13.972  20.842  -1.111  1.00  0.00           H  
ATOM   3509  HA  GLU B 204      15.768  23.043  -0.639  1.00  0.00           H  
ATOM   3510 1HB  GLU B 204      14.510  22.519  -2.783  1.00  0.00           H  
ATOM   3511 2HB  GLU B 204      13.083  23.226  -2.048  1.00  0.00           H  
ATOM   3512 1HG  GLU B 204      15.625  24.852  -2.200  1.00  0.00           H  
ATOM   3513 2HG  GLU B 204      14.640  24.640  -3.645  1.00  0.00           H  
ATOM   3514  N   VAL B 205      12.835  23.302   0.867  1.00  0.00           N  
ATOM   3515  CA  VAL B 205      12.095  23.998   1.910  1.00  0.00           C  
ATOM   3516  C   VAL B 205      12.767  23.885   3.278  1.00  0.00           C  
ATOM   3517  O   VAL B 205      12.835  24.868   4.020  1.00  0.00           O  
ATOM   3518  CB  VAL B 205      10.662  23.437   2.015  1.00  0.00           C  
ATOM   3519  CG1 VAL B 205       9.966  24.019   3.191  1.00  0.00           C  
ATOM   3520  CG2 VAL B 205       9.882  23.769   0.755  1.00  0.00           C  
ATOM   3521  H   VAL B 205      12.392  22.529   0.357  1.00  0.00           H  
ATOM   3522  HA  VAL B 205      12.037  25.051   1.635  1.00  0.00           H  
ATOM   3523  HB  VAL B 205      10.708  22.359   2.145  1.00  0.00           H  
ATOM   3524 1HG1 VAL B 205       8.971  23.616   3.235  1.00  0.00           H  
ATOM   3525 2HG1 VAL B 205      10.473  23.791   4.121  1.00  0.00           H  
ATOM   3526 3HG1 VAL B 205       9.930  25.098   3.046  1.00  0.00           H  
ATOM   3527 1HG2 VAL B 205       8.874  23.359   0.832  1.00  0.00           H  
ATOM   3528 2HG2 VAL B 205       9.825  24.845   0.636  1.00  0.00           H  
ATOM   3529 3HG2 VAL B 205      10.374  23.347  -0.109  1.00  0.00           H  
ATOM   3530  N   HIS B 206      13.235  22.694   3.619  1.00  0.00           N  
ATOM   3531  CA  HIS B 206      13.856  22.415   4.897  1.00  0.00           C  
ATOM   3532  C   HIS B 206      15.190  23.127   5.027  1.00  0.00           C  
ATOM   3533  O   HIS B 206      15.562  23.522   6.138  1.00  0.00           O  
ATOM   3534  CB  HIS B 206      13.968  20.911   5.101  1.00  0.00           C  
ATOM   3535  CG  HIS B 206      12.633  20.246   5.346  1.00  0.00           C  
ATOM   3536  ND1 HIS B 206      12.487  18.880   5.398  1.00  0.00           N  
ATOM   3537  CD2 HIS B 206      11.385  20.762   5.530  1.00  0.00           C  
ATOM   3538  CE1 HIS B 206      11.214  18.583   5.614  1.00  0.00           C  
ATOM   3539  NE2 HIS B 206      10.534  19.706   5.691  1.00  0.00           N  
ATOM   3540  H   HIS B 206      13.120  21.927   2.964  1.00  0.00           H  
ATOM   3541  HA  HIS B 206      13.221  22.792   5.691  1.00  0.00           H  
ATOM   3542 1HB  HIS B 206      14.376  20.477   4.193  1.00  0.00           H  
ATOM   3543 2HB  HIS B 206      14.646  20.678   5.911  1.00  0.00           H  
ATOM   3544  HD2 HIS B 206      11.103  21.813   5.544  1.00  0.00           H  
ATOM   3545  HE1 HIS B 206      10.796  17.581   5.701  1.00  0.00           H  
ATOM   3546  HE2 HIS B 206       9.541  19.780   5.842  1.00  0.00           H  
ATOM   3547  N   SER B 207      15.907  23.331   3.915  1.00  0.00           N  
ATOM   3548  CA  SER B 207      17.136  24.103   3.999  1.00  0.00           C  
ATOM   3549  C   SER B 207      16.785  25.549   4.361  1.00  0.00           C  
ATOM   3550  O   SER B 207      17.486  26.180   5.164  1.00  0.00           O  
ATOM   3551  CB  SER B 207      17.920  24.045   2.704  1.00  0.00           C  
ATOM   3552  OG  SER B 207      18.412  22.747   2.460  1.00  0.00           O  
ATOM   3553  H   SER B 207      15.633  22.899   3.024  1.00  0.00           H  
ATOM   3554  HA  SER B 207      17.756  23.689   4.791  1.00  0.00           H  
ATOM   3555 1HB  SER B 207      17.278  24.355   1.876  1.00  0.00           H  
ATOM   3556 2HB  SER B 207      18.752  24.743   2.753  1.00  0.00           H  
ATOM   3557  HG  SER B 207      19.108  22.855   1.790  1.00  0.00           H  
ATOM   3558  N   ARG B 208      15.676  26.077   3.804  1.00  0.00           N  
ATOM   3559  CA  ARG B 208      15.233  27.421   4.178  1.00  0.00           C  
ATOM   3560  C   ARG B 208      14.766  27.469   5.641  1.00  0.00           C  
ATOM   3561  O   ARG B 208      14.983  28.481   6.319  1.00  0.00           O  
ATOM   3562  CB  ARG B 208      14.179  27.974   3.232  1.00  0.00           C  
ATOM   3563  CG  ARG B 208      14.766  28.404   1.893  1.00  0.00           C  
ATOM   3564  CD  ARG B 208      13.811  29.122   0.994  1.00  0.00           C  
ATOM   3565  NE  ARG B 208      12.910  28.227   0.294  1.00  0.00           N  
ATOM   3566  CZ  ARG B 208      11.585  28.052   0.510  1.00  0.00           C  
ATOM   3567  NH1 ARG B 208      10.924  27.214  -0.225  1.00  0.00           N  
ATOM   3568  NH2 ARG B 208      10.904  28.706   1.429  1.00  0.00           N  
ATOM   3569  H   ARG B 208      15.187  25.546   3.070  1.00  0.00           H  
ATOM   3570  HA  ARG B 208      16.091  28.085   4.089  1.00  0.00           H  
ATOM   3571 1HB  ARG B 208      13.422  27.215   3.039  1.00  0.00           H  
ATOM   3572 2HB  ARG B 208      13.687  28.831   3.683  1.00  0.00           H  
ATOM   3573 1HG  ARG B 208      15.628  29.048   2.061  1.00  0.00           H  
ATOM   3574 2HG  ARG B 208      15.092  27.505   1.358  1.00  0.00           H  
ATOM   3575 1HD  ARG B 208      13.230  29.833   1.570  1.00  0.00           H  
ATOM   3576 2HD  ARG B 208      14.389  29.660   0.242  1.00  0.00           H  
ATOM   3577  HE  ARG B 208      13.331  27.674  -0.472  1.00  0.00           H  
ATOM   3578 1HH1 ARG B 208      11.409  26.675  -0.961  1.00  0.00           H  
ATOM   3579 2HH1 ARG B 208       9.918  27.110  -0.050  1.00  0.00           H  
ATOM   3580 1HH2 ARG B 208      11.341  29.381   2.033  1.00  0.00           H  
ATOM   3581 2HH2 ARG B 208       9.894  28.499   1.491  1.00  0.00           H  
ATOM   3582  N   VAL B 209      14.177  26.368   6.145  1.00  0.00           N  
ATOM   3583  CA  VAL B 209      13.778  26.332   7.552  1.00  0.00           C  
ATOM   3584  C   VAL B 209      15.012  26.452   8.413  1.00  0.00           C  
ATOM   3585  O   VAL B 209      15.002  27.218   9.371  1.00  0.00           O  
ATOM   3586  CB  VAL B 209      13.071  25.018   7.971  1.00  0.00           C  
ATOM   3587  CG1 VAL B 209      12.873  24.970   9.515  1.00  0.00           C  
ATOM   3588  CG2 VAL B 209      11.765  24.929   7.322  1.00  0.00           C  
ATOM   3589  H   VAL B 209      13.957  25.609   5.495  1.00  0.00           H  
ATOM   3590  HA  VAL B 209      13.119  27.174   7.757  1.00  0.00           H  
ATOM   3591  HB  VAL B 209      13.686  24.178   7.684  1.00  0.00           H  
ATOM   3592 1HG1 VAL B 209      12.383  24.049   9.784  1.00  0.00           H  
ATOM   3593 2HG1 VAL B 209      13.830  25.012  10.031  1.00  0.00           H  
ATOM   3594 3HG1 VAL B 209      12.256  25.812   9.832  1.00  0.00           H  
ATOM   3595 1HG2 VAL B 209      11.284  24.019   7.599  1.00  0.00           H  
ATOM   3596 2HG2 VAL B 209      11.176  25.773   7.655  1.00  0.00           H  
ATOM   3597 3HG2 VAL B 209      11.880  24.958   6.253  1.00  0.00           H  
ATOM   3598  N   LEU B 210      16.081  25.718   8.077  1.00  0.00           N  
ATOM   3599  CA  LEU B 210      17.296  25.809   8.873  1.00  0.00           C  
ATOM   3600  C   LEU B 210      17.862  27.209   8.836  1.00  0.00           C  
ATOM   3601  O   LEU B 210      18.236  27.758   9.870  1.00  0.00           O  
ATOM   3602  CB  LEU B 210      18.371  24.839   8.319  1.00  0.00           C  
ATOM   3603  CG  LEU B 210      18.151  23.352   8.578  1.00  0.00           C  
ATOM   3604  CD1 LEU B 210      19.081  22.488   7.744  1.00  0.00           C  
ATOM   3605  CD2 LEU B 210      18.458  23.086  10.029  1.00  0.00           C  
ATOM   3606  H   LEU B 210      16.010  25.062   7.295  1.00  0.00           H  
ATOM   3607  HA  LEU B 210      17.056  25.567   9.897  1.00  0.00           H  
ATOM   3608 1HB  LEU B 210      18.426  24.973   7.242  1.00  0.00           H  
ATOM   3609 2HB  LEU B 210      19.335  25.117   8.744  1.00  0.00           H  
ATOM   3610  HG  LEU B 210      17.128  23.089   8.329  1.00  0.00           H  
ATOM   3611 1HD1 LEU B 210      18.890  21.444   7.979  1.00  0.00           H  
ATOM   3612 2HD1 LEU B 210      18.890  22.665   6.690  1.00  0.00           H  
ATOM   3613 3HD1 LEU B 210      20.094  22.712   7.962  1.00  0.00           H  
ATOM   3614 1HD2 LEU B 210      18.323  22.039  10.232  1.00  0.00           H  
ATOM   3615 2HD2 LEU B 210      19.494  23.360  10.230  1.00  0.00           H  
ATOM   3616 3HD2 LEU B 210      17.804  23.661  10.669  1.00  0.00           H  
ATOM   3617  N   LYS B 211      17.869  27.860   7.685  1.00  0.00           N  
ATOM   3618  CA  LYS B 211      18.423  29.198   7.697  1.00  0.00           C  
ATOM   3619  C   LYS B 211      17.624  30.121   8.621  1.00  0.00           C  
ATOM   3620  O   LYS B 211      18.203  30.844   9.443  1.00  0.00           O  
ATOM   3621  CB  LYS B 211      18.461  29.773   6.281  1.00  0.00           C  
ATOM   3622  CG  LYS B 211      19.071  31.172   6.179  1.00  0.00           C  
ATOM   3623  CD  LYS B 211      19.147  31.636   4.730  1.00  0.00           C  
ATOM   3624  CE  LYS B 211      19.720  33.042   4.635  1.00  0.00           C  
ATOM   3625  NZ  LYS B 211      19.797  33.518   3.223  1.00  0.00           N  
ATOM   3626  H   LYS B 211      17.568  27.403   6.817  1.00  0.00           H  
ATOM   3627  HA  LYS B 211      19.442  29.142   8.077  1.00  0.00           H  
ATOM   3628 1HB  LYS B 211      19.025  29.100   5.634  1.00  0.00           H  
ATOM   3629 2HB  LYS B 211      17.442  29.819   5.889  1.00  0.00           H  
ATOM   3630 1HG  LYS B 211      18.458  31.881   6.744  1.00  0.00           H  
ATOM   3631 2HG  LYS B 211      20.071  31.168   6.614  1.00  0.00           H  
ATOM   3632 1HD  LYS B 211      19.781  30.954   4.161  1.00  0.00           H  
ATOM   3633 2HD  LYS B 211      18.148  31.627   4.293  1.00  0.00           H  
ATOM   3634 1HE  LYS B 211      19.089  33.723   5.207  1.00  0.00           H  
ATOM   3635 2HE  LYS B 211      20.721  33.047   5.064  1.00  0.00           H  
ATOM   3636 1HZ  LYS B 211      20.183  34.452   3.208  1.00  0.00           H  
ATOM   3637 2HZ  LYS B 211      20.391  32.899   2.687  1.00  0.00           H  
ATOM   3638 3HZ  LYS B 211      18.872  33.529   2.817  1.00  0.00           H  
ATOM   3639  N   ALA B 212      16.291  30.100   8.495  1.00  0.00           N  
ATOM   3640  CA  ALA B 212      15.446  30.980   9.292  1.00  0.00           C  
ATOM   3641  C   ALA B 212      15.502  30.662  10.783  1.00  0.00           C  
ATOM   3642  O   ALA B 212      15.524  31.570  11.623  1.00  0.00           O  
ATOM   3643  CB  ALA B 212      14.003  30.868   8.809  1.00  0.00           C  
ATOM   3644  H   ALA B 212      15.863  29.468   7.807  1.00  0.00           H  
ATOM   3645  HA  ALA B 212      15.800  32.002   9.152  1.00  0.00           H  
ATOM   3646 1HB  ALA B 212      13.367  31.547   9.376  1.00  0.00           H  
ATOM   3647 2HB  ALA B 212      13.955  31.123   7.752  1.00  0.00           H  
ATOM   3648 3HB  ALA B 212      13.659  29.842   8.951  1.00  0.00           H  
ATOM   3649  N   LEU B 213      15.530  29.371  11.104  1.00  0.00           N  
ATOM   3650  CA  LEU B 213      15.518  28.883  12.466  1.00  0.00           C  
ATOM   3651  C   LEU B 213      16.832  29.216  13.168  1.00  0.00           C  
ATOM   3652  O   LEU B 213      16.816  29.681  14.313  1.00  0.00           O  
ATOM   3653  CB  LEU B 213      15.152  27.389  12.409  1.00  0.00           C  
ATOM   3654  CG  LEU B 213      14.849  26.637  13.699  1.00  0.00           C  
ATOM   3655  CD1 LEU B 213      13.753  25.614  13.381  1.00  0.00           C  
ATOM   3656  CD2 LEU B 213      16.089  25.899  14.185  1.00  0.00           C  
ATOM   3657  H   LEU B 213      15.506  28.671  10.361  1.00  0.00           H  
ATOM   3658  HA  LEU B 213      14.716  29.392  12.998  1.00  0.00           H  
ATOM   3659 1HB  LEU B 213      14.270  27.296  11.779  1.00  0.00           H  
ATOM   3660 2HB  LEU B 213      15.968  26.868  11.906  1.00  0.00           H  
ATOM   3661  HG  LEU B 213      14.494  27.327  14.468  1.00  0.00           H  
ATOM   3662 1HD1 LEU B 213      13.509  25.061  14.265  1.00  0.00           H  
ATOM   3663 2HD1 LEU B 213      12.863  26.131  13.024  1.00  0.00           H  
ATOM   3664 3HD1 LEU B 213      14.100  24.940  12.616  1.00  0.00           H  
ATOM   3665 1HD2 LEU B 213      15.846  25.344  15.095  1.00  0.00           H  
ATOM   3666 2HD2 LEU B 213      16.427  25.205  13.414  1.00  0.00           H  
ATOM   3667 3HD2 LEU B 213      16.880  26.609  14.398  1.00  0.00           H  
ATOM   3668  N   ILE B 214      17.964  29.027  12.486  1.00  0.00           N  
ATOM   3669  CA  ILE B 214      19.259  29.318  13.082  1.00  0.00           C  
ATOM   3670  C   ILE B 214      19.359  30.808  13.382  1.00  0.00           C  
ATOM   3671  O   ILE B 214      19.832  31.188  14.458  1.00  0.00           O  
ATOM   3672  CB  ILE B 214      20.423  28.887  12.169  1.00  0.00           C  
ATOM   3673  CG1 ILE B 214      20.437  27.362  12.060  1.00  0.00           C  
ATOM   3674  CG2 ILE B 214      21.770  29.402  12.752  1.00  0.00           C  
ATOM   3675  CD1 ILE B 214      21.311  26.807  10.953  1.00  0.00           C  
ATOM   3676  H   ILE B 214      17.935  28.640  11.536  1.00  0.00           H  
ATOM   3677  HA  ILE B 214      19.336  28.774  14.022  1.00  0.00           H  
ATOM   3678  HB  ILE B 214      20.267  29.292  11.162  1.00  0.00           H  
ATOM   3679 1HG1 ILE B 214      20.787  26.959  13.004  1.00  0.00           H  
ATOM   3680 2HG1 ILE B 214      19.420  27.025  11.894  1.00  0.00           H  
ATOM   3681 1HG2 ILE B 214      22.599  29.106  12.120  1.00  0.00           H  
ATOM   3682 2HG2 ILE B 214      21.761  30.485  12.813  1.00  0.00           H  
ATOM   3683 3HG2 ILE B 214      21.914  28.986  13.750  1.00  0.00           H  
ATOM   3684 1HD1 ILE B 214      21.256  25.726  10.948  1.00  0.00           H  
ATOM   3685 2HD1 ILE B 214      20.959  27.191   9.993  1.00  0.00           H  
ATOM   3686 3HD1 ILE B 214      22.323  27.105  11.109  1.00  0.00           H  
ATOM   3687  N   GLU B 215      18.938  31.664  12.433  1.00  0.00           N  
ATOM   3688  CA  GLU B 215      19.009  33.093  12.696  1.00  0.00           C  
ATOM   3689  C   GLU B 215      18.122  33.499  13.876  1.00  0.00           C  
ATOM   3690  O   GLU B 215      18.550  34.322  14.686  1.00  0.00           O  
ATOM   3691  CB  GLU B 215      18.645  33.914  11.455  1.00  0.00           C  
ATOM   3692  CG  GLU B 215      19.690  33.875  10.328  1.00  0.00           C  
ATOM   3693  CD  GLU B 215      19.301  34.710   9.122  1.00  0.00           C  
ATOM   3694  OE1 GLU B 215      18.202  35.209   9.102  1.00  0.00           O  
ATOM   3695  OE2 GLU B 215      20.108  34.854   8.230  1.00  0.00           O  
ATOM   3696  H   GLU B 215      18.605  31.318  11.528  1.00  0.00           H  
ATOM   3697  HA  GLU B 215      20.036  33.335  12.957  1.00  0.00           H  
ATOM   3698 1HB  GLU B 215      17.701  33.537  11.047  1.00  0.00           H  
ATOM   3699 2HB  GLU B 215      18.486  34.955  11.740  1.00  0.00           H  
ATOM   3700 1HG  GLU B 215      20.640  34.237  10.719  1.00  0.00           H  
ATOM   3701 2HG  GLU B 215      19.832  32.839  10.017  1.00  0.00           H  
ATOM   3702  N   GLN B 216      16.922  32.905  14.028  1.00  0.00           N  
ATOM   3703  CA  GLN B 216      16.082  33.269  15.172  1.00  0.00           C  
ATOM   3704  C   GLN B 216      16.737  32.879  16.483  1.00  0.00           C  
ATOM   3705  O   GLN B 216      16.697  33.664  17.432  1.00  0.00           O  
ATOM   3706  CB  GLN B 216      14.710  32.595  15.106  1.00  0.00           C  
ATOM   3707  CG  GLN B 216      13.815  33.129  14.040  1.00  0.00           C  
ATOM   3708  CD  GLN B 216      12.545  32.312  13.863  1.00  0.00           C  
ATOM   3709  OE1 GLN B 216      11.971  31.795  14.832  1.00  0.00           O  
ATOM   3710  NE2 GLN B 216      12.121  32.180  12.618  1.00  0.00           N  
ATOM   3711  H   GLN B 216      16.570  32.263  13.307  1.00  0.00           H  
ATOM   3712  HA  GLN B 216      15.940  34.344  15.170  1.00  0.00           H  
ATOM   3713 1HB  GLN B 216      14.844  31.529  14.921  1.00  0.00           H  
ATOM   3714 2HB  GLN B 216      14.202  32.705  16.064  1.00  0.00           H  
ATOM   3715 1HG  GLN B 216      13.533  34.153  14.283  1.00  0.00           H  
ATOM   3716 2HG  GLN B 216      14.358  33.112  13.122  1.00  0.00           H  
ATOM   3717 1HE2 GLN B 216      11.298  31.654  12.406  1.00  0.00           H  
ATOM   3718 2HE2 GLN B 216      12.639  32.639  11.873  1.00  0.00           H  
ATOM   3719  N   ILE B 217      17.420  31.727  16.523  1.00  0.00           N  
ATOM   3720  CA  ILE B 217      18.032  31.311  17.778  1.00  0.00           C  
ATOM   3721  C   ILE B 217      19.122  32.321  18.135  1.00  0.00           C  
ATOM   3722  O   ILE B 217      19.199  32.756  19.291  1.00  0.00           O  
ATOM   3723  CB  ILE B 217      18.679  29.904  17.680  1.00  0.00           C  
ATOM   3724  CG1 ILE B 217      17.606  28.836  17.470  1.00  0.00           C  
ATOM   3725  CG2 ILE B 217      19.381  29.608  19.041  1.00  0.00           C  
ATOM   3726  CD1 ILE B 217      18.138  27.452  17.040  1.00  0.00           C  
ATOM   3727  H   ILE B 217      17.401  31.103  15.707  1.00  0.00           H  
ATOM   3728  HA  ILE B 217      17.285  31.308  18.560  1.00  0.00           H  
ATOM   3729  HB  ILE B 217      19.390  29.859  16.853  1.00  0.00           H  
ATOM   3730 1HG1 ILE B 217      17.075  28.724  18.375  1.00  0.00           H  
ATOM   3731 2HG1 ILE B 217      16.912  29.182  16.712  1.00  0.00           H  
ATOM   3732 1HG2 ILE B 217      19.812  28.631  19.023  1.00  0.00           H  
ATOM   3733 2HG2 ILE B 217      20.165  30.337  19.233  1.00  0.00           H  
ATOM   3734 3HG2 ILE B 217      18.645  29.653  19.844  1.00  0.00           H  
ATOM   3735 1HD1 ILE B 217      17.297  26.769  16.917  1.00  0.00           H  
ATOM   3736 2HD1 ILE B 217      18.665  27.548  16.092  1.00  0.00           H  
ATOM   3737 3HD1 ILE B 217      18.807  27.039  17.785  1.00  0.00           H  
ATOM   3738  N   LYS B 218      19.955  32.700  17.156  1.00  0.00           N  
ATOM   3739  CA  LYS B 218      21.032  33.657  17.407  1.00  0.00           C  
ATOM   3740  C   LYS B 218      20.511  35.027  17.853  1.00  0.00           C  
ATOM   3741  O   LYS B 218      21.079  35.651  18.763  1.00  0.00           O  
ATOM   3742  CB  LYS B 218      21.871  33.839  16.147  1.00  0.00           C  
ATOM   3743  CG  LYS B 218      22.749  32.667  15.768  1.00  0.00           C  
ATOM   3744  CD  LYS B 218      23.481  32.975  14.469  1.00  0.00           C  
ATOM   3745  CE  LYS B 218      24.428  31.870  14.070  1.00  0.00           C  
ATOM   3746  NZ  LYS B 218      25.073  32.142  12.751  1.00  0.00           N  
ATOM   3747  H   LYS B 218      19.839  32.291  16.219  1.00  0.00           H  
ATOM   3748  HA  LYS B 218      21.662  33.262  18.199  1.00  0.00           H  
ATOM   3749 1HB  LYS B 218      21.202  34.026  15.305  1.00  0.00           H  
ATOM   3750 2HB  LYS B 218      22.506  34.716  16.258  1.00  0.00           H  
ATOM   3751 1HG  LYS B 218      23.467  32.464  16.563  1.00  0.00           H  
ATOM   3752 2HG  LYS B 218      22.125  31.781  15.628  1.00  0.00           H  
ATOM   3753 1HD  LYS B 218      22.747  33.109  13.670  1.00  0.00           H  
ATOM   3754 2HD  LYS B 218      24.044  33.901  14.578  1.00  0.00           H  
ATOM   3755 1HE  LYS B 218      25.205  31.778  14.826  1.00  0.00           H  
ATOM   3756 2HE  LYS B 218      23.888  30.932  14.010  1.00  0.00           H  
ATOM   3757 1HZ  LYS B 218      25.694  31.361  12.537  1.00  0.00           H  
ATOM   3758 2HZ  LYS B 218      24.373  32.204  12.027  1.00  0.00           H  
ATOM   3759 3HZ  LYS B 218      25.601  32.994  12.778  1.00  0.00           H  
ATOM   3760  N   LEU B 219      19.419  35.483  17.235  1.00  0.00           N  
ATOM   3761  CA  LEU B 219      18.821  36.757  17.591  1.00  0.00           C  
ATOM   3762  C   LEU B 219      18.260  36.704  18.992  1.00  0.00           C  
ATOM   3763  O   LEU B 219      18.415  37.665  19.752  1.00  0.00           O  
ATOM   3764  CB  LEU B 219      17.722  37.086  16.596  1.00  0.00           C  
ATOM   3765  CG  LEU B 219      18.179  37.441  15.175  1.00  0.00           C  
ATOM   3766  CD1 LEU B 219      16.970  37.422  14.221  1.00  0.00           C  
ATOM   3767  CD2 LEU B 219      18.797  38.828  15.186  1.00  0.00           C  
ATOM   3768  H   LEU B 219      19.022  34.945  16.458  1.00  0.00           H  
ATOM   3769  HA  LEU B 219      19.591  37.520  17.573  1.00  0.00           H  
ATOM   3770 1HB  LEU B 219      17.071  36.220  16.529  1.00  0.00           H  
ATOM   3771 2HB  LEU B 219      17.163  37.924  16.987  1.00  0.00           H  
ATOM   3772  HG  LEU B 219      18.913  36.722  14.832  1.00  0.00           H  
ATOM   3773 1HD1 LEU B 219      17.297  37.678  13.213  1.00  0.00           H  
ATOM   3774 2HD1 LEU B 219      16.528  36.431  14.209  1.00  0.00           H  
ATOM   3775 3HD1 LEU B 219      16.237  38.135  14.548  1.00  0.00           H  
ATOM   3776 1HD2 LEU B 219      19.113  39.052  14.181  1.00  0.00           H  
ATOM   3777 2HD2 LEU B 219      18.053  39.555  15.523  1.00  0.00           H  
ATOM   3778 3HD2 LEU B 219      19.655  38.868  15.839  1.00  0.00           H  
ATOM   3779  N   PHE B 220      17.664  35.572  19.374  1.00  0.00           N  
ATOM   3780  CA  PHE B 220      17.172  35.453  20.726  1.00  0.00           C  
ATOM   3781  C   PHE B 220      18.336  35.485  21.693  1.00  0.00           C  
ATOM   3782  O   PHE B 220      18.291  36.223  22.662  1.00  0.00           O  
ATOM   3783  CB  PHE B 220      16.305  34.212  20.935  1.00  0.00           C  
ATOM   3784  CG  PHE B 220      14.878  34.406  20.485  1.00  0.00           C  
ATOM   3785  CD1 PHE B 220      14.080  35.329  21.146  1.00  0.00           C  
ATOM   3786  CD2 PHE B 220      14.317  33.682  19.448  1.00  0.00           C  
ATOM   3787  CE1 PHE B 220      12.785  35.534  20.776  1.00  0.00           C  
ATOM   3788  CE2 PHE B 220      13.010  33.886  19.083  1.00  0.00           C  
ATOM   3789  CZ  PHE B 220      12.251  34.818  19.753  1.00  0.00           C  
ATOM   3790  H   PHE B 220      17.496  34.821  18.695  1.00  0.00           H  
ATOM   3791  HA  PHE B 220      16.550  36.318  20.931  1.00  0.00           H  
ATOM   3792 1HB  PHE B 220      16.734  33.384  20.367  1.00  0.00           H  
ATOM   3793 2HB  PHE B 220      16.305  33.926  21.978  1.00  0.00           H  
ATOM   3794  HD1 PHE B 220      14.503  35.897  21.964  1.00  0.00           H  
ATOM   3795  HD2 PHE B 220      14.917  32.942  18.917  1.00  0.00           H  
ATOM   3796  HE1 PHE B 220      12.175  36.265  21.302  1.00  0.00           H  
ATOM   3797  HE2 PHE B 220      12.571  33.311  18.263  1.00  0.00           H  
ATOM   3798  HZ  PHE B 220      11.217  34.983  19.462  1.00  0.00           H  
ATOM   3799  N   ILE B 221      19.462  34.849  21.375  1.00  0.00           N  
ATOM   3800  CA  ILE B 221      20.566  34.877  22.337  1.00  0.00           C  
ATOM   3801  C   ILE B 221      20.997  36.324  22.620  1.00  0.00           C  
ATOM   3802  O   ILE B 221      21.197  36.682  23.795  1.00  0.00           O  
ATOM   3803  CB  ILE B 221      21.784  34.063  21.801  1.00  0.00           C  
ATOM   3804  CG1 ILE B 221      21.411  32.556  21.815  1.00  0.00           C  
ATOM   3805  CG2 ILE B 221      23.057  34.363  22.626  1.00  0.00           C  
ATOM   3806  CD1 ILE B 221      22.352  31.635  21.063  1.00  0.00           C  
ATOM   3807  H   ILE B 221      19.491  34.254  20.543  1.00  0.00           H  
ATOM   3808  HA  ILE B 221      20.237  34.425  23.258  1.00  0.00           H  
ATOM   3809  HB  ILE B 221      21.970  34.333  20.765  1.00  0.00           H  
ATOM   3810 1HG1 ILE B 221      21.357  32.219  22.842  1.00  0.00           H  
ATOM   3811 2HG1 ILE B 221      20.438  32.453  21.370  1.00  0.00           H  
ATOM   3812 1HG2 ILE B 221      23.898  33.792  22.243  1.00  0.00           H  
ATOM   3813 2HG2 ILE B 221      23.310  35.420  22.571  1.00  0.00           H  
ATOM   3814 3HG2 ILE B 221      22.880  34.102  23.637  1.00  0.00           H  
ATOM   3815 1HD1 ILE B 221      21.973  30.628  21.130  1.00  0.00           H  
ATOM   3816 2HD1 ILE B 221      22.400  31.927  20.018  1.00  0.00           H  
ATOM   3817 3HD1 ILE B 221      23.339  31.673  21.492  1.00  0.00           H  
ATOM   3818  N   GLU B 222      21.106  37.157  21.588  1.00  0.00           N  
ATOM   3819  CA  GLU B 222      21.497  38.551  21.805  1.00  0.00           C  
ATOM   3820  C   GLU B 222      20.391  39.357  22.542  1.00  0.00           C  
ATOM   3821  O   GLU B 222      20.710  40.213  23.364  1.00  0.00           O  
ATOM   3822  CB  GLU B 222      21.877  39.202  20.479  1.00  0.00           C  
ATOM   3823  CG  GLU B 222      22.530  40.607  20.587  1.00  0.00           C  
ATOM   3824  CD  GLU B 222      23.875  40.568  21.276  1.00  0.00           C  
ATOM   3825  OE1 GLU B 222      24.429  39.500  21.369  1.00  0.00           O  
ATOM   3826  OE2 GLU B 222      24.364  41.596  21.684  1.00  0.00           O  
ATOM   3827  H   GLU B 222      20.959  36.787  20.639  1.00  0.00           H  
ATOM   3828  HA  GLU B 222      22.383  38.554  22.442  1.00  0.00           H  
ATOM   3829 1HB  GLU B 222      22.576  38.552  19.953  1.00  0.00           H  
ATOM   3830 2HB  GLU B 222      20.993  39.261  19.867  1.00  0.00           H  
ATOM   3831 1HG  GLU B 222      22.677  41.007  19.588  1.00  0.00           H  
ATOM   3832 2HG  GLU B 222      21.863  41.281  21.127  1.00  0.00           H  
ATOM   3833  N   LEU B 223      19.098  39.099  22.247  1.00  0.00           N  
ATOM   3834  CA  LEU B 223      17.975  39.755  22.943  1.00  0.00           C  
ATOM   3835  C   LEU B 223      17.913  39.350  24.420  1.00  0.00           C  
ATOM   3836  O   LEU B 223      17.586  40.163  25.292  1.00  0.00           O  
ATOM   3837  CB  LEU B 223      16.635  39.368  22.285  1.00  0.00           C  
ATOM   3838  CG  LEU B 223      16.311  39.950  20.903  1.00  0.00           C  
ATOM   3839  CD1 LEU B 223      15.120  39.222  20.304  1.00  0.00           C  
ATOM   3840  CD2 LEU B 223      15.940  41.414  21.079  1.00  0.00           C  
ATOM   3841  H   LEU B 223      18.894  38.445  21.484  1.00  0.00           H  
ATOM   3842  HA  LEU B 223      18.129  40.830  22.896  1.00  0.00           H  
ATOM   3843 1HB  LEU B 223      16.613  38.288  22.205  1.00  0.00           H  
ATOM   3844 2HB  LEU B 223      15.845  39.666  22.944  1.00  0.00           H  
ATOM   3845  HG  LEU B 223      17.163  39.851  20.242  1.00  0.00           H  
ATOM   3846 1HD1 LEU B 223      14.884  39.657  19.331  1.00  0.00           H  
ATOM   3847 2HD1 LEU B 223      15.355  38.169  20.174  1.00  0.00           H  
ATOM   3848 3HD1 LEU B 223      14.275  39.326  20.968  1.00  0.00           H  
ATOM   3849 1HD2 LEU B 223      15.682  41.851  20.125  1.00  0.00           H  
ATOM   3850 2HD2 LEU B 223      15.083  41.489  21.746  1.00  0.00           H  
ATOM   3851 3HD2 LEU B 223      16.774  41.944  21.502  1.00  0.00           H  
ATOM   3852  N   ILE B 224      18.239  38.090  24.684  1.00  0.00           N  
ATOM   3853  CA  ILE B 224      18.265  37.491  26.020  1.00  0.00           C  
ATOM   3854  C   ILE B 224      19.336  38.081  26.956  1.00  0.00           C  
ATOM   3855  O   ILE B 224      19.008  38.338  28.124  1.00  0.00           O  
ATOM   3856  CB  ILE B 224      18.422  35.953  25.889  1.00  0.00           C  
ATOM   3857  CG1 ILE B 224      17.090  35.369  25.306  1.00  0.00           C  
ATOM   3858  CG2 ILE B 224      18.855  35.304  27.212  1.00  0.00           C  
ATOM   3859  CD1 ILE B 224      17.179  33.952  24.814  1.00  0.00           C  
ATOM   3860  H   ILE B 224      18.455  37.497  23.889  1.00  0.00           H  
ATOM   3861  HA  ILE B 224      17.299  37.668  26.477  1.00  0.00           H  
ATOM   3862  HB  ILE B 224      19.195  35.748  25.152  1.00  0.00           H  
ATOM   3863 1HG1 ILE B 224      16.329  35.412  26.078  1.00  0.00           H  
ATOM   3864 2HG1 ILE B 224      16.768  35.990  24.488  1.00  0.00           H  
ATOM   3865 1HG2 ILE B 224      18.985  34.236  27.068  1.00  0.00           H  
ATOM   3866 2HG2 ILE B 224      19.805  35.714  27.546  1.00  0.00           H  
ATOM   3867 3HG2 ILE B 224      18.096  35.490  27.969  1.00  0.00           H  
ATOM   3868 1HD1 ILE B 224      16.206  33.647  24.430  1.00  0.00           H  
ATOM   3869 2HD1 ILE B 224      17.914  33.894  24.026  1.00  0.00           H  
ATOM   3870 3HD1 ILE B 224      17.467  33.289  25.606  1.00  0.00           H  
ATOM   3871  N   LYS B 225      20.588  38.272  26.466  1.00  0.00           N  
ATOM   3872  CA  LYS B 225      21.727  38.852  27.212  1.00  0.00           C  
ATOM   3873  C   LYS B 225      21.540  40.365  27.551  1.00  0.00           C  
ATOM   3874  O   LYS B 225      21.344  40.705  28.723  1.00  0.00           O  
ATOM   3875  OXT LYS B 225      21.955  41.225  26.764  1.00  0.00           O  
ATOM   3876  CB  LYS B 225      23.073  38.635  26.436  1.00  0.00           C  
ATOM   3877  CG  LYS B 225      23.613  37.131  26.316  1.00  0.00           C  
ATOM   3878  CD  LYS B 225      25.039  37.086  25.593  1.00  0.00           C  
ATOM   3879  CE  LYS B 225      25.679  35.654  25.557  1.00  0.00           C  
ATOM   3880  NZ  LYS B 225      27.045  35.665  24.948  1.00  0.00           N  
ATOM   3881  H   LYS B 225      20.758  37.957  25.504  1.00  0.00           H  
ATOM   3882  HA  LYS B 225      21.797  38.323  28.159  1.00  0.00           H  
ATOM   3883 1HB  LYS B 225      22.965  39.053  25.413  1.00  0.00           H  
ATOM   3884 2HB  LYS B 225      23.867  39.221  26.924  1.00  0.00           H  
ATOM   3885 1HG  LYS B 225      23.674  36.680  27.314  1.00  0.00           H  
ATOM   3886 2HG  LYS B 225      22.897  36.540  25.724  1.00  0.00           H  
ATOM   3887 1HD  LYS B 225      24.917  37.438  24.556  1.00  0.00           H  
ATOM   3888 2HD  LYS B 225      25.731  37.763  26.108  1.00  0.00           H  
ATOM   3889 1HE  LYS B 225      25.768  35.266  26.580  1.00  0.00           H  
ATOM   3890 2HE  LYS B 225      25.051  34.972  24.978  1.00  0.00           H  
ATOM   3891 1HZ  LYS B 225      27.381  34.711  24.993  1.00  0.00           H  
ATOM   3892 2HZ  LYS B 225      27.016  35.979  23.995  1.00  0.00           H  
ATOM   3893 3HZ  LYS B 225      27.656  36.257  25.487  1.00  0.00           H  
TER                                                                             
# All scores below are weighted scores, not raw scores.
#BEGIN_POSE_ENERGIES_TABLE postremodel_DHT03_5+1_0005_0001.pdb
label fa_atr fa_rep fa_sol fa_intra_atr_xover4 fa_intra_rep_xover4 fa_intra_sol_xover4 lk_ball lk_ball_iso lk_ball_bridge lk_ball_bridge_uncpl fa_elec fa_intra_elec pro_close hbond_sr_bb hbond_lr_bb hbond_bb_sc hbond_sc dslf_fa13 omega fa_dun_dev fa_dun_rot fa_dun_semi p_aa_pp hxl_tors ref rama_prepro gen_bonded total
weights 1 0.55 1 1 0.55 1 0.92 -0.38 -0.33 -0.33 1 1 1.25 1 1 1 1 1.25 0.48 0.69 0.76 0.78 0.61 1 1 0.5 1 NA
pose -1433.88 127.016 1172.17 -99.1763 38.6153 73.6249 611.01 -626.534 -1.57034 -11.3539 -587.847 -38.9987 306.697 -249.874 0 -10.5706 -42.1758 0 7.12701 18.6274 182.402 206.03 -36.4013 13.7613 -116.323 -1.20441 0 -498.827
PRO:NtermProteinFull_1 -3.75847 0.98678 3.18436 -1.6073 0.68768 1.01059 1.3134 -1.04851 -0 -0.00011 -2.32162 2.80679 306.697 0 0 0 0 0 0.0591 0.13188 0.76715 0 0 0 -5.1227 0 0 303.786
VAL_2 -6.12742 1.20756 2.83543 -0.31678 0.24176 0.07307 1.58871 -1.66508 -0 -0 -2.67251 -0.15742 0 0 0 0 0 0 0.00765 0.00132 0.31242 0 -0.07877 0 2.085 0.06136 0 -2.60369
ASP_3 -3.69659 0.25786 5.40537 -0.12624 0.04904 0.39974 2.14187 -2.32884 -0 -0.00011 -3.33828 -0.20055 0 0 0 0 -0.50715 0 0.00789 0.03207 0 1.94553 -0.12033 0 -2.2837 -0.06053 0 -2.42294
GLU_4 -3.81385 0.17308 4.80027 -0.40941 0.04688 0.82431 2.20453 -2.12454 -6e-05 -0.00133 -1.43288 -0.44227 0 0 0 0 0 0 0.32155 0.05293 0 3.16273 -0.30265 0 -2.5358 -0.3289 0 0.19459
ILE_5 -9.17566 1.55875 4.20488 -0.5464 0.45905 0.10701 2.97659 -3.21388 -0.00273 -0.01982 -1.29855 0.0943 0 0 0 0 0 0 -0.0637 0.12211 0.57349 0 -0.47228 0 1.0317 -0.03887 0 -3.704
ASP_6 -5.72735 0.77013 7.58551 -0.23743 0.00183 0.77528 3.20188 -3.46817 -5e-05 -0.00011 -6.21109 0.17657 0 0 0 0 0 0 0.04877 0.01198 0 3.97086 0.14822 0 -2.2837 0.39375 0 -0.84312
LYS_7 -4.09392 0.23529 5.20943 -0.78768 0.09727 0.76805 2.24594 -2.39307 -0 -0 -1.84969 0.05945 0 0 0 0 0 0 0.02097 0.06595 3.03944 0 -0.00085 0 -1.6738 0.11844 0 1.06122
GLU_8 -6.64396 0.48689 6.37524 -0.57378 0.13878 1.04366 2.98306 -3.09546 -0.02361 -0.14475 -2.84558 -0.75935 0 0 0 0 0 0 0.03491 0.11563 0 3.58358 -0.33753 0 -2.5358 -0.35796 0 -2.55604
VAL_9 -7.47042 0.5696 3.8765 -0.30953 0.16244 0.07145 3.01141 -2.842 -0 -0 -2.86067 -0.23022 0 0 0 0 0 0 -0.05583 0.00108 0.13337 0 -0.27293 0 2.085 -0.17834 0 -4.30908
LYS_10 -5.43527 0.68205 7.90662 -0.60334 0.09431 0.52627 3.30664 -3.34808 -0.00277 -0.01993 -5.7674 0.65285 0 0 0 0 0 0 0.08692 0.61949 2.78204 0 -0.03264 0 -1.6738 -0.09623 0 -0.32226
LYS_11 -5.74541 0.32176 7.05792 -0.44929 0.06551 0.28411 3.37053 -3.11718 -0.02355 -0.14342 -3.60072 0.04451 0 0 0 0 -0.36445 0 -0.02899 0.21351 2.41844 0 0.04922 0 -1.6738 -0.12799 0 -1.44928
LEU_12 -9.97236 1.07331 5.93197 -0.5437 0.25516 0.1293 2.97023 -3.62128 -0.02081 -0.15569 -2.53927 0.08827 0 0 0 0 0 0 0.51759 0.2682 3.03147 0 -0.26986 0 0.72952 -0.10116 0 -2.22911
GLU_13 -5.98704 0.41739 6.89098 -0.34256 0.06214 0.3991 3.89433 -3.35314 -0 -0 -5.03369 -0.66847 0 0 0 0 -0.57086 0 0.08234 0.02438 0 3.75866 -0.25983 0 -2.5358 -0.34611 0 -3.56818
GLU_14 -5.07118 0.33064 6.49875 -0.56356 0.09467 1.01344 2.92804 -2.82483 -0.02221 -0.13798 -2.82485 -0.73821 0 0 0 0 0 0 0.09288 0.07934 0 3.50586 -0.30243 0 -2.5358 -0.43868 0 -0.91611
GLU_15 -7.18926 0.33401 9.18534 -0.20741 0.02808 0.29222 4.29152 -4.01521 -0.02081 -0.15569 -5.64326 -0.619 0 0 0 0 -1.37928 0 0.0963 0.04682 0 3.05615 -0.25238 0 -2.5358 -0.43409 0 -5.12176
ALA_16 -5.41446 0.50234 3.42422 -0.0215 0 0 2.59769 -2.55731 -0 -0 -2.16616 -0.36136 0 0 0 0 0 0 0.10011 0 0 0 -0.2619 0 2.3386 -0.33693 0 -2.15665
LYS_17 -4.89603 0.25391 6.15843 -0.41057 0.05476 0.2159 2.68897 -2.7027 -0.02221 -0.13798 -2.36658 -0.10969 0 0 0 0 0 0 -0.01271 0.01157 2.1377 0 0.03855 0 -1.6738 -0.12957 0 -0.90204
LYS_18 -5.45845 0.21805 7.05311 -0.50818 0.15754 0.30782 2.87537 -2.99534 -0.0527 -0.3055 -3.37381 0.11815 0 0 0 0 0 0 0.1638 0.03464 2.14479 0 -0.07283 0 -1.6738 -0.20855 0 -1.57589
SER_19 -5.22843 0.39436 6.04965 -0.02664 0 0.06214 3.24556 -2.897 -0.00338 -0.06724 -2.38552 -0.58084 0 0 0 0 0 0 0.05558 0.00141 0.85698 0 0.31652 0.60278 -1.1772 0.01804 0 -0.76322
GLN_20 -6.24323 0.40664 7.20165 -0.81093 0.18215 0.85946 3.68598 -3.31566 -0.05414 -0.27586 -3.46756 -0.97306 0 0 0 0 -1.57331 0 0.03534 0.00453 0 3.07342 -0.23484 0 -1.0644 0.18194 0 -2.38188
GLU_21 -6.1138 0.33726 8.07986 -0.20801 0.02335 0.27877 3.12689 -3.44587 -0.0663 -0.33475 -3.42807 -0.58517 0 0 0 0 0 0 0.08709 0.00945 0 3.00141 -0.25128 0 -2.5358 -0.24981 0 -2.27477
GLU_22 -6.04359 0.26849 7.51807 -0.32258 0.04397 0.36662 3.86913 -3.4009 -0 -0 -4.93642 -0.5984 0 0 0 0 -0.82626 0 0.11775 0.09482 0 3.56857 -0.25526 0 -2.5358 -0.39841 0 -3.4702
VAL_23 -8.05158 0.74645 4.70975 -0.31644 0.22999 0.0732 3.03224 -3.08337 -0 -0 -2.61393 -0.20101 0 0 0 0 0 0 -0.04307 0.00646 0.12578 0 -0.24144 0 2.085 -0.11065 0 -3.65261
GLU_24 -6.03679 0.29548 8.13524 -0.43204 0.04836 0.84917 3.87211 -3.43025 -0.01055 -0.1423 -5.07172 -0.44458 0 0 0 0 -1.60309 0 0.06898 0.00035 0 3.32719 -0.28897 0 -2.5358 -0.13582 0 -3.53504
ARG_25 -5.26596 0.2436 6.62927 -0.62155 0.13783 0.37983 2.83489 -2.97949 -0.02155 -0.13569 -2.77279 0.23588 0 0 0 0 0 0 0.03086 0.11569 1.89919 0 -0.11351 0 -1.281 -0.31779 0 -1.0023
LEU_26 -9.00576 1.37421 4.2608 -0.68119 0.24365 0.2221 3.07317 -3.08672 -0.00902 -0.05366 -2.45975 0.18112 0 0 0 0 0 0 -0.00929 0.25715 0.83021 0 -0.209 0 0.72952 0.16142 0 -4.18104
LYS_27 -6.21118 0.35057 7.53047 -0.46202 0.14039 0.24239 3.28194 -3.32471 -0.03808 -0.13336 -4.51111 0.0898 0 0 0 0 -0.66794 0 -0.00246 0.06936 2.46604 0 -0.05262 0 -1.6738 0.18404 0 -2.72228
GLN_28 -3.92305 0.23249 4.95894 -0.59674 0.06849 0.62918 2.26813 -2.29937 -0.01055 -0.1423 -1.97944 -0.17119 0 0 0 0 0 0 0.077 0.00705 0 4.32974 -0.12149 0 -1.0644 -0.07873 0 2.18373
GLU_29 -4.95155 0.11513 6.3212 -0.34167 0.09416 0.40644 3.41821 -2.9182 -0 -0 -4.60042 -0.62005 0 0 0 0 -0.84275 0 -0.02194 0.02356 0 3.39767 -0.16909 0 -2.5358 -0.11983 0 -3.34493
VAL_30 -7.28311 0.8424 2.99009 -0.31365 0.21758 0.07163 2.60901 -2.64686 -0 -0 -2.82189 -0.19422 0 0 0 0 0 0 -0.0584 0.04243 0.19053 0 -0.34426 0 2.085 -0.06028 0 -4.67401
GLU_31 -4.82532 0.34085 6.87167 -0.65204 0.17074 1.22089 3.34399 -3.00182 -0.02356 -0.18569 -4.78539 -0.654 0 0 0 0 0 0 0.10897 0.01664 0 3.45021 -0.29484 0 -2.5358 -0.17729 0 -1.61178
LYS_32 -3.85003 0.17047 4.67235 -0.43883 0.0485 0.24441 2.32232 -2.27703 -0 -0 -1.89154 0.1128 0 0 0 0 0 0 0.05415 0.00975 2.57309 0 0.04458 0 -1.6738 -0.20758 0 -0.0864
ALA_33 -5.24822 0.52762 3.05054 -0.02428 0 0 2.25491 -2.44652 -0 -0 -0.10749 -0.36598 0 0 0 0 0 0 -0.00469 0 0 0 -0.25388 0 2.3386 -0.2266 0 -0.50599
SER_34 -3.47658 0.20174 4.28449 -0.0276 0 0.06361 1.85303 -2.0239 -0.01453 -0.13204 -0.98708 -0.55011 0 0 0 0 0 0 0.0733 0.00249 0.81789 0 0.32161 0.60398 -1.1772 0.0165 0 -0.1504
LYS_35 -2.99919 0.19121 4.68353 -0.55502 0.12383 0.43341 2.19614 -1.97134 -0 -0 -3.38173 0.3948 0 0 0 0 0 0 0.01601 0.07807 2.64151 0 -0.08876 0 -1.6738 0.09097 0 0.17965
ALA_36 -3.19145 0.13064 3.18969 -0.02429 0 0 1.77179 -1.89921 -0 -0 -0.22253 -0.18844 0 0 0 0 0 0 0.05096 0 0 0 -0.11829 0 2.3386 -0.56886 0 1.26861
GLY_37 -1.06472 0.10142 0.94422 -0.00032 0 0 0.13188 -0.55775 -0 -0 -0.10679 -0.27641 0 0 0 0 0 0 -0.07548 0 0 0 0.73959 0 1.2108 -0.25663 0 0.7898
LEU_38 -4.77904 0.28131 1.77 -0.4455 0.12724 0.08388 0.91847 -1.50867 -0 -0 0.17597 0.04597 0 0 0 0 0 0 0.16697 0.01472 0.68054 0 -0.0415 0 0.72952 0.04938 0 -1.73074
ASP_39 -2.98363 0.34992 4.51594 -0.10796 0.00616 0.31549 2.41304 -1.98971 -0 -0 -2.94491 -1.17212 0 0 0 -0.84064 0 0 -0.02535 0.01838 0 2.3774 -0.36535 0 -2.2837 -0.1526 0 -2.86963
HIS_40 -3.63127 0.33751 4.81331 -0.67872 0.01168 0.77659 2.38609 -2.16778 -0 -0 -2.65731 -0.2495 0 0 0 -0.84064 0 0 0.06425 0.29695 0 2.86282 0.15569 0 0.13443 -0.06692 0 1.54717
GLU_41 -3.27827 0.24284 4.06341 -0.21672 0.02822 0.30635 1.50552 -1.87581 -0 -0 -1.00438 -0.6122 0 0 0 0 0 0 0.01749 0.00297 0 3.06184 -0.36585 0 -2.5358 -0.24524 0 -0.90561
GLY_42 -4.54447 0.61074 4.72151 -5e-05 0 0 2.57612 -2.41071 -0 -0 -1.35527 -0.41453 0 0 0 0 0 0 -0.01877 0 0 0 0.44513 0 1.2108 0.43548 0 1.25598
ASP_43 -6.13343 0.22638 7.61896 -0.10703 0.00642 0.32701 3.00826 -3.36034 -0.02849 -0.15102 -3.53185 -0.38653 0 0 0 0 0 0 0.01139 0.00325 0 1.70966 0.10437 0 -2.2837 0.65355 0 -2.31314
SER_44 -5.96247 0.39427 7.10354 -0.02357 0 0.02323 3.61311 -3.29809 -0.00909 -0.07715 -3.77148 -0.32913 0 0 0 -0.58335 -0.69106 0 -0.03328 0.02403 0.48134 0 0.30298 0.62213 -1.1772 0.07754 0 -3.31372
ARG_45 -4.92702 0.30303 5.26967 -0.73771 0.10554 0.47399 2.42482 -2.40946 -0 -0 -2.45556 0.57073 0 0 0 0 0 0 0.05384 0.05996 2.99991 0 -0.16202 0 -1.281 -0.05786 0 0.23086
ILE_46 -7.66016 0.71214 3.63489 -0.6568 0.46709 0.14609 2.38716 -2.59448 -0 -0 -2.16812 0.26794 0 0 0 0 0 0 -0.03166 0.0064 0.61553 0 -0.46162 0 1.0317 -0.05142 0 -4.35534
PHE_47 -10.7032 1.10136 3.52959 -1.12221 0.13432 0.48823 2.72681 -3.02746 -0 -0 -3.09602 0.09231 0 0 0 0 0 0 -0.01279 0.00206 0 1.9906 -0.24581 0 1.4028 0.21475 0 -6.52467
LYS_48 -6.43981 0.43457 6.75753 -0.45141 0.15314 0.22211 3.05047 -3.08698 -0 -0 -1.82805 0.12175 0 0 0 0 -0.56024 0 -0.02875 0.03183 2.48947 0 -0.03035 0 -1.6738 0.00996 0 -0.82855
LYS_49 -5.44337 0.30935 6.5124 -0.73305 0.16082 0.49007 3.36376 -2.95645 -0 -0 -4.20406 0.20553 0 0 0 0 -0.84275 0 0.04253 0.15312 3.40902 0 -0.02712 0 -1.6738 -0.2439 0 -1.47792
ILE_50 -10.0884 1.47044 3.30665 -0.51893 0.49883 0.10178 2.96338 -3.06386 -0.00317 -0.02264 -2.35269 -0.0012 0 0 0 0 0 0 -0.06171 0.09838 0.63125 0 -0.43175 0 1.0317 -0.01637 0 -6.45827
HIS_51 -9.34777 0.76382 8.3179 -0.769 0.02305 0.83755 4.19869 -4.21301 -0 -0 -4.71758 -0.23628 0 0 0 0 -0.82147 0 0.02931 0.01543 0 1.61421 -0.10019 0 0.13443 0.50047 0 -3.77045
ASP_52 -4.99077 0.30517 6.43292 -0.10886 0.01012 0.3314 2.53723 -2.90052 -0.01434 -0.10671 -1.86765 -0.37459 0 0 0 0 0 0 -0.04554 0.02961 0 1.68368 0.19384 0 -2.2837 0.48148 0 -0.68724
VAL_53 -7.71444 0.71627 4.0364 -0.30969 0.19559 0.07076 2.59681 -2.81484 -0.00338 -0.06724 -2.31188 -0.2018 0 0 0 0 0 0 -0.00675 0.05028 0.20935 0 -0.28145 0 2.085 0.13717 0 -3.61387
VAL_54 -7.76551 0.84689 3.46492 -0.3116 0.17285 0.07113 2.53116 -2.77586 -0.00037 -0.00831 -2.56825 -0.14346 0 0 0 0 0 0 -0.06237 0.00375 0.08345 0 -0.27412 0 2.085 0.15643 0 -4.49429
THR_55 -6.38019 0.27112 6.26202 -0.19701 0.08839 0.06955 3.01223 -3.01354 -0.00317 -0.02264 -3.58558 -0.02162 0 0 0 0 0 0 0.00089 0.03955 0.08433 0 0.00247 2.27387 -1.425 0.40273 0 -2.14159
LYS_56 -5.6929 0.37079 7.32973 -0.30635 0.02663 0.13794 3.74007 -3.17989 -1e-05 -0.00013 -4.46787 0.01134 0 0 0 0 -0.82626 0 -0.03651 0.12696 1.7639 0 -0.00047 0 -1.6738 0.1762 0 -2.50065
GLN_57 -8.47186 0.37863 7.47258 -0.41636 0.0719 0.25506 3.80148 -3.75222 -0.03394 -0.31157 -2.64724 -0.72535 0 0 0 0 -0.52412 0 0.04916 0.10337 0 3.98538 -0.19547 0 -1.0644 -0.15984 0 -2.1848
ILE_58 -8.53316 0.63403 3.50626 -0.50509 0.40292 0.10385 2.69797 -2.77821 -0 -0 -2.40712 -0.14567 0 0 0 0 0 0 0.01151 0.00874 0.72464 0 -0.35634 0 1.0317 0.0345 0 -5.56946
LYS_59 -6.7087 0.42108 6.1765 -0.30397 0.02618 0.13567 2.63423 -3.0375 -0 -0 -2.13582 -0.0408 0 0 0 0 0 0 0.08389 0.03498 1.72023 0 -0.0669 0 -1.6738 -0.07838 0 -2.81313
VAL_60 -7.94344 0.54463 4.8335 -0.30274 0.2247 0.0708 2.89619 -3.18725 -0 -0 -1.9291 -0.17862 0 0 0 0 0 0 -0.06831 0.00626 0.12455 0 -0.2748 0 2.085 -0.09525 0 -3.19388
ILE_61 -9.62405 1.17713 3.64621 -0.4905 0.43564 0.09988 2.96207 -2.97252 -0 -0 -2.04171 -0.04231 0 0 0 0 0 0 -0.04507 0.00503 0.63281 0 -0.37539 0 1.0317 0.2475 0 -5.35359
ILE_62 -8.8404 0.7673 4.92791 -0.4942 0.32084 0.10011 2.92008 -3.13761 -0 -0 -2.15604 0.04906 0 0 0 0 0 0 -0.04863 0.01492 0.57224 0 -0.39653 0 1.0317 0.39831 0 -3.97095
ARG_63 -7.57382 0.51783 7.95328 -0.74028 0.08838 0.48603 3.47433 -3.7727 -0.0005 -0.01006 -4.05402 0.27263 0 0 0 0 -1.01483 0 0.16254 0.04411 1.44662 0 -0.12707 0 -1.281 0.23769 0 -3.89083
LEU_64 -9.63432 1.21267 3.41291 -0.501 0.16967 0.12665 2.73943 -2.96212 -0 -0 -2.35228 0.1947 0 0 0 0 0 0 0.07264 0.79731 0.30575 0 -0.29718 0 0.72952 -0.03795 0 -6.0236
ILE_65 -9.87989 1.44175 2.93291 -0.52251 0.57648 0.10683 3.23454 -2.93398 -0 -0 -2.53519 -0.12035 0 0 0 0 0 0 -0.05884 0.04906 0.67354 0 -0.40519 0 1.0317 0.06267 0 -6.34647
GLU_66 -6.07044 0.21729 6.77151 -0.19111 0.01898 0.24103 3.47988 -3.20338 -0.00049 -0.00993 -4.66303 -0.55614 0 0 0 0 -0.6311 0 0.29547 0.01664 0 3.02593 -0.32228 0 -2.5358 -0.11436 0 -4.23133
VAL_67 -7.65908 1.01749 4.33486 -0.31257 0.17574 0.06903 2.89856 -2.86758 -0 -0 -1.8663 -0.14527 0 0 0 0 0 0 0.21232 0.02607 0.14616 0 -0.26267 0 2.085 -0.15783 0 -2.30607
TYR_68 -9.29962 0.98848 4.57076 -0.79284 0.04058 0.28453 3.54677 -3.15519 -0.01979 -0.24864 -2.34806 -0.30972 0 0 0 0 0 0 0.0904 0.03553 0 2.55937 -0.18695 0.01351 0.96414 0.24445 0 -3.02231
VAL_69 -7.84798 0.76232 5.1636 -0.31397 0.19923 0.0719 3.17261 -3.24849 -0 -0 -2.41711 -0.15733 0 0 0 0 0 0 0.01521 0.01891 0.10547 0 -0.21815 0 2.085 0.32184 0 -2.28695
ARG_70 -6.97064 0.46589 6.58261 -0.63822 0.0789 0.3717 2.85453 -3.19617 -0.01734 -0.13774 -2.17858 0.50127 0 0 0 0 0 0 -0.02747 0.44816 2.41516 0 -0.13576 0 -1.281 0.14986 0 -0.71484
LEU_71 -9.03879 0.90333 3.05251 -0.64874 0.17258 0.21826 2.81186 -2.85308 -0 -0 -1.83247 0.08138 0 0 0 0 0 0 0.01596 0.00853 1.01983 0 -0.26036 0 0.72952 0.05902 0 -5.56066
VAL_72 -8.45857 1.39979 2.74782 -0.31193 0.23517 0.06954 2.91314 -2.73567 -0 -0 -1.89043 -0.06165 0 0 0 0 0 0 -0.06863 1e-05 0.11726 0 -0.31579 0 2.085 0.13494 0 -4.14
GLU_73 -5.59612 0.22053 6.46521 -0.22262 0.04432 0.33382 2.62792 -2.94564 -0.01734 -0.13774 -3.11017 -0.61185 0 0 0 0 -0.5221 0 0.07838 0.09492 0 3.0208 -0.32168 0 -2.5358 -0.13282 0 -3.268
ILE_74 -5.82097 0.71646 2.88151 -0.52315 0.47047 0.10476 1.51164 -2.02221 -0 -0 -0.68697 0.0517 0 0 0 0 0 0 -0.06475 0.09871 0.54412 0 -0.44085 0 1.0317 -0.00743 0 -2.15526
ILE_75 -5.76662 1.06352 2.02038 -0.51027 0.36084 0.10204 2.16494 -1.82205 -0.00979 -0.08972 -2.03996 0.42751 0 0 0 0 0 0 -0.02161 4e-05 0.6932 0 0.29761 0 1.0317 0.20181 0 -1.89644
LEU_76 -5.35185 0.84548 2.13084 -0.54784 0.18906 0.17703 1.30019 -1.73299 -0 -0 -0.39816 0.08536 0 0 0 0 0 0 0.00531 0.07499 0.39989 0 0.03624 0 0.72952 0.69576 0 -1.36116
GLY_77 -1.12625 0.24503 1.8915 -4e-05 0 0 0.81638 -0.89199 -0 -0 -0.58416 -0.407 0 0 0 0 0 0 -0.01825 0 0 0 0.5908 0 1.2108 1.01913 0 2.74594
SER_78 -1.65087 0.11591 2.25407 -0.02927 0 0.04818 0.79208 -1.03663 -0.00979 -0.08972 0.15128 -1.23388 0 0 0 -0.63379 0 0 -0.01477 0.02112 0.51472 0 0.0669 0.603 -1.1772 0.2642 0 -1.04446
GLY_79 -2.20123 0.09937 3.02655 -5e-05 0 0 1.04925 -1.39593 -0 -0 0.25148 -0.40081 0 0 0 0 0 0 -0.13049 0 0 0 -1.21006 0 1.2108 -0.4619 0 -0.16303
SER_80 -1.92952 0.14127 2.86355 -0.02912 0.00053 0.0463 1.1838 -1.22403 -0 -0 -0.44762 -1.1066 0 0 0 -0.63379 0 0 -0.04313 0.00059 0.31921 0 -0.16203 0.60077 -1.1772 -0.6698 0 -2.26681
ASP_81 -5.43369 0.40721 7.13274 -0.25496 0.14188 0.87322 3.37875 -3.06839 -0 -0 -4.0877 -1.10925 0 0 0 -0.57184 0 0 -0.02169 0.04084 0 1.86807 -0.83005 0 -2.2837 -0.3837 0 -4.20226
GLU_82 -3.97803 0.164 6.29979 -0.44061 0.06275 0.8901 2.6468 -2.61541 -3e-05 -0.00077 -2.90515 -0.45741 0 0 0 0 -0.61963 0 -0.00064 0.01966 0 3.2336 -0.3554 0 -2.5358 -0.3808 0 -0.97297
LYS_83 -4.17081 0.22253 4.38207 -0.52157 0.17509 0.26014 2.10717 -2.10267 -0 -0 -1.60596 -0.06393 0 0 0 0 0 0 -0.0075 0.07719 3.17505 0 0.02302 0 -1.6738 -0.25813 0 0.01787
LEU_84 -9.33544 1.61824 3.91232 -0.70591 0.73173 0.32327 2.53307 -2.98436 -0 -0 -3.00567 -0.10176 0 0 0 -0.57184 0 0 -0.02755 0.10794 1.56041 0 -0.22821 0 0.72952 0.13798 0 -5.30627
LYS_85 -6.68551 0.35134 8.26675 -0.45338 0.16499 0.23485 3.56434 -3.63314 -0 -0 -5.37057 0.08466 0 0 0 0 -0.61963 0 0.01902 0.13771 2.48233 0 -0.05882 0 -1.6738 0.02062 0 -3.16824
GLU_86 -4.67227 0.30769 5.76375 -0.58513 0.10126 1.05924 2.63315 -2.61803 -0.0181 -0.16577 -1.8853 -0.70862 0 0 0 0 0 0 0.06253 0.04204 0 3.44232 -0.26158 0 -2.5358 -0.32386 0 -0.36248
LEU_87 -8.1407 0.67226 5.65932 -0.54551 0.1953 0.14613 3.17913 -3.34825 -0.01825 -0.13404 -2.61641 -0.02051 0 0 0 0 0 0 -0.05235 0.46874 3.21804 0 -0.31061 0 0.72952 -0.31118 0 -1.22939
LEU_88 -8.31035 0.63497 3.52638 -0.57546 0.25887 0.18064 2.95003 -2.72625 -0 -0 -2.59152 0.06672 0 0 0 0 0 0 0.2581 0.60039 1.23541 0 -0.30656 0 0.72952 -0.18208 0 -4.25122
LYS_89 -4.86163 0.31444 5.5667 -0.70906 0.14668 0.52918 2.6008 -2.53685 -0 -0 -2.25381 -0.11661 0 0 0 0 0 0 0.15414 0.00903 2.69729 0 -0.04009 0 -1.6738 -0.21329 0 -0.38687
GLU_90 -6.38836 0.34601 6.68323 -0.21346 0.03226 0.30251 2.88918 -3.16311 -0.03633 -0.29904 -2.03943 -0.60639 0 0 0 0 0 0 -0.00689 0.06597 0 3.02506 -0.33274 0 -2.5358 -0.38088 0 -2.6582
LEU_91 -9.33993 1.26552 3.3694 -0.65928 0.26415 0.21372 2.94943 -2.90734 -0 -0 -2.48542 0.12346 0 0 0 0 0 0 0.07385 0.05884 0.92032 0 -0.24566 0 0.72952 -0.16474 0 -5.83417
LYS_92 -6.02911 0.26214 6.99817 -0.3238 0.02672 0.14454 3.40186 -3.10849 -0 -0 -3.97992 0.19484 0 0 0 0 -0.5221 0 -0.01674 0.45529 2.48472 0 -0.01478 0 -1.6738 -0.06004 0 -1.7605
LYS_93 -4.28195 0.15621 4.94336 -0.56652 0.19608 0.30893 2.42276 -2.33914 -0.00227 -0.03059 -2.22424 0.22926 0 0 0 0 0 0 0.03792 0.05973 2.99791 0 0.03595 0 -1.6738 -0.1505 0 0.11911
VAL_94 -7.31417 0.561 4.67296 -0.31967 0.22169 0.074 3.29075 -2.94378 -0 -0 -2.6849 -0.31274 0 0 0 0 0 0 -0.04659 0.00077 0.23513 0 -0.28079 0 2.085 0.00602 0 -2.75532
LEU_95 -8.77404 0.93783 3.90531 -0.48767 0.19647 0.11418 2.66908 -2.853 -0 -0 -2.29974 0.2231 0 0 0 0 0 0 -0.00448 0.10194 0.28941 0 -0.29047 0 0.72952 0.00337 0 -5.53919
ASP_96 -5.09791 0.27885 7.13756 -0.20038 6e-05 0.65372 2.66792 -3.05824 -0.00293 -0.03755 -3.94038 -0.1986 0 0 0 0 0 0 0.01015 0.00435 0 3.20572 0.25395 0 -2.2837 0.09842 0 -0.50899
ARG_97 -6.76393 0.34769 8.02092 -0.59088 0.09097 0.38579 3.31839 -3.38412 -0 -0 -3.40877 0.07243 0 0 0 0 -0.64018 0 -0.03086 0.19642 2.84413 0 -0.12784 0 -1.281 0.0019 0 -0.94895
LEU_98 -9.07815 0.92535 3.92689 -0.67759 0.22095 0.22915 3.0315 -2.95886 -0 -0 -2.60516 0.13707 0 0 0 0 0 0 0.08201 0.0034 0.92046 0 -0.24411 0 0.72952 -0.02361 0 -5.3812
LYS_99 -6.04393 0.36779 6.77754 -0.43748 0.07823 0.22531 3.27062 -3.07443 -0.00066 -0.00697 -4.29157 0.09417 0 0 0 0 -0.6311 0 0.08716 0.11779 2.50199 0 -0.02026 0 -1.6738 -0.0129 0 -2.67248
LYS_100 -5.40034 0.28386 7.00073 -0.44798 0.08955 0.24258 2.65088 -3.01057 -0 -0 -3.84177 0.09116 0 0 0 0 0 0 0.19061 0.21435 2.58654 0 -0.04138 0 -1.6738 -0.28809 0 -1.35367
ILE_101 -8.87016 0.81317 5.29082 -0.51786 0.51362 0.10462 3.17851 -3.30707 -0 -0 -2.49484 -0.03636 0 0 0 0 0 0 -0.06628 0.02134 0.59661 0 -0.42104 0 1.0317 -0.02463 0 -4.18785
LEU_102 -7.96501 0.62048 3.35291 -0.50208 0.13822 0.1081 2.55603 -2.67802 -0 -0 -2.55668 0.03122 0 0 0 0 0 0 -0.00137 0.02505 3.38361 0 -0.25135 0 0.72952 0.24386 0 -2.76551
GLU_103 -3.90936 0.18596 4.97718 -0.34286 0.08375 0.40388 2.36412 -2.31908 -0 -0 -2.11292 -0.60707 0 0 0 0 0 0 -0.02183 0.00074 0 3.41359 -0.15623 0 -2.5358 -0.00102 0 -0.57694
ARG_104 -5.98506 0.20248 8.23025 -1.11241 0.26058 0.79151 3.57519 -3.5829 -0 -0 -4.72373 0.09336 0 0 0 0 -0.95475 0 -0.04011 0.088 2.65618 0 -0.05392 0 -1.281 -0.06089 0 -1.89723
ASN_105 -7.38295 0.28703 7.54911 -0.17053 0.01436 0.25466 2.92035 -3.72182 -3e-05 -0.0001 -2.45746 -0.32541 0 0 0 0 0 0 0.03203 0.03111 0 1.57638 0.22332 0 -0.87355 0.07901 0 -1.96449
ASP_106 -6.149 0.58983 8.82267 -0.1973 0.00165 0.64102 4.15726 -3.71833 -0.01434 -0.10671 -5.16941 -0.1772 0 0 0 0 -5e-05 0 -0.00063 0.00199 0 3.22741 0.25434 0 -2.2837 0.18657 0 0.06606
GLU_107 -3.90496 0.11799 4.93831 -0.33947 0.07315 0.4 1.76132 -2.219 -0 -0 -1.24772 -0.62136 0 0 0 0 0 0 -0.0233 0.00691 0 3.31295 -0.19586 0 -2.5358 0.01083 0 -0.466
GLU_108 -5.20886 0.22291 7.06943 -0.39371 0.03372 0.75758 2.94659 -2.88783 -0.01397 -0.0757 -3.92085 -0.37051 0 0 0 0 -0.63638 0 -0.02543 0.02166 0 3.27736 -0.25947 0 -2.5358 -0.28337 0 -2.28265
ILE_109 -7.2009 0.75891 3.54155 -0.50117 0.2518 0.10057 2.37841 -2.42488 -0 -0 -1.96599 -0.02004 0 0 0 0 0 0 0.00272 0.03921 0.81157 0 -0.30725 0 1.0317 -0.0949 0 -3.5987
LYS_110 -4.1534 0.62478 5.87153 -0.33381 0.03567 0.17011 2.33563 -2.39184 -0 -0 -4.13361 -0.07148 0 0 0 0 -5e-05 0 -0.08252 0.82838 1.77192 0 -0.02954 0 -1.6738 0.41412 0 -0.81792
LYS_111 -3.61798 0.39138 5.55382 -0.29344 0.02362 0.13033 2.45104 -2.18671 -0 -0 -3.427 -0.08308 0 0 0 0 -0.63638 0 0.01007 0.09871 1.77741 0 -0.05653 0 -1.6738 0.18809 0 -1.35044
SER_112 -3.00509 0.45106 4.19973 -0.01498 0 0.0276 1.91346 -1.85245 -0.01397 -0.0757 -1.60058 -0.85139 0 0 0 -0.118 -0.56024 0 0.31943 0.02256 0.16654 0 0.63511 0.64887 -1.1772 1.20263 0 0.3174
ASP_113 -1.89038 0.18558 2.46462 -0.08555 0.00952 0.27773 0.73786 -1.04147 -0.00663 -0.06735 -1.69836 -0.31144 0 0 0 -0.70135 0 0 -0.21229 0.00587 0 2.05885 0.16183 0 -2.2837 2.45386 0 0.0572
GLU_114 -2.46728 0.26401 1.91331 -0.3889 0.16082 0.5549 0.37379 -0.98727 -0 -0 0.51512 -0.55061 0 0 0 0 0 0 0.04094 0.00678 0 4.76052 0.07052 0 -2.5358 1.00639 0 2.73724
LEU_115 -5.3506 0.47553 1.37879 -0.43788 0.19272 0.10261 0.58402 -1.43313 -0.02126 -0.11167 0.02262 0.04463 0 0 0 0 0 0 0.00549 0.01026 1.52587 0 -0.18237 0 0.72952 -0.24041 0 -2.70526
ASP_116 -3.47292 0.2115 5.64609 -0.20721 0.12093 0.65757 2.45527 -2.36654 -0.0005 -0.01201 -2.57332 -1.66501 0 0 0 -0.47666 0 0 -0.0867 0.01519 0 2.21896 -0.50807 0 -2.2837 -0.32968 0 -2.6568
ASP_117 -4.02742 0.29696 6.18107 -0.11107 0.00434 0.33738 3.11514 -2.6995 -0 -0 -4.38336 -0.4699 0 0 0 -0.84076 0 0 -0.08698 0.01119 0 1.74301 0.02235 0 -2.2837 -0.10003 0 -3.29127
GLU_118 -5.69649 0.44739 6.28915 -0.32724 0.05637 0.37111 2.27365 -2.76604 -0.0005 -0.01201 -2.55603 -0.52799 0 0 0 -0.47666 0 0 -0.0187 0.01174 0 3.37905 -0.093 0 -2.5358 0.12991 0 -2.05209
SER_119 -4.10456 0.12338 5.56261 -0.02741 0 0.04456 2.16642 -2.49156 -0.01931 -0.16212 -0.66359 -1.05821 0 0 0 0 0 0 0.07757 0.0112 0.29654 0 -0.0306 0.60003 -1.1772 -0.20869 0 -1.06092
LEU_120 -7.89077 0.78817 3.71229 -0.68277 0.28507 0.24226 2.6582 -2.72268 -0 -0 -2.14607 0.10278 0 0 0 0 0 0 0.16439 0.02103 0.88955 0 -0.23855 0 0.72952 -0.21509 0 -4.30271
LEU_121 -8.53108 0.88514 3.70515 -0.46366 0.15126 0.11527 2.99432 -2.90972 -0 -0 -2.57478 0.18124 0 0 0 0 0 0 0.17496 0.10301 0.2868 0 -0.30974 0 0.72952 -0.01905 0 -5.48137
GLU_122 -6.13253 0.34975 7.01715 -0.21921 0.02691 0.29548 3.37867 -3.26344 -0.01931 -0.16212 -3.4613 -0.56324 0 0 0 0 -0.77499 0 0.10899 0.05854 0 3.06272 -0.30067 0 -2.5358 -0.29486 0 -3.42927
ASP_123 -6.00573 0.2149 8.27049 -0.10494 0.00869 0.31777 3.43977 -3.61261 -3e-05 -0.0001 -4.10116 -0.32784 0 0 0 0 -0.95475 0 0.25991 0.0499 0 1.73167 0.10535 0 -2.2837 -0.2908 0 -3.28323
ILE_124 -8.5841 0.73989 3.51298 -0.48373 0.25967 0.09951 2.90032 -2.83565 -0 -0 -2.36385 0.00193 0 0 0 0 0 0 0.0324 0.05504 0.64324 0 -0.37679 0 1.0317 0.09338 0 -5.27403
VAL_125 -7.82228 1.03888 4.72709 -0.32362 0.27797 0.07437 3.35953 -3.11455 -0 -0 -2.53383 -0.06396 0 0 0 0 0 0 -0.04021 0.0799 0.04932 0 -0.25954 0 2.085 0.40311 0 -2.06284
GLU_126 -5.44854 0.24671 6.16063 -0.33226 0.04977 0.38386 2.797 -2.83977 -0 -0 -3.30283 -0.60144 0 0 0 0 -0.64018 0 0.01897 0.0855 0 3.57761 -0.26378 0 -2.5358 0.04325 0 -2.6013
LEU_127 -7.46071 0.70754 3.89372 -0.69083 0.2571 0.25575 2.64217 -2.67295 -0 -0 -1.99306 0.11558 0 0 0 0 0 0 -0.01672 0.02198 0.88599 0 -0.2327 0 0.72952 -0.0764 0 -3.63402
LEU_128 -9.73121 1.20459 3.92219 -0.48433 0.1873 0.11121 2.88391 -3.07152 -0.00404 -0.03033 -2.33411 0.23548 0 0 0 0 0 0 -0.00522 0.26105 0.34194 0 -0.27778 0 0.72952 0.13116 0 -5.93019
LYS_129 -6.16818 0.32706 6.01735 -0.34169 0.0317 0.16007 2.60925 -2.84259 -0 -0 -2.64404 0.26922 0 0 0 0 0 0 0.0549 0.14779 2.5016 0 -0.01073 0 -1.6738 -0.09979 0 -1.66188
GLU_130 -8.06643 0.63822 9.09292 -0.45425 0.09954 0.94643 3.88586 -3.86634 -0 -0 -5.20363 -0.44725 0 0 0 0 -0.65857 0 0.23894 0.08756 0 3.21564 -0.3293 0 -2.5358 -0.33645 0 -3.6929
ILE_131 -8.91027 0.72504 3.9067 -0.64898 0.50736 0.14084 3.02147 -2.964 -0 -0 -1.956 0.35109 0 0 0 0 0 0 -0.05301 0.15893 0.55658 0 -0.37332 0 1.0317 -0.02634 0 -4.5322
ILE_132 -8.92765 0.91369 5.04703 -0.50385 0.36702 0.09809 2.8154 -3.0533 -0 -0 -2.31309 0.12288 0 0 0 0 0 0 -0.03742 0.06991 0.51361 0 -0.45225 0 1.0317 0.4525 0 -3.85571
LYS_133 -6.46918 0.31311 7.30077 -0.49883 0.22263 0.26064 3.14866 -3.26533 -0.00404 -0.03033 -4.15564 0.11133 0 0 0 0 -0.65857 0 -0.0543 0.01928 2.5712 0 -0.03625 0 -1.6738 0.06526 0 -2.8334
LEU_134 -9.47858 1.26522 3.23198 -0.68953 0.30526 0.23641 2.74265 -2.79789 -0 -0 -2.31499 0.13627 0 0 0 0 0 0 -0.02215 0.02815 0.90505 0 -0.23819 0 0.72952 -0.06702 0 -6.02786
TRP_135 -13.0497 1.90432 3.00084 -0.95854 0.37874 0.54968 3.01998 -3.45511 -0 -0 -1.99003 -0.61703 0 0 0 0 0 0 -0.02029 0.18126 0 5.04942 0.04129 0 3.035 0.08276 0 -2.84741
LYS_136 -6.65202 0.51655 6.76755 -0.34175 0.03649 0.16093 3.25574 -3.18061 -0 -0 -3.81936 0.23265 0 0 0 0 -0.39848 0 -0.00607 0.38773 2.4857 0 -0.02637 0 -1.6738 -0.18094 0 -2.43606
ILE_137 -7.89704 0.59078 4.26188 -0.50449 0.43632 0.10187 2.86271 -2.88812 -0 -0 -2.57982 -0.07175 0 0 0 0 0 0 -0.06442 0.05159 0.641 0 -0.40774 0 1.0317 -0.02297 0 -4.4585
LEU_138 -8.28798 0.68815 3.07123 -0.49875 0.21416 0.11806 2.55448 -2.59359 -0.01522 -0.13533 -2.25615 0.24779 0 0 0 0 0 0 0.01777 0.06984 0.29546 0 -0.28592 0 0.72952 0.12677 0 -5.93971
VAL_139 -6.88525 0.56082 4.74297 -0.30817 0.20984 0.07003 2.66754 -2.85834 -0 -0 -1.55831 -0.0689 0 0 0 0 0 0 -0.05808 0.02936 0.04144 0 -0.32353 0 2.085 0.19751 0 -1.45608
GLU_140 -5.33026 0.45121 5.15159 -0.34606 0.07503 0.41023 2.19645 -2.58111 -0 -0 -2.41652 -0.63751 0 0 0 0 0 0 -0.01012 0.04713 0 3.78624 -0.29493 0 -2.5358 -0.02706 0 -2.06149
LEU_141 -8.78751 0.66838 3.69243 -0.6678 0.12455 0.25362 2.6743 -2.82014 -0 -0 -2.37003 0.05767 0 0 0 0 0 0 0.0051 0.08056 1.00538 0 -0.25611 0 0.72952 -0.1651 0 -5.77517
SER_142 -6.10577 0.28606 6.21963 -0.02663 0 0.06245 2.95328 -3.046 -0.00184 -0.04421 -2.74691 -0.5809 0 0 0 0 0 0 0.04125 0.00066 0.82039 0 0.32044 0.64962 -1.1772 0.32853 0 -2.04714
ASP_143 -4.64707 0.21654 6.07689 -0.10092 0.00293 0.30162 2.46928 -2.72107 -0.01495 -0.14018 -2.57071 -0.39015 0 0 0 0 0 0 -0.03142 0.02612 0 1.7168 0.16891 0 -2.2837 0.25374 0 -1.66735
ILE_144 -8.22333 0.68318 4.87644 -0.50095 0.52047 0.10098 2.95727 -2.97155 -0 -0 -2.53548 -0.07785 0 0 0 0 0 0 -0.06997 0.02177 0.62896 0 -0.41678 0 1.0317 0.12378 0 -3.85136
LEU_145 -9.53904 0.96809 3.36141 -0.5028 0.23756 0.11764 2.87798 -2.91107 -0.00921 -0.05912 -2.45635 0.24434 0 0 0 0 0 0 0.04872 0.10403 0.31223 0 -0.28203 0 0.72952 0.13548 0 -6.62262
LEU_146 -8.04097 0.65927 3.56026 -0.49025 0.26198 0.11636 2.36785 -2.70702 -0.00618 -0.06425 -2.29426 0.22115 0 0 0 0 0 0 0.07556 0.01989 0.30562 0 -0.29317 0 0.72952 -0.03326 0 -5.6119
LYS_147 -3.76268 0.21001 4.29529 -0.51045 0.05026 0.32978 1.59254 -1.95207 -0 -0 -0.84526 0.33711 0 0 0 0 0 0 0.02111 0.28724 4.15649 0 -0.03225 0 -1.6738 -0.2013 0 2.30202
LEU_148 -5.26083 0.42154 3.24994 -0.51463 0.23603 0.12955 1.93409 -1.95785 -0 -0 -0.93343 0.23597 0 0 0 0 0 0 -0.04404 0.01921 0.38134 0 -0.27529 0 0.72952 -0.21101 0 -1.8599
ILE_149 -6.34195 0.55709 2.75102 -0.49334 0.33661 0.09936 1.38135 -2.06872 -0 -0 -0.59719 -0.04008 0 0 0 0 0 0 0.1133 0.05235 0.60094 0 -0.50283 0 1.0317 0.12924 0 -2.99115
ASP_150 -2.29116 0.11432 3.14598 -0.25811 0.04571 0.85251 0.96803 -1.43379 -0.00921 -0.05912 -0.647 -0.43605 0 0 0 0 0 0 -0.04007 0.01974 0 2.0202 -0.59005 0 -2.2837 0.32061 0 -0.56117
ARG_151 -6.86702 0.62275 7.46968 -0.9397 0.23917 0.5542 3.00841 -3.26596 -0.02313 -0.18224 -2.73857 0.40364 0 0 0 -1.22026 0 0 -0.0099 0.08359 2.68561 0 0.18412 0 -1.281 0.32518 0 -0.95141
ASP_152 -2.20405 0.07618 2.84952 -0.21661 0.06966 0.72647 0.73858 -1.36373 -0.0086 -0.13101 -0.31931 -3.28886 0 0 0 0 0 0 0.03357 0.35626 0 3.0935 -0.40761 0 -2.2837 -0.15825 0 -2.43798
THR_153 -3.2008 0.24764 3.73427 -0.12544 0.08861 0.06646 1.3499 -1.66053 -0.0086 -0.13101 -0.78019 -0.99617 0 0 0 0 -0.71269 0 -0.03824 0.00656 0.13327 0 -0.47579 2.26873 -1.425 -0.55607 0 -2.21509
HIS_154 -7.03805 0.70549 5.85639 -0.37165 0.02778 0.46377 3.19105 -2.90881 -0.01305 -0.07077 -2.91497 0.19849 0 0 0 0 -0.71269 0 0.01579 0.17047 0 2.16003 -0.64791 0 0.13443 0.08353 0 -1.67069
GLU_155 -3.57637 0.16341 5.04954 -0.5909 0.16033 1.08352 1.99632 -2.35351 -0.04094 -0.29785 -0.81646 -0.80426 0 0 0 0 0 0 -0.0471 0.06197 0 3.74509 -0.34575 0 -2.5358 0.08416 0 0.93541
ASP_156 -3.42211 0.29731 3.78442 -0.11203 0.00477 0.33992 1.12608 -1.82697 -0 -0 -0.80361 -0.45424 0 0 0 0 0 0 -0.07298 0.03095 0 1.73454 0.02764 0 -2.2837 -0.26904 0 -1.89905
LEU_157 -8.58261 1.13382 4.01721 -0.5349 0.33946 0.11725 2.89483 -2.76412 -0 -0 -1.60877 -0.01641 0 0 0 0 0 0 0.02904 0.04561 2.97258 0 -0.25084 0 0.72952 -0.01612 0 -1.49445
ALA_158 -6.18283 0.31691 4.41241 -0.02136 0 0 2.75149 -3.02078 -0 -0 -1.89465 -0.3923 0 0 0 0 0 0 -0.01535 0 0 0 -0.30652 0 2.3386 -0.1436 0 -2.15798
ASP_159 -5.0676 0.26302 7.00468 -0.11042 0.00971 0.34042 2.76615 -3.13711 -0.01405 -0.08466 -2.72012 -0.28677 0 0 0 0 0 0 0.13147 0.06398 0 1.79985 0.13973 0 -2.2837 -0.17616 0 -1.36158
LYS_160 -5.97215 0.65366 5.27477 -0.51366 0.18301 0.29412 2.48392 -2.55615 -0 -0 -1.94444 0.25021 0 0 0 0 0 0 0.58124 0.19183 3.25412 0 -0.07793 0 -1.6738 -0.24739 0 0.18136
VAL_161 -8.61459 0.9957 3.63128 -0.31443 0.2651 0.07394 3.03109 -2.96058 -0 -0 -2.58097 -0.26877 0 0 0 0 0 0 -0.04911 0.0199 0.10705 0 -0.33433 0 2.085 -0.1513 0 -5.06503
ARG_162 -7.14251 0.52386 7.52046 -0.61122 0.15027 0.36981 3.28301 -3.67383 -0.00993 -0.0952 -3.32355 0.25737 0 0 0 0 0 0 0.02089 0.23194 1.91031 0 -0.13444 0 -1.281 0.04319 0 -1.96057
LYS_163 -4.6393 0.29641 5.64544 -0.45425 0.05696 0.2585 2.71863 -2.57571 -0.0288 -0.15774 -1.98635 0.13161 0 0 0 0 0 0 0.05518 0.01692 2.54287 0 0.04745 0 -1.6738 -0.01987 0 0.23415
SER_164 -5.96448 0.37567 6.66508 -0.03217 0 0.07459 3.61154 -3.15678 -0 -0 -2.9525 -0.42182 0 0 0 0 -0.77134 0 0.08448 0.01323 1.31106 0 0.28176 0.65659 -1.1772 0.07624 0 -1.32605
SER_165 -5.85028 0.31796 6.78412 -0.02814 0 0.0651 3.24461 -3.19967 -0 -0 -2.99401 -0.53381 0 0 0 0 0 0 0.11591 0.00701 0.94941 0 0.3049 0.62171 -1.1772 0.23658 0 -1.1358
GLU_166 -5.86857 0.39996 7.85809 -0.42689 0.04203 0.82853 3.67475 -3.33411 -0 -0 -4.26303 -0.44179 0 0 0 0 -0.77807 0 0.1549 0.00396 0 3.25506 -0.34983 0 -2.5358 -0.06079 0 -1.8416
GLU_167 -5.97193 0.39743 7.81308 -0.4062 0.03362 0.77673 3.74141 -3.37809 -0.0288 -0.15774 -4.44225 -0.44844 0 0 0 0 -0.61242 0 0.12428 0.02476 0 3.29776 -0.31066 0 -2.5358 -0.4929 0 -2.57615
LEU_168 -8.90203 0.78845 4.24733 -0.64666 0.16742 0.25187 3.32471 -3.08115 -0 -0 -2.54428 0.00755 0 0 0 0 0 0 0.13826 0.01692 1.08545 0 -0.28661 0 0.72952 -0.2764 0 -4.97965
LYS_169 -7.05607 0.64853 7.81654 -0.30471 0.0258 0.13168 3.71114 -3.46529 -0.01311 -0.09597 -4.43149 -0.00974 0 0 0 0 -0.77807 0 0.14715 0.03424 1.69159 0 -0.02513 0 -1.6738 -0.12065 0 -3.76734
LYS_170 -5.693 0.32555 7.69018 -0.44883 0.12178 0.23228 3.5137 -3.25374 -0 -0 -4.27256 0.07405 0 0 0 0 -0.61242 0 0.24945 0.02854 2.58365 0 -0.03211 0 -1.6738 -0.25504 0 -1.42232
ILE_171 -9.1357 1.07795 5.08056 -0.49701 0.45964 0.10394 3.20467 -3.42738 -0.01958 -0.14627 -2.24139 -0.08945 0 0 0 0 0 0 -0.05334 0.08754 0.74539 0 -0.30486 0 1.0317 -0.04739 0 -4.17099
ILE_172 -9.73083 1.32584 5.91044 -0.51249 0.42026 0.10377 3.16741 -3.5217 -0 -0 -2.30586 -0.02702 0 0 0 0 0 0 -0.03858 0.01876 0.59014 0 -0.37935 0 1.0317 0.35942 0 -3.58809
LYS_173 -4.88787 0.22836 5.94882 -0.48858 0.12671 0.29003 2.57036 -2.69602 -0.05226 -0.34274 -2.61378 0.14811 0 0 0 0 0 0 0.07661 0.05172 2.37857 0 -0.0308 0 -1.6738 0.07678 0 -0.88977
GLU_174 -6.0539 0.30792 7.63433 -0.21941 0.04103 0.31889 3.9545 -3.43241 -0.01958 -0.14627 -3.9572 -0.59876 0 0 0 0 -1.31933 0 0.00492 0.03554 0 3.02977 -0.26026 0 -2.5358 -0.36314 0 -3.57916
VAL_175 -7.81973 0.66143 3.73413 -0.31557 0.25797 0.07348 3.00543 -2.8502 -0 -0 -2.59647 -0.36771 0 0 0 0 0 0 0.01679 0.06497 0.32605 0 -0.22311 0 2.085 -0.21534 0 -4.16288
GLU_176 -7.49428 0.45666 8.53362 -0.19835 0.01676 0.25658 4.05316 -3.8632 -0.06898 -0.44137 -5.04304 -0.57493 0 0 0 0 -0.39848 0 0.15511 0.0178 0 3.02562 -0.27093 0 -2.5358 -0.20743 0 -4.58148
LYS_177 -5.33024 0.26339 6.13673 -0.55101 0.11457 0.25437 2.46638 -2.82267 -0 -0 -1.96108 -0.02088 0 0 0 0 0 0 0.04717 0.04105 3.25391 0 0.00029 0 -1.6738 -0.30397 0 -0.08581
ILE_178 -7.60683 0.42906 3.92574 -0.47232 0.25796 0.0962 2.90905 -2.78972 -0 -0 -2.11215 0.0154 0 0 0 0 0 0 0.00616 0.03556 0.61741 0 -0.38882 0 1.0317 0.06378 0 -3.98182
LEU_179 -9.26864 1.15787 5.31675 -0.73203 0.38441 0.32894 3.04395 -3.41335 -0 -0 -2.04274 0.12155 0 0 0 0 0 0 -0.00545 0.15439 0.97455 0 -0.25962 0 0.72952 0.20989 0 -3.30002
ARG_180 -6.01851 0.31289 7.54078 -0.79186 0.11758 0.52637 2.73755 -3.41143 -0.02883 -0.23105 -2.43552 0.30791 0 0 0 0 0 0 0.01771 0.03606 1.44455 0 -0.12329 0 -1.281 0.03925 0 -1.24084
LYS_181 -6.16835 0.46828 8.129 -0.74936 0.15996 0.48647 4.09935 -3.60159 -0 -0 -4.17349 0.05999 0 0 0 0 -0.58927 0 -0.03063 0.32748 3.50522 0 0.03934 0 -1.6738 0.01891 0 0.30751
VAL_182 -8.20374 0.64912 3.50554 -0.30926 0.21518 0.07093 2.8836 -2.90554 -0 -0 -1.86382 -0.1598 0 0 0 0 0 0 -0.0191 0.00078 0.1832 0 -0.23301 0 2.085 0.06504 0 -4.03588
ASP_183 -5.48848 0.15823 6.726 -0.10346 0.00635 0.3145 3.01504 -3.19971 -0 -0 -3.30219 -0.3079 0 0 0 0 0 0 0.052 0.05687 0 1.70753 0.14853 0 -2.2837 0.02771 0 -2.47268
ASP_184 -4.55854 0.21424 5.98655 -0.10523 0.00625 0.31905 2.60834 -2.72013 -0 -0 -2.26538 -0.35642 0 0 0 0 0 0 0.05168 0.02782 0 1.75256 0.04948 0 -2.2837 -0.10666 0 -1.38009
ILE_185 -7.089 1.01455 4.89415 -0.52056 0.58072 0.10348 2.91262 -2.84976 -0 -0 -2.3947 -0.02688 0 0 0 0 0 0 -0.05195 0.055 0.55555 0 -0.45275 0 1.0317 0.09954 0 -2.13829
LEU_186 -8.80495 0.67749 4.95654 -0.49084 0.2404 0.12429 2.87245 -3.12973 -0 -0 -2.06597 0.19932 0 0 0 0 0 0 0.18061 0.32407 0.28911 0 -0.29398 0 0.72952 0.16261 0 -4.02906
TYR_187 -4.35065 0.23237 4.9033 -0.95576 0.06542 0.37123 1.97948 -2.32728 -0 -0 -1.25601 -0.30568 0 0 0 0 0 0 0.02739 0.01686 0 1.80619 -0.4027 1e-05 0.96414 0.31817 0 1.08647
LYS_188 -4.19495 0.22737 4.63613 -0.30035 0.02814 0.13231 1.85417 -2.20038 -0 -0 -1.31673 -0.0078 0 0 0 0 0 0 -0.03428 0.00581 1.75693 0 -0.01964 0 -1.6738 0.20033 0 -0.90675
VAL_189 -4.5418 0.36381 3.182 -0.31418 0.21668 0.07277 1.76312 -1.86934 -0.01915 -0.13702 -0.83712 -0.14776 0 0 0 0 0 0 -0.04437 0.01247 0.18005 0 -0.15329 0 2.085 -0.03786 0 -0.22602
LYS_190 -4.91636 0.84194 6.34483 -0.34904 0.07452 0.20818 2.35592 -2.13364 -0 -0 -5.42918 -0.13738 0 0 0 0 -0.77499 0 -0.07752 0.02935 1.71684 0 -0.03547 0 -1.6738 0.08656 0 -3.86924
SER:CtermProteinFull_191 -2.3775 0.69768 3.31066 -1.33032 0.98141 3.20202 0.9819 -1.04319 -0.01915 -0.13702 -2.30146 -3.003 0 0 0 0 0 0 0 0.01211 0.69523 0 0 2.03644 -1.1772 -0.01858 0 0.51003
GLN:NtermProteinFull_192 -8.58624 1.67825 7.87968 -2.57485 1.9102 2.53403 4.16337 -3.47398 -0.08773 -0.50989 -6.61617 1.3894 0 0 0 -0.84076 -0.69106 0 0.00138 0.06342 0 3.20922 0 0 -1.0644 0 0 -1.61614
LYS_193 -4.55273 1.18001 5.33129 -0.31168 0.03621 0.14513 1.75821 -1.9315 -0 -1e-05 -3.30111 -0.00431 0 0 0 0 0 0 0.03941 0.02924 1.74541 0 -0.07032 0 -1.6738 -0.1671 0 -1.74767
GLU_194 -5.01047 0.68574 5.89688 -0.59413 0.12313 1.08581 2.43029 -2.59228 -0.04379 -0.22958 -3.1029 -0.7017 0 0 0 0 -0.58927 0 -0.00252 0.18479 0 3.4003 -0.29668 0 -2.5358 -0.37475 0 -2.26694
ALA_195 -5.59264 0.33985 2.68113 -0.02114 0 0 2.12429 -2.23432 -0 -0 -1.12175 -0.37304 0 0 0 0 0 0 0.10325 0 0 0 -0.17453 0 2.3386 -0.44305 0 -2.37335
ILE_196 -9.06404 1.14774 4.22851 -0.47451 0.21836 0.09251 2.82049 -2.99089 -0 -0 -1.88401 0.15533 0 0 0 0 0 0 -0.06261 0.3064 0.55862 0 -0.46315 0 1.0317 -0.05387 0 -4.43341
LYS_197 -5.90517 0.39126 6.81523 -0.56053 0.13378 0.25249 2.53354 -2.98769 -0.02153 -0.12688 -2.00096 0.19446 0 0 0 0 0 0 0.14201 0.15153 3.22358 0 -0.08925 0 -1.6738 -0.06062 0 0.41144
VAL_198 -7.28569 0.60615 4.16995 -0.31612 0.32605 0.07375 2.95113 -2.90129 -0.01881 -0.15326 -2.08631 -0.21139 0 0 0 0 0 0 -0.0612 0.01388 0.06993 0 -0.32784 0 2.085 -0.10471 0 -3.17077
TYR_199 -10.3244 1.4209 3.74452 -0.53213 0.34516 0.21983 3.17068 -3.09773 -0 -0 -2.69515 -0.30324 0 0 0 0 -0.82147 0 -0.00123 0.32913 0 3.6279 0.17189 0.19814 0.96414 0.14083 0 -3.44224
LEU_200 -6.68356 0.53345 3.57832 -0.4669 0.14254 0.10412 2.19613 -2.46426 -0 -0 -1.76752 0.20919 0 0 0 0 0 0 0.10182 0.0461 0.31638 0 -0.29198 0 0.72952 -0.0327 0 -3.74935
GLU_201 -5.18015 0.29547 6.17875 -0.20591 0.02235 0.27496 2.91741 -2.86481 -0.03708 -0.30521 -2.43274 -0.54998 0 0 0 0 0 0 0.05792 0.02853 0 3.0876 -0.24663 0 -2.5358 -0.2309 0 -1.7262
LEU_202 -8.63718 0.70733 4.58625 -0.50112 0.31342 0.12693 2.95987 -3.17569 -0 -0 -2.47924 0.21748 0 0 0 0 0 0 0.02396 0.04901 0.31245 0 -0.30592 0 0.72952 -0.26662 0 -5.33956
LEU_203 -8.83077 1.03051 3.8998 -0.47935 0.20499 0.11134 3.08535 -3.06435 -0 -0 -2.156 0.2269 0 0 0 0 0 0 0.0237 0.03685 0.33659 0 -0.27369 0 0.72952 -0.05355 0 -5.17218
GLU_204 -4.70117 0.17359 7.02434 -0.69959 0.06674 1.34406 3.21817 -3.05864 -0.01827 -0.15195 -3.77208 -0.57253 0 0 0 0 -1.50411 0 -0.02414 0.06689 0 4.46486 -0.22187 0 -2.5358 -0.1524 0 -1.05389
VAL_205 -7.65611 0.72942 5.08318 -0.31915 0.2986 0.07274 3.09862 -3.28176 -0 -0 -1.82338 -0.10778 0 0 0 0 0 0 -0.05615 2e-05 0.1449 0 -0.31167 0 2.085 -0.10698 0 -2.15051
HIS_206 -9.78131 0.4931 6.58747 -0.44711 0.1423 0.43229 3.20809 -3.83124 -0.01423 -0.13758 -2.63773 -0.50889 0 0 0 0 0 0 0.36182 0.00119 0 2.63475 0.03457 0 0.13443 -0.01343 0 -3.34151
SER_207 -5.28092 0.27273 6.60384 -0.02302 0 0.02158 3.31106 -3.0544 -0.00403 -0.0398 -3.30555 -0.36168 0 0 0 0 -1.16227 0 0.29241 0.00928 0.51395 0 0.28979 0.76111 -1.1772 -0.05697 0 -2.39007
ARG_208 -7.10648 0.30061 8.70544 -0.84738 0.10133 0.59591 4.45288 -4.03664 -0 -0 -5.90967 0.32417 0 0 0 0 -2.82344 0 0.2043 0.17444 2.86288 0 -0.16806 0 -1.281 -0.12608 0 -4.57679
VAL_209 -8.47395 0.92559 2.78829 -0.31865 0.27034 0.07403 2.81947 -2.86512 -0 -0 -2.11881 -0.18139 0 0 0 0 0 0 -0.04953 0.00325 0.0733 0 -0.29081 0 2.085 -0.00846 0 -5.26745
LEU_210 -9.09524 1.21765 3.90842 -0.48511 0.25237 0.11335 2.86109 -2.98943 -0.00714 -0.04414 -2.12619 0.22545 0 0 0 0 0 0 -0.017 0.27774 0.40436 0 -0.25813 0 0.72952 0.19372 0 -4.83871
LYS_211 -4.25126 0.20707 5.38902 -0.41313 0.05524 0.21541 2.13191 -2.42436 -0 -0 -1.71765 -0.11243 0 0 0 0 0 0 -0.01788 0.00415 2.00032 0 0.06469 0 -1.6738 0.18665 0 -0.35605
ALA_212 -4.84705 0.18419 4.64374 -0.02202 0 0 2.7652 -2.59666 -0.00136 -0.02618 -2.49437 -0.3457 0 0 0 0 0 0 -0.04108 0 0 0 -0.14495 0 2.3386 0.05919 0 -0.52843
LEU_213 -7.75296 0.67749 3.7366 -0.59914 0.12864 0.19012 2.57205 -2.73786 -0 -0 -2.43002 -0.07379 0 0 0 0 0 0 0.00251 0.35297 1.77068 0 -0.22903 0 0.72952 0.00356 0 -3.65868
ILE_214 -8.26298 0.66102 4.45648 -0.50632 0.39872 0.10244 2.44901 -2.90368 -0 -0 -2.40354 -0.01398 0 0 0 0 0 0 -0.04853 0.0451 0.59494 0 -0.41734 0 1.0317 0.24299 0 -4.57399
GLU_215 -5.1899 0.28085 5.89178 -0.208 0.01961 0.27286 2.39258 -2.6782 -0.0085 -0.07032 -1.86769 -0.56638 0 0 0 0 0 0 0.04016 0.03653 0 3.00341 -0.28735 0 -2.5358 -0.05123 0 -1.5256
GLN_216 -8.26709 0.53929 7.61314 -0.28065 0.02548 0.22371 3.58134 -3.77362 -0.00457 -0.11331 -3.12339 -0.43028 0 0 0 0 -0.77134 0 -0.05271 0.10588 0 3.17118 -0.19169 0 -1.0644 -0.25174 0 -3.06476
ILE_217 -8.67287 0.78652 3.55251 -0.49067 0.39006 0.0982 2.73485 -2.81576 -0 -0 -2.12645 -0.00475 0 0 0 0 0 0 -0.06722 0.04015 0.57255 0 -0.44776 0 1.0317 0.13971 0 -5.27922
LYS_218 -6.42483 0.30081 7.17488 -0.31158 0.02907 0.13707 3.17639 -3.1919 -0 -0 -3.98627 0.01393 0 0 0 0 -0.57086 0 0.03074 0.05114 1.72442 0 -0.01182 0 -1.6738 0.0474 0 -3.48521
LEU_219 -8.42721 0.96376 4.76174 -0.49071 0.23945 0.11694 2.89949 -2.97214 -0 -0 -2.11861 0.21081 0 0 0 0 0 0 0.17716 0.22967 0.33417 0 -0.29003 0 0.72952 -0.16731 0 -3.8033
PHE_220 -11.3255 1.20358 4.00115 -0.57862 0.10556 0.22185 3.5109 -3.40596 -0.00321 -0.02473 -3.02688 -0.07092 0 0 0 0 0 0 -0.03691 0.20867 0 2.68172 0.08324 0 1.4028 -0.07751 0 -5.13073
ILE_221 -8.46143 0.79875 4.31498 -0.49591 0.31654 0.09986 2.5621 -2.98343 -0 -0 -2.0319 0.0903 0 0 0 0 0 0 -0.02798 0.06706 0.65388 0 -0.32752 0 1.0317 0.20627 0 -4.18674
GLU_222 -4.43694 0.38514 4.45221 -0.59876 0.1411 1.10964 1.39304 -2.1641 -0.01307 -0.07087 -0.65475 -0.70068 0 0 0 0 0 0 0.23585 0.15608 0 3.41473 -0.31547 0 -2.5358 0.00761 0 -0.19505
LEU_223 -9.11219 0.67381 3.50635 -0.47769 0.18636 0.11528 2.75852 -2.75486 -0 -0 -2.36217 0.21757 0 0 0 -1.22026 0 0 0.01833 0.26609 0.30151 0 -0.30565 0 0.72952 -0.29814 0 -7.75762
ILE_224 -7.81059 1.56753 3.63526 -0.50726 0.3222 0.10495 1.74113 -2.11741 -0 -0 -3.06809 0.06755 0 0 0 0 0 0 -0.02413 0.18706 0.58548 0 -0.44806 0 1.0317 0.09575 0 -4.63692
LYS:CtermProteinFull_225 -4.68154 0.79591 6.61716 -2.96192 2.02842 3.45437 2.03273 -2.25181 -0.00324 -0.02483 -5.25508 0.69131 0 0 0 0 -0.50715 0 0 0.14051 2.24223 0 0 0 -1.6738 0.16013 0 0.8034
#END_POSE_ENERGIES_TABLE postremodel_DHT03_5+1_0005_0001.pdb
