# Supplementary material for: De novo design of obligate ABC-type heterotrimeric proteins
Source: Nat Struct Mol Biol. 2022 Dec 15;29(12):1266–76. doi: 10.1038/s41594-022-00879-4 (PMC9758053; doi:10.1038/s41594-022-00879-4)
Supplement: Supplementary file 4 — This compressed file contains all PDB files and scripts used in our design protocols and analyses, as well as the final design model outputs. [file 41594_2022_879_MOESM4_ESM.zip › source_data/pdbs/DHT03_partitions_pdbs/DHT03_AB-4.pdb]

HEADER                                            xx-MMM-xx                     
ATOM      1  N   ASP A   1      15.084   1.123 -15.024  1.00  0.00           N  
ATOM      2  CA  ASP A   1      14.138   0.110 -14.504  1.00  0.00           C  
ATOM      3  C   ASP A   1      13.593   0.535 -13.103  1.00  0.00           C  
ATOM      4  O   ASP A   1      14.026   1.564 -12.570  1.00  0.00           O  
ATOM      5  CB  ASP A   1      14.851  -1.304 -14.488  1.00  0.00           C  
ATOM      6  CG  ASP A   1      13.881  -2.581 -14.474  1.00  0.00           C  
ATOM      7  OD1 ASP A   1      12.760  -2.439 -14.035  1.00  0.00           O  
ATOM      8  OD2 ASP A   1      14.306  -3.611 -14.890  1.00  0.00           O  
ATOM      9 1H   ASP A   1      14.952   1.204 -16.029  1.00  0.00           H  
ATOM     10 2H   ASP A   1      14.893   2.021 -14.591  1.00  0.00           H  
ATOM     11 3H   ASP A   1      16.038   0.855 -14.833  1.00  0.00           H  
ATOM     12  HA  ASP A   1      13.289   0.053 -15.196  1.00  0.00           H  
ATOM     13 1HB  ASP A   1      15.489  -1.424 -15.387  1.00  0.00           H  
ATOM     14 2HB  ASP A   1      15.528  -1.392 -13.621  1.00  0.00           H  
ATOM     15  N   HIS A   2      12.700  -0.294 -12.506  1.00  0.00           N  
ATOM     16  CA  HIS A   2      12.018  -0.071 -11.213  1.00  0.00           C  
ATOM     17  C   HIS A   2      13.013  -0.110 -10.049  1.00  0.00           C  
ATOM     18  O   HIS A   2      12.893   0.644  -9.077  1.00  0.00           O  
ATOM     19  CB  HIS A   2      10.917  -1.120 -11.024  1.00  0.00           C  
ATOM     20  CG  HIS A   2       9.956  -0.791  -9.939  1.00  0.00           C  
ATOM     21  ND1 HIS A   2      10.113  -1.205  -8.645  1.00  0.00           N  
ATOM     22  CD2 HIS A   2       8.811  -0.067  -9.973  1.00  0.00           C  
ATOM     23  CE1 HIS A   2       9.103  -0.749  -7.919  1.00  0.00           C  
ATOM     24  NE2 HIS A   2       8.302  -0.057  -8.704  1.00  0.00           N  
ATOM     25  H   HIS A   2      12.443  -1.131 -13.031  1.00  0.00           H  
ATOM     26  HA  HIS A   2      11.543   0.912 -11.207  1.00  0.00           H  
ATOM     27 1HB  HIS A   2      10.364  -1.231 -11.957  1.00  0.00           H  
ATOM     28 2HB  HIS A   2      11.373  -2.085 -10.802  1.00  0.00           H  
ATOM     29  HD2 HIS A   2       8.377   0.420 -10.847  1.00  0.00           H  
ATOM     30  HE1 HIS A   2       8.960  -0.908  -6.859  1.00  0.00           H  
ATOM     31  HE2 HIS A   2       7.448   0.411  -8.415  1.00  0.00           H  
ATOM     32  N   GLU A   3      14.019  -0.971 -10.168  1.00  0.00           N  
ATOM     33  CA  GLU A   3      15.035  -1.084  -9.136  1.00  0.00           C  
ATOM     34  C   GLU A   3      15.824   0.223  -9.031  1.00  0.00           C  
ATOM     35  O   GLU A   3      16.256   0.609  -7.937  1.00  0.00           O  
ATOM     36  CB  GLU A   3      15.970  -2.254  -9.434  1.00  0.00           C  
ATOM     37  CG  GLU A   3      15.324  -3.634  -9.278  1.00  0.00           C  
ATOM     38  CD  GLU A   3      16.259  -4.753  -9.629  1.00  0.00           C  
ATOM     39  OE1 GLU A   3      17.324  -4.472 -10.123  1.00  0.00           O  
ATOM     40  OE2 GLU A   3      15.912  -5.886  -9.400  1.00  0.00           O  
ATOM     41  H   GLU A   3      14.055  -1.571 -10.981  1.00  0.00           H  
ATOM     42  HA  GLU A   3      14.541  -1.267  -8.180  1.00  0.00           H  
ATOM     43 1HB  GLU A   3      16.336  -2.168 -10.459  1.00  0.00           H  
ATOM     44 2HB  GLU A   3      16.832  -2.209  -8.772  1.00  0.00           H  
ATOM     45 1HG  GLU A   3      15.004  -3.751  -8.244  1.00  0.00           H  
ATOM     46 2HG  GLU A   3      14.436  -3.688  -9.911  1.00  0.00           H  
ATOM     47  N   ALA A   4      16.045   0.890 -10.174  1.00  0.00           N  
ATOM     48  CA  ALA A   4      16.765   2.150 -10.165  1.00  0.00           C  
ATOM     49  C   ALA A   4      15.953   3.195  -9.406  1.00  0.00           C  
ATOM     50  O   ALA A   4      16.511   3.945  -8.601  1.00  0.00           O  
ATOM     51  CB  ALA A   4      17.059   2.623 -11.575  1.00  0.00           C  
ATOM     52  H   ALA A   4      15.684   0.525 -11.042  1.00  0.00           H  
ATOM     53  HA  ALA A   4      17.707   1.995  -9.647  1.00  0.00           H  
ATOM     54 1HB  ALA A   4      17.649   1.869 -12.093  1.00  0.00           H  
ATOM     55 2HB  ALA A   4      16.128   2.788 -12.111  1.00  0.00           H  
ATOM     56 3HB  ALA A   4      17.615   3.555 -11.532  1.00  0.00           H  
ATOM     57  N   ASP A   5      14.625   3.188  -9.576  1.00  0.00           N  
ATOM     58  CA  ASP A   5      13.823   4.153  -8.828  1.00  0.00           C  
ATOM     59  C   ASP A   5      13.901   3.863  -7.332  1.00  0.00           C  
ATOM     60  O   ASP A   5      13.981   4.804  -6.532  1.00  0.00           O  
ATOM     61  CB  ASP A   5      12.350   4.143  -9.239  1.00  0.00           C  
ATOM     62  CG  ASP A   5      12.032   4.747 -10.616  1.00  0.00           C  
ATOM     63  OD1 ASP A   5      12.856   5.410 -11.207  1.00  0.00           O  
ATOM     64  OD2 ASP A   5      10.916   4.545 -11.038  1.00  0.00           O  
ATOM     65  H   ASP A   5      14.219   2.588 -10.302  1.00  0.00           H  
ATOM     66  HA  ASP A   5      14.224   5.147  -9.010  1.00  0.00           H  
ATOM     67 1HB  ASP A   5      11.984   3.112  -9.222  1.00  0.00           H  
ATOM     68 2HB  ASP A   5      11.785   4.695  -8.500  1.00  0.00           H  
ATOM     69  N   SER A   6      13.943   2.572  -6.941  1.00  0.00           N  
ATOM     70  CA  SER A   6      14.046   2.257  -5.514  1.00  0.00           C  
ATOM     71  C   SER A   6      15.358   2.738  -4.919  1.00  0.00           C  
ATOM     72  O   SER A   6      15.351   3.277  -3.810  1.00  0.00           O  
ATOM     73  CB  SER A   6      13.925   0.756  -5.221  1.00  0.00           C  
ATOM     74  OG  SER A   6      12.637   0.245  -5.479  1.00  0.00           O  
ATOM     75  H   SER A   6      13.813   1.824  -7.635  1.00  0.00           H  
ATOM     76  HA  SER A   6      13.240   2.770  -4.994  1.00  0.00           H  
ATOM     77 1HB  SER A   6      14.652   0.213  -5.822  1.00  0.00           H  
ATOM     78 2HB  SER A   6      14.175   0.577  -4.174  1.00  0.00           H  
ATOM     79  HG  SER A   6      12.655  -0.698  -5.155  1.00  0.00           H  
ATOM     80  N   ARG A   7      16.490   2.599  -5.628  1.00  0.00           N  
ATOM     81  CA  ARG A   7      17.726   3.061  -4.993  1.00  0.00           C  
ATOM     82  C   ARG A   7      17.784   4.583  -4.909  1.00  0.00           C  
ATOM     83  O   ARG A   7      18.321   5.123  -3.933  1.00  0.00           O  
ATOM     84  CB  ARG A   7      18.982   2.533  -5.687  1.00  0.00           C  
ATOM     85  CG  ARG A   7      19.298   3.094  -7.064  1.00  0.00           C  
ATOM     86  CD  ARG A   7      20.464   2.420  -7.676  1.00  0.00           C  
ATOM     87  NE  ARG A   7      21.705   2.742  -6.966  1.00  0.00           N  
ATOM     88  CZ  ARG A   7      22.893   2.111  -7.126  1.00  0.00           C  
ATOM     89  NH1 ARG A   7      23.015   1.107  -7.974  1.00  0.00           N  
ATOM     90  NH2 ARG A   7      23.941   2.511  -6.422  1.00  0.00           N  
ATOM     91  H   ARG A   7      16.474   2.100  -6.529  1.00  0.00           H  
ATOM     92  HA  ARG A   7      17.744   2.676  -3.979  1.00  0.00           H  
ATOM     93 1HB  ARG A   7      19.844   2.716  -5.052  1.00  0.00           H  
ATOM     94 2HB  ARG A   7      18.887   1.455  -5.802  1.00  0.00           H  
ATOM     95 1HG  ARG A   7      18.463   2.922  -7.694  1.00  0.00           H  
ATOM     96 2HG  ARG A   7      19.511   4.162  -7.011  1.00  0.00           H  
ATOM     97 1HD  ARG A   7      20.311   1.342  -7.638  1.00  0.00           H  
ATOM     98 2HD  ARG A   7      20.562   2.743  -8.712  1.00  0.00           H  
ATOM     99  HE  ARG A   7      21.674   3.513  -6.306  1.00  0.00           H  
ATOM    100 1HH1 ARG A   7      22.223   0.797  -8.515  1.00  0.00           H  
ATOM    101 2HH1 ARG A   7      23.907   0.643  -8.085  1.00  0.00           H  
ATOM    102 1HH2 ARG A   7      23.851   3.284  -5.773  1.00  0.00           H  
ATOM    103 2HH2 ARG A   7      24.833   2.049  -6.531  1.00  0.00           H  
ATOM    104  N   ILE A   8      17.205   5.281  -5.891  1.00  0.00           N  
ATOM    105  CA  ILE A   8      17.200   6.733  -5.838  1.00  0.00           C  
ATOM    106  C   ILE A   8      16.311   7.212  -4.714  1.00  0.00           C  
ATOM    107  O   ILE A   8      16.696   8.112  -3.966  1.00  0.00           O  
ATOM    108  CB  ILE A   8      16.793   7.358  -7.187  1.00  0.00           C  
ATOM    109  CG1 ILE A   8      17.852   7.024  -8.283  1.00  0.00           C  
ATOM    110  CG2 ILE A   8      16.590   8.859  -7.054  1.00  0.00           C  
ATOM    111  CD1 ILE A   8      19.306   7.559  -8.043  1.00  0.00           C  
ATOM    112  H   ILE A   8      16.812   4.789  -6.705  1.00  0.00           H  
ATOM    113  HA  ILE A   8      18.204   7.070  -5.595  1.00  0.00           H  
ATOM    114  HB  ILE A   8      15.854   6.899  -7.515  1.00  0.00           H  
ATOM    115 1HG1 ILE A   8      17.917   5.948  -8.370  1.00  0.00           H  
ATOM    116 2HG1 ILE A   8      17.481   7.416  -9.219  1.00  0.00           H  
ATOM    117 1HG2 ILE A   8      16.290   9.272  -8.015  1.00  0.00           H  
ATOM    118 2HG2 ILE A   8      15.818   9.073  -6.322  1.00  0.00           H  
ATOM    119 3HG2 ILE A   8      17.509   9.300  -6.734  1.00  0.00           H  
ATOM    120 1HD1 ILE A   8      19.936   7.248  -8.869  1.00  0.00           H  
ATOM    121 2HD1 ILE A   8      19.312   8.648  -7.986  1.00  0.00           H  
ATOM    122 3HD1 ILE A   8      19.728   7.152  -7.131  1.00  0.00           H  
ATOM    123  N   PHE A   9      15.124   6.628  -4.576  1.00  0.00           N  
ATOM    124  CA  PHE A   9      14.254   7.047  -3.502  1.00  0.00           C  
ATOM    125  C   PHE A   9      14.904   6.800  -2.150  1.00  0.00           C  
ATOM    126  O   PHE A   9      14.849   7.668  -1.278  1.00  0.00           O  
ATOM    127  CB  PHE A   9      12.887   6.394  -3.546  1.00  0.00           C  
ATOM    128  CG  PHE A   9      12.070   6.886  -2.414  1.00  0.00           C  
ATOM    129  CD1 PHE A   9      11.528   8.167  -2.445  1.00  0.00           C  
ATOM    130  CD2 PHE A   9      11.868   6.107  -1.300  1.00  0.00           C  
ATOM    131  CE1 PHE A   9      10.821   8.647  -1.393  1.00  0.00           C  
ATOM    132  CE2 PHE A   9      11.163   6.591  -0.254  1.00  0.00           C  
ATOM    133  CZ  PHE A   9      10.641   7.867  -0.297  1.00  0.00           C  
ATOM    134  H   PHE A   9      14.818   5.898  -5.226  1.00  0.00           H  
ATOM    135  HA  PHE A   9      14.101   8.120  -3.597  1.00  0.00           H  
ATOM    136 1HB  PHE A   9      12.380   6.612  -4.481  1.00  0.00           H  
ATOM    137 2HB  PHE A   9      12.994   5.311  -3.468  1.00  0.00           H  
ATOM    138  HD1 PHE A   9      11.680   8.795  -3.308  1.00  0.00           H  
ATOM    139  HD2 PHE A   9      12.286   5.099  -1.262  1.00  0.00           H  
ATOM    140  HE1 PHE A   9      10.405   9.660  -1.429  1.00  0.00           H  
ATOM    141  HE2 PHE A   9      11.012   5.969   0.610  1.00  0.00           H  
ATOM    142  HZ  PHE A   9      10.078   8.254   0.546  1.00  0.00           H  
ATOM    143  N   LYS A  10      15.491   5.608  -1.942  1.00  0.00           N  
ATOM    144  CA  LYS A  10      16.118   5.327  -0.658  1.00  0.00           C  
ATOM    145  C   LYS A  10      17.235   6.328  -0.343  1.00  0.00           C  
ATOM    146  O   LYS A  10      17.343   6.776   0.802  1.00  0.00           O  
ATOM    147  CB  LYS A  10      16.714   3.918  -0.633  1.00  0.00           C  
ATOM    148  CG  LYS A  10      15.710   2.745  -0.570  1.00  0.00           C  
ATOM    149  CD  LYS A  10      16.427   1.403  -0.304  1.00  0.00           C  
ATOM    150  CE  LYS A  10      17.256   0.949  -1.519  1.00  0.00           C  
ATOM    151  NZ  LYS A  10      17.904  -0.387  -1.311  1.00  0.00           N  
ATOM    152  H   LYS A  10      15.491   4.894  -2.675  1.00  0.00           H  
ATOM    153  HA  LYS A  10      15.360   5.406   0.118  1.00  0.00           H  
ATOM    154 1HB  LYS A  10      17.305   3.801  -1.540  1.00  0.00           H  
ATOM    155 2HB  LYS A  10      17.396   3.833   0.213  1.00  0.00           H  
ATOM    156 1HG  LYS A  10      15.023   2.922   0.226  1.00  0.00           H  
ATOM    157 2HG  LYS A  10      15.143   2.675  -1.486  1.00  0.00           H  
ATOM    158 1HD  LYS A  10      17.082   1.506   0.559  1.00  0.00           H  
ATOM    159 2HD  LYS A  10      15.679   0.638  -0.076  1.00  0.00           H  
ATOM    160 1HE  LYS A  10      16.605   0.896  -2.393  1.00  0.00           H  
ATOM    161 2HE  LYS A  10      18.041   1.672  -1.705  1.00  0.00           H  
ATOM    162 1HZ  LYS A  10      18.438  -0.621  -2.136  1.00  0.00           H  
ATOM    163 2HZ  LYS A  10      18.524  -0.340  -0.513  1.00  0.00           H  
ATOM    164 3HZ  LYS A  10      17.201  -1.116  -1.151  1.00  0.00           H  
ATOM    165  N   LYS A  11      18.036   6.715  -1.350  1.00  0.00           N  
ATOM    166  CA  LYS A  11      19.115   7.667  -1.118  1.00  0.00           C  
ATOM    167  C   LYS A  11      18.569   9.044  -0.737  1.00  0.00           C  
ATOM    168  O   LYS A  11      19.099   9.698   0.171  1.00  0.00           O  
ATOM    169  CB  LYS A  11      19.995   7.773  -2.371  1.00  0.00           C  
ATOM    170  CG  LYS A  11      21.222   8.694  -2.264  1.00  0.00           C  
ATOM    171  CD  LYS A  11      22.269   8.150  -1.300  1.00  0.00           C  
ATOM    172  CE  LYS A  11      23.558   8.974  -1.318  1.00  0.00           C  
ATOM    173  NZ  LYS A  11      24.356   8.785  -2.587  1.00  0.00           N  
ATOM    174  H   LYS A  11      17.944   6.278  -2.276  1.00  0.00           H  
ATOM    175  HA  LYS A  11      19.715   7.300  -0.287  1.00  0.00           H  
ATOM    176 1HB  LYS A  11      20.340   6.779  -2.650  1.00  0.00           H  
ATOM    177 2HB  LYS A  11      19.383   8.139  -3.202  1.00  0.00           H  
ATOM    178 1HG  LYS A  11      21.661   8.815  -3.255  1.00  0.00           H  
ATOM    179 2HG  LYS A  11      20.910   9.663  -1.909  1.00  0.00           H  
ATOM    180 1HD  LYS A  11      21.875   8.175  -0.284  1.00  0.00           H  
ATOM    181 2HD  LYS A  11      22.502   7.119  -1.557  1.00  0.00           H  
ATOM    182 1HE  LYS A  11      23.309  10.031  -1.210  1.00  0.00           H  
ATOM    183 2HE  LYS A  11      24.173   8.670  -0.471  1.00  0.00           H  
ATOM    184 1HZ  LYS A  11      25.194   9.338  -2.536  1.00  0.00           H  
ATOM    185 2HZ  LYS A  11      24.603   7.815  -2.686  1.00  0.00           H  
ATOM    186 3HZ  LYS A  11      23.832   9.075  -3.436  1.00  0.00           H  
ATOM    187  N   ILE A  12      17.478   9.461  -1.382  1.00  0.00           N  
ATOM    188  CA  ILE A  12      16.895  10.751  -1.058  1.00  0.00           C  
ATOM    189  C   ILE A  12      16.330  10.651   0.357  1.00  0.00           C  
ATOM    190  O   ILE A  12      16.513  11.561   1.168  1.00  0.00           O  
ATOM    191  CB  ILE A  12      15.772  11.131  -2.032  1.00  0.00           C  
ATOM    192  CG1 ILE A  12      16.356  11.355  -3.422  1.00  0.00           C  
ATOM    193  CG2 ILE A  12      15.124  12.438  -1.537  1.00  0.00           C  
ATOM    194  CD1 ILE A  12      15.352  11.417  -4.472  1.00  0.00           C  
ATOM    195  H   ILE A  12      17.108   8.896  -2.157  1.00  0.00           H  
ATOM    196  HA  ILE A  12      17.662  11.510  -1.078  1.00  0.00           H  
ATOM    197  HB  ILE A  12      15.032  10.329  -2.089  1.00  0.00           H  
ATOM    198 1HG1 ILE A  12      16.899  12.275  -3.447  1.00  0.00           H  
ATOM    199 2HG1 ILE A  12      17.036  10.543  -3.655  1.00  0.00           H  
ATOM    200 1HG2 ILE A  12      14.335  12.737  -2.206  1.00  0.00           H  
ATOM    201 2HG2 ILE A  12      14.713  12.287  -0.556  1.00  0.00           H  
ATOM    202 3HG2 ILE A  12      15.859  13.228  -1.485  1.00  0.00           H  
ATOM    203 1HD1 ILE A  12      15.835  11.558  -5.425  1.00  0.00           H  
ATOM    204 2HD1 ILE A  12      14.806  10.481  -4.484  1.00  0.00           H  
ATOM    205 3HD1 ILE A  12      14.665  12.237  -4.305  1.00  0.00           H  
ATOM    206  N   HIS A  13      15.649   9.551   0.684  1.00  0.00           N  
ATOM    207  CA  HIS A  13      15.085   9.383   2.013  1.00  0.00           C  
ATOM    208  C   HIS A  13      16.158   9.566   3.072  1.00  0.00           C  
ATOM    209  O   HIS A  13      15.935  10.284   4.057  1.00  0.00           O  
ATOM    210  CB  HIS A  13      14.427   8.008   2.196  1.00  0.00           C  
ATOM    211  CG  HIS A  13      13.878   7.812   3.584  1.00  0.00           C  
ATOM    212  ND1 HIS A  13      12.720   8.441   4.046  1.00  0.00           N  
ATOM    213  CD2 HIS A  13      14.342   7.077   4.620  1.00  0.00           C  
ATOM    214  CE1 HIS A  13      12.520   8.094   5.309  1.00  0.00           C  
ATOM    215  NE2 HIS A  13      13.485   7.272   5.670  1.00  0.00           N  
ATOM    216  H   HIS A  13      15.489   8.823  -0.016  1.00  0.00           H  
ATOM    217  HA  HIS A  13      14.335  10.145   2.188  1.00  0.00           H  
ATOM    218 1HB  HIS A  13      13.632   7.869   1.460  1.00  0.00           H  
ATOM    219 2HB  HIS A  13      15.162   7.233   2.018  1.00  0.00           H  
ATOM    220  HD2 HIS A  13      15.240   6.452   4.625  1.00  0.00           H  
ATOM    221  HE1 HIS A  13      11.702   8.427   5.943  1.00  0.00           H  
ATOM    222  HE2 HIS A  13      13.594   6.846   6.582  1.00  0.00           H  
ATOM    223  N   ASP A  14      17.340   8.959   2.888  1.00  0.00           N  
ATOM    224  CA  ASP A  14      18.382   9.148   3.887  1.00  0.00           C  
ATOM    225  C   ASP A  14      18.749  10.620   4.034  1.00  0.00           C  
ATOM    226  O   ASP A  14      18.892  11.109   5.156  1.00  0.00           O  
ATOM    227  CB  ASP A  14      19.664   8.396   3.512  1.00  0.00           C  
ATOM    228  CG  ASP A  14      19.604   6.890   3.678  1.00  0.00           C  
ATOM    229  OD1 ASP A  14      18.703   6.406   4.306  1.00  0.00           O  
ATOM    230  OD2 ASP A  14      20.493   6.235   3.188  1.00  0.00           O  
ATOM    231  H   ASP A  14      17.476   8.327   2.089  1.00  0.00           H  
ATOM    232  HA  ASP A  14      18.013   8.779   4.843  1.00  0.00           H  
ATOM    233 1HB  ASP A  14      19.894   8.607   2.462  1.00  0.00           H  
ATOM    234 2HB  ASP A  14      20.490   8.781   4.103  1.00  0.00           H  
ATOM    235  N   VAL A  15      18.818  11.357   2.923  1.00  0.00           N  
ATOM    236  CA  VAL A  15      19.183  12.770   2.997  1.00  0.00           C  
ATOM    237  C   VAL A  15      18.086  13.592   3.699  1.00  0.00           C  
ATOM    238  O   VAL A  15      18.398  14.469   4.510  1.00  0.00           O  
ATOM    239  CB  VAL A  15      19.515  13.328   1.603  1.00  0.00           C  
ATOM    240  CG1 VAL A  15      19.765  14.844   1.672  1.00  0.00           C  
ATOM    241  CG2 VAL A  15      20.756  12.602   1.066  1.00  0.00           C  
ATOM    242  H   VAL A  15      18.709  10.886   2.014  1.00  0.00           H  
ATOM    243  HA  VAL A  15      20.094  12.847   3.594  1.00  0.00           H  
ATOM    244  HB  VAL A  15      18.668  13.157   0.939  1.00  0.00           H  
ATOM    245 1HG1 VAL A  15      19.998  15.220   0.684  1.00  0.00           H  
ATOM    246 2HG1 VAL A  15      18.894  15.353   2.045  1.00  0.00           H  
ATOM    247 3HG1 VAL A  15      20.609  15.047   2.340  1.00  0.00           H  
ATOM    248 1HG2 VAL A  15      21.018  12.972   0.082  1.00  0.00           H  
ATOM    249 2HG2 VAL A  15      21.585  12.770   1.741  1.00  0.00           H  
ATOM    250 3HG2 VAL A  15      20.561  11.538   1.006  1.00  0.00           H  
ATOM    251  N   VAL A  16      16.814  13.308   3.388  1.00  0.00           N  
ATOM    252  CA  VAL A  16      15.678  13.997   4.009  1.00  0.00           C  
ATOM    253  C   VAL A  16      15.642  13.710   5.495  1.00  0.00           C  
ATOM    254  O   VAL A  16      15.415  14.621   6.296  1.00  0.00           O  
ATOM    255  CB  VAL A  16      14.335  13.547   3.364  1.00  0.00           C  
ATOM    256  CG1 VAL A  16      13.112  14.083   4.142  1.00  0.00           C  
ATOM    257  CG2 VAL A  16      14.259  14.068   1.973  1.00  0.00           C  
ATOM    258  H   VAL A  16      16.654  12.592   2.677  1.00  0.00           H  
ATOM    259  HA  VAL A  16      15.791  15.066   3.882  1.00  0.00           H  
ATOM    260  HB  VAL A  16      14.292  12.457   3.357  1.00  0.00           H  
ATOM    261 1HG1 VAL A  16      12.197  13.747   3.650  1.00  0.00           H  
ATOM    262 2HG1 VAL A  16      13.121  13.709   5.161  1.00  0.00           H  
ATOM    263 3HG1 VAL A  16      13.135  15.177   4.158  1.00  0.00           H  
ATOM    264 1HG2 VAL A  16      13.348  13.746   1.552  1.00  0.00           H  
ATOM    265 2HG2 VAL A  16      14.277  15.141   2.003  1.00  0.00           H  
ATOM    266 3HG2 VAL A  16      15.095  13.699   1.388  1.00  0.00           H  
ATOM    267  N   THR A  17      15.868  12.460   5.867  1.00  0.00           N  
ATOM    268  CA  THR A  17      15.851  12.054   7.254  1.00  0.00           C  
ATOM    269  C   THR A  17      16.949  12.797   8.009  1.00  0.00           C  
ATOM    270  O   THR A  17      16.708  13.326   9.101  1.00  0.00           O  
ATOM    271  CB  THR A  17      16.073  10.528   7.359  1.00  0.00           C  
ATOM    272  OG1 THR A  17      15.029   9.846   6.649  1.00  0.00           O  
ATOM    273  CG2 THR A  17      16.028  10.088   8.813  1.00  0.00           C  
ATOM    274  H   THR A  17      16.024  11.755   5.149  1.00  0.00           H  
ATOM    275  HA  THR A  17      14.887  12.312   7.689  1.00  0.00           H  
ATOM    276  HB  THR A  17      17.035  10.265   6.922  1.00  0.00           H  
ATOM    277  HG1 THR A  17      15.174   9.963   5.678  1.00  0.00           H  
ATOM    278 1HG2 THR A  17      16.175   9.011   8.865  1.00  0.00           H  
ATOM    279 2HG2 THR A  17      16.813  10.589   9.373  1.00  0.00           H  
ATOM    280 3HG2 THR A  17      15.066  10.340   9.231  1.00  0.00           H  
ATOM    281  N   LYS A  18      18.151  12.876   7.422  1.00  0.00           N  
ATOM    282  CA  LYS A  18      19.249  13.571   8.069  1.00  0.00           C  
ATOM    283  C   LYS A  18      18.975  15.065   8.217  1.00  0.00           C  
ATOM    284  O   LYS A  18      19.267  15.635   9.271  1.00  0.00           O  
ATOM    285  CB  LYS A  18      20.542  13.399   7.276  1.00  0.00           C  
ATOM    286  CG  LYS A  18      21.166  12.007   7.302  1.00  0.00           C  
ATOM    287  CD  LYS A  18      22.408  11.986   6.407  1.00  0.00           C  
ATOM    288  CE  LYS A  18      22.996  10.598   6.239  1.00  0.00           C  
ATOM    289  NZ  LYS A  18      24.212  10.633   5.354  1.00  0.00           N  
ATOM    290  H   LYS A  18      18.313  12.400   6.529  1.00  0.00           H  
ATOM    291  HA  LYS A  18      19.380  13.151   9.064  1.00  0.00           H  
ATOM    292 1HB  LYS A  18      20.345  13.638   6.228  1.00  0.00           H  
ATOM    293 2HB  LYS A  18      21.286  14.110   7.633  1.00  0.00           H  
ATOM    294 1HG  LYS A  18      21.460  11.769   8.325  1.00  0.00           H  
ATOM    295 2HG  LYS A  18      20.455  11.263   6.974  1.00  0.00           H  
ATOM    296 1HD  LYS A  18      22.141  12.361   5.412  1.00  0.00           H  
ATOM    297 2HD  LYS A  18      23.171  12.645   6.819  1.00  0.00           H  
ATOM    298 1HE  LYS A  18      23.270  10.190   7.209  1.00  0.00           H  
ATOM    299 2HE  LYS A  18      22.246   9.952   5.780  1.00  0.00           H  
ATOM    300 1HZ  LYS A  18      24.586   9.707   5.236  1.00  0.00           H  
ATOM    301 2HZ  LYS A  18      23.969  11.029   4.423  1.00  0.00           H  
ATOM    302 3HZ  LYS A  18      24.912  11.226   5.771  1.00  0.00           H  
ATOM    303  N   GLN A  19      18.402  15.707   7.188  1.00  0.00           N  
ATOM    304  CA  GLN A  19      18.152  17.136   7.290  1.00  0.00           C  
ATOM    305  C   GLN A  19      17.097  17.435   8.349  1.00  0.00           C  
ATOM    306  O   GLN A  19      17.210  18.438   9.068  1.00  0.00           O  
ATOM    307  CB  GLN A  19      17.767  17.732   5.946  1.00  0.00           C  
ATOM    308  CG  GLN A  19      17.682  19.238   5.987  1.00  0.00           C  
ATOM    309  CD  GLN A  19      17.490  19.817   4.654  1.00  0.00           C  
ATOM    310  OE1 GLN A  19      16.583  19.419   3.944  1.00  0.00           O  
ATOM    311  NE2 GLN A  19      18.342  20.753   4.291  1.00  0.00           N  
ATOM    312  H   GLN A  19      18.208  15.210   6.312  1.00  0.00           H  
ATOM    313  HA  GLN A  19      19.078  17.615   7.603  1.00  0.00           H  
ATOM    314 1HB  GLN A  19      18.499  17.438   5.188  1.00  0.00           H  
ATOM    315 2HB  GLN A  19      16.797  17.329   5.637  1.00  0.00           H  
ATOM    316 1HG  GLN A  19      16.845  19.542   6.617  1.00  0.00           H  
ATOM    317 2HG  GLN A  19      18.611  19.624   6.390  1.00  0.00           H  
ATOM    318 1HE2 GLN A  19      18.273  21.203   3.384  1.00  0.00           H  
ATOM    319 2HE2 GLN A  19      19.068  21.044   4.908  1.00  0.00           H  
ATOM    320  N   ILE A  20      16.073  16.579   8.468  1.00  0.00           N  
ATOM    321  CA  ILE A  20      15.054  16.794   9.484  1.00  0.00           C  
ATOM    322  C   ILE A  20      15.713  16.672  10.850  1.00  0.00           C  
ATOM    323  O   ILE A  20      15.402  17.453  11.747  1.00  0.00           O  
ATOM    324  CB  ILE A  20      13.838  15.860   9.358  1.00  0.00           C  
ATOM    325  CG1 ILE A  20      13.049  16.187   8.072  1.00  0.00           C  
ATOM    326  CG2 ILE A  20      12.923  16.028  10.621  1.00  0.00           C  
ATOM    327  CD1 ILE A  20      12.013  15.142   7.705  1.00  0.00           C  
ATOM    328  H   ILE A  20      15.984  15.794   7.807  1.00  0.00           H  
ATOM    329  HA  ILE A  20      14.685  17.817   9.382  1.00  0.00           H  
ATOM    330  HB  ILE A  20      14.191  14.836   9.258  1.00  0.00           H  
ATOM    331 1HG1 ILE A  20      12.549  17.149   8.198  1.00  0.00           H  
ATOM    332 2HG1 ILE A  20      13.751  16.278   7.242  1.00  0.00           H  
ATOM    333 1HG2 ILE A  20      12.062  15.385  10.570  1.00  0.00           H  
ATOM    334 2HG2 ILE A  20      13.476  15.775  11.511  1.00  0.00           H  
ATOM    335 3HG2 ILE A  20      12.589  17.065  10.687  1.00  0.00           H  
ATOM    336 1HD1 ILE A  20      11.511  15.440   6.786  1.00  0.00           H  
ATOM    337 2HD1 ILE A  20      12.510  14.182   7.550  1.00  0.00           H  
ATOM    338 3HD1 ILE A  20      11.283  15.046   8.484  1.00  0.00           H  
ATOM    339  N   LYS A  21      16.586  15.664  11.033  1.00  0.00           N  
ATOM    340  CA  LYS A  21      17.288  15.510  12.303  1.00  0.00           C  
ATOM    341  C   LYS A  21      18.149  16.734  12.637  1.00  0.00           C  
ATOM    342  O   LYS A  21      18.247  17.090  13.819  1.00  0.00           O  
ATOM    343  CB  LYS A  21      18.135  14.241  12.324  1.00  0.00           C  
ATOM    344  CG  LYS A  21      17.324  12.958  12.419  1.00  0.00           C  
ATOM    345  CD  LYS A  21      18.220  11.723  12.415  1.00  0.00           C  
ATOM    346  CE  LYS A  21      17.410  10.433  12.575  1.00  0.00           C  
ATOM    347  NZ  LYS A  21      18.285   9.219  12.536  1.00  0.00           N  
ATOM    348  H   LYS A  21      16.753  14.992  10.277  1.00  0.00           H  
ATOM    349  HA  LYS A  21      16.543  15.409  13.085  1.00  0.00           H  
ATOM    350 1HB  LYS A  21      18.737  14.194  11.418  1.00  0.00           H  
ATOM    351 2HB  LYS A  21      18.814  14.272  13.170  1.00  0.00           H  
ATOM    352 1HG  LYS A  21      16.723  12.973  13.328  1.00  0.00           H  
ATOM    353 2HG  LYS A  21      16.657  12.913  11.571  1.00  0.00           H  
ATOM    354 1HD  LYS A  21      18.761  11.680  11.467  1.00  0.00           H  
ATOM    355 2HD  LYS A  21      18.942  11.793  13.225  1.00  0.00           H  
ATOM    356 1HE  LYS A  21      16.887  10.458  13.529  1.00  0.00           H  
ATOM    357 2HE  LYS A  21      16.679  10.365  11.776  1.00  0.00           H  
ATOM    358 1HZ  LYS A  21      17.720   8.389  12.647  1.00  0.00           H  
ATOM    359 2HZ  LYS A  21      18.769   9.178  11.650  1.00  0.00           H  
ATOM    360 3HZ  LYS A  21      18.962   9.265  13.285  1.00  0.00           H  
ATOM    361  N   VAL A  22      18.758  17.396  11.640  1.00  0.00           N  
ATOM    362  CA  VAL A  22      19.539  18.608  11.919  1.00  0.00           C  
ATOM    363  C   VAL A  22      18.589  19.664  12.475  1.00  0.00           C  
ATOM    364  O   VAL A  22      18.903  20.335  13.463  1.00  0.00           O  
ATOM    365  CB  VAL A  22      20.251  19.211  10.684  1.00  0.00           C  
ATOM    366  CG1 VAL A  22      20.911  20.568  11.062  1.00  0.00           C  
ATOM    367  CG2 VAL A  22      21.318  18.285  10.143  1.00  0.00           C  
ATOM    368  H   VAL A  22      18.698  17.004  10.689  1.00  0.00           H  
ATOM    369  HA  VAL A  22      20.287  18.368  12.688  1.00  0.00           H  
ATOM    370  HB  VAL A  22      19.501  19.396   9.912  1.00  0.00           H  
ATOM    371 1HG1 VAL A  22      21.374  20.984  10.189  1.00  0.00           H  
ATOM    372 2HG1 VAL A  22      20.185  21.268  11.439  1.00  0.00           H  
ATOM    373 3HG1 VAL A  22      21.670  20.403  11.831  1.00  0.00           H  
ATOM    374 1HG2 VAL A  22      21.784  18.742   9.271  1.00  0.00           H  
ATOM    375 2HG2 VAL A  22      22.065  18.121  10.903  1.00  0.00           H  
ATOM    376 3HG2 VAL A  22      20.877  17.341   9.862  1.00  0.00           H  
ATOM    377  N   ILE A  23      17.415  19.812  11.833  1.00  0.00           N  
ATOM    378  CA  ILE A  23      16.438  20.791  12.285  1.00  0.00           C  
ATOM    379  C   ILE A  23      16.023  20.483  13.713  1.00  0.00           C  
ATOM    380  O   ILE A  23      15.949  21.389  14.538  1.00  0.00           O  
ATOM    381  CB  ILE A  23      15.181  20.889  11.385  1.00  0.00           C  
ATOM    382  CG1 ILE A  23      15.533  21.428   9.979  1.00  0.00           C  
ATOM    383  CG2 ILE A  23      14.220  21.853  12.045  1.00  0.00           C  
ATOM    384  CD1 ILE A  23      14.465  21.297   8.893  1.00  0.00           C  
ATOM    385  H   ILE A  23      17.233  19.240  10.996  1.00  0.00           H  
ATOM    386  HA  ILE A  23      16.929  21.775  12.287  1.00  0.00           H  
ATOM    387  HB  ILE A  23      14.723  19.903  11.264  1.00  0.00           H  
ATOM    388 1HG1 ILE A  23      15.750  22.485  10.081  1.00  0.00           H  
ATOM    389 2HG1 ILE A  23      16.416  20.907   9.628  1.00  0.00           H  
ATOM    390 1HG2 ILE A  23      13.355  21.967  11.463  1.00  0.00           H  
ATOM    391 2HG2 ILE A  23      13.935  21.498  13.018  1.00  0.00           H  
ATOM    392 3HG2 ILE A  23      14.717  22.810  12.144  1.00  0.00           H  
ATOM    393 1HD1 ILE A  23      14.854  21.720   7.970  1.00  0.00           H  
ATOM    394 2HD1 ILE A  23      14.230  20.241   8.738  1.00  0.00           H  
ATOM    395 3HD1 ILE A  23      13.572  21.825   9.166  1.00  0.00           H  
ATOM    396  N   ILE A  24      15.748  19.204  14.009  1.00  0.00           N  
ATOM    397  CA  ILE A  24      15.353  18.803  15.349  1.00  0.00           C  
ATOM    398  C   ILE A  24      16.437  19.131  16.354  1.00  0.00           C  
ATOM    399  O   ILE A  24      16.150  19.692  17.407  1.00  0.00           O  
ATOM    400  CB  ILE A  24      15.000  17.304  15.427  1.00  0.00           C  
ATOM    401  CG1 ILE A  24      13.696  17.033  14.619  1.00  0.00           C  
ATOM    402  CG2 ILE A  24      14.906  16.823  16.925  1.00  0.00           C  
ATOM    403  CD1 ILE A  24      13.408  15.559  14.358  1.00  0.00           C  
ATOM    404  H   ILE A  24      15.806  18.506  13.261  1.00  0.00           H  
ATOM    405  HA  ILE A  24      14.457  19.373  15.621  1.00  0.00           H  
ATOM    406  HB  ILE A  24      15.791  16.743  14.937  1.00  0.00           H  
ATOM    407 1HG1 ILE A  24      12.855  17.452  15.158  1.00  0.00           H  
ATOM    408 2HG1 ILE A  24      13.771  17.541  13.660  1.00  0.00           H  
ATOM    409 1HG2 ILE A  24      14.682  15.771  16.958  1.00  0.00           H  
ATOM    410 2HG2 ILE A  24      15.845  16.988  17.446  1.00  0.00           H  
ATOM    411 3HG2 ILE A  24      14.134  17.355  17.448  1.00  0.00           H  
ATOM    412 1HD1 ILE A  24      12.499  15.459  13.793  1.00  0.00           H  
ATOM    413 2HD1 ILE A  24      14.230  15.118  13.795  1.00  0.00           H  
ATOM    414 3HD1 ILE A  24      13.297  15.043  15.287  1.00  0.00           H  
ATOM    415  N   ARG A  25      17.703  18.825  16.051  1.00  0.00           N  
ATOM    416  CA  ARG A  25      18.736  19.141  17.029  1.00  0.00           C  
ATOM    417  C   ARG A  25      18.766  20.643  17.327  1.00  0.00           C  
ATOM    418  O   ARG A  25      18.888  21.024  18.492  1.00  0.00           O  
ATOM    419  CB  ARG A  25      20.105  18.656  16.571  1.00  0.00           C  
ATOM    420  CG  ARG A  25      20.276  17.145  16.629  1.00  0.00           C  
ATOM    421  CD  ARG A  25      21.705  16.698  16.484  1.00  0.00           C  
ATOM    422  NE  ARG A  25      22.283  16.983  15.163  1.00  0.00           N  
ATOM    423  CZ  ARG A  25      22.179  16.198  14.071  1.00  0.00           C  
ATOM    424  NH1 ARG A  25      21.484  15.080  14.078  1.00  0.00           N  
ATOM    425  NH2 ARG A  25      22.803  16.582  12.989  1.00  0.00           N  
ATOM    426  H   ARG A  25      17.927  18.342  15.178  1.00  0.00           H  
ATOM    427  HA  ARG A  25      18.494  18.616  17.953  1.00  0.00           H  
ATOM    428 1HB  ARG A  25      20.275  18.974  15.537  1.00  0.00           H  
ATOM    429 2HB  ARG A  25      20.877  19.093  17.181  1.00  0.00           H  
ATOM    430 1HG  ARG A  25      19.904  16.779  17.585  1.00  0.00           H  
ATOM    431 2HG  ARG A  25      19.699  16.689  15.829  1.00  0.00           H  
ATOM    432 1HD  ARG A  25      22.307  17.216  17.229  1.00  0.00           H  
ATOM    433 2HD  ARG A  25      21.769  15.626  16.666  1.00  0.00           H  
ATOM    434  HE  ARG A  25      22.875  17.823  15.051  1.00  0.00           H  
ATOM    435 1HH1 ARG A  25      21.003  14.784  14.914  1.00  0.00           H  
ATOM    436 2HH1 ARG A  25      21.439  14.515  13.242  1.00  0.00           H  
ATOM    437 1HH2 ARG A  25      23.347  17.453  13.034  1.00  0.00           H  
ATOM    438 2HH2 ARG A  25      22.763  16.037  12.145  1.00  0.00           H  
ATOM    439  N   LEU A  26      18.606  21.494  16.308  1.00  0.00           N  
ATOM    440  CA  LEU A  26      18.553  22.936  16.548  1.00  0.00           C  
ATOM    441  C   LEU A  26      17.347  23.341  17.375  1.00  0.00           C  
ATOM    442  O   LEU A  26      17.482  24.160  18.284  1.00  0.00           O  
ATOM    443  CB  LEU A  26      18.565  23.677  15.224  1.00  0.00           C  
ATOM    444  CG  LEU A  26      19.876  23.733  14.476  1.00  0.00           C  
ATOM    445  CD1 LEU A  26      19.602  24.120  13.096  1.00  0.00           C  
ATOM    446  CD2 LEU A  26      20.790  24.849  15.139  1.00  0.00           C  
ATOM    447  H   LEU A  26      18.558  21.121  15.350  1.00  0.00           H  
ATOM    448  HA  LEU A  26      19.433  23.216  17.117  1.00  0.00           H  
ATOM    449 1HB  LEU A  26      17.832  23.205  14.571  1.00  0.00           H  
ATOM    450 2HB  LEU A  26      18.259  24.688  15.412  1.00  0.00           H  
ATOM    451  HG  LEU A  26      20.365  22.763  14.481  1.00  0.00           H  
ATOM    452 1HD1 LEU A  26      20.533  24.180  12.539  1.00  0.00           H  
ATOM    453 2HD1 LEU A  26      18.966  23.363  12.665  1.00  0.00           H  
ATOM    454 3HD1 LEU A  26      19.093  25.071  13.084  1.00  0.00           H  
ATOM    455 1HD2 LEU A  26      21.727  24.941  14.588  1.00  0.00           H  
ATOM    456 2HD2 LEU A  26      20.272  25.804  15.106  1.00  0.00           H  
ATOM    457 3HD2 LEU A  26      21.010  24.602  16.176  1.00  0.00           H  
ATOM    458  N   ILE A  27      16.200  22.701  17.138  1.00  0.00           N  
ATOM    459  CA  ILE A  27      15.018  23.028  17.922  1.00  0.00           C  
ATOM    460  C   ILE A  27      15.239  22.597  19.371  1.00  0.00           C  
ATOM    461  O   ILE A  27      14.882  23.352  20.275  1.00  0.00           O  
ATOM    462  CB  ILE A  27      13.750  22.347  17.404  1.00  0.00           C  
ATOM    463  CG1 ILE A  27      13.401  22.933  16.050  1.00  0.00           C  
ATOM    464  CG2 ILE A  27      12.616  22.674  18.405  1.00  0.00           C  
ATOM    465  CD1 ILE A  27      12.373  22.158  15.289  1.00  0.00           C  
ATOM    466  H   ILE A  27      16.142  22.062  16.341  1.00  0.00           H  
ATOM    467  HA  ILE A  27      14.860  24.092  17.889  1.00  0.00           H  
ATOM    468  HB  ILE A  27      13.890  21.272  17.302  1.00  0.00           H  
ATOM    469 1HG1 ILE A  27      13.041  23.946  16.192  1.00  0.00           H  
ATOM    470 2HG1 ILE A  27      14.303  22.973  15.450  1.00  0.00           H  
ATOM    471 1HG2 ILE A  27      11.686  22.245  18.070  1.00  0.00           H  
ATOM    472 2HG2 ILE A  27      12.841  22.282  19.383  1.00  0.00           H  
ATOM    473 3HG2 ILE A  27      12.513  23.750  18.483  1.00  0.00           H  
ATOM    474 1HD1 ILE A  27      12.203  22.640  14.334  1.00  0.00           H  
ATOM    475 2HD1 ILE A  27      12.739  21.146  15.123  1.00  0.00           H  
ATOM    476 3HD1 ILE A  27      11.447  22.122  15.834  1.00  0.00           H  
ATOM    477  N   GLU A  28      15.818  21.427  19.622  1.00  0.00           N  
ATOM    478  CA  GLU A  28      16.051  21.008  21.001  1.00  0.00           C  
ATOM    479  C   GLU A  28      17.000  22.011  21.692  1.00  0.00           C  
ATOM    480  O   GLU A  28      16.821  22.311  22.880  1.00  0.00           O  
ATOM    481  CB  GLU A  28      16.567  19.560  21.050  1.00  0.00           C  
ATOM    482  CG  GLU A  28      15.477  18.504  20.659  1.00  0.00           C  
ATOM    483  CD  GLU A  28      15.944  17.047  20.681  1.00  0.00           C  
ATOM    484  OE1 GLU A  28      17.104  16.809  20.901  1.00  0.00           O  
ATOM    485  OE2 GLU A  28      15.113  16.171  20.468  1.00  0.00           O  
ATOM    486  H   GLU A  28      16.066  20.813  18.841  1.00  0.00           H  
ATOM    487  HA  GLU A  28      15.099  21.026  21.527  1.00  0.00           H  
ATOM    488 1HB  GLU A  28      17.404  19.450  20.355  1.00  0.00           H  
ATOM    489 2HB  GLU A  28      16.933  19.327  22.049  1.00  0.00           H  
ATOM    490 1HG  GLU A  28      14.637  18.608  21.342  1.00  0.00           H  
ATOM    491 2HG  GLU A  28      15.117  18.743  19.658  1.00  0.00           H  
ATOM    492  N   VAL A  29      17.973  22.554  20.950  1.00  0.00           N  
ATOM    493  CA  VAL A  29      18.869  23.594  21.462  1.00  0.00           C  
ATOM    494  C   VAL A  29      18.061  24.874  21.769  1.00  0.00           C  
ATOM    495  O   VAL A  29      18.311  25.549  22.772  1.00  0.00           O  
ATOM    496  CB  VAL A  29      20.027  23.837  20.478  1.00  0.00           C  
ATOM    497  CG1 VAL A  29      20.836  25.016  20.860  1.00  0.00           C  
ATOM    498  CG2 VAL A  29      20.911  22.635  20.502  1.00  0.00           C  
ATOM    499  H   VAL A  29      18.112  22.184  20.000  1.00  0.00           H  
ATOM    500  HA  VAL A  29      19.302  23.238  22.390  1.00  0.00           H  
ATOM    501  HB  VAL A  29      19.637  23.998  19.483  1.00  0.00           H  
ATOM    502 1HG1 VAL A  29      21.657  25.134  20.151  1.00  0.00           H  
ATOM    503 2HG1 VAL A  29      20.223  25.917  20.851  1.00  0.00           H  
ATOM    504 3HG1 VAL A  29      21.239  24.853  21.860  1.00  0.00           H  
ATOM    505 1HG2 VAL A  29      21.720  22.783  19.825  1.00  0.00           H  
ATOM    506 2HG2 VAL A  29      21.297  22.496  21.508  1.00  0.00           H  
ATOM    507 3HG2 VAL A  29      20.359  21.756  20.216  1.00  0.00           H  
ATOM    508  N   TYR A  30      17.128  25.226  20.883  1.00  0.00           N  
ATOM    509  CA  TYR A  30      16.219  26.355  21.071  1.00  0.00           C  
ATOM    510  C   TYR A  30      15.413  26.154  22.355  1.00  0.00           C  
ATOM    511  O   TYR A  30      15.245  27.091  23.136  1.00  0.00           O  
ATOM    512  CB  TYR A  30      15.325  26.523  19.852  1.00  0.00           C  
ATOM    513  CG  TYR A  30      14.352  27.654  19.877  1.00  0.00           C  
ATOM    514  CD1 TYR A  30      14.795  28.976  19.914  1.00  0.00           C  
ATOM    515  CD2 TYR A  30      12.999  27.376  19.763  1.00  0.00           C  
ATOM    516  CE1 TYR A  30      13.894  29.993  19.847  1.00  0.00           C  
ATOM    517  CE2 TYR A  30      12.104  28.411  19.684  1.00  0.00           C  
ATOM    518  CZ  TYR A  30      12.546  29.703  19.719  1.00  0.00           C  
ATOM    519  OH  TYR A  30      11.653  30.709  19.600  1.00  0.00           O  
ATOM    520  H   TYR A  30      17.070  24.685  20.017  1.00  0.00           H  
ATOM    521  HA  TYR A  30      16.814  27.259  21.188  1.00  0.00           H  
ATOM    522 1HB  TYR A  30      15.929  26.597  18.967  1.00  0.00           H  
ATOM    523 2HB  TYR A  30      14.744  25.639  19.735  1.00  0.00           H  
ATOM    524  HD1 TYR A  30      15.851  29.204  19.994  1.00  0.00           H  
ATOM    525  HD2 TYR A  30      12.648  26.341  19.708  1.00  0.00           H  
ATOM    526  HE1 TYR A  30      14.236  31.015  19.872  1.00  0.00           H  
ATOM    527  HE2 TYR A  30      11.048  28.212  19.568  1.00  0.00           H  
ATOM    528  HH  TYR A  30      10.774  30.336  19.494  1.00  0.00           H  
ATOM    529  N   VAL A  31      14.917  24.935  22.579  1.00  0.00           N  
ATOM    530  CA  VAL A  31      14.173  24.631  23.792  1.00  0.00           C  
ATOM    531  C   VAL A  31      15.070  24.845  25.006  1.00  0.00           C  
ATOM    532  O   VAL A  31      14.627  25.447  25.985  1.00  0.00           O  
ATOM    533  CB  VAL A  31      13.640  23.177  23.770  1.00  0.00           C  
ATOM    534  CG1 VAL A  31      13.068  22.780  25.142  1.00  0.00           C  
ATOM    535  CG2 VAL A  31      12.558  23.064  22.710  1.00  0.00           C  
ATOM    536  H   VAL A  31      15.050  24.229  21.855  1.00  0.00           H  
ATOM    537  HA  VAL A  31      13.326  25.310  23.858  1.00  0.00           H  
ATOM    538  HB  VAL A  31      14.450  22.502  23.540  1.00  0.00           H  
ATOM    539 1HG1 VAL A  31      12.705  21.763  25.085  1.00  0.00           H  
ATOM    540 2HG1 VAL A  31      13.840  22.839  25.907  1.00  0.00           H  
ATOM    541 3HG1 VAL A  31      12.258  23.423  25.421  1.00  0.00           H  
ATOM    542 1HG2 VAL A  31      12.175  22.043  22.673  1.00  0.00           H  
ATOM    543 2HG2 VAL A  31      11.764  23.738  22.971  1.00  0.00           H  
ATOM    544 3HG2 VAL A  31      12.953  23.333  21.743  1.00  0.00           H  
ATOM    545  N   ARG A  32      16.334  24.401  24.950  1.00  0.00           N  
ATOM    546  CA  ARG A  32      17.239  24.628  26.075  1.00  0.00           C  
ATOM    547  C   ARG A  32      17.426  26.121  26.355  1.00  0.00           C  
ATOM    548  O   ARG A  32      17.469  26.516  27.520  1.00  0.00           O  
ATOM    549  CB  ARG A  32      18.609  24.025  25.821  1.00  0.00           C  
ATOM    550  CG  ARG A  32      18.698  22.526  25.851  1.00  0.00           C  
ATOM    551  CD  ARG A  32      20.039  22.072  25.376  1.00  0.00           C  
ATOM    552  NE  ARG A  32      21.125  22.551  26.241  1.00  0.00           N  
ATOM    553  CZ  ARG A  32      22.442  22.558  25.912  1.00  0.00           C  
ATOM    554  NH1 ARG A  32      22.846  22.108  24.738  1.00  0.00           N  
ATOM    555  NH2 ARG A  32      23.338  23.016  26.777  1.00  0.00           N  
ATOM    556  H   ARG A  32      16.635  23.853  24.137  1.00  0.00           H  
ATOM    557  HA  ARG A  32      16.808  24.154  26.960  1.00  0.00           H  
ATOM    558 1HB  ARG A  32      18.990  24.362  24.865  1.00  0.00           H  
ATOM    559 2HB  ARG A  32      19.285  24.387  26.585  1.00  0.00           H  
ATOM    560 1HG  ARG A  32      18.546  22.171  26.868  1.00  0.00           H  
ATOM    561 2HG  ARG A  32      17.935  22.104  25.199  1.00  0.00           H  
ATOM    562 1HD  ARG A  32      20.064  20.982  25.363  1.00  0.00           H  
ATOM    563 2HD  ARG A  32      20.206  22.449  24.374  1.00  0.00           H  
ATOM    564  HE  ARG A  32      20.873  22.900  27.158  1.00  0.00           H  
ATOM    565 1HH1 ARG A  32      22.181  21.751  24.069  1.00  0.00           H  
ATOM    566 2HH1 ARG A  32      23.834  22.112  24.503  1.00  0.00           H  
ATOM    567 1HH2 ARG A  32      23.043  23.363  27.679  1.00  0.00           H  
ATOM    568 2HH2 ARG A  32      24.322  23.012  26.533  1.00  0.00           H  
ATOM    569  N   LEU A  33      17.504  26.947  25.297  1.00  0.00           N  
ATOM    570  CA  LEU A  33      17.675  28.397  25.450  1.00  0.00           C  
ATOM    571  C   LEU A  33      16.482  28.959  26.210  1.00  0.00           C  
ATOM    572  O   LEU A  33      16.641  29.759  27.144  1.00  0.00           O  
ATOM    573  CB  LEU A  33      17.770  29.047  24.044  1.00  0.00           C  
ATOM    574  CG  LEU A  33      17.983  30.592  23.901  1.00  0.00           C  
ATOM    575  CD1 LEU A  33      19.302  31.007  24.536  1.00  0.00           C  
ATOM    576  CD2 LEU A  33      17.961  30.945  22.403  1.00  0.00           C  
ATOM    577  H   LEU A  33      17.533  26.526  24.359  1.00  0.00           H  
ATOM    578  HA  LEU A  33      18.578  28.585  26.022  1.00  0.00           H  
ATOM    579 1HB  LEU A  33      18.559  28.544  23.493  1.00  0.00           H  
ATOM    580 2HB  LEU A  33      16.846  28.837  23.532  1.00  0.00           H  
ATOM    581  HG  LEU A  33      17.178  31.127  24.412  1.00  0.00           H  
ATOM    582 1HD1 LEU A  33      19.452  32.076  24.427  1.00  0.00           H  
ATOM    583 2HD1 LEU A  33      19.271  30.763  25.583  1.00  0.00           H  
ATOM    584 3HD1 LEU A  33      20.125  30.479  24.054  1.00  0.00           H  
ATOM    585 1HD2 LEU A  33      18.098  32.019  22.274  1.00  0.00           H  
ATOM    586 2HD2 LEU A  33      18.765  30.415  21.897  1.00  0.00           H  
ATOM    587 3HD2 LEU A  33      17.003  30.649  21.975  1.00  0.00           H  
ATOM    588  N   VAL A  34      15.292  28.482  25.842  1.00  0.00           N  
ATOM    589  CA  VAL A  34      14.064  28.911  26.478  1.00  0.00           C  
ATOM    590  C   VAL A  34      14.012  28.452  27.946  1.00  0.00           C  
ATOM    591  O   VAL A  34      13.708  29.253  28.830  1.00  0.00           O  
ATOM    592  CB  VAL A  34      12.851  28.382  25.684  1.00  0.00           C  
ATOM    593  CG1 VAL A  34      11.569  28.664  26.422  1.00  0.00           C  
ATOM    594  CG2 VAL A  34      12.833  29.041  24.317  1.00  0.00           C  
ATOM    595  H   VAL A  34      15.263  27.848  25.034  1.00  0.00           H  
ATOM    596  HA  VAL A  34      14.029  29.996  26.443  1.00  0.00           H  
ATOM    597  HB  VAL A  34      12.936  27.302  25.561  1.00  0.00           H  
ATOM    598 1HG1 VAL A  34      10.740  28.290  25.834  1.00  0.00           H  
ATOM    599 2HG1 VAL A  34      11.579  28.168  27.383  1.00  0.00           H  
ATOM    600 3HG1 VAL A  34      11.456  29.729  26.574  1.00  0.00           H  
ATOM    601 1HG2 VAL A  34      11.988  28.669  23.741  1.00  0.00           H  
ATOM    602 2HG2 VAL A  34      12.754  30.106  24.446  1.00  0.00           H  
ATOM    603 3HG2 VAL A  34      13.745  28.826  23.784  1.00  0.00           H  
ATOM    604  N   GLU A  35      14.360  27.196  28.221  1.00  0.00           N  
ATOM    605  CA  GLU A  35      14.329  26.684  29.588  1.00  0.00           C  
ATOM    606  C   GLU A  35      15.290  27.440  30.512  1.00  0.00           C  
ATOM    607  O   GLU A  35      14.970  27.689  31.675  1.00  0.00           O  
ATOM    608  CB  GLU A  35      14.676  25.194  29.593  1.00  0.00           C  
ATOM    609  CG  GLU A  35      13.608  24.285  28.983  1.00  0.00           C  
ATOM    610  CD  GLU A  35      14.068  22.858  28.827  1.00  0.00           C  
ATOM    611  OE1 GLU A  35      15.227  22.612  29.015  1.00  0.00           O  
ATOM    612  OE2 GLU A  35      13.249  22.016  28.517  1.00  0.00           O  
ATOM    613  H   GLU A  35      14.605  26.565  27.451  1.00  0.00           H  
ATOM    614  HA  GLU A  35      13.318  26.806  29.975  1.00  0.00           H  
ATOM    615 1HB  GLU A  35      15.600  25.042  29.032  1.00  0.00           H  
ATOM    616 2HB  GLU A  35      14.856  24.864  30.613  1.00  0.00           H  
ATOM    617 1HG  GLU A  35      12.723  24.301  29.616  1.00  0.00           H  
ATOM    618 2HG  GLU A  35      13.333  24.673  28.013  1.00  0.00           H  
ATOM    619  N   ILE A  36      16.461  27.819  29.997  1.00  0.00           N  
ATOM    620  CA  ILE A  36      17.453  28.564  30.770  1.00  0.00           C  
ATOM    621  C   ILE A  36      17.002  29.974  31.153  1.00  0.00           C  
ATOM    622  O   ILE A  36      17.249  30.402  32.289  1.00  0.00           O  
ATOM    623  CB  ILE A  36      18.815  28.582  30.055  1.00  0.00           C  
ATOM    624  CG1 ILE A  36      19.383  27.131  30.071  1.00  0.00           C  
ATOM    625  CG2 ILE A  36      19.787  29.603  30.706  1.00  0.00           C  
ATOM    626  CD1 ILE A  36      20.555  26.919  29.182  1.00  0.00           C  
ATOM    627  H   ILE A  36      16.682  27.526  29.038  1.00  0.00           H  
ATOM    628  HA  ILE A  36      17.606  28.018  31.701  1.00  0.00           H  
ATOM    629  HB  ILE A  36      18.654  28.849  29.003  1.00  0.00           H  
ATOM    630 1HG1 ILE A  36      19.666  26.869  31.089  1.00  0.00           H  
ATOM    631 2HG1 ILE A  36      18.597  26.450  29.750  1.00  0.00           H  
ATOM    632 1HG2 ILE A  36      20.728  29.608  30.185  1.00  0.00           H  
ATOM    633 2HG2 ILE A  36      19.372  30.608  30.659  1.00  0.00           H  
ATOM    634 3HG2 ILE A  36      19.955  29.334  31.751  1.00  0.00           H  
ATOM    635 1HD1 ILE A  36      20.870  25.879  29.233  1.00  0.00           H  
ATOM    636 2HD1 ILE A  36      20.247  27.160  28.188  1.00  0.00           H  
ATOM    637 3HD1 ILE A  36      21.376  27.550  29.477  1.00  0.00           H  
ATOM    638  N   ILE A  37      16.395  30.718  30.217  1.00  0.00           N  
ATOM    639  CA  ILE A  37      15.936  32.068  30.560  1.00  0.00           C  
ATOM    640  C   ILE A  37      14.726  32.120  31.507  1.00  0.00           C  
ATOM    641  O   ILE A  37      14.553  33.105  32.228  1.00  0.00           O  
ATOM    642  CB  ILE A  37      15.655  32.927  29.310  1.00  0.00           C  
ATOM    643  CG1 ILE A  37      14.486  32.326  28.456  1.00  0.00           C  
ATOM    644  CG2 ILE A  37      16.919  33.056  28.526  1.00  0.00           C  
ATOM    645  CD1 ILE A  37      13.969  33.170  27.313  1.00  0.00           C  
ATOM    646  H   ILE A  37      16.283  30.337  29.269  1.00  0.00           H  
ATOM    647  HA  ILE A  37      16.754  32.552  31.073  1.00  0.00           H  
ATOM    648  HB  ILE A  37      15.339  33.917  29.631  1.00  0.00           H  
ATOM    649 1HG1 ILE A  37      14.826  31.395  28.052  1.00  0.00           H  
ATOM    650 2HG1 ILE A  37      13.646  32.136  29.093  1.00  0.00           H  
ATOM    651 1HG2 ILE A  37      16.729  33.688  27.699  1.00  0.00           H  
ATOM    652 2HG2 ILE A  37      17.690  33.501  29.150  1.00  0.00           H  
ATOM    653 3HG2 ILE A  37      17.250  32.074  28.182  1.00  0.00           H  
ATOM    654 1HD1 ILE A  37      13.171  32.625  26.824  1.00  0.00           H  
ATOM    655 2HD1 ILE A  37      13.581  34.107  27.707  1.00  0.00           H  
ATOM    656 3HD1 ILE A  37      14.753  33.370  26.595  1.00  0.00           H  
ATOM    657  N   LEU A  38      13.880  31.100  31.500  1.00  0.00           N  
ATOM    658  CA  LEU A  38      12.703  31.096  32.357  1.00  0.00           C  
ATOM    659  C   LEU A  38      13.011  30.741  33.812  1.00  0.00           C  
ATOM    660  O   LEU A  38      13.801  29.853  34.115  1.00  0.00           O  
ATOM    661  CB  LEU A  38      11.720  30.102  31.776  1.00  0.00           C  
ATOM    662  CG  LEU A  38      11.245  30.428  30.363  1.00  0.00           C  
ATOM    663  CD1 LEU A  38      10.497  29.285  29.878  1.00  0.00           C  
ATOM    664  CD2 LEU A  38      10.401  31.693  30.305  1.00  0.00           C  
ATOM    665  H   LEU A  38      14.029  30.328  30.836  1.00  0.00           H  
ATOM    666  HA  LEU A  38      12.276  32.095  32.353  1.00  0.00           H  
ATOM    667 1HB  LEU A  38      12.215  29.126  31.735  1.00  0.00           H  
ATOM    668 2HB  LEU A  38      10.856  30.033  32.420  1.00  0.00           H  
ATOM    669  HG  LEU A  38      12.081  30.579  29.734  1.00  0.00           H  
ATOM    670 1HD1 LEU A  38      10.210  29.504  28.877  1.00  0.00           H  
ATOM    671 2HD1 LEU A  38      11.135  28.401  29.891  1.00  0.00           H  
ATOM    672 3HD1 LEU A  38       9.617  29.114  30.503  1.00  0.00           H  
ATOM    673 1HD2 LEU A  38      10.109  31.858  29.278  1.00  0.00           H  
ATOM    674 2HD2 LEU A  38       9.533  31.575  30.912  1.00  0.00           H  
ATOM    675 3HD2 LEU A  38      10.971  32.553  30.645  1.00  0.00           H  
ATOM    676  N   GLY A  39      12.295  31.361  34.738  1.00  0.00           N  
ATOM    677  CA  GLY A  39      12.481  31.141  36.177  1.00  0.00           C  
ATOM    678  C   GLY A  39      11.656  30.002  36.787  1.00  0.00           C  
ATOM    679  O   GLY A  39      11.248  30.088  37.945  1.00  0.00           O  
ATOM    680  H   GLY A  39      11.635  32.062  34.437  1.00  0.00           H  
ATOM    681 1HA  GLY A  39      13.538  30.946  36.365  1.00  0.00           H  
ATOM    682 2HA  GLY A  39      12.240  32.067  36.701  1.00  0.00           H  
ATOM    683  N   SER A  40      11.346  28.975  35.993  1.00  0.00           N  
ATOM    684  CA  SER A  40      10.521  27.809  36.374  1.00  0.00           C  
ATOM    685  C   SER A  40       9.038  28.168  36.557  1.00  0.00           C  
ATOM    686  O   SER A  40       8.164  27.654  35.843  1.00  0.00           O  
ATOM    687  CB  SER A  40      11.054  27.118  37.621  1.00  0.00           C  
ATOM    688  OG  SER A  40      12.329  26.564  37.397  1.00  0.00           O  
ATOM    689  H   SER A  40      11.744  28.994  35.062  1.00  0.00           H  
ATOM    690  HA  SER A  40      10.585  27.083  35.563  1.00  0.00           H  
ATOM    691 1HB  SER A  40      11.082  27.787  38.467  1.00  0.00           H  
ATOM    692 2HB  SER A  40      10.363  26.323  37.883  1.00  0.00           H  
ATOM    693  HG  SER A  40      12.943  27.305  37.398  1.00  0.00           H  
ATOM    694  N   GLY A  41       8.754  29.119  37.455  1.00  0.00           N  
ATOM    695  CA  GLY A  41       7.405  29.637  37.715  1.00  0.00           C  
ATOM    696  C   GLY A  41       7.013  30.698  36.677  1.00  0.00           C  
ATOM    697  O   GLY A  41       6.560  31.793  37.010  1.00  0.00           O  
ATOM    698  H   GLY A  41       9.542  29.497  37.982  1.00  0.00           H  
ATOM    699 1HA  GLY A  41       6.688  28.818  37.699  1.00  0.00           H  
ATOM    700 2HA  GLY A  41       7.371  30.069  38.713  1.00  0.00           H  
ATOM    701  N   SER A  42       7.232  30.350  35.417  1.00  0.00           N  
ATOM    702  CA  SER A  42       6.990  31.154  34.243  1.00  0.00           C  
ATOM    703  C   SER A  42       5.554  31.070  33.789  1.00  0.00           C  
ATOM    704  O   SER A  42       4.757  30.292  34.319  1.00  0.00           O  
ATOM    705  CB  SER A  42       7.900  30.743  33.116  1.00  0.00           C  
ATOM    706  OG  SER A  42       7.590  29.467  32.658  1.00  0.00           O  
ATOM    707  H   SER A  42       7.597  29.413  35.281  1.00  0.00           H  
ATOM    708  HA  SER A  42       7.198  32.195  34.489  1.00  0.00           H  
ATOM    709 1HB  SER A  42       7.797  31.457  32.311  1.00  0.00           H  
ATOM    710 2HB  SER A  42       8.919  30.775  33.465  1.00  0.00           H  
ATOM    711  HG  SER A  42       6.761  29.564  32.160  1.00  0.00           H  
ATOM    712  N   ASP A  43       5.218  31.894  32.804  1.00  0.00           N  
ATOM    713  CA  ASP A  43       3.876  31.937  32.257  1.00  0.00           C  
ATOM    714  C   ASP A  43       3.445  30.574  31.708  1.00  0.00           C  
ATOM    715  O   ASP A  43       4.201  29.905  30.981  1.00  0.00           O  
ATOM    716  CB  ASP A  43       3.819  32.979  31.134  1.00  0.00           C  
ATOM    717  CG  ASP A  43       3.960  34.441  31.616  1.00  0.00           C  
ATOM    718  OD1 ASP A  43       3.894  34.697  32.794  1.00  0.00           O  
ATOM    719  OD2 ASP A  43       4.143  35.282  30.773  1.00  0.00           O  
ATOM    720  H   ASP A  43       5.912  32.533  32.444  1.00  0.00           H  
ATOM    721  HA  ASP A  43       3.187  32.225  33.053  1.00  0.00           H  
ATOM    722 1HB  ASP A  43       4.613  32.777  30.414  1.00  0.00           H  
ATOM    723 2HB  ASP A  43       2.874  32.885  30.602  1.00  0.00           H  
ATOM    724  N   GLU A  44       2.192  30.217  32.001  1.00  0.00           N  
ATOM    725  CA  GLU A  44       1.584  28.953  31.592  1.00  0.00           C  
ATOM    726  C   GLU A  44       1.437  28.780  30.088  1.00  0.00           C  
ATOM    727  O   GLU A  44       1.569  27.664  29.591  1.00  0.00           O  
ATOM    728  CB  GLU A  44       0.212  28.796  32.245  1.00  0.00           C  
ATOM    729  CG  GLU A  44       0.261  28.575  33.755  1.00  0.00           C  
ATOM    730  CD  GLU A  44      -1.110  28.475  34.368  1.00  0.00           C  
ATOM    731  OE1 GLU A  44      -2.067  28.674  33.656  1.00  0.00           O  
ATOM    732  OE2 GLU A  44      -1.202  28.204  35.539  1.00  0.00           O  
ATOM    733  H   GLU A  44       1.648  30.835  32.591  1.00  0.00           H  
ATOM    734  HA  GLU A  44       2.221  28.149  31.958  1.00  0.00           H  
ATOM    735 1HB  GLU A  44      -0.397  29.677  32.041  1.00  0.00           H  
ATOM    736 2HB  GLU A  44      -0.301  27.938  31.812  1.00  0.00           H  
ATOM    737 1HG  GLU A  44       0.806  27.653  33.948  1.00  0.00           H  
ATOM    738 2HG  GLU A  44       0.813  29.392  34.222  1.00  0.00           H  
ATOM    739  N   GLU A  45       1.165  29.860  29.354  1.00  0.00           N  
ATOM    740  CA  GLU A  45       0.968  29.718  27.914  1.00  0.00           C  
ATOM    741  C   GLU A  45       2.254  29.285  27.239  1.00  0.00           C  
ATOM    742  O   GLU A  45       2.233  28.498  26.289  1.00  0.00           O  
ATOM    743  CB  GLU A  45       0.497  31.032  27.300  1.00  0.00           C  
ATOM    744  CG  GLU A  45      -0.904  31.436  27.713  1.00  0.00           C  
ATOM    745  CD  GLU A  45      -1.939  30.447  27.273  1.00  0.00           C  
ATOM    746  OE1 GLU A  45      -1.931  30.081  26.127  1.00  0.00           O  
ATOM    747  OE2 GLU A  45      -2.722  30.039  28.089  1.00  0.00           O  
ATOM    748  H   GLU A  45       1.047  30.752  29.805  1.00  0.00           H  
ATOM    749  HA  GLU A  45       0.212  28.949  27.736  1.00  0.00           H  
ATOM    750 1HB  GLU A  45       1.177  31.833  27.594  1.00  0.00           H  
ATOM    751 2HB  GLU A  45       0.527  30.963  26.211  1.00  0.00           H  
ATOM    752 1HG  GLU A  45      -0.940  31.528  28.798  1.00  0.00           H  
ATOM    753 2HG  GLU A  45      -1.131  32.411  27.284  1.00  0.00           H  
ATOM    754  N   LEU A  46       3.386  29.789  27.726  1.00  0.00           N  
ATOM    755  CA  LEU A  46       4.633  29.389  27.123  1.00  0.00           C  
ATOM    756  C   LEU A  46       4.877  27.953  27.430  1.00  0.00           C  
ATOM    757  O   LEU A  46       5.253  27.192  26.537  1.00  0.00           O  
ATOM    758  CB  LEU A  46       5.832  30.177  27.649  1.00  0.00           C  
ATOM    759  CG  LEU A  46       7.192  29.846  26.940  1.00  0.00           C  
ATOM    760  CD1 LEU A  46       8.079  31.029  26.973  1.00  0.00           C  
ATOM    761  CD2 LEU A  46       7.906  28.716  27.659  1.00  0.00           C  
ATOM    762  H   LEU A  46       3.367  30.422  28.511  1.00  0.00           H  
ATOM    763  HA  LEU A  46       4.562  29.509  26.045  1.00  0.00           H  
ATOM    764 1HB  LEU A  46       5.634  31.234  27.576  1.00  0.00           H  
ATOM    765 2HB  LEU A  46       5.953  29.941  28.710  1.00  0.00           H  
ATOM    766  HG  LEU A  46       7.012  29.587  25.915  1.00  0.00           H  
ATOM    767 1HD1 LEU A  46       9.010  30.780  26.487  1.00  0.00           H  
ATOM    768 2HD1 LEU A  46       7.617  31.850  26.459  1.00  0.00           H  
ATOM    769 3HD1 LEU A  46       8.264  31.293  28.005  1.00  0.00           H  
ATOM    770 1HD2 LEU A  46       8.842  28.548  27.169  1.00  0.00           H  
ATOM    771 2HD2 LEU A  46       8.058  29.022  28.677  1.00  0.00           H  
ATOM    772 3HD2 LEU A  46       7.385  27.804  27.667  1.00  0.00           H  
ATOM    773  N   LYS A  47       4.705  27.572  28.699  1.00  0.00           N  
ATOM    774  CA  LYS A  47       5.005  26.207  29.077  1.00  0.00           C  
ATOM    775  C   LYS A  47       4.143  25.207  28.351  1.00  0.00           C  
ATOM    776  O   LYS A  47       4.638  24.135  27.985  1.00  0.00           O  
ATOM    777  CB  LYS A  47       4.944  26.019  30.584  1.00  0.00           C  
ATOM    778  CG  LYS A  47       6.123  26.652  31.292  1.00  0.00           C  
ATOM    779  CD  LYS A  47       6.227  26.224  32.747  1.00  0.00           C  
ATOM    780  CE  LYS A  47       5.238  26.950  33.629  1.00  0.00           C  
ATOM    781  NZ  LYS A  47       5.493  26.667  35.083  1.00  0.00           N  
ATOM    782  H   LYS A  47       4.396  28.252  29.404  1.00  0.00           H  
ATOM    783  HA  LYS A  47       6.030  26.005  28.782  1.00  0.00           H  
ATOM    784 1HB  LYS A  47       4.028  26.478  30.967  1.00  0.00           H  
ATOM    785 2HB  LYS A  47       4.914  24.961  30.824  1.00  0.00           H  
ATOM    786 1HG  LYS A  47       7.043  26.387  30.774  1.00  0.00           H  
ATOM    787 2HG  LYS A  47       6.012  27.739  31.249  1.00  0.00           H  
ATOM    788 1HD  LYS A  47       6.062  25.147  32.818  1.00  0.00           H  
ATOM    789 2HD  LYS A  47       7.230  26.445  33.115  1.00  0.00           H  
ATOM    790 1HE  LYS A  47       5.346  28.010  33.456  1.00  0.00           H  
ATOM    791 2HE  LYS A  47       4.218  26.650  33.382  1.00  0.00           H  
ATOM    792 1HZ  LYS A  47       4.837  27.186  35.643  1.00  0.00           H  
ATOM    793 2HZ  LYS A  47       5.390  25.688  35.263  1.00  0.00           H  
ATOM    794 3HZ  LYS A  47       6.471  26.962  35.327  1.00  0.00           H  
ATOM    795  N   GLU A  48       2.875  25.543  28.099  1.00  0.00           N  
ATOM    796  CA  GLU A  48       2.030  24.602  27.396  1.00  0.00           C  
ATOM    797  C   GLU A  48       2.556  24.441  25.975  1.00  0.00           C  
ATOM    798  O   GLU A  48       2.674  23.311  25.495  1.00  0.00           O  
ATOM    799  CB  GLU A  48       0.574  25.076  27.387  1.00  0.00           C  
ATOM    800  CG  GLU A  48      -0.440  24.082  26.787  1.00  0.00           C  
ATOM    801  CD  GLU A  48      -0.580  22.803  27.603  1.00  0.00           C  
ATOM    802  OE1 GLU A  48      -0.178  22.804  28.743  1.00  0.00           O  
ATOM    803  OE2 GLU A  48      -1.102  21.843  27.095  1.00  0.00           O  
ATOM    804  H   GLU A  48       2.488  26.419  28.463  1.00  0.00           H  
ATOM    805  HA  GLU A  48       2.085  23.636  27.900  1.00  0.00           H  
ATOM    806 1HB  GLU A  48       0.265  25.299  28.408  1.00  0.00           H  
ATOM    807 2HB  GLU A  48       0.507  26.009  26.820  1.00  0.00           H  
ATOM    808 1HG  GLU A  48      -1.410  24.571  26.739  1.00  0.00           H  
ATOM    809 2HG  GLU A  48      -0.139  23.829  25.767  1.00  0.00           H  
ATOM    810  N   LEU A  49       2.989  25.533  25.324  1.00  0.00           N  
ATOM    811  CA  LEU A  49       3.516  25.356  23.977  1.00  0.00           C  
ATOM    812  C   LEU A  49       4.864  24.684  23.961  1.00  0.00           C  
ATOM    813  O   LEU A  49       5.178  23.972  23.010  1.00  0.00           O  
ATOM    814  CB  LEU A  49       3.690  26.656  23.209  1.00  0.00           C  
ATOM    815  CG  LEU A  49       2.530  27.080  22.375  1.00  0.00           C  
ATOM    816  CD1 LEU A  49       1.372  27.580  23.252  1.00  0.00           C  
ATOM    817  CD2 LEU A  49       3.003  28.090  21.397  1.00  0.00           C  
ATOM    818  H   LEU A  49       2.866  26.472  25.726  1.00  0.00           H  
ATOM    819  HA  LEU A  49       2.813  24.731  23.429  1.00  0.00           H  
ATOM    820 1HB  LEU A  49       3.894  27.454  23.934  1.00  0.00           H  
ATOM    821 2HB  LEU A  49       4.556  26.561  22.555  1.00  0.00           H  
ATOM    822  HG  LEU A  49       2.154  26.212  21.824  1.00  0.00           H  
ATOM    823 1HD1 LEU A  49       0.533  27.866  22.610  1.00  0.00           H  
ATOM    824 2HD1 LEU A  49       1.047  26.798  23.933  1.00  0.00           H  
ATOM    825 3HD1 LEU A  49       1.691  28.449  23.827  1.00  0.00           H  
ATOM    826 1HD2 LEU A  49       2.162  28.345  20.790  1.00  0.00           H  
ATOM    827 2HD2 LEU A  49       3.371  28.964  21.905  1.00  0.00           H  
ATOM    828 3HD2 LEU A  49       3.797  27.676  20.771  1.00  0.00           H  
ATOM    829  N   LEU A  50       5.685  24.927  24.971  1.00  0.00           N  
ATOM    830  CA  LEU A  50       7.007  24.343  24.980  1.00  0.00           C  
ATOM    831  C   LEU A  50       6.833  22.822  25.133  1.00  0.00           C  
ATOM    832  O   LEU A  50       7.559  22.041  24.504  1.00  0.00           O  
ATOM    833  CB  LEU A  50       7.836  24.962  26.120  1.00  0.00           C  
ATOM    834  CG  LEU A  50       9.379  24.708  26.150  1.00  0.00           C  
ATOM    835  CD1 LEU A  50      10.016  25.310  24.870  1.00  0.00           C  
ATOM    836  CD2 LEU A  50       9.980  25.363  27.402  1.00  0.00           C  
ATOM    837  H   LEU A  50       5.399  25.576  25.707  1.00  0.00           H  
ATOM    838  HA  LEU A  50       7.472  24.549  24.024  1.00  0.00           H  
ATOM    839 1HB  LEU A  50       7.689  26.037  26.070  1.00  0.00           H  
ATOM    840 2HB  LEU A  50       7.421  24.617  27.067  1.00  0.00           H  
ATOM    841  HG  LEU A  50       9.587  23.637  26.167  1.00  0.00           H  
ATOM    842 1HD1 LEU A  50      11.079  25.168  24.884  1.00  0.00           H  
ATOM    843 2HD1 LEU A  50       9.617  24.844  23.985  1.00  0.00           H  
ATOM    844 3HD1 LEU A  50       9.806  26.373  24.840  1.00  0.00           H  
ATOM    845 1HD2 LEU A  50      11.057  25.195  27.423  1.00  0.00           H  
ATOM    846 2HD2 LEU A  50       9.786  26.421  27.387  1.00  0.00           H  
ATOM    847 3HD2 LEU A  50       9.528  24.927  28.292  1.00  0.00           H  
ATOM    848  N   LYS A  51       5.829  22.400  25.928  1.00  0.00           N  
ATOM    849  CA  LYS A  51       5.523  20.984  26.101  1.00  0.00           C  
ATOM    850  C   LYS A  51       4.981  20.397  24.793  1.00  0.00           C  
ATOM    851  O   LYS A  51       5.328  19.265  24.437  1.00  0.00           O  
ATOM    852  CB  LYS A  51       4.516  20.777  27.238  1.00  0.00           C  
ATOM    853  CG  LYS A  51       4.158  19.304  27.568  1.00  0.00           C  
ATOM    854  CD  LYS A  51       5.356  18.523  28.145  1.00  0.00           C  
ATOM    855  CE  LYS A  51       4.949  17.121  28.602  1.00  0.00           C  
ATOM    856  NZ  LYS A  51       6.113  16.340  29.133  1.00  0.00           N  
ATOM    857  H   LYS A  51       5.306  23.090  26.478  1.00  0.00           H  
ATOM    858  HA  LYS A  51       6.447  20.468  26.347  1.00  0.00           H  
ATOM    859 1HB  LYS A  51       4.897  21.247  28.145  1.00  0.00           H  
ATOM    860 2HB  LYS A  51       3.584  21.292  26.984  1.00  0.00           H  
ATOM    861 1HG  LYS A  51       3.349  19.302  28.297  1.00  0.00           H  
ATOM    862 2HG  LYS A  51       3.805  18.802  26.666  1.00  0.00           H  
ATOM    863 1HD  LYS A  51       6.124  18.413  27.378  1.00  0.00           H  
ATOM    864 2HD  LYS A  51       5.782  19.069  28.988  1.00  0.00           H  
ATOM    865 1HE  LYS A  51       4.195  17.204  29.383  1.00  0.00           H  
ATOM    866 2HE  LYS A  51       4.522  16.583  27.755  1.00  0.00           H  
ATOM    867 1HZ  LYS A  51       5.802  15.421  29.420  1.00  0.00           H  
ATOM    868 2HZ  LYS A  51       6.814  16.245  28.411  1.00  0.00           H  
ATOM    869 3HZ  LYS A  51       6.512  16.820  29.928  1.00  0.00           H  
ATOM    870  N   GLU A  52       4.139  21.164  24.071  1.00  0.00           N  
ATOM    871  CA  GLU A  52       3.612  20.726  22.780  1.00  0.00           C  
ATOM    872  C   GLU A  52       4.751  20.573  21.785  1.00  0.00           C  
ATOM    873  O   GLU A  52       4.733  19.657  20.959  1.00  0.00           O  
ATOM    874  CB  GLU A  52       2.582  21.712  22.217  1.00  0.00           C  
ATOM    875  CG  GLU A  52       1.239  21.751  22.948  1.00  0.00           C  
ATOM    876  CD  GLU A  52       0.344  22.859  22.447  1.00  0.00           C  
ATOM    877  OE1 GLU A  52       0.838  23.710  21.747  1.00  0.00           O  
ATOM    878  OE2 GLU A  52      -0.823  22.849  22.747  1.00  0.00           O  
ATOM    879  H   GLU A  52       3.825  22.058  24.462  1.00  0.00           H  
ATOM    880  HA  GLU A  52       3.130  19.759  22.910  1.00  0.00           H  
ATOM    881 1HB  GLU A  52       3.002  22.712  22.226  1.00  0.00           H  
ATOM    882 2HB  GLU A  52       2.380  21.463  21.179  1.00  0.00           H  
ATOM    883 1HG  GLU A  52       0.736  20.798  22.794  1.00  0.00           H  
ATOM    884 2HG  GLU A  52       1.403  21.864  24.010  1.00  0.00           H  
ATOM    885  N   LEU A  53       5.753  21.456  21.867  1.00  0.00           N  
ATOM    886  CA  LEU A  53       6.888  21.396  20.967  1.00  0.00           C  
ATOM    887  C   LEU A  53       7.638  20.098  21.223  1.00  0.00           C  
ATOM    888  O   LEU A  53       7.970  19.384  20.274  1.00  0.00           O  
ATOM    889  CB  LEU A  53       7.807  22.626  21.200  1.00  0.00           C  
ATOM    890  CG  LEU A  53       9.046  22.814  20.313  1.00  0.00           C  
ATOM    891  CD1 LEU A  53       8.636  22.888  18.886  1.00  0.00           C  
ATOM    892  CD2 LEU A  53       9.714  24.119  20.696  1.00  0.00           C  
ATOM    893  H   LEU A  53       5.663  22.233  22.527  1.00  0.00           H  
ATOM    894  HA  LEU A  53       6.514  21.392  19.949  1.00  0.00           H  
ATOM    895 1HB  LEU A  53       7.224  23.527  21.172  1.00  0.00           H  
ATOM    896 2HB  LEU A  53       8.191  22.545  22.206  1.00  0.00           H  
ATOM    897  HG  LEU A  53       9.736  21.979  20.451  1.00  0.00           H  
ATOM    898 1HD1 LEU A  53       9.500  23.031  18.257  1.00  0.00           H  
ATOM    899 2HD1 LEU A  53       8.160  21.965  18.634  1.00  0.00           H  
ATOM    900 3HD1 LEU A  53       7.944  23.716  18.738  1.00  0.00           H  
ATOM    901 1HD2 LEU A  53      10.599  24.286  20.085  1.00  0.00           H  
ATOM    902 2HD2 LEU A  53       9.008  24.930  20.540  1.00  0.00           H  
ATOM    903 3HD2 LEU A  53       9.990  24.085  21.728  1.00  0.00           H  
ATOM    904  N   LYS A  54       7.834  19.742  22.501  1.00  0.00           N  
ATOM    905  CA  LYS A  54       8.514  18.495  22.835  1.00  0.00           C  
ATOM    906  C   LYS A  54       7.713  17.286  22.344  1.00  0.00           C  
ATOM    907  O   LYS A  54       8.294  16.328  21.821  1.00  0.00           O  
ATOM    908  CB  LYS A  54       8.715  18.385  24.351  1.00  0.00           C  
ATOM    909  CG  LYS A  54       9.754  19.334  24.963  1.00  0.00           C  
ATOM    910  CD  LYS A  54       9.751  19.201  26.501  1.00  0.00           C  
ATOM    911  CE  LYS A  54      10.709  20.185  27.193  1.00  0.00           C  
ATOM    912  NZ  LYS A  54      12.140  19.741  27.175  1.00  0.00           N  
ATOM    913  H   LYS A  54       7.561  20.398  23.241  1.00  0.00           H  
ATOM    914  HA  LYS A  54       9.482  18.484  22.342  1.00  0.00           H  
ATOM    915 1HB  LYS A  54       7.767  18.578  24.849  1.00  0.00           H  
ATOM    916 2HB  LYS A  54       9.005  17.365  24.599  1.00  0.00           H  
ATOM    917 1HG  LYS A  54      10.741  19.091  24.574  1.00  0.00           H  
ATOM    918 2HG  LYS A  54       9.516  20.362  24.687  1.00  0.00           H  
ATOM    919 1HD  LYS A  54       8.741  19.388  26.870  1.00  0.00           H  
ATOM    920 2HD  LYS A  54      10.033  18.186  26.777  1.00  0.00           H  
ATOM    921 1HE  LYS A  54      10.639  21.146  26.684  1.00  0.00           H  
ATOM    922 2HE  LYS A  54      10.397  20.315  28.228  1.00  0.00           H  
ATOM    923 1HZ  LYS A  54      12.694  20.472  27.659  1.00  0.00           H  
ATOM    924 2HZ  LYS A  54      12.233  18.868  27.670  1.00  0.00           H  
ATOM    925 3HZ  LYS A  54      12.475  19.628  26.238  1.00  0.00           H  
ATOM    926  N   LYS A  55       6.379  17.343  22.477  1.00  0.00           N  
ATOM    927  CA  LYS A  55       5.508  16.253  22.050  1.00  0.00           C  
ATOM    928  C   LYS A  55       5.587  16.034  20.541  1.00  0.00           C  
ATOM    929  O   LYS A  55       5.662  14.884  20.082  1.00  0.00           O  
ATOM    930  CB  LYS A  55       4.062  16.542  22.461  1.00  0.00           C  
ATOM    931  CG  LYS A  55       3.066  15.385  22.218  1.00  0.00           C  
ATOM    932  CD  LYS A  55       1.607  15.761  22.620  1.00  0.00           C  
ATOM    933  CE  LYS A  55       1.381  15.855  24.147  1.00  0.00           C  
ATOM    934  NZ  LYS A  55       1.437  14.519  24.815  1.00  0.00           N  
ATOM    935  H   LYS A  55       5.971  18.151  22.958  1.00  0.00           H  
ATOM    936  HA  LYS A  55       5.838  15.338  22.540  1.00  0.00           H  
ATOM    937 1HB  LYS A  55       4.057  16.820  23.509  1.00  0.00           H  
ATOM    938 2HB  LYS A  55       3.703  17.403  21.901  1.00  0.00           H  
ATOM    939 1HG  LYS A  55       3.070  15.127  21.156  1.00  0.00           H  
ATOM    940 2HG  LYS A  55       3.387  14.511  22.777  1.00  0.00           H  
ATOM    941 1HD  LYS A  55       1.358  16.728  22.178  1.00  0.00           H  
ATOM    942 2HD  LYS A  55       0.921  15.016  22.214  1.00  0.00           H  
ATOM    943 1HE  LYS A  55       2.131  16.499  24.592  1.00  0.00           H  
ATOM    944 2HE  LYS A  55       0.400  16.292  24.328  1.00  0.00           H  
ATOM    945 1HZ  LYS A  55       1.273  14.633  25.806  1.00  0.00           H  
ATOM    946 2HZ  LYS A  55       0.725  13.917  24.425  1.00  0.00           H  
ATOM    947 3HZ  LYS A  55       2.342  14.099  24.675  1.00  0.00           H  
ATOM    948  N   VAL A  56       5.574  17.124  19.766  1.00  0.00           N  
ATOM    949  CA  VAL A  56       5.671  17.004  18.320  1.00  0.00           C  
ATOM    950  C   VAL A  56       7.047  16.499  17.922  1.00  0.00           C  
ATOM    951  O   VAL A  56       7.149  15.660  17.030  1.00  0.00           O  
ATOM    952  CB  VAL A  56       5.316  18.310  17.586  1.00  0.00           C  
ATOM    953  CG1 VAL A  56       5.616  18.178  16.078  1.00  0.00           C  
ATOM    954  CG2 VAL A  56       3.832  18.578  17.762  1.00  0.00           C  
ATOM    955  H   VAL A  56       5.453  18.045  20.204  1.00  0.00           H  
ATOM    956  HA  VAL A  56       4.937  16.263  17.997  1.00  0.00           H  
ATOM    957  HB  VAL A  56       5.903  19.140  17.994  1.00  0.00           H  
ATOM    958 1HG1 VAL A  56       5.329  19.093  15.587  1.00  0.00           H  
ATOM    959 2HG1 VAL A  56       6.673  17.990  15.906  1.00  0.00           H  
ATOM    960 3HG1 VAL A  56       5.036  17.353  15.655  1.00  0.00           H  
ATOM    961 1HG2 VAL A  56       3.562  19.485  17.237  1.00  0.00           H  
ATOM    962 2HG2 VAL A  56       3.269  17.739  17.344  1.00  0.00           H  
ATOM    963 3HG2 VAL A  56       3.602  18.680  18.823  1.00  0.00           H  
ATOM    964  N   LEU A  57       8.112  17.000  18.551  1.00  0.00           N  
ATOM    965  CA  LEU A  57       9.447  16.531  18.208  1.00  0.00           C  
ATOM    966  C   LEU A  57       9.586  15.043  18.515  1.00  0.00           C  
ATOM    967  O   LEU A  57      10.215  14.312  17.747  1.00  0.00           O  
ATOM    968  CB  LEU A  57      10.491  17.303  19.013  1.00  0.00           C  
ATOM    969  CG  LEU A  57      10.683  18.786  18.670  1.00  0.00           C  
ATOM    970  CD1 LEU A  57      11.543  19.415  19.750  1.00  0.00           C  
ATOM    971  CD2 LEU A  57      11.351  18.934  17.309  1.00  0.00           C  
ATOM    972  H   LEU A  57       7.997  17.729  19.262  1.00  0.00           H  
ATOM    973  HA  LEU A  57       9.604  16.676  17.144  1.00  0.00           H  
ATOM    974 1HB  LEU A  57      10.205  17.249  20.062  1.00  0.00           H  
ATOM    975 2HB  LEU A  57      11.454  16.804  18.897  1.00  0.00           H  
ATOM    976  HG  LEU A  57       9.725  19.287  18.649  1.00  0.00           H  
ATOM    977 1HD1 LEU A  57      11.668  20.434  19.544  1.00  0.00           H  
ATOM    978 2HD1 LEU A  57      11.048  19.309  20.710  1.00  0.00           H  
ATOM    979 3HD1 LEU A  57      12.515  18.923  19.783  1.00  0.00           H  
ATOM    980 1HD2 LEU A  57      11.492  19.979  17.098  1.00  0.00           H  
ATOM    981 2HD2 LEU A  57      12.297  18.454  17.328  1.00  0.00           H  
ATOM    982 3HD2 LEU A  57      10.739  18.494  16.534  1.00  0.00           H  
ATOM    983  N   ASP A  58       8.983  14.569  19.614  1.00  0.00           N  
ATOM    984  CA  ASP A  58       9.071  13.155  19.952  1.00  0.00           C  
ATOM    985  C   ASP A  58       8.322  12.324  18.917  1.00  0.00           C  
ATOM    986  O   ASP A  58       8.848  11.315  18.428  1.00  0.00           O  
ATOM    987  CB  ASP A  58       8.468  12.911  21.347  1.00  0.00           C  
ATOM    988  CG  ASP A  58       8.663  11.489  21.919  1.00  0.00           C  
ATOM    989  OD1 ASP A  58       9.782  11.134  22.205  1.00  0.00           O  
ATOM    990  OD2 ASP A  58       7.673  10.780  22.074  1.00  0.00           O  
ATOM    991  H   ASP A  58       8.521  15.213  20.264  1.00  0.00           H  
ATOM    992  HA  ASP A  58      10.117  12.857  19.952  1.00  0.00           H  
ATOM    993 1HB  ASP A  58       8.907  13.623  22.044  1.00  0.00           H  
ATOM    994 2HB  ASP A  58       7.399  13.131  21.310  1.00  0.00           H  
ATOM    995  N   ARG A  59       7.128  12.775  18.507  1.00  0.00           N  
ATOM    996  CA  ARG A  59       6.395  12.006  17.520  1.00  0.00           C  
ATOM    997  C   ARG A  59       7.099  12.032  16.182  1.00  0.00           C  
ATOM    998  O   ARG A  59       7.104  11.022  15.477  1.00  0.00           O  
ATOM    999  CB  ARG A  59       4.960  12.460  17.363  1.00  0.00           C  
ATOM   1000  CG  ARG A  59       4.170  11.573  16.395  1.00  0.00           C  
ATOM   1001  CD  ARG A  59       2.732  11.810  16.446  1.00  0.00           C  
ATOM   1002  NE  ARG A  59       2.049  11.052  15.405  1.00  0.00           N  
ATOM   1003  CZ  ARG A  59       0.717  10.965  15.246  1.00  0.00           C  
ATOM   1004  NH1 ARG A  59      -0.102  11.578  16.082  1.00  0.00           N  
ATOM   1005  NH2 ARG A  59       0.233  10.257  14.241  1.00  0.00           N  
ATOM   1006  H   ARG A  59       6.711  13.612  18.931  1.00  0.00           H  
ATOM   1007  HA  ARG A  59       6.364  10.976  17.857  1.00  0.00           H  
ATOM   1008 1HB  ARG A  59       4.463  12.458  18.332  1.00  0.00           H  
ATOM   1009 2HB  ARG A  59       4.941  13.488  16.981  1.00  0.00           H  
ATOM   1010 1HG  ARG A  59       4.494  11.775  15.375  1.00  0.00           H  
ATOM   1011 2HG  ARG A  59       4.351  10.524  16.625  1.00  0.00           H  
ATOM   1012 1HD  ARG A  59       2.351  11.490  17.414  1.00  0.00           H  
ATOM   1013 2HD  ARG A  59       2.527  12.864  16.304  1.00  0.00           H  
ATOM   1014  HE  ARG A  59       2.631  10.563  14.731  1.00  0.00           H  
ATOM   1015 1HH1 ARG A  59       0.269  12.121  16.845  1.00  0.00           H  
ATOM   1016 2HH1 ARG A  59      -1.101  11.506  15.955  1.00  0.00           H  
ATOM   1017 1HH2 ARG A  59       0.877   9.782  13.583  1.00  0.00           H  
ATOM   1018 2HH2 ARG A  59      -0.759  10.180  14.102  1.00  0.00           H  
ATOM   1019  N   LEU A  60       7.693  13.167  15.825  1.00  0.00           N  
ATOM   1020  CA  LEU A  60       8.371  13.280  14.558  1.00  0.00           C  
ATOM   1021  C   LEU A  60       9.561  12.329  14.521  1.00  0.00           C  
ATOM   1022  O   LEU A  60       9.721  11.587  13.550  1.00  0.00           O  
ATOM   1023  CB  LEU A  60       8.799  14.737  14.343  1.00  0.00           C  
ATOM   1024  CG  LEU A  60       9.545  15.086  13.054  1.00  0.00           C  
ATOM   1025  CD1 LEU A  60       8.704  14.762  11.844  1.00  0.00           C  
ATOM   1026  CD2 LEU A  60       9.861  16.559  13.078  1.00  0.00           C  
ATOM   1027  H   LEU A  60       7.630  13.989  16.430  1.00  0.00           H  
ATOM   1028  HA  LEU A  60       7.669  12.996  13.782  1.00  0.00           H  
ATOM   1029 1HB  LEU A  60       7.903  15.362  14.394  1.00  0.00           H  
ATOM   1030 2HB  LEU A  60       9.443  15.018  15.176  1.00  0.00           H  
ATOM   1031  HG  LEU A  60      10.465  14.512  12.998  1.00  0.00           H  
ATOM   1032 1HD1 LEU A  60       9.261  15.032  10.957  1.00  0.00           H  
ATOM   1033 2HD1 LEU A  60       8.479  13.699  11.813  1.00  0.00           H  
ATOM   1034 3HD1 LEU A  60       7.773  15.331  11.876  1.00  0.00           H  
ATOM   1035 1HD2 LEU A  60      10.407  16.832  12.180  1.00  0.00           H  
ATOM   1036 2HD2 LEU A  60       8.926  17.116  13.123  1.00  0.00           H  
ATOM   1037 3HD2 LEU A  60      10.467  16.790  13.954  1.00  0.00           H  
ATOM   1038  N   LYS A  61      10.346  12.257  15.605  1.00  0.00           N  
ATOM   1039  CA  LYS A  61      11.470  11.328  15.618  1.00  0.00           C  
ATOM   1040  C   LYS A  61      10.982   9.885  15.426  1.00  0.00           C  
ATOM   1041  O   LYS A  61      11.613   9.116  14.689  1.00  0.00           O  
ATOM   1042  CB  LYS A  61      12.270  11.471  16.919  1.00  0.00           C  
ATOM   1043  CG  LYS A  61      13.104  12.765  16.990  1.00  0.00           C  
ATOM   1044  CD  LYS A  61      14.040  12.848  18.215  1.00  0.00           C  
ATOM   1045  CE  LYS A  61      13.265  13.060  19.518  1.00  0.00           C  
ATOM   1046  NZ  LYS A  61      14.167  13.442  20.669  1.00  0.00           N  
ATOM   1047  H   LYS A  61      10.185  12.884  16.400  1.00  0.00           H  
ATOM   1048  HA  LYS A  61      12.125  11.572  14.785  1.00  0.00           H  
ATOM   1049 1HB  LYS A  61      11.570  11.472  17.760  1.00  0.00           H  
ATOM   1050 2HB  LYS A  61      12.932  10.615  17.041  1.00  0.00           H  
ATOM   1051 1HG  LYS A  61      13.719  12.818  16.094  1.00  0.00           H  
ATOM   1052 2HG  LYS A  61      12.443  13.620  16.996  1.00  0.00           H  
ATOM   1053 1HD  LYS A  61      14.611  11.926  18.296  1.00  0.00           H  
ATOM   1054 2HD  LYS A  61      14.740  13.674  18.091  1.00  0.00           H  
ATOM   1055 1HE  LYS A  61      12.515  13.840  19.380  1.00  0.00           H  
ATOM   1056 2HE  LYS A  61      12.763  12.129  19.775  1.00  0.00           H  
ATOM   1057 1HZ  LYS A  61      13.604  13.548  21.498  1.00  0.00           H  
ATOM   1058 2HZ  LYS A  61      14.861  12.730  20.824  1.00  0.00           H  
ATOM   1059 3HZ  LYS A  61      14.644  14.352  20.481  1.00  0.00           H  
ATOM   1060  N   LYS A  62       9.849   9.525  16.058  1.00  0.00           N  
ATOM   1061  CA  LYS A  62       9.276   8.189  15.896  1.00  0.00           C  
ATOM   1062  C   LYS A  62       8.824   7.949  14.448  1.00  0.00           C  
ATOM   1063  O   LYS A  62       9.007   6.844  13.923  1.00  0.00           O  
ATOM   1064  CB  LYS A  62       8.147   7.970  16.903  1.00  0.00           C  
ATOM   1065  CG  LYS A  62       8.678   7.826  18.338  1.00  0.00           C  
ATOM   1066  CD  LYS A  62       7.612   7.465  19.376  1.00  0.00           C  
ATOM   1067  CE  LYS A  62       6.732   8.662  19.701  1.00  0.00           C  
ATOM   1068  NZ  LYS A  62       5.924   8.454  20.939  1.00  0.00           N  
ATOM   1069  H   LYS A  62       9.410  10.194  16.700  1.00  0.00           H  
ATOM   1070  HA  LYS A  62      10.054   7.459  16.116  1.00  0.00           H  
ATOM   1071 1HB  LYS A  62       7.461   8.812  16.862  1.00  0.00           H  
ATOM   1072 2HB  LYS A  62       7.591   7.071  16.642  1.00  0.00           H  
ATOM   1073 1HG  LYS A  62       9.451   7.057  18.353  1.00  0.00           H  
ATOM   1074 2HG  LYS A  62       9.139   8.768  18.634  1.00  0.00           H  
ATOM   1075 1HD  LYS A  62       6.989   6.652  19.002  1.00  0.00           H  
ATOM   1076 2HD  LYS A  62       8.098   7.135  20.295  1.00  0.00           H  
ATOM   1077 1HE  LYS A  62       7.359   9.538  19.836  1.00  0.00           H  
ATOM   1078 2HE  LYS A  62       6.051   8.838  18.872  1.00  0.00           H  
ATOM   1079 1HZ  LYS A  62       5.373   9.282  21.113  1.00  0.00           H  
ATOM   1080 2HZ  LYS A  62       5.319   7.652  20.841  1.00  0.00           H  
ATOM   1081 3HZ  LYS A  62       6.560   8.317  21.719  1.00  0.00           H  
ATOM   1082  N   ILE A  63       8.280   8.976  13.781  1.00  0.00           N  
ATOM   1083  CA  ILE A  63       7.897   8.850  12.377  1.00  0.00           C  
ATOM   1084  C   ILE A  63       9.116   8.596  11.525  1.00  0.00           C  
ATOM   1085  O   ILE A  63       9.079   7.744  10.638  1.00  0.00           O  
ATOM   1086  CB  ILE A  63       7.157  10.078  11.819  1.00  0.00           C  
ATOM   1087  CG1 ILE A  63       5.787  10.202  12.475  1.00  0.00           C  
ATOM   1088  CG2 ILE A  63       7.043   9.979  10.276  1.00  0.00           C  
ATOM   1089  CD1 ILE A  63       5.113  11.517  12.226  1.00  0.00           C  
ATOM   1090  H   ILE A  63       8.087   9.844  14.298  1.00  0.00           H  
ATOM   1091  HA  ILE A  63       7.233   7.986  12.283  1.00  0.00           H  
ATOM   1092  HB  ILE A  63       7.717  10.977  12.077  1.00  0.00           H  
ATOM   1093 1HG1 ILE A  63       5.137   9.409  12.097  1.00  0.00           H  
ATOM   1094 2HG1 ILE A  63       5.898  10.070  13.544  1.00  0.00           H  
ATOM   1095 1HG2 ILE A  63       6.542  10.838   9.881  1.00  0.00           H  
ATOM   1096 2HG2 ILE A  63       8.026   9.928   9.817  1.00  0.00           H  
ATOM   1097 3HG2 ILE A  63       6.478   9.080  10.012  1.00  0.00           H  
ATOM   1098 1HD1 ILE A  63       4.149  11.520  12.735  1.00  0.00           H  
ATOM   1099 2HD1 ILE A  63       5.737  12.309  12.616  1.00  0.00           H  
ATOM   1100 3HD1 ILE A  63       4.948  11.687  11.176  1.00  0.00           H  
ATOM   1101  N   LEU A  64      10.198   9.344  11.762  1.00  0.00           N  
ATOM   1102  CA  LEU A  64      11.387   9.137  10.957  1.00  0.00           C  
ATOM   1103  C   LEU A  64      11.894   7.708  11.126  1.00  0.00           C  
ATOM   1104  O   LEU A  64      12.244   7.064  10.130  1.00  0.00           O  
ATOM   1105  CB  LEU A  64      12.507  10.117  11.372  1.00  0.00           C  
ATOM   1106  CG  LEU A  64      12.609  11.496  10.626  1.00  0.00           C  
ATOM   1107  CD1 LEU A  64      11.320  12.278  10.745  1.00  0.00           C  
ATOM   1108  CD2 LEU A  64      13.766  12.295  11.244  1.00  0.00           C  
ATOM   1109  H   LEU A  64      10.158  10.072  12.482  1.00  0.00           H  
ATOM   1110  HA  LEU A  64      11.136   9.295   9.911  1.00  0.00           H  
ATOM   1111 1HB  LEU A  64      12.377  10.334  12.433  1.00  0.00           H  
ATOM   1112 2HB  LEU A  64      13.461   9.612  11.249  1.00  0.00           H  
ATOM   1113  HG  LEU A  64      12.803  11.321   9.569  1.00  0.00           H  
ATOM   1114 1HD1 LEU A  64      11.419  13.217  10.220  1.00  0.00           H  
ATOM   1115 2HD1 LEU A  64      10.504  11.712  10.314  1.00  0.00           H  
ATOM   1116 3HD1 LEU A  64      11.114  12.471  11.785  1.00  0.00           H  
ATOM   1117 1HD2 LEU A  64      13.873  13.235  10.742  1.00  0.00           H  
ATOM   1118 2HD2 LEU A  64      13.569  12.473  12.303  1.00  0.00           H  
ATOM   1119 3HD2 LEU A  64      14.682  11.732  11.138  1.00  0.00           H  
ATOM   1120  N   GLU A  65      11.888   7.179  12.361  1.00  0.00           N  
ATOM   1121  CA  GLU A  65      12.354   5.813  12.569  1.00  0.00           C  
ATOM   1122  C   GLU A  65      11.450   4.792  11.895  1.00  0.00           C  
ATOM   1123  O   GLU A  65      11.944   3.848  11.270  1.00  0.00           O  
ATOM   1124  CB  GLU A  65      12.470   5.467  14.056  1.00  0.00           C  
ATOM   1125  CG  GLU A  65      13.040   4.047  14.315  1.00  0.00           C  
ATOM   1126  CD  GLU A  65      13.245   3.718  15.768  1.00  0.00           C  
ATOM   1127  OE1 GLU A  65      12.955   4.541  16.599  1.00  0.00           O  
ATOM   1128  OE2 GLU A  65      13.696   2.633  16.045  1.00  0.00           O  
ATOM   1129  H   GLU A  65      11.612   7.757  13.165  1.00  0.00           H  
ATOM   1130  HA  GLU A  65      13.346   5.726  12.127  1.00  0.00           H  
ATOM   1131 1HB  GLU A  65      13.112   6.195  14.553  1.00  0.00           H  
ATOM   1132 2HB  GLU A  65      11.483   5.532  14.521  1.00  0.00           H  
ATOM   1133 1HG  GLU A  65      12.353   3.310  13.895  1.00  0.00           H  
ATOM   1134 2HG  GLU A  65      13.988   3.953  13.786  1.00  0.00           H  
ATOM   1135  N   ARG A  66      10.128   4.954  12.018  1.00  0.00           N  
ATOM   1136  CA  ARG A  66       9.215   3.996  11.415  1.00  0.00           C  
ATOM   1137  C   ARG A  66       9.328   4.000   9.900  1.00  0.00           C  
ATOM   1138  O   ARG A  66       9.328   2.934   9.272  1.00  0.00           O  
ATOM   1139  CB  ARG A  66       7.769   4.272  11.784  1.00  0.00           C  
ATOM   1140  CG  ARG A  66       6.781   3.197  11.263  1.00  0.00           C  
ATOM   1141  CD  ARG A  66       5.366   3.528  11.555  1.00  0.00           C  
ATOM   1142  NE  ARG A  66       4.938   4.722  10.841  1.00  0.00           N  
ATOM   1143  CZ  ARG A  66       4.573   4.770   9.532  1.00  0.00           C  
ATOM   1144  NH1 ARG A  66       4.565   3.704   8.759  1.00  0.00           N  
ATOM   1145  NH2 ARG A  66       4.212   5.902   9.001  1.00  0.00           N  
ATOM   1146  H   ARG A  66       9.758   5.734  12.570  1.00  0.00           H  
ATOM   1147  HA  ARG A  66       9.477   3.003  11.779  1.00  0.00           H  
ATOM   1148 1HB  ARG A  66       7.672   4.337  12.867  1.00  0.00           H  
ATOM   1149 2HB  ARG A  66       7.477   5.241  11.370  1.00  0.00           H  
ATOM   1150 1HG  ARG A  66       6.887   3.095  10.185  1.00  0.00           H  
ATOM   1151 2HG  ARG A  66       7.012   2.240  11.733  1.00  0.00           H  
ATOM   1152 1HD  ARG A  66       4.723   2.698  11.265  1.00  0.00           H  
ATOM   1153 2HD  ARG A  66       5.252   3.713  12.625  1.00  0.00           H  
ATOM   1154  HE  ARG A  66       4.904   5.593  11.364  1.00  0.00           H  
ATOM   1155 1HH1 ARG A  66       4.832   2.803   9.112  1.00  0.00           H  
ATOM   1156 2HH1 ARG A  66       4.280   3.831   7.765  1.00  0.00           H  
ATOM   1157 1HH2 ARG A  66       4.200   6.749   9.551  1.00  0.00           H  
ATOM   1158 2HH2 ARG A  66       3.943   5.905   8.005  1.00  0.00           H  
ATOM   1159  N   ASN A  67       9.413   5.191   9.297  1.00  0.00           N  
ATOM   1160  CA  ASN A  67       9.475   5.254   7.853  1.00  0.00           C  
ATOM   1161  C   ASN A  67      10.773   4.635   7.378  1.00  0.00           C  
ATOM   1162  O   ASN A  67      10.800   3.945   6.359  1.00  0.00           O  
ATOM   1163  CB  ASN A  67       9.364   6.679   7.366  1.00  0.00           C  
ATOM   1164  CG  ASN A  67       7.989   7.256   7.529  1.00  0.00           C  
ATOM   1165  OD1 ASN A  67       7.002   6.570   7.808  1.00  0.00           O  
ATOM   1166  ND2 ASN A  67       7.893   8.533   7.303  1.00  0.00           N  
ATOM   1167  H   ASN A  67       9.394   6.058   9.844  1.00  0.00           H  
ATOM   1168  HA  ASN A  67       8.652   4.668   7.437  1.00  0.00           H  
ATOM   1169 1HB  ASN A  67      10.068   7.298   7.933  1.00  0.00           H  
ATOM   1170 2HB  ASN A  67       9.653   6.731   6.317  1.00  0.00           H  
ATOM   1171 1HD2 ASN A  67       6.990   8.974   7.341  1.00  0.00           H  
ATOM   1172 2HD2 ASN A  67       8.708   9.058   7.068  1.00  0.00           H  
ATOM   1173  N   ASP A  68      11.845   4.800   8.159  1.00  0.00           N  
ATOM   1174  CA  ASP A  68      13.119   4.224   7.794  1.00  0.00           C  
ATOM   1175  C   ASP A  68      13.043   2.702   7.869  1.00  0.00           C  
ATOM   1176  O   ASP A  68      13.445   2.014   6.926  1.00  0.00           O  
ATOM   1177  CB  ASP A  68      14.200   4.774   8.735  1.00  0.00           C  
ATOM   1178  CG  ASP A  68      15.609   4.390   8.385  1.00  0.00           C  
ATOM   1179  OD1 ASP A  68      16.010   4.679   7.290  1.00  0.00           O  
ATOM   1180  OD2 ASP A  68      16.298   3.809   9.225  1.00  0.00           O  
ATOM   1181  H   ASP A  68      11.796   5.411   8.981  1.00  0.00           H  
ATOM   1182  HA  ASP A  68      13.354   4.510   6.772  1.00  0.00           H  
ATOM   1183 1HB  ASP A  68      14.135   5.863   8.746  1.00  0.00           H  
ATOM   1184 2HB  ASP A  68      13.990   4.439   9.750  1.00  0.00           H  
ATOM   1185  N   GLU A  69      12.417   2.155   8.923  1.00  0.00           N  
ATOM   1186  CA  GLU A  69      12.322   0.703   9.024  1.00  0.00           C  
ATOM   1187  C   GLU A  69      11.594   0.105   7.821  1.00  0.00           C  
ATOM   1188  O   GLU A  69      12.004  -0.942   7.314  1.00  0.00           O  
ATOM   1189  CB  GLU A  69      11.620   0.267  10.314  1.00  0.00           C  
ATOM   1190  CG  GLU A  69      11.563  -1.272  10.504  1.00  0.00           C  
ATOM   1191  CD  GLU A  69      10.960  -1.713  11.814  1.00  0.00           C  
ATOM   1192  OE1 GLU A  69      10.555  -0.876  12.581  1.00  0.00           O  
ATOM   1193  OE2 GLU A  69      10.910  -2.896  12.046  1.00  0.00           O  
ATOM   1194  H   GLU A  69      12.085   2.747   9.690  1.00  0.00           H  
ATOM   1195  HA  GLU A  69      13.333   0.301   9.039  1.00  0.00           H  
ATOM   1196 1HB  GLU A  69      12.126   0.707  11.173  1.00  0.00           H  
ATOM   1197 2HB  GLU A  69      10.592   0.647  10.312  1.00  0.00           H  
ATOM   1198 1HG  GLU A  69      10.965  -1.700   9.698  1.00  0.00           H  
ATOM   1199 2HG  GLU A  69      12.571  -1.672  10.417  1.00  0.00           H  
ATOM   1200  N   GLU A  70      10.511   0.756   7.365  1.00  0.00           N  
ATOM   1201  CA  GLU A  70       9.771   0.231   6.216  1.00  0.00           C  
ATOM   1202  C   GLU A  70      10.547   0.397   4.899  1.00  0.00           C  
ATOM   1203  O   GLU A  70      10.615  -0.521   4.079  1.00  0.00           O  
ATOM   1204  CB  GLU A  70       8.429   0.961   6.090  1.00  0.00           C  
ATOM   1205  CG  GLU A  70       7.404   0.671   7.200  1.00  0.00           C  
ATOM   1206  CD  GLU A  70       6.891  -0.761   7.234  1.00  0.00           C  
ATOM   1207  OE1 GLU A  70       6.570  -1.303   6.189  1.00  0.00           O  
ATOM   1208  OE2 GLU A  70       6.819  -1.312   8.310  1.00  0.00           O  
ATOM   1209  H   GLU A  70      10.184   1.586   7.868  1.00  0.00           H  
ATOM   1210  HA  GLU A  70       9.588  -0.827   6.381  1.00  0.00           H  
ATOM   1211 1HB  GLU A  70       8.610   2.041   6.094  1.00  0.00           H  
ATOM   1212 2HB  GLU A  70       7.967   0.713   5.136  1.00  0.00           H  
ATOM   1213 1HG  GLU A  70       7.869   0.899   8.161  1.00  0.00           H  
ATOM   1214 2HG  GLU A  70       6.558   1.355   7.076  1.00  0.00           H  
ATOM   1215  N   ILE A  71      11.222   1.519   4.711  1.00  0.00           N  
ATOM   1216  CA  ILE A  71      11.978   1.782   3.489  1.00  0.00           C  
ATOM   1217  C   ILE A  71      13.138   0.792   3.345  1.00  0.00           C  
ATOM   1218  O   ILE A  71      13.379   0.257   2.256  1.00  0.00           O  
ATOM   1219  CB  ILE A  71      12.346   3.270   3.409  1.00  0.00           C  
ATOM   1220  CG1 ILE A  71      10.996   4.051   3.191  1.00  0.00           C  
ATOM   1221  CG2 ILE A  71      13.353   3.548   2.290  1.00  0.00           C  
ATOM   1222  CD1 ILE A  71      11.066   5.515   3.387  1.00  0.00           C  
ATOM   1223  H   ILE A  71      11.156   2.262   5.419  1.00  0.00           H  
ATOM   1224  HA  ILE A  71      11.307   1.599   2.646  1.00  0.00           H  
ATOM   1225  HB  ILE A  71      12.764   3.589   4.372  1.00  0.00           H  
ATOM   1226 1HG1 ILE A  71      10.656   3.868   2.181  1.00  0.00           H  
ATOM   1227 2HG1 ILE A  71      10.249   3.661   3.880  1.00  0.00           H  
ATOM   1228 1HG2 ILE A  71      13.592   4.606   2.253  1.00  0.00           H  
ATOM   1229 2HG2 ILE A  71      14.272   2.990   2.485  1.00  0.00           H  
ATOM   1230 3HG2 ILE A  71      12.932   3.235   1.338  1.00  0.00           H  
ATOM   1231 1HD1 ILE A  71      10.082   5.954   3.216  1.00  0.00           H  
ATOM   1232 2HD1 ILE A  71      11.370   5.704   4.408  1.00  0.00           H  
ATOM   1233 3HD1 ILE A  71      11.772   5.964   2.710  1.00  0.00           H  
ATOM   1234  N   LYS A  72      13.815   0.504   4.460  1.00  0.00           N  
ATOM   1235  CA  LYS A  72      14.923  -0.450   4.523  1.00  0.00           C  
ATOM   1236  C   LYS A  72      14.555  -1.874   4.106  1.00  0.00           C  
ATOM   1237  O   LYS A  72      15.454  -2.692   3.897  1.00  0.00           O  
ATOM   1238  CB  LYS A  72      15.569  -0.477   5.904  1.00  0.00           C  
ATOM   1239  CG  LYS A  72      16.439   0.718   6.219  1.00  0.00           C  
ATOM   1240  CD  LYS A  72      16.975   0.649   7.628  1.00  0.00           C  
ATOM   1241  CE  LYS A  72      18.005   1.734   7.861  1.00  0.00           C  
ATOM   1242  NZ  LYS A  72      18.383   1.849   9.290  1.00  0.00           N  
ATOM   1243  H   LYS A  72      13.563   1.000   5.323  1.00  0.00           H  
ATOM   1244  HA  LYS A  72      15.681  -0.105   3.825  1.00  0.00           H  
ATOM   1245 1HB  LYS A  72      14.780  -0.518   6.663  1.00  0.00           H  
ATOM   1246 2HB  LYS A  72      16.172  -1.376   6.009  1.00  0.00           H  
ATOM   1247 1HG  LYS A  72      17.275   0.760   5.522  1.00  0.00           H  
ATOM   1248 2HG  LYS A  72      15.856   1.636   6.109  1.00  0.00           H  
ATOM   1249 1HD  LYS A  72      16.148   0.805   8.328  1.00  0.00           H  
ATOM   1250 2HD  LYS A  72      17.421  -0.323   7.814  1.00  0.00           H  
ATOM   1251 1HE  LYS A  72      18.896   1.495   7.288  1.00  0.00           H  
ATOM   1252 2HE  LYS A  72      17.617   2.676   7.509  1.00  0.00           H  
ATOM   1253 1HZ  LYS A  72      19.063   2.583   9.390  1.00  0.00           H  
ATOM   1254 2HZ  LYS A  72      17.549   2.091   9.844  1.00  0.00           H  
ATOM   1255 3HZ  LYS A  72      18.764   0.981   9.619  1.00  0.00           H  
ATOM   1256  N   LYS A  73      13.258  -2.202   3.995  1.00  0.00           N  
ATOM   1257  CA  LYS A  73      12.868  -3.535   3.551  1.00  0.00           C  
ATOM   1258  C   LYS A  73      13.432  -3.793   2.146  1.00  0.00           C  
ATOM   1259  O   LYS A  73      13.726  -4.944   1.812  1.00  0.00           O  
ATOM   1260  CB  LYS A  73      11.347  -3.707   3.588  1.00  0.00           C  
ATOM   1261  CG  LYS A  73      10.770  -3.806   5.010  1.00  0.00           C  
ATOM   1262  CD  LYS A  73       9.243  -3.897   5.013  1.00  0.00           C  
ATOM   1263  CE  LYS A  73       8.697  -4.067   6.437  1.00  0.00           C  
ATOM   1264  NZ  LYS A  73       7.196  -4.056   6.473  1.00  0.00           N  
ATOM   1265  H   LYS A  73      12.523  -1.511   4.172  1.00  0.00           H  
ATOM   1266  HA  LYS A  73      13.307  -4.268   4.227  1.00  0.00           H  
ATOM   1267 1HB  LYS A  73      10.876  -2.860   3.092  1.00  0.00           H  
ATOM   1268 2HB  LYS A  73      11.070  -4.605   3.039  1.00  0.00           H  
ATOM   1269 1HG  LYS A  73      11.180  -4.687   5.503  1.00  0.00           H  
ATOM   1270 2HG  LYS A  73      11.072  -2.923   5.578  1.00  0.00           H  
ATOM   1271 1HD  LYS A  73       8.831  -2.969   4.599  1.00  0.00           H  
ATOM   1272 2HD  LYS A  73       8.912  -4.733   4.400  1.00  0.00           H  
ATOM   1273 1HE  LYS A  73       9.047  -5.014   6.838  1.00  0.00           H  
ATOM   1274 2HE  LYS A  73       9.066  -3.254   7.067  1.00  0.00           H  
ATOM   1275 1HZ  LYS A  73       6.886  -4.166   7.428  1.00  0.00           H  
ATOM   1276 2HZ  LYS A  73       6.851  -3.144   6.126  1.00  0.00           H  
ATOM   1277 3HZ  LYS A  73       6.820  -4.798   5.909  1.00  0.00           H  
ATOM   1278  N   SER A  74      13.601  -2.718   1.353  1.00  0.00           N  
ATOM   1279  CA  SER A  74      14.155  -2.723   0.003  1.00  0.00           C  
ATOM   1280  C   SER A  74      13.310  -3.450  -1.034  1.00  0.00           C  
ATOM   1281  O   SER A  74      12.102  -3.623  -0.868  1.00  0.00           O  
ATOM   1282  CB  SER A  74      15.555  -3.328   0.040  1.00  0.00           C  
ATOM   1283  OG  SER A  74      16.258  -3.095  -1.160  1.00  0.00           O  
ATOM   1284  H   SER A  74      13.315  -1.797   1.700  1.00  0.00           H  
ATOM   1285  HA  SER A  74      14.241  -1.683  -0.315  1.00  0.00           H  
ATOM   1286 1HB  SER A  74      16.106  -2.909   0.882  1.00  0.00           H  
ATOM   1287 2HB  SER A  74      15.481  -4.401   0.200  1.00  0.00           H  
ATOM   1288  HG  SER A  74      17.054  -3.647  -1.093  1.00  0.00           H  
ATOM   1289  N   ASP A  75      13.953  -3.839  -2.135  1.00  0.00           N  
ATOM   1290  CA  ASP A  75      13.293  -4.344  -3.333  1.00  0.00           C  
ATOM   1291  C   ASP A  75      12.314  -3.296  -3.864  1.00  0.00           C  
ATOM   1292  O   ASP A  75      12.753  -2.230  -4.321  1.00  0.00           O  
ATOM   1293  CB  ASP A  75      12.617  -5.704  -3.105  1.00  0.00           C  
ATOM   1294  CG  ASP A  75      13.613  -6.827  -2.775  1.00  0.00           C  
ATOM   1295  OD1 ASP A  75      14.745  -6.760  -3.212  1.00  0.00           O  
ATOM   1296  OD2 ASP A  75      13.216  -7.765  -2.127  1.00  0.00           O  
ATOM   1297  H   ASP A  75      14.955  -3.719  -2.148  1.00  0.00           H  
ATOM   1298  HA  ASP A  75      14.054  -4.498  -4.100  1.00  0.00           H  
ATOM   1299 1HB  ASP A  75      11.903  -5.637  -2.286  1.00  0.00           H  
ATOM   1300 2HB  ASP A  75      12.070  -5.992  -4.003  1.00  0.00           H  
ATOM   1301  N   GLU A  76      11.017  -3.593  -3.845  1.00  0.00           N  
ATOM   1302  CA  GLU A  76      10.020  -2.670  -4.364  1.00  0.00           C  
ATOM   1303  C   GLU A  76       9.268  -1.970  -3.250  1.00  0.00           C  
ATOM   1304  O   GLU A  76       9.033  -2.534  -2.184  1.00  0.00           O  
ATOM   1305  CB  GLU A  76       9.018  -3.429  -5.246  1.00  0.00           C  
ATOM   1306  CG  GLU A  76       8.239  -4.548  -4.521  1.00  0.00           C  
ATOM   1307  CD  GLU A  76       7.242  -5.256  -5.406  1.00  0.00           C  
ATOM   1308  OE1 GLU A  76       7.157  -4.925  -6.562  1.00  0.00           O  
ATOM   1309  OE2 GLU A  76       6.566  -6.134  -4.921  1.00  0.00           O  
ATOM   1310  H   GLU A  76      10.714  -4.464  -3.439  1.00  0.00           H  
ATOM   1311  HA  GLU A  76      10.524  -1.912  -4.965  1.00  0.00           H  
ATOM   1312 1HB  GLU A  76       8.278  -2.734  -5.628  1.00  0.00           H  
ATOM   1313 2HB  GLU A  76       9.537  -3.865  -6.099  1.00  0.00           H  
ATOM   1314 1HG  GLU A  76       8.946  -5.279  -4.136  1.00  0.00           H  
ATOM   1315 2HG  GLU A  76       7.706  -4.122  -3.674  1.00  0.00           H  
ATOM   1316  N   LEU A  77       8.840  -0.749  -3.514  1.00  0.00           N  
ATOM   1317  CA  LEU A  77       8.021  -0.026  -2.564  1.00  0.00           C  
ATOM   1318  C   LEU A  77       6.662   0.219  -3.182  1.00  0.00           C  
ATOM   1319  O   LEU A  77       6.541   0.377  -4.399  1.00  0.00           O  
ATOM   1320  CB  LEU A  77       8.664   1.307  -2.148  1.00  0.00           C  
ATOM   1321  CG  LEU A  77       9.893   1.269  -1.148  1.00  0.00           C  
ATOM   1322  CD1 LEU A  77      11.212   0.812  -1.853  1.00  0.00           C  
ATOM   1323  CD2 LEU A  77      10.073   2.681  -0.569  1.00  0.00           C  
ATOM   1324  H   LEU A  77       9.072  -0.330  -4.399  1.00  0.00           H  
ATOM   1325  HA  LEU A  77       7.886  -0.637  -1.673  1.00  0.00           H  
ATOM   1326 1HB  LEU A  77       8.972   1.806  -3.024  1.00  0.00           H  
ATOM   1327 2HB  LEU A  77       7.889   1.919  -1.682  1.00  0.00           H  
ATOM   1328  HG  LEU A  77       9.686   0.563  -0.341  1.00  0.00           H  
ATOM   1329 1HD1 LEU A  77      12.025   0.813  -1.126  1.00  0.00           H  
ATOM   1330 2HD1 LEU A  77      11.117  -0.184  -2.251  1.00  0.00           H  
ATOM   1331 3HD1 LEU A  77      11.458   1.495  -2.658  1.00  0.00           H  
ATOM   1332 1HD2 LEU A  77      10.900   2.679   0.131  1.00  0.00           H  
ATOM   1333 2HD2 LEU A  77      10.283   3.385  -1.379  1.00  0.00           H  
ATOM   1334 3HD2 LEU A  77       9.165   2.984  -0.057  1.00  0.00           H  
ATOM   1335  N   ASP A  78       5.649   0.243  -2.332  1.00  0.00           N  
ATOM   1336  CA  ASP A  78       4.279   0.537  -2.720  1.00  0.00           C  
ATOM   1337  C   ASP A  78       4.025   2.029  -2.713  1.00  0.00           C  
ATOM   1338  O   ASP A  78       4.078   2.657  -1.654  1.00  0.00           O  
ATOM   1339  CB  ASP A  78       3.265  -0.134  -1.802  1.00  0.00           C  
ATOM   1340  CG  ASP A  78       1.815   0.137  -2.255  1.00  0.00           C  
ATOM   1341  OD1 ASP A  78       1.632   0.853  -3.247  1.00  0.00           O  
ATOM   1342  OD2 ASP A  78       0.917  -0.315  -1.598  1.00  0.00           O  
ATOM   1343  H   ASP A  78       5.843   0.065  -1.357  1.00  0.00           H  
ATOM   1344  HA  ASP A  78       4.122   0.170  -3.737  1.00  0.00           H  
ATOM   1345 1HB  ASP A  78       3.434  -1.212  -1.792  1.00  0.00           H  
ATOM   1346 2HB  ASP A  78       3.393   0.227  -0.788  1.00  0.00           H  
ATOM   1347  N   ASP A  79       3.779   2.607  -3.879  1.00  0.00           N  
ATOM   1348  CA  ASP A  79       3.594   4.042  -3.975  1.00  0.00           C  
ATOM   1349  C   ASP A  79       2.436   4.522  -3.098  1.00  0.00           C  
ATOM   1350  O   ASP A  79       2.493   5.631  -2.559  1.00  0.00           O  
ATOM   1351  CB  ASP A  79       3.276   4.456  -5.416  1.00  0.00           C  
ATOM   1352  CG  ASP A  79       4.443   4.361  -6.412  1.00  0.00           C  
ATOM   1353  OD1 ASP A  79       5.586   4.232  -6.023  1.00  0.00           O  
ATOM   1354  OD2 ASP A  79       4.163   4.432  -7.583  1.00  0.00           O  
ATOM   1355  H   ASP A  79       3.740   2.030  -4.710  1.00  0.00           H  
ATOM   1356  HA  ASP A  79       4.512   4.532  -3.652  1.00  0.00           H  
ATOM   1357 1HB  ASP A  79       2.456   3.839  -5.788  1.00  0.00           H  
ATOM   1358 2HB  ASP A  79       2.917   5.485  -5.415  1.00  0.00           H  
ATOM   1359  N   GLU A  80       1.368   3.719  -2.944  1.00  0.00           N  
ATOM   1360  CA  GLU A  80       0.247   4.211  -2.153  1.00  0.00           C  
ATOM   1361  C   GLU A  80       0.614   4.341  -0.684  1.00  0.00           C  
ATOM   1362  O   GLU A  80       0.376   5.391  -0.080  1.00  0.00           O  
ATOM   1363  CB  GLU A  80      -0.974   3.302  -2.297  1.00  0.00           C  
ATOM   1364  CG  GLU A  80      -2.200   3.774  -1.509  1.00  0.00           C  
ATOM   1365  CD  GLU A  80      -3.396   2.895  -1.696  1.00  0.00           C  
ATOM   1366  OE1 GLU A  80      -3.368   2.047  -2.545  1.00  0.00           O  
ATOM   1367  OE2 GLU A  80      -4.343   3.065  -0.967  1.00  0.00           O  
ATOM   1368  H   GLU A  80       1.337   2.768  -3.347  1.00  0.00           H  
ATOM   1369  HA  GLU A  80      -0.020   5.202  -2.520  1.00  0.00           H  
ATOM   1370 1HB  GLU A  80      -1.253   3.236  -3.348  1.00  0.00           H  
ATOM   1371 2HB  GLU A  80      -0.717   2.294  -1.962  1.00  0.00           H  
ATOM   1372 1HG  GLU A  80      -1.958   3.802  -0.444  1.00  0.00           H  
ATOM   1373 2HG  GLU A  80      -2.448   4.790  -1.820  1.00  0.00           H  
ATOM   1374  N   SER A  81       1.238   3.309  -0.105  1.00  0.00           N  
ATOM   1375  CA  SER A  81       1.569   3.396   1.308  1.00  0.00           C  
ATOM   1376  C   SER A  81       2.728   4.357   1.526  1.00  0.00           C  
ATOM   1377  O   SER A  81       2.828   4.968   2.593  1.00  0.00           O  
ATOM   1378  CB  SER A  81       1.903   2.033   1.885  1.00  0.00           C  
ATOM   1379  OG  SER A  81       3.113   1.548   1.395  1.00  0.00           O  
ATOM   1380  H   SER A  81       1.434   2.464  -0.633  1.00  0.00           H  
ATOM   1381  HA  SER A  81       0.697   3.780   1.842  1.00  0.00           H  
ATOM   1382 1HB  SER A  81       1.946   2.102   2.972  1.00  0.00           H  
ATOM   1383 2HB  SER A  81       1.104   1.337   1.632  1.00  0.00           H  
ATOM   1384  HG  SER A  81       3.215   0.668   1.771  1.00  0.00           H  
ATOM   1385  N   LEU A  82       3.558   4.567   0.494  1.00  0.00           N  
ATOM   1386  CA  LEU A  82       4.659   5.496   0.626  1.00  0.00           C  
ATOM   1387  C   LEU A  82       4.112   6.913   0.711  1.00  0.00           C  
ATOM   1388  O   LEU A  82       4.557   7.694   1.559  1.00  0.00           O  
ATOM   1389  CB  LEU A  82       5.633   5.321  -0.546  1.00  0.00           C  
ATOM   1390  CG  LEU A  82       6.904   6.185  -0.560  1.00  0.00           C  
ATOM   1391  CD1 LEU A  82       7.701   5.946   0.720  1.00  0.00           C  
ATOM   1392  CD2 LEU A  82       7.742   5.785  -1.801  1.00  0.00           C  
ATOM   1393  H   LEU A  82       3.483   3.998  -0.355  1.00  0.00           H  
ATOM   1394  HA  LEU A  82       5.170   5.261   1.555  1.00  0.00           H  
ATOM   1395 1HB  LEU A  82       5.937   4.276  -0.583  1.00  0.00           H  
ATOM   1396 2HB  LEU A  82       5.087   5.538  -1.461  1.00  0.00           H  
ATOM   1397  HG  LEU A  82       6.641   7.243  -0.615  1.00  0.00           H  
ATOM   1398 1HD1 LEU A  82       8.573   6.529   0.709  1.00  0.00           H  
ATOM   1399 2HD1 LEU A  82       7.120   6.233   1.591  1.00  0.00           H  
ATOM   1400 3HD1 LEU A  82       7.969   4.896   0.794  1.00  0.00           H  
ATOM   1401 1HD2 LEU A  82       8.653   6.373  -1.843  1.00  0.00           H  
ATOM   1402 2HD2 LEU A  82       8.006   4.729  -1.744  1.00  0.00           H  
ATOM   1403 3HD2 LEU A  82       7.163   5.957  -2.704  1.00  0.00           H  
ATOM   1404  N   LEU A  83       3.116   7.242  -0.118  1.00  0.00           N  
ATOM   1405  CA  LEU A  83       2.517   8.560  -0.041  1.00  0.00           C  
ATOM   1406  C   LEU A  83       1.805   8.736   1.303  1.00  0.00           C  
ATOM   1407  O   LEU A  83       1.822   9.836   1.853  1.00  0.00           O  
ATOM   1408  CB  LEU A  83       1.580   8.795  -1.222  1.00  0.00           C  
ATOM   1409  CG  LEU A  83       2.229   8.967  -2.628  1.00  0.00           C  
ATOM   1410  CD1 LEU A  83       1.114   8.939  -3.651  1.00  0.00           C  
ATOM   1411  CD2 LEU A  83       3.023  10.324  -2.743  1.00  0.00           C  
ATOM   1412  H   LEU A  83       2.809   6.581  -0.842  1.00  0.00           H  
ATOM   1413  HA  LEU A  83       3.310   9.292  -0.093  1.00  0.00           H  
ATOM   1414 1HB  LEU A  83       0.974   7.911  -1.307  1.00  0.00           H  
ATOM   1415 2HB  LEU A  83       0.939   9.648  -1.017  1.00  0.00           H  
ATOM   1416  HG  LEU A  83       2.907   8.135  -2.819  1.00  0.00           H  
ATOM   1417 1HD1 LEU A  83       1.542   9.037  -4.648  1.00  0.00           H  
ATOM   1418 2HD1 LEU A  83       0.572   7.991  -3.580  1.00  0.00           H  
ATOM   1419 3HD1 LEU A  83       0.432   9.762  -3.454  1.00  0.00           H  
ATOM   1420 1HD2 LEU A  83       3.448  10.405  -3.745  1.00  0.00           H  
ATOM   1421 2HD2 LEU A  83       2.351  11.156  -2.574  1.00  0.00           H  
ATOM   1422 3HD2 LEU A  83       3.826  10.361  -2.019  1.00  0.00           H  
ATOM   1423  N   GLU A  84       1.193   7.668   1.850  1.00  0.00           N  
ATOM   1424  CA  GLU A  84       0.548   7.779   3.165  1.00  0.00           C  
ATOM   1425  C   GLU A  84       1.581   8.085   4.263  1.00  0.00           C  
ATOM   1426  O   GLU A  84       1.299   8.875   5.176  1.00  0.00           O  
ATOM   1427  CB  GLU A  84      -0.206   6.505   3.541  1.00  0.00           C  
ATOM   1428  CG  GLU A  84      -1.468   6.226   2.747  1.00  0.00           C  
ATOM   1429  CD  GLU A  84      -2.096   4.924   3.136  1.00  0.00           C  
ATOM   1430  OE1 GLU A  84      -1.450   4.161   3.817  1.00  0.00           O  
ATOM   1431  OE2 GLU A  84      -3.220   4.696   2.777  1.00  0.00           O  
ATOM   1432  H   GLU A  84       1.142   6.791   1.319  1.00  0.00           H  
ATOM   1433  HA  GLU A  84      -0.166   8.599   3.132  1.00  0.00           H  
ATOM   1434 1HB  GLU A  84       0.456   5.653   3.425  1.00  0.00           H  
ATOM   1435 2HB  GLU A  84      -0.482   6.553   4.592  1.00  0.00           H  
ATOM   1436 1HG  GLU A  84      -2.181   7.029   2.917  1.00  0.00           H  
ATOM   1437 2HG  GLU A  84      -1.229   6.207   1.691  1.00  0.00           H  
ATOM   1438  N   ASP A  85       2.782   7.480   4.177  1.00  0.00           N  
ATOM   1439  CA  ASP A  85       3.839   7.764   5.152  1.00  0.00           C  
ATOM   1440  C   ASP A  85       4.304   9.212   5.015  1.00  0.00           C  
ATOM   1441  O   ASP A  85       4.566   9.887   6.022  1.00  0.00           O  
ATOM   1442  CB  ASP A  85       5.038   6.828   4.979  1.00  0.00           C  
ATOM   1443  CG  ASP A  85       4.818   5.386   5.480  1.00  0.00           C  
ATOM   1444  OD1 ASP A  85       3.861   5.126   6.195  1.00  0.00           O  
ATOM   1445  OD2 ASP A  85       5.635   4.557   5.174  1.00  0.00           O  
ATOM   1446  H   ASP A  85       2.914   6.751   3.465  1.00  0.00           H  
ATOM   1447  HA  ASP A  85       3.433   7.626   6.154  1.00  0.00           H  
ATOM   1448 1HB  ASP A  85       5.287   6.778   3.916  1.00  0.00           H  
ATOM   1449 2HB  ASP A  85       5.894   7.247   5.483  1.00  0.00           H  
ATOM   1450  N   ILE A  86       4.331   9.704   3.773  1.00  0.00           N  
ATOM   1451  CA  ILE A  86       4.678  11.088   3.488  1.00  0.00           C  
ATOM   1452  C   ILE A  86       3.636  12.010   4.124  1.00  0.00           C  
ATOM   1453  O   ILE A  86       4.009  13.018   4.724  1.00  0.00           O  
ATOM   1454  CB  ILE A  86       4.861  11.331   1.971  1.00  0.00           C  
ATOM   1455  CG1 ILE A  86       6.180  10.591   1.488  1.00  0.00           C  
ATOM   1456  CG2 ILE A  86       4.870  12.800   1.653  1.00  0.00           C  
ATOM   1457  CD1 ILE A  86       6.397  10.465  -0.039  1.00  0.00           C  
ATOM   1458  H   ILE A  86       4.160   9.052   3.000  1.00  0.00           H  
ATOM   1459  HA  ILE A  86       5.637  11.302   3.955  1.00  0.00           H  
ATOM   1460  HB  ILE A  86       4.038  10.880   1.448  1.00  0.00           H  
ATOM   1461 1HG1 ILE A  86       7.021  11.124   1.901  1.00  0.00           H  
ATOM   1462 2HG1 ILE A  86       6.179   9.586   1.908  1.00  0.00           H  
ATOM   1463 1HG2 ILE A  86       4.965  12.912   0.593  1.00  0.00           H  
ATOM   1464 2HG2 ILE A  86       3.939  13.249   1.969  1.00  0.00           H  
ATOM   1465 3HG2 ILE A  86       5.703  13.289   2.163  1.00  0.00           H  
ATOM   1466 1HD1 ILE A  86       7.337   9.941  -0.217  1.00  0.00           H  
ATOM   1467 2HD1 ILE A  86       5.584   9.896  -0.474  1.00  0.00           H  
ATOM   1468 3HD1 ILE A  86       6.443  11.447  -0.502  1.00  0.00           H  
ATOM   1469  N   VAL A  87       2.348  11.663   4.030  1.00  0.00           N  
ATOM   1470  CA  VAL A  87       1.315  12.475   4.664  1.00  0.00           C  
ATOM   1471  C   VAL A  87       1.477  12.565   6.169  1.00  0.00           C  
ATOM   1472  O   VAL A  87       1.359  13.664   6.721  1.00  0.00           O  
ATOM   1473  CB  VAL A  87      -0.090  11.877   4.401  1.00  0.00           C  
ATOM   1474  CG1 VAL A  87      -1.164  12.534   5.276  1.00  0.00           C  
ATOM   1475  CG2 VAL A  87      -0.435  12.095   2.986  1.00  0.00           C  
ATOM   1476  H   VAL A  87       2.108  10.852   3.455  1.00  0.00           H  
ATOM   1477  HA  VAL A  87       1.357  13.473   4.242  1.00  0.00           H  
ATOM   1478  HB  VAL A  87      -0.086  10.820   4.621  1.00  0.00           H  
ATOM   1479 1HG1 VAL A  87      -2.130  12.091   5.038  1.00  0.00           H  
ATOM   1480 2HG1 VAL A  87      -0.960  12.379   6.332  1.00  0.00           H  
ATOM   1481 3HG1 VAL A  87      -1.210  13.568   5.087  1.00  0.00           H  
ATOM   1482 1HG2 VAL A  87      -1.414  11.682   2.796  1.00  0.00           H  
ATOM   1483 2HG2 VAL A  87      -0.453  13.162   2.765  1.00  0.00           H  
ATOM   1484 3HG2 VAL A  87       0.291  11.611   2.373  1.00  0.00           H  
ATOM   1485  N   GLU A  88       1.732  11.446   6.847  1.00  0.00           N  
ATOM   1486  CA  GLU A  88       1.878  11.527   8.296  1.00  0.00           C  
ATOM   1487  C   GLU A  88       3.081  12.397   8.676  1.00  0.00           C  
ATOM   1488  O   GLU A  88       2.998  13.201   9.617  1.00  0.00           O  
ATOM   1489  CB  GLU A  88       1.971  10.144   8.927  1.00  0.00           C  
ATOM   1490  CG  GLU A  88       1.953  10.171  10.459  1.00  0.00           C  
ATOM   1491  CD  GLU A  88       1.872   8.815  11.079  1.00  0.00           C  
ATOM   1492  OE1 GLU A  88       1.817   7.857  10.355  1.00  0.00           O  
ATOM   1493  OE2 GLU A  88       1.826   8.729  12.288  1.00  0.00           O  
ATOM   1494  H   GLU A  88       1.781  10.547   6.349  1.00  0.00           H  
ATOM   1495  HA  GLU A  88       0.986  12.006   8.695  1.00  0.00           H  
ATOM   1496 1HB  GLU A  88       1.139   9.533   8.578  1.00  0.00           H  
ATOM   1497 2HB  GLU A  88       2.895   9.659   8.601  1.00  0.00           H  
ATOM   1498 1HG  GLU A  88       2.847  10.655  10.802  1.00  0.00           H  
ATOM   1499 2HG  GLU A  88       1.105  10.773  10.791  1.00  0.00           H  
ATOM   1500  N   LEU A  89       4.181  12.273   7.920  1.00  0.00           N  
ATOM   1501  CA  LEU A  89       5.362  13.071   8.195  1.00  0.00           C  
ATOM   1502  C   LEU A  89       5.073  14.547   8.008  1.00  0.00           C  
ATOM   1503  O   LEU A  89       5.440  15.357   8.865  1.00  0.00           O  
ATOM   1504  CB  LEU A  89       6.511  12.672   7.252  1.00  0.00           C  
ATOM   1505  CG  LEU A  89       7.847  13.469   7.377  1.00  0.00           C  
ATOM   1506  CD1 LEU A  89       8.413  13.301   8.761  1.00  0.00           C  
ATOM   1507  CD2 LEU A  89       8.832  12.973   6.310  1.00  0.00           C  
ATOM   1508  H   LEU A  89       4.210  11.572   7.170  1.00  0.00           H  
ATOM   1509  HA  LEU A  89       5.644  12.903   9.228  1.00  0.00           H  
ATOM   1510 1HB  LEU A  89       6.730  11.619   7.413  1.00  0.00           H  
ATOM   1511 2HB  LEU A  89       6.158  12.783   6.226  1.00  0.00           H  
ATOM   1512  HG  LEU A  89       7.656  14.533   7.220  1.00  0.00           H  
ATOM   1513 1HD1 LEU A  89       9.332  13.860   8.841  1.00  0.00           H  
ATOM   1514 2HD1 LEU A  89       7.708  13.674   9.489  1.00  0.00           H  
ATOM   1515 3HD1 LEU A  89       8.609  12.251   8.949  1.00  0.00           H  
ATOM   1516 1HD2 LEU A  89       9.765  13.529   6.381  1.00  0.00           H  
ATOM   1517 2HD2 LEU A  89       9.031  11.911   6.462  1.00  0.00           H  
ATOM   1518 3HD2 LEU A  89       8.396  13.121   5.321  1.00  0.00           H  
ATOM   1519  N   LEU A  90       4.386  14.900   6.917  1.00  0.00           N  
ATOM   1520  CA  LEU A  90       4.080  16.290   6.650  1.00  0.00           C  
ATOM   1521  C   LEU A  90       3.184  16.866   7.720  1.00  0.00           C  
ATOM   1522  O   LEU A  90       3.443  17.960   8.220  1.00  0.00           O  
ATOM   1523  CB  LEU A  90       3.399  16.393   5.290  1.00  0.00           C  
ATOM   1524  CG  LEU A  90       4.288  16.155   4.050  1.00  0.00           C  
ATOM   1525  CD1 LEU A  90       3.444  15.982   2.835  1.00  0.00           C  
ATOM   1526  CD2 LEU A  90       5.136  17.356   3.817  1.00  0.00           C  
ATOM   1527  H   LEU A  90       4.118  14.184   6.236  1.00  0.00           H  
ATOM   1528  HA  LEU A  90       5.009  16.847   6.643  1.00  0.00           H  
ATOM   1529 1HB  LEU A  90       2.629  15.634   5.276  1.00  0.00           H  
ATOM   1530 2HB  LEU A  90       2.931  17.371   5.203  1.00  0.00           H  
ATOM   1531  HG  LEU A  90       4.902  15.270   4.195  1.00  0.00           H  
ATOM   1532 1HD1 LEU A  90       4.081  15.832   1.966  1.00  0.00           H  
ATOM   1533 2HD1 LEU A  90       2.787  15.124   2.954  1.00  0.00           H  
ATOM   1534 3HD1 LEU A  90       2.880  16.863   2.712  1.00  0.00           H  
ATOM   1535 1HD2 LEU A  90       5.713  17.177   2.937  1.00  0.00           H  
ATOM   1536 2HD2 LEU A  90       4.494  18.224   3.657  1.00  0.00           H  
ATOM   1537 3HD2 LEU A  90       5.796  17.542   4.656  1.00  0.00           H  
ATOM   1538  N   LYS A  91       2.200  16.112   8.202  1.00  0.00           N  
ATOM   1539  CA  LYS A  91       1.352  16.686   9.231  1.00  0.00           C  
ATOM   1540  C   LYS A  91       2.154  17.074  10.482  1.00  0.00           C  
ATOM   1541  O   LYS A  91       1.936  18.165  11.027  1.00  0.00           O  
ATOM   1542  CB  LYS A  91       0.213  15.727   9.582  1.00  0.00           C  
ATOM   1543  CG  LYS A  91      -0.875  15.620   8.502  1.00  0.00           C  
ATOM   1544  CD  LYS A  91      -1.973  14.628   8.904  1.00  0.00           C  
ATOM   1545  CE  LYS A  91      -3.090  14.522   7.849  1.00  0.00           C  
ATOM   1546  NZ  LYS A  91      -3.966  15.732   7.815  1.00  0.00           N  
ATOM   1547  H   LYS A  91       1.996  15.192   7.794  1.00  0.00           H  
ATOM   1548  HA  LYS A  91       0.909  17.599   8.834  1.00  0.00           H  
ATOM   1549 1HB  LYS A  91       0.633  14.727   9.731  1.00  0.00           H  
ATOM   1550 2HB  LYS A  91      -0.247  16.034  10.520  1.00  0.00           H  
ATOM   1551 1HG  LYS A  91      -1.308  16.604   8.339  1.00  0.00           H  
ATOM   1552 2HG  LYS A  91      -0.421  15.286   7.569  1.00  0.00           H  
ATOM   1553 1HD  LYS A  91      -1.527  13.640   9.038  1.00  0.00           H  
ATOM   1554 2HD  LYS A  91      -2.415  14.939   9.849  1.00  0.00           H  
ATOM   1555 1HE  LYS A  91      -2.644  14.401   6.870  1.00  0.00           H  
ATOM   1556 2HE  LYS A  91      -3.703  13.649   8.070  1.00  0.00           H  
ATOM   1557 1HZ  LYS A  91      -4.678  15.606   7.104  1.00  0.00           H  
ATOM   1558 2HZ  LYS A  91      -4.407  15.858   8.716  1.00  0.00           H  
ATOM   1559 3HZ  LYS A  91      -3.418  16.547   7.591  1.00  0.00           H  
ATOM   1560  N   GLU A  92       3.125  16.240  10.903  1.00  0.00           N  
ATOM   1561  CA  GLU A  92       3.913  16.630  12.075  1.00  0.00           C  
ATOM   1562  C   GLU A  92       4.869  17.794  11.766  1.00  0.00           C  
ATOM   1563  O   GLU A  92       5.056  18.664  12.618  1.00  0.00           O  
ATOM   1564  CB  GLU A  92       4.665  15.451  12.679  1.00  0.00           C  
ATOM   1565  CG  GLU A  92       3.750  14.396  13.332  1.00  0.00           C  
ATOM   1566  CD  GLU A  92       2.835  14.910  14.405  1.00  0.00           C  
ATOM   1567  OE1 GLU A  92       3.237  15.752  15.151  1.00  0.00           O  
ATOM   1568  OE2 GLU A  92       1.703  14.453  14.472  1.00  0.00           O  
ATOM   1569  H   GLU A  92       3.246  15.327  10.444  1.00  0.00           H  
ATOM   1570  HA  GLU A  92       3.222  16.983  12.837  1.00  0.00           H  
ATOM   1571 1HB  GLU A  92       5.240  14.955  11.893  1.00  0.00           H  
ATOM   1572 2HB  GLU A  92       5.371  15.808  13.430  1.00  0.00           H  
ATOM   1573 1HG  GLU A  92       3.159  13.893  12.562  1.00  0.00           H  
ATOM   1574 2HG  GLU A  92       4.389  13.673  13.804  1.00  0.00           H  
ATOM   1575  N   ILE A  93       5.417  17.852  10.542  1.00  0.00           N  
ATOM   1576  CA  ILE A  93       6.292  18.966  10.156  1.00  0.00           C  
ATOM   1577  C   ILE A  93       5.518  20.288  10.179  1.00  0.00           C  
ATOM   1578  O   ILE A  93       6.008  21.294  10.704  1.00  0.00           O  
ATOM   1579  CB  ILE A  93       6.890  18.733   8.730  1.00  0.00           C  
ATOM   1580  CG1 ILE A  93       7.918  17.520   8.707  1.00  0.00           C  
ATOM   1581  CG2 ILE A  93       7.522  19.988   8.193  1.00  0.00           C  
ATOM   1582  CD1 ILE A  93       9.201  17.708   9.521  1.00  0.00           C  
ATOM   1583  H   ILE A  93       5.263  17.069   9.899  1.00  0.00           H  
ATOM   1584  HA  ILE A  93       7.096  19.048  10.874  1.00  0.00           H  
ATOM   1585  HB  ILE A  93       6.080  18.455   8.066  1.00  0.00           H  
ATOM   1586 1HG1 ILE A  93       7.427  16.647   9.107  1.00  0.00           H  
ATOM   1587 2HG1 ILE A  93       8.195  17.317   7.671  1.00  0.00           H  
ATOM   1588 1HG2 ILE A  93       7.899  19.801   7.195  1.00  0.00           H  
ATOM   1589 2HG2 ILE A  93       6.805  20.803   8.148  1.00  0.00           H  
ATOM   1590 3HG2 ILE A  93       8.314  20.255   8.840  1.00  0.00           H  
ATOM   1591 1HD1 ILE A  93       9.807  16.812   9.432  1.00  0.00           H  
ATOM   1592 2HD1 ILE A  93       9.772  18.555   9.149  1.00  0.00           H  
ATOM   1593 3HD1 ILE A  93       8.956  17.868  10.561  1.00  0.00           H  
ATOM   1594  N   ILE A  94       4.292  20.275   9.675  1.00  0.00           N  
ATOM   1595  CA  ILE A  94       3.476  21.476   9.645  1.00  0.00           C  
ATOM   1596  C   ILE A  94       3.177  21.940  11.069  1.00  0.00           C  
ATOM   1597  O   ILE A  94       3.340  23.128  11.379  1.00  0.00           O  
ATOM   1598  CB  ILE A  94       2.162  21.179   8.885  1.00  0.00           C  
ATOM   1599  CG1 ILE A  94       2.493  20.940   7.403  1.00  0.00           C  
ATOM   1600  CG2 ILE A  94       1.180  22.336   9.044  1.00  0.00           C  
ATOM   1601  CD1 ILE A  94       1.389  20.311   6.591  1.00  0.00           C  
ATOM   1602  H   ILE A  94       3.946  19.408   9.250  1.00  0.00           H  
ATOM   1603  HA  ILE A  94       4.025  22.259   9.127  1.00  0.00           H  
ATOM   1604  HB  ILE A  94       1.720  20.263   9.277  1.00  0.00           H  
ATOM   1605 1HG1 ILE A  94       2.746  21.897   6.948  1.00  0.00           H  
ATOM   1606 2HG1 ILE A  94       3.356  20.293   7.351  1.00  0.00           H  
ATOM   1607 1HG2 ILE A  94       0.259  22.125   8.515  1.00  0.00           H  
ATOM   1608 2HG2 ILE A  94       0.947  22.477  10.093  1.00  0.00           H  
ATOM   1609 3HG2 ILE A  94       1.619  23.240   8.641  1.00  0.00           H  
ATOM   1610 1HD1 ILE A  94       1.725  20.171   5.565  1.00  0.00           H  
ATOM   1611 2HD1 ILE A  94       1.153  19.348   7.026  1.00  0.00           H  
ATOM   1612 3HD1 ILE A  94       0.511  20.929   6.591  1.00  0.00           H  
ATOM   1613  N   LYS A  95       2.770  21.019  11.944  1.00  0.00           N  
ATOM   1614  CA  LYS A  95       2.489  21.394  13.325  1.00  0.00           C  
ATOM   1615  C   LYS A  95       3.727  21.902  14.046  1.00  0.00           C  
ATOM   1616  O   LYS A  95       3.636  22.859  14.822  1.00  0.00           O  
ATOM   1617  CB  LYS A  95       1.886  20.232  14.091  1.00  0.00           C  
ATOM   1618  CG  LYS A  95       0.451  19.907  13.678  1.00  0.00           C  
ATOM   1619  CD  LYS A  95      -0.186  18.886  14.603  1.00  0.00           C  
ATOM   1620  CE  LYS A  95       0.454  17.527  14.415  1.00  0.00           C  
ATOM   1621  NZ  LYS A  95      -0.226  16.462  15.182  1.00  0.00           N  
ATOM   1622  H   LYS A  95       2.629  20.053  11.625  1.00  0.00           H  
ATOM   1623  HA  LYS A  95       1.764  22.205  13.311  1.00  0.00           H  
ATOM   1624 1HB  LYS A  95       2.511  19.356  13.912  1.00  0.00           H  
ATOM   1625 2HB  LYS A  95       1.908  20.443  15.159  1.00  0.00           H  
ATOM   1626 1HG  LYS A  95      -0.142  20.821  13.695  1.00  0.00           H  
ATOM   1627 2HG  LYS A  95       0.449  19.520  12.659  1.00  0.00           H  
ATOM   1628 1HD  LYS A  95      -0.068  19.198  15.641  1.00  0.00           H  
ATOM   1629 2HD  LYS A  95      -1.251  18.808  14.381  1.00  0.00           H  
ATOM   1630 1HE  LYS A  95       0.438  17.265  13.356  1.00  0.00           H  
ATOM   1631 2HE  LYS A  95       1.481  17.567  14.753  1.00  0.00           H  
ATOM   1632 1HZ  LYS A  95       0.298  15.587  14.988  1.00  0.00           H  
ATOM   1633 2HZ  LYS A  95      -0.192  16.667  16.167  1.00  0.00           H  
ATOM   1634 3HZ  LYS A  95      -1.181  16.366  14.886  1.00  0.00           H  
ATOM   1635  N   LEU A  96       4.889  21.300  13.779  1.00  0.00           N  
ATOM   1636  CA  LEU A  96       6.098  21.711  14.459  1.00  0.00           C  
ATOM   1637  C   LEU A  96       6.434  23.147  14.113  1.00  0.00           C  
ATOM   1638  O   LEU A  96       6.747  23.951  15.002  1.00  0.00           O  
ATOM   1639  CB  LEU A  96       7.256  20.780  14.036  1.00  0.00           C  
ATOM   1640  CG  LEU A  96       8.633  21.008  14.653  1.00  0.00           C  
ATOM   1641  CD1 LEU A  96       8.543  20.893  16.135  1.00  0.00           C  
ATOM   1642  CD2 LEU A  96       9.573  19.944  14.118  1.00  0.00           C  
ATOM   1643  H   LEU A  96       4.914  20.484  13.159  1.00  0.00           H  
ATOM   1644  HA  LEU A  96       5.916  21.634  15.528  1.00  0.00           H  
ATOM   1645 1HB  LEU A  96       6.974  19.759  14.203  1.00  0.00           H  
ATOM   1646 2HB  LEU A  96       7.379  20.897  12.959  1.00  0.00           H  
ATOM   1647  HG  LEU A  96       8.998  21.999  14.400  1.00  0.00           H  
ATOM   1648 1HD1 LEU A  96       9.512  21.049  16.574  1.00  0.00           H  
ATOM   1649 2HD1 LEU A  96       7.871  21.647  16.491  1.00  0.00           H  
ATOM   1650 3HD1 LEU A  96       8.175  19.906  16.415  1.00  0.00           H  
ATOM   1651 1HD2 LEU A  96      10.564  20.067  14.537  1.00  0.00           H  
ATOM   1652 2HD2 LEU A  96       9.182  18.978  14.406  1.00  0.00           H  
ATOM   1653 3HD2 LEU A  96       9.626  20.005  13.036  1.00  0.00           H  
ATOM   1654  N   TRP A  97       6.336  23.497  12.832  1.00  0.00           N  
ATOM   1655  CA  TRP A  97       6.661  24.851  12.448  1.00  0.00           C  
ATOM   1656  C   TRP A  97       5.684  25.851  13.084  1.00  0.00           C  
ATOM   1657  O   TRP A  97       6.104  26.916  13.541  1.00  0.00           O  
ATOM   1658  CB  TRP A  97       6.614  25.024  10.945  1.00  0.00           C  
ATOM   1659  CG  TRP A  97       7.575  24.228  10.070  1.00  0.00           C  
ATOM   1660  CD1 TRP A  97       7.421  24.109   8.718  1.00  0.00           C  
ATOM   1661  CD2 TRP A  97       8.741  23.410  10.399  1.00  0.00           C  
ATOM   1662  NE1 TRP A  97       8.391  23.317   8.195  1.00  0.00           N  
ATOM   1663  CE2 TRP A  97       9.196  22.866   9.199  1.00  0.00           C  
ATOM   1664  CE3 TRP A  97       9.415  23.083  11.585  1.00  0.00           C  
ATOM   1665  CZ2 TRP A  97      10.275  22.011   9.149  1.00  0.00           C  
ATOM   1666  CZ3 TRP A  97      10.481  22.226  11.516  1.00  0.00           C  
ATOM   1667  CH2 TRP A  97      10.888  21.697  10.329  1.00  0.00           C  
ATOM   1668  H   TRP A  97       6.092  22.793  12.123  1.00  0.00           H  
ATOM   1669  HA  TRP A  97       7.655  25.094  12.800  1.00  0.00           H  
ATOM   1670 1HB  TRP A  97       5.627  24.703  10.648  1.00  0.00           H  
ATOM   1671 2HB  TRP A  97       6.729  26.067  10.702  1.00  0.00           H  
ATOM   1672  HD1 TRP A  97       6.634  24.584   8.137  1.00  0.00           H  
ATOM   1673  HE1 TRP A  97       8.477  23.086   7.220  1.00  0.00           H  
ATOM   1674  HE3 TRP A  97       9.111  23.471  12.539  1.00  0.00           H  
ATOM   1675  HZ2 TRP A  97      10.625  21.574   8.216  1.00  0.00           H  
ATOM   1676  HZ3 TRP A  97      10.990  21.967  12.438  1.00  0.00           H  
ATOM   1677  HH2 TRP A  97      11.725  21.009  10.314  1.00  0.00           H  
ATOM   1678  N   LYS A  98       4.382  25.504  13.147  1.00  0.00           N  
ATOM   1679  CA  LYS A  98       3.387  26.412  13.732  1.00  0.00           C  
ATOM   1680  C   LYS A  98       3.654  26.676  15.212  1.00  0.00           C  
ATOM   1681  O   LYS A  98       3.515  27.822  15.675  1.00  0.00           O  
ATOM   1682  CB  LYS A  98       1.974  25.832  13.582  1.00  0.00           C  
ATOM   1683  CG  LYS A  98       1.414  25.846  12.168  1.00  0.00           C  
ATOM   1684  CD  LYS A  98       0.043  25.162  12.090  1.00  0.00           C  
ATOM   1685  CE  LYS A  98      -0.452  25.086  10.648  1.00  0.00           C  
ATOM   1686  NZ  LYS A  98      -1.045  26.350  10.134  1.00  0.00           N  
ATOM   1687  H   LYS A  98       4.079  24.620  12.722  1.00  0.00           H  
ATOM   1688  HA  LYS A  98       3.438  27.362  13.212  1.00  0.00           H  
ATOM   1689 1HB  LYS A  98       1.982  24.796  13.925  1.00  0.00           H  
ATOM   1690 2HB  LYS A  98       1.290  26.382  14.224  1.00  0.00           H  
ATOM   1691 1HG  LYS A  98       1.311  26.876  11.839  1.00  0.00           H  
ATOM   1692 2HG  LYS A  98       2.110  25.340  11.499  1.00  0.00           H  
ATOM   1693 1HD  LYS A  98       0.120  24.148  12.485  1.00  0.00           H  
ATOM   1694 2HD  LYS A  98      -0.683  25.714  12.684  1.00  0.00           H  
ATOM   1695 1HE  LYS A  98       0.401  24.856  10.032  1.00  0.00           H  
ATOM   1696 2HE  LYS A  98      -1.185  24.286  10.550  1.00  0.00           H  
ATOM   1697 1HZ  LYS A  98      -1.283  26.148   9.145  1.00  0.00           H  
ATOM   1698 2HZ  LYS A  98      -1.872  26.589  10.655  1.00  0.00           H  
ATOM   1699 3HZ  LYS A  98      -0.391  27.111  10.179  1.00  0.00           H  
ATOM   1700  N   ILE A  99       4.090  25.647  15.945  1.00  0.00           N  
ATOM   1701  CA  ILE A  99       4.385  25.800  17.363  1.00  0.00           C  
ATOM   1702  C   ILE A  99       5.548  26.758  17.519  1.00  0.00           C  
ATOM   1703  O   ILE A  99       5.514  27.640  18.376  1.00  0.00           O  
ATOM   1704  CB  ILE A  99       4.737  24.468  18.049  1.00  0.00           C  
ATOM   1705  CG1 ILE A  99       3.511  23.544  18.074  1.00  0.00           C  
ATOM   1706  CG2 ILE A  99       5.188  24.767  19.523  1.00  0.00           C  
ATOM   1707  CD1 ILE A  99       3.836  22.096  18.410  1.00  0.00           C  
ATOM   1708  H   ILE A  99       4.136  24.719  15.504  1.00  0.00           H  
ATOM   1709  HA  ILE A  99       3.513  26.232  17.860  1.00  0.00           H  
ATOM   1710  HB  ILE A  99       5.536  23.958  17.498  1.00  0.00           H  
ATOM   1711 1HG1 ILE A  99       2.807  23.922  18.820  1.00  0.00           H  
ATOM   1712 2HG1 ILE A  99       3.027  23.577  17.103  1.00  0.00           H  
ATOM   1713 1HG2 ILE A  99       5.408  23.853  20.021  1.00  0.00           H  
ATOM   1714 2HG2 ILE A  99       6.073  25.403  19.546  1.00  0.00           H  
ATOM   1715 3HG2 ILE A  99       4.376  25.267  20.056  1.00  0.00           H  
ATOM   1716 1HD1 ILE A  99       2.914  21.518  18.408  1.00  0.00           H  
ATOM   1717 2HD1 ILE A  99       4.520  21.697  17.663  1.00  0.00           H  
ATOM   1718 3HD1 ILE A  99       4.284  22.025  19.379  1.00  0.00           H  
ATOM   1719  N   LEU A 100       6.583  26.590  16.686  1.00  0.00           N  
ATOM   1720  CA  LEU A 100       7.747  27.462  16.762  1.00  0.00           C  
ATOM   1721  C   LEU A 100       7.387  28.915  16.465  1.00  0.00           C  
ATOM   1722  O   LEU A 100       7.928  29.823  17.106  1.00  0.00           O  
ATOM   1723  CB  LEU A 100       8.802  27.002  15.756  1.00  0.00           C  
ATOM   1724  CG  LEU A 100       9.486  25.663  16.039  1.00  0.00           C  
ATOM   1725  CD1 LEU A 100      10.291  25.279  14.827  1.00  0.00           C  
ATOM   1726  CD2 LEU A 100      10.399  25.768  17.260  1.00  0.00           C  
ATOM   1727  H   LEU A 100       6.564  25.810  16.022  1.00  0.00           H  
ATOM   1728  HA  LEU A 100       8.143  27.412  17.770  1.00  0.00           H  
ATOM   1729 1HB  LEU A 100       8.323  26.918  14.787  1.00  0.00           H  
ATOM   1730 2HB  LEU A 100       9.572  27.768  15.688  1.00  0.00           H  
ATOM   1731  HG  LEU A 100       8.732  24.896  16.214  1.00  0.00           H  
ATOM   1732 1HD1 LEU A 100      10.754  24.338  15.002  1.00  0.00           H  
ATOM   1733 2HD1 LEU A 100       9.638  25.202  13.974  1.00  0.00           H  
ATOM   1734 3HD1 LEU A 100      11.046  26.037  14.640  1.00  0.00           H  
ATOM   1735 1HD2 LEU A 100      10.864  24.815  17.413  1.00  0.00           H  
ATOM   1736 2HD2 LEU A 100      11.164  26.525  17.087  1.00  0.00           H  
ATOM   1737 3HD2 LEU A 100       9.830  26.028  18.146  1.00  0.00           H  
ATOM   1738  N   VAL A 101       6.459  29.156  15.527  1.00  0.00           N  
ATOM   1739  CA  VAL A 101       6.078  30.538  15.239  1.00  0.00           C  
ATOM   1740  C   VAL A 101       5.398  31.180  16.451  1.00  0.00           C  
ATOM   1741  O   VAL A 101       5.752  32.303  16.845  1.00  0.00           O  
ATOM   1742  CB  VAL A 101       5.100  30.610  14.026  1.00  0.00           C  
ATOM   1743  CG1 VAL A 101       4.526  32.016  13.865  1.00  0.00           C  
ATOM   1744  CG2 VAL A 101       5.834  30.253  12.739  1.00  0.00           C  
ATOM   1745  H   VAL A 101       6.090  28.368  14.984  1.00  0.00           H  
ATOM   1746  HA  VAL A 101       6.974  31.102  14.995  1.00  0.00           H  
ATOM   1747  HB  VAL A 101       4.275  29.916  14.191  1.00  0.00           H  
ATOM   1748 1HG1 VAL A 101       3.856  32.015  13.017  1.00  0.00           H  
ATOM   1749 2HG1 VAL A 101       3.972  32.321  14.750  1.00  0.00           H  
ATOM   1750 3HG1 VAL A 101       5.328  32.720  13.689  1.00  0.00           H  
ATOM   1751 1HG2 VAL A 101       5.146  30.303  11.901  1.00  0.00           H  
ATOM   1752 2HG2 VAL A 101       6.650  30.959  12.575  1.00  0.00           H  
ATOM   1753 3HG2 VAL A 101       6.227  29.256  12.817  1.00  0.00           H  
ATOM   1754  N   GLU A 102       4.444  30.481  17.070  1.00  0.00           N  
ATOM   1755  CA  GLU A 102       3.784  31.068  18.228  1.00  0.00           C  
ATOM   1756  C   GLU A 102       4.743  31.211  19.411  1.00  0.00           C  
ATOM   1757  O   GLU A 102       4.680  32.209  20.137  1.00  0.00           O  
ATOM   1758  CB  GLU A 102       2.529  30.312  18.625  1.00  0.00           C  
ATOM   1759  CG  GLU A 102       1.759  31.000  19.789  1.00  0.00           C  
ATOM   1760  CD  GLU A 102       0.452  30.350  20.127  1.00  0.00           C  
ATOM   1761  OE1 GLU A 102       0.115  29.378  19.499  1.00  0.00           O  
ATOM   1762  OE2 GLU A 102      -0.207  30.819  21.021  1.00  0.00           O  
ATOM   1763  H   GLU A 102       4.179  29.552  16.714  1.00  0.00           H  
ATOM   1764  HA  GLU A 102       3.464  32.072  17.948  1.00  0.00           H  
ATOM   1765 1HB  GLU A 102       1.859  30.263  17.770  1.00  0.00           H  
ATOM   1766 2HB  GLU A 102       2.795  29.298  18.876  1.00  0.00           H  
ATOM   1767 1HG  GLU A 102       2.384  30.995  20.681  1.00  0.00           H  
ATOM   1768 2HG  GLU A 102       1.582  32.040  19.521  1.00  0.00           H  
ATOM   1769  N   LEU A 103       5.633  30.229  19.617  1.00  0.00           N  
ATOM   1770  CA  LEU A 103       6.572  30.291  20.727  1.00  0.00           C  
ATOM   1771  C   LEU A 103       7.486  31.503  20.564  1.00  0.00           C  
ATOM   1772  O   LEU A 103       7.752  32.196  21.550  1.00  0.00           O  
ATOM   1773  CB  LEU A 103       7.373  28.978  20.833  1.00  0.00           C  
ATOM   1774  CG  LEU A 103       8.464  28.864  21.974  1.00  0.00           C  
ATOM   1775  CD1 LEU A 103       7.845  29.047  23.371  1.00  0.00           C  
ATOM   1776  CD2 LEU A 103       9.120  27.489  21.881  1.00  0.00           C  
ATOM   1777  H   LEU A 103       5.633  29.402  19.013  1.00  0.00           H  
ATOM   1778  HA  LEU A 103       5.995  30.415  21.637  1.00  0.00           H  
ATOM   1779 1HB  LEU A 103       6.661  28.161  20.965  1.00  0.00           H  
ATOM   1780 2HB  LEU A 103       7.878  28.822  19.879  1.00  0.00           H  
ATOM   1781  HG  LEU A 103       9.219  29.638  21.829  1.00  0.00           H  
ATOM   1782 1HD1 LEU A 103       8.632  28.956  24.126  1.00  0.00           H  
ATOM   1783 2HD1 LEU A 103       7.390  30.034  23.453  1.00  0.00           H  
ATOM   1784 3HD1 LEU A 103       7.084  28.278  23.545  1.00  0.00           H  
ATOM   1785 1HD2 LEU A 103       9.894  27.399  22.641  1.00  0.00           H  
ATOM   1786 2HD2 LEU A 103       8.363  26.715  22.037  1.00  0.00           H  
ATOM   1787 3HD2 LEU A 103       9.559  27.363  20.906  1.00  0.00           H  
ATOM   1788  N   SER A 104       7.943  31.786  19.333  1.00  0.00           N  
ATOM   1789  CA  SER A 104       8.803  32.940  19.090  1.00  0.00           C  
ATOM   1790  C   SER A 104       8.087  34.234  19.494  1.00  0.00           C  
ATOM   1791  O   SER A 104       8.681  35.092  20.162  1.00  0.00           O  
ATOM   1792  CB  SER A 104       9.200  32.992  17.627  1.00  0.00           C  
ATOM   1793  OG  SER A 104      10.034  34.086  17.357  1.00  0.00           O  
ATOM   1794  H   SER A 104       7.738  31.151  18.554  1.00  0.00           H  
ATOM   1795  HA  SER A 104       9.700  32.835  19.694  1.00  0.00           H  
ATOM   1796 1HB  SER A 104       9.715  32.067  17.364  1.00  0.00           H  
ATOM   1797 2HB  SER A 104       8.302  33.049  17.011  1.00  0.00           H  
ATOM   1798  HG  SER A 104      10.234  34.028  16.417  1.00  0.00           H  
ATOM   1799  N   ASP A 105       6.795  34.371  19.144  1.00  0.00           N  
ATOM   1800  CA  ASP A 105       6.063  35.577  19.539  1.00  0.00           C  
ATOM   1801  C   ASP A 105       5.919  35.686  21.065  1.00  0.00           C  
ATOM   1802  O   ASP A 105       6.054  36.784  21.629  1.00  0.00           O  
ATOM   1803  CB  ASP A 105       4.660  35.611  18.921  1.00  0.00           C  
ATOM   1804  CG  ASP A 105       4.602  35.913  17.410  1.00  0.00           C  
ATOM   1805  OD1 ASP A 105       5.579  36.339  16.832  1.00  0.00           O  
ATOM   1806  OD2 ASP A 105       3.545  35.724  16.856  1.00  0.00           O  
ATOM   1807  H   ASP A 105       6.357  33.661  18.542  1.00  0.00           H  
ATOM   1808  HA  ASP A 105       6.619  36.444  19.184  1.00  0.00           H  
ATOM   1809 1HB  ASP A 105       4.191  34.633  19.083  1.00  0.00           H  
ATOM   1810 2HB  ASP A 105       4.050  36.344  19.449  1.00  0.00           H  
ATOM   1811  N   ILE A 106       5.713  34.552  21.747  1.00  0.00           N  
ATOM   1812  CA  ILE A 106       5.589  34.571  23.205  1.00  0.00           C  
ATOM   1813  C   ILE A 106       6.901  35.035  23.822  1.00  0.00           C  
ATOM   1814  O   ILE A 106       6.908  35.834  24.768  1.00  0.00           O  
ATOM   1815  CB  ILE A 106       5.217  33.201  23.809  1.00  0.00           C  
ATOM   1816  CG1 ILE A 106       3.786  32.782  23.384  1.00  0.00           C  
ATOM   1817  CG2 ILE A 106       5.326  33.270  25.345  1.00  0.00           C  
ATOM   1818  CD1 ILE A 106       3.441  31.317  23.692  1.00  0.00           C  
ATOM   1819  H   ILE A 106       5.569  33.678  21.219  1.00  0.00           H  
ATOM   1820  HA  ILE A 106       4.814  35.290  23.474  1.00  0.00           H  
ATOM   1821  HB  ILE A 106       5.906  32.443  23.428  1.00  0.00           H  
ATOM   1822 1HG1 ILE A 106       3.063  33.425  23.883  1.00  0.00           H  
ATOM   1823 2HG1 ILE A 106       3.691  32.931  22.311  1.00  0.00           H  
ATOM   1824 1HG2 ILE A 106       5.080  32.322  25.753  1.00  0.00           H  
ATOM   1825 2HG2 ILE A 106       6.331  33.531  25.653  1.00  0.00           H  
ATOM   1826 3HG2 ILE A 106       4.634  34.022  25.725  1.00  0.00           H  
ATOM   1827 1HD1 ILE A 106       2.429  31.101  23.341  1.00  0.00           H  
ATOM   1828 2HD1 ILE A 106       4.146  30.676  23.179  1.00  0.00           H  
ATOM   1829 3HD1 ILE A 106       3.489  31.126  24.749  1.00  0.00           H  
ATOM   1830  N   LEU A 107       8.010  34.499  23.314  1.00  0.00           N  
ATOM   1831  CA  LEU A 107       9.311  34.858  23.832  1.00  0.00           C  
ATOM   1832  C   LEU A 107       9.585  36.331  23.616  1.00  0.00           C  
ATOM   1833  O   LEU A 107      10.090  36.991  24.532  1.00  0.00           O  
ATOM   1834  CB  LEU A 107      10.373  34.019  23.142  1.00  0.00           C  
ATOM   1835  CG  LEU A 107      10.383  32.534  23.468  1.00  0.00           C  
ATOM   1836  CD1 LEU A 107      11.300  31.850  22.489  1.00  0.00           C  
ATOM   1837  CD2 LEU A 107      10.858  32.313  24.873  1.00  0.00           C  
ATOM   1838  H   LEU A 107       7.928  33.805  22.565  1.00  0.00           H  
ATOM   1839  HA  LEU A 107       9.315  34.675  24.897  1.00  0.00           H  
ATOM   1840 1HB  LEU A 107      10.221  34.110  22.072  1.00  0.00           H  
ATOM   1841 2HB  LEU A 107      11.349  34.423  23.391  1.00  0.00           H  
ATOM   1842  HG  LEU A 107       9.383  32.124  23.361  1.00  0.00           H  
ATOM   1843 1HD1 LEU A 107      11.317  30.787  22.667  1.00  0.00           H  
ATOM   1844 2HD1 LEU A 107      10.925  32.034  21.498  1.00  0.00           H  
ATOM   1845 3HD1 LEU A 107      12.308  32.253  22.572  1.00  0.00           H  
ATOM   1846 1HD2 LEU A 107      10.863  31.261  25.063  1.00  0.00           H  
ATOM   1847 2HD2 LEU A 107      11.859  32.714  24.966  1.00  0.00           H  
ATOM   1848 3HD2 LEU A 107      10.211  32.794  25.583  1.00  0.00           H  
ATOM   1849  N   LEU A 108       9.187  36.907  22.479  1.00  0.00           N  
ATOM   1850  CA  LEU A 108       9.404  38.335  22.351  1.00  0.00           C  
ATOM   1851  C   LEU A 108       8.621  39.124  23.375  1.00  0.00           C  
ATOM   1852  O   LEU A 108       9.122  40.127  23.879  1.00  0.00           O  
ATOM   1853  CB  LEU A 108       9.079  38.888  20.970  1.00  0.00           C  
ATOM   1854  CG  LEU A 108      10.019  38.529  19.832  1.00  0.00           C  
ATOM   1855  CD1 LEU A 108       9.435  39.118  18.542  1.00  0.00           C  
ATOM   1856  CD2 LEU A 108      11.432  39.104  20.118  1.00  0.00           C  
ATOM   1857  H   LEU A 108       8.807  36.339  21.709  1.00  0.00           H  
ATOM   1858  HA  LEU A 108      10.448  38.517  22.567  1.00  0.00           H  
ATOM   1859 1HB  LEU A 108       8.086  38.503  20.699  1.00  0.00           H  
ATOM   1860 2HB  LEU A 108       9.011  39.957  21.038  1.00  0.00           H  
ATOM   1861  HG  LEU A 108      10.076  37.443  19.721  1.00  0.00           H  
ATOM   1862 1HD1 LEU A 108      10.064  38.884  17.708  1.00  0.00           H  
ATOM   1863 2HD1 LEU A 108       8.446  38.705  18.362  1.00  0.00           H  
ATOM   1864 3HD1 LEU A 108       9.362  40.203  18.642  1.00  0.00           H  
ATOM   1865 1HD2 LEU A 108      12.093  38.875  19.314  1.00  0.00           H  
ATOM   1866 2HD2 LEU A 108      11.354  40.160  20.218  1.00  0.00           H  
ATOM   1867 3HD2 LEU A 108      11.862  38.700  21.015  1.00  0.00           H  
ATOM   1868  N   LYS A 109       7.408  38.698  23.726  1.00  0.00           N  
ATOM   1869  CA  LYS A 109       6.706  39.458  24.754  1.00  0.00           C  
ATOM   1870  C   LYS A 109       7.480  39.424  26.078  1.00  0.00           C  
ATOM   1871  O   LYS A 109       7.569  40.440  26.772  1.00  0.00           O  
ATOM   1872  CB  LYS A 109       5.285  38.927  24.986  1.00  0.00           C  
ATOM   1873  CG  LYS A 109       4.186  39.593  24.150  1.00  0.00           C  
ATOM   1874  CD  LYS A 109       4.123  39.028  22.738  1.00  0.00           C  
ATOM   1875  CE  LYS A 109       2.879  39.505  21.974  1.00  0.00           C  
ATOM   1876  NZ  LYS A 109       2.911  40.975  21.672  1.00  0.00           N  
ATOM   1877  H   LYS A 109       6.978  37.903  23.241  1.00  0.00           H  
ATOM   1878  HA  LYS A 109       6.642  40.498  24.432  1.00  0.00           H  
ATOM   1879 1HB  LYS A 109       5.261  37.857  24.767  1.00  0.00           H  
ATOM   1880 2HB  LYS A 109       5.022  39.047  26.036  1.00  0.00           H  
ATOM   1881 1HG  LYS A 109       3.225  39.447  24.642  1.00  0.00           H  
ATOM   1882 2HG  LYS A 109       4.395  40.657  24.105  1.00  0.00           H  
ATOM   1883 1HD  LYS A 109       5.018  39.316  22.184  1.00  0.00           H  
ATOM   1884 2HD  LYS A 109       4.093  37.938  22.790  1.00  0.00           H  
ATOM   1885 1HE  LYS A 109       2.821  38.955  21.037  1.00  0.00           H  
ATOM   1886 2HE  LYS A 109       1.992  39.287  22.568  1.00  0.00           H  
ATOM   1887 1HZ  LYS A 109       2.075  41.228  21.162  1.00  0.00           H  
ATOM   1888 2HZ  LYS A 109       2.951  41.505  22.529  1.00  0.00           H  
ATOM   1889 3HZ  LYS A 109       3.723  41.181  21.111  1.00  0.00           H  
ATOM   1890  N   LEU A 110       8.078  38.265  26.398  1.00  0.00           N  
ATOM   1891  CA  LEU A 110       8.862  38.103  27.630  1.00  0.00           C  
ATOM   1892  C   LEU A 110      10.191  38.891  27.630  1.00  0.00           C  
ATOM   1893  O   LEU A 110      10.588  39.439  28.666  1.00  0.00           O  
ATOM   1894  CB  LEU A 110       9.182  36.611  27.834  1.00  0.00           C  
ATOM   1895  CG  LEU A 110       7.980  35.659  28.142  1.00  0.00           C  
ATOM   1896  CD1 LEU A 110       8.460  34.233  28.083  1.00  0.00           C  
ATOM   1897  CD2 LEU A 110       7.399  35.943  29.522  1.00  0.00           C  
ATOM   1898  H   LEU A 110       7.903  37.460  25.783  1.00  0.00           H  
ATOM   1899  HA  LEU A 110       8.263  38.471  28.456  1.00  0.00           H  
ATOM   1900 1HB  LEU A 110       9.673  36.247  26.935  1.00  0.00           H  
ATOM   1901 2HB  LEU A 110       9.894  36.535  28.655  1.00  0.00           H  
ATOM   1902  HG  LEU A 110       7.202  35.795  27.386  1.00  0.00           H  
ATOM   1903 1HD1 LEU A 110       7.619  33.577  28.288  1.00  0.00           H  
ATOM   1904 2HD1 LEU A 110       8.852  34.022  27.100  1.00  0.00           H  
ATOM   1905 3HD1 LEU A 110       9.236  34.077  28.822  1.00  0.00           H  
ATOM   1906 1HD2 LEU A 110       6.564  35.260  29.718  1.00  0.00           H  
ATOM   1907 2HD2 LEU A 110       8.169  35.794  30.279  1.00  0.00           H  
ATOM   1908 3HD2 LEU A 110       7.029  36.963  29.579  1.00  0.00           H  
ATOM   1909  N   ILE A 111      10.864  38.945  26.476  1.00  0.00           N  
ATOM   1910  CA  ILE A 111      12.141  39.652  26.317  1.00  0.00           C  
ATOM   1911  C   ILE A 111      11.946  41.171  26.151  1.00  0.00           C  
ATOM   1912  O   ILE A 111      12.731  41.960  26.673  1.00  0.00           O  
ATOM   1913  CB  ILE A 111      12.998  39.066  25.154  1.00  0.00           C  
ATOM   1914  CG1 ILE A 111      13.382  37.531  25.387  1.00  0.00           C  
ATOM   1915  CG2 ILE A 111      14.280  39.887  24.976  1.00  0.00           C  
ATOM   1916  CD1 ILE A 111      14.195  37.208  26.651  1.00  0.00           C  
ATOM   1917  H   ILE A 111      10.481  38.415  25.690  1.00  0.00           H  
ATOM   1918  HA  ILE A 111      12.709  39.517  27.233  1.00  0.00           H  
ATOM   1919  HB  ILE A 111      12.419  39.103  24.233  1.00  0.00           H  
ATOM   1920 1HG1 ILE A 111      12.464  36.952  25.440  1.00  0.00           H  
ATOM   1921 2HG1 ILE A 111      13.960  37.187  24.525  1.00  0.00           H  
ATOM   1922 1HG2 ILE A 111      14.831  39.470  24.174  1.00  0.00           H  
ATOM   1923 2HG2 ILE A 111      14.052  40.926  24.749  1.00  0.00           H  
ATOM   1924 3HG2 ILE A 111      14.873  39.854  25.882  1.00  0.00           H  
ATOM   1925 1HD1 ILE A 111      14.384  36.142  26.682  1.00  0.00           H  
ATOM   1926 2HD1 ILE A 111      15.147  37.731  26.639  1.00  0.00           H  
ATOM   1927 3HD1 ILE A 111      13.630  37.495  27.530  1.00  0.00           H  
ATOM   1928  N   GLY A 112      10.942  41.595  25.386  1.00  0.00           N  
ATOM   1929  CA  GLY A 112      10.677  43.013  25.155  1.00  0.00           C  
ATOM   1930  C   GLY A 112      10.407  43.399  23.693  1.00  0.00           C  
ATOM   1931  O   GLY A 112       9.869  44.480  23.430  1.00  0.00           O  
ATOM   1932  H   GLY A 112      10.312  40.923  24.958  1.00  0.00           H  
ATOM   1933 1HA  GLY A 112       9.815  43.298  25.759  1.00  0.00           H  
ATOM   1934 2HA  GLY A 112      11.519  43.598  25.519  1.00  0.00           H  
ATOM   1935  N   GLY A 113      10.744  42.533  22.741  1.00  0.00           N  
ATOM   1936  CA  GLY A 113      10.482  42.835  21.333  1.00  0.00           C  
ATOM   1937  C   GLY A 113      11.719  42.852  20.447  1.00  0.00           C  
ATOM   1938  O   GLY A 113      12.851  42.972  20.917  1.00  0.00           O  
ATOM   1939  H   GLY A 113      11.191  41.664  22.998  1.00  0.00           H  
ATOM   1940 1HA  GLY A 113       9.775  42.109  20.941  1.00  0.00           H  
ATOM   1941 2HA  GLY A 113       9.989  43.802  21.265  1.00  0.00           H  
ATOM   1942  N   ASP A 114      11.469  42.686  19.149  1.00  0.00           N  
ATOM   1943  CA  ASP A 114      12.451  42.656  18.069  1.00  0.00           C  
ATOM   1944  C   ASP A 114      11.822  42.794  16.701  1.00  0.00           C  
ATOM   1945  O   ASP A 114      10.702  42.349  16.477  1.00  0.00           O  
ATOM   1946  CB  ASP A 114      13.217  41.366  18.068  1.00  0.00           C  
ATOM   1947  CG  ASP A 114      14.367  41.368  17.061  1.00  0.00           C  
ATOM   1948  OD1 ASP A 114      14.713  42.422  16.539  1.00  0.00           O  
ATOM   1949  OD2 ASP A 114      14.811  40.314  16.695  1.00  0.00           O  
ATOM   1950  H   ASP A 114      10.502  42.595  18.879  1.00  0.00           H  
ATOM   1951  HA  ASP A 114      13.142  43.491  18.209  1.00  0.00           H  
ATOM   1952 1HB  ASP A 114      13.611  41.202  19.069  1.00  0.00           H  
ATOM   1953 2HB  ASP A 114      12.537  40.594  17.840  1.00  0.00           H  
ATOM   1954  N   ASP A 115      12.562  43.369  15.772  1.00  0.00           N  
ATOM   1955  CA  ASP A 115      12.126  43.452  14.387  1.00  0.00           C  
ATOM   1956  C   ASP A 115      12.689  42.327  13.514  1.00  0.00           C  
ATOM   1957  O   ASP A 115      12.027  41.892  12.561  1.00  0.00           O  
ATOM   1958  CB  ASP A 115      12.501  44.810  13.798  1.00  0.00           C  
ATOM   1959  CG  ASP A 115      11.782  45.950  14.510  1.00  0.00           C  
ATOM   1960  OD1 ASP A 115      10.568  45.934  14.559  1.00  0.00           O  
ATOM   1961  OD2 ASP A 115      12.447  46.824  14.999  1.00  0.00           O  
ATOM   1962  H   ASP A 115      13.496  43.688  16.047  1.00  0.00           H  
ATOM   1963  HA  ASP A 115      11.037  43.372  14.366  1.00  0.00           H  
ATOM   1964 1HB  ASP A 115      13.583  44.957  13.871  1.00  0.00           H  
ATOM   1965 2HB  ASP A 115      12.244  44.837  12.735  1.00  0.00           H  
ATOM   1966  N   ASP A 116      13.887  41.828  13.840  1.00  0.00           N  
ATOM   1967  CA  ASP A 116      14.510  40.861  12.942  1.00  0.00           C  
ATOM   1968  C   ASP A 116      13.999  39.456  13.148  1.00  0.00           C  
ATOM   1969  O   ASP A 116      13.792  38.723  12.171  1.00  0.00           O  
ATOM   1970  CB  ASP A 116      16.022  40.861  13.128  1.00  0.00           C  
ATOM   1971  CG  ASP A 116      16.702  42.135  12.666  1.00  0.00           C  
ATOM   1972  OD1 ASP A 116      16.594  42.471  11.502  1.00  0.00           O  
ATOM   1973  OD2 ASP A 116      17.327  42.767  13.490  1.00  0.00           O  
ATOM   1974  H   ASP A 116      14.388  42.179  14.675  1.00  0.00           H  
ATOM   1975  HA  ASP A 116      14.285  41.151  11.919  1.00  0.00           H  
ATOM   1976 1HB  ASP A 116      16.228  40.731  14.189  1.00  0.00           H  
ATOM   1977 2HB  ASP A 116      16.448  40.019  12.601  1.00  0.00           H  
ATOM   1978  N   VAL A 117      13.719  39.068  14.390  1.00  0.00           N  
ATOM   1979  CA  VAL A 117      13.216  37.724  14.540  1.00  0.00           C  
ATOM   1980  C   VAL A 117      11.780  37.712  14.020  1.00  0.00           C  
ATOM   1981  O   VAL A 117      11.323  36.670  13.555  1.00  0.00           O  
ATOM   1982  CB  VAL A 117      13.352  37.159  15.966  1.00  0.00           C  
ATOM   1983  CG1 VAL A 117      12.338  37.651  16.848  1.00  0.00           C  
ATOM   1984  CG2 VAL A 117      13.311  35.671  15.900  1.00  0.00           C  
ATOM   1985  H   VAL A 117      13.953  39.662  15.196  1.00  0.00           H  
ATOM   1986  HA  VAL A 117      13.793  37.067  13.894  1.00  0.00           H  
ATOM   1987  HB  VAL A 117      14.302  37.494  16.374  1.00  0.00           H  
ATOM   1988 1HG1 VAL A 117      12.505  37.234  17.840  1.00  0.00           H  
ATOM   1989 2HG1 VAL A 117      12.401  38.715  16.871  1.00  0.00           H  
ATOM   1990 3HG1 VAL A 117      11.355  37.343  16.498  1.00  0.00           H  
ATOM   1991 1HG2 VAL A 117      13.443  35.272  16.890  1.00  0.00           H  
ATOM   1992 2HG2 VAL A 117      12.358  35.343  15.494  1.00  0.00           H  
ATOM   1993 3HG2 VAL A 117      14.103  35.348  15.267  1.00  0.00           H  
ATOM   1994  N   ARG A 118      11.035  38.838  14.136  1.00  0.00           N  
ATOM   1995  CA  ARG A 118       9.686  38.875  13.588  1.00  0.00           C  
ATOM   1996  C   ARG A 118       9.717  38.653  12.078  1.00  0.00           C  
ATOM   1997  O   ARG A 118       8.883  37.915  11.554  1.00  0.00           O  
ATOM   1998  CB  ARG A 118       8.962  40.183  13.854  1.00  0.00           C  
ATOM   1999  CG  ARG A 118       8.505  40.434  15.276  1.00  0.00           C  
ATOM   2000  CD  ARG A 118       7.584  41.646  15.337  1.00  0.00           C  
ATOM   2001  NE  ARG A 118       7.240  42.068  16.724  1.00  0.00           N  
ATOM   2002  CZ  ARG A 118       7.741  43.163  17.394  1.00  0.00           C  
ATOM   2003  NH1 ARG A 118       8.594  43.992  16.820  1.00  0.00           N  
ATOM   2004  NH2 ARG A 118       7.349  43.401  18.642  1.00  0.00           N  
ATOM   2005  H   ARG A 118      11.444  39.656  14.571  1.00  0.00           H  
ATOM   2006  HA  ARG A 118       9.107  38.077  14.040  1.00  0.00           H  
ATOM   2007 1HB  ARG A 118       9.630  41.007  13.597  1.00  0.00           H  
ATOM   2008 2HB  ARG A 118       8.096  40.255  13.201  1.00  0.00           H  
ATOM   2009 1HG  ARG A 118       7.936  39.568  15.618  1.00  0.00           H  
ATOM   2010 2HG  ARG A 118       9.352  40.562  15.911  1.00  0.00           H  
ATOM   2011 1HD  ARG A 118       8.053  42.477  14.819  1.00  0.00           H  
ATOM   2012 2HD  ARG A 118       6.651  41.395  14.826  1.00  0.00           H  
ATOM   2013  HE  ARG A 118       6.586  41.481  17.224  1.00  0.00           H  
ATOM   2014 1HH1 ARG A 118       8.903  43.824  15.869  1.00  0.00           H  
ATOM   2015 2HH1 ARG A 118       8.950  44.795  17.312  1.00  0.00           H  
ATOM   2016 1HH2 ARG A 118       6.690  42.781  19.086  1.00  0.00           H  
ATOM   2017 2HH2 ARG A 118       7.696  44.210  19.141  1.00  0.00           H  
ATOM   2018  N   LYS A 119      10.684  39.265  11.379  1.00  0.00           N  
ATOM   2019  CA  LYS A 119      10.774  39.046   9.944  1.00  0.00           C  
ATOM   2020  C   LYS A 119      11.019  37.571   9.642  1.00  0.00           C  
ATOM   2021  O   LYS A 119      10.396  37.006   8.736  1.00  0.00           O  
ATOM   2022  CB  LYS A 119      11.881  39.908   9.334  1.00  0.00           C  
ATOM   2023  CG  LYS A 119      12.030  39.764   7.810  1.00  0.00           C  
ATOM   2024  CD  LYS A 119      13.098  40.715   7.261  1.00  0.00           C  
ATOM   2025  CE  LYS A 119      13.386  40.465   5.768  1.00  0.00           C  
ATOM   2026  NZ  LYS A 119      12.227  40.813   4.887  1.00  0.00           N  
ATOM   2027  H   LYS A 119      11.307  39.940  11.837  1.00  0.00           H  
ATOM   2028  HA  LYS A 119       9.823  39.327   9.492  1.00  0.00           H  
ATOM   2029 1HB  LYS A 119      11.683  40.955   9.562  1.00  0.00           H  
ATOM   2030 2HB  LYS A 119      12.837  39.655   9.802  1.00  0.00           H  
ATOM   2031 1HG  LYS A 119      12.317  38.737   7.568  1.00  0.00           H  
ATOM   2032 2HG  LYS A 119      11.071  39.971   7.344  1.00  0.00           H  
ATOM   2033 1HD  LYS A 119      12.764  41.745   7.392  1.00  0.00           H  
ATOM   2034 2HD  LYS A 119      14.024  40.580   7.826  1.00  0.00           H  
ATOM   2035 1HE  LYS A 119      14.243  41.069   5.475  1.00  0.00           H  
ATOM   2036 2HE  LYS A 119      13.631  39.412   5.625  1.00  0.00           H  
ATOM   2037 1HZ  LYS A 119      12.477  40.633   3.923  1.00  0.00           H  
ATOM   2038 2HZ  LYS A 119      11.423  40.251   5.131  1.00  0.00           H  
ATOM   2039 3HZ  LYS A 119      11.998  41.792   4.997  1.00  0.00           H  
ATOM   2040  N   SER A 120      11.922  36.944  10.399  1.00  0.00           N  
ATOM   2041  CA  SER A 120      12.220  35.533  10.196  1.00  0.00           C  
ATOM   2042  C   SER A 120      10.994  34.660  10.501  1.00  0.00           C  
ATOM   2043  O   SER A 120      10.737  33.667   9.809  1.00  0.00           O  
ATOM   2044  CB  SER A 120      13.408  35.121  11.015  1.00  0.00           C  
ATOM   2045  OG  SER A 120      13.714  33.787  10.771  1.00  0.00           O  
ATOM   2046  H   SER A 120      12.442  37.479  11.105  1.00  0.00           H  
ATOM   2047  HA  SER A 120      12.480  35.388   9.148  1.00  0.00           H  
ATOM   2048 1HB  SER A 120      14.262  35.751  10.758  1.00  0.00           H  
ATOM   2049 2HB  SER A 120      13.195  35.267  12.069  1.00  0.00           H  
ATOM   2050  HG  SER A 120      14.616  33.675  11.104  1.00  0.00           H  
ATOM   2051  N   SER A 121      10.242  35.017  11.548  1.00  0.00           N  
ATOM   2052  CA  SER A 121       9.036  34.294  11.924  1.00  0.00           C  
ATOM   2053  C   SER A 121       8.029  34.348  10.769  1.00  0.00           C  
ATOM   2054  O   SER A 121       7.410  33.328  10.442  1.00  0.00           O  
ATOM   2055  CB  SER A 121       8.436  34.887  13.179  1.00  0.00           C  
ATOM   2056  OG  SER A 121       7.304  34.185  13.569  1.00  0.00           O  
ATOM   2057  H   SER A 121      10.547  35.800  12.131  1.00  0.00           H  
ATOM   2058  HA  SER A 121       9.296  33.253  12.113  1.00  0.00           H  
ATOM   2059 1HB  SER A 121       9.178  34.880  13.978  1.00  0.00           H  
ATOM   2060 2HB  SER A 121       8.170  35.922  12.993  1.00  0.00           H  
ATOM   2061  HG  SER A 121       6.956  34.655  14.343  1.00  0.00           H  
ATOM   2062  N   GLU A 122       7.901  35.520  10.113  1.00  0.00           N  
ATOM   2063  CA  GLU A 122       7.000  35.650   8.966  1.00  0.00           C  
ATOM   2064  C   GLU A 122       7.490  34.769   7.808  1.00  0.00           C  
ATOM   2065  O   GLU A 122       6.671  34.192   7.082  1.00  0.00           O  
ATOM   2066  CB  GLU A 122       6.876  37.106   8.499  1.00  0.00           C  
ATOM   2067  CG  GLU A 122       6.127  38.044   9.463  1.00  0.00           C  
ATOM   2068  CD  GLU A 122       4.679  37.668   9.663  1.00  0.00           C  
ATOM   2069  OE1 GLU A 122       3.993  37.471   8.695  1.00  0.00           O  
ATOM   2070  OE2 GLU A 122       4.260  37.565  10.798  1.00  0.00           O  
ATOM   2071  H   GLU A 122       8.388  36.344  10.478  1.00  0.00           H  
ATOM   2072  HA  GLU A 122       6.012  35.304   9.268  1.00  0.00           H  
ATOM   2073 1HB  GLU A 122       7.872  37.516   8.341  1.00  0.00           H  
ATOM   2074 2HB  GLU A 122       6.358  37.129   7.543  1.00  0.00           H  
ATOM   2075 1HG  GLU A 122       6.622  38.016  10.430  1.00  0.00           H  
ATOM   2076 2HG  GLU A 122       6.191  39.060   9.084  1.00  0.00           H  
ATOM   2077  N   GLU A 123       8.816  34.640   7.636  1.00  0.00           N  
ATOM   2078  CA  GLU A 123       9.323  33.762   6.580  1.00  0.00           C  
ATOM   2079  C   GLU A 123       8.949  32.314   6.916  1.00  0.00           C  
ATOM   2080  O   GLU A 123       8.574  31.555   6.015  1.00  0.00           O  
ATOM   2081  CB  GLU A 123      10.844  33.895   6.400  1.00  0.00           C  
ATOM   2082  CG  GLU A 123      11.325  35.232   5.793  1.00  0.00           C  
ATOM   2083  CD  GLU A 123      10.876  35.445   4.360  1.00  0.00           C  
ATOM   2084  OE1 GLU A 123      10.996  34.532   3.580  1.00  0.00           O  
ATOM   2085  OE2 GLU A 123      10.391  36.525   4.045  1.00  0.00           O  
ATOM   2086  H   GLU A 123       9.449  35.218   8.200  1.00  0.00           H  
ATOM   2087  HA  GLU A 123       8.843  34.030   5.643  1.00  0.00           H  
ATOM   2088 1HB  GLU A 123      11.334  33.777   7.357  1.00  0.00           H  
ATOM   2089 2HB  GLU A 123      11.199  33.096   5.751  1.00  0.00           H  
ATOM   2090 1HG  GLU A 123      10.931  36.045   6.402  1.00  0.00           H  
ATOM   2091 2HG  GLU A 123      12.411  35.274   5.845  1.00  0.00           H  
ATOM   2092  N   LEU A 124       8.983  31.940   8.208  1.00  0.00           N  
ATOM   2093  CA  LEU A 124       8.583  30.586   8.583  1.00  0.00           C  
ATOM   2094  C   LEU A 124       7.089  30.422   8.299  1.00  0.00           C  
ATOM   2095  O   LEU A 124       6.677  29.372   7.816  1.00  0.00           O  
ATOM   2096  CB  LEU A 124       8.932  30.228  10.047  1.00  0.00           C  
ATOM   2097  CG  LEU A 124       8.602  28.704  10.534  1.00  0.00           C  
ATOM   2098  CD1 LEU A 124       9.355  27.655   9.653  1.00  0.00           C  
ATOM   2099  CD2 LEU A 124       9.040  28.519  12.014  1.00  0.00           C  
ATOM   2100  H   LEU A 124       9.374  32.596   8.897  1.00  0.00           H  
ATOM   2101  HA  LEU A 124       9.125  29.902   7.947  1.00  0.00           H  
ATOM   2102 1HB  LEU A 124       9.993  30.406  10.194  1.00  0.00           H  
ATOM   2103 2HB  LEU A 124       8.382  30.910  10.700  1.00  0.00           H  
ATOM   2104  HG  LEU A 124       7.527  28.523  10.448  1.00  0.00           H  
ATOM   2105 1HD1 LEU A 124       9.122  26.654  10.001  1.00  0.00           H  
ATOM   2106 2HD1 LEU A 124       9.049  27.741   8.625  1.00  0.00           H  
ATOM   2107 3HD1 LEU A 124      10.429  27.818   9.726  1.00  0.00           H  
ATOM   2108 1HD2 LEU A 124       8.798  27.502  12.337  1.00  0.00           H  
ATOM   2109 2HD2 LEU A 124      10.114  28.683  12.104  1.00  0.00           H  
ATOM   2110 3HD2 LEU A 124       8.522  29.226  12.649  1.00  0.00           H  
ATOM   2111  N   LYS A 125       6.263  31.448   8.558  1.00  0.00           N  
ATOM   2112  CA  LYS A 125       4.837  31.318   8.238  1.00  0.00           C  
ATOM   2113  C   LYS A 125       4.641  31.030   6.743  1.00  0.00           C  
ATOM   2114  O   LYS A 125       3.785  30.212   6.377  1.00  0.00           O  
ATOM   2115  CB  LYS A 125       4.047  32.572   8.606  1.00  0.00           C  
ATOM   2116  CG  LYS A 125       3.850  32.828  10.089  1.00  0.00           C  
ATOM   2117  CD  LYS A 125       3.080  34.144  10.283  1.00  0.00           C  
ATOM   2118  CE  LYS A 125       2.874  34.508  11.741  1.00  0.00           C  
ATOM   2119  NZ  LYS A 125       2.238  35.853  11.877  1.00  0.00           N  
ATOM   2120  H   LYS A 125       6.635  32.283   9.023  1.00  0.00           H  
ATOM   2121  HA  LYS A 125       4.432  30.488   8.789  1.00  0.00           H  
ATOM   2122 1HB  LYS A 125       4.541  33.443   8.187  1.00  0.00           H  
ATOM   2123 2HB  LYS A 125       3.061  32.516   8.149  1.00  0.00           H  
ATOM   2124 1HG  LYS A 125       3.292  32.002  10.528  1.00  0.00           H  
ATOM   2125 2HG  LYS A 125       4.822  32.897  10.579  1.00  0.00           H  
ATOM   2126 1HD  LYS A 125       3.628  34.955   9.804  1.00  0.00           H  
ATOM   2127 2HD  LYS A 125       2.107  34.068   9.804  1.00  0.00           H  
ATOM   2128 1HE  LYS A 125       2.234  33.766  12.212  1.00  0.00           H  
ATOM   2129 2HE  LYS A 125       3.839  34.527  12.250  1.00  0.00           H  
ATOM   2130 1HZ  LYS A 125       2.121  36.080  12.852  1.00  0.00           H  
ATOM   2131 2HZ  LYS A 125       2.872  36.548  11.434  1.00  0.00           H  
ATOM   2132 3HZ  LYS A 125       1.345  35.869  11.415  1.00  0.00           H  
ATOM   2133  N   LYS A 126       5.424  31.692   5.876  1.00  0.00           N  
ATOM   2134  CA  LYS A 126       5.343  31.417   4.440  1.00  0.00           C  
ATOM   2135  C   LYS A 126       5.772  29.975   4.150  1.00  0.00           C  
ATOM   2136  O   LYS A 126       5.147  29.299   3.328  1.00  0.00           O  
ATOM   2137  CB  LYS A 126       6.151  32.427   3.632  1.00  0.00           C  
ATOM   2138  CG  LYS A 126       5.505  33.821   3.596  1.00  0.00           C  
ATOM   2139  CD  LYS A 126       6.198  34.770   2.612  1.00  0.00           C  
ATOM   2140  CE  LYS A 126       7.516  35.272   3.171  1.00  0.00           C  
ATOM   2141  NZ  LYS A 126       8.142  36.317   2.315  1.00  0.00           N  
ATOM   2142  H   LYS A 126       6.044  32.425   6.244  1.00  0.00           H  
ATOM   2143  HA  LYS A 126       4.301  31.513   4.136  1.00  0.00           H  
ATOM   2144 1HB  LYS A 126       7.141  32.516   4.073  1.00  0.00           H  
ATOM   2145 2HB  LYS A 126       6.272  32.065   2.611  1.00  0.00           H  
ATOM   2146 1HG  LYS A 126       4.458  33.723   3.315  1.00  0.00           H  
ATOM   2147 2HG  LYS A 126       5.550  34.251   4.599  1.00  0.00           H  
ATOM   2148 1HD  LYS A 126       6.388  34.252   1.672  1.00  0.00           H  
ATOM   2149 2HD  LYS A 126       5.552  35.625   2.412  1.00  0.00           H  
ATOM   2150 1HE  LYS A 126       7.343  35.689   4.164  1.00  0.00           H  
ATOM   2151 2HE  LYS A 126       8.212  34.442   3.255  1.00  0.00           H  
ATOM   2152 1HZ  LYS A 126       9.026  36.598   2.780  1.00  0.00           H  
ATOM   2153 2HZ  LYS A 126       8.342  35.947   1.401  1.00  0.00           H  
ATOM   2154 3HZ  LYS A 126       7.535  37.114   2.234  1.00  0.00           H  
ATOM   2155  N   ILE A 127       6.793  29.487   4.874  1.00  0.00           N  
ATOM   2156  CA  ILE A 127       7.237  28.103   4.741  1.00  0.00           C  
ATOM   2157  C   ILE A 127       6.135  27.149   5.152  1.00  0.00           C  
ATOM   2158  O   ILE A 127       5.953  26.117   4.509  1.00  0.00           O  
ATOM   2159  CB  ILE A 127       8.514  27.793   5.551  1.00  0.00           C  
ATOM   2160  CG1 ILE A 127       9.740  28.511   4.891  1.00  0.00           C  
ATOM   2161  CG2 ILE A 127       8.680  26.289   5.699  1.00  0.00           C  
ATOM   2162  CD1 ILE A 127      11.039  28.520   5.730  1.00  0.00           C  
ATOM   2163  H   ILE A 127       7.304  30.140   5.478  1.00  0.00           H  
ATOM   2164  HA  ILE A 127       7.470  27.919   3.696  1.00  0.00           H  
ATOM   2165  HB  ILE A 127       8.418  28.216   6.520  1.00  0.00           H  
ATOM   2166 1HG1 ILE A 127       9.948  28.021   3.946  1.00  0.00           H  
ATOM   2167 2HG1 ILE A 127       9.458  29.544   4.692  1.00  0.00           H  
ATOM   2168 1HG2 ILE A 127       9.537  26.082   6.260  1.00  0.00           H  
ATOM   2169 2HG2 ILE A 127       7.834  25.842   6.209  1.00  0.00           H  
ATOM   2170 3HG2 ILE A 127       8.765  25.863   4.733  1.00  0.00           H  
ATOM   2171 1HD1 ILE A 127      11.816  29.046   5.183  1.00  0.00           H  
ATOM   2172 2HD1 ILE A 127      10.867  29.027   6.676  1.00  0.00           H  
ATOM   2173 3HD1 ILE A 127      11.365  27.512   5.917  1.00  0.00           H  
ATOM   2174  N   ILE A 128       5.412  27.471   6.220  1.00  0.00           N  
ATOM   2175  CA  ILE A 128       4.338  26.610   6.675  1.00  0.00           C  
ATOM   2176  C   ILE A 128       3.303  26.516   5.577  1.00  0.00           C  
ATOM   2177  O   ILE A 128       2.843  25.408   5.289  1.00  0.00           O  
ATOM   2178  CB  ILE A 128       3.657  27.164   7.946  1.00  0.00           C  
ATOM   2179  CG1 ILE A 128       4.631  27.071   9.081  1.00  0.00           C  
ATOM   2180  CG2 ILE A 128       2.401  26.310   8.260  1.00  0.00           C  
ATOM   2181  CD1 ILE A 128       4.267  27.838  10.353  1.00  0.00           C  
ATOM   2182  H   ILE A 128       5.678  28.310   6.736  1.00  0.00           H  
ATOM   2183  HA  ILE A 128       4.729  25.622   6.876  1.00  0.00           H  
ATOM   2184  HB  ILE A 128       3.380  28.198   7.805  1.00  0.00           H  
ATOM   2185 1HG1 ILE A 128       4.711  26.051   9.307  1.00  0.00           H  
ATOM   2186 2HG1 ILE A 128       5.594  27.424   8.741  1.00  0.00           H  
ATOM   2187 1HG2 ILE A 128       1.930  26.679   9.154  1.00  0.00           H  
ATOM   2188 2HG2 ILE A 128       1.676  26.361   7.447  1.00  0.00           H  
ATOM   2189 3HG2 ILE A 128       2.700  25.276   8.410  1.00  0.00           H  
ATOM   2190 1HD1 ILE A 128       5.035  27.693  11.096  1.00  0.00           H  
ATOM   2191 2HD1 ILE A 128       4.186  28.878  10.150  1.00  0.00           H  
ATOM   2192 3HD1 ILE A 128       3.337  27.490  10.741  1.00  0.00           H  
ATOM   2193  N   LYS A 129       2.953  27.640   4.950  1.00  0.00           N  
ATOM   2194  CA  LYS A 129       1.970  27.594   3.881  1.00  0.00           C  
ATOM   2195  C   LYS A 129       2.469  26.730   2.718  1.00  0.00           C  
ATOM   2196  O   LYS A 129       1.679  25.975   2.144  1.00  0.00           O  
ATOM   2197  CB  LYS A 129       1.662  29.007   3.371  1.00  0.00           C  
ATOM   2198  CG  LYS A 129       0.911  29.929   4.349  1.00  0.00           C  
ATOM   2199  CD  LYS A 129      -0.551  29.523   4.543  1.00  0.00           C  
ATOM   2200  CE  LYS A 129      -1.287  30.539   5.412  1.00  0.00           C  
ATOM   2201  NZ  LYS A 129      -2.731  30.194   5.582  1.00  0.00           N  
ATOM   2202  H   LYS A 129       3.344  28.534   5.272  1.00  0.00           H  
ATOM   2203  HA  LYS A 129       1.061  27.136   4.269  1.00  0.00           H  
ATOM   2204 1HB  LYS A 129       2.598  29.504   3.114  1.00  0.00           H  
ATOM   2205 2HB  LYS A 129       1.075  28.940   2.459  1.00  0.00           H  
ATOM   2206 1HG  LYS A 129       1.412  29.900   5.318  1.00  0.00           H  
ATOM   2207 2HG  LYS A 129       0.953  30.952   3.976  1.00  0.00           H  
ATOM   2208 1HD  LYS A 129      -1.048  29.445   3.577  1.00  0.00           H  
ATOM   2209 2HD  LYS A 129      -0.604  28.552   5.042  1.00  0.00           H  
ATOM   2210 1HE  LYS A 129      -0.813  30.571   6.391  1.00  0.00           H  
ATOM   2211 2HE  LYS A 129      -1.212  31.523   4.952  1.00  0.00           H  
ATOM   2212 1HZ  LYS A 129      -3.178  30.889   6.163  1.00  0.00           H  
ATOM   2213 2HZ  LYS A 129      -3.178  30.173   4.678  1.00  0.00           H  
ATOM   2214 3HZ  LYS A 129      -2.823  29.287   6.019  1.00  0.00           H  
ATOM   2215  N   GLU A 130       3.770  26.805   2.392  1.00  0.00           N  
ATOM   2216  CA  GLU A 130       4.322  25.980   1.318  1.00  0.00           C  
ATOM   2217  C   GLU A 130       4.277  24.491   1.664  1.00  0.00           C  
ATOM   2218  O   GLU A 130       3.946  23.672   0.801  1.00  0.00           O  
ATOM   2219  CB  GLU A 130       5.762  26.389   1.014  1.00  0.00           C  
ATOM   2220  CG  GLU A 130       5.903  27.748   0.335  1.00  0.00           C  
ATOM   2221  CD  GLU A 130       7.330  28.164   0.200  1.00  0.00           C  
ATOM   2222  OE1 GLU A 130       8.149  27.548   0.842  1.00  0.00           O  
ATOM   2223  OE2 GLU A 130       7.610  29.081  -0.531  1.00  0.00           O  
ATOM   2224  H   GLU A 130       4.357  27.506   2.858  1.00  0.00           H  
ATOM   2225  HA  GLU A 130       3.724  26.141   0.424  1.00  0.00           H  
ATOM   2226 1HB  GLU A 130       6.328  26.419   1.944  1.00  0.00           H  
ATOM   2227 2HB  GLU A 130       6.226  25.639   0.376  1.00  0.00           H  
ATOM   2228 1HG  GLU A 130       5.453  27.694  -0.654  1.00  0.00           H  
ATOM   2229 2HG  GLU A 130       5.358  28.494   0.909  1.00  0.00           H  
ATOM   2230  N   VAL A 131       4.562  24.132   2.919  1.00  0.00           N  
ATOM   2231  CA  VAL A 131       4.524  22.726   3.301  1.00  0.00           C  
ATOM   2232  C   VAL A 131       3.073  22.244   3.252  1.00  0.00           C  
ATOM   2233  O   VAL A 131       2.825  21.104   2.849  1.00  0.00           O  
ATOM   2234  CB  VAL A 131       5.170  22.441   4.670  1.00  0.00           C  
ATOM   2235  CG1 VAL A 131       4.976  20.959   5.039  1.00  0.00           C  
ATOM   2236  CG2 VAL A 131       6.647  22.750   4.611  1.00  0.00           C  
ATOM   2237  H   VAL A 131       4.877  24.857   3.576  1.00  0.00           H  
ATOM   2238  HA  VAL A 131       5.092  22.161   2.565  1.00  0.00           H  
ATOM   2239  HB  VAL A 131       4.683  23.059   5.433  1.00  0.00           H  
ATOM   2240 1HG1 VAL A 131       5.427  20.759   6.009  1.00  0.00           H  
ATOM   2241 2HG1 VAL A 131       3.938  20.712   5.076  1.00  0.00           H  
ATOM   2242 3HG1 VAL A 131       5.455  20.342   4.282  1.00  0.00           H  
ATOM   2243 1HG2 VAL A 131       7.101  22.550   5.576  1.00  0.00           H  
ATOM   2244 2HG2 VAL A 131       7.114  22.122   3.849  1.00  0.00           H  
ATOM   2245 3HG2 VAL A 131       6.789  23.793   4.352  1.00  0.00           H  
ATOM   2246  N   GLU A 132       2.118  23.081   3.707  1.00  0.00           N  
ATOM   2247  CA  GLU A 132       0.709  22.707   3.644  1.00  0.00           C  
ATOM   2248  C   GLU A 132       0.293  22.490   2.186  1.00  0.00           C  
ATOM   2249  O   GLU A 132      -0.466  21.560   1.908  1.00  0.00           O  
ATOM   2250  CB  GLU A 132      -0.192  23.778   4.281  1.00  0.00           C  
ATOM   2251  CG  GLU A 132      -0.112  23.890   5.807  1.00  0.00           C  
ATOM   2252  CD  GLU A 132      -0.946  25.026   6.379  1.00  0.00           C  
ATOM   2253  OE1 GLU A 132      -1.532  25.755   5.621  1.00  0.00           O  
ATOM   2254  OE2 GLU A 132      -0.989  25.158   7.590  1.00  0.00           O  
ATOM   2255  H   GLU A 132       2.382  23.989   4.102  1.00  0.00           H  
ATOM   2256  HA  GLU A 132       0.571  21.776   4.182  1.00  0.00           H  
ATOM   2257 1HB  GLU A 132       0.073  24.752   3.871  1.00  0.00           H  
ATOM   2258 2HB  GLU A 132      -1.228  23.585   4.013  1.00  0.00           H  
ATOM   2259 1HG  GLU A 132      -0.487  22.967   6.227  1.00  0.00           H  
ATOM   2260 2HG  GLU A 132       0.924  23.997   6.115  1.00  0.00           H  
ATOM   2261  N   LYS A 133       0.794  23.321   1.256  1.00  0.00           N  
ATOM   2262  CA  LYS A 133       0.502  23.151  -0.168  1.00  0.00           C  
ATOM   2263  C   LYS A 133       1.044  21.809  -0.678  1.00  0.00           C  
ATOM   2264  O   LYS A 133       0.348  21.105  -1.427  1.00  0.00           O  
ATOM   2265  CB  LYS A 133       1.072  24.312  -0.986  1.00  0.00           C  
ATOM   2266  CG  LYS A 133       0.758  24.255  -2.494  1.00  0.00           C  
ATOM   2267  CD  LYS A 133       1.163  25.556  -3.220  1.00  0.00           C  
ATOM   2268  CE  LYS A 133       2.682  25.703  -3.342  1.00  0.00           C  
ATOM   2269  NZ  LYS A 133       3.057  26.865  -4.197  1.00  0.00           N  
ATOM   2270  H   LYS A 133       1.348  24.127   1.568  1.00  0.00           H  
ATOM   2271  HA  LYS A 133      -0.576  23.138  -0.298  1.00  0.00           H  
ATOM   2272 1HB  LYS A 133       0.705  25.255  -0.583  1.00  0.00           H  
ATOM   2273 2HB  LYS A 133       2.149  24.313  -0.872  1.00  0.00           H  
ATOM   2274 1HG  LYS A 133       1.299  23.420  -2.944  1.00  0.00           H  
ATOM   2275 2HG  LYS A 133      -0.309  24.085  -2.635  1.00  0.00           H  
ATOM   2276 1HD  LYS A 133       0.724  25.568  -4.220  1.00  0.00           H  
ATOM   2277 2HD  LYS A 133       0.776  26.412  -2.666  1.00  0.00           H  
ATOM   2278 1HE  LYS A 133       3.111  25.853  -2.353  1.00  0.00           H  
ATOM   2279 2HE  LYS A 133       3.096  24.795  -3.776  1.00  0.00           H  
ATOM   2280 1HZ  LYS A 133       4.064  26.930  -4.252  1.00  0.00           H  
ATOM   2281 2HZ  LYS A 133       2.677  26.739  -5.125  1.00  0.00           H  
ATOM   2282 3HZ  LYS A 133       2.687  27.715  -3.795  1.00  0.00           H  
ATOM   2283  N   ILE A 134       2.263  21.436  -0.239  1.00  0.00           N  
ATOM   2284  CA  ILE A 134       2.864  20.161  -0.623  1.00  0.00           C  
ATOM   2285  C   ILE A 134       1.976  19.037  -0.117  1.00  0.00           C  
ATOM   2286  O   ILE A 134       1.694  18.090  -0.857  1.00  0.00           O  
ATOM   2287  CB  ILE A 134       4.316  19.991  -0.075  1.00  0.00           C  
ATOM   2288  CG1 ILE A 134       5.280  21.007  -0.800  1.00  0.00           C  
ATOM   2289  CG2 ILE A 134       4.797  18.516  -0.234  1.00  0.00           C  
ATOM   2290  CD1 ILE A 134       6.686  21.169  -0.167  1.00  0.00           C  
ATOM   2291  H   ILE A 134       2.796  22.106   0.326  1.00  0.00           H  
ATOM   2292  HA  ILE A 134       2.901  20.106  -1.711  1.00  0.00           H  
ATOM   2293  HB  ILE A 134       4.324  20.246   0.982  1.00  0.00           H  
ATOM   2294 1HG1 ILE A 134       5.415  20.675  -1.837  1.00  0.00           H  
ATOM   2295 2HG1 ILE A 134       4.800  21.979  -0.815  1.00  0.00           H  
ATOM   2296 1HG2 ILE A 134       5.798  18.408   0.167  1.00  0.00           H  
ATOM   2297 2HG2 ILE A 134       4.138  17.837   0.301  1.00  0.00           H  
ATOM   2298 3HG2 ILE A 134       4.801  18.253  -1.295  1.00  0.00           H  
ATOM   2299 1HD1 ILE A 134       7.257  21.894  -0.748  1.00  0.00           H  
ATOM   2300 2HD1 ILE A 134       6.592  21.526   0.855  1.00  0.00           H  
ATOM   2301 3HD1 ILE A 134       7.212  20.220  -0.175  1.00  0.00           H  
ATOM   2302  N   LEU A 135       1.516  19.145   1.131  1.00  0.00           N  
ATOM   2303  CA  LEU A 135       0.629  18.142   1.674  1.00  0.00           C  
ATOM   2304  C   LEU A 135      -0.693  18.068   0.946  1.00  0.00           C  
ATOM   2305  O   LEU A 135      -1.164  16.970   0.654  1.00  0.00           O  
ATOM   2306  CB  LEU A 135       0.386  18.378   3.167  1.00  0.00           C  
ATOM   2307  CG  LEU A 135      -0.605  17.408   3.845  1.00  0.00           C  
ATOM   2308  CD1 LEU A 135      -0.169  15.999   3.681  1.00  0.00           C  
ATOM   2309  CD2 LEU A 135      -0.672  17.718   5.325  1.00  0.00           C  
ATOM   2310  H   LEU A 135       1.820  19.932   1.713  1.00  0.00           H  
ATOM   2311  HA  LEU A 135       1.110  17.183   1.536  1.00  0.00           H  
ATOM   2312 1HB  LEU A 135       1.331  18.341   3.690  1.00  0.00           H  
ATOM   2313 2HB  LEU A 135      -0.016  19.384   3.283  1.00  0.00           H  
ATOM   2314  HG  LEU A 135      -1.601  17.518   3.393  1.00  0.00           H  
ATOM   2315 1HD1 LEU A 135      -0.896  15.400   4.163  1.00  0.00           H  
ATOM   2316 2HD1 LEU A 135      -0.125  15.708   2.641  1.00  0.00           H  
ATOM   2317 3HD1 LEU A 135       0.778  15.858   4.131  1.00  0.00           H  
ATOM   2318 1HD2 LEU A 135      -1.376  17.036   5.798  1.00  0.00           H  
ATOM   2319 2HD2 LEU A 135       0.314  17.583   5.767  1.00  0.00           H  
ATOM   2320 3HD2 LEU A 135      -1.006  18.744   5.468  1.00  0.00           H  
ATOM   2321  N   ARG A 136      -1.300  19.198   0.596  1.00  0.00           N  
ATOM   2322  CA  ARG A 136      -2.566  19.082  -0.099  1.00  0.00           C  
ATOM   2323  C   ARG A 136      -2.379  18.310  -1.396  1.00  0.00           C  
ATOM   2324  O   ARG A 136      -3.207  17.455  -1.715  1.00  0.00           O  
ATOM   2325  CB  ARG A 136      -3.180  20.440  -0.399  1.00  0.00           C  
ATOM   2326  CG  ARG A 136      -3.731  21.160   0.816  1.00  0.00           C  
ATOM   2327  CD  ARG A 136      -4.598  22.317   0.456  1.00  0.00           C  
ATOM   2328  NE  ARG A 136      -3.878  23.369  -0.270  1.00  0.00           N  
ATOM   2329  CZ  ARG A 136      -3.169  24.370   0.299  1.00  0.00           C  
ATOM   2330  NH1 ARG A 136      -2.592  25.276  -0.464  1.00  0.00           N  
ATOM   2331  NH2 ARG A 136      -3.046  24.442   1.614  1.00  0.00           N  
ATOM   2332  H   ARG A 136      -0.912  20.103   0.869  1.00  0.00           H  
ATOM   2333  HA  ARG A 136      -3.256  18.531   0.537  1.00  0.00           H  
ATOM   2334 1HB  ARG A 136      -2.414  21.082  -0.840  1.00  0.00           H  
ATOM   2335 2HB  ARG A 136      -3.980  20.328  -1.129  1.00  0.00           H  
ATOM   2336 1HG  ARG A 136      -4.320  20.461   1.407  1.00  0.00           H  
ATOM   2337 2HG  ARG A 136      -2.907  21.526   1.417  1.00  0.00           H  
ATOM   2338 1HD  ARG A 136      -5.406  21.962  -0.183  1.00  0.00           H  
ATOM   2339 2HD  ARG A 136      -5.027  22.746   1.358  1.00  0.00           H  
ATOM   2340  HE  ARG A 136      -3.943  23.360  -1.280  1.00  0.00           H  
ATOM   2341 1HH1 ARG A 136      -2.685  25.225  -1.470  1.00  0.00           H  
ATOM   2342 2HH1 ARG A 136      -2.061  26.028  -0.046  1.00  0.00           H  
ATOM   2343 1HH2 ARG A 136      -3.481  23.750   2.207  1.00  0.00           H  
ATOM   2344 2HH2 ARG A 136      -2.504  25.183   2.032  1.00  0.00           H  
ATOM   2345  N   LYS A 137      -1.280  18.561  -2.117  1.00  0.00           N  
ATOM   2346  CA  LYS A 137      -1.040  17.829  -3.351  1.00  0.00           C  
ATOM   2347  C   LYS A 137      -0.937  16.324  -3.056  1.00  0.00           C  
ATOM   2348  O   LYS A 137      -1.540  15.516  -3.771  1.00  0.00           O  
ATOM   2349  CB  LYS A 137       0.189  18.374  -4.081  1.00  0.00           C  
ATOM   2350  CG  LYS A 137       0.440  17.741  -5.462  1.00  0.00           C  
ATOM   2351  CD  LYS A 137       1.531  16.694  -5.471  1.00  0.00           C  
ATOM   2352  CE  LYS A 137       2.917  17.300  -5.497  1.00  0.00           C  
ATOM   2353  NZ  LYS A 137       3.952  16.258  -5.458  1.00  0.00           N  
ATOM   2354  H   LYS A 137      -0.639  19.309  -1.822  1.00  0.00           H  
ATOM   2355  HA  LYS A 137      -1.903  17.978  -4.003  1.00  0.00           H  
ATOM   2356 1HB  LYS A 137       0.084  19.452  -4.209  1.00  0.00           H  
ATOM   2357 2HB  LYS A 137       1.064  18.212  -3.454  1.00  0.00           H  
ATOM   2358 1HG  LYS A 137      -0.484  17.270  -5.810  1.00  0.00           H  
ATOM   2359 2HG  LYS A 137       0.705  18.527  -6.169  1.00  0.00           H  
ATOM   2360 1HD  LYS A 137       1.447  16.028  -4.615  1.00  0.00           H  
ATOM   2361 2HD  LYS A 137       1.426  16.111  -6.379  1.00  0.00           H  
ATOM   2362 1HE  LYS A 137       3.033  17.870  -6.416  1.00  0.00           H  
ATOM   2363 2HE  LYS A 137       3.060  17.964  -4.646  1.00  0.00           H  
ATOM   2364 1HZ  LYS A 137       4.863  16.691  -5.491  1.00  0.00           H  
ATOM   2365 2HZ  LYS A 137       3.865  15.734  -4.606  1.00  0.00           H  
ATOM   2366 3HZ  LYS A 137       3.856  15.598  -6.256  1.00  0.00           H  
ATOM   2367  N   VAL A 138      -0.201  15.943  -1.999  1.00  0.00           N  
ATOM   2368  CA  VAL A 138      -0.047  14.524  -1.669  1.00  0.00           C  
ATOM   2369  C   VAL A 138      -1.409  13.907  -1.313  1.00  0.00           C  
ATOM   2370  O   VAL A 138      -1.709  12.781  -1.739  1.00  0.00           O  
ATOM   2371  CB  VAL A 138       0.964  14.314  -0.512  1.00  0.00           C  
ATOM   2372  CG1 VAL A 138       0.979  12.839  -0.067  1.00  0.00           C  
ATOM   2373  CG2 VAL A 138       2.353  14.726  -0.963  1.00  0.00           C  
ATOM   2374  H   VAL A 138       0.300  16.665  -1.464  1.00  0.00           H  
ATOM   2375  HA  VAL A 138       0.341  14.013  -2.544  1.00  0.00           H  
ATOM   2376  HB  VAL A 138       0.656  14.920   0.341  1.00  0.00           H  
ATOM   2377 1HG1 VAL A 138       1.686  12.710   0.756  1.00  0.00           H  
ATOM   2378 2HG1 VAL A 138      -0.008  12.541   0.261  1.00  0.00           H  
ATOM   2379 3HG1 VAL A 138       1.276  12.212  -0.890  1.00  0.00           H  
ATOM   2380 1HG2 VAL A 138       3.059  14.591  -0.147  1.00  0.00           H  
ATOM   2381 2HG2 VAL A 138       2.648  14.111  -1.808  1.00  0.00           H  
ATOM   2382 3HG2 VAL A 138       2.349  15.765  -1.261  1.00  0.00           H  
ATOM   2383  N   ASP A 139      -2.233  14.620  -0.532  1.00  0.00           N  
ATOM   2384  CA  ASP A 139      -3.552  14.108  -0.182  1.00  0.00           C  
ATOM   2385  C   ASP A 139      -4.443  13.950  -1.419  1.00  0.00           C  
ATOM   2386  O   ASP A 139      -5.184  12.964  -1.512  1.00  0.00           O  
ATOM   2387  CB  ASP A 139      -4.275  15.021   0.822  1.00  0.00           C  
ATOM   2388  CG  ASP A 139      -3.773  14.973   2.289  1.00  0.00           C  
ATOM   2389  OD1 ASP A 139      -3.049  14.081   2.643  1.00  0.00           O  
ATOM   2390  OD2 ASP A 139      -4.175  15.832   3.043  1.00  0.00           O  
ATOM   2391  H   ASP A 139      -1.917  15.522  -0.165  1.00  0.00           H  
ATOM   2392  HA  ASP A 139      -3.425  13.129   0.277  1.00  0.00           H  
ATOM   2393 1HB  ASP A 139      -4.177  16.052   0.471  1.00  0.00           H  
ATOM   2394 2HB  ASP A 139      -5.338  14.788   0.813  1.00  0.00           H  
ATOM   2395  N   ASP A 140      -4.350  14.876  -2.395  1.00  0.00           N  
ATOM   2396  CA  ASP A 140      -5.153  14.760  -3.617  1.00  0.00           C  
ATOM   2397  C   ASP A 140      -4.724  13.542  -4.423  1.00  0.00           C  
ATOM   2398  O   ASP A 140      -5.566  12.857  -5.019  1.00  0.00           O  
ATOM   2399  CB  ASP A 140      -5.037  15.999  -4.513  1.00  0.00           C  
ATOM   2400  CG  ASP A 140      -5.771  17.258  -4.010  1.00  0.00           C  
ATOM   2401  OD1 ASP A 140      -6.575  17.171  -3.108  1.00  0.00           O  
ATOM   2402  OD2 ASP A 140      -5.531  18.299  -4.578  1.00  0.00           O  
ATOM   2403  H   ASP A 140      -3.777  15.713  -2.241  1.00  0.00           H  
ATOM   2404  HA  ASP A 140      -6.197  14.640  -3.333  1.00  0.00           H  
ATOM   2405 1HB  ASP A 140      -3.978  16.248  -4.622  1.00  0.00           H  
ATOM   2406 2HB  ASP A 140      -5.412  15.757  -5.505  1.00  0.00           H  
ATOM   2407  N   ILE A 141      -3.423  13.234  -4.415  1.00  0.00           N  
ATOM   2408  CA  ILE A 141      -2.958  12.061  -5.133  1.00  0.00           C  
ATOM   2409  C   ILE A 141      -3.548  10.824  -4.502  1.00  0.00           C  
ATOM   2410  O   ILE A 141      -4.086   9.983  -5.213  1.00  0.00           O  
ATOM   2411  CB  ILE A 141      -1.434  11.920  -5.138  1.00  0.00           C  
ATOM   2412  CG1 ILE A 141      -0.799  13.033  -5.940  1.00  0.00           C  
ATOM   2413  CG2 ILE A 141      -1.077  10.537  -5.767  1.00  0.00           C  
ATOM   2414  CD1 ILE A 141       0.680  13.145  -5.712  1.00  0.00           C  
ATOM   2415  H   ILE A 141      -2.764  13.878  -3.958  1.00  0.00           H  
ATOM   2416  HA  ILE A 141      -3.308  12.123  -6.166  1.00  0.00           H  
ATOM   2417  HB  ILE A 141      -1.046  11.979  -4.118  1.00  0.00           H  
ATOM   2418 1HG1 ILE A 141      -0.965  12.837  -6.997  1.00  0.00           H  
ATOM   2419 2HG1 ILE A 141      -1.264  13.981  -5.692  1.00  0.00           H  
ATOM   2420 1HG2 ILE A 141      -0.018  10.397  -5.801  1.00  0.00           H  
ATOM   2421 2HG2 ILE A 141      -1.506   9.727  -5.185  1.00  0.00           H  
ATOM   2422 3HG2 ILE A 141      -1.471  10.493  -6.784  1.00  0.00           H  
ATOM   2423 1HD1 ILE A 141       1.082  13.928  -6.329  1.00  0.00           H  
ATOM   2424 2HD1 ILE A 141       0.877  13.364  -4.669  1.00  0.00           H  
ATOM   2425 3HD1 ILE A 141       1.144  12.237  -5.968  1.00  0.00           H  
ATOM   2426  N   LEU A 142      -3.501  10.725  -3.169  1.00  0.00           N  
ATOM   2427  CA  LEU A 142      -4.068   9.557  -2.509  1.00  0.00           C  
ATOM   2428  C   LEU A 142      -5.566   9.460  -2.748  1.00  0.00           C  
ATOM   2429  O   LEU A 142      -6.099   8.364  -2.933  1.00  0.00           O  
ATOM   2430  CB  LEU A 142      -3.741   9.589  -1.017  1.00  0.00           C  
ATOM   2431  CG  LEU A 142      -2.269   9.288  -0.649  1.00  0.00           C  
ATOM   2432  CD1 LEU A 142      -2.032   9.637   0.795  1.00  0.00           C  
ATOM   2433  CD2 LEU A 142      -1.995   7.764  -0.855  1.00  0.00           C  
ATOM   2434  H   LEU A 142      -3.033  11.462  -2.628  1.00  0.00           H  
ATOM   2435  HA  LEU A 142      -3.612   8.681  -2.940  1.00  0.00           H  
ATOM   2436 1HB  LEU A 142      -3.979  10.585  -0.638  1.00  0.00           H  
ATOM   2437 2HB  LEU A 142      -4.377   8.863  -0.508  1.00  0.00           H  
ATOM   2438  HG  LEU A 142      -1.595   9.887  -1.267  1.00  0.00           H  
ATOM   2439 1HD1 LEU A 142      -1.002   9.431   1.051  1.00  0.00           H  
ATOM   2440 2HD1 LEU A 142      -2.234  10.698   0.928  1.00  0.00           H  
ATOM   2441 3HD1 LEU A 142      -2.690   9.056   1.435  1.00  0.00           H  
ATOM   2442 1HD2 LEU A 142      -0.992   7.533  -0.567  1.00  0.00           H  
ATOM   2443 2HD2 LEU A 142      -2.675   7.183  -0.224  1.00  0.00           H  
ATOM   2444 3HD2 LEU A 142      -2.135   7.469  -1.888  1.00  0.00           H  
ATOM   2445  N   TYR A 143      -6.267  10.586  -2.796  1.00  0.00           N  
ATOM   2446  CA  TYR A 143      -7.687  10.530  -3.102  1.00  0.00           C  
ATOM   2447  C   TYR A 143      -7.894   9.809  -4.439  1.00  0.00           C  
ATOM   2448  O   TYR A 143      -8.719   8.899  -4.539  1.00  0.00           O  
ATOM   2449  CB  TYR A 143      -8.292  11.932  -3.157  1.00  0.00           C  
ATOM   2450  CG  TYR A 143      -9.732  11.952  -3.586  1.00  0.00           C  
ATOM   2451  CD1 TYR A 143     -10.051  12.256  -4.903  1.00  0.00           C  
ATOM   2452  CD2 TYR A 143     -10.737  11.664  -2.678  1.00  0.00           C  
ATOM   2453  CE1 TYR A 143     -11.364  12.269  -5.310  1.00  0.00           C  
ATOM   2454  CE2 TYR A 143     -12.055  11.680  -3.085  1.00  0.00           C  
ATOM   2455  CZ  TYR A 143     -12.369  11.981  -4.398  1.00  0.00           C  
ATOM   2456  OH  TYR A 143     -13.684  11.997  -4.806  1.00  0.00           O  
ATOM   2457  H   TYR A 143      -5.819  11.481  -2.576  1.00  0.00           H  
ATOM   2458  HA  TYR A 143      -8.187   9.954  -2.325  1.00  0.00           H  
ATOM   2459 1HB  TYR A 143      -8.210  12.408  -2.177  1.00  0.00           H  
ATOM   2460 2HB  TYR A 143      -7.730  12.541  -3.852  1.00  0.00           H  
ATOM   2461  HD1 TYR A 143      -9.260  12.480  -5.619  1.00  0.00           H  
ATOM   2462  HD2 TYR A 143     -10.488  11.424  -1.644  1.00  0.00           H  
ATOM   2463  HE1 TYR A 143     -11.612  12.505  -6.344  1.00  0.00           H  
ATOM   2464  HE2 TYR A 143     -12.848  11.453  -2.373  1.00  0.00           H  
ATOM   2465  HH  TYR A 143     -14.255  11.785  -4.064  1.00  0.00           H  
ATOM   2466  N   LYS A 144      -7.139  10.227  -5.468  1.00  0.00           N  
ATOM   2467  CA  LYS A 144      -7.217   9.629  -6.803  1.00  0.00           C  
ATOM   2468  C   LYS A 144      -6.701   8.174  -6.891  1.00  0.00           C  
ATOM   2469  O   LYS A 144      -7.244   7.366  -7.652  1.00  0.00           O  
ATOM   2470  CB  LYS A 144      -6.434  10.486  -7.797  1.00  0.00           C  
ATOM   2471  CG  LYS A 144      -7.066  11.835  -8.115  1.00  0.00           C  
ATOM   2472  CD  LYS A 144      -6.198  12.627  -9.101  1.00  0.00           C  
ATOM   2473  CE  LYS A 144      -6.800  13.985  -9.439  1.00  0.00           C  
ATOM   2474  NZ  LYS A 144      -5.926  14.753 -10.377  1.00  0.00           N  
ATOM   2475  H   LYS A 144      -6.508  11.021  -5.304  1.00  0.00           H  
ATOM   2476  HA  LYS A 144      -8.263   9.623  -7.100  1.00  0.00           H  
ATOM   2477 1HB  LYS A 144      -5.439  10.680  -7.391  1.00  0.00           H  
ATOM   2478 2HB  LYS A 144      -6.305   9.938  -8.729  1.00  0.00           H  
ATOM   2479 1HG  LYS A 144      -8.061  11.682  -8.533  1.00  0.00           H  
ATOM   2480 2HG  LYS A 144      -7.163  12.403  -7.188  1.00  0.00           H  
ATOM   2481 1HD  LYS A 144      -5.214  12.784  -8.654  1.00  0.00           H  
ATOM   2482 2HD  LYS A 144      -6.073  12.054 -10.020  1.00  0.00           H  
ATOM   2483 1HE  LYS A 144      -7.776  13.842  -9.901  1.00  0.00           H  
ATOM   2484 2HE  LYS A 144      -6.924  14.560  -8.521  1.00  0.00           H  
ATOM   2485 1HZ  LYS A 144      -6.349  15.648 -10.581  1.00  0.00           H  
ATOM   2486 2HZ  LYS A 144      -5.021  14.899  -9.951  1.00  0.00           H  
ATOM   2487 3HZ  LYS A 144      -5.813  14.232 -11.236  1.00  0.00           H  
ATOM   2488  N   VAL A 145      -5.632   7.868  -6.149  1.00  0.00           N  
ATOM   2489  CA  VAL A 145      -4.974   6.549  -6.124  1.00  0.00           C  
ATOM   2490  C   VAL A 145      -5.655   5.415  -5.315  1.00  0.00           C  
ATOM   2491  O   VAL A 145      -5.637   4.271  -5.788  1.00  0.00           O  
ATOM   2492  CB  VAL A 145      -3.489   6.714  -5.664  1.00  0.00           C  
ATOM   2493  CG1 VAL A 145      -2.797   5.358  -5.418  1.00  0.00           C  
ATOM   2494  CG2 VAL A 145      -2.721   7.456  -6.759  1.00  0.00           C  
ATOM   2495  H   VAL A 145      -5.227   8.620  -5.591  1.00  0.00           H  
ATOM   2496  HA  VAL A 145      -4.931   6.208  -7.156  1.00  0.00           H  
ATOM   2497  HB  VAL A 145      -3.459   7.280  -4.743  1.00  0.00           H  
ATOM   2498 1HG1 VAL A 145      -1.766   5.532  -5.111  1.00  0.00           H  
ATOM   2499 2HG1 VAL A 145      -3.307   4.801  -4.626  1.00  0.00           H  
ATOM   2500 3HG1 VAL A 145      -2.806   4.767  -6.335  1.00  0.00           H  
ATOM   2501 1HG2 VAL A 145      -1.685   7.596  -6.454  1.00  0.00           H  
ATOM   2502 2HG2 VAL A 145      -2.750   6.874  -7.681  1.00  0.00           H  
ATOM   2503 3HG2 VAL A 145      -3.181   8.424  -6.935  1.00  0.00           H  
ATOM   2504  N   SER A 146      -6.150   5.706  -4.085  1.00  0.00           N  
ATOM   2505  CA  SER A 146      -6.743   4.737  -3.141  1.00  0.00           C  
ATOM   2506  C   SER A 146      -8.201   4.277  -3.457  1.00  0.00           C  
ATOM   2507  O   SER A 146      -8.690   3.357  -2.797  1.00  0.00           O  
ATOM   2508  OXT SER A 146      -8.884   4.770  -4.358  1.00  0.00           O  
ATOM   2509  CB  SER A 146      -6.688   5.336  -1.721  1.00  0.00           C  
ATOM   2510  OG  SER A 146      -5.364   5.547  -1.310  1.00  0.00           O  
ATOM   2511  H   SER A 146      -6.115   6.678  -3.771  1.00  0.00           H  
ATOM   2512  HA  SER A 146      -6.114   3.846  -3.150  1.00  0.00           H  
ATOM   2513 1HB  SER A 146      -7.229   6.283  -1.687  1.00  0.00           H  
ATOM   2514 2HB  SER A 146      -7.166   4.667  -1.006  1.00  0.00           H  
ATOM   2515  HG  SER A 146      -5.001   4.663  -1.081  1.00  0.00           H  
TER                                                                             
ATOM   2517  N   GLN B   1       7.440   5.206  -7.691  1.00  0.00           N  
ATOM   2518  CA  GLN B   1       8.170   6.043  -6.717  1.00  0.00           C  
ATOM   2519  C   GLN B   1       8.652   7.441  -7.198  1.00  0.00           C  
ATOM   2520  O   GLN B   1       9.048   8.238  -6.343  1.00  0.00           O  
ATOM   2521  CB  GLN B   1       9.383   5.263  -6.134  1.00  0.00           C  
ATOM   2522  CG  GLN B   1       9.022   4.004  -5.241  1.00  0.00           C  
ATOM   2523  CD  GLN B   1      10.294   3.219  -4.818  1.00  0.00           C  
ATOM   2524  OE1 GLN B   1      11.076   3.740  -3.997  1.00  0.00           O  
ATOM   2525  NE2 GLN B   1      10.474   1.967  -5.414  1.00  0.00           N  
ATOM   2526 1H   GLN B   1       6.822   4.613  -7.152  1.00  0.00           H  
ATOM   2527 2H   GLN B   1       6.874   5.779  -8.297  1.00  0.00           H  
ATOM   2528 3H   GLN B   1       8.049   4.616  -8.237  1.00  0.00           H  
ATOM   2529  HA  GLN B   1       7.475   6.223  -5.886  1.00  0.00           H  
ATOM   2530 1HB  GLN B   1      10.055   4.950  -6.947  1.00  0.00           H  
ATOM   2531 2HB  GLN B   1       9.982   5.934  -5.477  1.00  0.00           H  
ATOM   2532 1HG  GLN B   1       8.542   4.359  -4.319  1.00  0.00           H  
ATOM   2533 2HG  GLN B   1       8.309   3.340  -5.768  1.00  0.00           H  
ATOM   2534 1HE2 GLN B   1      11.293   1.389  -5.216  1.00  0.00           H  
ATOM   2535 2HE2 GLN B   1       9.800   1.617  -6.082  1.00  0.00           H  
ATOM   2536  N   LYS B   2       8.552   7.792  -8.515  1.00  0.00           N  
ATOM   2537  CA  LYS B   2       9.006   9.110  -9.033  1.00  0.00           C  
ATOM   2538  C   LYS B   2       8.291  10.285  -8.367  1.00  0.00           C  
ATOM   2539  O   LYS B   2       8.886  11.347  -8.156  1.00  0.00           O  
ATOM   2540  CB  LYS B   2       8.879   9.189 -10.549  1.00  0.00           C  
ATOM   2541  CG  LYS B   2       9.909   8.326 -11.287  1.00  0.00           C  
ATOM   2542  CD  LYS B   2       9.769   8.431 -12.799  1.00  0.00           C  
ATOM   2543  CE  LYS B   2      10.824   7.570 -13.502  1.00  0.00           C  
ATOM   2544  NZ  LYS B   2      10.721   7.645 -14.996  1.00  0.00           N  
ATOM   2545  H   LYS B   2       8.197   7.121  -9.183  1.00  0.00           H  
ATOM   2546  HA  LYS B   2      10.067   9.220  -8.816  1.00  0.00           H  
ATOM   2547 1HB  LYS B   2       7.882   8.870 -10.850  1.00  0.00           H  
ATOM   2548 2HB  LYS B   2       9.006  10.223 -10.871  1.00  0.00           H  
ATOM   2549 1HG  LYS B   2      10.915   8.646 -11.006  1.00  0.00           H  
ATOM   2550 2HG  LYS B   2       9.800   7.279 -10.993  1.00  0.00           H  
ATOM   2551 1HD  LYS B   2       8.776   8.093 -13.095  1.00  0.00           H  
ATOM   2552 2HD  LYS B   2       9.895   9.466 -13.110  1.00  0.00           H  
ATOM   2553 1HE  LYS B   2      11.813   7.909 -13.201  1.00  0.00           H  
ATOM   2554 2HE  LYS B   2      10.701   6.528 -13.192  1.00  0.00           H  
ATOM   2555 1HZ  LYS B   2      11.442   7.062 -15.399  1.00  0.00           H  
ATOM   2556 2HZ  LYS B   2       9.813   7.315 -15.293  1.00  0.00           H  
ATOM   2557 3HZ  LYS B   2      10.850   8.602 -15.301  1.00  0.00           H  
ATOM   2558  N   GLU B   3       7.028  10.076  -8.006  1.00  0.00           N  
ATOM   2559  CA  GLU B   3       6.283  11.124  -7.339  1.00  0.00           C  
ATOM   2560  C   GLU B   3       6.816  11.298  -5.909  1.00  0.00           C  
ATOM   2561  O   GLU B   3       6.885  12.414  -5.397  1.00  0.00           O  
ATOM   2562  CB  GLU B   3       4.804  10.781  -7.303  1.00  0.00           C  
ATOM   2563  CG  GLU B   3       3.926  11.902  -6.845  1.00  0.00           C  
ATOM   2564  CD  GLU B   3       3.919  13.069  -7.843  1.00  0.00           C  
ATOM   2565  OE1 GLU B   3       4.165  12.798  -8.999  1.00  0.00           O  
ATOM   2566  OE2 GLU B   3       3.705  14.219  -7.470  1.00  0.00           O  
ATOM   2567  H   GLU B   3       6.578   9.204  -8.234  1.00  0.00           H  
ATOM   2568  HA  GLU B   3       6.417  12.053  -7.892  1.00  0.00           H  
ATOM   2569 1HB  GLU B   3       4.481  10.490  -8.302  1.00  0.00           H  
ATOM   2570 2HB  GLU B   3       4.640   9.927  -6.643  1.00  0.00           H  
ATOM   2571 1HG  GLU B   3       2.944  11.483  -6.777  1.00  0.00           H  
ATOM   2572 2HG  GLU B   3       4.227  12.246  -5.858  1.00  0.00           H  
ATOM   2573  N   ALA B   4       7.170  10.189  -5.243  1.00  0.00           N  
ATOM   2574  CA  ALA B   4       7.684  10.249  -3.876  1.00  0.00           C  
ATOM   2575  C   ALA B   4       9.032  10.967  -3.890  1.00  0.00           C  
ATOM   2576  O   ALA B   4       9.356  11.749  -2.984  1.00  0.00           O  
ATOM   2577  CB  ALA B   4       7.794   8.858  -3.288  1.00  0.00           C  
ATOM   2578  H   ALA B   4       7.111   9.298  -5.715  1.00  0.00           H  
ATOM   2579  HA  ALA B   4       6.991  10.835  -3.272  1.00  0.00           H  
ATOM   2580 1HB  ALA B   4       8.154   8.919  -2.274  1.00  0.00           H  
ATOM   2581 2HB  ALA B   4       6.811   8.387  -3.294  1.00  0.00           H  
ATOM   2582 3HB  ALA B   4       8.486   8.258  -3.881  1.00  0.00           H  
ATOM   2583  N   ILE B   5       9.781  10.733  -4.974  1.00  0.00           N  
ATOM   2584  CA  ILE B   5      11.067  11.359  -5.203  1.00  0.00           C  
ATOM   2585  C   ILE B   5      10.917  12.856  -5.364  1.00  0.00           C  
ATOM   2586  O   ILE B   5      11.619  13.608  -4.685  1.00  0.00           O  
ATOM   2587  CB  ILE B   5      11.773  10.723  -6.438  1.00  0.00           C  
ATOM   2588  CG1 ILE B   5      12.211   9.255  -6.062  1.00  0.00           C  
ATOM   2589  CG2 ILE B   5      12.898  11.620  -7.028  1.00  0.00           C  
ATOM   2590  CD1 ILE B   5      12.669   8.358  -7.212  1.00  0.00           C  
ATOM   2591  H   ILE B   5       9.431  10.042  -5.642  1.00  0.00           H  
ATOM   2592  HA  ILE B   5      11.695  11.178  -4.333  1.00  0.00           H  
ATOM   2593  HB  ILE B   5      11.035  10.606  -7.208  1.00  0.00           H  
ATOM   2594 1HG1 ILE B   5      13.017   9.318  -5.355  1.00  0.00           H  
ATOM   2595 2HG1 ILE B   5      11.371   8.762  -5.586  1.00  0.00           H  
ATOM   2596 1HG2 ILE B   5      13.323  11.148  -7.909  1.00  0.00           H  
ATOM   2597 2HG2 ILE B   5      12.497  12.590  -7.320  1.00  0.00           H  
ATOM   2598 3HG2 ILE B   5      13.646  11.772  -6.330  1.00  0.00           H  
ATOM   2599 1HD1 ILE B   5      12.942   7.374  -6.820  1.00  0.00           H  
ATOM   2600 2HD1 ILE B   5      11.870   8.239  -7.930  1.00  0.00           H  
ATOM   2601 3HD1 ILE B   5      13.529   8.793  -7.704  1.00  0.00           H  
ATOM   2602  N   LYS B   6       9.967  13.327  -6.179  1.00  0.00           N  
ATOM   2603  CA  LYS B   6       9.892  14.772  -6.290  1.00  0.00           C  
ATOM   2604  C   LYS B   6       9.317  15.421  -5.025  1.00  0.00           C  
ATOM   2605  O   LYS B   6       9.692  16.555  -4.725  1.00  0.00           O  
ATOM   2606  CB  LYS B   6       9.133  15.217  -7.542  1.00  0.00           C  
ATOM   2607  CG  LYS B   6       7.641  14.995  -7.522  1.00  0.00           C  
ATOM   2608  CD  LYS B   6       6.997  15.214  -8.899  1.00  0.00           C  
ATOM   2609  CE  LYS B   6       7.031  16.681  -9.339  1.00  0.00           C  
ATOM   2610  NZ  LYS B   6       6.169  16.911 -10.525  1.00  0.00           N  
ATOM   2611  H   LYS B   6       9.398  12.692  -6.749  1.00  0.00           H  
ATOM   2612  HA  LYS B   6      10.905  15.145  -6.401  1.00  0.00           H  
ATOM   2613 1HB  LYS B   6       9.317  16.277  -7.699  1.00  0.00           H  
ATOM   2614 2HB  LYS B   6       9.532  14.681  -8.403  1.00  0.00           H  
ATOM   2615 1HG  LYS B   6       7.449  13.987  -7.211  1.00  0.00           H  
ATOM   2616 2HG  LYS B   6       7.178  15.667  -6.801  1.00  0.00           H  
ATOM   2617 1HD  LYS B   6       7.520  14.603  -9.636  1.00  0.00           H  
ATOM   2618 2HD  LYS B   6       5.959  14.882  -8.865  1.00  0.00           H  
ATOM   2619 1HE  LYS B   6       6.691  17.317  -8.519  1.00  0.00           H  
ATOM   2620 2HE  LYS B   6       8.052  16.953  -9.598  1.00  0.00           H  
ATOM   2621 1HZ  LYS B   6       6.214  17.884 -10.796  1.00  0.00           H  
ATOM   2622 2HZ  LYS B   6       6.476  16.330 -11.292  1.00  0.00           H  
ATOM   2623 3HZ  LYS B   6       5.216  16.672 -10.275  1.00  0.00           H  
ATOM   2624  N   VAL B   7       8.491  14.705  -4.229  1.00  0.00           N  
ATOM   2625  CA  VAL B   7       8.005  15.338  -2.997  1.00  0.00           C  
ATOM   2626  C   VAL B   7       9.171  15.573  -2.076  1.00  0.00           C  
ATOM   2627  O   VAL B   7       9.297  16.649  -1.485  1.00  0.00           O  
ATOM   2628  CB  VAL B   7       6.979  14.485  -2.200  1.00  0.00           C  
ATOM   2629  CG1 VAL B   7       6.711  15.160  -0.813  1.00  0.00           C  
ATOM   2630  CG2 VAL B   7       5.680  14.382  -2.940  1.00  0.00           C  
ATOM   2631  H   VAL B   7       8.161  13.782  -4.533  1.00  0.00           H  
ATOM   2632  HA  VAL B   7       7.555  16.300  -3.249  1.00  0.00           H  
ATOM   2633  HB  VAL B   7       7.388  13.483  -2.038  1.00  0.00           H  
ATOM   2634 1HG1 VAL B   7       6.005  14.591  -0.267  1.00  0.00           H  
ATOM   2635 2HG1 VAL B   7       7.621  15.229  -0.229  1.00  0.00           H  
ATOM   2636 3HG1 VAL B   7       6.315  16.159  -0.974  1.00  0.00           H  
ATOM   2637 1HG2 VAL B   7       4.988  13.779  -2.359  1.00  0.00           H  
ATOM   2638 2HG2 VAL B   7       5.276  15.379  -3.078  1.00  0.00           H  
ATOM   2639 3HG2 VAL B   7       5.840  13.919  -3.899  1.00  0.00           H  
ATOM   2640  N   TYR B   8      10.026  14.570  -1.934  1.00  0.00           N  
ATOM   2641  CA  TYR B   8      11.163  14.738  -1.073  1.00  0.00           C  
ATOM   2642  C   TYR B   8      12.121  15.812  -1.564  1.00  0.00           C  
ATOM   2643  O   TYR B   8      12.633  16.577  -0.744  1.00  0.00           O  
ATOM   2644  CB  TYR B   8      11.881  13.429  -0.866  1.00  0.00           C  
ATOM   2645  CG  TYR B   8      11.315  12.483   0.219  1.00  0.00           C  
ATOM   2646  CD1 TYR B   8      10.202  12.800   1.032  1.00  0.00           C  
ATOM   2647  CD2 TYR B   8      12.006  11.326   0.469  1.00  0.00           C  
ATOM   2648  CE1 TYR B   8       9.837  11.940   2.050  1.00  0.00           C  
ATOM   2649  CE2 TYR B   8      11.632  10.504   1.474  1.00  0.00           C  
ATOM   2650  CZ  TYR B   8      10.577  10.786   2.261  1.00  0.00           C  
ATOM   2651  OH  TYR B   8      10.276   9.924   3.286  1.00  0.00           O  
ATOM   2652  H   TYR B   8       9.864  13.680  -2.420  1.00  0.00           H  
ATOM   2653  HA  TYR B   8      10.812  15.088  -0.110  1.00  0.00           H  
ATOM   2654 1HB  TYR B   8      11.894  12.881  -1.815  1.00  0.00           H  
ATOM   2655 2HB  TYR B   8      12.885  13.661  -0.618  1.00  0.00           H  
ATOM   2656  HD1 TYR B   8       9.627  13.696   0.891  1.00  0.00           H  
ATOM   2657  HD2 TYR B   8      12.871  11.062  -0.131  1.00  0.00           H  
ATOM   2658  HE1 TYR B   8       8.988  12.178   2.689  1.00  0.00           H  
ATOM   2659  HE2 TYR B   8      12.188   9.606   1.656  1.00  0.00           H  
ATOM   2660  HH  TYR B   8      11.069   9.367   3.480  1.00  0.00           H  
ATOM   2661  N   LEU B   9      12.341  15.921  -2.878  1.00  0.00           N  
ATOM   2662  CA  LEU B   9      13.251  16.956  -3.355  1.00  0.00           C  
ATOM   2663  C   LEU B   9      12.677  18.347  -3.046  1.00  0.00           C  
ATOM   2664  O   LEU B   9      13.429  19.253  -2.648  1.00  0.00           O  
ATOM   2665  CB  LEU B   9      13.455  16.828  -4.865  1.00  0.00           C  
ATOM   2666  CG  LEU B   9      14.205  15.564  -5.387  1.00  0.00           C  
ATOM   2667  CD1 LEU B   9      14.090  15.574  -6.901  1.00  0.00           C  
ATOM   2668  CD2 LEU B   9      15.688  15.528  -4.920  1.00  0.00           C  
ATOM   2669  H   LEU B   9      11.923  15.248  -3.529  1.00  0.00           H  
ATOM   2670  HA  LEU B   9      14.197  16.857  -2.837  1.00  0.00           H  
ATOM   2671 1HB  LEU B   9      12.471  16.840  -5.333  1.00  0.00           H  
ATOM   2672 2HB  LEU B   9      14.002  17.703  -5.211  1.00  0.00           H  
ATOM   2673  HG  LEU B   9      13.714  14.681  -5.022  1.00  0.00           H  
ATOM   2674 1HD1 LEU B   9      14.545  14.709  -7.306  1.00  0.00           H  
ATOM   2675 2HD1 LEU B   9      13.046  15.579  -7.188  1.00  0.00           H  
ATOM   2676 3HD1 LEU B   9      14.576  16.462  -7.302  1.00  0.00           H  
ATOM   2677 1HD2 LEU B   9      16.164  14.635  -5.312  1.00  0.00           H  
ATOM   2678 2HD2 LEU B   9      16.215  16.411  -5.285  1.00  0.00           H  
ATOM   2679 3HD2 LEU B   9      15.735  15.502  -3.836  1.00  0.00           H  
ATOM   2680  N   GLU B  10      11.346  18.517  -3.189  1.00  0.00           N  
ATOM   2681  CA  GLU B  10      10.730  19.801  -2.866  1.00  0.00           C  
ATOM   2682  C   GLU B  10      10.883  20.097  -1.384  1.00  0.00           C  
ATOM   2683  O   GLU B  10      11.195  21.231  -1.007  1.00  0.00           O  
ATOM   2684  CB  GLU B  10       9.236  19.827  -3.229  1.00  0.00           C  
ATOM   2685  CG  GLU B  10       8.921  19.873  -4.728  1.00  0.00           C  
ATOM   2686  CD  GLU B  10       7.430  19.820  -5.010  1.00  0.00           C  
ATOM   2687  OE1 GLU B  10       6.704  19.369  -4.155  1.00  0.00           O  
ATOM   2688  OE2 GLU B  10       7.027  20.224  -6.075  1.00  0.00           O  
ATOM   2689  H   GLU B  10      10.770  17.760  -3.575  1.00  0.00           H  
ATOM   2690  HA  GLU B  10      11.240  20.582  -3.427  1.00  0.00           H  
ATOM   2691 1HB  GLU B  10       8.759  18.931  -2.823  1.00  0.00           H  
ATOM   2692 2HB  GLU B  10       8.764  20.686  -2.755  1.00  0.00           H  
ATOM   2693 1HG  GLU B  10       9.326  20.795  -5.141  1.00  0.00           H  
ATOM   2694 2HG  GLU B  10       9.411  19.041  -5.220  1.00  0.00           H  
ATOM   2695  N   LEU B  11      10.724  19.077  -0.539  1.00  0.00           N  
ATOM   2696  CA  LEU B  11      10.889  19.296   0.880  1.00  0.00           C  
ATOM   2697  C   LEU B  11      12.320  19.634   1.229  1.00  0.00           C  
ATOM   2698  O   LEU B  11      12.528  20.514   2.048  1.00  0.00           O  
ATOM   2699  CB  LEU B  11      10.421  18.091   1.689  1.00  0.00           C  
ATOM   2700  CG  LEU B  11       8.903  17.835   1.696  1.00  0.00           C  
ATOM   2701  CD1 LEU B  11       8.657  16.475   2.354  1.00  0.00           C  
ATOM   2702  CD2 LEU B  11       8.163  18.992   2.464  1.00  0.00           C  
ATOM   2703  H   LEU B  11      10.419  18.165  -0.897  1.00  0.00           H  
ATOM   2704  HA  LEU B  11      10.292  20.157   1.151  1.00  0.00           H  
ATOM   2705 1HB  LEU B  11      10.909  17.205   1.285  1.00  0.00           H  
ATOM   2706 2HB  LEU B  11      10.749  18.220   2.717  1.00  0.00           H  
ATOM   2707  HG  LEU B  11       8.537  17.793   0.669  1.00  0.00           H  
ATOM   2708 1HD1 LEU B  11       7.605  16.242   2.353  1.00  0.00           H  
ATOM   2709 2HD1 LEU B  11       9.182  15.715   1.796  1.00  0.00           H  
ATOM   2710 3HD1 LEU B  11       9.025  16.491   3.379  1.00  0.00           H  
ATOM   2711 1HD2 LEU B  11       7.107  18.815   2.458  1.00  0.00           H  
ATOM   2712 2HD2 LEU B  11       8.520  19.033   3.491  1.00  0.00           H  
ATOM   2713 3HD2 LEU B  11       8.340  19.945   1.995  1.00  0.00           H  
ATOM   2714  N   LEU B  12      13.317  19.036   0.563  1.00  0.00           N  
ATOM   2715  CA  LEU B  12      14.692  19.397   0.908  1.00  0.00           C  
ATOM   2716  C   LEU B  12      14.946  20.871   0.625  1.00  0.00           C  
ATOM   2717  O   LEU B  12      15.579  21.556   1.433  1.00  0.00           O  
ATOM   2718  CB  LEU B  12      15.709  18.576   0.088  1.00  0.00           C  
ATOM   2719  CG  LEU B  12      15.842  17.077   0.415  1.00  0.00           C  
ATOM   2720  CD1 LEU B  12      16.699  16.398  -0.616  1.00  0.00           C  
ATOM   2721  CD2 LEU B  12      16.486  16.898   1.776  1.00  0.00           C  
ATOM   2722  H   LEU B  12      13.108  18.278  -0.093  1.00  0.00           H  
ATOM   2723  HA  LEU B  12      14.841  19.224   1.967  1.00  0.00           H  
ATOM   2724 1HB  LEU B  12      15.434  18.655  -0.964  1.00  0.00           H  
ATOM   2725 2HB  LEU B  12      16.691  19.029   0.218  1.00  0.00           H  
ATOM   2726  HG  LEU B  12      14.866  16.618   0.394  1.00  0.00           H  
ATOM   2727 1HD1 LEU B  12      16.771  15.339  -0.368  1.00  0.00           H  
ATOM   2728 2HD1 LEU B  12      16.252  16.510  -1.598  1.00  0.00           H  
ATOM   2729 3HD1 LEU B  12      17.683  16.834  -0.614  1.00  0.00           H  
ATOM   2730 1HD2 LEU B  12      16.589  15.848   1.963  1.00  0.00           H  
ATOM   2731 2HD2 LEU B  12      17.461  17.359   1.789  1.00  0.00           H  
ATOM   2732 3HD2 LEU B  12      15.876  17.346   2.554  1.00  0.00           H  
ATOM   2733  N   GLU B  13      14.425  21.407  -0.479  1.00  0.00           N  
ATOM   2734  CA  GLU B  13      14.660  22.830  -0.721  1.00  0.00           C  
ATOM   2735  C   GLU B  13      14.016  23.674   0.404  1.00  0.00           C  
ATOM   2736  O   GLU B  13      14.638  24.601   0.953  1.00  0.00           O  
ATOM   2737  CB  GLU B  13      14.134  23.220  -2.112  1.00  0.00           C  
ATOM   2738  CG  GLU B  13      14.574  24.610  -2.621  1.00  0.00           C  
ATOM   2739  CD  GLU B  13      13.691  25.724  -2.168  1.00  0.00           C  
ATOM   2740  OE1 GLU B  13      12.505  25.520  -2.065  1.00  0.00           O  
ATOM   2741  OE2 GLU B  13      14.193  26.785  -1.911  1.00  0.00           O  
ATOM   2742  H   GLU B  13      13.937  20.808  -1.161  1.00  0.00           H  
ATOM   2743  HA  GLU B  13      15.734  23.007  -0.702  1.00  0.00           H  
ATOM   2744 1HB  GLU B  13      14.461  22.475  -2.838  1.00  0.00           H  
ATOM   2745 2HB  GLU B  13      13.042  23.192  -2.098  1.00  0.00           H  
ATOM   2746 1HG  GLU B  13      15.588  24.804  -2.270  1.00  0.00           H  
ATOM   2747 2HG  GLU B  13      14.595  24.589  -3.709  1.00  0.00           H  
ATOM   2748  N   VAL B  14      12.810  23.272   0.817  1.00  0.00           N  
ATOM   2749  CA  VAL B  14      12.081  23.973   1.863  1.00  0.00           C  
ATOM   2750  C   VAL B  14      12.762  23.859   3.225  1.00  0.00           C  
ATOM   2751  O   VAL B  14      12.844  24.844   3.961  1.00  0.00           O  
ATOM   2752  CB  VAL B  14      10.644  23.423   1.980  1.00  0.00           C  
ATOM   2753  CG1 VAL B  14       9.961  24.019   3.163  1.00  0.00           C  
ATOM   2754  CG2 VAL B  14       9.856  23.755   0.721  1.00  0.00           C  
ATOM   2755  H   VAL B  14      12.359  22.500   0.312  1.00  0.00           H  
ATOM   2756  HA  VAL B  14      12.028  25.026   1.586  1.00  0.00           H  
ATOM   2757  HB  VAL B  14      10.681  22.347   2.116  1.00  0.00           H  
ATOM   2758 1HG1 VAL B  14       8.961  23.629   3.219  1.00  0.00           H  
ATOM   2759 2HG1 VAL B  14      10.476  23.791   4.091  1.00  0.00           H  
ATOM   2760 3HG1 VAL B  14       9.931  25.099   3.018  1.00  0.00           H  
ATOM   2761 1HG2 VAL B  14       8.845  23.356   0.808  1.00  0.00           H  
ATOM   2762 2HG2 VAL B  14       9.806  24.831   0.597  1.00  0.00           H  
ATOM   2763 3HG2 VAL B  14      10.339  23.323  -0.143  1.00  0.00           H  
ATOM   2764  N   HIS B  15      13.223  22.665   3.566  1.00  0.00           N  
ATOM   2765  CA  HIS B  15      13.850  22.381   4.839  1.00  0.00           C  
ATOM   2766  C   HIS B  15      15.194  23.073   4.957  1.00  0.00           C  
ATOM   2767  O   HIS B  15      15.584  23.451   6.067  1.00  0.00           O  
ATOM   2768  CB  HIS B  15      13.947  20.878   5.052  1.00  0.00           C  
ATOM   2769  CG  HIS B  15      12.611  20.228   5.314  1.00  0.00           C  
ATOM   2770  ND1 HIS B  15      12.456  18.862   5.377  1.00  0.00           N  
ATOM   2771  CD2 HIS B  15      11.369  20.754   5.506  1.00  0.00           C  
ATOM   2772  CE1 HIS B  15      11.184  18.576   5.607  1.00  0.00           C  
ATOM   2773  NE2 HIS B  15      10.511  19.704   5.683  1.00  0.00           N  
ATOM   2774  H   HIS B  15      13.098  21.898   2.915  1.00  0.00           H  
ATOM   2775  HA  HIS B  15      13.225  22.768   5.636  1.00  0.00           H  
ATOM   2776 1HB  HIS B  15      14.342  20.433   4.144  1.00  0.00           H  
ATOM   2777 2HB  HIS B  15      14.630  20.644   5.860  1.00  0.00           H  
ATOM   2778  HD2 HIS B  15      11.095  21.808   5.514  1.00  0.00           H  
ATOM   2779  HE1 HIS B  15      10.761  17.579   5.706  1.00  0.00           H  
ATOM   2780  HE2 HIS B  15       9.521  19.785   5.843  1.00  0.00           H  
ATOM   2781  N   SER B  16      15.899  23.277   3.838  1.00  0.00           N  
ATOM   2782  CA  SER B  16      17.137  24.035   3.907  1.00  0.00           C  
ATOM   2783  C   SER B  16      16.803  25.484   4.268  1.00  0.00           C  
ATOM   2784  O   SER B  16      17.516  26.105   5.067  1.00  0.00           O  
ATOM   2785  CB  SER B  16      17.909  23.971   2.606  1.00  0.00           C  
ATOM   2786  OG  SER B  16      18.391  22.672   2.362  1.00  0.00           O  
ATOM   2787  H   SER B  16      15.606  22.856   2.947  1.00  0.00           H  
ATOM   2788  HA  SER B  16      17.761  23.618   4.694  1.00  0.00           H  
ATOM   2789 1HB  SER B  16      17.262  24.280   1.783  1.00  0.00           H  
ATOM   2790 2HB  SER B  16      18.744  24.668   2.648  1.00  0.00           H  
ATOM   2791  HG  SER B  16      19.099  22.780   1.708  1.00  0.00           H  
ATOM   2792  N   ARG B  17      15.694  26.022   3.716  1.00  0.00           N  
ATOM   2793  CA  ARG B  17      15.262  27.368   4.093  1.00  0.00           C  
ATOM   2794  C   ARG B  17      14.800  27.409   5.554  1.00  0.00           C  
ATOM   2795  O   ARG B  17      15.025  28.417   6.239  1.00  0.00           O  
ATOM   2796  CB  ARG B  17      14.203  27.928   3.158  1.00  0.00           C  
ATOM   2797  CG  ARG B  17      14.781  28.357   1.816  1.00  0.00           C  
ATOM   2798  CD  ARG B  17      13.820  29.080   0.928  1.00  0.00           C  
ATOM   2799  NE  ARG B  17      12.910  28.194   0.228  1.00  0.00           N  
ATOM   2800  CZ  ARG B  17      11.585  28.029   0.453  1.00  0.00           C  
ATOM   2801  NH1 ARG B  17      10.911  27.199  -0.279  1.00  0.00           N  
ATOM   2802  NH2 ARG B  17      10.919  28.686   1.378  1.00  0.00           N  
ATOM   2803  H   ARG B  17      15.198  25.495   2.986  1.00  0.00           H  
ATOM   2804  HA  ARG B  17      16.122  28.029   4.003  1.00  0.00           H  
ATOM   2805 1HB  ARG B  17      13.439  27.173   2.969  1.00  0.00           H  
ATOM   2806 2HB  ARG B  17      13.718  28.785   3.615  1.00  0.00           H  
ATOM   2807 1HG  ARG B  17      15.639  29.005   1.982  1.00  0.00           H  
ATOM   2808 2HG  ARG B  17      15.106  27.461   1.278  1.00  0.00           H  
ATOM   2809 1HD  ARG B  17      13.245  29.785   1.515  1.00  0.00           H  
ATOM   2810 2HD  ARG B  17      14.391  29.625   0.177  1.00  0.00           H  
ATOM   2811  HE  ARG B  17      13.323  27.639  -0.542  1.00  0.00           H  
ATOM   2812 1HH1 ARG B  17      11.383  26.659  -1.021  1.00  0.00           H  
ATOM   2813 2HH1 ARG B  17       9.906  27.107  -0.097  1.00  0.00           H  
ATOM   2814 1HH2 ARG B  17      11.368  29.355   1.979  1.00  0.00           H  
ATOM   2815 2HH2 ARG B  17       9.908  28.491   1.448  1.00  0.00           H  
ATOM   2816  N   VAL B  18      14.207  26.311   6.051  1.00  0.00           N  
ATOM   2817  CA  VAL B  18      13.819  26.263   7.458  1.00  0.00           C  
ATOM   2818  C   VAL B  18      15.057  26.369   8.308  1.00  0.00           C  
ATOM   2819  O   VAL B  18      15.057  27.129   9.264  1.00  0.00           O  
ATOM   2820  CB  VAL B  18      13.097  24.963   7.873  1.00  0.00           C  
ATOM   2821  CG1 VAL B  18      12.916  24.912   9.414  1.00  0.00           C  
ATOM   2822  CG2 VAL B  18      11.779  24.901   7.242  1.00  0.00           C  
ATOM   2823  H   VAL B  18      13.982  25.552   5.400  1.00  0.00           H  
ATOM   2824  HA  VAL B  18      13.171  27.117   7.672  1.00  0.00           H  
ATOM   2825  HB  VAL B  18      13.694  24.115   7.576  1.00  0.00           H  
ATOM   2826 1HG1 VAL B  18      12.413  24.001   9.685  1.00  0.00           H  
ATOM   2827 2HG1 VAL B  18      13.879  24.935   9.920  1.00  0.00           H  
ATOM   2828 3HG1 VAL B  18      12.318  25.764   9.741  1.00  0.00           H  
ATOM   2829 1HG2 VAL B  18      11.284  23.998   7.522  1.00  0.00           H  
ATOM   2830 2HG2 VAL B  18      11.213  25.753   7.590  1.00  0.00           H  
ATOM   2831 3HG2 VAL B  18      11.879  24.936   6.173  1.00  0.00           H  
ATOM   2832  N   LEU B  19      16.118  25.621   7.973  1.00  0.00           N  
ATOM   2833  CA  LEU B  19      17.338  25.714   8.762  1.00  0.00           C  
ATOM   2834  C   LEU B  19      17.914  27.104   8.713  1.00  0.00           C  
ATOM   2835  O   LEU B  19      18.303  27.655   9.738  1.00  0.00           O  
ATOM   2836  CB  LEU B  19      18.406  24.732   8.235  1.00  0.00           C  
ATOM   2837  CG  LEU B  19      18.185  23.257   8.517  1.00  0.00           C  
ATOM   2838  CD1 LEU B  19      19.119  22.392   7.706  1.00  0.00           C  
ATOM   2839  CD2 LEU B  19      18.485  23.014   9.975  1.00  0.00           C  
ATOM   2840  H   LEU B  19      16.044  24.967   7.190  1.00  0.00           H  
ATOM   2841  HA  LEU B  19      17.090  25.489   9.793  1.00  0.00           H  
ATOM   2842 1HB  LEU B  19      18.461  24.847   7.153  1.00  0.00           H  
ATOM   2843 2HB  LEU B  19      19.369  25.017   8.654  1.00  0.00           H  
ATOM   2844  HG  LEU B  19      17.166  22.985   8.268  1.00  0.00           H  
ATOM   2845 1HD1 LEU B  19      18.934  21.351   7.955  1.00  0.00           H  
ATOM   2846 2HD1 LEU B  19      18.931  22.555   6.649  1.00  0.00           H  
ATOM   2847 3HD1 LEU B  19      20.133  22.628   7.927  1.00  0.00           H  
ATOM   2848 1HD2 LEU B  19      18.352  21.969  10.192  1.00  0.00           H  
ATOM   2849 2HD2 LEU B  19      19.518  23.294  10.177  1.00  0.00           H  
ATOM   2850 3HD2 LEU B  19      17.828  23.595  10.604  1.00  0.00           H  
ATOM   2851  N   LYS B  20      17.928  27.747   7.554  1.00  0.00           N  
ATOM   2852  CA  LYS B  20      18.501  29.075   7.558  1.00  0.00           C  
ATOM   2853  C   LYS B  20      17.733  29.999   8.503  1.00  0.00           C  
ATOM   2854  O   LYS B  20      18.337  30.700   9.323  1.00  0.00           O  
ATOM   2855  CB  LYS B  20      18.513  29.660   6.145  1.00  0.00           C  
ATOM   2856  CG  LYS B  20      19.143  31.055   6.039  1.00  0.00           C  
ATOM   2857  CD  LYS B  20      19.172  31.544   4.594  1.00  0.00           C  
ATOM   2858  CE  LYS B  20      19.751  32.947   4.507  1.00  0.00           C  
ATOM   2859  NZ  LYS B  20      19.790  33.451   3.102  1.00  0.00           N  
ATOM   2860  H   LYS B  20      17.615  27.290   6.690  1.00  0.00           H  
ATOM   2861  HA  LYS B  20      19.527  29.006   7.917  1.00  0.00           H  
ATOM   2862 1HB  LYS B  20      19.052  28.986   5.480  1.00  0.00           H  
ATOM   2863 2HB  LYS B  20      17.486  29.725   5.777  1.00  0.00           H  
ATOM   2864 1HG  LYS B  20      18.574  31.767   6.642  1.00  0.00           H  
ATOM   2865 2HG  LYS B  20      20.163  31.021   6.426  1.00  0.00           H  
ATOM   2866 1HD  LYS B  20      19.778  30.867   3.988  1.00  0.00           H  
ATOM   2867 2HD  LYS B  20      18.157  31.552   4.197  1.00  0.00           H  
ATOM   2868 1HE  LYS B  20      19.139  33.621   5.109  1.00  0.00           H  
ATOM   2869 2HE  LYS B  20      20.763  32.941   4.909  1.00  0.00           H  
ATOM   2870 1HZ  LYS B  20      20.179  34.384   3.094  1.00  0.00           H  
ATOM   2871 2HZ  LYS B  20      20.366  32.841   2.538  1.00  0.00           H  
ATOM   2872 3HZ  LYS B  20      18.854  33.474   2.722  1.00  0.00           H  
ATOM   2873  N   ALA B  21      16.397  29.998   8.395  1.00  0.00           N  
ATOM   2874  CA  ALA B  21      15.594  30.886   9.220  1.00  0.00           C  
ATOM   2875  C   ALA B  21      15.645  30.517  10.691  1.00  0.00           C  
ATOM   2876  O   ALA B  21      15.765  31.391  11.548  1.00  0.00           O  
ATOM   2877  CB  ALA B  21      14.146  30.847   8.748  1.00  0.00           C  
ATOM   2878  H   ALA B  21      15.944  29.382   7.711  1.00  0.00           H  
ATOM   2879  HA  ALA B  21      15.988  31.896   9.109  1.00  0.00           H  
ATOM   2880 1HB  ALA B  21      13.541  31.533   9.339  1.00  0.00           H  
ATOM   2881 2HB  ALA B  21      14.102  31.139   7.700  1.00  0.00           H  
ATOM   2882 3HB  ALA B  21      13.760  29.832   8.858  1.00  0.00           H  
ATOM   2883  N   LEU B  22      15.619  29.223  10.983  1.00  0.00           N  
ATOM   2884  CA  LEU B  22      15.588  28.705  12.336  1.00  0.00           C  
ATOM   2885  C   LEU B  22      16.904  29.001  13.043  1.00  0.00           C  
ATOM   2886  O   LEU B  22      16.896  29.405  14.209  1.00  0.00           O  
ATOM   2887  CB  LEU B  22      15.172  27.230  12.265  1.00  0.00           C  
ATOM   2888  CG  LEU B  22      14.848  26.494  13.548  1.00  0.00           C  
ATOM   2889  CD1 LEU B  22      13.679  25.554  13.250  1.00  0.00           C  
ATOM   2890  CD2 LEU B  22      16.045  25.670  14.000  1.00  0.00           C  
ATOM   2891  H   LEU B  22      15.553  28.541  10.230  1.00  0.00           H  
ATOM   2892  HA  LEU B  22      14.799  29.228  12.875  1.00  0.00           H  
ATOM   2893 1HB  LEU B  22      14.289  27.173  11.638  1.00  0.00           H  
ATOM   2894 2HB  LEU B  22      15.972  26.685  11.760  1.00  0.00           H  
ATOM   2895  HG  LEU B  22      14.562  27.202  14.329  1.00  0.00           H  
ATOM   2896 1HD1 LEU B  22      13.416  25.010  14.138  1.00  0.00           H  
ATOM   2897 2HD1 LEU B  22      12.820  26.139  12.917  1.00  0.00           H  
ATOM   2898 3HD1 LEU B  22      13.958  24.867  12.473  1.00  0.00           H  
ATOM   2899 1HD2 LEU B  22      15.787  25.129  14.913  1.00  0.00           H  
ATOM   2900 2HD2 LEU B  22      16.320  24.957  13.221  1.00  0.00           H  
ATOM   2901 3HD2 LEU B  22      16.889  26.326  14.199  1.00  0.00           H  
ATOM   2902  N   ILE B  23      18.032  28.817  12.361  1.00  0.00           N  
ATOM   2903  CA  ILE B  23      19.324  29.105  12.963  1.00  0.00           C  
ATOM   2904  C   ILE B  23      19.388  30.587  13.294  1.00  0.00           C  
ATOM   2905  O   ILE B  23      19.831  30.961  14.386  1.00  0.00           O  
ATOM   2906  CB  ILE B  23      20.487  28.707  12.045  1.00  0.00           C  
ATOM   2907  CG1 ILE B  23      20.505  27.197  11.897  1.00  0.00           C  
ATOM   2908  CG2 ILE B  23      21.827  29.212  12.647  1.00  0.00           C  
ATOM   2909  CD1 ILE B  23      21.361  26.669  10.784  1.00  0.00           C  
ATOM   2910  H   ILE B  23      18.003  28.464  11.396  1.00  0.00           H  
ATOM   2911  HA  ILE B  23      19.403  28.538  13.897  1.00  0.00           H  
ATOM   2912  HB  ILE B  23      20.329  29.141  11.048  1.00  0.00           H  
ATOM   2913 1HG1 ILE B  23      20.873  26.780  12.829  1.00  0.00           H  
ATOM   2914 2HG1 ILE B  23      19.492  26.857  11.738  1.00  0.00           H  
ATOM   2915 1HG2 ILE B  23      22.659  28.939  12.009  1.00  0.00           H  
ATOM   2916 2HG2 ILE B  23      21.811  30.292  12.741  1.00  0.00           H  
ATOM   2917 3HG2 ILE B  23      21.972  28.767  13.632  1.00  0.00           H  
ATOM   2918 1HD1 ILE B  23      21.304  25.590  10.773  1.00  0.00           H  
ATOM   2919 2HD1 ILE B  23      20.998  27.061   9.832  1.00  0.00           H  
ATOM   2920 3HD1 ILE B  23      22.370  26.969  10.929  1.00  0.00           H  
ATOM   2921  N   GLU B  24      18.959  31.452  12.355  1.00  0.00           N  
ATOM   2922  CA  GLU B  24      18.966  32.878  12.633  1.00  0.00           C  
ATOM   2923  C   GLU B  24      18.055  33.227  13.807  1.00  0.00           C  
ATOM   2924  O   GLU B  24      18.426  34.056  14.629  1.00  0.00           O  
ATOM   2925  CB  GLU B  24      18.553  33.691  11.413  1.00  0.00           C  
ATOM   2926  CG  GLU B  24      19.567  33.720  10.265  1.00  0.00           C  
ATOM   2927  CD  GLU B  24      19.034  34.479   9.084  1.00  0.00           C  
ATOM   2928  OE1 GLU B  24      17.872  34.793   9.122  1.00  0.00           O  
ATOM   2929  OE2 GLU B  24      19.766  34.740   8.157  1.00  0.00           O  
ATOM   2930  H   GLU B  24      18.652  31.115  11.434  1.00  0.00           H  
ATOM   2931  HA  GLU B  24      19.986  33.164  12.899  1.00  0.00           H  
ATOM   2932 1HB  GLU B  24      17.621  33.277  11.019  1.00  0.00           H  
ATOM   2933 2HB  GLU B  24      18.348  34.718  11.715  1.00  0.00           H  
ATOM   2934 1HG  GLU B  24      20.481  34.195  10.615  1.00  0.00           H  
ATOM   2935 2HG  GLU B  24      19.805  32.700   9.971  1.00  0.00           H  
ATOM   2936  N   GLN B  25      16.885  32.575  13.922  1.00  0.00           N  
ATOM   2937  CA  GLN B  25      15.972  32.876  15.025  1.00  0.00           C  
ATOM   2938  C   GLN B  25      16.585  32.526  16.368  1.00  0.00           C  
ATOM   2939  O   GLN B  25      16.461  33.307  17.323  1.00  0.00           O  
ATOM   2940  CB  GLN B  25      14.662  32.088  14.860  1.00  0.00           C  
ATOM   2941  CG  GLN B  25      13.807  32.569  13.727  1.00  0.00           C  
ATOM   2942  CD  GLN B  25      12.682  31.622  13.355  1.00  0.00           C  
ATOM   2943  OE1 GLN B  25      12.229  30.792  14.150  1.00  0.00           O  
ATOM   2944  NE2 GLN B  25      12.240  31.741  12.119  1.00  0.00           N  
ATOM   2945  H   GLN B  25      16.603  31.932  13.179  1.00  0.00           H  
ATOM   2946  HA  GLN B  25      15.763  33.931  15.013  1.00  0.00           H  
ATOM   2947 1HB  GLN B  25      14.891  31.041  14.689  1.00  0.00           H  
ATOM   2948 2HB  GLN B  25      14.078  32.154  15.779  1.00  0.00           H  
ATOM   2949 1HG  GLN B  25      13.350  33.503  14.007  1.00  0.00           H  
ATOM   2950 2HG  GLN B  25      14.425  32.728  12.888  1.00  0.00           H  
ATOM   2951 1HE2 GLN B  25      11.503  31.155  11.781  1.00  0.00           H  
ATOM   2952 2HE2 GLN B  25      12.664  32.438  11.513  1.00  0.00           H  
ATOM   2953  N   ILE B  26      17.323  31.419  16.430  1.00  0.00           N  
ATOM   2954  CA  ILE B  26      17.935  31.031  17.686  1.00  0.00           C  
ATOM   2955  C   ILE B  26      18.992  32.076  18.031  1.00  0.00           C  
ATOM   2956  O   ILE B  26      19.048  32.542  19.171  1.00  0.00           O  
ATOM   2957  CB  ILE B  26      18.583  29.632  17.616  1.00  0.00           C  
ATOM   2958  CG1 ILE B  26      17.513  28.566  17.378  1.00  0.00           C  
ATOM   2959  CG2 ILE B  26      19.224  29.346  19.005  1.00  0.00           C  
ATOM   2960  CD1 ILE B  26      18.040  27.194  16.968  1.00  0.00           C  
ATOM   2961  H   ILE B  26      17.364  30.803  15.606  1.00  0.00           H  
ATOM   2962  HA  ILE B  26      17.173  31.029  18.466  1.00  0.00           H  
ATOM   2963  HB  ILE B  26      19.327  29.586  16.812  1.00  0.00           H  
ATOM   2964 1HG1 ILE B  26      16.973  28.451  18.270  1.00  0.00           H  
ATOM   2965 2HG1 ILE B  26      16.831  28.910  16.611  1.00  0.00           H  
ATOM   2966 1HG2 ILE B  26      19.664  28.367  19.018  1.00  0.00           H  
ATOM   2967 2HG2 ILE B  26      19.990  30.083  19.227  1.00  0.00           H  
ATOM   2968 3HG2 ILE B  26      18.454  29.391  19.770  1.00  0.00           H  
ATOM   2969 1HD1 ILE B  26      17.200  26.512  16.832  1.00  0.00           H  
ATOM   2970 2HD1 ILE B  26      18.582  27.288  16.028  1.00  0.00           H  
ATOM   2971 3HD1 ILE B  26      18.698  26.784  17.725  1.00  0.00           H  
ATOM   2972  N   LYS B  27      19.831  32.450  17.040  1.00  0.00           N  
ATOM   2973  CA  LYS B  27      20.882  33.442  17.263  1.00  0.00           C  
ATOM   2974  C   LYS B  27      20.333  34.804  17.666  1.00  0.00           C  
ATOM   2975  O   LYS B  27      20.919  35.481  18.523  1.00  0.00           O  
ATOM   2976  CB  LYS B  27      21.734  33.632  16.011  1.00  0.00           C  
ATOM   2977  CG  LYS B  27      22.660  32.498  15.656  1.00  0.00           C  
ATOM   2978  CD  LYS B  27      23.402  32.841  14.375  1.00  0.00           C  
ATOM   2979  CE  LYS B  27      24.414  31.795  13.999  1.00  0.00           C  
ATOM   2980  NZ  LYS B  27      25.081  32.116  12.705  1.00  0.00           N  
ATOM   2981  H   LYS B  27      19.734  32.017  16.116  1.00  0.00           H  
ATOM   2982  HA  LYS B  27      21.518  33.086  18.065  1.00  0.00           H  
ATOM   2983 1HB  LYS B  27      21.074  33.788  15.157  1.00  0.00           H  
ATOM   2984 2HB  LYS B  27      22.338  34.530  16.120  1.00  0.00           H  
ATOM   2985 1HG  LYS B  27      23.366  32.326  16.470  1.00  0.00           H  
ATOM   2986 2HG  LYS B  27      22.075  31.593  15.503  1.00  0.00           H  
ATOM   2987 1HD  LYS B  27      22.679  32.924  13.562  1.00  0.00           H  
ATOM   2988 2HD  LYS B  27      23.906  33.800  14.490  1.00  0.00           H  
ATOM   2989 1HE  LYS B  27      25.173  31.736  14.779  1.00  0.00           H  
ATOM   2990 2HE  LYS B  27      23.927  30.830  13.916  1.00  0.00           H  
ATOM   2991 1HZ  LYS B  27      25.748  31.373  12.500  1.00  0.00           H  
ATOM   2992 2HZ  LYS B  27      24.399  32.150  11.962  1.00  0.00           H  
ATOM   2993 3HZ  LYS B  27      25.562  32.995  12.755  1.00  0.00           H  
ATOM   2994  N   LEU B  28      19.217  35.214  17.060  1.00  0.00           N  
ATOM   2995  CA  LEU B  28      18.607  36.484  17.390  1.00  0.00           C  
ATOM   2996  C   LEU B  28      18.115  36.462  18.814  1.00  0.00           C  
ATOM   2997  O   LEU B  28      18.332  37.432  19.535  1.00  0.00           O  
ATOM   2998  CB  LEU B  28      17.470  36.788  16.415  1.00  0.00           C  
ATOM   2999  CG  LEU B  28      17.903  37.144  14.960  1.00  0.00           C  
ATOM   3000  CD1 LEU B  28      16.706  37.080  14.077  1.00  0.00           C  
ATOM   3001  CD2 LEU B  28      18.472  38.574  14.921  1.00  0.00           C  
ATOM   3002  H   LEU B  28      18.811  34.636  16.320  1.00  0.00           H  
ATOM   3003  HA  LEU B  28      19.368  37.257  17.314  1.00  0.00           H  
ATOM   3004 1HB  LEU B  28      16.817  35.918  16.369  1.00  0.00           H  
ATOM   3005 2HB  LEU B  28      16.891  37.629  16.808  1.00  0.00           H  
ATOM   3006  HG  LEU B  28      18.651  36.446  14.609  1.00  0.00           H  
ATOM   3007 1HD1 LEU B  28      16.979  37.333  13.058  1.00  0.00           H  
ATOM   3008 2HD1 LEU B  28      16.291  36.077  14.101  1.00  0.00           H  
ATOM   3009 3HD1 LEU B  28      16.002  37.778  14.449  1.00  0.00           H  
ATOM   3010 1HD2 LEU B  28      18.752  38.826  13.901  1.00  0.00           H  
ATOM   3011 2HD2 LEU B  28      17.713  39.271  15.275  1.00  0.00           H  
ATOM   3012 3HD2 LEU B  28      19.347  38.654  15.556  1.00  0.00           H  
ATOM   3013  N   PHE B  29      17.534  35.345  19.273  1.00  0.00           N  
ATOM   3014  CA  PHE B  29      17.114  35.315  20.665  1.00  0.00           C  
ATOM   3015  C   PHE B  29      18.304  35.354  21.581  1.00  0.00           C  
ATOM   3016  O   PHE B  29      18.256  36.040  22.596  1.00  0.00           O  
ATOM   3017  CB  PHE B  29      16.200  34.149  21.001  1.00  0.00           C  
ATOM   3018  CG  PHE B  29      14.757  34.429  20.656  1.00  0.00           C  
ATOM   3019  CD1 PHE B  29      14.022  35.355  21.416  1.00  0.00           C  
ATOM   3020  CD2 PHE B  29      14.124  33.796  19.617  1.00  0.00           C  
ATOM   3021  CE1 PHE B  29      12.709  35.630  21.112  1.00  0.00           C  
ATOM   3022  CE2 PHE B  29      12.808  34.065  19.324  1.00  0.00           C  
ATOM   3023  CZ  PHE B  29      12.105  34.984  20.065  1.00  0.00           C  
ATOM   3024  H   PHE B  29      17.322  34.568  18.634  1.00  0.00           H  
ATOM   3025  HA  PHE B  29      16.541  36.212  20.856  1.00  0.00           H  
ATOM   3026 1HB  PHE B  29      16.524  33.267  20.441  1.00  0.00           H  
ATOM   3027 2HB  PHE B  29      16.271  33.916  22.061  1.00  0.00           H  
ATOM   3028  HD1 PHE B  29      14.503  35.870  22.255  1.00  0.00           H  
ATOM   3029  HD2 PHE B  29      14.672  33.073  19.015  1.00  0.00           H  
ATOM   3030  HE1 PHE B  29      12.153  36.353  21.705  1.00  0.00           H  
ATOM   3031  HE2 PHE B  29      12.318  33.547  18.495  1.00  0.00           H  
ATOM   3032  HZ  PHE B  29      11.071  35.188  19.820  1.00  0.00           H  
ATOM   3033  N   ILE B  30      19.404  34.712  21.213  1.00  0.00           N  
ATOM   3034  CA  ILE B  30      20.567  34.758  22.085  1.00  0.00           C  
ATOM   3035  C   ILE B  30      21.043  36.209  22.237  1.00  0.00           C  
ATOM   3036  O   ILE B  30      21.327  36.643  23.360  1.00  0.00           O  
ATOM   3037  CB  ILE B  30      21.714  33.885  21.533  1.00  0.00           C  
ATOM   3038  CG1 ILE B  30      21.298  32.417  21.622  1.00  0.00           C  
ATOM   3039  CG2 ILE B  30      23.002  34.136  22.306  1.00  0.00           C  
ATOM   3040  CD1 ILE B  30      22.164  31.457  20.862  1.00  0.00           C  
ATOM   3041  H   ILE B  30      19.394  34.128  20.369  1.00  0.00           H  
ATOM   3042  HA  ILE B  30      20.283  34.380  23.064  1.00  0.00           H  
ATOM   3043  HB  ILE B  30      21.871  34.124  20.486  1.00  0.00           H  
ATOM   3044 1HG1 ILE B  30      21.297  32.124  22.660  1.00  0.00           H  
ATOM   3045 2HG1 ILE B  30      20.302  32.328  21.246  1.00  0.00           H  
ATOM   3046 1HG2 ILE B  30      23.811  33.533  21.905  1.00  0.00           H  
ATOM   3047 2HG2 ILE B  30      23.277  35.176  22.218  1.00  0.00           H  
ATOM   3048 3HG2 ILE B  30      22.847  33.881  23.348  1.00  0.00           H  
ATOM   3049 1HD1 ILE B  30      21.769  30.473  20.983  1.00  0.00           H  
ATOM   3050 2HD1 ILE B  30      22.169  31.710  19.810  1.00  0.00           H  
ATOM   3051 3HD1 ILE B  30      23.168  31.492  21.242  1.00  0.00           H  
ATOM   3052  N   GLU B  31      21.112  36.965  21.135  1.00  0.00           N  
ATOM   3053  CA  GLU B  31      21.562  38.358  21.205  1.00  0.00           C  
ATOM   3054  C   GLU B  31      20.575  39.238  21.985  1.00  0.00           C  
ATOM   3055  O   GLU B  31      20.982  40.123  22.748  1.00  0.00           O  
ATOM   3056  CB  GLU B  31      21.751  38.943  19.797  1.00  0.00           C  
ATOM   3057  CG  GLU B  31      22.407  40.354  19.760  1.00  0.00           C  
ATOM   3058  CD  GLU B  31      23.850  40.362  20.244  1.00  0.00           C  
ATOM   3059  OE1 GLU B  31      24.491  39.333  20.182  1.00  0.00           O  
ATOM   3060  OE2 GLU B  31      24.307  41.390  20.674  1.00  0.00           O  
ATOM   3061  H   GLU B  31      20.891  36.540  20.221  1.00  0.00           H  
ATOM   3062  HA  GLU B  31      22.524  38.376  21.721  1.00  0.00           H  
ATOM   3063 1HB  GLU B  31      22.347  38.262  19.200  1.00  0.00           H  
ATOM   3064 2HB  GLU B  31      20.768  39.021  19.317  1.00  0.00           H  
ATOM   3065 1HG  GLU B  31      22.390  40.715  18.733  1.00  0.00           H  
ATOM   3066 2HG  GLU B  31      21.816  41.042  20.363  1.00  0.00           H  
ATOM   3067  N   LEU B  32      19.270  38.998  21.805  1.00  0.00           N  
ATOM   3068  CA  LEU B  32      18.246  39.766  22.502  1.00  0.00           C  
ATOM   3069  C   LEU B  32      18.336  39.481  24.000  1.00  0.00           C  
ATOM   3070  O   LEU B  32      18.164  40.389  24.820  1.00  0.00           O  
ATOM   3071  CB  LEU B  32      16.866  39.379  21.987  1.00  0.00           C  
ATOM   3072  CG  LEU B  32      16.503  39.768  20.546  1.00  0.00           C  
ATOM   3073  CD1 LEU B  32      15.214  39.022  20.133  1.00  0.00           C  
ATOM   3074  CD2 LEU B  32      16.286  41.284  20.454  1.00  0.00           C  
ATOM   3075  H   LEU B  32      18.986  38.286  21.123  1.00  0.00           H  
ATOM   3076  HA  LEU B  32      18.434  40.825  22.338  1.00  0.00           H  
ATOM   3077 1HB  LEU B  32      16.737  38.300  22.115  1.00  0.00           H  
ATOM   3078 2HB  LEU B  32      16.161  39.873  22.590  1.00  0.00           H  
ATOM   3079  HG  LEU B  32      17.299  39.486  19.884  1.00  0.00           H  
ATOM   3080 1HD1 LEU B  32      14.960  39.279  19.107  1.00  0.00           H  
ATOM   3081 2HD1 LEU B  32      15.352  37.955  20.186  1.00  0.00           H  
ATOM   3082 3HD1 LEU B  32      14.407  39.312  20.796  1.00  0.00           H  
ATOM   3083 1HD2 LEU B  32      16.033  41.535  19.433  1.00  0.00           H  
ATOM   3084 2HD2 LEU B  32      15.469  41.574  21.120  1.00  0.00           H  
ATOM   3085 3HD2 LEU B  32      17.184  41.807  20.732  1.00  0.00           H  
ATOM   3086  N   ILE B  33      18.639  38.235  24.349  1.00  0.00           N  
ATOM   3087  CA  ILE B  33      18.820  37.816  25.725  1.00  0.00           C  
ATOM   3088  C   ILE B  33      20.021  38.535  26.311  1.00  0.00           C  
ATOM   3089  O   ILE B  33      19.920  39.057  27.419  1.00  0.00           O  
ATOM   3090  CB  ILE B  33      18.933  36.280  25.819  1.00  0.00           C  
ATOM   3091  CG1 ILE B  33      17.529  35.664  25.476  1.00  0.00           C  
ATOM   3092  CG2 ILE B  33      19.441  35.847  27.236  1.00  0.00           C  
ATOM   3093  CD1 ILE B  33      17.536  34.179  25.122  1.00  0.00           C  
ATOM   3094  H   ILE B  33      18.704  37.526  23.607  1.00  0.00           H  
ATOM   3095  HA  ILE B  33      17.939  38.122  26.290  1.00  0.00           H  
ATOM   3096  HB  ILE B  33      19.631  35.918  25.070  1.00  0.00           H  
ATOM   3097 1HG1 ILE B  33      16.904  35.778  26.358  1.00  0.00           H  
ATOM   3098 2HG1 ILE B  33      17.070  36.219  24.672  1.00  0.00           H  
ATOM   3099 1HG2 ILE B  33      19.515  34.766  27.292  1.00  0.00           H  
ATOM   3100 2HG2 ILE B  33      20.428  36.275  27.436  1.00  0.00           H  
ATOM   3101 3HG2 ILE B  33      18.743  36.203  27.992  1.00  0.00           H  
ATOM   3102 1HD1 ILE B  33      16.516  33.843  24.933  1.00  0.00           H  
ATOM   3103 2HD1 ILE B  33      18.125  34.030  24.228  1.00  0.00           H  
ATOM   3104 3HD1 ILE B  33      17.963  33.588  25.911  1.00  0.00           H  
ATOM   3105  N   LYS B  34      21.156  38.597  25.579  1.00  0.00           N  
ATOM   3106  CA  LYS B  34      22.340  39.293  26.096  1.00  0.00           C  
ATOM   3107  C   LYS B  34      22.040  40.749  26.394  1.00  0.00           C  
ATOM   3108  O   LYS B  34      22.505  41.299  27.398  1.00  0.00           O  
ATOM   3109  CB  LYS B  34      23.482  39.319  25.067  1.00  0.00           C  
ATOM   3110  CG  LYS B  34      24.146  38.043  24.776  1.00  0.00           C  
ATOM   3111  CD  LYS B  34      25.223  38.212  23.672  1.00  0.00           C  
ATOM   3112  CE  LYS B  34      25.866  36.890  23.274  1.00  0.00           C  
ATOM   3113  NZ  LYS B  34      26.844  37.050  22.149  1.00  0.00           N  
ATOM   3114  H   LYS B  34      21.191  38.110  24.681  1.00  0.00           H  
ATOM   3115  HA  LYS B  34      22.655  38.813  27.019  1.00  0.00           H  
ATOM   3116 1HB  LYS B  34      23.110  39.705  24.112  1.00  0.00           H  
ATOM   3117 2HB  LYS B  34      24.253  40.012  25.412  1.00  0.00           H  
ATOM   3118 1HG  LYS B  34      24.618  37.695  25.676  1.00  0.00           H  
ATOM   3119 2HG  LYS B  34      23.403  37.320  24.464  1.00  0.00           H  
ATOM   3120 1HD  LYS B  34      24.765  38.655  22.783  1.00  0.00           H  
ATOM   3121 2HD  LYS B  34      25.993  38.887  24.018  1.00  0.00           H  
ATOM   3122 1HE  LYS B  34      26.379  36.456  24.124  1.00  0.00           H  
ATOM   3123 2HE  LYS B  34      25.098  36.216  22.956  1.00  0.00           H  
ATOM   3124 1HZ  LYS B  34      27.237  36.146  21.900  1.00  0.00           H  
ATOM   3125 2HZ  LYS B  34      26.368  37.441  21.337  1.00  0.00           H  
ATOM   3126 3HZ  LYS B  34      27.585  37.665  22.428  1.00  0.00           H  
ATOM   3127  N   ARG B  35      21.268  41.377  25.501  1.00  0.00           N  
ATOM   3128  CA  ARG B  35      20.902  42.768  25.637  1.00  0.00           C  
ATOM   3129  C   ARG B  35      19.961  43.020  26.817  1.00  0.00           C  
ATOM   3130  O   ARG B  35      20.126  44.008  27.531  1.00  0.00           O  
ATOM   3131  CB  ARG B  35      20.244  43.238  24.359  1.00  0.00           C  
ATOM   3132  CG  ARG B  35      19.947  44.716  24.278  1.00  0.00           C  
ATOM   3133  CD  ARG B  35      19.320  45.038  22.983  1.00  0.00           C  
ATOM   3134  NE  ARG B  35      20.188  44.669  21.845  1.00  0.00           N  
ATOM   3135  CZ  ARG B  35      19.753  44.362  20.595  1.00  0.00           C  
ATOM   3136  NH1 ARG B  35      18.468  44.386  20.311  1.00  0.00           N  
ATOM   3137  NH2 ARG B  35      20.627  44.034  19.653  1.00  0.00           N  
ATOM   3138  H   ARG B  35      20.979  40.862  24.666  1.00  0.00           H  
ATOM   3139  HA  ARG B  35      21.816  43.341  25.791  1.00  0.00           H  
ATOM   3140 1HB  ARG B  35      20.875  42.964  23.516  1.00  0.00           H  
ATOM   3141 2HB  ARG B  35      19.298  42.713  24.231  1.00  0.00           H  
ATOM   3142 1HG  ARG B  35      19.249  44.992  25.073  1.00  0.00           H  
ATOM   3143 2HG  ARG B  35      20.867  45.290  24.387  1.00  0.00           H  
ATOM   3144 1HD  ARG B  35      18.388  44.486  22.907  1.00  0.00           H  
ATOM   3145 2HD  ARG B  35      19.121  46.110  22.935  1.00  0.00           H  
ATOM   3146  HE  ARG B  35      21.190  44.638  22.009  1.00  0.00           H  
ATOM   3147 1HH1 ARG B  35      17.795  44.635  21.017  1.00  0.00           H  
ATOM   3148 2HH1 ARG B  35      18.151  44.155  19.378  1.00  0.00           H  
ATOM   3149 1HH2 ARG B  35      21.618  44.011  19.866  1.00  0.00           H  
ATOM   3150 2HH2 ARG B  35      20.308  43.803  18.722  1.00  0.00           H  
ATOM   3151  N   LYS B  36      18.971  42.139  27.005  1.00  0.00           N  
ATOM   3152  CA  LYS B  36      18.002  42.303  28.086  1.00  0.00           C  
ATOM   3153  C   LYS B  36      18.559  42.027  29.491  1.00  0.00           C  
ATOM   3154  O   LYS B  36      18.225  42.754  30.436  1.00  0.00           O  
ATOM   3155  CB  LYS B  36      16.787  41.399  27.829  1.00  0.00           C  
ATOM   3156  CG  LYS B  36      15.645  41.495  28.861  1.00  0.00           C  
ATOM   3157  CD  LYS B  36      14.989  42.867  28.853  1.00  0.00           C  
ATOM   3158  CE  LYS B  36      13.742  42.884  29.721  1.00  0.00           C  
ATOM   3159  NZ  LYS B  36      13.106  44.220  29.731  1.00  0.00           N  
ATOM   3160  H   LYS B  36      18.851  41.371  26.339  1.00  0.00           H  
ATOM   3161  HA  LYS B  36      17.673  43.336  28.063  1.00  0.00           H  
ATOM   3162 1HB  LYS B  36      16.371  41.637  26.848  1.00  0.00           H  
ATOM   3163 2HB  LYS B  36      17.121  40.359  27.786  1.00  0.00           H  
ATOM   3164 1HG  LYS B  36      14.883  40.753  28.609  1.00  0.00           H  
ATOM   3165 2HG  LYS B  36      16.012  41.282  29.865  1.00  0.00           H  
ATOM   3166 1HD  LYS B  36      15.683  43.608  29.244  1.00  0.00           H  
ATOM   3167 2HD  LYS B  36      14.725  43.140  27.829  1.00  0.00           H  
ATOM   3168 1HE  LYS B  36      13.027  42.157  29.333  1.00  0.00           H  
ATOM   3169 2HE  LYS B  36      14.007  42.610  30.738  1.00  0.00           H  
ATOM   3170 1HZ  LYS B  36      12.281  44.200  30.309  1.00  0.00           H  
ATOM   3171 2HZ  LYS B  36      13.760  44.898  30.094  1.00  0.00           H  
ATOM   3172 3HZ  LYS B  36      12.851  44.469  28.782  1.00  0.00           H  
ATOM   3173  N   HIS B  37      19.371  40.977  29.654  1.00  0.00           N  
ATOM   3174  CA  HIS B  37      19.917  40.644  30.971  1.00  0.00           C  
ATOM   3175  C   HIS B  37      21.193  39.818  30.825  1.00  0.00           C  
ATOM   3176  O   HIS B  37      21.279  38.921  29.987  1.00  0.00           O  
ATOM   3177  CB  HIS B  37      18.889  39.889  31.820  1.00  0.00           C  
ATOM   3178  CG  HIS B  37      19.292  39.757  33.261  1.00  0.00           C  
ATOM   3179  ND1 HIS B  37      20.184  38.816  33.706  1.00  0.00           N  
ATOM   3180  CD2 HIS B  37      18.918  40.464  34.350  1.00  0.00           C  
ATOM   3181  CE1 HIS B  37      20.348  38.945  35.007  1.00  0.00           C  
ATOM   3182  NE2 HIS B  37      19.589  39.939  35.425  1.00  0.00           N  
ATOM   3183  H   HIS B  37      19.614  40.388  28.847  1.00  0.00           H  
ATOM   3184  HA  HIS B  37      20.176  41.565  31.495  1.00  0.00           H  
ATOM   3185 1HB  HIS B  37      17.928  40.413  31.782  1.00  0.00           H  
ATOM   3186 2HB  HIS B  37      18.728  38.902  31.404  1.00  0.00           H  
ATOM   3187  HD2 HIS B  37      18.215  41.300  34.369  1.00  0.00           H  
ATOM   3188  HE1 HIS B  37      21.003  38.334  35.635  1.00  0.00           H  
ATOM   3189  HE2 HIS B  37      19.513  40.268  36.380  1.00  0.00           H  
ATOM   3190  N   LYS B  38      22.180  40.035  31.688  1.00  0.00           N  
ATOM   3191  CA  LYS B  38      23.430  39.291  31.549  1.00  0.00           C  
ATOM   3192  C   LYS B  38      23.387  37.866  32.129  1.00  0.00           C  
ATOM   3193  O   LYS B  38      24.112  37.530  33.063  1.00  0.00           O  
ATOM   3194  CB  LYS B  38      24.559  40.093  32.193  1.00  0.00           C  
ATOM   3195  CG  LYS B  38      24.818  41.425  31.477  1.00  0.00           C  
ATOM   3196  CD  LYS B  38      25.922  42.241  32.147  1.00  0.00           C  
ATOM   3197  CE  LYS B  38      26.137  43.573  31.422  1.00  0.00           C  
ATOM   3198  NZ  LYS B  38      27.196  44.401  32.070  1.00  0.00           N  
ATOM   3199  H   LYS B  38      22.071  40.735  32.407  1.00  0.00           H  
ATOM   3200  HA  LYS B  38      23.647  39.209  30.483  1.00  0.00           H  
ATOM   3201 1HB  LYS B  38      24.315  40.301  33.234  1.00  0.00           H  
ATOM   3202 2HB  LYS B  38      25.483  39.515  32.176  1.00  0.00           H  
ATOM   3203 1HG  LYS B  38      25.107  41.211  30.451  1.00  0.00           H  
ATOM   3204 2HG  LYS B  38      23.901  42.006  31.462  1.00  0.00           H  
ATOM   3205 1HD  LYS B  38      25.643  42.428  33.186  1.00  0.00           H  
ATOM   3206 2HD  LYS B  38      26.847  41.663  32.138  1.00  0.00           H  
ATOM   3207 1HE  LYS B  38      26.419  43.370  30.389  1.00  0.00           H  
ATOM   3208 2HE  LYS B  38      25.197  44.129  31.424  1.00  0.00           H  
ATOM   3209 1HZ  LYS B  38      27.304  45.269  31.561  1.00  0.00           H  
ATOM   3210 2HZ  LYS B  38      26.934  44.600  33.024  1.00  0.00           H  
ATOM   3211 3HZ  LYS B  38      28.071  43.897  32.062  1.00  0.00           H  
ATOM   3212  N   ARG B  39      22.534  37.039  31.515  1.00  0.00           N  
ATOM   3213  CA  ARG B  39      22.298  35.631  31.854  1.00  0.00           C  
ATOM   3214  C   ARG B  39      22.384  34.731  30.625  1.00  0.00           C  
ATOM   3215  O   ARG B  39      21.810  33.641  30.611  1.00  0.00           O  
ATOM   3216  CB  ARG B  39      20.930  35.445  32.482  1.00  0.00           C  
ATOM   3217  CG  ARG B  39      19.747  35.790  31.565  1.00  0.00           C  
ATOM   3218  CD  ARG B  39      18.448  35.683  32.271  1.00  0.00           C  
ATOM   3219  NE  ARG B  39      18.182  34.308  32.746  1.00  0.00           N  
ATOM   3220  CZ  ARG B  39      18.221  33.872  34.036  1.00  0.00           C  
ATOM   3221  NH1 ARG B  39      18.527  34.698  35.025  1.00  0.00           N  
ATOM   3222  NH2 ARG B  39      17.945  32.599  34.307  1.00  0.00           N  
ATOM   3223  H   ARG B  39      22.007  37.466  30.756  1.00  0.00           H  
ATOM   3224  HA  ARG B  39      23.058  35.315  32.565  1.00  0.00           H  
ATOM   3225 1HB  ARG B  39      20.821  34.412  32.795  1.00  0.00           H  
ATOM   3226 2HB  ARG B  39      20.853  36.068  33.370  1.00  0.00           H  
ATOM   3227 1HG  ARG B  39      19.857  36.815  31.218  1.00  0.00           H  
ATOM   3228 2HG  ARG B  39      19.714  35.124  30.706  1.00  0.00           H  
ATOM   3229 1HD  ARG B  39      18.436  36.369  33.113  1.00  0.00           H  
ATOM   3230 2HD  ARG B  39      17.654  35.962  31.579  1.00  0.00           H  
ATOM   3231  HE  ARG B  39      17.946  33.628  32.043  1.00  0.00           H  
ATOM   3232 1HH1 ARG B  39      18.737  35.667  34.834  1.00  0.00           H  
ATOM   3233 2HH1 ARG B  39      18.551  34.360  35.976  1.00  0.00           H  
ATOM   3234 1HH2 ARG B  39      17.695  31.928  33.550  1.00  0.00           H  
ATOM   3235 2HH2 ARG B  39      17.972  32.269  35.261  1.00  0.00           H  
ATOM   3236  N   VAL B  40      23.052  35.202  29.591  1.00  0.00           N  
ATOM   3237  CA  VAL B  40      23.145  34.471  28.338  1.00  0.00           C  
ATOM   3238  C   VAL B  40      23.888  33.139  28.491  1.00  0.00           C  
ATOM   3239  O   VAL B  40      24.909  33.086  29.173  1.00  0.00           O  
ATOM   3240  CB  VAL B  40      23.881  35.330  27.294  1.00  0.00           C  
ATOM   3241  CG1 VAL B  40      25.365  35.535  27.693  1.00  0.00           C  
ATOM   3242  CG2 VAL B  40      23.785  34.686  25.925  1.00  0.00           C  
ATOM   3243  H   VAL B  40      23.481  36.111  29.686  1.00  0.00           H  
ATOM   3244  HA  VAL B  40      22.130  34.328  27.995  1.00  0.00           H  
ATOM   3245  HB  VAL B  40      23.413  36.313  27.270  1.00  0.00           H  
ATOM   3246 1HG1 VAL B  40      25.854  36.174  26.967  1.00  0.00           H  
ATOM   3247 2HG1 VAL B  40      25.424  36.004  28.674  1.00  0.00           H  
ATOM   3248 3HG1 VAL B  40      25.913  34.592  27.722  1.00  0.00           H  
ATOM   3249 1HG2 VAL B  40      24.288  35.295  25.208  1.00  0.00           H  
ATOM   3250 2HG2 VAL B  40      24.259  33.706  25.933  1.00  0.00           H  
ATOM   3251 3HG2 VAL B  40      22.740  34.592  25.642  1.00  0.00           H  
ATOM   3252  N   PRO B  41      23.363  32.032  27.950  1.00  0.00           N  
ATOM   3253  CA  PRO B  41      23.988  30.730  27.918  1.00  0.00           C  
ATOM   3254  C   PRO B  41      25.070  30.619  26.836  1.00  0.00           C  
ATOM   3255  O   PRO B  41      24.745  30.347  25.674  1.00  0.00           O  
ATOM   3256  CB  PRO B  41      22.813  29.796  27.661  1.00  0.00           C  
ATOM   3257  CG  PRO B  41      21.815  30.617  26.912  1.00  0.00           C  
ATOM   3258  CD  PRO B  41      21.980  32.034  27.417  1.00  0.00           C  
ATOM   3259  HA  PRO B  41      24.422  30.532  28.907  1.00  0.00           H  
ATOM   3260 1HB  PRO B  41      23.143  28.913  27.111  1.00  0.00           H  
ATOM   3261 2HB  PRO B  41      22.434  29.444  28.618  1.00  0.00           H  
ATOM   3262 1HG  PRO B  41      21.995  30.525  25.828  1.00  0.00           H  
ATOM   3263 2HG  PRO B  41      20.815  30.211  27.113  1.00  0.00           H  
ATOM   3264 1HD  PRO B  41      21.857  32.694  26.549  1.00  0.00           H  
ATOM   3265 2HD  PRO B  41      21.247  32.241  28.213  1.00  0.00           H  
ATOM   3266  N   ASP B  42      26.342  30.802  27.218  1.00  0.00           N  
ATOM   3267  CA  ASP B  42      27.460  30.745  26.261  1.00  0.00           C  
ATOM   3268  C   ASP B  42      27.548  29.369  25.613  1.00  0.00           C  
ATOM   3269  O   ASP B  42      27.963  29.240  24.455  1.00  0.00           O  
ATOM   3270  CB  ASP B  42      28.802  31.019  26.947  1.00  0.00           C  
ATOM   3271  CG  ASP B  42      29.094  32.473  27.321  1.00  0.00           C  
ATOM   3272  OD1 ASP B  42      28.490  33.371  26.794  1.00  0.00           O  
ATOM   3273  OD2 ASP B  42      29.948  32.657  28.156  1.00  0.00           O  
ATOM   3274  H   ASP B  42      26.551  31.021  28.186  1.00  0.00           H  
ATOM   3275  HA  ASP B  42      27.295  31.492  25.485  1.00  0.00           H  
ATOM   3276 1HB  ASP B  42      28.857  30.420  27.856  1.00  0.00           H  
ATOM   3277 2HB  ASP B  42      29.606  30.669  26.297  1.00  0.00           H  
ATOM   3278  N   GLU B  43      27.123  28.348  26.361  1.00  0.00           N  
ATOM   3279  CA  GLU B  43      27.139  26.973  25.898  1.00  0.00           C  
ATOM   3280  C   GLU B  43      26.189  26.770  24.728  1.00  0.00           C  
ATOM   3281  O   GLU B  43      26.443  25.924  23.866  1.00  0.00           O  
ATOM   3282  CB  GLU B  43      26.758  26.030  27.036  1.00  0.00           C  
ATOM   3283  CG  GLU B  43      27.796  25.933  28.142  1.00  0.00           C  
ATOM   3284  CD  GLU B  43      29.093  25.365  27.655  1.00  0.00           C  
ATOM   3285  OE1 GLU B  43      29.066  24.359  27.000  1.00  0.00           O  
ATOM   3286  OE2 GLU B  43      30.109  25.948  27.921  1.00  0.00           O  
ATOM   3287  H   GLU B  43      26.826  28.530  27.309  1.00  0.00           H  
ATOM   3288  HA  GLU B  43      28.150  26.733  25.563  1.00  0.00           H  
ATOM   3289 1HB  GLU B  43      25.820  26.363  27.481  1.00  0.00           H  
ATOM   3290 2HB  GLU B  43      26.594  25.030  26.638  1.00  0.00           H  
ATOM   3291 1HG  GLU B  43      27.976  26.926  28.550  1.00  0.00           H  
ATOM   3292 2HG  GLU B  43      27.404  25.305  28.942  1.00  0.00           H  
ATOM   3293  N   ILE B  44      25.069  27.496  24.705  1.00  0.00           N  
ATOM   3294  CA  ILE B  44      24.141  27.370  23.608  1.00  0.00           C  
ATOM   3295  C   ILE B  44      24.692  28.113  22.437  1.00  0.00           C  
ATOM   3296  O   ILE B  44      24.681  27.615  21.324  1.00  0.00           O  
ATOM   3297  CB  ILE B  44      22.713  27.754  23.966  1.00  0.00           C  
ATOM   3298  CG1 ILE B  44      22.202  26.682  24.940  1.00  0.00           C  
ATOM   3299  CG2 ILE B  44      21.859  27.922  22.723  1.00  0.00           C  
ATOM   3300  CD1 ILE B  44      20.919  26.976  25.538  1.00  0.00           C  
ATOM   3301  H   ILE B  44      24.888  28.216  25.406  1.00  0.00           H  
ATOM   3302  HA  ILE B  44      24.097  26.318  23.325  1.00  0.00           H  
ATOM   3303  HB  ILE B  44      22.731  28.693  24.512  1.00  0.00           H  
ATOM   3304 1HG1 ILE B  44      22.128  25.729  24.417  1.00  0.00           H  
ATOM   3305 2HG1 ILE B  44      22.930  26.576  25.745  1.00  0.00           H  
ATOM   3306 1HG2 ILE B  44      20.844  28.201  22.972  1.00  0.00           H  
ATOM   3307 2HG2 ILE B  44      22.281  28.682  22.104  1.00  0.00           H  
ATOM   3308 3HG2 ILE B  44      21.858  27.013  22.199  1.00  0.00           H  
ATOM   3309 1HD1 ILE B  44      20.664  26.173  26.205  1.00  0.00           H  
ATOM   3310 2HD1 ILE B  44      20.969  27.908  26.084  1.00  0.00           H  
ATOM   3311 3HD1 ILE B  44      20.175  27.046  24.764  1.00  0.00           H  
ATOM   3312  N   ASP B  45      25.233  29.301  22.661  1.00  0.00           N  
ATOM   3313  CA  ASP B  45      25.799  30.024  21.531  1.00  0.00           C  
ATOM   3314  C   ASP B  45      26.780  29.073  20.795  1.00  0.00           C  
ATOM   3315  O   ASP B  45      26.701  28.911  19.567  1.00  0.00           O  
ATOM   3316  CB  ASP B  45      26.468  31.324  22.040  1.00  0.00           C  
ATOM   3317  CG  ASP B  45      26.960  32.306  20.958  1.00  0.00           C  
ATOM   3318  OD1 ASP B  45      26.786  32.030  19.788  1.00  0.00           O  
ATOM   3319  OD2 ASP B  45      27.501  33.341  21.314  1.00  0.00           O  
ATOM   3320  H   ASP B  45      25.222  29.703  23.603  1.00  0.00           H  
ATOM   3321  HA  ASP B  45      25.004  30.282  20.837  1.00  0.00           H  
ATOM   3322 1HB  ASP B  45      25.771  31.850  22.694  1.00  0.00           H  
ATOM   3323 2HB  ASP B  45      27.327  31.051  22.658  1.00  0.00           H  
ATOM   3324  N   LYS B  46      27.653  28.383  21.552  1.00  0.00           N  
ATOM   3325  CA  LYS B  46      28.594  27.434  20.955  1.00  0.00           C  
ATOM   3326  C   LYS B  46      27.903  26.233  20.264  1.00  0.00           C  
ATOM   3327  O   LYS B  46      28.322  25.836  19.166  1.00  0.00           O  
ATOM   3328  CB  LYS B  46      29.566  26.936  22.031  1.00  0.00           C  
ATOM   3329  CG  LYS B  46      30.652  25.943  21.567  1.00  0.00           C  
ATOM   3330  CD  LYS B  46      31.609  26.578  20.553  1.00  0.00           C  
ATOM   3331  CE  LYS B  46      32.919  25.791  20.421  1.00  0.00           C  
ATOM   3332  NZ  LYS B  46      32.714  24.411  19.892  1.00  0.00           N  
ATOM   3333  H   LYS B  46      27.687  28.566  22.560  1.00  0.00           H  
ATOM   3334  HA  LYS B  46      29.160  27.971  20.195  1.00  0.00           H  
ATOM   3335 1HB  LYS B  46      30.064  27.795  22.482  1.00  0.00           H  
ATOM   3336 2HB  LYS B  46      28.995  26.449  22.825  1.00  0.00           H  
ATOM   3337 1HG  LYS B  46      31.223  25.624  22.439  1.00  0.00           H  
ATOM   3338 2HG  LYS B  46      30.180  25.067  21.125  1.00  0.00           H  
ATOM   3339 1HD  LYS B  46      31.125  26.606  19.572  1.00  0.00           H  
ATOM   3340 2HD  LYS B  46      31.838  27.599  20.855  1.00  0.00           H  
ATOM   3341 1HE  LYS B  46      33.581  26.330  19.747  1.00  0.00           H  
ATOM   3342 2HE  LYS B  46      33.391  25.725  21.400  1.00  0.00           H  
ATOM   3343 1HZ  LYS B  46      33.608  23.945  19.824  1.00  0.00           H  
ATOM   3344 2HZ  LYS B  46      32.113  23.890  20.512  1.00  0.00           H  
ATOM   3345 3HZ  LYS B  46      32.290  24.461  18.977  1.00  0.00           H  
ATOM   3346  N   GLU B  47      26.845  25.670  20.876  1.00  0.00           N  
ATOM   3347  CA  GLU B  47      26.133  24.526  20.293  1.00  0.00           C  
ATOM   3348  C   GLU B  47      25.427  24.939  18.997  1.00  0.00           C  
ATOM   3349  O   GLU B  47      25.360  24.163  18.045  1.00  0.00           O  
ATOM   3350  CB  GLU B  47      25.119  23.956  21.288  1.00  0.00           C  
ATOM   3351  CG  GLU B  47      24.458  22.622  20.887  1.00  0.00           C  
ATOM   3352  CD  GLU B  47      25.420  21.446  20.817  1.00  0.00           C  
ATOM   3353  OE1 GLU B  47      26.531  21.581  21.268  1.00  0.00           O  
ATOM   3354  OE2 GLU B  47      25.020  20.397  20.370  1.00  0.00           O  
ATOM   3355  H   GLU B  47      26.582  25.985  21.817  1.00  0.00           H  
ATOM   3356  HA  GLU B  47      26.862  23.751  20.056  1.00  0.00           H  
ATOM   3357 1HB  GLU B  47      25.602  23.819  22.256  1.00  0.00           H  
ATOM   3358 2HB  GLU B  47      24.320  24.686  21.430  1.00  0.00           H  
ATOM   3359 1HG  GLU B  47      23.686  22.391  21.610  1.00  0.00           H  
ATOM   3360 2HG  GLU B  47      23.994  22.746  19.917  1.00  0.00           H  
ATOM   3361  N   VAL B  48      24.909  26.160  18.943  1.00  0.00           N  
ATOM   3362  CA  VAL B  48      24.247  26.623  17.736  1.00  0.00           C  
ATOM   3363  C   VAL B  48      25.270  26.696  16.614  1.00  0.00           C  
ATOM   3364  O   VAL B  48      24.963  26.267  15.502  1.00  0.00           O  
ATOM   3365  CB  VAL B  48      23.558  27.989  17.935  1.00  0.00           C  
ATOM   3366  CG1 VAL B  48      23.026  28.562  16.579  1.00  0.00           C  
ATOM   3367  CG2 VAL B  48      22.411  27.819  18.881  1.00  0.00           C  
ATOM   3368  H   VAL B  48      24.958  26.745  19.778  1.00  0.00           H  
ATOM   3369  HA  VAL B  48      23.482  25.897  17.465  1.00  0.00           H  
ATOM   3370  HB  VAL B  48      24.283  28.696  18.356  1.00  0.00           H  
ATOM   3371 1HG1 VAL B  48      22.540  29.520  16.765  1.00  0.00           H  
ATOM   3372 2HG1 VAL B  48      23.844  28.709  15.873  1.00  0.00           H  
ATOM   3373 3HG1 VAL B  48      22.299  27.869  16.148  1.00  0.00           H  
ATOM   3374 1HG2 VAL B  48      21.958  28.780  19.038  1.00  0.00           H  
ATOM   3375 2HG2 VAL B  48      21.688  27.121  18.457  1.00  0.00           H  
ATOM   3376 3HG2 VAL B  48      22.768  27.434  19.822  1.00  0.00           H  
ATOM   3377  N   LYS B  49      26.486  27.211  16.890  1.00  0.00           N  
ATOM   3378  CA  LYS B  49      27.498  27.284  15.832  1.00  0.00           C  
ATOM   3379  C   LYS B  49      27.853  25.877  15.336  1.00  0.00           C  
ATOM   3380  O   LYS B  49      28.031  25.665  14.129  1.00  0.00           O  
ATOM   3381  CB  LYS B  49      28.801  27.934  16.328  1.00  0.00           C  
ATOM   3382  CG  LYS B  49      28.721  29.386  16.817  1.00  0.00           C  
ATOM   3383  CD  LYS B  49      28.199  30.359  15.784  1.00  0.00           C  
ATOM   3384  CE  LYS B  49      28.388  31.819  16.251  1.00  0.00           C  
ATOM   3385  NZ  LYS B  49      27.818  32.049  17.617  1.00  0.00           N  
ATOM   3386  H   LYS B  49      26.649  27.610  17.823  1.00  0.00           H  
ATOM   3387  HA  LYS B  49      27.095  27.848  14.991  1.00  0.00           H  
ATOM   3388 1HB  LYS B  49      29.185  27.346  17.164  1.00  0.00           H  
ATOM   3389 2HB  LYS B  49      29.547  27.891  15.538  1.00  0.00           H  
ATOM   3390 1HG  LYS B  49      28.066  29.412  17.671  1.00  0.00           H  
ATOM   3391 2HG  LYS B  49      29.710  29.703  17.141  1.00  0.00           H  
ATOM   3392 1HD  LYS B  49      28.717  30.209  14.836  1.00  0.00           H  
ATOM   3393 2HD  LYS B  49      27.134  30.182  15.633  1.00  0.00           H  
ATOM   3394 1HE  LYS B  49      29.446  32.071  16.261  1.00  0.00           H  
ATOM   3395 2HE  LYS B  49      27.873  32.473  15.547  1.00  0.00           H  
ATOM   3396 1HZ  LYS B  49      27.927  33.006  17.916  1.00  0.00           H  
ATOM   3397 2HZ  LYS B  49      26.827  31.822  17.649  1.00  0.00           H  
ATOM   3398 3HZ  LYS B  49      28.307  31.460  18.276  1.00  0.00           H  
ATOM   3399  N   LYS B  50      27.920  24.903  16.252  1.00  0.00           N  
ATOM   3400  CA  LYS B  50      28.207  23.531  15.847  1.00  0.00           C  
ATOM   3401  C   LYS B  50      27.136  23.008  14.906  1.00  0.00           C  
ATOM   3402  O   LYS B  50      27.447  22.425  13.862  1.00  0.00           O  
ATOM   3403  CB  LYS B  50      28.293  22.596  17.058  1.00  0.00           C  
ATOM   3404  CG  LYS B  50      28.588  21.112  16.717  1.00  0.00           C  
ATOM   3405  CD  LYS B  50      28.713  20.274  17.990  1.00  0.00           C  
ATOM   3406  CE  LYS B  50      29.065  18.802  17.702  1.00  0.00           C  
ATOM   3407  NZ  LYS B  50      27.883  17.975  17.227  1.00  0.00           N  
ATOM   3408  H   LYS B  50      27.826  25.146  17.245  1.00  0.00           H  
ATOM   3409  HA  LYS B  50      29.159  23.517  15.317  1.00  0.00           H  
ATOM   3410 1HB  LYS B  50      29.061  22.957  17.740  1.00  0.00           H  
ATOM   3411 2HB  LYS B  50      27.348  22.620  17.600  1.00  0.00           H  
ATOM   3412 1HG  LYS B  50      27.777  20.704  16.106  1.00  0.00           H  
ATOM   3413 2HG  LYS B  50      29.514  21.045  16.146  1.00  0.00           H  
ATOM   3414 1HD  LYS B  50      29.480  20.704  18.634  1.00  0.00           H  
ATOM   3415 2HD  LYS B  50      27.758  20.306  18.530  1.00  0.00           H  
ATOM   3416 1HE  LYS B  50      29.839  18.772  16.938  1.00  0.00           H  
ATOM   3417 2HE  LYS B  50      29.456  18.356  18.616  1.00  0.00           H  
ATOM   3418 1HZ  LYS B  50      28.189  17.027  17.071  1.00  0.00           H  
ATOM   3419 2HZ  LYS B  50      27.171  17.979  17.943  1.00  0.00           H  
ATOM   3420 3HZ  LYS B  50      27.453  18.315  16.346  1.00  0.00           H  
ATOM   3421  N   LEU B  51      25.879  23.248  15.261  1.00  0.00           N  
ATOM   3422  CA  LEU B  51      24.776  22.751  14.470  1.00  0.00           C  
ATOM   3423  C   LEU B  51      24.607  23.536  13.167  1.00  0.00           C  
ATOM   3424  O   LEU B  51      24.085  22.986  12.192  1.00  0.00           O  
ATOM   3425  CB  LEU B  51      23.528  22.771  15.320  1.00  0.00           C  
ATOM   3426  CG  LEU B  51      23.248  21.508  16.201  1.00  0.00           C  
ATOM   3427  CD1 LEU B  51      24.473  21.093  17.040  1.00  0.00           C  
ATOM   3428  CD2 LEU B  51      22.143  21.870  17.120  1.00  0.00           C  
ATOM   3429  H   LEU B  51      25.693  23.719  16.154  1.00  0.00           H  
ATOM   3430  HA  LEU B  51      24.986  21.717  14.211  1.00  0.00           H  
ATOM   3431 1HB  LEU B  51      23.565  23.649  15.970  1.00  0.00           H  
ATOM   3432 2HB  LEU B  51      22.701  22.862  14.649  1.00  0.00           H  
ATOM   3433  HG  LEU B  51      22.965  20.663  15.567  1.00  0.00           H  
ATOM   3434 1HD1 LEU B  51      24.213  20.228  17.652  1.00  0.00           H  
ATOM   3435 2HD1 LEU B  51      25.301  20.822  16.391  1.00  0.00           H  
ATOM   3436 3HD1 LEU B  51      24.776  21.892  17.690  1.00  0.00           H  
ATOM   3437 1HD2 LEU B  51      21.897  21.036  17.765  1.00  0.00           H  
ATOM   3438 2HD2 LEU B  51      22.460  22.717  17.724  1.00  0.00           H  
ATOM   3439 3HD2 LEU B  51      21.301  22.134  16.540  1.00  0.00           H  
ATOM   3440  N   GLU B  52      25.050  24.802  13.128  1.00  0.00           N  
ATOM   3441  CA  GLU B  52      25.030  25.556  11.878  1.00  0.00           C  
ATOM   3442  C   GLU B  52      25.985  24.895  10.893  1.00  0.00           C  
ATOM   3443  O   GLU B  52      25.680  24.803   9.701  1.00  0.00           O  
ATOM   3444  CB  GLU B  52      25.402  27.027  12.046  1.00  0.00           C  
ATOM   3445  CG  GLU B  52      25.328  27.832  10.711  1.00  0.00           C  
ATOM   3446  CD  GLU B  52      25.538  29.301  10.887  1.00  0.00           C  
ATOM   3447  OE1 GLU B  52      25.979  29.699  11.943  1.00  0.00           O  
ATOM   3448  OE2 GLU B  52      25.227  30.046   9.989  1.00  0.00           O  
ATOM   3449  H   GLU B  52      25.370  25.248  13.992  1.00  0.00           H  
ATOM   3450  HA  GLU B  52      24.029  25.504  11.464  1.00  0.00           H  
ATOM   3451 1HB  GLU B  52      24.730  27.491  12.772  1.00  0.00           H  
ATOM   3452 2HB  GLU B  52      26.415  27.105  12.442  1.00  0.00           H  
ATOM   3453 1HG  GLU B  52      26.108  27.460  10.044  1.00  0.00           H  
ATOM   3454 2HG  GLU B  52      24.381  27.659  10.224  1.00  0.00           H  
ATOM   3455  N   GLU B  53      27.144  24.432  11.389  1.00  0.00           N  
ATOM   3456  CA  GLU B  53      28.114  23.756  10.535  1.00  0.00           C  
ATOM   3457  C   GLU B  53      27.505  22.440  10.040  1.00  0.00           C  
ATOM   3458  O   GLU B  53      27.708  22.053   8.885  1.00  0.00           O  
ATOM   3459  CB  GLU B  53      29.418  23.486  11.293  1.00  0.00           C  
ATOM   3460  CG  GLU B  53      30.577  22.914  10.449  1.00  0.00           C  
ATOM   3461  CD  GLU B  53      31.106  23.882   9.415  1.00  0.00           C  
ATOM   3462  OE1 GLU B  53      30.818  25.051   9.518  1.00  0.00           O  
ATOM   3463  OE2 GLU B  53      31.821  23.453   8.541  1.00  0.00           O  
ATOM   3464  H   GLU B  53      27.368  24.625  12.374  1.00  0.00           H  
ATOM   3465  HA  GLU B  53      28.330  24.392   9.676  1.00  0.00           H  
ATOM   3466 1HB  GLU B  53      29.760  24.412  11.758  1.00  0.00           H  
ATOM   3467 2HB  GLU B  53      29.224  22.780  12.096  1.00  0.00           H  
ATOM   3468 1HG  GLU B  53      31.389  22.636  11.118  1.00  0.00           H  
ATOM   3469 2HG  GLU B  53      30.236  22.008   9.945  1.00  0.00           H  
ATOM   3470  N   GLU B  54      26.744  21.751  10.904  1.00  0.00           N  
ATOM   3471  CA  GLU B  54      26.097  20.509  10.485  1.00  0.00           C  
ATOM   3472  C   GLU B  54      25.076  20.810   9.377  1.00  0.00           C  
ATOM   3473  O   GLU B  54      24.986  20.060   8.399  1.00  0.00           O  
ATOM   3474  CB  GLU B  54      25.385  19.834  11.667  1.00  0.00           C  
ATOM   3475  CG  GLU B  54      26.317  19.278  12.762  1.00  0.00           C  
ATOM   3476  CD  GLU B  54      25.560  18.759  13.973  1.00  0.00           C  
ATOM   3477  OE1 GLU B  54      24.346  18.846  13.952  1.00  0.00           O  
ATOM   3478  OE2 GLU B  54      26.182  18.308  14.926  1.00  0.00           O  
ATOM   3479  H   GLU B  54      26.681  22.080  11.872  1.00  0.00           H  
ATOM   3480  HA  GLU B  54      26.856  19.835  10.090  1.00  0.00           H  
ATOM   3481 1HB  GLU B  54      24.702  20.535  12.127  1.00  0.00           H  
ATOM   3482 2HB  GLU B  54      24.783  19.007  11.291  1.00  0.00           H  
ATOM   3483 1HG  GLU B  54      26.909  18.467  12.340  1.00  0.00           H  
ATOM   3484 2HG  GLU B  54      27.001  20.061  13.075  1.00  0.00           H  
ATOM   3485  N   ALA B  55      24.336  21.925   9.515  1.00  0.00           N  
ATOM   3486  CA  ALA B  55      23.360  22.355   8.516  1.00  0.00           C  
ATOM   3487  C   ALA B  55      24.046  22.666   7.185  1.00  0.00           C  
ATOM   3488  O   ALA B  55      23.522  22.329   6.114  1.00  0.00           O  
ATOM   3489  CB  ALA B  55      22.614  23.580   9.022  1.00  0.00           C  
ATOM   3490  H   ALA B  55      24.421  22.451  10.390  1.00  0.00           H  
ATOM   3491  HA  ALA B  55      22.658  21.542   8.348  1.00  0.00           H  
ATOM   3492 1HB  ALA B  55      21.886  23.903   8.297  1.00  0.00           H  
ATOM   3493 2HB  ALA B  55      22.118  23.337   9.961  1.00  0.00           H  
ATOM   3494 3HB  ALA B  55      23.314  24.383   9.189  1.00  0.00           H  
ATOM   3495  N   LYS B  56      25.236  23.274   7.250  1.00  0.00           N  
ATOM   3496  CA  LYS B  56      26.014  23.584   6.058  1.00  0.00           C  
ATOM   3497  C   LYS B  56      26.416  22.308   5.329  1.00  0.00           C  
ATOM   3498  O   LYS B  56      26.271  22.221   4.102  1.00  0.00           O  
ATOM   3499  CB  LYS B  56      27.268  24.382   6.425  1.00  0.00           C  
ATOM   3500  CG  LYS B  56      28.147  24.801   5.245  1.00  0.00           C  
ATOM   3501  CD  LYS B  56      29.345  25.622   5.728  1.00  0.00           C  
ATOM   3502  CE  LYS B  56      30.247  26.023   4.570  1.00  0.00           C  
ATOM   3503  NZ  LYS B  56      31.432  26.804   5.030  1.00  0.00           N  
ATOM   3504  H   LYS B  56      25.566  23.594   8.167  1.00  0.00           H  
ATOM   3505  HA  LYS B  56      25.398  24.180   5.387  1.00  0.00           H  
ATOM   3506 1HB  LYS B  56      26.978  25.276   6.979  1.00  0.00           H  
ATOM   3507 2HB  LYS B  56      27.892  23.787   7.087  1.00  0.00           H  
ATOM   3508 1HG  LYS B  56      28.521  23.909   4.731  1.00  0.00           H  
ATOM   3509 2HG  LYS B  56      27.562  25.388   4.537  1.00  0.00           H  
ATOM   3510 1HD  LYS B  56      28.991  26.522   6.234  1.00  0.00           H  
ATOM   3511 2HD  LYS B  56      29.926  25.031   6.446  1.00  0.00           H  
ATOM   3512 1HE  LYS B  56      30.592  25.125   4.056  1.00  0.00           H  
ATOM   3513 2HE  LYS B  56      29.676  26.633   3.871  1.00  0.00           H  
ATOM   3514 1HZ  LYS B  56      32.002  27.055   4.234  1.00  0.00           H  
ATOM   3515 2HZ  LYS B  56      31.123  27.642   5.501  1.00  0.00           H  
ATOM   3516 3HZ  LYS B  56      31.981  26.242   5.671  1.00  0.00           H  
ATOM   3517  N   LYS B  57      26.880  21.308   6.089  1.00  0.00           N  
ATOM   3518  CA  LYS B  57      27.300  20.046   5.495  1.00  0.00           C  
ATOM   3519  C   LYS B  57      26.096  19.304   4.933  1.00  0.00           C  
ATOM   3520  O   LYS B  57      26.220  18.604   3.921  1.00  0.00           O  
ATOM   3521  CB  LYS B  57      28.041  19.181   6.514  1.00  0.00           C  
ATOM   3522  CG  LYS B  57      29.409  19.735   6.981  1.00  0.00           C  
ATOM   3523  CD  LYS B  57      30.447  19.814   5.847  1.00  0.00           C  
ATOM   3524  CE  LYS B  57      31.819  20.196   6.393  1.00  0.00           C  
ATOM   3525  NZ  LYS B  57      32.853  20.318   5.310  1.00  0.00           N  
ATOM   3526  H   LYS B  57      27.007  21.471   7.096  1.00  0.00           H  
ATOM   3527  HA  LYS B  57      27.965  20.261   4.660  1.00  0.00           H  
ATOM   3528 1HB  LYS B  57      27.415  19.068   7.403  1.00  0.00           H  
ATOM   3529 2HB  LYS B  57      28.201  18.187   6.098  1.00  0.00           H  
ATOM   3530 1HG  LYS B  57      29.267  20.743   7.376  1.00  0.00           H  
ATOM   3531 2HG  LYS B  57      29.797  19.110   7.783  1.00  0.00           H  
ATOM   3532 1HD  LYS B  57      30.509  18.862   5.318  1.00  0.00           H  
ATOM   3533 2HD  LYS B  57      30.157  20.588   5.133  1.00  0.00           H  
ATOM   3534 1HE  LYS B  57      31.742  21.149   6.923  1.00  0.00           H  
ATOM   3535 2HE  LYS B  57      32.138  19.428   7.095  1.00  0.00           H  
ATOM   3536 1HZ  LYS B  57      33.738  20.560   5.728  1.00  0.00           H  
ATOM   3537 2HZ  LYS B  57      32.939  19.440   4.821  1.00  0.00           H  
ATOM   3538 3HZ  LYS B  57      32.599  21.044   4.646  1.00  0.00           H  
ATOM   3539  N   SER B  58      24.933  19.454   5.579  1.00  0.00           N  
ATOM   3540  CA  SER B  58      23.716  18.834   5.088  1.00  0.00           C  
ATOM   3541  C   SER B  58      23.400  19.417   3.716  1.00  0.00           C  
ATOM   3542  O   SER B  58      23.122  18.667   2.779  1.00  0.00           O  
ATOM   3543  CB  SER B  58      22.556  19.057   6.040  1.00  0.00           C  
ATOM   3544  OG  SER B  58      21.391  18.443   5.558  1.00  0.00           O  
ATOM   3545  H   SER B  58      24.918  19.970   6.463  1.00  0.00           H  
ATOM   3546  HA  SER B  58      23.883  17.762   4.983  1.00  0.00           H  
ATOM   3547 1HB  SER B  58      22.810  18.656   7.019  1.00  0.00           H  
ATOM   3548 2HB  SER B  58      22.380  20.116   6.159  1.00  0.00           H  
ATOM   3549  HG  SER B  58      20.707  18.650   6.188  1.00  0.00           H  
ATOM   3550  N   GLN B  59      23.532  20.745   3.548  1.00  0.00           N  
ATOM   3551  CA  GLN B  59      23.262  21.308   2.230  1.00  0.00           C  
ATOM   3552  C   GLN B  59      24.248  20.782   1.198  1.00  0.00           C  
ATOM   3553  O   GLN B  59      23.853  20.532   0.059  1.00  0.00           O  
ATOM   3554  CB  GLN B  59      23.329  22.837   2.215  1.00  0.00           C  
ATOM   3555  CG  GLN B  59      22.906  23.483   0.843  1.00  0.00           C  
ATOM   3556  CD  GLN B  59      21.452  23.180   0.529  1.00  0.00           C  
ATOM   3557  OE1 GLN B  59      20.686  23.155   1.488  1.00  0.00           O  
ATOM   3558  NE2 GLN B  59      21.044  22.978  -0.728  1.00  0.00           N  
ATOM   3559  H   GLN B  59      23.723  21.341   4.363  1.00  0.00           H  
ATOM   3560  HA  GLN B  59      22.259  21.005   1.939  1.00  0.00           H  
ATOM   3561 1HB  GLN B  59      22.689  23.233   3.003  1.00  0.00           H  
ATOM   3562 2HB  GLN B  59      24.350  23.152   2.441  1.00  0.00           H  
ATOM   3563 1HG  GLN B  59      23.023  24.562   0.911  1.00  0.00           H  
ATOM   3564 2HG  GLN B  59      23.524  23.094   0.034  1.00  0.00           H  
ATOM   3565 1HE2 GLN B  59      20.082  22.790  -0.907  1.00  0.00           H  
ATOM   3566 2HE2 GLN B  59      21.675  23.029  -1.540  1.00  0.00           H  
ATOM   3567  N   GLU B  60      25.514  20.565   1.575  1.00  0.00           N  
ATOM   3568  CA  GLU B  60      26.447  20.034   0.585  1.00  0.00           C  
ATOM   3569  C   GLU B  60      25.987  18.638   0.137  1.00  0.00           C  
ATOM   3570  O   GLU B  60      26.046  18.315  -1.058  1.00  0.00           O  
ATOM   3571  CB  GLU B  60      27.873  19.937   1.146  1.00  0.00           C  
ATOM   3572  CG  GLU B  60      28.577  21.257   1.406  1.00  0.00           C  
ATOM   3573  CD  GLU B  60      29.966  21.058   1.986  1.00  0.00           C  
ATOM   3574  OE1 GLU B  60      30.300  19.937   2.319  1.00  0.00           O  
ATOM   3575  OE2 GLU B  60      30.687  22.018   2.095  1.00  0.00           O  
ATOM   3576  H   GLU B  60      25.817  20.854   2.513  1.00  0.00           H  
ATOM   3577  HA  GLU B  60      26.451  20.694  -0.281  1.00  0.00           H  
ATOM   3578 1HB  GLU B  60      27.861  19.374   2.076  1.00  0.00           H  
ATOM   3579 2HB  GLU B  60      28.489  19.390   0.443  1.00  0.00           H  
ATOM   3580 1HG  GLU B  60      28.654  21.811   0.473  1.00  0.00           H  
ATOM   3581 2HG  GLU B  60      27.978  21.845   2.102  1.00  0.00           H  
ATOM   3582  N   GLU B  61      25.496  17.821   1.085  1.00  0.00           N  
ATOM   3583  CA  GLU B  61      24.990  16.489   0.755  1.00  0.00           C  
ATOM   3584  C   GLU B  61      23.772  16.597  -0.167  1.00  0.00           C  
ATOM   3585  O   GLU B  61      23.656  15.821  -1.121  1.00  0.00           O  
ATOM   3586  CB  GLU B  61      24.668  15.685   2.016  1.00  0.00           C  
ATOM   3587  CG  GLU B  61      24.285  14.223   1.750  1.00  0.00           C  
ATOM   3588  CD  GLU B  61      24.159  13.413   3.026  1.00  0.00           C  
ATOM   3589  OE1 GLU B  61      24.324  13.996   4.071  1.00  0.00           O  
ATOM   3590  OE2 GLU B  61      23.920  12.215   2.958  1.00  0.00           O  
ATOM   3591  H   GLU B  61      25.546  18.128   2.067  1.00  0.00           H  
ATOM   3592  HA  GLU B  61      25.767  15.952   0.216  1.00  0.00           H  
ATOM   3593 1HB  GLU B  61      25.528  15.703   2.686  1.00  0.00           H  
ATOM   3594 2HB  GLU B  61      23.838  16.157   2.541  1.00  0.00           H  
ATOM   3595 1HG  GLU B  61      23.341  14.209   1.212  1.00  0.00           H  
ATOM   3596 2HG  GLU B  61      25.041  13.774   1.107  1.00  0.00           H  
ATOM   3597  N   VAL B  62      22.903  17.587   0.092  1.00  0.00           N  
ATOM   3598  CA  VAL B  62      21.722  17.833  -0.733  1.00  0.00           C  
ATOM   3599  C   VAL B  62      22.135  18.233  -2.150  1.00  0.00           C  
ATOM   3600  O   VAL B  62      21.509  17.781  -3.110  1.00  0.00           O  
ATOM   3601  CB  VAL B  62      20.810  18.937  -0.128  1.00  0.00           C  
ATOM   3602  CG1 VAL B  62      19.703  19.330  -1.115  1.00  0.00           C  
ATOM   3603  CG2 VAL B  62      20.171  18.430   1.148  1.00  0.00           C  
ATOM   3604  H   VAL B  62      23.064  18.137   0.941  1.00  0.00           H  
ATOM   3605  HA  VAL B  62      21.143  16.916  -0.785  1.00  0.00           H  
ATOM   3606  HB  VAL B  62      21.404  19.820   0.078  1.00  0.00           H  
ATOM   3607 1HG1 VAL B  62      19.079  20.104  -0.663  1.00  0.00           H  
ATOM   3608 2HG1 VAL B  62      20.136  19.716  -2.022  1.00  0.00           H  
ATOM   3609 3HG1 VAL B  62      19.096  18.466  -1.350  1.00  0.00           H  
ATOM   3610 1HG2 VAL B  62      19.534  19.209   1.577  1.00  0.00           H  
ATOM   3611 2HG2 VAL B  62      19.577  17.569   0.913  1.00  0.00           H  
ATOM   3612 3HG2 VAL B  62      20.932  18.155   1.865  1.00  0.00           H  
ATOM   3613  N   GLU B  63      23.160  19.077  -2.301  1.00  0.00           N  
ATOM   3614  CA  GLU B  63      23.581  19.454  -3.645  1.00  0.00           C  
ATOM   3615  C   GLU B  63      24.148  18.245  -4.403  1.00  0.00           C  
ATOM   3616  O   GLU B  63      23.850  18.064  -5.595  1.00  0.00           O  
ATOM   3617  CB  GLU B  63      24.652  20.555  -3.583  1.00  0.00           C  
ATOM   3618  CG  GLU B  63      24.156  21.926  -3.094  1.00  0.00           C  
ATOM   3619  CD  GLU B  63      23.143  22.533  -3.999  1.00  0.00           C  
ATOM   3620  OE1 GLU B  63      23.344  22.515  -5.184  1.00  0.00           O  
ATOM   3621  OE2 GLU B  63      22.132  23.008  -3.515  1.00  0.00           O  
ATOM   3622  H   GLU B  63      23.596  19.487  -1.471  1.00  0.00           H  
ATOM   3623  HA  GLU B  63      22.721  19.829  -4.188  1.00  0.00           H  
ATOM   3624 1HB  GLU B  63      25.450  20.237  -2.909  1.00  0.00           H  
ATOM   3625 2HB  GLU B  63      25.093  20.687  -4.569  1.00  0.00           H  
ATOM   3626 1HG  GLU B  63      23.709  21.801  -2.114  1.00  0.00           H  
ATOM   3627 2HG  GLU B  63      25.006  22.597  -2.991  1.00  0.00           H  
ATOM   3628  N   ARG B  64      24.897  17.372  -3.711  1.00  0.00           N  
ATOM   3629  CA  ARG B  64      25.434  16.185  -4.368  1.00  0.00           C  
ATOM   3630  C   ARG B  64      24.294  15.264  -4.783  1.00  0.00           C  
ATOM   3631  O   ARG B  64      24.323  14.682  -5.877  1.00  0.00           O  
ATOM   3632  CB  ARG B  64      26.394  15.430  -3.465  1.00  0.00           C  
ATOM   3633  CG  ARG B  64      27.706  16.142  -3.188  1.00  0.00           C  
ATOM   3634  CD  ARG B  64      28.640  15.293  -2.417  1.00  0.00           C  
ATOM   3635  NE  ARG B  64      29.822  16.040  -1.993  1.00  0.00           N  
ATOM   3636  CZ  ARG B  64      29.943  16.693  -0.812  1.00  0.00           C  
ATOM   3637  NH1 ARG B  64      28.952  16.680   0.050  1.00  0.00           N  
ATOM   3638  NH2 ARG B  64      31.059  17.348  -0.526  1.00  0.00           N  
ATOM   3639  H   ARG B  64      25.145  17.587  -2.738  1.00  0.00           H  
ATOM   3640  HA  ARG B  64      25.972  16.499  -5.262  1.00  0.00           H  
ATOM   3641 1HB  ARG B  64      25.910  15.252  -2.504  1.00  0.00           H  
ATOM   3642 2HB  ARG B  64      26.623  14.460  -3.901  1.00  0.00           H  
ATOM   3643 1HG  ARG B  64      28.182  16.396  -4.132  1.00  0.00           H  
ATOM   3644 2HG  ARG B  64      27.523  17.052  -2.624  1.00  0.00           H  
ATOM   3645 1HD  ARG B  64      28.142  14.881  -1.543  1.00  0.00           H  
ATOM   3646 2HD  ARG B  64      28.974  14.475  -3.054  1.00  0.00           H  
ATOM   3647  HE  ARG B  64      30.607  16.074  -2.632  1.00  0.00           H  
ATOM   3648 1HH1 ARG B  64      28.101  16.194  -0.173  1.00  0.00           H  
ATOM   3649 2HH1 ARG B  64      29.035  17.169   0.935  1.00  0.00           H  
ATOM   3650 1HH2 ARG B  64      31.824  17.362  -1.186  1.00  0.00           H  
ATOM   3651 2HH2 ARG B  64      31.145  17.846   0.358  1.00  0.00           H  
ATOM   3652  N   LEU B  65      23.270  15.172  -3.922  1.00  0.00           N  
ATOM   3653  CA  LEU B  65      22.106  14.354  -4.182  1.00  0.00           C  
ATOM   3654  C   LEU B  65      21.397  14.856  -5.415  1.00  0.00           C  
ATOM   3655  O   LEU B  65      21.114  14.085  -6.323  1.00  0.00           O  
ATOM   3656  CB  LEU B  65      21.110  14.466  -3.029  1.00  0.00           C  
ATOM   3657  CG  LEU B  65      19.805  13.690  -3.147  1.00  0.00           C  
ATOM   3658  CD1 LEU B  65      20.081  12.174  -3.110  1.00  0.00           C  
ATOM   3659  CD2 LEU B  65      18.902  14.168  -2.074  1.00  0.00           C  
ATOM   3660  H   LEU B  65      23.342  15.645  -3.018  1.00  0.00           H  
ATOM   3661  HA  LEU B  65      22.428  13.328  -4.337  1.00  0.00           H  
ATOM   3662 1HB  LEU B  65      21.615  14.148  -2.117  1.00  0.00           H  
ATOM   3663 2HB  LEU B  65      20.844  15.496  -2.911  1.00  0.00           H  
ATOM   3664  HG  LEU B  65      19.336  13.909  -4.102  1.00  0.00           H  
ATOM   3665 1HD1 LEU B  65      19.165  11.619  -3.197  1.00  0.00           H  
ATOM   3666 2HD1 LEU B  65      20.738  11.880  -3.928  1.00  0.00           H  
ATOM   3667 3HD1 LEU B  65      20.556  11.931  -2.163  1.00  0.00           H  
ATOM   3668 1HD2 LEU B  65      17.964  13.679  -2.132  1.00  0.00           H  
ATOM   3669 2HD2 LEU B  65      19.343  13.973  -1.137  1.00  0.00           H  
ATOM   3670 3HD2 LEU B  65      18.761  15.239  -2.197  1.00  0.00           H  
ATOM   3671  N   LYS B  66      21.176  16.165  -5.518  1.00  0.00           N  
ATOM   3672  CA  LYS B  66      20.481  16.662  -6.690  1.00  0.00           C  
ATOM   3673  C   LYS B  66      21.206  16.264  -7.967  1.00  0.00           C  
ATOM   3674  O   LYS B  66      20.551  15.909  -8.949  1.00  0.00           O  
ATOM   3675  CB  LYS B  66      20.298  18.173  -6.622  1.00  0.00           C  
ATOM   3676  CG  LYS B  66      19.231  18.632  -5.621  1.00  0.00           C  
ATOM   3677  CD  LYS B  66      18.952  20.138  -5.729  1.00  0.00           C  
ATOM   3678  CE  LYS B  66      20.086  20.947  -5.114  1.00  0.00           C  
ATOM   3679  NZ  LYS B  66      19.797  22.402  -5.040  1.00  0.00           N  
ATOM   3680  H   LYS B  66      21.434  16.792  -4.751  1.00  0.00           H  
ATOM   3681  HA  LYS B  66      19.493  16.206  -6.715  1.00  0.00           H  
ATOM   3682 1HB  LYS B  66      21.252  18.615  -6.331  1.00  0.00           H  
ATOM   3683 2HB  LYS B  66      20.045  18.557  -7.608  1.00  0.00           H  
ATOM   3684 1HG  LYS B  66      18.307  18.086  -5.814  1.00  0.00           H  
ATOM   3685 2HG  LYS B  66      19.558  18.397  -4.610  1.00  0.00           H  
ATOM   3686 1HD  LYS B  66      18.842  20.417  -6.777  1.00  0.00           H  
ATOM   3687 2HD  LYS B  66      18.026  20.372  -5.207  1.00  0.00           H  
ATOM   3688 1HE  LYS B  66      20.262  20.582  -4.113  1.00  0.00           H  
ATOM   3689 2HE  LYS B  66      20.992  20.815  -5.698  1.00  0.00           H  
ATOM   3690 1HZ  LYS B  66      20.634  22.818  -4.583  1.00  0.00           H  
ATOM   3691 2HZ  LYS B  66      19.666  22.788  -5.962  1.00  0.00           H  
ATOM   3692 3HZ  LYS B  66      18.981  22.572  -4.479  1.00  0.00           H  
ATOM   3693  N   GLN B  67      22.544  16.288  -7.976  1.00  0.00           N  
ATOM   3694  CA  GLN B  67      23.226  15.890  -9.203  1.00  0.00           C  
ATOM   3695  C   GLN B  67      23.023  14.391  -9.491  1.00  0.00           C  
ATOM   3696  O   GLN B  67      22.783  14.002 -10.644  1.00  0.00           O  
ATOM   3697  CB  GLN B  67      24.725  16.192  -9.103  1.00  0.00           C  
ATOM   3698  CG  GLN B  67      25.068  17.676  -9.029  1.00  0.00           C  
ATOM   3699  CD  GLN B  67      24.639  18.439 -10.261  1.00  0.00           C  
ATOM   3700  OE1 GLN B  67      23.628  19.142 -10.235  1.00  0.00           O  
ATOM   3701  NE2 GLN B  67      25.404  18.314 -11.341  1.00  0.00           N  
ATOM   3702  H   GLN B  67      23.051  16.651  -7.158  1.00  0.00           H  
ATOM   3703  HA  GLN B  67      22.799  16.454 -10.031  1.00  0.00           H  
ATOM   3704 1HB  GLN B  67      25.125  15.717  -8.205  1.00  0.00           H  
ATOM   3705 2HB  GLN B  67      25.240  15.762  -9.958  1.00  0.00           H  
ATOM   3706 1HG  GLN B  67      24.564  18.109  -8.165  1.00  0.00           H  
ATOM   3707 2HG  GLN B  67      26.148  17.783  -8.921  1.00  0.00           H  
ATOM   3708 1HE2 GLN B  67      25.166  18.803 -12.182  1.00  0.00           H  
ATOM   3709 2HE2 GLN B  67      26.221  17.737 -11.316  1.00  0.00           H  
ATOM   3710  N   GLU B  68      23.051  13.549  -8.444  1.00  0.00           N  
ATOM   3711  CA  GLU B  68      22.832  12.107  -8.617  1.00  0.00           C  
ATOM   3712  C   GLU B  68      21.433  11.800  -9.121  1.00  0.00           C  
ATOM   3713  O   GLU B  68      21.244  10.943  -9.995  1.00  0.00           O  
ATOM   3714  CB  GLU B  68      23.026  11.345  -7.298  1.00  0.00           C  
ATOM   3715  CG  GLU B  68      22.828   9.805  -7.417  1.00  0.00           C  
ATOM   3716  CD  GLU B  68      23.068   9.058  -6.122  1.00  0.00           C  
ATOM   3717  OE1 GLU B  68      23.355   9.690  -5.124  1.00  0.00           O  
ATOM   3718  OE2 GLU B  68      22.963   7.855  -6.123  1.00  0.00           O  
ATOM   3719  H   GLU B  68      23.303  13.923  -7.517  1.00  0.00           H  
ATOM   3720  HA  GLU B  68      23.550  11.736  -9.349  1.00  0.00           H  
ATOM   3721 1HB  GLU B  68      24.026  11.539  -6.906  1.00  0.00           H  
ATOM   3722 2HB  GLU B  68      22.313  11.717  -6.560  1.00  0.00           H  
ATOM   3723 1HG  GLU B  68      21.807   9.603  -7.741  1.00  0.00           H  
ATOM   3724 2HG  GLU B  68      23.501   9.425  -8.184  1.00  0.00           H  
ATOM   3725  N   VAL B  69      20.455  12.490  -8.547  1.00  0.00           N  
ATOM   3726  CA  VAL B  69      19.063  12.270  -8.852  1.00  0.00           C  
ATOM   3727  C   VAL B  69      18.748  12.742 -10.260  1.00  0.00           C  
ATOM   3728  O   VAL B  69      18.026  12.050 -10.978  1.00  0.00           O  
ATOM   3729  CB  VAL B  69      18.157  12.970  -7.829  1.00  0.00           C  
ATOM   3730  CG1 VAL B  69      16.707  12.832  -8.235  1.00  0.00           C  
ATOM   3731  CG2 VAL B  69      18.373  12.373  -6.456  1.00  0.00           C  
ATOM   3732  H   VAL B  69      20.719  13.172  -7.833  1.00  0.00           H  
ATOM   3733  HA  VAL B  69      18.868  11.199  -8.794  1.00  0.00           H  
ATOM   3734  HB  VAL B  69      18.407  14.034  -7.799  1.00  0.00           H  
ATOM   3735 1HG1 VAL B  69      16.114  13.316  -7.500  1.00  0.00           H  
ATOM   3736 2HG1 VAL B  69      16.527  13.285  -9.208  1.00  0.00           H  
ATOM   3737 3HG1 VAL B  69      16.440  11.776  -8.273  1.00  0.00           H  
ATOM   3738 1HG2 VAL B  69      17.749  12.886  -5.740  1.00  0.00           H  
ATOM   3739 2HG2 VAL B  69      18.128  11.342  -6.469  1.00  0.00           H  
ATOM   3740 3HG2 VAL B  69      19.400  12.473  -6.164  1.00  0.00           H  
ATOM   3741  N   GLU B  70      19.260  13.914 -10.657  1.00  0.00           N  
ATOM   3742  CA  GLU B  70      18.992  14.439 -11.986  1.00  0.00           C  
ATOM   3743  C   GLU B  70      19.598  13.538 -13.056  1.00  0.00           C  
ATOM   3744  O   GLU B  70      18.959  13.295 -14.087  1.00  0.00           O  
ATOM   3745  CB  GLU B  70      19.542  15.863 -12.118  1.00  0.00           C  
ATOM   3746  CG  GLU B  70      19.292  16.553 -13.476  1.00  0.00           C  
ATOM   3747  CD  GLU B  70      17.834  16.796 -13.782  1.00  0.00           C  
ATOM   3748  OE1 GLU B  70      17.035  16.781 -12.878  1.00  0.00           O  
ATOM   3749  OE2 GLU B  70      17.522  17.011 -14.941  1.00  0.00           O  
ATOM   3750  H   GLU B  70      19.816  14.472 -10.005  1.00  0.00           H  
ATOM   3751  HA  GLU B  70      17.913  14.473 -12.131  1.00  0.00           H  
ATOM   3752 1HB  GLU B  70      19.108  16.488 -11.337  1.00  0.00           H  
ATOM   3753 2HB  GLU B  70      20.621  15.842 -11.945  1.00  0.00           H  
ATOM   3754 1HG  GLU B  70      19.809  17.512 -13.471  1.00  0.00           H  
ATOM   3755 2HG  GLU B  70      19.728  15.947 -14.270  1.00  0.00           H  
ATOM   3756  N   GLU B  71      20.797  12.993 -12.821  1.00  0.00           N  
ATOM   3757  CA  GLU B  71      21.355  12.120 -13.838  1.00  0.00           C  
ATOM   3758  C   GLU B  71      20.514  10.850 -13.908  1.00  0.00           C  
ATOM   3759  O   GLU B  71      20.218  10.354 -15.002  1.00  0.00           O  
ATOM   3760  CB  GLU B  71      22.810  11.768 -13.523  1.00  0.00           C  
ATOM   3761  CG  GLU B  71      23.521  10.923 -14.602  1.00  0.00           C  
ATOM   3762  CD  GLU B  71      23.683  11.651 -15.919  1.00  0.00           C  
ATOM   3763  OE1 GLU B  71      23.639  12.860 -15.920  1.00  0.00           O  
ATOM   3764  OE2 GLU B  71      23.850  10.999 -16.922  1.00  0.00           O  
ATOM   3765  H   GLU B  71      21.341  13.228 -11.982  1.00  0.00           H  
ATOM   3766  HA  GLU B  71      21.310  12.628 -14.802  1.00  0.00           H  
ATOM   3767 1HB  GLU B  71      23.379  12.688 -13.378  1.00  0.00           H  
ATOM   3768 2HB  GLU B  71      22.849  11.215 -12.583  1.00  0.00           H  
ATOM   3769 1HG  GLU B  71      24.506  10.642 -14.234  1.00  0.00           H  
ATOM   3770 2HG  GLU B  71      22.953  10.007 -14.766  1.00  0.00           H  
ATOM   3771  N   ALA B  72      20.097  10.334 -12.742  1.00  0.00           N  
ATOM   3772  CA  ALA B  72      19.273   9.142 -12.681  1.00  0.00           C  
ATOM   3773  C   ALA B  72      17.914   9.352 -13.339  1.00  0.00           C  
ATOM   3774  O   ALA B  72      17.343   8.417 -13.894  1.00  0.00           O  
ATOM   3775  CB  ALA B  72      19.081   8.724 -11.252  1.00  0.00           C  
ATOM   3776  H   ALA B  72      20.398  10.752 -11.855  1.00  0.00           H  
ATOM   3777  HA  ALA B  72      19.793   8.350 -13.214  1.00  0.00           H  
ATOM   3778 1HB  ALA B  72      18.498   7.809 -11.230  1.00  0.00           H  
ATOM   3779 2HB  ALA B  72      20.057   8.555 -10.804  1.00  0.00           H  
ATOM   3780 3HB  ALA B  72      18.562   9.506 -10.705  1.00  0.00           H  
ATOM   3781  N   SER B  73      17.372  10.571 -13.232  1.00  0.00           N  
ATOM   3782  CA  SER B  73      16.091  10.924 -13.833  1.00  0.00           C  
ATOM   3783  C   SER B  73      16.171  10.879 -15.360  1.00  0.00           C  
ATOM   3784  O   SER B  73      15.272  10.348 -16.022  1.00  0.00           O  
ATOM   3785  CB  SER B  73      15.663  12.306 -13.374  1.00  0.00           C  
ATOM   3786  OG  SER B  73      14.421  12.666 -13.922  1.00  0.00           O  
ATOM   3787  H   SER B  73      17.855  11.269 -12.665  1.00  0.00           H  
ATOM   3788  HA  SER B  73      15.345  10.199 -13.507  1.00  0.00           H  
ATOM   3789 1HB  SER B  73      15.609  12.328 -12.286  1.00  0.00           H  
ATOM   3790 2HB  SER B  73      16.413  13.034 -13.674  1.00  0.00           H  
ATOM   3791  HG  SER B  73      14.225  13.538 -13.567  1.00  0.00           H  
ATOM   3792  N   LYS B  74      17.262  11.431 -15.918  1.00  0.00           N  
ATOM   3793  CA  LYS B  74      17.485  11.435 -17.366  1.00  0.00           C  
ATOM   3794  C   LYS B  74      17.821  10.039 -17.922  1.00  0.00           C  
ATOM   3795  O   LYS B  74      17.479   9.719 -19.066  1.00  0.00           O  
ATOM   3796  CB  LYS B  74      18.620  12.402 -17.731  1.00  0.00           C  
ATOM   3797  CG  LYS B  74      18.336  13.914 -17.526  1.00  0.00           C  
ATOM   3798  CD  LYS B  74      17.275  14.445 -18.513  1.00  0.00           C  
ATOM   3799  CE  LYS B  74      17.205  15.994 -18.547  1.00  0.00           C  
ATOM   3800  NZ  LYS B  74      16.706  16.592 -17.264  1.00  0.00           N  
ATOM   3801  H   LYS B  74      17.928  11.908 -15.299  1.00  0.00           H  
ATOM   3802  HA  LYS B  74      16.565  11.760 -17.847  1.00  0.00           H  
ATOM   3803 1HB  LYS B  74      19.497  12.157 -17.119  1.00  0.00           H  
ATOM   3804 2HB  LYS B  74      18.902  12.251 -18.771  1.00  0.00           H  
ATOM   3805 1HG  LYS B  74      17.980  14.069 -16.502  1.00  0.00           H  
ATOM   3806 2HG  LYS B  74      19.262  14.474 -17.653  1.00  0.00           H  
ATOM   3807 1HD  LYS B  74      17.496  14.077 -19.518  1.00  0.00           H  
ATOM   3808 2HD  LYS B  74      16.296  14.074 -18.218  1.00  0.00           H  
ATOM   3809 1HE  LYS B  74      18.198  16.391 -18.754  1.00  0.00           H  
ATOM   3810 2HE  LYS B  74      16.533  16.291 -19.352  1.00  0.00           H  
ATOM   3811 1HZ  LYS B  74      16.675  17.596 -17.334  1.00  0.00           H  
ATOM   3812 2HZ  LYS B  74      15.785  16.254 -17.049  1.00  0.00           H  
ATOM   3813 3HZ  LYS B  74      17.329  16.354 -16.482  1.00  0.00           H  
ATOM   3814  N   ALA B  75      18.505   9.233 -17.112  1.00  0.00           N  
ATOM   3815  CA  ALA B  75      18.955   7.881 -17.437  1.00  0.00           C  
ATOM   3816  C   ALA B  75      17.791   6.868 -17.547  1.00  0.00           C  
ATOM   3817  O   ALA B  75      16.704   7.101 -17.014  1.00  0.00           O  
ATOM   3818  CB  ALA B  75      19.940   7.421 -16.372  1.00  0.00           C  
ATOM   3819  H   ALA B  75      18.799   9.610 -16.207  1.00  0.00           H  
ATOM   3820  HA  ALA B  75      19.469   7.933 -18.398  1.00  0.00           H  
ATOM   3821 1HB  ALA B  75      20.322   6.432 -16.620  1.00  0.00           H  
ATOM   3822 2HB  ALA B  75      20.770   8.130 -16.313  1.00  0.00           H  
ATOM   3823 3HB  ALA B  75      19.429   7.383 -15.417  1.00  0.00           H  
ATOM   3824  N   GLY B  76      18.014   5.753 -18.296  1.00  0.00           N  
ATOM   3825  CA  GLY B  76      17.060   4.648 -18.474  1.00  0.00           C  
ATOM   3826  C   GLY B  76      17.619   3.331 -17.928  1.00  0.00           C  
ATOM   3827  O   GLY B  76      18.495   2.730 -18.552  1.00  0.00           O  
ATOM   3828  OXT GLY B  76      17.003   2.745 -17.030  1.00  0.00           O  
ATOM   3829  H   GLY B  76      18.923   5.646 -18.729  1.00  0.00           H  
ATOM   3830 1HA  GLY B  76      16.113   4.871 -17.985  1.00  0.00           H  
ATOM   3831 2HA  GLY B  76      16.848   4.541 -19.533  1.00  0.00           H  
TER                                                                             
# All scores below are weighted scores, not raw scores.
#BEGIN_POSE_ENERGIES_TABLE postremodel_DHT03_4+2_6_0001.pdb
label fa_atr fa_rep fa_sol fa_intra_atr_xover4 fa_intra_rep_xover4 fa_intra_sol_xover4 lk_ball lk_ball_iso lk_ball_bridge lk_ball_bridge_uncpl fa_elec fa_intra_elec pro_close hbond_sr_bb hbond_lr_bb hbond_bb_sc hbond_sc dslf_fa13 omega fa_dun_dev fa_dun_rot fa_dun_semi p_aa_pp hxl_tors ref rama_prepro gen_bonded total
weights 1 0.55 1 1 0.55 1 0.92 -0.38 -0.33 -0.33 1 1 1.25 1 1 1 1 1.25 0.48 0.69 0.76 0.78 0.61 1 1 0.5 1 NA
pose -1390.55 123.686 1141.49 -96.6086 36.3356 72.3323 592.436 -608.386 -1.65742 -11.6694 -570.361 -40.7385 4.41337 -243.371 0 -9.82727 -37.796 0 6.72001 18.0779 176.874 206.776 -37.426 13.7324 -113.332 12.2627 0 -756.594
ASP:NtermProteinFull_1 -2.99086 0.80587 4.50485 -1.79404 0.87606 3.00088 2.10219 -1.69448 -0 -0 -4.77638 -1.37754 0 0 0 -0.89603 0 0 0.04513 0.00683 0 2.31407 0 0 -2.2837 0 0 -2.15715
HIS_2 -4.43485 0.90525 5.50998 -0.67692 0.0114 0.77451 2.3688 -2.15583 -0 -0 -4.5397 -0.23885 0 0 0 -0.89603 0 0 0.02792 0.27273 0 3.05796 0.08335 0 0.13443 -0.05171 0 0.15243
GLU_3 -3.02786 0.15934 3.85217 -0.21635 0.02923 0.30779 1.49939 -1.79683 -0 -0 -0.98291 -0.6136 0 0 0 0 0 0 0.0235 0.00166 0 3.01921 -0.34514 0 -2.5358 -0.3013 0 -0.92749
ALA_4 -3.94945 0.52206 4.53108 -0.02115 0 0 2.2539 -2.31208 -0 -0 -1.10994 -0.36079 0 0 0 0 0 0 0.08126 0 0 0 -0.17774 0 2.3386 -0.36345 0 1.43231
ASP_5 -5.4229 0.20433 6.67827 -0.10505 0.00491 0.31818 2.63384 -2.99884 -0.01795 -0.11734 -2.57966 -0.40229 0 0 0 0 0 0 0.04402 0.00348 0 1.73012 0.11574 0 -2.2837 -0.16814 0 -2.36297
SER_6 -5.89867 0.35543 7.04819 -0.02343 0 0.023 3.61139 -3.27488 -0.00858 -0.07312 -3.80142 -0.35414 0 0 0 -0.57606 -0.69796 0 -0.03627 0.0313 0.48917 0 0.29861 0.62361 -1.1772 0.04672 0 -3.39431
ARG_7 -4.96163 0.3543 5.24387 -0.72253 0.10163 0.45806 2.37996 -2.40932 -0 -0 -2.32093 0.57437 0 0 0 0 0 0 0.09752 0.0515 3.0666 0 -0.16167 0 -1.281 -0.04726 0 0.42345
ILE_8 -7.5627 0.72489 3.84421 -0.67276 0.56273 0.15409 2.50083 -2.65502 -0 -0 -2.20136 0.26492 0 0 0 0 0 0 -0.0401 0.04381 0.60421 0 -0.45381 0 1.0317 -0.03584 0 -3.89022
PHE_9 -10.6404 1.08779 3.51115 -1.10759 0.1239 0.47877 2.74072 -3.01457 -0 -0 -3.15205 0.08254 0 0 0 0 0 0 -0.00972 0.00311 0 1.98554 -0.25368 0 1.4028 0.22599 0 -6.53567
LYS_10 -6.46908 0.43275 6.78913 -0.45495 0.16111 0.22393 3.06809 -3.10339 -0 -0 -1.81895 0.12581 0 0 0 0 -0.55071 0 -0.0233 0.02452 2.49281 0 -0.02907 0 -1.6738 0.01045 0 -0.79465
LYS_11 -5.51501 0.3157 6.54689 -0.73795 0.16334 0.49644 3.38886 -2.98106 -0 -0 -4.18113 0.2127 0 0 0 0 -0.84269 0 0.0276 0.13379 3.41183 0 -0.02934 0 -1.6738 -0.25307 0 -1.51691
ILE_12 -10.0593 1.48217 3.35741 -0.51909 0.51062 0.10169 2.9947 -3.0695 -0.00299 -0.02104 -2.41734 -0.00923 0 0 0 0 0 0 -0.05794 0.04674 0.70096 0 -0.41877 0 1.0317 -0.06007 0 -6.40933
HIS_13 -9.39 0.74814 8.38308 -0.7672 0.02317 0.83402 4.25966 -4.23961 -0 -0 -4.77788 -0.24364 0 0 0 0 -0.82192 0 0.02555 0.01347 0 1.61713 -0.09436 0 0.13443 0.45284 0 -3.84314
ASP_14 -5.02964 0.30957 6.48246 -0.10888 0.00926 0.33093 2.5525 -2.92289 -0.01518 -0.10929 -1.85971 -0.38362 0 0 0 0 0 0 -0.04528 0.02119 0 1.68406 0.19532 0 -2.2837 0.47357 0 -0.69932
VAL_15 -7.69573 0.70036 4.06866 -0.30982 0.19625 0.07077 2.61995 -2.82337 -0.0028 -0.05808 -2.30894 -0.19895 0 0 0 0 0 0 -0.02248 0.03744 0.23516 0 -0.27378 0 2.085 0.12783 0 -3.55254
VAL_16 -7.76681 0.83909 3.4953 -0.3116 0.17647 0.07105 2.55595 -2.7833 -0.0004 -0.00888 -2.57708 -0.13907 0 0 0 0 0 0 -0.06675 0.01833 0.12135 0 -0.26281 0 2.085 0.103 0 -4.45115
THR_17 -6.43362 0.28291 6.31222 -0.19742 0.08965 0.0698 3.04421 -3.03741 -0.00299 -0.02104 -3.6201 -0.02496 0 0 0 0 0 0 0.0063 0.03035 0.08976 0 -0.0008 2.27298 -1.425 0.35 0 -2.21515
LYS_18 -5.71791 0.37596 7.3556 -0.30569 0.02596 0.13737 3.75741 -3.19317 -0 -0.0001 -4.47339 0.0104 0 0 0 0 -0.82219 0 -0.03761 0.12955 1.76306 0 -0.00038 0 -1.6738 0.1656 0 -2.50332
GLN_19 -8.52915 0.40042 7.49377 -0.4122 0.06607 0.24876 3.82553 -3.77233 -0.03341 -0.30275 -2.66626 -0.70863 0 0 0 0 -0.54254 0 0.0714 0.11553 0 3.9856 -0.18963 0 -1.0644 -0.15658 0 -2.1708
ILE_20 -8.54556 0.63493 3.53344 -0.50255 0.39968 0.10314 2.73139 -2.79213 -0 -0 -2.42109 -0.13799 0 0 0 0 0 0 -0.00139 0.00987 0.66022 0 -0.38478 0 1.0317 0.07028 0 -5.61084
LYS_21 -6.72472 0.42041 6.18961 -0.30502 0.02686 0.13623 2.65883 -3.0455 -0 -0 -2.18005 -0.04205 0 0 0 0 0 0 0.1244 0.04578 1.71623 0 -0.06757 0 -1.6738 -0.04157 0 -2.76192
VAL_22 -7.97215 0.57685 4.82741 -0.30455 0.23624 0.07124 2.89726 -3.1919 -0 -0 -1.96444 -0.18902 0 0 0 0 0 0 -0.05639 0.04185 0.06489 0 -0.30105 0 2.085 -0.02058 0 -3.19933
ILE_23 -9.75913 1.19571 3.62916 -0.49345 0.45583 0.10044 3.00271 -2.99379 -0 -0 -2.04956 -0.05475 0 0 0 0 0 0 -0.03048 0.11575 0.57469 0 -0.37924 0 1.0317 0.41938 0 -5.23504
ILE_24 -8.84676 0.76093 4.96573 -0.49675 0.33702 0.10034 2.9356 -3.1521 -0 -0 -2.16273 0.04914 0 0 0 0 0 0 -0.04292 0.01088 0.55488 0 -0.39478 0 1.0317 0.53937 0 -3.81046
ARG_25 -7.51241 0.51051 7.90877 -0.74595 0.09238 0.4899 3.43266 -3.75552 -0.00074 -0.01418 -3.9956 0.27866 0 0 0 0 -1.0209 0 0.17083 0.04465 1.44699 0 -0.1284 0 -1.281 0.27529 0 -3.80406
LEU_26 -9.83976 1.31307 3.46991 -0.49472 0.15852 0.12313 2.79597 -3.02478 -0 -0 -2.3495 0.19965 0 0 0 0 0 0 0.049 0.75795 0.31072 0 -0.29247 0 0.72952 -0.02801 0 -6.12179
ILE_27 -9.9075 1.45499 3.01805 -0.52285 0.58736 0.10665 3.26033 -2.97511 -0 -0 -2.5054 -0.11202 0 0 0 0 0 0 -0.04853 0.03283 0.77273 0 -0.36761 0 1.0317 0.03178 0 -6.14261
GLU_28 -6.07428 0.25624 6.79171 -0.19258 0.02026 0.2452 3.49355 -3.22041 -0.00073 -0.01408 -4.68206 -0.56604 0 0 0 0 -0.63079 0 0.35239 0.01267 0 3.03405 -0.3322 0 -2.5358 -0.15892 0 -4.20181
VAL_29 -7.67489 1.02455 4.37796 -0.31484 0.18131 0.07053 3.02288 -2.89267 -0 -0 -1.8695 -0.19364 0 0 0 0 0 0 0.16622 0.01043 0.17741 0 -0.24639 0 2.085 -0.17838 0 -2.25403
TYR_30 -9.39448 1.10865 4.54611 -0.80085 0.04656 0.29622 3.56602 -3.17914 -0.01582 -0.16164 -2.25736 -0.29264 0 0 0 0 0 0 0.07412 0.00465 0 2.58034 -0.13794 0.00011 0.96414 0.20477 0 -2.84815
VAL_31 -7.75187 0.77025 5.18397 -0.30958 0.18475 0.07032 3.18203 -3.24133 -0 -0 -2.50031 -0.13017 0 0 0 0 0 0 0.01427 0.03003 0.10712 0 -0.22613 0 2.085 0.28646 0 -2.24521
ARG_32 -7.12249 0.44023 6.55404 -0.65597 0.09821 0.38936 2.80778 -3.20835 -0.01275 -0.12329 -2.24918 0.45852 0 0 0 0 0 0 -0.01662 0.12094 2.41033 0 -0.1464 0 -1.281 0.0904 0 -1.44626
LEU_33 -8.88128 0.84535 3.50482 -0.62019 0.11997 0.1976 2.77628 -2.81606 -0 -0 -1.88246 0.06165 0 0 0 0 0 0 0.00829 0.01178 0.97122 0 -0.24535 0 0.72952 0.05881 0 -5.16005
VAL_34 -8.20238 1.2001 2.76653 -0.3064 0.19866 0.06698 2.82899 -2.66942 -0 -0 -1.76808 -0.03686 0 0 0 0 0 0 -0.06831 0.00055 0.08521 0 -0.34519 0 2.085 0.2173 0 -3.94733
GLU_35 -5.43225 0.17247 6.29828 -0.21675 0.03672 0.31704 2.69047 -2.87115 -0.01275 -0.12329 -2.98993 -0.59564 0 0 0 0 -0.5193 0 0.01317 0.07015 0 3.00454 -0.30033 0 -2.5358 -0.09784 0 -3.09218
ILE_36 -5.06157 0.44315 3.77294 -0.51918 0.3719 0.10789 1.98661 -2.06407 -0 -0 -1.57094 -0.04899 0 0 0 -0.63319 0 0 -0.04394 0.01621 0.66035 0 -0.42083 0 1.0317 -0.10687 0 -2.07882
ILE_37 -6.25852 0.74811 2.26916 -0.50541 0.25504 0.10582 1.84397 -1.88016 -0 -0 -0.62282 0.3749 0 0 0 0 0 0 -0.03496 0.02568 0.77713 0 0.21506 0 1.0317 0.09185 0 -1.56343
LEU_38 -5.88862 1.15708 2.49522 -0.50901 0.29751 0.09821 1.78772 -1.8498 -0.008 -0.11772 -0.09187 0.31861 0 0 0 0 0 0 0.07532 0.14184 0.48396 0 -0.20942 0 0.72952 -0.30684 0 -1.39631
GLY_39 -1.17802 0.3553 1.69505 -7e-05 0 0 0.74762 -0.81152 -0 -0 -1.07873 -0.38108 0 0 0 0 0 0 -0.06317 0 0 0 0.22406 0 1.2108 0.58854 0 1.30878
SER_40 -1.84918 0.48796 3.02531 -0.02322 0 0.01943 1.76748 -1.33247 -0.02853 -0.27041 -2.47988 -0.47008 0 0 0 0 0 0 0.07355 0.0001 0.29965 0 0.22119 1.79498 -1.1772 2.33609 0 2.39477
GLY_41 -1.12449 0.20544 1.68667 -9e-05 0 0 0.78713 -0.80446 -0 -0 -1.0555 -0.41412 0 0 0 0 0 0 0.05367 0 0 0 0.04052 0 1.2108 2.48593 0 3.0715
SER_42 -3.67083 0.5111 4.59988 -0.03133 0.00256 0.05721 1.37962 -1.91324 -0.06801 -0.28558 -1.09341 -0.33205 0 0 0 0 0 0 -0.01094 0.00109 0.18238 0 -0.46283 1.8196 -1.1772 0.99338 0 0.5014
ASP_43 -2.86831 0.08683 3.34581 -0.11027 0.00574 0.31282 1.31808 -1.49094 -0 -0 -1.36981 -0.42697 0 0 0 0 0 0 -0.04891 0.01908 0 2.05601 -0.01425 0 -2.2837 -0.16895 0 -1.63772
GLU_44 -2.83302 0.11171 3.41158 -0.22683 0.03313 0.32465 1.48491 -1.56131 -0.00057 -0.01254 -0.95397 -0.59599 0 0 0 0 0 0 -0.06284 7e-05 0 3.03199 -0.35068 0 -2.5358 -0.38582 0 -1.12132
GLU_45 -3.19737 0.17396 3.23838 -0.46574 0.07334 0.92272 1.28924 -1.65666 -0 -0 -0.45263 -0.49499 0 0 0 0 0 0 0.02086 0.00369 0 3.26777 -0.32912 0 -2.5358 -0.49639 0 -0.63874
LEU_46 -8.19935 1.40377 2.38951 -0.70925 0.85264 0.33546 2.17005 -2.40905 -0 -0 -1.32372 -0.12144 0 0 0 0 0 0 -0.01138 0.0438 1.49052 0 -0.19748 0 0.72952 -0.02679 0 -3.58318
LYS_47 -6.58846 0.27608 7.92603 -0.45349 0.1013 0.23932 3.57552 -3.5092 -0.04748 -0.1329 -3.47828 0.0551 0 0 0 0 0 0 -0.01889 0.16223 2.53219 0 -0.0554 0 -1.6738 0.03764 0 -1.05248
GLU_48 -4.6161 0.27981 5.68692 -0.57367 0.09948 1.03678 2.50374 -2.5813 -0.02013 -0.16675 -1.99284 -0.73112 0 0 0 0 0 0 0.05726 0.05267 0 3.42729 -0.24557 0 -2.5358 -0.37255 0 -0.6919
LEU_49 -8.27657 0.76418 5.62916 -0.5485 0.20851 0.14892 3.08811 -3.36385 -0.01801 -0.13751 -2.51115 -0.01483 0 0 0 0 0 0 -0.04952 0.53297 3.17779 0 -0.30423 0 0.72952 -0.29617 0 -1.2412
LEU_50 -7.99919 0.60698 3.56315 -0.59004 0.26627 0.19081 2.83957 -2.67857 -0 -0 -2.44939 0.06083 0 0 0 0 0 0 0.18623 0.45794 1.22351 0 -0.30563 0 0.72952 -0.17953 0 -4.07754
LYS_51 -4.75844 0.27351 5.48293 -0.69804 0.14836 0.51202 2.57788 -2.50829 -0 -0 -2.32475 -0.10566 0 0 0 0 0 0 0.16669 0.01051 2.69444 0 -0.04215 0 -1.6738 -0.2081 0 -0.45289
GLU_52 -6.44041 0.34942 6.74495 -0.21421 0.03096 0.3021 2.94223 -3.18701 -0.03757 -0.29172 -2.05439 -0.60876 0 0 0 0 0 0 -0.01844 0.06594 0 3.0218 -0.33027 0 -2.5358 -0.37804 0 -2.63923
LEU_53 -9.30534 1.24429 3.39427 -0.65838 0.27991 0.21314 2.9394 -2.90752 -0 -0 -2.47196 0.12217 0 0 0 0 0 0 0.06641 0.06326 0.9165 0 -0.24421 0 0.72952 -0.15843 0 -5.77698
LYS_54 -5.93939 0.22702 6.90165 -0.3278 0.02834 0.14772 3.35199 -3.0702 -0 -0 -3.91589 0.19159 0 0 0 0 -0.5193 0 -0.02113 0.44366 2.48408 0 -0.01526 0 -1.6738 -0.0565 0 -1.76322
LYS_55 -4.26127 0.14019 4.9452 -0.57136 0.20571 0.31433 2.42465 -2.33806 -0.00218 -0.02969 -2.25638 0.22968 0 0 0 0 0 0 0.04162 0.04821 3.01618 0 0.02866 0 -1.6738 -0.16994 0 0.09176
VAL_56 -7.33504 0.53429 4.69618 -0.31874 0.21022 0.07381 3.34989 -2.9559 -0 -0 -2.74463 -0.30014 0 0 0 0 0 0 -0.04734 0.00149 0.21741 0 -0.28559 0 2.085 -0.00439 0 -2.82348
LEU_57 -8.71866 0.91126 3.85347 -0.48855 0.20153 0.1146 2.64022 -2.83312 -0 -0 -2.29716 0.22418 0 0 0 0 0 0 -0.00377 0.0985 0.29058 0 -0.29055 0 0.72952 0.0093 0 -5.55864
ASP_58 -5.09271 0.27072 7.1222 -0.19855 8e-05 0.64772 2.65141 -3.05252 -0.00227 -0.03069 -3.90868 -0.19648 0 0 0 0 0 0 0.00641 0.00375 0 3.18809 0.24835 0 -2.2837 0.09748 0 -0.52939
ARG_59 -6.80616 0.34544 8.06719 -0.59305 0.09248 0.38678 3.33556 -3.40451 -0 -0 -3.44659 0.0795 0 0 0 0 -0.67153 0 -0.03161 0.18685 2.83978 0 -0.12693 0 -1.281 0.00267 0 -1.02512
LEU_60 -9.09496 0.90704 3.9607 -0.6769 0.21735 0.2292 3.04695 -2.97549 -0 -0 -2.61274 0.13582 0 0 0 0 0 0 0.08009 0.0032 0.91495 0 -0.24291 0 0.72952 -0.01983 0 -5.39803
LYS_61 -6.03154 0.35532 6.77123 -0.43568 0.07373 0.22364 3.28401 -3.07357 -9e-05 -0.001 -4.29218 0.094 0 0 0 0 -0.63079 0 0.09648 0.12928 2.50112 0 -0.02244 0 -1.6738 -0.01322 0 -2.64549
LYS_62 -5.42339 0.27955 7.02537 -0.44644 0.0863 0.24145 2.66048 -3.0248 -0 -0 -3.87219 0.08931 0 0 0 0 0 0 0.22481 0.22065 2.59442 0 -0.04187 0 -1.6738 -0.29241 0 -1.35255
ILE_63 -8.85752 0.79824 5.29225 -0.51679 0.51389 0.10466 3.18232 -3.30848 -0 -0 -2.49956 -0.04861 0 0 0 0 0 0 -0.06463 0.01263 0.57339 0 -0.42751 0 1.0317 -0.00448 0 -4.21853
LEU_64 -7.96658 0.6224 3.36046 -0.50091 0.13953 0.10768 2.56482 -2.6805 -0 -0 -2.56685 0.03235 0 0 0 0 0 0 -0.00221 0.02337 3.38363 0 -0.25041 0 0.72952 0.26805 0 -2.73564
GLU_65 -3.92827 0.17905 5.00032 -0.3429 0.08346 0.40429 2.37695 -2.32986 -6e-05 -0.00062 -2.10775 -0.60908 0 0 0 0 0 0 -0.02635 0.0014 0 3.40558 -0.1514 0 -2.5358 0.01092 0 -0.57012
ARG_66 -6.01312 0.20365 8.25826 -1.1053 0.2603 0.78236 3.5759 -3.59477 -0 -0 -4.73139 0.11158 0 0 0 0 -0.9449 0 -0.03903 0.07572 2.6409 0 -0.04818 0 -1.281 -0.04128 0 -1.89029
ASN_67 -7.36101 0.29518 7.51746 -0.17287 0.01605 0.2591 2.90484 -3.70656 -5e-05 -0.00017 -2.4586 -0.32769 0 0 0 0 0 0 0.03056 0.01867 0 1.57561 0.23281 0 -0.87355 0.09456 0 -1.95568
ASP_68 -6.20494 0.52798 8.70158 -0.20078 0.0015 0.65194 3.94241 -3.69063 -0.01524 -0.10991 -4.49248 -0.18456 0 0 0 0 0 0 0.0086 0.00017 0 3.2403 0.23438 0 -2.2837 0.17177 0 0.29839
GLU_69 -3.91897 0.11813 4.96071 -0.34031 0.07422 0.40187 1.78311 -2.23059 -0 -0 -1.2429 -0.62534 0 0 0 0 0 0 -0.0236 0.00515 0 3.3241 -0.20281 0 -2.5358 -0.01448 0 -0.46751
GLU_70 -5.24538 0.23867 7.11973 -0.39611 0.03528 0.76134 2.97956 -2.90901 -0.01438 -0.07771 -3.96898 -0.37627 0 0 0 0 -0.62712 0 -0.0189 0.028 0 3.27265 -0.26223 0 -2.5358 -0.29269 0 -2.28936
ILE_71 -7.22962 0.77733 3.59055 -0.5041 0.26491 0.101 2.39619 -2.44464 -0 -0 -1.94418 -0.00921 0 0 0 0 0 0 -0.00024 0.04384 0.80468 0 -0.30977 0 1.0317 -0.09594 0 -3.52752
LYS_72 -4.11228 0.54799 5.66422 -0.33324 0.03559 0.17017 2.08186 -2.32281 -0 -0 -3.49323 -0.07654 0 0 0 0 0 0 -0.07898 0.62172 1.7705 0 -0.02831 0 -1.6738 0.42707 0 -0.80006
LYS_73 -3.62473 0.41668 5.58526 -0.2952 0.02406 0.1321 2.47384 -2.19896 -0 -0 -3.45978 -0.0783 0 0 0 0 -0.62712 0 0.02793 0.09336 1.7774 0 -0.05656 0 -1.6738 0.19822 0 -1.28561
SER_74 -2.99391 0.43973 4.18343 -0.01486 0 0.02758 1.90054 -1.84443 -0.01438 -0.07771 -1.59239 -0.85102 0 0 0 -0.11926 -0.55071 0 0.32286 0.01766 0.16569 0 0.63957 0.65604 -1.1772 1.20406 0 0.32128
ASP_75 -1.87534 0.1793 2.43946 -0.08467 0.00938 0.27472 0.73476 -1.03158 -0.00685 -0.06888 -1.70792 -0.31609 0 0 0 -0.69532 0 0 -0.21394 0.00761 0 2.0473 0.15976 0 -2.2837 2.45615 0 0.02414
GLU_76 -2.44228 0.26669 1.88123 -0.38728 0.15473 0.55323 0.36824 -0.97604 -0 -0 0.52273 -0.55432 0 0 0 0 0 0 0.02227 0.01347 0 4.7427 0.07058 0 -2.5358 1.00832 0 2.70846
LEU_77 -5.31888 0.45087 1.37184 -0.43742 0.19712 0.09974 0.57337 -1.42255 -0.02289 -0.12779 0.05445 0.06154 0 0 0 0 0 0 0.00605 0.01824 1.52214 0 -0.20377 0 0.72952 -0.24631 0 -2.69473
ASP_78 -3.64189 0.22137 5.93148 -0.22007 0.11778 0.70504 2.53384 -2.47574 -0.00119 -0.02585 -2.73215 -1.56669 0 0 0 -0.43708 0 0 -0.09077 0.00555 0 2.25676 -0.61174 0 -2.2837 -0.35913 0 -2.67418
ASP_79 -3.88412 0.21044 5.94783 -0.1082 0.00423 0.32678 3.06337 -2.59982 -0 -0 -4.00627 -0.4607 0 0 0 -0.95698 0 0 -0.07921 0.00153 0 1.7041 0.03653 0 -2.2837 -0.13629 0 -3.22047
GLU_80 -5.74815 0.35775 6.74058 -0.3315 0.07291 0.38028 2.39493 -2.9896 -0.02631 -0.2444 -3.00538 -0.53841 0 0 0 -0.43708 -0.45743 0 -0.02231 0.01147 0 3.33017 -0.08542 0 -2.5358 0.16638 0 -2.96733
SER_81 -4.34321 0.15727 5.92628 -0.02786 0 0.04586 2.22154 -2.62503 -0.02078 -0.15788 -0.80834 -1.0591 0 0 0 0 0 0 0.07403 0.03065 0.27773 0 -0.04 0.60615 -1.1772 -0.16666 0 -1.08653
LEU_82 -7.86998 0.79599 3.79406 -0.67909 0.28389 0.24015 2.68165 -2.74578 -0 -0 -2.2337 0.10135 0 0 0 0 0 0 0.16161 0.03062 0.88112 0 -0.23585 0 0.72952 -0.21741 0 -4.28185
LEU_83 -8.45329 0.84965 3.6899 -0.46426 0.15919 0.11527 2.95429 -2.8798 -0 -0 -2.49429 0.18049 0 0 0 0 0 0 0.13713 0.08565 0.2877 0 -0.31216 0 0.72952 -0.01808 0 -5.4331
GLU_84 -5.99153 0.39239 6.24091 -0.21717 0.02941 0.30259 2.4757 -3.00733 -0.04059 -0.34057 -1.58588 -0.58787 0 0 0 0 0 0 0.13676 0.00652 0 3.01013 -0.29191 0 -2.5358 -0.29554 0 -2.29979
ASP_85 -5.9479 0.20068 8.2082 -0.10472 0.00865 0.31742 3.41525 -3.58537 -5e-05 -0.00017 -4.1255 -0.32534 0 0 0 0 -0.9449 0 0.22607 0.06502 0 1.73799 0.08726 0 -2.2837 -0.29737 0 -3.34846
ILE_86 -8.52721 0.71887 3.51108 -0.48333 0.26533 0.09951 2.89423 -2.82754 -0 -0 -2.35295 -0.00303 0 0 0 0 0 0 0.02842 0.07645 0.71244 0 -0.34263 0 1.0317 0.04542 0 -5.15323
VAL_87 -7.77321 1.05268 4.69761 -0.32299 0.27365 0.07423 3.31472 -3.09502 -0 -0 -2.49069 -0.06769 0 0 0 0 0 0 -0.04863 0.13038 0.05206 0 -0.27226 0 2.085 0.3249 0 -2.06528
GLU_88 -5.39536 0.23023 6.10839 -0.333 0.05051 0.3868 2.74743 -2.81712 -0 -0 -3.19175 -0.60856 0 0 0 0 -0.67153 0 0.01929 0.08624 0 3.56844 -0.26274 0 -2.5358 0.00312 0 -2.61542
LEU_89 -7.42884 0.68117 3.89836 -0.6937 0.25979 0.25931 2.63011 -2.66548 -0 -0 -1.96841 0.11626 0 0 0 0 0 0 -0.02053 0.02606 0.88996 0 -0.23236 0 0.72952 -0.071 0 -3.58979
LEU_90 -9.70136 1.19355 3.96055 -0.48558 0.20096 0.11131 2.86595 -3.07719 -0.00525 -0.0389 -2.35064 0.23793 0 0 0 0 0 0 -0.01248 0.23859 0.34505 0 -0.2765 0 0.72952 0.13867 0 -5.92583
LYS_91 -6.10529 0.3202 5.96973 -0.34115 0.03119 0.15984 2.57696 -2.82046 -0 -0 -2.60787 0.27228 0 0 0 0 0 0 0.0493 0.14153 2.50347 0 -0.01204 0 -1.6738 -0.09405 0 -1.63017
GLU_92 -8.08653 0.62139 9.11533 -0.45184 0.09258 0.94069 3.9187 -3.87432 -0 -0 -5.19897 -0.43705 0 0 0 0 -0.67224 0 0.17673 0.10327 0 3.18715 -0.33237 0 -2.5358 -0.33715 0 -3.77042
ILE_93 -8.86705 0.69541 3.92355 -0.64991 0.52513 0.14064 3.00648 -2.95883 -0 -0 -1.90096 0.35526 0 0 0 0 0 0 -0.0639 0.28887 0.56422 0 -0.34745 0 1.0317 -0.1124 0 -4.36925
ILE_94 -8.87793 0.888 4.99716 -0.50183 0.3628 0.09775 2.75996 -3.03179 -0 -0 -2.31479 0.12257 0 0 0 0 0 0 -0.03392 0.07489 0.51605 0 -0.45451 0 1.0317 0.3639 0 -4
LYS_95 -6.48125 0.31181 7.30542 -0.49484 0.21611 0.25843 3.16407 -3.26971 -0.00525 -0.0389 -4.15575 0.10995 0 0 0 0 -0.67224 0 -0.05616 0.01608 2.56589 0 -0.03534 0 -1.6738 0.06237 0 -2.87312
LEU_96 -9.4239 1.22417 3.20189 -0.68813 0.30662 0.23468 2.72521 -2.78106 -0 -0 -2.25156 0.13654 0 0 0 0 0 0 -0.01999 0.03762 0.90058 0 -0.23473 0 0.72952 -0.04813 0 -5.95067
TRP_97 -12.8476 1.81104 2.96705 -0.96126 0.39395 0.55496 2.95836 -3.40749 -0 -0 -1.89886 -0.61426 0 0 0 0 0 0 -0.02766 0.21085 0 5.00009 0.04196 0 3.035 0.09594 0 -2.6879
LYS_98 -6.6236 0.4755 6.71546 -0.34143 0.03709 0.16128 3.25362 -3.15645 -0 -0 -3.796 0.2327 0 0 0 0 -0.38381 0 0.00138 0.40114 2.48609 0 -0.0324 0 -1.6738 -0.19846 0 -2.44171
ILE_99 -8.15076 0.60957 4.29346 -0.50264 0.4132 0.10135 2.9749 -2.93518 -0 -0 -2.65194 -0.04882 0 0 0 0 0 0 -0.06409 0.09599 0.62196 0 -0.41298 0 1.0317 -0.02401 0 -4.6483
LEU_100 -8.05538 0.59961 2.98225 -0.4973 0.22209 0.11936 2.40401 -2.51927 -0.01582 -0.16164 -2.22774 0.24499 0 0 0 0 0 0 0.01987 0.05803 0.28013 0 -0.29454 0 0.72952 0.12386 0 -5.98797
VAL_101 -6.66863 0.53612 4.62506 -0.30417 0.18927 0.06861 2.62856 -2.77893 -0 -0 -1.45011 -0.06404 0 0 0 0 0 0 -0.06093 0.02979 0.04615 0 -0.34754 0 2.085 0.16787 0 -1.29794
GLU_102 -5.37371 0.56012 5.027 -0.35202 0.08972 0.42762 2.20468 -2.5536 -0 -0 -2.25338 -0.6395 0 0 0 0 0 0 -0.0191 0.00207 0 3.77931 -0.29634 0 -2.5358 -0.0398 0 -1.97272
LEU_103 -8.82794 0.59373 3.6943 -0.66798 0.13343 0.25592 2.75861 -2.8581 -0 -0 -2.44027 0.05384 0 0 0 0 0 0 0.02679 0.03676 1.03855 0 -0.26704 0 0.72952 -0.19582 0 -5.93571
SER_104 -5.85911 0.30878 6.08474 -0.02719 0 0.06327 2.91641 -2.97373 -0.00436 -0.08447 -2.61079 -0.56284 0 0 0 0 0 0 0.05112 0.00085 0.8421 0 0.31897 0.60011 -1.1772 0.29988 0 -1.81345
ASP_105 -4.5373 0.2231 5.91184 -0.10449 0.00628 0.31619 2.39545 -2.66833 -0.008 -0.12248 -2.18293 -0.33764 0 0 0 0 0 0 0.03099 0.01952 0 1.71915 0.14243 0 -2.2837 0.23508 0 -1.24483
ILE_106 -7.70155 0.602 4.47716 -0.50093 0.4946 0.1004 2.64406 -2.80721 -0 -0 -2.02854 -0.03857 0 0 0 0 0 0 -0.06667 0.01711 0.59511 0 -0.42044 0 1.0317 0.13218 0 -3.46958
LEU_107 -9.36391 1.13216 3.64488 -0.50741 0.26114 0.11848 2.95518 -2.93041 -0 -0 -2.63122 0.24379 0 0 0 0 0 0 0.19592 0.10935 0.30987 0 -0.28433 0 0.72952 0.15847 0 -5.85852
LEU_108 -8.88234 0.95449 5.04905 -0.52386 0.38959 0.13866 2.76382 -3.29453 -0 -0 -2.45933 0.21439 0 0 0 0 0 0 0.10023 0.10645 0.27701 0 -0.30264 0 0.72952 -0.04657 0 -4.78606
LYS_109 -3.62357 0.22975 4.25664 -0.57419 0.08275 0.42387 1.72717 -1.94964 -0 -0 -0.80325 0.35595 0 0 0 0 0 0 0.0025 0.12981 4.18153 0 -0.03251 0 -1.6738 -0.20119 0 2.53181
LEU_110 -4.78119 0.41361 2.82312 -0.47734 0.17445 0.11358 1.39189 -1.79807 -0 -0 -0.79215 0.24431 0 0 0 0 0 0 -0.00311 0.04146 0.36498 0 -0.28411 0 0.72952 -0.21311 0 -2.05217
ILE_111 -5.6965 0.38094 2.98111 -0.66161 0.49527 0.14985 1.79747 -1.79233 -0.00165 -0.00352 -1.43299 0.10641 0 0 0 0 0 0 -0.03503 0.00818 0.84099 0 -0.36812 0 1.0317 -0.0433 0 -2.24313
GLY_112 -1.52038 0.09427 1.91131 -9e-05 0 0 0.95837 -0.97498 -0 -0 -1.05908 -0.29143 0 0 0 0 0 0 -0.13495 0 0 0 -1.53259 0 1.2108 0.67556 0 -0.66318
GLY_113 -2.24558 0.21947 1.42209 -0.00044 0 0 0.55029 -0.94356 -0 -0 0.23888 -0.20167 0 0 0 0 0 0 -0.12801 0 0 0 -1.53616 0 1.2108 0.86411 0 -0.54977
ASP_114 -6.33642 1.12111 7.95172 -0.16154 0.04038 0.51499 3.45841 -3.55165 -0 -0 -5.47942 -1.58563 0 0 0 -1.29503 0 0 0.02203 0.45919 0 2.69074 0.20058 0 -2.2837 0.96898 0 -3.26525
ASP_115 -3.02019 0.28229 4.41383 -0.11237 0.00444 0.34982 1.35054 -1.93035 -0 -0 -2.88585 -0.19643 0 0 0 -0.2837 0 0 0.01936 0 0 1.96413 -0.26058 0 -2.2837 0.74326 0 -1.84549
ASP_116 -4.22455 0.29462 4.85338 -0.10975 0.00191 0.33457 1.936 -2.29139 -0 -0 -2.60912 -0.52045 0 0 0 -0.50758 0 0 0.08129 0.00638 0 2.3466 -0.19553 0 -2.2837 -0.12465 0 -3.01198
VAL_117 -7.56099 1.16453 3.6459 -0.37675 0.23506 0.0933 2.38083 -2.59464 -0 -0 -2.55824 -0.2422 0 0 0 -0.50376 0 0 0.08914 0.23209 0.85585 0 0.08291 0 2.085 -0.13707 0 -3.10903
ARG_118 -6.628 0.65784 7.16539 -0.49899 0.10222 0.26837 2.96723 -3.44972 -0 -0 -1.75396 0.29558 0 0 0 0 0 0 0.07366 0.37073 1.90034 0 -0.09635 0 -1.281 -0.03469 0 0.05865
LYS_119 -4.16355 0.22128 5.18369 -0.46383 0.06423 0.28085 2.37291 -2.36425 -0.02847 -0.15701 -1.66471 0.0962 0 0 0 0 0 0 0.00668 0.01012 2.59552 0 0.03068 0 -1.6738 -0.01519 0 0.33135
SER_120 -5.84691 0.34376 6.4345 -0.03105 0 0.0719 3.46758 -3.04723 -0.00807 -0.08757 -2.67998 -0.45684 0 0 0 0 -0.80214 0 0.06073 0.0248 1.27452 0 0.28706 0.7573 -1.1772 0.03289 0 -1.38195
SER_121 -5.60334 0.31502 6.50876 -0.0282 0 0.06491 3.29673 -3.07484 -0 -0 -3.01011 -0.5268 0 0 0 0 0 0 0.09438 0.01405 1.00304 0 0.29826 0.6058 -1.1772 0.22744 0 -0.99209
GLU_122 -5.6924 0.34803 7.65708 -0.42787 0.04361 0.82938 3.54918 -3.24475 -0 -0 -4.14333 -0.44736 0 0 0 0 -0.77113 0 0.13936 0.00186 0 3.27899 -0.34408 0 -2.5358 -0.07845 0 -1.83769
GLU_123 -5.7805 0.35769 7.6624 -0.4081 0.03713 0.78348 3.67314 -3.30496 -0.02847 -0.15701 -4.40235 -0.44309 0 0 0 0 -0.63193 0 0.12952 0.01973 0 3.27838 -0.32225 0 -2.5358 -0.49591 0 -2.56889
LEU_124 -8.85745 0.7536 4.40707 -0.6498 0.15492 0.25487 3.43059 -3.10583 -0 -0 -2.48905 0.00801 0 0 0 0 0 0 0.13172 0.007 1.08119 0 -0.28587 0 0.72952 -0.27904 0 -4.70856
LYS_125 -6.93623 0.58133 7.70708 -0.29933 0.02331 0.12801 3.67453 -3.41582 -0.00364 -0.03801 -4.43926 -0.01752 0 0 0 0 -0.77113 0 0.16609 0.0454 1.69146 0 -0.025 0 -1.6738 -0.11656 0 -3.71909
LYS_126 -5.64618 0.33047 7.65174 -0.44439 0.11418 0.23114 3.47504 -3.23632 -0 -0 -4.20776 0.06937 0 0 0 0 -0.63193 0 0.22882 0.04479 2.58059 0 -0.03412 0 -1.6738 -0.2573 0 -1.40565
ILE_127 -9.03548 1.04867 5.05806 -0.49841 0.47398 0.10429 3.17845 -3.40018 -0.01923 -0.14407 -2.18748 -0.09318 0 0 0 0 0 0 -0.06389 0.12327 0.80728 0 -0.27644 0 1.0317 -0.07701 0 -3.96968
ILE_128 -9.59996 1.25032 5.84872 -0.50895 0.40947 0.10303 3.12362 -3.47791 -0 -0 -2.29637 -0.02582 0 0 0 0 0 0 -0.04308 0.01941 0.6061 0 -0.38183 0 1.0317 0.29668 0 -3.64488
LYS_129 -4.85831 0.21948 5.91989 -0.47987 0.11674 0.28116 2.55138 -2.68328 -0.05426 -0.3666 -2.60999 0.14397 0 0 0 0 0 0 0.06428 0.08327 2.38545 0 -0.03058 0 -1.6738 0.04324 0 -0.94783
GLU_130 -6.08976 0.30725 7.65014 -0.22112 0.04238 0.32311 3.95807 -3.4395 -0.01923 -0.14407 -3.9571 -0.59909 0 0 0 0 -1.31721 0 0.00616 0.03797 0 3.03207 -0.26297 0 -2.5358 -0.36212 0 -3.59081
VAL_131 -7.77424 0.6599 3.71496 -0.31599 0.25661 0.0735 2.97348 -2.8347 -0 -0 -2.57155 -0.36244 0 0 0 0 0 0 0.01836 0.06891 0.32056 0 -0.22722 0 2.085 -0.21599 0 -4.13086
GLU_132 -7.43241 0.41918 8.42611 -0.2036 0.01724 0.2704 3.99662 -3.82269 -0.07373 -0.46109 -4.94351 -0.58884 0 0 0 0 -0.38381 0 0.1438 0.01225 0 3.02764 -0.27074 0 -2.5358 -0.20671 0 -4.60969
LYS_133 -5.34475 0.26055 6.14814 -0.55923 0.12578 0.25997 2.46442 -2.82646 -0 -0 -1.97303 -0.01018 0 0 0 0 0 0 0.07905 0.04504 3.22929 0 0.0052 0 -1.6738 -0.2931 0 -0.0631
ILE_134 -7.58924 0.42015 3.92635 -0.47624 0.27324 0.09664 2.9037 -2.7864 -0 -0 -2.12368 0.01846 0 0 0 0 0 0 0.01193 0.00971 0.58694 0 -0.3922 0 1.0317 0.11679 0 -3.97215
LEU_135 -9.21524 1.1397 5.29992 -0.73366 0.40227 0.33012 3.04826 -3.40019 -0 -0 -2.04684 0.12126 0 0 0 0 0 0 -0.01037 0.17011 0.97567 0 -0.25818 0 0.72952 0.25874 0 -3.18891
ARG_136 -6.05211 0.30771 7.58621 -0.7929 0.12117 0.52751 2.76905 -3.43081 -0.0305 -0.21636 -2.44823 0.3108 0 0 0 0 0 0 0.02844 0.03763 1.44523 0 -0.12439 0 -1.281 0.04959 0 -1.19296
LYS_137 -6.16475 0.45185 8.14615 -0.76749 0.1874 0.51222 4.10169 -3.6069 -0 -0 -4.17707 0.05608 0 0 0 0 -0.56318 0 -0.02293 0.30376 3.52641 0 0.03908 0 -1.6738 0.01488 0 0.36342
VAL_138 -8.18103 0.61619 3.51919 -0.3088 0.21065 0.07093 2.89908 -2.90443 -0 -0 -1.90214 -0.16702 0 0 0 0 0 0 -0.02304 0.01472 0.12697 0 -0.24002 0 2.085 0.10151 0 -4.08223
ASP_139 -5.53365 0.16682 6.75046 -0.10374 0.00607 0.31568 3.02459 -3.21592 -0 -0 -3.23071 -0.31323 0 0 0 0 0 0 0.05192 0.06222 0 1.70779 0.1409 0 -2.2837 0.06646 0 -2.38803
ASP_140 -4.6351 0.21812 6.08752 -0.10563 0.0066 0.31984 2.63145 -2.76034 -0 -0 -2.20718 -0.36455 0 0 0 0 0 0 0.08031 0.02271 0 1.74147 0.07317 0 -2.2837 -0.10039 0 -1.27571
ILE_141 -7.35029 0.97403 5.09969 -0.51774 0.55814 0.10206 2.97998 -2.94551 -0 -0 -2.4927 0.02654 0 0 0 0 0 0 -0.04867 0.05369 0.52659 0 -0.45971 0 1.0317 0.142 0 -2.3202
LEU_142 -8.24918 0.67356 4.78927 -0.48927 0.25416 0.12298 2.75276 -3.03968 -0 -0 -1.99922 0.19851 0 0 0 0 0 0 0.21785 0.27467 0.27679 0 -0.29954 0 0.72952 0.18764 0 -3.59919
TYR_143 -3.50386 0.24122 4.13363 -0.92586 0.05404 0.33444 1.58397 -1.96195 -0.00977 -0.05198 -0.60945 -0.30495 0 0 0 0 0 0 0.01833 0.02127 0 1.77424 -0.42762 9e-05 0.96414 0.34443 0 1.67435
LYS_144 -3.39034 0.11058 3.55122 -0.30698 0.02837 0.14121 1.35602 -1.68826 -0 -0 -0.65739 -0.00462 0 0 0 0 0 0 -0.04644 0.00057 1.80064 0 -0.05859 0 -1.6738 0.2016 0 -0.63621
VAL_145 -4.64772 0.72793 3.70226 -0.32014 0.22218 0.07516 1.33187 -1.58779 -0 -0 -2.69761 -0.28852 0 0 0 0 0 0 0.03381 0.05821 0.31725 0 -0.36215 0 2.085 -0.14144 0 -1.49169
SER:CtermProteinFull_146 -3.29598 0.56972 4.98159 -1.27063 0.61922 2.90433 1.45086 -1.61166 -0.03457 -0.32569 -3.32207 -1.46137 0 0 0 0 -0.45743 0 0 0.01826 0.48848 0 0 1.79354 -1.1772 0.03283 0 -0.09775
GLN:NtermProteinFull_147 -8.43732 1.59089 7.72728 -2.57815 1.94429 2.53083 4.13725 -3.40847 -0.08026 -0.49245 -6.25266 1.42395 0 0 0 -0.95698 -0.69796 0 0.00085 0.04604 0 3.16974 0 0 -1.0644 0 0 -1.39754
LYS_148 -4.21421 1.14452 4.88014 -0.30539 0.02833 0.13751 1.63811 -1.78133 -0 -0 -3.00466 -0.00168 0 0 0 0 0 0 0.01292 0.02911 1.72681 0 -0.07613 0 -1.6738 -0.14942 0 -1.60917
GLU_149 -5.09366 0.71885 5.97871 -0.59498 0.13448 1.08884 2.44009 -2.62575 -0.04561 -0.22727 -3.08915 -0.7017 0 0 0 0 -0.56318 0 -0.00104 0.2192 0 3.38642 -0.28958 0 -2.5358 -0.34959 0 -2.15071
ALA_150 -5.58305 0.33953 2.67001 -0.02124 0 0 2.13156 -2.22754 -0 -0 -1.12359 -0.37661 0 0 0 0 0 0 0.13454 0 0 0 -0.17718 0 2.3386 -0.42164 0 -2.31661
ILE_151 -8.97513 1.11241 4.23321 -0.47898 0.228 0.09376 2.83164 -2.98408 -0 -0 -1.91192 0.1474 0 0 0 0 0 0 -0.06767 0.13162 0.50425 0 -0.46433 0 1.0317 0.02729 0 -4.54082
LYS_152 -5.94739 0.39852 6.85416 -0.55393 0.1248 0.24641 2.55386 -3.00161 -0.02161 -0.12194 -2.03701 0.19044 0 0 0 0 0 0 0.14303 0.16491 3.23034 0 -0.08301 0 -1.6738 0.00544 0 0.47159
VAL_153 -7.289 0.62114 4.19414 -0.31671 0.31921 0.07385 2.96835 -2.90894 -0.01809 -0.15005 -2.08719 -0.21857 0 0 0 0 0 0 -0.05744 0.01705 0.07642 0 -0.33411 0 2.085 -0.11438 0 -3.13933
TYR_154 -10.3263 1.37355 3.77137 -0.53236 0.35098 0.22021 3.19338 -3.10921 -0 -0 -2.69948 -0.30684 0 0 0 0 -0.82192 0 -0.00023 0.31421 0 3.61737 0.1786 0.20574 0.96414 0.13101 0 -3.47582
LEU_155 -6.65717 0.55692 3.63537 -0.46939 0.14623 0.10496 2.2199 -2.48033 -0 -0 -1.80629 0.21087 0 0 0 0 0 0 0.10573 0.03706 0.3215 0 -0.28934 0 0.72952 -0.02846 0 -3.66293
GLU_156 -5.19617 0.29361 6.14721 -0.20584 0.02219 0.27433 2.91499 -2.86291 -0.03635 -0.30111 -2.39563 -0.54978 0 0 0 0 0 0 0.0531 0.03158 0 3.09326 -0.24896 0 -2.5358 -0.22733 0 -1.72961
LEU_157 -8.65219 0.71518 4.60463 -0.50318 0.32503 0.12736 2.97997 -3.18617 -0 -0 -2.49041 0.21911 0 0 0 0 0 0 0.02753 0.04357 0.31251 0 -0.30529 0 0.72952 -0.26723 0 -5.32006
LEU_158 -8.82486 1.01925 3.96267 -0.47853 0.20193 0.11137 3.11102 -3.08783 -0 -0 -2.19716 0.22426 0 0 0 0 0 0 0.02431 0.04215 0.33857 0 -0.27447 0 0.72952 -0.05587 0 -5.15368
GLU_159 -4.73748 0.17366 7.06463 -0.70047 0.06719 1.34598 3.24537 -3.0774 -0.01826 -0.15106 -3.79322 -0.57268 0 0 0 0 -1.50274 0 -0.02407 0.07058 0 4.45925 -0.22193 0 -2.5358 -0.15564 0 -1.06408
VAL_160 -7.68666 0.74066 5.12496 -0.31862 0.2973 0.07272 3.12704 -3.30207 -0 -0 -1.87339 -0.11121 0 0 0 0 0 0 -0.05487 4e-05 0.14258 0 -0.31786 0 2.085 -0.10406 0 -2.17845
HIS_161 -9.78482 0.49332 6.61305 -0.44677 0.13964 0.43174 3.22834 -3.84367 -0.01427 -0.13876 -2.66909 -0.51222 0 0 0 0 0 0 0.39442 0.00186 0 2.6426 0.02042 0 0.13443 -0.01509 0 -3.32487
SER_162 -5.35743 0.2796 6.70418 -0.02313 0 0.02177 3.37792 -3.10051 -0.00378 -0.03672 -3.36012 -0.35772 0 0 0 0 -1.18439 0 0.32409 0.01478 0.50512 0 0.29388 0.79363 -1.1772 -0.05595 0 -2.34196
ARG_163 -7.11638 0.28443 8.74515 -0.84653 0.10741 0.59419 4.46883 -4.05025 -0 -0 -5.88346 0.32862 0 0 0 0 -2.81995 0 0.2387 0.18951 2.86413 0 -0.16754 0 -1.281 -0.12109 0 -4.46522
VAL_164 -8.51815 0.99493 2.90198 -0.32088 0.28574 0.07447 2.86849 -2.90152 -0 -0 -2.20479 -0.19151 0 0 0 0 0 0 -0.03654 0.00214 0.05484 0 -0.3029 0 2.085 0.02399 0 -5.18473
LEU_165 -9.28424 1.2496 3.97297 -0.49147 0.25373 0.11627 2.92223 -3.05347 -0.00958 -0.05493 -2.127 0.22279 0 0 0 0 0 0 -0.02574 0.25319 0.41397 0 -0.25577 0 0.72952 0.23339 0 -4.93456
LYS_166 -4.33709 0.23207 5.50096 -0.41071 0.05586 0.21355 2.1797 -2.47535 -0 -0 -1.67765 -0.11677 0 0 0 0 0 0 -0.01498 0.00239 1.95824 0 0.06774 0 -1.6738 0.22114 0 -0.27469
ALA_167 -5.20269 0.33591 5.04697 -0.02171 0 0 2.87467 -2.80115 -0.01819 -0.16294 -2.53126 -0.34055 0 0 0 0 0 0 -0.03416 0 0 0 -0.08551 0 2.3386 0.11859 0 -0.48342
LEU_168 -8.36019 0.7491 4.02828 -0.60996 0.11821 0.19994 2.72924 -2.93231 -0 -0 -2.524 -0.07967 0 0 0 0 0 0 0.05912 0.52636 1.78446 0 -0.24114 0 0.72952 0.01687 0 -3.80617
ILE_169 -8.50358 0.76193 4.56342 -0.50794 0.38434 0.10209 2.56098 -2.98919 -0 -0 -2.52559 -0.01537 0 0 0 0 0 0 -0.00962 0.08344 0.55854 0 -0.41868 0 1.0317 0.27103 0 -4.65251
GLU_170 -5.68393 0.35052 6.4766 -0.22141 0.03363 0.31555 2.73078 -2.94679 -0.03584 -0.30544 -1.91162 -0.61421 0 0 0 0 0 0 -0.03335 0.00264 0 3.0006 -0.27255 0 -2.5358 0.01147 0 -1.63916
GLN_171 -8.52177 0.72137 7.46971 -0.27805 0.03308 0.23679 3.66177 -3.80115 -0 -0 -3.14905 -0.44543 0 0 0 0 -0.80214 0 -0.0186 0.30683 0 3.06855 -0.17646 0 -1.0644 -0.22132 0 -2.98029
ILE_172 -8.96506 0.9095 3.51192 -0.49076 0.3644 0.09776 2.81214 -2.86929 -0 -0 -2.07233 -0.01919 0 0 0 0 0 0 -0.06483 0.15849 0.55632 0 -0.47452 0 1.0317 0.16543 0 -5.34831
LYS_173 -6.75216 0.34698 7.47645 -0.31615 0.02882 0.14001 3.41237 -3.33878 -0 -0 -4.22583 0.00151 0 0 0 0 -0.51373 0 0.01539 0.05667 1.71577 0 -0.02858 0 -1.6738 0.03689 0 -3.61815
LEU_174 -7.6073 0.85144 5.55641 -0.47938 0.18555 0.11332 2.96444 -3.10319 -0 -0 -2.37666 0.196 0 0 0 0 0 0 0.13467 0.28338 0.35964 0 -0.27781 0 0.72952 -0.15815 0 -2.62811
PHE_175 -10.4716 0.97574 4.01003 -0.5932 0.05933 0.23251 3.34347 -3.17713 -0 -0 -2.77834 -0.1113 0 0 0 0 0 0 0.02622 0.31198 0 2.44435 0.1484 0 1.4028 -0.06998 0 -4.24671
ILE_176 -8.83931 0.915 4.5672 -0.5098 0.4242 0.10103 2.83724 -3.13428 -0 -0 -2.23575 0.07104 0 0 0 0 0 0 -0.05392 0.01237 0.58458 0 -0.39559 0 1.0317 0.15154 0 -4.47274
GLU_177 -5.21284 0.22161 6.41611 -0.59356 0.09631 1.075 2.6352 -2.82339 -0.02238 -0.16366 -3.03678 -0.64339 0 0 0 0 0 0 0.01113 0.10374 0 3.46454 -0.28658 0 -2.5358 -0.01295 0 -1.30768
LEU_178 -7.97488 0.80445 5.02005 -0.46915 0.16758 0.10799 2.82038 -3.04165 -0 -0 -2.54423 0.19533 0 0 0 0 0 0 0.15916 0.17117 0.30491 0 -0.30281 0 0.72952 -0.28276 0 -4.13493
ILE_179 -8.45649 0.88909 4.50026 -0.48649 0.21911 0.09993 3.23346 -3.05314 -0 -0 -1.73432 -0.01625 0 0 0 0 0 0 -0.04795 0.33516 0.55075 0 -0.44636 0 1.0317 0.13696 0 -3.24457
LYS_180 -5.99905 0.5506 5.95032 -0.30797 0.02723 0.13617 2.12227 -2.68404 -0 -0 -2.08011 0.01727 0 0 0 0 0 0 -0.03846 0.06408 1.69687 0 -0.01884 0 -1.6738 0.11668 0 -2.12077
ARG_181 -3.36478 0.13846 3.8589 -0.82411 0.20745 0.56659 1.30584 -1.8019 -0.02238 -0.16366 -0.84248 0.34312 0 0 0 0 0 0 -0.03138 0.11888 2.95298 0 -0.05093 0 -1.281 -0.07585 0 1.03373
LYS_182 -3.73195 0.11869 3.74576 -0.75749 0.17273 0.61854 1.85195 -1.65505 -0.00165 -0.00352 -1.88298 -0.11412 0 0 0 0 0 0 -0.02486 0.04552 2.60294 0 -0.08025 0 -1.6738 0.0005 0 -0.76902
HIS_183 -4.67051 0.26246 5.65879 -0.50737 0.03338 0.36545 2.68311 -2.51965 -0.01266 -0.04493 -1.87478 -1.07431 0 0 0 0 0 0 0.12588 0.03579 0 1.84397 -0.47441 0 0.13443 0.12982 0 0.09444
LYS_184 -1.64698 0.03842 1.78944 -0.34391 0.06564 0.20993 0.41631 -0.84041 -0 -0 0.58837 -0.18149 0 0 0 0 0 0 0.03408 0.01271 1.49415 0 0.26226 0 -1.6738 0.84393 0 1.06866
ARG_185 -4.65714 0.27321 4.13947 -1.22615 0.374 1.05274 2.33112 -1.87255 -0 -0 -2.54121 0.06622 0 0 0 -0.63319 0 0 0.03574 0.00889 3.31127 0 -0.2012 0 -1.281 1.05276 0 0.23299
VAL_186 -4.46548 0.79967 1.46886 -0.38361 0.56752 0.09082 0.59553 -1.1551 -0.01266 -0.04493 -0.1918 -0.07446 2.20158 0 0 0 0 0 0.19046 0.008 1.50797 0 -0.20589 0 2.085 1.41172 0 4.3932
PRO_187 -5.37092 0.92837 2.50859 -0.18803 0.02683 0.13711 1.61277 -1.29204 -0 -0 -1.17408 -0.11733 2.21179 0 0 0 0 0 0.02688 0.0089 0.38852 0 0.14012 0 -5.1227 2.06062 0 -3.21459
ASP_188 -2.92079 0.12058 3.71666 -0.10695 0.0062 0.32487 1.4949 -1.73389 -0 -0 -1.56795 -0.45619 0 0 0 0 0 0 -0.05911 0.0732 0 1.84526 -0.00492 0 -2.2837 0.96799 0 -0.58383
GLU_189 -3.1159 0.22659 3.58736 -0.47 0.07095 0.92902 1.13638 -1.66167 -0.00347 -0.05385 -0.78137 -0.48102 0 0 0 0 0 0 0.03949 0.00085 0 3.25743 -0.36491 0 -2.5358 -0.27729 0 -0.49722
ILE_190 -9.0832 1.44278 3.91026 -0.52814 0.40853 0.10616 2.64053 -2.94741 -0.00492 -0.04526 -1.15082 -0.12075 0 0 0 0 0 0 0.01214 0.16297 0.90003 0 -0.41774 0 1.0317 -0.22669 0 -3.90982
ASP_191 -5.25071 0.71382 7.11005 -0.21991 0.0078 0.72971 2.79172 -3.25108 -0.00223 -0.02173 -5.89835 0.02085 0 0 0 0 0 0 0.05565 0.02965 0 4.21347 0.18137 0 -2.2837 0.57028 0 -0.50332
LYS_192 -4.14141 0.26252 5.12753 -0.81484 0.114 0.82693 2.05462 -2.36793 -0 -0 -1.80879 0.07021 0 0 0 0 0 0 -0.01494 0.06083 3.03321 0 0.00241 0 -1.6738 0.43954 0 1.17009
GLU_193 -6.51872 0.43778 6.24807 -0.5712 0.12641 1.03738 2.88209 -3.02614 -0.02199 -0.17874 -2.5205 -0.75075 0 0 0 0 0 0 0.03745 0.12141 0 3.58066 -0.33817 0 -2.5358 -0.35461 0 -2.34537
VAL_194 -7.39438 0.57693 3.72523 -0.31006 0.16074 0.07127 2.911 -2.77329 -0 -0 -2.88579 -0.21685 0 0 0 0 0 0 -0.05389 0.00046 0.13529 0 -0.26874 0 2.085 -0.17953 0 -4.41661
LYS_195 -5.2543 0.57092 7.47264 -0.61377 0.11146 0.53937 2.90219 -3.18524 -0.00495 -0.02853 -4.96032 0.67732 0 0 0 0 0 0 0.08509 0.57291 2.8068 0 -0.03266 0 -1.6738 -0.089 0 -0.10388
LYS_196 -5.57352 0.30255 6.84686 -0.4491 0.06816 0.28757 3.27848 -3.02998 -0.01853 -0.1249 -3.50901 0.04325 0 0 0 0 -0.35004 0 -0.02608 0.2289 2.40993 0 0.05032 0 -1.6738 -0.11369 0 -1.35263
LEU_197 -9.73626 1.05207 5.79491 -0.54649 0.27538 0.13037 2.89144 -3.54045 -0.02066 -0.15455 -2.45343 0.07639 0 0 0 0 0 0 0.49807 0.1995 3.00309 0 -0.26158 0 0.72952 -0.09691 0 -2.15961
GLU_198 -6.03749 0.46621 6.92286 -0.34603 0.06883 0.40568 3.85875 -3.35306 -0 -0 -5.12717 -0.67556 0 0 0 0 -0.51373 0 0.05442 0.02533 0 3.77062 -0.2621 0 -2.5358 -0.35134 0 -3.62957
GLU_199 -4.94716 0.30954 6.3512 -0.5689 0.09891 1.02724 2.84448 -2.76117 -0.02001 -0.13041 -2.73109 -0.7442 0 0 0 0 0 0 0.08841 0.07006 0 3.50149 -0.3048 0 -2.5358 -0.44314 0 -0.89537
GLU_200 -7.02812 0.30437 8.99358 -0.20631 0.02823 0.28941 4.17782 -3.92599 -0.02066 -0.15455 -5.52582 -0.61448 0 0 0 0 -1.37094 0 0.096 0.04222 0 3.05933 -0.24665 0 -2.5358 -0.43051 0 -5.06887
ALA_201 -5.43452 0.49834 3.34747 -0.02158 0 0 2.5557 -2.52991 -0 -0 -2.11569 -0.36175 0 0 0 0 0 0 0.09282 0 0 0 -0.25575 0 2.3386 -0.33428 0 -2.22055
LYS_202 -4.83236 0.24281 6.08208 -0.409 0.05436 0.21527 2.64666 -2.66879 -0.02001 -0.13041 -2.34592 -0.11172 0 0 0 0 0 0 -0.01243 0.01069 2.12357 0 0.04073 0 -1.6738 -0.13024 0 -0.91851
LYS_203 -5.38141 0.21151 6.96308 -0.50935 0.15903 0.30831 2.81275 -2.95985 -0.05192 -0.30144 -3.32085 0.11974 0 0 0 0 0 0 0.15655 0.04148 2.14608 0 -0.07201 0 -1.6738 -0.20862 0 -1.56073
SER_204 -5.1889 0.3917 5.99197 -0.02694 0 0.0628 3.21643 -2.87202 -0.0028 -0.05808 -2.32935 -0.57632 0 0 0 0 0 0 0.05009 0.00205 0.86061 0 0.31602 0.60203 -1.1772 0.01437 0 -0.72357
GLN_205 -6.24866 0.41338 7.19892 -0.81607 0.18845 0.86637 3.67434 -3.31438 -0.05354 -0.26757 -3.44353 -0.97339 0 0 0 0 -1.57318 0 0.03199 0.00419 0 3.09385 -0.23541 0 -1.0644 0.17884 0 -2.3398
GLU_206 -6.07639 0.3394 8.03236 -0.20824 0.02381 0.27964 3.08764 -3.42457 -0.06678 -0.33968 -3.39538 -0.58676 0 0 0 0 0 0 0.08941 0.01021 0 3.00049 -0.25096 0 -2.5358 -0.24955 0 -2.27114
GLU_207 -6.00786 0.26307 7.49119 -0.32248 0.04395 0.36713 3.83899 -3.38461 -0 -0 -4.89589 -0.5965 0 0 0 0 -0.82219 0 0.08981 0.08771 0 3.58399 -0.26271 0 -2.5358 -0.40266 0 -3.46484
VAL_208 -8.00407 0.71084 4.70645 -0.31614 0.23336 0.07316 3.01315 -3.07206 -0 -0 -2.57703 -0.20185 0 0 0 0 0 0 -0.04488 0.01353 0.17281 0 -0.22302 0 2.085 -0.14977 0 -3.58052
GLU_209 -6.01273 0.28814 8.10847 -0.4318 0.04868 0.84786 3.84825 -3.41581 -0.01023 -0.13997 -5.05129 -0.44753 0 0 0 0 -1.59799 0 0.06993 6e-05 0 3.32055 -0.29151 0 -2.5358 -0.17088 0 -3.57359
ARG_210 -5.23042 0.24415 6.57973 -0.62103 0.13827 0.37969 2.79724 -2.95634 -0.02232 -0.13983 -2.71616 0.2363 0 0 0 0 0 0 0.03047 0.11229 1.89915 0 -0.11325 0 -1.281 -0.31871 0 -0.98177
LEU_211 -8.89479 1.3437 4.2375 -0.68097 0.24218 0.22339 3.03973 -3.05884 -0.00894 -0.05474 -2.43997 0.17575 0 0 0 0 0 0 -0.01204 0.2374 0.84028 0 -0.21243 0 0.72952 0.14297 0 -4.1503
LYS_212 -6.18534 0.35323 7.52507 -0.46042 0.13823 0.24163 3.29044 -3.31685 -0.03777 -0.13143 -4.45596 0.09023 0 0 0 0 -0.66667 0 -0.01086 0.07085 2.46675 0 -0.05338 0 -1.6738 0.16159 0 -2.65447
GLN_213 -3.86979 0.22425 4.87233 -0.59231 0.06821 0.62314 2.2092 -2.25989 -0.01023 -0.13997 -1.80668 -0.17873 0 0 0 0 0 0 0.076 0.00715 0 4.33244 -0.1297 0 -1.0644 -0.0868 0 2.27421
GLU_214 -4.99889 0.12988 6.29832 -0.34178 0.09749 0.40696 3.42017 -2.92794 -0 -0 -4.54225 -0.62323 0 0 0 0 -0.84269 0 -0.02275 0.01933 0 3.41095 -0.17092 0 -2.5358 -0.1263 0 -3.34945
VAL_215 -7.20698 0.82347 2.92839 -0.31504 0.22726 0.07186 2.57097 -2.62096 -0 -0 -2.75411 -0.20231 0 0 0 0 0 0 -0.06372 0.04305 0.20301 0 -0.32844 0 2.085 -0.07278 0 -4.61133
GLU_216 -4.6965 0.31851 6.70525 -0.62443 0.10599 1.14422 3.36688 -2.93406 -0.00894 -0.05476 -4.76299 -0.62005 0 0 0 0 0 0 0.02771 0.00387 0 3.4986 -0.2806 0 -2.5358 -0.18172 0 -1.52883
GLU_217 -3.91917 0.20681 4.72492 -0.59995 0.10541 1.08919 2.29117 -2.31993 -0 -0 -1.90865 -0.69751 0 0 0 0 0 0 0.04605 0.01746 0 3.36695 -0.24575 0 -2.5358 -0.39985 0 -0.77865
ALA_218 -4.16386 0.37722 3.02204 -0.02409 0 0 1.76184 -2.12035 -0 -0 -0.39899 -0.37394 0 0 0 0 0 0 0.02784 0 0 0 -0.24932 0 2.3386 -0.43313 0 -0.23614
SER_219 -3.11873 0.17638 3.92915 -0.02808 0 0.06508 1.70613 -1.85661 -0 -0 -0.90464 -0.53612 0 0 0 0 0 0 0.05657 0.00529 0.88328 0 0.32004 0.60065 -1.1772 -0.01607 0 0.10513
LYS_220 -2.96903 0.18925 4.59695 -0.54728 0.10019 0.4134 2.1535 -1.92558 -0 -0 -3.29091 0.4092 0 0 0 0 0 0 -0.04062 0.11917 2.62529 0 -0.09447 0 -1.6738 0.03783 0 0.10309
ALA_221 -2.98995 0.6701 2.98324 -0.02174 0 0 1.39207 -1.4735 -0 -0 -1.83138 -0.1161 0 0 0 0 0 0 -0.00998 0 0 0 -0.12975 0 2.3386 -0.42801 0 0.38361
GLY:CtermProteinFull_222 -1.04941 0.58367 1.4864 -0.42875 0.07823 1.16202 0.21263 -0.41357 -0 -0 -2.38886 -2.38183 0 0 0 0 0 0 0 0 0 0 0 0 1.2108 -0.2277 0 -2.15636
#END_POSE_ENERGIES_TABLE postremodel_DHT03_4+2_6_0001.pdb
