# Supplementary material for: De novo design of obligate ABC-type heterotrimeric proteins
Source: Nat Struct Mol Biol. 2022 Dec 15;29(12):1266–76. doi: 10.1038/s41594-022-00879-4 (PMC9758053; doi:10.1038/s41594-022-00879-4)
Supplement: Supplementary file 4 — This compressed file contains all PDB files and scripts used in our design protocols and analyses, as well as the final design model outputs. [file 41594_2022_879_MOESM4_ESM.zip › source_data/pdbs/DHT03_partitions_pdbs/DHT03_AB-1.pdb]

HEADER                                            xx-MMM-xx                     
ATOM      1  N   PRO B   2      23.879  31.076  28.640  1.00  0.00           N  
ATOM      2  CA  PRO B   2      23.589  30.977  27.190  1.00  0.00           C  
ATOM      3  C   PRO B   2      24.818  30.703  26.239  1.00  0.00           C  
ATOM      4  O   PRO B   2      24.593  30.338  25.081  1.00  0.00           O  
ATOM      5  CB  PRO B   2      22.934  32.377  26.937  1.00  0.00           C  
ATOM      6  CG  PRO B   2      23.653  33.309  27.954  1.00  0.00           C  
ATOM      7  CD  PRO B   2      23.822  32.432  29.212  1.00  0.00           C  
ATOM      8  HA  PRO B   2      22.825  30.191  27.029  1.00  0.00           H  
ATOM      9 1HB  PRO B   2      23.079  32.712  25.897  1.00  0.00           H  
ATOM     10 2HB  PRO B   2      21.835  32.328  27.090  1.00  0.00           H  
ATOM     11 1HG  PRO B   2      24.624  33.657  27.537  1.00  0.00           H  
ATOM     12 2HG  PRO B   2      23.054  34.209  28.147  1.00  0.00           H  
ATOM     13 1HD  PRO B   2      24.771  32.639  29.728  1.00  0.00           H  
ATOM     14 2HD  PRO B   2      22.953  32.505  29.901  1.00  0.00           H  
ATOM     15 1H   PRO B   2      24.460  29.320  28.777  1.00  0.00           H  
ATOM     16 2H   PRO B   2      22.802  29.490  28.874  1.00  0.00           H  
ATOM     17  N   ASP B   3      26.089  30.804  26.730  1.00  0.00           N  
ATOM     18  CA  ASP B   3      27.319  30.594  25.904  1.00  0.00           C  
ATOM     19  C   ASP B   3      27.518  29.155  25.439  1.00  0.00           C  
ATOM     20  O   ASP B   3      28.038  28.924  24.345  1.00  0.00           O  
ATOM     21  CB  ASP B   3      28.563  31.066  26.648  1.00  0.00           C  
ATOM     22  CG  ASP B   3      28.641  32.589  26.711  1.00  0.00           C  
ATOM     23  OD1 ASP B   3      27.947  33.240  25.945  1.00  0.00           O  
ATOM     24  OD2 ASP B   3      29.362  33.093  27.516  1.00  0.00           O  
ATOM     25  H   ASP B   3      26.212  31.096  27.687  1.00  0.00           H  
ATOM     26  HA  ASP B   3      27.234  31.213  25.010  1.00  0.00           H  
ATOM     27 1HB  ASP B   3      28.588  30.651  27.656  1.00  0.00           H  
ATOM     28 2HB  ASP B   3      29.450  30.698  26.126  1.00  0.00           H  
ATOM     29  N   GLU B   4      27.058  28.195  26.243  1.00  0.00           N  
ATOM     30  CA  GLU B   4      27.159  26.791  25.870  1.00  0.00           C  
ATOM     31  C   GLU B   4      26.240  26.543  24.684  1.00  0.00           C  
ATOM     32  O   GLU B   4      26.522  25.714  23.817  1.00  0.00           O  
ATOM     33  CB  GLU B   4      26.766  25.897  27.042  1.00  0.00           C  
ATOM     34  CG  GLU B   4      27.738  25.933  28.208  1.00  0.00           C  
ATOM     35  CD  GLU B   4      29.105  25.444  27.838  1.00  0.00           C  
ATOM     36  OE1 GLU B   4      29.196  24.418  27.213  1.00  0.00           O  
ATOM     37  OE2 GLU B   4      30.060  26.102  28.178  1.00  0.00           O  
ATOM     38  H   GLU B   4      26.664  28.441  27.136  1.00  0.00           H  
ATOM     39  HA  GLU B   4      28.187  26.569  25.570  1.00  0.00           H  
ATOM     40 1HB  GLU B   4      25.790  26.206  27.412  1.00  0.00           H  
ATOM     41 2HB  GLU B   4      26.676  24.866  26.701  1.00  0.00           H  
ATOM     42 1HG  GLU B   4      27.822  26.956  28.568  1.00  0.00           H  
ATOM     43 2HG  GLU B   4      27.344  25.320  29.018  1.00  0.00           H  
ATOM     44  N   ILE B   5      25.112  27.254  24.674  1.00  0.00           N  
ATOM     45  CA  ILE B   5      24.152  27.156  23.606  1.00  0.00           C  
ATOM     46  C   ILE B   5      24.677  27.857  22.385  1.00  0.00           C  
ATOM     47  O   ILE B   5      24.631  27.299  21.299  1.00  0.00           O  
ATOM     48  CB  ILE B   5      22.773  27.659  24.037  1.00  0.00           C  
ATOM     49  CG1 ILE B   5      22.243  26.652  25.075  1.00  0.00           C  
ATOM     50  CG2 ILE B   5      21.860  27.862  22.840  1.00  0.00           C  
ATOM     51  CD1 ILE B   5      21.033  27.074  25.769  1.00  0.00           C  
ATOM     52  H   ILE B   5      24.932  27.901  25.427  1.00  0.00           H  
ATOM     53  HA  ILE B   5      24.033  26.106  23.352  1.00  0.00           H  
ATOM     54  HB  ILE B   5      22.881  28.608  24.548  1.00  0.00           H  
ATOM     55 1HG1 ILE B   5      22.044  25.704  24.573  1.00  0.00           H  
ATOM     56 2HG1 ILE B   5      23.018  26.485  25.822  1.00  0.00           H  
ATOM     57 1HG2 ILE B   5      20.897  28.219  23.146  1.00  0.00           H  
ATOM     58 2HG2 ILE B   5      22.290  28.579  22.170  1.00  0.00           H  
ATOM     59 3HG2 ILE B   5      21.755  26.949  22.344  1.00  0.00           H  
ATOM     60 1HD1 ILE B   5      20.741  26.305  26.476  1.00  0.00           H  
ATOM     61 2HD1 ILE B   5      21.211  28.010  26.294  1.00  0.00           H  
ATOM     62 3HD1 ILE B   5      20.255  27.202  25.051  1.00  0.00           H  
ATOM     63  N   ASP B   6      25.251  29.045  22.530  1.00  0.00           N  
ATOM     64  CA  ASP B   6      25.768  29.717  21.350  1.00  0.00           C  
ATOM     65  C   ASP B   6      26.803  28.812  20.661  1.00  0.00           C  
ATOM     66  O   ASP B   6      26.792  28.695  19.430  1.00  0.00           O  
ATOM     67  CB  ASP B   6      26.382  31.063  21.775  1.00  0.00           C  
ATOM     68  CG  ASP B   6      26.779  32.049  20.646  1.00  0.00           C  
ATOM     69  OD1 ASP B   6      25.928  32.452  19.887  1.00  0.00           O  
ATOM     70  OD2 ASP B   6      27.942  32.390  20.558  1.00  0.00           O  
ATOM     71  H   ASP B   6      25.255  29.507  23.443  1.00  0.00           H  
ATOM     72  HA  ASP B   6      24.952  29.893  20.654  1.00  0.00           H  
ATOM     73 1HB  ASP B   6      25.689  31.563  22.453  1.00  0.00           H  
ATOM     74 2HB  ASP B   6      27.280  30.853  22.356  1.00  0.00           H  
ATOM     75  N   LYS B   7      27.640  28.106  21.443  1.00  0.00           N  
ATOM     76  CA  LYS B   7      28.622  27.192  20.866  1.00  0.00           C  
ATOM     77  C   LYS B   7      27.948  26.000  20.163  1.00  0.00           C  
ATOM     78  O   LYS B   7      28.372  25.609  19.064  1.00  0.00           O  
ATOM     79  CB  LYS B   7      29.583  26.704  21.953  1.00  0.00           C  
ATOM     80  CG  LYS B   7      30.716  25.762  21.489  1.00  0.00           C  
ATOM     81  CD  LYS B   7      31.675  26.456  20.508  1.00  0.00           C  
ATOM     82  CE  LYS B   7      33.026  25.728  20.400  1.00  0.00           C  
ATOM     83  NZ  LYS B   7      32.900  24.344  19.857  1.00  0.00           N  
ATOM     84  H   LYS B   7      27.634  28.262  22.457  1.00  0.00           H  
ATOM     85  HA  LYS B   7      29.191  27.741  20.118  1.00  0.00           H  
ATOM     86 1HB  LYS B   7      30.037  27.570  22.439  1.00  0.00           H  
ATOM     87 2HB  LYS B   7      29.010  26.178  22.720  1.00  0.00           H  
ATOM     88 1HG  LYS B   7      31.274  25.432  22.364  1.00  0.00           H  
ATOM     89 2HG  LYS B   7      30.278  24.887  21.008  1.00  0.00           H  
ATOM     90 1HD  LYS B   7      31.217  26.478  19.514  1.00  0.00           H  
ATOM     91 2HD  LYS B   7      31.849  27.482  20.831  1.00  0.00           H  
ATOM     92 1HE  LYS B   7      33.679  26.302  19.745  1.00  0.00           H  
ATOM     93 2HE  LYS B   7      33.479  25.676  21.390  1.00  0.00           H  
ATOM     94 1HZ  LYS B   7      33.816  23.920  19.807  1.00  0.00           H  
ATOM     95 2HZ  LYS B   7      32.310  23.790  20.459  1.00  0.00           H  
ATOM     96 3HZ  LYS B   7      32.496  24.380  18.932  1.00  0.00           H  
ATOM     97  N   GLU B   8      26.888  25.438  20.773  1.00  0.00           N  
ATOM     98  CA  GLU B   8      26.169  24.310  20.184  1.00  0.00           C  
ATOM     99  C   GLU B   8      25.469  24.761  18.900  1.00  0.00           C  
ATOM    100  O   GLU B   8      25.393  24.008  17.932  1.00  0.00           O  
ATOM    101  CB  GLU B   8      25.153  23.736  21.172  1.00  0.00           C  
ATOM    102  CG  GLU B   8      24.493  22.409  20.756  1.00  0.00           C  
ATOM    103  CD  GLU B   8      25.449  21.234  20.680  1.00  0.00           C  
ATOM    104  OE1 GLU B   8      26.562  21.361  21.128  1.00  0.00           O  
ATOM    105  OE2 GLU B   8      25.043  20.190  20.227  1.00  0.00           O  
ATOM    106  H   GLU B   8      26.630  25.749  21.717  1.00  0.00           H  
ATOM    107  HA  GLU B   8      26.890  23.532  19.932  1.00  0.00           H  
ATOM    108 1HB  GLU B   8      25.632  23.595  22.140  1.00  0.00           H  
ATOM    109 2HB  GLU B   8      24.353  24.468  21.315  1.00  0.00           H  
ATOM    110 1HG  GLU B   8      23.719  22.173  21.472  1.00  0.00           H  
ATOM    111 2HG  GLU B   8      24.035  22.543  19.785  1.00  0.00           H  
ATOM    112  N   VAL B   9      24.969  25.993  18.872  1.00  0.00           N  
ATOM    113  CA  VAL B   9      24.316  26.490  17.674  1.00  0.00           C  
ATOM    114  C   VAL B   9      25.335  26.566  16.547  1.00  0.00           C  
ATOM    115  O   VAL B   9      25.006  26.171  15.429  1.00  0.00           O  
ATOM    116  CB  VAL B   9      23.645  27.865  17.889  1.00  0.00           C  
ATOM    117  CG1 VAL B   9      23.131  28.461  16.539  1.00  0.00           C  
ATOM    118  CG2 VAL B   9      22.480  27.704  18.825  1.00  0.00           C  
ATOM    119  H   VAL B   9      25.024  26.559  19.719  1.00  0.00           H  
ATOM    120  HA  VAL B   9      23.539  25.781  17.391  1.00  0.00           H  
ATOM    121  HB  VAL B   9      24.375  28.555  18.320  1.00  0.00           H  
ATOM    122 1HG1 VAL B   9      22.659  29.424  16.731  1.00  0.00           H  
ATOM    123 2HG1 VAL B   9      23.957  28.604  15.842  1.00  0.00           H  
ATOM    124 3HG1 VAL B   9      22.399  27.782  16.093  1.00  0.00           H  
ATOM    125 1HG2 VAL B   9      22.040  28.674  18.985  1.00  0.00           H  
ATOM    126 2HG2 VAL B   9      21.748  27.025  18.388  1.00  0.00           H  
ATOM    127 3HG2 VAL B   9      22.813  27.307  19.765  1.00  0.00           H  
ATOM    128  N   LYS B  10      26.564  27.053  16.818  1.00  0.00           N  
ATOM    129  CA  LYS B  10      27.563  27.134  15.748  1.00  0.00           C  
ATOM    130  C   LYS B  10      27.896  25.732  15.235  1.00  0.00           C  
ATOM    131  O   LYS B  10      28.065  25.533  14.026  1.00  0.00           O  
ATOM    132  CB  LYS B  10      28.882  27.768  16.224  1.00  0.00           C  
ATOM    133  CG  LYS B  10      28.821  29.207  16.749  1.00  0.00           C  
ATOM    134  CD  LYS B  10      28.259  30.203  15.768  1.00  0.00           C  
ATOM    135  CE  LYS B  10      28.395  31.641  16.300  1.00  0.00           C  
ATOM    136  NZ  LYS B  10      27.816  31.788  17.668  1.00  0.00           N  
ATOM    137  H   LYS B  10      26.759  27.422  17.757  1.00  0.00           H  
ATOM    138  HA  LYS B  10      27.150  27.707  14.919  1.00  0.00           H  
ATOM    139 1HB  LYS B  10      29.292  27.155  17.030  1.00  0.00           H  
ATOM    140 2HB  LYS B  10      29.602  27.747  15.407  1.00  0.00           H  
ATOM    141 1HG  LYS B  10      28.211  29.212  17.625  1.00  0.00           H  
ATOM    142 2HG  LYS B  10      29.823  29.520  17.035  1.00  0.00           H  
ATOM    143 1HD  LYS B  10      28.777  30.119  14.811  1.00  0.00           H  
ATOM    144 2HD  LYS B  10      27.199  29.996  15.611  1.00  0.00           H  
ATOM    145 1HE  LYS B  10      29.442  31.936  16.323  1.00  0.00           H  
ATOM    146 2HE  LYS B  10      27.854  32.300  15.627  1.00  0.00           H  
ATOM    147 1HZ  LYS B  10      27.893  32.754  17.988  1.00  0.00           H  
ATOM    148 2HZ  LYS B  10      26.836  31.518  17.671  1.00  0.00           H  
ATOM    149 3HZ  LYS B  10      28.342  31.196  18.298  1.00  0.00           H  
ATOM    150  N   LYS B  11      27.962  24.749  16.142  1.00  0.00           N  
ATOM    151  CA  LYS B  11      28.232  23.377  15.729  1.00  0.00           C  
ATOM    152  C   LYS B  11      27.145  22.876  14.796  1.00  0.00           C  
ATOM    153  O   LYS B  11      27.439  22.298  13.746  1.00  0.00           O  
ATOM    154  CB  LYS B  11      28.316  22.442  16.938  1.00  0.00           C  
ATOM    155  CG  LYS B  11      28.600  20.962  16.601  1.00  0.00           C  
ATOM    156  CD  LYS B  11      28.727  20.131  17.880  1.00  0.00           C  
ATOM    157  CE  LYS B  11      29.073  18.660  17.602  1.00  0.00           C  
ATOM    158  NZ  LYS B  11      27.888  17.840  17.127  1.00  0.00           N  
ATOM    159  H   LYS B  11      27.874  24.982  17.137  1.00  0.00           H  
ATOM    160  HA  LYS B  11      29.178  23.355  15.189  1.00  0.00           H  
ATOM    161 1HB  LYS B  11      29.084  22.801  17.622  1.00  0.00           H  
ATOM    162 2HB  LYS B  11      27.371  22.468  17.478  1.00  0.00           H  
ATOM    163 1HG  LYS B  11      27.783  20.557  15.996  1.00  0.00           H  
ATOM    164 2HG  LYS B  11      29.523  20.888  16.026  1.00  0.00           H  
ATOM    165 1HD  LYS B  11      29.496  20.564  18.520  1.00  0.00           H  
ATOM    166 2HD  LYS B  11      27.773  20.167  18.421  1.00  0.00           H  
ATOM    167 1HE  LYS B  11      29.848  18.623  16.840  1.00  0.00           H  
ATOM    168 2HE  LYS B  11      29.460  18.217  18.521  1.00  0.00           H  
ATOM    169 1HZ  LYS B  11      28.188  16.891  16.975  1.00  0.00           H  
ATOM    170 2HZ  LYS B  11      27.174  17.850  17.840  1.00  0.00           H  
ATOM    171 3HZ  LYS B  11      27.463  18.183  16.244  1.00  0.00           H  
ATOM    172  N   LEU B  12      25.895  23.131  15.164  1.00  0.00           N  
ATOM    173  CA  LEU B  12      24.772  22.662  14.384  1.00  0.00           C  
ATOM    174  C   LEU B  12      24.598  23.465  13.094  1.00  0.00           C  
ATOM    175  O   LEU B  12      24.065  22.933  12.117  1.00  0.00           O  
ATOM    176  CB  LEU B  12      23.538  22.700  15.255  1.00  0.00           C  
ATOM    177  CG  LEU B  12      23.244  21.435  16.128  1.00  0.00           C  
ATOM    178  CD1 LEU B  12      24.481  20.965  16.923  1.00  0.00           C  
ATOM    179  CD2 LEU B  12      22.185  21.826  17.094  1.00  0.00           C  
ATOM    180  H   LEU B  12      25.724  23.598  16.062  1.00  0.00           H  
ATOM    181  HA  LEU B  12      24.958  21.627  14.111  1.00  0.00           H  
ATOM    182 1HB  LEU B  12      23.600  23.573  15.909  1.00  0.00           H  
ATOM    183 2HB  LEU B  12      22.704  22.813  14.594  1.00  0.00           H  
ATOM    184  HG  LEU B  12      22.908  20.609  15.494  1.00  0.00           H  
ATOM    185 1HD1 LEU B  12      24.210  20.103  17.533  1.00  0.00           H  
ATOM    186 2HD1 LEU B  12      25.278  20.673  16.243  1.00  0.00           H  
ATOM    187 3HD1 LEU B  12      24.837  21.741  17.571  1.00  0.00           H  
ATOM    188 1HD2 LEU B  12      21.933  20.994  17.738  1.00  0.00           H  
ATOM    189 2HD2 LEU B  12      22.556  22.653  17.698  1.00  0.00           H  
ATOM    190 3HD2 LEU B  12      21.333  22.130  16.552  1.00  0.00           H  
ATOM    191  N   GLU B  13      25.053  24.728  13.067  1.00  0.00           N  
ATOM    192  CA  GLU B  13      25.026  25.499  11.830  1.00  0.00           C  
ATOM    193  C   GLU B  13      25.984  24.848  10.839  1.00  0.00           C  
ATOM    194  O   GLU B  13      25.679  24.768   9.646  1.00  0.00           O  
ATOM    195  CB  GLU B  13      25.393  26.969  12.014  1.00  0.00           C  
ATOM    196  CG  GLU B  13      25.295  27.788  10.689  1.00  0.00           C  
ATOM    197  CD  GLU B  13      25.500  29.259  10.874  1.00  0.00           C  
ATOM    198  OE1 GLU B  13      25.947  29.652  11.929  1.00  0.00           O  
ATOM    199  OE2 GLU B  13      25.178  30.009   9.982  1.00  0.00           O  
ATOM    200  H   GLU B  13      25.385  25.159  13.934  1.00  0.00           H  
ATOM    201  HA  GLU B  13      24.024  25.452  11.417  1.00  0.00           H  
ATOM    202 1HB  GLU B  13      24.729  27.420  12.755  1.00  0.00           H  
ATOM    203 2HB  GLU B  13      26.411  27.046  12.395  1.00  0.00           H  
ATOM    204 1HG  GLU B  13      26.065  27.426  10.006  1.00  0.00           H  
ATOM    205 2HG  GLU B  13      24.339  27.613  10.218  1.00  0.00           H  
ATOM    206  N   GLU B  14      27.145  24.383  11.330  1.00  0.00           N  
ATOM    207  CA  GLU B  14      28.114  23.711  10.471  1.00  0.00           C  
ATOM    208  C   GLU B  14      27.501  22.397   9.972  1.00  0.00           C  
ATOM    209  O   GLU B  14      27.702  22.017   8.815  1.00  0.00           O  
ATOM    210  CB  GLU B  14      29.423  23.433  11.220  1.00  0.00           C  
ATOM    211  CG  GLU B  14      30.579  22.861  10.364  1.00  0.00           C  
ATOM    212  CD  GLU B  14      31.109  23.837   9.335  1.00  0.00           C  
ATOM    213  OE1 GLU B  14      30.823  25.004   9.447  1.00  0.00           O  
ATOM    214  OE2 GLU B  14      31.825  23.415   8.459  1.00  0.00           O  
ATOM    215  H   GLU B  14      27.374  24.571  12.315  1.00  0.00           H  
ATOM    216  HA  GLU B  14      28.329  24.350   9.614  1.00  0.00           H  
ATOM    217 1HB  GLU B  14      29.770  24.356  11.687  1.00  0.00           H  
ATOM    218 2HB  GLU B  14      29.233  22.725  12.022  1.00  0.00           H  
ATOM    219 1HG  GLU B  14      31.392  22.573  11.027  1.00  0.00           H  
ATOM    220 2HG  GLU B  14      30.230  21.963   9.854  1.00  0.00           H  
ATOM    221  N   GLU B  15      26.741  21.703  10.833  1.00  0.00           N  
ATOM    222  CA  GLU B  15      26.088  20.467  10.408  1.00  0.00           C  
ATOM    223  C   GLU B  15      25.065  20.781   9.310  1.00  0.00           C  
ATOM    224  O   GLU B  15      24.967  20.039   8.328  1.00  0.00           O  
ATOM    225  CB  GLU B  15      25.381  19.780  11.585  1.00  0.00           C  
ATOM    226  CG  GLU B  15      26.318  19.203  12.665  1.00  0.00           C  
ATOM    227  CD  GLU B  15      25.570  18.696  13.886  1.00  0.00           C  
ATOM    228  OE1 GLU B  15      24.358  18.806  13.886  1.00  0.00           O  
ATOM    229  OE2 GLU B  15      26.199  18.230  14.828  1.00  0.00           O  
ATOM    230  H   GLU B  15      26.679  22.025  11.804  1.00  0.00           H  
ATOM    231  HA  GLU B  15      26.843  19.794  10.003  1.00  0.00           H  
ATOM    232 1HB  GLU B  15      24.699  20.476  12.055  1.00  0.00           H  
ATOM    233 2HB  GLU B  15      24.778  18.958  11.203  1.00  0.00           H  
ATOM    234 1HG  GLU B  15      26.878  18.378  12.229  1.00  0.00           H  
ATOM    235 2HG  GLU B  15      27.030  19.963  12.966  1.00  0.00           H  
ATOM    236  N   ALA B  16      24.330  21.899   9.460  1.00  0.00           N  
ATOM    237  CA  ALA B  16      23.352  22.344   8.471  1.00  0.00           C  
ATOM    238  C   ALA B  16      24.035  22.660   7.141  1.00  0.00           C  
ATOM    239  O   ALA B  16      23.505  22.332   6.071  1.00  0.00           O  
ATOM    240  CB  ALA B  16      22.618  23.573   8.991  1.00  0.00           C  
ATOM    241  H   ALA B  16      24.420  22.417  10.338  1.00  0.00           H  
ATOM    242  HA  ALA B  16      22.642  21.539   8.301  1.00  0.00           H  
ATOM    243 1HB  ALA B  16      21.892  23.908   8.270  1.00  0.00           H  
ATOM    244 2HB  ALA B  16      22.124  23.329   9.929  1.00  0.00           H  
ATOM    245 3HB  ALA B  16      23.324  24.369   9.160  1.00  0.00           H  
ATOM    246  N   LYS B  17      25.229  23.262   7.207  1.00  0.00           N  
ATOM    247  CA  LYS B  17      26.010  23.575   6.018  1.00  0.00           C  
ATOM    248  C   LYS B  17      26.413  22.302   5.287  1.00  0.00           C  
ATOM    249  O   LYS B  17      26.269  22.219   4.061  1.00  0.00           O  
ATOM    250  CB  LYS B  17      27.263  24.372   6.387  1.00  0.00           C  
ATOM    251  CG  LYS B  17      28.141  24.794   5.210  1.00  0.00           C  
ATOM    252  CD  LYS B  17      29.339  25.615   5.696  1.00  0.00           C  
ATOM    253  CE  LYS B  17      30.239  26.024   4.538  1.00  0.00           C  
ATOM    254  NZ  LYS B  17      31.424  26.803   5.001  1.00  0.00           N  
ATOM    255  H   LYS B  17      25.562  23.574   8.126  1.00  0.00           H  
ATOM    256  HA  LYS B  17      25.394  24.172   5.346  1.00  0.00           H  
ATOM    257 1HB  LYS B  17      26.972  25.264   6.945  1.00  0.00           H  
ATOM    258 2HB  LYS B  17      27.886  23.775   7.047  1.00  0.00           H  
ATOM    259 1HG  LYS B  17      28.515  23.903   4.694  1.00  0.00           H  
ATOM    260 2HG  LYS B  17      27.556  25.382   4.503  1.00  0.00           H  
ATOM    261 1HD  LYS B  17      28.983  26.510   6.208  1.00  0.00           H  
ATOM    262 2HD  LYS B  17      29.922  25.019   6.409  1.00  0.00           H  
ATOM    263 1HE  LYS B  17      30.584  25.130   4.018  1.00  0.00           H  
ATOM    264 2HE  LYS B  17      29.665  26.638   3.845  1.00  0.00           H  
ATOM    265 1HZ  LYS B  17      31.993  27.060   4.206  1.00  0.00           H  
ATOM    266 2HZ  LYS B  17      31.116  27.638   5.479  1.00  0.00           H  
ATOM    267 3HZ  LYS B  17      31.975  26.237   5.638  1.00  0.00           H  
ATOM    268  N   LYS B  18      26.877  21.299   6.046  1.00  0.00           N  
ATOM    269  CA  LYS B  18      27.298  20.039   5.452  1.00  0.00           C  
ATOM    270  C   LYS B  18      26.094  19.300   4.889  1.00  0.00           C  
ATOM    271  O   LYS B  18      26.217  18.602   3.877  1.00  0.00           O  
ATOM    272  CB  LYS B  18      28.037  19.170   6.469  1.00  0.00           C  
ATOM    273  CG  LYS B  18      29.403  19.721   6.944  1.00  0.00           C  
ATOM    274  CD  LYS B  18      30.447  19.806   5.818  1.00  0.00           C  
ATOM    275  CE  LYS B  18      31.815  20.188   6.376  1.00  0.00           C  
ATOM    276  NZ  LYS B  18      32.858  20.318   5.304  1.00  0.00           N  
ATOM    277  H   LYS B  18      27.001  21.458   7.053  1.00  0.00           H  
ATOM    278  HA  LYS B  18      27.963  20.254   4.617  1.00  0.00           H  
ATOM    279 1HB  LYS B  18      27.407  19.052   7.355  1.00  0.00           H  
ATOM    280 2HB  LYS B  18      28.198  18.178   6.050  1.00  0.00           H  
ATOM    281 1HG  LYS B  18      29.263  20.727   7.341  1.00  0.00           H  
ATOM    282 2HG  LYS B  18      29.788  19.093   7.744  1.00  0.00           H  
ATOM    283 1HD  LYS B  18      30.515  18.854   5.286  1.00  0.00           H  
ATOM    284 2HD  LYS B  18      30.161  20.580   5.103  1.00  0.00           H  
ATOM    285 1HE  LYS B  18      31.732  21.138   6.909  1.00  0.00           H  
ATOM    286 2HE  LYS B  18      32.130  19.417   7.077  1.00  0.00           H  
ATOM    287 1HZ  LYS B  18      33.739  20.560   5.730  1.00  0.00           H  
ATOM    288 2HZ  LYS B  18      32.950  19.443   4.810  1.00  0.00           H  
ATOM    289 3HZ  LYS B  18      32.610  21.047   4.640  1.00  0.00           H  
ATOM    290  N   SER B  19      24.932  19.450   5.537  1.00  0.00           N  
ATOM    291  CA  SER B  19      23.712  18.834   5.047  1.00  0.00           C  
ATOM    292  C   SER B  19      23.397  19.423   3.680  1.00  0.00           C  
ATOM    293  O   SER B  19      23.124  18.677   2.738  1.00  0.00           O  
ATOM    294  CB  SER B  19      22.555  19.056   6.002  1.00  0.00           C  
ATOM    295  OG  SER B  19      21.387  18.447   5.523  1.00  0.00           O  
ATOM    296  H   SER B  19      24.916  19.965   6.420  1.00  0.00           H  
ATOM    297  HA  SER B  19      23.876  17.762   4.938  1.00  0.00           H  
ATOM    298 1HB  SER B  19      22.811  18.652   6.980  1.00  0.00           H  
ATOM    299 2HB  SER B  19      22.383  20.115   6.126  1.00  0.00           H  
ATOM    300  HG  SER B  19      20.705  18.659   6.155  1.00  0.00           H  
ATOM    301  N   GLN B  20      23.530  20.752   3.518  1.00  0.00           N  
ATOM    302  CA  GLN B  20      23.261  21.321   2.203  1.00  0.00           C  
ATOM    303  C   GLN B  20      24.250  20.798   1.171  1.00  0.00           C  
ATOM    304  O   GLN B  20      23.857  20.555   0.031  1.00  0.00           O  
ATOM    305  CB  GLN B  20      23.329  22.849   2.196  1.00  0.00           C  
ATOM    306  CG  GLN B  20      22.900  23.501   0.829  1.00  0.00           C  
ATOM    307  CD  GLN B  20      21.445  23.203   0.521  1.00  0.00           C  
ATOM    308  OE1 GLN B  20      20.680  23.186   1.482  1.00  0.00           O  
ATOM    309  NE2 GLN B  20      21.033  22.997  -0.736  1.00  0.00           N  
ATOM    310  H   GLN B  20      23.719  21.346   4.334  1.00  0.00           H  
ATOM    311  HA  GLN B  20      22.259  21.020   1.909  1.00  0.00           H  
ATOM    312 1HB  GLN B  20      22.693  23.242   2.988  1.00  0.00           H  
ATOM    313 2HB  GLN B  20      24.352  23.162   2.418  1.00  0.00           H  
ATOM    314 1HG  GLN B  20      23.022  24.579   0.902  1.00  0.00           H  
ATOM    315 2HG  GLN B  20      23.512  23.113   0.016  1.00  0.00           H  
ATOM    316 1HE2 GLN B  20      20.071  22.813  -0.911  1.00  0.00           H  
ATOM    317 2HE2 GLN B  20      21.663  23.044  -1.550  1.00  0.00           H  
ATOM    318  N   GLU B  21      25.515  20.580   1.550  1.00  0.00           N  
ATOM    319  CA  GLU B  21      26.453  20.051   0.562  1.00  0.00           C  
ATOM    320  C   GLU B  21      25.998  18.655   0.115  1.00  0.00           C  
ATOM    321  O   GLU B  21      26.059  18.333  -1.079  1.00  0.00           O  
ATOM    322  CB  GLU B  21      27.878  19.953   1.123  1.00  0.00           C  
ATOM    323  CG  GLU B  21      28.584  21.269   1.387  1.00  0.00           C  
ATOM    324  CD  GLU B  21      29.973  21.065   1.965  1.00  0.00           C  
ATOM    325  OE1 GLU B  21      30.304  19.943   2.298  1.00  0.00           O  
ATOM    326  OE2 GLU B  21      30.698  22.023   2.075  1.00  0.00           O  
ATOM    327  H   GLU B  21      25.816  20.866   2.490  1.00  0.00           H  
ATOM    328  HA  GLU B  21      26.457  20.711  -0.303  1.00  0.00           H  
ATOM    329 1HB  GLU B  21      27.866  19.387   2.051  1.00  0.00           H  
ATOM    330 2HB  GLU B  21      28.494  19.409   0.418  1.00  0.00           H  
ATOM    331 1HG  GLU B  21      28.660  21.824   0.454  1.00  0.00           H  
ATOM    332 2HG  GLU B  21      27.986  21.855   2.084  1.00  0.00           H  
ATOM    333  N   GLU B  22      25.509  17.837   1.062  1.00  0.00           N  
ATOM    334  CA  GLU B  22      25.010  16.504   0.734  1.00  0.00           C  
ATOM    335  C   GLU B  22      23.793  16.610  -0.188  1.00  0.00           C  
ATOM    336  O   GLU B  22      23.682  15.837  -1.143  1.00  0.00           O  
ATOM    337  CB  GLU B  22      24.690  15.700   1.996  1.00  0.00           C  
ATOM    338  CG  GLU B  22      24.314  14.235   1.734  1.00  0.00           C  
ATOM    339  CD  GLU B  22      24.191  13.431   3.017  1.00  0.00           C  
ATOM    340  OE1 GLU B  22      24.355  14.022   4.059  1.00  0.00           O  
ATOM    341  OE2 GLU B  22      23.957  12.231   2.956  1.00  0.00           O  
ATOM    342  H   GLU B  22      25.557  18.144   2.044  1.00  0.00           H  
ATOM    343  HA  GLU B  22      25.787  15.969   0.195  1.00  0.00           H  
ATOM    344 1HB  GLU B  22      25.548  15.725   2.667  1.00  0.00           H  
ATOM    345 2HB  GLU B  22      23.856  16.170   2.519  1.00  0.00           H  
ATOM    346 1HG  GLU B  22      23.371  14.213   1.197  1.00  0.00           H  
ATOM    347 2HG  GLU B  22      25.073  13.786   1.096  1.00  0.00           H  
ATOM    348  N   VAL B  23      22.921  17.597   0.072  1.00  0.00           N  
ATOM    349  CA  VAL B  23      21.740  17.842  -0.753  1.00  0.00           C  
ATOM    350  C   VAL B  23      22.154  18.251  -2.166  1.00  0.00           C  
ATOM    351  O   VAL B  23      21.528  17.801  -3.129  1.00  0.00           O  
ATOM    352  CB  VAL B  23      20.823  18.941  -0.144  1.00  0.00           C  
ATOM    353  CG1 VAL B  23      19.717  19.335  -1.130  1.00  0.00           C  
ATOM    354  CG2 VAL B  23      20.182  18.421   1.127  1.00  0.00           C  
ATOM    355  H   VAL B  23      23.079  18.146   0.922  1.00  0.00           H  
ATOM    356  HA  VAL B  23      21.166  16.923  -0.810  1.00  0.00           H  
ATOM    357  HB  VAL B  23      21.413  19.823   0.068  1.00  0.00           H  
ATOM    358 1HG1 VAL B  23      19.090  20.103  -0.674  1.00  0.00           H  
ATOM    359 2HG1 VAL B  23      20.152  19.730  -2.033  1.00  0.00           H  
ATOM    360 3HG1 VAL B  23      19.114  18.471  -1.375  1.00  0.00           H  
ATOM    361 1HG2 VAL B  23      19.542  19.195   1.560  1.00  0.00           H  
ATOM    362 2HG2 VAL B  23      19.591  17.558   0.886  1.00  0.00           H  
ATOM    363 3HG2 VAL B  23      20.941  18.143   1.845  1.00  0.00           H  
ATOM    364  N   GLU B  24      23.174  19.098  -2.315  1.00  0.00           N  
ATOM    365  CA  GLU B  24      23.596  19.481  -3.657  1.00  0.00           C  
ATOM    366  C   GLU B  24      24.169  18.276  -4.417  1.00  0.00           C  
ATOM    367  O   GLU B  24      23.875  18.095  -5.608  1.00  0.00           O  
ATOM    368  CB  GLU B  24      24.658  20.588  -3.594  1.00  0.00           C  
ATOM    369  CG  GLU B  24      24.154  21.955  -3.106  1.00  0.00           C  
ATOM    370  CD  GLU B  24      23.136  22.557  -4.011  1.00  0.00           C  
ATOM    371  OE1 GLU B  24      23.336  22.540  -5.196  1.00  0.00           O  
ATOM    372  OE2 GLU B  24      22.123  23.029  -3.525  1.00  0.00           O  
ATOM    373  H   GLU B  24      23.611  19.509  -1.484  1.00  0.00           H  
ATOM    374  HA  GLU B  24      22.734  19.850  -4.202  1.00  0.00           H  
ATOM    375 1HB  GLU B  24      25.457  20.274  -2.918  1.00  0.00           H  
ATOM    376 2HB  GLU B  24      25.100  20.723  -4.579  1.00  0.00           H  
ATOM    377 1HG  GLU B  24      23.708  21.827  -2.126  1.00  0.00           H  
ATOM    378 2HG  GLU B  24      25.001  22.629  -3.003  1.00  0.00           H  
ATOM    379  N   ARG B  25      24.924  17.407  -3.723  1.00  0.00           N  
ATOM    380  CA  ARG B  25      25.467  16.223  -4.381  1.00  0.00           C  
ATOM    381  C   ARG B  25      24.332  15.298  -4.792  1.00  0.00           C  
ATOM    382  O   ARG B  25      24.362  14.713  -5.884  1.00  0.00           O  
ATOM    383  CB  ARG B  25      26.429  15.468  -3.481  1.00  0.00           C  
ATOM    384  CG  ARG B  25      27.738  16.177  -3.199  1.00  0.00           C  
ATOM    385  CD  ARG B  25      28.671  15.322  -2.432  1.00  0.00           C  
ATOM    386  NE  ARG B  25      29.852  16.065  -2.004  1.00  0.00           N  
ATOM    387  CZ  ARG B  25      29.969  16.715  -0.821  1.00  0.00           C  
ATOM    388  NH1 ARG B  25      28.975  16.700   0.037  1.00  0.00           N  
ATOM    389  NH2 ARG B  25      31.085  17.366  -0.529  1.00  0.00           N  
ATOM    390  H   ARG B  25      25.169  17.621  -2.749  1.00  0.00           H  
ATOM    391  HA  ARG B  25      26.002  16.538  -5.276  1.00  0.00           H  
ATOM    392 1HB  ARG B  25      25.945  15.284  -2.520  1.00  0.00           H  
ATOM    393 2HB  ARG B  25      26.660  14.501  -3.921  1.00  0.00           H  
ATOM    394 1HG  ARG B  25      28.213  16.437  -4.143  1.00  0.00           H  
ATOM    395 2HG  ARG B  25      27.554  17.083  -2.632  1.00  0.00           H  
ATOM    396 1HD  ARG B  25      28.170  14.906  -1.562  1.00  0.00           H  
ATOM    397 2HD  ARG B  25      29.004  14.505  -3.073  1.00  0.00           H  
ATOM    398  HE  ARG B  25      30.639  16.100  -2.641  1.00  0.00           H  
ATOM    399 1HH1 ARG B  25      28.125  16.215  -0.189  1.00  0.00           H  
ATOM    400 2HH1 ARG B  25      29.056  17.186   0.925  1.00  0.00           H  
ATOM    401 1HH2 ARG B  25      31.851  17.381  -1.187  1.00  0.00           H  
ATOM    402 2HH2 ARG B  25      31.169  17.862   0.356  1.00  0.00           H  
ATOM    403  N   LEU B  26      23.310  15.203  -3.929  1.00  0.00           N  
ATOM    404  CA  LEU B  26      22.149  14.380  -4.182  1.00  0.00           C  
ATOM    405  C   LEU B  26      21.435  14.880  -5.413  1.00  0.00           C  
ATOM    406  O   LEU B  26      21.157  14.109  -6.321  1.00  0.00           O  
ATOM    407  CB  LEU B  26      21.161  14.487  -3.022  1.00  0.00           C  
ATOM    408  CG  LEU B  26      19.860  13.706  -3.124  1.00  0.00           C  
ATOM    409  CD1 LEU B  26      20.145  12.189  -3.087  1.00  0.00           C  
ATOM    410  CD2 LEU B  26      18.964  14.184  -2.040  1.00  0.00           C  
ATOM    411  H   LEU B  26      23.380  15.680  -3.027  1.00  0.00           H  
ATOM    412  HA  LEU B  26      22.475  13.356  -4.339  1.00  0.00           H  
ATOM    413 1HB  LEU B  26      21.675  14.174  -2.113  1.00  0.00           H  
ATOM    414 2HB  LEU B  26      20.891  15.515  -2.904  1.00  0.00           H  
ATOM    415  HG  LEU B  26      19.380  13.923  -4.072  1.00  0.00           H  
ATOM    416 1HD1 LEU B  26      19.230  11.629  -3.163  1.00  0.00           H  
ATOM    417 2HD1 LEU B  26      20.795  11.898  -3.912  1.00  0.00           H  
ATOM    418 3HD1 LEU B  26      20.631  11.950  -2.145  1.00  0.00           H  
ATOM    419 1HD2 LEU B  26      18.028  13.692  -2.086  1.00  0.00           H  
ATOM    420 2HD2 LEU B  26      19.415  13.992  -1.109  1.00  0.00           H  
ATOM    421 3HD2 LEU B  26      18.816  15.255  -2.161  1.00  0.00           H  
ATOM    422  N   LYS B  27      21.205  16.188  -5.517  1.00  0.00           N  
ATOM    423  CA  LYS B  27      20.508  16.680  -6.690  1.00  0.00           C  
ATOM    424  C   LYS B  27      21.236  16.285  -7.965  1.00  0.00           C  
ATOM    425  O   LYS B  27      20.587  15.932  -8.953  1.00  0.00           O  
ATOM    426  CB  LYS B  27      20.314  18.190  -6.626  1.00  0.00           C  
ATOM    427  CG  LYS B  27      19.242  18.643  -5.626  1.00  0.00           C  
ATOM    428  CD  LYS B  27      18.953  20.148  -5.734  1.00  0.00           C  
ATOM    429  CE  LYS B  27      20.084  20.962  -5.122  1.00  0.00           C  
ATOM    430  NZ  LYS B  27      19.786  22.416  -5.044  1.00  0.00           N  
ATOM    431  H   LYS B  27      21.459  16.818  -4.751  1.00  0.00           H  
ATOM    432  HA  LYS B  27      19.523  16.217  -6.715  1.00  0.00           H  
ATOM    433 1HB  LYS B  27      21.265  18.640  -6.338  1.00  0.00           H  
ATOM    434 2HB  LYS B  27      20.057  18.568  -7.614  1.00  0.00           H  
ATOM    435 1HG  LYS B  27      18.322  18.092  -5.821  1.00  0.00           H  
ATOM    436 2HG  LYS B  27      19.567  18.410  -4.615  1.00  0.00           H  
ATOM    437 1HD  LYS B  27      18.839  20.427  -6.782  1.00  0.00           H  
ATOM    438 2HD  LYS B  27      18.028  20.377  -5.209  1.00  0.00           H  
ATOM    439 1HE  LYS B  27      20.267  20.596  -4.123  1.00  0.00           H  
ATOM    440 2HE  LYS B  27      20.988  20.838  -5.711  1.00  0.00           H  
ATOM    441 1HZ  LYS B  27      20.624  22.835  -4.587  1.00  0.00           H  
ATOM    442 2HZ  LYS B  27      19.649  22.804  -5.964  1.00  0.00           H  
ATOM    443 3HZ  LYS B  27      18.973  22.581  -4.479  1.00  0.00           H  
ATOM    444  N   GLN B  28      22.575  16.316  -7.969  1.00  0.00           N  
ATOM    445  CA  GLN B  28      23.262  15.918  -9.192  1.00  0.00           C  
ATOM    446  C   GLN B  28      23.072  14.418  -9.474  1.00  0.00           C  
ATOM    447  O   GLN B  28      22.831  14.027 -10.624  1.00  0.00           O  
ATOM    448  CB  GLN B  28      24.758  16.233  -9.092  1.00  0.00           C  
ATOM    449  CG  GLN B  28      25.090  17.718  -9.025  1.00  0.00           C  
ATOM    450  CD  GLN B  28      24.655  18.474 -10.259  1.00  0.00           C  
ATOM    451  OE1 GLN B  28      23.641  19.173 -10.236  1.00  0.00           O  
ATOM    452  NE2 GLN B  28      25.419  18.348 -11.339  1.00  0.00           N  
ATOM    453  H   GLN B  28      23.077  16.680  -7.149  1.00  0.00           H  
ATOM    454  HA  GLN B  28      22.833  16.476 -10.023  1.00  0.00           H  
ATOM    455 1HB  GLN B  28      25.159  15.766  -8.190  1.00  0.00           H  
ATOM    456 2HB  GLN B  28      25.277  15.802  -9.943  1.00  0.00           H  
ATOM    457 1HG  GLN B  28      24.583  18.151  -8.162  1.00  0.00           H  
ATOM    458 2HG  GLN B  28      26.168  17.833  -8.917  1.00  0.00           H  
ATOM    459 1HE2 GLN B  28      25.178  18.833 -12.183  1.00  0.00           H  
ATOM    460 2HE2 GLN B  28      26.239  17.776 -11.313  1.00  0.00           H  
ATOM    461  N   GLU B  29      23.107  13.578  -8.425  1.00  0.00           N  
ATOM    462  CA  GLU B  29      22.898  12.133  -8.594  1.00  0.00           C  
ATOM    463  C   GLU B  29      21.501  11.815  -9.098  1.00  0.00           C  
ATOM    464  O   GLU B  29      21.317  10.952  -9.968  1.00  0.00           O  
ATOM    465  CB  GLU B  29      23.096  11.373  -7.273  1.00  0.00           C  
ATOM    466  CG  GLU B  29      22.902   9.831  -7.390  1.00  0.00           C  
ATOM    467  CD  GLU B  29      23.144   9.081  -6.094  1.00  0.00           C  
ATOM    468  OE1 GLU B  29      23.438   9.710  -5.101  1.00  0.00           O  
ATOM    469  OE2 GLU B  29      23.033   7.881  -6.094  1.00  0.00           O  
ATOM    470  H   GLU B  29      23.358  13.955  -7.500  1.00  0.00           H  
ATOM    471  HA  GLU B  29      23.617  11.765  -9.324  1.00  0.00           H  
ATOM    472 1HB  GLU B  29      24.097  11.569  -6.887  1.00  0.00           H  
ATOM    473 2HB  GLU B  29      22.386  11.745  -6.533  1.00  0.00           H  
ATOM    474 1HG  GLU B  29      21.881   9.625  -7.709  1.00  0.00           H  
ATOM    475 2HG  GLU B  29      23.573   9.451  -8.158  1.00  0.00           H  
ATOM    476  N   VAL B  30      20.520  12.504  -8.525  1.00  0.00           N  
ATOM    477  CA  VAL B  30      19.125  12.280  -8.823  1.00  0.00           C  
ATOM    478  C   VAL B  30      18.802  12.744 -10.230  1.00  0.00           C  
ATOM    479  O   VAL B  30      18.100  12.033 -10.946  1.00  0.00           O  
ATOM    480  CB  VAL B  30      18.221  12.991  -7.797  1.00  0.00           C  
ATOM    481  CG1 VAL B  30      16.764  12.856  -8.196  1.00  0.00           C  
ATOM    482  CG2 VAL B  30      18.439  12.402  -6.417  1.00  0.00           C  
ATOM    483  H   VAL B  30      20.782  13.193  -7.819  1.00  0.00           H  
ATOM    484  HA  VAL B  30      18.932  11.209  -8.758  1.00  0.00           H  
ATOM    485  HB  VAL B  30      18.473  14.054  -7.777  1.00  0.00           H  
ATOM    486 1HG1 VAL B  30      16.175  13.351  -7.461  1.00  0.00           H  
ATOM    487 2HG1 VAL B  30      16.580  13.303  -9.171  1.00  0.00           H  
ATOM    488 3HG1 VAL B  30      16.489  11.804  -8.224  1.00  0.00           H  
ATOM    489 1HG2 VAL B  30      17.820  12.926  -5.704  1.00  0.00           H  
ATOM    490 2HG2 VAL B  30      18.190  11.371  -6.417  1.00  0.00           H  
ATOM    491 3HG2 VAL B  30      19.466  12.499  -6.129  1.00  0.00           H  
ATOM    492  N   GLU B  31      19.293  13.923 -10.635  1.00  0.00           N  
ATOM    493  CA  GLU B  31      19.013  14.429 -11.971  1.00  0.00           C  
ATOM    494  C   GLU B  31      19.686  13.564 -13.029  1.00  0.00           C  
ATOM    495  O   GLU B  31      19.105  13.329 -14.096  1.00  0.00           O  
ATOM    496  CB  GLU B  31      19.451  15.889 -12.108  1.00  0.00           C  
ATOM    497  CG  GLU B  31      19.136  16.542 -13.477  1.00  0.00           C  
ATOM    498  CD  GLU B  31      17.654  16.607 -13.804  1.00  0.00           C  
ATOM    499  OE1 GLU B  31      16.847  16.427 -12.923  1.00  0.00           O  
ATOM    500  OE2 GLU B  31      17.336  16.851 -14.955  1.00  0.00           O  
ATOM    501  H   GLU B  31      19.840  14.497  -9.989  1.00  0.00           H  
ATOM    502  HA  GLU B  31      17.938  14.389 -12.126  1.00  0.00           H  
ATOM    503 1HB  GLU B  31      18.978  16.483 -11.326  1.00  0.00           H  
ATOM    504 2HB  GLU B  31      20.532  15.950 -11.946  1.00  0.00           H  
ATOM    505 1HG  GLU B  31      19.533  17.555 -13.475  1.00  0.00           H  
ATOM    506 2HG  GLU B  31      19.653  15.987 -14.263  1.00  0.00           H  
ATOM    507  N   LYS B  32      20.907  13.082 -12.771  1.00  0.00           N  
ATOM    508  CA  LYS B  32      21.529  12.218 -13.755  1.00  0.00           C  
ATOM    509  C   LYS B  32      20.677  10.962 -13.903  1.00  0.00           C  
ATOM    510  O   LYS B  32      20.397  10.522 -15.025  1.00  0.00           O  
ATOM    511  CB  LYS B  32      22.960  11.857 -13.356  1.00  0.00           C  
ATOM    512  CG  LYS B  32      23.705  10.975 -14.379  1.00  0.00           C  
ATOM    513  CD  LYS B  32      25.164  10.726 -13.953  1.00  0.00           C  
ATOM    514  CE  LYS B  32      25.878   9.715 -14.871  1.00  0.00           C  
ATOM    515  NZ  LYS B  32      26.074  10.236 -16.265  1.00  0.00           N  
ATOM    516  H   LYS B  32      21.415  13.329 -11.915  1.00  0.00           H  
ATOM    517  HA  LYS B  32      21.547  12.731 -14.716  1.00  0.00           H  
ATOM    518 1HB  LYS B  32      23.531  12.774 -13.203  1.00  0.00           H  
ATOM    519 2HB  LYS B  32      22.941  11.329 -12.397  1.00  0.00           H  
ATOM    520 1HG  LYS B  32      23.192  10.015 -14.469  1.00  0.00           H  
ATOM    521 2HG  LYS B  32      23.687  11.469 -15.348  1.00  0.00           H  
ATOM    522 1HD  LYS B  32      25.713  11.670 -13.969  1.00  0.00           H  
ATOM    523 2HD  LYS B  32      25.176  10.341 -12.933  1.00  0.00           H  
ATOM    524 1HE  LYS B  32      26.852   9.481 -14.444  1.00  0.00           H  
ATOM    525 2HE  LYS B  32      25.286   8.801 -14.919  1.00  0.00           H  
ATOM    526 1HZ  LYS B  32      26.548   9.534 -16.820  1.00  0.00           H  
ATOM    527 2HZ  LYS B  32      25.181  10.443 -16.685  1.00  0.00           H  
ATOM    528 3HZ  LYS B  32      26.636  11.075 -16.237  1.00  0.00           H  
ATOM    529  N   ALA B  33      20.244  10.397 -12.764  1.00  0.00           N  
ATOM    530  CA  ALA B  33      19.403   9.220 -12.761  1.00  0.00           C  
ATOM    531  C   ALA B  33      18.054   9.481 -13.415  1.00  0.00           C  
ATOM    532  O   ALA B  33      17.515   8.597 -14.058  1.00  0.00           O  
ATOM    533  CB  ALA B  33      19.207   8.742 -11.353  1.00  0.00           C  
ATOM    534  H   ALA B  33      20.536  10.778 -11.856  1.00  0.00           H  
ATOM    535  HA  ALA B  33      19.912   8.446 -13.331  1.00  0.00           H  
ATOM    536 1HB  ALA B  33      18.615   7.839 -11.353  1.00  0.00           H  
ATOM    537 2HB  ALA B  33      20.183   8.545 -10.917  1.00  0.00           H  
ATOM    538 3HB  ALA B  33      18.701   9.511 -10.775  1.00  0.00           H  
ATOM    539  N   SER B  34      17.504  10.687 -13.249  1.00  0.00           N  
ATOM    540  CA  SER B  34      16.220  11.047 -13.841  1.00  0.00           C  
ATOM    541  C   SER B  34      16.293  11.016 -15.367  1.00  0.00           C  
ATOM    542  O   SER B  34      15.374  10.522 -16.029  1.00  0.00           O  
ATOM    543  CB  SER B  34      15.806  12.431 -13.374  1.00  0.00           C  
ATOM    544  OG  SER B  34      14.566  12.809 -13.907  1.00  0.00           O  
ATOM    545  H   SER B  34      17.964  11.355 -12.634  1.00  0.00           H  
ATOM    546  HA  SER B  34      15.475  10.323 -13.516  1.00  0.00           H  
ATOM    547 1HB  SER B  34      15.765  12.451 -12.284  1.00  0.00           H  
ATOM    548 2HB  SER B  34      16.560  13.149 -13.680  1.00  0.00           H  
ATOM    549  HG  SER B  34      14.412  13.706 -13.590  1.00  0.00           H  
ATOM    550  N   LYS B  35      17.386  11.562 -15.926  1.00  0.00           N  
ATOM    551  CA  LYS B  35      17.588  11.557 -17.375  1.00  0.00           C  
ATOM    552  C   LYS B  35      17.900  10.155 -17.916  1.00  0.00           C  
ATOM    553  O   LYS B  35      17.492   9.805 -19.030  1.00  0.00           O  
ATOM    554  CB  LYS B  35      18.719  12.515 -17.768  1.00  0.00           C  
ATOM    555  CG  LYS B  35      18.420  14.026 -17.590  1.00  0.00           C  
ATOM    556  CD  LYS B  35      17.343  14.521 -18.587  1.00  0.00           C  
ATOM    557  CE  LYS B  35      17.211  16.060 -18.617  1.00  0.00           C  
ATOM    558  NZ  LYS B  35      16.644  16.623 -17.348  1.00  0.00           N  
ATOM    559  H   LYS B  35      18.064  12.023 -15.309  1.00  0.00           H  
ATOM    560  HA  LYS B  35      16.665  11.879 -17.845  1.00  0.00           H  
ATOM    561 1HB  LYS B  35      19.596  12.287 -17.152  1.00  0.00           H  
ATOM    562 2HB  LYS B  35      18.998  12.340 -18.806  1.00  0.00           H  
ATOM    563 1HG  LYS B  35      18.072  14.195 -16.566  1.00  0.00           H  
ATOM    564 2HG  LYS B  35      19.338  14.594 -17.738  1.00  0.00           H  
ATOM    565 1HD  LYS B  35      17.583  14.166 -19.591  1.00  0.00           H  
ATOM    566 2HD  LYS B  35      16.376  14.115 -18.301  1.00  0.00           H  
ATOM    567 1HE  LYS B  35      18.194  16.497 -18.786  1.00  0.00           H  
ATOM    568 2HE  LYS B  35      16.557  16.336 -19.445  1.00  0.00           H  
ATOM    569 1HZ  LYS B  35      16.575  17.625 -17.408  1.00  0.00           H  
ATOM    570 2HZ  LYS B  35      15.730  16.245 -17.168  1.00  0.00           H  
ATOM    571 3HZ  LYS B  35      17.252  16.395 -16.550  1.00  0.00           H  
ATOM    572  N   ALA B  36      18.637   9.363 -17.142  1.00  0.00           N  
ATOM    573  CA  ALA B  36      19.002   8.008 -17.526  1.00  0.00           C  
ATOM    574  C   ALA B  36      17.774   7.110 -17.545  1.00  0.00           C  
ATOM    575  O   ALA B  36      16.847   7.292 -16.764  1.00  0.00           O  
ATOM    576  CB  ALA B  36      20.022   7.446 -16.555  1.00  0.00           C  
ATOM    577  H   ALA B  36      18.992   9.736 -16.256  1.00  0.00           H  
ATOM    578  HA  ALA B  36      19.426   8.039 -18.527  1.00  0.00           H  
ATOM    579 1HB  ALA B  36      20.293   6.437 -16.862  1.00  0.00           H  
ATOM    580 2HB  ALA B  36      20.906   8.083 -16.544  1.00  0.00           H  
ATOM    581 3HB  ALA B  36      19.579   7.417 -15.560  1.00  0.00           H  
ATOM    582  N   GLY B  37      17.727   6.116 -18.419  1.00  0.00           N  
ATOM    583  CA  GLY B  37      16.583   5.237 -18.265  1.00  0.00           C  
ATOM    584  C   GLY B  37      16.802   4.441 -16.982  1.00  0.00           C  
ATOM    585  O   GLY B  37      17.921   3.988 -16.726  1.00  0.00           O  
ATOM    586  H   GLY B  37      18.448   5.958 -19.107  1.00  0.00           H  
ATOM    587 1HA  GLY B  37      15.665   5.820 -18.201  1.00  0.00           H  
ATOM    588 2HA  GLY B  37      16.502   4.568 -19.120  1.00  0.00           H  
ATOM    589  N   LEU B  38      15.736   4.224 -16.215  1.00  0.00           N  
ATOM    590  CA  LEU B  38      15.831   3.455 -14.980  1.00  0.00           C  
ATOM    591  C   LEU B  38      14.853   2.299 -14.948  1.00  0.00           C  
ATOM    592  O   LEU B  38      13.725   2.420 -15.427  1.00  0.00           O  
ATOM    593  CB  LEU B  38      15.531   4.348 -13.759  1.00  0.00           C  
ATOM    594  CG  LEU B  38      16.445   5.596 -13.501  1.00  0.00           C  
ATOM    595  CD1 LEU B  38      15.853   6.390 -12.322  1.00  0.00           C  
ATOM    596  CD2 LEU B  38      17.882   5.183 -13.198  1.00  0.00           C  
ATOM    597  H   LEU B  38      14.850   4.620 -16.486  1.00  0.00           H  
ATOM    598  HA  LEU B  38      16.834   3.044 -14.899  1.00  0.00           H  
ATOM    599 1HB  LEU B  38      14.516   4.733 -13.873  1.00  0.00           H  
ATOM    600 2HB  LEU B  38      15.530   3.736 -12.872  1.00  0.00           H  
ATOM    601  HG  LEU B  38      16.440   6.242 -14.386  1.00  0.00           H  
ATOM    602 1HD1 LEU B  38      16.449   7.272 -12.137  1.00  0.00           H  
ATOM    603 2HD1 LEU B  38      14.835   6.694 -12.565  1.00  0.00           H  
ATOM    604 3HD1 LEU B  38      15.835   5.769 -11.426  1.00  0.00           H  
ATOM    605 1HD2 LEU B  38      18.476   6.077 -13.026  1.00  0.00           H  
ATOM    606 2HD2 LEU B  38      17.905   4.553 -12.313  1.00  0.00           H  
ATOM    607 3HD2 LEU B  38      18.297   4.641 -14.049  1.00  0.00           H  
ATOM    608  N   ASP B  39      15.265   1.194 -14.341  1.00  0.00           N  
ATOM    609  CA  ASP B  39      14.364   0.076 -14.095  1.00  0.00           C  
ATOM    610  C   ASP B  39      13.694   0.360 -12.757  1.00  0.00           C  
ATOM    611  O   ASP B  39      14.050   1.341 -12.096  1.00  0.00           O  
ATOM    612  CB  ASP B  39      15.138  -1.257 -14.081  1.00  0.00           C  
ATOM    613  CG  ASP B  39      14.266  -2.520 -14.317  1.00  0.00           C  
ATOM    614  OD1 ASP B  39      13.090  -2.478 -14.004  1.00  0.00           O  
ATOM    615  OD2 ASP B  39      14.788  -3.498 -14.781  1.00  0.00           O  
ATOM    616  H   ASP B  39      16.223   1.140 -14.024  1.00  0.00           H  
ATOM    617  HA  ASP B  39      13.601   0.041 -14.876  1.00  0.00           H  
ATOM    618 1HB  ASP B  39      15.913  -1.229 -14.846  1.00  0.00           H  
ATOM    619 2HB  ASP B  39      15.642  -1.368 -13.120  1.00  0.00           H  
ATOM    620  N   HIS B  40      12.808  -0.516 -12.305  1.00  0.00           N  
ATOM    621  CA  HIS B  40      12.113  -0.313 -11.030  1.00  0.00           C  
ATOM    622  C   HIS B  40      13.150  -0.196  -9.916  1.00  0.00           C  
ATOM    623  O   HIS B  40      13.055   0.668  -9.041  1.00  0.00           O  
ATOM    624  CB  HIS B  40      11.132  -1.459 -10.760  1.00  0.00           C  
ATOM    625  CG  HIS B  40      10.288  -1.261  -9.539  1.00  0.00           C  
ATOM    626  ND1 HIS B  40      10.638  -1.748  -8.297  1.00  0.00           N  
ATOM    627  CD2 HIS B  40       9.107  -0.615  -9.376  1.00  0.00           C  
ATOM    628  CE1 HIS B  40       9.707  -1.405  -7.420  1.00  0.00           C  
ATOM    629  NE2 HIS B  40       8.769  -0.720  -8.053  1.00  0.00           N  
ATOM    630  H   HIS B  40      12.592  -1.319 -12.895  1.00  0.00           H  
ATOM    631  HA  HIS B  40      11.548   0.619 -11.061  1.00  0.00           H  
ATOM    632 1HB  HIS B  40      10.472  -1.576 -11.617  1.00  0.00           H  
ATOM    633 2HB  HIS B  40      11.686  -2.390 -10.646  1.00  0.00           H  
ATOM    634  HD2 HIS B  40       8.535  -0.101 -10.150  1.00  0.00           H  
ATOM    635  HE1 HIS B  40       9.711  -1.643  -6.358  1.00  0.00           H  
ATOM    636  HE2 HIS B  40       7.936  -0.328  -7.638  1.00  0.00           H  
ATOM    637  N   GLU B  41      14.192  -1.019  -9.999  1.00  0.00           N  
ATOM    638  CA  GLU B  41      15.262  -1.016  -9.014  1.00  0.00           C  
ATOM    639  C   GLU B  41      15.970   0.344  -8.992  1.00  0.00           C  
ATOM    640  O   GLU B  41      16.462   0.778  -7.942  1.00  0.00           O  
ATOM    641  CB  GLU B  41      16.262  -2.129  -9.319  1.00  0.00           C  
ATOM    642  CG  GLU B  41      15.721  -3.540  -9.089  1.00  0.00           C  
ATOM    643  CD  GLU B  41      16.709  -4.614  -9.450  1.00  0.00           C  
ATOM    644  OE1 GLU B  41      17.737  -4.284  -9.993  1.00  0.00           O  
ATOM    645  OE2 GLU B  41      16.436  -5.760  -9.188  1.00  0.00           O  
ATOM    646  H   GLU B  41      14.209  -1.687 -10.758  1.00  0.00           H  
ATOM    647  HA  GLU B  41      14.826  -1.195  -8.032  1.00  0.00           H  
ATOM    648 1HB  GLU B  41      16.573  -2.056 -10.363  1.00  0.00           H  
ATOM    649 2HB  GLU B  41      17.150  -2.000  -8.702  1.00  0.00           H  
ATOM    650 1HG  GLU B  41      15.453  -3.648  -8.038  1.00  0.00           H  
ATOM    651 2HG  GLU B  41      14.815  -3.672  -9.680  1.00  0.00           H  
ATOM    652  N   GLY B  42      16.071   0.986 -10.164  1.00  0.00           N  
ATOM    653  CA  GLY B  42      16.699   2.288 -10.311  1.00  0.00           C  
ATOM    654  C   GLY B  42      15.919   3.319  -9.512  1.00  0.00           C  
ATOM    655  O   GLY B  42      16.485   4.035  -8.683  1.00  0.00           O  
ATOM    656  H   GLY B  42      15.659   0.573 -10.994  1.00  0.00           H  
ATOM    657 1HA  GLY B  42      17.730   2.245  -9.970  1.00  0.00           H  
ATOM    658 2HA  GLY B  42      16.713   2.561 -11.360  1.00  0.00           H  
ATOM    659  N   ASP B  43      14.605   3.361  -9.712  1.00  0.00           N  
ATOM    660  CA  ASP B  43      13.792   4.328  -8.978  1.00  0.00           C  
ATOM    661  C   ASP B  43      13.826   4.047  -7.476  1.00  0.00           C  
ATOM    662  O   ASP B  43      13.822   4.986  -6.667  1.00  0.00           O  
ATOM    663  CB  ASP B  43      12.347   4.316  -9.452  1.00  0.00           C  
ATOM    664  CG  ASP B  43      12.114   4.942 -10.818  1.00  0.00           C  
ATOM    665  OD1 ASP B  43      12.942   5.674 -11.299  1.00  0.00           O  
ATOM    666  OD2 ASP B  43      11.086   4.669 -11.367  1.00  0.00           O  
ATOM    667  H   ASP B  43      14.199   2.734 -10.419  1.00  0.00           H  
ATOM    668  HA  ASP B  43      14.200   5.322  -9.151  1.00  0.00           H  
ATOM    669 1HB  ASP B  43      11.993   3.276  -9.479  1.00  0.00           H  
ATOM    670 2HB  ASP B  43      11.744   4.840  -8.731  1.00  0.00           H  
ATOM    671  N   SER B  44      13.882   2.763  -7.089  1.00  0.00           N  
ATOM    672  CA  SER B  44      13.931   2.435  -5.673  1.00  0.00           C  
ATOM    673  C   SER B  44      15.233   2.885  -5.026  1.00  0.00           C  
ATOM    674  O   SER B  44      15.198   3.462  -3.935  1.00  0.00           O  
ATOM    675  CB  SER B  44      13.763   0.935  -5.443  1.00  0.00           C  
ATOM    676  OG  SER B  44      12.476   0.484  -5.774  1.00  0.00           O  
ATOM    677  H   SER B  44      13.831   2.012  -7.786  1.00  0.00           H  
ATOM    678  HA  SER B  44      13.111   2.954  -5.177  1.00  0.00           H  
ATOM    679 1HB  SER B  44      14.498   0.404  -6.048  1.00  0.00           H  
ATOM    680 2HB  SER B  44      13.973   0.703  -4.401  1.00  0.00           H  
ATOM    681  HG  SER B  44      12.496  -0.476  -5.684  1.00  0.00           H  
ATOM    682  N   ARG B  45      16.389   2.712  -5.696  1.00  0.00           N  
ATOM    683  CA  ARG B  45      17.625   3.143  -5.044  1.00  0.00           C  
ATOM    684  C   ARG B  45      17.724   4.660  -4.974  1.00  0.00           C  
ATOM    685  O   ARG B  45      18.292   5.195  -4.013  1.00  0.00           O  
ATOM    686  CB  ARG B  45      18.873   2.574  -5.715  1.00  0.00           C  
ATOM    687  CG  ARG B  45      19.212   3.109  -7.097  1.00  0.00           C  
ATOM    688  CD  ARG B  45      20.374   2.415  -7.683  1.00  0.00           C  
ATOM    689  NE  ARG B  45      21.608   2.739  -6.970  1.00  0.00           N  
ATOM    690  CZ  ARG B  45      22.790   2.093  -7.107  1.00  0.00           C  
ATOM    691  NH1 ARG B  45      22.910   1.065  -7.928  1.00  0.00           N  
ATOM    692  NH2 ARG B  45      23.834   2.504  -6.406  1.00  0.00           N  
ATOM    693  H   ARG B  45      16.397   2.204  -6.590  1.00  0.00           H  
ATOM    694  HA  ARG B  45      17.616   2.768  -4.027  1.00  0.00           H  
ATOM    695 1HB  ARG B  45      19.732   2.743  -5.074  1.00  0.00           H  
ATOM    696 2HB  ARG B  45      18.750   1.496  -5.818  1.00  0.00           H  
ATOM    697 1HG  ARG B  45      18.382   2.930  -7.744  1.00  0.00           H  
ATOM    698 2HG  ARG B  45      19.431   4.177  -7.062  1.00  0.00           H  
ATOM    699 1HD  ARG B  45      20.207   1.338  -7.627  1.00  0.00           H  
ATOM    700 2HD  ARG B  45      20.485   2.717  -8.725  1.00  0.00           H  
ATOM    701  HE  ARG B  45      21.581   3.527  -6.329  1.00  0.00           H  
ATOM    702 1HH1 ARG B  45      22.119   0.746  -8.465  1.00  0.00           H  
ATOM    703 2HH1 ARG B  45      23.798   0.590  -8.021  1.00  0.00           H  
ATOM    704 1HH2 ARG B  45      23.743   3.295  -5.779  1.00  0.00           H  
ATOM    705 2HH2 ARG B  45      24.723   2.034  -6.495  1.00  0.00           H  
ATOM    706  N   ILE B  46      17.145   5.363  -5.956  1.00  0.00           N  
ATOM    707  CA  ILE B  46      17.182   6.814  -5.912  1.00  0.00           C  
ATOM    708  C   ILE B  46      16.299   7.300  -4.773  1.00  0.00           C  
ATOM    709  O   ILE B  46      16.718   8.176  -4.008  1.00  0.00           O  
ATOM    710  CB  ILE B  46      16.774   7.444  -7.268  1.00  0.00           C  
ATOM    711  CG1 ILE B  46      17.809   7.062  -8.392  1.00  0.00           C  
ATOM    712  CG2 ILE B  46      16.651   8.949  -7.144  1.00  0.00           C  
ATOM    713  CD1 ILE B  46      19.280   7.530  -8.182  1.00  0.00           C  
ATOM    714  H   ILE B  46      16.730   4.870  -6.756  1.00  0.00           H  
ATOM    715  HA  ILE B  46      18.191   7.131  -5.679  1.00  0.00           H  
ATOM    716  HB  ILE B  46      15.810   7.024  -7.574  1.00  0.00           H  
ATOM    717 1HG1 ILE B  46      17.833   5.992  -8.473  1.00  0.00           H  
ATOM    718 2HG1 ILE B  46      17.438   7.467  -9.332  1.00  0.00           H  
ATOM    719 1HG2 ILE B  46      16.353   9.367  -8.104  1.00  0.00           H  
ATOM    720 2HG2 ILE B  46      15.907   9.206  -6.398  1.00  0.00           H  
ATOM    721 3HG2 ILE B  46      17.600   9.346  -6.851  1.00  0.00           H  
ATOM    722 1HD1 ILE B  46      19.882   7.183  -9.018  1.00  0.00           H  
ATOM    723 2HD1 ILE B  46      19.340   8.616  -8.130  1.00  0.00           H  
ATOM    724 3HD1 ILE B  46      19.695   7.105  -7.272  1.00  0.00           H  
ATOM    725  N   PHE B  47      15.100   6.736  -4.620  1.00  0.00           N  
ATOM    726  CA  PHE B  47      14.250   7.175  -3.530  1.00  0.00           C  
ATOM    727  C   PHE B  47      14.907   6.910  -2.186  1.00  0.00           C  
ATOM    728  O   PHE B  47      14.868   7.771  -1.304  1.00  0.00           O  
ATOM    729  CB  PHE B  47      12.871   6.534  -3.541  1.00  0.00           C  
ATOM    730  CG  PHE B  47      12.043   7.082  -2.411  1.00  0.00           C  
ATOM    731  CD1 PHE B  47      11.449   8.337  -2.519  1.00  0.00           C  
ATOM    732  CD2 PHE B  47      11.888   6.380  -1.233  1.00  0.00           C  
ATOM    733  CE1 PHE B  47      10.727   8.862  -1.495  1.00  0.00           C  
ATOM    734  CE2 PHE B  47      11.170   6.911  -0.213  1.00  0.00           C  
ATOM    735  CZ  PHE B  47      10.586   8.154  -0.344  1.00  0.00           C  
ATOM    736  H   PHE B  47      14.765   6.024  -5.277  1.00  0.00           H  
ATOM    737  HA  PHE B  47      14.114   8.249  -3.621  1.00  0.00           H  
ATOM    738 1HB  PHE B  47      12.366   6.731  -4.482  1.00  0.00           H  
ATOM    739 2HB  PHE B  47      12.962   5.451  -3.429  1.00  0.00           H  
ATOM    740  HD1 PHE B  47      11.566   8.905  -3.422  1.00  0.00           H  
ATOM    741  HD2 PHE B  47      12.351   5.398  -1.121  1.00  0.00           H  
ATOM    742  HE1 PHE B  47      10.268   9.849  -1.596  1.00  0.00           H  
ATOM    743  HE2 PHE B  47      11.054   6.351   0.704  1.00  0.00           H  
ATOM    744  HZ  PHE B  47      10.009   8.571   0.475  1.00  0.00           H  
ATOM    745  N   LYS B  48      15.469   5.706  -1.994  1.00  0.00           N  
ATOM    746  CA  LYS B  48      16.095   5.376  -0.720  1.00  0.00           C  
ATOM    747  C   LYS B  48      17.237   6.342  -0.388  1.00  0.00           C  
ATOM    748  O   LYS B  48      17.354   6.771   0.764  1.00  0.00           O  
ATOM    749  CB  LYS B  48      16.619   3.936  -0.734  1.00  0.00           C  
ATOM    750  CG  LYS B  48      15.526   2.835  -0.681  1.00  0.00           C  
ATOM    751  CD  LYS B  48      16.111   1.409  -0.498  1.00  0.00           C  
ATOM    752  CE  LYS B  48      16.832   0.921  -1.771  1.00  0.00           C  
ATOM    753  NZ  LYS B  48      17.265  -0.519  -1.689  1.00  0.00           N  
ATOM    754  H   LYS B  48      15.452   5.007  -2.743  1.00  0.00           H  
ATOM    755  HA  LYS B  48      15.344   5.466   0.062  1.00  0.00           H  
ATOM    756 1HB  LYS B  48      17.191   3.798  -1.650  1.00  0.00           H  
ATOM    757 2HB  LYS B  48      17.299   3.791   0.104  1.00  0.00           H  
ATOM    758 1HG  LYS B  48      14.878   3.040   0.147  1.00  0.00           H  
ATOM    759 2HG  LYS B  48      14.927   2.862  -1.583  1.00  0.00           H  
ATOM    760 1HD  LYS B  48      16.818   1.409   0.331  1.00  0.00           H  
ATOM    761 2HD  LYS B  48      15.302   0.714  -0.258  1.00  0.00           H  
ATOM    762 1HE  LYS B  48      16.169   1.044  -2.627  1.00  0.00           H  
ATOM    763 2HE  LYS B  48      17.719   1.529  -1.920  1.00  0.00           H  
ATOM    764 1HZ  LYS B  48      17.741  -0.766  -2.544  1.00  0.00           H  
ATOM    765 2HZ  LYS B  48      17.896  -0.640  -0.909  1.00  0.00           H  
ATOM    766 3HZ  LYS B  48      16.455  -1.146  -1.572  1.00  0.00           H  
ATOM    767  N   LYS B  49      18.047   6.731  -1.385  1.00  0.00           N  
ATOM    768  CA  LYS B  49      19.141   7.663  -1.136  1.00  0.00           C  
ATOM    769  C   LYS B  49      18.609   9.041  -0.730  1.00  0.00           C  
ATOM    770  O   LYS B  49      19.139   9.674   0.192  1.00  0.00           O  
ATOM    771  CB  LYS B  49      20.028   7.774  -2.381  1.00  0.00           C  
ATOM    772  CG  LYS B  49      21.267   8.683  -2.265  1.00  0.00           C  
ATOM    773  CD  LYS B  49      22.308   8.121  -1.304  1.00  0.00           C  
ATOM    774  CE  LYS B  49      23.602   8.940  -1.307  1.00  0.00           C  
ATOM    775  NZ  LYS B  49      24.406   8.761  -2.573  1.00  0.00           N  
ATOM    776  H   LYS B  49      17.947   6.310  -2.320  1.00  0.00           H  
ATOM    777  HA  LYS B  49      19.730   7.273  -0.304  1.00  0.00           H  
ATOM    778 1HB  LYS B  49      20.369   6.779  -2.669  1.00  0.00           H  
ATOM    779 2HB  LYS B  49      19.424   8.150  -3.212  1.00  0.00           H  
ATOM    780 1HG  LYS B  49      21.711   8.808  -3.254  1.00  0.00           H  
ATOM    781 2HG  LYS B  49      20.960   9.652  -1.904  1.00  0.00           H  
ATOM    782 1HD  LYS B  49      21.909   8.131  -0.290  1.00  0.00           H  
ATOM    783 2HD  LYS B  49      22.540   7.092  -1.575  1.00  0.00           H  
ATOM    784 1HE  LYS B  49      23.355   9.996  -1.192  1.00  0.00           H  
ATOM    785 2HE  LYS B  49      24.211   8.627  -0.459  1.00  0.00           H  
ATOM    786 1HZ  LYS B  49      25.245   9.310  -2.513  1.00  0.00           H  
ATOM    787 2HZ  LYS B  49      24.652   7.791  -2.680  1.00  0.00           H  
ATOM    788 3HZ  LYS B  49      23.888   9.060  -3.422  1.00  0.00           H  
ATOM    789  N   ILE B  50      17.537   9.489  -1.382  1.00  0.00           N  
ATOM    790  CA  ILE B  50      16.938  10.771  -1.041  1.00  0.00           C  
ATOM    791  C   ILE B  50      16.399  10.683   0.374  1.00  0.00           C  
ATOM    792  O   ILE B  50      16.579  11.584   1.185  1.00  0.00           O  
ATOM    793  CB  ILE B  50      15.835  11.178  -2.014  1.00  0.00           C  
ATOM    794  CG1 ILE B  50      16.414  11.397  -3.404  1.00  0.00           C  
ATOM    795  CG2 ILE B  50      15.179  12.476  -1.508  1.00  0.00           C  
ATOM    796  CD1 ILE B  50      15.420  11.467  -4.448  1.00  0.00           C  
ATOM    797  H   ILE B  50      17.157   8.939  -2.165  1.00  0.00           H  
ATOM    798  HA  ILE B  50      17.730  11.533  -1.058  1.00  0.00           H  
ATOM    799  HB  ILE B  50      15.091  10.371  -2.081  1.00  0.00           H  
ATOM    800 1HG1 ILE B  50      16.959  12.319  -3.426  1.00  0.00           H  
ATOM    801 2HG1 ILE B  50      17.091  10.589  -3.639  1.00  0.00           H  
ATOM    802 1HG2 ILE B  50      14.392  12.782  -2.174  1.00  0.00           H  
ATOM    803 2HG2 ILE B  50      14.767  12.314  -0.531  1.00  0.00           H  
ATOM    804 3HG2 ILE B  50      15.913  13.269  -1.446  1.00  0.00           H  
ATOM    805 1HD1 ILE B  50      15.908  11.610  -5.394  1.00  0.00           H  
ATOM    806 2HD1 ILE B  50      14.869  10.533  -4.468  1.00  0.00           H  
ATOM    807 3HD1 ILE B  50      14.737  12.290  -4.279  1.00  0.00           H  
ATOM    808  N   HIS B  51      15.699   9.583   0.694  1.00  0.00           N  
ATOM    809  CA  HIS B  51      15.140   9.411   2.025  1.00  0.00           C  
ATOM    810  C   HIS B  51      16.216   9.566   3.084  1.00  0.00           C  
ATOM    811  O   HIS B  51      16.006  10.277   4.077  1.00  0.00           O  
ATOM    812  CB  HIS B  51      14.460   8.044   2.199  1.00  0.00           C  
ATOM    813  CG  HIS B  51      13.926   7.842   3.593  1.00  0.00           C  
ATOM    814  ND1 HIS B  51      12.788   8.489   4.081  1.00  0.00           N  
ATOM    815  CD2 HIS B  51      14.392   7.085   4.613  1.00  0.00           C  
ATOM    816  CE1 HIS B  51      12.602   8.131   5.345  1.00  0.00           C  
ATOM    817  NE2 HIS B  51      13.557   7.286   5.680  1.00  0.00           N  
ATOM    818  H   HIS B  51      15.533   8.865  -0.012  1.00  0.00           H  
ATOM    819  HA  HIS B  51      14.407  10.182   2.213  1.00  0.00           H  
ATOM    820 1HB  HIS B  51      13.655   7.926   1.471  1.00  0.00           H  
ATOM    821 2HB  HIS B  51      15.181   7.259   2.005  1.00  0.00           H  
ATOM    822  HD2 HIS B  51      15.279   6.446   4.592  1.00  0.00           H  
ATOM    823  HE1 HIS B  51      11.801   8.474   5.996  1.00  0.00           H  
ATOM    824  HE2 HIS B  51      13.671   6.849   6.587  1.00  0.00           H  
ATOM    825  N   ASP B  52      17.391   8.949   2.895  1.00  0.00           N  
ATOM    826  CA  ASP B  52      18.422   9.119   3.908  1.00  0.00           C  
ATOM    827  C   ASP B  52      18.788  10.596   4.066  1.00  0.00           C  
ATOM    828  O   ASP B  52      18.918  11.082   5.190  1.00  0.00           O  
ATOM    829  CB  ASP B  52      19.701   8.369   3.530  1.00  0.00           C  
ATOM    830  CG  ASP B  52      19.616   6.851   3.617  1.00  0.00           C  
ATOM    831  OD1 ASP B  52      18.696   6.327   4.196  1.00  0.00           O  
ATOM    832  OD2 ASP B  52      20.507   6.222   3.100  1.00  0.00           O  
ATOM    833  H   ASP B  52      17.523   8.322   2.091  1.00  0.00           H  
ATOM    834  HA  ASP B  52      18.042   8.744   4.859  1.00  0.00           H  
ATOM    835 1HB  ASP B  52      19.976   8.640   2.507  1.00  0.00           H  
ATOM    836 2HB  ASP B  52      20.510   8.704   4.177  1.00  0.00           H  
ATOM    837  N   VAL B  53      18.869  11.335   2.955  1.00  0.00           N  
ATOM    838  CA  VAL B  53      19.231  12.753   3.029  1.00  0.00           C  
ATOM    839  C   VAL B  53      18.132  13.579   3.724  1.00  0.00           C  
ATOM    840  O   VAL B  53      18.444  14.454   4.538  1.00  0.00           O  
ATOM    841  CB  VAL B  53      19.561  13.313   1.633  1.00  0.00           C  
ATOM    842  CG1 VAL B  53      19.804  14.836   1.702  1.00  0.00           C  
ATOM    843  CG2 VAL B  53      20.804  12.590   1.091  1.00  0.00           C  
ATOM    844  H   VAL B  53      18.768  10.862   2.047  1.00  0.00           H  
ATOM    845  HA  VAL B  53      20.141  12.832   3.626  1.00  0.00           H  
ATOM    846  HB  VAL B  53      18.714  13.140   0.970  1.00  0.00           H  
ATOM    847 1HG1 VAL B  53      20.034  15.212   0.713  1.00  0.00           H  
ATOM    848 2HG1 VAL B  53      18.930  15.341   2.074  1.00  0.00           H  
ATOM    849 3HG1 VAL B  53      20.648  15.043   2.366  1.00  0.00           H  
ATOM    850 1HG2 VAL B  53      21.061  12.961   0.105  1.00  0.00           H  
ATOM    851 2HG2 VAL B  53      21.634  12.760   1.762  1.00  0.00           H  
ATOM    852 3HG2 VAL B  53      20.612  11.525   1.029  1.00  0.00           H  
ATOM    853  N   VAL B  54      16.860  13.303   3.405  1.00  0.00           N  
ATOM    854  CA  VAL B  54      15.720  13.994   4.018  1.00  0.00           C  
ATOM    855  C   VAL B  54      15.680  13.710   5.503  1.00  0.00           C  
ATOM    856  O   VAL B  54      15.451  14.623   6.301  1.00  0.00           O  
ATOM    857  CB  VAL B  54      14.380  13.546   3.363  1.00  0.00           C  
ATOM    858  CG1 VAL B  54      13.150  14.078   4.133  1.00  0.00           C  
ATOM    859  CG2 VAL B  54      14.310  14.076   1.970  1.00  0.00           C  
ATOM    860  H   VAL B  54      16.704  12.587   2.694  1.00  0.00           H  
ATOM    861  HA  VAL B  54      15.838  15.063   3.889  1.00  0.00           H  
ATOM    862  HB  VAL B  54      14.337  12.457   3.352  1.00  0.00           H  
ATOM    863 1HG1 VAL B  54      12.240  13.742   3.632  1.00  0.00           H  
ATOM    864 2HG1 VAL B  54      13.153  13.698   5.151  1.00  0.00           H  
ATOM    865 3HG1 VAL B  54      13.170  15.172   4.155  1.00  0.00           H  
ATOM    866 1HG2 VAL B  54      13.403  13.757   1.535  1.00  0.00           H  
ATOM    867 2HG2 VAL B  54      14.325  15.148   2.009  1.00  0.00           H  
ATOM    868 3HG2 VAL B  54      15.151  13.714   1.389  1.00  0.00           H  
ATOM    869  N   THR B  55      15.904  12.462   5.878  1.00  0.00           N  
ATOM    870  CA  THR B  55      15.890  12.061   7.265  1.00  0.00           C  
ATOM    871  C   THR B  55      16.985  12.809   8.019  1.00  0.00           C  
ATOM    872  O   THR B  55      16.743  13.343   9.108  1.00  0.00           O  
ATOM    873  CB  THR B  55      16.114  10.538   7.379  1.00  0.00           C  
ATOM    874  OG1 THR B  55      15.074   9.846   6.675  1.00  0.00           O  
ATOM    875  CG2 THR B  55      16.075  10.110   8.837  1.00  0.00           C  
ATOM    876  H   THR B  55      16.064  11.755   5.162  1.00  0.00           H  
ATOM    877  HA  THR B  55      14.925  12.321   7.700  1.00  0.00           H  
ATOM    878  HB  THR B  55      17.078  10.277   6.942  1.00  0.00           H  
ATOM    879  HG1 THR B  55      15.217   9.958   5.702  1.00  0.00           H  
ATOM    880 1HG2 THR B  55      16.227   9.035   8.897  1.00  0.00           H  
ATOM    881 2HG2 THR B  55      16.859  10.620   9.390  1.00  0.00           H  
ATOM    882 3HG2 THR B  55      15.112  10.362   9.254  1.00  0.00           H  
ATOM    883  N   LYS B  56      18.189  12.884   7.431  1.00  0.00           N  
ATOM    884  CA  LYS B  56      19.284  13.585   8.080  1.00  0.00           C  
ATOM    885  C   LYS B  56      19.004  15.075   8.226  1.00  0.00           C  
ATOM    886  O   LYS B  56      19.289  15.647   9.281  1.00  0.00           O  
ATOM    887  CB  LYS B  56      20.580  13.418   7.287  1.00  0.00           C  
ATOM    888  CG  LYS B  56      21.207  12.029   7.310  1.00  0.00           C  
ATOM    889  CD  LYS B  56      22.451  12.012   6.416  1.00  0.00           C  
ATOM    890  CE  LYS B  56      23.042  10.625   6.248  1.00  0.00           C  
ATOM    891  NZ  LYS B  56      24.257  10.662   5.365  1.00  0.00           N  
ATOM    892  H   LYS B  56      18.353  12.404   6.541  1.00  0.00           H  
ATOM    893  HA  LYS B  56      19.417  13.164   9.075  1.00  0.00           H  
ATOM    894 1HB  LYS B  56      20.382  13.661   6.240  1.00  0.00           H  
ATOM    895 2HB  LYS B  56      21.319  14.131   7.647  1.00  0.00           H  
ATOM    896 1HG  LYS B  56      21.503  11.791   8.333  1.00  0.00           H  
ATOM    897 2HG  LYS B  56      20.501  11.283   6.982  1.00  0.00           H  
ATOM    898 1HD  LYS B  56      22.185  12.389   5.421  1.00  0.00           H  
ATOM    899 2HD  LYS B  56      23.213  12.669   6.831  1.00  0.00           H  
ATOM    900 1HE  LYS B  56      23.317  10.220   7.219  1.00  0.00           H  
ATOM    901 2HE  LYS B  56      22.294   9.976   5.791  1.00  0.00           H  
ATOM    902 1HZ  LYS B  56      24.634   9.737   5.249  1.00  0.00           H  
ATOM    903 2HZ  LYS B  56      24.014  11.056   4.432  1.00  0.00           H  
ATOM    904 3HZ  LYS B  56      24.955  11.259   5.780  1.00  0.00           H  
ATOM    905  N   GLN B  57      18.429  15.716   7.196  1.00  0.00           N  
ATOM    906  CA  GLN B  57      18.174  17.144   7.300  1.00  0.00           C  
ATOM    907  C   GLN B  57      17.117  17.437   8.360  1.00  0.00           C  
ATOM    908  O   GLN B  57      17.224  18.440   9.077  1.00  0.00           O  
ATOM    909  CB  GLN B  57      17.788  17.746   5.960  1.00  0.00           C  
ATOM    910  CG  GLN B  57      17.698  19.252   6.010  1.00  0.00           C  
ATOM    911  CD  GLN B  57      17.502  19.837   4.680  1.00  0.00           C  
ATOM    912  OE1 GLN B  57      16.599  19.433   3.965  1.00  0.00           O  
ATOM    913  NE2 GLN B  57      18.345  20.785   4.324  1.00  0.00           N  
ATOM    914  H   GLN B  57      18.239  15.216   6.319  1.00  0.00           H  
ATOM    915  HA  GLN B  57      19.097  17.625   7.617  1.00  0.00           H  
ATOM    916 1HB  GLN B  57      18.522  17.460   5.200  1.00  0.00           H  
ATOM    917 2HB  GLN B  57      16.819  17.344   5.645  1.00  0.00           H  
ATOM    918 1HG  GLN B  57      16.859  19.550   6.641  1.00  0.00           H  
ATOM    919 2HG  GLN B  57      18.626  19.641   6.415  1.00  0.00           H  
ATOM    920 1HE2 GLN B  57      18.274  21.240   3.421  1.00  0.00           H  
ATOM    921 2HE2 GLN B  57      19.067  21.078   4.946  1.00  0.00           H  
ATOM    922  N   ILE B  58      16.096  16.577   8.474  1.00  0.00           N  
ATOM    923  CA  ILE B  58      15.077  16.790   9.490  1.00  0.00           C  
ATOM    924  C   ILE B  58      15.732  16.667  10.855  1.00  0.00           C  
ATOM    925  O   ILE B  58      15.413  17.447  11.754  1.00  0.00           O  
ATOM    926  CB  ILE B  58      13.861  15.853   9.363  1.00  0.00           C  
ATOM    927  CG1 ILE B  58      13.072  16.184   8.078  1.00  0.00           C  
ATOM    928  CG2 ILE B  58      12.945  16.016  10.627  1.00  0.00           C  
ATOM    929  CD1 ILE B  58      12.035  15.141   7.708  1.00  0.00           C  
ATOM    930  H   ILE B  58      16.011  15.792   7.814  1.00  0.00           H  
ATOM    931  HA  ILE B  58      14.706  17.810   9.390  1.00  0.00           H  
ATOM    932  HB  ILE B  58      14.215  14.829   9.261  1.00  0.00           H  
ATOM    933 1HG1 ILE B  58      12.571  17.145   8.207  1.00  0.00           H  
ATOM    934 2HG1 ILE B  58      13.774  16.278   7.248  1.00  0.00           H  
ATOM    935 1HG2 ILE B  58      12.087  15.372  10.572  1.00  0.00           H  
ATOM    936 2HG2 ILE B  58      13.498  15.761  11.516  1.00  0.00           H  
ATOM    937 3HG2 ILE B  58      12.608  17.053  10.698  1.00  0.00           H  
ATOM    938 1HD1 ILE B  58      11.535  15.443   6.791  1.00  0.00           H  
ATOM    939 2HD1 ILE B  58      12.533  14.181   7.551  1.00  0.00           H  
ATOM    940 3HD1 ILE B  58      11.307  15.042   8.488  1.00  0.00           H  
ATOM    941  N   LYS B  59      16.609  15.665  11.040  1.00  0.00           N  
ATOM    942  CA  LYS B  59      17.311  15.512  12.309  1.00  0.00           C  
ATOM    943  C   LYS B  59      18.169  16.740  12.645  1.00  0.00           C  
ATOM    944  O   LYS B  59      18.265  17.098  13.821  1.00  0.00           O  
ATOM    945  CB  LYS B  59      18.155  14.243  12.335  1.00  0.00           C  
ATOM    946  CG  LYS B  59      17.342  12.960  12.429  1.00  0.00           C  
ATOM    947  CD  LYS B  59      18.237  11.725  12.430  1.00  0.00           C  
ATOM    948  CE  LYS B  59      17.428  10.438  12.593  1.00  0.00           C  
ATOM    949  NZ  LYS B  59      18.302   9.224  12.559  1.00  0.00           N  
ATOM    950  H   LYS B  59      16.782  14.995  10.282  1.00  0.00           H  
ATOM    951  HA  LYS B  59      16.563  15.415  13.091  1.00  0.00           H  
ATOM    952 1HB  LYS B  59      18.758  14.195  11.430  1.00  0.00           H  
ATOM    953 2HB  LYS B  59      18.832  14.276  13.182  1.00  0.00           H  
ATOM    954 1HG  LYS B  59      16.738  12.976  13.337  1.00  0.00           H  
ATOM    955 2HG  LYS B  59      16.679  12.913  11.579  1.00  0.00           H  
ATOM    956 1HD  LYS B  59      18.777  11.680  11.482  1.00  0.00           H  
ATOM    957 2HD  LYS B  59      18.960  11.797  13.240  1.00  0.00           H  
ATOM    958 1HE  LYS B  59      16.903  10.467  13.546  1.00  0.00           H  
ATOM    959 2HE  LYS B  59      16.698  10.368  11.794  1.00  0.00           H  
ATOM    960 1HZ  LYS B  59      17.735   8.395  12.673  1.00  0.00           H  
ATOM    961 2HZ  LYS B  59      18.787   9.178  11.673  1.00  0.00           H  
ATOM    962 3HZ  LYS B  59      18.977   9.271  13.309  1.00  0.00           H  
ATOM    963  N   VAL B  60      18.777  17.402  11.639  1.00  0.00           N  
ATOM    964  CA  VAL B  60      19.559  18.611  11.926  1.00  0.00           C  
ATOM    965  C   VAL B  60      18.602  19.666  12.473  1.00  0.00           C  
ATOM    966  O   VAL B  60      18.913  20.333  13.468  1.00  0.00           O  
ATOM    967  CB  VAL B  60      20.266  19.219  10.681  1.00  0.00           C  
ATOM    968  CG1 VAL B  60      20.916  20.581  11.058  1.00  0.00           C  
ATOM    969  CG2 VAL B  60      21.339  18.297  10.146  1.00  0.00           C  
ATOM    970  H   VAL B  60      18.724  17.003  10.694  1.00  0.00           H  
ATOM    971  HA  VAL B  60      20.306  18.379  12.687  1.00  0.00           H  
ATOM    972  HB  VAL B  60      19.516  19.398   9.909  1.00  0.00           H  
ATOM    973 1HG1 VAL B  60      21.380  20.998  10.184  1.00  0.00           H  
ATOM    974 2HG1 VAL B  60      20.184  21.276  11.429  1.00  0.00           H  
ATOM    975 3HG1 VAL B  60      21.675  20.424  11.829  1.00  0.00           H  
ATOM    976 1HG2 VAL B  60      21.804  18.753   9.271  1.00  0.00           H  
ATOM    977 2HG2 VAL B  60      22.087  18.140  10.907  1.00  0.00           H  
ATOM    978 3HG2 VAL B  60      20.903  17.351   9.867  1.00  0.00           H  
ATOM    979  N   ILE B  61      17.423  19.803  11.839  1.00  0.00           N  
ATOM    980  CA  ILE B  61      16.454  20.792  12.293  1.00  0.00           C  
ATOM    981  C   ILE B  61      16.033  20.471  13.721  1.00  0.00           C  
ATOM    982  O   ILE B  61      15.967  21.380  14.550  1.00  0.00           O  
ATOM    983  CB  ILE B  61      15.188  20.880  11.393  1.00  0.00           C  
ATOM    984  CG1 ILE B  61      15.540  21.432   9.993  1.00  0.00           C  
ATOM    985  CG2 ILE B  61      14.223  21.841  12.061  1.00  0.00           C  
ATOM    986  CD1 ILE B  61      14.471  21.305   8.902  1.00  0.00           C  
ATOM    987  H   ILE B  61      17.247  19.238  10.997  1.00  0.00           H  
ATOM    988  HA  ILE B  61      16.935  21.769  12.297  1.00  0.00           H  
ATOM    989  HB  ILE B  61      14.733  19.896  11.271  1.00  0.00           H  
ATOM    990 1HG1 ILE B  61      15.756  22.484  10.103  1.00  0.00           H  
ATOM    991 2HG1 ILE B  61      16.425  20.911   9.637  1.00  0.00           H  
ATOM    992 1HG2 ILE B  61      13.357  21.953  11.477  1.00  0.00           H  
ATOM    993 2HG2 ILE B  61      13.937  21.478  13.030  1.00  0.00           H  
ATOM    994 3HG2 ILE B  61      14.714  22.799  12.162  1.00  0.00           H  
ATOM    995 1HD1 ILE B  61      14.860  21.737   7.982  1.00  0.00           H  
ATOM    996 2HD1 ILE B  61      14.235  20.251   8.739  1.00  0.00           H  
ATOM    997 3HD1 ILE B  61      13.577  21.833   9.179  1.00  0.00           H  
ATOM    998  N   ILE B  62      15.763  19.195  14.018  1.00  0.00           N  
ATOM    999  CA  ILE B  62      15.365  18.802  15.362  1.00  0.00           C  
ATOM   1000  C   ILE B  62      16.455  19.123  16.367  1.00  0.00           C  
ATOM   1001  O   ILE B  62      16.168  19.683  17.422  1.00  0.00           O  
ATOM   1002  CB  ILE B  62      15.015  17.300  15.438  1.00  0.00           C  
ATOM   1003  CG1 ILE B  62      13.706  17.033  14.630  1.00  0.00           C  
ATOM   1004  CG2 ILE B  62      14.912  16.821  16.936  1.00  0.00           C  
ATOM   1005  CD1 ILE B  62      13.417  15.557  14.368  1.00  0.00           C  
ATOM   1006  H   ILE B  62      15.814  18.497  13.271  1.00  0.00           H  
ATOM   1007  HA  ILE B  62      14.476  19.370  15.632  1.00  0.00           H  
ATOM   1008  HB  ILE B  62      15.803  16.737  14.948  1.00  0.00           H  
ATOM   1009 1HG1 ILE B  62      12.867  17.453  15.173  1.00  0.00           H  
ATOM   1010 2HG1 ILE B  62      13.780  17.543  13.672  1.00  0.00           H  
ATOM   1011 1HG2 ILE B  62      14.689  15.769  16.970  1.00  0.00           H  
ATOM   1012 2HG2 ILE B  62      15.854  16.983  17.461  1.00  0.00           H  
ATOM   1013 3HG2 ILE B  62      14.144  17.355  17.457  1.00  0.00           H  
ATOM   1014 1HD1 ILE B  62      12.506  15.460  13.804  1.00  0.00           H  
ATOM   1015 2HD1 ILE B  62      14.236  15.116  13.801  1.00  0.00           H  
ATOM   1016 3HD1 ILE B  62      13.306  15.040  15.295  1.00  0.00           H  
ATOM   1017  N   ARG B  63      17.720  18.816  16.063  1.00  0.00           N  
ATOM   1018  CA  ARG B  63      18.756  19.130  17.036  1.00  0.00           C  
ATOM   1019  C   ARG B  63      18.789  20.630  17.329  1.00  0.00           C  
ATOM   1020  O   ARG B  63      18.912  21.016  18.492  1.00  0.00           O  
ATOM   1021  CB  ARG B  63      20.125  18.643  16.573  1.00  0.00           C  
ATOM   1022  CG  ARG B  63      20.298  17.131  16.625  1.00  0.00           C  
ATOM   1023  CD  ARG B  63      21.728  16.684  16.472  1.00  0.00           C  
ATOM   1024  NE  ARG B  63      22.299  16.965  15.146  1.00  0.00           N  
ATOM   1025  CZ  ARG B  63      22.190  16.176  14.058  1.00  0.00           C  
ATOM   1026  NH1 ARG B  63      21.497  15.055  14.074  1.00  0.00           N  
ATOM   1027  NH2 ARG B  63      22.809  16.554  12.968  1.00  0.00           N  
ATOM   1028  H   ARG B  63      17.940  18.334  15.187  1.00  0.00           H  
ATOM   1029  HA  ARG B  63      18.517  18.608  17.964  1.00  0.00           H  
ATOM   1030 1HB  ARG B  63      20.300  18.970  15.543  1.00  0.00           H  
ATOM   1031 2HB  ARG B  63      20.895  19.072  17.191  1.00  0.00           H  
ATOM   1032 1HG  ARG B  63      19.933  16.766  17.583  1.00  0.00           H  
ATOM   1033 2HG  ARG B  63      19.715  16.678  15.829  1.00  0.00           H  
ATOM   1034 1HD  ARG B  63      22.337  17.208  17.209  1.00  0.00           H  
ATOM   1035 2HD  ARG B  63      21.796  15.614  16.660  1.00  0.00           H  
ATOM   1036  HE  ARG B  63      22.889  17.806  15.026  1.00  0.00           H  
ATOM   1037 1HH1 ARG B  63      21.019  14.763  14.912  1.00  0.00           H  
ATOM   1038 2HH1 ARG B  63      21.451  14.485  13.241  1.00  0.00           H  
ATOM   1039 1HH2 ARG B  63      23.352  17.426  13.004  1.00  0.00           H  
ATOM   1040 2HH2 ARG B  63      22.764  16.005  12.126  1.00  0.00           H  
ATOM   1041  N   LEU B  64      18.626  21.480  16.308  1.00  0.00           N  
ATOM   1042  CA  LEU B  64      18.580  22.922  16.550  1.00  0.00           C  
ATOM   1043  C   LEU B  64      17.380  23.332  17.378  1.00  0.00           C  
ATOM   1044  O   LEU B  64      17.522  24.156  18.284  1.00  0.00           O  
ATOM   1045  CB  LEU B  64      18.586  23.664  15.229  1.00  0.00           C  
ATOM   1046  CG  LEU B  64      19.898  23.714  14.486  1.00  0.00           C  
ATOM   1047  CD1 LEU B  64      19.634  24.096  13.109  1.00  0.00           C  
ATOM   1048  CD2 LEU B  64      20.818  24.827  15.152  1.00  0.00           C  
ATOM   1049  H   LEU B  64      18.577  21.107  15.350  1.00  0.00           H  
ATOM   1050  HA  LEU B  64      19.461  23.199  17.113  1.00  0.00           H  
ATOM   1051 1HB  LEU B  64      17.849  23.195  14.577  1.00  0.00           H  
ATOM   1052 2HB  LEU B  64      18.282  24.678  15.421  1.00  0.00           H  
ATOM   1053  HG  LEU B  64      20.381  22.739  14.493  1.00  0.00           H  
ATOM   1054 1HD1 LEU B  64      20.570  24.148  12.558  1.00  0.00           H  
ATOM   1055 2HD1 LEU B  64      18.998  23.338  12.678  1.00  0.00           H  
ATOM   1056 3HD1 LEU B  64      19.131  25.045  13.091  1.00  0.00           H  
ATOM   1057 1HD2 LEU B  64      21.759  24.912  14.605  1.00  0.00           H  
ATOM   1058 2HD2 LEU B  64      20.307  25.786  15.117  1.00  0.00           H  
ATOM   1059 3HD2 LEU B  64      21.034  24.580  16.189  1.00  0.00           H  
ATOM   1060  N   ILE B  65      16.228  22.694  17.151  1.00  0.00           N  
ATOM   1061  CA  ILE B  65      15.052  23.027  17.940  1.00  0.00           C  
ATOM   1062  C   ILE B  65      15.282  22.604  19.388  1.00  0.00           C  
ATOM   1063  O   ILE B  65      14.933  23.365  20.289  1.00  0.00           O  
ATOM   1064  CB  ILE B  65      13.781  22.337  17.432  1.00  0.00           C  
ATOM   1065  CG1 ILE B  65      13.427  22.912  16.078  1.00  0.00           C  
ATOM   1066  CG2 ILE B  65      12.651  22.663  18.439  1.00  0.00           C  
ATOM   1067  CD1 ILE B  65      12.401  22.125  15.323  1.00  0.00           C  
ATOM   1068  H   ILE B  65      16.165  22.052  16.357  1.00  0.00           H  
ATOM   1069  HA  ILE B  65      14.892  24.090  17.904  1.00  0.00           H  
ATOM   1070  HB  ILE B  65      13.926  21.261  17.336  1.00  0.00           H  
ATOM   1071 1HG1 ILE B  65      13.062  23.925  16.216  1.00  0.00           H  
ATOM   1072 2HG1 ILE B  65      14.329  22.955  15.479  1.00  0.00           H  
ATOM   1073 1HG2 ILE B  65      11.720  22.229  18.111  1.00  0.00           H  
ATOM   1074 2HG2 ILE B  65      12.884  22.271  19.418  1.00  0.00           H  
ATOM   1075 3HG2 ILE B  65      12.545  23.738  18.516  1.00  0.00           H  
ATOM   1076 1HD1 ILE B  65      12.227  22.600  14.363  1.00  0.00           H  
ATOM   1077 2HD1 ILE B  65      12.771  21.114  15.161  1.00  0.00           H  
ATOM   1078 3HD1 ILE B  65      11.474  22.087  15.869  1.00  0.00           H  
ATOM   1079  N   GLU B  66      15.856  21.433  19.639  1.00  0.00           N  
ATOM   1080  CA  GLU B  66      16.096  21.019  21.016  1.00  0.00           C  
ATOM   1081  C   GLU B  66      17.058  22.015  21.705  1.00  0.00           C  
ATOM   1082  O   GLU B  66      16.882  22.323  22.891  1.00  0.00           O  
ATOM   1083  CB  GLU B  66      16.600  19.568  21.065  1.00  0.00           C  
ATOM   1084  CG  GLU B  66      15.496  18.516  20.683  1.00  0.00           C  
ATOM   1085  CD  GLU B  66      15.955  17.052  20.710  1.00  0.00           C  
ATOM   1086  OE1 GLU B  66      17.115  16.807  20.922  1.00  0.00           O  
ATOM   1087  OE2 GLU B  66      15.115  16.180  20.514  1.00  0.00           O  
ATOM   1088  H   GLU B  66      16.097  20.815  18.859  1.00  0.00           H  
ATOM   1089  HA  GLU B  66      15.149  21.047  21.549  1.00  0.00           H  
ATOM   1090 1HB  GLU B  66      17.430  19.454  20.364  1.00  0.00           H  
ATOM   1091 2HB  GLU B  66      16.972  19.335  22.062  1.00  0.00           H  
ATOM   1092 1HG  GLU B  66      14.660  18.631  21.368  1.00  0.00           H  
ATOM   1093 2HG  GLU B  66      15.134  18.752  19.681  1.00  0.00           H  
ATOM   1094  N   VAL B  67      18.040  22.544  20.958  1.00  0.00           N  
ATOM   1095  CA  VAL B  67      18.956  23.571  21.464  1.00  0.00           C  
ATOM   1096  C   VAL B  67      18.170  24.865  21.771  1.00  0.00           C  
ATOM   1097  O   VAL B  67      18.420  25.532  22.782  1.00  0.00           O  
ATOM   1098  CB  VAL B  67      20.106  23.791  20.462  1.00  0.00           C  
ATOM   1099  CG1 VAL B  67      20.952  24.961  20.820  1.00  0.00           C  
ATOM   1100  CG2 VAL B  67      20.965  22.575  20.481  1.00  0.00           C  
ATOM   1101  H   VAL B  67      18.171  22.171  20.009  1.00  0.00           H  
ATOM   1102  HA  VAL B  67      19.390  23.213  22.390  1.00  0.00           H  
ATOM   1103  HB  VAL B  67      19.701  23.953  19.474  1.00  0.00           H  
ATOM   1104 1HG1 VAL B  67      21.758  25.054  20.094  1.00  0.00           H  
ATOM   1105 2HG1 VAL B  67      20.353  25.872  20.811  1.00  0.00           H  
ATOM   1106 3HG1 VAL B  67      21.373  24.800  21.813  1.00  0.00           H  
ATOM   1107 1HG2 VAL B  67      21.762  22.703  19.787  1.00  0.00           H  
ATOM   1108 2HG2 VAL B  67      21.367  22.436  21.480  1.00  0.00           H  
ATOM   1109 3HG2 VAL B  67      20.394  21.704  20.213  1.00  0.00           H  
ATOM   1110  N   TYR B  68      17.245  25.229  20.881  1.00  0.00           N  
ATOM   1111  CA  TYR B  68      16.357  26.373  21.068  1.00  0.00           C  
ATOM   1112  C   TYR B  68      15.553  26.192  22.348  1.00  0.00           C  
ATOM   1113  O   TYR B  68      15.435  27.130  23.139  1.00  0.00           O  
ATOM   1114  CB  TYR B  68      15.456  26.550  19.856  1.00  0.00           C  
ATOM   1115  CG  TYR B  68      14.462  27.670  19.916  1.00  0.00           C  
ATOM   1116  CD1 TYR B  68      14.880  28.999  19.999  1.00  0.00           C  
ATOM   1117  CD2 TYR B  68      13.111  27.374  19.789  1.00  0.00           C  
ATOM   1118  CE1 TYR B  68      13.958  30.003  19.968  1.00  0.00           C  
ATOM   1119  CE2 TYR B  68      12.198  28.398  19.745  1.00  0.00           C  
ATOM   1120  CZ  TYR B  68      12.614  29.696  19.832  1.00  0.00           C  
ATOM   1121  OH  TYR B  68      11.701  30.697  19.755  1.00  0.00           O  
ATOM   1122  H   TYR B  68      17.176  24.690  20.016  1.00  0.00           H  
ATOM   1123  HA  TYR B  68      16.968  27.267  21.178  1.00  0.00           H  
ATOM   1124 1HB  TYR B  68      16.051  26.648  18.972  1.00  0.00           H  
ATOM   1125 2HB  TYR B  68      14.888  25.658  19.727  1.00  0.00           H  
ATOM   1126  HD1 TYR B  68      15.933  29.245  20.088  1.00  0.00           H  
ATOM   1127  HD2 TYR B  68      12.779  26.337  19.700  1.00  0.00           H  
ATOM   1128  HE1 TYR B  68      14.280  31.029  20.035  1.00  0.00           H  
ATOM   1129  HE2 TYR B  68      11.147  28.186  19.622  1.00  0.00           H  
ATOM   1130  HH  TYR B  68      10.824  30.319  19.670  1.00  0.00           H  
ATOM   1131  N   VAL B  69      15.015  24.990  22.564  1.00  0.00           N  
ATOM   1132  CA  VAL B  69      14.260  24.696  23.768  1.00  0.00           C  
ATOM   1133  C   VAL B  69      15.142  24.885  24.987  1.00  0.00           C  
ATOM   1134  O   VAL B  69      14.723  25.529  25.940  1.00  0.00           O  
ATOM   1135  CB  VAL B  69      13.683  23.262  23.737  1.00  0.00           C  
ATOM   1136  CG1 VAL B  69      13.100  22.869  25.111  1.00  0.00           C  
ATOM   1137  CG2 VAL B  69      12.593  23.192  22.688  1.00  0.00           C  
ATOM   1138  H   VAL B  69      15.128  24.279  21.839  1.00  0.00           H  
ATOM   1139  HA  VAL B  69      13.428  25.398  23.828  1.00  0.00           H  
ATOM   1140  HB  VAL B  69      14.472  22.562  23.491  1.00  0.00           H  
ATOM   1141 1HG1 VAL B  69      12.703  21.863  25.052  1.00  0.00           H  
ATOM   1142 2HG1 VAL B  69      13.879  22.895  25.872  1.00  0.00           H  
ATOM   1143 3HG1 VAL B  69      12.316  23.535  25.402  1.00  0.00           H  
ATOM   1144 1HG2 VAL B  69      12.180  22.184  22.644  1.00  0.00           H  
ATOM   1145 2HG2 VAL B  69      11.823  23.889  22.959  1.00  0.00           H  
ATOM   1146 3HG2 VAL B  69      12.988  23.458  21.720  1.00  0.00           H  
ATOM   1147  N   ARG B  70      16.390  24.403  24.961  1.00  0.00           N  
ATOM   1148  CA  ARG B  70      17.249  24.611  26.125  1.00  0.00           C  
ATOM   1149  C   ARG B  70      17.414  26.101  26.438  1.00  0.00           C  
ATOM   1150  O   ARG B  70      17.368  26.495  27.607  1.00  0.00           O  
ATOM   1151  CB  ARG B  70      18.628  24.018  25.896  1.00  0.00           C  
ATOM   1152  CG  ARG B  70      18.707  22.510  25.905  1.00  0.00           C  
ATOM   1153  CD  ARG B  70      20.028  22.042  25.415  1.00  0.00           C  
ATOM   1154  NE  ARG B  70      21.131  22.493  26.261  1.00  0.00           N  
ATOM   1155  CZ  ARG B  70      22.438  22.465  25.906  1.00  0.00           C  
ATOM   1156  NH1 ARG B  70      22.798  21.997  24.725  1.00  0.00           N  
ATOM   1157  NH2 ARG B  70      23.362  22.904  26.749  1.00  0.00           N  
ATOM   1158  H   ARG B  70      16.701  23.843  24.161  1.00  0.00           H  
ATOM   1159  HA  ARG B  70      16.788  24.115  26.981  1.00  0.00           H  
ATOM   1160 1HB  ARG B  70      19.020  24.362  24.943  1.00  0.00           H  
ATOM   1161 2HB  ARG B  70      19.298  24.381  26.670  1.00  0.00           H  
ATOM   1162 1HG  ARG B  70      18.557  22.142  26.920  1.00  0.00           H  
ATOM   1163 2HG  ARG B  70      17.934  22.105  25.254  1.00  0.00           H  
ATOM   1164 1HD  ARG B  70      20.037  20.951  25.389  1.00  0.00           H  
ATOM   1165 2HD  ARG B  70      20.183  22.428  24.416  1.00  0.00           H  
ATOM   1166  HE  ARG B  70      20.903  22.853  27.180  1.00  0.00           H  
ATOM   1167 1HH1 ARG B  70      22.103  21.653  24.079  1.00  0.00           H  
ATOM   1168 2HH1 ARG B  70      23.778  21.972  24.464  1.00  0.00           H  
ATOM   1169 1HH2 ARG B  70      23.093  23.263  27.655  1.00  0.00           H  
ATOM   1170 2HH2 ARG B  70      24.339  22.874  26.486  1.00  0.00           H  
ATOM   1171  N   LEU B  71      17.553  26.937  25.403  1.00  0.00           N  
ATOM   1172  CA  LEU B  71      17.731  28.374  25.613  1.00  0.00           C  
ATOM   1173  C   LEU B  71      16.492  28.966  26.275  1.00  0.00           C  
ATOM   1174  O   LEU B  71      16.591  29.770  27.215  1.00  0.00           O  
ATOM   1175  CB  LEU B  71      17.957  29.062  24.254  1.00  0.00           C  
ATOM   1176  CG  LEU B  71      18.268  30.572  24.232  1.00  0.00           C  
ATOM   1177  CD1 LEU B  71      19.610  30.859  24.987  1.00  0.00           C  
ATOM   1178  CD2 LEU B  71      18.325  31.022  22.767  1.00  0.00           C  
ATOM   1179  H   LEU B  71      17.634  26.535  24.459  1.00  0.00           H  
ATOM   1180  HA  LEU B  71      18.578  28.523  26.273  1.00  0.00           H  
ATOM   1181 1HB  LEU B  71      18.748  28.544  23.742  1.00  0.00           H  
ATOM   1182 2HB  LEU B  71      17.055  28.926  23.663  1.00  0.00           H  
ATOM   1183  HG  LEU B  71      17.473  31.119  24.741  1.00  0.00           H  
ATOM   1184 1HD1 LEU B  71      19.833  31.923  24.962  1.00  0.00           H  
ATOM   1185 2HD1 LEU B  71      19.535  30.544  26.024  1.00  0.00           H  
ATOM   1186 3HD1 LEU B  71      20.420  30.317  24.501  1.00  0.00           H  
ATOM   1187 1HD2 LEU B  71      18.525  32.091  22.721  1.00  0.00           H  
ATOM   1188 2HD2 LEU B  71      19.112  30.474  22.250  1.00  0.00           H  
ATOM   1189 3HD2 LEU B  71      17.367  30.813  22.288  1.00  0.00           H  
ATOM   1190  N   VAL B  72      15.327  28.523  25.801  1.00  0.00           N  
ATOM   1191  CA  VAL B  72      14.048  28.960  26.323  1.00  0.00           C  
ATOM   1192  C   VAL B  72      13.869  28.489  27.771  1.00  0.00           C  
ATOM   1193  O   VAL B  72      13.429  29.251  28.619  1.00  0.00           O  
ATOM   1194  CB  VAL B  72      12.908  28.453  25.412  1.00  0.00           C  
ATOM   1195  CG1 VAL B  72      11.577  28.734  26.020  1.00  0.00           C  
ATOM   1196  CG2 VAL B  72      13.008  29.151  24.069  1.00  0.00           C  
ATOM   1197  H   VAL B  72      15.355  27.888  24.992  1.00  0.00           H  
ATOM   1198  HA  VAL B  72      14.030  30.051  26.314  1.00  0.00           H  
ATOM   1199  HB  VAL B  72      13.000  27.376  25.281  1.00  0.00           H  
ATOM   1200 1HG1 VAL B  72      10.808  28.380  25.356  1.00  0.00           H  
ATOM   1201 2HG1 VAL B  72      11.493  28.229  26.974  1.00  0.00           H  
ATOM   1202 3HG1 VAL B  72      11.467  29.794  26.166  1.00  0.00           H  
ATOM   1203 1HG2 VAL B  72      12.215  28.805  23.405  1.00  0.00           H  
ATOM   1204 2HG2 VAL B  72      12.915  30.213  24.240  1.00  0.00           H  
ATOM   1205 3HG2 VAL B  72      13.965  28.955  23.610  1.00  0.00           H  
ATOM   1206  N   GLU B  73      14.222  27.245  28.074  1.00  0.00           N  
ATOM   1207  CA  GLU B  73      14.091  26.742  29.435  1.00  0.00           C  
ATOM   1208  C   GLU B  73      14.959  27.534  30.416  1.00  0.00           C  
ATOM   1209  O   GLU B  73      14.523  27.828  31.533  1.00  0.00           O  
ATOM   1210  CB  GLU B  73      14.477  25.259  29.500  1.00  0.00           C  
ATOM   1211  CG  GLU B  73      13.495  24.308  28.841  1.00  0.00           C  
ATOM   1212  CD  GLU B  73      13.993  22.887  28.785  1.00  0.00           C  
ATOM   1213  OE1 GLU B  73      15.139  22.669  29.076  1.00  0.00           O  
ATOM   1214  OE2 GLU B  73      13.213  22.022  28.445  1.00  0.00           O  
ATOM   1215  H   GLU B  73      14.558  26.631  27.335  1.00  0.00           H  
ATOM   1216  HA  GLU B  73      13.051  26.848  29.738  1.00  0.00           H  
ATOM   1217 1HB  GLU B  73      15.437  25.124  29.000  1.00  0.00           H  
ATOM   1218 2HB  GLU B  73      14.604  24.958  30.537  1.00  0.00           H  
ATOM   1219 1HG  GLU B  73      12.553  24.336  29.386  1.00  0.00           H  
ATOM   1220 2HG  GLU B  73      13.311  24.655  27.837  1.00  0.00           H  
ATOM   1221  N   ILE B  74      16.169  27.921  29.999  1.00  0.00           N  
ATOM   1222  CA  ILE B  74      17.042  28.682  30.882  1.00  0.00           C  
ATOM   1223  C   ILE B  74      16.496  30.064  31.207  1.00  0.00           C  
ATOM   1224  O   ILE B  74      16.526  30.480  32.367  1.00  0.00           O  
ATOM   1225  CB  ILE B  74      18.459  28.812  30.282  1.00  0.00           C  
ATOM   1226  CG1 ILE B  74      19.128  27.412  30.253  1.00  0.00           C  
ATOM   1227  CG2 ILE B  74      19.306  29.851  31.079  1.00  0.00           C  
ATOM   1228  CD1 ILE B  74      20.379  27.334  29.413  1.00  0.00           C  
ATOM   1229  H   ILE B  74      16.496  27.607  29.077  1.00  0.00           H  
ATOM   1230  HA  ILE B  74      17.126  28.132  31.820  1.00  0.00           H  
ATOM   1231  HB  ILE B  74      18.370  29.140  29.242  1.00  0.00           H  
ATOM   1232 1HG1 ILE B  74      19.374  27.120  31.271  1.00  0.00           H  
ATOM   1233 2HG1 ILE B  74      18.412  26.694  29.858  1.00  0.00           H  
ATOM   1234 1HG2 ILE B  74      20.288  29.944  30.641  1.00  0.00           H  
ATOM   1235 2HG2 ILE B  74      18.833  30.830  31.058  1.00  0.00           H  
ATOM   1236 3HG2 ILE B  74      19.399  29.521  32.115  1.00  0.00           H  
ATOM   1237 1HD1 ILE B  74      20.767  26.316  29.436  1.00  0.00           H  
ATOM   1238 2HD1 ILE B  74      20.114  27.602  28.400  1.00  0.00           H  
ATOM   1239 3HD1 ILE B  74      21.136  28.010  29.784  1.00  0.00           H  
ATOM   1240  N   ILE B  75      16.076  30.826  30.193  1.00  0.00           N  
ATOM   1241  CA  ILE B  75      15.523  32.138  30.506  1.00  0.00           C  
ATOM   1242  C   ILE B  75      14.249  32.514  29.768  1.00  0.00           C  
ATOM   1243  O   ILE B  75      14.203  32.562  28.541  1.00  0.00           O  
ATOM   1244  CB  ILE B  75      16.581  33.235  30.311  1.00  0.00           C  
ATOM   1245  CG1 ILE B  75      15.949  34.631  30.676  1.00  0.00           C  
ATOM   1246  CG2 ILE B  75      17.152  33.176  28.908  1.00  0.00           C  
ATOM   1247  CD1 ILE B  75      16.927  35.755  30.846  1.00  0.00           C  
ATOM   1248  H   ILE B  75      16.091  30.454  29.236  1.00  0.00           H  
ATOM   1249  HA  ILE B  75      15.269  32.138  31.561  1.00  0.00           H  
ATOM   1250  HB  ILE B  75      17.392  33.058  31.021  1.00  0.00           H  
ATOM   1251 1HG1 ILE B  75      15.250  34.921  29.892  1.00  0.00           H  
ATOM   1252 2HG1 ILE B  75      15.406  34.530  31.614  1.00  0.00           H  
ATOM   1253 1HG2 ILE B  75      17.908  33.913  28.808  1.00  0.00           H  
ATOM   1254 2HG2 ILE B  75      17.588  32.192  28.735  1.00  0.00           H  
ATOM   1255 3HG2 ILE B  75      16.385  33.356  28.167  1.00  0.00           H  
ATOM   1256 1HD1 ILE B  75      16.388  36.670  31.100  1.00  0.00           H  
ATOM   1257 2HD1 ILE B  75      17.629  35.512  31.646  1.00  0.00           H  
ATOM   1258 3HD1 ILE B  75      17.460  35.910  29.935  1.00  0.00           H  
ATOM   1259  N   LEU B  76      13.239  32.914  30.530  1.00  0.00           N  
ATOM   1260  CA  LEU B  76      12.016  33.384  29.903  1.00  0.00           C  
ATOM   1261  C   LEU B  76      11.769  34.883  30.070  1.00  0.00           C  
ATOM   1262  O   LEU B  76      11.134  35.505  29.229  1.00  0.00           O  
ATOM   1263  CB  LEU B  76      10.810  32.647  30.467  1.00  0.00           C  
ATOM   1264  CG  LEU B  76      10.793  31.135  30.332  1.00  0.00           C  
ATOM   1265  CD1 LEU B  76       9.508  30.625  30.977  1.00  0.00           C  
ATOM   1266  CD2 LEU B  76      10.909  30.739  28.894  1.00  0.00           C  
ATOM   1267  H   LEU B  76      13.323  32.833  31.532  1.00  0.00           H  
ATOM   1268  HA  LEU B  76      12.086  33.205  28.832  1.00  0.00           H  
ATOM   1269 1HB  LEU B  76      10.719  32.885  31.523  1.00  0.00           H  
ATOM   1270 2HB  LEU B  76       9.933  33.018  29.955  1.00  0.00           H  
ATOM   1271  HG  LEU B  76      11.631  30.703  30.875  1.00  0.00           H  
ATOM   1272 1HD1 LEU B  76       9.473  29.535  30.915  1.00  0.00           H  
ATOM   1273 2HD1 LEU B  76       9.482  30.926  32.025  1.00  0.00           H  
ATOM   1274 3HD1 LEU B  76       8.647  31.045  30.458  1.00  0.00           H  
ATOM   1275 1HD2 LEU B  76      10.885  29.652  28.830  1.00  0.00           H  
ATOM   1276 2HD2 LEU B  76      10.111  31.146  28.344  1.00  0.00           H  
ATOM   1277 3HD2 LEU B  76      11.838  31.087  28.470  1.00  0.00           H  
ATOM   1278  N   GLY B  77      12.158  35.449  31.222  1.00  0.00           N  
ATOM   1279  CA  GLY B  77      11.877  36.865  31.511  1.00  0.00           C  
ATOM   1280  C   GLY B  77      10.397  37.065  31.853  1.00  0.00           C  
ATOM   1281  O   GLY B  77       9.879  38.180  31.833  1.00  0.00           O  
ATOM   1282  H   GLY B  77      12.688  34.911  31.887  1.00  0.00           H  
ATOM   1283 1HA  GLY B  77      12.492  37.198  32.343  1.00  0.00           H  
ATOM   1284 2HA  GLY B  77      12.145  37.475  30.648  1.00  0.00           H  
ATOM   1285  N   SER B  78       9.735  35.961  32.148  1.00  0.00           N  
ATOM   1286  CA  SER B  78       8.318  35.864  32.397  1.00  0.00           C  
ATOM   1287  C   SER B  78       7.752  36.242  33.751  1.00  0.00           C  
ATOM   1288  O   SER B  78       8.449  36.345  34.765  1.00  0.00           O  
ATOM   1289  CB  SER B  78       7.929  34.435  32.121  1.00  0.00           C  
ATOM   1290  OG  SER B  78       8.536  33.575  33.060  1.00  0.00           O  
ATOM   1291  H   SER B  78      10.255  35.101  32.172  1.00  0.00           H  
ATOM   1292  HA  SER B  78       7.838  36.516  31.676  1.00  0.00           H  
ATOM   1293 1HB  SER B  78       6.842  34.332  32.159  1.00  0.00           H  
ATOM   1294 2HB  SER B  78       8.241  34.160  31.135  1.00  0.00           H  
ATOM   1295  HG  SER B  78       8.356  32.676  32.768  1.00  0.00           H  
ATOM   1296  N   GLY B  79       6.426  36.414  33.708  1.00  0.00           N  
ATOM   1297  CA  GLY B  79       5.504  36.627  34.815  1.00  0.00           C  
ATOM   1298  C   GLY B  79       4.540  35.444  34.759  1.00  0.00           C  
ATOM   1299  O   GLY B  79       4.850  34.344  35.224  1.00  0.00           O  
ATOM   1300  H   GLY B  79       6.009  36.351  32.792  1.00  0.00           H  
ATOM   1301 1HA  GLY B  79       6.040  36.642  35.764  1.00  0.00           H  
ATOM   1302 2HA  GLY B  79       4.967  37.568  34.698  1.00  0.00           H  
ATOM   1303  N   SER B  80       3.400  35.629  34.103  1.00  0.00           N  
ATOM   1304  CA  SER B  80       2.451  34.536  33.944  1.00  0.00           C  
ATOM   1305  C   SER B  80       2.954  33.623  32.827  1.00  0.00           C  
ATOM   1306  O   SER B  80       2.590  33.761  31.659  1.00  0.00           O  
ATOM   1307  CB  SER B  80       1.070  35.072  33.613  1.00  0.00           C  
ATOM   1308  OG  SER B  80       0.568  35.854  34.664  1.00  0.00           O  
ATOM   1309  H   SER B  80       3.164  36.540  33.734  1.00  0.00           H  
ATOM   1310  HA  SER B  80       2.405  33.967  34.873  1.00  0.00           H  
ATOM   1311 1HB  SER B  80       1.120  35.670  32.705  1.00  0.00           H  
ATOM   1312 2HB  SER B  80       0.391  34.240  33.422  1.00  0.00           H  
ATOM   1313  HG  SER B  80       0.302  35.235  35.347  1.00  0.00           H  
ATOM   1314  N   ASP B  81       3.817  32.687  33.211  1.00  0.00           N  
ATOM   1315  CA  ASP B  81       4.551  31.816  32.295  1.00  0.00           C  
ATOM   1316  C   ASP B  81       3.829  30.551  31.831  1.00  0.00           C  
ATOM   1317  O   ASP B  81       4.387  29.771  31.047  1.00  0.00           O  
ATOM   1318  CB  ASP B  81       5.873  31.424  32.966  1.00  0.00           C  
ATOM   1319  CG  ASP B  81       5.711  30.630  34.285  1.00  0.00           C  
ATOM   1320  OD1 ASP B  81       4.593  30.382  34.682  1.00  0.00           O  
ATOM   1321  OD2 ASP B  81       6.714  30.233  34.863  1.00  0.00           O  
ATOM   1322  H   ASP B  81       4.040  32.638  34.212  1.00  0.00           H  
ATOM   1323  HA  ASP B  81       4.784  32.407  31.409  1.00  0.00           H  
ATOM   1324 1HB  ASP B  81       6.486  30.857  32.273  1.00  0.00           H  
ATOM   1325 2HB  ASP B  81       6.397  32.318  33.223  1.00  0.00           H  
ATOM   1326  N   GLU B  82       2.579  30.381  32.240  1.00  0.00           N  
ATOM   1327  CA  GLU B  82       1.816  29.191  31.886  1.00  0.00           C  
ATOM   1328  C   GLU B  82       1.666  28.972  30.385  1.00  0.00           C  
ATOM   1329  O   GLU B  82       1.771  27.836  29.917  1.00  0.00           O  
ATOM   1330  CB  GLU B  82       0.428  29.254  32.521  1.00  0.00           C  
ATOM   1331  CG  GLU B  82      -0.435  28.031  32.274  1.00  0.00           C  
ATOM   1332  CD  GLU B  82      -1.754  28.111  32.973  1.00  0.00           C  
ATOM   1333  OE1 GLU B  82      -2.002  29.104  33.614  1.00  0.00           O  
ATOM   1334  OE2 GLU B  82      -2.516  27.182  32.872  1.00  0.00           O  
ATOM   1335  H   GLU B  82       2.193  31.077  32.864  1.00  0.00           H  
ATOM   1336  HA  GLU B  82       2.338  28.326  32.299  1.00  0.00           H  
ATOM   1337 1HB  GLU B  82       0.527  29.383  33.599  1.00  0.00           H  
ATOM   1338 2HB  GLU B  82      -0.105  30.121  32.135  1.00  0.00           H  
ATOM   1339 1HG  GLU B  82      -0.619  27.928  31.206  1.00  0.00           H  
ATOM   1340 2HG  GLU B  82       0.100  27.146  32.611  1.00  0.00           H  
ATOM   1341  N   LYS B  83       1.399  30.035  29.615  1.00  0.00           N  
ATOM   1342  CA  LYS B  83       1.192  29.846  28.180  1.00  0.00           C  
ATOM   1343  C   LYS B  83       2.434  29.313  27.497  1.00  0.00           C  
ATOM   1344  O   LYS B  83       2.353  28.427  26.638  1.00  0.00           O  
ATOM   1345  CB  LYS B  83       0.780  31.149  27.493  1.00  0.00           C  
ATOM   1346  CG  LYS B  83       0.438  30.976  25.999  1.00  0.00           C  
ATOM   1347  CD  LYS B  83       0.120  32.304  25.299  1.00  0.00           C  
ATOM   1348  CE  LYS B  83      -1.255  32.860  25.687  1.00  0.00           C  
ATOM   1349  NZ  LYS B  83      -1.606  34.072  24.892  1.00  0.00           N  
ATOM   1350  H   LYS B  83       1.328  30.951  30.037  1.00  0.00           H  
ATOM   1351  HA  LYS B  83       0.398  29.112  28.043  1.00  0.00           H  
ATOM   1352 1HB  LYS B  83      -0.081  31.562  28.009  1.00  0.00           H  
ATOM   1353 2HB  LYS B  83       1.591  31.874  27.570  1.00  0.00           H  
ATOM   1354 1HG  LYS B  83       1.275  30.519  25.484  1.00  0.00           H  
ATOM   1355 2HG  LYS B  83      -0.417  30.308  25.904  1.00  0.00           H  
ATOM   1356 1HD  LYS B  83       0.888  33.037  25.553  1.00  0.00           H  
ATOM   1357 2HD  LYS B  83       0.143  32.147  24.217  1.00  0.00           H  
ATOM   1358 1HE  LYS B  83      -2.011  32.094  25.515  1.00  0.00           H  
ATOM   1359 2HE  LYS B  83      -1.256  33.130  26.739  1.00  0.00           H  
ATOM   1360 1HZ  LYS B  83      -2.517  34.408  25.173  1.00  0.00           H  
ATOM   1361 2HZ  LYS B  83      -0.919  34.795  25.053  1.00  0.00           H  
ATOM   1362 3HZ  LYS B  83      -1.624  33.836  23.908  1.00  0.00           H  
ATOM   1363  N   LEU B  84       3.592  29.857  27.856  1.00  0.00           N  
ATOM   1364  CA  LEU B  84       4.795  29.403  27.206  1.00  0.00           C  
ATOM   1365  C   LEU B  84       5.100  27.984  27.583  1.00  0.00           C  
ATOM   1366  O   LEU B  84       5.483  27.197  26.718  1.00  0.00           O  
ATOM   1367  CB  LEU B  84       5.997  30.284  27.525  1.00  0.00           C  
ATOM   1368  CG  LEU B  84       7.271  29.908  26.736  1.00  0.00           C  
ATOM   1369  CD1 LEU B  84       8.052  31.161  26.391  1.00  0.00           C  
ATOM   1370  CD2 LEU B  84       8.157  28.982  27.573  1.00  0.00           C  
ATOM   1371  H   LEU B  84       3.618  30.588  28.555  1.00  0.00           H  
ATOM   1372  HA  LEU B  84       4.635  29.433  26.130  1.00  0.00           H  
ATOM   1373 1HB  LEU B  84       5.753  31.308  27.341  1.00  0.00           H  
ATOM   1374 2HB  LEU B  84       6.221  30.175  28.591  1.00  0.00           H  
ATOM   1375  HG  LEU B  84       6.993  29.405  25.825  1.00  0.00           H  
ATOM   1376 1HD1 LEU B  84       8.945  30.886  25.840  1.00  0.00           H  
ATOM   1377 2HD1 LEU B  84       7.451  31.807  25.778  1.00  0.00           H  
ATOM   1378 3HD1 LEU B  84       8.322  31.676  27.291  1.00  0.00           H  
ATOM   1379 1HD2 LEU B  84       9.033  28.749  27.005  1.00  0.00           H  
ATOM   1380 2HD2 LEU B  84       8.431  29.483  28.480  1.00  0.00           H  
ATOM   1381 3HD2 LEU B  84       7.678  28.062  27.830  1.00  0.00           H  
ATOM   1382  N   LYS B  85       4.980  27.647  28.869  1.00  0.00           N  
ATOM   1383  CA  LYS B  85       5.322  26.301  29.281  1.00  0.00           C  
ATOM   1384  C   LYS B  85       4.441  25.274  28.595  1.00  0.00           C  
ATOM   1385  O   LYS B  85       4.936  24.205  28.216  1.00  0.00           O  
ATOM   1386  CB  LYS B  85       5.268  26.168  30.791  1.00  0.00           C  
ATOM   1387  CG  LYS B  85       6.415  26.888  31.487  1.00  0.00           C  
ATOM   1388  CD  LYS B  85       6.477  26.594  32.972  1.00  0.00           C  
ATOM   1389  CE  LYS B  85       5.304  27.211  33.696  1.00  0.00           C  
ATOM   1390  NZ  LYS B  85       5.514  27.247  35.169  1.00  0.00           N  
ATOM   1391  H   LYS B  85       4.665  28.336  29.560  1.00  0.00           H  
ATOM   1392  HA  LYS B  85       6.348  26.105  28.973  1.00  0.00           H  
ATOM   1393 1HB  LYS B  85       4.327  26.595  31.142  1.00  0.00           H  
ATOM   1394 2HB  LYS B  85       5.288  25.117  31.074  1.00  0.00           H  
ATOM   1395 1HG  LYS B  85       7.356  26.585  31.027  1.00  0.00           H  
ATOM   1396 2HG  LYS B  85       6.299  27.964  31.340  1.00  0.00           H  
ATOM   1397 1HD  LYS B  85       6.479  25.518  33.138  1.00  0.00           H  
ATOM   1398 2HD  LYS B  85       7.395  27.014  33.384  1.00  0.00           H  
ATOM   1399 1HE  LYS B  85       5.158  28.205  33.321  1.00  0.00           H  
ATOM   1400 2HE  LYS B  85       4.407  26.634  33.494  1.00  0.00           H  
ATOM   1401 1HZ  LYS B  85       4.711  27.688  35.604  1.00  0.00           H  
ATOM   1402 2HZ  LYS B  85       5.628  26.317  35.525  1.00  0.00           H  
ATOM   1403 3HZ  LYS B  85       6.354  27.797  35.389  1.00  0.00           H  
ATOM   1404  N   GLU B  86       3.155  25.593  28.389  1.00  0.00           N  
ATOM   1405  CA  GLU B  86       2.289  24.638  27.722  1.00  0.00           C  
ATOM   1406  C   GLU B  86       2.740  24.467  26.273  1.00  0.00           C  
ATOM   1407  O   GLU B  86       2.831  23.335  25.792  1.00  0.00           O  
ATOM   1408  CB  GLU B  86       0.828  25.090  27.778  1.00  0.00           C  
ATOM   1409  CG  GLU B  86      -0.193  24.072  27.215  1.00  0.00           C  
ATOM   1410  CD  GLU B  86      -0.275  22.797  28.038  1.00  0.00           C  
ATOM   1411  OE1 GLU B  86       0.149  22.819  29.170  1.00  0.00           O  
ATOM   1412  OE2 GLU B  86      -0.768  21.814  27.543  1.00  0.00           O  
ATOM   1413  H   GLU B  86       2.766  26.466  28.765  1.00  0.00           H  
ATOM   1414  HA  GLU B  86       2.377  23.676  28.229  1.00  0.00           H  
ATOM   1415 1HB  GLU B  86       0.559  25.301  28.814  1.00  0.00           H  
ATOM   1416 2HB  GLU B  86       0.721  26.026  27.222  1.00  0.00           H  
ATOM   1417 1HG  GLU B  86      -1.176  24.537  27.190  1.00  0.00           H  
ATOM   1418 2HG  GLU B  86       0.082  23.817  26.187  1.00  0.00           H  
ATOM   1419  N   LEU B  87       3.130  25.560  25.593  1.00  0.00           N  
ATOM   1420  CA  LEU B  87       3.588  25.387  24.216  1.00  0.00           C  
ATOM   1421  C   LEU B  87       4.928  24.707  24.133  1.00  0.00           C  
ATOM   1422  O   LEU B  87       5.203  24.004  23.161  1.00  0.00           O  
ATOM   1423  CB  LEU B  87       3.763  26.690  23.447  1.00  0.00           C  
ATOM   1424  CG  LEU B  87       2.589  27.168  22.664  1.00  0.00           C  
ATOM   1425  CD1 LEU B  87       1.493  27.698  23.594  1.00  0.00           C  
ATOM   1426  CD2 LEU B  87       3.078  28.180  21.667  1.00  0.00           C  
ATOM   1427  H   LEU B  87       3.022  26.496  26.002  1.00  0.00           H  
ATOM   1428  HA  LEU B  87       2.854  24.775  23.693  1.00  0.00           H  
ATOM   1429 1HB  LEU B  87       4.020  27.471  24.171  1.00  0.00           H  
ATOM   1430 2HB  LEU B  87       4.602  26.574  22.761  1.00  0.00           H  
ATOM   1431  HG  LEU B  87       2.156  26.323  22.117  1.00  0.00           H  
ATOM   1432 1HD1 LEU B  87       0.640  28.027  22.994  1.00  0.00           H  
ATOM   1433 2HD1 LEU B  87       1.169  26.914  24.277  1.00  0.00           H  
ATOM   1434 3HD1 LEU B  87       1.875  28.538  24.163  1.00  0.00           H  
ATOM   1435 1HD2 LEU B  87       2.235  28.491  21.087  1.00  0.00           H  
ATOM   1436 2HD2 LEU B  87       3.507  29.021  22.167  1.00  0.00           H  
ATOM   1437 3HD2 LEU B  87       3.829  27.732  21.010  1.00  0.00           H  
ATOM   1438  N   LEU B  88       5.787  24.942  25.109  1.00  0.00           N  
ATOM   1439  CA  LEU B  88       7.105  24.361  25.064  1.00  0.00           C  
ATOM   1440  C   LEU B  88       6.940  22.840  25.218  1.00  0.00           C  
ATOM   1441  O   LEU B  88       7.642  22.063  24.559  1.00  0.00           O  
ATOM   1442  CB  LEU B  88       7.966  24.988  26.169  1.00  0.00           C  
ATOM   1443  CG  LEU B  88       9.495  24.768  26.140  1.00  0.00           C  
ATOM   1444  CD1 LEU B  88      10.062  25.370  24.841  1.00  0.00           C  
ATOM   1445  CD2 LEU B  88      10.108  25.461  27.348  1.00  0.00           C  
ATOM   1446  H   LEU B  88       5.532  25.587  25.861  1.00  0.00           H  
ATOM   1447  HA  LEU B  88       7.528  24.570  24.089  1.00  0.00           H  
ATOM   1448 1HB  LEU B  88       7.794  26.065  26.143  1.00  0.00           H  
ATOM   1449 2HB  LEU B  88       7.596  24.621  27.127  1.00  0.00           H  
ATOM   1450  HG  LEU B  88       9.736  23.701  26.165  1.00  0.00           H  
ATOM   1451 1HD1 LEU B  88      11.130  25.266  24.818  1.00  0.00           H  
ATOM   1452 2HD1 LEU B  88       9.650  24.882  23.975  1.00  0.00           H  
ATOM   1453 3HD1 LEU B  88       9.812  26.419  24.813  1.00  0.00           H  
ATOM   1454 1HD2 LEU B  88      11.184  25.334  27.332  1.00  0.00           H  
ATOM   1455 2HD2 LEU B  88       9.872  26.515  27.318  1.00  0.00           H  
ATOM   1456 3HD2 LEU B  88       9.702  25.026  28.261  1.00  0.00           H  
ATOM   1457  N   LYS B  89       5.965  22.416  26.047  1.00  0.00           N  
ATOM   1458  CA  LYS B  89       5.657  21.000  26.218  1.00  0.00           C  
ATOM   1459  C   LYS B  89       5.073  20.423  24.921  1.00  0.00           C  
ATOM   1460  O   LYS B  89       5.401  19.290  24.547  1.00  0.00           O  
ATOM   1461  CB  LYS B  89       4.682  20.791  27.381  1.00  0.00           C  
ATOM   1462  CG  LYS B  89       4.309  19.321  27.697  1.00  0.00           C  
ATOM   1463  CD  LYS B  89       5.503  18.509  28.223  1.00  0.00           C  
ATOM   1464  CE  LYS B  89       5.069  17.113  28.666  1.00  0.00           C  
ATOM   1465  NZ  LYS B  89       6.221  16.295  29.156  1.00  0.00           N  
ATOM   1466  H   LYS B  89       5.471  23.106  26.625  1.00  0.00           H  
ATOM   1467  HA  LYS B  89       6.585  20.478  26.434  1.00  0.00           H  
ATOM   1468 1HB  LYS B  89       5.101  21.238  28.283  1.00  0.00           H  
ATOM   1469 2HB  LYS B  89       3.753  21.326  27.168  1.00  0.00           H  
ATOM   1470 1HG  LYS B  89       3.521  19.320  28.450  1.00  0.00           H  
ATOM   1471 2HG  LYS B  89       3.921  18.840  26.798  1.00  0.00           H  
ATOM   1472 1HD  LYS B  89       6.246  18.392  27.431  1.00  0.00           H  
ATOM   1473 2HD  LYS B  89       5.965  19.028  29.062  1.00  0.00           H  
ATOM   1474 1HE  LYS B  89       4.336  17.205  29.465  1.00  0.00           H  
ATOM   1475 2HE  LYS B  89       4.608  16.601  27.820  1.00  0.00           H  
ATOM   1476 1HZ  LYS B  89       5.891  15.381  29.436  1.00  0.00           H  
ATOM   1477 2HZ  LYS B  89       6.901  16.193  28.415  1.00  0.00           H  
ATOM   1478 3HZ  LYS B  89       6.651  16.752  29.948  1.00  0.00           H  
ATOM   1479  N   GLU B  90       4.216  21.198  24.230  1.00  0.00           N  
ATOM   1480  CA  GLU B  90       3.644  20.769  22.952  1.00  0.00           C  
ATOM   1481  C   GLU B  90       4.752  20.607  21.916  1.00  0.00           C  
ATOM   1482  O   GLU B  90       4.701  19.691  21.090  1.00  0.00           O  
ATOM   1483  CB  GLU B  90       2.607  21.769  22.433  1.00  0.00           C  
ATOM   1484  CG  GLU B  90       1.294  21.820  23.218  1.00  0.00           C  
ATOM   1485  CD  GLU B  90       0.393  22.942  22.761  1.00  0.00           C  
ATOM   1486  OE1 GLU B  90       0.870  23.792  22.051  1.00  0.00           O  
ATOM   1487  OE2 GLU B  90      -0.762  22.944  23.108  1.00  0.00           O  
ATOM   1488  H   GLU B  90       3.920  22.090  24.639  1.00  0.00           H  
ATOM   1489  HA  GLU B  90       3.158  19.805  23.096  1.00  0.00           H  
ATOM   1490 1HB  GLU B  90       3.038  22.762  22.431  1.00  0.00           H  
ATOM   1491 2HB  GLU B  90       2.362  21.526  21.401  1.00  0.00           H  
ATOM   1492 1HG  GLU B  90       0.773  20.875  23.085  1.00  0.00           H  
ATOM   1493 2HG  GLU B  90       1.507  21.931  24.273  1.00  0.00           H  
ATOM   1494  N   LEU B  91       5.762  21.484  21.968  1.00  0.00           N  
ATOM   1495  CA  LEU B  91       6.873  21.420  21.037  1.00  0.00           C  
ATOM   1496  C   LEU B  91       7.623  20.118  21.265  1.00  0.00           C  
ATOM   1497  O   LEU B  91       7.934  19.408  20.305  1.00  0.00           O  
ATOM   1498  CB  LEU B  91       7.807  22.640  21.244  1.00  0.00           C  
ATOM   1499  CG  LEU B  91       9.030  22.804  20.331  1.00  0.00           C  
ATOM   1500  CD1 LEU B  91       8.602  22.872  18.912  1.00  0.00           C  
ATOM   1501  CD2 LEU B  91       9.716  24.097  20.692  1.00  0.00           C  
ATOM   1502  H   LEU B  91       5.694  22.260  22.633  1.00  0.00           H  
ATOM   1503  HA  LEU B  91       6.471  21.421  20.030  1.00  0.00           H  
ATOM   1504 1HB  LEU B  91       7.234  23.546  21.220  1.00  0.00           H  
ATOM   1505 2HB  LEU B  91       8.211  22.562  22.244  1.00  0.00           H  
ATOM   1506  HG  LEU B  91       9.710  21.961  20.463  1.00  0.00           H  
ATOM   1507 1HD1 LEU B  91       9.465  22.997  18.275  1.00  0.00           H  
ATOM   1508 2HD1 LEU B  91       8.111  21.953  18.671  1.00  0.00           H  
ATOM   1509 3HD1 LEU B  91       7.921  23.709  18.766  1.00  0.00           H  
ATOM   1510 1HD2 LEU B  91      10.593  24.248  20.066  1.00  0.00           H  
ATOM   1511 2HD2 LEU B  91       9.017  24.915  20.542  1.00  0.00           H  
ATOM   1512 3HD2 LEU B  91      10.008  24.063  21.720  1.00  0.00           H  
ATOM   1513  N   LYS B  92       7.851  19.758  22.538  1.00  0.00           N  
ATOM   1514  CA  LYS B  92       8.532  18.507  22.856  1.00  0.00           C  
ATOM   1515  C   LYS B  92       7.719  17.304  22.375  1.00  0.00           C  
ATOM   1516  O   LYS B  92       8.287  16.348  21.836  1.00  0.00           O  
ATOM   1517  CB  LYS B  92       8.753  18.382  24.366  1.00  0.00           C  
ATOM   1518  CG  LYS B  92       9.797  19.323  24.978  1.00  0.00           C  
ATOM   1519  CD  LYS B  92       9.815  19.159  26.513  1.00  0.00           C  
ATOM   1520  CE  LYS B  92      10.767  20.137  27.206  1.00  0.00           C  
ATOM   1521  NZ  LYS B  92      12.199  19.727  27.127  1.00  0.00           N  
ATOM   1522  H   LYS B  92       7.599  20.415  23.285  1.00  0.00           H  
ATOM   1523  HA  LYS B  92       9.493  18.495  22.348  1.00  0.00           H  
ATOM   1524 1HB  LYS B  92       7.812  18.561  24.880  1.00  0.00           H  
ATOM   1525 2HB  LYS B  92       9.054  17.363  24.596  1.00  0.00           H  
ATOM   1526 1HG  LYS B  92      10.778  19.088  24.571  1.00  0.00           H  
ATOM   1527 2HG  LYS B  92       9.555  20.356  24.727  1.00  0.00           H  
ATOM   1528 1HD  LYS B  92       8.812  19.331  26.902  1.00  0.00           H  
ATOM   1529 2HD  LYS B  92      10.113  18.143  26.769  1.00  0.00           H  
ATOM   1530 1HE  LYS B  92      10.661  21.114  26.734  1.00  0.00           H  
ATOM   1531 2HE  LYS B  92      10.489  20.224  28.255  1.00  0.00           H  
ATOM   1532 1HZ  LYS B  92      12.744  20.457  27.616  1.00  0.00           H  
ATOM   1533 2HZ  LYS B  92      12.327  18.843  27.586  1.00  0.00           H  
ATOM   1534 3HZ  LYS B  92      12.506  19.652  26.181  1.00  0.00           H  
ATOM   1535  N   LYS B  93       6.387  17.363  22.533  1.00  0.00           N  
ATOM   1536  CA  LYS B  93       5.508  16.275  22.113  1.00  0.00           C  
ATOM   1537  C   LYS B  93       5.579  16.053  20.606  1.00  0.00           C  
ATOM   1538  O   LYS B  93       5.651  14.904  20.147  1.00  0.00           O  
ATOM   1539  CB  LYS B  93       4.064  16.568  22.529  1.00  0.00           C  
ATOM   1540  CG  LYS B  93       3.062  15.415  22.281  1.00  0.00           C  
ATOM   1541  CD  LYS B  93       1.604  15.795  22.680  1.00  0.00           C  
ATOM   1542  CE  LYS B  93       1.375  15.887  24.207  1.00  0.00           C  
ATOM   1543  NZ  LYS B  93       1.429  14.550  24.874  1.00  0.00           N  
ATOM   1544  H   LYS B  93       5.991  18.169  23.029  1.00  0.00           H  
ATOM   1545  HA  LYS B  93       5.837  15.359  22.603  1.00  0.00           H  
ATOM   1546 1HB  LYS B  93       4.062  16.840  23.579  1.00  0.00           H  
ATOM   1547 2HB  LYS B  93       3.707  17.435  21.975  1.00  0.00           H  
ATOM   1548 1HG  LYS B  93       3.068  15.160  21.218  1.00  0.00           H  
ATOM   1549 2HG  LYS B  93       3.379  14.539  22.838  1.00  0.00           H  
ATOM   1550 1HD  LYS B  93       1.358  16.762  22.237  1.00  0.00           H  
ATOM   1551 2HD  LYS B  93       0.919  15.051  22.272  1.00  0.00           H  
ATOM   1552 1HE  LYS B  93       2.122  16.532  24.654  1.00  0.00           H  
ATOM   1553 2HE  LYS B  93       0.392  16.323  24.383  1.00  0.00           H  
ATOM   1554 1HZ  LYS B  93       1.260  14.664  25.864  1.00  0.00           H  
ATOM   1555 2HZ  LYS B  93       0.718  13.949  24.481  1.00  0.00           H  
ATOM   1556 3HZ  LYS B  93       2.334  14.131  24.737  1.00  0.00           H  
ATOM   1557  N   VAL B  94       5.564  17.144  19.832  1.00  0.00           N  
ATOM   1558  CA  VAL B  94       5.656  17.018  18.387  1.00  0.00           C  
ATOM   1559  C   VAL B  94       7.031  16.510  17.981  1.00  0.00           C  
ATOM   1560  O   VAL B  94       7.126  15.669  17.089  1.00  0.00           O  
ATOM   1561  CB  VAL B  94       5.299  18.320  17.651  1.00  0.00           C  
ATOM   1562  CG1 VAL B  94       5.597  18.180  16.145  1.00  0.00           C  
ATOM   1563  CG2 VAL B  94       3.815  18.583  17.828  1.00  0.00           C  
ATOM   1564  H   VAL B  94       5.443  18.064  20.273  1.00  0.00           H  
ATOM   1565  HA  VAL B  94       4.922  16.275  18.069  1.00  0.00           H  
ATOM   1566  HB  VAL B  94       5.886  19.153  18.054  1.00  0.00           H  
ATOM   1567 1HG1 VAL B  94       5.308  19.091  15.651  1.00  0.00           H  
ATOM   1568 2HG1 VAL B  94       6.655  17.995  15.974  1.00  0.00           H  
ATOM   1569 3HG1 VAL B  94       5.020  17.350  15.726  1.00  0.00           H  
ATOM   1570 1HG2 VAL B  94       3.541  19.486  17.299  1.00  0.00           H  
ATOM   1571 2HG2 VAL B  94       3.252  17.741  17.416  1.00  0.00           H  
ATOM   1572 3HG2 VAL B  94       3.587  18.691  18.890  1.00  0.00           H  
ATOM   1573  N   LEU B  95       8.100  17.011  18.604  1.00  0.00           N  
ATOM   1574  CA  LEU B  95       9.434  16.542  18.254  1.00  0.00           C  
ATOM   1575  C   LEU B  95       9.576  15.055  18.558  1.00  0.00           C  
ATOM   1576  O   LEU B  95      10.205  14.326  17.789  1.00  0.00           O  
ATOM   1577  CB  LEU B  95      10.484  17.309  19.057  1.00  0.00           C  
ATOM   1578  CG  LEU B  95      10.679  18.789  18.716  1.00  0.00           C  
ATOM   1579  CD1 LEU B  95      11.543  19.416  19.795  1.00  0.00           C  
ATOM   1580  CD2 LEU B  95      11.351  18.933  17.357  1.00  0.00           C  
ATOM   1581  H   LEU B  95       7.988  17.740  19.316  1.00  0.00           H  
ATOM   1582  HA  LEU B  95       9.585  16.688  17.190  1.00  0.00           H  
ATOM   1583 1HB  LEU B  95      10.203  17.253  20.107  1.00  0.00           H  
ATOM   1584 2HB  LEU B  95      11.445  16.807  18.935  1.00  0.00           H  
ATOM   1585  HG  LEU B  95       9.722  19.293  18.696  1.00  0.00           H  
ATOM   1586 1HD1 LEU B  95      11.671  20.437  19.588  1.00  0.00           H  
ATOM   1587 2HD1 LEU B  95      11.050  19.315  20.756  1.00  0.00           H  
ATOM   1588 3HD1 LEU B  95      12.515  18.922  19.828  1.00  0.00           H  
ATOM   1589 1HD2 LEU B  95      11.496  19.977  17.145  1.00  0.00           H  
ATOM   1590 2HD2 LEU B  95      12.296  18.449  17.377  1.00  0.00           H  
ATOM   1591 3HD2 LEU B  95      10.738  18.494  16.582  1.00  0.00           H  
ATOM   1592  N   ASP B  96       8.976  14.581  19.658  1.00  0.00           N  
ATOM   1593  CA  ASP B  96       9.064  13.168  19.997  1.00  0.00           C  
ATOM   1594  C   ASP B  96       8.315  12.337  18.962  1.00  0.00           C  
ATOM   1595  O   ASP B  96       8.840  11.327  18.473  1.00  0.00           O  
ATOM   1596  CB  ASP B  96       8.464  12.924  21.392  1.00  0.00           C  
ATOM   1597  CG  ASP B  96       8.663  11.501  21.957  1.00  0.00           C  
ATOM   1598  OD1 ASP B  96       9.781  11.154  22.256  1.00  0.00           O  
ATOM   1599  OD2 ASP B  96       7.678  10.784  22.095  1.00  0.00           O  
ATOM   1600  H   ASP B  96       8.515  15.226  20.306  1.00  0.00           H  
ATOM   1601  HA  ASP B  96      10.109  12.870  19.998  1.00  0.00           H  
ATOM   1602 1HB  ASP B  96       8.903  13.635  22.091  1.00  0.00           H  
ATOM   1603 2HB  ASP B  96       7.394  13.141  21.358  1.00  0.00           H  
ATOM   1604  N   ARG B  97       7.119  12.788  18.550  1.00  0.00           N  
ATOM   1605  CA  ARG B  97       6.390  12.017  17.561  1.00  0.00           C  
ATOM   1606  C   ARG B  97       7.096  12.047  16.223  1.00  0.00           C  
ATOM   1607  O   ARG B  97       7.104  11.036  15.517  1.00  0.00           O  
ATOM   1608  CB  ARG B  97       4.954  12.468  17.404  1.00  0.00           C  
ATOM   1609  CG  ARG B  97       4.163  11.580  16.435  1.00  0.00           C  
ATOM   1610  CD  ARG B  97       2.722  11.815  16.492  1.00  0.00           C  
ATOM   1611  NE  ARG B  97       2.033  11.063  15.451  1.00  0.00           N  
ATOM   1612  CZ  ARG B  97       0.699  10.977  15.301  1.00  0.00           C  
ATOM   1613  NH1 ARG B  97      -0.115  11.583  16.148  1.00  0.00           N  
ATOM   1614  NH2 ARG B  97       0.209  10.276  14.293  1.00  0.00           N  
ATOM   1615  H   ARG B  97       6.701  13.624  18.975  1.00  0.00           H  
ATOM   1616  HA  ARG B  97       6.360  10.987  17.897  1.00  0.00           H  
ATOM   1617 1HB  ARG B  97       4.457  12.467  18.372  1.00  0.00           H  
ATOM   1618 2HB  ARG B  97       4.933  13.496  17.020  1.00  0.00           H  
ATOM   1619 1HG  ARG B  97       4.485  11.781  15.414  1.00  0.00           H  
ATOM   1620 2HG  ARG B  97       4.347  10.531  16.666  1.00  0.00           H  
ATOM   1621 1HD  ARG B  97       2.346  11.490  17.459  1.00  0.00           H  
ATOM   1622 2HD  ARG B  97       2.516  12.870  16.358  1.00  0.00           H  
ATOM   1623  HE  ARG B  97       2.609  10.581  14.768  1.00  0.00           H  
ATOM   1624 1HH1 ARG B  97       0.262  12.120  16.913  1.00  0.00           H  
ATOM   1625 2HH1 ARG B  97      -1.114  11.512  16.028  1.00  0.00           H  
ATOM   1626 1HH2 ARG B  97       0.849   9.807  13.628  1.00  0.00           H  
ATOM   1627 2HH2 ARG B  97      -0.784  10.200  14.160  1.00  0.00           H  
ATOM   1628  N   LEU B  98       7.691  13.181  15.867  1.00  0.00           N  
ATOM   1629  CA  LEU B  98       8.372  13.293  14.600  1.00  0.00           C  
ATOM   1630  C   LEU B  98       9.563  12.342  14.565  1.00  0.00           C  
ATOM   1631  O   LEU B  98       9.730  11.602  13.595  1.00  0.00           O  
ATOM   1632  CB  LEU B  98       8.803  14.748  14.378  1.00  0.00           C  
ATOM   1633  CG  LEU B  98       9.552  15.086  13.087  1.00  0.00           C  
ATOM   1634  CD1 LEU B  98       8.713  14.754  11.880  1.00  0.00           C  
ATOM   1635  CD2 LEU B  98       9.872  16.557  13.098  1.00  0.00           C  
ATOM   1636  H   LEU B  98       7.626  14.005  16.472  1.00  0.00           H  
ATOM   1637  HA  LEU B  98       7.671  13.006  13.824  1.00  0.00           H  
ATOM   1638 1HB  LEU B  98       7.908  15.375  14.423  1.00  0.00           H  
ATOM   1639 2HB  LEU B  98       9.446  15.034  15.211  1.00  0.00           H  
ATOM   1640  HG  LEU B  98      10.471  14.509  13.037  1.00  0.00           H  
ATOM   1641 1HD1 LEU B  98       9.274  15.016  10.993  1.00  0.00           H  
ATOM   1642 2HD1 LEU B  98       8.488  13.691  11.857  1.00  0.00           H  
ATOM   1643 3HD1 LEU B  98       7.784  15.325  11.905  1.00  0.00           H  
ATOM   1644 1HD2 LEU B  98      10.420  16.821  12.198  1.00  0.00           H  
ATOM   1645 2HD2 LEU B  98       8.938  17.117  13.137  1.00  0.00           H  
ATOM   1646 3HD2 LEU B  98      10.478  16.795  13.973  1.00  0.00           H  
ATOM   1647  N   LYS B  99      10.346  12.273  15.652  1.00  0.00           N  
ATOM   1648  CA  LYS B  99      11.470  11.344  15.670  1.00  0.00           C  
ATOM   1649  C   LYS B  99      10.986   9.902  15.483  1.00  0.00           C  
ATOM   1650  O   LYS B  99      11.622   9.130  14.754  1.00  0.00           O  
ATOM   1651  CB  LYS B  99      12.269  11.489  16.970  1.00  0.00           C  
ATOM   1652  CG  LYS B  99      13.103  12.783  17.040  1.00  0.00           C  
ATOM   1653  CD  LYS B  99      14.039  12.864  18.264  1.00  0.00           C  
ATOM   1654  CE  LYS B  99      13.263  13.072  19.566  1.00  0.00           C  
ATOM   1655  NZ  LYS B  99      14.164  13.446  20.718  1.00  0.00           N  
ATOM   1656  H   LYS B  99      10.181  12.899  16.447  1.00  0.00           H  
ATOM   1657  HA  LYS B  99      12.126  11.586  14.835  1.00  0.00           H  
ATOM   1658 1HB  LYS B  99      11.566  11.491  17.809  1.00  0.00           H  
ATOM   1659 2HB  LYS B  99      12.929  10.633  17.092  1.00  0.00           H  
ATOM   1660 1HG  LYS B  99      13.716  12.838  16.141  1.00  0.00           H  
ATOM   1661 2HG  LYS B  99      12.442  13.640  17.048  1.00  0.00           H  
ATOM   1662 1HD  LYS B  99      14.615  11.943  18.341  1.00  0.00           H  
ATOM   1663 2HD  LYS B  99      14.734  13.693  18.144  1.00  0.00           H  
ATOM   1664 1HE  LYS B  99      12.516  13.855  19.429  1.00  0.00           H  
ATOM   1665 2HE  LYS B  99      12.758  12.141  19.818  1.00  0.00           H  
ATOM   1666 1HZ  LYS B  99      13.598  13.550  21.544  1.00  0.00           H  
ATOM   1667 2HZ  LYS B  99      14.856  12.731  20.872  1.00  0.00           H  
ATOM   1668 3HZ  LYS B  99      14.643  14.355  20.533  1.00  0.00           H  
ATOM   1669  N   LYS B 100       9.850   9.544  16.112  1.00  0.00           N  
ATOM   1670  CA  LYS B 100       9.282   8.206  15.952  1.00  0.00           C  
ATOM   1671  C   LYS B 100       8.840   7.962  14.504  1.00  0.00           C  
ATOM   1672  O   LYS B 100       9.029   6.858  13.982  1.00  0.00           O  
ATOM   1673  CB  LYS B 100       8.148   7.986  16.951  1.00  0.00           C  
ATOM   1674  CG  LYS B 100       8.670   7.844  18.388  1.00  0.00           C  
ATOM   1675  CD  LYS B 100       7.597   7.476  19.413  1.00  0.00           C  
ATOM   1676  CE  LYS B 100       6.707   8.669  19.730  1.00  0.00           C  
ATOM   1677  NZ  LYS B 100       5.887   8.450  20.953  1.00  0.00           N  
ATOM   1678  H   LYS B 100       9.407  10.215  16.751  1.00  0.00           H  
ATOM   1679  HA  LYS B 100      10.062   7.480  16.179  1.00  0.00           H  
ATOM   1680 1HB  LYS B 100       7.463   8.829  16.903  1.00  0.00           H  
ATOM   1681 2HB  LYS B 100       7.594   7.087  16.686  1.00  0.00           H  
ATOM   1682 1HG  LYS B 100       9.445   7.077  18.407  1.00  0.00           H  
ATOM   1683 2HG  LYS B 100       9.126   8.787  18.690  1.00  0.00           H  
ATOM   1684 1HD  LYS B 100       6.981   6.663  19.031  1.00  0.00           H  
ATOM   1685 2HD  LYS B 100       8.076   7.148  20.335  1.00  0.00           H  
ATOM   1686 1HE  LYS B 100       7.329   9.547  19.878  1.00  0.00           H  
ATOM   1687 2HE  LYS B 100       6.037   8.845  18.894  1.00  0.00           H  
ATOM   1688 1HZ  LYS B 100       5.329   9.274  21.123  1.00  0.00           H  
ATOM   1689 2HZ  LYS B 100       5.287   7.646  20.841  1.00  0.00           H  
ATOM   1690 3HZ  LYS B 100       6.514   8.311  21.739  1.00  0.00           H  
ATOM   1691  N   ILE B 101       8.296   8.988  13.832  1.00  0.00           N  
ATOM   1692  CA  ILE B 101       7.924   8.852  12.427  1.00  0.00           C  
ATOM   1693  C   ILE B 101       9.150   8.601  11.585  1.00  0.00           C  
ATOM   1694  O   ILE B 101       9.118   7.750  10.697  1.00  0.00           O  
ATOM   1695  CB  ILE B 101       7.187  10.080  11.856  1.00  0.00           C  
ATOM   1696  CG1 ILE B 101       5.809  10.199  12.493  1.00  0.00           C  
ATOM   1697  CG2 ILE B 101       7.102   9.983  10.309  1.00  0.00           C  
ATOM   1698  CD1 ILE B 101       5.130  11.508  12.225  1.00  0.00           C  
ATOM   1699  H   ILE B 101       8.093   9.854  14.346  1.00  0.00           H  
ATOM   1700  HA  ILE B 101       7.264   7.990  12.330  1.00  0.00           H  
ATOM   1701  HB  ILE B 101       7.740  10.981  12.122  1.00  0.00           H  
ATOM   1702 1HG1 ILE B 101       5.170   9.398  12.113  1.00  0.00           H  
ATOM   1703 2HG1 ILE B 101       5.908  10.077  13.566  1.00  0.00           H  
ATOM   1704 1HG2 ILE B 101       6.605  10.840   9.909  1.00  0.00           H  
ATOM   1705 2HG2 ILE B 101       8.093   9.937   9.867  1.00  0.00           H  
ATOM   1706 3HG2 ILE B 101       6.545   9.082  10.034  1.00  0.00           H  
ATOM   1707 1HD1 ILE B 101       4.159  11.507  12.722  1.00  0.00           H  
ATOM   1708 2HD1 ILE B 101       5.743  12.307  12.616  1.00  0.00           H  
ATOM   1709 3HD1 ILE B 101       4.976  11.665  11.172  1.00  0.00           H  
ATOM   1710  N   LEU B 102      10.230   9.346  11.829  1.00  0.00           N  
ATOM   1711  CA  LEU B 102      11.421   9.131  11.031  1.00  0.00           C  
ATOM   1712  C   LEU B 102      11.927   7.702  11.213  1.00  0.00           C  
ATOM   1713  O   LEU B 102      12.275   7.051  10.222  1.00  0.00           O  
ATOM   1714  CB  LEU B 102      12.535  10.119  11.436  1.00  0.00           C  
ATOM   1715  CG  LEU B 102      12.634  11.489  10.671  1.00  0.00           C  
ATOM   1716  CD1 LEU B 102      11.341  12.270  10.780  1.00  0.00           C  
ATOM   1717  CD2 LEU B 102      13.789  12.296  11.273  1.00  0.00           C  
ATOM   1718  H   LEU B 102      10.186  10.078  12.545  1.00  0.00           H  
ATOM   1719  HA  LEU B 102      11.170   9.278   9.983  1.00  0.00           H  
ATOM   1720 1HB  LEU B 102      12.401  10.348  12.492  1.00  0.00           H  
ATOM   1721 2HB  LEU B 102      13.493   9.613  11.323  1.00  0.00           H  
ATOM   1722  HG  LEU B 102      12.825  11.299   9.614  1.00  0.00           H  
ATOM   1723 1HD1 LEU B 102      11.436  13.202  10.242  1.00  0.00           H  
ATOM   1724 2HD1 LEU B 102      10.524  11.697  10.357  1.00  0.00           H  
ATOM   1725 3HD1 LEU B 102      11.133  12.478  11.819  1.00  0.00           H  
ATOM   1726 1HD2 LEU B 102      13.895  13.230  10.759  1.00  0.00           H  
ATOM   1727 2HD2 LEU B 102      13.595  12.487  12.331  1.00  0.00           H  
ATOM   1728 3HD2 LEU B 102      14.705  11.731  11.172  1.00  0.00           H  
ATOM   1729  N   GLU B 103      11.922   7.181  12.452  1.00  0.00           N  
ATOM   1730  CA  GLU B 103      12.384   5.813  12.674  1.00  0.00           C  
ATOM   1731  C   GLU B 103      11.482   4.789  11.995  1.00  0.00           C  
ATOM   1732  O   GLU B 103      11.975   3.808  11.427  1.00  0.00           O  
ATOM   1733  CB  GLU B 103      12.491   5.482  14.166  1.00  0.00           C  
ATOM   1734  CG  GLU B 103      13.063   4.070  14.443  1.00  0.00           C  
ATOM   1735  CD  GLU B 103      13.266   3.763  15.905  1.00  0.00           C  
ATOM   1736  OE1 GLU B 103      12.972   4.598  16.722  1.00  0.00           O  
ATOM   1737  OE2 GLU B 103      13.720   2.684  16.201  1.00  0.00           O  
ATOM   1738  H   GLU B 103      11.648   7.766  13.251  1.00  0.00           H  
ATOM   1739  HA  GLU B 103      13.378   5.718  12.240  1.00  0.00           H  
ATOM   1740 1HB  GLU B 103      13.132   6.216  14.655  1.00  0.00           H  
ATOM   1741 2HB  GLU B 103      11.503   5.552  14.627  1.00  0.00           H  
ATOM   1742 1HG  GLU B 103      12.382   3.325  14.032  1.00  0.00           H  
ATOM   1743 2HG  GLU B 103      14.015   3.974  13.920  1.00  0.00           H  
ATOM   1744  N   ARG B 104      10.160   4.975  12.080  1.00  0.00           N  
ATOM   1745  CA  ARG B 104       9.246   4.025  11.468  1.00  0.00           C  
ATOM   1746  C   ARG B 104       9.371   4.032   9.954  1.00  0.00           C  
ATOM   1747  O   ARG B 104       9.371   2.966   9.326  1.00  0.00           O  
ATOM   1748  CB  ARG B 104       7.803   4.310  11.834  1.00  0.00           C  
ATOM   1749  CG  ARG B 104       6.819   3.240  11.322  1.00  0.00           C  
ATOM   1750  CD  ARG B 104       5.412   3.574  11.624  1.00  0.00           C  
ATOM   1751  NE  ARG B 104       4.990   4.768  10.909  1.00  0.00           N  
ATOM   1752  CZ  ARG B 104       4.620   4.809   9.602  1.00  0.00           C  
ATOM   1753  NH1 ARG B 104       4.597   3.737   8.840  1.00  0.00           N  
ATOM   1754  NH2 ARG B 104       4.272   5.941   9.063  1.00  0.00           N  
ATOM   1755  H   ARG B 104       9.791   5.770  12.608  1.00  0.00           H  
ATOM   1756  HA  ARG B 104       9.496   3.030  11.829  1.00  0.00           H  
ATOM   1757 1HB  ARG B 104       7.708   4.381  12.915  1.00  0.00           H  
ATOM   1758 2HB  ARG B 104       7.513   5.278  11.414  1.00  0.00           H  
ATOM   1759 1HG  ARG B 104       6.920   3.138  10.242  1.00  0.00           H  
ATOM   1760 2HG  ARG B 104       7.055   2.284  11.790  1.00  0.00           H  
ATOM   1761 1HD  ARG B 104       4.761   2.747  11.345  1.00  0.00           H  
ATOM   1762 2HD  ARG B 104       5.313   3.767  12.693  1.00  0.00           H  
ATOM   1763  HE  ARG B 104       4.971   5.642  11.425  1.00  0.00           H  
ATOM   1764 1HH1 ARG B 104       4.851   2.836   9.204  1.00  0.00           H  
ATOM   1765 2HH1 ARG B 104       4.311   3.858   7.845  1.00  0.00           H  
ATOM   1766 1HH2 ARG B 104       4.275   6.793   9.607  1.00  0.00           H  
ATOM   1767 2HH2 ARG B 104       4.001   5.938   8.068  1.00  0.00           H  
ATOM   1768  N   ASN B 105       9.472   5.222   9.349  1.00  0.00           N  
ATOM   1769  CA  ASN B 105       9.561   5.274   7.907  1.00  0.00           C  
ATOM   1770  C   ASN B 105      10.875   4.642   7.480  1.00  0.00           C  
ATOM   1771  O   ASN B 105      10.921   3.934   6.475  1.00  0.00           O  
ATOM   1772  CB  ASN B 105       9.470   6.697   7.402  1.00  0.00           C  
ATOM   1773  CG  ASN B 105       8.100   7.289   7.553  1.00  0.00           C  
ATOM   1774  OD1 ASN B 105       7.109   6.615   7.847  1.00  0.00           O  
ATOM   1775  ND2 ASN B 105       8.013   8.564   7.303  1.00  0.00           N  
ATOM   1776  H   ASN B 105       9.445   6.090   9.893  1.00  0.00           H  
ATOM   1777  HA  ASN B 105       8.747   4.687   7.475  1.00  0.00           H  
ATOM   1778 1HB  ASN B 105      10.179   7.315   7.957  1.00  0.00           H  
ATOM   1779 2HB  ASN B 105       9.753   6.731   6.350  1.00  0.00           H  
ATOM   1780 1HD2 ASN B 105       7.115   9.011   7.335  1.00  0.00           H  
ATOM   1781 2HD2 ASN B 105       8.831   9.081   7.058  1.00  0.00           H  
ATOM   1782  N   ASP B 106      11.931   4.816   8.290  1.00  0.00           N  
ATOM   1783  CA  ASP B 106      13.227   4.231   7.988  1.00  0.00           C  
ATOM   1784  C   ASP B 106      13.119   2.707   7.981  1.00  0.00           C  
ATOM   1785  O   ASP B 106      13.570   2.059   7.029  1.00  0.00           O  
ATOM   1786  CB  ASP B 106      14.251   4.707   9.052  1.00  0.00           C  
ATOM   1787  CG  ASP B 106      15.696   4.248   8.872  1.00  0.00           C  
ATOM   1788  OD1 ASP B 106      16.352   4.691   7.968  1.00  0.00           O  
ATOM   1789  OD2 ASP B 106      16.133   3.443   9.679  1.00  0.00           O  
ATOM   1790  H   ASP B 106      11.859   5.435   9.104  1.00  0.00           H  
ATOM   1791  HA  ASP B 106      13.537   4.559   6.999  1.00  0.00           H  
ATOM   1792 1HB  ASP B 106      14.253   5.800   9.080  1.00  0.00           H  
ATOM   1793 2HB  ASP B 106      13.921   4.376  10.032  1.00  0.00           H  
ATOM   1794  N   GLU B 107      12.468   2.127   9.002  1.00  0.00           N  
ATOM   1795  CA  GLU B 107      12.335   0.678   9.061  1.00  0.00           C  
ATOM   1796  C   GLU B 107      11.577   0.119   7.862  1.00  0.00           C  
ATOM   1797  O   GLU B 107      11.962  -0.923   7.323  1.00  0.00           O  
ATOM   1798  CB  GLU B 107      11.632   0.237  10.350  1.00  0.00           C  
ATOM   1799  CG  GLU B 107      11.528  -1.298  10.512  1.00  0.00           C  
ATOM   1800  CD  GLU B 107      10.915  -1.739  11.818  1.00  0.00           C  
ATOM   1801  OE1 GLU B 107      10.540  -0.901  12.599  1.00  0.00           O  
ATOM   1802  OE2 GLU B 107      10.828  -2.924  12.034  1.00  0.00           O  
ATOM   1803  H   GLU B 107      12.125   2.705   9.778  1.00  0.00           H  
ATOM   1804  HA  GLU B 107      13.336   0.247   9.057  1.00  0.00           H  
ATOM   1805 1HB  GLU B 107      12.160   0.647  11.212  1.00  0.00           H  
ATOM   1806 2HB  GLU B 107      10.619   0.649  10.362  1.00  0.00           H  
ATOM   1807 1HG  GLU B 107      10.916  -1.697   9.700  1.00  0.00           H  
ATOM   1808 2HG  GLU B 107      12.524  -1.725  10.417  1.00  0.00           H  
ATOM   1809  N   GLU B 108      10.496   0.791   7.440  1.00  0.00           N  
ATOM   1810  CA  GLU B 108       9.720   0.286   6.310  1.00  0.00           C  
ATOM   1811  C   GLU B 108      10.447   0.457   4.970  1.00  0.00           C  
ATOM   1812  O   GLU B 108      10.462  -0.445   4.136  1.00  0.00           O  
ATOM   1813  CB  GLU B 108       8.375   1.012   6.237  1.00  0.00           C  
ATOM   1814  CG  GLU B 108       7.394   0.726   7.390  1.00  0.00           C  
ATOM   1815  CD  GLU B 108       6.893  -0.710   7.473  1.00  0.00           C  
ATOM   1816  OE1 GLU B 108       6.539  -1.278   6.454  1.00  0.00           O  
ATOM   1817  OE2 GLU B 108       6.859  -1.236   8.567  1.00  0.00           O  
ATOM   1818  H   GLU B 108      10.190   1.625   7.956  1.00  0.00           H  
ATOM   1819  HA  GLU B 108       9.539  -0.775   6.470  1.00  0.00           H  
ATOM   1820 1HB  GLU B 108       8.555   2.092   6.227  1.00  0.00           H  
ATOM   1821 2HB  GLU B 108       7.878   0.759   5.302  1.00  0.00           H  
ATOM   1822 1HG  GLU B 108       7.891   0.972   8.330  1.00  0.00           H  
ATOM   1823 2HG  GLU B 108       6.541   1.397   7.286  1.00  0.00           H  
ATOM   1824  N   ILE B 109      11.135   1.576   4.777  1.00  0.00           N  
ATOM   1825  CA  ILE B 109      11.838   1.847   3.524  1.00  0.00           C  
ATOM   1826  C   ILE B 109      12.966   0.841   3.315  1.00  0.00           C  
ATOM   1827  O   ILE B 109      13.141   0.324   2.203  1.00  0.00           O  
ATOM   1828  CB  ILE B 109      12.246   3.331   3.450  1.00  0.00           C  
ATOM   1829  CG1 ILE B 109      10.910   4.147   3.289  1.00  0.00           C  
ATOM   1830  CG2 ILE B 109      13.230   3.602   2.294  1.00  0.00           C  
ATOM   1831  CD1 ILE B 109      11.020   5.612   3.503  1.00  0.00           C  
ATOM   1832  H   ILE B 109      11.119   2.304   5.498  1.00  0.00           H  
ATOM   1833  HA  ILE B 109      11.132   1.697   2.710  1.00  0.00           H  
ATOM   1834  HB  ILE B 109      12.704   3.628   4.402  1.00  0.00           H  
ATOM   1835 1HG1 ILE B 109      10.532   3.981   2.283  1.00  0.00           H  
ATOM   1836 2HG1 ILE B 109      10.178   3.761   4.000  1.00  0.00           H  
ATOM   1837 1HG2 ILE B 109      13.492   4.656   2.260  1.00  0.00           H  
ATOM   1838 2HG2 ILE B 109      14.141   3.021   2.447  1.00  0.00           H  
ATOM   1839 3HG2 ILE B 109      12.767   3.312   1.350  1.00  0.00           H  
ATOM   1840 1HD1 ILE B 109      10.042   6.074   3.372  1.00  0.00           H  
ATOM   1841 2HD1 ILE B 109      11.362   5.773   4.516  1.00  0.00           H  
ATOM   1842 3HD1 ILE B 109      11.715   6.052   2.811  1.00  0.00           H  
ATOM   1843  N   LYS B 110      13.681   0.518   4.396  1.00  0.00           N  
ATOM   1844  CA  LYS B 110      14.767  -0.460   4.400  1.00  0.00           C  
ATOM   1845  C   LYS B 110      14.351  -1.865   3.965  1.00  0.00           C  
ATOM   1846  O   LYS B 110      15.219  -2.686   3.664  1.00  0.00           O  
ATOM   1847  CB  LYS B 110      15.450  -0.495   5.763  1.00  0.00           C  
ATOM   1848  CG  LYS B 110      16.364   0.687   6.009  1.00  0.00           C  
ATOM   1849  CD  LYS B 110      16.900   0.721   7.429  1.00  0.00           C  
ATOM   1850  CE  LYS B 110      18.024   1.749   7.559  1.00  0.00           C  
ATOM   1851  NZ  LYS B 110      18.410   1.988   8.985  1.00  0.00           N  
ATOM   1852  H   LYS B 110      13.483   1.005   5.277  1.00  0.00           H  
ATOM   1853  HA  LYS B 110      15.511  -0.117   3.683  1.00  0.00           H  
ATOM   1854 1HB  LYS B 110      14.682  -0.486   6.545  1.00  0.00           H  
ATOM   1855 2HB  LYS B 110      16.020  -1.416   5.870  1.00  0.00           H  
ATOM   1856 1HG  LYS B 110      17.204   0.631   5.315  1.00  0.00           H  
ATOM   1857 2HG  LYS B 110      15.820   1.610   5.815  1.00  0.00           H  
ATOM   1858 1HD  LYS B 110      16.085   1.046   8.086  1.00  0.00           H  
ATOM   1859 2HD  LYS B 110      17.235  -0.264   7.750  1.00  0.00           H  
ATOM   1860 1HE  LYS B 110      18.897   1.375   7.012  1.00  0.00           H  
ATOM   1861 2HE  LYS B 110      17.706   2.693   7.116  1.00  0.00           H  
ATOM   1862 1HZ  LYS B 110      19.146   2.662   9.020  1.00  0.00           H  
ATOM   1863 2HZ  LYS B 110      17.571   2.382   9.461  1.00  0.00           H  
ATOM   1864 3HZ  LYS B 110      18.707   1.149   9.433  1.00  0.00           H  
ATOM   1865  N   LYS B 111      13.047  -2.176   3.955  1.00  0.00           N  
ATOM   1866  CA  LYS B 111      12.611  -3.497   3.492  1.00  0.00           C  
ATOM   1867  C   LYS B 111      13.009  -3.763   2.007  1.00  0.00           C  
ATOM   1868  O   LYS B 111      13.254  -4.926   1.657  1.00  0.00           O  
ATOM   1869  CB  LYS B 111      11.098  -3.663   3.670  1.00  0.00           C  
ATOM   1870  CG  LYS B 111      10.648  -3.800   5.127  1.00  0.00           C  
ATOM   1871  CD  LYS B 111       9.130  -3.884   5.233  1.00  0.00           C  
ATOM   1872  CE  LYS B 111       8.666  -4.060   6.677  1.00  0.00           C  
ATOM   1873  NZ  LYS B 111       7.171  -4.054   6.784  1.00  0.00           N  
ATOM   1874  H   LYS B 111      12.338  -1.477   4.196  1.00  0.00           H  
ATOM   1875  HA  LYS B 111      13.105  -4.249   4.103  1.00  0.00           H  
ATOM   1876 1HB  LYS B 111      10.585  -2.806   3.234  1.00  0.00           H  
ATOM   1877 2HB  LYS B 111      10.767  -4.548   3.127  1.00  0.00           H  
ATOM   1878 1HG  LYS B 111      11.093  -4.692   5.565  1.00  0.00           H  
ATOM   1879 2HG  LYS B 111      10.996  -2.927   5.688  1.00  0.00           H  
ATOM   1880 1HD  LYS B 111       8.701  -2.950   4.853  1.00  0.00           H  
ATOM   1881 2HD  LYS B 111       8.757  -4.710   4.632  1.00  0.00           H  
ATOM   1882 1HE  LYS B 111       9.043  -5.005   7.059  1.00  0.00           H  
ATOM   1883 2HE  LYS B 111       9.063  -3.244   7.286  1.00  0.00           H  
ATOM   1884 1HZ  LYS B 111       6.906  -4.162   7.752  1.00  0.00           H  
ATOM   1885 2HZ  LYS B 111       6.811  -3.138   6.446  1.00  0.00           H  
ATOM   1886 3HZ  LYS B 111       6.770  -4.797   6.240  1.00  0.00           H  
ATOM   1887  N   SER B 112      13.070  -2.684   1.154  1.00  0.00           N  
ATOM   1888  CA  SER B 112      13.429  -2.654  -0.284  1.00  0.00           C  
ATOM   1889  C   SER B 112      12.381  -3.385  -1.182  1.00  0.00           C  
ATOM   1890  O   SER B 112      11.176  -3.283  -0.933  1.00  0.00           O  
ATOM   1891  OXT SER B 112      12.708  -3.709  -2.328  1.00  0.00           O  
ATOM   1892  CB  SER B 112      14.868  -3.210  -0.478  1.00  0.00           C  
ATOM   1893  OG  SER B 112      15.336  -3.058  -1.793  1.00  0.00           O  
ATOM   1894  H   SER B 112      12.842  -1.765   1.546  1.00  0.00           H  
ATOM   1895  HA  SER B 112      13.441  -1.613  -0.590  1.00  0.00           H  
ATOM   1896 1HB  SER B 112      15.557  -2.715   0.203  1.00  0.00           H  
ATOM   1897 2HB  SER B 112      14.883  -4.269  -0.230  1.00  0.00           H  
ATOM   1898  HG  SER B 112      16.064  -3.679  -1.887  1.00  0.00           H  
TER                                                                             
ATOM   1900  N   ASP A   1       3.362   1.137  -3.284  1.00  0.00           N  
ATOM   1901  CA  ASP A   1       3.252   2.510  -3.822  1.00  0.00           C  
ATOM   1902  C   ASP A   1       2.420   3.497  -2.926  1.00  0.00           C  
ATOM   1903  O   ASP A   1       2.976   4.470  -2.389  1.00  0.00           O  
ATOM   1904  CB  ASP A   1       2.715   2.452  -5.302  1.00  0.00           C  
ATOM   1905  CG  ASP A   1       1.349   1.698  -5.514  1.00  0.00           C  
ATOM   1906  OD1 ASP A   1       0.845   1.211  -4.517  1.00  0.00           O  
ATOM   1907  OD2 ASP A   1       0.888   1.633  -6.607  1.00  0.00           O  
ATOM   1908 1H   ASP A   1       4.199   0.697  -3.642  1.00  0.00           H  
ATOM   1909 2H   ASP A   1       3.380   1.136  -2.274  1.00  0.00           H  
ATOM   1910 3H   ASP A   1       2.548   0.615  -3.599  1.00  0.00           H  
ATOM   1911  HA  ASP A   1       4.269   2.915  -3.880  1.00  0.00           H  
ATOM   1912 1HB  ASP A   1       2.586   3.458  -5.687  1.00  0.00           H  
ATOM   1913 2HB  ASP A   1       3.454   1.967  -5.952  1.00  0.00           H  
ATOM   1914  N   GLU A   2       1.113   3.203  -2.727  1.00  0.00           N  
ATOM   1915  CA  GLU A   2       0.146   4.020  -1.960  1.00  0.00           C  
ATOM   1916  C   GLU A   2       0.588   4.279  -0.521  1.00  0.00           C  
ATOM   1917  O   GLU A   2       0.440   5.395  -0.019  1.00  0.00           O  
ATOM   1918  CB  GLU A   2      -1.219   3.336  -1.955  1.00  0.00           C  
ATOM   1919  CG  GLU A   2      -2.333   4.128  -1.271  1.00  0.00           C  
ATOM   1920  CD  GLU A   2      -3.654   3.431  -1.356  1.00  0.00           C  
ATOM   1921  OE1 GLU A   2      -3.706   2.385  -1.954  1.00  0.00           O  
ATOM   1922  OE2 GLU A   2      -4.613   3.934  -0.826  1.00  0.00           O  
ATOM   1923  H   GLU A   2       0.760   2.366  -3.201  1.00  0.00           H  
ATOM   1924  HA  GLU A   2       0.038   4.987  -2.453  1.00  0.00           H  
ATOM   1925 1HB  GLU A   2      -1.521   3.132  -2.983  1.00  0.00           H  
ATOM   1926 2HB  GLU A   2      -1.136   2.376  -1.444  1.00  0.00           H  
ATOM   1927 1HG  GLU A   2      -2.083   4.286  -0.217  1.00  0.00           H  
ATOM   1928 2HG  GLU A   2      -2.415   5.106  -1.742  1.00  0.00           H  
ATOM   1929  N   SER A   3       1.175   3.266   0.113  1.00  0.00           N  
ATOM   1930  CA  SER A   3       1.618   3.403   1.486  1.00  0.00           C  
ATOM   1931  C   SER A   3       2.819   4.337   1.613  1.00  0.00           C  
ATOM   1932  O   SER A   3       3.074   4.858   2.698  1.00  0.00           O  
ATOM   1933  CB  SER A   3       1.963   2.048   2.076  1.00  0.00           C  
ATOM   1934  OG  SER A   3       3.129   1.507   1.503  1.00  0.00           O  
ATOM   1935  H   SER A   3       1.279   2.378  -0.350  1.00  0.00           H  
ATOM   1936  HA  SER A   3       0.788   3.818   2.065  1.00  0.00           H  
ATOM   1937 1HB  SER A   3       2.097   2.150   3.156  1.00  0.00           H  
ATOM   1938 2HB  SER A   3       1.132   1.367   1.911  1.00  0.00           H  
ATOM   1939  HG  SER A   3       3.286   0.673   1.963  1.00  0.00           H  
ATOM   1940  N   LEU A   4       3.574   4.581   0.523  1.00  0.00           N  
ATOM   1941  CA  LEU A   4       4.705   5.483   0.646  1.00  0.00           C  
ATOM   1942  C   LEU A   4       4.152   6.880   0.747  1.00  0.00           C  
ATOM   1943  O   LEU A   4       4.600   7.680   1.573  1.00  0.00           O  
ATOM   1944  CB  LEU A   4       5.678   5.342  -0.535  1.00  0.00           C  
ATOM   1945  CG  LEU A   4       6.943   6.253  -0.517  1.00  0.00           C  
ATOM   1946  CD1 LEU A   4       7.753   6.020   0.768  1.00  0.00           C  
ATOM   1947  CD2 LEU A   4       7.803   5.914  -1.754  1.00  0.00           C  
ATOM   1948  H   LEU A   4       3.362   4.188  -0.391  1.00  0.00           H  
ATOM   1949  HA  LEU A   4       5.225   5.243   1.569  1.00  0.00           H  
ATOM   1950 1HB  LEU A   4       6.005   4.307  -0.586  1.00  0.00           H  
ATOM   1951 2HB  LEU A   4       5.130   5.569  -1.452  1.00  0.00           H  
ATOM   1952  HG  LEU A   4       6.643   7.301  -0.550  1.00  0.00           H  
ATOM   1953 1HD1 LEU A   4       8.608   6.645   0.766  1.00  0.00           H  
ATOM   1954 2HD1 LEU A   4       7.159   6.269   1.646  1.00  0.00           H  
ATOM   1955 3HD1 LEU A   4       8.066   4.978   0.825  1.00  0.00           H  
ATOM   1956 1HD2 LEU A   4       8.689   6.536  -1.773  1.00  0.00           H  
ATOM   1957 2HD2 LEU A   4       8.104   4.868  -1.713  1.00  0.00           H  
ATOM   1958 3HD2 LEU A   4       7.225   6.083  -2.659  1.00  0.00           H  
ATOM   1959  N   LEU A   5       3.146   7.163  -0.073  1.00  0.00           N  
ATOM   1960  CA  LEU A   5       2.534   8.479  -0.020  1.00  0.00           C  
ATOM   1961  C   LEU A   5       1.833   8.680   1.329  1.00  0.00           C  
ATOM   1962  O   LEU A   5       1.838   9.793   1.856  1.00  0.00           O  
ATOM   1963  CB  LEU A   5       1.586   8.672  -1.194  1.00  0.00           C  
ATOM   1964  CG  LEU A   5       2.219   8.802  -2.596  1.00  0.00           C  
ATOM   1965  CD1 LEU A   5       1.097   8.757  -3.595  1.00  0.00           C  
ATOM   1966  CD2 LEU A   5       3.016  10.149  -2.750  1.00  0.00           C  
ATOM   1967  H   LEU A   5       2.861   6.448  -0.755  1.00  0.00           H  
ATOM   1968  HA  LEU A   5       3.319   9.219  -0.090  1.00  0.00           H  
ATOM   1969 1HB  LEU A   5       0.978   7.786  -1.250  1.00  0.00           H  
ATOM   1970 2HB  LEU A   5       0.948   9.536  -1.010  1.00  0.00           H  
ATOM   1971  HG  LEU A   5       2.890   7.957  -2.776  1.00  0.00           H  
ATOM   1972 1HD1 LEU A   5       1.515   8.827  -4.597  1.00  0.00           H  
ATOM   1973 2HD1 LEU A   5       0.547   7.818  -3.496  1.00  0.00           H  
ATOM   1974 3HD1 LEU A   5       0.423   9.592  -3.409  1.00  0.00           H  
ATOM   1975 1HD2 LEU A   5       3.429  10.208  -3.761  1.00  0.00           H  
ATOM   1976 2HD2 LEU A   5       2.346  10.988  -2.591  1.00  0.00           H  
ATOM   1977 3HD2 LEU A   5       3.829  10.202  -2.039  1.00  0.00           H  
ATOM   1978  N   GLU A   6       1.245   7.616   1.900  1.00  0.00           N  
ATOM   1979  CA  GLU A   6       0.610   7.743   3.217  1.00  0.00           C  
ATOM   1980  C   GLU A   6       1.647   8.062   4.308  1.00  0.00           C  
ATOM   1981  O   GLU A   6       1.367   8.864   5.209  1.00  0.00           O  
ATOM   1982  CB  GLU A   6      -0.143   6.479   3.609  1.00  0.00           C  
ATOM   1983  CG  GLU A   6      -1.398   6.196   2.821  1.00  0.00           C  
ATOM   1984  CD  GLU A   6      -2.015   4.894   3.221  1.00  0.00           C  
ATOM   1985  OE1 GLU A   6      -1.337   4.120   3.859  1.00  0.00           O  
ATOM   1986  OE2 GLU A   6      -3.160   4.675   2.921  1.00  0.00           O  
ATOM   1987  H   GLU A   6       1.212   6.726   1.392  1.00  0.00           H  
ATOM   1988  HA  GLU A   6      -0.102   8.564   3.178  1.00  0.00           H  
ATOM   1989 1HB  GLU A   6       0.522   5.629   3.515  1.00  0.00           H  
ATOM   1990 2HB  GLU A   6      -0.426   6.550   4.656  1.00  0.00           H  
ATOM   1991 1HG  GLU A   6      -2.114   7.001   2.977  1.00  0.00           H  
ATOM   1992 2HG  GLU A   6      -1.152   6.167   1.767  1.00  0.00           H  
ATOM   1993  N   ASP A   7       2.850   7.455   4.229  1.00  0.00           N  
ATOM   1994  CA  ASP A   7       3.906   7.759   5.200  1.00  0.00           C  
ATOM   1995  C   ASP A   7       4.357   9.207   5.042  1.00  0.00           C  
ATOM   1996  O   ASP A   7       4.614   9.899   6.040  1.00  0.00           O  
ATOM   1997  CB  ASP A   7       5.112   6.832   5.038  1.00  0.00           C  
ATOM   1998  CG  ASP A   7       4.898   5.395   5.558  1.00  0.00           C  
ATOM   1999  OD1 ASP A   7       3.936   5.141   6.269  1.00  0.00           O  
ATOM   2000  OD2 ASP A   7       5.723   4.566   5.271  1.00  0.00           O  
ATOM   2001  H   ASP A   7       2.994   6.713   3.533  1.00  0.00           H  
ATOM   2002  HA  ASP A   7       3.503   7.632   6.204  1.00  0.00           H  
ATOM   2003 1HB  ASP A   7       5.361   6.773   3.976  1.00  0.00           H  
ATOM   2004 2HB  ASP A   7       5.965   7.263   5.541  1.00  0.00           H  
ATOM   2005  N   ILE A   8       4.386   9.685   3.795  1.00  0.00           N  
ATOM   2006  CA  ILE A   8       4.720  11.067   3.499  1.00  0.00           C  
ATOM   2007  C   ILE A   8       3.684  11.989   4.140  1.00  0.00           C  
ATOM   2008  O   ILE A   8       4.056  12.994   4.743  1.00  0.00           O  
ATOM   2009  CB  ILE A   8       4.894  11.311   1.981  1.00  0.00           C  
ATOM   2010  CG1 ILE A   8       6.208  10.571   1.477  1.00  0.00           C  
ATOM   2011  CG2 ILE A   8       4.895  12.780   1.662  1.00  0.00           C  
ATOM   2012  CD1 ILE A   8       6.405  10.453  -0.057  1.00  0.00           C  
ATOM   2013  H   ILE A   8       4.212   9.027   3.024  1.00  0.00           H  
ATOM   2014  HA  ILE A   8       5.685  11.285   3.964  1.00  0.00           H  
ATOM   2015  HB  ILE A   8       4.062  10.858   1.465  1.00  0.00           H  
ATOM   2016 1HG1 ILE A   8       7.056  11.103   1.882  1.00  0.00           H  
ATOM   2017 2HG1 ILE A   8       6.211   9.567   1.894  1.00  0.00           H  
ATOM   2018 1HG2 ILE A   8       4.975  12.886   0.603  1.00  0.00           H  
ATOM   2019 2HG2 ILE A   8       3.966  13.232   1.987  1.00  0.00           H  
ATOM   2020 3HG2 ILE A   8       5.733  13.274   2.159  1.00  0.00           H  
ATOM   2021 1HD1 ILE A   8       7.343   9.928  -0.255  1.00  0.00           H  
ATOM   2022 2HD1 ILE A   8       5.584   9.888  -0.482  1.00  0.00           H  
ATOM   2023 3HD1 ILE A   8       6.447  11.438  -0.517  1.00  0.00           H  
ATOM   2024  N   VAL A   9       2.393  11.645   4.040  1.00  0.00           N  
ATOM   2025  CA  VAL A   9       1.360  12.455   4.677  1.00  0.00           C  
ATOM   2026  C   VAL A   9       1.513  12.548   6.183  1.00  0.00           C  
ATOM   2027  O   VAL A   9       1.385  13.646   6.733  1.00  0.00           O  
ATOM   2028  CB  VAL A   9      -0.043  11.867   4.402  1.00  0.00           C  
ATOM   2029  CG1 VAL A   9      -1.120  12.524   5.273  1.00  0.00           C  
ATOM   2030  CG2 VAL A   9      -0.372  12.099   2.987  1.00  0.00           C  
ATOM   2031  H   VAL A   9       2.151  10.833   3.465  1.00  0.00           H  
ATOM   2032  HA  VAL A   9       1.409  13.456   4.257  1.00  0.00           H  
ATOM   2033  HB  VAL A   9      -0.045  10.807   4.616  1.00  0.00           H  
ATOM   2034 1HG1 VAL A   9      -2.086  12.089   5.024  1.00  0.00           H  
ATOM   2035 2HG1 VAL A   9      -0.927  12.359   6.327  1.00  0.00           H  
ATOM   2036 3HG1 VAL A   9      -1.157  13.559   5.091  1.00  0.00           H  
ATOM   2037 1HG2 VAL A   9      -1.350  11.694   2.788  1.00  0.00           H  
ATOM   2038 2HG2 VAL A   9      -0.382  13.167   2.774  1.00  0.00           H  
ATOM   2039 3HG2 VAL A   9       0.357  11.614   2.377  1.00  0.00           H  
ATOM   2040  N   GLU A  10       1.766  11.428   6.864  1.00  0.00           N  
ATOM   2041  CA  GLU A  10       1.900  11.511   8.314  1.00  0.00           C  
ATOM   2042  C   GLU A  10       3.098  12.382   8.700  1.00  0.00           C  
ATOM   2043  O   GLU A  10       3.010  13.188   9.640  1.00  0.00           O  
ATOM   2044  CB  GLU A  10       1.988  10.130   8.953  1.00  0.00           C  
ATOM   2045  CG  GLU A  10       1.953  10.170  10.487  1.00  0.00           C  
ATOM   2046  CD  GLU A  10       1.869   8.817  11.119  1.00  0.00           C  
ATOM   2047  OE1 GLU A  10       1.825   7.854  10.404  1.00  0.00           O  
ATOM   2048  OE2 GLU A  10       1.805   8.742  12.327  1.00  0.00           O  
ATOM   2049  H   GLU A  10       1.823  10.530   6.366  1.00  0.00           H  
ATOM   2050  HA  GLU A  10       1.005  11.992   8.706  1.00  0.00           H  
ATOM   2051 1HB  GLU A  10       1.161   9.516   8.599  1.00  0.00           H  
ATOM   2052 2HB  GLU A  10       2.918   9.644   8.639  1.00  0.00           H  
ATOM   2053 1HG  GLU A  10       2.842  10.659  10.835  1.00  0.00           H  
ATOM   2054 2HG  GLU A  10       1.101  10.772  10.802  1.00  0.00           H  
ATOM   2055  N   LEU A  11       4.203  12.257   7.951  1.00  0.00           N  
ATOM   2056  CA  LEU A  11       5.382  13.057   8.229  1.00  0.00           C  
ATOM   2057  C   LEU A  11       5.087  14.530   8.042  1.00  0.00           C  
ATOM   2058  O   LEU A  11       5.446  15.341   8.901  1.00  0.00           O  
ATOM   2059  CB  LEU A  11       6.533  12.659   7.289  1.00  0.00           C  
ATOM   2060  CG  LEU A  11       7.865  13.463   7.412  1.00  0.00           C  
ATOM   2061  CD1 LEU A  11       8.431  13.303   8.795  1.00  0.00           C  
ATOM   2062  CD2 LEU A  11       8.854  12.966   6.349  1.00  0.00           C  
ATOM   2063  H   LEU A  11       4.238  11.555   7.202  1.00  0.00           H  
ATOM   2064  HA  LEU A  11       5.663  12.892   9.263  1.00  0.00           H  
ATOM   2065 1HB  LEU A  11       6.756  11.608   7.454  1.00  0.00           H  
ATOM   2066 2HB  LEU A  11       6.181  12.765   6.262  1.00  0.00           H  
ATOM   2067  HG  LEU A  11       7.669  14.524   7.249  1.00  0.00           H  
ATOM   2068 1HD1 LEU A  11       9.347  13.867   8.872  1.00  0.00           H  
ATOM   2069 2HD1 LEU A  11       7.724  13.675   9.522  1.00  0.00           H  
ATOM   2070 3HD1 LEU A  11       8.633  12.255   8.987  1.00  0.00           H  
ATOM   2071 1HD2 LEU A  11       9.784  13.528   6.420  1.00  0.00           H  
ATOM   2072 2HD2 LEU A  11       9.060  11.906   6.506  1.00  0.00           H  
ATOM   2073 3HD2 LEU A  11       8.420  13.106   5.358  1.00  0.00           H  
ATOM   2074  N   LEU A  12       4.407  14.882   6.947  1.00  0.00           N  
ATOM   2075  CA  LEU A  12       4.094  16.271   6.680  1.00  0.00           C  
ATOM   2076  C   LEU A  12       3.190  16.844   7.746  1.00  0.00           C  
ATOM   2077  O   LEU A  12       3.444  17.937   8.249  1.00  0.00           O  
ATOM   2078  CB  LEU A  12       3.423  16.376   5.315  1.00  0.00           C  
ATOM   2079  CG  LEU A  12       4.322  16.146   4.085  1.00  0.00           C  
ATOM   2080  CD1 LEU A  12       3.489  15.978   2.859  1.00  0.00           C  
ATOM   2081  CD2 LEU A  12       5.171  17.349   3.871  1.00  0.00           C  
ATOM   2082  H   LEU A  12       4.144  14.166   6.264  1.00  0.00           H  
ATOM   2083  HA  LEU A  12       5.021  16.833   6.682  1.00  0.00           H  
ATOM   2084 1HB  LEU A  12       2.658  15.611   5.293  1.00  0.00           H  
ATOM   2085 2HB  LEU A  12       2.949  17.350   5.228  1.00  0.00           H  
ATOM   2086  HG  LEU A  12       4.936  15.260   4.230  1.00  0.00           H  
ATOM   2087 1HD1 LEU A  12       4.135  15.833   1.995  1.00  0.00           H  
ATOM   2088 2HD1 LEU A  12       2.833  15.118   2.967  1.00  0.00           H  
ATOM   2089 3HD1 LEU A  12       2.923  16.859   2.733  1.00  0.00           H  
ATOM   2090 1HD2 LEU A  12       5.755  17.176   2.999  1.00  0.00           H  
ATOM   2091 2HD2 LEU A  12       4.530  18.218   3.711  1.00  0.00           H  
ATOM   2092 3HD2 LEU A  12       5.822  17.528   4.719  1.00  0.00           H  
ATOM   2093  N   LYS A  13       2.205  16.087   8.220  1.00  0.00           N  
ATOM   2094  CA  LYS A  13       1.354  16.662   9.248  1.00  0.00           C  
ATOM   2095  C   LYS A  13       2.155  17.049  10.499  1.00  0.00           C  
ATOM   2096  O   LYS A  13       1.936  18.141  11.044  1.00  0.00           O  
ATOM   2097  CB  LYS A  13       0.215  15.705   9.597  1.00  0.00           C  
ATOM   2098  CG  LYS A  13      -0.867  15.599   8.512  1.00  0.00           C  
ATOM   2099  CD  LYS A  13      -1.969  14.612   8.907  1.00  0.00           C  
ATOM   2100  CE  LYS A  13      -3.078  14.508   7.845  1.00  0.00           C  
ATOM   2101  NZ  LYS A  13      -3.950  15.720   7.802  1.00  0.00           N  
ATOM   2102  H   LYS A  13       2.003  15.167   7.811  1.00  0.00           H  
ATOM   2103  HA  LYS A  13       0.912  17.575   8.849  1.00  0.00           H  
ATOM   2104 1HB  LYS A  13       0.633  14.703   9.749  1.00  0.00           H  
ATOM   2105 2HB  LYS A  13      -0.250  16.012  10.531  1.00  0.00           H  
ATOM   2106 1HG  LYS A  13      -1.294  16.584   8.344  1.00  0.00           H  
ATOM   2107 2HG  LYS A  13      -0.407  15.261   7.583  1.00  0.00           H  
ATOM   2108 1HD  LYS A  13      -1.526  13.623   9.048  1.00  0.00           H  
ATOM   2109 2HD  LYS A  13      -2.416  14.926   9.849  1.00  0.00           H  
ATOM   2110 1HE  LYS A  13      -2.623  14.384   6.871  1.00  0.00           H  
ATOM   2111 2HE  LYS A  13      -3.694  13.636   8.063  1.00  0.00           H  
ATOM   2112 1HZ  LYS A  13      -4.657  15.594   7.086  1.00  0.00           H  
ATOM   2113 2HZ  LYS A  13      -4.398  15.849   8.700  1.00  0.00           H  
ATOM   2114 3HZ  LYS A  13      -3.399  16.534   7.582  1.00  0.00           H  
ATOM   2115  N   GLU A  14       3.124  16.216  10.920  1.00  0.00           N  
ATOM   2116  CA  GLU A  14       3.914  16.601  12.092  1.00  0.00           C  
ATOM   2117  C   GLU A  14       4.870  17.765  11.785  1.00  0.00           C  
ATOM   2118  O   GLU A  14       5.060  18.633  12.639  1.00  0.00           O  
ATOM   2119  CB  GLU A  14       4.659  15.419  12.697  1.00  0.00           C  
ATOM   2120  CG  GLU A  14       3.735  14.369  13.352  1.00  0.00           C  
ATOM   2121  CD  GLU A  14       2.832  14.893  14.428  1.00  0.00           C  
ATOM   2122  OE1 GLU A  14       3.241  15.749  15.154  1.00  0.00           O  
ATOM   2123  OE2 GLU A  14       1.700  14.436  14.513  1.00  0.00           O  
ATOM   2124  H   GLU A  14       3.246  15.301  10.460  1.00  0.00           H  
ATOM   2125  HA  GLU A  14       3.223  16.956  12.854  1.00  0.00           H  
ATOM   2126 1HB  GLU A  14       5.232  14.918  11.909  1.00  0.00           H  
ATOM   2127 2HB  GLU A  14       5.367  15.771  13.448  1.00  0.00           H  
ATOM   2128 1HG  GLU A  14       3.137  13.873  12.583  1.00  0.00           H  
ATOM   2129 2HG  GLU A  14       4.369  13.639  13.821  1.00  0.00           H  
ATOM   2130  N   ILE A  15       5.423  17.826  10.564  1.00  0.00           N  
ATOM   2131  CA  ILE A  15       6.295  18.940  10.172  1.00  0.00           C  
ATOM   2132  C   ILE A  15       5.525  20.261  10.203  1.00  0.00           C  
ATOM   2133  O   ILE A  15       6.017  21.266  10.729  1.00  0.00           O  
ATOM   2134  CB  ILE A  15       6.896  18.709   8.752  1.00  0.00           C  
ATOM   2135  CG1 ILE A  15       7.924  17.496   8.726  1.00  0.00           C  
ATOM   2136  CG2 ILE A  15       7.527  19.965   8.218  1.00  0.00           C  
ATOM   2137  CD1 ILE A  15       9.210  17.684   9.546  1.00  0.00           C  
ATOM   2138  H   ILE A  15       5.266  17.043   9.918  1.00  0.00           H  
ATOM   2139  HA  ILE A  15       7.102  19.020  10.893  1.00  0.00           H  
ATOM   2140  HB  ILE A  15       6.086  18.432   8.084  1.00  0.00           H  
ATOM   2141 1HG1 ILE A  15       7.432  16.625   9.124  1.00  0.00           H  
ATOM   2142 2HG1 ILE A  15       8.200  17.296   7.691  1.00  0.00           H  
ATOM   2143 1HG2 ILE A  15       7.907  19.781   7.220  1.00  0.00           H  
ATOM   2144 2HG2 ILE A  15       6.810  20.781   8.174  1.00  0.00           H  
ATOM   2145 3HG2 ILE A  15       8.317  20.228   8.869  1.00  0.00           H  
ATOM   2146 1HD1 ILE A  15       9.818  16.788   9.455  1.00  0.00           H  
ATOM   2147 2HD1 ILE A  15       9.782  18.532   9.175  1.00  0.00           H  
ATOM   2148 3HD1 ILE A  15       8.966  17.843  10.586  1.00  0.00           H  
ATOM   2149  N   ILE A  16       4.300  20.254   9.693  1.00  0.00           N  
ATOM   2150  CA  ILE A  16       3.482  21.451   9.673  1.00  0.00           C  
ATOM   2151  C   ILE A  16       3.187  21.913  11.095  1.00  0.00           C  
ATOM   2152  O   ILE A  16       3.349  23.096  11.411  1.00  0.00           O  
ATOM   2153  CB  ILE A  16       2.173  21.167   8.906  1.00  0.00           C  
ATOM   2154  CG1 ILE A  16       2.507  20.933   7.426  1.00  0.00           C  
ATOM   2155  CG2 ILE A  16       1.190  22.322   9.074  1.00  0.00           C  
ATOM   2156  CD1 ILE A  16       1.405  20.314   6.608  1.00  0.00           C  
ATOM   2157  H   ILE A  16       3.952  19.389   9.269  1.00  0.00           H  
ATOM   2158  HA  ILE A  16       4.034  22.240   9.158  1.00  0.00           H  
ATOM   2159  HB  ILE A  16       1.726  20.244   9.293  1.00  0.00           H  
ATOM   2160 1HG1 ILE A  16       2.767  21.894   6.977  1.00  0.00           H  
ATOM   2161 2HG1 ILE A  16       3.369  20.282   7.372  1.00  0.00           H  
ATOM   2162 1HG2 ILE A  16       0.270  22.118   8.540  1.00  0.00           H  
ATOM   2163 2HG2 ILE A  16       0.954  22.457  10.124  1.00  0.00           H  
ATOM   2164 3HG2 ILE A  16       1.633  23.228   8.679  1.00  0.00           H  
ATOM   2165 1HD1 ILE A  16       1.741  20.178   5.582  1.00  0.00           H  
ATOM   2166 2HD1 ILE A  16       1.164  19.352   7.040  1.00  0.00           H  
ATOM   2167 3HD1 ILE A  16       0.529  20.936   6.610  1.00  0.00           H  
ATOM   2168  N   LYS A  17       2.774  20.985  11.965  1.00  0.00           N  
ATOM   2169  CA  LYS A  17       2.492  21.360  13.346  1.00  0.00           C  
ATOM   2170  C   LYS A  17       3.731  21.857  14.073  1.00  0.00           C  
ATOM   2171  O   LYS A  17       3.641  22.809  14.853  1.00  0.00           O  
ATOM   2172  CB  LYS A  17       1.883  20.201  14.105  1.00  0.00           C  
ATOM   2173  CG  LYS A  17       0.450  19.884  13.688  1.00  0.00           C  
ATOM   2174  CD  LYS A  17      -0.191  18.865  14.611  1.00  0.00           C  
ATOM   2175  CE  LYS A  17       0.448  17.508  14.427  1.00  0.00           C  
ATOM   2176  NZ  LYS A  17      -0.235  16.445  15.194  1.00  0.00           N  
ATOM   2177  H   LYS A  17       2.632  20.023  11.643  1.00  0.00           H  
ATOM   2178  HA  LYS A  17       1.772  22.175  13.332  1.00  0.00           H  
ATOM   2179 1HB  LYS A  17       2.505  19.323  13.924  1.00  0.00           H  
ATOM   2180 2HB  LYS A  17       1.903  20.407  15.175  1.00  0.00           H  
ATOM   2181 1HG  LYS A  17      -0.139  20.801  13.704  1.00  0.00           H  
ATOM   2182 2HG  LYS A  17       0.447  19.496  12.669  1.00  0.00           H  
ATOM   2183 1HD  LYS A  17      -0.073  19.178  15.649  1.00  0.00           H  
ATOM   2184 2HD  LYS A  17      -1.254  18.787  14.388  1.00  0.00           H  
ATOM   2185 1HE  LYS A  17       0.439  17.245  13.368  1.00  0.00           H  
ATOM   2186 2HE  LYS A  17       1.475  17.547  14.771  1.00  0.00           H  
ATOM   2187 1HZ  LYS A  17       0.291  15.571  15.004  1.00  0.00           H  
ATOM   2188 2HZ  LYS A  17      -0.206  16.652  16.179  1.00  0.00           H  
ATOM   2189 3HZ  LYS A  17      -1.188  16.348  14.894  1.00  0.00           H  
ATOM   2190  N   LEU A  18       4.889  21.254  13.803  1.00  0.00           N  
ATOM   2191  CA  LEU A  18       6.097  21.661  14.483  1.00  0.00           C  
ATOM   2192  C   LEU A  18       6.436  23.093  14.130  1.00  0.00           C  
ATOM   2193  O   LEU A  18       6.751  23.900  15.014  1.00  0.00           O  
ATOM   2194  CB  LEU A  18       7.257  20.730  14.071  1.00  0.00           C  
ATOM   2195  CG  LEU A  18       8.635  20.972  14.690  1.00  0.00           C  
ATOM   2196  CD1 LEU A  18       8.542  20.875  16.171  1.00  0.00           C  
ATOM   2197  CD2 LEU A  18       9.581  19.908  14.169  1.00  0.00           C  
ATOM   2198  H   LEU A  18       4.914  20.441  13.179  1.00  0.00           H  
ATOM   2199  HA  LEU A  18       5.912  21.591  15.552  1.00  0.00           H  
ATOM   2200 1HB  LEU A  18       6.977  19.710  14.250  1.00  0.00           H  
ATOM   2201 2HB  LEU A  18       7.381  20.835  12.992  1.00  0.00           H  
ATOM   2202  HG  LEU A  18       8.995  21.963  14.427  1.00  0.00           H  
ATOM   2203 1HD1 LEU A  18       9.510  21.042  16.609  1.00  0.00           H  
ATOM   2204 2HD1 LEU A  18       7.866  21.631  16.517  1.00  0.00           H  
ATOM   2205 3HD1 LEU A  18       8.179  19.889  16.463  1.00  0.00           H  
ATOM   2206 1HD2 LEU A  18      10.571  20.041  14.588  1.00  0.00           H  
ATOM   2207 2HD2 LEU A  18       9.194  18.943  14.466  1.00  0.00           H  
ATOM   2208 3HD2 LEU A  18       9.636  19.961  13.085  1.00  0.00           H  
ATOM   2209  N   TRP A  19       6.337  23.438  12.845  1.00  0.00           N  
ATOM   2210  CA  TRP A  19       6.668  24.791  12.457  1.00  0.00           C  
ATOM   2211  C   TRP A  19       5.696  25.786  13.097  1.00  0.00           C  
ATOM   2212  O   TRP A  19       6.120  26.852  13.552  1.00  0.00           O  
ATOM   2213  CB  TRP A  19       6.621  24.965  10.956  1.00  0.00           C  
ATOM   2214  CG  TRP A  19       7.583  24.181  10.080  1.00  0.00           C  
ATOM   2215  CD1 TRP A  19       7.437  24.078   8.725  1.00  0.00           C  
ATOM   2216  CD2 TRP A  19       8.747  23.358  10.408  1.00  0.00           C  
ATOM   2217  NE1 TRP A  19       8.408  23.294   8.198  1.00  0.00           N  
ATOM   2218  CE2 TRP A  19       9.210  22.830   9.202  1.00  0.00           C  
ATOM   2219  CE3 TRP A  19       9.414  23.018  11.594  1.00  0.00           C  
ATOM   2220  CZ2 TRP A  19      10.292  21.976   9.149  1.00  0.00           C  
ATOM   2221  CZ3 TRP A  19      10.482  22.165  11.523  1.00  0.00           C  
ATOM   2222  CH2 TRP A  19      10.899  21.651  10.332  1.00  0.00           C  
ATOM   2223  H   TRP A  19       6.091  22.733  12.138  1.00  0.00           H  
ATOM   2224  HA  TRP A  19       7.662  25.029  12.808  1.00  0.00           H  
ATOM   2225 1HB  TRP A  19       5.632  24.647  10.652  1.00  0.00           H  
ATOM   2226 2HB  TRP A  19       6.740  26.008  10.718  1.00  0.00           H  
ATOM   2227  HD1 TRP A  19       6.652  24.562   8.144  1.00  0.00           H  
ATOM   2228  HE1 TRP A  19       8.501  23.077   7.220  1.00  0.00           H  
ATOM   2229  HE3 TRP A  19       9.102  23.393  12.548  1.00  0.00           H  
ATOM   2230  HZ2 TRP A  19      10.652  21.551   8.216  1.00  0.00           H  
ATOM   2231  HZ3 TRP A  19      10.986  21.897  12.451  1.00  0.00           H  
ATOM   2232  HH2 TRP A  19      11.737  20.966  10.318  1.00  0.00           H  
ATOM   2233  N   LYS A  20       4.393  25.445  13.161  1.00  0.00           N  
ATOM   2234  CA  LYS A  20       3.403  26.351  13.754  1.00  0.00           C  
ATOM   2235  C   LYS A  20       3.679  26.616  15.232  1.00  0.00           C  
ATOM   2236  O   LYS A  20       3.549  27.760  15.694  1.00  0.00           O  
ATOM   2237  CB  LYS A  20       1.988  25.787  13.601  1.00  0.00           C  
ATOM   2238  CG  LYS A  20       1.426  25.814  12.187  1.00  0.00           C  
ATOM   2239  CD  LYS A  20       0.052  25.143  12.105  1.00  0.00           C  
ATOM   2240  CE  LYS A  20      -0.451  25.081  10.664  1.00  0.00           C  
ATOM   2241  NZ  LYS A  20      -1.036  26.349  10.159  1.00  0.00           N  
ATOM   2242  H   LYS A  20       4.085  24.560  12.737  1.00  0.00           H  
ATOM   2243  HA  LYS A  20       3.457  27.305  13.233  1.00  0.00           H  
ATOM   2244 1HB  LYS A  20       1.987  24.747  13.935  1.00  0.00           H  
ATOM   2245 2HB  LYS A  20       1.307  26.335  14.248  1.00  0.00           H  
ATOM   2246 1HG  LYS A  20       1.328  26.849  11.868  1.00  0.00           H  
ATOM   2247 2HG  LYS A  20       2.117  25.310  11.513  1.00  0.00           H  
ATOM   2248 1HD  LYS A  20       0.126  24.125  12.493  1.00  0.00           H  
ATOM   2249 2HD  LYS A  20      -0.668  25.694  12.709  1.00  0.00           H  
ATOM   2250 1HE  LYS A  20       0.397  24.846  10.041  1.00  0.00           H  
ATOM   2251 2HE  LYS A  20      -1.191  24.287  10.567  1.00  0.00           H  
ATOM   2252 1HZ  LYS A  20      -1.282  26.153   9.170  1.00  0.00           H  
ATOM   2253 2HZ  LYS A  20      -1.856  26.593  10.688  1.00  0.00           H  
ATOM   2254 3HZ  LYS A  20      -0.377  27.106  10.204  1.00  0.00           H  
ATOM   2255  N   ILE A  21       4.102  25.581  15.967  1.00  0.00           N  
ATOM   2256  CA  ILE A  21       4.408  25.739  17.385  1.00  0.00           C  
ATOM   2257  C   ILE A  21       5.581  26.682  17.530  1.00  0.00           C  
ATOM   2258  O   ILE A  21       5.567  27.556  18.394  1.00  0.00           O  
ATOM   2259  CB  ILE A  21       4.734  24.416  18.094  1.00  0.00           C  
ATOM   2260  CG1 ILE A  21       3.499  23.513  18.126  1.00  0.00           C  
ATOM   2261  CG2 ILE A  21       5.182  24.741  19.571  1.00  0.00           C  
ATOM   2262  CD1 ILE A  21       3.805  22.076  18.509  1.00  0.00           C  
ATOM   2263  H   ILE A  21       4.144  24.650  15.528  1.00  0.00           H  
ATOM   2264  HA  ILE A  21       3.542  26.194  17.876  1.00  0.00           H  
ATOM   2265  HB  ILE A  21       5.528  23.883  17.556  1.00  0.00           H  
ATOM   2266 1HG1 ILE A  21       2.788  23.918  18.850  1.00  0.00           H  
ATOM   2267 2HG1 ILE A  21       3.032  23.517  17.147  1.00  0.00           H  
ATOM   2268 1HG2 ILE A  21       5.388  23.837  20.094  1.00  0.00           H  
ATOM   2269 2HG2 ILE A  21       6.077  25.363  19.585  1.00  0.00           H  
ATOM   2270 3HG2 ILE A  21       4.374  25.265  20.087  1.00  0.00           H  
ATOM   2271 1HD1 ILE A  21       2.877  21.505  18.507  1.00  0.00           H  
ATOM   2272 2HD1 ILE A  21       4.498  21.651  17.782  1.00  0.00           H  
ATOM   2273 3HD1 ILE A  21       4.236  22.027  19.485  1.00  0.00           H  
ATOM   2274  N   LEU A  22       6.614  26.494  16.699  1.00  0.00           N  
ATOM   2275  CA  LEU A  22       7.787  27.355  16.772  1.00  0.00           C  
ATOM   2276  C   LEU A  22       7.432  28.808  16.478  1.00  0.00           C  
ATOM   2277  O   LEU A  22       7.958  29.709  17.142  1.00  0.00           O  
ATOM   2278  CB  LEU A  22       8.830  26.898  15.756  1.00  0.00           C  
ATOM   2279  CG  LEU A  22       9.510  25.561  16.017  1.00  0.00           C  
ATOM   2280  CD1 LEU A  22      10.295  25.187  14.791  1.00  0.00           C  
ATOM   2281  CD2 LEU A  22      10.436  25.651  17.222  1.00  0.00           C  
ATOM   2282  H   LEU A  22       6.584  25.715  16.032  1.00  0.00           H  
ATOM   2283  HA  LEU A  22       8.188  27.302  17.777  1.00  0.00           H  
ATOM   2284 1HB  LEU A  22       8.340  26.828  14.791  1.00  0.00           H  
ATOM   2285 2HB  LEU A  22       9.602  27.664  15.686  1.00  0.00           H  
ATOM   2286  HG  LEU A  22       8.756  24.795  16.196  1.00  0.00           H  
ATOM   2287 1HD1 LEU A  22      10.755  24.246  14.950  1.00  0.00           H  
ATOM   2288 2HD1 LEU A  22       9.633  25.121  13.947  1.00  0.00           H  
ATOM   2289 3HD1 LEU A  22      11.049  25.943  14.601  1.00  0.00           H  
ATOM   2290 1HD2 LEU A  22      10.896  24.693  17.355  1.00  0.00           H  
ATOM   2291 2HD2 LEU A  22      11.205  26.405  17.047  1.00  0.00           H  
ATOM   2292 3HD2 LEU A  22       9.881  25.904  18.117  1.00  0.00           H  
ATOM   2293  N   VAL A  23       6.521  29.057  15.528  1.00  0.00           N  
ATOM   2294  CA  VAL A  23       6.142  30.436  15.244  1.00  0.00           C  
ATOM   2295  C   VAL A  23       5.465  31.064  16.458  1.00  0.00           C  
ATOM   2296  O   VAL A  23       5.808  32.187  16.847  1.00  0.00           O  
ATOM   2297  CB  VAL A  23       5.165  30.532  14.036  1.00  0.00           C  
ATOM   2298  CG1 VAL A  23       4.615  31.951  13.898  1.00  0.00           C  
ATOM   2299  CG2 VAL A  23       5.882  30.179  12.741  1.00  0.00           C  
ATOM   2300  H   VAL A  23       6.159  28.275  14.970  1.00  0.00           H  
ATOM   2301  HA  VAL A  23       7.044  31.002  15.011  1.00  0.00           H  
ATOM   2302  HB  VAL A  23       4.328  29.849  14.198  1.00  0.00           H  
ATOM   2303 1HG1 VAL A  23       3.941  31.973  13.057  1.00  0.00           H  
ATOM   2304 2HG1 VAL A  23       4.068  32.254  14.791  1.00  0.00           H  
ATOM   2305 3HG1 VAL A  23       5.431  32.646  13.728  1.00  0.00           H  
ATOM   2306 1HG2 VAL A  23       5.189  30.251  11.911  1.00  0.00           H  
ATOM   2307 2HG2 VAL A  23       6.708  30.874  12.579  1.00  0.00           H  
ATOM   2308 3HG2 VAL A  23       6.260  29.177  12.804  1.00  0.00           H  
ATOM   2309  N   GLU A  24       4.515  30.355  17.081  1.00  0.00           N  
ATOM   2310  CA  GLU A  24       3.859  30.951  18.235  1.00  0.00           C  
ATOM   2311  C   GLU A  24       4.829  31.111  19.410  1.00  0.00           C  
ATOM   2312  O   GLU A  24       4.767  32.120  20.116  1.00  0.00           O  
ATOM   2313  CB  GLU A  24       2.603  30.200  18.650  1.00  0.00           C  
ATOM   2314  CG  GLU A  24       1.794  30.954  19.747  1.00  0.00           C  
ATOM   2315  CD  GLU A  24       0.472  30.321  20.078  1.00  0.00           C  
ATOM   2316  OE1 GLU A  24       0.205  29.254  19.584  1.00  0.00           O  
ATOM   2317  OE2 GLU A  24      -0.282  30.919  20.808  1.00  0.00           O  
ATOM   2318  H   GLU A  24       4.248  29.426  16.728  1.00  0.00           H  
ATOM   2319  HA  GLU A  24       3.534  31.951  17.945  1.00  0.00           H  
ATOM   2320 1HB  GLU A  24       1.956  30.076  17.782  1.00  0.00           H  
ATOM   2321 2HB  GLU A  24       2.875  29.209  18.992  1.00  0.00           H  
ATOM   2322 1HG  GLU A  24       2.391  31.002  20.659  1.00  0.00           H  
ATOM   2323 2HG  GLU A  24       1.628  31.976  19.412  1.00  0.00           H  
ATOM   2324  N   LEU A  25       5.732  30.141  19.625  1.00  0.00           N  
ATOM   2325  CA  LEU A  25       6.680  30.232  20.730  1.00  0.00           C  
ATOM   2326  C   LEU A  25       7.573  31.457  20.545  1.00  0.00           C  
ATOM   2327  O   LEU A  25       7.838  32.176  21.516  1.00  0.00           O  
ATOM   2328  CB  LEU A  25       7.504  28.931  20.838  1.00  0.00           C  
ATOM   2329  CG  LEU A  25       8.620  28.841  21.954  1.00  0.00           C  
ATOM   2330  CD1 LEU A  25       8.034  29.043  23.341  1.00  0.00           C  
ATOM   2331  CD2 LEU A  25       9.266  27.460  21.887  1.00  0.00           C  
ATOM   2332  H   LEU A  25       5.732  29.303  19.036  1.00  0.00           H  
ATOM   2333  HA  LEU A  25       6.110  30.357  21.646  1.00  0.00           H  
ATOM   2334 1HB  LEU A  25       6.808  28.104  20.994  1.00  0.00           H  
ATOM   2335 2HB  LEU A  25       7.992  28.770  19.875  1.00  0.00           H  
ATOM   2336  HG  LEU A  25       9.378  29.612  21.775  1.00  0.00           H  
ATOM   2337 1HD1 LEU A  25       8.829  28.964  24.079  1.00  0.00           H  
ATOM   2338 2HD1 LEU A  25       7.578  30.033  23.417  1.00  0.00           H  
ATOM   2339 3HD1 LEU A  25       7.278  28.277  23.538  1.00  0.00           H  
ATOM   2340 1HD2 LEU A  25      10.055  27.391  22.634  1.00  0.00           H  
ATOM   2341 2HD2 LEU A  25       8.508  26.698  22.083  1.00  0.00           H  
ATOM   2342 3HD2 LEU A  25       9.684  27.297  20.911  1.00  0.00           H  
ATOM   2343  N   SER A  26       8.022  31.714  19.306  1.00  0.00           N  
ATOM   2344  CA  SER A  26       8.850  32.883  19.033  1.00  0.00           C  
ATOM   2345  C   SER A  26       8.066  34.154  19.362  1.00  0.00           C  
ATOM   2346  O   SER A  26       8.588  35.053  20.035  1.00  0.00           O  
ATOM   2347  CB  SER A  26       9.291  32.885  17.583  1.00  0.00           C  
ATOM   2348  OG  SER A  26      10.095  33.995  17.294  1.00  0.00           O  
ATOM   2349  H   SER A  26       7.819  31.059  18.542  1.00  0.00           H  
ATOM   2350  HA  SER A  26       9.732  32.841  19.669  1.00  0.00           H  
ATOM   2351 1HB  SER A  26       9.844  31.967  17.376  1.00  0.00           H  
ATOM   2352 2HB  SER A  26       8.412  32.889  16.936  1.00  0.00           H  
ATOM   2353  HG  SER A  26      10.391  33.865  16.388  1.00  0.00           H  
ATOM   2354  N   ASP A  27       6.784  34.219  18.959  1.00  0.00           N  
ATOM   2355  CA  ASP A  27       5.986  35.403  19.282  1.00  0.00           C  
ATOM   2356  C   ASP A  27       5.836  35.596  20.791  1.00  0.00           C  
ATOM   2357  O   ASP A  27       5.849  36.730  21.267  1.00  0.00           O  
ATOM   2358  CB  ASP A  27       4.581  35.355  18.663  1.00  0.00           C  
ATOM   2359  CG  ASP A  27       4.484  35.624  17.138  1.00  0.00           C  
ATOM   2360  OD1 ASP A  27       5.426  36.082  16.523  1.00  0.00           O  
ATOM   2361  OD2 ASP A  27       3.416  35.388  16.620  1.00  0.00           O  
ATOM   2362  H   ASP A  27       6.392  33.471  18.376  1.00  0.00           H  
ATOM   2363  HA  ASP A  27       6.497  36.274  18.879  1.00  0.00           H  
ATOM   2364 1HB  ASP A  27       4.157  34.366  18.852  1.00  0.00           H  
ATOM   2365 2HB  ASP A  27       3.943  36.074  19.179  1.00  0.00           H  
ATOM   2366  N   ILE A  28       5.732  34.505  21.557  1.00  0.00           N  
ATOM   2367  CA  ILE A  28       5.614  34.646  23.009  1.00  0.00           C  
ATOM   2368  C   ILE A  28       6.921  35.221  23.574  1.00  0.00           C  
ATOM   2369  O   ILE A  28       6.906  36.145  24.392  1.00  0.00           O  
ATOM   2370  CB  ILE A  28       5.306  33.317  23.736  1.00  0.00           C  
ATOM   2371  CG1 ILE A  28       3.910  32.788  23.355  1.00  0.00           C  
ATOM   2372  CG2 ILE A  28       5.354  33.577  25.249  1.00  0.00           C  
ATOM   2373  CD1 ILE A  28       3.652  31.347  23.805  1.00  0.00           C  
ATOM   2374  H   ILE A  28       5.662  33.588  21.099  1.00  0.00           H  
ATOM   2375  HA  ILE A  28       4.810  35.349  23.223  1.00  0.00           H  
ATOM   2376  HB  ILE A  28       6.047  32.560  23.461  1.00  0.00           H  
ATOM   2377 1HG1 ILE A  28       3.146  33.430  23.789  1.00  0.00           H  
ATOM   2378 2HG1 ILE A  28       3.813  32.824  22.276  1.00  0.00           H  
ATOM   2379 1HG2 ILE A  28       5.142  32.684  25.773  1.00  0.00           H  
ATOM   2380 2HG2 ILE A  28       6.333  33.920  25.537  1.00  0.00           H  
ATOM   2381 3HG2 ILE A  28       4.615  34.333  25.514  1.00  0.00           H  
ATOM   2382 1HD1 ILE A  28       2.658  31.039  23.472  1.00  0.00           H  
ATOM   2383 2HD1 ILE A  28       4.401  30.698  23.363  1.00  0.00           H  
ATOM   2384 3HD1 ILE A  28       3.703  31.262  24.878  1.00  0.00           H  
ATOM   2385  N   LEU A  29       8.064  34.716  23.123  1.00  0.00           N  
ATOM   2386  CA  LEU A  29       9.351  35.206  23.635  1.00  0.00           C  
ATOM   2387  C   LEU A  29       9.515  36.702  23.320  1.00  0.00           C  
ATOM   2388  O   LEU A  29      10.080  37.465  24.123  1.00  0.00           O  
ATOM   2389  CB  LEU A  29      10.483  34.413  23.005  1.00  0.00           C  
ATOM   2390  CG  LEU A  29      10.594  32.930  23.406  1.00  0.00           C  
ATOM   2391  CD1 LEU A  29      11.609  32.282  22.486  1.00  0.00           C  
ATOM   2392  CD2 LEU A  29      11.021  32.779  24.889  1.00  0.00           C  
ATOM   2393  H   LEU A  29       8.027  33.939  22.453  1.00  0.00           H  
ATOM   2394  HA  LEU A  29       9.364  35.083  24.713  1.00  0.00           H  
ATOM   2395 1HB  LEU A  29      10.340  34.447  21.928  1.00  0.00           H  
ATOM   2396 2HB  LEU A  29      11.423  34.901  23.245  1.00  0.00           H  
ATOM   2397  HG  LEU A  29       9.634  32.442  23.255  1.00  0.00           H  
ATOM   2398 1HD1 LEU A  29      11.685  31.237  22.701  1.00  0.00           H  
ATOM   2399 2HD1 LEU A  29      11.281  32.405  21.464  1.00  0.00           H  
ATOM   2400 3HD1 LEU A  29      12.583  32.755  22.602  1.00  0.00           H  
ATOM   2401 1HD2 LEU A  29      11.101  31.734  25.123  1.00  0.00           H  
ATOM   2402 2HD2 LEU A  29      11.988  33.259  25.048  1.00  0.00           H  
ATOM   2403 3HD2 LEU A  29      10.290  33.229  25.552  1.00  0.00           H  
ATOM   2404  N   LEU A  30       8.945  37.144  22.197  1.00  0.00           N  
ATOM   2405  CA  LEU A  30       8.979  38.545  21.797  1.00  0.00           C  
ATOM   2406  C   LEU A  30       8.042  39.425  22.642  1.00  0.00           C  
ATOM   2407  O   LEU A  30       8.020  40.651  22.478  1.00  0.00           O  
ATOM   2408  CB  LEU A  30       8.637  38.696  20.312  1.00  0.00           C  
ATOM   2409  CG  LEU A  30       9.653  38.125  19.306  1.00  0.00           C  
ATOM   2410  CD1 LEU A  30       9.076  38.223  17.939  1.00  0.00           C  
ATOM   2411  CD2 LEU A  30      10.958  38.928  19.367  1.00  0.00           C  
ATOM   2412  H   LEU A  30       8.539  36.449  21.552  1.00  0.00           H  
ATOM   2413  HA  LEU A  30       9.988  38.907  21.966  1.00  0.00           H  
ATOM   2414 1HB  LEU A  30       7.685  38.188  20.134  1.00  0.00           H  
ATOM   2415 2HB  LEU A  30       8.502  39.742  20.094  1.00  0.00           H  
ATOM   2416  HG  LEU A  30       9.847  37.087  19.525  1.00  0.00           H  
ATOM   2417 1HD1 LEU A  30       9.772  37.824  17.214  1.00  0.00           H  
ATOM   2418 2HD1 LEU A  30       8.143  37.665  17.879  1.00  0.00           H  
ATOM   2419 3HD1 LEU A  30       8.888  39.256  17.737  1.00  0.00           H  
ATOM   2420 1HD2 LEU A  30      11.654  38.546  18.655  1.00  0.00           H  
ATOM   2421 2HD2 LEU A  30      10.743  39.980  19.137  1.00  0.00           H  
ATOM   2422 3HD2 LEU A  30      11.411  38.860  20.343  1.00  0.00           H  
ATOM   2423  N   LYS A  31       7.219  38.816  23.501  1.00  0.00           N  
ATOM   2424  CA  LYS A  31       6.365  39.560  24.411  1.00  0.00           C  
ATOM   2425  C   LYS A  31       6.970  39.519  25.826  1.00  0.00           C  
ATOM   2426  O   LYS A  31       6.836  40.479  26.586  1.00  0.00           O  
ATOM   2427  CB  LYS A  31       4.932  39.004  24.454  1.00  0.00           C  
ATOM   2428  CG  LYS A  31       3.946  39.672  23.498  1.00  0.00           C  
ATOM   2429  CD  LYS A  31       4.038  39.122  22.093  1.00  0.00           C  
ATOM   2430  CE  LYS A  31       2.919  39.648  21.212  1.00  0.00           C  
ATOM   2431  NZ  LYS A  31       3.071  41.101  20.906  1.00  0.00           N  
ATOM   2432  H   LYS A  31       7.227  37.804  23.582  1.00  0.00           H  
ATOM   2433  HA  LYS A  31       6.328  40.594  24.088  1.00  0.00           H  
ATOM   2434 1HB  LYS A  31       4.945  37.933  24.222  1.00  0.00           H  
ATOM   2435 2HB  LYS A  31       4.532  39.108  25.463  1.00  0.00           H  
ATOM   2436 1HG  LYS A  31       2.934  39.524  23.875  1.00  0.00           H  
ATOM   2437 2HG  LYS A  31       4.159  40.734  23.478  1.00  0.00           H  
ATOM   2438 1HD  LYS A  31       5.001  39.377  21.650  1.00  0.00           H  
ATOM   2439 2HD  LYS A  31       3.960  38.036  22.136  1.00  0.00           H  
ATOM   2440 1HE  LYS A  31       2.919  39.089  20.281  1.00  0.00           H  
ATOM   2441 2HE  LYS A  31       1.964  39.493  21.717  1.00  0.00           H  
ATOM   2442 1HZ  LYS A  31       2.308  41.397  20.313  1.00  0.00           H  
ATOM   2443 2HZ  LYS A  31       3.061  41.640  21.759  1.00  0.00           H  
ATOM   2444 3HZ  LYS A  31       3.948  41.246  20.428  1.00  0.00           H  
ATOM   2445  N   LEU A  32       7.682  38.424  26.150  1.00  0.00           N  
ATOM   2446  CA  LEU A  32       8.275  38.259  27.480  1.00  0.00           C  
ATOM   2447  C   LEU A  32       9.642  38.945  27.602  1.00  0.00           C  
ATOM   2448  O   LEU A  32       9.912  39.657  28.571  1.00  0.00           O  
ATOM   2449  CB  LEU A  32       8.502  36.769  27.758  1.00  0.00           C  
ATOM   2450  CG  LEU A  32       7.285  35.819  27.793  1.00  0.00           C  
ATOM   2451  CD1 LEU A  32       7.830  34.407  27.961  1.00  0.00           C  
ATOM   2452  CD2 LEU A  32       6.329  36.185  28.901  1.00  0.00           C  
ATOM   2453  H   LEU A  32       7.705  37.660  25.473  1.00  0.00           H  
ATOM   2454  HA  LEU A  32       7.607  38.693  28.225  1.00  0.00           H  
ATOM   2455 1HB  LEU A  32       9.177  36.386  26.979  1.00  0.00           H  
ATOM   2456 2HB  LEU A  32       9.008  36.698  28.715  1.00  0.00           H  
ATOM   2457  HG  LEU A  32       6.762  35.869  26.856  1.00  0.00           H  
ATOM   2458 1HD1 LEU A  32       7.007  33.689  27.975  1.00  0.00           H  
ATOM   2459 2HD1 LEU A  32       8.496  34.181  27.127  1.00  0.00           H  
ATOM   2460 3HD1 LEU A  32       8.383  34.354  28.888  1.00  0.00           H  
ATOM   2461 1HD2 LEU A  32       5.486  35.494  28.904  1.00  0.00           H  
ATOM   2462 2HD2 LEU A  32       6.840  36.134  29.825  1.00  0.00           H  
ATOM   2463 3HD2 LEU A  32       5.947  37.193  28.753  1.00  0.00           H  
ATOM   2464  N   ILE A  33      10.497  38.761  26.596  1.00  0.00           N  
ATOM   2465  CA  ILE A  33      11.828  39.366  26.559  1.00  0.00           C  
ATOM   2466  C   ILE A  33      11.795  40.555  25.614  1.00  0.00           C  
ATOM   2467  O   ILE A  33      12.321  41.624  25.927  1.00  0.00           O  
ATOM   2468  CB  ILE A  33      12.935  38.350  26.156  1.00  0.00           C  
ATOM   2469  CG1 ILE A  33      13.011  37.254  27.264  1.00  0.00           C  
ATOM   2470  CG2 ILE A  33      14.318  39.058  25.929  1.00  0.00           C  
ATOM   2471  CD1 ILE A  33      13.895  36.056  26.962  1.00  0.00           C  
ATOM   2472  H   ILE A  33      10.218  38.169  25.820  1.00  0.00           H  
ATOM   2473  HA  ILE A  33      12.069  39.736  27.554  1.00  0.00           H  
ATOM   2474  HB  ILE A  33      12.635  37.857  25.234  1.00  0.00           H  
ATOM   2475 1HG1 ILE A  33      13.357  37.711  28.189  1.00  0.00           H  
ATOM   2476 2HG1 ILE A  33      12.005  36.886  27.422  1.00  0.00           H  
ATOM   2477 1HG2 ILE A  33      15.066  38.332  25.632  1.00  0.00           H  
ATOM   2478 2HG2 ILE A  33      14.219  39.804  25.136  1.00  0.00           H  
ATOM   2479 3HG2 ILE A  33      14.639  39.554  26.848  1.00  0.00           H  
ATOM   2480 1HD1 ILE A  33      13.842  35.357  27.800  1.00  0.00           H  
ATOM   2481 2HD1 ILE A  33      13.541  35.563  26.056  1.00  0.00           H  
ATOM   2482 3HD1 ILE A  33      14.916  36.376  26.831  1.00  0.00           H  
ATOM   2483  N   GLY A  34      11.196  40.353  24.444  1.00  0.00           N  
ATOM   2484  CA  GLY A  34      11.133  41.409  23.438  1.00  0.00           C  
ATOM   2485  C   GLY A  34      12.066  41.112  22.282  1.00  0.00           C  
ATOM   2486  O   GLY A  34      12.640  40.028  22.199  1.00  0.00           O  
ATOM   2487  H   GLY A  34      10.800  39.430  24.263  1.00  0.00           H  
ATOM   2488 1HA  GLY A  34      10.120  41.523  23.068  1.00  0.00           H  
ATOM   2489 2HA  GLY A  34      11.413  42.358  23.899  1.00  0.00           H  
ATOM   2490  N   GLY A  35      12.177  42.045  21.337  1.00  0.00           N  
ATOM   2491  CA  GLY A  35      13.042  41.793  20.199  1.00  0.00           C  
ATOM   2492  C   GLY A  35      12.928  42.759  19.034  1.00  0.00           C  
ATOM   2493  O   GLY A  35      12.048  43.625  18.975  1.00  0.00           O  
ATOM   2494  H   GLY A  35      11.686  42.919  21.423  1.00  0.00           H  
ATOM   2495 1HA  GLY A  35      14.054  41.829  20.554  1.00  0.00           H  
ATOM   2496 2HA  GLY A  35      12.891  40.785  19.837  1.00  0.00           H  
ATOM   2497  N   ASP A  36      13.877  42.581  18.121  1.00  0.00           N  
ATOM   2498  CA  ASP A  36      14.067  43.337  16.892  1.00  0.00           C  
ATOM   2499  C   ASP A  36      13.108  42.894  15.774  1.00  0.00           C  
ATOM   2500  O   ASP A  36      12.559  41.779  15.789  1.00  0.00           O  
ATOM   2501  CB  ASP A  36      15.548  43.231  16.488  1.00  0.00           C  
ATOM   2502  CG  ASP A  36      16.038  44.295  15.473  1.00  0.00           C  
ATOM   2503  OD1 ASP A  36      15.214  45.002  14.929  1.00  0.00           O  
ATOM   2504  OD2 ASP A  36      17.227  44.367  15.240  1.00  0.00           O  
ATOM   2505  H   ASP A  36      14.549  41.857  18.319  1.00  0.00           H  
ATOM   2506  HA  ASP A  36      13.859  44.386  17.105  1.00  0.00           H  
ATOM   2507 1HB  ASP A  36      16.161  43.330  17.385  1.00  0.00           H  
ATOM   2508 2HB  ASP A  36      15.739  42.240  16.087  1.00  0.00           H  
ATOM   2509  N   ASP A  37      12.947  43.768  14.783  1.00  0.00           N  
ATOM   2510  CA  ASP A  37      12.067  43.525  13.643  1.00  0.00           C  
ATOM   2511  C   ASP A  37      12.506  42.319  12.843  1.00  0.00           C  
ATOM   2512  O   ASP A  37      11.667  41.630  12.272  1.00  0.00           O  
ATOM   2513  CB  ASP A  37      11.993  44.745  12.727  1.00  0.00           C  
ATOM   2514  CG  ASP A  37      11.165  45.905  13.310  1.00  0.00           C  
ATOM   2515  OD1 ASP A  37      10.437  45.687  14.254  1.00  0.00           O  
ATOM   2516  OD2 ASP A  37      11.265  46.989  12.793  1.00  0.00           O  
ATOM   2517  H   ASP A  37      13.498  44.629  14.836  1.00  0.00           H  
ATOM   2518  HA  ASP A  37      11.064  43.327  14.023  1.00  0.00           H  
ATOM   2519 1HB  ASP A  37      13.006  45.106  12.535  1.00  0.00           H  
ATOM   2520 2HB  ASP A  37      11.564  44.451  11.769  1.00  0.00           H  
ATOM   2521  N   LYS A  38      13.809  42.059  12.813  1.00  0.00           N  
ATOM   2522  CA  LYS A  38      14.366  40.920  12.103  1.00  0.00           C  
ATOM   2523  C   LYS A  38      13.966  39.566  12.717  1.00  0.00           C  
ATOM   2524  O   LYS A  38      13.985  38.548  12.014  1.00  0.00           O  
ATOM   2525  CB  LYS A  38      15.877  41.102  11.959  1.00  0.00           C  
ATOM   2526  CG  LYS A  38      16.636  41.167  13.258  1.00  0.00           C  
ATOM   2527  CD  LYS A  38      18.139  41.352  13.054  1.00  0.00           C  
ATOM   2528  CE  LYS A  38      18.483  42.728  12.477  1.00  0.00           C  
ATOM   2529  NZ  LYS A  38      19.921  43.055  12.652  1.00  0.00           N  
ATOM   2530  H   LYS A  38      14.440  42.707  13.275  1.00  0.00           H  
ATOM   2531  HA  LYS A  38      13.960  40.936  11.096  1.00  0.00           H  
ATOM   2532 1HB  LYS A  38      16.289  40.277  11.376  1.00  0.00           H  
ATOM   2533 2HB  LYS A  38      16.058  42.020  11.400  1.00  0.00           H  
ATOM   2534 1HG  LYS A  38      16.273  41.997  13.837  1.00  0.00           H  
ATOM   2535 2HG  LYS A  38      16.464  40.263  13.818  1.00  0.00           H  
ATOM   2536 1HD  LYS A  38      18.640  41.269  14.013  1.00  0.00           H  
ATOM   2537 2HD  LYS A  38      18.512  40.576  12.390  1.00  0.00           H  
ATOM   2538 1HE  LYS A  38      18.263  42.735  11.414  1.00  0.00           H  
ATOM   2539 2HE  LYS A  38      17.883  43.491  12.970  1.00  0.00           H  
ATOM   2540 1HZ  LYS A  38      20.109  43.965  12.258  1.00  0.00           H  
ATOM   2541 2HZ  LYS A  38      20.131  43.066  13.641  1.00  0.00           H  
ATOM   2542 3HZ  LYS A  38      20.491  42.364  12.191  1.00  0.00           H  
ATOM   2543  N   VAL A  39      13.591  39.519  14.012  1.00  0.00           N  
ATOM   2544  CA  VAL A  39      13.143  38.239  14.543  1.00  0.00           C  
ATOM   2545  C   VAL A  39      11.769  38.048  13.959  1.00  0.00           C  
ATOM   2546  O   VAL A  39      11.414  36.955  13.516  1.00  0.00           O  
ATOM   2547  CB  VAL A  39      13.004  38.169  16.079  1.00  0.00           C  
ATOM   2548  CG1 VAL A  39      12.390  36.777  16.472  1.00  0.00           C  
ATOM   2549  CG2 VAL A  39      14.313  38.329  16.755  1.00  0.00           C  
ATOM   2550  H   VAL A  39      13.549  40.355  14.600  1.00  0.00           H  
ATOM   2551  HA  VAL A  39      13.797  37.443  14.193  1.00  0.00           H  
ATOM   2552  HB  VAL A  39      12.329  38.956  16.403  1.00  0.00           H  
ATOM   2553 1HG1 VAL A  39      12.273  36.726  17.541  1.00  0.00           H  
ATOM   2554 2HG1 VAL A  39      11.419  36.626  16.013  1.00  0.00           H  
ATOM   2555 3HG1 VAL A  39      13.059  35.979  16.151  1.00  0.00           H  
ATOM   2556 1HG2 VAL A  39      14.172  38.268  17.831  1.00  0.00           H  
ATOM   2557 2HG2 VAL A  39      14.945  37.528  16.433  1.00  0.00           H  
ATOM   2558 3HG2 VAL A  39      14.756  39.291  16.490  1.00  0.00           H  
ATOM   2559  N   ARG A  40      10.978  39.124  13.989  1.00  0.00           N  
ATOM   2560  CA  ARG A  40       9.619  39.062  13.482  1.00  0.00           C  
ATOM   2561  C   ARG A  40       9.618  38.761  11.984  1.00  0.00           C  
ATOM   2562  O   ARG A  40       8.761  38.013  11.512  1.00  0.00           O  
ATOM   2563  CB  ARG A  40       8.886  40.357  13.792  1.00  0.00           C  
ATOM   2564  CG  ARG A  40       8.654  40.516  15.269  1.00  0.00           C  
ATOM   2565  CD  ARG A  40       7.895  41.721  15.667  1.00  0.00           C  
ATOM   2566  NE  ARG A  40       7.800  41.793  17.144  1.00  0.00           N  
ATOM   2567  CZ  ARG A  40       8.709  42.390  17.964  1.00  0.00           C  
ATOM   2568  NH1 ARG A  40       9.763  42.978  17.451  1.00  0.00           N  
ATOM   2569  NH2 ARG A  40       8.522  42.376  19.273  1.00  0.00           N  
ATOM   2570  H   ARG A  40      11.348  39.988  14.402  1.00  0.00           H  
ATOM   2571  HA  ARG A  40       9.098  38.259  13.999  1.00  0.00           H  
ATOM   2572 1HB  ARG A  40       9.454  41.210  13.439  1.00  0.00           H  
ATOM   2573 2HB  ARG A  40       7.919  40.364  13.288  1.00  0.00           H  
ATOM   2574 1HG  ARG A  40       8.093  39.652  15.609  1.00  0.00           H  
ATOM   2575 2HG  ARG A  40       9.627  40.541  15.771  1.00  0.00           H  
ATOM   2576 1HD  ARG A  40       8.373  42.626  15.293  1.00  0.00           H  
ATOM   2577 2HD  ARG A  40       6.883  41.650  15.263  1.00  0.00           H  
ATOM   2578  HE  ARG A  40       6.998  41.354  17.579  1.00  0.00           H  
ATOM   2579 1HH1 ARG A  40       9.883  42.992  16.452  1.00  0.00           H  
ATOM   2580 2HH1 ARG A  40      10.462  43.432  18.056  1.00  0.00           H  
ATOM   2581 1HH2 ARG A  40       7.704  41.924  19.662  1.00  0.00           H  
ATOM   2582 2HH2 ARG A  40       9.185  42.827  19.889  1.00  0.00           H  
ATOM   2583  N   LYS A  41      10.585  39.312  11.243  1.00  0.00           N  
ATOM   2584  CA  LYS A  41      10.679  39.057   9.814  1.00  0.00           C  
ATOM   2585  C   LYS A  41      10.935  37.578   9.566  1.00  0.00           C  
ATOM   2586  O   LYS A  41      10.283  36.975   8.710  1.00  0.00           O  
ATOM   2587  CB  LYS A  41      11.795  39.889   9.183  1.00  0.00           C  
ATOM   2588  CG  LYS A  41      11.946  39.735   7.668  1.00  0.00           C  
ATOM   2589  CD  LYS A  41      13.037  40.669   7.130  1.00  0.00           C  
ATOM   2590  CE  LYS A  41      13.334  40.416   5.647  1.00  0.00           C  
ATOM   2591  NZ  LYS A  41      12.185  40.781   4.761  1.00  0.00           N  
ATOM   2592  H   LYS A  41      11.231  39.963  11.689  1.00  0.00           H  
ATOM   2593  HA  LYS A  41       9.730  39.322   9.350  1.00  0.00           H  
ATOM   2594 1HB  LYS A  41      11.641  40.944   9.415  1.00  0.00           H  
ATOM   2595 2HB  LYS A  41      12.742  39.594   9.625  1.00  0.00           H  
ATOM   2596 1HG  LYS A  41      12.217  38.702   7.429  1.00  0.00           H  
ATOM   2597 2HG  LYS A  41      10.995  39.960   7.190  1.00  0.00           H  
ATOM   2598 1HD  LYS A  41      12.725  41.707   7.259  1.00  0.00           H  
ATOM   2599 2HD  LYS A  41      13.953  40.513   7.701  1.00  0.00           H  
ATOM   2600 1HE  LYS A  41      14.203  41.005   5.357  1.00  0.00           H  
ATOM   2601 2HE  LYS A  41      13.562  39.359   5.509  1.00  0.00           H  
ATOM   2602 1HZ  LYS A  41      12.433  40.594   3.799  1.00  0.00           H  
ATOM   2603 2HZ  LYS A  41      11.374  40.231   5.007  1.00  0.00           H  
ATOM   2604 3HZ  LYS A  41      11.972  41.763   4.869  1.00  0.00           H  
ATOM   2605  N   SER A  42      11.871  36.987  10.317  1.00  0.00           N  
ATOM   2606  CA  SER A  42      12.185  35.571  10.179  1.00  0.00           C  
ATOM   2607  C   SER A  42      10.980  34.703  10.555  1.00  0.00           C  
ATOM   2608  O   SER A  42      10.744  33.652   9.942  1.00  0.00           O  
ATOM   2609  CB  SER A  42      13.403  35.207  10.976  1.00  0.00           C  
ATOM   2610  OG  SER A  42      13.710  33.858  10.787  1.00  0.00           O  
ATOM   2611  H   SER A  42      12.420  37.548  10.979  1.00  0.00           H  
ATOM   2612  HA  SER A  42      12.417  35.380   9.133  1.00  0.00           H  
ATOM   2613 1HB  SER A  42      14.244  35.823  10.658  1.00  0.00           H  
ATOM   2614 2HB  SER A  42      13.229  35.412  12.035  1.00  0.00           H  
ATOM   2615  HG  SER A  42      14.612  33.756  11.121  1.00  0.00           H  
ATOM   2616  N   SER A  43      10.237  35.114  11.591  1.00  0.00           N  
ATOM   2617  CA  SER A  43       9.046  34.388  12.016  1.00  0.00           C  
ATOM   2618  C   SER A  43       8.030  34.367  10.864  1.00  0.00           C  
ATOM   2619  O   SER A  43       7.443  33.313  10.575  1.00  0.00           O  
ATOM   2620  CB  SER A  43       8.435  35.029  13.241  1.00  0.00           C  
ATOM   2621  OG  SER A  43       7.316  34.315  13.660  1.00  0.00           O  
ATOM   2622  H   SER A  43      10.534  35.941  12.117  1.00  0.00           H  
ATOM   2623  HA  SER A  43       9.325  33.363  12.256  1.00  0.00           H  
ATOM   2624 1HB  SER A  43       9.174  35.076  14.042  1.00  0.00           H  
ATOM   2625 2HB  SER A  43       8.145  36.047  13.006  1.00  0.00           H  
ATOM   2626  HG  SER A  43       6.926  34.828  14.389  1.00  0.00           H  
ATOM   2627  N   GLU A  44       7.868  35.515  10.170  1.00  0.00           N  
ATOM   2628  CA  GLU A  44       6.967  35.602   9.020  1.00  0.00           C  
ATOM   2629  C   GLU A  44       7.475  34.717   7.876  1.00  0.00           C  
ATOM   2630  O   GLU A  44       6.668  34.125   7.151  1.00  0.00           O  
ATOM   2631  CB  GLU A  44       6.800  37.050   8.535  1.00  0.00           C  
ATOM   2632  CG  GLU A  44       6.017  37.980   9.488  1.00  0.00           C  
ATOM   2633  CD  GLU A  44       4.581  37.565   9.693  1.00  0.00           C  
ATOM   2634  OE1 GLU A  44       3.909  37.312   8.727  1.00  0.00           O  
ATOM   2635  OE2 GLU A  44       4.153  37.488  10.830  1.00  0.00           O  
ATOM   2636  H   GLU A  44       8.335  36.362  10.511  1.00  0.00           H  
ATOM   2637  HA  GLU A  44       5.987  35.238   9.323  1.00  0.00           H  
ATOM   2638 1HB  GLU A  44       7.784  37.489   8.384  1.00  0.00           H  
ATOM   2639 2HB  GLU A  44       6.292  37.052   7.572  1.00  0.00           H  
ATOM   2640 1HG  GLU A  44       6.509  37.978  10.454  1.00  0.00           H  
ATOM   2641 2HG  GLU A  44       6.052  38.994   9.098  1.00  0.00           H  
ATOM   2642  N   GLU A  45       8.804  34.603   7.712  1.00  0.00           N  
ATOM   2643  CA  GLU A  45       9.329  33.722   6.670  1.00  0.00           C  
ATOM   2644  C   GLU A  45       8.962  32.276   7.010  1.00  0.00           C  
ATOM   2645  O   GLU A  45       8.583  31.517   6.113  1.00  0.00           O  
ATOM   2646  CB  GLU A  45      10.851  33.854   6.509  1.00  0.00           C  
ATOM   2647  CG  GLU A  45      11.343  35.179   5.897  1.00  0.00           C  
ATOM   2648  CD  GLU A  45      10.925  35.372   4.451  1.00  0.00           C  
ATOM   2649  OE1 GLU A  45      11.070  34.450   3.684  1.00  0.00           O  
ATOM   2650  OE2 GLU A  45      10.437  36.444   4.113  1.00  0.00           O  
ATOM   2651  H   GLU A  45       9.424  35.196   8.274  1.00  0.00           H  
ATOM   2652  HA  GLU A  45       8.861  33.980   5.724  1.00  0.00           H  
ATOM   2653 1HB  GLU A  45      11.325  33.747   7.478  1.00  0.00           H  
ATOM   2654 2HB  GLU A  45      11.217  33.043   5.882  1.00  0.00           H  
ATOM   2655 1HG  GLU A  45      10.936  35.998   6.481  1.00  0.00           H  
ATOM   2656 2HG  GLU A  45      12.427  35.222   5.972  1.00  0.00           H  
ATOM   2657  N   LEU A  46       8.997  31.901   8.304  1.00  0.00           N  
ATOM   2658  CA  LEU A  46       8.598  30.541   8.659  1.00  0.00           C  
ATOM   2659  C   LEU A  46       7.103  30.382   8.369  1.00  0.00           C  
ATOM   2660  O   LEU A  46       6.692  29.339   7.872  1.00  0.00           O  
ATOM   2661  CB  LEU A  46       8.949  30.153  10.117  1.00  0.00           C  
ATOM   2662  CG  LEU A  46       8.621  28.608  10.564  1.00  0.00           C  
ATOM   2663  CD1 LEU A  46       9.376  27.589   9.651  1.00  0.00           C  
ATOM   2664  CD2 LEU A  46       9.063  28.364  12.037  1.00  0.00           C  
ATOM   2665  H   LEU A  46       9.391  32.550   8.997  1.00  0.00           H  
ATOM   2666  HA  LEU A  46       9.139  29.866   8.012  1.00  0.00           H  
ATOM   2667 1HB  LEU A  46      10.011  30.335  10.270  1.00  0.00           H  
ATOM   2668 2HB  LEU A  46       8.394  30.820  10.782  1.00  0.00           H  
ATOM   2669  HG  LEU A  46       7.546  28.430  10.473  1.00  0.00           H  
ATOM   2670 1HD1 LEU A  46       9.143  26.579   9.968  1.00  0.00           H  
ATOM   2671 2HD1 LEU A  46       9.070  27.705   8.630  1.00  0.00           H  
ATOM   2672 3HD1 LEU A  46      10.449  27.749   9.728  1.00  0.00           H  
ATOM   2673 1HD2 LEU A  46       8.822  27.336  12.320  1.00  0.00           H  
ATOM   2674 2HD2 LEU A  46      10.138  28.523  12.128  1.00  0.00           H  
ATOM   2675 3HD2 LEU A  46       8.551  29.046  12.705  1.00  0.00           H  
ATOM   2676  N   LYS A  47       6.274  31.407   8.635  1.00  0.00           N  
ATOM   2677  CA  LYS A  47       4.849  31.274   8.307  1.00  0.00           C  
ATOM   2678  C   LYS A  47       4.651  31.001   6.809  1.00  0.00           C  
ATOM   2679  O   LYS A  47       3.796  30.189   6.434  1.00  0.00           O  
ATOM   2680  CB  LYS A  47       4.048  32.516   8.683  1.00  0.00           C  
ATOM   2681  CG  LYS A  47       3.845  32.753  10.158  1.00  0.00           C  
ATOM   2682  CD  LYS A  47       3.053  34.044  10.349  1.00  0.00           C  
ATOM   2683  CE  LYS A  47       2.833  34.406  11.799  1.00  0.00           C  
ATOM   2684  NZ  LYS A  47       2.164  35.728  11.922  1.00  0.00           N  
ATOM   2685  H   LYS A  47       6.644  32.240   9.108  1.00  0.00           H  
ATOM   2686  HA  LYS A  47       4.446  30.436   8.847  1.00  0.00           H  
ATOM   2687 1HB  LYS A  47       4.539  33.396   8.277  1.00  0.00           H  
ATOM   2688 2HB  LYS A  47       3.064  32.459   8.221  1.00  0.00           H  
ATOM   2689 1HG  LYS A  47       3.305  31.914  10.595  1.00  0.00           H  
ATOM   2690 2HG  LYS A  47       4.815  32.846  10.649  1.00  0.00           H  
ATOM   2691 1HD  LYS A  47       3.583  34.863   9.868  1.00  0.00           H  
ATOM   2692 2HD  LYS A  47       2.082  33.943   9.868  1.00  0.00           H  
ATOM   2693 1HE  LYS A  47       2.211  33.648  12.272  1.00  0.00           H  
ATOM   2694 2HE  LYS A  47       3.796  34.451  12.312  1.00  0.00           H  
ATOM   2695 1HZ  LYS A  47       2.039  35.951  12.895  1.00  0.00           H  
ATOM   2696 2HZ  LYS A  47       2.783  36.439  11.479  1.00  0.00           H  
ATOM   2697 3HZ  LYS A  47       1.272  35.718  11.456  1.00  0.00           H  
ATOM   2698  N   LYS A  48       5.434  31.675   5.951  1.00  0.00           N  
ATOM   2699  CA  LYS A  48       5.354  31.420   4.511  1.00  0.00           C  
ATOM   2700  C   LYS A  48       5.784  29.983   4.201  1.00  0.00           C  
ATOM   2701  O   LYS A  48       5.164  29.319   3.367  1.00  0.00           O  
ATOM   2702  CB  LYS A  48       6.165  32.436   3.719  1.00  0.00           C  
ATOM   2703  CG  LYS A  48       5.528  33.833   3.705  1.00  0.00           C  
ATOM   2704  CD  LYS A  48       6.221  34.784   2.729  1.00  0.00           C  
ATOM   2705  CE  LYS A  48       7.555  35.250   3.273  1.00  0.00           C  
ATOM   2706  NZ  LYS A  48       8.188  36.290   2.416  1.00  0.00           N  
ATOM   2707  H   LYS A  48       6.055  32.402   6.327  1.00  0.00           H  
ATOM   2708  HA  LYS A  48       4.313  31.521   4.208  1.00  0.00           H  
ATOM   2709 1HB  LYS A  48       7.156  32.513   4.164  1.00  0.00           H  
ATOM   2710 2HB  LYS A  48       6.286  32.091   2.694  1.00  0.00           H  
ATOM   2711 1HG  LYS A  48       4.478  33.743   3.428  1.00  0.00           H  
ATOM   2712 2HG  LYS A  48       5.579  34.253   4.711  1.00  0.00           H  
ATOM   2713 1HD  LYS A  48       6.385  34.278   1.777  1.00  0.00           H  
ATOM   2714 2HD  LYS A  48       5.589  35.653   2.556  1.00  0.00           H  
ATOM   2715 1HE  LYS A  48       7.408  35.660   4.274  1.00  0.00           H  
ATOM   2716 2HE  LYS A  48       8.237  34.406   3.336  1.00  0.00           H  
ATOM   2717 1HZ  LYS A  48       9.083  36.547   2.867  1.00  0.00           H  
ATOM   2718 2HZ  LYS A  48       8.364  35.925   1.495  1.00  0.00           H  
ATOM   2719 3HZ  LYS A  48       7.597  37.100   2.353  1.00  0.00           H  
ATOM   2720  N   ILE A  49       6.802  29.491   4.923  1.00  0.00           N  
ATOM   2721  CA  ILE A  49       7.249  28.109   4.767  1.00  0.00           C  
ATOM   2722  C   ILE A  49       6.145  27.154   5.174  1.00  0.00           C  
ATOM   2723  O   ILE A  49       5.958  26.128   4.512  1.00  0.00           O  
ATOM   2724  CB  ILE A  49       8.525  27.795   5.576  1.00  0.00           C  
ATOM   2725  CG1 ILE A  49       9.753  28.523   4.924  1.00  0.00           C  
ATOM   2726  CG2 ILE A  49       8.694  26.292   5.704  1.00  0.00           C  
ATOM   2727  CD1 ILE A  49      11.051  28.523   5.765  1.00  0.00           C  
ATOM   2728  H   ILE A  49       7.310  30.133   5.537  1.00  0.00           H  
ATOM   2729  HA  ILE A  49       7.478  27.938   3.722  1.00  0.00           H  
ATOM   2730  HB  ILE A  49       8.427  28.206   6.548  1.00  0.00           H  
ATOM   2731 1HG1 ILE A  49       9.963  28.048   3.972  1.00  0.00           H  
ATOM   2732 2HG1 ILE A  49       9.470  29.560   4.740  1.00  0.00           H  
ATOM   2733 1HG2 ILE A  49       9.549  26.084   6.259  1.00  0.00           H  
ATOM   2734 2HG2 ILE A  49       7.851  25.835   6.209  1.00  0.00           H  
ATOM   2735 3HG2 ILE A  49       8.780  25.879   4.735  1.00  0.00           H  
ATOM   2736 1HD1 ILE A  49      11.828  29.058   5.226  1.00  0.00           H  
ATOM   2737 2HD1 ILE A  49      10.878  29.015   6.718  1.00  0.00           H  
ATOM   2738 3HD1 ILE A  49      11.379  27.513   5.936  1.00  0.00           H  
ATOM   2739  N   ILE A  50       5.428  27.458   6.244  1.00  0.00           N  
ATOM   2740  CA  ILE A  50       4.349  26.604   6.688  1.00  0.00           C  
ATOM   2741  C   ILE A  50       3.317  26.511   5.591  1.00  0.00           C  
ATOM   2742  O   ILE A  50       2.854  25.410   5.297  1.00  0.00           O  
ATOM   2743  CB  ILE A  50       3.674  27.133   7.965  1.00  0.00           C  
ATOM   2744  CG1 ILE A  50       4.644  27.029   9.100  1.00  0.00           C  
ATOM   2745  CG2 ILE A  50       2.409  26.296   8.265  1.00  0.00           C  
ATOM   2746  CD1 ILE A  50       4.285  27.777  10.380  1.00  0.00           C  
ATOM   2747  H   ILE A  50       5.693  28.294   6.772  1.00  0.00           H  
ATOM   2748  HA  ILE A  50       4.743  25.608   6.879  1.00  0.00           H  
ATOM   2749  HB  ILE A  50       3.405  28.176   7.840  1.00  0.00           H  
ATOM   2750 1HG1 ILE A  50       4.720  26.003   9.312  1.00  0.00           H  
ATOM   2751 2HG1 ILE A  50       5.609  27.379   8.764  1.00  0.00           H  
ATOM   2752 1HG2 ILE A  50       1.940  26.658   9.161  1.00  0.00           H  
ATOM   2753 2HG2 ILE A  50       1.688  26.368   7.449  1.00  0.00           H  
ATOM   2754 3HG2 ILE A  50       2.694  25.256   8.398  1.00  0.00           H  
ATOM   2755 1HD1 ILE A  50       5.053  27.619  11.118  1.00  0.00           H  
ATOM   2756 2HD1 ILE A  50       4.209  28.819  10.191  1.00  0.00           H  
ATOM   2757 3HD1 ILE A  50       3.355  27.427  10.765  1.00  0.00           H  
ATOM   2758  N   LYS A  51       2.966  27.643   4.973  1.00  0.00           N  
ATOM   2759  CA  LYS A  51       1.985  27.601   3.902  1.00  0.00           C  
ATOM   2760  C   LYS A  51       2.482  26.741   2.736  1.00  0.00           C  
ATOM   2761  O   LYS A  51       1.691  25.985   2.162  1.00  0.00           O  
ATOM   2762  CB  LYS A  51       1.680  29.015   3.396  1.00  0.00           C  
ATOM   2763  CG  LYS A  51       0.930  29.938   4.372  1.00  0.00           C  
ATOM   2764  CD  LYS A  51      -0.531  29.537   4.557  1.00  0.00           C  
ATOM   2765  CE  LYS A  51      -1.271  30.557   5.416  1.00  0.00           C  
ATOM   2766  NZ  LYS A  51      -2.716  30.213   5.580  1.00  0.00           N  
ATOM   2767  H   LYS A  51       3.359  28.533   5.301  1.00  0.00           H  
ATOM   2768  HA  LYS A  51       1.075  27.144   4.289  1.00  0.00           H  
ATOM   2769 1HB  LYS A  51       2.617  29.509   3.141  1.00  0.00           H  
ATOM   2770 2HB  LYS A  51       1.094  28.949   2.483  1.00  0.00           H  
ATOM   2771 1HG  LYS A  51       1.423  29.900   5.345  1.00  0.00           H  
ATOM   2772 2HG  LYS A  51       0.979  30.962   4.005  1.00  0.00           H  
ATOM   2773 1HD  LYS A  51      -1.020  29.456   3.585  1.00  0.00           H  
ATOM   2774 2HD  LYS A  51      -0.589  28.567   5.057  1.00  0.00           H  
ATOM   2775 1HE  LYS A  51      -0.803  30.594   6.399  1.00  0.00           H  
ATOM   2776 2HE  LYS A  51      -1.193  31.539   4.950  1.00  0.00           H  
ATOM   2777 1HZ  LYS A  51      -3.167  30.912   6.155  1.00  0.00           H  
ATOM   2778 2HZ  LYS A  51      -3.160  30.186   4.674  1.00  0.00           H  
ATOM   2779 3HZ  LYS A  51      -2.809  29.309   6.023  1.00  0.00           H  
ATOM   2780  N   GLU A  52       3.780  26.818   2.405  1.00  0.00           N  
ATOM   2781  CA  GLU A  52       4.327  25.993   1.328  1.00  0.00           C  
ATOM   2782  C   GLU A  52       4.283  24.505   1.673  1.00  0.00           C  
ATOM   2783  O   GLU A  52       3.952  23.685   0.811  1.00  0.00           O  
ATOM   2784  CB  GLU A  52       5.763  26.399   1.012  1.00  0.00           C  
ATOM   2785  CG  GLU A  52       5.904  27.755   0.330  1.00  0.00           C  
ATOM   2786  CD  GLU A  52       7.333  28.153   0.170  1.00  0.00           C  
ATOM   2787  OE1 GLU A  52       8.152  27.540   0.814  1.00  0.00           O  
ATOM   2788  OE2 GLU A  52       7.614  29.051  -0.585  1.00  0.00           O  
ATOM   2789  H   GLU A  52       4.370  27.519   2.870  1.00  0.00           H  
ATOM   2790  HA  GLU A  52       3.722  26.154   0.438  1.00  0.00           H  
ATOM   2791 1HB  GLU A  52       6.337  26.428   1.937  1.00  0.00           H  
ATOM   2792 2HB  GLU A  52       6.221  25.646   0.370  1.00  0.00           H  
ATOM   2793 1HG  GLU A  52       5.433  27.709  -0.649  1.00  0.00           H  
ATOM   2794 2HG  GLU A  52       5.381  28.506   0.920  1.00  0.00           H  
ATOM   2795  N   VAL A  53       4.573  24.147   2.928  1.00  0.00           N  
ATOM   2796  CA  VAL A  53       4.539  22.739   3.309  1.00  0.00           C  
ATOM   2797  C   VAL A  53       3.088  22.257   3.263  1.00  0.00           C  
ATOM   2798  O   VAL A  53       2.840  21.116   2.859  1.00  0.00           O  
ATOM   2799  CB  VAL A  53       5.181  22.457   4.683  1.00  0.00           C  
ATOM   2800  CG1 VAL A  53       4.987  20.976   5.052  1.00  0.00           C  
ATOM   2801  CG2 VAL A  53       6.658  22.767   4.630  1.00  0.00           C  
ATOM   2802  H   VAL A  53       4.888  24.872   3.583  1.00  0.00           H  
ATOM   2803  HA  VAL A  53       5.107  22.176   2.574  1.00  0.00           H  
ATOM   2804  HB  VAL A  53       4.690  23.076   5.443  1.00  0.00           H  
ATOM   2805 1HG1 VAL A  53       5.436  20.780   6.024  1.00  0.00           H  
ATOM   2806 2HG1 VAL A  53       3.950  20.729   5.087  1.00  0.00           H  
ATOM   2807 3HG1 VAL A  53       5.469  20.356   4.298  1.00  0.00           H  
ATOM   2808 1HG2 VAL A  53       7.103  22.567   5.599  1.00  0.00           H  
ATOM   2809 2HG2 VAL A  53       7.131  22.139   3.872  1.00  0.00           H  
ATOM   2810 3HG2 VAL A  53       6.800  23.810   4.373  1.00  0.00           H  
ATOM   2811  N   GLU A  54       2.133  23.093   3.716  1.00  0.00           N  
ATOM   2812  CA  GLU A  54       0.724  22.718   3.657  1.00  0.00           C  
ATOM   2813  C   GLU A  54       0.306  22.497   2.202  1.00  0.00           C  
ATOM   2814  O   GLU A  54      -0.451  21.566   1.927  1.00  0.00           O  
ATOM   2815  CB  GLU A  54      -0.176  23.789   4.296  1.00  0.00           C  
ATOM   2816  CG  GLU A  54      -0.089  23.894   5.822  1.00  0.00           C  
ATOM   2817  CD  GLU A  54      -0.921  25.030   6.406  1.00  0.00           C  
ATOM   2818  OE1 GLU A  54      -1.504  25.766   5.653  1.00  0.00           O  
ATOM   2819  OE2 GLU A  54      -0.964  25.151   7.618  1.00  0.00           O  
ATOM   2820  H   GLU A  54       2.397  24.002   4.112  1.00  0.00           H  
ATOM   2821  HA  GLU A  54       0.587  21.788   4.198  1.00  0.00           H  
ATOM   2822 1HB  GLU A  54       0.088  24.765   3.888  1.00  0.00           H  
ATOM   2823 2HB  GLU A  54      -1.213  23.597   4.029  1.00  0.00           H  
ATOM   2824 1HG  GLU A  54      -0.461  22.969   6.238  1.00  0.00           H  
ATOM   2825 2HG  GLU A  54       0.948  24.001   6.124  1.00  0.00           H  
ATOM   2826  N   LYS A  55       0.805  23.327   1.270  1.00  0.00           N  
ATOM   2827  CA  LYS A  55       0.514  23.153  -0.153  1.00  0.00           C  
ATOM   2828  C   LYS A  55       1.058  21.810  -0.658  1.00  0.00           C  
ATOM   2829  O   LYS A  55       0.364  21.102  -1.404  1.00  0.00           O  
ATOM   2830  CB  LYS A  55       1.080  24.312  -0.975  1.00  0.00           C  
ATOM   2831  CG  LYS A  55       0.768  24.247  -2.480  1.00  0.00           C  
ATOM   2832  CD  LYS A  55       1.167  25.549  -3.215  1.00  0.00           C  
ATOM   2833  CE  LYS A  55       2.691  25.709  -3.342  1.00  0.00           C  
ATOM   2834  NZ  LYS A  55       3.059  26.878  -4.201  1.00  0.00           N  
ATOM   2835  H   LYS A  55       1.357  24.136   1.580  1.00  0.00           H  
ATOM   2836  HA  LYS A  55      -0.564  23.136  -0.282  1.00  0.00           H  
ATOM   2837 1HB  LYS A  55       0.711  25.257  -0.575  1.00  0.00           H  
ATOM   2838 2HB  LYS A  55       2.157  24.317  -0.862  1.00  0.00           H  
ATOM   2839 1HG  LYS A  55       1.311  23.411  -2.923  1.00  0.00           H  
ATOM   2840 2HG  LYS A  55      -0.299  24.072  -2.617  1.00  0.00           H  
ATOM   2841 1HD  LYS A  55       0.728  25.544  -4.215  1.00  0.00           H  
ATOM   2842 2HD  LYS A  55       0.770  26.406  -2.670  1.00  0.00           H  
ATOM   2843 1HE  LYS A  55       3.123  25.860  -2.353  1.00  0.00           H  
ATOM   2844 2HE  LYS A  55       3.112  24.803  -3.778  1.00  0.00           H  
ATOM   2845 1HZ  LYS A  55       4.066  26.950  -4.259  1.00  0.00           H  
ATOM   2846 2HZ  LYS A  55       2.678  26.751  -5.129  1.00  0.00           H  
ATOM   2847 3HZ  LYS A  55       2.685  27.727  -3.798  1.00  0.00           H  
ATOM   2848  N   ILE A  56       2.279  21.442  -0.220  1.00  0.00           N  
ATOM   2849  CA  ILE A  56       2.885  20.166  -0.599  1.00  0.00           C  
ATOM   2850  C   ILE A  56       2.002  19.041  -0.090  1.00  0.00           C  
ATOM   2851  O   ILE A  56       1.725  18.091  -0.827  1.00  0.00           O  
ATOM   2852  CB  ILE A  56       4.338  20.001  -0.057  1.00  0.00           C  
ATOM   2853  CG1 ILE A  56       5.298  21.018  -0.791  1.00  0.00           C  
ATOM   2854  CG2 ILE A  56       4.821  18.522  -0.211  1.00  0.00           C  
ATOM   2855  CD1 ILE A  56       6.708  21.188  -0.167  1.00  0.00           C  
ATOM   2856  H   ILE A  56       2.811  22.114   0.345  1.00  0.00           H  
ATOM   2857  HA  ILE A  56       2.920  20.109  -1.688  1.00  0.00           H  
ATOM   2858  HB  ILE A  56       4.350  20.260   1.000  1.00  0.00           H  
ATOM   2859 1HG1 ILE A  56       5.426  20.685  -1.827  1.00  0.00           H  
ATOM   2860 2HG1 ILE A  56       4.815  21.989  -0.803  1.00  0.00           H  
ATOM   2861 1HG2 ILE A  56       5.825  18.416   0.185  1.00  0.00           H  
ATOM   2862 2HG2 ILE A  56       4.165  17.845   0.330  1.00  0.00           H  
ATOM   2863 3HG2 ILE A  56       4.821  18.254  -1.270  1.00  0.00           H  
ATOM   2864 1HD1 ILE A  56       7.271  21.913  -0.755  1.00  0.00           H  
ATOM   2865 2HD1 ILE A  56       6.620  21.547   0.855  1.00  0.00           H  
ATOM   2866 3HD1 ILE A  56       7.237  20.240  -0.178  1.00  0.00           H  
ATOM   2867  N   LEU A  57       1.543  19.150   1.158  1.00  0.00           N  
ATOM   2868  CA  LEU A  57       0.662  18.141   1.702  1.00  0.00           C  
ATOM   2869  C   LEU A  57      -0.659  18.063   0.973  1.00  0.00           C  
ATOM   2870  O   LEU A  57      -1.125  16.963   0.677  1.00  0.00           O  
ATOM   2871  CB  LEU A  57       0.415  18.376   3.194  1.00  0.00           C  
ATOM   2872  CG  LEU A  57      -0.576  17.400   3.866  1.00  0.00           C  
ATOM   2873  CD1 LEU A  57      -0.135  15.996   3.702  1.00  0.00           C  
ATOM   2874  CD2 LEU A  57      -0.653  17.708   5.347  1.00  0.00           C  
ATOM   2875  H   LEU A  57       1.842  19.940   1.738  1.00  0.00           H  
ATOM   2876  HA  LEU A  57       1.147  17.185   1.565  1.00  0.00           H  
ATOM   2877 1HB  LEU A  57       1.360  18.337   3.719  1.00  0.00           H  
ATOM   2878 2HB  LEU A  57       0.012  19.381   3.311  1.00  0.00           H  
ATOM   2879  HG  LEU A  57      -1.569  17.508   3.408  1.00  0.00           H  
ATOM   2880 1HD1 LEU A  57      -0.862  15.395   4.177  1.00  0.00           H  
ATOM   2881 2HD1 LEU A  57      -0.085  15.706   2.661  1.00  0.00           H  
ATOM   2882 3HD1 LEU A  57       0.809  15.856   4.154  1.00  0.00           H  
ATOM   2883 1HD2 LEU A  57      -1.358  17.024   5.813  1.00  0.00           H  
ATOM   2884 2HD2 LEU A  57       0.330  17.576   5.796  1.00  0.00           H  
ATOM   2885 3HD2 LEU A  57      -0.992  18.733   5.488  1.00  0.00           H  
ATOM   2886  N   ARG A  58      -1.270  19.191   0.625  1.00  0.00           N  
ATOM   2887  CA  ARG A  58      -2.536  19.072  -0.071  1.00  0.00           C  
ATOM   2888  C   ARG A  58      -2.344  18.302  -1.368  1.00  0.00           C  
ATOM   2889  O   ARG A  58      -3.172  17.449  -1.691  1.00  0.00           O  
ATOM   2890  CB  ARG A  58      -3.155  20.427  -0.373  1.00  0.00           C  
ATOM   2891  CG  ARG A  58      -3.712  21.153   0.839  1.00  0.00           C  
ATOM   2892  CD  ARG A  58      -4.582  22.306   0.467  1.00  0.00           C  
ATOM   2893  NE  ARG A  58      -3.861  23.354  -0.263  1.00  0.00           N  
ATOM   2894  CZ  ARG A  58      -3.153  24.356   0.304  1.00  0.00           C  
ATOM   2895  NH1 ARG A  58      -2.575  25.261  -0.460  1.00  0.00           N  
ATOM   2896  NH2 ARG A  58      -3.034  24.432   1.619  1.00  0.00           N  
ATOM   2897  H   ARG A  58      -0.887  20.098   0.899  1.00  0.00           H  
ATOM   2898  HA  ARG A  58      -3.225  18.516   0.565  1.00  0.00           H  
ATOM   2899 1HB  ARG A  58      -2.393  21.070  -0.816  1.00  0.00           H  
ATOM   2900 2HB  ARG A  58      -3.954  20.309  -1.102  1.00  0.00           H  
ATOM   2901 1HG  ARG A  58      -4.302  20.456   1.433  1.00  0.00           H  
ATOM   2902 2HG  ARG A  58      -2.892  21.526   1.441  1.00  0.00           H  
ATOM   2903 1HD  ARG A  58      -5.386  21.944  -0.176  1.00  0.00           H  
ATOM   2904 2HD  ARG A  58      -5.021  22.741   1.362  1.00  0.00           H  
ATOM   2905  HE  ARG A  58      -3.924  23.342  -1.273  1.00  0.00           H  
ATOM   2906 1HH1 ARG A  58      -2.665  25.208  -1.465  1.00  0.00           H  
ATOM   2907 2HH1 ARG A  58      -2.044  26.015  -0.042  1.00  0.00           H  
ATOM   2908 1HH2 ARG A  58      -3.469  23.741   2.213  1.00  0.00           H  
ATOM   2909 2HH2 ARG A  58      -2.492  25.175   2.036  1.00  0.00           H  
ATOM   2910  N   LYS A  59      -1.241  18.556  -2.086  1.00  0.00           N  
ATOM   2911  CA  LYS A  59      -0.995  17.828  -3.320  1.00  0.00           C  
ATOM   2912  C   LYS A  59      -0.879  16.324  -3.024  1.00  0.00           C  
ATOM   2913  O   LYS A  59      -1.467  15.514  -3.747  1.00  0.00           O  
ATOM   2914  CB  LYS A  59       0.233  18.372  -4.053  1.00  0.00           C  
ATOM   2915  CG  LYS A  59       0.464  17.743  -5.452  1.00  0.00           C  
ATOM   2916  CD  LYS A  59       1.537  16.671  -5.496  1.00  0.00           C  
ATOM   2917  CE  LYS A  59       2.932  17.256  -5.540  1.00  0.00           C  
ATOM   2918  NZ  LYS A  59       3.964  16.204  -5.576  1.00  0.00           N  
ATOM   2919  H   LYS A  59      -0.604  19.307  -1.788  1.00  0.00           H  
ATOM   2920  HA  LYS A  59      -1.858  17.971  -3.972  1.00  0.00           H  
ATOM   2921 1HB  LYS A  59       0.131  19.451  -4.175  1.00  0.00           H  
ATOM   2922 2HB  LYS A  59       1.115  18.202  -3.435  1.00  0.00           H  
ATOM   2923 1HG  LYS A  59      -0.476  17.297  -5.796  1.00  0.00           H  
ATOM   2924 2HG  LYS A  59       0.734  18.533  -6.149  1.00  0.00           H  
ATOM   2925 1HD  LYS A  59       1.461  16.016  -4.632  1.00  0.00           H  
ATOM   2926 2HD  LYS A  59       1.392  16.081  -6.397  1.00  0.00           H  
ATOM   2927 1HE  LYS A  59       3.033  17.875  -6.430  1.00  0.00           H  
ATOM   2928 2HE  LYS A  59       3.100  17.870  -4.661  1.00  0.00           H  
ATOM   2929 1HZ  LYS A  59       4.877  16.640  -5.605  1.00  0.00           H  
ATOM   2930 2HZ  LYS A  59       3.887  15.640  -4.745  1.00  0.00           H  
ATOM   2931 3HZ  LYS A  59       3.857  15.590  -6.402  1.00  0.00           H  
ATOM   2932  N   VAL A  60      -0.144  15.946  -1.963  1.00  0.00           N  
ATOM   2933  CA  VAL A  60       0.022  14.526  -1.643  1.00  0.00           C  
ATOM   2934  C   VAL A  60      -1.336  13.898  -1.292  1.00  0.00           C  
ATOM   2935  O   VAL A  60      -1.621  12.766  -1.708  1.00  0.00           O  
ATOM   2936  CB  VAL A  60       1.036  14.305  -0.493  1.00  0.00           C  
ATOM   2937  CG1 VAL A  60       1.057  12.820  -0.073  1.00  0.00           C  
ATOM   2938  CG2 VAL A  60       2.422  14.732  -0.941  1.00  0.00           C  
ATOM   2939  H   VAL A  60       0.349  16.669  -1.423  1.00  0.00           H  
ATOM   2940  HA  VAL A  60       0.406  14.024  -2.520  1.00  0.00           H  
ATOM   2941  HB  VAL A  60       0.726  14.895   0.372  1.00  0.00           H  
ATOM   2942 1HG1 VAL A  60       1.767  12.680   0.744  1.00  0.00           H  
ATOM   2943 2HG1 VAL A  60       0.072  12.511   0.252  1.00  0.00           H  
ATOM   2944 3HG1 VAL A  60       1.355  12.207  -0.911  1.00  0.00           H  
ATOM   2945 1HG2 VAL A  60       3.129  14.588  -0.127  1.00  0.00           H  
ATOM   2946 2HG2 VAL A  60       2.722  14.135  -1.796  1.00  0.00           H  
ATOM   2947 3HG2 VAL A  60       2.412  15.776  -1.222  1.00  0.00           H  
ATOM   2948  N   ASP A  61      -2.166  14.601  -0.512  1.00  0.00           N  
ATOM   2949  CA  ASP A  61      -3.478  14.067  -0.171  1.00  0.00           C  
ATOM   2950  C   ASP A  61      -4.348  13.900  -1.423  1.00  0.00           C  
ATOM   2951  O   ASP A  61      -5.071  12.901  -1.538  1.00  0.00           O  
ATOM   2952  CB  ASP A  61      -4.223  14.969   0.829  1.00  0.00           C  
ATOM   2953  CG  ASP A  61      -3.723  14.924   2.297  1.00  0.00           C  
ATOM   2954  OD1 ASP A  61      -2.989  14.041   2.654  1.00  0.00           O  
ATOM   2955  OD2 ASP A  61      -4.134  15.779   3.050  1.00  0.00           O  
ATOM   2956  H   ASP A  61      -1.864  15.507  -0.144  1.00  0.00           H  
ATOM   2957  HA  ASP A  61      -3.341  13.089   0.287  1.00  0.00           H  
ATOM   2958 1HB  ASP A  61      -4.138  16.002   0.481  1.00  0.00           H  
ATOM   2959 2HB  ASP A  61      -5.282  14.718   0.816  1.00  0.00           H  
ATOM   2960  N   ASP A  62      -4.244  14.832  -2.391  1.00  0.00           N  
ATOM   2961  CA  ASP A  62      -5.018  14.710  -3.627  1.00  0.00           C  
ATOM   2962  C   ASP A  62      -4.556  13.507  -4.442  1.00  0.00           C  
ATOM   2963  O   ASP A  62      -5.387  12.833  -5.060  1.00  0.00           O  
ATOM   2964  CB  ASP A  62      -4.910  15.956  -4.513  1.00  0.00           C  
ATOM   2965  CG  ASP A  62      -5.683  17.193  -4.019  1.00  0.00           C  
ATOM   2966  OD1 ASP A  62      -6.505  17.083  -3.135  1.00  0.00           O  
ATOM   2967  OD2 ASP A  62      -5.453  18.243  -4.576  1.00  0.00           O  
ATOM   2968  H   ASP A  62      -3.690  15.678  -2.218  1.00  0.00           H  
ATOM   2969  HA  ASP A  62      -6.063  14.569  -3.364  1.00  0.00           H  
ATOM   2970 1HB  ASP A  62      -3.857  16.228  -4.601  1.00  0.00           H  
ATOM   2971 2HB  ASP A  62      -5.261  15.711  -5.515  1.00  0.00           H  
ATOM   2972  N   ILE A  63      -3.243  13.210  -4.412  1.00  0.00           N  
ATOM   2973  CA  ILE A  63      -2.740  12.050  -5.150  1.00  0.00           C  
ATOM   2974  C   ILE A  63      -3.336  10.802  -4.529  1.00  0.00           C  
ATOM   2975  O   ILE A  63      -3.799   9.917  -5.237  1.00  0.00           O  
ATOM   2976  CB  ILE A  63      -1.201  11.889  -5.087  1.00  0.00           C  
ATOM   2977  CG1 ILE A  63      -0.479  13.011  -5.816  1.00  0.00           C  
ATOM   2978  CG2 ILE A  63      -0.841  10.535  -5.791  1.00  0.00           C  
ATOM   2979  CD1 ILE A  63       1.019  13.053  -5.486  1.00  0.00           C  
ATOM   2980  H   ILE A  63      -2.608  13.854  -3.932  1.00  0.00           H  
ATOM   2981  HA  ILE A  63      -3.061  12.115  -6.187  1.00  0.00           H  
ATOM   2982  HB  ILE A  63      -0.859  11.881  -4.053  1.00  0.00           H  
ATOM   2983 1HG1 ILE A  63      -0.591  12.863  -6.886  1.00  0.00           H  
ATOM   2984 2HG1 ILE A  63      -0.925  13.963  -5.555  1.00  0.00           H  
ATOM   2985 1HG2 ILE A  63       0.217  10.371  -5.790  1.00  0.00           H  
ATOM   2986 2HG2 ILE A  63      -1.310   9.695  -5.287  1.00  0.00           H  
ATOM   2987 3HG2 ILE A  63      -1.189  10.571  -6.824  1.00  0.00           H  
ATOM   2988 1HD1 ILE A  63       1.492  13.845  -6.044  1.00  0.00           H  
ATOM   2989 2HD1 ILE A  63       1.160  13.218  -4.432  1.00  0.00           H  
ATOM   2990 3HD1 ILE A  63       1.479  12.134  -5.748  1.00  0.00           H  
ATOM   2991  N   LEU A  64      -3.338  10.707  -3.205  1.00  0.00           N  
ATOM   2992  CA  LEU A  64      -3.914   9.528  -2.586  1.00  0.00           C  
ATOM   2993  C   LEU A  64      -5.405   9.396  -2.902  1.00  0.00           C  
ATOM   2994  O   LEU A  64      -5.887   8.291  -3.150  1.00  0.00           O  
ATOM   2995  CB  LEU A  64      -3.695   9.573  -1.066  1.00  0.00           C  
ATOM   2996  CG  LEU A  64      -2.248   9.338  -0.560  1.00  0.00           C  
ATOM   2997  CD1 LEU A  64      -2.149   9.702   0.900  1.00  0.00           C  
ATOM   2998  CD2 LEU A  64      -1.909   7.852  -0.707  1.00  0.00           C  
ATOM   2999  H   LEU A  64      -2.911  11.451  -2.639  1.00  0.00           H  
ATOM   3000  HA  LEU A  64      -3.417   8.655  -2.999  1.00  0.00           H  
ATOM   3001 1HB  LEU A  64      -4.007  10.560  -0.714  1.00  0.00           H  
ATOM   3002 2HB  LEU A  64      -4.340   8.828  -0.604  1.00  0.00           H  
ATOM   3003  HG  LEU A  64      -1.542   9.957  -1.123  1.00  0.00           H  
ATOM   3004 1HD1 LEU A  64      -1.131   9.531   1.243  1.00  0.00           H  
ATOM   3005 2HD1 LEU A  64      -2.399  10.756   1.011  1.00  0.00           H  
ATOM   3006 3HD1 LEU A  64      -2.839   9.101   1.486  1.00  0.00           H  
ATOM   3007 1HD2 LEU A  64      -0.933   7.665  -0.319  1.00  0.00           H  
ATOM   3008 2HD2 LEU A  64      -2.624   7.256  -0.133  1.00  0.00           H  
ATOM   3009 3HD2 LEU A  64      -1.945   7.549  -1.745  1.00  0.00           H  
ATOM   3010  N   TYR A  65      -6.133  10.516  -2.935  1.00  0.00           N  
ATOM   3011  CA  TYR A  65      -7.556  10.473  -3.259  1.00  0.00           C  
ATOM   3012  C   TYR A  65      -7.809   9.854  -4.643  1.00  0.00           C  
ATOM   3013  O   TYR A  65      -8.666   8.972  -4.782  1.00  0.00           O  
ATOM   3014  CB  TYR A  65      -8.177  11.869  -3.170  1.00  0.00           C  
ATOM   3015  CG  TYR A  65      -9.626  11.902  -3.571  1.00  0.00           C  
ATOM   3016  CD1 TYR A  65      -9.987  12.383  -4.815  1.00  0.00           C  
ATOM   3017  CD2 TYR A  65     -10.595  11.432  -2.702  1.00  0.00           C  
ATOM   3018  CE1 TYR A  65     -11.307  12.396  -5.193  1.00  0.00           C  
ATOM   3019  CE2 TYR A  65     -11.920  11.444  -3.079  1.00  0.00           C  
ATOM   3020  CZ  TYR A  65     -12.277  11.924  -4.323  1.00  0.00           C  
ATOM   3021  OH  TYR A  65     -13.598  11.934  -4.709  1.00  0.00           O  
ATOM   3022  H   TYR A  65      -5.698  11.405  -2.674  1.00  0.00           H  
ATOM   3023  HA  TYR A  65      -8.048   9.836  -2.526  1.00  0.00           H  
ATOM   3024 1HB  TYR A  65      -8.085  12.249  -2.152  1.00  0.00           H  
ATOM   3025 2HB  TYR A  65      -7.632  12.548  -3.819  1.00  0.00           H  
ATOM   3026  HD1 TYR A  65      -9.228  12.749  -5.493  1.00  0.00           H  
ATOM   3027  HD2 TYR A  65     -10.312  11.049  -1.722  1.00  0.00           H  
ATOM   3028  HE1 TYR A  65     -11.589  12.772  -6.171  1.00  0.00           H  
ATOM   3029  HE2 TYR A  65     -12.685  11.071  -2.397  1.00  0.00           H  
ATOM   3030  HH  TYR A  65     -14.141  11.569  -4.007  1.00  0.00           H  
ATOM   3031  N   LYS A  66      -7.098  10.326  -5.677  1.00  0.00           N  
ATOM   3032  CA  LYS A  66      -7.266   9.729  -7.005  1.00  0.00           C  
ATOM   3033  C   LYS A  66      -5.962   9.713  -7.798  1.00  0.00           C  
ATOM   3034  O   LYS A  66      -5.276  10.728  -7.929  1.00  0.00           O  
ATOM   3035  CB  LYS A  66      -8.368  10.455  -7.788  1.00  0.00           C  
ATOM   3036  CG  LYS A  66      -8.065  11.910  -8.131  1.00  0.00           C  
ATOM   3037  CD  LYS A  66      -9.254  12.576  -8.811  1.00  0.00           C  
ATOM   3038  CE  LYS A  66      -8.952  14.029  -9.157  1.00  0.00           C  
ATOM   3039  NZ  LYS A  66     -10.111  14.698  -9.824  1.00  0.00           N  
ATOM   3040  H   LYS A  66      -6.419  11.080  -5.514  1.00  0.00           H  
ATOM   3041  HA  LYS A  66      -7.571   8.692  -6.872  1.00  0.00           H  
ATOM   3042 1HB  LYS A  66      -8.548   9.928  -8.723  1.00  0.00           H  
ATOM   3043 2HB  LYS A  66      -9.296  10.429  -7.213  1.00  0.00           H  
ATOM   3044 1HG  LYS A  66      -7.781  12.452  -7.232  1.00  0.00           H  
ATOM   3045 2HG  LYS A  66      -7.232  11.948  -8.827  1.00  0.00           H  
ATOM   3046 1HD  LYS A  66      -9.501  12.035  -9.726  1.00  0.00           H  
ATOM   3047 2HD  LYS A  66     -10.114  12.541  -8.147  1.00  0.00           H  
ATOM   3048 1HE  LYS A  66      -8.712  14.564  -8.239  1.00  0.00           H  
ATOM   3049 2HE  LYS A  66      -8.090  14.068  -9.825  1.00  0.00           H  
ATOM   3050 1HZ  LYS A  66      -9.872  15.658 -10.032  1.00  0.00           H  
ATOM   3051 2HZ  LYS A  66     -10.334  14.214 -10.683  1.00  0.00           H  
ATOM   3052 3HZ  LYS A  66     -10.913  14.677  -9.210  1.00  0.00           H  
ATOM   3053  N   VAL A  67      -5.671   8.575  -8.426  1.00  0.00           N  
ATOM   3054  CA  VAL A  67      -4.443   8.445  -9.195  1.00  0.00           C  
ATOM   3055  C   VAL A  67      -4.678   8.091 -10.655  1.00  0.00           C  
ATOM   3056  O   VAL A  67      -5.319   7.088 -10.962  1.00  0.00           O  
ATOM   3057  CB  VAL A  67      -3.550   7.354  -8.557  1.00  0.00           C  
ATOM   3058  CG1 VAL A  67      -2.268   7.181  -9.340  1.00  0.00           C  
ATOM   3059  CG2 VAL A  67      -3.234   7.729  -7.137  1.00  0.00           C  
ATOM   3060  H   VAL A  67      -6.289   7.783  -8.321  1.00  0.00           H  
ATOM   3061  HA  VAL A  67      -3.912   9.395  -9.150  1.00  0.00           H  
ATOM   3062  HB  VAL A  67      -4.076   6.399  -8.575  1.00  0.00           H  
ATOM   3063 1HG1 VAL A  67      -1.684   6.419  -8.856  1.00  0.00           H  
ATOM   3064 2HG1 VAL A  67      -2.481   6.871 -10.363  1.00  0.00           H  
ATOM   3065 3HG1 VAL A  67      -1.716   8.120  -9.339  1.00  0.00           H  
ATOM   3066 1HG2 VAL A  67      -2.611   6.967  -6.681  1.00  0.00           H  
ATOM   3067 2HG2 VAL A  67      -2.709   8.676  -7.133  1.00  0.00           H  
ATOM   3068 3HG2 VAL A  67      -4.151   7.826  -6.558  1.00  0.00           H  
ATOM   3069  N   SER A  68      -4.108   8.906 -11.549  1.00  0.00           N  
ATOM   3070  CA  SER A  68      -4.179   8.685 -12.995  1.00  0.00           C  
ATOM   3071  C   SER A  68      -2.828   8.221 -13.557  1.00  0.00           C  
ATOM   3072  O   SER A  68      -2.699   7.905 -14.739  1.00  0.00           O  
ATOM   3073  CB  SER A  68      -4.596   9.967 -13.682  1.00  0.00           C  
ATOM   3074  OG  SER A  68      -3.632  10.970 -13.487  1.00  0.00           O  
ATOM   3075  H   SER A  68      -3.639   9.734 -11.204  1.00  0.00           H  
ATOM   3076  HA  SER A  68      -4.918   7.910 -13.198  1.00  0.00           H  
ATOM   3077 1HB  SER A  68      -4.743   9.792 -14.747  1.00  0.00           H  
ATOM   3078 2HB  SER A  68      -5.550  10.293 -13.268  1.00  0.00           H  
ATOM   3079  HG  SER A  68      -2.960  10.823 -14.164  1.00  0.00           H  
ATOM   3080  N   ALA A  69      -1.814   8.252 -12.702  1.00  0.00           N  
ATOM   3081  CA  ALA A  69      -0.439   7.896 -13.040  1.00  0.00           C  
ATOM   3082  C   ALA A  69      -0.284   6.383 -13.236  1.00  0.00           C  
ATOM   3083  O   ALA A  69      -0.966   5.610 -12.555  1.00  0.00           O  
ATOM   3084  CB  ALA A  69       0.494   8.371 -11.932  1.00  0.00           C  
ATOM   3085  H   ALA A  69      -2.033   8.524 -11.759  1.00  0.00           H  
ATOM   3086  HA  ALA A  69      -0.191   8.408 -13.967  1.00  0.00           H  
ATOM   3087 1HB  ALA A  69       1.529   8.138 -12.175  1.00  0.00           H  
ATOM   3088 2HB  ALA A  69       0.386   9.448 -11.814  1.00  0.00           H  
ATOM   3089 3HB  ALA A  69       0.233   7.878 -11.005  1.00  0.00           H  
ATOM   3090  N   PRO A  70       0.649   5.925 -14.091  1.00  0.00           N  
ATOM   3091  CA  PRO A  70       1.008   4.535 -14.326  1.00  0.00           C  
ATOM   3092  C   PRO A  70       1.746   3.976 -13.121  1.00  0.00           C  
ATOM   3093  O   PRO A  70       2.179   4.739 -12.254  1.00  0.00           O  
ATOM   3094  CB  PRO A  70       1.866   4.611 -15.596  1.00  0.00           C  
ATOM   3095  CG  PRO A  70       2.480   5.990 -15.560  1.00  0.00           C  
ATOM   3096  CD  PRO A  70       1.422   6.880 -14.943  1.00  0.00           C  
ATOM   3097  HA  PRO A  70       0.081   3.959 -14.507  1.00  0.00           H  
ATOM   3098 1HB  PRO A  70       2.624   3.809 -15.594  1.00  0.00           H  
ATOM   3099 2HB  PRO A  70       1.239   4.448 -16.481  1.00  0.00           H  
ATOM   3100 1HG  PRO A  70       3.396   5.980 -14.973  1.00  0.00           H  
ATOM   3101 2HG  PRO A  70       2.769   6.324 -16.577  1.00  0.00           H  
ATOM   3102 1HD  PRO A  70       1.940   7.653 -14.356  1.00  0.00           H  
ATOM   3103 2HD  PRO A  70       0.786   7.308 -15.734  1.00  0.00           H  
ATOM   3104  N   SER A  71       1.888   2.652 -13.054  1.00  0.00           N  
ATOM   3105  CA  SER A  71       2.572   1.967 -11.948  1.00  0.00           C  
ATOM   3106  C   SER A  71       4.085   2.210 -11.870  1.00  0.00           C  
ATOM   3107  O   SER A  71       4.693   2.054 -10.809  1.00  0.00           O  
ATOM   3108  CB  SER A  71       2.339   0.474 -12.063  1.00  0.00           C  
ATOM   3109  OG  SER A  71       0.983   0.157 -11.898  1.00  0.00           O  
ATOM   3110  H   SER A  71       1.489   2.074 -13.786  1.00  0.00           H  
ATOM   3111  HA  SER A  71       2.124   2.308 -11.014  1.00  0.00           H  
ATOM   3112 1HB  SER A  71       2.682   0.119 -13.035  1.00  0.00           H  
ATOM   3113 2HB  SER A  71       2.929  -0.035 -11.308  1.00  0.00           H  
ATOM   3114  HG  SER A  71       0.924  -0.798 -11.964  1.00  0.00           H  
ATOM   3115  N   GLU A  72       4.703   2.557 -12.994  1.00  0.00           N  
ATOM   3116  CA  GLU A  72       6.142   2.789 -13.042  1.00  0.00           C  
ATOM   3117  C   GLU A  72       6.565   4.123 -12.423  1.00  0.00           C  
ATOM   3118  O   GLU A  72       7.635   4.229 -11.842  1.00  0.00           O  
ATOM   3119  CB  GLU A  72       6.640   2.736 -14.493  1.00  0.00           C  
ATOM   3120  CG  GLU A  72       6.555   1.368 -15.151  1.00  0.00           C  
ATOM   3121  CD  GLU A  72       7.043   1.380 -16.575  1.00  0.00           C  
ATOM   3122  OE1 GLU A  72       7.257   2.448 -17.096  1.00  0.00           O  
ATOM   3123  OE2 GLU A  72       7.205   0.324 -17.138  1.00  0.00           O  
ATOM   3124  H   GLU A  72       4.171   2.629 -13.846  1.00  0.00           H  
ATOM   3125  HA  GLU A  72       6.636   1.992 -12.486  1.00  0.00           H  
ATOM   3126 1HB  GLU A  72       6.073   3.437 -15.103  1.00  0.00           H  
ATOM   3127 2HB  GLU A  72       7.686   3.045 -14.526  1.00  0.00           H  
ATOM   3128 1HG  GLU A  72       7.153   0.659 -14.580  1.00  0.00           H  
ATOM   3129 2HG  GLU A  72       5.524   1.032 -15.133  1.00  0.00           H  
ATOM   3130  N   GLU A  73       5.715   5.138 -12.514  1.00  0.00           N  
ATOM   3131  CA  GLU A  73       6.044   6.498 -12.077  1.00  0.00           C  
ATOM   3132  C   GLU A  73       5.691   6.809 -10.626  1.00  0.00           C  
ATOM   3133  O   GLU A  73       5.866   7.946 -10.173  1.00  0.00           O  
ATOM   3134  CB  GLU A  73       5.371   7.520 -12.993  1.00  0.00           C  
ATOM   3135  CG  GLU A  73       5.885   7.496 -14.447  1.00  0.00           C  
ATOM   3136  CD  GLU A  73       5.185   8.492 -15.372  1.00  0.00           C  
ATOM   3137  OE1 GLU A  73       4.294   9.177 -14.926  1.00  0.00           O  
ATOM   3138  OE2 GLU A  73       5.548   8.551 -16.522  1.00  0.00           O  
ATOM   3139  H   GLU A  73       4.820   4.983 -12.961  1.00  0.00           H  
ATOM   3140  HA  GLU A  73       7.122   6.623 -12.184  1.00  0.00           H  
ATOM   3141 1HB  GLU A  73       4.293   7.345 -12.998  1.00  0.00           H  
ATOM   3142 2HB  GLU A  73       5.545   8.520 -12.599  1.00  0.00           H  
ATOM   3143 1HG  GLU A  73       6.946   7.733 -14.430  1.00  0.00           H  
ATOM   3144 2HG  GLU A  73       5.779   6.486 -14.850  1.00  0.00           H  
ATOM   3145  N   LYS A  74       5.181   5.821  -9.904  1.00  0.00           N  
ATOM   3146  CA  LYS A  74       4.750   6.025  -8.523  1.00  0.00           C  
ATOM   3147  C   LYS A  74       5.908   6.443  -7.615  1.00  0.00           C  
ATOM   3148  O   LYS A  74       5.735   7.256  -6.696  1.00  0.00           O  
ATOM   3149  CB  LYS A  74       4.163   4.725  -7.978  1.00  0.00           C  
ATOM   3150  CG  LYS A  74       2.887   4.231  -8.651  1.00  0.00           C  
ATOM   3151  CD  LYS A  74       1.629   4.959  -8.225  1.00  0.00           C  
ATOM   3152  CE  LYS A  74       0.414   4.277  -8.859  1.00  0.00           C  
ATOM   3153  NZ  LYS A  74       0.151   4.772 -10.221  1.00  0.00           N  
ATOM   3154  H   LYS A  74       5.085   4.911 -10.348  1.00  0.00           H  
ATOM   3155  HA  LYS A  74       3.998   6.817  -8.505  1.00  0.00           H  
ATOM   3156 1HB  LYS A  74       4.902   3.926  -8.076  1.00  0.00           H  
ATOM   3157 2HB  LYS A  74       3.959   4.854  -6.929  1.00  0.00           H  
ATOM   3158 1HG  LYS A  74       3.001   4.328  -9.727  1.00  0.00           H  
ATOM   3159 2HG  LYS A  74       2.756   3.162  -8.423  1.00  0.00           H  
ATOM   3160 1HD  LYS A  74       1.521   4.952  -7.133  1.00  0.00           H  
ATOM   3161 2HD  LYS A  74       1.677   5.993  -8.575  1.00  0.00           H  
ATOM   3162 1HE  LYS A  74       0.610   3.205  -8.914  1.00  0.00           H  
ATOM   3163 2HE  LYS A  74      -0.472   4.437  -8.239  1.00  0.00           H  
ATOM   3164 1HZ  LYS A  74      -0.655   4.268 -10.591  1.00  0.00           H  
ATOM   3165 2HZ  LYS A  74      -0.053   5.758 -10.146  1.00  0.00           H  
ATOM   3166 3HZ  LYS A  74       0.953   4.652 -10.871  1.00  0.00           H  
ATOM   3167  N   GLN A  75       7.088   5.870  -7.860  1.00  0.00           N  
ATOM   3168  CA  GLN A  75       8.244   6.195  -7.051  1.00  0.00           C  
ATOM   3169  C   GLN A  75       8.800   7.547  -7.431  1.00  0.00           C  
ATOM   3170  O   GLN A  75       9.307   8.262  -6.575  1.00  0.00           O  
ATOM   3171  CB  GLN A  75       9.293   5.103  -7.148  1.00  0.00           C  
ATOM   3172  CG  GLN A  75       8.870   3.812  -6.462  1.00  0.00           C  
ATOM   3173  CD  GLN A  75       9.896   2.740  -6.610  1.00  0.00           C  
ATOM   3174  OE1 GLN A  75      10.264   2.379  -7.725  1.00  0.00           O  
ATOM   3175  NE2 GLN A  75      10.360   2.222  -5.490  1.00  0.00           N  
ATOM   3176  H   GLN A  75       7.168   5.205  -8.623  1.00  0.00           H  
ATOM   3177  HA  GLN A  75       7.926   6.249  -6.009  1.00  0.00           H  
ATOM   3178 1HB  GLN A  75       9.475   4.883  -8.201  1.00  0.00           H  
ATOM   3179 2HB  GLN A  75      10.235   5.441  -6.708  1.00  0.00           H  
ATOM   3180 1HG  GLN A  75       8.749   4.016  -5.398  1.00  0.00           H  
ATOM   3181 2HG  GLN A  75       7.929   3.467  -6.888  1.00  0.00           H  
ATOM   3182 1HE2 GLN A  75      11.064   1.498  -5.536  1.00  0.00           H  
ATOM   3183 2HE2 GLN A  75      10.028   2.544  -4.604  1.00  0.00           H  
ATOM   3184  N   LYS A  76       8.689   7.910  -8.706  1.00  0.00           N  
ATOM   3185  CA  LYS A  76       9.197   9.191  -9.163  1.00  0.00           C  
ATOM   3186  C   LYS A  76       8.422  10.320  -8.510  1.00  0.00           C  
ATOM   3187  O   LYS A  76       8.995  11.370  -8.197  1.00  0.00           O  
ATOM   3188  CB  LYS A  76       9.178   9.291 -10.680  1.00  0.00           C  
ATOM   3189  CG  LYS A  76      10.213   8.386 -11.340  1.00  0.00           C  
ATOM   3190  CD  LYS A  76      10.238   8.530 -12.856  1.00  0.00           C  
ATOM   3191  CE  LYS A  76      11.290   7.592 -13.463  1.00  0.00           C  
ATOM   3192  NZ  LYS A  76      11.372   7.703 -14.942  1.00  0.00           N  
ATOM   3193  H   LYS A  76       8.276   7.263  -9.361  1.00  0.00           H  
ATOM   3194  HA  LYS A  76      10.230   9.281  -8.852  1.00  0.00           H  
ATOM   3195 1HB  LYS A  76       8.186   9.014 -11.048  1.00  0.00           H  
ATOM   3196 2HB  LYS A  76       9.377  10.319 -10.983  1.00  0.00           H  
ATOM   3197 1HG  LYS A  76      11.202   8.619 -10.936  1.00  0.00           H  
ATOM   3198 2HG  LYS A  76       9.992   7.339 -11.093  1.00  0.00           H  
ATOM   3199 1HD  LYS A  76       9.258   8.283 -13.272  1.00  0.00           H  
ATOM   3200 2HD  LYS A  76      10.484   9.557 -13.118  1.00  0.00           H  
ATOM   3201 1HE  LYS A  76      12.263   7.825 -13.037  1.00  0.00           H  
ATOM   3202 2HE  LYS A  76      11.031   6.564 -13.206  1.00  0.00           H  
ATOM   3203 1HZ  LYS A  76      12.079   7.056 -15.275  1.00  0.00           H  
ATOM   3204 2HZ  LYS A  76      10.477   7.470 -15.349  1.00  0.00           H  
ATOM   3205 3HZ  LYS A  76      11.632   8.644 -15.199  1.00  0.00           H  
ATOM   3206  N   GLU A  77       7.122  10.107  -8.293  1.00  0.00           N  
ATOM   3207  CA  GLU A  77       6.345  11.144  -7.644  1.00  0.00           C  
ATOM   3208  C   GLU A  77       6.809  11.267  -6.179  1.00  0.00           C  
ATOM   3209  O   GLU A  77       6.979  12.377  -5.669  1.00  0.00           O  
ATOM   3210  CB  GLU A  77       4.858  10.828  -7.712  1.00  0.00           C  
ATOM   3211  CG  GLU A  77       3.950  11.965  -7.253  1.00  0.00           C  
ATOM   3212  CD  GLU A  77       4.002  13.166  -8.193  1.00  0.00           C  
ATOM   3213  OE1 GLU A  77       4.238  12.940  -9.351  1.00  0.00           O  
ATOM   3214  OE2 GLU A  77       3.850  14.306  -7.770  1.00  0.00           O  
ATOM   3215  H   GLU A  77       6.683   9.250  -8.649  1.00  0.00           H  
ATOM   3216  HA  GLU A  77       6.524  12.087  -8.157  1.00  0.00           H  
ATOM   3217 1HB  GLU A  77       4.596  10.576  -8.739  1.00  0.00           H  
ATOM   3218 2HB  GLU A  77       4.649   9.946  -7.102  1.00  0.00           H  
ATOM   3219 1HG  GLU A  77       2.946  11.576  -7.263  1.00  0.00           H  
ATOM   3220 2HG  GLU A  77       4.202  12.266  -6.235  1.00  0.00           H  
ATOM   3221  N   ALA A  78       7.070  10.134  -5.502  1.00  0.00           N  
ATOM   3222  CA  ALA A  78       7.560  10.195  -4.120  1.00  0.00           C  
ATOM   3223  C   ALA A  78       8.917  10.920  -4.062  1.00  0.00           C  
ATOM   3224  O   ALA A  78       9.184  11.698  -3.132  1.00  0.00           O  
ATOM   3225  CB  ALA A  78       7.675   8.804  -3.540  1.00  0.00           C  
ATOM   3226  H   ALA A  78       6.861   9.226  -5.936  1.00  0.00           H  
ATOM   3227  HA  ALA A  78       6.844  10.766  -3.530  1.00  0.00           H  
ATOM   3228 1HB  ALA A  78       8.012   8.869  -2.515  1.00  0.00           H  
ATOM   3229 2HB  ALA A  78       6.701   8.319  -3.574  1.00  0.00           H  
ATOM   3230 3HB  ALA A  78       8.393   8.222  -4.125  1.00  0.00           H  
ATOM   3231  N   ILE A  79       9.738  10.703  -5.103  1.00  0.00           N  
ATOM   3232  CA  ILE A  79      11.035  11.350  -5.241  1.00  0.00           C  
ATOM   3233  C   ILE A  79      10.908  12.851  -5.376  1.00  0.00           C  
ATOM   3234  O   ILE A  79      11.600  13.578  -4.656  1.00  0.00           O  
ATOM   3235  CB  ILE A  79      11.831  10.763  -6.450  1.00  0.00           C  
ATOM   3236  CG1 ILE A  79      12.294   9.310  -6.102  1.00  0.00           C  
ATOM   3237  CG2 ILE A  79      12.953  11.704  -6.952  1.00  0.00           C  
ATOM   3238  CD1 ILE A  79      12.836   8.469  -7.265  1.00  0.00           C  
ATOM   3239  H   ILE A  79       9.448  10.010  -5.798  1.00  0.00           H  
ATOM   3240  HA  ILE A  79      11.611  11.152  -4.341  1.00  0.00           H  
ATOM   3241  HB  ILE A  79      11.143  10.645  -7.259  1.00  0.00           H  
ATOM   3242 1HG1 ILE A  79      13.068   9.382  -5.362  1.00  0.00           H  
ATOM   3243 2HG1 ILE A  79      11.462   8.778  -5.672  1.00  0.00           H  
ATOM   3244 1HG2 ILE A  79      13.444  11.269  -7.815  1.00  0.00           H  
ATOM   3245 2HG2 ILE A  79      12.544  12.665  -7.245  1.00  0.00           H  
ATOM   3246 3HG2 ILE A  79      13.646  11.859  -6.210  1.00  0.00           H  
ATOM   3247 1HD1 ILE A  79      13.132   7.486  -6.895  1.00  0.00           H  
ATOM   3248 2HD1 ILE A  79      12.074   8.341  -8.020  1.00  0.00           H  
ATOM   3249 3HD1 ILE A  79      13.697   8.950  -7.707  1.00  0.00           H  
ATOM   3250  N   LYS A  80      10.009  13.348  -6.226  1.00  0.00           N  
ATOM   3251  CA  LYS A  80       9.950  14.796  -6.314  1.00  0.00           C  
ATOM   3252  C   LYS A  80       9.348  15.425  -5.056  1.00  0.00           C  
ATOM   3253  O   LYS A  80       9.702  16.560  -4.734  1.00  0.00           O  
ATOM   3254  CB  LYS A  80       9.230  15.276  -7.577  1.00  0.00           C  
ATOM   3255  CG  LYS A  80       7.746  15.043  -7.621  1.00  0.00           C  
ATOM   3256  CD  LYS A  80       7.152  15.319  -9.008  1.00  0.00           C  
ATOM   3257  CE  LYS A  80       7.201  16.801  -9.378  1.00  0.00           C  
ATOM   3258  NZ  LYS A  80       6.369  17.091 -10.575  1.00  0.00           N  
ATOM   3259  H   LYS A  80       9.465  12.721  -6.832  1.00  0.00           H  
ATOM   3260  HA  LYS A  80      10.968  15.161  -6.388  1.00  0.00           H  
ATOM   3261 1HB  LYS A  80       9.406  16.344  -7.686  1.00  0.00           H  
ATOM   3262 2HB  LYS A  80       9.669  14.781  -8.442  1.00  0.00           H  
ATOM   3263 1HG  LYS A  80       7.552  14.018  -7.370  1.00  0.00           H  
ATOM   3264 2HG  LYS A  80       7.248  15.677  -6.886  1.00  0.00           H  
ATOM   3265 1HD  LYS A  80       7.704  14.740  -9.751  1.00  0.00           H  
ATOM   3266 2HD  LYS A  80       6.112  14.989  -9.026  1.00  0.00           H  
ATOM   3267 1HE  LYS A  80       6.843  17.398  -8.537  1.00  0.00           H  
ATOM   3268 2HE  LYS A  80       8.229  17.081  -9.598  1.00  0.00           H  
ATOM   3269 1HZ  LYS A  80       6.423  18.076 -10.797  1.00  0.00           H  
ATOM   3270 2HZ  LYS A  80       6.693  16.546 -11.363  1.00  0.00           H  
ATOM   3271 3HZ  LYS A  80       5.411  16.844 -10.359  1.00  0.00           H  
ATOM   3272  N   VAL A  81       8.518  14.692  -4.286  1.00  0.00           N  
ATOM   3273  CA  VAL A  81       7.997  15.305  -3.059  1.00  0.00           C  
ATOM   3274  C   VAL A  81       9.152  15.552  -2.118  1.00  0.00           C  
ATOM   3275  O   VAL A  81       9.266  16.629  -1.524  1.00  0.00           O  
ATOM   3276  CB  VAL A  81       6.983  14.420  -2.288  1.00  0.00           C  
ATOM   3277  CG1 VAL A  81       6.665  15.091  -0.916  1.00  0.00           C  
ATOM   3278  CG2 VAL A  81       5.711  14.248  -3.069  1.00  0.00           C  
ATOM   3279  H   VAL A  81       8.213  13.765  -4.612  1.00  0.00           H  
ATOM   3280  HA  VAL A  81       7.534  16.262  -3.311  1.00  0.00           H  
ATOM   3281  HB  VAL A  81       7.425  13.437  -2.103  1.00  0.00           H  
ATOM   3282 1HG1 VAL A  81       5.972  14.498  -0.384  1.00  0.00           H  
ATOM   3283 2HG1 VAL A  81       7.559  15.196  -0.314  1.00  0.00           H  
ATOM   3284 3HG1 VAL A  81       6.233  16.075  -1.089  1.00  0.00           H  
ATOM   3285 1HG2 VAL A  81       5.026  13.620  -2.503  1.00  0.00           H  
ATOM   3286 2HG2 VAL A  81       5.267  15.221  -3.235  1.00  0.00           H  
ATOM   3287 3HG2 VAL A  81       5.927  13.779  -4.018  1.00  0.00           H  
ATOM   3288  N   TYR A  82      10.013  14.553  -1.970  1.00  0.00           N  
ATOM   3289  CA  TYR A  82      11.146  14.727  -1.096  1.00  0.00           C  
ATOM   3290  C   TYR A  82      12.106  15.807  -1.573  1.00  0.00           C  
ATOM   3291  O   TYR A  82      12.617  16.565  -0.743  1.00  0.00           O  
ATOM   3292  CB  TYR A  82      11.875  13.424  -0.872  1.00  0.00           C  
ATOM   3293  CG  TYR A  82      11.328  12.499   0.237  1.00  0.00           C  
ATOM   3294  CD1 TYR A  82      10.199  12.809   1.032  1.00  0.00           C  
ATOM   3295  CD2 TYR A  82      12.049  11.372   0.526  1.00  0.00           C  
ATOM   3296  CE1 TYR A  82       9.849  11.973   2.072  1.00  0.00           C  
ATOM   3297  CE2 TYR A  82      11.690  10.573   1.553  1.00  0.00           C  
ATOM   3298  CZ  TYR A  82      10.620  10.847   2.324  1.00  0.00           C  
ATOM   3299  OH  TYR A  82      10.335  10.006   3.375  1.00  0.00           O  
ATOM   3300  H   TYR A  82       9.851  13.664  -2.461  1.00  0.00           H  
ATOM   3301  HA  TYR A  82      10.782  15.078  -0.139  1.00  0.00           H  
ATOM   3302 1HB  TYR A  82      11.882  12.855  -1.812  1.00  0.00           H  
ATOM   3303 2HB  TYR A  82      12.882  13.663  -0.639  1.00  0.00           H  
ATOM   3304  HD1 TYR A  82       9.599  13.684   0.859  1.00  0.00           H  
ATOM   3305  HD2 TYR A  82      12.924  11.115  -0.061  1.00  0.00           H  
ATOM   3306  HE1 TYR A  82       8.988  12.208   2.695  1.00  0.00           H  
ATOM   3307  HE2 TYR A  82      12.265   9.702   1.765  1.00  0.00           H  
ATOM   3308  HH  TYR A  82      11.129   9.448   3.565  1.00  0.00           H  
ATOM   3309  N   LEU A  83      12.333  15.922  -2.884  1.00  0.00           N  
ATOM   3310  CA  LEU A  83      13.247  16.957  -3.351  1.00  0.00           C  
ATOM   3311  C   LEU A  83      12.679  18.350  -3.040  1.00  0.00           C  
ATOM   3312  O   LEU A  83      13.430  19.256  -2.639  1.00  0.00           O  
ATOM   3313  CB  LEU A  83      13.464  16.837  -4.860  1.00  0.00           C  
ATOM   3314  CG  LEU A  83      14.209  15.575  -5.382  1.00  0.00           C  
ATOM   3315  CD1 LEU A  83      14.119  15.600  -6.895  1.00  0.00           C  
ATOM   3316  CD2 LEU A  83      15.686  15.523  -4.892  1.00  0.00           C  
ATOM   3317  H   LEU A  83      11.913  15.250  -3.537  1.00  0.00           H  
ATOM   3318  HA  LEU A  83      14.190  16.854  -2.826  1.00  0.00           H  
ATOM   3319 1HB  LEU A  83      12.484  16.861  -5.338  1.00  0.00           H  
ATOM   3320 2HB  LEU A  83      14.021  17.711  -5.196  1.00  0.00           H  
ATOM   3321  HG  LEU A  83      13.702  14.688  -5.032  1.00  0.00           H  
ATOM   3322 1HD1 LEU A  83      14.575  14.733  -7.301  1.00  0.00           H  
ATOM   3323 2HD1 LEU A  83      13.080  15.616  -7.200  1.00  0.00           H  
ATOM   3324 3HD1 LEU A  83      14.620  16.487  -7.277  1.00  0.00           H  
ATOM   3325 1HD2 LEU A  83      16.162  14.631  -5.285  1.00  0.00           H  
ATOM   3326 2HD2 LEU A  83      16.224  16.406  -5.240  1.00  0.00           H  
ATOM   3327 3HD2 LEU A  83      15.717  15.485  -3.808  1.00  0.00           H  
ATOM   3328  N   GLU A  84      11.347  18.521  -3.187  1.00  0.00           N  
ATOM   3329  CA  GLU A  84      10.728  19.805  -2.867  1.00  0.00           C  
ATOM   3330  C   GLU A  84      10.881  20.102  -1.384  1.00  0.00           C  
ATOM   3331  O   GLU A  84      11.196  21.236  -1.007  1.00  0.00           O  
ATOM   3332  CB  GLU A  84       9.233  19.820  -3.230  1.00  0.00           C  
ATOM   3333  CG  GLU A  84       8.918  19.862  -4.728  1.00  0.00           C  
ATOM   3334  CD  GLU A  84       7.429  19.790  -5.019  1.00  0.00           C  
ATOM   3335  OE1 GLU A  84       6.699  19.336  -4.169  1.00  0.00           O  
ATOM   3336  OE2 GLU A  84       7.030  20.184  -6.092  1.00  0.00           O  
ATOM   3337  H   GLU A  84      10.774  17.764  -3.578  1.00  0.00           H  
ATOM   3338  HA  GLU A  84      11.235  20.587  -3.429  1.00  0.00           H  
ATOM   3339 1HB  GLU A  84       8.761  18.923  -2.822  1.00  0.00           H  
ATOM   3340 2HB  GLU A  84       8.755  20.678  -2.761  1.00  0.00           H  
ATOM   3341 1HG  GLU A  84       9.318  20.785  -5.140  1.00  0.00           H  
ATOM   3342 2HG  GLU A  84       9.418  19.033  -5.219  1.00  0.00           H  
ATOM   3343  N   LEU A  85      10.724  19.083  -0.540  1.00  0.00           N  
ATOM   3344  CA  LEU A  85      10.888  19.300   0.882  1.00  0.00           C  
ATOM   3345  C   LEU A  85      12.319  19.639   1.235  1.00  0.00           C  
ATOM   3346  O   LEU A  85      12.525  20.519   2.059  1.00  0.00           O  
ATOM   3347  CB  LEU A  85      10.418  18.089   1.679  1.00  0.00           C  
ATOM   3348  CG  LEU A  85       8.900  17.837   1.669  1.00  0.00           C  
ATOM   3349  CD1 LEU A  85       8.645  16.469   2.302  1.00  0.00           C  
ATOM   3350  CD2 LEU A  85       8.156  18.985   2.453  1.00  0.00           C  
ATOM   3351  H   LEU A  85      10.418  18.171  -0.901  1.00  0.00           H  
ATOM   3352  HA  LEU A  85      10.290  20.159   1.155  1.00  0.00           H  
ATOM   3353 1HB  LEU A  85      10.910  17.205   1.273  1.00  0.00           H  
ATOM   3354 2HB  LEU A  85      10.737  18.213   2.709  1.00  0.00           H  
ATOM   3355  HG  LEU A  85       8.542  17.813   0.638  1.00  0.00           H  
ATOM   3356 1HD1 LEU A  85       7.594  16.239   2.285  1.00  0.00           H  
ATOM   3357 2HD1 LEU A  85       9.174  15.719   1.734  1.00  0.00           H  
ATOM   3358 3HD1 LEU A  85       9.004  16.467   3.331  1.00  0.00           H  
ATOM   3359 1HD2 LEU A  85       7.099  18.812   2.435  1.00  0.00           H  
ATOM   3360 2HD2 LEU A  85       8.504  19.008   3.484  1.00  0.00           H  
ATOM   3361 3HD2 LEU A  85       8.338  19.946   2.002  1.00  0.00           H  
ATOM   3362  N   LEU A  86      13.318  19.043   0.574  1.00  0.00           N  
ATOM   3363  CA  LEU A  86      14.692  19.406   0.918  1.00  0.00           C  
ATOM   3364  C   LEU A  86      14.947  20.884   0.651  1.00  0.00           C  
ATOM   3365  O   LEU A  86      15.578  21.565   1.461  1.00  0.00           O  
ATOM   3366  CB  LEU A  86      15.715  18.592   0.101  1.00  0.00           C  
ATOM   3367  CG  LEU A  86      15.856  17.093   0.421  1.00  0.00           C  
ATOM   3368  CD1 LEU A  86      16.715  16.420  -0.615  1.00  0.00           C  
ATOM   3369  CD2 LEU A  86      16.509  16.914   1.783  1.00  0.00           C  
ATOM   3370  H   LEU A  86      13.111  18.286  -0.087  1.00  0.00           H  
ATOM   3371  HA  LEU A  86      14.838  19.229   1.980  1.00  0.00           H  
ATOM   3372 1HB  LEU A  86      15.437  18.673  -0.952  1.00  0.00           H  
ATOM   3373 2HB  LEU A  86      16.693  19.052   0.230  1.00  0.00           H  
ATOM   3374  HG  LEU A  86      14.880  16.629   0.403  1.00  0.00           H  
ATOM   3375 1HD1 LEU A  86      16.793  15.361  -0.369  1.00  0.00           H  
ATOM   3376 2HD1 LEU A  86      16.264  16.532  -1.595  1.00  0.00           H  
ATOM   3377 3HD1 LEU A  86      17.696  16.861  -0.616  1.00  0.00           H  
ATOM   3378 1HD2 LEU A  86      16.620  15.863   1.969  1.00  0.00           H  
ATOM   3379 2HD2 LEU A  86      17.482  17.381   1.792  1.00  0.00           H  
ATOM   3380 3HD2 LEU A  86      15.899  17.358   2.563  1.00  0.00           H  
ATOM   3381  N   GLU A  87      14.431  21.425  -0.458  1.00  0.00           N  
ATOM   3382  CA  GLU A  87      14.670  22.850  -0.694  1.00  0.00           C  
ATOM   3383  C   GLU A  87      14.022  23.692   0.430  1.00  0.00           C  
ATOM   3384  O   GLU A  87      14.641  24.621   0.981  1.00  0.00           O  
ATOM   3385  CB  GLU A  87      14.150  23.246  -2.086  1.00  0.00           C  
ATOM   3386  CG  GLU A  87      14.594  24.637  -2.587  1.00  0.00           C  
ATOM   3387  CD  GLU A  87      13.707  25.751  -2.137  1.00  0.00           C  
ATOM   3388  OE1 GLU A  87      12.521  25.547  -2.041  1.00  0.00           O  
ATOM   3389  OE2 GLU A  87      14.206  26.814  -1.875  1.00  0.00           O  
ATOM   3390  H   GLU A  87      13.945  20.829  -1.142  1.00  0.00           H  
ATOM   3391  HA  GLU A  87      15.743  23.026  -0.669  1.00  0.00           H  
ATOM   3392 1HB  GLU A  87      14.482  22.505  -2.814  1.00  0.00           H  
ATOM   3393 2HB  GLU A  87      13.060  23.218  -2.077  1.00  0.00           H  
ATOM   3394 1HG  GLU A  87      15.605  24.831  -2.227  1.00  0.00           H  
ATOM   3395 2HG  GLU A  87      14.623  24.619  -3.674  1.00  0.00           H  
ATOM   3396  N   VAL A  88      12.815  23.289   0.838  1.00  0.00           N  
ATOM   3397  CA  VAL A  88      12.079  23.986   1.883  1.00  0.00           C  
ATOM   3398  C   VAL A  88      12.754  23.870   3.248  1.00  0.00           C  
ATOM   3399  O   VAL A  88      12.829  24.853   3.989  1.00  0.00           O  
ATOM   3400  CB  VAL A  88      10.644  23.433   1.987  1.00  0.00           C  
ATOM   3401  CG1 VAL A  88       9.952  24.023   3.165  1.00  0.00           C  
ATOM   3402  CG2 VAL A  88       9.869  23.769   0.725  1.00  0.00           C  
ATOM   3403  H   VAL A  88      12.369  22.516   0.329  1.00  0.00           H  
ATOM   3404  HA  VAL A  88      12.027  25.040   1.608  1.00  0.00           H  
ATOM   3405  HB  VAL A  88      10.683  22.356   2.119  1.00  0.00           H  
ATOM   3406 1HG1 VAL A  88       8.953  23.630   3.211  1.00  0.00           H  
ATOM   3407 2HG1 VAL A  88      10.460  23.792   4.096  1.00  0.00           H  
ATOM   3408 3HG1 VAL A  88       9.922  25.102   3.023  1.00  0.00           H  
ATOM   3409 1HG2 VAL A  88       8.859  23.367   0.801  1.00  0.00           H  
ATOM   3410 2HG2 VAL A  88       9.819  24.845   0.604  1.00  0.00           H  
ATOM   3411 3HG2 VAL A  88      10.362  23.340  -0.135  1.00  0.00           H  
ATOM   3412  N   HIS A  89      13.218  22.676   3.588  1.00  0.00           N  
ATOM   3413  CA  HIS A  89      13.840  22.396   4.865  1.00  0.00           C  
ATOM   3414  C   HIS A  89      15.179  23.102   4.992  1.00  0.00           C  
ATOM   3415  O   HIS A  89      15.556  23.490   6.104  1.00  0.00           O  
ATOM   3416  CB  HIS A  89      13.950  20.891   5.072  1.00  0.00           C  
ATOM   3417  CG  HIS A  89      12.614  20.231   5.321  1.00  0.00           C  
ATOM   3418  ND1 HIS A  89      12.465  18.865   5.377  1.00  0.00           N  
ATOM   3419  CD2 HIS A  89      11.368  20.751   5.503  1.00  0.00           C  
ATOM   3420  CE1 HIS A  89      11.191  18.572   5.595  1.00  0.00           C  
ATOM   3421  NE2 HIS A  89      10.513  19.698   5.669  1.00  0.00           N  
ATOM   3422  H   HIS A  89      13.097  21.909   2.936  1.00  0.00           H  
ATOM   3423  HA  HIS A  89      13.209  22.776   5.660  1.00  0.00           H  
ATOM   3424 1HB  HIS A  89      14.356  20.453   4.165  1.00  0.00           H  
ATOM   3425 2HB  HIS A  89      14.628  20.661   5.884  1.00  0.00           H  
ATOM   3426  HD2 HIS A  89      11.088  21.803   5.513  1.00  0.00           H  
ATOM   3427  HE1 HIS A  89      10.771  17.572   5.687  1.00  0.00           H  
ATOM   3428  HE2 HIS A  89       9.521  19.774   5.820  1.00  0.00           H  
ATOM   3429  N   SER A  90      15.892  23.309   3.878  1.00  0.00           N  
ATOM   3430  CA  SER A  90      17.125  24.078   3.957  1.00  0.00           C  
ATOM   3431  C   SER A  90      16.780  25.525   4.320  1.00  0.00           C  
ATOM   3432  O   SER A  90      17.486  26.153   5.121  1.00  0.00           O  
ATOM   3433  CB  SER A  90      17.906  24.020   2.661  1.00  0.00           C  
ATOM   3434  OG  SER A  90      18.399  22.723   2.417  1.00  0.00           O  
ATOM   3435  H   SER A  90      15.609  22.883   2.986  1.00  0.00           H  
ATOM   3436  HA  SER A  90      17.746  23.663   4.748  1.00  0.00           H  
ATOM   3437 1HB  SER A  90      17.263  24.328   1.834  1.00  0.00           H  
ATOM   3438 2HB  SER A  90      18.737  24.721   2.708  1.00  0.00           H  
ATOM   3439  HG  SER A  90      19.097  22.833   1.750  1.00  0.00           H  
ATOM   3440  N   ARG A  91      15.670  26.056   3.765  1.00  0.00           N  
ATOM   3441  CA  ARG A  91      15.232  27.401   4.142  1.00  0.00           C  
ATOM   3442  C   ARG A  91      14.763  27.444   5.603  1.00  0.00           C  
ATOM   3443  O   ARG A  91      14.980  28.456   6.285  1.00  0.00           O  
ATOM   3444  CB  ARG A  91      14.178  27.959   3.199  1.00  0.00           C  
ATOM   3445  CG  ARG A  91      14.766  28.394   1.861  1.00  0.00           C  
ATOM   3446  CD  ARG A  91      13.811  29.115   0.964  1.00  0.00           C  
ATOM   3447  NE  ARG A  91      12.910  28.226   0.259  1.00  0.00           N  
ATOM   3448  CZ  ARG A  91      11.584  28.055   0.475  1.00  0.00           C  
ATOM   3449  NH1 ARG A  91      10.920  27.222  -0.262  1.00  0.00           N  
ATOM   3450  NH2 ARG A  91      10.907  28.709   1.396  1.00  0.00           N  
ATOM   3451  H   ARG A  91      15.179  25.527   3.032  1.00  0.00           H  
ATOM   3452  HA  ARG A  91      16.091  28.062   4.056  1.00  0.00           H  
ATOM   3453 1HB  ARG A  91      13.418  27.202   3.003  1.00  0.00           H  
ATOM   3454 2HB  ARG A  91      13.689  28.815   3.653  1.00  0.00           H  
ATOM   3455 1HG  ARG A  91      15.622  29.042   2.035  1.00  0.00           H  
ATOM   3456 2HG  ARG A  91      15.098  27.498   1.324  1.00  0.00           H  
ATOM   3457 1HD  ARG A  91      13.229  29.822   1.545  1.00  0.00           H  
ATOM   3458 2HD  ARG A  91      14.388  29.660   0.217  1.00  0.00           H  
ATOM   3459  HE  ARG A  91      13.331  27.673  -0.509  1.00  0.00           H  
ATOM   3460 1HH1 ARG A  91      11.401  26.684  -1.000  1.00  0.00           H  
ATOM   3461 2HH1 ARG A  91       9.914  27.123  -0.088  1.00  0.00           H  
ATOM   3462 1HH2 ARG A  91      11.347  29.381   2.001  1.00  0.00           H  
ATOM   3463 2HH2 ARG A  91       9.897  28.506   1.459  1.00  0.00           H  
ATOM   3464  N   VAL A  92      14.175  26.344   6.103  1.00  0.00           N  
ATOM   3465  CA  VAL A  92      13.782  26.296   7.511  1.00  0.00           C  
ATOM   3466  C   VAL A  92      15.018  26.416   8.366  1.00  0.00           C  
ATOM   3467  O   VAL A  92      15.010  27.180   9.322  1.00  0.00           O  
ATOM   3468  CB  VAL A  92      13.072  24.987   7.926  1.00  0.00           C  
ATOM   3469  CG1 VAL A  92      12.883  24.936   9.470  1.00  0.00           C  
ATOM   3470  CG2 VAL A  92      11.760  24.909   7.287  1.00  0.00           C  
ATOM   3471  H   VAL A  92      13.957  25.583   5.452  1.00  0.00           H  
ATOM   3472  HA  VAL A  92      13.126  27.144   7.721  1.00  0.00           H  
ATOM   3473  HB  VAL A  92      13.680  24.146   7.631  1.00  0.00           H  
ATOM   3474 1HG1 VAL A  92      12.389  24.018   9.740  1.00  0.00           H  
ATOM   3475 2HG1 VAL A  92      13.845  24.970   9.979  1.00  0.00           H  
ATOM   3476 3HG1 VAL A  92      12.274  25.780   9.795  1.00  0.00           H  
ATOM   3477 1HG2 VAL A  92      11.276  24.000   7.563  1.00  0.00           H  
ATOM   3478 2HG2 VAL A  92      11.181  25.753   7.632  1.00  0.00           H  
ATOM   3479 3HG2 VAL A  92      11.866  24.945   6.217  1.00  0.00           H  
ATOM   3480  N   LEU A  93      16.084  25.677   8.031  1.00  0.00           N  
ATOM   3481  CA  LEU A  93      17.304  25.773   8.818  1.00  0.00           C  
ATOM   3482  C   LEU A  93      17.862  27.171   8.781  1.00  0.00           C  
ATOM   3483  O   LEU A  93      18.245  27.721   9.810  1.00  0.00           O  
ATOM   3484  CB  LEU A  93      18.378  24.803   8.277  1.00  0.00           C  
ATOM   3485  CG  LEU A  93      18.163  23.320   8.543  1.00  0.00           C  
ATOM   3486  CD1 LEU A  93      19.096  22.460   7.717  1.00  0.00           C  
ATOM   3487  CD2 LEU A  93      18.472  23.064   9.998  1.00  0.00           C  
ATOM   3488  H   LEU A  93      16.014  25.021   7.246  1.00  0.00           H  
ATOM   3489  HA  LEU A  93      17.060  25.535   9.848  1.00  0.00           H  
ATOM   3490 1HB  LEU A  93      18.431  24.931   7.196  1.00  0.00           H  
ATOM   3491 2HB  LEU A  93      19.342  25.088   8.696  1.00  0.00           H  
ATOM   3492  HG  LEU A  93      17.142  23.049   8.298  1.00  0.00           H  
ATOM   3493 1HD1 LEU A  93      18.914  21.416   7.956  1.00  0.00           H  
ATOM   3494 2HD1 LEU A  93      18.902  22.631   6.662  1.00  0.00           H  
ATOM   3495 3HD1 LEU A  93      20.109  22.694   7.933  1.00  0.00           H  
ATOM   3496 1HD2 LEU A  93      18.342  22.017  10.208  1.00  0.00           H  
ATOM   3497 2HD2 LEU A  93      19.506  23.343  10.198  1.00  0.00           H  
ATOM   3498 3HD2 LEU A  93      17.817  23.639  10.635  1.00  0.00           H  
ATOM   3499  N   LYS A  94      17.866  27.822   7.628  1.00  0.00           N  
ATOM   3500  CA  LYS A  94      18.420  29.160   7.643  1.00  0.00           C  
ATOM   3501  C   LYS A  94      17.634  30.076   8.586  1.00  0.00           C  
ATOM   3502  O   LYS A  94      18.226  30.781   9.411  1.00  0.00           O  
ATOM   3503  CB  LYS A  94      18.441  29.745   6.231  1.00  0.00           C  
ATOM   3504  CG  LYS A  94      19.052  31.146   6.131  1.00  0.00           C  
ATOM   3505  CD  LYS A  94      19.105  31.626   4.684  1.00  0.00           C  
ATOM   3506  CE  LYS A  94      19.682  33.031   4.596  1.00  0.00           C  
ATOM   3507  NZ  LYS A  94      19.737  33.526   3.188  1.00  0.00           N  
ATOM   3508  H   LYS A  94      17.560  27.367   6.760  1.00  0.00           H  
ATOM   3509  HA  LYS A  94      19.444  29.100   8.011  1.00  0.00           H  
ATOM   3510 1HB  LYS A  94      18.995  29.077   5.572  1.00  0.00           H  
ATOM   3511 2HB  LYS A  94      17.418  29.795   5.852  1.00  0.00           H  
ATOM   3512 1HG  LYS A  94      18.451  31.852   6.713  1.00  0.00           H  
ATOM   3513 2HG  LYS A  94      20.060  31.136   6.548  1.00  0.00           H  
ATOM   3514 1HD  LYS A  94      19.726  30.948   4.096  1.00  0.00           H  
ATOM   3515 2HD  LYS A  94      18.098  31.626   4.267  1.00  0.00           H  
ATOM   3516 1HE  LYS A  94      19.063  33.707   5.188  1.00  0.00           H  
ATOM   3517 2HE  LYS A  94      20.690  33.027   5.009  1.00  0.00           H  
ATOM   3518 1HZ  LYS A  94      20.126  34.459   3.179  1.00  0.00           H  
ATOM   3519 2HZ  LYS A  94      20.320  32.912   2.634  1.00  0.00           H  
ATOM   3520 3HZ  LYS A  94      18.805  33.546   2.798  1.00  0.00           H  
ATOM   3521  N   ALA A  95      16.298  30.062   8.471  1.00  0.00           N  
ATOM   3522  CA  ALA A  95      15.474  30.943   9.294  1.00  0.00           C  
ATOM   3523  C   ALA A  95      15.532  30.587  10.773  1.00  0.00           C  
ATOM   3524  O   ALA A  95      15.553  31.474  11.635  1.00  0.00           O  
ATOM   3525  CB  ALA A  95      14.027  30.868   8.818  1.00  0.00           C  
ATOM   3526  H   ALA A  95      15.859  29.441   7.783  1.00  0.00           H  
ATOM   3527  HA  ALA A  95      15.847  31.959   9.175  1.00  0.00           H  
ATOM   3528 1HB  ALA A  95      13.409  31.548   9.405  1.00  0.00           H  
ATOM   3529 2HB  ALA A  95      13.978  31.149   7.767  1.00  0.00           H  
ATOM   3530 3HB  ALA A  95      13.662  29.847   8.937  1.00  0.00           H  
ATOM   3531  N   LEU A  96      15.542  29.294  11.069  1.00  0.00           N  
ATOM   3532  CA  LEU A  96      15.531  28.768  12.416  1.00  0.00           C  
ATOM   3533  C   LEU A  96      16.847  29.075  13.122  1.00  0.00           C  
ATOM   3534  O   LEU A  96      16.843  29.508  14.275  1.00  0.00           O  
ATOM   3535  CB  LEU A  96      15.138  27.287  12.334  1.00  0.00           C  
ATOM   3536  CG  LEU A  96      14.840  26.517  13.606  1.00  0.00           C  
ATOM   3537  CD1 LEU A  96      13.710  25.534  13.290  1.00  0.00           C  
ATOM   3538  CD2 LEU A  96      16.070  25.735  14.049  1.00  0.00           C  
ATOM   3539  H   LEU A  96      15.517  28.608  10.309  1.00  0.00           H  
ATOM   3540  HA  LEU A  96      14.738  29.283  12.965  1.00  0.00           H  
ATOM   3541 1HB  LEU A  96      14.249  27.222  11.710  1.00  0.00           H  
ATOM   3542 2HB  LEU A  96      15.941  26.765  11.812  1.00  0.00           H  
ATOM   3543  HG  LEU A  96      14.523  27.201  14.399  1.00  0.00           H  
ATOM   3544 1HD1 LEU A  96      13.468  24.966  14.167  1.00  0.00           H  
ATOM   3545 2HD1 LEU A  96      12.828  26.086  12.964  1.00  0.00           H  
ATOM   3546 3HD1 LEU A  96      14.018  24.871  12.502  1.00  0.00           H  
ATOM   3547 1HD2 LEU A  96      15.832  25.166  14.950  1.00  0.00           H  
ATOM   3548 2HD2 LEU A  96      16.374  25.047  13.256  1.00  0.00           H  
ATOM   3549 3HD2 LEU A  96      16.886  26.420  14.260  1.00  0.00           H  
ATOM   3550  N   ILE A  97      17.978  28.882  12.427  1.00  0.00           N  
ATOM   3551  CA  ILE A  97      19.278  29.150  13.025  1.00  0.00           C  
ATOM   3552  C   ILE A  97      19.381  30.630  13.346  1.00  0.00           C  
ATOM   3553  O   ILE A  97      19.847  30.993  14.434  1.00  0.00           O  
ATOM   3554  CB  ILE A  97      20.432  28.737  12.086  1.00  0.00           C  
ATOM   3555  CG1 ILE A  97      20.442  27.218  11.943  1.00  0.00           C  
ATOM   3556  CG2 ILE A  97      21.785  29.238  12.664  1.00  0.00           C  
ATOM   3557  CD1 ILE A  97      21.297  26.680  10.817  1.00  0.00           C  
ATOM   3558  H   ILE A  97      17.940  28.520  11.471  1.00  0.00           H  
ATOM   3559  HA  ILE A  97      19.360  28.586  13.951  1.00  0.00           H  
ATOM   3560  HB  ILE A  97      20.266  29.167  11.092  1.00  0.00           H  
ATOM   3561 1HG1 ILE A  97      20.808  26.795  12.871  1.00  0.00           H  
ATOM   3562 2HG1 ILE A  97      19.423  26.883  11.786  1.00  0.00           H  
ATOM   3563 1HG2 ILE A  97      22.603  28.955  12.012  1.00  0.00           H  
ATOM   3564 2HG2 ILE A  97      21.777  30.319  12.751  1.00  0.00           H  
ATOM   3565 3HG2 ILE A  97      21.945  28.799  13.649  1.00  0.00           H  
ATOM   3566 1HD1 ILE A  97      21.236  25.598  10.797  1.00  0.00           H  
ATOM   3567 2HD1 ILE A  97      20.935  27.078   9.867  1.00  0.00           H  
ATOM   3568 3HD1 ILE A  97      22.312  26.972  10.960  1.00  0.00           H  
ATOM   3569  N   GLU A  98      18.961  31.500  12.413  1.00  0.00           N  
ATOM   3570  CA  GLU A  98      19.023  32.921  12.691  1.00  0.00           C  
ATOM   3571  C   GLU A  98      18.140  33.305  13.876  1.00  0.00           C  
ATOM   3572  O   GLU A  98      18.574  34.100  14.706  1.00  0.00           O  
ATOM   3573  CB  GLU A  98      18.616  33.743  11.471  1.00  0.00           C  
ATOM   3574  CG  GLU A  98      19.613  33.738  10.310  1.00  0.00           C  
ATOM   3575  CD  GLU A  98      19.088  34.522   9.140  1.00  0.00           C  
ATOM   3576  OE1 GLU A  98      17.931  34.858   9.190  1.00  0.00           O  
ATOM   3577  OE2 GLU A  98      19.821  34.789   8.215  1.00  0.00           O  
ATOM   3578  H   GLU A  98      18.631  31.170  11.498  1.00  0.00           H  
ATOM   3579  HA  GLU A  98      20.053  33.173  12.940  1.00  0.00           H  
ATOM   3580 1HB  GLU A  98      17.666  33.356  11.089  1.00  0.00           H  
ATOM   3581 2HB  GLU A  98      18.449  34.778  11.770  1.00  0.00           H  
ATOM   3582 1HG  GLU A  98      20.551  34.176  10.645  1.00  0.00           H  
ATOM   3583 2HG  GLU A  98      19.806  32.711  10.007  1.00  0.00           H  
ATOM   3584  N   GLN A  99      16.939  32.716  14.012  1.00  0.00           N  
ATOM   3585  CA  GLN A  99      16.091  33.065  15.153  1.00  0.00           C  
ATOM   3586  C   GLN A  99      16.723  32.662  16.471  1.00  0.00           C  
ATOM   3587  O   GLN A  99      16.655  33.433  17.433  1.00  0.00           O  
ATOM   3588  CB  GLN A  99      14.708  32.420  15.041  1.00  0.00           C  
ATOM   3589  CG  GLN A  99      13.844  33.018  13.973  1.00  0.00           C  
ATOM   3590  CD  GLN A  99      12.563  32.238  13.733  1.00  0.00           C  
ATOM   3591  OE1 GLN A  99      11.958  31.687  14.659  1.00  0.00           O  
ATOM   3592  NE2 GLN A  99      12.161  32.183  12.478  1.00  0.00           N  
ATOM   3593  H   GLN A  99      16.587  32.090  13.280  1.00  0.00           H  
ATOM   3594  HA  GLN A  99      15.961  34.143  15.162  1.00  0.00           H  
ATOM   3595 1HB  GLN A  99      14.826  31.359  14.812  1.00  0.00           H  
ATOM   3596 2HB  GLN A  99      14.185  32.497  15.996  1.00  0.00           H  
ATOM   3597 1HG  GLN A  99      13.572  34.032  14.270  1.00  0.00           H  
ATOM   3598 2HG  GLN A  99      14.406  33.048  13.066  1.00  0.00           H  
ATOM   3599 1HE2 GLN A  99      11.331  31.688  12.223  1.00  0.00           H  
ATOM   3600 2HE2 GLN A  99      12.702  32.670  11.771  1.00  0.00           H  
ATOM   3601  N   ILE A 100      17.409  31.514  16.507  1.00  0.00           N  
ATOM   3602  CA  ILE A 100      18.007  31.093  17.764  1.00  0.00           C  
ATOM   3603  C   ILE A 100      19.099  32.104  18.112  1.00  0.00           C  
ATOM   3604  O   ILE A 100      19.170  32.554  19.262  1.00  0.00           O  
ATOM   3605  CB  ILE A 100      18.653  29.687  17.669  1.00  0.00           C  
ATOM   3606  CG1 ILE A 100      17.581  28.632  17.426  1.00  0.00           C  
ATOM   3607  CG2 ILE A 100      19.311  29.380  19.057  1.00  0.00           C  
ATOM   3608  CD1 ILE A 100      18.106  27.254  17.001  1.00  0.00           C  
ATOM   3609  H   ILE A 100      17.406  30.901  15.683  1.00  0.00           H  
ATOM   3610  HA  ILE A 100      17.257  31.097  18.543  1.00  0.00           H  
ATOM   3611  HB  ILE A 100      19.387  29.645  16.861  1.00  0.00           H  
ATOM   3612 1HG1 ILE A 100      17.036  28.522  18.314  1.00  0.00           H  
ATOM   3613 2HG1 ILE A 100      16.907  28.990  16.659  1.00  0.00           H  
ATOM   3614 1HG2 ILE A 100      19.743  28.398  19.053  1.00  0.00           H  
ATOM   3615 2HG2 ILE A 100      20.087  30.107  19.276  1.00  0.00           H  
ATOM   3616 3HG2 ILE A 100      18.550  29.425  19.838  1.00  0.00           H  
ATOM   3617 1HD1 ILE A 100      17.263  26.580  16.855  1.00  0.00           H  
ATOM   3618 2HD1 ILE A 100      18.653  27.354  16.065  1.00  0.00           H  
ATOM   3619 3HD1 ILE A 100      18.759  26.832  17.757  1.00  0.00           H  
ATOM   3620  N   LYS A 101      19.935  32.469  17.128  1.00  0.00           N  
ATOM   3621  CA  LYS A 101      21.010  33.428  17.364  1.00  0.00           C  
ATOM   3622  C   LYS A 101      20.492  34.794  17.798  1.00  0.00           C  
ATOM   3623  O   LYS A 101      21.076  35.430  18.687  1.00  0.00           O  
ATOM   3624  CB  LYS A 101      21.849  33.624  16.106  1.00  0.00           C  
ATOM   3625  CG  LYS A 101      22.738  32.474  15.716  1.00  0.00           C  
ATOM   3626  CD  LYS A 101      23.467  32.823  14.427  1.00  0.00           C  
ATOM   3627  CE  LYS A 101      24.442  31.757  14.012  1.00  0.00           C  
ATOM   3628  NZ  LYS A 101      25.096  32.089  12.718  1.00  0.00           N  
ATOM   3629  H   LYS A 101      19.821  32.052  16.196  1.00  0.00           H  
ATOM   3630  HA  LYS A 101      21.645  33.044  18.157  1.00  0.00           H  
ATOM   3631 1HB  LYS A 101      21.180  33.812  15.266  1.00  0.00           H  
ATOM   3632 2HB  LYS A 101      22.475  34.505  16.226  1.00  0.00           H  
ATOM   3633 1HG  LYS A 101      23.457  32.272  16.511  1.00  0.00           H  
ATOM   3634 2HG  LYS A 101      22.129  31.585  15.557  1.00  0.00           H  
ATOM   3635 1HD  LYS A 101      22.734  32.947  13.627  1.00  0.00           H  
ATOM   3636 2HD  LYS A 101      24.004  33.763  14.552  1.00  0.00           H  
ATOM   3637 1HE  LYS A 101      25.210  31.657  14.777  1.00  0.00           H  
ATOM   3638 2HE  LYS A 101      23.926  30.807  13.911  1.00  0.00           H  
ATOM   3639 1HZ  LYS A 101      25.738  31.332  12.488  1.00  0.00           H  
ATOM   3640 2HZ  LYS A 101      24.404  32.158  11.986  1.00  0.00           H  
ATOM   3641 3HZ  LYS A 101      25.601  32.953  12.783  1.00  0.00           H  
ATOM   3642  N   LEU A 102      19.391  35.244  17.188  1.00  0.00           N  
ATOM   3643  CA  LEU A 102      18.825  36.530  17.538  1.00  0.00           C  
ATOM   3644  C   LEU A 102      18.318  36.506  18.965  1.00  0.00           C  
ATOM   3645  O   LEU A 102      18.549  37.461  19.708  1.00  0.00           O  
ATOM   3646  CB  LEU A 102      17.688  36.882  16.574  1.00  0.00           C  
ATOM   3647  CG  LEU A 102      18.092  37.210  15.095  1.00  0.00           C  
ATOM   3648  CD1 LEU A 102      16.830  37.269  14.208  1.00  0.00           C  
ATOM   3649  CD2 LEU A 102      18.808  38.531  15.046  1.00  0.00           C  
ATOM   3650  H   LEU A 102      18.981  34.697  16.426  1.00  0.00           H  
ATOM   3651  HA  LEU A 102      19.608  37.278  17.479  1.00  0.00           H  
ATOM   3652 1HB  LEU A 102      16.990  36.046  16.555  1.00  0.00           H  
ATOM   3653 2HB  LEU A 102      17.180  37.748  16.976  1.00  0.00           H  
ATOM   3654  HG  LEU A 102      18.745  36.445  14.717  1.00  0.00           H  
ATOM   3655 1HD1 LEU A 102      17.116  37.493  13.179  1.00  0.00           H  
ATOM   3656 2HD1 LEU A 102      16.318  36.311  14.236  1.00  0.00           H  
ATOM   3657 3HD1 LEU A 102      16.174  38.041  14.563  1.00  0.00           H  
ATOM   3658 1HD2 LEU A 102      19.081  38.740  14.016  1.00  0.00           H  
ATOM   3659 2HD2 LEU A 102      18.150  39.313  15.423  1.00  0.00           H  
ATOM   3660 3HD2 LEU A 102      19.707  38.501  15.645  1.00  0.00           H  
ATOM   3661  N   PHE A 103      17.708  35.400  19.398  1.00  0.00           N  
ATOM   3662  CA  PHE A 103      17.250  35.353  20.775  1.00  0.00           C  
ATOM   3663  C   PHE A 103      18.429  35.329  21.741  1.00  0.00           C  
ATOM   3664  O   PHE A 103      18.374  35.993  22.772  1.00  0.00           O  
ATOM   3665  CB  PHE A 103      16.288  34.193  21.031  1.00  0.00           C  
ATOM   3666  CG  PHE A 103      14.856  34.474  20.542  1.00  0.00           C  
ATOM   3667  CD1 PHE A 103      14.067  35.456  21.165  1.00  0.00           C  
ATOM   3668  CD2 PHE A 103      14.294  33.763  19.495  1.00  0.00           C  
ATOM   3669  CE1 PHE A 103      12.778  35.708  20.738  1.00  0.00           C  
ATOM   3670  CE2 PHE A 103      13.003  34.012  19.078  1.00  0.00           C  
ATOM   3671  CZ  PHE A 103      12.247  34.983  19.701  1.00  0.00           C  
ATOM   3672  H   PHE A 103      17.490  34.640  18.743  1.00  0.00           H  
ATOM   3673  HA  PHE A 103      16.693  36.264  20.967  1.00  0.00           H  
ATOM   3674 1HB  PHE A 103      16.663  33.306  20.509  1.00  0.00           H  
ATOM   3675 2HB  PHE A 103      16.257  33.964  22.094  1.00  0.00           H  
ATOM   3676  HD1 PHE A 103      14.480  36.032  21.999  1.00  0.00           H  
ATOM   3677  HD2 PHE A 103      14.877  32.994  18.997  1.00  0.00           H  
ATOM   3678  HE1 PHE A 103      12.177  36.477  21.228  1.00  0.00           H  
ATOM   3679  HE2 PHE A 103      12.574  33.436  18.253  1.00  0.00           H  
ATOM   3680  HZ  PHE A 103      11.223  35.175  19.367  1.00  0.00           H  
ATOM   3681  N   ILE A 104      19.535  34.665  21.388  1.00  0.00           N  
ATOM   3682  CA  ILE A 104      20.679  34.635  22.304  1.00  0.00           C  
ATOM   3683  C   ILE A 104      21.186  36.067  22.518  1.00  0.00           C  
ATOM   3684  O   ILE A 104      21.474  36.466  23.659  1.00  0.00           O  
ATOM   3685  CB  ILE A 104      21.846  33.779  21.743  1.00  0.00           C  
ATOM   3686  CG1 ILE A 104      21.425  32.302  21.709  1.00  0.00           C  
ATOM   3687  CG2 ILE A 104      23.119  33.959  22.639  1.00  0.00           C  
ATOM   3688  CD1 ILE A 104      22.340  31.391  20.911  1.00  0.00           C  
ATOM   3689  H   ILE A 104      19.528  34.103  20.529  1.00  0.00           H  
ATOM   3690  HA  ILE A 104      20.367  34.227  23.255  1.00  0.00           H  
ATOM   3691  HB  ILE A 104      22.069  34.088  20.721  1.00  0.00           H  
ATOM   3692 1HG1 ILE A 104      21.376  31.931  22.726  1.00  0.00           H  
ATOM   3693 2HG1 ILE A 104      20.448  32.243  21.276  1.00  0.00           H  
ATOM   3694 1HG2 ILE A 104      23.938  33.366  22.247  1.00  0.00           H  
ATOM   3695 2HG2 ILE A 104      23.433  35.002  22.652  1.00  0.00           H  
ATOM   3696 3HG2 ILE A 104      22.892  33.640  23.654  1.00  0.00           H  
ATOM   3697 1HD1 ILE A 104      21.952  30.389  20.937  1.00  0.00           H  
ATOM   3698 2HD1 ILE A 104      22.390  31.723  19.882  1.00  0.00           H  
ATOM   3699 3HD1 ILE A 104      23.328  31.402  21.334  1.00  0.00           H  
ATOM   3700  N   GLU A 105      21.285  36.844  21.436  1.00  0.00           N  
ATOM   3701  CA  GLU A 105      21.767  38.215  21.555  1.00  0.00           C  
ATOM   3702  C   GLU A 105      20.783  39.083  22.358  1.00  0.00           C  
ATOM   3703  O   GLU A 105      21.214  39.885  23.192  1.00  0.00           O  
ATOM   3704  CB  GLU A 105      21.974  38.822  20.162  1.00  0.00           C  
ATOM   3705  CG  GLU A 105      22.652  40.204  20.138  1.00  0.00           C  
ATOM   3706  CD  GLU A 105      24.090  40.157  20.609  1.00  0.00           C  
ATOM   3707  OE1 GLU A 105      24.664  39.093  20.583  1.00  0.00           O  
ATOM   3708  OE2 GLU A 105      24.610  41.176  20.988  1.00  0.00           O  
ATOM   3709  H   GLU A 105      21.071  36.444  20.512  1.00  0.00           H  
ATOM   3710  HA  GLU A 105      22.723  38.198  22.079  1.00  0.00           H  
ATOM   3711 1HB  GLU A 105      22.576  38.139  19.560  1.00  0.00           H  
ATOM   3712 2HB  GLU A 105      21.004  38.915  19.667  1.00  0.00           H  
ATOM   3713 1HG  GLU A 105      22.628  40.587  19.121  1.00  0.00           H  
ATOM   3714 2HG  GLU A 105      22.088  40.894  20.770  1.00  0.00           H  
ATOM   3715  N   LEU A 106      19.468  38.889  22.151  1.00  0.00           N  
ATOM   3716  CA  LEU A 106      18.441  39.658  22.867  1.00  0.00           C  
ATOM   3717  C   LEU A 106      18.443  39.332  24.355  1.00  0.00           C  
ATOM   3718  O   LEU A 106      18.187  40.198  25.191  1.00  0.00           O  
ATOM   3719  CB  LEU A 106      17.069  39.361  22.269  1.00  0.00           C  
ATOM   3720  CG  LEU A 106      16.817  39.877  20.831  1.00  0.00           C  
ATOM   3721  CD1 LEU A 106      15.510  39.284  20.342  1.00  0.00           C  
ATOM   3722  CD2 LEU A 106      16.779  41.410  20.821  1.00  0.00           C  
ATOM   3723  H   LEU A 106      19.175  38.234  21.419  1.00  0.00           H  
ATOM   3724  HA  LEU A 106      18.673  40.713  22.769  1.00  0.00           H  
ATOM   3725 1HB  LEU A 106      16.924  38.286  22.270  1.00  0.00           H  
ATOM   3726 2HB  LEU A 106      16.309  39.806  22.912  1.00  0.00           H  
ATOM   3727  HG  LEU A 106      17.603  39.559  20.170  1.00  0.00           H  
ATOM   3728 1HD1 LEU A 106      15.314  39.633  19.342  1.00  0.00           H  
ATOM   3729 2HD1 LEU A 106      15.574  38.199  20.333  1.00  0.00           H  
ATOM   3730 3HD1 LEU A 106      14.716  39.586  21.003  1.00  0.00           H  
ATOM   3731 1HD2 LEU A 106      16.581  41.756  19.808  1.00  0.00           H  
ATOM   3732 2HD2 LEU A 106      16.006  41.760  21.493  1.00  0.00           H  
ATOM   3733 3HD2 LEU A 106      17.730  41.819  21.145  1.00  0.00           H  
ATOM   3734  N   ILE A 107      18.756  38.088  24.692  1.00  0.00           N  
ATOM   3735  CA  ILE A 107      18.880  37.673  26.076  1.00  0.00           C  
ATOM   3736  C   ILE A 107      20.012  38.442  26.739  1.00  0.00           C  
ATOM   3737  O   ILE A 107      19.852  38.920  27.865  1.00  0.00           O  
ATOM   3738  CB  ILE A 107      19.084  36.146  26.155  1.00  0.00           C  
ATOM   3739  CG1 ILE A 107      17.741  35.471  25.756  1.00  0.00           C  
ATOM   3740  CG2 ILE A 107      19.612  35.723  27.531  1.00  0.00           C  
ATOM   3741  CD1 ILE A 107      17.818  34.009  25.428  1.00  0.00           C  
ATOM   3742  H   ILE A 107      18.877  37.401  23.942  1.00  0.00           H  
ATOM   3743  HA  ILE A 107      17.956  37.916  26.595  1.00  0.00           H  
ATOM   3744  HB  ILE A 107      19.808  35.848  25.406  1.00  0.00           H  
ATOM   3745 1HG1 ILE A 107      17.067  35.575  26.597  1.00  0.00           H  
ATOM   3746 2HG1 ILE A 107      17.313  36.001  24.917  1.00  0.00           H  
ATOM   3747 1HG2 ILE A 107      19.759  34.650  27.556  1.00  0.00           H  
ATOM   3748 2HG2 ILE A 107      20.567  36.205  27.738  1.00  0.00           H  
ATOM   3749 3HG2 ILE A 107      18.904  36.015  28.281  1.00  0.00           H  
ATOM   3750 1HD1 ILE A 107      16.822  33.642  25.185  1.00  0.00           H  
ATOM   3751 2HD1 ILE A 107      18.467  33.876  24.572  1.00  0.00           H  
ATOM   3752 3HD1 ILE A 107      18.207  33.448  26.263  1.00  0.00           H  
ATOM   3753  N   LYS A 108      21.154  38.561  26.056  1.00  0.00           N  
ATOM   3754  CA  LYS A 108      22.266  39.346  26.600  1.00  0.00           C  
ATOM   3755  C   LYS A 108      22.045  40.890  26.677  1.00  0.00           C  
ATOM   3756  O   LYS A 108      22.497  41.502  27.655  1.00  0.00           O  
ATOM   3757  CB  LYS A 108      23.552  39.042  25.840  1.00  0.00           C  
ATOM   3758  CG  LYS A 108      24.099  37.658  26.121  1.00  0.00           C  
ATOM   3759  CD  LYS A 108      25.406  37.422  25.400  1.00  0.00           C  
ATOM   3760  CE  LYS A 108      25.983  36.061  25.756  1.00  0.00           C  
ATOM   3761  NZ  LYS A 108      27.299  35.827  25.124  1.00  0.00           N  
ATOM   3762  H   LYS A 108      21.247  38.064  25.162  1.00  0.00           H  
ATOM   3763  HA  LYS A 108      22.418  39.009  27.623  1.00  0.00           H  
ATOM   3764 1HB  LYS A 108      23.358  39.116  24.764  1.00  0.00           H  
ATOM   3765 2HB  LYS A 108      24.311  39.783  26.090  1.00  0.00           H  
ATOM   3766 1HG  LYS A 108      24.242  37.534  27.193  1.00  0.00           H  
ATOM   3767 2HG  LYS A 108      23.368  36.919  25.781  1.00  0.00           H  
ATOM   3768 1HD  LYS A 108      25.234  37.467  24.321  1.00  0.00           H  
ATOM   3769 2HD  LYS A 108      26.122  38.196  25.672  1.00  0.00           H  
ATOM   3770 1HE  LYS A 108      26.099  35.995  26.836  1.00  0.00           H  
ATOM   3771 2HE  LYS A 108      25.293  35.281  25.427  1.00  0.00           H  
ATOM   3772 1HZ  LYS A 108      27.630  34.894  25.418  1.00  0.00           H  
ATOM   3773 2HZ  LYS A 108      27.221  35.856  24.124  1.00  0.00           H  
ATOM   3774 3HZ  LYS A 108      27.957  36.519  25.432  1.00  0.00           H  
ATOM   3775  N   ARG A 109      21.361  41.508  25.667  1.00  0.00           N  
ATOM   3776  CA  ARG A 109      21.076  42.966  25.577  1.00  0.00           C  
ATOM   3777  C   ARG A 109      20.060  43.272  24.442  1.00  0.00           C  
ATOM   3778  O   ARG A 109      20.435  43.362  23.268  1.00  0.00           O  
ATOM   3779  OXT ARG A 109      19.001  43.823  24.759  1.00  0.00           O  
ATOM   3780  CB  ARG A 109      22.396  43.801  25.365  1.00  0.00           C  
ATOM   3781  CG  ARG A 109      22.250  45.419  25.335  1.00  0.00           C  
ATOM   3782  CD  ARG A 109      23.615  46.167  25.249  1.00  0.00           C  
ATOM   3783  NE  ARG A 109      23.456  47.677  25.071  1.00  0.00           N  
ATOM   3784  CZ  ARG A 109      23.323  48.660  26.062  1.00  0.00           C  
ATOM   3785  NH1 ARG A 109      23.198  49.917  25.713  1.00  0.00           N  
ATOM   3786  NH2 ARG A 109      23.316  48.377  27.356  1.00  0.00           N  
ATOM   3787  H   ARG A 109      21.062  40.927  24.875  1.00  0.00           H  
ATOM   3788  HA  ARG A 109      20.618  43.274  26.517  1.00  0.00           H  
ATOM   3789 1HB  ARG A 109      23.101  43.560  26.168  1.00  0.00           H  
ATOM   3790 2HB  ARG A 109      22.875  43.487  24.423  1.00  0.00           H  
ATOM   3791 1HG  ARG A 109      21.645  45.705  24.465  1.00  0.00           H  
ATOM   3792 2HG  ARG A 109      21.733  45.750  26.244  1.00  0.00           H  
ATOM   3793 1HD  ARG A 109      24.206  45.975  26.150  1.00  0.00           H  
ATOM   3794 2HD  ARG A 109      24.172  45.797  24.386  1.00  0.00           H  
ATOM   3795  HE  ARG A 109      23.448  48.008  24.117  1.00  0.00           H  
ATOM   3796 1HH1 ARG A 109      23.199  50.174  24.741  1.00  0.00           H  
ATOM   3797 2HH1 ARG A 109      23.102  50.628  26.418  1.00  0.00           H  
ATOM   3798 1HH2 ARG A 109      23.408  47.422  27.658  1.00  0.00           H  
ATOM   3799 2HH2 ARG A 109      23.217  49.109  28.033  1.00  0.00           H  
TER                                                                             
# All scores below are weighted scores, not raw scores.
#BEGIN_POSE_ENERGIES_TABLE postremodel_33-2-0011_input_DHT03_AB-1_0001.pdb
label fa_atr fa_rep fa_sol fa_intra_atr_xover4 fa_intra_rep_xover4 fa_intra_sol_xover4 lk_ball lk_ball_iso lk_ball_bridge lk_ball_bridge_uncpl fa_elec fa_intra_elec pro_close hbond_sr_bb hbond_lr_bb hbond_bb_sc hbond_sc dslf_fa13 omega fa_dun_dev fa_dun_rot fa_dun_semi p_aa_pp hxl_tors ref rama_prepro gen_bonded total
weights 1 0.55 1 1 0.55 1 0.92 -0.38 -0.33 -0.33 1 1 1.25 1 1 1 1 1.25 0.48 0.69 0.76 0.78 0.61 1 1 0.5 1 NA
pose -1365.14 120.038 1120.34 -96.4115 36.8282 71.2614 577.382 -596.834 -1.54709 -11.3388 -541.039 -39.6513 300.925 -237.358 -2.1634 -5.82986 -39.6251 0 6.92525 18.1038 181.201 195.351 -40.6406 13.1555 -113.32 -0.6155 0 -449.996
PRO:NtermProteinFull_1 -4.16892 0.79526 3.80661 -1.69706 0.87141 1.09735 1.37978 -1.19708 -0 -0.14788 -2.25872 2.96251 300.773 0 0 0 0 0 0.01414 0.07707 0.11272 0 0 0 -5.1227 0 0 297.297
ASP_2 -3.88618 0.8416 5.75627 -0.11994 0.03769 0.3762 2.26429 -1.90534 -0 -0 -5.39908 -0.17989 0 0 0 0 -0.70477 0 0.09149 0.01624 0 1.80564 -0.04785 0 -2.2837 -0.11643 0 -3.45375
GLU_3 -2.881 0.08011 3.51813 -0.44637 0.06452 0.88512 1.034 -1.58745 -0.00175 -0.17789 -0.60592 -0.48037 0 0 0 0 0 0 0.06227 0.00166 0 3.18867 -0.3525 0 -2.5358 -0.37175 0 -0.60631
ILE_4 -8.52074 1.28145 3.57754 -0.52537 0.38827 0.10391 2.64616 -2.88505 -0 -0 -0.69515 -0.01301 0 0 0 0 0 0 -0.02274 0.07804 0.77748 0 -0.45436 0 1.0317 -0.19122 0 -3.42308
ASP_5 -5.67974 0.49353 7.28342 -0.18511 0.00013 0.60955 2.73331 -3.36599 -0 -0 -4.85876 -0.19747 0 0 0 0 0 0 0.0601 0.04393 0 3.30541 0.13644 0 -2.2837 0.21395 0 -1.69101
LYS_6 -4.15956 0.25557 5.20311 -0.79362 0.1092 0.77062 2.18693 -2.39622 -0 -0 -1.93299 0.0749 0 0 0 0 0 0 0.01965 0.07855 3.04498 0 -0.00927 0 -1.6738 0.05411 0 0.83217
GLU_7 -6.5413 0.47319 6.22427 -0.56721 0.12871 1.02991 2.88397 -3.03179 -0.0252 -0.17303 -2.58906 -0.76752 0 0 0 0 0 0 0.04456 0.13536 0 3.58981 -0.34004 0 -2.5358 -0.34764 0 -2.40878
VAL_8 -7.5039 0.59557 3.81356 -0.31203 0.16917 0.07217 3.02321 -2.83259 -0 -0 -2.80182 -0.23438 0 0 0 0 0 0 -0.06216 0.00085 0.13316 0 -0.26474 0 2.085 -0.17753 0 -4.29647
LYS_9 -5.41408 0.42026 7.78247 -0.63045 0.13295 0.58826 2.74403 -3.30904 -0 -0 -4.59441 0.67918 0 0 0 0 0 0 0.08149 0.57632 2.77858 0 -0.03343 0 -1.6738 -0.09597 0 0.03235
LYS_10 -5.68275 0.31277 6.98218 -0.44851 0.06487 0.28173 3.33247 -3.08516 -0.02345 -0.14301 -3.60311 0.05531 0 0 0 0 -0.35479 0 -0.02804 0.20579 2.41435 0 0.04962 0 -1.6738 -0.12703 0 -1.47056
LEU_11 -9.9421 1.086 5.89686 -0.54744 0.2764 0.13006 2.9433 -3.60574 -0.02079 -0.15458 -2.49979 0.08671 0 0 0 0 0 0 0.49424 0.26359 3.01574 0 -0.266 0 0.72952 -0.10108 0 -2.21511
GLU_12 -6.03901 0.4368 6.9401 -0.34407 0.06773 0.40141 3.90312 -3.36836 -0 -0 -5.12602 -0.67327 0 0 0 0 -0.53925 0 0.07598 0.01821 0 3.79133 -0.26262 0 -2.5358 -0.35093 0 -3.60465
GLU_13 -5.06621 0.32327 6.49676 -0.56653 0.09811 1.02142 2.91879 -2.82091 -0.02069 -0.13263 -2.82778 -0.74383 0 0 0 0 0 0 0.10328 0.07386 0 3.50329 -0.30365 0 -2.5358 -0.44161 0 -0.92086
GLU_14 -7.17212 0.33411 9.16832 -0.20686 0.02828 0.29172 4.26361 -4.00879 -0.02079 -0.15458 -5.60436 -0.61907 0 0 0 0 -1.36157 0 0.09892 0.05503 0 3.05919 -0.24656 0 -2.5358 -0.42981 0 -5.06114
ALA_15 -5.45529 0.51044 3.40691 -0.02156 0 0 2.5979 -2.55879 -0 -0 -2.15504 -0.36143 0 0 0 0 0 0 0.09973 0 0 0 -0.25819 0 2.3386 -0.3296 0 -2.18633
LYS_16 -4.89663 0.25068 6.15818 -0.40968 0.05521 0.21599 2.68799 -2.7028 -0.02069 -0.13263 -2.38048 -0.11155 0 0 0 0 0 0 -0.01176 0.01112 2.13307 0 0.03958 0 -1.6738 -0.12417 0 -0.91238
LYS_17 -5.47826 0.22266 7.07955 -0.50717 0.15197 0.30651 2.87817 -3.0058 -0.05357 -0.31129 -3.37862 0.11687 0 0 0 0 0 0 0.16011 0.03902 2.14333 0 -0.07271 0 -1.6738 -0.2066 0 -1.58963
SER_18 -5.23695 0.40473 6.06738 -0.02676 0 0.06232 3.25685 -2.90652 -0.00346 -0.06827 -2.38681 -0.58178 0 0 0 0 0 0 0.05468 0.00171 0.85585 0 0.31665 0.60273 -1.1772 0.01767 0 -0.74718
GLN_19 -6.25549 0.40909 7.21908 -0.81336 0.18524 0.86222 3.68934 -3.32354 -0.05387 -0.27166 -3.45884 -0.97056 0 0 0 0 -1.57077 0 0.03716 0.00434 0 3.07834 -0.23478 0 -1.0644 0.18115 0 -2.3513
GLU_20 -6.12794 0.34483 8.09434 -0.20878 0.02377 0.27951 3.12231 -3.45201 -0.06689 -0.33757 -3.42102 -0.5865 0 0 0 0 0 0 0.08528 0.01065 0 3.00128 -0.24905 0 -2.5358 -0.24903 0 -2.2726
GLU_21 -6.05369 0.26842 7.54149 -0.3209 0.04239 0.36455 3.87587 -3.40965 -0 -0 -4.92308 -0.5937 0 0 0 0 -0.82711 0 0.08944 0.09025 0 3.58089 -0.26099 0 -2.5358 -0.40051 0 -3.47214
VAL_22 -8.018 0.72845 4.73436 -0.3165 0.23405 0.07325 3.04628 -3.08547 -0 -0 -2.62824 -0.20527 0 0 0 0 0 0 -0.04046 0.01842 0.18239 0 -0.22312 0 2.085 -0.1554 0 -3.57026
GLU_23 -6.0376 0.29454 8.13887 -0.43136 0.04825 0.84684 3.87565 -3.43121 -0.01053 -0.14195 -5.07602 -0.44558 0 0 0 0 -1.60013 0 0.0721 8e-05 0 3.32678 -0.28722 0 -2.5358 -0.17486 0 -3.56917
ARG_24 -5.26704 0.24638 6.62471 -0.62377 0.14014 0.38169 2.83338 -2.97758 -0.02191 -0.13919 -2.77039 0.23788 0 0 0 0 0 0 0.02725 0.11367 1.89937 0 -0.11426 0 -1.281 -0.31757 0 -1.00825
LEU_25 -8.94285 1.37624 4.28445 -0.67604 0.23439 0.21962 3.07698 -3.08805 -0.00893 -0.05387 -2.47011 0.17552 0 0 0 0 0 0 -0.0086 0.23328 0.83623 0 -0.21178 0 0.72952 0.14397 0 -4.15002
LYS_26 -6.19154 0.3488 7.53199 -0.46075 0.13894 0.24181 3.28581 -3.32246 -0.0379 -0.13142 -4.49779 0.08795 0 0 0 0 -0.66661 0 -0.00654 0.07074 2.46666 0 -0.05494 0 -1.6738 0.16347 0 -2.70759
GLN_27 -3.92296 0.23186 4.9605 -0.59319 0.06809 0.62442 2.27921 -2.29964 -0.01053 -0.14195 -1.98501 -0.17623 0 0 0 0 0 0 0.08458 0.00671 0 4.33243 -0.12243 0 -1.0644 -0.08343 0 2.18802
GLU_28 -5.00132 0.11853 6.3305 -0.34206 0.09817 0.40682 3.42244 -2.93227 -0 -0 -4.59381 -0.62132 0 0 0 0 -0.84401 0 -0.02055 0.02345 0 3.40767 -0.17161 0 -2.5358 -0.12337 0 -3.37853
VAL_29 -7.27111 0.86134 2.96337 -0.31229 0.2072 0.07116 2.59214 -2.63872 -0 -0 -2.85446 -0.17602 0 0 0 0 0 0 -0.06058 0.03273 0.17431 0 -0.34536 0 2.085 -0.05599 0 -4.72728
GLU_30 -4.84353 0.3478 6.88911 -0.65376 0.17871 1.22586 3.32271 -3.00789 -0.0235 -0.185 -4.7782 -0.65525 0 0 0 0 0 0 0.12338 0.01528 0 3.43958 -0.29545 0 -2.5358 -0.16922 0 -1.60516
LYS_31 -3.842 0.16674 4.66724 -0.44531 0.05194 0.25176 2.33305 -2.2735 -0 -0 -1.89054 0.11397 0 0 0 0 0 0 0.05358 0.0085 2.59155 0 0.04131 0 -1.6738 -0.21818 0 -0.06367
ALA_32 -5.23014 0.50171 3.08222 -0.02383 0 0 2.33848 -2.44901 -0 -0 -0.15649 -0.36463 0 0 0 0 0 0 -0.00469 0 0 0 -0.25549 0 2.3386 -0.2253 0 -0.44857
SER_33 -3.47802 0.20088 4.28903 -0.0288 0 0.0662 1.82601 -2.02672 -0.0213 -0.18069 -1.06524 -0.51835 0 0 0 0 0 0 0.07853 0.00426 0.86152 0 0.31694 0.60379 -1.1772 -0.00129 0 -0.25045
LYS_34 -3.00993 0.20058 4.70791 -0.55912 0.13252 0.43845 2.21835 -1.98013 -0 -0 -3.39938 0.38754 0 0 0 0 0 0 0.01606 0.08571 2.63905 0 -0.09333 0 -1.6738 0.06326 0 0.17374
ALA_35 -3.20353 0.1303 3.18588 -0.02423 0 0 1.83701 -1.89662 -0 -0 -0.28674 -0.186 0 0 0 0 0 0 0.06388 0 0 0 -0.12079 0 2.3386 -0.56414 0 1.27362
GLY_36 -1.07248 0.1007 0.9456 -0.00032 0 0 0.14602 -0.55865 -0 -0 -0.08769 -0.27971 0 0 0 0 0 0 -0.07022 0 0 0 0.76849 0 1.2108 -0.23877 0 0.86378
LEU_37 -4.89367 0.32888 1.90106 -0.44385 0.11752 0.08282 0.91085 -1.56453 -0 -0 0.16668 0.04077 0 0 0 0 0 0 0.18884 0.01207 0.67646 0 -0.00314 0 0.72952 0.0835 0 -1.66624
ASP_38 -2.91202 0.3173 4.45891 -0.10746 0.00591 0.31403 2.38553 -1.9619 -0 -0 -2.88426 -1.16763 0 0 0 -0.84157 0 0 -0.02805 0.0176 0 2.36961 -0.35961 0 -2.2837 -0.13856 0 -2.81585
HIS_39 -3.8122 0.27548 5.18657 -0.67674 0.01291 0.7411 2.45872 -2.34436 -0 -0 -2.54285 -0.47354 0 0 0 -0.84157 0 0 -0.01557 0.03716 0 2.61822 0.11234 0 0.13443 0.04871 0 0.91881
GLU_40 -3.27156 0.21515 4.0722 -0.21795 0.03012 0.31176 1.51655 -1.87715 -0 -0 -1.0652 -0.61188 0 0 0 0 0 0 -0.01151 0.00021 0 3.04444 -0.34909 0 -2.5358 -0.10841 0 -0.85812
GLY_41 -4.49703 0.59182 4.65215 -5e-05 0 0 2.44019 -2.37476 -0 -0 -1.21071 -0.4021 0 0 0 0 0 0 -0.04531 0 0 0 0.37301 0 1.2108 0.51368 0 1.25169
ASP_42 -6.66281 0.26945 8.04299 -0.10992 0.01048 0.33728 3.04954 -3.51317 -0.01428 -0.13609 -3.31147 -0.35532 0 0 0 0 0 0 0.00175 0.01244 0 1.76257 0.08438 0 -2.2837 0.67931 0 -2.13659
SER_43 -5.38525 0.29971 6.8778 -0.02331 0 0.02225 3.06234 -3.12153 -0 -0 -2.86257 -0.2921 0 0 0 0 -0.74311 0 -0.0195 0.02491 0.46921 0 0.31242 0.61887 -1.1772 0.0708 0 -1.86625
ARG_44 -5.04046 0.31539 5.43949 -0.7332 0.10498 0.47126 2.46947 -2.47443 -0 -0 -2.61451 0.57513 0 0 0 0 0 0 0.08806 0.06435 2.96582 0 -0.16505 0 -1.281 -0.03526 0 0.15005
ILE_45 -7.76854 0.77707 3.78047 -0.66073 0.49996 0.1474 2.45726 -2.65423 -0 -0 -2.15171 0.26027 0 0 0 0 0 0 -0.03851 0.02692 0.61544 0 -0.44809 0 1.0317 -0.06762 0 -4.19294
PHE_46 -9.82499 1.02002 3.53462 -1.06218 0.12332 0.4746 2.5518 -2.93704 -0 -0 -2.82436 0.10258 0 0 0 0 0 0 -0.02219 0.02705 0 1.96561 -0.23752 0 1.4028 0.19929 0 -5.50661
LYS_47 -6.36693 0.38281 6.84686 -0.43717 0.10014 0.21977 3.02521 -3.09873 -0 -0 -1.87733 0.11223 0 0 0 0 -0.43681 0 0.00297 0.01357 2.49418 0 -0.0249 0 -1.6738 0.00675 0 -0.71119
LYS_48 -5.44497 0.29611 6.54182 -0.73211 0.15223 0.49114 3.37976 -2.97101 -0 -0 -4.21753 0.21193 0 0 0 0 -0.84401 0 0.07239 0.12794 3.40426 0 -0.01775 0 -1.6738 -0.22373 0 -1.44733
ILE_49 -10.0847 1.51223 3.34403 -0.52039 0.49946 0.10221 2.97644 -3.07625 -0.00342 -0.02389 -2.39007 -0.00179 0 0 0 0 0 0 -0.0642 0.23313 0.56634 0 -0.44224 0 1.0317 0.0546 0 -6.2868
HIS_50 -9.25327 0.80514 8.25903 -0.77638 0.02466 0.84718 4.13759 -4.18772 -0 -0 -4.66346 -0.23382 0 0 0 0 -0.82356 0 0.01428 0.02009 0 1.61959 -0.08997 0 0.13443 0.54259 0 -3.6236
ASP_51 -5.0006 0.31333 6.46392 -0.10657 0.00543 0.32038 2.53977 -2.91554 -0.0143 -0.14838 -1.95722 -0.42401 0 0 0 0 0 0 -0.04393 0.00235 0 1.68432 0.1972 0 -2.2837 0.47474 0 -0.89281
VAL_52 -7.69915 0.70732 4.12356 -0.30929 0.19732 0.07082 2.6083 -2.84118 -0.00346 -0.06827 -2.31169 -0.18819 0 0 0 0 0 0 -0.02024 0.03281 0.21401 0 -0.28004 0 2.085 0.13931 0 -3.54306
VAL_53 -7.78433 0.83243 3.50749 -0.31065 0.16617 0.07075 2.55727 -2.78651 -0.00028 -0.00633 -2.58487 -0.14188 0 0 0 0 0 0 -0.06322 0.02206 0.11316 0 -0.25932 0 2.085 0.12146 0 -4.4616
THR_54 -6.4339 0.2919 6.34073 -0.19817 0.09732 0.07027 3.05212 -3.04915 -0.00342 -0.02389 -3.6475 -0.02951 0 0 0 0 0 0 0.00679 0.03108 0.08534 0 -0.00156 2.27358 -1.425 0.36797 0 -2.19501
LYS_55 -5.72881 0.38022 7.36749 -0.30542 0.02571 0.13722 3.77608 -3.2033 -1e-05 -0.00013 -4.46706 0.0102 0 0 0 0 -0.82711 0 -0.03689 0.12605 1.75976 0 0.00141 0 -1.6738 0.17364 0 -2.48474
GLN_56 -8.48229 0.38542 7.48553 -0.41363 0.06962 0.25113 3.80429 -3.76135 -0.03393 -0.31056 -2.67448 -0.71914 0 0 0 0 -0.53386 0 0.06794 0.11362 0 3.97478 -0.18791 0 -1.0644 -0.15422 0 -2.18344
ILE_57 -8.51363 0.61722 3.54688 -0.50345 0.40336 0.10347 2.7267 -2.79247 -0 -0 -2.41943 -0.14649 0 0 0 0 0 0 0.00549 0.00692 0.68003 0 -0.37511 0 1.0317 0.06249 0 -5.56632
LYS_58 -6.75127 0.42646 6.21803 -0.3052 0.02694 0.13647 2.67529 -3.05652 -0 -0 -2.18507 -0.04259 0 0 0 0 0 0 0.09871 0.04365 1.71738 0 -0.06684 0 -1.6738 -0.05369 0 -2.79206
VAL_59 -8.00517 0.55656 4.85998 -0.3043 0.23227 0.07113 2.9235 -3.20792 -0 -0 -1.9805 -0.18272 0 0 0 0 0 0 -0.06483 0.01319 0.09619 0 -0.28719 0 2.085 -0.06571 0 -3.26052
ILE_60 -9.71746 1.19603 3.64739 -0.49239 0.44522 0.10027 2.98843 -2.99176 -0 -0 -2.0386 -0.04562 0 0 0 0 0 0 -0.0409 0.02168 0.60424 0 -0.38025 0 1.0317 0.31095 0 -5.36106
ILE_61 -8.80667 0.7433 4.94527 -0.4966 0.33642 0.10046 2.93114 -3.13858 -0 -0 -2.15793 0.04693 0 0 0 0 0 0 -0.04734 0.01311 0.5693 0 -0.39742 0 1.0317 0.43894 0 -3.88797
ARG_62 -7.57023 0.52693 7.94579 -0.73814 0.08934 0.48284 3.46461 -3.76991 -0.00064 -0.01255 -4.03124 0.273 0 0 0 0 -1.00678 0 0.15863 0.04408 1.44654 0 -0.12806 0 -1.281 0.23702 0 -3.8698
LEU_63 -9.81906 1.28765 3.47058 -0.501 0.16855 0.12568 2.79822 -3.01735 -0 -0 -2.39504 0.19979 0 0 0 0 0 0 0.0533 0.79697 0.30593 0 -0.2958 0 0.72952 -0.03839 0 -6.13045
ILE_64 -9.88165 1.46309 3.00224 -0.52243 0.57329 0.10673 3.24873 -2.95906 -0 -0 -2.52877 -0.11063 0 0 0 0 0 0 -0.05001 0.04058 0.7554 0 -0.37557 0 1.0317 0.03044 0 -6.17594
GLU_65 -6.03547 0.23669 6.75917 -0.19157 0.01973 0.24322 3.47547 -3.20054 -0.00063 -0.01243 -4.64655 -0.56045 0 0 0 0 -0.63763 0 0.30633 0.01428 0 3.02723 -0.32554 0 -2.5358 -0.15284 0 -4.21733
VAL_66 -7.58058 1.03007 4.31802 -0.31141 0.16682 0.06893 2.92727 -2.85228 -0 -0 -1.75263 -0.16244 0 0 0 0 0 0 0.15874 0.01356 0.16736 0 -0.25589 0 2.085 -0.17369 0 -2.15317
TYR_67 -9.3704 1.07084 4.56385 -0.81547 0.04553 0.29911 3.62082 -3.18733 -0.01494 -0.18764 -2.36481 -0.30652 0 0 0 0 0 0 0.05984 0.00243 0 2.58771 -0.20817 0.00195 0.96414 0.24296 0 -2.99611
VAL_68 -7.88659 0.82804 5.26935 -0.30953 0.17942 0.06983 3.18645 -3.2946 -0 -0 -2.55725 -0.09413 0 0 0 0 0 0 -0.01507 0.03383 0.08124 0 -0.23606 0 2.085 0.36653 0 -2.29355
ARG_69 -6.8282 0.38209 6.44451 -0.65173 0.09708 0.38162 2.69693 -3.11754 -0.0169 -0.14893 -2.20295 0.49598 0 0 0 0 0 0 -0.04533 0.18457 2.41677 0 -0.14741 0 -1.281 0.20132 0 -1.1391
LEU_70 -8.3507 0.72502 3.3494 -0.64046 0.18369 0.21438 2.62067 -2.76937 -0 -0 -1.54395 0.09227 0 0 0 0 0 0 0.03137 0.10906 0.97961 0 -0.25886 0 0.72952 0.07198 0 -4.45637
VAL_71 -7.63089 1.0567 2.35073 -0.31095 0.2004 0.06901 2.43585 -2.5347 -0 -0 -0.7716 -0.10277 0 0 0 0 0 0 -0.04889 0.00012 0.13624 0 -0.29683 0 2.085 0.11344 0 -3.24913
GLU_72 -4.90151 0.2551 5.71297 -0.21442 0.03232 0.30479 2.37489 -2.60003 -0.0169 -0.14893 -3.11175 -0.5842 0 0 0 0 -0.48003 0 -0.01606 0.04225 0 3.00063 -0.27618 0 -2.5358 -0.13853 0 -3.3014
ILE_73 -3.76613 0.32108 2.75632 -0.50898 0.38699 0.10361 1.27479 -1.50218 -0 -0 -0.89294 0.02015 0 0 0 0 0 0 -0.02042 0.02284 0.483 0 -0.48423 0 1.0317 0.08209 0 -0.6923
ILE_74 -4.82398 0.46585 1.97269 -0.60457 0.57258 0.16362 1.12821 -1.65037 -0 -0 -0.15935 -0.3305 0 0 0 0 0 0 0.10115 0.04714 1.69232 0 -0.34603 0 1.0317 0.42613 0 -0.31341
LEU_75 -6.36211 1.16817 1.53311 -0.52409 0.32632 0.13924 1.57703 -1.66308 -0 -0 1.13998 0.16278 0 0 0 0 0 0 -0.03239 0.12854 0.44165 0 -0.18635 0 0.72952 0.48839 0 -0.93329
GLY_76 -1.785 0.02688 1.62608 -5e-05 0 0 0.04559 -0.83703 -0 -0 0.54371 -0.41906 0 0 0 0 0 0 0.02832 0 0 0 -1.26485 0 1.2108 -0.04642 0 -0.87102
SER_77 -3.36564 0.61647 2.39193 -0.02974 0 0.06439 0.65834 -1.13894 -0.01188 -0.0982 0.84047 -0.54612 0 0 0 0 0 0 0.17341 0.01153 0.21476 0 -0.38988 0.6339 -1.1772 -0.65336 0 -1.80576
GLY_78 -1.26618 0.11496 1.93822 -0.00021 0 0 0.67553 -0.87422 -0.01188 -0.0982 0.14497 -0.22311 0 0 0 0 0 0 0.08632 0 0 0 -0.70529 0 1.2108 0.84441 0 1.83613
SER_79 -1.03676 0.06116 1.38409 -0.03473 0.00724 0.028 0.37895 -0.65395 -0 -0 -0.01606 -0.31642 0 0 0 0 0 0 0.05446 0.00423 0.43192 0 0.51491 1.79753 -1.1772 1.98476 0 3.41214
ASP_80 -4.64632 0.49264 6.66523 -0.21247 0.03189 0.73891 2.32398 -2.68463 -0 -0 -3.57106 -1.86951 0 0 0 0 0 0 -0.07213 0.0587 0 2.22182 -0.38836 0 -2.2837 0.60722 0 -2.5878
GLU_81 -2.91653 0.14786 3.82875 -0.35341 0.09159 0.43909 1.57438 -1.73003 -2e-05 -0.00061 -0.74774 -0.64731 0 0 0 0 0 0 -0.03899 0.00111 0 3.24913 -0.16987 0 -2.5358 -0.35739 0 -0.1658
LYS_82 -3.84393 0.22502 3.3919 -0.53056 0.20378 0.27778 1.43162 -1.72302 -1e-05 -0.00022 -0.69875 -0.10092 0 0 0 0 0 0 -0.0382 0.03971 3.15773 0 0.02233 0 -1.6738 -0.13357 0 0.00688
LEU_83 -8.36847 1.24872 2.20918 -0.70044 0.55945 0.32962 2.02344 -2.35897 -0 -0 -1.47422 -0.12469 0 0 0 0 0 0 -0.03374 0.32934 1.6615 0 -0.22671 0 0.72952 0.04902 0 -4.14745
LYS_84 -5.82357 0.35474 7.16293 -0.48927 0.13554 0.25638 2.40875 -3.1099 -0 -0 -4.04661 0.09473 0 0 0 0 0 0 -0.00731 0.2065 2.52403 0 -0.05071 0 -1.6738 -0.06939 0 -2.12696
GLU_85 -4.56449 0.28307 5.61222 -0.58421 0.10593 1.05848 2.46985 -2.54294 -0.01884 -0.16469 -1.87441 -0.71189 0 0 0 0 0 0 0.05364 0.05257 0 3.41134 -0.25003 0 -2.5358 -0.36383 0 -0.56404
LEU_86 -8.19938 0.72378 5.45196 -0.54584 0.18817 0.14784 3.02637 -3.28332 -0.01871 -0.13638 -2.47184 -0.01905 0 0 0 0 0 0 -0.05167 0.54811 3.20154 0 -0.30881 0 0.72952 -0.30141 0 -1.31912
LEU_87 -8.09231 0.70807 3.70198 -0.59991 0.30627 0.19121 2.84117 -2.70893 -0 -0 -2.54049 0.08167 0 0 0 0 0 0 0.23851 0.50784 1.23473 0 -0.30669 0 0.72952 -0.1847 0 -3.89207
LYS_88 -4.77164 0.28936 5.47547 -0.70651 0.14593 0.5248 2.55066 -2.49895 -0 -0 -2.22452 -0.1135 0 0 0 0 0 0 0.14797 0.01092 2.70265 0 -0.03737 0 -1.6738 -0.21618 0 -0.39469
GLU_89 -6.30105 0.32555 6.6286 -0.21398 0.0324 0.30356 2.83713 -3.1318 -0.03754 -0.30046 -2.01564 -0.60645 0 0 0 0 0 0 -0.00912 0.06061 0 3.021 -0.32627 0 -2.5358 -0.38177 0 -2.65104
LEU_90 -9.29381 1.23072 3.34977 -0.66729 0.27036 0.22021 2.91782 -2.8897 -0 -0 -2.46759 0.12476 0 0 0 0 0 0 0.06942 0.04373 0.92207 0 -0.2451 0 0.72952 -0.15772 0 -5.84284
LYS_91 -5.97641 0.25091 6.98712 -0.33227 0.02881 0.15108 3.41694 -3.10156 -0 -0 -3.9764 0.21213 0 0 0 0 -0.48003 0 -0.01934 0.36921 2.48519 0 -0.01336 0 -1.6738 -0.05276 0 -1.72453
LYS_92 -4.21902 0.14687 4.90812 -0.57122 0.20123 0.31382 2.39851 -2.32134 -0.00213 -0.02907 -2.22782 0.22668 0 0 0 0 0 0 0.04581 0.04422 3.00776 0 0.03309 0 -1.6738 -0.15747 0 0.12426
VAL_93 -7.26948 0.54057 4.66117 -0.31974 0.22177 0.07406 3.27412 -2.93039 -0 -0 -2.65356 -0.3071 0 0 0 0 0 0 -0.04868 0.00215 0.22262 0 -0.28204 0 2.085 0.00075 0 -2.72876
LEU_94 -8.69343 0.89141 3.87489 -0.48968 0.20209 0.11551 2.65078 -2.83077 -0 -0 -2.30923 0.22297 0 0 0 0 0 0 -0.00441 0.10889 0.28858 0 -0.29086 0 0.72952 0.00741 0 -5.52634
ASP_95 -5.08296 0.27256 7.09532 -0.20027 9e-05 0.65326 2.65922 -3.04322 -0.00241 -0.03224 -3.90159 -0.19475 0 0 0 0 0 0 0.01056 0.00374 0 3.1965 0.25007 0 -2.2837 0.09768 0 -0.50214
ARG_96 -6.76436 0.34092 8.05884 -0.5897 0.08995 0.38354 3.31775 -3.39625 -0 -0 -3.41358 0.08108 0 0 0 0 -0.67741 0 -0.02822 0.19592 2.84302 0 -0.12792 0 -1.281 0.00146 0 -0.96595
LEU_97 -9.06057 0.90997 3.94556 -0.6802 0.2238 0.23279 3.03961 -2.96321 -0 -0 -2.60174 0.13656 0 0 0 0 0 0 0.0843 0.00337 0.91334 0 -0.24228 0 0.72952 -0.01831 0 -5.34749
LYS_98 -6.02985 0.34788 6.7728 -0.43829 0.07628 0.22505 3.29028 -3.07344 -0.00029 -0.00318 -4.29938 0.09326 0 0 0 0 -0.63763 0 0.09719 0.12051 2.50081 0 -0.02364 0 -1.6738 -0.01282 0 -2.66824
LYS_99 -5.43601 0.28589 7.01947 -0.44935 0.08827 0.24286 2.67756 -3.02472 -0 -0 -3.80484 0.08847 0 0 0 0 0 0 0.22039 0.20676 2.5918 0 -0.04121 0 -1.6738 -0.29343 0 -1.30189
ILE_100 -8.86233 0.78611 5.28767 -0.51783 0.52622 0.10506 3.19442 -3.31286 -0 -0 -2.52519 -0.05416 0 0 0 0 0 0 -0.06407 0.01929 0.59867 0 -0.41606 0 1.0317 -0.02277 0 -4.22611
LEU_101 -7.98316 0.62285 3.40241 -0.50064 0.14021 0.10806 2.62567 -2.6997 -0 -0 -2.63258 0.03325 0 0 0 0 0 0 0.00857 0.02364 3.38982 0 -0.25147 0 0.72952 0.24411 0 -2.73945
GLU_102 -3.94454 0.213 4.97441 -0.34479 0.08564 0.41171 2.3385 -2.31932 -0.01392 -0.10605 -1.94632 -0.62348 0 0 0 0 0 0 -0.02495 0.00259 0 3.4747 -0.18864 0 -2.5358 -0.0513 0 -0.59856
ARG_103 -6.10388 0.21999 8.36197 -1.11924 0.27027 0.78878 3.63742 -3.63198 -0 -0 -4.77826 0.12617 0 0 0 0 -0.94755 0 -0.0352 0.09322 2.68918 0 -0.04223 0 -1.281 -0.10466 0 -1.85698
ASN_104 -7.39979 0.27917 7.50099 -0.1719 0.01471 0.25729 2.97708 -3.71199 -1e-05 -3e-05 -2.53234 -0.33026 0 0 0 0 0 0 0.0437 0.04219 0 1.59248 0.24246 0 -0.87355 0.09271 0 -1.97708
ASP_105 -5.93801 0.41672 8.59692 -0.19018 0 0.62158 4.03863 -3.62403 -0.02822 -0.25443 -5.08287 -0.3121 0 0 0 0 -0.68993 0 -0.0057 0.02932 0 3.07334 0.32652 0 -2.2837 0.38781 0 -0.91833
GLU_106 -3.92894 0.0994 4.99123 -0.34156 0.07786 0.40549 1.72942 -2.23101 -0 -0 -1.16136 -0.6214 0 0 0 0 0 0 -0.04068 0.00286 0 3.36323 -0.19614 0 -2.5358 0.187 0 -0.20042
GLU_107 -5.28445 0.21936 7.13587 -0.39626 0.03478 0.7679 3.02105 -2.90556 -0.022 -0.11297 -3.96924 -0.3622 0 0 0 0 -0.65813 0 -0.03269 0.01815 0 3.24597 -0.27075 0 -2.5358 -0.30829 0 -2.41529
ILE_108 -6.37387 0.65005 3.77535 -0.50272 0.25028 0.10142 2.15026 -2.32122 -0 -0 -1.91647 -0.0226 0 0 0 0 0 0 0.00872 0.07673 0.83424 0 -0.29517 0 1.0317 -0.10889 0 -2.66219
LYS_109 -3.99786 0.26344 5.73047 -0.32565 0.03096 0.1602 2.34645 -2.32999 -0 -0 -4.09454 -0.08008 0 0 0 0 -0.68993 0 -0.04037 1.02247 1.79689 0 -0.03082 0 -1.6738 0.26562 0 -1.64656
LYS_110 -4.21489 1.20563 6.28373 -0.30221 0.02598 0.13922 2.30775 -2.0312 -0 -0 -5.02741 -0.04585 0 0 0 0 -0.65813 0 -0.03313 0.0504 1.7628 0 -0.06415 0 -1.6738 0.01649 0 -2.25879
SER:CtermProteinFull_111 -2.38184 1.0192 3.69367 -1.25466 0.69214 3.06608 1.3157 -1.06456 -0.022 -0.11297 -2.68303 -0.44978 0 0 0 0 -0.43681 0 0 0.33973 1.12592 0 0 0.80148 -1.1772 -0.1837 0 2.28737
ASP:NtermProteinFull_112 -3.68881 1.04195 5.09949 -1.87252 1.29037 3.639 2.21982 -1.60024 -0.0237 -0.19204 -4.50106 -2.77002 0 0 0 -0.5884 0 0 0.03977 0.02354 0 3.88279 0 0 -2.2837 0 0 -0.28376
GLU_113 -4.46217 1.07183 5.32194 -0.3405 0.07019 0.41594 2.19847 -1.94419 -0.01034 -0.05712 -3.8624 -0.62417 0 0 0 -0.5884 0 0 -0.05094 0.00341 0 3.3095 -0.2336 0 -2.5358 -0.10045 0 -2.4188
SER_114 -3.41758 0.17522 4.4905 -0.02945 6e-05 0.04908 1.42165 -2.06675 -0.04255 -0.3502 -0.19148 -1.01952 0 0 0 0 0 0 -0.00686 0.01533 0.1984 0 -0.17276 0.60316 -1.1772 -0.37863 0 -1.89958
LEU_115 -6.18594 0.75116 3.49223 -0.67939 0.26567 0.25014 2.60746 -2.33949 -0 -0 -1.53373 0.09181 0 0 0 0 0 0 0.08399 0.05351 0.86834 0 -0.21631 0 0.72952 -0.19732 0 -1.95835
LEU_116 -7.76199 0.81181 3.21149 -0.47453 0.18715 0.11784 2.47661 -2.60843 -0 -0 -1.69552 0.17407 0 0 0 0 0 0 0.13414 0.0491 0.29111 0 -0.31367 0 0.72952 0.00688 0 -4.6644
GLU_117 -6.11544 0.38036 6.31551 -0.22158 0.03632 0.31438 2.35535 -3.01694 -0.02919 -0.21528 -1.55542 -0.58917 0 0 0 0 0 0 0.15244 0.00554 0 3.03436 -0.29156 0 -2.5358 -0.30201 0 -2.27813
ASP_118 -5.94224 0.19041 8.2241 -0.10542 0.00922 0.31948 3.45983 -3.58667 -1e-05 -3e-05 -4.01058 -0.32522 0 0 0 0 -0.94755 0 0.23713 0.06288 0 1.73329 0.09783 0 -2.2837 -0.29244 0 -3.15968
ILE_119 -8.47904 0.70381 3.44977 -0.48103 0.26482 0.09876 2.83632 -2.79739 -0 -0 -2.34138 0.00802 0 0 0 0 0 0 0.02851 0.03236 0.63916 0 -0.3715 0 1.0317 0.10021 0 -5.2769
VAL_120 -7.78316 1.0469 4.67618 -0.32472 0.27877 0.07467 3.30626 -3.09224 -0 -0 -2.46551 -0.07676 0 0 0 0 0 0 -0.04651 0.10378 0.05289 0 -0.26633 0 2.085 0.38104 0 -2.04974
GLU_121 -5.3858 0.23152 6.09886 -0.33306 0.05153 0.38626 2.73196 -2.81575 -0 -0 -3.18962 -0.6108 0 0 0 0 -0.67741 0 0.02464 0.09116 0 3.57203 -0.26362 0 -2.5358 0.00991 0 -2.614
LEU_122 -7.47597 0.69843 3.93068 -0.69331 0.25809 0.25858 2.66312 -2.68295 -0 -0 -2.01954 0.11631 0 0 0 0 0 0 -0.01773 0.02888 0.8858 0 -0.22997 0 0.72952 -0.06042 0 -3.61047
LEU_123 -9.66991 1.18907 3.99522 -0.48872 0.21563 0.11245 2.85389 -3.07898 -0.00567 -0.04125 -2.32618 0.24211 0 0 0 0 0 0 -0.00821 0.22109 0.35067 0 -0.27429 0 0.72952 0.15608 0 -5.82748
LYS_124 -6.10019 0.3149 5.97795 -0.34325 0.03244 0.16163 2.586 -2.82387 -0 -0 -2.62819 0.27328 0 0 0 0 0 0 0.05032 0.13858 2.50377 0 -0.0138 0 -1.6738 -0.08869 0 -1.63291
GLU_125 -8.08313 0.62061 9.14597 -0.45431 0.10001 0.94712 3.90514 -3.88371 -0 -0 -5.21691 -0.44631 0 0 0 0 -0.66548 0 0.1965 0.09207 0 3.20802 -0.33097 0 -2.5358 -0.33639 0 -3.73759
ILE_126 -8.89367 0.70947 3.9353 -0.65009 0.52582 0.14102 3.02771 -2.9694 -0 -0 -1.96152 0.35255 0 0 0 0 0 0 -0.05703 0.23765 0.55561 0 -0.36641 0 1.0317 -0.0789 0 -4.46021
ILE_127 -8.87635 0.86788 5.0115 -0.50319 0.36364 0.09808 2.77771 -3.03711 -0 -0 -2.3398 0.11968 0 0 0 0 0 0 -0.03657 0.07261 0.49904 0 -0.45066 0 1.0317 0.42688 0 -3.97497
LYS_128 -6.48026 0.30995 7.33311 -0.50062 0.22755 0.26205 3.16956 -3.27931 -0.00567 -0.04125 -4.17411 0.11045 0 0 0 0 -0.66548 0 -0.05353 0.01897 2.5723 0 -0.03932 0 -1.6738 0.08542 0 -2.824
LEU_129 -9.47395 1.24534 3.25897 -0.69151 0.308 0.2392 2.75713 -2.80519 -0 -0 -2.32494 0.13271 0 0 0 0 0 0 -0.02308 0.02801 0.90012 0 -0.23647 0 0.72952 -0.06545 0 -6.02159
TRP_130 -12.9786 1.8391 3.007 -0.96066 0.40237 0.5494 3.0121 -3.448 -0 -0 -1.98365 -0.61878 0 0 0 0 0 0 -0.0225 0.18077 0 5.05468 0.03591 0 3.035 0.0891 0 -2.8068
LYS_131 -6.65886 0.48241 6.75769 -0.34099 0.03656 0.1605 3.26869 -3.17949 -0 -0 -3.83213 0.22828 0 0 0 0 -0.38112 0 0.01064 0.3947 2.48532 0 -0.02285 0 -1.6738 -0.17656 0 -2.44101
ILE_132 -7.93734 0.60416 4.29285 -0.50627 0.44545 0.10252 2.88988 -2.90933 -0 -0 -2.6604 -0.08489 0 0 0 0 0 0 -0.06336 0.08112 0.60202 0 -0.42038 0 1.0317 0.00967 0 -4.5226
LEU_133 -8.17613 0.68798 3.0476 -0.49831 0.21556 0.11823 2.48106 -2.5685 -0.01433 -0.16304 -2.2411 0.24524 0 0 0 0 0 0 0.0267 0.06365 0.29908 0 -0.28303 0 0.72952 0.16226 0 -5.86756
VAL_134 -6.86222 0.52884 4.81336 -0.30757 0.21205 0.07031 2.69645 -2.88094 -0 -0 -1.67603 -0.09158 0 0 0 0 0 0 -0.06545 0.01435 0.04646 0 -0.33078 0 2.085 0.18898 0 -1.55876
GLU_135 -5.4456 0.50837 5.28192 -0.34269 0.07021 0.40672 2.3217 -2.6489 -1e-05 -0.00022 -2.34017 -0.64688 0 0 0 0 0 0 -0.01401 0.06998 0 3.82805 -0.2996 0 -2.5358 -0.04526 0 -1.83222
LEU_136 -8.65634 0.62509 3.66075 -0.66847 0.13744 0.25355 2.80198 -2.80522 -0 -0 -2.31139 0.05671 0 0 0 0 0 0 0.06247 0.06218 1.01467 0 -0.25933 0 0.72952 -0.1767 0 -5.47309
SER_137 -6.14295 0.33826 6.26955 -0.02638 0 0.06167 3.09315 -3.06742 -0.00126 -0.03243 -2.65297 -0.58867 0 0 0 0 0 0 0.05727 0.00118 0.81587 0 0.32071 0.61667 -1.1772 0.31685 0 -1.79812
ASP_138 -5.02399 0.31007 6.28907 -0.10397 0.00528 0.3173 2.49337 -2.87008 -0.01679 -0.1344 -1.84568 -0.39455 0 0 0 0 0 0 0.02303 0.0722 0 1.70669 0.08886 0 -2.2837 0.24337 0 -1.12391
ILE_139 -8.42667 0.90201 4.72117 -0.4983 0.50729 0.09805 3.04349 -2.94824 -0.00096 -0.00818 -3.12417 0.01316 0 0 0 0 0 0 -0.07093 0.02768 0.63756 0 -0.43518 0 1.0317 0.10334 0 -4.42718
LEU_140 -8.96984 0.79233 3.80925 -0.48169 0.19571 0.11197 3.6217 -2.97736 -0 -0 -3.55571 0.22483 0 0 0 0 0 0 0.07209 0.08313 0.27722 0 -0.28771 0 0.72952 0.12757 0 -6.22699
LEU_141 -8.919 1.15891 4.45978 -0.52584 0.306 0.15301 1.94275 -3.11876 -0 -0 -1.6468 0.17491 0 0 0 0 0 0 0.19244 0.0367 0.16256 0 -0.05586 0 0.72952 0.05379 0 -4.89589
LYS_142 -3.60317 0.32325 4.10485 -0.56021 0.08275 0.43937 1.56311 -1.86198 -0 -0 -0.57778 0.20812 0 0 0 0 0 0 -0.01149 0.1779 4.22012 0 -0.20911 0 -1.6738 0.04266 0 2.6646
LEU_143 -6.37734 0.57986 3.04195 -0.48375 0.14787 0.10048 1.71174 -2.05281 -0 -0 -0.04716 0.2554 0 0 0 0 0 0 0.09917 0.07928 0.46363 0 -0.21798 0 0.72952 0.29694 0 -1.67319
ILE_144 -4.58065 0.2217 2.18586 -0.47689 0.27476 0.09647 1.13917 -1.58384 -0.00096 -0.00818 -0.73327 -0.18573 0 0 0 0 0 0 -0.03008 0.01769 0.70717 0 -0.52178 0 1.0317 0.418 0 -2.02887
GLY_145 -3.059 0.34878 2.49921 -0.00058 0 0 1.07876 -1.52759 -0 -0 -0.43299 -0.23375 0 0 0 0 0 0 -0.05509 0 0 0 -1.53634 0 1.2108 0.27602 0 -1.43178
GLY_146 -2.36911 0.47038 1.39851 -0.001 0 0 0.45943 -1.02628 -0.02432 -0.07912 -0.54948 -0.31302 0 0 0 -0.38877 0 0 -0.12964 0 0 0 -1.47688 0 1.2108 0.34937 0 -2.46913
ASP_147 -4.27859 0.34727 5.98331 -0.11785 0.01143 0.35527 2.66989 -2.51323 -0.00699 -0.0185 -3.95525 -1.3532 0 0 0 -0.69178 0 0 0.07039 0.01738 0 4.02103 0.11559 0 -2.2837 0.08288 0 -1.54466
ASP_148 -3.18583 0.25092 4.58087 -0.11485 0.01725 0.35756 2.46765 -2.02065 -0.01468 -0.07365 -3.05065 -0.26321 0 0 0 -0.69178 0 0 0.00096 0.01952 0 1.75072 0.01023 0 -2.2837 -0.14104 0 -2.38437
LYS_149 -5.21441 0.53849 4.8123 -0.56265 0.18192 0.33618 1.27971 -2.18879 -0.00699 -0.0185 -1.61965 0.3307 0 0 0 0 0 0 0.15973 0.30216 3.03773 0 -0.03295 0 -1.6738 -0.27033 0 -0.60916
VAL_150 -7.40364 0.84887 3.02544 -0.30502 0.24531 0.07215 2.41296 -2.46577 -0 -0 -1.58307 -0.33131 0 0 0 0 0 0 -0.045 0.01715 0.25045 0 -0.36877 0 2.085 -0.18832 0 -3.73356
ARG_151 -7.19918 0.52853 7.5 -0.6496 0.14909 0.43877 3.09365 -3.63873 -0.039 -0.15276 -2.50807 0.15904 0 0 0 -0.38877 0 0 0.04328 0.05633 1.91237 0 -0.14343 0 -1.281 -0.05307 0 -2.17255
LYS_152 -4.60964 0.30747 5.56391 -0.45789 0.05918 0.25987 2.60234 -2.54658 -0.02957 -0.15935 -2.02848 0.14972 0 0 0 0 0 0 0.03261 0.01276 2.55077 0 0.05052 0 -1.6738 -0.04672 0 0.03711
SER_153 -5.794 0.31132 6.52567 -0.03228 0 0.07451 3.39306 -3.07884 -0.00943 -0.10649 -2.72674 -0.42058 0 0 0 0 -0.78768 0 0.06677 0.01691 1.34959 0 0.27673 0.72487 -1.1772 0.08456 0 -1.30924
SER_154 -5.57183 0.26715 6.52035 -0.02798 0 0.06479 3.03585 -3.06927 -0 -0 -2.78827 -0.54002 0 0 0 0 0 0 0.10414 0.01126 0.9208 0 0.30817 0.61801 -1.1772 0.24103 0 -1.08301
GLU_155 -5.76333 0.37131 7.73009 -0.42698 0.04272 0.82864 3.58871 -3.27767 -0 -0 -4.15521 -0.43873 0 0 0 0 -0.77989 0 0.14207 0.00267 0 3.25554 -0.35323 0 -2.5358 -0.04613 0 -1.8152
GLU_156 -5.93372 0.3827 7.77608 -0.40743 0.03552 0.77926 3.70704 -3.35493 -0.02957 -0.15935 -4.43422 -0.44576 0 0 0 0 -0.6046 0 0.12632 0.02523 0 3.31193 -0.30587 0 -2.5358 -0.49076 0 -2.55792
LEU_157 -8.77754 0.7565 4.20159 -0.64891 0.17072 0.25681 3.27433 -3.04217 -0 -0 -2.50918 0.00379 0 0 0 0 0 0 0.12929 0.01117 1.09351 0 -0.288 0 0.72952 -0.276 0 -4.91455
LYS_158 -6.97027 0.60181 7.75689 -0.30834 0.02734 0.13468 3.66807 -3.43543 -0.01553 -0.10197 -4.39235 -0.00756 0 0 0 0 -0.77989 0 0.15219 0.03563 1.69203 0 -0.02534 0 -1.6738 -0.12547 0 -3.76728
LYS_159 -5.66803 0.32554 7.65295 -0.45138 0.12509 0.23394 3.48872 -3.23693 -0 -0 -4.25538 0.07512 0 0 0 0 -0.6046 0 0.20512 0.02883 2.58045 0 -0.03579 0 -1.6738 -0.26379 0 -1.47397
ILE_160 -9.07865 1.08748 5.03202 -0.49825 0.46662 0.10389 3.20908 -3.40648 -0.01899 -0.14466 -2.21553 -0.08697 0 0 0 0 0 0 -0.05496 0.16972 0.82023 0 -0.28099 0 1.0317 -0.09401 0 -3.95874
ILE_161 -9.65226 1.28697 5.87338 -0.51074 0.41668 0.10348 3.13972 -3.49606 -0 -0 -2.30722 -0.02465 0 0 0 0 0 0 -0.0355 0.01728 0.58576 0 -0.37991 0 1.0317 0.32702 0 -3.62435
LYS_162 -4.85842 0.22411 5.91674 -0.48076 0.11661 0.28114 2.5473 -2.68404 -0.05438 -0.36917 -2.60002 0.1435 0 0 0 0 0 0 0.067 0.08757 2.40094 0 -0.02695 0 -1.6738 0.09794 0 -0.86469
GLU_163 -6.03014 0.2975 7.58089 -0.22191 0.04241 0.3227 3.94486 -3.41279 -0.01899 -0.14466 -3.94178 -0.59642 0 0 0 0 -1.31587 0 0.00026 0.02669 0 3.03731 -0.26489 0 -2.5358 -0.35379 0 -3.58442
VAL_164 -7.77001 0.6567 3.75774 -0.31589 0.25939 0.07351 2.98886 -2.84662 -0 -0 -2.59215 -0.35927 0 0 0 0 0 0 0.01614 0.05498 0.33943 0 -0.21845 0 2.085 -0.22209 0 -4.09273
GLU_165 -7.44343 0.42667 8.44288 -0.20359 0.01772 0.26973 3.99873 -3.83026 -0.07376 -0.46762 -4.95153 -0.58855 0 0 0 0 -0.38112 0 0.15222 0.01421 0 3.02427 -0.26931 0 -2.5358 -0.21025 0 -4.60878
LYS_166 -5.35597 0.26421 6.16094 -0.5546 0.12003 0.25746 2.47026 -2.83269 -0 -0 -1.97441 -0.01894 0 0 0 0 0 0 0.07843 0.0426 3.22266 0 0.00663 0 -1.6738 -0.28905 0 -0.07626
ILE_167 -7.56941 0.40806 3.93491 -0.47557 0.26701 0.09691 2.90394 -2.78609 -0 -0 -2.12473 0.0099 0 0 0 0 0 0 0.00867 0.00793 0.58041 0 -0.39483 0 1.0317 0.12667 0 -3.97452
LEU_168 -9.19483 1.13092 5.30979 -0.73519 0.41573 0.33165 3.05094 -3.39999 -0 -0 -2.05248 0.12149 0 0 0 0 0 0 -0.01018 0.1795 0.97553 0 -0.25826 0 0.72952 0.26488 0 -3.14097
ARG_169 -6.04047 0.30728 7.56481 -0.79438 0.12287 0.52873 2.74397 -3.42316 -0.03032 -0.22069 -2.42568 0.30912 0 0 0 0 0 0 0.02653 0.04116 1.44589 0 -0.12694 0 -1.281 0.0465 0 -1.20577
LYS_170 -6.16775 0.46052 8.10696 -0.76646 0.18118 0.51776 4.01672 -3.59357 -0 -0 -4.09789 0.02828 0 0 0 0 -0.62873 0 -0.02788 0.34351 3.55794 0 0.03749 0 -1.6738 0.00101 0 0.29528
VAL_171 -8.22285 0.63268 3.53894 -0.3105 0.22439 0.07173 2.9456 -2.92022 -0 -0 -1.91474 -0.20112 0 0 0 0 0 0 -0.02769 0.02179 0.1384 0 -0.2384 0 2.085 0.07946 0 -4.09752
ASP_172 -5.55972 0.17071 6.74044 -0.10302 0.0062 0.31255 3.00771 -3.21734 -0 -0 -3.17137 -0.31414 0 0 0 0 0 0 0.06571 0.05733 0 1.70574 0.13445 0 -2.2837 0.05655 0 -2.39191
ASP_173 -4.48706 0.20193 6.03763 -0.10707 0.00699 0.32631 2.71248 -2.77283 -0 -0 -1.80238 -0.35922 0 0 0 0 0 0 0.05135 0.02708 0 1.74746 0.05845 0 -2.2837 -0.10661 0 -0.74919
ILE_174 -7.00638 1.0587 4.37139 -0.50449 0.60087 0.0994 2.39038 -2.7512 -0 -0 -0.70534 -0.03588 0 0 0 0 0 0 -0.05163 0.04007 0.57623 0 -0.44365 0 1.0317 0.08617 0 -1.24367
LEU_175 -6.62713 0.57997 3.06887 -0.47849 0.19653 0.11737 1.57348 -2.21716 -0 -0 -0.571 0.2045 0 0 0 0 0 0 0.03986 0.21371 0.30205 0 -0.28518 0 0.72952 0.16521 0 -2.98791
TYR_176 -3.43288 0.22043 3.15415 -0.96168 0.05083 0.36145 1.278 -1.5006 -0 -0 -0.93372 -0.28344 0 0 0 0 0 0 0.11057 0.00118 0 1.78761 -0.38554 0.0002 0.96414 0.35182 0 0.7825
LYS_177 -3.41923 0.19912 3.1938 -0.50673 0.20167 0.38263 1.15687 -1.60637 -0.01384 -0.05262 -0.50047 -0.42418 0 0 0 0 0 0 0.00703 0.03844 2.66119 0 -0.11367 0 -1.6738 0.62897 0 0.15882
VAL_178 -3.21718 0.49402 0.9986 -0.28107 0.20452 0.06202 1.40458 -1.14327 -0 -0 0.76443 -0.29253 0 0 0 0 0 0 0.01615 0.01444 0.24493 0 -0.77644 0 2.085 0.04179 0 0.62
SER_179 -1.06258 0.06476 0.75323 -0.03751 0.00166 0.0545 0.08364 -0.45215 -0.01384 -0.05262 0.23774 -0.79279 0 0 0 0 0 0 -0.05425 0.00057 0.46554 0 -0.05744 1.7338 -1.1772 -0.26951 0 -0.57446
ALA_180 -2.55833 0.42392 2.44066 -0.02402 0 0 1.22737 -1.42731 -0 -0 -0.64042 -0.19559 0.02621 0 0 0 0 0 0.02292 0 0 0 -0.10622 0 2.3386 0.94856 0 2.47634
PRO_181 -3.63973 0.46085 4.08999 -0.17668 0.00064 0.12503 1.7828 -1.61515 -0 -0 -1.76825 0.18237 0.12661 0 0 -0.40441 0 0 0.09888 0.0002 0.4511 0 -1.00932 0 -5.1227 0.92492 0 -5.49283
SER_182 -2.13235 0.04825 2.50141 -0.02613 0.00131 0.025 0.67217 -1.09508 -0 -0 -0.34565 -0.30381 0 0 0 0 0 0 -0.0551 0.0077 1.06315 0 -0.03419 0.60091 -1.1772 -0.32748 0 -0.57709
GLU_183 -2.00336 0.11039 2.51798 -0.21987 0.03105 0.31426 0.87126 -1.07064 -0.00521 -0.0542 0.80597 -0.58039 0 0 0 0 0 0 0.02897 0.00161 0 3.05849 -0.29776 0 -2.5358 -0.49325 0 0.47948
GLU_184 -4.40899 0.18954 4.56359 -0.23258 0.04806 0.3669 1.5286 -1.86689 -0 -0 -1.58912 -0.56512 0 0 0 0 0 0 -0.04264 0.00157 0 2.90973 -0.0356 0 -2.5358 -0.38514 0 -2.05391
LYS_185 -6.29375 0.3865 8.03775 -0.54822 0.10546 0.48558 3.73405 -3.38092 -0 -0 -3.32785 0.39574 0 0 0 -0.40441 0 0 -0.03741 0.63368 2.78451 0 -0.04346 0 -1.6738 -0.33109 0 0.52237
GLN_186 -6.46811 0.47715 6.20519 -0.26609 0.03088 0.20431 2.53403 -3.04993 -0.01478 -0.15076 -1.57474 -0.49032 0 0 0 0 -0.74311 0 0.00997 0.03379 0 3.09149 -0.15575 0 -1.0644 -0.28329 0 -1.67447
LYS_187 -5.62561 0.36367 6.20016 -0.30731 0.03317 0.14155 2.39826 -2.70244 -0.01145 -0.08909 -2.21905 -0.06448 0 0 0 0 0 0 0.04818 0.05845 1.77354 0 -0.0543 0 -1.6738 -0.31995 0 -2.05048
GLU_188 -5.73755 0.6719 7.12076 -0.5681 0.08114 1.01852 3.31921 -3.11118 -0.02593 -0.13447 -4.07057 -0.69055 0 0 0 0 -0.62873 0 0.11698 0.22948 0 3.44522 -0.2359 0 -2.5358 -0.3774 0 -2.11297
ALA_189 -5.62469 0.32629 2.98704 -0.02162 0 0 2.29451 -2.38544 -0 -0 -1.66318 -0.37205 0 0 0 0 0 0 0.1199 0 0 0 -0.31163 0 2.3386 -0.37869 0 -2.69097
ILE_190 -9.15909 1.32692 4.40464 -0.48668 0.26919 0.09706 2.98677 -3.0855 -0 -0 -2.19107 0.14833 0 0 0 0 0 0 -0.06399 0.23575 0.5138 0 -0.4506 0 1.0317 0.03127 0 -4.39151
LYS_191 -5.94439 0.43034 6.87666 -0.5618 0.1349 0.25385 2.67784 -3.00999 -0.02593 -0.13447 -2.23409 0.18059 0 0 0 0 0 0 0.10843 0.13988 3.14635 0 -0.06575 0 -1.6738 -0.0061 0 0.29252
VAL_192 -7.15389 0.5957 4.13126 -0.31346 0.31655 0.0729 2.93282 -2.87033 -0.01907 -0.15222 -2.02903 -0.19306 0 0 0 0 0 0 -0.05016 0.00087 0.06272 0 -0.33707 0 2.085 -0.09972 0 -3.02018
TYR_193 -10.2434 1.37103 3.59241 -0.53303 0.35553 0.21731 3.0722 -3.03718 -0 -0 -2.56586 -0.30149 0 0 0 0 -0.82356 0 -0.00832 0.41578 0 3.68061 0.18925 0.15657 0.96414 0.14708 0 -3.35097
LEU_194 -6.66312 0.5225 3.58307 -0.47203 0.15256 0.10581 2.20699 -2.45936 -0 -0 -1.77391 0.21308 0 0 0 0 0 0 0.09515 0.04143 0.31861 0 -0.29031 0 0.72952 -0.03521 0 -3.72522
GLU_195 -5.18091 0.29366 6.13591 -0.20459 0.02172 0.27216 2.87779 -2.84962 -0.0372 -0.30537 -2.40789 -0.54679 0 0 0 0 0 0 0.0487 0.03479 0 3.08826 -0.24906 0 -2.5358 -0.2288 0 -1.77305
LEU_196 -8.58978 0.71657 4.54755 -0.50385 0.32497 0.12715 2.92931 -3.15645 -0 -0 -2.42511 0.22137 0 0 0 0 0 0 0.04324 0.05637 0.31407 0 -0.30491 0 0.72952 -0.26736 0 -5.23732
LEU_197 -8.72702 0.99039 3.87915 -0.47659 0.19525 0.11118 3.06077 -3.04452 -0 -0 -2.14449 0.22271 0 0 0 0 0 0 0.01061 0.04089 0.36057 0 -0.26608 0 0.72952 -0.03275 0 -5.0904
GLU_198 -4.68652 0.16838 7.00128 -0.70067 0.06689 1.34595 3.20695 -3.04901 -0.01813 -0.15316 -3.78015 -0.56647 0 0 0 0 -1.50706 0 -0.02352 0.07233 0 4.45736 -0.22634 0 -2.5358 -0.13639 0 -1.06407
VAL_199 -7.64852 0.73387 5.08758 -0.31905 0.29796 0.07271 3.09348 -3.28004 -0 -0 -1.83988 -0.10975 0 0 0 0 0 0 -0.05625 0.0002 0.14325 0 -0.31637 0 2.085 -0.10873 0 -2.16453
HIS_200 -9.7086 0.48023 6.56563 -0.44765 0.14331 0.43304 3.20988 -3.81542 -0.01424 -0.13733 -2.65139 -0.51035 0 0 0 0 0 0 0.37702 0.00126 0 2.64091 0.02964 0 0.13443 -0.01337 0 -3.283
SER_201 -5.29717 0.27357 6.61994 -0.02306 0 0.02169 3.32365 -3.06322 -0.004 -0.03931 -3.32198 -0.35559 0 0 0 0 -1.17111 0 0.30166 0.01254 0.51021 0 0.29146 0.7675 -1.1772 -0.05636 0 -2.38676
ARG_202 -7.08966 0.2858 8.7006 -0.84683 0.10554 0.59557 4.45025 -4.03169 -0 -0 -5.886 0.32495 0 0 0 0 -2.82293 0 0.24623 0.18105 2.86561 0 -0.16877 0 -1.281 -0.12533 0 -4.4966
VAL_203 -8.52304 0.98253 2.84402 -0.31956 0.2759 0.07421 2.84517 -2.88906 -0 -0 -2.15851 -0.18511 0 0 0 0 0 0 -0.03971 0.00129 0.05517 0 -0.29878 0 2.085 0.02385 0 -5.22664
LEU_204 -9.2314 1.25863 3.93551 -0.48788 0.25282 0.11475 2.89979 -3.02637 -0.01103 -0.06236 -2.16607 0.22114 0 0 0 0 0 0 -0.02414 0.25011 0.42435 0 -0.2516 0 0.72952 0.24909 0 -4.92513
LYS_205 -4.35324 0.23255 5.52456 -0.4105 0.05423 0.21256 2.17988 -2.47792 -0 -0 -1.69891 -0.11117 0 0 0 0 0 0 -0.01508 0.00466 1.9692 0 0.0678 0 -1.6738 0.23147 0 -0.26369
ALA_206 -4.9307 0.20095 4.77371 -0.02228 0 0 2.72658 -2.65017 -0.01399 -0.14617 -2.37255 -0.35014 0 0 0 0 0 0 -0.04342 0 0 0 -0.11781 0 2.3386 0.08343 0 -0.52397
LEU_207 -7.93412 0.71193 3.73821 -0.60173 0.12716 0.19142 2.61444 -2.77768 -0 -0 -2.4539 -0.07053 0 0 0 0 0 0 0.0036 0.41219 1.68749 0 -0.22474 0 0.72952 0.02802 0 -3.81871
ILE_208 -8.39982 0.72139 4.46787 -0.50449 0.38706 0.1016 2.50695 -2.9351 -0 -0 -2.46727 -0.00099 0 0 0 0 0 0 -0.03637 0.04122 0.59396 0 -0.41543 0 1.0317 0.26932 0 -4.63841
GLU_209 -5.48153 0.37215 6.30849 -0.22086 0.03433 0.31365 2.57329 -2.84709 -0.03445 -0.31502 -1.89005 -0.60772 0 0 0 0 0 0 0.00446 0.00759 0 3.0004 -0.25839 0 -2.5358 -0.02797 0 -1.60452
GLN_210 -7.88524 0.49326 7.59154 -0.28037 0.02567 0.2263 3.49776 -3.70954 -0.00061 -0.0246 -3.15622 -0.44144 0 0 0 0 -0.78768 0 -0.04643 0.12845 0 3.17333 -0.20484 0 -1.0644 -0.2387 0 -2.70375
ILE_211 -8.78863 0.88144 3.5254 -0.49058 0.37713 0.0978 2.72595 -2.84373 -0 -0 -2.02768 -0.01575 0 0 0 0 0 0 -0.06466 0.06304 0.57526 0 -0.45808 0 1.0317 0.12684 0 -5.28457
LYS_212 -6.63212 0.33844 7.38375 -0.31621 0.02903 0.13959 3.33167 -3.28579 -0 -0 -4.20506 0.01027 0 0 0 0 -0.53925 0 -0.01703 0.05159 1.71706 0 -0.01739 0 -1.6738 0.03917 0 -3.64609
LEU_213 -7.43943 0.94443 4.84627 -0.47359 0.216 0.11017 2.67013 -2.83102 -0 -0 -2.26536 0.20861 0 0 0 0 0 0 0.06976 0.08843 0.3404 0 -0.28482 0 0.72952 -0.15485 0 -3.22535
PHE_214 -10.0384 0.80833 4.07948 -0.55123 0.05565 0.22883 3.28852 -3.14193 -0 -0 -2.7717 -0.08657 0 0 0 0 0 0 -0.00151 0.10037 0 2.47766 0.13332 0 1.4028 -0.08972 0 -4.10607
ILE_215 -8.28491 0.74779 4.57011 -0.49687 0.3808 0.09918 2.69446 -3.00691 -0 -0 -1.94867 0.03458 0 0 0 0 0 0 -0.05815 0.01198 0.62143 0 -0.37729 0 1.0317 0.11892 0 -3.86185
GLU_216 -4.21856 0.17086 5.20361 -0.58381 0.09995 1.06164 2.36534 -2.41792 -0.00038 -0.00909 -1.68845 -0.68515 0 0 0 0 0 0 0.0009 0.1112 0 3.44245 -0.27066 0 -2.5358 -0.03035 0 0.01577
LEU_217 -6.8149 0.77979 4.30882 -0.49859 0.25816 0.12045 2.35321 -2.75234 -0 -0 -0.6858 0.23326 0 0 0 0 0 0 0.28893 0.05271 0.29894 0 -0.31878 0 0.72952 -0.2997 0 -1.94631
ILE_218 -6.11809 0.75157 2.55968 -0.50191 0.28122 0.10197 1.66849 -1.93132 -0 -0 -0.80406 0.00709 0 0 0 0 0 0 0.07258 0.27096 0.57526 0 -0.41357 0 1.0317 0.10898 0 -2.33946
LYS_219 -4.24971 0.73913 5.23014 -0.31925 0.03777 0.15198 2.13742 -1.78233 -0 -0 -5.153 -0.02747 0 0 0 0 -0.70477 0 -0.02628 0.1377 1.81247 0 -0.06576 0 -1.6738 0.0318 0 -3.72396
ARG:CtermProteinFull_220 -2.53406 0.66289 3.76105 -3.73313 2.19129 4.44393 1.087 -1.22487 -0.00038 -0.00909 -2.15532 -2.1417 0 0 0 0 0 0 0 0.00416 2.36991 0 0 0 -1.281 -0.16504 0 1.27565
#END_POSE_ENERGIES_TABLE postremodel_33-2-0011_input_DHT03_AB-1_0001.pdb
