# Supplementary material for: De novo design of obligate ABC-type heterotrimeric proteins
Source: Nat Struct Mol Biol. 2022 Dec 15;29(12):1266–76. doi: 10.1038/s41594-022-00879-4 (PMC9758053; doi:10.1038/s41594-022-00879-4)
Supplement: Supplementary file 4 — This compressed file contains all PDB files and scripts used in our design protocols and analyses, as well as the final design model outputs. [file 41594_2022_879_MOESM4_ESM.zip › source_data/pdbs/DHT03_partitions_pdbs/DHT03_AB-3.pdb]

HEADER                                            xx-MMM-xx                     
ATOM      1  N   ASP A   2       4.197   1.814  -2.922  1.00  0.00           N  
ATOM      2  CA  ASP A   2       4.060   3.262  -3.202  1.00  0.00           C  
ATOM      3  C   ASP A   2       2.871   4.003  -2.516  1.00  0.00           C  
ATOM      4  O   ASP A   2       3.087   5.126  -2.038  1.00  0.00           O  
ATOM      5  CB  ASP A   2       4.034   3.509  -4.737  1.00  0.00           C  
ATOM      6  CG  ASP A   2       5.393   3.145  -5.409  1.00  0.00           C  
ATOM      7  OD1 ASP A   2       6.356   3.787  -5.107  1.00  0.00           O  
ATOM      8  OD2 ASP A   2       5.417   2.193  -6.115  1.00  0.00           O  
ATOM      9 1H   ASP A   2       4.354   1.319  -3.792  1.00  0.00           H  
ATOM     10 2H   ASP A   2       5.003   1.666  -2.331  1.00  0.00           H  
ATOM     11 3H   ASP A   2       3.393   1.440  -2.456  1.00  0.00           H  
ATOM     12  HA  ASP A   2       4.979   3.737  -2.818  1.00  0.00           H  
ATOM     13 1HB  ASP A   2       3.224   2.933  -5.241  1.00  0.00           H  
ATOM     14 2HB  ASP A   2       3.845   4.583  -4.957  1.00  0.00           H  
ATOM     15  N   GLU A   3       1.643   3.403  -2.434  1.00  0.00           N  
ATOM     16  CA  GLU A   3       0.485   4.046  -1.756  1.00  0.00           C  
ATOM     17  C   GLU A   3       0.769   4.282  -0.279  1.00  0.00           C  
ATOM     18  O   GLU A   3       0.495   5.359   0.251  1.00  0.00           O  
ATOM     19  CB  GLU A   3      -0.773   3.202  -1.884  1.00  0.00           C  
ATOM     20  CG  GLU A   3      -1.986   3.822  -1.216  1.00  0.00           C  
ATOM     21  CD  GLU A   3      -3.226   3.027  -1.429  1.00  0.00           C  
ATOM     22  OE1 GLU A   3      -3.128   1.966  -1.995  1.00  0.00           O  
ATOM     23  OE2 GLU A   3      -4.275   3.471  -1.037  1.00  0.00           O  
ATOM     24  H   GLU A   3       1.490   2.493  -2.845  1.00  0.00           H  
ATOM     25  HA  GLU A   3       0.294   5.017  -2.221  1.00  0.00           H  
ATOM     26 1HB  GLU A   3      -1.008   3.066  -2.935  1.00  0.00           H  
ATOM     27 2HB  GLU A   3      -0.607   2.220  -1.443  1.00  0.00           H  
ATOM     28 1HG  GLU A   3      -1.814   3.892  -0.138  1.00  0.00           H  
ATOM     29 2HG  GLU A   3      -2.111   4.825  -1.582  1.00  0.00           H  
ATOM     30  N   SER A   4       1.382   3.283   0.353  1.00  0.00           N  
ATOM     31  CA  SER A   4       1.728   3.375   1.751  1.00  0.00           C  
ATOM     32  C   SER A   4       2.853   4.378   1.970  1.00  0.00           C  
ATOM     33  O   SER A   4       2.912   5.004   3.025  1.00  0.00           O  
ATOM     34  CB  SER A   4       2.134   2.013   2.260  1.00  0.00           C  
ATOM     35  OG  SER A   4       3.303   1.565   1.616  1.00  0.00           O  
ATOM     36  H   SER A   4       1.573   2.426  -0.139  1.00  0.00           H  
ATOM     37  HA  SER A   4       0.846   3.708   2.303  1.00  0.00           H  
ATOM     38 1HB  SER A   4       2.298   2.071   3.337  1.00  0.00           H  
ATOM     39 2HB  SER A   4       1.331   1.305   2.087  1.00  0.00           H  
ATOM     40  HG  SER A   4       3.563   0.762   2.079  1.00  0.00           H  
ATOM     41  N   LEU A   5       3.702   4.591   0.956  1.00  0.00           N  
ATOM     42  CA  LEU A   5       4.770   5.564   1.071  1.00  0.00           C  
ATOM     43  C   LEU A   5       4.167   6.951   1.077  1.00  0.00           C  
ATOM     44  O   LEU A   5       4.544   7.788   1.893  1.00  0.00           O  
ATOM     45  CB  LEU A   5       5.794   5.406  -0.057  1.00  0.00           C  
ATOM     46  CG  LEU A   5       6.979   6.392  -0.083  1.00  0.00           C  
ATOM     47  CD1 LEU A   5       7.778   6.333   1.222  1.00  0.00           C  
ATOM     48  CD2 LEU A   5       7.864   6.021  -1.266  1.00  0.00           C  
ATOM     49  H   LEU A   5       3.622   4.044   0.111  1.00  0.00           H  
ATOM     50  HA  LEU A   5       5.268   5.397   2.024  1.00  0.00           H  
ATOM     51 1HB  LEU A   5       6.196   4.395  -0.023  1.00  0.00           H  
ATOM     52 2HB  LEU A   5       5.278   5.527  -1.001  1.00  0.00           H  
ATOM     53  HG  LEU A   5       6.605   7.405  -0.209  1.00  0.00           H  
ATOM     54 1HD1 LEU A   5       8.593   7.025   1.178  1.00  0.00           H  
ATOM     55 2HD1 LEU A   5       7.147   6.604   2.067  1.00  0.00           H  
ATOM     56 3HD1 LEU A   5       8.166   5.323   1.371  1.00  0.00           H  
ATOM     57 1HD2 LEU A   5       8.690   6.696  -1.331  1.00  0.00           H  
ATOM     58 2HD2 LEU A   5       8.244   5.008  -1.137  1.00  0.00           H  
ATOM     59 3HD2 LEU A   5       7.291   6.075  -2.187  1.00  0.00           H  
ATOM     60  N   LEU A   6       3.193   7.185   0.200  1.00  0.00           N  
ATOM     61  CA  LEU A   6       2.540   8.480   0.184  1.00  0.00           C  
ATOM     62  C   LEU A   6       1.804   8.710   1.506  1.00  0.00           C  
ATOM     63  O   LEU A   6       1.786   9.838   2.002  1.00  0.00           O  
ATOM     64  CB  LEU A   6       1.600   8.578  -1.007  1.00  0.00           C  
ATOM     65  CG  LEU A   6       2.233   8.668  -2.405  1.00  0.00           C  
ATOM     66  CD1 LEU A   6       1.120   8.497  -3.404  1.00  0.00           C  
ATOM     67  CD2 LEU A   6       2.940  10.053  -2.616  1.00  0.00           C  
ATOM     68  H   LEU A   6       2.956   6.465  -0.491  1.00  0.00           H  
ATOM     69  HA  LEU A   6       3.299   9.242   0.090  1.00  0.00           H  
ATOM     70 1HB  LEU A   6       1.034   7.668  -1.022  1.00  0.00           H  
ATOM     71 2HB  LEU A   6       0.929   9.422  -0.868  1.00  0.00           H  
ATOM     72  HG  LEU A   6       2.958   7.861  -2.539  1.00  0.00           H  
ATOM     73 1HD1 LEU A   6       1.530   8.544  -4.414  1.00  0.00           H  
ATOM     74 2HD1 LEU A   6       0.634   7.529  -3.257  1.00  0.00           H  
ATOM     75 3HD1 LEU A   6       0.395   9.289  -3.253  1.00  0.00           H  
ATOM     76 1HD2 LEU A   6       3.360  10.092  -3.624  1.00  0.00           H  
ATOM     77 2HD2 LEU A   6       2.214  10.854  -2.498  1.00  0.00           H  
ATOM     78 3HD2 LEU A   6       3.739  10.185  -1.899  1.00  0.00           H  
ATOM     79  N   GLU A   7       1.214   7.654   2.093  1.00  0.00           N  
ATOM     80  CA  GLU A   7       0.555   7.795   3.395  1.00  0.00           C  
ATOM     81  C   GLU A   7       1.577   8.140   4.490  1.00  0.00           C  
ATOM     82  O   GLU A   7       1.285   8.958   5.373  1.00  0.00           O  
ATOM     83  CB  GLU A   7      -0.203   6.528   3.786  1.00  0.00           C  
ATOM     84  CG  GLU A   7      -1.453   6.239   2.968  1.00  0.00           C  
ATOM     85  CD  GLU A   7      -2.091   4.938   3.351  1.00  0.00           C  
ATOM     86  OE1 GLU A   7      -1.481   4.203   4.093  1.00  0.00           O  
ATOM     87  OE2 GLU A   7      -3.181   4.677   2.915  1.00  0.00           O  
ATOM     88  H   GLU A   7       1.193   6.754   1.600  1.00  0.00           H  
ATOM     89  HA  GLU A   7      -0.161   8.611   3.333  1.00  0.00           H  
ATOM     90 1HB  GLU A   7       0.463   5.676   3.698  1.00  0.00           H  
ATOM     91 2HB  GLU A   7      -0.498   6.600   4.828  1.00  0.00           H  
ATOM     92 1HG  GLU A   7      -2.168   7.044   3.123  1.00  0.00           H  
ATOM     93 2HG  GLU A   7      -1.194   6.217   1.917  1.00  0.00           H  
ATOM     94  N   ASP A   8       2.786   7.544   4.425  1.00  0.00           N  
ATOM     95  CA  ASP A   8       3.842   7.855   5.391  1.00  0.00           C  
ATOM     96  C   ASP A   8       4.294   9.301   5.215  1.00  0.00           C  
ATOM     97  O   ASP A   8       4.567   9.998   6.204  1.00  0.00           O  
ATOM     98  CB  ASP A   8       5.051   6.928   5.233  1.00  0.00           C  
ATOM     99  CG  ASP A   8       4.842   5.481   5.744  1.00  0.00           C  
ATOM    100  OD1 ASP A   8       3.875   5.211   6.440  1.00  0.00           O  
ATOM    101  OD2 ASP A   8       5.683   4.664   5.471  1.00  0.00           O  
ATOM    102  H   ASP A   8       2.928   6.794   3.739  1.00  0.00           H  
ATOM    103  HA  ASP A   8       3.440   7.737   6.396  1.00  0.00           H  
ATOM    104 1HB  ASP A   8       5.306   6.872   4.178  1.00  0.00           H  
ATOM    105 2HB  ASP A   8       5.899   7.360   5.737  1.00  0.00           H  
ATOM    106  N   ILE A   9       4.314   9.765   3.963  1.00  0.00           N  
ATOM    107  CA  ILE A   9       4.646  11.140   3.632  1.00  0.00           C  
ATOM    108  C   ILE A   9       3.606  12.068   4.250  1.00  0.00           C  
ATOM    109  O   ILE A   9       3.974  13.088   4.827  1.00  0.00           O  
ATOM    110  CB  ILE A   9       4.821  11.343   2.111  1.00  0.00           C  
ATOM    111  CG1 ILE A   9       6.131  10.591   1.635  1.00  0.00           C  
ATOM    112  CG2 ILE A   9       4.827  12.807   1.754  1.00  0.00           C  
ATOM    113  CD1 ILE A   9       6.318  10.422   0.113  1.00  0.00           C  
ATOM    114  H   ILE A   9       4.131   9.093   3.209  1.00  0.00           H  
ATOM    115  HA  ILE A   9       5.610  11.374   4.090  1.00  0.00           H  
ATOM    116  HB  ILE A   9       3.994  10.881   1.606  1.00  0.00           H  
ATOM    117 1HG1 ILE A   9       6.977  11.142   2.012  1.00  0.00           H  
ATOM    118 2HG1 ILE A   9       6.147   9.606   2.089  1.00  0.00           H  
ATOM    119 1HG2 ILE A   9       4.911  12.892   0.692  1.00  0.00           H  
ATOM    120 2HG2 ILE A   9       3.900  13.265   2.066  1.00  0.00           H  
ATOM    121 3HG2 ILE A   9       5.664  13.311   2.243  1.00  0.00           H  
ATOM    122 1HD1 ILE A   9       7.257   9.898  -0.074  1.00  0.00           H  
ATOM    123 2HD1 ILE A   9       5.499   9.838  -0.287  1.00  0.00           H  
ATOM    124 3HD1 ILE A   9       6.347  11.390  -0.378  1.00  0.00           H  
ATOM    125  N   VAL A  10       2.319  11.718   4.155  1.00  0.00           N  
ATOM    126  CA  VAL A  10       1.286  12.534   4.785  1.00  0.00           C  
ATOM    127  C   VAL A  10       1.454  12.641   6.287  1.00  0.00           C  
ATOM    128  O   VAL A  10       1.335  13.742   6.829  1.00  0.00           O  
ATOM    129  CB  VAL A  10      -0.118  11.947   4.519  1.00  0.00           C  
ATOM    130  CG1 VAL A  10      -1.192  12.618   5.388  1.00  0.00           C  
ATOM    131  CG2 VAL A  10      -0.453  12.163   3.098  1.00  0.00           C  
ATOM    132  H   VAL A  10       2.077  10.895   3.597  1.00  0.00           H  
ATOM    133  HA  VAL A  10       1.336  13.531   4.354  1.00  0.00           H  
ATOM    134  HB  VAL A  10      -0.122  10.889   4.745  1.00  0.00           H  
ATOM    135 1HG1 VAL A  10      -2.160  12.182   5.150  1.00  0.00           H  
ATOM    136 2HG1 VAL A  10      -0.991  12.463   6.444  1.00  0.00           H  
ATOM    137 3HG1 VAL A  10      -1.230  13.653   5.198  1.00  0.00           H  
ATOM    138 1HG2 VAL A  10      -1.433  11.757   2.904  1.00  0.00           H  
ATOM    139 2HG2 VAL A  10      -0.461  13.228   2.870  1.00  0.00           H  
ATOM    140 3HG2 VAL A  10       0.276  11.669   2.491  1.00  0.00           H  
ATOM    141  N   GLU A  11       1.713  11.526   6.976  1.00  0.00           N  
ATOM    142  CA  GLU A  11       1.865  11.614   8.423  1.00  0.00           C  
ATOM    143  C   GLU A  11       3.074  12.478   8.789  1.00  0.00           C  
ATOM    144  O   GLU A  11       3.001  13.293   9.721  1.00  0.00           O  
ATOM    145  CB  GLU A  11       1.950  10.230   9.060  1.00  0.00           C  
ATOM    146  CG  GLU A  11       1.930  10.260  10.592  1.00  0.00           C  
ATOM    147  CD  GLU A  11       1.843   8.901  11.217  1.00  0.00           C  
ATOM    148  OE1 GLU A  11       1.788   7.942  10.499  1.00  0.00           O  
ATOM    149  OE2 GLU A  11       1.794   8.819  12.423  1.00  0.00           O  
ATOM    150  H   GLU A  11       1.765  10.624   6.486  1.00  0.00           H  
ATOM    151  HA  GLU A  11       0.978  12.101   8.824  1.00  0.00           H  
ATOM    152 1HB  GLU A  11       1.116   9.622   8.712  1.00  0.00           H  
ATOM    153 2HB  GLU A  11       2.873   9.739   8.735  1.00  0.00           H  
ATOM    154 1HG  GLU A  11       2.825  10.739  10.933  1.00  0.00           H  
ATOM    155 2HG  GLU A  11       1.085  10.865  10.922  1.00  0.00           H  
ATOM    156  N   LEU A  12       4.170  12.340   8.029  1.00  0.00           N  
ATOM    157  CA  LEU A  12       5.359  13.132   8.283  1.00  0.00           C  
ATOM    158  C   LEU A  12       5.076  14.607   8.079  1.00  0.00           C  
ATOM    159  O   LEU A  12       5.453  15.424   8.923  1.00  0.00           O  
ATOM    160  CB  LEU A  12       6.496  12.707   7.336  1.00  0.00           C  
ATOM    161  CG  LEU A  12       7.842  13.491   7.434  1.00  0.00           C  
ATOM    162  CD1 LEU A  12       8.418  13.339   8.813  1.00  0.00           C  
ATOM    163  CD2 LEU A  12       8.813  12.965   6.368  1.00  0.00           C  
ATOM    164  H   LEU A  12       4.192  11.633   7.287  1.00  0.00           H  
ATOM    165  HA  LEU A  12       5.649  12.977   9.315  1.00  0.00           H  
ATOM    166 1HB  LEU A  12       6.706  11.655   7.511  1.00  0.00           H  
ATOM    167 2HB  LEU A  12       6.135  12.805   6.313  1.00  0.00           H  
ATOM    168  HG  LEU A  12       7.662  14.554   7.260  1.00  0.00           H  
ATOM    169 1HD1 LEU A  12       9.345  13.889   8.876  1.00  0.00           H  
ATOM    170 2HD1 LEU A  12       7.724  13.733   9.539  1.00  0.00           H  
ATOM    171 3HD1 LEU A  12       8.604  12.290   9.017  1.00  0.00           H  
ATOM    172 1HD2 LEU A  12       9.754  13.513   6.422  1.00  0.00           H  
ATOM    173 2HD2 LEU A  12       9.004  11.904   6.536  1.00  0.00           H  
ATOM    174 3HD2 LEU A  12       8.372  13.100   5.379  1.00  0.00           H  
ATOM    175  N   LEU A  13       4.386  14.953   6.988  1.00  0.00           N  
ATOM    176  CA  LEU A  13       4.077  16.340   6.711  1.00  0.00           C  
ATOM    177  C   LEU A  13       3.183  16.920   7.779  1.00  0.00           C  
ATOM    178  O   LEU A  13       3.444  18.013   8.275  1.00  0.00           O  
ATOM    179  CB  LEU A  13       3.401  16.440   5.348  1.00  0.00           C  
ATOM    180  CG  LEU A  13       4.296  16.197   4.112  1.00  0.00           C  
ATOM    181  CD1 LEU A  13       3.456  16.023   2.891  1.00  0.00           C  
ATOM    182  CD2 LEU A  13       5.147  17.392   3.883  1.00  0.00           C  
ATOM    183  H   LEU A  13       4.109  14.234   6.314  1.00  0.00           H  
ATOM    184  HA  LEU A  13       5.006  16.897   6.703  1.00  0.00           H  
ATOM    185 1HB  LEU A  13       2.634  15.680   5.335  1.00  0.00           H  
ATOM    186 2HB  LEU A  13       2.932  17.417   5.257  1.00  0.00           H  
ATOM    187  HG  LEU A  13       4.907  15.310   4.262  1.00  0.00           H  
ATOM    188 1HD1 LEU A  13       4.098  15.869   2.024  1.00  0.00           H  
ATOM    189 2HD1 LEU A  13       2.796  15.167   3.009  1.00  0.00           H  
ATOM    190 3HD1 LEU A  13       2.894  16.906   2.760  1.00  0.00           H  
ATOM    191 1HD2 LEU A  13       5.726  17.207   3.009  1.00  0.00           H  
ATOM    192 2HD2 LEU A  13       4.510  18.262   3.718  1.00  0.00           H  
ATOM    193 3HD2 LEU A  13       5.804  17.576   4.726  1.00  0.00           H  
ATOM    194  N   LYS A  14       2.195  16.172   8.260  1.00  0.00           N  
ATOM    195  CA  LYS A  14       1.351  16.749   9.291  1.00  0.00           C  
ATOM    196  C   LYS A  14       2.159  17.129  10.537  1.00  0.00           C  
ATOM    197  O   LYS A  14       1.950  18.220  11.086  1.00  0.00           O  
ATOM    198  CB  LYS A  14       0.208  15.801   9.646  1.00  0.00           C  
ATOM    199  CG  LYS A  14      -0.889  15.704   8.571  1.00  0.00           C  
ATOM    200  CD  LYS A  14      -1.991  14.721   8.980  1.00  0.00           C  
ATOM    201  CE  LYS A  14      -3.122  14.629   7.940  1.00  0.00           C  
ATOM    202  NZ  LYS A  14      -3.993  15.845   7.929  1.00  0.00           N  
ATOM    203  H   LYS A  14       1.988  15.250   7.860  1.00  0.00           H  
ATOM    204  HA  LYS A  14       0.914  17.665   8.896  1.00  0.00           H  
ATOM    205 1HB  LYS A  14       0.619  14.796   9.789  1.00  0.00           H  
ATOM    206 2HB  LYS A  14      -0.246  16.108  10.586  1.00  0.00           H  
ATOM    207 1HG  LYS A  14      -1.315  16.691   8.410  1.00  0.00           H  
ATOM    208 2HG  LYS A  14      -0.442  15.367   7.635  1.00  0.00           H  
ATOM    209 1HD  LYS A  14      -1.550  13.727   9.107  1.00  0.00           H  
ATOM    210 2HD  LYS A  14      -2.417  15.031   9.931  1.00  0.00           H  
ATOM    211 1HE  LYS A  14      -2.688  14.514   6.954  1.00  0.00           H  
ATOM    212 2HE  LYS A  14      -3.735  13.756   8.161  1.00  0.00           H  
ATOM    213 1HZ  LYS A  14      -4.716  15.729   7.227  1.00  0.00           H  
ATOM    214 2HZ  LYS A  14      -4.420  15.965   8.838  1.00  0.00           H  
ATOM    215 3HZ  LYS A  14      -3.444  16.660   7.706  1.00  0.00           H  
ATOM    216  N   GLU A  15       3.127  16.290  10.952  1.00  0.00           N  
ATOM    217  CA  GLU A  15       3.927  16.668  12.118  1.00  0.00           C  
ATOM    218  C   GLU A  15       4.884  17.828  11.803  1.00  0.00           C  
ATOM    219  O   GLU A  15       5.079  18.697  12.658  1.00  0.00           O  
ATOM    220  CB  GLU A  15       4.674  15.482  12.712  1.00  0.00           C  
ATOM    221  CG  GLU A  15       3.758  14.426  13.366  1.00  0.00           C  
ATOM    222  CD  GLU A  15       2.853  14.943  14.444  1.00  0.00           C  
ATOM    223  OE1 GLU A  15       3.256  15.804  15.167  1.00  0.00           O  
ATOM    224  OE2 GLU A  15       1.726  14.474  14.536  1.00  0.00           O  
ATOM    225  H   GLU A  15       3.239  15.374  10.493  1.00  0.00           H  
ATOM    226  HA  GLU A  15       3.243  17.023  12.887  1.00  0.00           H  
ATOM    227 1HB  GLU A  15       5.242  14.985  11.921  1.00  0.00           H  
ATOM    228 2HB  GLU A  15       5.386  15.830  13.462  1.00  0.00           H  
ATOM    229 1HG  GLU A  15       3.161  13.929  12.598  1.00  0.00           H  
ATOM    230 2HG  GLU A  15       4.398  13.699  13.833  1.00  0.00           H  
ATOM    231  N   ILE A  16       5.431  17.888  10.581  1.00  0.00           N  
ATOM    232  CA  ILE A  16       6.301  19.006  10.183  1.00  0.00           C  
ATOM    233  C   ILE A  16       5.531  20.325  10.219  1.00  0.00           C  
ATOM    234  O   ILE A  16       6.022  21.331  10.738  1.00  0.00           O  
ATOM    235  CB  ILE A  16       6.900  18.772   8.764  1.00  0.00           C  
ATOM    236  CG1 ILE A  16       7.932  17.567   8.743  1.00  0.00           C  
ATOM    237  CG2 ILE A  16       7.521  20.028   8.215  1.00  0.00           C  
ATOM    238  CD1 ILE A  16       9.209  17.768   9.563  1.00  0.00           C  
ATOM    239  H   ILE A  16       5.272  17.107   9.934  1.00  0.00           H  
ATOM    240  HA  ILE A  16       7.107  19.087  10.904  1.00  0.00           H  
ATOM    241  HB  ILE A  16       6.090  18.484   8.102  1.00  0.00           H  
ATOM    242 1HG1 ILE A  16       7.448  16.690   9.139  1.00  0.00           H  
ATOM    243 2HG1 ILE A  16       8.217  17.369   7.709  1.00  0.00           H  
ATOM    244 1HG2 ILE A  16       7.897  19.838   7.217  1.00  0.00           H  
ATOM    245 2HG2 ILE A  16       6.800  20.840   8.169  1.00  0.00           H  
ATOM    246 3HG2 ILE A  16       8.312  20.303   8.857  1.00  0.00           H  
ATOM    247 1HD1 ILE A  16       9.825  16.880   9.476  1.00  0.00           H  
ATOM    248 2HD1 ILE A  16       9.770  18.622   9.194  1.00  0.00           H  
ATOM    249 3HD1 ILE A  16       8.958  17.926  10.602  1.00  0.00           H  
ATOM    250  N   ILE A  17       4.305  20.316   9.713  1.00  0.00           N  
ATOM    251  CA  ILE A  17       3.479  21.505   9.693  1.00  0.00           C  
ATOM    252  C   ILE A  17       3.187  21.970  11.115  1.00  0.00           C  
ATOM    253  O   ILE A  17       3.348  23.152  11.431  1.00  0.00           O  
ATOM    254  CB  ILE A  17       2.173  21.212   8.930  1.00  0.00           C  
ATOM    255  CG1 ILE A  17       2.503  20.971   7.449  1.00  0.00           C  
ATOM    256  CG2 ILE A  17       1.180  22.357   9.100  1.00  0.00           C  
ATOM    257  CD1 ILE A  17       1.401  20.336   6.644  1.00  0.00           C  
ATOM    258  H   ILE A  17       3.957  19.447   9.296  1.00  0.00           H  
ATOM    259  HA  ILE A  17       4.028  22.298   9.176  1.00  0.00           H  
ATOM    260  HB  ILE A  17       1.735  20.287   9.322  1.00  0.00           H  
ATOM    261 1HG1 ILE A  17       2.747  21.933   6.992  1.00  0.00           H  
ATOM    262 2HG1 ILE A  17       3.372  20.334   7.393  1.00  0.00           H  
ATOM    263 1HG2 ILE A  17       0.260  22.143   8.571  1.00  0.00           H  
ATOM    264 2HG2 ILE A  17       0.948  22.493  10.148  1.00  0.00           H  
ATOM    265 3HG2 ILE A  17       1.612  23.267   8.699  1.00  0.00           H  
ATOM    266 1HD1 ILE A  17       1.730  20.199   5.616  1.00  0.00           H  
ATOM    267 2HD1 ILE A  17       1.177  19.373   7.082  1.00  0.00           H  
ATOM    268 3HD1 ILE A  17       0.519  20.945   6.649  1.00  0.00           H  
ATOM    269  N   LYS A  18       2.774  21.040  11.985  1.00  0.00           N  
ATOM    270  CA  LYS A  18       2.494  21.410  13.365  1.00  0.00           C  
ATOM    271  C   LYS A  18       3.733  21.907  14.090  1.00  0.00           C  
ATOM    272  O   LYS A  18       3.645  22.861  14.870  1.00  0.00           O  
ATOM    273  CB  LYS A  18       1.888  20.247  14.125  1.00  0.00           C  
ATOM    274  CG  LYS A  18       0.453  19.928  13.709  1.00  0.00           C  
ATOM    275  CD  LYS A  18      -0.185  18.901  14.629  1.00  0.00           C  
ATOM    276  CE  LYS A  18       0.457  17.542  14.442  1.00  0.00           C  
ATOM    277  NZ  LYS A  18      -0.225  16.477  15.211  1.00  0.00           N  
ATOM    278  H   LYS A  18       2.633  20.078  11.660  1.00  0.00           H  
ATOM    279  HA  LYS A  18       1.772  22.223  13.355  1.00  0.00           H  
ATOM    280 1HB  LYS A  18       2.511  19.371  13.942  1.00  0.00           H  
ATOM    281 2HB  LYS A  18       1.910  20.453  15.194  1.00  0.00           H  
ATOM    282 1HG  LYS A  18      -0.138  20.845  13.734  1.00  0.00           H  
ATOM    283 2HG  LYS A  18       0.449  19.550  12.688  1.00  0.00           H  
ATOM    284 1HD  LYS A  18      -0.071  19.211  15.666  1.00  0.00           H  
ATOM    285 2HD  LYS A  18      -1.248  18.823  14.403  1.00  0.00           H  
ATOM    286 1HE  LYS A  18       0.448  17.278  13.383  1.00  0.00           H  
ATOM    287 2HE  LYS A  18       1.482  17.585  14.785  1.00  0.00           H  
ATOM    288 1HZ  LYS A  18       0.300  15.602  15.026  1.00  0.00           H  
ATOM    289 2HZ  LYS A  18      -0.196  16.688  16.194  1.00  0.00           H  
ATOM    290 3HZ  LYS A  18      -1.178  16.380  14.910  1.00  0.00           H  
ATOM    291  N   LEU A  19       4.892  21.302  13.819  1.00  0.00           N  
ATOM    292  CA  LEU A  19       6.101  21.706  14.499  1.00  0.00           C  
ATOM    293  C   LEU A  19       6.444  23.137  14.147  1.00  0.00           C  
ATOM    294  O   LEU A  19       6.760  23.941  15.033  1.00  0.00           O  
ATOM    295  CB  LEU A  19       7.259  20.768  14.088  1.00  0.00           C  
ATOM    296  CG  LEU A  19       8.634  21.001  14.711  1.00  0.00           C  
ATOM    297  CD1 LEU A  19       8.539  20.901  16.193  1.00  0.00           C  
ATOM    298  CD2 LEU A  19       9.571  19.933  14.195  1.00  0.00           C  
ATOM    299  H   LEU A  19       4.916  20.491  13.193  1.00  0.00           H  
ATOM    300  HA  LEU A  19       5.916  21.635  15.567  1.00  0.00           H  
ATOM    301 1HB  LEU A  19       6.976  19.751  14.261  1.00  0.00           H  
ATOM    302 2HB  LEU A  19       7.387  20.876  13.008  1.00  0.00           H  
ATOM    303  HG  LEU A  19       9.000  21.989  14.448  1.00  0.00           H  
ATOM    304 1HD1 LEU A  19       9.507  21.063  16.634  1.00  0.00           H  
ATOM    305 2HD1 LEU A  19       7.866  21.660  16.537  1.00  0.00           H  
ATOM    306 3HD1 LEU A  19       8.168  19.918  16.485  1.00  0.00           H  
ATOM    307 1HD2 LEU A  19      10.560  20.061  14.617  1.00  0.00           H  
ATOM    308 2HD2 LEU A  19       9.176  18.970  14.494  1.00  0.00           H  
ATOM    309 3HD2 LEU A  19       9.630  19.981  13.113  1.00  0.00           H  
ATOM    310  N   TRP A  20       6.344  23.484  12.866  1.00  0.00           N  
ATOM    311  CA  TRP A  20       6.674  24.836  12.481  1.00  0.00           C  
ATOM    312  C   TRP A  20       5.699  25.833  13.117  1.00  0.00           C  
ATOM    313  O   TRP A  20       6.121  26.900  13.573  1.00  0.00           O  
ATOM    314  CB  TRP A  20       6.633  25.009  10.979  1.00  0.00           C  
ATOM    315  CG  TRP A  20       7.601  24.222  10.105  1.00  0.00           C  
ATOM    316  CD1 TRP A  20       7.465  24.129   8.750  1.00  0.00           C  
ATOM    317  CD2 TRP A  20       8.760  23.388  10.436  1.00  0.00           C  
ATOM    318  NE1 TRP A  20       8.438  23.343   8.225  1.00  0.00           N  
ATOM    319  CE2 TRP A  20       9.229  22.868   9.233  1.00  0.00           C  
ATOM    320  CE3 TRP A  20       9.415  23.034  11.623  1.00  0.00           C  
ATOM    321  CZ2 TRP A  20      10.307  22.007   9.180  1.00  0.00           C  
ATOM    322  CZ3 TRP A  20      10.481  22.171  11.551  1.00  0.00           C  
ATOM    323  CH2 TRP A  20      10.903  21.667  10.361  1.00  0.00           C  
ATOM    324  H   TRP A  20       6.096  22.782  12.155  1.00  0.00           H  
ATOM    325  HA  TRP A  20       7.667  25.074  12.834  1.00  0.00           H  
ATOM    326 1HB  TRP A  20       5.648  24.688  10.677  1.00  0.00           H  
ATOM    327 2HB  TRP A  20       6.749  26.052  10.742  1.00  0.00           H  
ATOM    328  HD1 TRP A  20       6.692  24.621   8.167  1.00  0.00           H  
ATOM    329  HE1 TRP A  20       8.538  23.131   7.248  1.00  0.00           H  
ATOM    330  HE3 TRP A  20       9.096  23.404  12.577  1.00  0.00           H  
ATOM    331  HZ2 TRP A  20      10.671  21.588   8.242  1.00  0.00           H  
ATOM    332  HZ3 TRP A  20      10.976  21.890  12.476  1.00  0.00           H  
ATOM    333  HH2 TRP A  20      11.735  20.976  10.342  1.00  0.00           H  
ATOM    334  N   LYS A  21       4.396  25.494  13.179  1.00  0.00           N  
ATOM    335  CA  LYS A  21       3.402  26.400  13.768  1.00  0.00           C  
ATOM    336  C   LYS A  21       3.676  26.663  15.245  1.00  0.00           C  
ATOM    337  O   LYS A  21       3.545  27.807  15.709  1.00  0.00           O  
ATOM    338  CB  LYS A  21       1.984  25.834  13.614  1.00  0.00           C  
ATOM    339  CG  LYS A  21       1.417  25.862  12.199  1.00  0.00           C  
ATOM    340  CD  LYS A  21       0.042  25.187  12.123  1.00  0.00           C  
ATOM    341  CE  LYS A  21      -0.463  25.126  10.687  1.00  0.00           C  
ATOM    342  NZ  LYS A  21      -1.044  26.397  10.184  1.00  0.00           N  
ATOM    343  H   LYS A  21       4.086  24.608  12.754  1.00  0.00           H  
ATOM    344  HA  LYS A  21       3.459  27.353  13.250  1.00  0.00           H  
ATOM    345 1HB  LYS A  21       1.983  24.795  13.948  1.00  0.00           H  
ATOM    346 2HB  LYS A  21       1.303  26.384  14.260  1.00  0.00           H  
ATOM    347 1HG  LYS A  21       1.317  26.895  11.881  1.00  0.00           H  
ATOM    348 2HG  LYS A  21       2.106  25.357  11.521  1.00  0.00           H  
ATOM    349 1HD  LYS A  21       0.119  24.168  12.507  1.00  0.00           H  
ATOM    350 2HD  LYS A  21      -0.677  25.735  12.729  1.00  0.00           H  
ATOM    351 1HE  LYS A  21       0.383  24.889  10.064  1.00  0.00           H  
ATOM    352 2HE  LYS A  21      -1.205  24.334  10.590  1.00  0.00           H  
ATOM    353 1HZ  LYS A  21      -1.290  26.199   9.196  1.00  0.00           H  
ATOM    354 2HZ  LYS A  21      -1.861  26.645  10.712  1.00  0.00           H  
ATOM    355 3HZ  LYS A  21      -0.382  27.151  10.229  1.00  0.00           H  
ATOM    356  N   ILE A  22       4.100  25.627  15.978  1.00  0.00           N  
ATOM    357  CA  ILE A  22       4.406  25.783  17.393  1.00  0.00           C  
ATOM    358  C   ILE A  22       5.579  26.729  17.539  1.00  0.00           C  
ATOM    359  O   ILE A  22       5.563  27.609  18.399  1.00  0.00           O  
ATOM    360  CB  ILE A  22       4.739  24.458  18.092  1.00  0.00           C  
ATOM    361  CG1 ILE A  22       3.510  23.550  18.123  1.00  0.00           C  
ATOM    362  CG2 ILE A  22       5.184  24.774  19.567  1.00  0.00           C  
ATOM    363  CD1 ILE A  22       3.820  22.107  18.487  1.00  0.00           C  
ATOM    364  H   ILE A  22       4.139  24.697  15.539  1.00  0.00           H  
ATOM    365  HA  ILE A  22       3.540  26.232  17.889  1.00  0.00           H  
ATOM    366  HB  ILE A  22       5.535  23.935  17.551  1.00  0.00           H  
ATOM    367 1HG1 ILE A  22       2.800  23.944  18.853  1.00  0.00           H  
ATOM    368 2HG1 ILE A  22       3.037  23.563  17.147  1.00  0.00           H  
ATOM    369 1HG2 ILE A  22       5.395  23.867  20.081  1.00  0.00           H  
ATOM    370 2HG2 ILE A  22       6.073  25.403  19.587  1.00  0.00           H  
ATOM    371 3HG2 ILE A  22       4.372  25.287  20.089  1.00  0.00           H  
ATOM    372 1HD1 ILE A  22       2.896  21.536  18.487  1.00  0.00           H  
ATOM    373 2HD1 ILE A  22       4.513  21.690  17.756  1.00  0.00           H  
ATOM    374 3HD1 ILE A  22       4.257  22.052  19.462  1.00  0.00           H  
ATOM    375  N   LEU A  23       6.612  26.544  16.703  1.00  0.00           N  
ATOM    376  CA  LEU A  23       7.783  27.407  16.775  1.00  0.00           C  
ATOM    377  C   LEU A  23       7.421  28.858  16.489  1.00  0.00           C  
ATOM    378  O   LEU A  23       7.947  29.756  17.155  1.00  0.00           O  
ATOM    379  CB  LEU A  23       8.828  26.968  15.750  1.00  0.00           C  
ATOM    380  CG  LEU A  23       9.522  25.633  15.987  1.00  0.00           C  
ATOM    381  CD1 LEU A  23      10.307  25.283  14.752  1.00  0.00           C  
ATOM    382  CD2 LEU A  23      10.451  25.719  17.183  1.00  0.00           C  
ATOM    383  H   LEU A  23       6.587  25.763  16.038  1.00  0.00           H  
ATOM    384  HA  LEU A  23       8.188  27.352  17.780  1.00  0.00           H  
ATOM    385 1HB  LEU A  23       8.339  26.904  14.787  1.00  0.00           H  
ATOM    386 2HB  LEU A  23       9.596  27.740  15.686  1.00  0.00           H  
ATOM    387  HG  LEU A  23       8.779  24.858  16.161  1.00  0.00           H  
ATOM    388 1HD1 LEU A  23      10.782  24.343  14.895  1.00  0.00           H  
ATOM    389 2HD1 LEU A  23       9.643  25.220  13.910  1.00  0.00           H  
ATOM    390 3HD1 LEU A  23      11.050  26.051  14.570  1.00  0.00           H  
ATOM    391 1HD2 LEU A  23      10.925  24.767  17.305  1.00  0.00           H  
ATOM    392 2HD2 LEU A  23      11.207  26.486  17.011  1.00  0.00           H  
ATOM    393 3HD2 LEU A  23       9.894  25.956  18.081  1.00  0.00           H  
ATOM    394  N   VAL A  24       6.505  29.108  15.544  1.00  0.00           N  
ATOM    395  CA  VAL A  24       6.122  30.486  15.260  1.00  0.00           C  
ATOM    396  C   VAL A  24       5.439  31.128  16.468  1.00  0.00           C  
ATOM    397  O   VAL A  24       5.785  32.256  16.847  1.00  0.00           O  
ATOM    398  CB  VAL A  24       5.148  30.569  14.049  1.00  0.00           C  
ATOM    399  CG1 VAL A  24       4.588  31.975  13.900  1.00  0.00           C  
ATOM    400  CG2 VAL A  24       5.876  30.211  12.759  1.00  0.00           C  
ATOM    401  H   VAL A  24       6.145  28.324  14.986  1.00  0.00           H  
ATOM    402  HA  VAL A  24       7.022  31.052  15.022  1.00  0.00           H  
ATOM    403  HB  VAL A  24       4.317  29.880  14.212  1.00  0.00           H  
ATOM    404 1HG1 VAL A  24       3.918  31.983  13.059  1.00  0.00           H  
ATOM    405 2HG1 VAL A  24       4.037  32.277  14.790  1.00  0.00           H  
ATOM    406 3HG1 VAL A  24       5.399  32.674  13.729  1.00  0.00           H  
ATOM    407 1HG2 VAL A  24       5.189  30.272  11.923  1.00  0.00           H  
ATOM    408 2HG2 VAL A  24       6.698  30.910  12.598  1.00  0.00           H  
ATOM    409 3HG2 VAL A  24       6.260  29.212  12.832  1.00  0.00           H  
ATOM    410  N   GLU A  25       4.482  30.431  17.089  1.00  0.00           N  
ATOM    411  CA  GLU A  25       3.818  31.035  18.237  1.00  0.00           C  
ATOM    412  C   GLU A  25       4.783  31.191  19.413  1.00  0.00           C  
ATOM    413  O   GLU A  25       4.728  32.202  20.119  1.00  0.00           O  
ATOM    414  CB  GLU A  25       2.559  30.287  18.644  1.00  0.00           C  
ATOM    415  CG  GLU A  25       1.761  31.026  19.757  1.00  0.00           C  
ATOM    416  CD  GLU A  25       0.437  30.401  20.088  1.00  0.00           C  
ATOM    417  OE1 GLU A  25       0.176  29.320  19.621  1.00  0.00           O  
ATOM    418  OE2 GLU A  25      -0.329  31.023  20.786  1.00  0.00           O  
ATOM    419  H   GLU A  25       4.218  29.500  16.740  1.00  0.00           H  
ATOM    420  HA  GLU A  25       3.501  32.035  17.943  1.00  0.00           H  
ATOM    421 1HB  GLU A  25       1.907  30.190  17.777  1.00  0.00           H  
ATOM    422 2HB  GLU A  25       2.823  29.289  18.956  1.00  0.00           H  
ATOM    423 1HG  GLU A  25       2.364  31.050  20.665  1.00  0.00           H  
ATOM    424 2HG  GLU A  25       1.602  32.058  19.445  1.00  0.00           H  
ATOM    425  N   LEU A  26       5.672  30.209  19.629  1.00  0.00           N  
ATOM    426  CA  LEU A  26       6.625  30.295  20.723  1.00  0.00           C  
ATOM    427  C   LEU A  26       7.538  31.496  20.525  1.00  0.00           C  
ATOM    428  O   LEU A  26       7.802  32.221  21.486  1.00  0.00           O  
ATOM    429  CB  LEU A  26       7.434  28.987  20.849  1.00  0.00           C  
ATOM    430  CG  LEU A  26       8.567  28.918  21.958  1.00  0.00           C  
ATOM    431  CD1 LEU A  26       8.009  29.155  23.354  1.00  0.00           C  
ATOM    432  CD2 LEU A  26       9.214  27.544  21.904  1.00  0.00           C  
ATOM    433  H   LEU A  26       5.665  29.371  19.041  1.00  0.00           H  
ATOM    434  HA  LEU A  26       6.063  30.437  21.640  1.00  0.00           H  
ATOM    435 1HB  LEU A  26       6.730  28.175  21.039  1.00  0.00           H  
ATOM    436 2HB  LEU A  26       7.905  28.795  19.884  1.00  0.00           H  
ATOM    437  HG  LEU A  26       9.317  29.682  21.751  1.00  0.00           H  
ATOM    438 1HD1 LEU A  26       8.825  29.091  24.077  1.00  0.00           H  
ATOM    439 2HD1 LEU A  26       7.556  30.145  23.417  1.00  0.00           H  
ATOM    440 3HD1 LEU A  26       7.257  28.394  23.584  1.00  0.00           H  
ATOM    441 1HD2 LEU A  26      10.015  27.488  22.637  1.00  0.00           H  
ATOM    442 2HD2 LEU A  26       8.463  26.780  22.121  1.00  0.00           H  
ATOM    443 3HD2 LEU A  26       9.615  27.376  20.923  1.00  0.00           H  
ATOM    444  N   SER A  27       7.987  31.744  19.288  1.00  0.00           N  
ATOM    445  CA  SER A  27       8.852  32.883  19.013  1.00  0.00           C  
ATOM    446  C   SER A  27       8.147  34.189  19.393  1.00  0.00           C  
ATOM    447  O   SER A  27       8.744  35.051  20.055  1.00  0.00           O  
ATOM    448  CB  SER A  27       9.258  32.885  17.552  1.00  0.00           C  
ATOM    449  OG  SER A  27      10.092  33.967  17.249  1.00  0.00           O  
ATOM    450  H   SER A  27       7.774  31.092  18.527  1.00  0.00           H  
ATOM    451  HA  SER A  27       9.749  32.787  19.617  1.00  0.00           H  
ATOM    452 1HB  SER A  27       9.776  31.950  17.325  1.00  0.00           H  
ATOM    453 2HB  SER A  27       8.366  32.918  16.925  1.00  0.00           H  
ATOM    454  HG  SER A  27      10.402  33.805  16.351  1.00  0.00           H  
ATOM    455  N   ASP A  28       6.853  34.325  19.044  1.00  0.00           N  
ATOM    456  CA  ASP A  28       6.135  35.542  19.425  1.00  0.00           C  
ATOM    457  C   ASP A  28       6.010  35.675  20.951  1.00  0.00           C  
ATOM    458  O   ASP A  28       6.171  36.776  21.495  1.00  0.00           O  
ATOM    459  CB  ASP A  28       4.717  35.570  18.840  1.00  0.00           C  
ATOM    460  CG  ASP A  28       4.600  35.834  17.322  1.00  0.00           C  
ATOM    461  OD1 ASP A  28       5.548  36.244  16.687  1.00  0.00           O  
ATOM    462  OD2 ASP A  28       3.517  35.633  16.824  1.00  0.00           O  
ATOM    463  H   ASP A  28       6.407  33.609  18.454  1.00  0.00           H  
ATOM    464  HA  ASP A  28       6.692  36.399  19.047  1.00  0.00           H  
ATOM    465 1HB  ASP A  28       4.246  34.603  19.048  1.00  0.00           H  
ATOM    466 2HB  ASP A  28       4.133  36.323  19.367  1.00  0.00           H  
ATOM    467  N   ILE A  29       5.794  34.552  21.655  1.00  0.00           N  
ATOM    468  CA  ILE A  29       5.664  34.606  23.112  1.00  0.00           C  
ATOM    469  C   ILE A  29       6.981  35.060  23.721  1.00  0.00           C  
ATOM    470  O   ILE A  29       6.993  35.880  24.646  1.00  0.00           O  
ATOM    471  CB  ILE A  29       5.288  33.246  23.742  1.00  0.00           C  
ATOM    472  CG1 ILE A  29       3.865  32.826  23.328  1.00  0.00           C  
ATOM    473  CG2 ILE A  29       5.372  33.356  25.284  1.00  0.00           C  
ATOM    474  CD1 ILE A  29       3.530  31.369  23.654  1.00  0.00           C  
ATOM    475  H   ILE A  29       5.630  33.677  21.145  1.00  0.00           H  
ATOM    476  HA  ILE A  29       4.898  35.331  23.369  1.00  0.00           H  
ATOM    477  HB  ILE A  29       5.977  32.478  23.389  1.00  0.00           H  
ATOM    478 1HG1 ILE A  29       3.140  33.470  23.819  1.00  0.00           H  
ATOM    479 2HG1 ILE A  29       3.768  32.961  22.255  1.00  0.00           H  
ATOM    480 1HG2 ILE A  29       5.112  32.424  25.713  1.00  0.00           H  
ATOM    481 2HG2 ILE A  29       6.374  33.619  25.604  1.00  0.00           H  
ATOM    482 3HG2 ILE A  29       4.675  34.120  25.635  1.00  0.00           H  
ATOM    483 1HD1 ILE A  29       2.522  31.147  23.303  1.00  0.00           H  
ATOM    484 2HD1 ILE A  29       4.238  30.727  23.150  1.00  0.00           H  
ATOM    485 3HD1 ILE A  29       3.578  31.183  24.715  1.00  0.00           H  
ATOM    486  N   LEU A  30       8.088  34.515  23.228  1.00  0.00           N  
ATOM    487  CA  LEU A  30       9.383  34.867  23.768  1.00  0.00           C  
ATOM    488  C   LEU A  30       9.650  36.346  23.568  1.00  0.00           C  
ATOM    489  O   LEU A  30      10.082  37.022  24.502  1.00  0.00           O  
ATOM    490  CB  LEU A  30      10.455  34.062  23.047  1.00  0.00           C  
ATOM    491  CG  LEU A  30      10.457  32.565  23.298  1.00  0.00           C  
ATOM    492  CD1 LEU A  30      11.400  31.910  22.314  1.00  0.00           C  
ATOM    493  CD2 LEU A  30      10.886  32.285  24.662  1.00  0.00           C  
ATOM    494  H   LEU A  30       8.006  33.809  22.488  1.00  0.00           H  
ATOM    495  HA  LEU A  30       9.386  34.664  24.834  1.00  0.00           H  
ATOM    496 1HB  LEU A  30      10.314  34.205  21.978  1.00  0.00           H  
ATOM    497 2HB  LEU A  30      11.433  34.454  23.322  1.00  0.00           H  
ATOM    498  HG  LEU A  30       9.470  32.170  23.156  1.00  0.00           H  
ATOM    499 1HD1 LEU A  30      11.404  30.838  22.459  1.00  0.00           H  
ATOM    500 2HD1 LEU A  30      11.065  32.124  21.316  1.00  0.00           H  
ATOM    501 3HD1 LEU A  30      12.407  32.298  22.443  1.00  0.00           H  
ATOM    502 1HD2 LEU A  30      10.878  31.223  24.797  1.00  0.00           H  
ATOM    503 2HD2 LEU A  30      11.881  32.673  24.778  1.00  0.00           H  
ATOM    504 3HD2 LEU A  30      10.228  32.737  25.383  1.00  0.00           H  
ATOM    505  N   LEU A  31       9.274  36.903  22.414  1.00  0.00           N  
ATOM    506  CA  LEU A  31       9.514  38.328  22.209  1.00  0.00           C  
ATOM    507  C   LEU A  31       8.696  39.180  23.177  1.00  0.00           C  
ATOM    508  O   LEU A  31       9.096  40.300  23.484  1.00  0.00           O  
ATOM    509  CB  LEU A  31       9.229  38.755  20.765  1.00  0.00           C  
ATOM    510  CG  LEU A  31      10.198  38.209  19.655  1.00  0.00           C  
ATOM    511  CD1 LEU A  31       9.695  38.712  18.292  1.00  0.00           C  
ATOM    512  CD2 LEU A  31      11.673  38.645  19.902  1.00  0.00           C  
ATOM    513  H   LEU A  31       8.917  36.313  21.653  1.00  0.00           H  
ATOM    514  HA  LEU A  31      10.556  38.529  22.435  1.00  0.00           H  
ATOM    515 1HB  LEU A  31       8.225  38.392  20.514  1.00  0.00           H  
ATOM    516 2HB  LEU A  31       9.217  39.836  20.717  1.00  0.00           H  
ATOM    517  HG  LEU A  31      10.153  37.122  19.651  1.00  0.00           H  
ATOM    518 1HD1 LEU A  31      10.313  38.331  17.500  1.00  0.00           H  
ATOM    519 2HD1 LEU A  31       8.670  38.369  18.133  1.00  0.00           H  
ATOM    520 3HD1 LEU A  31       9.722  39.799  18.270  1.00  0.00           H  
ATOM    521 1HD2 LEU A  31      12.298  38.244  19.124  1.00  0.00           H  
ATOM    522 2HD2 LEU A  31      11.755  39.709  19.890  1.00  0.00           H  
ATOM    523 3HD2 LEU A  31      12.033  38.276  20.854  1.00  0.00           H  
ATOM    524  N   LYS A  32       7.536  38.688  23.628  1.00  0.00           N  
ATOM    525  CA  LYS A  32       6.770  39.411  24.638  1.00  0.00           C  
ATOM    526  C   LYS A  32       7.464  39.349  26.019  1.00  0.00           C  
ATOM    527  O   LYS A  32       7.367  40.297  26.803  1.00  0.00           O  
ATOM    528  CB  LYS A  32       5.341  38.867  24.770  1.00  0.00           C  
ATOM    529  CG  LYS A  32       4.274  39.544  23.887  1.00  0.00           C  
ATOM    530  CD  LYS A  32       4.239  38.961  22.481  1.00  0.00           C  
ATOM    531  CE  LYS A  32       3.036  39.459  21.675  1.00  0.00           C  
ATOM    532  NZ  LYS A  32       3.136  40.909  21.339  1.00  0.00           N  
ATOM    533  H   LYS A  32       7.182  37.800  23.257  1.00  0.00           H  
ATOM    534  HA  LYS A  32       6.721  40.457  24.343  1.00  0.00           H  
ATOM    535 1HB  LYS A  32       5.340  37.809  24.519  1.00  0.00           H  
ATOM    536 2HB  LYS A  32       5.021  38.952  25.806  1.00  0.00           H  
ATOM    537 1HG  LYS A  32       3.298  39.409  24.349  1.00  0.00           H  
ATOM    538 2HG  LYS A  32       4.489  40.607  23.830  1.00  0.00           H  
ATOM    539 1HD  LYS A  32       5.158  39.222  21.952  1.00  0.00           H  
ATOM    540 2HD  LYS A  32       4.180  37.874  22.547  1.00  0.00           H  
ATOM    541 1HE  LYS A  32       2.976  38.885  20.751  1.00  0.00           H  
ATOM    542 2HE  LYS A  32       2.125  39.290  22.252  1.00  0.00           H  
ATOM    543 1HZ  LYS A  32       2.326  41.187  20.803  1.00  0.00           H  
ATOM    544 2HZ  LYS A  32       3.180  41.457  22.186  1.00  0.00           H  
ATOM    545 3HZ  LYS A  32       3.971  41.064  20.795  1.00  0.00           H  
ATOM    546  N   LEU A  33       8.116  38.212  26.329  1.00  0.00           N  
ATOM    547  CA  LEU A  33       8.774  38.007  27.632  1.00  0.00           C  
ATOM    548  C   LEU A  33      10.126  38.716  27.795  1.00  0.00           C  
ATOM    549  O   LEU A  33      10.477  39.136  28.902  1.00  0.00           O  
ATOM    550  CB  LEU A  33       9.008  36.505  27.880  1.00  0.00           C  
ATOM    551  CG  LEU A  33       7.761  35.604  28.049  1.00  0.00           C  
ATOM    552  CD1 LEU A  33       8.222  34.170  28.137  1.00  0.00           C  
ATOM    553  CD2 LEU A  33       6.976  35.972  29.302  1.00  0.00           C  
ATOM    554  H   LEU A  33       8.120  37.459  25.631  1.00  0.00           H  
ATOM    555  HA  LEU A  33       8.116  38.403  28.397  1.00  0.00           H  
ATOM    556 1HB  LEU A  33       9.575  36.116  27.030  1.00  0.00           H  
ATOM    557 2HB  LEU A  33       9.624  36.398  28.770  1.00  0.00           H  
ATOM    558  HG  LEU A  33       7.116  35.711  27.175  1.00  0.00           H  
ATOM    559 1HD1 LEU A  33       7.352  33.523  28.239  1.00  0.00           H  
ATOM    560 2HD1 LEU A  33       8.767  33.914  27.231  1.00  0.00           H  
ATOM    561 3HD1 LEU A  33       8.873  34.044  29.003  1.00  0.00           H  
ATOM    562 1HD2 LEU A  33       6.126  35.317  29.381  1.00  0.00           H  
ATOM    563 2HD2 LEU A  33       7.613  35.855  30.185  1.00  0.00           H  
ATOM    564 3HD2 LEU A  33       6.622  36.996  29.247  1.00  0.00           H  
ATOM    565  N   ILE A  34      10.884  38.840  26.714  1.00  0.00           N  
ATOM    566  CA  ILE A  34      12.205  39.481  26.733  1.00  0.00           C  
ATOM    567  C   ILE A  34      12.151  40.695  25.804  1.00  0.00           C  
ATOM    568  O   ILE A  34      11.072  41.215  25.546  1.00  0.00           O  
ATOM    569  CB  ILE A  34      13.364  38.506  26.382  1.00  0.00           C  
ATOM    570  CG1 ILE A  34      13.210  37.956  24.945  1.00  0.00           C  
ATOM    571  CG2 ILE A  34      13.382  37.369  27.419  1.00  0.00           C  
ATOM    572  CD1 ILE A  34      14.388  37.218  24.423  1.00  0.00           C  
ATOM    573  H   ILE A  34      10.526  38.436  25.842  1.00  0.00           H  
ATOM    574  HA  ILE A  34      12.399  39.846  27.741  1.00  0.00           H  
ATOM    575  HB  ILE A  34      14.310  39.029  26.440  1.00  0.00           H  
ATOM    576 1HG1 ILE A  34      12.378  37.285  24.920  1.00  0.00           H  
ATOM    577 2HG1 ILE A  34      13.012  38.782  24.263  1.00  0.00           H  
ATOM    578 1HG2 ILE A  34      14.196  36.684  27.232  1.00  0.00           H  
ATOM    579 2HG2 ILE A  34      13.501  37.804  28.417  1.00  0.00           H  
ATOM    580 3HG2 ILE A  34      12.435  36.826  27.378  1.00  0.00           H  
ATOM    581 1HD1 ILE A  34      14.152  36.914  23.432  1.00  0.00           H  
ATOM    582 2HD1 ILE A  34      15.252  37.872  24.409  1.00  0.00           H  
ATOM    583 3HD1 ILE A  34      14.603  36.347  25.033  1.00  0.00           H  
ATOM    584  N   GLY A  35      13.288  41.256  25.401  1.00  0.00           N  
ATOM    585  CA  GLY A  35      13.185  42.411  24.514  1.00  0.00           C  
ATOM    586  C   GLY A  35      12.643  41.949  23.157  1.00  0.00           C  
ATOM    587  O   GLY A  35      12.987  40.863  22.694  1.00  0.00           O  
ATOM    588  H   GLY A  35      14.186  40.853  25.621  1.00  0.00           H  
ATOM    589 1HA  GLY A  35      12.522  43.160  24.951  1.00  0.00           H  
ATOM    590 2HA  GLY A  35      14.166  42.867  24.389  1.00  0.00           H  
ATOM    591  N   GLY A  36      11.833  42.782  22.499  1.00  0.00           N  
ATOM    592  CA  GLY A  36      11.296  42.401  21.194  1.00  0.00           C  
ATOM    593  C   GLY A  36      12.279  42.737  20.087  1.00  0.00           C  
ATOM    594  O   GLY A  36      13.282  43.406  20.345  1.00  0.00           O  
ATOM    595  H   GLY A  36      11.571  43.662  22.919  1.00  0.00           H  
ATOM    596 1HA  GLY A  36      11.070  41.340  21.200  1.00  0.00           H  
ATOM    597 2HA  GLY A  36      10.356  42.921  21.024  1.00  0.00           H  
ATOM    598  N   ASP A  37      11.970  42.323  18.850  1.00  0.00           N  
ATOM    599  CA  ASP A  37      12.850  42.598  17.724  1.00  0.00           C  
ATOM    600  C   ASP A  37      12.195  42.503  16.353  1.00  0.00           C  
ATOM    601  O   ASP A  37      11.436  41.569  16.070  1.00  0.00           O  
ATOM    602  CB  ASP A  37      14.036  41.684  17.761  1.00  0.00           C  
ATOM    603  CG  ASP A  37      15.058  42.105  16.800  1.00  0.00           C  
ATOM    604  OD1 ASP A  37      14.948  41.667  15.675  1.00  0.00           O  
ATOM    605  OD2 ASP A  37      15.903  42.904  17.132  1.00  0.00           O  
ATOM    606  H   ASP A  37      11.124  41.797  18.695  1.00  0.00           H  
ATOM    607  HA  ASP A  37      13.218  43.618  17.841  1.00  0.00           H  
ATOM    608 1HB  ASP A  37      14.433  41.710  18.732  1.00  0.00           H  
ATOM    609 2HB  ASP A  37      13.721  40.677  17.571  1.00  0.00           H  
ATOM    610  N   ASP A  38      12.533  43.453  15.490  1.00  0.00           N  
ATOM    611  CA  ASP A  38      11.983  43.521  14.145  1.00  0.00           C  
ATOM    612  C   ASP A  38      12.492  42.438  13.195  1.00  0.00           C  
ATOM    613  O   ASP A  38      11.753  42.017  12.297  1.00  0.00           O  
ATOM    614  CB  ASP A  38      12.302  44.880  13.542  1.00  0.00           C  
ATOM    615  CG  ASP A  38      11.536  46.031  14.196  1.00  0.00           C  
ATOM    616  OD1 ASP A  38      10.563  45.798  14.884  1.00  0.00           O  
ATOM    617  OD2 ASP A  38      11.956  47.140  14.015  1.00  0.00           O  
ATOM    618  H   ASP A  38      13.180  44.173  15.795  1.00  0.00           H  
ATOM    619  HA  ASP A  38      10.901  43.423  14.218  1.00  0.00           H  
ATOM    620 1HB  ASP A  38      13.374  45.072  13.640  1.00  0.00           H  
ATOM    621 2HB  ASP A  38      12.072  44.867  12.479  1.00  0.00           H  
ATOM    622  N   LYS A  39      13.755  42.004  13.336  1.00  0.00           N  
ATOM    623  CA  LYS A  39      14.263  41.006  12.405  1.00  0.00           C  
ATOM    624  C   LYS A  39      13.880  39.625  12.904  1.00  0.00           C  
ATOM    625  O   LYS A  39      13.747  38.692  12.103  1.00  0.00           O  
ATOM    626  CB  LYS A  39      15.753  41.209  12.078  1.00  0.00           C  
ATOM    627  CG  LYS A  39      16.755  41.099  13.208  1.00  0.00           C  
ATOM    628  CD  LYS A  39      18.223  41.201  12.684  1.00  0.00           C  
ATOM    629  CE  LYS A  39      18.569  42.602  12.157  1.00  0.00           C  
ATOM    630  NZ  LYS A  39      20.032  42.745  11.871  1.00  0.00           N  
ATOM    631  H   LYS A  39      14.337  42.310  14.119  1.00  0.00           H  
ATOM    632  HA  LYS A  39      13.744  41.138  11.456  1.00  0.00           H  
ATOM    633 1HB  LYS A  39      16.045  40.496  11.308  1.00  0.00           H  
ATOM    634 2HB  LYS A  39      15.859  42.200  11.650  1.00  0.00           H  
ATOM    635 1HG  LYS A  39      16.591  41.910  13.912  1.00  0.00           H  
ATOM    636 2HG  LYS A  39      16.612  40.168  13.731  1.00  0.00           H  
ATOM    637 1HD  LYS A  39      18.909  40.988  13.498  1.00  0.00           H  
ATOM    638 2HD  LYS A  39      18.383  40.466  11.895  1.00  0.00           H  
ATOM    639 1HE  LYS A  39      18.026  42.786  11.235  1.00  0.00           H  
ATOM    640 2HE  LYS A  39      18.274  43.346  12.899  1.00  0.00           H  
ATOM    641 1HZ  LYS A  39      20.219  43.677  11.525  1.00  0.00           H  
ATOM    642 2HZ  LYS A  39      20.560  42.590  12.718  1.00  0.00           H  
ATOM    643 3HZ  LYS A  39      20.311  42.069  11.173  1.00  0.00           H  
ATOM    644  N   VAL A  40      13.618  39.494  14.214  1.00  0.00           N  
ATOM    645  CA  VAL A  40      13.119  38.207  14.673  1.00  0.00           C  
ATOM    646  C   VAL A  40      11.713  38.058  14.106  1.00  0.00           C  
ATOM    647  O   VAL A  40      11.366  36.978  13.623  1.00  0.00           O  
ATOM    648  CB  VAL A  40      13.063  38.017  16.200  1.00  0.00           C  
ATOM    649  CG1 VAL A  40      12.354  36.661  16.522  1.00  0.00           C  
ATOM    650  CG2 VAL A  40      14.427  37.979  16.767  1.00  0.00           C  
ATOM    651  H   VAL A  40      13.833  40.289  14.837  1.00  0.00           H  
ATOM    652  HA  VAL A  40      13.746  37.419  14.261  1.00  0.00           H  
ATOM    653  HB  VAL A  40      12.494  38.834  16.643  1.00  0.00           H  
ATOM    654 1HG1 VAL A  40      12.317  36.517  17.590  1.00  0.00           H  
ATOM    655 2HG1 VAL A  40      11.339  36.645  16.135  1.00  0.00           H  
ATOM    656 3HG1 VAL A  40      12.916  35.838  16.074  1.00  0.00           H  
ATOM    657 1HG2 VAL A  40      14.381  37.829  17.841  1.00  0.00           H  
ATOM    658 2HG2 VAL A  40      14.942  37.151  16.313  1.00  0.00           H  
ATOM    659 3HG2 VAL A  40      14.948  38.912  16.544  1.00  0.00           H  
ATOM    660  N   ARG A  41      10.889  39.126  14.176  1.00  0.00           N  
ATOM    661  CA  ARG A  41       9.545  39.036  13.621  1.00  0.00           C  
ATOM    662  C   ARG A  41       9.596  38.754  12.120  1.00  0.00           C  
ATOM    663  O   ARG A  41       8.783  37.966  11.632  1.00  0.00           O  
ATOM    664  CB  ARG A  41       8.755  40.314  13.852  1.00  0.00           C  
ATOM    665  CG  ARG A  41       8.350  40.585  15.295  1.00  0.00           C  
ATOM    666  CD  ARG A  41       7.491  41.793  15.402  1.00  0.00           C  
ATOM    667  NE  ARG A  41       7.346  42.239  16.788  1.00  0.00           N  
ATOM    668  CZ  ARG A  41       8.102  43.208  17.379  1.00  0.00           C  
ATOM    669  NH1 ARG A  41       9.047  43.828  16.700  1.00  0.00           N  
ATOM    670  NH2 ARG A  41       7.887  43.535  18.645  1.00  0.00           N  
ATOM    671  H   ARG A  41      11.189  39.986  14.640  1.00  0.00           H  
ATOM    672  HA  ARG A  41       9.022  38.221  14.117  1.00  0.00           H  
ATOM    673 1HB  ARG A  41       9.353  41.165  13.522  1.00  0.00           H  
ATOM    674 2HB  ARG A  41       7.849  40.295  13.247  1.00  0.00           H  
ATOM    675 1HG  ARG A  41       7.779  39.736  15.672  1.00  0.00           H  
ATOM    676 2HG  ARG A  41       9.219  40.722  15.908  1.00  0.00           H  
ATOM    677 1HD  ARG A  41       7.909  42.600  14.804  1.00  0.00           H  
ATOM    678 2HD  ARG A  41       6.498  41.552  15.021  1.00  0.00           H  
ATOM    679  HE  ARG A  41       6.629  41.794  17.346  1.00  0.00           H  
ATOM    680 1HH1 ARG A  41       9.217  43.596  15.734  1.00  0.00           H  
ATOM    681 2HH1 ARG A  41       9.605  44.560  17.126  1.00  0.00           H  
ATOM    682 1HH2 ARG A  41       7.159  43.071  19.171  1.00  0.00           H  
ATOM    683 2HH2 ARG A  41       8.439  44.260  19.079  1.00  0.00           H  
ATOM    684  N   LYS A  42      10.536  39.367  11.383  1.00  0.00           N  
ATOM    685  CA  LYS A  42      10.637  39.103   9.955  1.00  0.00           C  
ATOM    686  C   LYS A  42      10.917  37.626   9.696  1.00  0.00           C  
ATOM    687  O   LYS A  42      10.286  37.021   8.824  1.00  0.00           O  
ATOM    688  CB  LYS A  42      11.732  39.959   9.314  1.00  0.00           C  
ATOM    689  CG  LYS A  42      11.890  39.784   7.796  1.00  0.00           C  
ATOM    690  CD  LYS A  42      12.965  40.731   7.236  1.00  0.00           C  
ATOM    691  CE  LYS A  42      13.267  40.458   5.755  1.00  0.00           C  
ATOM    692  NZ  LYS A  42      12.119  40.799   4.863  1.00  0.00           N  
ATOM    693  H   LYS A  42      11.149  40.068  11.810  1.00  0.00           H  
ATOM    694  HA  LYS A  42       9.682  39.350   9.489  1.00  0.00           H  
ATOM    695 1HB  LYS A  42      11.538  41.012   9.525  1.00  0.00           H  
ATOM    696 2HB  LYS A  42      12.688  39.711   9.773  1.00  0.00           H  
ATOM    697 1HG  LYS A  42      12.180  38.752   7.579  1.00  0.00           H  
ATOM    698 2HG  LYS A  42      10.933  39.980   7.316  1.00  0.00           H  
ATOM    699 1HD  LYS A  42      12.629  41.764   7.345  1.00  0.00           H  
ATOM    700 2HD  LYS A  42      13.884  40.608   7.810  1.00  0.00           H  
ATOM    701 1HE  LYS A  42      14.131  41.051   5.457  1.00  0.00           H  
ATOM    702 2HE  LYS A  42      13.505  39.401   5.629  1.00  0.00           H  
ATOM    703 1HZ  LYS A  42      12.371  40.603   3.904  1.00  0.00           H  
ATOM    704 2HZ  LYS A  42      11.312  40.245   5.115  1.00  0.00           H  
ATOM    705 3HZ  LYS A  42      11.897  41.781   4.958  1.00  0.00           H  
ATOM    706  N   SER A  43      11.853  37.042  10.446  1.00  0.00           N  
ATOM    707  CA  SER A  43      12.177  35.631  10.279  1.00  0.00           C  
ATOM    708  C   SER A  43      10.976  34.746  10.642  1.00  0.00           C  
ATOM    709  O   SER A  43      10.740  33.714   9.998  1.00  0.00           O  
ATOM    710  CB  SER A  43      13.405  35.255  11.059  1.00  0.00           C  
ATOM    711  OG  SER A  43      13.715  33.909  10.832  1.00  0.00           O  
ATOM    712  H   SER A  43      12.384  37.605  11.121  1.00  0.00           H  
ATOM    713  HA  SER A  43      12.408  35.463   9.228  1.00  0.00           H  
ATOM    714 1HB  SER A  43      14.238  35.886  10.748  1.00  0.00           H  
ATOM    715 2HB  SER A  43      13.236  35.434  12.121  1.00  0.00           H  
ATOM    716  HG  SER A  43      14.624  33.801  11.143  1.00  0.00           H  
ATOM    717  N   SER A  44      10.232  35.125  11.689  1.00  0.00           N  
ATOM    718  CA  SER A  44       9.045  34.383  12.100  1.00  0.00           C  
ATOM    719  C   SER A  44       8.029  34.376  10.946  1.00  0.00           C  
ATOM    720  O   SER A  44       7.439  33.327  10.644  1.00  0.00           O  
ATOM    721  CB  SER A  44       8.430  35.001  13.337  1.00  0.00           C  
ATOM    722  OG  SER A  44       7.313  34.280  13.744  1.00  0.00           O  
ATOM    723  H   SER A  44      10.527  35.938  12.240  1.00  0.00           H  
ATOM    724  HA  SER A  44       9.329  33.356  12.322  1.00  0.00           H  
ATOM    725 1HB  SER A  44       9.170  35.035  14.139  1.00  0.00           H  
ATOM    726 2HB  SER A  44       8.138  36.021  13.122  1.00  0.00           H  
ATOM    727  HG  SER A  44       6.929  34.780  14.485  1.00  0.00           H  
ATOM    728  N   GLU A  45       7.868  35.531  10.266  1.00  0.00           N  
ATOM    729  CA  GLU A  45       6.967  35.635   9.117  1.00  0.00           C  
ATOM    730  C   GLU A  45       7.473  34.760   7.963  1.00  0.00           C  
ATOM    731  O   GLU A  45       6.665  34.180   7.228  1.00  0.00           O  
ATOM    732  CB  GLU A  45       6.812  37.089   8.643  1.00  0.00           C  
ATOM    733  CG  GLU A  45       6.041  38.020   9.605  1.00  0.00           C  
ATOM    734  CD  GLU A  45       4.601  37.618   9.805  1.00  0.00           C  
ATOM    735  OE1 GLU A  45       3.928  37.379   8.837  1.00  0.00           O  
ATOM    736  OE2 GLU A  45       4.171  37.539  10.941  1.00  0.00           O  
ATOM    737  H   GLU A  45       8.338  36.371  10.618  1.00  0.00           H  
ATOM    738  HA  GLU A  45       5.986  35.274   9.416  1.00  0.00           H  
ATOM    739 1HB  GLU A  45       7.798  37.521   8.489  1.00  0.00           H  
ATOM    740 2HB  GLU A  45       6.298  37.101   7.684  1.00  0.00           H  
ATOM    741 1HG  GLU A  45       6.532  38.006  10.570  1.00  0.00           H  
ATOM    742 2HG  GLU A  45       6.087  39.038   9.221  1.00  0.00           H  
ATOM    743  N   GLU A  46       8.802  34.642   7.798  1.00  0.00           N  
ATOM    744  CA  GLU A  46       9.326  33.773   6.745  1.00  0.00           C  
ATOM    745  C   GLU A  46       8.959  32.324   7.068  1.00  0.00           C  
ATOM    746  O   GLU A  46       8.583  31.572   6.161  1.00  0.00           O  
ATOM    747  CB  GLU A  46      10.850  33.907   6.585  1.00  0.00           C  
ATOM    748  CG  GLU A  46      11.347  35.242   5.989  1.00  0.00           C  
ATOM    749  CD  GLU A  46      10.937  35.452   4.541  1.00  0.00           C  
ATOM    750  OE1 GLU A  46      11.101  34.546   3.762  1.00  0.00           O  
ATOM    751  OE2 GLU A  46      10.433  36.521   4.215  1.00  0.00           O  
ATOM    752  H   GLU A  46       9.423  35.222   8.372  1.00  0.00           H  
ATOM    753  HA  GLU A  46       8.859  34.044   5.803  1.00  0.00           H  
ATOM    754 1HB  GLU A  46      11.325  33.788   7.552  1.00  0.00           H  
ATOM    755 2HB  GLU A  46      11.215  33.104   5.948  1.00  0.00           H  
ATOM    756 1HG  GLU A  46      10.941  36.057   6.581  1.00  0.00           H  
ATOM    757 2HG  GLU A  46      12.432  35.283   6.069  1.00  0.00           H  
ATOM    758  N   LEU A  47       8.993  31.938   8.358  1.00  0.00           N  
ATOM    759  CA  LEU A  47       8.597  30.575   8.703  1.00  0.00           C  
ATOM    760  C   LEU A  47       7.102  30.416   8.411  1.00  0.00           C  
ATOM    761  O   LEU A  47       6.694  29.376   7.904  1.00  0.00           O  
ATOM    762  CB  LEU A  47       8.948  30.180  10.159  1.00  0.00           C  
ATOM    763  CG  LEU A  47       8.625  28.636  10.599  1.00  0.00           C  
ATOM    764  CD1 LEU A  47       9.385  27.623   9.685  1.00  0.00           C  
ATOM    765  CD2 LEU A  47       9.067  28.392  12.072  1.00  0.00           C  
ATOM    766  H   LEU A  47       9.383  32.585   9.056  1.00  0.00           H  
ATOM    767  HA  LEU A  47       9.140  29.907   8.052  1.00  0.00           H  
ATOM    768 1HB  LEU A  47      10.009  30.363  10.315  1.00  0.00           H  
ATOM    769 2HB  LEU A  47       8.391  30.842  10.827  1.00  0.00           H  
ATOM    770  HG  LEU A  47       7.552  28.453  10.507  1.00  0.00           H  
ATOM    771 1HD1 LEU A  47       9.157  26.611   9.997  1.00  0.00           H  
ATOM    772 2HD1 LEU A  47       9.080  27.741   8.663  1.00  0.00           H  
ATOM    773 3HD1 LEU A  47      10.458  27.790   9.763  1.00  0.00           H  
ATOM    774 1HD2 LEU A  47       8.832  27.362  12.353  1.00  0.00           H  
ATOM    775 2HD2 LEU A  47      10.141  28.556  12.164  1.00  0.00           H  
ATOM    776 3HD2 LEU A  47       8.551  29.070  12.740  1.00  0.00           H  
ATOM    777  N   LYS A  48       6.274  31.438   8.683  1.00  0.00           N  
ATOM    778  CA  LYS A  48       4.849  31.311   8.353  1.00  0.00           C  
ATOM    779  C   LYS A  48       4.652  31.042   6.854  1.00  0.00           C  
ATOM    780  O   LYS A  48       3.799  30.226   6.476  1.00  0.00           O  
ATOM    781  CB  LYS A  48       4.050  32.555   8.731  1.00  0.00           C  
ATOM    782  CG  LYS A  48       3.842  32.794  10.208  1.00  0.00           C  
ATOM    783  CD  LYS A  48       3.049  34.091  10.403  1.00  0.00           C  
ATOM    784  CE  LYS A  48       2.824  34.447  11.859  1.00  0.00           C  
ATOM    785  NZ  LYS A  48       2.161  35.777  11.990  1.00  0.00           N  
ATOM    786  H   LYS A  48       6.644  32.267   9.164  1.00  0.00           H  
ATOM    787  HA  LYS A  48       4.443  30.473   8.891  1.00  0.00           H  
ATOM    788 1HB  LYS A  48       4.544  33.434   8.329  1.00  0.00           H  
ATOM    789 2HB  LYS A  48       3.068  32.502   8.265  1.00  0.00           H  
ATOM    790 1HG  LYS A  48       3.301  31.954  10.641  1.00  0.00           H  
ATOM    791 2HG  LYS A  48       4.812  32.883  10.700  1.00  0.00           H  
ATOM    792 1HD  LYS A  48       3.581  34.913   9.926  1.00  0.00           H  
ATOM    793 2HD  LYS A  48       2.079  33.994   9.919  1.00  0.00           H  
ATOM    794 1HE  LYS A  48       2.195  33.690  12.322  1.00  0.00           H  
ATOM    795 2HE  LYS A  48       3.784  34.484  12.377  1.00  0.00           H  
ATOM    796 1HZ  LYS A  48       2.029  35.998  12.965  1.00  0.00           H  
ATOM    797 2HZ  LYS A  48       2.786  36.487  11.556  1.00  0.00           H  
ATOM    798 3HZ  LYS A  48       1.271  35.775  11.519  1.00  0.00           H  
ATOM    799  N   LYS A  49       5.434  31.718   5.998  1.00  0.00           N  
ATOM    800  CA  LYS A  49       5.351  31.465   4.557  1.00  0.00           C  
ATOM    801  C   LYS A  49       5.781  30.028   4.240  1.00  0.00           C  
ATOM    802  O   LYS A  49       5.156  29.365   3.408  1.00  0.00           O  
ATOM    803  CB  LYS A  49       6.163  32.483   3.764  1.00  0.00           C  
ATOM    804  CG  LYS A  49       5.528  33.882   3.747  1.00  0.00           C  
ATOM    805  CD  LYS A  49       6.230  34.833   2.774  1.00  0.00           C  
ATOM    806  CE  LYS A  49       7.563  35.298   3.328  1.00  0.00           C  
ATOM    807  NZ  LYS A  49       8.203  36.339   2.481  1.00  0.00           N  
ATOM    808  H   LYS A  49       6.053  32.446   6.376  1.00  0.00           H  
ATOM    809  HA  LYS A  49       4.310  31.568   4.255  1.00  0.00           H  
ATOM    810 1HB  LYS A  49       7.154  32.558   4.207  1.00  0.00           H  
ATOM    811 2HB  LYS A  49       6.282  32.136   2.738  1.00  0.00           H  
ATOM    812 1HG  LYS A  49       4.480  33.792   3.461  1.00  0.00           H  
ATOM    813 2HG  LYS A  49       5.571  34.301   4.755  1.00  0.00           H  
ATOM    814 1HD  LYS A  49       6.398  34.329   1.823  1.00  0.00           H  
ATOM    815 2HD  LYS A  49       5.599  35.704   2.598  1.00  0.00           H  
ATOM    816 1HE  LYS A  49       7.409  35.705   4.328  1.00  0.00           H  
ATOM    817 2HE  LYS A  49       8.244  34.453   3.393  1.00  0.00           H  
ATOM    818 1HZ  LYS A  49       9.094  36.592   2.942  1.00  0.00           H  
ATOM    819 2HZ  LYS A  49       8.386  35.977   1.560  1.00  0.00           H  
ATOM    820 3HZ  LYS A  49       7.613  37.150   2.417  1.00  0.00           H  
ATOM    821  N   ILE A  50       6.802  29.533   4.959  1.00  0.00           N  
ATOM    822  CA  ILE A  50       7.254  28.153   4.790  1.00  0.00           C  
ATOM    823  C   ILE A  50       6.150  27.192   5.196  1.00  0.00           C  
ATOM    824  O   ILE A  50       5.964  26.170   4.529  1.00  0.00           O  
ATOM    825  CB  ILE A  50       8.529  27.837   5.601  1.00  0.00           C  
ATOM    826  CG1 ILE A  50       9.758  28.570   4.956  1.00  0.00           C  
ATOM    827  CG2 ILE A  50       8.705  26.334   5.711  1.00  0.00           C  
ATOM    828  CD1 ILE A  50      11.054  28.560   5.804  1.00  0.00           C  
ATOM    829  H   ILE A  50       7.312  30.176   5.572  1.00  0.00           H  
ATOM    830  HA  ILE A  50       7.481  27.989   3.748  1.00  0.00           H  
ATOM    831  HB  ILE A  50       8.431  28.238   6.576  1.00  0.00           H  
ATOM    832 1HG1 ILE A  50       9.970  28.105   4.000  1.00  0.00           H  
ATOM    833 2HG1 ILE A  50       9.476  29.609   4.782  1.00  0.00           H  
ATOM    834 1HG2 ILE A  50       9.561  26.124   6.264  1.00  0.00           H  
ATOM    835 2HG2 ILE A  50       7.862  25.869   6.210  1.00  0.00           H  
ATOM    836 3HG2 ILE A  50       8.794  25.932   4.732  1.00  0.00           H  
ATOM    837 1HD1 ILE A  50      11.837  29.098   5.276  1.00  0.00           H  
ATOM    838 2HD1 ILE A  50      10.876  29.041   6.761  1.00  0.00           H  
ATOM    839 3HD1 ILE A  50      11.378  27.547   5.967  1.00  0.00           H  
ATOM    840  N   ILE A  51       5.433  27.491   6.268  1.00  0.00           N  
ATOM    841  CA  ILE A  51       4.358  26.629   6.714  1.00  0.00           C  
ATOM    842  C   ILE A  51       3.320  26.539   5.621  1.00  0.00           C  
ATOM    843  O   ILE A  51       2.861  25.434   5.324  1.00  0.00           O  
ATOM    844  CB  ILE A  51       3.682  27.163   7.993  1.00  0.00           C  
ATOM    845  CG1 ILE A  51       4.652  27.061   9.127  1.00  0.00           C  
ATOM    846  CG2 ILE A  51       2.417  26.330   8.298  1.00  0.00           C  
ATOM    847  CD1 ILE A  51       4.289  27.811  10.406  1.00  0.00           C  
ATOM    848  H   ILE A  51       5.700  28.323   6.799  1.00  0.00           H  
ATOM    849  HA  ILE A  51       4.752  25.638   6.905  1.00  0.00           H  
ATOM    850  HB  ILE A  51       3.415  28.204   7.868  1.00  0.00           H  
ATOM    851 1HG1 ILE A  51       4.730  26.036   9.340  1.00  0.00           H  
ATOM    852 2HG1 ILE A  51       5.617  27.412   8.792  1.00  0.00           H  
ATOM    853 1HG2 ILE A  51       1.951  26.696   9.194  1.00  0.00           H  
ATOM    854 2HG2 ILE A  51       1.696  26.402   7.485  1.00  0.00           H  
ATOM    855 3HG2 ILE A  51       2.699  25.289   8.436  1.00  0.00           H  
ATOM    856 1HD1 ILE A  51       5.055  27.657  11.147  1.00  0.00           H  
ATOM    857 2HD1 ILE A  51       4.210  28.850  10.217  1.00  0.00           H  
ATOM    858 3HD1 ILE A  51       3.359  27.460  10.791  1.00  0.00           H  
ATOM    859  N   LYS A  52       2.966  27.668   5.005  1.00  0.00           N  
ATOM    860  CA  LYS A  52       1.980  27.631   3.939  1.00  0.00           C  
ATOM    861  C   LYS A  52       2.473  26.777   2.765  1.00  0.00           C  
ATOM    862  O   LYS A  52       1.681  26.026   2.186  1.00  0.00           O  
ATOM    863  CB  LYS A  52       1.670  29.050   3.450  1.00  0.00           C  
ATOM    864  CG  LYS A  52       0.938  29.961   4.454  1.00  0.00           C  
ATOM    865  CD  LYS A  52      -0.519  29.561   4.666  1.00  0.00           C  
ATOM    866  CE  LYS A  52      -1.226  30.557   5.581  1.00  0.00           C  
ATOM    867  NZ  LYS A  52      -2.671  30.226   5.762  1.00  0.00           N  
ATOM    868  H   LYS A  52       3.358  28.559   5.336  1.00  0.00           H  
ATOM    869  HA  LYS A  52       1.073  27.169   4.327  1.00  0.00           H  
ATOM    870 1HB  LYS A  52       2.604  29.544   3.188  1.00  0.00           H  
ATOM    871 2HB  LYS A  52       1.070  28.995   2.545  1.00  0.00           H  
ATOM    872 1HG  LYS A  52       1.453  29.913   5.414  1.00  0.00           H  
ATOM    873 2HG  LYS A  52       0.977  30.988   4.097  1.00  0.00           H  
ATOM    874 1HD  LYS A  52      -1.035  29.522   3.707  1.00  0.00           H  
ATOM    875 2HD  LYS A  52      -0.575  28.574   5.133  1.00  0.00           H  
ATOM    876 1HE  LYS A  52      -0.736  30.550   6.555  1.00  0.00           H  
ATOM    877 2HE  LYS A  52      -1.146  31.555   5.153  1.00  0.00           H  
ATOM    878 1HZ  LYS A  52      -3.099  30.911   6.372  1.00  0.00           H  
ATOM    879 2HZ  LYS A  52      -3.130  30.244   4.865  1.00  0.00           H  
ATOM    880 3HZ  LYS A  52      -2.774  29.308   6.169  1.00  0.00           H  
ATOM    881  N   GLU A  53       3.773  26.854   2.433  1.00  0.00           N  
ATOM    882  CA  GLU A  53       4.320  26.033   1.351  1.00  0.00           C  
ATOM    883  C   GLU A  53       4.276  24.541   1.690  1.00  0.00           C  
ATOM    884  O   GLU A  53       3.945  23.723   0.824  1.00  0.00           O  
ATOM    885  CB  GLU A  53       5.760  26.438   1.039  1.00  0.00           C  
ATOM    886  CG  GLU A  53       5.907  27.802   0.371  1.00  0.00           C  
ATOM    887  CD  GLU A  53       7.338  28.196   0.215  1.00  0.00           C  
ATOM    888  OE1 GLU A  53       8.155  27.566   0.846  1.00  0.00           O  
ATOM    889  OE2 GLU A  53       7.623  29.110  -0.520  1.00  0.00           O  
ATOM    890  H   GLU A  53       4.362  27.551   2.904  1.00  0.00           H  
ATOM    891  HA  GLU A  53       3.718  26.198   0.462  1.00  0.00           H  
ATOM    892 1HB  GLU A  53       6.336  26.454   1.963  1.00  0.00           H  
ATOM    893 2HB  GLU A  53       6.213  25.691   0.388  1.00  0.00           H  
ATOM    894 1HG  GLU A  53       5.437  27.766  -0.610  1.00  0.00           H  
ATOM    895 2HG  GLU A  53       5.386  28.549   0.966  1.00  0.00           H  
ATOM    896  N   VAL A  54       4.564  24.180   2.945  1.00  0.00           N  
ATOM    897  CA  VAL A  54       4.531  22.772   3.325  1.00  0.00           C  
ATOM    898  C   VAL A  54       3.081  22.286   3.275  1.00  0.00           C  
ATOM    899  O   VAL A  54       2.833  21.147   2.867  1.00  0.00           O  
ATOM    900  CB  VAL A  54       5.166  22.487   4.702  1.00  0.00           C  
ATOM    901  CG1 VAL A  54       4.972  21.005   5.068  1.00  0.00           C  
ATOM    902  CG2 VAL A  54       6.647  22.800   4.660  1.00  0.00           C  
ATOM    903  H   VAL A  54       4.879  24.904   3.602  1.00  0.00           H  
ATOM    904  HA  VAL A  54       5.099  22.207   2.591  1.00  0.00           H  
ATOM    905  HB  VAL A  54       4.671  23.104   5.461  1.00  0.00           H  
ATOM    906 1HG1 VAL A  54       5.416  20.807   6.042  1.00  0.00           H  
ATOM    907 2HG1 VAL A  54       3.935  20.756   5.097  1.00  0.00           H  
ATOM    908 3HG1 VAL A  54       5.459  20.389   4.315  1.00  0.00           H  
ATOM    909 1HG2 VAL A  54       7.086  22.600   5.634  1.00  0.00           H  
ATOM    910 2HG2 VAL A  54       7.126  22.174   3.906  1.00  0.00           H  
ATOM    911 3HG2 VAL A  54       6.789  23.844   4.406  1.00  0.00           H  
ATOM    912  N   GLU A  55       2.128  23.119   3.730  1.00  0.00           N  
ATOM    913  CA  GLU A  55       0.720  22.746   3.672  1.00  0.00           C  
ATOM    914  C   GLU A  55       0.296  22.534   2.210  1.00  0.00           C  
ATOM    915  O   GLU A  55      -0.471  21.609   1.936  1.00  0.00           O  
ATOM    916  CB  GLU A  55      -0.166  23.809   4.345  1.00  0.00           C  
ATOM    917  CG  GLU A  55      -0.053  23.878   5.876  1.00  0.00           C  
ATOM    918  CD  GLU A  55      -0.857  25.009   6.492  1.00  0.00           C  
ATOM    919  OE1 GLU A  55      -1.445  25.758   5.760  1.00  0.00           O  
ATOM    920  OE2 GLU A  55      -0.878  25.120   7.706  1.00  0.00           O  
ATOM    921  H   GLU A  55       2.393  24.026   4.128  1.00  0.00           H  
ATOM    922  HA  GLU A  55       0.587  21.811   4.204  1.00  0.00           H  
ATOM    923 1HB  GLU A  55       0.099  24.791   3.958  1.00  0.00           H  
ATOM    924 2HB  GLU A  55      -1.207  23.628   4.095  1.00  0.00           H  
ATOM    925 1HG  GLU A  55      -0.443  22.954   6.273  1.00  0.00           H  
ATOM    926 2HG  GLU A  55       0.990  23.954   6.170  1.00  0.00           H  
ATOM    927  N   LYS A  56       0.798  23.360   1.276  1.00  0.00           N  
ATOM    928  CA  LYS A  56       0.509  23.184  -0.151  1.00  0.00           C  
ATOM    929  C   LYS A  56       1.051  21.838  -0.655  1.00  0.00           C  
ATOM    930  O   LYS A  56       0.357  21.128  -1.399  1.00  0.00           O  
ATOM    931  CB  LYS A  56       1.078  24.343  -0.976  1.00  0.00           C  
ATOM    932  CG  LYS A  56       0.771  24.277  -2.486  1.00  0.00           C  
ATOM    933  CD  LYS A  56       1.159  25.587  -3.219  1.00  0.00           C  
ATOM    934  CE  LYS A  56       2.680  25.771  -3.334  1.00  0.00           C  
ATOM    935  NZ  LYS A  56       3.035  26.949  -4.184  1.00  0.00           N  
ATOM    936  H   LYS A  56       1.353  24.167   1.585  1.00  0.00           H  
ATOM    937  HA  LYS A  56      -0.569  23.168  -0.283  1.00  0.00           H  
ATOM    938 1HB  LYS A  56       0.707  25.286  -0.579  1.00  0.00           H  
ATOM    939 2HB  LYS A  56       2.156  24.348  -0.859  1.00  0.00           H  
ATOM    940 1HG  LYS A  56       1.320  23.446  -2.931  1.00  0.00           H  
ATOM    941 2HG  LYS A  56      -0.295  24.095  -2.624  1.00  0.00           H  
ATOM    942 1HD  LYS A  56       0.729  25.580  -4.222  1.00  0.00           H  
ATOM    943 2HD  LYS A  56       0.748  26.439  -2.675  1.00  0.00           H  
ATOM    944 1HE  LYS A  56       3.102  25.925  -2.341  1.00  0.00           H  
ATOM    945 2HE  LYS A  56       3.118  24.874  -3.770  1.00  0.00           H  
ATOM    946 1HZ  LYS A  56       4.041  27.037  -4.235  1.00  0.00           H  
ATOM    947 2HZ  LYS A  56       2.663  26.820  -5.116  1.00  0.00           H  
ATOM    948 3HZ  LYS A  56       2.645  27.789  -3.782  1.00  0.00           H  
ATOM    949  N   ILE A  57       2.269  21.464  -0.207  1.00  0.00           N  
ATOM    950  CA  ILE A  57       2.870  20.186  -0.596  1.00  0.00           C  
ATOM    951  C   ILE A  57       1.984  19.064  -0.076  1.00  0.00           C  
ATOM    952  O   ILE A  57       1.705  18.111  -0.815  1.00  0.00           O  
ATOM    953  CB  ILE A  57       4.323  20.017  -0.040  1.00  0.00           C  
ATOM    954  CG1 ILE A  57       5.287  21.026  -0.777  1.00  0.00           C  
ATOM    955  CG2 ILE A  57       4.805  18.535  -0.190  1.00  0.00           C  
ATOM    956  CD1 ILE A  57       6.694  21.191  -0.148  1.00  0.00           C  
ATOM    957  H   ILE A  57       2.802  22.137   0.352  1.00  0.00           H  
ATOM    958  HA  ILE A  57       2.908  20.125  -1.675  1.00  0.00           H  
ATOM    959  HB  ILE A  57       4.334  20.278   1.012  1.00  0.00           H  
ATOM    960 1HG1 ILE A  57       5.417  20.694  -1.812  1.00  0.00           H  
ATOM    961 2HG1 ILE A  57       4.807  22.001  -0.789  1.00  0.00           H  
ATOM    962 1HG2 ILE A  57       5.807  18.430   0.210  1.00  0.00           H  
ATOM    963 2HG2 ILE A  57       4.146  17.862   0.351  1.00  0.00           H  
ATOM    964 3HG2 ILE A  57       4.809  18.263  -1.248  1.00  0.00           H  
ATOM    965 1HD1 ILE A  57       7.263  21.914  -0.734  1.00  0.00           H  
ATOM    966 2HD1 ILE A  57       6.601  21.550   0.873  1.00  0.00           H  
ATOM    967 3HD1 ILE A  57       7.220  20.242  -0.157  1.00  0.00           H  
ATOM    968  N   LEU A  58       1.519  19.179   1.165  1.00  0.00           N  
ATOM    969  CA  LEU A  58       0.633  18.179   1.715  1.00  0.00           C  
ATOM    970  C   LEU A  58      -0.689  18.098   0.986  1.00  0.00           C  
ATOM    971  O   LEU A  58      -1.158  16.997   0.701  1.00  0.00           O  
ATOM    972  CB  LEU A  58       0.392  18.423   3.205  1.00  0.00           C  
ATOM    973  CG  LEU A  58      -0.594  17.452   3.886  1.00  0.00           C  
ATOM    974  CD1 LEU A  58      -0.148  16.047   3.727  1.00  0.00           C  
ATOM    975  CD2 LEU A  58      -0.668  17.768   5.367  1.00  0.00           C  
ATOM    976  H   LEU A  58       1.820  19.971   1.744  1.00  0.00           H  
ATOM    977  HA  LEU A  58       1.117  17.221   1.583  1.00  0.00           H  
ATOM    978 1HB  LEU A  58       1.339  18.389   3.727  1.00  0.00           H  
ATOM    979 2HB  LEU A  58      -0.011  19.428   3.316  1.00  0.00           H  
ATOM    980  HG  LEU A  58      -1.589  17.554   3.431  1.00  0.00           H  
ATOM    981 1HD1 LEU A  58      -0.867  15.443   4.208  1.00  0.00           H  
ATOM    982 2HD1 LEU A  58      -0.099  15.752   2.689  1.00  0.00           H  
ATOM    983 3HD1 LEU A  58       0.798  15.917   4.178  1.00  0.00           H  
ATOM    984 1HD2 LEU A  58      -1.370  17.084   5.840  1.00  0.00           H  
ATOM    985 2HD2 LEU A  58       0.316  17.641   5.814  1.00  0.00           H  
ATOM    986 3HD2 LEU A  58      -1.009  18.793   5.505  1.00  0.00           H  
ATOM    987  N   ARG A  59      -1.298  19.223   0.626  1.00  0.00           N  
ATOM    988  CA  ARG A  59      -2.565  19.101  -0.072  1.00  0.00           C  
ATOM    989  C   ARG A  59      -2.373  18.313  -1.361  1.00  0.00           C  
ATOM    990  O   ARG A  59      -3.210  17.467  -1.684  1.00  0.00           O  
ATOM    991  CB  ARG A  59      -3.176  20.457  -0.389  1.00  0.00           C  
ATOM    992  CG  ARG A  59      -3.729  21.192   0.816  1.00  0.00           C  
ATOM    993  CD  ARG A  59      -4.591  22.352   0.444  1.00  0.00           C  
ATOM    994  NE  ARG A  59      -3.862  23.397  -0.282  1.00  0.00           N  
ATOM    995  CZ  ARG A  59      -3.150  24.394   0.290  1.00  0.00           C  
ATOM    996  NH1 ARG A  59      -2.564  25.298  -0.471  1.00  0.00           N  
ATOM    997  NH2 ARG A  59      -3.035  24.465   1.606  1.00  0.00           N  
ATOM    998  H   ARG A  59      -0.914  20.131   0.896  1.00  0.00           H  
ATOM    999  HA  ARG A  59      -3.257  18.556   0.568  1.00  0.00           H  
ATOM   1000 1HB  ARG A  59      -2.411  21.092  -0.838  1.00  0.00           H  
ATOM   1001 2HB  ARG A  59      -3.977  20.337  -1.116  1.00  0.00           H  
ATOM   1002 1HG  ARG A  59      -4.322  20.501   1.415  1.00  0.00           H  
ATOM   1003 2HG  ARG A  59      -2.905  21.561   1.415  1.00  0.00           H  
ATOM   1004 1HD  ARG A  59      -5.398  21.998  -0.198  1.00  0.00           H  
ATOM   1005 2HD  ARG A  59      -5.024  22.787   1.342  1.00  0.00           H  
ATOM   1006  HE  ARG A  59      -3.920  23.386  -1.293  1.00  0.00           H  
ATOM   1007 1HH1 ARG A  59      -2.650  25.247  -1.477  1.00  0.00           H  
ATOM   1008 2HH1 ARG A  59      -2.031  26.048  -0.049  1.00  0.00           H  
ATOM   1009 1HH2 ARG A  59      -3.477  23.775   2.195  1.00  0.00           H  
ATOM   1010 2HH2 ARG A  59      -2.490  25.202   2.030  1.00  0.00           H  
ATOM   1011  N   LYS A  60      -1.263  18.550  -2.073  1.00  0.00           N  
ATOM   1012  CA  LYS A  60      -1.015  17.800  -3.293  1.00  0.00           C  
ATOM   1013  C   LYS A  60      -0.903  16.301  -2.971  1.00  0.00           C  
ATOM   1014  O   LYS A  60      -1.494  15.479  -3.680  1.00  0.00           O  
ATOM   1015  CB  LYS A  60       0.216  18.330  -4.033  1.00  0.00           C  
ATOM   1016  CG  LYS A  60       0.458  17.672  -5.411  1.00  0.00           C  
ATOM   1017  CD  LYS A  60       1.540  16.611  -5.419  1.00  0.00           C  
ATOM   1018  CE  LYS A  60       2.937  17.217  -5.463  1.00  0.00           C  
ATOM   1019  NZ  LYS A  60       3.977  16.175  -5.471  1.00  0.00           N  
ATOM   1020  H   LYS A  60      -0.624  19.301  -1.780  1.00  0.00           H  
ATOM   1021  HA  LYS A  60      -1.876  17.931  -3.950  1.00  0.00           H  
ATOM   1022 1HB  LYS A  60       0.112  19.404  -4.180  1.00  0.00           H  
ATOM   1023 2HB  LYS A  60       1.093  18.177  -3.406  1.00  0.00           H  
ATOM   1024 1HG  LYS A  60      -0.474  17.208  -5.747  1.00  0.00           H  
ATOM   1025 2HG  LYS A  60       0.726  18.446  -6.127  1.00  0.00           H  
ATOM   1026 1HD  LYS A  60       1.461  15.976  -4.537  1.00  0.00           H  
ATOM   1027 2HD  LYS A  60       1.407  15.993  -6.306  1.00  0.00           H  
ATOM   1028 1HE  LYS A  60       3.041  17.816  -6.363  1.00  0.00           H  
ATOM   1029 2HE  LYS A  60       3.091  17.856  -4.591  1.00  0.00           H  
ATOM   1030 1HZ  LYS A  60       4.888  16.614  -5.501  1.00  0.00           H  
ATOM   1031 2HZ  LYS A  60       3.897  15.627  -4.634  1.00  0.00           H  
ATOM   1032 3HZ  LYS A  60       3.885  15.539  -6.290  1.00  0.00           H  
ATOM   1033  N   VAL A  61      -0.173  15.940  -1.903  1.00  0.00           N  
ATOM   1034  CA  VAL A  61      -0.013  14.526  -1.554  1.00  0.00           C  
ATOM   1035  C   VAL A  61      -1.372  13.906  -1.202  1.00  0.00           C  
ATOM   1036  O   VAL A  61      -1.653  12.761  -1.584  1.00  0.00           O  
ATOM   1037  CB  VAL A  61       1.006  14.315  -0.410  1.00  0.00           C  
ATOM   1038  CG1 VAL A  61       1.024  12.832   0.026  1.00  0.00           C  
ATOM   1039  CG2 VAL A  61       2.393  14.740  -0.873  1.00  0.00           C  
ATOM   1040  H   VAL A  61       0.321  16.672  -1.372  1.00  0.00           H  
ATOM   1041  HA  VAL A  61       0.368  14.009  -2.424  1.00  0.00           H  
ATOM   1042  HB  VAL A  61       0.702  14.914   0.450  1.00  0.00           H  
ATOM   1043 1HG1 VAL A  61       1.735  12.695   0.842  1.00  0.00           H  
ATOM   1044 2HG1 VAL A  61       0.039  12.531   0.359  1.00  0.00           H  
ATOM   1045 3HG1 VAL A  61       1.315  12.211  -0.810  1.00  0.00           H  
ATOM   1046 1HG2 VAL A  61       3.108  14.606  -0.065  1.00  0.00           H  
ATOM   1047 2HG2 VAL A  61       2.686  14.135  -1.726  1.00  0.00           H  
ATOM   1048 3HG2 VAL A  61       2.377  15.781  -1.164  1.00  0.00           H  
ATOM   1049  N   ASP A  62      -2.207  14.631  -0.445  1.00  0.00           N  
ATOM   1050  CA  ASP A  62      -3.523  14.107  -0.102  1.00  0.00           C  
ATOM   1051  C   ASP A  62      -4.381  13.893  -1.359  1.00  0.00           C  
ATOM   1052  O   ASP A  62      -5.099  12.888  -1.440  1.00  0.00           O  
ATOM   1053  CB  ASP A  62      -4.274  15.037   0.864  1.00  0.00           C  
ATOM   1054  CG  ASP A  62      -3.786  15.029   2.338  1.00  0.00           C  
ATOM   1055  OD1 ASP A  62      -3.059  14.151   2.722  1.00  0.00           O  
ATOM   1056  OD2 ASP A  62      -4.196  15.906   3.064  1.00  0.00           O  
ATOM   1057  H   ASP A  62      -1.906  15.544  -0.099  1.00  0.00           H  
ATOM   1058  HA  ASP A  62      -3.388  13.146   0.388  1.00  0.00           H  
ATOM   1059 1HB  ASP A  62      -4.183  16.061   0.490  1.00  0.00           H  
ATOM   1060 2HB  ASP A  62      -5.333  14.789   0.849  1.00  0.00           H  
ATOM   1061  N   ASP A  63      -4.272  14.786  -2.364  1.00  0.00           N  
ATOM   1062  CA  ASP A  63      -5.028  14.607  -3.609  1.00  0.00           C  
ATOM   1063  C   ASP A  63      -4.523  13.388  -4.382  1.00  0.00           C  
ATOM   1064  O   ASP A  63      -5.323  12.670  -5.000  1.00  0.00           O  
ATOM   1065  CB  ASP A  63      -4.944  15.829  -4.528  1.00  0.00           C  
ATOM   1066  CG  ASP A  63      -5.756  17.055  -4.071  1.00  0.00           C  
ATOM   1067  OD1 ASP A  63      -6.589  16.940  -3.198  1.00  0.00           O  
ATOM   1068  OD2 ASP A  63      -5.546  18.099  -4.644  1.00  0.00           O  
ATOM   1069  H   ASP A  63      -3.726  15.645  -2.217  1.00  0.00           H  
ATOM   1070  HA  ASP A  63      -6.072  14.445  -3.353  1.00  0.00           H  
ATOM   1071 1HB  ASP A  63      -3.897  16.131  -4.613  1.00  0.00           H  
ATOM   1072 2HB  ASP A  63      -5.278  15.549  -5.526  1.00  0.00           H  
ATOM   1073  N   ILE A  64      -3.209  13.119  -4.319  1.00  0.00           N  
ATOM   1074  CA  ILE A  64      -2.672  11.951  -5.009  1.00  0.00           C  
ATOM   1075  C   ILE A  64      -3.284  10.717  -4.386  1.00  0.00           C  
ATOM   1076  O   ILE A  64      -3.686   9.802  -5.101  1.00  0.00           O  
ATOM   1077  CB  ILE A  64      -1.139  11.800  -4.896  1.00  0.00           C  
ATOM   1078  CG1 ILE A  64      -0.403  12.913  -5.640  1.00  0.00           C  
ATOM   1079  CG2 ILE A  64      -0.746  10.419  -5.525  1.00  0.00           C  
ATOM   1080  CD1 ILE A  64       1.076  12.986  -5.268  1.00  0.00           C  
ATOM   1081  H   ILE A  64      -2.591  13.792  -3.847  1.00  0.00           H  
ATOM   1082  HA  ILE A  64      -2.953  11.997  -6.060  1.00  0.00           H  
ATOM   1083  HB  ILE A  64      -0.830  11.835  -3.850  1.00  0.00           H  
ATOM   1084 1HG1 ILE A  64      -0.475  12.723  -6.709  1.00  0.00           H  
ATOM   1085 2HG1 ILE A  64      -0.868  13.868  -5.430  1.00  0.00           H  
ATOM   1086 1HG2 ILE A  64       0.313  10.275  -5.472  1.00  0.00           H  
ATOM   1087 2HG2 ILE A  64      -1.226   9.597  -5.002  1.00  0.00           H  
ATOM   1088 3HG2 ILE A  64      -1.053  10.399  -6.570  1.00  0.00           H  
ATOM   1089 1HD1 ILE A  64       1.556  13.763  -5.842  1.00  0.00           H  
ATOM   1090 2HD1 ILE A  64       1.189  13.191  -4.225  1.00  0.00           H  
ATOM   1091 3HD1 ILE A  64       1.547  12.066  -5.479  1.00  0.00           H  
ATOM   1092  N   LEU A  65      -3.320  10.663  -3.053  1.00  0.00           N  
ATOM   1093  CA  LEU A  65      -3.916   9.517  -2.388  1.00  0.00           C  
ATOM   1094  C   LEU A  65      -5.397   9.384  -2.688  1.00  0.00           C  
ATOM   1095  O   LEU A  65      -5.860   8.287  -2.969  1.00  0.00           O  
ATOM   1096  CB  LEU A  65      -3.654   9.582  -0.887  1.00  0.00           C  
ATOM   1097  CG  LEU A  65      -2.206   9.287  -0.450  1.00  0.00           C  
ATOM   1098  CD1 LEU A  65      -2.033   9.667   0.992  1.00  0.00           C  
ATOM   1099  CD2 LEU A  65      -1.929   7.762  -0.614  1.00  0.00           C  
ATOM   1100  H   LEU A  65      -2.913  11.432  -2.508  1.00  0.00           H  
ATOM   1101  HA  LEU A  65      -3.436   8.633  -2.770  1.00  0.00           H  
ATOM   1102 1HB  LEU A  65      -3.901  10.590  -0.548  1.00  0.00           H  
ATOM   1103 2HB  LEU A  65      -4.317   8.879  -0.383  1.00  0.00           H  
ATOM   1104  HG  LEU A  65      -1.504   9.876  -1.047  1.00  0.00           H  
ATOM   1105 1HD1 LEU A  65      -1.016   9.468   1.297  1.00  0.00           H  
ATOM   1106 2HD1 LEU A  65      -2.240  10.731   1.083  1.00  0.00           H  
ATOM   1107 3HD1 LEU A  65      -2.723   9.105   1.616  1.00  0.00           H  
ATOM   1108 1HD2 LEU A  65      -0.947   7.537  -0.274  1.00  0.00           H  
ATOM   1109 2HD2 LEU A  65      -2.640   7.199  -0.006  1.00  0.00           H  
ATOM   1110 3HD2 LEU A  65      -2.020   7.451  -1.646  1.00  0.00           H  
ATOM   1111  N   TYR A  66      -6.134  10.484  -2.748  1.00  0.00           N  
ATOM   1112  CA  TYR A  66      -7.553  10.407  -3.076  1.00  0.00           C  
ATOM   1113  C   TYR A  66      -7.734   9.665  -4.404  1.00  0.00           C  
ATOM   1114  O   TYR A  66      -8.605   8.804  -4.539  1.00  0.00           O  
ATOM   1115  CB  TYR A  66      -8.181  11.803  -3.150  1.00  0.00           C  
ATOM   1116  CG  TYR A  66      -9.662  11.798  -3.466  1.00  0.00           C  
ATOM   1117  CD1 TYR A  66     -10.106  12.068  -4.750  1.00  0.00           C  
ATOM   1118  CD2 TYR A  66     -10.576  11.524  -2.466  1.00  0.00           C  
ATOM   1119  CE1 TYR A  66     -11.447  12.060  -5.037  1.00  0.00           C  
ATOM   1120  CE2 TYR A  66     -11.926  11.516  -2.751  1.00  0.00           C  
ATOM   1121  CZ  TYR A  66     -12.361  11.783  -4.034  1.00  0.00           C  
ATOM   1122  OH  TYR A  66     -13.707  11.778  -4.323  1.00  0.00           O  
ATOM   1123  H   TYR A  66      -5.722  11.384  -2.491  1.00  0.00           H  
ATOM   1124  HA  TYR A  66      -8.058   9.832  -2.300  1.00  0.00           H  
ATOM   1125 1HB  TYR A  66      -8.025  12.330  -2.208  1.00  0.00           H  
ATOM   1126 2HB  TYR A  66      -7.677  12.375  -3.925  1.00  0.00           H  
ATOM   1127  HD1 TYR A  66      -9.402  12.283  -5.527  1.00  0.00           H  
ATOM   1128  HD2 TYR A  66     -10.231  11.313  -1.456  1.00  0.00           H  
ATOM   1129  HE1 TYR A  66     -11.788  12.271  -6.048  1.00  0.00           H  
ATOM   1130  HE2 TYR A  66     -12.647  11.299  -1.964  1.00  0.00           H  
ATOM   1131  HH  TYR A  66     -14.205  11.576  -3.529  1.00  0.00           H  
ATOM   1132  N   LYS A  67      -6.902  10.022  -5.385  1.00  0.00           N  
ATOM   1133  CA  LYS A  67      -6.938   9.460  -6.731  1.00  0.00           C  
ATOM   1134  C   LYS A  67      -5.941   8.311  -7.003  1.00  0.00           C  
ATOM   1135  O   LYS A  67      -5.743   7.947  -8.168  1.00  0.00           O  
ATOM   1136  CB  LYS A  67      -6.666  10.571  -7.747  1.00  0.00           C  
ATOM   1137  CG  LYS A  67      -7.709  11.662  -7.776  1.00  0.00           C  
ATOM   1138  CD  LYS A  67      -7.415  12.695  -8.846  1.00  0.00           C  
ATOM   1139  CE  LYS A  67      -8.477  13.797  -8.868  1.00  0.00           C  
ATOM   1140  NZ  LYS A  67      -8.183  14.833  -9.906  1.00  0.00           N  
ATOM   1141  H   LYS A  67      -6.238  10.785  -5.191  1.00  0.00           H  
ATOM   1142  HA  LYS A  67      -7.938   9.065  -6.896  1.00  0.00           H  
ATOM   1143 1HB  LYS A  67      -5.704  11.035  -7.508  1.00  0.00           H  
ATOM   1144 2HB  LYS A  67      -6.589  10.145  -8.745  1.00  0.00           H  
ATOM   1145 1HG  LYS A  67      -8.698  11.229  -7.922  1.00  0.00           H  
ATOM   1146 2HG  LYS A  67      -7.676  12.162  -6.817  1.00  0.00           H  
ATOM   1147 1HD  LYS A  67      -6.442  13.147  -8.641  1.00  0.00           H  
ATOM   1148 2HD  LYS A  67      -7.372  12.211  -9.822  1.00  0.00           H  
ATOM   1149 1HE  LYS A  67      -9.450  13.355  -9.077  1.00  0.00           H  
ATOM   1150 2HE  LYS A  67      -8.510  14.280  -7.890  1.00  0.00           H  
ATOM   1151 1HZ  LYS A  67      -8.903  15.543  -9.888  1.00  0.00           H  
ATOM   1152 2HZ  LYS A  67      -7.287  15.260  -9.716  1.00  0.00           H  
ATOM   1153 3HZ  LYS A  67      -8.161  14.400 -10.819  1.00  0.00           H  
ATOM   1154  N   VAL A  68      -5.272   7.767  -5.986  1.00  0.00           N  
ATOM   1155  CA  VAL A  68      -4.258   6.739  -6.238  1.00  0.00           C  
ATOM   1156  C   VAL A  68      -4.915   5.442  -6.684  1.00  0.00           C  
ATOM   1157  O   VAL A  68      -5.975   5.064  -6.179  1.00  0.00           O  
ATOM   1158  CB  VAL A  68      -3.371   6.484  -4.988  1.00  0.00           C  
ATOM   1159  CG1 VAL A  68      -4.143   5.744  -3.910  1.00  0.00           C  
ATOM   1160  CG2 VAL A  68      -2.076   5.734  -5.346  1.00  0.00           C  
ATOM   1161  H   VAL A  68      -5.477   8.069  -5.026  1.00  0.00           H  
ATOM   1162  HA  VAL A  68      -3.612   7.101  -7.038  1.00  0.00           H  
ATOM   1163  HB  VAL A  68      -3.112   7.446  -4.591  1.00  0.00           H  
ATOM   1164 1HG1 VAL A  68      -3.535   5.646  -3.039  1.00  0.00           H  
ATOM   1165 2HG1 VAL A  68      -5.030   6.260  -3.651  1.00  0.00           H  
ATOM   1166 3HG1 VAL A  68      -4.415   4.747  -4.263  1.00  0.00           H  
ATOM   1167 1HG2 VAL A  68      -1.468   5.620  -4.451  1.00  0.00           H  
ATOM   1168 2HG2 VAL A  68      -2.314   4.740  -5.739  1.00  0.00           H  
ATOM   1169 3HG2 VAL A  68      -1.518   6.298  -6.091  1.00  0.00           H  
ATOM   1170  N   SER A  69      -4.278   4.772  -7.632  1.00  0.00           N  
ATOM   1171  CA  SER A  69      -4.724   3.500  -8.176  1.00  0.00           C  
ATOM   1172  C   SER A  69      -3.658   2.441  -7.990  1.00  0.00           C  
ATOM   1173  O   SER A  69      -2.924   2.446  -7.002  1.00  0.00           O  
ATOM   1174  CB  SER A  69      -5.060   3.628  -9.648  1.00  0.00           C  
ATOM   1175  OG  SER A  69      -5.648   2.444 -10.134  1.00  0.00           O  
ATOM   1176  H   SER A  69      -3.426   5.169  -7.997  1.00  0.00           H  
ATOM   1177  HA  SER A  69      -5.615   3.185  -7.637  1.00  0.00           H  
ATOM   1178 1HB  SER A  69      -5.744   4.466  -9.790  1.00  0.00           H  
ATOM   1179 2HB  SER A  69      -4.151   3.844 -10.209  1.00  0.00           H  
ATOM   1180  HG  SER A  69      -5.911   2.629 -11.044  1.00  0.00           H  
ATOM   1181  N   ALA A  70      -3.562   1.524  -8.938  1.00  0.00           N  
ATOM   1182  CA  ALA A  70      -2.637   0.408  -8.819  1.00  0.00           C  
ATOM   1183  C   ALA A  70      -1.203   0.915  -8.603  1.00  0.00           C  
ATOM   1184  O   ALA A  70      -0.776   1.883  -9.249  1.00  0.00           O  
ATOM   1185  CB  ALA A  70      -2.692  -0.456 -10.072  1.00  0.00           C  
ATOM   1186  H   ALA A  70      -4.197   1.591  -9.733  1.00  0.00           H  
ATOM   1187  HA  ALA A  70      -2.952  -0.181  -7.967  1.00  0.00           H  
ATOM   1188 1HB  ALA A  70      -2.020  -1.305  -9.981  1.00  0.00           H  
ATOM   1189 2HB  ALA A  70      -3.711  -0.816 -10.209  1.00  0.00           H  
ATOM   1190 3HB  ALA A  70      -2.397   0.138 -10.939  1.00  0.00           H  
ATOM   1191  N   PRO A  71      -0.378   0.214  -7.792  1.00  0.00           N  
ATOM   1192  CA  PRO A  71       0.995   0.553  -7.446  1.00  0.00           C  
ATOM   1193  C   PRO A  71       1.957   0.272  -8.583  1.00  0.00           C  
ATOM   1194  O   PRO A  71       2.778  -0.647  -8.505  1.00  0.00           O  
ATOM   1195  CB  PRO A  71       1.273  -0.353  -6.247  1.00  0.00           C  
ATOM   1196  CG  PRO A  71       0.444  -1.578  -6.513  1.00  0.00           C  
ATOM   1197  CD  PRO A  71      -0.841  -1.040  -7.137  1.00  0.00           C  
ATOM   1198  HA  PRO A  71       1.045   1.618  -7.161  1.00  0.00           H  
ATOM   1199 1HB  PRO A  71       2.355  -0.574  -6.181  1.00  0.00           H  
ATOM   1200 2HB  PRO A  71       0.993   0.155  -5.315  1.00  0.00           H  
ATOM   1201 1HG  PRO A  71       0.980  -2.264  -7.198  1.00  0.00           H  
ATOM   1202 2HG  PRO A  71       0.275  -2.132  -5.577  1.00  0.00           H  
ATOM   1203 1HD  PRO A  71      -1.223  -1.763  -7.859  1.00  0.00           H  
ATOM   1204 2HD  PRO A  71      -1.570  -0.806  -6.341  1.00  0.00           H  
ATOM   1205  N   SER A  72       1.790   1.047  -9.639  1.00  0.00           N  
ATOM   1206  CA  SER A  72       2.583   0.970 -10.851  1.00  0.00           C  
ATOM   1207  C   SER A  72       4.014   1.387 -10.536  1.00  0.00           C  
ATOM   1208  O   SER A  72       4.259   2.198  -9.639  1.00  0.00           O  
ATOM   1209  CB  SER A  72       1.979   1.864 -11.922  1.00  0.00           C  
ATOM   1210  OG  SER A  72       0.683   1.451 -12.254  1.00  0.00           O  
ATOM   1211  H   SER A  72       1.034   1.730  -9.585  1.00  0.00           H  
ATOM   1212  HA  SER A  72       2.592  -0.063 -11.204  1.00  0.00           H  
ATOM   1213 1HB  SER A  72       1.957   2.896 -11.573  1.00  0.00           H  
ATOM   1214 2HB  SER A  72       2.607   1.831 -12.806  1.00  0.00           H  
ATOM   1215  HG  SER A  72       0.122   1.763 -11.530  1.00  0.00           H  
ATOM   1216  N   GLU A  73       4.963   0.885 -11.315  1.00  0.00           N  
ATOM   1217  CA  GLU A  73       6.392   1.131 -11.091  1.00  0.00           C  
ATOM   1218  C   GLU A  73       6.847   2.592 -11.173  1.00  0.00           C  
ATOM   1219  O   GLU A  73       7.876   2.950 -10.607  1.00  0.00           O  
ATOM   1220  CB  GLU A  73       7.203   0.303 -12.093  1.00  0.00           C  
ATOM   1221  CG  GLU A  73       7.049  -1.215 -11.923  1.00  0.00           C  
ATOM   1222  CD  GLU A  73       5.813  -1.789 -12.608  1.00  0.00           C  
ATOM   1223  OE1 GLU A  73       5.035  -1.024 -13.162  1.00  0.00           O  
ATOM   1224  OE2 GLU A  73       5.640  -2.982 -12.565  1.00  0.00           O  
ATOM   1225  H   GLU A  73       4.697   0.239 -12.066  1.00  0.00           H  
ATOM   1226  HA  GLU A  73       6.622   0.771 -10.088  1.00  0.00           H  
ATOM   1227 1HB  GLU A  73       6.912   0.570 -13.107  1.00  0.00           H  
ATOM   1228 2HB  GLU A  73       8.261   0.533 -11.982  1.00  0.00           H  
ATOM   1229 1HG  GLU A  73       7.937  -1.700 -12.329  1.00  0.00           H  
ATOM   1230 2HG  GLU A  73       6.999  -1.441 -10.861  1.00  0.00           H  
ATOM   1231  N   GLU A  74       6.097   3.443 -11.862  1.00  0.00           N  
ATOM   1232  CA  GLU A  74       6.466   4.848 -12.001  1.00  0.00           C  
ATOM   1233  C   GLU A  74       6.011   5.717 -10.825  1.00  0.00           C  
ATOM   1234  O   GLU A  74       6.361   6.895 -10.748  1.00  0.00           O  
ATOM   1235  CB  GLU A  74       5.892   5.416 -13.298  1.00  0.00           C  
ATOM   1236  CG  GLU A  74       6.482   4.799 -14.560  1.00  0.00           C  
ATOM   1237  CD  GLU A  74       5.879   5.361 -15.827  1.00  0.00           C  
ATOM   1238  OE1 GLU A  74       5.001   6.185 -15.733  1.00  0.00           O  
ATOM   1239  OE2 GLU A  74       6.308   4.973 -16.886  1.00  0.00           O  
ATOM   1240  H   GLU A  74       5.281   3.085 -12.339  1.00  0.00           H  
ATOM   1241  HA  GLU A  74       7.555   4.908 -12.058  1.00  0.00           H  
ATOM   1242 1HB  GLU A  74       4.809   5.255 -13.321  1.00  0.00           H  
ATOM   1243 2HB  GLU A  74       6.062   6.489 -13.334  1.00  0.00           H  
ATOM   1244 1HG  GLU A  74       7.555   4.993 -14.566  1.00  0.00           H  
ATOM   1245 2HG  GLU A  74       6.335   3.723 -14.536  1.00  0.00           H  
ATOM   1246  N   LYS A  75       5.254   5.156  -9.879  1.00  0.00           N  
ATOM   1247  CA  LYS A  75       4.743   5.960  -8.757  1.00  0.00           C  
ATOM   1248  C   LYS A  75       5.867   6.399  -7.812  1.00  0.00           C  
ATOM   1249  O   LYS A  75       5.779   7.459  -7.173  1.00  0.00           O  
ATOM   1250  CB  LYS A  75       3.634   5.217  -8.008  1.00  0.00           C  
ATOM   1251  CG  LYS A  75       2.312   4.998  -8.809  1.00  0.00           C  
ATOM   1252  CD  LYS A  75       1.596   6.343  -9.145  1.00  0.00           C  
ATOM   1253  CE  LYS A  75       0.224   6.101  -9.758  1.00  0.00           C  
ATOM   1254  NZ  LYS A  75      -0.455   7.363 -10.137  1.00  0.00           N  
ATOM   1255  H   LYS A  75       5.027   4.156  -9.922  1.00  0.00           H  
ATOM   1256  HA  LYS A  75       4.306   6.872  -9.165  1.00  0.00           H  
ATOM   1257 1HB  LYS A  75       4.005   4.232  -7.735  1.00  0.00           H  
ATOM   1258 2HB  LYS A  75       3.398   5.745  -7.089  1.00  0.00           H  
ATOM   1259 1HG  LYS A  75       2.560   4.490  -9.743  1.00  0.00           H  
ATOM   1260 2HG  LYS A  75       1.633   4.355  -8.245  1.00  0.00           H  
ATOM   1261 1HD  LYS A  75       1.498   6.961  -8.248  1.00  0.00           H  
ATOM   1262 2HD  LYS A  75       2.183   6.894  -9.883  1.00  0.00           H  
ATOM   1263 1HE  LYS A  75       0.336   5.480 -10.650  1.00  0.00           H  
ATOM   1264 2HE  LYS A  75      -0.399   5.574  -9.028  1.00  0.00           H  
ATOM   1265 1HZ  LYS A  75      -1.363   7.142 -10.535  1.00  0.00           H  
ATOM   1266 2HZ  LYS A  75      -0.576   7.946  -9.315  1.00  0.00           H  
ATOM   1267 3HZ  LYS A  75       0.101   7.856 -10.822  1.00  0.00           H  
ATOM   1268  N   GLN A  76       6.975   5.657  -7.811  1.00  0.00           N  
ATOM   1269  CA  GLN A  76       8.123   5.991  -6.991  1.00  0.00           C  
ATOM   1270  C   GLN A  76       8.664   7.361  -7.359  1.00  0.00           C  
ATOM   1271  O   GLN A  76       9.225   8.047  -6.500  1.00  0.00           O  
ATOM   1272  CB  GLN A  76       9.253   4.974  -7.181  1.00  0.00           C  
ATOM   1273  CG  GLN A  76       8.983   3.620  -6.597  1.00  0.00           C  
ATOM   1274  CD  GLN A  76      10.097   2.659  -6.862  1.00  0.00           C  
ATOM   1275  OE1 GLN A  76      10.520   2.485  -8.006  1.00  0.00           O  
ATOM   1276  NE2 GLN A  76      10.576   2.030  -5.799  1.00  0.00           N  
ATOM   1277  H   GLN A  76       7.000   4.785  -8.330  1.00  0.00           H  
ATOM   1278  HA  GLN A  76       7.810   5.997  -5.944  1.00  0.00           H  
ATOM   1279 1HB  GLN A  76       9.432   4.838  -8.255  1.00  0.00           H  
ATOM   1280 2HB  GLN A  76      10.172   5.363  -6.749  1.00  0.00           H  
ATOM   1281 1HG  GLN A  76       8.864   3.715  -5.516  1.00  0.00           H  
ATOM   1282 2HG  GLN A  76       8.069   3.211  -7.031  1.00  0.00           H  
ATOM   1283 1HE2 GLN A  76      11.337   1.369  -5.894  1.00  0.00           H  
ATOM   1284 2HE2 GLN A  76      10.186   2.210  -4.895  1.00  0.00           H  
ATOM   1285  N   LYS A  77       8.529   7.760  -8.629  1.00  0.00           N  
ATOM   1286  CA  LYS A  77       9.052   9.035  -9.065  1.00  0.00           C  
ATOM   1287  C   LYS A  77       8.332  10.194  -8.397  1.00  0.00           C  
ATOM   1288  O   LYS A  77       8.922  11.273  -8.240  1.00  0.00           O  
ATOM   1289  CB  LYS A  77       8.988   9.163 -10.585  1.00  0.00           C  
ATOM   1290  CG  LYS A  77       9.968   8.244 -11.302  1.00  0.00           C  
ATOM   1291  CD  LYS A  77       9.911   8.409 -12.811  1.00  0.00           C  
ATOM   1292  CE  LYS A  77      10.907   7.463 -13.490  1.00  0.00           C  
ATOM   1293  NZ  LYS A  77      10.935   7.622 -14.969  1.00  0.00           N  
ATOM   1294  H   LYS A  77       8.019   7.197  -9.319  1.00  0.00           H  
ATOM   1295  HA  LYS A  77      10.094   9.090  -8.781  1.00  0.00           H  
ATOM   1296 1HB  LYS A  77       7.981   8.914 -10.923  1.00  0.00           H  
ATOM   1297 2HB  LYS A  77       9.193  10.187 -10.876  1.00  0.00           H  
ATOM   1298 1HG  LYS A  77      10.983   8.458 -10.960  1.00  0.00           H  
ATOM   1299 2HG  LYS A  77       9.741   7.203 -11.055  1.00  0.00           H  
ATOM   1300 1HD  LYS A  77       8.904   8.168 -13.161  1.00  0.00           H  
ATOM   1301 2HD  LYS A  77      10.140   9.438 -13.083  1.00  0.00           H  
ATOM   1302 1HE  LYS A  77      11.907   7.649 -13.091  1.00  0.00           H  
ATOM   1303 2HE  LYS A  77      10.622   6.439 -13.257  1.00  0.00           H  
ATOM   1304 1HZ  LYS A  77      11.607   6.969 -15.353  1.00  0.00           H  
ATOM   1305 2HZ  LYS A  77      10.020   7.437 -15.355  1.00  0.00           H  
ATOM   1306 3HZ  LYS A  77      11.216   8.564 -15.200  1.00  0.00           H  
ATOM   1307  N   GLU A  78       7.058  10.007  -8.029  1.00  0.00           N  
ATOM   1308  CA  GLU A  78       6.337  11.090  -7.409  1.00  0.00           C  
ATOM   1309  C   GLU A  78       6.866  11.234  -5.985  1.00  0.00           C  
ATOM   1310  O   GLU A  78       7.057  12.345  -5.494  1.00  0.00           O  
ATOM   1311  CB  GLU A  78       4.842  10.805  -7.407  1.00  0.00           C  
ATOM   1312  CG  GLU A  78       3.984  11.976  -7.007  1.00  0.00           C  
ATOM   1313  CD  GLU A  78       4.029  13.115  -8.014  1.00  0.00           C  
ATOM   1314  OE1 GLU A  78       4.272  12.827  -9.158  1.00  0.00           O  
ATOM   1315  OE2 GLU A  78       3.860  14.274  -7.653  1.00  0.00           O  
ATOM   1316  H   GLU A  78       6.575   9.114  -8.140  1.00  0.00           H  
ATOM   1317  HA  GLU A  78       6.525  12.006  -7.964  1.00  0.00           H  
ATOM   1318 1HB  GLU A  78       4.536  10.479  -8.397  1.00  0.00           H  
ATOM   1319 2HB  GLU A  78       4.632   9.984  -6.714  1.00  0.00           H  
ATOM   1320 1HG  GLU A  78       2.983  11.600  -6.986  1.00  0.00           H  
ATOM   1321 2HG  GLU A  78       4.256  12.332  -6.012  1.00  0.00           H  
ATOM   1322  N   ALA A  79       7.136  10.095  -5.325  1.00  0.00           N  
ATOM   1323  CA  ALA A  79       7.673  10.138  -3.961  1.00  0.00           C  
ATOM   1324  C   ALA A  79       9.031  10.854  -3.968  1.00  0.00           C  
ATOM   1325  O   ALA A  79       9.351  11.635  -3.057  1.00  0.00           O  
ATOM   1326  CB  ALA A  79       7.799   8.745  -3.390  1.00  0.00           C  
ATOM   1327  H   ALA A  79       6.900   9.204  -5.783  1.00  0.00           H  
ATOM   1328  HA  ALA A  79       6.988  10.716  -3.341  1.00  0.00           H  
ATOM   1329 1HB  ALA A  79       8.177   8.809  -2.379  1.00  0.00           H  
ATOM   1330 2HB  ALA A  79       6.821   8.267  -3.384  1.00  0.00           H  
ATOM   1331 3HB  ALA A  79       8.488   8.160  -4.004  1.00  0.00           H  
ATOM   1332  N   ILE A  80       9.795  10.629  -5.047  1.00  0.00           N  
ATOM   1333  CA  ILE A  80      11.086  11.275  -5.235  1.00  0.00           C  
ATOM   1334  C   ILE A  80      10.942  12.776  -5.374  1.00  0.00           C  
ATOM   1335  O   ILE A  80      11.635  13.514  -4.666  1.00  0.00           O  
ATOM   1336  CB  ILE A  80      11.837  10.672  -6.463  1.00  0.00           C  
ATOM   1337  CG1 ILE A  80      12.301   9.215  -6.104  1.00  0.00           C  
ATOM   1338  CG2 ILE A  80      12.957  11.596  -7.010  1.00  0.00           C  
ATOM   1339  CD1 ILE A  80      12.810   8.358  -7.264  1.00  0.00           C  
ATOM   1340  H   ILE A  80       9.467   9.937  -5.727  1.00  0.00           H  
ATOM   1341  HA  ILE A  80      11.691  11.085  -4.355  1.00  0.00           H  
ATOM   1342  HB  ILE A  80      11.120  10.550  -7.252  1.00  0.00           H  
ATOM   1343 1HG1 ILE A  80      13.091   9.284  -5.378  1.00  0.00           H  
ATOM   1344 2HG1 ILE A  80      11.464   8.693  -5.655  1.00  0.00           H  
ATOM   1345 1HG2 ILE A  80      13.411  11.143  -7.886  1.00  0.00           H  
ATOM   1346 2HG2 ILE A  80      12.544  12.562  -7.299  1.00  0.00           H  
ATOM   1347 3HG2 ILE A  80      13.682  11.752  -6.291  1.00  0.00           H  
ATOM   1348 1HD1 ILE A  80      13.101   7.375  -6.887  1.00  0.00           H  
ATOM   1349 2HD1 ILE A  80      12.031   8.234  -8.003  1.00  0.00           H  
ATOM   1350 3HD1 ILE A  80      13.670   8.827  -7.725  1.00  0.00           H  
ATOM   1351  N   LYS A  81      10.014  13.269  -6.198  1.00  0.00           N  
ATOM   1352  CA  LYS A  81       9.957  14.720  -6.277  1.00  0.00           C  
ATOM   1353  C   LYS A  81       9.362  15.355  -5.015  1.00  0.00           C  
ATOM   1354  O   LYS A  81       9.718  16.493  -4.702  1.00  0.00           O  
ATOM   1355  CB  LYS A  81       9.234  15.208  -7.531  1.00  0.00           C  
ATOM   1356  CG  LYS A  81       7.744  14.993  -7.559  1.00  0.00           C  
ATOM   1357  CD  LYS A  81       7.143  15.274  -8.941  1.00  0.00           C  
ATOM   1358  CE  LYS A  81       7.194  16.758  -9.309  1.00  0.00           C  
ATOM   1359  NZ  LYS A  81       6.363  17.053 -10.502  1.00  0.00           N  
ATOM   1360  H   LYS A  81       9.454  12.645  -6.792  1.00  0.00           H  
ATOM   1361  HA  LYS A  81      10.976  15.081  -6.354  1.00  0.00           H  
ATOM   1362 1HB  LYS A  81       9.428  16.274  -7.642  1.00  0.00           H  
ATOM   1363 2HB  LYS A  81       9.660  14.705  -8.397  1.00  0.00           H  
ATOM   1364 1HG  LYS A  81       7.535  13.972  -7.296  1.00  0.00           H  
ATOM   1365 2HG  LYS A  81       7.262  15.638  -6.824  1.00  0.00           H  
ATOM   1366 1HD  LYS A  81       7.693  14.698  -9.687  1.00  0.00           H  
ATOM   1367 2HD  LYS A  81       6.106  14.942  -8.957  1.00  0.00           H  
ATOM   1368 1HE  LYS A  81       6.838  17.355  -8.466  1.00  0.00           H  
ATOM   1369 2HE  LYS A  81       8.221  17.037  -9.530  1.00  0.00           H  
ATOM   1370 1HZ  LYS A  81       6.422  18.038 -10.719  1.00  0.00           H  
ATOM   1371 2HZ  LYS A  81       6.688  16.510 -11.290  1.00  0.00           H  
ATOM   1372 3HZ  LYS A  81       5.403  16.808 -10.292  1.00  0.00           H  
ATOM   1373  N   VAL A  82       8.529  14.629  -4.241  1.00  0.00           N  
ATOM   1374  CA  VAL A  82       8.012  15.249  -3.016  1.00  0.00           C  
ATOM   1375  C   VAL A  82       9.164  15.504  -2.076  1.00  0.00           C  
ATOM   1376  O   VAL A  82       9.272  16.585  -1.486  1.00  0.00           O  
ATOM   1377  CB  VAL A  82       6.992  14.370  -2.240  1.00  0.00           C  
ATOM   1378  CG1 VAL A  82       6.686  15.039  -0.861  1.00  0.00           C  
ATOM   1379  CG2 VAL A  82       5.701  14.224  -3.010  1.00  0.00           C  
ATOM   1380  H   VAL A  82       8.220  13.702  -4.561  1.00  0.00           H  
ATOM   1381  HA  VAL A  82       7.547  16.202  -3.272  1.00  0.00           H  
ATOM   1382  HB  VAL A  82       7.425  13.380  -2.066  1.00  0.00           H  
ATOM   1383 1HG1 VAL A  82       5.990  14.448  -0.328  1.00  0.00           H  
ATOM   1384 2HG1 VAL A  82       7.587  15.130  -0.264  1.00  0.00           H  
ATOM   1385 3HG1 VAL A  82       6.264  16.030  -1.026  1.00  0.00           H  
ATOM   1386 1HG2 VAL A  82       5.011  13.602  -2.441  1.00  0.00           H  
ATOM   1387 2HG2 VAL A  82       5.274  15.207  -3.159  1.00  0.00           H  
ATOM   1388 3HG2 VAL A  82       5.892  13.762  -3.965  1.00  0.00           H  
ATOM   1389  N   TYR A  83      10.033  14.513  -1.924  1.00  0.00           N  
ATOM   1390  CA  TYR A  83      11.162  14.700  -1.052  1.00  0.00           C  
ATOM   1391  C   TYR A  83      12.117  15.779  -1.541  1.00  0.00           C  
ATOM   1392  O   TYR A  83      12.623  16.551  -0.720  1.00  0.00           O  
ATOM   1393  CB  TYR A  83      11.886  13.399  -0.816  1.00  0.00           C  
ATOM   1394  CG  TYR A  83      11.331  12.492   0.305  1.00  0.00           C  
ATOM   1395  CD1 TYR A  83      10.169  12.790   1.058  1.00  0.00           C  
ATOM   1396  CD2 TYR A  83      12.070  11.389   0.646  1.00  0.00           C  
ATOM   1397  CE1 TYR A  83       9.812  11.964   2.109  1.00  0.00           C  
ATOM   1398  CE2 TYR A  83      11.700  10.607   1.674  1.00  0.00           C  
ATOM   1399  CZ  TYR A  83      10.606  10.864   2.405  1.00  0.00           C  
ATOM   1400  OH  TYR A  83      10.319  10.025   3.457  1.00  0.00           O  
ATOM   1401  H   TYR A  83       9.883  13.620  -2.413  1.00  0.00           H  
ATOM   1402  HA  TYR A  83      10.795  15.057  -0.096  1.00  0.00           H  
ATOM   1403 1HB  TYR A  83      11.889  12.822  -1.748  1.00  0.00           H  
ATOM   1404 2HB  TYR A  83      12.890  13.640  -0.584  1.00  0.00           H  
ATOM   1405  HD1 TYR A  83       9.552  13.647   0.844  1.00  0.00           H  
ATOM   1406  HD2 TYR A  83      12.966  11.136   0.096  1.00  0.00           H  
ATOM   1407  HE1 TYR A  83       8.928  12.187   2.701  1.00  0.00           H  
ATOM   1408  HE2 TYR A  83      12.287   9.754   1.920  1.00  0.00           H  
ATOM   1409  HH  TYR A  83      11.119   9.477   3.655  1.00  0.00           H  
ATOM   1410  N   LEU A  84      12.340  15.885  -2.855  1.00  0.00           N  
ATOM   1411  CA  LEU A  84      13.249  16.925  -3.328  1.00  0.00           C  
ATOM   1412  C   LEU A  84      12.673  18.315  -3.022  1.00  0.00           C  
ATOM   1413  O   LEU A  84      13.421  19.226  -2.623  1.00  0.00           O  
ATOM   1414  CB  LEU A  84      13.455  16.808  -4.839  1.00  0.00           C  
ATOM   1415  CG  LEU A  84      14.201  15.555  -5.372  1.00  0.00           C  
ATOM   1416  CD1 LEU A  84      14.092  15.585  -6.888  1.00  0.00           C  
ATOM   1417  CD2 LEU A  84      15.679  15.512  -4.899  1.00  0.00           C  
ATOM   1418  H   LEU A  84      11.928  15.205  -3.504  1.00  0.00           H  
ATOM   1419  HA  LEU A  84      14.193  16.827  -2.807  1.00  0.00           H  
ATOM   1420 1HB  LEU A  84      12.471  16.828  -5.308  1.00  0.00           H  
ATOM   1421 2HB  LEU A  84      14.004  17.686  -5.176  1.00  0.00           H  
ATOM   1422  HG  LEU A  84      13.705  14.665  -5.019  1.00  0.00           H  
ATOM   1423 1HD1 LEU A  84      14.547  14.726  -7.305  1.00  0.00           H  
ATOM   1424 2HD1 LEU A  84      13.051  15.595  -7.181  1.00  0.00           H  
ATOM   1425 3HD1 LEU A  84      14.582  16.478  -7.274  1.00  0.00           H  
ATOM   1426 1HD2 LEU A  84      16.156  14.625  -5.299  1.00  0.00           H  
ATOM   1427 2HD2 LEU A  84      16.208  16.399  -5.250  1.00  0.00           H  
ATOM   1428 3HD2 LEU A  84      15.721  15.471  -3.815  1.00  0.00           H  
ATOM   1429  N   GLU A  85      11.342  18.481  -3.169  1.00  0.00           N  
ATOM   1430  CA  GLU A  85      10.717  19.763  -2.855  1.00  0.00           C  
ATOM   1431  C   GLU A  85      10.871  20.071  -1.375  1.00  0.00           C  
ATOM   1432  O   GLU A  85      11.180  21.207  -1.003  1.00  0.00           O  
ATOM   1433  CB  GLU A  85       9.224  19.774  -3.217  1.00  0.00           C  
ATOM   1434  CG  GLU A  85       8.904  19.807  -4.713  1.00  0.00           C  
ATOM   1435  CD  GLU A  85       7.415  19.742  -4.996  1.00  0.00           C  
ATOM   1436  OE1 GLU A  85       6.685  19.299  -4.137  1.00  0.00           O  
ATOM   1437  OE2 GLU A  85       7.013  20.130  -6.070  1.00  0.00           O  
ATOM   1438  H   GLU A  85      10.771  17.718  -3.555  1.00  0.00           H  
ATOM   1439  HA  GLU A  85      11.224  20.543  -3.423  1.00  0.00           H  
ATOM   1440 1HB  GLU A  85       8.759  18.874  -2.807  1.00  0.00           H  
ATOM   1441 2HB  GLU A  85       8.740  20.629  -2.750  1.00  0.00           H  
ATOM   1442 1HG  GLU A  85       9.302  20.726  -5.135  1.00  0.00           H  
ATOM   1443 2HG  GLU A  85       9.402  18.972  -5.202  1.00  0.00           H  
ATOM   1444  N   LEU A  86      10.716  19.054  -0.526  1.00  0.00           N  
ATOM   1445  CA  LEU A  86      10.880  19.280   0.892  1.00  0.00           C  
ATOM   1446  C   LEU A  86      12.310  19.624   1.245  1.00  0.00           C  
ATOM   1447  O   LEU A  86      12.512  20.507   2.064  1.00  0.00           O  
ATOM   1448  CB  LEU A  86      10.406  18.076   1.697  1.00  0.00           C  
ATOM   1449  CG  LEU A  86       8.886  17.830   1.688  1.00  0.00           C  
ATOM   1450  CD1 LEU A  86       8.620  16.466   2.332  1.00  0.00           C  
ATOM   1451  CD2 LEU A  86       8.148  18.988   2.463  1.00  0.00           C  
ATOM   1452  H   LEU A  86      10.413  18.139  -0.882  1.00  0.00           H  
ATOM   1453  HA  LEU A  86      10.282  20.139   1.158  1.00  0.00           H  
ATOM   1454 1HB  LEU A  86      10.895  17.187   1.299  1.00  0.00           H  
ATOM   1455 2HB  LEU A  86      10.724  18.206   2.727  1.00  0.00           H  
ATOM   1456  HG  LEU A  86       8.528  17.800   0.657  1.00  0.00           H  
ATOM   1457 1HD1 LEU A  86       7.567  16.244   2.317  1.00  0.00           H  
ATOM   1458 2HD1 LEU A  86       9.144  15.705   1.771  1.00  0.00           H  
ATOM   1459 3HD1 LEU A  86       8.978  16.470   3.362  1.00  0.00           H  
ATOM   1460 1HD2 LEU A  86       7.091  18.822   2.446  1.00  0.00           H  
ATOM   1461 2HD2 LEU A  86       8.498  19.015   3.494  1.00  0.00           H  
ATOM   1462 3HD2 LEU A  86       8.336  19.944   2.006  1.00  0.00           H  
ATOM   1463  N   LEU A  87      13.311  19.028   0.584  1.00  0.00           N  
ATOM   1464  CA  LEU A  87      14.684  19.397   0.930  1.00  0.00           C  
ATOM   1465  C   LEU A  87      14.937  20.873   0.648  1.00  0.00           C  
ATOM   1466  O   LEU A  87      15.571  21.560   1.453  1.00  0.00           O  
ATOM   1467  CB  LEU A  87      15.709  18.580   0.116  1.00  0.00           C  
ATOM   1468  CG  LEU A  87      15.853  17.085   0.447  1.00  0.00           C  
ATOM   1469  CD1 LEU A  87      16.720  16.410  -0.583  1.00  0.00           C  
ATOM   1470  CD2 LEU A  87      16.498  16.917   1.813  1.00  0.00           C  
ATOM   1471  H   LEU A  87      13.106  18.267  -0.070  1.00  0.00           H  
ATOM   1472  HA  LEU A  87      14.832  19.229   1.990  1.00  0.00           H  
ATOM   1473 1HB  LEU A  87      15.433  18.653  -0.936  1.00  0.00           H  
ATOM   1474 2HB  LEU A  87      16.687  19.042   0.244  1.00  0.00           H  
ATOM   1475  HG  LEU A  87      14.880  16.617   0.425  1.00  0.00           H  
ATOM   1476 1HD1 LEU A  87      16.802  15.353  -0.333  1.00  0.00           H  
ATOM   1477 2HD1 LEU A  87      16.272  16.516  -1.567  1.00  0.00           H  
ATOM   1478 3HD1 LEU A  87      17.700  16.856  -0.583  1.00  0.00           H  
ATOM   1479 1HD2 LEU A  87      16.610  15.868   2.005  1.00  0.00           H  
ATOM   1480 2HD2 LEU A  87      17.469  17.388   1.828  1.00  0.00           H  
ATOM   1481 3HD2 LEU A  87      15.880  17.362   2.587  1.00  0.00           H  
ATOM   1482  N   GLU A  88      14.417  21.407  -0.461  1.00  0.00           N  
ATOM   1483  CA  GLU A  88      14.654  22.831  -0.702  1.00  0.00           C  
ATOM   1484  C   GLU A  88      14.008  23.674   0.422  1.00  0.00           C  
ATOM   1485  O   GLU A  88      14.629  24.603   0.972  1.00  0.00           O  
ATOM   1486  CB  GLU A  88      14.129  23.224  -2.093  1.00  0.00           C  
ATOM   1487  CG  GLU A  88      14.572  24.614  -2.598  1.00  0.00           C  
ATOM   1488  CD  GLU A  88      13.690  25.730  -2.145  1.00  0.00           C  
ATOM   1489  OE1 GLU A  88      12.504  25.528  -2.045  1.00  0.00           O  
ATOM   1490  OE2 GLU A  88      14.191  26.792  -1.890  1.00  0.00           O  
ATOM   1491  H   GLU A  88      13.927  20.807  -1.141  1.00  0.00           H  
ATOM   1492  HA  GLU A  88      15.727  23.008  -0.682  1.00  0.00           H  
ATOM   1493 1HB  GLU A  88      14.459  22.482  -2.820  1.00  0.00           H  
ATOM   1494 2HB  GLU A  88      13.038  23.196  -2.081  1.00  0.00           H  
ATOM   1495 1HG  GLU A  88      15.585  24.808  -2.245  1.00  0.00           H  
ATOM   1496 2HG  GLU A  88      14.595  24.596  -3.686  1.00  0.00           H  
ATOM   1497  N   VAL A  89      12.802  23.273   0.833  1.00  0.00           N  
ATOM   1498  CA  VAL A  89      12.072  23.972   1.879  1.00  0.00           C  
ATOM   1499  C   VAL A  89      12.750  23.857   3.241  1.00  0.00           C  
ATOM   1500  O   VAL A  89      12.827  24.840   3.982  1.00  0.00           O  
ATOM   1501  CB  VAL A  89      10.636  23.424   1.992  1.00  0.00           C  
ATOM   1502  CG1 VAL A  89       9.950  24.018   3.176  1.00  0.00           C  
ATOM   1503  CG2 VAL A  89       9.853  23.759   0.732  1.00  0.00           C  
ATOM   1504  H   VAL A  89      12.354  22.499   0.327  1.00  0.00           H  
ATOM   1505  HA  VAL A  89      12.020  25.026   1.603  1.00  0.00           H  
ATOM   1506  HB  VAL A  89      10.671  22.346   2.125  1.00  0.00           H  
ATOM   1507 1HG1 VAL A  89       8.950  23.628   3.227  1.00  0.00           H  
ATOM   1508 2HG1 VAL A  89      10.462  23.787   4.105  1.00  0.00           H  
ATOM   1509 3HG1 VAL A  89       9.922  25.097   3.034  1.00  0.00           H  
ATOM   1510 1HG2 VAL A  89       8.843  23.360   0.813  1.00  0.00           H  
ATOM   1511 2HG2 VAL A  89       9.806  24.835   0.608  1.00  0.00           H  
ATOM   1512 3HG2 VAL A  89      10.341  23.326  -0.131  1.00  0.00           H  
ATOM   1513  N   HIS A  90      13.212  22.663   3.582  1.00  0.00           N  
ATOM   1514  CA  HIS A  90      13.834  22.385   4.859  1.00  0.00           C  
ATOM   1515  C   HIS A  90      15.175  23.084   4.983  1.00  0.00           C  
ATOM   1516  O   HIS A  90      15.555  23.470   6.093  1.00  0.00           O  
ATOM   1517  CB  HIS A  90      13.936  20.882   5.074  1.00  0.00           C  
ATOM   1518  CG  HIS A  90      12.598  20.229   5.326  1.00  0.00           C  
ATOM   1519  ND1 HIS A  90      12.444  18.864   5.383  1.00  0.00           N  
ATOM   1520  CD2 HIS A  90      11.355  20.755   5.514  1.00  0.00           C  
ATOM   1521  CE1 HIS A  90      11.169  18.577   5.605  1.00  0.00           C  
ATOM   1522  NE2 HIS A  90      10.497  19.705   5.682  1.00  0.00           N  
ATOM   1523  H   HIS A  90      13.091  21.895   2.930  1.00  0.00           H  
ATOM   1524  HA  HIS A  90      13.205  22.771   5.650  1.00  0.00           H  
ATOM   1525 1HB  HIS A  90      14.341  20.437   4.171  1.00  0.00           H  
ATOM   1526 2HB  HIS A  90      14.611  20.654   5.888  1.00  0.00           H  
ATOM   1527  HD2 HIS A  90      11.080  21.808   5.525  1.00  0.00           H  
ATOM   1528  HE1 HIS A  90      10.746  17.579   5.698  1.00  0.00           H  
ATOM   1529  HE2 HIS A  90       9.505  19.787   5.837  1.00  0.00           H  
ATOM   1530  N   SER A  91      15.886  23.288   3.867  1.00  0.00           N  
ATOM   1531  CA  SER A  91      17.121  24.053   3.944  1.00  0.00           C  
ATOM   1532  C   SER A  91      16.780  25.501   4.304  1.00  0.00           C  
ATOM   1533  O   SER A  91      17.488  26.127   5.105  1.00  0.00           O  
ATOM   1534  CB  SER A  91      17.901  23.993   2.647  1.00  0.00           C  
ATOM   1535  OG  SER A  91      18.393  22.698   2.404  1.00  0.00           O  
ATOM   1536  H   SER A  91      15.602  22.862   2.976  1.00  0.00           H  
ATOM   1537  HA  SER A  91      17.741  23.638   4.735  1.00  0.00           H  
ATOM   1538 1HB  SER A  91      17.255  24.298   1.821  1.00  0.00           H  
ATOM   1539 2HB  SER A  91      18.731  24.695   2.691  1.00  0.00           H  
ATOM   1540  HG  SER A  91      19.092  22.807   1.738  1.00  0.00           H  
ATOM   1541  N   ARG A  92      15.672  26.035   3.750  1.00  0.00           N  
ATOM   1542  CA  ARG A  92      15.234  27.380   4.123  1.00  0.00           C  
ATOM   1543  C   ARG A  92      14.766  27.425   5.583  1.00  0.00           C  
ATOM   1544  O   ARG A  92      14.981  28.437   6.262  1.00  0.00           O  
ATOM   1545  CB  ARG A  92      14.182  27.938   3.180  1.00  0.00           C  
ATOM   1546  CG  ARG A  92      14.770  28.372   1.840  1.00  0.00           C  
ATOM   1547  CD  ARG A  92      13.815  29.093   0.947  1.00  0.00           C  
ATOM   1548  NE  ARG A  92      12.910  28.205   0.249  1.00  0.00           N  
ATOM   1549  CZ  ARG A  92      11.587  28.038   0.476  1.00  0.00           C  
ATOM   1550  NH1 ARG A  92      10.913  27.207  -0.253  1.00  0.00           N  
ATOM   1551  NH2 ARG A  92      10.923  28.696   1.402  1.00  0.00           N  
ATOM   1552  H   ARG A  92      15.179  25.505   3.016  1.00  0.00           H  
ATOM   1553  HA  ARG A  92      16.095  28.041   4.037  1.00  0.00           H  
ATOM   1554 1HB  ARG A  92      13.425  27.178   2.984  1.00  0.00           H  
ATOM   1555 2HB  ARG A  92      13.689  28.792   3.634  1.00  0.00           H  
ATOM   1556 1HG  ARG A  92      15.627  29.019   2.011  1.00  0.00           H  
ATOM   1557 2HG  ARG A  92      15.099  27.476   1.300  1.00  0.00           H  
ATOM   1558 1HD  ARG A  92      13.237  29.800   1.531  1.00  0.00           H  
ATOM   1559 2HD  ARG A  92      14.389  29.637   0.197  1.00  0.00           H  
ATOM   1560  HE  ARG A  92      13.325  27.651  -0.521  1.00  0.00           H  
ATOM   1561 1HH1 ARG A  92      11.385  26.666  -0.995  1.00  0.00           H  
ATOM   1562 2HH1 ARG A  92       9.908  27.113  -0.069  1.00  0.00           H  
ATOM   1563 1HH2 ARG A  92      11.374  29.366   2.000  1.00  0.00           H  
ATOM   1564 2HH2 ARG A  92       9.913  28.500   1.476  1.00  0.00           H  
ATOM   1565  N   VAL A  93      14.177  26.323   6.083  1.00  0.00           N  
ATOM   1566  CA  VAL A  93      13.783  26.284   7.491  1.00  0.00           C  
ATOM   1567  C   VAL A  93      15.020  26.397   8.343  1.00  0.00           C  
ATOM   1568  O   VAL A  93      15.015  27.166   9.297  1.00  0.00           O  
ATOM   1569  CB  VAL A  93      13.075  24.974   7.909  1.00  0.00           C  
ATOM   1570  CG1 VAL A  93      12.890  24.929   9.455  1.00  0.00           C  
ATOM   1571  CG2 VAL A  93      11.763  24.898   7.273  1.00  0.00           C  
ATOM   1572  H   VAL A  93      13.958  25.564   5.434  1.00  0.00           H  
ATOM   1573  HA  VAL A  93      13.130  27.129   7.701  1.00  0.00           H  
ATOM   1574  HB  VAL A  93      13.681  24.133   7.616  1.00  0.00           H  
ATOM   1575 1HG1 VAL A  93      12.397  24.014   9.732  1.00  0.00           H  
ATOM   1576 2HG1 VAL A  93      13.853  24.964   9.960  1.00  0.00           H  
ATOM   1577 3HG1 VAL A  93      12.283  25.775   9.778  1.00  0.00           H  
ATOM   1578 1HG2 VAL A  93      11.276  23.991   7.549  1.00  0.00           H  
ATOM   1579 2HG2 VAL A  93      11.188  25.743   7.617  1.00  0.00           H  
ATOM   1580 3HG2 VAL A  93      11.870  24.932   6.203  1.00  0.00           H  
ATOM   1581  N   LEU A  94      16.085  25.659   8.009  1.00  0.00           N  
ATOM   1582  CA  LEU A  94      17.303  25.758   8.797  1.00  0.00           C  
ATOM   1583  C   LEU A  94      17.866  27.155   8.747  1.00  0.00           C  
ATOM   1584  O   LEU A  94      18.248  27.709   9.772  1.00  0.00           O  
ATOM   1585  CB  LEU A  94      18.375  24.781   8.268  1.00  0.00           C  
ATOM   1586  CG  LEU A  94      18.157  23.304   8.558  1.00  0.00           C  
ATOM   1587  CD1 LEU A  94      19.090  22.430   7.747  1.00  0.00           C  
ATOM   1588  CD2 LEU A  94      18.463  23.070  10.022  1.00  0.00           C  
ATOM   1589  H   LEU A  94      16.013  25.001   7.227  1.00  0.00           H  
ATOM   1590  HA  LEU A  94      17.059  25.531   9.827  1.00  0.00           H  
ATOM   1591 1HB  LEU A  94      18.424  24.890   7.185  1.00  0.00           H  
ATOM   1592 2HB  LEU A  94      19.341  25.071   8.679  1.00  0.00           H  
ATOM   1593  HG  LEU A  94      17.137  23.031   8.313  1.00  0.00           H  
ATOM   1594 1HD1 LEU A  94      18.906  21.389   8.002  1.00  0.00           H  
ATOM   1595 2HD1 LEU A  94      18.899  22.585   6.688  1.00  0.00           H  
ATOM   1596 3HD1 LEU A  94      20.104  22.665   7.962  1.00  0.00           H  
ATOM   1597 1HD2 LEU A  94      18.330  22.026  10.247  1.00  0.00           H  
ATOM   1598 2HD2 LEU A  94      19.496  23.350  10.220  1.00  0.00           H  
ATOM   1599 3HD2 LEU A  94      17.807  23.654  10.650  1.00  0.00           H  
ATOM   1600  N   LYS A  95      17.869  27.800   7.592  1.00  0.00           N  
ATOM   1601  CA  LYS A  95      18.426  29.136   7.607  1.00  0.00           C  
ATOM   1602  C   LYS A  95      17.636  30.053   8.546  1.00  0.00           C  
ATOM   1603  O   LYS A  95      18.225  30.757   9.373  1.00  0.00           O  
ATOM   1604  CB  LYS A  95      18.454  29.726   6.197  1.00  0.00           C  
ATOM   1605  CG  LYS A  95      19.070  31.127   6.108  1.00  0.00           C  
ATOM   1606  CD  LYS A  95      19.135  31.620   4.667  1.00  0.00           C  
ATOM   1607  CE  LYS A  95      19.715  33.025   4.601  1.00  0.00           C  
ATOM   1608  NZ  LYS A  95      19.784  33.539   3.201  1.00  0.00           N  
ATOM   1609  H   LYS A  95      17.564  27.344   6.726  1.00  0.00           H  
ATOM   1610  HA  LYS A  95      19.448  29.077   7.980  1.00  0.00           H  
ATOM   1611 1HB  LYS A  95      19.011  29.059   5.538  1.00  0.00           H  
ATOM   1612 2HB  LYS A  95      17.433  29.780   5.814  1.00  0.00           H  
ATOM   1613 1HG  LYS A  95      18.469  31.830   6.693  1.00  0.00           H  
ATOM   1614 2HG  LYS A  95      20.076  31.110   6.530  1.00  0.00           H  
ATOM   1615 1HD  LYS A  95      19.759  30.948   4.076  1.00  0.00           H  
ATOM   1616 2HD  LYS A  95      18.131  31.627   4.241  1.00  0.00           H  
ATOM   1617 1HE  LYS A  95      19.092  33.696   5.196  1.00  0.00           H  
ATOM   1618 2HE  LYS A  95      20.719  33.015   5.023  1.00  0.00           H  
ATOM   1619 1HZ  LYS A  95      20.175  34.472   3.210  1.00  0.00           H  
ATOM   1620 2HZ  LYS A  95      20.371  32.933   2.645  1.00  0.00           H  
ATOM   1621 3HZ  LYS A  95      18.856  33.568   2.802  1.00  0.00           H  
ATOM   1622  N   ALA A  96      16.300  30.040   8.429  1.00  0.00           N  
ATOM   1623  CA  ALA A  96      15.473  30.922   9.248  1.00  0.00           C  
ATOM   1624  C   ALA A  96      15.528  30.567  10.727  1.00  0.00           C  
ATOM   1625  O   ALA A  96      15.537  31.456  11.588  1.00  0.00           O  
ATOM   1626  CB  ALA A  96      14.027  30.843   8.772  1.00  0.00           C  
ATOM   1627  H   ALA A  96      15.862  29.419   7.739  1.00  0.00           H  
ATOM   1628  HA  ALA A  96      15.845  31.937   9.126  1.00  0.00           H  
ATOM   1629 1HB  ALA A  96      13.410  31.524   9.361  1.00  0.00           H  
ATOM   1630 2HB  ALA A  96      13.977  31.123   7.722  1.00  0.00           H  
ATOM   1631 3HB  ALA A  96      13.665  29.821   8.895  1.00  0.00           H  
ATOM   1632  N   LEU A  97      15.544  29.276  11.028  1.00  0.00           N  
ATOM   1633  CA  LEU A  97      15.532  28.748  12.374  1.00  0.00           C  
ATOM   1634  C   LEU A  97      16.853  29.047  13.075  1.00  0.00           C  
ATOM   1635  O   LEU A  97      16.854  29.478  14.225  1.00  0.00           O  
ATOM   1636  CB  LEU A  97      15.127  27.271  12.295  1.00  0.00           C  
ATOM   1637  CG  LEU A  97      14.829  26.502  13.570  1.00  0.00           C  
ATOM   1638  CD1 LEU A  97      13.679  25.539  13.261  1.00  0.00           C  
ATOM   1639  CD2 LEU A  97      16.053  25.693  13.997  1.00  0.00           C  
ATOM   1640  H   LEU A  97      15.526  28.589  10.268  1.00  0.00           H  
ATOM   1641  HA  LEU A  97      14.745  29.269  12.926  1.00  0.00           H  
ATOM   1642 1HB  LEU A  97      14.233  27.212  11.679  1.00  0.00           H  
ATOM   1643 2HB  LEU A  97      15.922  26.743  11.771  1.00  0.00           H  
ATOM   1644  HG  LEU A  97      14.531  27.187  14.368  1.00  0.00           H  
ATOM   1645 1HD1 LEU A  97      13.437  24.971  14.139  1.00  0.00           H  
ATOM   1646 2HD1 LEU A  97      12.804  26.106  12.946  1.00  0.00           H  
ATOM   1647 3HD1 LEU A  97      13.968  24.874  12.468  1.00  0.00           H  
ATOM   1648 1HD2 LEU A  97      15.815  25.126  14.900  1.00  0.00           H  
ATOM   1649 2HD2 LEU A  97      16.338  25.002  13.200  1.00  0.00           H  
ATOM   1650 3HD2 LEU A  97      16.882  26.364  14.202  1.00  0.00           H  
ATOM   1651  N   ILE A  98      17.979  28.850  12.374  1.00  0.00           N  
ATOM   1652  CA  ILE A  98      19.280  29.114  12.969  1.00  0.00           C  
ATOM   1653  C   ILE A  98      19.388  30.597  13.272  1.00  0.00           C  
ATOM   1654  O   ILE A  98      19.858  30.966  14.357  1.00  0.00           O  
ATOM   1655  CB  ILE A  98      20.434  28.695  12.034  1.00  0.00           C  
ATOM   1656  CG1 ILE A  98      20.437  27.183  11.898  1.00  0.00           C  
ATOM   1657  CG2 ILE A  98      21.789  29.189  12.622  1.00  0.00           C  
ATOM   1658  CD1 ILE A  98      21.287  26.640  10.778  1.00  0.00           C  
ATOM   1659  H   ILE A  98      17.937  28.486  11.420  1.00  0.00           H  
ATOM   1660  HA  ILE A  98      19.363  28.560  13.899  1.00  0.00           H  
ATOM   1661  HB  ILE A  98      20.275  29.123  11.038  1.00  0.00           H  
ATOM   1662 1HG1 ILE A  98      20.805  26.766  12.829  1.00  0.00           H  
ATOM   1663 2HG1 ILE A  98      19.417  26.850  11.746  1.00  0.00           H  
ATOM   1664 1HG2 ILE A  98      22.610  28.900  11.978  1.00  0.00           H  
ATOM   1665 2HG2 ILE A  98      21.790  30.271  12.707  1.00  0.00           H  
ATOM   1666 3HG2 ILE A  98      21.938  28.750  13.610  1.00  0.00           H  
ATOM   1667 1HD1 ILE A  98      21.221  25.560  10.767  1.00  0.00           H  
ATOM   1668 2HD1 ILE A  98      20.922  27.033   9.826  1.00  0.00           H  
ATOM   1669 3HD1 ILE A  98      22.301  26.929  10.916  1.00  0.00           H  
ATOM   1670  N   GLU A  99      18.967  31.461  12.334  1.00  0.00           N  
ATOM   1671  CA  GLU A  99      19.032  32.881  12.608  1.00  0.00           C  
ATOM   1672  C   GLU A  99      18.144  33.258  13.789  1.00  0.00           C  
ATOM   1673  O   GLU A  99      18.581  34.035  14.631  1.00  0.00           O  
ATOM   1674  CB  GLU A  99      18.626  33.709  11.393  1.00  0.00           C  
ATOM   1675  CG  GLU A  99      19.619  33.709  10.229  1.00  0.00           C  
ATOM   1676  CD  GLU A  99      19.090  34.500   9.065  1.00  0.00           C  
ATOM   1677  OE1 GLU A  99      17.934  34.833   9.117  1.00  0.00           O  
ATOM   1678  OE2 GLU A  99      19.822  34.776   8.144  1.00  0.00           O  
ATOM   1679  H   GLU A  99      18.637  31.129  11.421  1.00  0.00           H  
ATOM   1680  HA  GLU A  99      20.060  33.132  12.862  1.00  0.00           H  
ATOM   1681 1HB  GLU A  99      17.673  33.331  11.014  1.00  0.00           H  
ATOM   1682 2HB  GLU A  99      18.467  34.743  11.701  1.00  0.00           H  
ATOM   1683 1HG  GLU A  99      20.559  34.143  10.561  1.00  0.00           H  
ATOM   1684 2HG  GLU A  99      19.809  32.684   9.920  1.00  0.00           H  
ATOM   1685  N   GLN A 100      16.942  32.676  13.923  1.00  0.00           N  
ATOM   1686  CA  GLN A 100      16.109  33.031  15.067  1.00  0.00           C  
ATOM   1687  C   GLN A 100      16.753  32.629  16.372  1.00  0.00           C  
ATOM   1688  O   GLN A 100      16.715  33.408  17.324  1.00  0.00           O  
ATOM   1689  CB  GLN A 100      14.721  32.401  14.984  1.00  0.00           C  
ATOM   1690  CG  GLN A 100      13.851  33.003  13.939  1.00  0.00           C  
ATOM   1691  CD  GLN A 100      12.562  32.241  13.723  1.00  0.00           C  
ATOM   1692  OE1 GLN A 100      11.956  31.714  14.665  1.00  0.00           O  
ATOM   1693  NE2 GLN A 100      12.150  32.172  12.474  1.00  0.00           N  
ATOM   1694  H   GLN A 100      16.580  32.053  13.192  1.00  0.00           H  
ATOM   1695  HA  GLN A 100      15.987  34.111  15.076  1.00  0.00           H  
ATOM   1696 1HB  GLN A 100      14.829  31.340  14.748  1.00  0.00           H  
ATOM   1697 2HB  GLN A 100      14.219  32.477  15.948  1.00  0.00           H  
ATOM   1698 1HG  GLN A 100      13.598  34.022  14.238  1.00  0.00           H  
ATOM   1699 2HG  GLN A 100      14.398  33.021  13.026  1.00  0.00           H  
ATOM   1700 1HE2 GLN A 100      11.311  31.684  12.233  1.00  0.00           H  
ATOM   1701 2HE2 GLN A 100      12.695  32.644  11.755  1.00  0.00           H  
ATOM   1702  N   ILE A 101      17.421  31.474  16.411  1.00  0.00           N  
ATOM   1703  CA  ILE A 101      18.032  31.064  17.663  1.00  0.00           C  
ATOM   1704  C   ILE A 101      19.119  32.080  18.001  1.00  0.00           C  
ATOM   1705  O   ILE A 101      19.201  32.526  19.148  1.00  0.00           O  
ATOM   1706  CB  ILE A 101      18.647  29.652  17.584  1.00  0.00           C  
ATOM   1707  CG1 ILE A 101      17.550  28.615  17.372  1.00  0.00           C  
ATOM   1708  CG2 ILE A 101      19.320  29.358  18.954  1.00  0.00           C  
ATOM   1709  CD1 ILE A 101      18.044  27.225  16.959  1.00  0.00           C  
ATOM   1710  H   ILE A 101      17.407  30.852  15.593  1.00  0.00           H  
ATOM   1711  HA  ILE A 101      17.279  31.080  18.447  1.00  0.00           H  
ATOM   1712  HB  ILE A 101      19.365  29.587  16.761  1.00  0.00           H  
ATOM   1713 1HG1 ILE A 101      17.012  28.530  18.275  1.00  0.00           H  
ATOM   1714 2HG1 ILE A 101      16.872  28.973  16.609  1.00  0.00           H  
ATOM   1715 1HG2 ILE A 101      19.733  28.370  18.954  1.00  0.00           H  
ATOM   1716 2HG2 ILE A 101      20.112  30.076  19.148  1.00  0.00           H  
ATOM   1717 3HG2 ILE A 101      18.573  29.426  19.743  1.00  0.00           H  
ATOM   1718 1HD1 ILE A 101      17.187  26.564  16.834  1.00  0.00           H  
ATOM   1719 2HD1 ILE A 101      18.577  27.306  16.014  1.00  0.00           H  
ATOM   1720 3HD1 ILE A 101      18.701  26.800  17.709  1.00  0.00           H  
ATOM   1721  N   LYS A 102      19.952  32.447  17.012  1.00  0.00           N  
ATOM   1722  CA  LYS A 102      21.022  33.415  17.243  1.00  0.00           C  
ATOM   1723  C   LYS A 102      20.495  34.784  17.665  1.00  0.00           C  
ATOM   1724  O   LYS A 102      21.076  35.434  18.543  1.00  0.00           O  
ATOM   1725  CB  LYS A 102      21.868  33.605  15.989  1.00  0.00           C  
ATOM   1726  CG  LYS A 102      22.767  32.456  15.612  1.00  0.00           C  
ATOM   1727  CD  LYS A 102      23.503  32.803  14.331  1.00  0.00           C  
ATOM   1728  CE  LYS A 102      24.488  31.741  13.930  1.00  0.00           C  
ATOM   1729  NZ  LYS A 102      25.156  32.072  12.640  1.00  0.00           N  
ATOM   1730  H   LYS A 102      19.835  32.029  16.080  1.00  0.00           H  
ATOM   1731  HA  LYS A 102      21.654  33.041  18.040  1.00  0.00           H  
ATOM   1732 1HB  LYS A 102      21.204  33.787  15.143  1.00  0.00           H  
ATOM   1733 2HB  LYS A 102      22.490  34.489  16.108  1.00  0.00           H  
ATOM   1734 1HG  LYS A 102      23.481  32.260  16.413  1.00  0.00           H  
ATOM   1735 2HG  LYS A 102      22.164  31.561  15.451  1.00  0.00           H  
ATOM   1736 1HD  LYS A 102      22.775  32.920  13.525  1.00  0.00           H  
ATOM   1737 2HD  LYS A 102      24.032  33.746  14.458  1.00  0.00           H  
ATOM   1738 1HE  LYS A 102      25.247  31.648  14.704  1.00  0.00           H  
ATOM   1739 2HE  LYS A 102      23.977  30.787  13.827  1.00  0.00           H  
ATOM   1740 1HZ  LYS A 102      25.807  31.319  12.422  1.00  0.00           H  
ATOM   1741 2HZ  LYS A 102      24.473  32.134  11.900  1.00  0.00           H  
ATOM   1742 3HZ  LYS A 102      25.657  32.938  12.707  1.00  0.00           H  
ATOM   1743  N   LEU A 103      19.392  35.221  17.053  1.00  0.00           N  
ATOM   1744  CA  LEU A 103      18.804  36.501  17.386  1.00  0.00           C  
ATOM   1745  C   LEU A 103      18.265  36.467  18.803  1.00  0.00           C  
ATOM   1746  O   LEU A 103      18.428  37.441  19.544  1.00  0.00           O  
ATOM   1747  CB  LEU A 103      17.696  36.836  16.396  1.00  0.00           C  
ATOM   1748  CG  LEU A 103      18.129  37.141  14.929  1.00  0.00           C  
ATOM   1749  CD1 LEU A 103      16.873  37.198  14.031  1.00  0.00           C  
ATOM   1750  CD2 LEU A 103      18.879  38.446  14.877  1.00  0.00           C  
ATOM   1751  H   LEU A 103      18.988  34.661  16.298  1.00  0.00           H  
ATOM   1752  HA  LEU A 103      19.578  37.259  17.348  1.00  0.00           H  
ATOM   1753 1HB  LEU A 103      17.004  35.998  16.373  1.00  0.00           H  
ATOM   1754 2HB  LEU A 103      17.183  37.710  16.771  1.00  0.00           H  
ATOM   1755  HG  LEU A 103      18.776  36.365  14.566  1.00  0.00           H  
ATOM   1756 1HD1 LEU A 103      17.169  37.404  13.002  1.00  0.00           H  
ATOM   1757 2HD1 LEU A 103      16.354  36.244  14.067  1.00  0.00           H  
ATOM   1758 3HD1 LEU A 103      16.212  37.979  14.374  1.00  0.00           H  
ATOM   1759 1HD2 LEU A 103      19.168  38.634  13.847  1.00  0.00           H  
ATOM   1760 2HD2 LEU A 103      18.239  39.249  15.239  1.00  0.00           H  
ATOM   1761 3HD2 LEU A 103      19.772  38.401  15.485  1.00  0.00           H  
ATOM   1762  N   PHE A 104      17.678  35.338  19.216  1.00  0.00           N  
ATOM   1763  CA  PHE A 104      17.199  35.227  20.578  1.00  0.00           C  
ATOM   1764  C   PHE A 104      18.368  35.257  21.542  1.00  0.00           C  
ATOM   1765  O   PHE A 104      18.291  35.938  22.559  1.00  0.00           O  
ATOM   1766  CB  PHE A 104      16.327  33.985  20.799  1.00  0.00           C  
ATOM   1767  CG  PHE A 104      14.890  34.194  20.373  1.00  0.00           C  
ATOM   1768  CD1 PHE A 104      14.118  35.050  21.107  1.00  0.00           C  
ATOM   1769  CD2 PHE A 104      14.312  33.556  19.292  1.00  0.00           C  
ATOM   1770  CE1 PHE A 104      12.814  35.296  20.791  1.00  0.00           C  
ATOM   1771  CE2 PHE A 104      12.998  33.791  18.965  1.00  0.00           C  
ATOM   1772  CZ  PHE A 104      12.250  34.671  19.724  1.00  0.00           C  
ATOM   1773  H   PHE A 104      17.506  34.580  18.548  1.00  0.00           H  
ATOM   1774  HA  PHE A 104      16.580  36.095  20.783  1.00  0.00           H  
ATOM   1775 1HB  PHE A 104      16.740  33.154  20.222  1.00  0.00           H  
ATOM   1776 2HB  PHE A 104      16.343  33.702  21.848  1.00  0.00           H  
ATOM   1777  HD1 PHE A 104      14.575  35.529  21.947  1.00  0.00           H  
ATOM   1778  HD2 PHE A 104      14.894  32.861  18.695  1.00  0.00           H  
ATOM   1779  HE1 PHE A 104      12.225  35.987  21.393  1.00  0.00           H  
ATOM   1780  HE2 PHE A 104      12.542  33.284  18.112  1.00  0.00           H  
ATOM   1781  HZ  PHE A 104      11.210  34.862  19.469  1.00  0.00           H  
ATOM   1782  N   ILE A 105      19.492  34.628  21.199  1.00  0.00           N  
ATOM   1783  CA  ILE A 105      20.645  34.668  22.088  1.00  0.00           C  
ATOM   1784  C   ILE A 105      21.084  36.113  22.286  1.00  0.00           C  
ATOM   1785  O   ILE A 105      21.363  36.520  23.418  1.00  0.00           O  
ATOM   1786  CB  ILE A 105      21.832  33.844  21.545  1.00  0.00           C  
ATOM   1787  CG1 ILE A 105      21.471  32.359  21.583  1.00  0.00           C  
ATOM   1788  CG2 ILE A 105      23.119  34.144  22.360  1.00  0.00           C  
ATOM   1789  CD1 ILE A 105      22.399  31.463  20.811  1.00  0.00           C  
ATOM   1790  H   ILE A 105      19.504  34.053  20.348  1.00  0.00           H  
ATOM   1791  HA  ILE A 105      20.354  34.260  23.054  1.00  0.00           H  
ATOM   1792  HB  ILE A 105      22.003  34.106  20.503  1.00  0.00           H  
ATOM   1793 1HG1 ILE A 105      21.462  32.031  22.614  1.00  0.00           H  
ATOM   1794 2HG1 ILE A 105      20.484  32.241  21.179  1.00  0.00           H  
ATOM   1795 1HG2 ILE A 105      23.953  33.569  21.968  1.00  0.00           H  
ATOM   1796 2HG2 ILE A 105      23.373  35.200  22.294  1.00  0.00           H  
ATOM   1797 3HG2 ILE A 105      22.953  33.883  23.394  1.00  0.00           H  
ATOM   1798 1HD1 ILE A 105      22.056  30.455  20.887  1.00  0.00           H  
ATOM   1799 2HD1 ILE A 105      22.408  31.753  19.769  1.00  0.00           H  
ATOM   1800 3HD1 ILE A 105      23.392  31.537  21.210  1.00  0.00           H  
ATOM   1801  N   GLU A 106      21.137  36.892  21.199  1.00  0.00           N  
ATOM   1802  CA  GLU A 106      21.548  38.284  21.319  1.00  0.00           C  
ATOM   1803  C   GLU A 106      20.540  39.091  22.152  1.00  0.00           C  
ATOM   1804  O   GLU A 106      20.952  39.902  22.986  1.00  0.00           O  
ATOM   1805  CB  GLU A 106      21.686  38.915  19.929  1.00  0.00           C  
ATOM   1806  CG  GLU A 106      22.245  40.338  19.911  1.00  0.00           C  
ATOM   1807  CD  GLU A 106      23.684  40.407  20.364  1.00  0.00           C  
ATOM   1808  OE1 GLU A 106      24.340  39.394  20.347  1.00  0.00           O  
ATOM   1809  OE2 GLU A 106      24.127  41.471  20.715  1.00  0.00           O  
ATOM   1810  H   GLU A 106      20.941  36.483  20.278  1.00  0.00           H  
ATOM   1811  HA  GLU A 106      22.515  38.316  21.819  1.00  0.00           H  
ATOM   1812 1HB  GLU A 106      22.331  38.288  19.313  1.00  0.00           H  
ATOM   1813 2HB  GLU A 106      20.707  38.937  19.450  1.00  0.00           H  
ATOM   1814 1HG  GLU A 106      22.172  40.729  18.899  1.00  0.00           H  
ATOM   1815 2HG  GLU A 106      21.633  40.969  20.557  1.00  0.00           H  
ATOM   1816  N   LEU A 107      19.232  38.844  21.980  1.00  0.00           N  
ATOM   1817  CA  LEU A 107      18.218  39.552  22.763  1.00  0.00           C  
ATOM   1818  C   LEU A 107      18.312  39.208  24.234  1.00  0.00           C  
ATOM   1819  O   LEU A 107      18.070  40.054  25.097  1.00  0.00           O  
ATOM   1820  CB  LEU A 107      16.808  39.220  22.270  1.00  0.00           C  
ATOM   1821  CG  LEU A 107      16.417  39.771  20.922  1.00  0.00           C  
ATOM   1822  CD1 LEU A 107      15.093  39.126  20.486  1.00  0.00           C  
ATOM   1823  CD2 LEU A 107      16.255  41.301  21.043  1.00  0.00           C  
ATOM   1824  H   LEU A 107      18.943  38.195  21.239  1.00  0.00           H  
ATOM   1825  HA  LEU A 107      18.412  40.613  22.667  1.00  0.00           H  
ATOM   1826 1HB  LEU A 107      16.715  38.139  22.225  1.00  0.00           H  
ATOM   1827 2HB  LEU A 107      16.092  39.599  22.996  1.00  0.00           H  
ATOM   1828  HG  LEU A 107      17.188  39.540  20.189  1.00  0.00           H  
ATOM   1829 1HD1 LEU A 107      14.806  39.517  19.524  1.00  0.00           H  
ATOM   1830 2HD1 LEU A 107      15.210  38.047  20.411  1.00  0.00           H  
ATOM   1831 3HD1 LEU A 107      14.324  39.356  21.217  1.00  0.00           H  
ATOM   1832 1HD2 LEU A 107      15.991  41.718  20.106  1.00  0.00           H  
ATOM   1833 2HD2 LEU A 107      15.475  41.534  21.771  1.00  0.00           H  
ATOM   1834 3HD2 LEU A 107      17.172  41.758  21.354  1.00  0.00           H  
ATOM   1835  N   ILE A 108      18.637  37.957  24.524  1.00  0.00           N  
ATOM   1836  CA  ILE A 108      18.768  37.504  25.892  1.00  0.00           C  
ATOM   1837  C   ILE A 108      19.941  38.198  26.544  1.00  0.00           C  
ATOM   1838  O   ILE A 108      19.789  38.687  27.666  1.00  0.00           O  
ATOM   1839  CB  ILE A 108      18.912  35.979  25.913  1.00  0.00           C  
ATOM   1840  CG1 ILE A 108      17.550  35.406  25.467  1.00  0.00           C  
ATOM   1841  CG2 ILE A 108      19.361  35.474  27.325  1.00  0.00           C  
ATOM   1842  CD1 ILE A 108      17.572  33.960  25.070  1.00  0.00           C  
ATOM   1843  H   ILE A 108      18.754  37.295  23.753  1.00  0.00           H  
ATOM   1844  HA  ILE A 108      17.865  37.766  26.435  1.00  0.00           H  
ATOM   1845  HB  ILE A 108      19.648  35.673  25.174  1.00  0.00           H  
ATOM   1846 1HG1 ILE A 108      16.858  35.538  26.283  1.00  0.00           H  
ATOM   1847 2HG1 ILE A 108      17.177  35.982  24.640  1.00  0.00           H  
ATOM   1848 1HG2 ILE A 108      19.451  34.394  27.319  1.00  0.00           H  
ATOM   1849 2HG2 ILE A 108      20.335  35.901  27.593  1.00  0.00           H  
ATOM   1850 3HG2 ILE A 108      18.626  35.772  28.071  1.00  0.00           H  
ATOM   1851 1HD1 ILE A 108      16.569  33.650  24.781  1.00  0.00           H  
ATOM   1852 2HD1 ILE A 108      18.242  33.838  24.228  1.00  0.00           H  
ATOM   1853 3HD1 ILE A 108      17.915  33.342  25.885  1.00  0.00           H  
ATOM   1854  N   LYS A 109      21.085  38.259  25.842  1.00  0.00           N  
ATOM   1855  CA  LYS A 109      22.288  38.926  26.333  1.00  0.00           C  
ATOM   1856  C   LYS A 109      22.079  40.445  26.482  1.00  0.00           C  
ATOM   1857  O   LYS A 109      22.673  41.085  27.354  1.00  0.00           O  
ATOM   1858  CB  LYS A 109      23.473  38.643  25.396  1.00  0.00           C  
ATOM   1859  CG  LYS A 109      24.000  37.203  25.448  1.00  0.00           C  
ATOM   1860  CD  LYS A 109      25.195  37.027  24.505  1.00  0.00           C  
ATOM   1861  CE  LYS A 109      25.844  35.641  24.612  1.00  0.00           C  
ATOM   1862  NZ  LYS A 109      26.974  35.491  23.640  1.00  0.00           N  
ATOM   1863  H   LYS A 109      21.121  37.789  24.932  1.00  0.00           H  
ATOM   1864  HA  LYS A 109      22.521  38.526  27.323  1.00  0.00           H  
ATOM   1865 1HB  LYS A 109      23.168  38.844  24.361  1.00  0.00           H  
ATOM   1866 2HB  LYS A 109      24.293  39.314  25.633  1.00  0.00           H  
ATOM   1867 1HG  LYS A 109      24.262  36.951  26.456  1.00  0.00           H  
ATOM   1868 2HG  LYS A 109      23.206  36.529  25.131  1.00  0.00           H  
ATOM   1869 1HD  LYS A 109      24.861  37.181  23.477  1.00  0.00           H  
ATOM   1870 2HD  LYS A 109      25.947  37.779  24.739  1.00  0.00           H  
ATOM   1871 1HE  LYS A 109      26.233  35.509  25.622  1.00  0.00           H  
ATOM   1872 2HE  LYS A 109      25.104  34.870  24.423  1.00  0.00           H  
ATOM   1873 1HZ  LYS A 109      27.412  34.568  23.733  1.00  0.00           H  
ATOM   1874 2HZ  LYS A 109      26.631  35.595  22.694  1.00  0.00           H  
ATOM   1875 3HZ  LYS A 109      27.670  36.198  23.824  1.00  0.00           H  
ATOM   1876  N   ARG A 110      21.281  41.027  25.586  1.00  0.00           N  
ATOM   1877  CA  ARG A 110      20.960  42.447  25.616  1.00  0.00           C  
ATOM   1878  C   ARG A 110      20.020  42.816  26.771  1.00  0.00           C  
ATOM   1879  O   ARG A 110      20.220  43.837  27.435  1.00  0.00           O  
ATOM   1880  CB  ARG A 110      20.302  42.836  24.298  1.00  0.00           C  
ATOM   1881  CG  ARG A 110      19.965  44.308  24.101  1.00  0.00           C  
ATOM   1882  CD  ARG A 110      19.224  44.520  22.814  1.00  0.00           C  
ATOM   1883  NE  ARG A 110      20.032  44.180  21.635  1.00  0.00           N  
ATOM   1884  CZ  ARG A 110      19.551  43.933  20.387  1.00  0.00           C  
ATOM   1885  NH1 ARG A 110      18.255  43.990  20.129  1.00  0.00           N  
ATOM   1886  NH2 ARG A 110      20.402  43.640  19.420  1.00  0.00           N  
ATOM   1887  H   ARG A 110      20.911  40.457  24.826  1.00  0.00           H  
ATOM   1888  HA  ARG A 110      21.890  43.003  25.733  1.00  0.00           H  
ATOM   1889 1HB  ARG A 110      20.950  42.531  23.481  1.00  0.00           H  
ATOM   1890 2HB  ARG A 110      19.373  42.280  24.191  1.00  0.00           H  
ATOM   1891 1HG  ARG A 110      19.326  44.650  24.916  1.00  0.00           H  
ATOM   1892 2HG  ARG A 110      20.881  44.898  24.084  1.00  0.00           H  
ATOM   1893 1HD  ARG A 110      18.341  43.882  22.823  1.00  0.00           H  
ATOM   1894 2HD  ARG A 110      18.921  45.565  22.736  1.00  0.00           H  
ATOM   1895  HE  ARG A 110      21.039  44.128  21.756  1.00  0.00           H  
ATOM   1896 1HH1 ARG A 110      17.596  44.220  20.858  1.00  0.00           H  
ATOM   1897 2HH1 ARG A 110      17.904  43.803  19.188  1.00  0.00           H  
ATOM   1898 1HH2 ARG A 110      21.397  43.621  19.625  1.00  0.00           H  
ATOM   1899 2HH2 ARG A 110      20.066  43.452  18.485  1.00  0.00           H  
ATOM   1900  N   LYS A 111      18.971  42.007  26.981  1.00  0.00           N  
ATOM   1901  CA  LYS A 111      17.972  42.244  28.018  1.00  0.00           C  
ATOM   1902  C   LYS A 111      18.460  41.909  29.433  1.00  0.00           C  
ATOM   1903  O   LYS A 111      18.110  42.605  30.391  1.00  0.00           O  
ATOM   1904  CB  LYS A 111      16.689  41.457  27.699  1.00  0.00           C  
ATOM   1905  CG  LYS A 111      15.484  41.690  28.663  1.00  0.00           C  
ATOM   1906  CD  LYS A 111      14.903  43.097  28.556  1.00  0.00           C  
ATOM   1907  CE  LYS A 111      13.652  43.239  29.420  1.00  0.00           C  
ATOM   1908  NZ  LYS A 111      13.103  44.627  29.384  1.00  0.00           N  
ATOM   1909  H   LYS A 111      18.838  41.201  26.366  1.00  0.00           H  
ATOM   1910  HA  LYS A 111      17.738  43.305  28.003  1.00  0.00           H  
ATOM   1911 1HB  LYS A 111      16.369  41.698  26.687  1.00  0.00           H  
ATOM   1912 2HB  LYS A 111      16.921  40.387  27.711  1.00  0.00           H  
ATOM   1913 1HG  LYS A 111      14.700  40.963  28.442  1.00  0.00           H  
ATOM   1914 2HG  LYS A 111      15.803  41.539  29.686  1.00  0.00           H  
ATOM   1915 1HD  LYS A 111      15.637  43.823  28.899  1.00  0.00           H  
ATOM   1916 2HD  LYS A 111      14.649  43.314  27.519  1.00  0.00           H  
ATOM   1917 1HE  LYS A 111      12.890  42.545  29.058  1.00  0.00           H  
ATOM   1918 2HE  LYS A 111      13.902  42.981  30.451  1.00  0.00           H  
ATOM   1919 1HZ  LYS A 111      12.279  44.680  29.967  1.00  0.00           H  
ATOM   1920 2HZ  LYS A 111      13.801  45.272  29.728  1.00  0.00           H  
ATOM   1921 3HZ  LYS A 111      12.857  44.871  28.434  1.00  0.00           H  
ATOM   1922  N   HIS A 112      19.243  40.836  29.579  1.00  0.00           N  
ATOM   1923  CA  HIS A 112      19.699  40.388  30.886  1.00  0.00           C  
ATOM   1924  C   HIS A 112      21.201  40.120  30.877  1.00  0.00           C  
ATOM   1925  O   HIS A 112      21.755  39.705  29.871  1.00  0.00           O  
ATOM   1926  CB  HIS A 112      18.971  39.096  31.285  1.00  0.00           C  
ATOM   1927  CG  HIS A 112      17.479  39.224  31.414  1.00  0.00           C  
ATOM   1928  ND1 HIS A 112      16.877  39.783  32.518  1.00  0.00           N  
ATOM   1929  CD2 HIS A 112      16.472  38.852  30.583  1.00  0.00           C  
ATOM   1930  CE1 HIS A 112      15.566  39.753  32.364  1.00  0.00           C  
ATOM   1931  NE2 HIS A 112      15.288  39.194  31.202  1.00  0.00           N  
ATOM   1932  H   HIS A 112      19.509  40.269  28.769  1.00  0.00           H  
ATOM   1933  HA  HIS A 112      19.494  41.154  31.632  1.00  0.00           H  
ATOM   1934 1HB  HIS A 112      19.181  38.326  30.536  1.00  0.00           H  
ATOM   1935 2HB  HIS A 112      19.361  38.741  32.234  1.00  0.00           H  
ATOM   1936  HD1 HIS A 112      17.331  40.154  33.326  1.00  0.00           H  
ATOM   1937  HD2 HIS A 112      16.461  38.373  29.603  1.00  0.00           H  
ATOM   1938  HE1 HIS A 112      14.908  40.152  33.136  1.00  0.00           H  
ATOM   1939  N   LYS A 113      21.841  40.228  32.036  1.00  0.00           N  
ATOM   1940  CA  LYS A 113      23.278  39.945  32.143  1.00  0.00           C  
ATOM   1941  C   LYS A 113      23.660  38.476  31.934  1.00  0.00           C  
ATOM   1942  O   LYS A 113      24.841  38.157  31.800  1.00  0.00           O  
ATOM   1943  CB  LYS A 113      23.823  40.431  33.481  1.00  0.00           C  
ATOM   1944  CG  LYS A 113      23.877  41.949  33.617  1.00  0.00           C  
ATOM   1945  CD  LYS A 113      24.461  42.365  34.962  1.00  0.00           C  
ATOM   1946  CE  LYS A 113      24.539  43.880  35.093  1.00  0.00           C  
ATOM   1947  NZ  LYS A 113      25.085  44.295  36.411  1.00  0.00           N  
ATOM   1948  H   LYS A 113      21.337  40.555  32.845  1.00  0.00           H  
ATOM   1949  HA  LYS A 113      23.782  40.513  31.361  1.00  0.00           H  
ATOM   1950 1HB  LYS A 113      23.198  40.046  34.284  1.00  0.00           H  
ATOM   1951 2HB  LYS A 113      24.829  40.037  33.632  1.00  0.00           H  
ATOM   1952 1HG  LYS A 113      24.502  42.351  32.818  1.00  0.00           H  
ATOM   1953 2HG  LYS A 113      22.878  42.366  33.513  1.00  0.00           H  
ATOM   1954 1HD  LYS A 113      23.845  41.964  35.769  1.00  0.00           H  
ATOM   1955 2HD  LYS A 113      25.466  41.952  35.056  1.00  0.00           H  
ATOM   1956 1HE  LYS A 113      25.180  44.271  34.304  1.00  0.00           H  
ATOM   1957 2HE  LYS A 113      23.539  44.300  34.975  1.00  0.00           H  
ATOM   1958 1HZ  LYS A 113      25.122  45.304  36.457  1.00  0.00           H  
ATOM   1959 2HZ  LYS A 113      24.490  43.946  37.150  1.00  0.00           H  
ATOM   1960 3HZ  LYS A 113      26.016  43.919  36.524  1.00  0.00           H  
ATOM   1961  N   ARG A 114      22.685  37.577  32.001  1.00  0.00           N  
ATOM   1962  CA  ARG A 114      22.935  36.154  31.830  1.00  0.00           C  
ATOM   1963  C   ARG A 114      23.398  35.839  30.412  1.00  0.00           C  
ATOM   1964  O   ARG A 114      22.745  36.202  29.436  1.00  0.00           O  
ATOM   1965  CB  ARG A 114      21.669  35.370  32.116  1.00  0.00           C  
ATOM   1966  CG  ARG A 114      21.814  33.864  32.078  1.00  0.00           C  
ATOM   1967  CD  ARG A 114      20.527  33.183  32.367  1.00  0.00           C  
ATOM   1968  NE  ARG A 114      20.048  33.437  33.725  1.00  0.00           N  
ATOM   1969  CZ  ARG A 114      20.444  32.770  34.836  1.00  0.00           C  
ATOM   1970  NH1 ARG A 114      21.337  31.801  34.760  1.00  0.00           N  
ATOM   1971  NH2 ARG A 114      19.931  33.096  36.015  1.00  0.00           N  
ATOM   1972  H   ARG A 114      21.745  37.914  32.120  1.00  0.00           H  
ATOM   1973  HA  ARG A 114      23.717  35.848  32.529  1.00  0.00           H  
ATOM   1974 1HB  ARG A 114      21.295  35.650  33.098  1.00  0.00           H  
ATOM   1975 2HB  ARG A 114      20.906  35.647  31.385  1.00  0.00           H  
ATOM   1976 1HG  ARG A 114      22.128  33.552  31.078  1.00  0.00           H  
ATOM   1977 2HG  ARG A 114      22.559  33.550  32.805  1.00  0.00           H  
ATOM   1978 1HD  ARG A 114      19.765  33.529  31.664  1.00  0.00           H  
ATOM   1979 2HD  ARG A 114      20.664  32.124  32.248  1.00  0.00           H  
ATOM   1980  HE  ARG A 114      19.356  34.169  33.842  1.00  0.00           H  
ATOM   1981 1HH1 ARG A 114      21.734  31.543  33.872  1.00  0.00           H  
ATOM   1982 2HH1 ARG A 114      21.627  31.312  35.597  1.00  0.00           H  
ATOM   1983 1HH2 ARG A 114      19.249  33.841  36.088  1.00  0.00           H  
ATOM   1984 2HH2 ARG A 114      20.221  32.605  36.849  1.00  0.00           H  
ATOM   1985  N   VAL A 115      24.483  35.082  30.297  1.00  0.00           N  
ATOM   1986  CA  VAL A 115      25.015  34.743  28.989  1.00  0.00           C  
ATOM   1987  C   VAL A 115      24.981  33.233  28.671  1.00  0.00           C  
ATOM   1988  O   VAL A 115      25.790  32.463  29.198  1.00  0.00           O  
ATOM   1989  CB  VAL A 115      26.450  35.314  28.846  1.00  0.00           C  
ATOM   1990  CG1 VAL A 115      26.380  36.843  28.840  1.00  0.00           C  
ATOM   1991  CG2 VAL A 115      27.364  34.885  30.013  1.00  0.00           C  
ATOM   1992  H   VAL A 115      24.959  34.789  31.141  1.00  0.00           H  
ATOM   1993  HA  VAL A 115      24.428  35.292  28.268  1.00  0.00           H  
ATOM   1994  HB  VAL A 115      26.878  34.975  27.900  1.00  0.00           H  
ATOM   1995 1HG1 VAL A 115      27.382  37.253  28.719  1.00  0.00           H  
ATOM   1996 2HG1 VAL A 115      25.763  37.178  28.032  1.00  0.00           H  
ATOM   1997 3HG1 VAL A 115      25.957  37.196  29.775  1.00  0.00           H  
ATOM   1998 1HG2 VAL A 115      28.350  35.322  29.857  1.00  0.00           H  
ATOM   1999 2HG2 VAL A 115      26.955  35.246  30.952  1.00  0.00           H  
ATOM   2000 3HG2 VAL A 115      27.474  33.814  30.055  1.00  0.00           H  
ATOM   2001  N   PRO A 116      24.058  32.752  27.816  1.00  0.00           N  
ATOM   2002  CA  PRO A 116      23.873  31.352  27.459  1.00  0.00           C  
ATOM   2003  C   PRO A 116      24.939  30.944  26.443  1.00  0.00           C  
ATOM   2004  O   PRO A 116      24.629  30.608  25.291  1.00  0.00           O  
ATOM   2005  CB  PRO A 116      22.451  31.341  26.895  1.00  0.00           C  
ATOM   2006  CG  PRO A 116      22.311  32.696  26.245  1.00  0.00           C  
ATOM   2007  CD  PRO A 116      23.099  33.655  27.141  1.00  0.00           C  
ATOM   2008  HA  PRO A 116      23.943  30.736  28.376  1.00  0.00           H  
ATOM   2009 1HB  PRO A 116      22.334  30.510  26.187  1.00  0.00           H  
ATOM   2010 2HB  PRO A 116      21.716  31.173  27.708  1.00  0.00           H  
ATOM   2011 1HG  PRO A 116      22.715  32.636  25.229  1.00  0.00           H  
ATOM   2012 2HG  PRO A 116      21.257  32.989  26.149  1.00  0.00           H  
ATOM   2013 1HD  PRO A 116      23.617  34.370  26.496  1.00  0.00           H  
ATOM   2014 2HD  PRO A 116      22.436  34.146  27.874  1.00  0.00           H  
ATOM   2015  N   ASP A 117      26.184  30.971  26.894  1.00  0.00           N  
ATOM   2016  CA  ASP A 117      27.350  30.719  26.063  1.00  0.00           C  
ATOM   2017  C   ASP A 117      27.453  29.272  25.598  1.00  0.00           C  
ATOM   2018  O   ASP A 117      27.961  29.005  24.503  1.00  0.00           O  
ATOM   2019  CB  ASP A 117      28.613  31.107  26.822  1.00  0.00           C  
ATOM   2020  CG  ASP A 117      28.809  32.629  26.973  1.00  0.00           C  
ATOM   2021  OD1 ASP A 117      28.167  33.404  26.282  1.00  0.00           O  
ATOM   2022  OD2 ASP A 117      29.609  32.996  27.788  1.00  0.00           O  
ATOM   2023  H   ASP A 117      26.312  31.254  27.870  1.00  0.00           H  
ATOM   2024  HA  ASP A 117      27.280  31.353  25.182  1.00  0.00           H  
ATOM   2025 1HB  ASP A 117      28.579  30.668  27.819  1.00  0.00           H  
ATOM   2026 2HB  ASP A 117      29.484  30.690  26.314  1.00  0.00           H  
ATOM   2027  N   GLU A 118      26.945  28.336  26.404  1.00  0.00           N  
ATOM   2028  CA  GLU A 118      27.004  26.922  26.042  1.00  0.00           C  
ATOM   2029  C   GLU A 118      26.130  26.667  24.821  1.00  0.00           C  
ATOM   2030  O   GLU A 118      26.455  25.832  23.971  1.00  0.00           O  
ATOM   2031  CB  GLU A 118      26.529  26.056  27.209  1.00  0.00           C  
ATOM   2032  CG  GLU A 118      27.460  26.049  28.421  1.00  0.00           C  
ATOM   2033  CD  GLU A 118      28.803  25.458  28.119  1.00  0.00           C  
ATOM   2034  OE1 GLU A 118      28.846  24.412  27.521  1.00  0.00           O  
ATOM   2035  OE2 GLU A 118      29.786  26.056  28.484  1.00  0.00           O  
ATOM   2036  H   GLU A 118      26.554  28.602  27.298  1.00  0.00           H  
ATOM   2037  HA  GLU A 118      28.036  26.663  25.795  1.00  0.00           H  
ATOM   2038 1HB  GLU A 118      25.554  26.407  27.539  1.00  0.00           H  
ATOM   2039 2HB  GLU A 118      26.406  25.025  26.871  1.00  0.00           H  
ATOM   2040 1HG  GLU A 118      27.604  27.069  28.772  1.00  0.00           H  
ATOM   2041 2HG  GLU A 118      26.992  25.480  29.224  1.00  0.00           H  
ATOM   2042  N   ILE A 119      25.010  27.381  24.748  1.00  0.00           N  
ATOM   2043  CA  ILE A 119      24.105  27.266  23.629  1.00  0.00           C  
ATOM   2044  C   ILE A 119      24.691  27.953  22.438  1.00  0.00           C  
ATOM   2045  O   ILE A 119      24.710  27.395  21.354  1.00  0.00           O  
ATOM   2046  CB  ILE A 119      22.709  27.750  23.966  1.00  0.00           C  
ATOM   2047  CG1 ILE A 119      22.149  26.750  24.972  1.00  0.00           C  
ATOM   2048  CG2 ILE A 119      21.858  27.931  22.717  1.00  0.00           C  
ATOM   2049  CD1 ILE A 119      20.914  27.139  25.562  1.00  0.00           C  
ATOM   2050  H   ILE A 119      24.801  28.046  25.485  1.00  0.00           H  
ATOM   2051  HA  ILE A 119      24.011  26.209  23.377  1.00  0.00           H  
ATOM   2052  HB  ILE A 119      22.786  28.712  24.479  1.00  0.00           H  
ATOM   2053 1HG1 ILE A 119      22.014  25.785  24.481  1.00  0.00           H  
ATOM   2054 2HG1 ILE A 119      22.874  26.627  25.773  1.00  0.00           H  
ATOM   2055 1HG2 ILE A 119      20.872  28.281  22.960  1.00  0.00           H  
ATOM   2056 2HG2 ILE A 119      22.320  28.641  22.067  1.00  0.00           H  
ATOM   2057 3HG2 ILE A 119      21.795  27.011  22.227  1.00  0.00           H  
ATOM   2058 1HD1 ILE A 119      20.599  26.381  26.269  1.00  0.00           H  
ATOM   2059 2HD1 ILE A 119      21.035  28.094  26.068  1.00  0.00           H  
ATOM   2060 3HD1 ILE A 119      20.184  27.222  24.791  1.00  0.00           H  
ATOM   2061  N   ASP A 120      25.230  29.151  22.611  1.00  0.00           N  
ATOM   2062  CA  ASP A 120      25.804  29.822  21.455  1.00  0.00           C  
ATOM   2063  C   ASP A 120      26.813  28.885  20.768  1.00  0.00           C  
ATOM   2064  O   ASP A 120      26.785  28.736  19.538  1.00  0.00           O  
ATOM   2065  CB  ASP A 120      26.440  31.142  21.913  1.00  0.00           C  
ATOM   2066  CG  ASP A 120      26.952  32.077  20.802  1.00  0.00           C  
ATOM   2067  OD1 ASP A 120      26.493  31.998  19.687  1.00  0.00           O  
ATOM   2068  OD2 ASP A 120      27.828  32.861  21.076  1.00  0.00           O  
ATOM   2069  H   ASP A 120      25.191  29.615  23.523  1.00  0.00           H  
ATOM   2070  HA  ASP A 120      25.014  30.037  20.741  1.00  0.00           H  
ATOM   2071 1HB  ASP A 120      25.715  31.686  22.526  1.00  0.00           H  
ATOM   2072 2HB  ASP A 120      27.280  30.908  22.569  1.00  0.00           H  
ATOM   2073  N   LYS A 121      27.670  28.207  21.550  1.00  0.00           N  
ATOM   2074  CA  LYS A 121      28.632  27.276  20.965  1.00  0.00           C  
ATOM   2075  C   LYS A 121      27.950  26.082  20.264  1.00  0.00           C  
ATOM   2076  O   LYS A 121      28.367  25.695  19.161  1.00  0.00           O  
ATOM   2077  CB  LYS A 121      29.593  26.779  22.048  1.00  0.00           C  
ATOM   2078  CG  LYS A 121      30.694  25.796  21.582  1.00  0.00           C  
ATOM   2079  CD  LYS A 121      31.654  26.448  20.577  1.00  0.00           C  
ATOM   2080  CE  LYS A 121      32.975  25.673  20.441  1.00  0.00           C  
ATOM   2081  NZ  LYS A 121      32.789  24.295  19.894  1.00  0.00           N  
ATOM   2082  H   LYS A 121      27.676  28.382  22.561  1.00  0.00           H  
ATOM   2083  HA  LYS A 121      29.203  27.820  20.214  1.00  0.00           H  
ATOM   2084 1HB  LYS A 121      30.079  27.638  22.511  1.00  0.00           H  
ATOM   2085 2HB  LYS A 121      29.014  26.283  22.833  1.00  0.00           H  
ATOM   2086 1HG  LYS A 121      31.259  25.471  22.455  1.00  0.00           H  
ATOM   2087 2HG  LYS A 121      30.227  24.923  21.128  1.00  0.00           H  
ATOM   2088 1HD  LYS A 121      31.174  26.480  19.594  1.00  0.00           H  
ATOM   2089 2HD  LYS A 121      31.872  27.469  20.888  1.00  0.00           H  
ATOM   2090 1HE  LYS A 121      33.635  26.227  19.777  1.00  0.00           H  
ATOM   2091 2HE  LYS A 121      33.443  25.600  21.423  1.00  0.00           H  
ATOM   2092 1HZ  LYS A 121      33.690  23.840  19.824  1.00  0.00           H  
ATOM   2093 2HZ  LYS A 121      32.192  23.758  20.503  1.00  0.00           H  
ATOM   2094 3HZ  LYS A 121      32.370  24.350  18.976  1.00  0.00           H  
ATOM   2095  N   GLU A 122      26.891  25.519  20.872  1.00  0.00           N  
ATOM   2096  CA  GLU A 122      26.177  24.386  20.277  1.00  0.00           C  
ATOM   2097  C   GLU A 122      25.469  24.819  18.987  1.00  0.00           C  
ATOM   2098  O   GLU A 122      25.395  24.056  18.026  1.00  0.00           O  
ATOM   2099  CB  GLU A 122      25.167  23.799  21.266  1.00  0.00           C  
ATOM   2100  CG  GLU A 122      24.504  22.472  20.838  1.00  0.00           C  
ATOM   2101  CD  GLU A 122      25.464  21.294  20.741  1.00  0.00           C  
ATOM   2102  OE1 GLU A 122      26.581  21.422  21.175  1.00  0.00           O  
ATOM   2103  OE2 GLU A 122      25.058  20.251  20.288  1.00  0.00           O  
ATOM   2104  H   GLU A 122      26.628  25.829  21.817  1.00  0.00           H  
ATOM   2105  HA  GLU A 122      26.904  23.615  20.027  1.00  0.00           H  
ATOM   2106 1HB  GLU A 122      25.655  23.643  22.228  1.00  0.00           H  
ATOM   2107 2HB  GLU A 122      24.369  24.529  21.428  1.00  0.00           H  
ATOM   2108 1HG  GLU A 122      23.732  22.226  21.556  1.00  0.00           H  
ATOM   2109 2HG  GLU A 122      24.038  22.616  19.872  1.00  0.00           H  
ATOM   2110  N   VAL A 123      24.957  26.044  18.947  1.00  0.00           N  
ATOM   2111  CA  VAL A 123      24.289  26.524  17.750  1.00  0.00           C  
ATOM   2112  C   VAL A 123      25.305  26.606  16.620  1.00  0.00           C  
ATOM   2113  O   VAL A 123      24.984  26.194  15.504  1.00  0.00           O  
ATOM   2114  CB  VAL A 123      23.610  27.895  17.966  1.00  0.00           C  
ATOM   2115  CG1 VAL A 123      23.069  28.480  16.619  1.00  0.00           C  
ATOM   2116  CG2 VAL A 123      22.468  27.730  18.927  1.00  0.00           C  
ATOM   2117  H   VAL A 123      25.014  26.617  19.787  1.00  0.00           H  
ATOM   2118  HA  VAL A 123      23.517  25.807  17.475  1.00  0.00           H  
ATOM   2119  HB  VAL A 123      24.346  28.592  18.380  1.00  0.00           H  
ATOM   2120 1HG1 VAL A 123      22.595  29.443  16.814  1.00  0.00           H  
ATOM   2121 2HG1 VAL A 123      23.883  28.622  15.906  1.00  0.00           H  
ATOM   2122 3HG1 VAL A 123      22.333  27.795  16.191  1.00  0.00           H  
ATOM   2123 1HG2 VAL A 123      22.027  28.696  19.094  1.00  0.00           H  
ATOM   2124 2HG2 VAL A 123      21.732  27.042  18.510  1.00  0.00           H  
ATOM   2125 3HG2 VAL A 123      22.829  27.338  19.860  1.00  0.00           H  
ATOM   2126  N   LYS A 124      26.525  27.112  16.891  1.00  0.00           N  
ATOM   2127  CA  LYS A 124      27.530  27.195  15.826  1.00  0.00           C  
ATOM   2128  C   LYS A 124      27.874  25.789  15.317  1.00  0.00           C  
ATOM   2129  O   LYS A 124      28.041  25.587  14.107  1.00  0.00           O  
ATOM   2130  CB  LYS A 124      28.843  27.840  16.310  1.00  0.00           C  
ATOM   2131  CG  LYS A 124      28.774  29.293  16.810  1.00  0.00           C  
ATOM   2132  CD  LYS A 124      28.247  30.282  15.790  1.00  0.00           C  
ATOM   2133  CE  LYS A 124      28.405  31.738  16.293  1.00  0.00           C  
ATOM   2134  NZ  LYS A 124      27.829  31.917  17.661  1.00  0.00           N  
ATOM   2135  H   LYS A 124      26.698  27.495  17.829  1.00  0.00           H  
ATOM   2136  HA  LYS A 124      27.120  27.764  14.993  1.00  0.00           H  
ATOM   2137 1HB  LYS A 124      29.238  27.244  17.136  1.00  0.00           H  
ATOM   2138 2HB  LYS A 124      29.576  27.802  15.507  1.00  0.00           H  
ATOM   2139 1HG  LYS A 124      28.130  29.318  17.670  1.00  0.00           H  
ATOM   2140 2HG  LYS A 124      29.769  29.601  17.124  1.00  0.00           H  
ATOM   2141 1HD  LYS A 124      28.783  30.163  14.847  1.00  0.00           H  
ATOM   2142 2HD  LYS A 124      27.188  30.089  15.616  1.00  0.00           H  
ATOM   2143 1HE  LYS A 124      29.456  32.016  16.310  1.00  0.00           H  
ATOM   2144 2HE  LYS A 124      27.873  32.396  15.607  1.00  0.00           H  
ATOM   2145 1HZ  LYS A 124      27.910  32.869  17.991  1.00  0.00           H  
ATOM   2146 2HZ  LYS A 124      26.838  31.659  17.673  1.00  0.00           H  
ATOM   2147 3HZ  LYS A 124      28.339  31.320  18.293  1.00  0.00           H  
ATOM   2148  N   LYS A 125      27.944  24.807  16.225  1.00  0.00           N  
ATOM   2149  CA  LYS A 125      28.221  23.436  15.807  1.00  0.00           C  
ATOM   2150  C   LYS A 125      27.137  22.927  14.875  1.00  0.00           C  
ATOM   2151  O   LYS A 125      27.433  22.346  13.825  1.00  0.00           O  
ATOM   2152  CB  LYS A 125      28.314  22.493  17.010  1.00  0.00           C  
ATOM   2153  CG  LYS A 125      28.604  21.012  16.656  1.00  0.00           C  
ATOM   2154  CD  LYS A 125      28.744  20.168  17.925  1.00  0.00           C  
ATOM   2155  CE  LYS A 125      29.091  18.701  17.625  1.00  0.00           C  
ATOM   2156  NZ  LYS A 125      27.904  17.880  17.154  1.00  0.00           N  
ATOM   2157  H   LYS A 125      27.859  25.042  17.222  1.00  0.00           H  
ATOM   2158  HA  LYS A 125      29.166  23.423  15.266  1.00  0.00           H  
ATOM   2159 1HB  LYS A 125      29.084  22.849  17.693  1.00  0.00           H  
ATOM   2160 2HB  LYS A 125      27.372  22.511  17.555  1.00  0.00           H  
ATOM   2161 1HG  LYS A 125      27.787  20.609  16.052  1.00  0.00           H  
ATOM   2162 2HG  LYS A 125      29.525  20.948  16.075  1.00  0.00           H  
ATOM   2163 1HD  LYS A 125      29.519  20.594  18.562  1.00  0.00           H  
ATOM   2164 2HD  LYS A 125      27.795  20.196  18.476  1.00  0.00           H  
ATOM   2165 1HE  LYS A 125      29.859  18.676  16.855  1.00  0.00           H  
ATOM   2166 2HE  LYS A 125      29.490  18.248  18.534  1.00  0.00           H  
ATOM   2167 1HZ  LYS A 125      28.207  16.932  16.988  1.00  0.00           H  
ATOM   2168 2HZ  LYS A 125      27.198  17.879  17.874  1.00  0.00           H  
ATOM   2169 3HZ  LYS A 125      27.466  18.227  16.280  1.00  0.00           H  
ATOM   2170  N   LEU A 126      25.886  23.176  15.242  1.00  0.00           N  
ATOM   2171  CA  LEU A 126      24.769  22.696  14.460  1.00  0.00           C  
ATOM   2172  C   LEU A 126      24.594  23.489  13.163  1.00  0.00           C  
ATOM   2173  O   LEU A 126      24.062  22.947  12.189  1.00  0.00           O  
ATOM   2174  CB  LEU A 126      23.532  22.727  15.327  1.00  0.00           C  
ATOM   2175  CG  LEU A 126      23.245  21.464  16.202  1.00  0.00           C  
ATOM   2176  CD1 LEU A 126      24.481  21.013  17.005  1.00  0.00           C  
ATOM   2177  CD2 LEU A 126      22.173  21.849  17.154  1.00  0.00           C  
ATOM   2178  H   LEU A 126      25.711  23.643  16.141  1.00  0.00           H  
ATOM   2179  HA  LEU A 126      24.963  21.662  14.195  1.00  0.00           H  
ATOM   2180 1HB  LEU A 126      23.588  23.600  15.980  1.00  0.00           H  
ATOM   2181 2HB  LEU A 126      22.700  22.832  14.666  1.00  0.00           H  
ATOM   2182  HG  LEU A 126      22.924  20.631  15.570  1.00  0.00           H  
ATOM   2183 1HD1 LEU A 126      24.216  20.150  17.618  1.00  0.00           H  
ATOM   2184 2HD1 LEU A 126      25.285  20.727  16.332  1.00  0.00           H  
ATOM   2185 3HD1 LEU A 126      24.821  21.797  17.651  1.00  0.00           H  
ATOM   2186 1HD2 LEU A 126      21.923  21.017  17.801  1.00  0.00           H  
ATOM   2187 2HD2 LEU A 126      22.529  22.683  17.756  1.00  0.00           H  
ATOM   2188 3HD2 LEU A 126      21.323  22.140  16.601  1.00  0.00           H  
ATOM   2189  N   GLU A 127      25.046  24.752  13.125  1.00  0.00           N  
ATOM   2190  CA  GLU A 127      25.018  25.508  11.877  1.00  0.00           C  
ATOM   2191  C   GLU A 127      25.972  24.845  10.891  1.00  0.00           C  
ATOM   2192  O   GLU A 127      25.664  24.750   9.700  1.00  0.00           O  
ATOM   2193  CB  GLU A 127      25.395  26.978  12.036  1.00  0.00           C  
ATOM   2194  CG  GLU A 127      25.294  27.773  10.697  1.00  0.00           C  
ATOM   2195  CD  GLU A 127      25.525  29.237  10.853  1.00  0.00           C  
ATOM   2196  OE1 GLU A 127      26.006  29.639  11.889  1.00  0.00           O  
ATOM   2197  OE2 GLU A 127      25.192  29.977   9.957  1.00  0.00           O  
ATOM   2198  H   GLU A 127      25.377  25.193  13.989  1.00  0.00           H  
ATOM   2199  HA  GLU A 127      24.015  25.458  11.468  1.00  0.00           H  
ATOM   2200 1HB  GLU A 127      24.739  27.444  12.773  1.00  0.00           H  
ATOM   2201 2HB  GLU A 127      26.417  27.054  12.411  1.00  0.00           H  
ATOM   2202 1HG  GLU A 127      26.045  27.385  10.008  1.00  0.00           H  
ATOM   2203 2HG  GLU A 127      24.328  27.608  10.245  1.00  0.00           H  
ATOM   2204  N   GLU A 128      27.133  24.385  11.384  1.00  0.00           N  
ATOM   2205  CA  GLU A 128      28.101  23.710  10.525  1.00  0.00           C  
ATOM   2206  C   GLU A 128      27.486  22.398  10.027  1.00  0.00           C  
ATOM   2207  O   GLU A 128      27.687  22.016   8.869  1.00  0.00           O  
ATOM   2208  CB  GLU A 128      29.406  23.430  11.277  1.00  0.00           C  
ATOM   2209  CG  GLU A 128      30.561  22.859  10.423  1.00  0.00           C  
ATOM   2210  CD  GLU A 128      31.095  23.837   9.398  1.00  0.00           C  
ATOM   2211  OE1 GLU A 128      30.814  25.005   9.515  1.00  0.00           O  
ATOM   2212  OE2 GLU A 128      31.807  23.416   8.520  1.00  0.00           O  
ATOM   2213  H   GLU A 128      27.363  24.582  12.367  1.00  0.00           H  
ATOM   2214  HA  GLU A 128      28.317  24.349   9.668  1.00  0.00           H  
ATOM   2215 1HB  GLU A 128      29.753  24.351  11.748  1.00  0.00           H  
ATOM   2216 2HB  GLU A 128      29.213  22.719  12.075  1.00  0.00           H  
ATOM   2217 1HG  GLU A 128      31.371  22.565  11.086  1.00  0.00           H  
ATOM   2218 2HG  GLU A 128      30.209  21.964   9.908  1.00  0.00           H  
ATOM   2219  N   GLU A 129      26.725  21.707  10.889  1.00  0.00           N  
ATOM   2220  CA  GLU A 129      26.072  20.470  10.468  1.00  0.00           C  
ATOM   2221  C   GLU A 129      25.051  20.779   9.363  1.00  0.00           C  
ATOM   2222  O   GLU A 129      24.957  20.035   8.382  1.00  0.00           O  
ATOM   2223  CB  GLU A 129      25.360  19.793  11.647  1.00  0.00           C  
ATOM   2224  CG  GLU A 129      26.292  19.226  12.734  1.00  0.00           C  
ATOM   2225  CD  GLU A 129      25.542  18.713  13.945  1.00  0.00           C  
ATOM   2226  OE1 GLU A 129      24.331  18.817  13.936  1.00  0.00           O  
ATOM   2227  OE2 GLU A 129      26.165  18.249  14.890  1.00  0.00           O  
ATOM   2228  H   GLU A 129      26.664  22.032  11.859  1.00  0.00           H  
ATOM   2229  HA  GLU A 129      26.827  19.794  10.068  1.00  0.00           H  
ATOM   2230 1HB  GLU A 129      24.681  20.496  12.111  1.00  0.00           H  
ATOM   2231 2HB  GLU A 129      24.753  18.971  11.270  1.00  0.00           H  
ATOM   2232 1HG  GLU A 129      26.874  18.412  12.306  1.00  0.00           H  
ATOM   2233 2HG  GLU A 129      26.986  20.002  13.044  1.00  0.00           H  
ATOM   2234  N   ALA A 130      24.316  21.897   9.508  1.00  0.00           N  
ATOM   2235  CA  ALA A 130      23.341  22.336   8.514  1.00  0.00           C  
ATOM   2236  C   ALA A 130      24.026  22.649   7.182  1.00  0.00           C  
ATOM   2237  O   ALA A 130      23.498  22.316   6.112  1.00  0.00           O  
ATOM   2238  CB  ALA A 130      22.605  23.567   9.025  1.00  0.00           C  
ATOM   2239  H   ALA A 130      24.403  22.417  10.387  1.00  0.00           H  
ATOM   2240  HA  ALA A 130      22.633  21.530   8.345  1.00  0.00           H  
ATOM   2241 1HB  ALA A 130      21.879  23.897   8.302  1.00  0.00           H  
ATOM   2242 2HB  ALA A 130      22.109  23.327   9.963  1.00  0.00           H  
ATOM   2243 3HB  ALA A 130      23.310  24.364   9.193  1.00  0.00           H  
ATOM   2244  N   LYS A 131      25.220  23.251   7.248  1.00  0.00           N  
ATOM   2245  CA  LYS A 131      25.998  23.563   6.057  1.00  0.00           C  
ATOM   2246  C   LYS A 131      26.401  22.289   5.326  1.00  0.00           C  
ATOM   2247  O   LYS A 131      26.259  22.205   4.099  1.00  0.00           O  
ATOM   2248  CB  LYS A 131      27.251  24.361   6.425  1.00  0.00           C  
ATOM   2249  CG  LYS A 131      28.128  24.784   5.248  1.00  0.00           C  
ATOM   2250  CD  LYS A 131      29.322  25.605   5.736  1.00  0.00           C  
ATOM   2251  CE  LYS A 131      30.226  26.016   4.585  1.00  0.00           C  
ATOM   2252  NZ  LYS A 131      31.409  26.794   5.057  1.00  0.00           N  
ATOM   2253  H   LYS A 131      25.551  23.564   8.167  1.00  0.00           H  
ATOM   2254  HA  LYS A 131      25.382  24.159   5.387  1.00  0.00           H  
ATOM   2255 1HB  LYS A 131      26.959  25.253   6.981  1.00  0.00           H  
ATOM   2256 2HB  LYS A 131      27.876  23.765   7.085  1.00  0.00           H  
ATOM   2257 1HG  LYS A 131      28.501  23.895   4.729  1.00  0.00           H  
ATOM   2258 2HG  LYS A 131      27.541  25.373   4.543  1.00  0.00           H  
ATOM   2259 1HD  LYS A 131      28.964  26.498   6.249  1.00  0.00           H  
ATOM   2260 2HD  LYS A 131      29.902  25.009   6.451  1.00  0.00           H  
ATOM   2261 1HE  LYS A 131      30.573  25.123   4.064  1.00  0.00           H  
ATOM   2262 2HE  LYS A 131      29.656  26.631   3.891  1.00  0.00           H  
ATOM   2263 1HZ  LYS A 131      31.982  27.053   4.266  1.00  0.00           H  
ATOM   2264 2HZ  LYS A 131      31.098  27.627   5.535  1.00  0.00           H  
ATOM   2265 3HZ  LYS A 131      31.956  26.226   5.695  1.00  0.00           H  
ATOM   2266  N   LYS A 132      26.863  21.286   6.084  1.00  0.00           N  
ATOM   2267  CA  LYS A 132      27.284  20.027   5.489  1.00  0.00           C  
ATOM   2268  C   LYS A 132      26.080  19.288   4.922  1.00  0.00           C  
ATOM   2269  O   LYS A 132      26.205  18.592   3.907  1.00  0.00           O  
ATOM   2270  CB  LYS A 132      28.022  19.157   6.507  1.00  0.00           C  
ATOM   2271  CG  LYS A 132      29.389  19.712   6.979  1.00  0.00           C  
ATOM   2272  CD  LYS A 132      30.429  19.795   5.849  1.00  0.00           C  
ATOM   2273  CE  LYS A 132      31.797  20.185   6.398  1.00  0.00           C  
ATOM   2274  NZ  LYS A 132      32.834  20.303   5.319  1.00  0.00           N  
ATOM   2275  H   LYS A 132      26.987  21.446   7.092  1.00  0.00           H  
ATOM   2276  HA  LYS A 132      27.949  20.242   4.656  1.00  0.00           H  
ATOM   2277 1HB  LYS A 132      27.393  19.041   7.393  1.00  0.00           H  
ATOM   2278 2HB  LYS A 132      28.184  18.165   6.088  1.00  0.00           H  
ATOM   2279 1HG  LYS A 132      29.247  20.718   7.376  1.00  0.00           H  
ATOM   2280 2HG  LYS A 132      29.775  19.084   7.780  1.00  0.00           H  
ATOM   2281 1HD  LYS A 132      30.497  18.842   5.320  1.00  0.00           H  
ATOM   2282 2HD  LYS A 132      30.139  20.566   5.133  1.00  0.00           H  
ATOM   2283 1HE  LYS A 132      31.715  21.142   6.919  1.00  0.00           H  
ATOM   2284 2HE  LYS A 132      32.116  19.424   7.107  1.00  0.00           H  
ATOM   2285 1HZ  LYS A 132      33.717  20.553   5.737  1.00  0.00           H  
ATOM   2286 2HZ  LYS A 132      32.925  19.421   4.837  1.00  0.00           H  
ATOM   2287 3HZ  LYS A 132      32.578  21.022   4.647  1.00  0.00           H  
ATOM   2288  N   SER A 133      24.916  19.437   5.566  1.00  0.00           N  
ATOM   2289  CA  SER A 133      23.699  18.822   5.070  1.00  0.00           C  
ATOM   2290  C   SER A 133      23.387  19.411   3.700  1.00  0.00           C  
ATOM   2291  O   SER A 133      23.115  18.666   2.758  1.00  0.00           O  
ATOM   2292  CB  SER A 133      22.538  19.040   6.022  1.00  0.00           C  
ATOM   2293  OG  SER A 133      21.372  18.433   5.536  1.00  0.00           O  
ATOM   2294  H   SER A 133      24.898  19.951   6.452  1.00  0.00           H  
ATOM   2295  HA  SER A 133      23.865  17.749   4.959  1.00  0.00           H  
ATOM   2296 1HB  SER A 133      22.791  18.629   6.999  1.00  0.00           H  
ATOM   2297 2HB  SER A 133      22.365  20.098   6.152  1.00  0.00           H  
ATOM   2298  HG  SER A 133      20.688  18.641   6.166  1.00  0.00           H  
ATOM   2299  N   GLN A 134      23.521  20.740   3.537  1.00  0.00           N  
ATOM   2300  CA  GLN A 134      23.254  21.309   2.221  1.00  0.00           C  
ATOM   2301  C   GLN A 134      24.242  20.785   1.188  1.00  0.00           C  
ATOM   2302  O   GLN A 134      23.850  20.551   0.045  1.00  0.00           O  
ATOM   2303  CB  GLN A 134      23.324  22.837   2.211  1.00  0.00           C  
ATOM   2304  CG  GLN A 134      22.899  23.489   0.842  1.00  0.00           C  
ATOM   2305  CD  GLN A 134      21.446  23.193   0.530  1.00  0.00           C  
ATOM   2306  OE1 GLN A 134      20.677  23.173   1.488  1.00  0.00           O  
ATOM   2307  NE2 GLN A 134      21.040  22.990  -0.728  1.00  0.00           N  
ATOM   2308  H   GLN A 134      23.708  21.334   4.354  1.00  0.00           H  
ATOM   2309  HA  GLN A 134      22.252  21.010   1.926  1.00  0.00           H  
ATOM   2310 1HB  GLN A 134      22.687  23.232   3.002  1.00  0.00           H  
ATOM   2311 2HB  GLN A 134      24.346  23.149   2.435  1.00  0.00           H  
ATOM   2312 1HG  GLN A 134      23.021  24.567   0.914  1.00  0.00           H  
ATOM   2313 2HG  GLN A 134      23.513  23.101   0.029  1.00  0.00           H  
ATOM   2314 1HE2 GLN A 134      20.079  22.806  -0.908  1.00  0.00           H  
ATOM   2315 2HE2 GLN A 134      21.674  23.037  -1.539  1.00  0.00           H  
ATOM   2316  N   GLU A 135      25.507  20.563   1.567  1.00  0.00           N  
ATOM   2317  CA  GLU A 135      26.444  20.033   0.579  1.00  0.00           C  
ATOM   2318  C   GLU A 135      25.986  18.639   0.127  1.00  0.00           C  
ATOM   2319  O   GLU A 135      26.047  18.318  -1.067  1.00  0.00           O  
ATOM   2320  CB  GLU A 135      27.869  19.932   1.140  1.00  0.00           C  
ATOM   2321  CG  GLU A 135      28.579  21.250   1.408  1.00  0.00           C  
ATOM   2322  CD  GLU A 135      29.968  21.046   1.988  1.00  0.00           C  
ATOM   2323  OE1 GLU A 135      30.299  19.924   2.323  1.00  0.00           O  
ATOM   2324  OE2 GLU A 135      30.692  22.005   2.098  1.00  0.00           O  
ATOM   2325  H   GLU A 135      25.807  20.844   2.510  1.00  0.00           H  
ATOM   2326  HA  GLU A 135      26.450  20.695  -0.286  1.00  0.00           H  
ATOM   2327 1HB  GLU A 135      27.854  19.365   2.068  1.00  0.00           H  
ATOM   2328 2HB  GLU A 135      28.484  19.386   0.435  1.00  0.00           H  
ATOM   2329 1HG  GLU A 135      28.657  21.807   0.476  1.00  0.00           H  
ATOM   2330 2HG  GLU A 135      27.980  21.836   2.105  1.00  0.00           H  
ATOM   2331  N   GLU A 136      25.495  17.821   1.074  1.00  0.00           N  
ATOM   2332  CA  GLU A 136      24.992  16.489   0.744  1.00  0.00           C  
ATOM   2333  C   GLU A 136      23.775  16.598  -0.178  1.00  0.00           C  
ATOM   2334  O   GLU A 136      23.662  15.824  -1.135  1.00  0.00           O  
ATOM   2335  CB  GLU A 136      24.671  15.685   2.006  1.00  0.00           C  
ATOM   2336  CG  GLU A 136      24.299  14.222   1.744  1.00  0.00           C  
ATOM   2337  CD  GLU A 136      24.176  13.416   3.025  1.00  0.00           C  
ATOM   2338  OE1 GLU A 136      24.349  14.003   4.068  1.00  0.00           O  
ATOM   2339  OE2 GLU A 136      23.935  12.217   2.962  1.00  0.00           O  
ATOM   2340  H   GLU A 136      25.542  18.128   2.056  1.00  0.00           H  
ATOM   2341  HA  GLU A 136      25.769  15.953   0.205  1.00  0.00           H  
ATOM   2342 1HB  GLU A 136      25.529  15.713   2.679  1.00  0.00           H  
ATOM   2343 2HB  GLU A 136      23.836  16.154   2.528  1.00  0.00           H  
ATOM   2344 1HG  GLU A 136      23.358  14.203   1.205  1.00  0.00           H  
ATOM   2345 2HG  GLU A 136      25.060  13.777   1.105  1.00  0.00           H  
ATOM   2346  N   VAL A 137      22.906  17.586   0.080  1.00  0.00           N  
ATOM   2347  CA  VAL A 137      21.727  17.838  -0.746  1.00  0.00           C  
ATOM   2348  C   VAL A 137      22.142  18.238  -2.162  1.00  0.00           C  
ATOM   2349  O   VAL A 137      21.517  17.790  -3.125  1.00  0.00           O  
ATOM   2350  CB  VAL A 137      20.814  18.941  -0.143  1.00  0.00           C  
ATOM   2351  CG1 VAL A 137      19.711  19.335  -1.132  1.00  0.00           C  
ATOM   2352  CG2 VAL A 137      20.170  18.432   1.133  1.00  0.00           C  
ATOM   2353  H   VAL A 137      23.065  18.137   0.929  1.00  0.00           H  
ATOM   2354  HA  VAL A 137      21.147  16.919  -0.802  1.00  0.00           H  
ATOM   2355  HB  VAL A 137      21.409  19.822   0.066  1.00  0.00           H  
ATOM   2356 1HG1 VAL A 137      19.087  20.109  -0.681  1.00  0.00           H  
ATOM   2357 2HG1 VAL A 137      20.149  19.723  -2.037  1.00  0.00           H  
ATOM   2358 3HG1 VAL A 137      19.104  18.472  -1.371  1.00  0.00           H  
ATOM   2359 1HG2 VAL A 137      19.534  19.212   1.563  1.00  0.00           H  
ATOM   2360 2HG2 VAL A 137      19.574  17.572   0.898  1.00  0.00           H  
ATOM   2361 3HG2 VAL A 137      20.928  18.155   1.851  1.00  0.00           H  
ATOM   2362  N   GLU A 138      23.166  19.083  -2.310  1.00  0.00           N  
ATOM   2363  CA  GLU A 138      23.590  19.463  -3.653  1.00  0.00           C  
ATOM   2364  C   GLU A 138      24.158  18.256  -4.413  1.00  0.00           C  
ATOM   2365  O   GLU A 138      23.860  18.075  -5.605  1.00  0.00           O  
ATOM   2366  CB  GLU A 138      24.659  20.564  -3.589  1.00  0.00           C  
ATOM   2367  CG  GLU A 138      24.162  21.937  -3.100  1.00  0.00           C  
ATOM   2368  CD  GLU A 138      23.149  22.544  -4.005  1.00  0.00           C  
ATOM   2369  OE1 GLU A 138      23.352  22.528  -5.191  1.00  0.00           O  
ATOM   2370  OE2 GLU A 138      22.138  23.018  -3.520  1.00  0.00           O  
ATOM   2371  H   GLU A 138      23.602  19.495  -1.479  1.00  0.00           H  
ATOM   2372  HA  GLU A 138      22.730  19.837  -4.197  1.00  0.00           H  
ATOM   2373 1HB  GLU A 138      25.453  20.246  -2.911  1.00  0.00           H  
ATOM   2374 2HB  GLU A 138      25.103  20.696  -4.573  1.00  0.00           H  
ATOM   2375 1HG  GLU A 138      23.714  21.814  -2.120  1.00  0.00           H  
ATOM   2376 2HG  GLU A 138      25.013  22.607  -2.998  1.00  0.00           H  
ATOM   2377  N   ARG A 139      24.909  17.383  -3.720  1.00  0.00           N  
ATOM   2378  CA  ARG A 139      25.448  16.199  -4.380  1.00  0.00           C  
ATOM   2379  C   ARG A 139      24.309  15.278  -4.798  1.00  0.00           C  
ATOM   2380  O   ARG A 139      24.338  14.699  -5.894  1.00  0.00           O  
ATOM   2381  CB  ARG A 139      26.406  15.438  -3.477  1.00  0.00           C  
ATOM   2382  CG  ARG A 139      27.719  16.144  -3.191  1.00  0.00           C  
ATOM   2383  CD  ARG A 139      28.649  15.287  -2.421  1.00  0.00           C  
ATOM   2384  NE  ARG A 139      29.833  16.029  -1.991  1.00  0.00           N  
ATOM   2385  CZ  ARG A 139      29.949  16.682  -0.810  1.00  0.00           C  
ATOM   2386  NH1 ARG A 139      28.953  16.674   0.045  1.00  0.00           N  
ATOM   2387  NH2 ARG A 139      31.067  17.332  -0.516  1.00  0.00           N  
ATOM   2388  H   ARG A 139      25.155  17.596  -2.745  1.00  0.00           H  
ATOM   2389  HA  ARG A 139      25.987  16.514  -5.272  1.00  0.00           H  
ATOM   2390 1HB  ARG A 139      25.918  15.257  -2.518  1.00  0.00           H  
ATOM   2391 2HB  ARG A 139      26.633  14.469  -3.916  1.00  0.00           H  
ATOM   2392 1HG  ARG A 139      28.199  16.405  -4.132  1.00  0.00           H  
ATOM   2393 2HG  ARG A 139      27.536  17.050  -2.622  1.00  0.00           H  
ATOM   2394 1HD  ARG A 139      28.148  14.873  -1.550  1.00  0.00           H  
ATOM   2395 2HD  ARG A 139      28.983  14.469  -3.060  1.00  0.00           H  
ATOM   2396  HE  ARG A 139      30.622  16.059  -2.625  1.00  0.00           H  
ATOM   2397 1HH1 ARG A 139      28.102  16.191  -0.182  1.00  0.00           H  
ATOM   2398 2HH1 ARG A 139      29.033  17.162   0.932  1.00  0.00           H  
ATOM   2399 1HH2 ARG A 139      31.835  17.342  -1.171  1.00  0.00           H  
ATOM   2400 2HH2 ARG A 139      31.149  17.829   0.368  1.00  0.00           H  
ATOM   2401  N   LEU A 140      23.287  15.185  -3.936  1.00  0.00           N  
ATOM   2402  CA  LEU A 140      22.122  14.367  -4.190  1.00  0.00           C  
ATOM   2403  C   LEU A 140      21.408  14.869  -5.421  1.00  0.00           C  
ATOM   2404  O   LEU A 140      21.121  14.098  -6.326  1.00  0.00           O  
ATOM   2405  CB  LEU A 140      21.136  14.479  -3.029  1.00  0.00           C  
ATOM   2406  CG  LEU A 140      19.832  13.704  -3.129  1.00  0.00           C  
ATOM   2407  CD1 LEU A 140      20.109  12.187  -3.089  1.00  0.00           C  
ATOM   2408  CD2 LEU A 140      18.938  14.187  -2.047  1.00  0.00           C  
ATOM   2409  H   LEU A 140      23.359  15.659  -3.032  1.00  0.00           H  
ATOM   2410  HA  LEU A 140      22.443  13.341  -4.347  1.00  0.00           H  
ATOM   2411 1HB  LEU A 140      21.651  14.162  -2.122  1.00  0.00           H  
ATOM   2412 2HB  LEU A 140      20.872  15.508  -2.909  1.00  0.00           H  
ATOM   2413  HG  LEU A 140      19.353  13.921  -4.078  1.00  0.00           H  
ATOM   2414 1HD1 LEU A 140      19.191  11.633  -3.164  1.00  0.00           H  
ATOM   2415 2HD1 LEU A 140      20.757  11.891  -3.914  1.00  0.00           H  
ATOM   2416 3HD1 LEU A 140      20.593  11.948  -2.147  1.00  0.00           H  
ATOM   2417 1HD2 LEU A 140      18.000  13.699  -2.092  1.00  0.00           H  
ATOM   2418 2HD2 LEU A 140      19.389  13.995  -1.113  1.00  0.00           H  
ATOM   2419 3HD2 LEU A 140      18.796  15.259  -2.171  1.00  0.00           H  
ATOM   2420  N   LYS A 141      21.186  16.178  -5.526  1.00  0.00           N  
ATOM   2421  CA  LYS A 141      20.488  16.673  -6.697  1.00  0.00           C  
ATOM   2422  C   LYS A 141      21.206  16.269  -7.975  1.00  0.00           C  
ATOM   2423  O   LYS A 141      20.548  15.916  -8.956  1.00  0.00           O  
ATOM   2424  CB  LYS A 141      20.306  18.185  -6.633  1.00  0.00           C  
ATOM   2425  CG  LYS A 141      19.240  18.645  -5.629  1.00  0.00           C  
ATOM   2426  CD  LYS A 141      18.962  20.152  -5.738  1.00  0.00           C  
ATOM   2427  CE  LYS A 141      20.095  20.960  -5.123  1.00  0.00           C  
ATOM   2428  NZ  LYS A 141      19.806  22.415  -5.050  1.00  0.00           N  
ATOM   2429  H   LYS A 141      21.445  16.807  -4.760  1.00  0.00           H  
ATOM   2430  HA  LYS A 141      19.499  16.217  -6.717  1.00  0.00           H  
ATOM   2431 1HB  LYS A 141      21.261  18.627  -6.348  1.00  0.00           H  
ATOM   2432 2HB  LYS A 141      20.048  18.564  -7.620  1.00  0.00           H  
ATOM   2433 1HG  LYS A 141      18.315  18.101  -5.820  1.00  0.00           H  
ATOM   2434 2HG  LYS A 141      19.568  18.412  -4.618  1.00  0.00           H  
ATOM   2435 1HD  LYS A 141      18.855  20.433  -6.785  1.00  0.00           H  
ATOM   2436 2HD  LYS A 141      18.037  20.389  -5.216  1.00  0.00           H  
ATOM   2437 1HE  LYS A 141      20.271  20.596  -4.122  1.00  0.00           H  
ATOM   2438 2HE  LYS A 141      21.001  20.829  -5.707  1.00  0.00           H  
ATOM   2439 1HZ  LYS A 141      20.642  22.831  -4.592  1.00  0.00           H  
ATOM   2440 2HZ  LYS A 141      19.675  22.800  -5.972  1.00  0.00           H  
ATOM   2441 3HZ  LYS A 141      18.990  22.584  -4.489  1.00  0.00           H  
ATOM   2442  N   GLN A 142      22.545  16.290  -7.989  1.00  0.00           N  
ATOM   2443  CA  GLN A 142      23.222  15.885  -9.217  1.00  0.00           C  
ATOM   2444  C   GLN A 142      23.019  14.384  -9.494  1.00  0.00           C  
ATOM   2445  O   GLN A 142      22.774  13.987 -10.642  1.00  0.00           O  
ATOM   2446  CB  GLN A 142      24.720  16.193  -9.128  1.00  0.00           C  
ATOM   2447  CG  GLN A 142      25.058  17.678  -9.062  1.00  0.00           C  
ATOM   2448  CD  GLN A 142      24.614  18.438 -10.290  1.00  0.00           C  
ATOM   2449  OE1 GLN A 142      23.606  19.146 -10.253  1.00  0.00           O  
ATOM   2450  NE2 GLN A 142      25.362  18.307 -11.380  1.00  0.00           N  
ATOM   2451  H   GLN A 142      23.056  16.650  -7.171  1.00  0.00           H  
ATOM   2452  HA  GLN A 142      22.789  16.443 -10.047  1.00  0.00           H  
ATOM   2453 1HB  GLN A 142      25.127  15.723  -8.230  1.00  0.00           H  
ATOM   2454 2HB  GLN A 142      25.231  15.761  -9.985  1.00  0.00           H  
ATOM   2455 1HG  GLN A 142      24.560  18.111  -8.194  1.00  0.00           H  
ATOM   2456 2HG  GLN A 142      26.137  17.790  -8.964  1.00  0.00           H  
ATOM   2457 1HE2 GLN A 142      25.114  18.795 -12.220  1.00  0.00           H  
ATOM   2458 2HE2 GLN A 142      26.178  17.728 -11.366  1.00  0.00           H  
ATOM   2459  N   GLU A 143      23.054  13.551  -8.441  1.00  0.00           N  
ATOM   2460  CA  GLU A 143      22.837  12.106  -8.601  1.00  0.00           C  
ATOM   2461  C   GLU A 143      21.437  11.794  -9.102  1.00  0.00           C  
ATOM   2462  O   GLU A 143      21.247  10.934  -9.972  1.00  0.00           O  
ATOM   2463  CB  GLU A 143      23.032  11.356  -7.275  1.00  0.00           C  
ATOM   2464  CG  GLU A 143      22.836   9.818  -7.380  1.00  0.00           C  
ATOM   2465  CD  GLU A 143      23.075   9.078  -6.079  1.00  0.00           C  
ATOM   2466  OE1 GLU A 143      23.388   9.712  -5.094  1.00  0.00           O  
ATOM   2467  OE2 GLU A 143      22.944   7.880  -6.066  1.00  0.00           O  
ATOM   2468  H   GLU A 143      23.310  13.931  -7.518  1.00  0.00           H  
ATOM   2469  HA  GLU A 143      23.554  11.731  -9.330  1.00  0.00           H  
ATOM   2470 1HB  GLU A 143      24.031  11.554  -6.886  1.00  0.00           H  
ATOM   2471 2HB  GLU A 143      22.318  11.732  -6.541  1.00  0.00           H  
ATOM   2472 1HG  GLU A 143      21.816   9.613  -7.701  1.00  0.00           H  
ATOM   2473 2HG  GLU A 143      23.508   9.433  -8.145  1.00  0.00           H  
ATOM   2474  N   VAL A 144      20.461  12.489  -8.531  1.00  0.00           N  
ATOM   2475  CA  VAL A 144      19.066  12.273  -8.829  1.00  0.00           C  
ATOM   2476  C   VAL A 144      18.746  12.736 -10.238  1.00  0.00           C  
ATOM   2477  O   VAL A 144      18.026  12.038 -10.952  1.00  0.00           O  
ATOM   2478  CB  VAL A 144      18.167  12.990  -7.808  1.00  0.00           C  
ATOM   2479  CG1 VAL A 144      16.717  12.854  -8.206  1.00  0.00           C  
ATOM   2480  CG2 VAL A 144      18.385  12.411  -6.426  1.00  0.00           C  
ATOM   2481  H   VAL A 144      20.728  13.176  -7.824  1.00  0.00           H  
ATOM   2482  HA  VAL A 144      18.867  11.204  -8.762  1.00  0.00           H  
ATOM   2483  HB  VAL A 144      18.423  14.053  -7.795  1.00  0.00           H  
ATOM   2484 1HG1 VAL A 144      16.133  13.353  -7.475  1.00  0.00           H  
ATOM   2485 2HG1 VAL A 144      16.534  13.296  -9.185  1.00  0.00           H  
ATOM   2486 3HG1 VAL A 144      16.443  11.802  -8.228  1.00  0.00           H  
ATOM   2487 1HG2 VAL A 144      17.767  12.938  -5.715  1.00  0.00           H  
ATOM   2488 2HG2 VAL A 144      18.136  11.389  -6.423  1.00  0.00           H  
ATOM   2489 3HG2 VAL A 144      19.411  12.507  -6.139  1.00  0.00           H  
ATOM   2490  N   GLU A 145      19.254  13.906 -10.641  1.00  0.00           N  
ATOM   2491  CA  GLU A 145      18.980  14.425 -11.971  1.00  0.00           C  
ATOM   2492  C   GLU A 145      19.583  13.525 -13.041  1.00  0.00           C  
ATOM   2493  O   GLU A 145      18.939  13.280 -14.070  1.00  0.00           O  
ATOM   2494  CB  GLU A 145      19.523  15.849 -12.109  1.00  0.00           C  
ATOM   2495  CG  GLU A 145      19.263  16.530 -13.466  1.00  0.00           C  
ATOM   2496  CD  GLU A 145      17.803  16.763 -13.764  1.00  0.00           C  
ATOM   2497  OE1 GLU A 145      17.007  16.743 -12.855  1.00  0.00           O  
ATOM   2498  OE2 GLU A 145      17.484  16.977 -14.922  1.00  0.00           O  
ATOM   2499  H   GLU A 145      19.812  14.469  -9.995  1.00  0.00           H  
ATOM   2500  HA  GLU A 145      17.900  14.454 -12.111  1.00  0.00           H  
ATOM   2501 1HB  GLU A 145      19.087  16.474 -11.330  1.00  0.00           H  
ATOM   2502 2HB  GLU A 145      20.603  15.833 -11.939  1.00  0.00           H  
ATOM   2503 1HG  GLU A 145      19.776  17.490 -13.467  1.00  0.00           H  
ATOM   2504 2HG  GLU A 145      19.698  15.921 -14.258  1.00  0.00           H  
ATOM   2505  N   GLU A 146      20.784  12.984 -12.812  1.00  0.00           N  
ATOM   2506  CA  GLU A 146      21.338  12.114 -13.833  1.00  0.00           C  
ATOM   2507  C   GLU A 146      20.501  10.841 -13.900  1.00  0.00           C  
ATOM   2508  O   GLU A 146      20.199  10.347 -14.991  1.00  0.00           O  
ATOM   2509  CB  GLU A 146      22.799  11.769 -13.534  1.00  0.00           C  
ATOM   2510  CG  GLU A 146      23.502  10.927 -14.620  1.00  0.00           C  
ATOM   2511  CD  GLU A 146      23.640  11.653 -15.943  1.00  0.00           C  
ATOM   2512  OE1 GLU A 146      23.596  12.861 -15.943  1.00  0.00           O  
ATOM   2513  OE2 GLU A 146      23.789  10.999 -16.948  1.00  0.00           O  
ATOM   2514  H   GLU A 146      21.332  13.220 -11.976  1.00  0.00           H  
ATOM   2515  HA  GLU A 146      21.282  12.623 -14.797  1.00  0.00           H  
ATOM   2516 1HB  GLU A 146      23.366  12.691 -13.391  1.00  0.00           H  
ATOM   2517 2HB  GLU A 146      22.849  11.214 -12.595  1.00  0.00           H  
ATOM   2518 1HG  GLU A 146      24.498  10.662 -14.266  1.00  0.00           H  
ATOM   2519 2HG  GLU A 146      22.945  10.003 -14.773  1.00  0.00           H  
ATOM   2520  N   ALA A 147      20.092  10.324 -12.731  1.00  0.00           N  
ATOM   2521  CA  ALA A 147      19.271   9.131 -12.673  1.00  0.00           C  
ATOM   2522  C   ALA A 147      17.911   9.344 -13.324  1.00  0.00           C  
ATOM   2523  O   ALA A 147      17.338   8.409 -13.881  1.00  0.00           O  
ATOM   2524  CB  ALA A 147      19.082   8.709 -11.247  1.00  0.00           C  
ATOM   2525  H   ALA A 147      20.398  10.740 -11.844  1.00  0.00           H  
ATOM   2526  HA  ALA A 147      19.791   8.341 -13.210  1.00  0.00           H  
ATOM   2527 1HB  ALA A 147      18.499   7.792 -11.226  1.00  0.00           H  
ATOM   2528 2HB  ALA A 147      20.058   8.540 -10.802  1.00  0.00           H  
ATOM   2529 3HB  ALA A 147      18.563   9.491 -10.697  1.00  0.00           H  
ATOM   2530  N   SER A 148      17.363  10.558 -13.209  1.00  0.00           N  
ATOM   2531  CA  SER A 148      16.075  10.906 -13.800  1.00  0.00           C  
ATOM   2532  C   SER A 148      16.143  10.863 -15.328  1.00  0.00           C  
ATOM   2533  O   SER A 148      15.238  10.340 -15.985  1.00  0.00           O  
ATOM   2534  CB  SER A 148      15.642  12.283 -13.336  1.00  0.00           C  
ATOM   2535  OG  SER A 148      14.391  12.634 -13.869  1.00  0.00           O  
ATOM   2536  H   SER A 148      17.848  11.258 -12.645  1.00  0.00           H  
ATOM   2537  HA  SER A 148      15.336  10.175 -13.468  1.00  0.00           H  
ATOM   2538 1HB  SER A 148      15.603  12.306 -12.247  1.00  0.00           H  
ATOM   2539 2HB  SER A 148      16.382  13.017 -13.647  1.00  0.00           H  
ATOM   2540  HG  SER A 148      14.192  13.502 -13.510  1.00  0.00           H  
ATOM   2541  N   LYS A 149      17.230  11.417 -15.891  1.00  0.00           N  
ATOM   2542  CA  LYS A 149      17.441  11.423 -17.340  1.00  0.00           C  
ATOM   2543  C   LYS A 149      17.769  10.027 -17.900  1.00  0.00           C  
ATOM   2544  O   LYS A 149      17.415   9.707 -19.040  1.00  0.00           O  
ATOM   2545  CB  LYS A 149      18.576  12.387 -17.712  1.00  0.00           C  
ATOM   2546  CG  LYS A 149      18.295  13.894 -17.508  1.00  0.00           C  
ATOM   2547  CD  LYS A 149      17.226  14.417 -18.488  1.00  0.00           C  
ATOM   2548  CE  LYS A 149      17.151  15.959 -18.528  1.00  0.00           C  
ATOM   2549  NZ  LYS A 149      16.664  16.559 -17.244  1.00  0.00           N  
ATOM   2550  H   LYS A 149      17.900  11.892 -15.277  1.00  0.00           H  
ATOM   2551  HA  LYS A 149      16.520  11.750 -17.813  1.00  0.00           H  
ATOM   2552 1HB  LYS A 149      19.456  12.140 -17.104  1.00  0.00           H  
ATOM   2553 2HB  LYS A 149      18.852  12.235 -18.753  1.00  0.00           H  
ATOM   2554 1HG  LYS A 149      17.950  14.053 -16.480  1.00  0.00           H  
ATOM   2555 2HG  LYS A 149      19.221  14.455 -17.646  1.00  0.00           H  
ATOM   2556 1HD  LYS A 149      17.442  14.044 -19.492  1.00  0.00           H  
ATOM   2557 2HD  LYS A 149      16.252  14.044 -18.183  1.00  0.00           H  
ATOM   2558 1HE  LYS A 149      18.140  16.358 -18.749  1.00  0.00           H  
ATOM   2559 2HE  LYS A 149      16.470  16.248 -19.328  1.00  0.00           H  
ATOM   2560 1HZ  LYS A 149      16.629  17.562 -17.319  1.00  0.00           H  
ATOM   2561 2HZ  LYS A 149      15.748  16.217 -17.018  1.00  0.00           H  
ATOM   2562 3HZ  LYS A 149      17.297  16.328 -16.466  1.00  0.00           H  
ATOM   2563  N   ALA A 150      18.461   9.221 -17.096  1.00  0.00           N  
ATOM   2564  CA  ALA A 150      18.908   7.870 -17.426  1.00  0.00           C  
ATOM   2565  C   ALA A 150      17.742   6.858 -17.540  1.00  0.00           C  
ATOM   2566  O   ALA A 150      16.660   7.078 -16.989  1.00  0.00           O  
ATOM   2567  CB  ALA A 150      19.892   7.406 -16.362  1.00  0.00           C  
ATOM   2568  H   ALA A 150      18.764   9.598 -16.193  1.00  0.00           H  
ATOM   2569  HA  ALA A 150      19.422   7.926 -18.388  1.00  0.00           H  
ATOM   2570 1HB  ALA A 150      20.273   6.417 -16.612  1.00  0.00           H  
ATOM   2571 2HB  ALA A 150      20.720   8.115 -16.303  1.00  0.00           H  
ATOM   2572 3HB  ALA A 150      19.379   7.366 -15.406  1.00  0.00           H  
ATOM   2573  N   GLY A 151      17.960   5.754 -18.308  1.00  0.00           N  
ATOM   2574  CA  GLY A 151      17.007   4.651 -18.495  1.00  0.00           C  
ATOM   2575  C   GLY A 151      17.535   3.338 -17.912  1.00  0.00           C  
ATOM   2576  O   GLY A 151      18.405   2.707 -18.515  1.00  0.00           O  
ATOM   2577  OXT GLY A 151      16.854   2.758 -17.059  1.00  0.00           O  
ATOM   2578  H   GLY A 151      18.865   5.660 -18.753  1.00  0.00           H  
ATOM   2579 1HA  GLY A 151      16.046   4.888 -18.044  1.00  0.00           H  
ATOM   2580 2HA  GLY A 151      16.829   4.525 -19.557  1.00  0.00           H  
TER                                                                             
ATOM   2582  N   ASP B 153      14.729   1.475 -15.046  1.00  0.00           N  
ATOM   2583  CA  ASP B 153      13.838   0.424 -14.506  1.00  0.00           C  
ATOM   2584  C   ASP B 153      13.479   0.723 -13.013  1.00  0.00           C  
ATOM   2585  O   ASP B 153      13.984   1.707 -12.456  1.00  0.00           O  
ATOM   2586  CB  ASP B 153      14.510  -0.990 -14.716  1.00  0.00           C  
ATOM   2587  CG  ASP B 153      13.531  -2.256 -14.664  1.00  0.00           C  
ATOM   2588  OD1 ASP B 153      12.474  -2.145 -14.085  1.00  0.00           O  
ATOM   2589  OD2 ASP B 153      13.895  -3.257 -15.185  1.00  0.00           O  
ATOM   2590 1H   ASP B 153      14.429   1.716 -15.986  1.00  0.00           H  
ATOM   2591 2H   ASP B 153      14.667   2.301 -14.458  1.00  0.00           H  
ATOM   2592 3H   ASP B 153      15.692   1.157 -15.077  1.00  0.00           H  
ATOM   2593  HA  ASP B 153      12.909   0.443 -15.088  1.00  0.00           H  
ATOM   2594 1HB  ASP B 153      14.989  -1.034 -15.714  1.00  0.00           H  
ATOM   2595 2HB  ASP B 153      15.317  -1.157 -13.983  1.00  0.00           H  
ATOM   2596  N   HIS B 154      12.651  -0.147 -12.380  1.00  0.00           N  
ATOM   2597  CA  HIS B 154      12.150  -0.026 -10.993  1.00  0.00           C  
ATOM   2598  C   HIS B 154      13.272  -0.041  -9.956  1.00  0.00           C  
ATOM   2599  O   HIS B 154      13.334   0.836  -9.097  1.00  0.00           O  
ATOM   2600  CB  HIS B 154      11.142  -1.150 -10.714  1.00  0.00           C  
ATOM   2601  CG  HIS B 154      10.504  -1.110  -9.353  1.00  0.00           C  
ATOM   2602  ND1 HIS B 154      10.975  -1.840  -8.286  1.00  0.00           N  
ATOM   2603  CD2 HIS B 154       9.435  -0.419  -8.893  1.00  0.00           C  
ATOM   2604  CE1 HIS B 154      10.217  -1.601  -7.226  1.00  0.00           C  
ATOM   2605  NE2 HIS B 154       9.277  -0.744  -7.571  1.00  0.00           N  
ATOM   2606  H   HIS B 154      12.315  -0.939 -12.932  1.00  0.00           H  
ATOM   2607  HA  HIS B 154      11.615   0.920 -10.878  1.00  0.00           H  
ATOM   2608 1HB  HIS B 154      10.348  -1.114 -11.456  1.00  0.00           H  
ATOM   2609 2HB  HIS B 154      11.642  -2.113 -10.827  1.00  0.00           H  
ATOM   2610  HD2 HIS B 154       8.825   0.270  -9.463  1.00  0.00           H  
ATOM   2611  HE1 HIS B 154      10.353  -2.034  -6.235  1.00  0.00           H  
ATOM   2612  HE2 HIS B 154       8.556  -0.371  -6.967  1.00  0.00           H  
ATOM   2613  N   GLU B 155      14.238  -0.944 -10.096  1.00  0.00           N  
ATOM   2614  CA  GLU B 155      15.309  -0.983  -9.107  1.00  0.00           C  
ATOM   2615  C   GLU B 155      16.099   0.330  -9.076  1.00  0.00           C  
ATOM   2616  O   GLU B 155      16.553   0.761  -8.008  1.00  0.00           O  
ATOM   2617  CB  GLU B 155      16.254  -2.151  -9.380  1.00  0.00           C  
ATOM   2618  CG  GLU B 155      15.644  -3.521  -9.114  1.00  0.00           C  
ATOM   2619  CD  GLU B 155      16.582  -4.650  -9.424  1.00  0.00           C  
ATOM   2620  OE1 GLU B 155      17.637  -4.389  -9.950  1.00  0.00           O  
ATOM   2621  OE2 GLU B 155      16.244  -5.772  -9.134  1.00  0.00           O  
ATOM   2622  H   GLU B 155      14.184  -1.644 -10.825  1.00  0.00           H  
ATOM   2623  HA  GLU B 155      14.857  -1.132  -8.126  1.00  0.00           H  
ATOM   2624 1HB  GLU B 155      16.577  -2.121 -10.420  1.00  0.00           H  
ATOM   2625 2HB  GLU B 155      17.141  -2.052  -8.757  1.00  0.00           H  
ATOM   2626 1HG  GLU B 155      15.358  -3.579  -8.064  1.00  0.00           H  
ATOM   2627 2HG  GLU B 155      14.741  -3.630  -9.712  1.00  0.00           H  
ATOM   2628  N   ALA B 156      16.294   0.952 -10.245  1.00  0.00           N  
ATOM   2629  CA  ALA B 156      17.021   2.211 -10.305  1.00  0.00           C  
ATOM   2630  C   ALA B 156      16.254   3.309  -9.563  1.00  0.00           C  
ATOM   2631  O   ALA B 156      16.846   4.076  -8.801  1.00  0.00           O  
ATOM   2632  CB  ALA B 156      17.250   2.625 -11.747  1.00  0.00           C  
ATOM   2633  H   ALA B 156      15.909   0.543 -11.084  1.00  0.00           H  
ATOM   2634  HA  ALA B 156      17.983   2.071  -9.818  1.00  0.00           H  
ATOM   2635 1HB  ALA B 156      17.810   1.850 -12.267  1.00  0.00           H  
ATOM   2636 2HB  ALA B 156      16.286   2.768 -12.237  1.00  0.00           H  
ATOM   2637 3HB  ALA B 156      17.808   3.558 -11.771  1.00  0.00           H  
ATOM   2638  N   ASP B 157      14.931   3.329  -9.704  1.00  0.00           N  
ATOM   2639  CA  ASP B 157      14.149   4.341  -9.002  1.00  0.00           C  
ATOM   2640  C   ASP B 157      14.089   4.038  -7.508  1.00  0.00           C  
ATOM   2641  O   ASP B 157      14.083   4.966  -6.687  1.00  0.00           O  
ATOM   2642  CB  ASP B 157      12.755   4.459  -9.601  1.00  0.00           C  
ATOM   2643  CG  ASP B 157      12.760   5.123 -10.990  1.00  0.00           C  
ATOM   2644  OD1 ASP B 157      13.705   5.796 -11.330  1.00  0.00           O  
ATOM   2645  OD2 ASP B 157      11.812   4.940 -11.702  1.00  0.00           O  
ATOM   2646  H   ASP B 157      14.486   2.704 -10.388  1.00  0.00           H  
ATOM   2647  HA  ASP B 157      14.642   5.301  -9.130  1.00  0.00           H  
ATOM   2648 1HB  ASP B 157      12.322   3.456  -9.694  1.00  0.00           H  
ATOM   2649 2HB  ASP B 157      12.110   5.029  -8.933  1.00  0.00           H  
ATOM   2650  N   SER B 158      14.108   2.751  -7.140  1.00  0.00           N  
ATOM   2651  CA  SER B 158      14.080   2.390  -5.729  1.00  0.00           C  
ATOM   2652  C   SER B 158      15.341   2.853  -5.020  1.00  0.00           C  
ATOM   2653  O   SER B 158      15.255   3.416  -3.924  1.00  0.00           O  
ATOM   2654  CB  SER B 158      13.983   0.880  -5.533  1.00  0.00           C  
ATOM   2655  OG  SER B 158      12.764   0.357  -5.966  1.00  0.00           O  
ATOM   2656  H   SER B 158      14.058   2.022  -7.860  1.00  0.00           H  
ATOM   2657  HA  SER B 158      13.223   2.873  -5.265  1.00  0.00           H  
ATOM   2658 1HB  SER B 158      14.792   0.403  -6.082  1.00  0.00           H  
ATOM   2659 2HB  SER B 158      14.127   0.645  -4.479  1.00  0.00           H  
ATOM   2660  HG  SER B 158      12.829  -0.597  -5.827  1.00  0.00           H  
ATOM   2661  N   ARG B 159      16.518   2.696  -5.654  1.00  0.00           N  
ATOM   2662  CA  ARG B 159      17.729   3.132  -4.964  1.00  0.00           C  
ATOM   2663  C   ARG B 159      17.801   4.649  -4.878  1.00  0.00           C  
ATOM   2664  O   ARG B 159      18.307   5.179  -3.879  1.00  0.00           O  
ATOM   2665  CB  ARG B 159      18.991   2.563  -5.601  1.00  0.00           C  
ATOM   2666  CG  ARG B 159      19.345   3.078  -6.980  1.00  0.00           C  
ATOM   2667  CD  ARG B 159      20.512   2.377  -7.545  1.00  0.00           C  
ATOM   2668  NE  ARG B 159      21.737   2.704  -6.815  1.00  0.00           N  
ATOM   2669  CZ  ARG B 159      22.916   2.050  -6.924  1.00  0.00           C  
ATOM   2670  NH1 ARG B 159      23.043   1.012  -7.731  1.00  0.00           N  
ATOM   2671  NH2 ARG B 159      23.951   2.461  -6.208  1.00  0.00           N  
ATOM   2672  H   ARG B 159      16.553   2.197  -6.553  1.00  0.00           H  
ATOM   2673  HA  ARG B 159      17.691   2.750  -3.951  1.00  0.00           H  
ATOM   2674 1HB  ARG B 159      19.836   2.748  -4.947  1.00  0.00           H  
ATOM   2675 2HB  ARG B 159      18.877   1.482  -5.688  1.00  0.00           H  
ATOM   2676 1HG  ARG B 159      18.522   2.874  -7.626  1.00  0.00           H  
ATOM   2677 2HG  ARG B 159      19.551   4.149  -6.964  1.00  0.00           H  
ATOM   2678 1HD  ARG B 159      20.341   1.301  -7.486  1.00  0.00           H  
ATOM   2679 2HD  ARG B 159      20.635   2.675  -8.586  1.00  0.00           H  
ATOM   2680  HE  ARG B 159      21.703   3.498  -6.184  1.00  0.00           H  
ATOM   2681 1HH1 ARG B 159      22.260   0.694  -8.279  1.00  0.00           H  
ATOM   2682 2HH1 ARG B 159      23.929   0.532  -7.803  1.00  0.00           H  
ATOM   2683 1HH2 ARG B 159      23.854   3.259  -5.591  1.00  0.00           H  
ATOM   2684 2HH2 ARG B 159      24.837   1.985  -6.277  1.00  0.00           H  
ATOM   2685  N   ILE B 160      17.258   5.359  -5.869  1.00  0.00           N  
ATOM   2686  CA  ILE B 160      17.239   6.806  -5.795  1.00  0.00           C  
ATOM   2687  C   ILE B 160      16.342   7.270  -4.670  1.00  0.00           C  
ATOM   2688  O   ILE B 160      16.723   8.158  -3.910  1.00  0.00           O  
ATOM   2689  CB  ILE B 160      16.853   7.454  -7.133  1.00  0.00           C  
ATOM   2690  CG1 ILE B 160      17.931   7.167  -8.213  1.00  0.00           C  
ATOM   2691  CG2 ILE B 160      16.618   8.933  -6.969  1.00  0.00           C  
ATOM   2692  CD1 ILE B 160      19.363   7.740  -7.944  1.00  0.00           C  
ATOM   2693  H   ILE B 160      16.898   4.877  -6.707  1.00  0.00           H  
ATOM   2694  HA  ILE B 160      18.242   7.141  -5.532  1.00  0.00           H  
ATOM   2695  HB  ILE B 160      15.931   6.985  -7.493  1.00  0.00           H  
ATOM   2696 1HG1 ILE B 160      18.034   6.101  -8.312  1.00  0.00           H  
ATOM   2697 2HG1 ILE B 160      17.559   7.561  -9.148  1.00  0.00           H  
ATOM   2698 1HG2 ILE B 160      16.335   9.365  -7.926  1.00  0.00           H  
ATOM   2699 2HG2 ILE B 160      15.828   9.116  -6.252  1.00  0.00           H  
ATOM   2700 3HG2 ILE B 160      17.520   9.375  -6.618  1.00  0.00           H  
ATOM   2701 1HD1 ILE B 160      20.015   7.463  -8.764  1.00  0.00           H  
ATOM   2702 2HD1 ILE B 160      19.334   8.825  -7.872  1.00  0.00           H  
ATOM   2703 3HD1 ILE B 160      19.785   7.333  -7.032  1.00  0.00           H  
ATOM   2704  N   PHE B 161      15.149   6.686  -4.546  1.00  0.00           N  
ATOM   2705  CA  PHE B 161      14.289   7.120  -3.465  1.00  0.00           C  
ATOM   2706  C   PHE B 161      14.935   6.860  -2.117  1.00  0.00           C  
ATOM   2707  O   PHE B 161      14.881   7.719  -1.231  1.00  0.00           O  
ATOM   2708  CB  PHE B 161      12.915   6.478  -3.479  1.00  0.00           C  
ATOM   2709  CG  PHE B 161      12.113   7.038  -2.343  1.00  0.00           C  
ATOM   2710  CD1 PHE B 161      11.572   8.315  -2.439  1.00  0.00           C  
ATOM   2711  CD2 PHE B 161      11.931   6.328  -1.168  1.00  0.00           C  
ATOM   2712  CE1 PHE B 161      10.882   8.861  -1.407  1.00  0.00           C  
ATOM   2713  CE2 PHE B 161      11.238   6.881  -0.137  1.00  0.00           C  
ATOM   2714  CZ  PHE B 161      10.714   8.150  -0.259  1.00  0.00           C  
ATOM   2715  H   PHE B 161      14.843   5.969  -5.211  1.00  0.00           H  
ATOM   2716  HA  PHE B 161      14.149   8.192  -3.559  1.00  0.00           H  
ATOM   2717 1HB  PHE B 161      12.406   6.679  -4.416  1.00  0.00           H  
ATOM   2718 2HB  PHE B 161      13.005   5.396  -3.364  1.00  0.00           H  
ATOM   2719  HD1 PHE B 161      11.711   8.886  -3.342  1.00  0.00           H  
ATOM   2720  HD2 PHE B 161      12.352   5.325  -1.068  1.00  0.00           H  
ATOM   2721  HE1 PHE B 161      10.466   9.870  -1.499  1.00  0.00           H  
ATOM   2722  HE2 PHE B 161      11.098   6.321   0.772  1.00  0.00           H  
ATOM   2723  HZ  PHE B 161      10.162   8.586   0.562  1.00  0.00           H  
ATOM   2724  N   LYS B 162      15.503   5.662  -1.922  1.00  0.00           N  
ATOM   2725  CA  LYS B 162      16.120   5.342  -0.642  1.00  0.00           C  
ATOM   2726  C   LYS B 162      17.247   6.326  -0.305  1.00  0.00           C  
ATOM   2727  O   LYS B 162      17.352   6.761   0.847  1.00  0.00           O  
ATOM   2728  CB  LYS B 162      16.658   3.908  -0.652  1.00  0.00           C  
ATOM   2729  CG  LYS B 162      15.567   2.802  -0.624  1.00  0.00           C  
ATOM   2730  CD  LYS B 162      16.150   1.377  -0.445  1.00  0.00           C  
ATOM   2731  CE  LYS B 162      16.887   0.904  -1.712  1.00  0.00           C  
ATOM   2732  NZ  LYS B 162      17.307  -0.541  -1.646  1.00  0.00           N  
ATOM   2733  H   LYS B 162      15.501   4.965  -2.673  1.00  0.00           H  
ATOM   2734  HA  LYS B 162      15.358   5.425   0.132  1.00  0.00           H  
ATOM   2735 1HB  LYS B 162      17.251   3.777  -1.556  1.00  0.00           H  
ATOM   2736 2HB  LYS B 162      17.320   3.765   0.200  1.00  0.00           H  
ATOM   2737 1HG  LYS B 162      14.905   2.998   0.197  1.00  0.00           H  
ATOM   2738 2HG  LYS B 162      14.984   2.838  -1.536  1.00  0.00           H  
ATOM   2739 1HD  LYS B 162      16.844   1.370   0.394  1.00  0.00           H  
ATOM   2740 2HD  LYS B 162      15.337   0.679  -0.224  1.00  0.00           H  
ATOM   2741 1HE  LYS B 162      16.242   1.048  -2.578  1.00  0.00           H  
ATOM   2742 2HE  LYS B 162      17.782   1.507  -1.834  1.00  0.00           H  
ATOM   2743 1HZ  LYS B 162      17.798  -0.778  -2.497  1.00  0.00           H  
ATOM   2744 2HZ  LYS B 162      17.922  -0.680  -0.857  1.00  0.00           H  
ATOM   2745 3HZ  LYS B 162      16.488  -1.161  -1.556  1.00  0.00           H  
ATOM   2746  N   LYS B 163      18.054   6.720  -1.304  1.00  0.00           N  
ATOM   2747  CA  LYS B 163      19.140   7.667  -1.070  1.00  0.00           C  
ATOM   2748  C   LYS B 163      18.598   9.043  -0.685  1.00  0.00           C  
ATOM   2749  O   LYS B 163      19.129   9.694   0.226  1.00  0.00           O  
ATOM   2750  CB  LYS B 163      20.017   7.768  -2.321  1.00  0.00           C  
ATOM   2751  CG  LYS B 163      21.244   8.692  -2.223  1.00  0.00           C  
ATOM   2752  CD  LYS B 163      22.294   8.157  -1.257  1.00  0.00           C  
ATOM   2753  CE  LYS B 163      23.577   8.992  -1.281  1.00  0.00           C  
ATOM   2754  NZ  LYS B 163      24.375   8.806  -2.550  1.00  0.00           N  
ATOM   2755  H   LYS B 163      17.958   6.292  -2.234  1.00  0.00           H  
ATOM   2756  HA  LYS B 163      19.734   7.291  -0.238  1.00  0.00           H  
ATOM   2757 1HB  LYS B 163      20.364   6.773  -2.595  1.00  0.00           H  
ATOM   2758 2HB  LYS B 163      19.403   8.128  -3.153  1.00  0.00           H  
ATOM   2759 1HG  LYS B 163      21.677   8.805  -3.215  1.00  0.00           H  
ATOM   2760 2HG  LYS B 163      20.928   9.664  -1.874  1.00  0.00           H  
ATOM   2761 1HD  LYS B 163      21.902   8.177  -0.239  1.00  0.00           H  
ATOM   2762 2HD  LYS B 163      22.536   7.126  -1.516  1.00  0.00           H  
ATOM   2763 1HE  LYS B 163      23.317  10.045  -1.176  1.00  0.00           H  
ATOM   2764 2HE  LYS B 163      24.194   8.696  -0.432  1.00  0.00           H  
ATOM   2765 1HZ  LYS B 163      25.209   9.366  -2.501  1.00  0.00           H  
ATOM   2766 2HZ  LYS B 163      24.633   7.837  -2.645  1.00  0.00           H  
ATOM   2767 3HZ  LYS B 163      23.852   9.088  -3.400  1.00  0.00           H  
ATOM   2768  N   ILE B 164      17.519   9.479  -1.332  1.00  0.00           N  
ATOM   2769  CA  ILE B 164      16.919  10.761  -1.004  1.00  0.00           C  
ATOM   2770  C   ILE B 164      16.381  10.676   0.415  1.00  0.00           C  
ATOM   2771  O   ILE B 164      16.561  11.585   1.220  1.00  0.00           O  
ATOM   2772  CB  ILE B 164      15.808  11.158  -1.974  1.00  0.00           C  
ATOM   2773  CG1 ILE B 164      16.378  11.377  -3.366  1.00  0.00           C  
ATOM   2774  CG2 ILE B 164      15.160  12.461  -1.477  1.00  0.00           C  
ATOM   2775  CD1 ILE B 164      15.370  11.445  -4.410  1.00  0.00           C  
ATOM   2776  H   ILE B 164      17.138   8.912  -2.107  1.00  0.00           H  
ATOM   2777  HA  ILE B 164      17.707  11.525  -1.030  1.00  0.00           H  
ATOM   2778  HB  ILE B 164      15.062  10.354  -2.028  1.00  0.00           H  
ATOM   2779 1HG1 ILE B 164      16.919  12.302  -3.390  1.00  0.00           H  
ATOM   2780 2HG1 ILE B 164      17.060  10.573  -3.600  1.00  0.00           H  
ATOM   2781 1HG2 ILE B 164      14.368  12.763  -2.140  1.00  0.00           H  
ATOM   2782 2HG2 ILE B 164      14.755  12.313  -0.494  1.00  0.00           H  
ATOM   2783 3HG2 ILE B 164      15.896  13.251  -1.427  1.00  0.00           H  
ATOM   2784 1HD1 ILE B 164      15.852  11.591  -5.361  1.00  0.00           H  
ATOM   2785 2HD1 ILE B 164      14.825  10.508  -4.423  1.00  0.00           H  
ATOM   2786 3HD1 ILE B 164      14.682  12.262  -4.239  1.00  0.00           H  
ATOM   2787  N   HIS B 165      15.695   9.573   0.746  1.00  0.00           N  
ATOM   2788  CA  HIS B 165      15.143   9.410   2.083  1.00  0.00           C  
ATOM   2789  C   HIS B 165      16.224   9.581   3.133  1.00  0.00           C  
ATOM   2790  O   HIS B 165      16.019  10.305   4.116  1.00  0.00           O  
ATOM   2791  CB  HIS B 165      14.461   8.048   2.272  1.00  0.00           C  
ATOM   2792  CG  HIS B 165      13.929   7.855   3.676  1.00  0.00           C  
ATOM   2793  ND1 HIS B 165      12.787   8.501   4.163  1.00  0.00           N  
ATOM   2794  CD2 HIS B 165      14.401   7.111   4.701  1.00  0.00           C  
ATOM   2795  CE1 HIS B 165      12.606   8.153   5.428  1.00  0.00           C  
ATOM   2796  NE2 HIS B 165      13.565   7.316   5.767  1.00  0.00           N  
ATOM   2797  H   HIS B 165      15.532   8.845   0.050  1.00  0.00           H  
ATOM   2798  HA  HIS B 165      14.410  10.184   2.267  1.00  0.00           H  
ATOM   2799 1HB  HIS B 165      13.650   7.930   1.552  1.00  0.00           H  
ATOM   2800 2HB  HIS B 165      15.176   7.257   2.076  1.00  0.00           H  
ATOM   2801  HD2 HIS B 165      15.289   6.474   4.689  1.00  0.00           H  
ATOM   2802  HE1 HIS B 165      11.804   8.495   6.079  1.00  0.00           H  
ATOM   2803  HE2 HIS B 165      13.685   6.888   6.678  1.00  0.00           H  
ATOM   2804  N   ASP B 166      17.402   8.968   2.941  1.00  0.00           N  
ATOM   2805  CA  ASP B 166      18.446   9.159   3.938  1.00  0.00           C  
ATOM   2806  C   ASP B 166      18.802  10.637   4.084  1.00  0.00           C  
ATOM   2807  O   ASP B 166      18.944  11.129   5.204  1.00  0.00           O  
ATOM   2808  CB  ASP B 166      19.733   8.418   3.555  1.00  0.00           C  
ATOM   2809  CG  ASP B 166      19.679   6.910   3.704  1.00  0.00           C  
ATOM   2810  OD1 ASP B 166      18.781   6.414   4.326  1.00  0.00           O  
ATOM   2811  OD2 ASP B 166      20.571   6.265   3.205  1.00  0.00           O  
ATOM   2812  H   ASP B 166      17.530   8.330   2.145  1.00  0.00           H  
ATOM   2813  HA  ASP B 166      18.084   8.786   4.896  1.00  0.00           H  
ATOM   2814 1HB  ASP B 166      19.966   8.647   2.511  1.00  0.00           H  
ATOM   2815 2HB  ASP B 166      20.553   8.798   4.157  1.00  0.00           H  
ATOM   2816  N   VAL B 167      18.864  11.371   2.969  1.00  0.00           N  
ATOM   2817  CA  VAL B 167      19.219  12.788   3.036  1.00  0.00           C  
ATOM   2818  C   VAL B 167      18.121  13.612   3.737  1.00  0.00           C  
ATOM   2819  O   VAL B 167      18.433  14.494   4.543  1.00  0.00           O  
ATOM   2820  CB  VAL B 167      19.544  13.342   1.637  1.00  0.00           C  
ATOM   2821  CG1 VAL B 167      19.788  14.859   1.701  1.00  0.00           C  
ATOM   2822  CG2 VAL B 167      20.785  12.617   1.097  1.00  0.00           C  
ATOM   2823  H   VAL B 167      18.754  10.894   2.063  1.00  0.00           H  
ATOM   2824  HA  VAL B 167      20.130  12.874   3.630  1.00  0.00           H  
ATOM   2825  HB  VAL B 167      18.694  13.166   0.976  1.00  0.00           H  
ATOM   2826 1HG1 VAL B 167      20.017  15.232   0.710  1.00  0.00           H  
ATOM   2827 2HG1 VAL B 167      18.915  15.366   2.074  1.00  0.00           H  
ATOM   2828 3HG1 VAL B 167      20.633  15.066   2.364  1.00  0.00           H  
ATOM   2829 1HG2 VAL B 167      21.042  12.982   0.110  1.00  0.00           H  
ATOM   2830 2HG2 VAL B 167      21.614  12.788   1.768  1.00  0.00           H  
ATOM   2831 3HG2 VAL B 167      20.591  11.551   1.041  1.00  0.00           H  
ATOM   2832  N   VAL B 168      16.848  13.321   3.430  1.00  0.00           N  
ATOM   2833  CA  VAL B 168      15.710  14.012   4.050  1.00  0.00           C  
ATOM   2834  C   VAL B 168      15.670  13.725   5.537  1.00  0.00           C  
ATOM   2835  O   VAL B 168      15.436  14.640   6.334  1.00  0.00           O  
ATOM   2836  CB  VAL B 168      14.370  13.555   3.401  1.00  0.00           C  
ATOM   2837  CG1 VAL B 168      13.142  14.079   4.177  1.00  0.00           C  
ATOM   2838  CG2 VAL B 168      14.297  14.089   2.013  1.00  0.00           C  
ATOM   2839  H   VAL B 168      16.691  12.604   2.723  1.00  0.00           H  
ATOM   2840  HA  VAL B 168      15.818  15.076   3.920  1.00  0.00           H  
ATOM   2841  HB  VAL B 168      14.333  12.465   3.388  1.00  0.00           H  
ATOM   2842 1HG1 VAL B 168      12.230  13.741   3.679  1.00  0.00           H  
ATOM   2843 2HG1 VAL B 168      13.151  13.697   5.193  1.00  0.00           H  
ATOM   2844 3HG1 VAL B 168      13.158  15.173   4.200  1.00  0.00           H  
ATOM   2845 1HG2 VAL B 168      13.392  13.770   1.581  1.00  0.00           H  
ATOM   2846 2HG2 VAL B 168      14.309  15.161   2.054  1.00  0.00           H  
ATOM   2847 3HG2 VAL B 168      15.138  13.729   1.429  1.00  0.00           H  
ATOM   2848  N   THR B 169      15.906  12.481   5.913  1.00  0.00           N  
ATOM   2849  CA  THR B 169      15.890  12.076   7.298  1.00  0.00           C  
ATOM   2850  C   THR B 169      16.985  12.822   8.050  1.00  0.00           C  
ATOM   2851  O   THR B 169      16.744  13.351   9.143  1.00  0.00           O  
ATOM   2852  CB  THR B 169      16.122  10.553   7.406  1.00  0.00           C  
ATOM   2853  OG1 THR B 169      15.082   9.865   6.700  1.00  0.00           O  
ATOM   2854  CG2 THR B 169      16.082  10.114   8.861  1.00  0.00           C  
ATOM   2855  H   THR B 169      16.069  11.777   5.196  1.00  0.00           H  
ATOM   2856  HA  THR B 169      14.927  12.330   7.734  1.00  0.00           H  
ATOM   2857  HB  THR B 169      17.085  10.296   6.966  1.00  0.00           H  
ATOM   2858  HG1 THR B 169      15.227   9.979   5.728  1.00  0.00           H  
ATOM   2859 1HG2 THR B 169      16.236   9.038   8.913  1.00  0.00           H  
ATOM   2860 2HG2 THR B 169      16.865  10.621   9.419  1.00  0.00           H  
ATOM   2861 3HG2 THR B 169      15.118  10.360   9.281  1.00  0.00           H  
ATOM   2862  N   LYS B 170      18.186  12.903   7.462  1.00  0.00           N  
ATOM   2863  CA  LYS B 170      19.281  13.605   8.108  1.00  0.00           C  
ATOM   2864  C   LYS B 170      18.999  15.096   8.253  1.00  0.00           C  
ATOM   2865  O   LYS B 170      19.283  15.669   9.306  1.00  0.00           O  
ATOM   2866  CB  LYS B 170      20.574  13.434   7.313  1.00  0.00           C  
ATOM   2867  CG  LYS B 170      21.201  12.043   7.340  1.00  0.00           C  
ATOM   2868  CD  LYS B 170      22.440  12.021   6.440  1.00  0.00           C  
ATOM   2869  CE  LYS B 170      23.033  10.635   6.278  1.00  0.00           C  
ATOM   2870  NZ  LYS B 170      24.241  10.666   5.382  1.00  0.00           N  
ATOM   2871  H   LYS B 170      18.350  12.426   6.569  1.00  0.00           H  
ATOM   2872  HA  LYS B 170      19.415  13.186   9.103  1.00  0.00           H  
ATOM   2873 1HB  LYS B 170      20.374  13.673   6.265  1.00  0.00           H  
ATOM   2874 2HB  LYS B 170      21.315  14.147   7.668  1.00  0.00           H  
ATOM   2875 1HG  LYS B 170      21.500  11.809   8.362  1.00  0.00           H  
ATOM   2876 2HG  LYS B 170      20.491  11.297   7.018  1.00  0.00           H  
ATOM   2877 1HD  LYS B 170      22.167  12.388   5.443  1.00  0.00           H  
ATOM   2878 2HD  LYS B 170      23.203  12.685   6.844  1.00  0.00           H  
ATOM   2879 1HE  LYS B 170      23.317  10.237   7.250  1.00  0.00           H  
ATOM   2880 2HE  LYS B 170      22.282   9.981   5.832  1.00  0.00           H  
ATOM   2881 1HZ  LYS B 170      24.617   9.741   5.271  1.00  0.00           H  
ATOM   2882 2HZ  LYS B 170      23.990  11.051   4.448  1.00  0.00           H  
ATOM   2883 3HZ  LYS B 170      24.942  11.267   5.787  1.00  0.00           H  
ATOM   2884  N   GLN B 171      18.422  15.734   7.223  1.00  0.00           N  
ATOM   2885  CA  GLN B 171      18.167  17.162   7.323  1.00  0.00           C  
ATOM   2886  C   GLN B 171      17.108  17.461   8.378  1.00  0.00           C  
ATOM   2887  O   GLN B 171      17.216  18.466   9.091  1.00  0.00           O  
ATOM   2888  CB  GLN B 171      17.785  17.757   5.979  1.00  0.00           C  
ATOM   2889  CG  GLN B 171      17.694  19.265   6.023  1.00  0.00           C  
ATOM   2890  CD  GLN B 171      17.505  19.845   4.690  1.00  0.00           C  
ATOM   2891  OE1 GLN B 171      16.596  19.449   3.978  1.00  0.00           O  
ATOM   2892  NE2 GLN B 171      18.359  20.782   4.330  1.00  0.00           N  
ATOM   2893  H   GLN B 171      18.231  15.235   6.345  1.00  0.00           H  
ATOM   2894  HA  GLN B 171      19.089  17.642   7.640  1.00  0.00           H  
ATOM   2895 1HB  GLN B 171      18.520  17.467   5.224  1.00  0.00           H  
ATOM   2896 2HB  GLN B 171      16.817  17.354   5.666  1.00  0.00           H  
ATOM   2897 1HG  GLN B 171      16.853  19.566   6.650  1.00  0.00           H  
ATOM   2898 2HG  GLN B 171      18.620  19.655   6.431  1.00  0.00           H  
ATOM   2899 1HE2 GLN B 171      18.291  21.234   3.425  1.00  0.00           H  
ATOM   2900 2HE2 GLN B 171      19.083  21.072   4.950  1.00  0.00           H  
ATOM   2901  N   ILE B 172      16.086  16.600   8.494  1.00  0.00           N  
ATOM   2902  CA  ILE B 172      15.065  16.824   9.508  1.00  0.00           C  
ATOM   2903  C   ILE B 172      15.721  16.696  10.874  1.00  0.00           C  
ATOM   2904  O   ILE B 172      15.405  17.481  11.771  1.00  0.00           O  
ATOM   2905  CB  ILE B 172      13.848  15.886   9.380  1.00  0.00           C  
ATOM   2906  CG1 ILE B 172      13.058  16.216   8.092  1.00  0.00           C  
ATOM   2907  CG2 ILE B 172      12.928  16.058  10.639  1.00  0.00           C  
ATOM   2908  CD1 ILE B 172      12.018  15.173   7.725  1.00  0.00           C  
ATOM   2909  H   ILE B 172      16.002  15.814   7.838  1.00  0.00           H  
ATOM   2910  HA  ILE B 172      14.699  17.841   9.405  1.00  0.00           H  
ATOM   2911  HB  ILE B 172      14.197  14.865   9.281  1.00  0.00           H  
ATOM   2912 1HG1 ILE B 172      12.561  17.179   8.214  1.00  0.00           H  
ATOM   2913 2HG1 ILE B 172      13.762  16.303   7.262  1.00  0.00           H  
ATOM   2914 1HG2 ILE B 172      12.069  15.417  10.583  1.00  0.00           H  
ATOM   2915 2HG2 ILE B 172      13.479  15.805  11.530  1.00  0.00           H  
ATOM   2916 3HG2 ILE B 172      12.596  17.097  10.703  1.00  0.00           H  
ATOM   2917 1HD1 ILE B 172      11.518  15.471   6.806  1.00  0.00           H  
ATOM   2918 2HD1 ILE B 172      12.511  14.209   7.574  1.00  0.00           H  
ATOM   2919 3HD1 ILE B 172      11.287  15.082   8.504  1.00  0.00           H  
ATOM   2920  N   LYS B 173      16.597  15.694  11.061  1.00  0.00           N  
ATOM   2921  CA  LYS B 173      17.302  15.541  12.329  1.00  0.00           C  
ATOM   2922  C   LYS B 173      18.165  16.765  12.662  1.00  0.00           C  
ATOM   2923  O   LYS B 173      18.267  17.121  13.838  1.00  0.00           O  
ATOM   2924  CB  LYS B 173      18.142  14.269  12.359  1.00  0.00           C  
ATOM   2925  CG  LYS B 173      17.330  12.987  12.460  1.00  0.00           C  
ATOM   2926  CD  LYS B 173      18.224  11.750  12.463  1.00  0.00           C  
ATOM   2927  CE  LYS B 173      17.413  10.462  12.626  1.00  0.00           C  
ATOM   2928  NZ  LYS B 173      18.285   9.245  12.587  1.00  0.00           N  
ATOM   2929  H   LYS B 173      16.768  15.021  10.304  1.00  0.00           H  
ATOM   2930  HA  LYS B 173      16.555  15.446  13.111  1.00  0.00           H  
ATOM   2931 1HB  LYS B 173      18.743  14.215  11.451  1.00  0.00           H  
ATOM   2932 2HB  LYS B 173      18.823  14.304  13.203  1.00  0.00           H  
ATOM   2933 1HG  LYS B 173      16.729  13.008  13.370  1.00  0.00           H  
ATOM   2934 2HG  LYS B 173      16.664  12.939  11.614  1.00  0.00           H  
ATOM   2935 1HD  LYS B 173      18.767  11.705  11.516  1.00  0.00           H  
ATOM   2936 2HD  LYS B 173      18.945  11.823  13.275  1.00  0.00           H  
ATOM   2937 1HE  LYS B 173      16.891  10.490  13.581  1.00  0.00           H  
ATOM   2938 2HE  LYS B 173      16.680  10.395  11.829  1.00  0.00           H  
ATOM   2939 1HZ  LYS B 173      17.718   8.417  12.700  1.00  0.00           H  
ATOM   2940 2HZ  LYS B 173      18.767   9.202  11.700  1.00  0.00           H  
ATOM   2941 3HZ  LYS B 173      18.964   9.291  13.335  1.00  0.00           H  
ATOM   2942  N   VAL B 174      18.770  17.426  11.654  1.00  0.00           N  
ATOM   2943  CA  VAL B 174      19.556  18.631  11.944  1.00  0.00           C  
ATOM   2944  C   VAL B 174      18.599  19.688  12.494  1.00  0.00           C  
ATOM   2945  O   VAL B 174      18.912  20.352  13.491  1.00  0.00           O  
ATOM   2946  CB  VAL B 174      20.262  19.244  10.700  1.00  0.00           C  
ATOM   2947  CG1 VAL B 174      20.913  20.601  11.082  1.00  0.00           C  
ATOM   2948  CG2 VAL B 174      21.339  18.324  10.155  1.00  0.00           C  
ATOM   2949  H   VAL B 174      18.712  17.031  10.708  1.00  0.00           H  
ATOM   2950  HA  VAL B 174      20.304  18.396  12.700  1.00  0.00           H  
ATOM   2951  HB  VAL B 174      19.511  19.428   9.930  1.00  0.00           H  
ATOM   2952 1HG1 VAL B 174      21.372  21.021  10.212  1.00  0.00           H  
ATOM   2953 2HG1 VAL B 174      20.181  21.295  11.460  1.00  0.00           H  
ATOM   2954 3HG1 VAL B 174      21.674  20.442  11.852  1.00  0.00           H  
ATOM   2955 1HG2 VAL B 174      21.803  18.787   9.283  1.00  0.00           H  
ATOM   2956 2HG2 VAL B 174      22.091  18.162  10.915  1.00  0.00           H  
ATOM   2957 3HG2 VAL B 174      20.906  17.378   9.871  1.00  0.00           H  
ATOM   2958  N   ILE B 175      17.420  19.826  11.862  1.00  0.00           N  
ATOM   2959  CA  ILE B 175      16.449  20.815  12.313  1.00  0.00           C  
ATOM   2960  C   ILE B 175      16.026  20.493  13.742  1.00  0.00           C  
ATOM   2961  O   ILE B 175      15.959  21.402  14.571  1.00  0.00           O  
ATOM   2962  CB  ILE B 175      15.184  20.902  11.413  1.00  0.00           C  
ATOM   2963  CG1 ILE B 175      15.530  21.450  10.009  1.00  0.00           C  
ATOM   2964  CG2 ILE B 175      14.222  21.864  12.081  1.00  0.00           C  
ATOM   2965  CD1 ILE B 175      14.456  21.321   8.925  1.00  0.00           C  
ATOM   2966  H   ILE B 175      17.245  19.262  11.019  1.00  0.00           H  
ATOM   2967  HA  ILE B 175      16.928  21.793  12.319  1.00  0.00           H  
ATOM   2968  HB  ILE B 175      14.724  19.919  11.292  1.00  0.00           H  
ATOM   2969 1HG1 ILE B 175      15.747  22.504  10.114  1.00  0.00           H  
ATOM   2970 2HG1 ILE B 175      16.413  20.929   9.651  1.00  0.00           H  
ATOM   2971 1HG2 ILE B 175      13.356  21.982  11.500  1.00  0.00           H  
ATOM   2972 2HG2 ILE B 175      13.938  21.504  13.050  1.00  0.00           H  
ATOM   2973 3HG2 ILE B 175      14.719  22.820  12.180  1.00  0.00           H  
ATOM   2974 1HD1 ILE B 175      14.842  21.748   8.002  1.00  0.00           H  
ATOM   2975 2HD1 ILE B 175      14.220  20.267   8.768  1.00  0.00           H  
ATOM   2976 3HD1 ILE B 175      13.567  21.851   9.205  1.00  0.00           H  
ATOM   2977  N   ILE B 176      15.759  19.218  14.039  1.00  0.00           N  
ATOM   2978  CA  ILE B 176      15.362  18.821  15.383  1.00  0.00           C  
ATOM   2979  C   ILE B 176      16.452  19.143  16.386  1.00  0.00           C  
ATOM   2980  O   ILE B 176      16.165  19.706  17.440  1.00  0.00           O  
ATOM   2981  CB  ILE B 176      15.010  17.318  15.460  1.00  0.00           C  
ATOM   2982  CG1 ILE B 176      13.702  17.050  14.652  1.00  0.00           C  
ATOM   2983  CG2 ILE B 176      14.916  16.834  16.954  1.00  0.00           C  
ATOM   2984  CD1 ILE B 176      13.411  15.576  14.392  1.00  0.00           C  
ATOM   2985  H   ILE B 176      15.810  18.520  13.290  1.00  0.00           H  
ATOM   2986  HA  ILE B 176      14.471  19.388  15.656  1.00  0.00           H  
ATOM   2987  HB  ILE B 176      15.799  16.757  14.966  1.00  0.00           H  
ATOM   2988 1HG1 ILE B 176      12.864  17.473  15.191  1.00  0.00           H  
ATOM   2989 2HG1 ILE B 176      13.779  17.557  13.692  1.00  0.00           H  
ATOM   2990 1HG2 ILE B 176      14.694  15.781  16.981  1.00  0.00           H  
ATOM   2991 2HG2 ILE B 176      15.859  16.995  17.475  1.00  0.00           H  
ATOM   2992 3HG2 ILE B 176      14.148  17.363  17.479  1.00  0.00           H  
ATOM   2993 1HD1 ILE B 176      12.501  15.480  13.827  1.00  0.00           H  
ATOM   2994 2HD1 ILE B 176      14.229  15.131  13.827  1.00  0.00           H  
ATOM   2995 3HD1 ILE B 176      13.296  15.062  15.319  1.00  0.00           H  
ATOM   2996  N   ARG B 177      17.717  18.837  16.084  1.00  0.00           N  
ATOM   2997  CA  ARG B 177      18.755  19.152  17.057  1.00  0.00           C  
ATOM   2998  C   ARG B 177      18.788  20.652  17.355  1.00  0.00           C  
ATOM   2999  O   ARG B 177      18.911  21.037  18.518  1.00  0.00           O  
ATOM   3000  CB  ARG B 177      20.121  18.661  16.592  1.00  0.00           C  
ATOM   3001  CG  ARG B 177      20.291  17.147  16.648  1.00  0.00           C  
ATOM   3002  CD  ARG B 177      21.720  16.696  16.494  1.00  0.00           C  
ATOM   3003  NE  ARG B 177      22.290  16.977  15.169  1.00  0.00           N  
ATOM   3004  CZ  ARG B 177      22.179  16.189  14.078  1.00  0.00           C  
ATOM   3005  NH1 ARG B 177      21.485  15.070  14.093  1.00  0.00           N  
ATOM   3006  NH2 ARG B 177      22.796  16.569  12.989  1.00  0.00           N  
ATOM   3007  H   ARG B 177      17.938  18.355  15.209  1.00  0.00           H  
ATOM   3008  HA  ARG B 177      18.515  18.627  17.983  1.00  0.00           H  
ATOM   3009 1HB  ARG B 177      20.287  18.980  15.558  1.00  0.00           H  
ATOM   3010 2HB  ARG B 177      20.896  19.096  17.200  1.00  0.00           H  
ATOM   3011 1HG  ARG B 177      19.924  16.785  17.607  1.00  0.00           H  
ATOM   3012 2HG  ARG B 177      19.707  16.693  15.853  1.00  0.00           H  
ATOM   3013 1HD  ARG B 177      22.332  17.215  17.232  1.00  0.00           H  
ATOM   3014 2HD  ARG B 177      21.784  15.625  16.678  1.00  0.00           H  
ATOM   3015  HE  ARG B 177      22.881  17.818  15.050  1.00  0.00           H  
ATOM   3016 1HH1 ARG B 177      21.009  14.777  14.930  1.00  0.00           H  
ATOM   3017 2HH1 ARG B 177      21.437  14.502  13.258  1.00  0.00           H  
ATOM   3018 1HH2 ARG B 177      23.341  17.441  13.026  1.00  0.00           H  
ATOM   3019 2HH2 ARG B 177      22.751  16.021  12.146  1.00  0.00           H  
ATOM   3020  N   LEU B 178      18.624  21.503  16.333  1.00  0.00           N  
ATOM   3021  CA  LEU B 178      18.577  22.947  16.572  1.00  0.00           C  
ATOM   3022  C   LEU B 178      17.373  23.351  17.396  1.00  0.00           C  
ATOM   3023  O   LEU B 178      17.511  24.180  18.301  1.00  0.00           O  
ATOM   3024  CB  LEU B 178      18.587  23.681  15.245  1.00  0.00           C  
ATOM   3025  CG  LEU B 178      19.901  23.727  14.506  1.00  0.00           C  
ATOM   3026  CD1 LEU B 178      19.638  24.099  13.126  1.00  0.00           C  
ATOM   3027  CD2 LEU B 178      20.817  24.848  15.166  1.00  0.00           C  
ATOM   3028  H   LEU B 178      18.575  21.130  15.376  1.00  0.00           H  
ATOM   3029  HA  LEU B 178      19.454  23.227  17.136  1.00  0.00           H  
ATOM   3030 1HB  LEU B 178      17.856  23.207  14.592  1.00  0.00           H  
ATOM   3031 2HB  LEU B 178      18.281  24.697  15.425  1.00  0.00           H  
ATOM   3032  HG  LEU B 178      20.386  22.754  14.524  1.00  0.00           H  
ATOM   3033 1HD1 LEU B 178      20.574  24.148  12.574  1.00  0.00           H  
ATOM   3034 2HD1 LEU B 178      19.004  23.335  12.700  1.00  0.00           H  
ATOM   3035 3HD1 LEU B 178      19.132  25.046  13.101  1.00  0.00           H  
ATOM   3036 1HD2 LEU B 178      21.760  24.929  14.621  1.00  0.00           H  
ATOM   3037 2HD2 LEU B 178      20.306  25.806  15.120  1.00  0.00           H  
ATOM   3038 3HD2 LEU B 178      21.030  24.608  16.206  1.00  0.00           H  
ATOM   3039  N   ILE B 179      16.223  22.722  17.165  1.00  0.00           N  
ATOM   3040  CA  ILE B 179      15.045  23.030  17.953  1.00  0.00           C  
ATOM   3041  C   ILE B 179      15.273  22.621  19.403  1.00  0.00           C  
ATOM   3042  O   ILE B 179      14.918  23.369  20.304  1.00  0.00           O  
ATOM   3043  CB  ILE B 179      13.768  22.374  17.440  1.00  0.00           C  
ATOM   3044  CG1 ILE B 179      13.420  22.945  16.081  1.00  0.00           C  
ATOM   3045  CG2 ILE B 179      12.640  22.712  18.443  1.00  0.00           C  
ATOM   3046  CD1 ILE B 179      12.382  22.172  15.330  1.00  0.00           C  
ATOM   3047  H   ILE B 179      16.162  22.070  16.372  1.00  0.00           H  
ATOM   3048  HA  ILE B 179      14.890  24.109  17.916  1.00  0.00           H  
ATOM   3049  HB  ILE B 179      13.902  21.292  17.347  1.00  0.00           H  
ATOM   3050 1HG1 ILE B 179      13.066  23.964  16.216  1.00  0.00           H  
ATOM   3051 2HG1 ILE B 179      14.319  22.978  15.480  1.00  0.00           H  
ATOM   3052 1HG2 ILE B 179      11.705  22.287  18.113  1.00  0.00           H  
ATOM   3053 2HG2 ILE B 179      12.865  22.326  19.423  1.00  0.00           H  
ATOM   3054 3HG2 ILE B 179      12.543  23.789  18.513  1.00  0.00           H  
ATOM   3055 1HD1 ILE B 179      12.211  22.644  14.369  1.00  0.00           H  
ATOM   3056 2HD1 ILE B 179      12.741  21.156  15.171  1.00  0.00           H  
ATOM   3057 3HD1 ILE B 179      11.456  22.146  15.878  1.00  0.00           H  
ATOM   3058  N   GLU B 180      15.843  21.441  19.654  1.00  0.00           N  
ATOM   3059  CA  GLU B 180      16.079  21.027  21.034  1.00  0.00           C  
ATOM   3060  C   GLU B 180      17.037  22.022  21.726  1.00  0.00           C  
ATOM   3061  O   GLU B 180      16.859  22.330  22.912  1.00  0.00           O  
ATOM   3062  CB  GLU B 180      16.584  19.576  21.087  1.00  0.00           C  
ATOM   3063  CG  GLU B 180      15.484  18.527  20.702  1.00  0.00           C  
ATOM   3064  CD  GLU B 180      15.940  17.064  20.735  1.00  0.00           C  
ATOM   3065  OE1 GLU B 180      17.099  16.820  20.952  1.00  0.00           O  
ATOM   3066  OE2 GLU B 180      15.101  16.193  20.540  1.00  0.00           O  
ATOM   3067  H   GLU B 180      16.090  20.827  18.875  1.00  0.00           H  
ATOM   3068  HA  GLU B 180      15.129  21.056  21.564  1.00  0.00           H  
ATOM   3069 1HB  GLU B 180      17.416  19.459  20.387  1.00  0.00           H  
ATOM   3070 2HB  GLU B 180      16.954  19.343  22.085  1.00  0.00           H  
ATOM   3071 1HG  GLU B 180      14.642  18.646  21.380  1.00  0.00           H  
ATOM   3072 2HG  GLU B 180      15.132  18.761  19.697  1.00  0.00           H  
ATOM   3073  N   VAL B 181      18.019  22.552  20.982  1.00  0.00           N  
ATOM   3074  CA  VAL B 181      18.930  23.582  21.489  1.00  0.00           C  
ATOM   3075  C   VAL B 181      18.141  24.871  21.795  1.00  0.00           C  
ATOM   3076  O   VAL B 181      18.385  25.532  22.810  1.00  0.00           O  
ATOM   3077  CB  VAL B 181      20.085  23.805  20.497  1.00  0.00           C  
ATOM   3078  CG1 VAL B 181      20.910  24.976  20.861  1.00  0.00           C  
ATOM   3079  CG2 VAL B 181      20.956  22.597  20.531  1.00  0.00           C  
ATOM   3080  H   VAL B 181      18.154  22.179  20.033  1.00  0.00           H  
ATOM   3081  HA  VAL B 181      19.364  23.226  22.415  1.00  0.00           H  
ATOM   3082  HB  VAL B 181      19.689  23.959  19.502  1.00  0.00           H  
ATOM   3083 1HG1 VAL B 181      21.726  25.075  20.145  1.00  0.00           H  
ATOM   3084 2HG1 VAL B 181      20.304  25.882  20.843  1.00  0.00           H  
ATOM   3085 3HG1 VAL B 181      21.319  24.822  21.861  1.00  0.00           H  
ATOM   3086 1HG2 VAL B 181      21.760  22.730  19.845  1.00  0.00           H  
ATOM   3087 2HG2 VAL B 181      21.348  22.465  21.534  1.00  0.00           H  
ATOM   3088 3HG2 VAL B 181      20.394  21.720  20.257  1.00  0.00           H  
ATOM   3089  N   TYR B 182      17.219  25.233  20.905  1.00  0.00           N  
ATOM   3090  CA  TYR B 182      16.312  26.365  21.077  1.00  0.00           C  
ATOM   3091  C   TYR B 182      15.491  26.182  22.351  1.00  0.00           C  
ATOM   3092  O   TYR B 182      15.340  27.126  23.128  1.00  0.00           O  
ATOM   3093  CB  TYR B 182      15.445  26.523  19.839  1.00  0.00           C  
ATOM   3094  CG  TYR B 182      14.409  27.588  19.846  1.00  0.00           C  
ATOM   3095  CD1 TYR B 182      14.746  28.940  19.915  1.00  0.00           C  
ATOM   3096  CD2 TYR B 182      13.090  27.208  19.680  1.00  0.00           C  
ATOM   3097  CE1 TYR B 182      13.756  29.884  19.832  1.00  0.00           C  
ATOM   3098  CE2 TYR B 182      12.117  28.159  19.583  1.00  0.00           C  
ATOM   3099  CZ  TYR B 182      12.437  29.482  19.656  1.00  0.00           C  
ATOM   3100  OH  TYR B 182      11.450  30.409  19.521  1.00  0.00           O  
ATOM   3101  H   TYR B 182      17.160  24.694  20.039  1.00  0.00           H  
ATOM   3102  HA  TYR B 182      16.910  27.267  21.192  1.00  0.00           H  
ATOM   3103 1HB  TYR B 182      16.071  26.650  18.983  1.00  0.00           H  
ATOM   3104 2HB  TYR B 182      14.927  25.617  19.680  1.00  0.00           H  
ATOM   3105  HD1 TYR B 182      15.782  29.250  20.030  1.00  0.00           H  
ATOM   3106  HD2 TYR B 182      12.831  26.150  19.601  1.00  0.00           H  
ATOM   3107  HE1 TYR B 182      14.006  30.929  19.883  1.00  0.00           H  
ATOM   3108  HE2 TYR B 182      11.089  27.866  19.428  1.00  0.00           H  
ATOM   3109  HH  TYR B 182      10.628  29.958  19.320  1.00  0.00           H  
ATOM   3110  N   VAL B 183      14.970  24.975  22.578  1.00  0.00           N  
ATOM   3111  CA  VAL B 183      14.208  24.690  23.783  1.00  0.00           C  
ATOM   3112  C   VAL B 183      15.082  24.900  25.009  1.00  0.00           C  
ATOM   3113  O   VAL B 183      14.623  25.508  25.974  1.00  0.00           O  
ATOM   3114  CB  VAL B 183      13.654  23.247  23.768  1.00  0.00           C  
ATOM   3115  CG1 VAL B 183      13.062  22.868  25.141  1.00  0.00           C  
ATOM   3116  CG2 VAL B 183      12.578  23.145  22.708  1.00  0.00           C  
ATOM   3117  H   VAL B 183      15.097  24.261  21.861  1.00  0.00           H  
ATOM   3118  HA  VAL B 183      13.368  25.382  23.829  1.00  0.00           H  
ATOM   3119  HB  VAL B 183      14.457  22.556  23.545  1.00  0.00           H  
ATOM   3120 1HG1 VAL B 183      12.682  21.858  25.088  1.00  0.00           H  
ATOM   3121 2HG1 VAL B 183      13.828  22.919  25.914  1.00  0.00           H  
ATOM   3122 3HG1 VAL B 183      12.265  23.526  25.408  1.00  0.00           H  
ATOM   3123 1HG2 VAL B 183      12.180  22.132  22.674  1.00  0.00           H  
ATOM   3124 2HG2 VAL B 183      11.797  23.835  22.962  1.00  0.00           H  
ATOM   3125 3HG2 VAL B 183      12.980  23.404  21.742  1.00  0.00           H  
ATOM   3126  N   ARG B 184      16.338  24.435  24.980  1.00  0.00           N  
ATOM   3127  CA  ARG B 184      17.233  24.654  26.116  1.00  0.00           C  
ATOM   3128  C   ARG B 184      17.431  26.147  26.386  1.00  0.00           C  
ATOM   3129  O   ARG B 184      17.451  26.560  27.548  1.00  0.00           O  
ATOM   3130  CB  ARG B 184      18.584  24.002  25.873  1.00  0.00           C  
ATOM   3131  CG  ARG B 184      18.600  22.489  25.958  1.00  0.00           C  
ATOM   3132  CD  ARG B 184      19.843  21.924  25.375  1.00  0.00           C  
ATOM   3133  NE  ARG B 184      21.051  22.410  26.039  1.00  0.00           N  
ATOM   3134  CZ  ARG B 184      22.307  22.242  25.567  1.00  0.00           C  
ATOM   3135  NH1 ARG B 184      22.513  21.577  24.449  1.00  0.00           N  
ATOM   3136  NH2 ARG B 184      23.338  22.743  26.231  1.00  0.00           N  
ATOM   3137  H   ARG B 184      16.644  23.879  24.175  1.00  0.00           H  
ATOM   3138  HA  ARG B 184      16.782  24.192  26.996  1.00  0.00           H  
ATOM   3139 1HB  ARG B 184      18.957  24.283  24.893  1.00  0.00           H  
ATOM   3140 2HB  ARG B 184      19.292  24.376  26.606  1.00  0.00           H  
ATOM   3141 1HG  ARG B 184      18.533  22.184  27.001  1.00  0.00           H  
ATOM   3142 2HG  ARG B 184      17.747  22.091  25.408  1.00  0.00           H  
ATOM   3143 1HD  ARG B 184      19.812  20.838  25.466  1.00  0.00           H  
ATOM   3144 2HD  ARG B 184      19.890  22.194  24.333  1.00  0.00           H  
ATOM   3145  HE  ARG B 184      20.940  22.920  26.907  1.00  0.00           H  
ATOM   3146 1HH1 ARG B 184      21.734  21.178  23.943  1.00  0.00           H  
ATOM   3147 2HH1 ARG B 184      23.460  21.441  24.112  1.00  0.00           H  
ATOM   3148 1HH2 ARG B 184      23.188  23.253  27.090  1.00  0.00           H  
ATOM   3149 2HH2 ARG B 184      24.281  22.619  25.879  1.00  0.00           H  
ATOM   3150  N   LEU B 185      17.536  26.957  25.322  1.00  0.00           N  
ATOM   3151  CA  LEU B 185      17.726  28.401  25.467  1.00  0.00           C  
ATOM   3152  C   LEU B 185      16.520  29.000  26.165  1.00  0.00           C  
ATOM   3153  O   LEU B 185      16.657  29.822  27.084  1.00  0.00           O  
ATOM   3154  CB  LEU B 185      17.898  29.039  24.072  1.00  0.00           C  
ATOM   3155  CG  LEU B 185      18.192  30.551  23.964  1.00  0.00           C  
ATOM   3156  CD1 LEU B 185      19.531  30.900  24.658  1.00  0.00           C  
ATOM   3157  CD2 LEU B 185      18.233  30.925  22.475  1.00  0.00           C  
ATOM   3158  H   LEU B 185      17.579  26.526  24.389  1.00  0.00           H  
ATOM   3159  HA  LEU B 185      18.598  28.579  26.086  1.00  0.00           H  
ATOM   3160 1HB  LEU B 185      18.666  28.500  23.541  1.00  0.00           H  
ATOM   3161 2HB  LEU B 185      16.973  28.882  23.532  1.00  0.00           H  
ATOM   3162  HG  LEU B 185      17.397  31.112  24.456  1.00  0.00           H  
ATOM   3163 1HD1 LEU B 185      19.724  31.963  24.563  1.00  0.00           H  
ATOM   3164 2HD1 LEU B 185      19.488  30.644  25.713  1.00  0.00           H  
ATOM   3165 3HD1 LEU B 185      20.343  30.349  24.187  1.00  0.00           H  
ATOM   3166 1HD2 LEU B 185      18.421  31.992  22.372  1.00  0.00           H  
ATOM   3167 2HD2 LEU B 185      19.026  30.363  21.984  1.00  0.00           H  
ATOM   3168 3HD2 LEU B 185      17.275  30.682  22.012  1.00  0.00           H  
ATOM   3169  N   VAL B 186      15.336  28.527  25.769  1.00  0.00           N  
ATOM   3170  CA  VAL B 186      14.115  28.998  26.374  1.00  0.00           C  
ATOM   3171  C   VAL B 186      14.058  28.577  27.841  1.00  0.00           C  
ATOM   3172  O   VAL B 186      13.774  29.414  28.697  1.00  0.00           O  
ATOM   3173  CB  VAL B 186      12.878  28.456  25.630  1.00  0.00           C  
ATOM   3174  CG1 VAL B 186      11.627  28.814  26.392  1.00  0.00           C  
ATOM   3175  CG2 VAL B 186      12.837  29.049  24.228  1.00  0.00           C  
ATOM   3176  H   VAL B 186      15.316  27.879  24.975  1.00  0.00           H  
ATOM   3177  HA  VAL B 186      14.094  30.075  26.302  1.00  0.00           H  
ATOM   3178  HB  VAL B 186      12.930  27.371  25.565  1.00  0.00           H  
ATOM   3179 1HG1 VAL B 186      10.779  28.432  25.844  1.00  0.00           H  
ATOM   3180 2HG1 VAL B 186      11.641  28.373  27.387  1.00  0.00           H  
ATOM   3181 3HG1 VAL B 186      11.549  29.887  26.490  1.00  0.00           H  
ATOM   3182 1HG2 VAL B 186      11.964  28.674  23.696  1.00  0.00           H  
ATOM   3183 2HG2 VAL B 186      12.791  30.121  24.300  1.00  0.00           H  
ATOM   3184 3HG2 VAL B 186      13.723  28.781  23.684  1.00  0.00           H  
ATOM   3185  N   GLU B 187      14.389  27.321  28.147  1.00  0.00           N  
ATOM   3186  CA  GLU B 187      14.327  26.830  29.518  1.00  0.00           C  
ATOM   3187  C   GLU B 187      15.244  27.620  30.446  1.00  0.00           C  
ATOM   3188  O   GLU B 187      14.870  27.919  31.581  1.00  0.00           O  
ATOM   3189  CB  GLU B 187      14.686  25.342  29.560  1.00  0.00           C  
ATOM   3190  CG  GLU B 187      13.632  24.426  28.960  1.00  0.00           C  
ATOM   3191  CD  GLU B 187      14.085  23.000  28.852  1.00  0.00           C  
ATOM   3192  OE1 GLU B 187      15.248  22.753  29.063  1.00  0.00           O  
ATOM   3193  OE2 GLU B 187      13.261  22.154  28.559  1.00  0.00           O  
ATOM   3194  H   GLU B 187      14.629  26.674  27.391  1.00  0.00           H  
ATOM   3195  HA  GLU B 187      13.305  26.941  29.871  1.00  0.00           H  
ATOM   3196 1HB  GLU B 187      15.610  25.183  29.006  1.00  0.00           H  
ATOM   3197 2HB  GLU B 187      14.862  25.033  30.589  1.00  0.00           H  
ATOM   3198 1HG  GLU B 187      12.727  24.474  29.567  1.00  0.00           H  
ATOM   3199 2HG  GLU B 187      13.387  24.789  27.974  1.00  0.00           H  
ATOM   3200  N   ILE B 188      16.423  28.009  29.966  1.00  0.00           N  
ATOM   3201  CA  ILE B 188      17.329  28.801  30.783  1.00  0.00           C  
ATOM   3202  C   ILE B 188      16.732  30.170  31.109  1.00  0.00           C  
ATOM   3203  O   ILE B 188      16.750  30.594  32.268  1.00  0.00           O  
ATOM   3204  CB  ILE B 188      18.704  28.956  30.105  1.00  0.00           C  
ATOM   3205  CG1 ILE B 188      19.415  27.574  30.080  1.00  0.00           C  
ATOM   3206  CG2 ILE B 188      19.550  30.027  30.823  1.00  0.00           C  
ATOM   3207  CD1 ILE B 188      20.623  27.516  29.185  1.00  0.00           C  
ATOM   3208  H   ILE B 188      16.704  27.684  29.034  1.00  0.00           H  
ATOM   3209  HA  ILE B 188      17.480  28.273  31.721  1.00  0.00           H  
ATOM   3210  HB  ILE B 188      18.549  29.253  29.064  1.00  0.00           H  
ATOM   3211 1HG1 ILE B 188      19.720  27.312  31.092  1.00  0.00           H  
ATOM   3212 2HG1 ILE B 188      18.704  26.826  29.734  1.00  0.00           H  
ATOM   3213 1HG2 ILE B 188      20.505  30.139  30.329  1.00  0.00           H  
ATOM   3214 2HG2 ILE B 188      19.038  30.983  30.795  1.00  0.00           H  
ATOM   3215 3HG2 ILE B 188      19.709  29.729  31.862  1.00  0.00           H  
ATOM   3216 1HD1 ILE B 188      21.044  26.511  29.207  1.00  0.00           H  
ATOM   3217 2HD1 ILE B 188      20.294  27.753  28.193  1.00  0.00           H  
ATOM   3218 3HD1 ILE B 188      21.379  28.222  29.497  1.00  0.00           H  
ATOM   3219  N   ILE B 189      16.163  30.861  30.113  1.00  0.00           N  
ATOM   3220  CA  ILE B 189      15.583  32.175  30.407  1.00  0.00           C  
ATOM   3221  C   ILE B 189      14.339  32.112  31.285  1.00  0.00           C  
ATOM   3222  O   ILE B 189      14.033  33.091  31.976  1.00  0.00           O  
ATOM   3223  CB  ILE B 189      15.283  33.026  29.161  1.00  0.00           C  
ATOM   3224  CG1 ILE B 189      14.215  32.381  28.287  1.00  0.00           C  
ATOM   3225  CG2 ILE B 189      16.554  33.214  28.418  1.00  0.00           C  
ATOM   3226  CD1 ILE B 189      13.654  33.231  27.175  1.00  0.00           C  
ATOM   3227  H   ILE B 189      16.186  30.478  29.158  1.00  0.00           H  
ATOM   3228  HA  ILE B 189      16.333  32.733  30.964  1.00  0.00           H  
ATOM   3229  HB  ILE B 189      14.902  33.997  29.475  1.00  0.00           H  
ATOM   3230 1HG1 ILE B 189      14.659  31.519  27.850  1.00  0.00           H  
ATOM   3231 2HG1 ILE B 189      13.384  32.067  28.906  1.00  0.00           H  
ATOM   3232 1HG2 ILE B 189      16.365  33.823  27.582  1.00  0.00           H  
ATOM   3233 2HG2 ILE B 189      17.281  33.697  29.062  1.00  0.00           H  
ATOM   3234 3HG2 ILE B 189      16.943  32.248  28.088  1.00  0.00           H  
ATOM   3235 1HD1 ILE B 189      12.935  32.635  26.659  1.00  0.00           H  
ATOM   3236 2HD1 ILE B 189      13.170  34.112  27.599  1.00  0.00           H  
ATOM   3237 3HD1 ILE B 189      14.429  33.540  26.483  1.00  0.00           H  
ATOM   3238  N   LEU B 190      13.690  30.945  31.380  1.00  0.00           N  
ATOM   3239  CA  LEU B 190      12.506  30.840  32.224  1.00  0.00           C  
ATOM   3240  C   LEU B 190      12.903  30.947  33.699  1.00  0.00           C  
ATOM   3241  O   LEU B 190      12.044  31.073  34.578  1.00  0.00           O  
ATOM   3242  CB  LEU B 190      11.737  29.528  31.992  1.00  0.00           C  
ATOM   3243  CG  LEU B 190      11.190  29.296  30.555  1.00  0.00           C  
ATOM   3244  CD1 LEU B 190      10.400  28.001  30.527  1.00  0.00           C  
ATOM   3245  CD2 LEU B 190      10.441  30.513  30.009  1.00  0.00           C  
ATOM   3246  H   LEU B 190      13.939  30.165  30.760  1.00  0.00           H  
ATOM   3247  HA  LEU B 190      11.851  31.661  32.000  1.00  0.00           H  
ATOM   3248 1HB  LEU B 190      12.431  28.705  32.204  1.00  0.00           H  
ATOM   3249 2HB  LEU B 190      10.915  29.465  32.691  1.00  0.00           H  
ATOM   3250  HG  LEU B 190      11.990  29.129  29.950  1.00  0.00           H  
ATOM   3251 1HD1 LEU B 190      10.087  27.788  29.513  1.00  0.00           H  
ATOM   3252 2HD1 LEU B 190      11.027  27.186  30.882  1.00  0.00           H  
ATOM   3253 3HD1 LEU B 190       9.525  28.094  31.167  1.00  0.00           H  
ATOM   3254 1HD2 LEU B 190      10.152  30.307  28.999  1.00  0.00           H  
ATOM   3255 2HD2 LEU B 190       9.571  30.717  30.608  1.00  0.00           H  
ATOM   3256 3HD2 LEU B 190      11.089  31.386  29.997  1.00  0.00           H  
ATOM   3257  N   GLY B 191      14.214  30.875  33.989  1.00  0.00           N  
ATOM   3258  CA  GLY B 191      14.704  31.047  35.344  1.00  0.00           C  
ATOM   3259  C   GLY B 191      14.776  32.543  35.708  1.00  0.00           C  
ATOM   3260  O   GLY B 191      14.948  32.888  36.879  1.00  0.00           O  
ATOM   3261  H   GLY B 191      14.908  30.741  33.245  1.00  0.00           H  
ATOM   3262 1HA  GLY B 191      14.048  30.525  36.042  1.00  0.00           H  
ATOM   3263 2HA  GLY B 191      15.695  30.600  35.426  1.00  0.00           H  
ATOM   3264  N   SER B 192      14.657  33.433  34.703  1.00  0.00           N  
ATOM   3265  CA  SER B 192      14.679  34.884  34.921  1.00  0.00           C  
ATOM   3266  C   SER B 192      13.236  35.392  35.008  1.00  0.00           C  
ATOM   3267  O   SER B 192      12.937  36.366  35.706  1.00  0.00           O  
ATOM   3268  CB  SER B 192      15.419  35.576  33.792  1.00  0.00           C  
ATOM   3269  OG  SER B 192      16.767  35.178  33.759  1.00  0.00           O  
ATOM   3270  H   SER B 192      14.518  33.100  33.752  1.00  0.00           H  
ATOM   3271  HA  SER B 192      15.184  35.091  35.865  1.00  0.00           H  
ATOM   3272 1HB  SER B 192      14.937  35.334  32.844  1.00  0.00           H  
ATOM   3273 2HB  SER B 192      15.355  36.653  33.925  1.00  0.00           H  
ATOM   3274  HG  SER B 192      16.744  34.260  33.483  1.00  0.00           H  
ATOM   3275  N   GLY B 193      12.336  34.660  34.351  1.00  0.00           N  
ATOM   3276  CA  GLY B 193      10.900  34.935  34.329  1.00  0.00           C  
ATOM   3277  C   GLY B 193      10.207  34.039  33.304  1.00  0.00           C  
ATOM   3278  O   GLY B 193      10.794  33.666  32.293  1.00  0.00           O  
ATOM   3279  H   GLY B 193      12.707  33.916  33.761  1.00  0.00           H  
ATOM   3280 1HA  GLY B 193      10.481  34.753  35.319  1.00  0.00           H  
ATOM   3281 2HA  GLY B 193      10.729  35.983  34.088  1.00  0.00           H  
ATOM   3282  N   SER B 194       8.922  33.772  33.521  1.00  0.00           N  
ATOM   3283  CA  SER B 194       8.183  32.830  32.682  1.00  0.00           C  
ATOM   3284  C   SER B 194       6.688  33.098  32.645  1.00  0.00           C  
ATOM   3285  O   SER B 194       6.190  34.012  33.305  1.00  0.00           O  
ATOM   3286  CB  SER B 194       8.399  31.422  33.202  1.00  0.00           C  
ATOM   3287  OG  SER B 194       7.781  31.255  34.447  1.00  0.00           O  
ATOM   3288  H   SER B 194       8.463  34.167  34.328  1.00  0.00           H  
ATOM   3289  HA  SER B 194       8.568  32.902  31.665  1.00  0.00           H  
ATOM   3290 1HB  SER B 194       7.997  30.699  32.494  1.00  0.00           H  
ATOM   3291 2HB  SER B 194       9.467  31.231  33.298  1.00  0.00           H  
ATOM   3292  HG  SER B 194       8.317  31.751  35.072  1.00  0.00           H  
ATOM   3293  N   ASP B 195       5.983  32.298  31.844  1.00  0.00           N  
ATOM   3294  CA  ASP B 195       4.536  32.358  31.696  1.00  0.00           C  
ATOM   3295  C   ASP B 195       3.998  30.964  31.421  1.00  0.00           C  
ATOM   3296  O   ASP B 195       4.696  30.132  30.824  1.00  0.00           O  
ATOM   3297  CB  ASP B 195       4.116  33.312  30.581  1.00  0.00           C  
ATOM   3298  CG  ASP B 195       2.621  33.668  30.642  1.00  0.00           C  
ATOM   3299  OD1 ASP B 195       1.803  32.902  30.140  1.00  0.00           O  
ATOM   3300  OD2 ASP B 195       2.302  34.684  31.196  1.00  0.00           O  
ATOM   3301  H   ASP B 195       6.483  31.586  31.335  1.00  0.00           H  
ATOM   3302  HA  ASP B 195       4.102  32.710  32.633  1.00  0.00           H  
ATOM   3303 1HB  ASP B 195       4.676  34.232  30.692  1.00  0.00           H  
ATOM   3304 2HB  ASP B 195       4.359  32.887  29.609  1.00  0.00           H  
ATOM   3305  N   GLU B 196       2.761  30.727  31.848  1.00  0.00           N  
ATOM   3306  CA  GLU B 196       2.103  29.444  31.678  1.00  0.00           C  
ATOM   3307  C   GLU B 196       1.811  29.146  30.209  1.00  0.00           C  
ATOM   3308  O   GLU B 196       1.809  27.978  29.804  1.00  0.00           O  
ATOM   3309  CB  GLU B 196       0.805  29.413  32.486  1.00  0.00           C  
ATOM   3310  CG  GLU B 196       1.002  29.499  34.014  1.00  0.00           C  
ATOM   3311  CD  GLU B 196       1.839  28.384  34.601  1.00  0.00           C  
ATOM   3312  OE1 GLU B 196       1.658  27.255  34.220  1.00  0.00           O  
ATOM   3313  OE2 GLU B 196       2.687  28.678  35.436  1.00  0.00           O  
ATOM   3314  H   GLU B 196       2.254  31.474  32.307  1.00  0.00           H  
ATOM   3315  HA  GLU B 196       2.762  28.664  32.054  1.00  0.00           H  
ATOM   3316 1HB  GLU B 196       0.167  30.241  32.175  1.00  0.00           H  
ATOM   3317 2HB  GLU B 196       0.268  28.489  32.272  1.00  0.00           H  
ATOM   3318 1HG  GLU B 196       1.488  30.446  34.243  1.00  0.00           H  
ATOM   3319 2HG  GLU B 196       0.026  29.503  34.495  1.00  0.00           H  
ATOM   3320  N   LYS B 197       1.530  30.185  29.401  1.00  0.00           N  
ATOM   3321  CA  LYS B 197       1.232  29.940  27.995  1.00  0.00           C  
ATOM   3322  C   LYS B 197       2.460  29.373  27.326  1.00  0.00           C  
ATOM   3323  O   LYS B 197       2.373  28.469  26.490  1.00  0.00           O  
ATOM   3324  CB  LYS B 197       0.801  31.214  27.275  1.00  0.00           C  
ATOM   3325  CG  LYS B 197       0.347  30.974  25.819  1.00  0.00           C  
ATOM   3326  CD  LYS B 197      -0.038  32.267  25.095  1.00  0.00           C  
ATOM   3327  CE  LYS B 197      -1.375  32.836  25.578  1.00  0.00           C  
ATOM   3328  NZ  LYS B 197      -1.783  34.022  24.780  1.00  0.00           N  
ATOM   3329  H   LYS B 197       1.539  31.152  29.757  1.00  0.00           H  
ATOM   3330  HA  LYS B 197       0.434  29.201  27.927  1.00  0.00           H  
ATOM   3331 1HB  LYS B 197      -0.008  31.669  27.837  1.00  0.00           H  
ATOM   3332 2HB  LYS B 197       1.630  31.925  27.266  1.00  0.00           H  
ATOM   3333 1HG  LYS B 197       1.151  30.501  25.267  1.00  0.00           H  
ATOM   3334 2HG  LYS B 197      -0.505  30.294  25.814  1.00  0.00           H  
ATOM   3335 1HD  LYS B 197       0.746  33.011  25.246  1.00  0.00           H  
ATOM   3336 2HD  LYS B 197      -0.115  32.065  24.022  1.00  0.00           H  
ATOM   3337 1HE  LYS B 197      -2.143  32.068  25.489  1.00  0.00           H  
ATOM   3338 2HE  LYS B 197      -1.294  33.136  26.620  1.00  0.00           H  
ATOM   3339 1HZ  LYS B 197      -2.668  34.372  25.120  1.00  0.00           H  
ATOM   3340 2HZ  LYS B 197      -1.082  34.745  24.868  1.00  0.00           H  
ATOM   3341 3HZ  LYS B 197      -1.876  33.757  23.808  1.00  0.00           H  
ATOM   3342  N   LEU B 198       3.618  29.917  27.683  1.00  0.00           N  
ATOM   3343  CA  LEU B 198       4.842  29.437  27.096  1.00  0.00           C  
ATOM   3344  C   LEU B 198       5.089  28.025  27.511  1.00  0.00           C  
ATOM   3345  O   LEU B 198       5.374  27.173  26.674  1.00  0.00           O  
ATOM   3346  CB  LEU B 198       6.048  30.253  27.543  1.00  0.00           C  
ATOM   3347  CG  LEU B 198       7.380  29.864  26.881  1.00  0.00           C  
ATOM   3348  CD1 LEU B 198       8.256  31.051  26.798  1.00  0.00           C  
ATOM   3349  CD2 LEU B 198       8.106  28.808  27.704  1.00  0.00           C  
ATOM   3350  H   LEU B 198       3.620  30.668  28.362  1.00  0.00           H  
ATOM   3351  HA  LEU B 198       4.753  29.476  26.011  1.00  0.00           H  
ATOM   3352 1HB  LEU B 198       5.867  31.292  27.387  1.00  0.00           H  
ATOM   3353 2HB  LEU B 198       6.170  30.102  28.616  1.00  0.00           H  
ATOM   3354  HG  LEU B 198       7.198  29.495  25.894  1.00  0.00           H  
ATOM   3355 1HD1 LEU B 198       9.182  30.759  26.337  1.00  0.00           H  
ATOM   3356 2HD1 LEU B 198       7.780  31.820  26.200  1.00  0.00           H  
ATOM   3357 3HD1 LEU B 198       8.444  31.416  27.796  1.00  0.00           H  
ATOM   3358 1HD2 LEU B 198       9.028  28.602  27.230  1.00  0.00           H  
ATOM   3359 2HD2 LEU B 198       8.274  29.195  28.692  1.00  0.00           H  
ATOM   3360 3HD2 LEU B 198       7.592  27.891  27.799  1.00  0.00           H  
ATOM   3361  N   LYS B 199       4.968  27.738  28.805  1.00  0.00           N  
ATOM   3362  CA  LYS B 199       5.280  26.393  29.248  1.00  0.00           C  
ATOM   3363  C   LYS B 199       4.413  25.356  28.557  1.00  0.00           C  
ATOM   3364  O   LYS B 199       4.914  24.279  28.202  1.00  0.00           O  
ATOM   3365  CB  LYS B 199       5.181  26.292  30.756  1.00  0.00           C  
ATOM   3366  CG  LYS B 199       6.322  27.008  31.484  1.00  0.00           C  
ATOM   3367  CD  LYS B 199       6.310  26.721  32.977  1.00  0.00           C  
ATOM   3368  CE  LYS B 199       5.138  27.415  33.655  1.00  0.00           C  
ATOM   3369  NZ  LYS B 199       5.187  27.301  35.133  1.00  0.00           N  
ATOM   3370  H   LYS B 199       4.718  28.472  29.478  1.00  0.00           H  
ATOM   3371  HA  LYS B 199       6.313  26.181  28.977  1.00  0.00           H  
ATOM   3372 1HB  LYS B 199       4.234  26.736  31.063  1.00  0.00           H  
ATOM   3373 2HB  LYS B 199       5.170  25.246  31.056  1.00  0.00           H  
ATOM   3374 1HG  LYS B 199       7.275  26.677  31.067  1.00  0.00           H  
ATOM   3375 2HG  LYS B 199       6.238  28.084  31.323  1.00  0.00           H  
ATOM   3376 1HD  LYS B 199       6.233  25.648  33.144  1.00  0.00           H  
ATOM   3377 2HD  LYS B 199       7.239  27.078  33.423  1.00  0.00           H  
ATOM   3378 1HE  LYS B 199       5.141  28.472  33.383  1.00  0.00           H  
ATOM   3379 2HE  LYS B 199       4.210  26.967  33.321  1.00  0.00           H  
ATOM   3380 1HZ  LYS B 199       4.355  27.799  35.504  1.00  0.00           H  
ATOM   3381 2HZ  LYS B 199       5.157  26.334  35.412  1.00  0.00           H  
ATOM   3382 3HZ  LYS B 199       6.028  27.732  35.474  1.00  0.00           H  
ATOM   3383  N   GLU B 200       3.133  25.674  28.318  1.00  0.00           N  
ATOM   3384  CA  GLU B 200       2.287  24.704  27.643  1.00  0.00           C  
ATOM   3385  C   GLU B 200       2.757  24.520  26.200  1.00  0.00           C  
ATOM   3386  O   GLU B 200       2.858  23.380  25.735  1.00  0.00           O  
ATOM   3387  CB  GLU B 200       0.821  25.143  27.672  1.00  0.00           C  
ATOM   3388  CG  GLU B 200      -0.179  24.108  27.108  1.00  0.00           C  
ATOM   3389  CD  GLU B 200      -0.252  22.840  27.945  1.00  0.00           C  
ATOM   3390  OE1 GLU B 200       0.149  22.885  29.084  1.00  0.00           O  
ATOM   3391  OE2 GLU B 200      -0.715  21.841  27.453  1.00  0.00           O  
ATOM   3392  H   GLU B 200       2.741  26.554  28.672  1.00  0.00           H  
ATOM   3393  HA  GLU B 200       2.375  23.750  28.159  1.00  0.00           H  
ATOM   3394 1HB  GLU B 200       0.536  25.364  28.700  1.00  0.00           H  
ATOM   3395 2HB  GLU B 200       0.713  26.070  27.102  1.00  0.00           H  
ATOM   3396 1HG  GLU B 200      -1.168  24.560  27.073  1.00  0.00           H  
ATOM   3397 2HG  GLU B 200       0.107  23.847  26.084  1.00  0.00           H  
ATOM   3398  N   LEU B 201       3.153  25.603  25.508  1.00  0.00           N  
ATOM   3399  CA  LEU B 201       3.623  25.415  24.137  1.00  0.00           C  
ATOM   3400  C   LEU B 201       4.973  24.750  24.065  1.00  0.00           C  
ATOM   3401  O   LEU B 201       5.262  24.055  23.094  1.00  0.00           O  
ATOM   3402  CB  LEU B 201       3.767  26.705  23.342  1.00  0.00           C  
ATOM   3403  CG  LEU B 201       2.573  27.135  22.546  1.00  0.00           C  
ATOM   3404  CD1 LEU B 201       1.472  27.675  23.467  1.00  0.00           C  
ATOM   3405  CD2 LEU B 201       3.027  28.124  21.511  1.00  0.00           C  
ATOM   3406  H   LEU B 201       3.037  26.546  25.903  1.00  0.00           H  
ATOM   3407  HA  LEU B 201       2.899  24.782  23.625  1.00  0.00           H  
ATOM   3408 1HB  LEU B 201       3.998  27.506  24.053  1.00  0.00           H  
ATOM   3409 2HB  LEU B 201       4.610  26.599  22.662  1.00  0.00           H  
ATOM   3410  HG  LEU B 201       2.154  26.262  22.031  1.00  0.00           H  
ATOM   3411 1HD1 LEU B 201       0.609  27.965  22.863  1.00  0.00           H  
ATOM   3412 2HD1 LEU B 201       1.169  26.909  24.179  1.00  0.00           H  
ATOM   3413 3HD1 LEU B 201       1.842  28.542  24.003  1.00  0.00           H  
ATOM   3414 1HD2 LEU B 201       2.167  28.395  20.928  1.00  0.00           H  
ATOM   3415 2HD2 LEU B 201       3.441  28.994  21.978  1.00  0.00           H  
ATOM   3416 3HD2 LEU B 201       3.783  27.673  20.859  1.00  0.00           H  
ATOM   3417  N   LEU B 202       5.823  24.990  25.049  1.00  0.00           N  
ATOM   3418  CA  LEU B 202       7.152  24.425  25.021  1.00  0.00           C  
ATOM   3419  C   LEU B 202       6.986  22.905  25.175  1.00  0.00           C  
ATOM   3420  O   LEU B 202       7.692  22.127  24.522  1.00  0.00           O  
ATOM   3421  CB  LEU B 202       8.001  25.049  26.143  1.00  0.00           C  
ATOM   3422  CG  LEU B 202       9.543  24.826  26.125  1.00  0.00           C  
ATOM   3423  CD1 LEU B 202      10.131  25.453  24.840  1.00  0.00           C  
ATOM   3424  CD2 LEU B 202      10.170  25.482  27.351  1.00  0.00           C  
ATOM   3425  H   LEU B 202       5.545  25.625  25.799  1.00  0.00           H  
ATOM   3426  HA  LEU B 202       7.590  24.635  24.054  1.00  0.00           H  
ATOM   3427 1HB  LEU B 202       7.829  26.125  26.115  1.00  0.00           H  
ATOM   3428 2HB  LEU B 202       7.619  24.681  27.098  1.00  0.00           H  
ATOM   3429  HG  LEU B 202       9.773  23.757  26.129  1.00  0.00           H  
ATOM   3430 1HD1 LEU B 202      11.196  25.334  24.826  1.00  0.00           H  
ATOM   3431 2HD1 LEU B 202       9.719  24.989  23.960  1.00  0.00           H  
ATOM   3432 3HD1 LEU B 202       9.897  26.511  24.832  1.00  0.00           H  
ATOM   3433 1HD2 LEU B 202      11.245  25.337  27.332  1.00  0.00           H  
ATOM   3434 2HD2 LEU B 202       9.956  26.531  27.345  1.00  0.00           H  
ATOM   3435 3HD2 LEU B 202       9.759  25.037  28.257  1.00  0.00           H  
ATOM   3436  N   LYS B 203       6.006  22.484  25.998  1.00  0.00           N  
ATOM   3437  CA  LYS B 203       5.690  21.071  26.170  1.00  0.00           C  
ATOM   3438  C   LYS B 203       5.106  20.490  24.873  1.00  0.00           C  
ATOM   3439  O   LYS B 203       5.434  19.356  24.507  1.00  0.00           O  
ATOM   3440  CB  LYS B 203       4.714  20.868  27.333  1.00  0.00           C  
ATOM   3441  CG  LYS B 203       4.331  19.400  27.646  1.00  0.00           C  
ATOM   3442  CD  LYS B 203       5.518  18.576  28.173  1.00  0.00           C  
ATOM   3443  CE  LYS B 203       5.074  17.180  28.602  1.00  0.00           C  
ATOM   3444  NZ  LYS B 203       6.217  16.348  29.085  1.00  0.00           N  
ATOM   3445  H   LYS B 203       5.518  23.184  26.568  1.00  0.00           H  
ATOM   3446  HA  LYS B 203       6.614  20.544  26.389  1.00  0.00           H  
ATOM   3447 1HB  LYS B 203       5.138  21.311  28.234  1.00  0.00           H  
ATOM   3448 2HB  LYS B 203       3.790  21.409  27.120  1.00  0.00           H  
ATOM   3449 1HG  LYS B 203       3.542  19.404  28.397  1.00  0.00           H  
ATOM   3450 2HG  LYS B 203       3.941  18.924  26.746  1.00  0.00           H  
ATOM   3451 1HD  LYS B 203       6.269  18.463  27.387  1.00  0.00           H  
ATOM   3452 2HD  LYS B 203       5.976  19.086  29.021  1.00  0.00           H  
ATOM   3453 1HE  LYS B 203       4.341  17.272  29.403  1.00  0.00           H  
ATOM   3454 2HE  LYS B 203       4.608  16.680  27.753  1.00  0.00           H  
ATOM   3455 1HZ  LYS B 203       5.878  15.434  29.356  1.00  0.00           H  
ATOM   3456 2HZ  LYS B 203       6.896  16.247  28.343  1.00  0.00           H  
ATOM   3457 3HZ  LYS B 203       6.651  16.794  29.881  1.00  0.00           H  
ATOM   3458  N   GLU B 204       4.253  21.263  24.176  1.00  0.00           N  
ATOM   3459  CA  GLU B 204       3.687  20.829  22.897  1.00  0.00           C  
ATOM   3460  C   GLU B 204       4.802  20.668  21.869  1.00  0.00           C  
ATOM   3461  O   GLU B 204       4.757  19.754  21.041  1.00  0.00           O  
ATOM   3462  CB  GLU B 204       2.646  21.823  22.369  1.00  0.00           C  
ATOM   3463  CG  GLU B 204       1.330  21.868  23.151  1.00  0.00           C  
ATOM   3464  CD  GLU B 204       0.418  22.972  22.683  1.00  0.00           C  
ATOM   3465  OE1 GLU B 204       0.885  23.818  21.963  1.00  0.00           O  
ATOM   3466  OE2 GLU B 204      -0.738  22.963  23.027  1.00  0.00           O  
ATOM   3467  H   GLU B 204       3.956  22.157  24.580  1.00  0.00           H  
ATOM   3468  HA  GLU B 204       3.203  19.866  23.040  1.00  0.00           H  
ATOM   3469 1HB  GLU B 204       3.071  22.819  22.361  1.00  0.00           H  
ATOM   3470 2HB  GLU B 204       2.401  21.575  21.338  1.00  0.00           H  
ATOM   3471 1HG  GLU B 204       0.820  20.915  23.028  1.00  0.00           H  
ATOM   3472 2HG  GLU B 204       1.541  21.992  24.206  1.00  0.00           H  
ATOM   3473  N   LEU B 205       5.813  21.543  21.931  1.00  0.00           N  
ATOM   3474  CA  LEU B 205       6.932  21.481  21.007  1.00  0.00           C  
ATOM   3475  C   LEU B 205       7.684  20.181  21.251  1.00  0.00           C  
ATOM   3476  O   LEU B 205       7.998  19.463  20.297  1.00  0.00           O  
ATOM   3477  CB  LEU B 205       7.853  22.715  21.215  1.00  0.00           C  
ATOM   3478  CG  LEU B 205       9.077  22.900  20.304  1.00  0.00           C  
ATOM   3479  CD1 LEU B 205       8.642  22.965  18.889  1.00  0.00           C  
ATOM   3480  CD2 LEU B 205       9.750  24.208  20.666  1.00  0.00           C  
ATOM   3481  H   LEU B 205       5.743  22.317  22.596  1.00  0.00           H  
ATOM   3482  HA  LEU B 205       6.537  21.473  19.997  1.00  0.00           H  
ATOM   3483 1HB  LEU B 205       7.265  23.613  21.181  1.00  0.00           H  
ATOM   3484 2HB  LEU B 205       8.251  22.650  22.216  1.00  0.00           H  
ATOM   3485  HG  LEU B 205       9.770  22.067  20.433  1.00  0.00           H  
ATOM   3486 1HD1 LEU B 205       9.495  23.103  18.244  1.00  0.00           H  
ATOM   3487 2HD1 LEU B 205       8.164  22.042  18.654  1.00  0.00           H  
ATOM   3488 3HD1 LEU B 205       7.947  23.792  18.749  1.00  0.00           H  
ATOM   3489 1HD2 LEU B 205      10.623  24.372  20.037  1.00  0.00           H  
ATOM   3490 2HD2 LEU B 205       9.039  25.015  20.518  1.00  0.00           H  
ATOM   3491 3HD2 LEU B 205      10.046  24.182  21.692  1.00  0.00           H  
ATOM   3492  N   LYS B 206       7.902  19.828  22.527  1.00  0.00           N  
ATOM   3493  CA  LYS B 206       8.582  18.581  22.864  1.00  0.00           C  
ATOM   3494  C   LYS B 206       7.769  17.373  22.381  1.00  0.00           C  
ATOM   3495  O   LYS B 206       8.341  16.414  21.851  1.00  0.00           O  
ATOM   3496  CB  LYS B 206       8.791  18.480  24.381  1.00  0.00           C  
ATOM   3497  CG  LYS B 206       9.834  19.434  24.989  1.00  0.00           C  
ATOM   3498  CD  LYS B 206       9.830  19.306  26.528  1.00  0.00           C  
ATOM   3499  CE  LYS B 206      10.767  20.307  27.218  1.00  0.00           C  
ATOM   3500  NZ  LYS B 206      12.205  19.875  27.227  1.00  0.00           N  
ATOM   3501  H   LYS B 206       7.645  20.489  23.268  1.00  0.00           H  
ATOM   3502  HA  LYS B 206       9.548  18.564  22.366  1.00  0.00           H  
ATOM   3503 1HB  LYS B 206       7.845  18.669  24.883  1.00  0.00           H  
ATOM   3504 2HB  LYS B 206       9.088  17.465  24.634  1.00  0.00           H  
ATOM   3505 1HG  LYS B 206      10.818  19.182  24.600  1.00  0.00           H  
ATOM   3506 2HG  LYS B 206       9.604  20.462  24.708  1.00  0.00           H  
ATOM   3507 1HD  LYS B 206       8.818  19.474  26.894  1.00  0.00           H  
ATOM   3508 2HD  LYS B 206      10.133  18.299  26.808  1.00  0.00           H  
ATOM   3509 1HE  LYS B 206      10.694  21.262  26.693  1.00  0.00           H  
ATOM   3510 2HE  LYS B 206      10.438  20.451  28.246  1.00  0.00           H  
ATOM   3511 1HZ  LYS B 206      12.743  20.621  27.710  1.00  0.00           H  
ATOM   3512 2HZ  LYS B 206      12.299  19.014  27.734  1.00  0.00           H  
ATOM   3513 3HZ  LYS B 206      12.560  19.744  26.302  1.00  0.00           H  
ATOM   3514  N   LYS B 207       6.435  17.435  22.523  1.00  0.00           N  
ATOM   3515  CA  LYS B 207       5.552  16.349  22.101  1.00  0.00           C  
ATOM   3516  C   LYS B 207       5.620  16.121  20.595  1.00  0.00           C  
ATOM   3517  O   LYS B 207       5.686  14.969  20.140  1.00  0.00           O  
ATOM   3518  CB  LYS B 207       4.106  16.647  22.509  1.00  0.00           C  
ATOM   3519  CG  LYS B 207       3.094  15.503  22.242  1.00  0.00           C  
ATOM   3520  CD  LYS B 207       1.638  15.904  22.628  1.00  0.00           C  
ATOM   3521  CE  LYS B 207       1.392  15.970  24.151  1.00  0.00           C  
ATOM   3522  NZ  LYS B 207       1.394  14.620  24.783  1.00  0.00           N  
ATOM   3523  H   LYS B 207       6.036  18.245  23.010  1.00  0.00           H  
ATOM   3524  HA  LYS B 207       5.876  15.434  22.594  1.00  0.00           H  
ATOM   3525 1HB  LYS B 207       4.097  16.910  23.561  1.00  0.00           H  
ATOM   3526 2HB  LYS B 207       3.759  17.521  21.960  1.00  0.00           H  
ATOM   3527 1HG  LYS B 207       3.108  15.250  21.178  1.00  0.00           H  
ATOM   3528 2HG  LYS B 207       3.394  14.621  22.801  1.00  0.00           H  
ATOM   3529 1HD  LYS B 207       1.423  16.887  22.206  1.00  0.00           H  
ATOM   3530 2HD  LYS B 207       0.939  15.188  22.192  1.00  0.00           H  
ATOM   3531 1HE  LYS B 207       2.157  16.576  24.622  1.00  0.00           H  
ATOM   3532 2HE  LYS B 207       0.423  16.435  24.328  1.00  0.00           H  
ATOM   3533 1HZ  LYS B 207       1.219  14.715  25.774  1.00  0.00           H  
ATOM   3534 2HZ  LYS B 207       0.667  14.052  24.368  1.00  0.00           H  
ATOM   3535 3HZ  LYS B 207       2.286  14.174  24.645  1.00  0.00           H  
ATOM   3536  N   VAL B 208       5.604  17.206  19.814  1.00  0.00           N  
ATOM   3537  CA  VAL B 208       5.689  17.071  18.370  1.00  0.00           C  
ATOM   3538  C   VAL B 208       7.063  16.561  17.965  1.00  0.00           C  
ATOM   3539  O   VAL B 208       7.156  15.717  17.075  1.00  0.00           O  
ATOM   3540  CB  VAL B 208       5.317  18.362  17.623  1.00  0.00           C  
ATOM   3541  CG1 VAL B 208       5.605  18.209  16.120  1.00  0.00           C  
ATOM   3542  CG2 VAL B 208       3.830  18.617  17.806  1.00  0.00           C  
ATOM   3543  H   VAL B 208       5.490  18.130  20.248  1.00  0.00           H  
ATOM   3544  HA  VAL B 208       4.957  16.322  18.063  1.00  0.00           H  
ATOM   3545  HB  VAL B 208       5.900  19.204  18.013  1.00  0.00           H  
ATOM   3546 1HG1 VAL B 208       5.302  19.112  15.618  1.00  0.00           H  
ATOM   3547 2HG1 VAL B 208       6.661  18.029  15.942  1.00  0.00           H  
ATOM   3548 3HG1 VAL B 208       5.031  17.372  15.716  1.00  0.00           H  
ATOM   3549 1HG2 VAL B 208       3.545  19.513  17.269  1.00  0.00           H  
ATOM   3550 2HG2 VAL B 208       3.271  17.766  17.405  1.00  0.00           H  
ATOM   3551 3HG2 VAL B 208       3.607  18.734  18.868  1.00  0.00           H  
ATOM   3552  N   LEU B 209       8.134  17.063  18.584  1.00  0.00           N  
ATOM   3553  CA  LEU B 209       9.465  16.588  18.238  1.00  0.00           C  
ATOM   3554  C   LEU B 209       9.598  15.102  18.549  1.00  0.00           C  
ATOM   3555  O   LEU B 209      10.221  14.365  17.781  1.00  0.00           O  
ATOM   3556  CB  LEU B 209      10.518  17.352  19.039  1.00  0.00           C  
ATOM   3557  CG  LEU B 209      10.718  18.830  18.699  1.00  0.00           C  
ATOM   3558  CD1 LEU B 209      11.583  19.454  19.777  1.00  0.00           C  
ATOM   3559  CD2 LEU B 209      11.388  18.973  17.345  1.00  0.00           C  
ATOM   3560  H   LEU B 209       8.025  17.795  19.294  1.00  0.00           H  
ATOM   3561  HA  LEU B 209       9.619  16.729  17.173  1.00  0.00           H  
ATOM   3562 1HB  LEU B 209      10.238  17.296  20.090  1.00  0.00           H  
ATOM   3563 2HB  LEU B 209      11.478  16.847  18.916  1.00  0.00           H  
ATOM   3564  HG  LEU B 209       9.763  19.337  18.677  1.00  0.00           H  
ATOM   3565 1HD1 LEU B 209      11.714  20.470  19.570  1.00  0.00           H  
ATOM   3566 2HD1 LEU B 209      11.089  19.354  20.737  1.00  0.00           H  
ATOM   3567 3HD1 LEU B 209      12.552  18.956  19.809  1.00  0.00           H  
ATOM   3568 1HD2 LEU B 209      11.534  20.017  17.133  1.00  0.00           H  
ATOM   3569 2HD2 LEU B 209      12.331  18.489  17.365  1.00  0.00           H  
ATOM   3570 3HD2 LEU B 209      10.775  18.535  16.570  1.00  0.00           H  
ATOM   3571  N   ASP B 210       8.998  14.636  19.652  1.00  0.00           N  
ATOM   3572  CA  ASP B 210       9.080  13.224  19.997  1.00  0.00           C  
ATOM   3573  C   ASP B 210       8.331  12.389  18.964  1.00  0.00           C  
ATOM   3574  O   ASP B 210       8.855  11.376  18.479  1.00  0.00           O  
ATOM   3575  CB  ASP B 210       8.476  12.988  21.392  1.00  0.00           C  
ATOM   3576  CG  ASP B 210       8.674  11.571  21.968  1.00  0.00           C  
ATOM   3577  OD1 ASP B 210       9.793  11.230  22.277  1.00  0.00           O  
ATOM   3578  OD2 ASP B 210       7.691  10.853  22.108  1.00  0.00           O  
ATOM   3579  H   ASP B 210       8.541  15.285  20.300  1.00  0.00           H  
ATOM   3580  HA  ASP B 210      10.124  12.923  19.999  1.00  0.00           H  
ATOM   3581 1HB  ASP B 210       8.915  13.703  22.086  1.00  0.00           H  
ATOM   3582 2HB  ASP B 210       7.407  13.205  21.354  1.00  0.00           H  
ATOM   3583  N   ARG B 211       7.138  12.842  18.546  1.00  0.00           N  
ATOM   3584  CA  ARG B 211       6.406  12.069  17.560  1.00  0.00           C  
ATOM   3585  C   ARG B 211       7.112  12.092  16.222  1.00  0.00           C  
ATOM   3586  O   ARG B 211       7.120  11.079  15.521  1.00  0.00           O  
ATOM   3587  CB  ARG B 211       4.969  12.522  17.405  1.00  0.00           C  
ATOM   3588  CG  ARG B 211       4.169  11.630  16.446  1.00  0.00           C  
ATOM   3589  CD  ARG B 211       2.729  11.863  16.518  1.00  0.00           C  
ATOM   3590  NE  ARG B 211       2.028  11.097  15.493  1.00  0.00           N  
ATOM   3591  CZ  ARG B 211       0.692  10.998  15.365  1.00  0.00           C  
ATOM   3592  NH1 ARG B 211      -0.113  11.603  16.219  1.00  0.00           N  
ATOM   3593  NH2 ARG B 211       0.194  10.285  14.371  1.00  0.00           N  
ATOM   3594  H   ARG B 211       6.723  13.681  18.966  1.00  0.00           H  
ATOM   3595  HA  ARG B 211       6.376  11.041  17.899  1.00  0.00           H  
ATOM   3596 1HB  ARG B 211       4.477  12.529  18.375  1.00  0.00           H  
ATOM   3597 2HB  ARG B 211       4.949  13.548  17.014  1.00  0.00           H  
ATOM   3598 1HG  ARG B 211       4.478  11.831  15.421  1.00  0.00           H  
ATOM   3599 2HG  ARG B 211       4.356  10.581  16.674  1.00  0.00           H  
ATOM   3600 1HD  ARG B 211       2.367  11.546  17.494  1.00  0.00           H  
ATOM   3601 2HD  ARG B 211       2.519  12.916  16.377  1.00  0.00           H  
ATOM   3602  HE  ARG B 211       2.597  10.614  14.804  1.00  0.00           H  
ATOM   3603 1HH1 ARG B 211       0.270  12.149  16.973  1.00  0.00           H  
ATOM   3604 2HH1 ARG B 211      -1.114  11.522  16.114  1.00  0.00           H  
ATOM   3605 1HH2 ARG B 211       0.831   9.818  13.701  1.00  0.00           H  
ATOM   3606 2HH2 ARG B 211      -0.800  10.197  14.253  1.00  0.00           H  
ATOM   3607  N   LEU B 212       7.709  13.225  15.864  1.00  0.00           N  
ATOM   3608  CA  LEU B 212       8.389  13.333  14.596  1.00  0.00           C  
ATOM   3609  C   LEU B 212       9.579  12.382  14.565  1.00  0.00           C  
ATOM   3610  O   LEU B 212       9.742  11.635  13.597  1.00  0.00           O  
ATOM   3611  CB  LEU B 212       8.819  14.790  14.375  1.00  0.00           C  
ATOM   3612  CG  LEU B 212       9.568  15.131  13.085  1.00  0.00           C  
ATOM   3613  CD1 LEU B 212       8.729  14.803  11.879  1.00  0.00           C  
ATOM   3614  CD2 LEU B 212       9.888  16.605  13.097  1.00  0.00           C  
ATOM   3615  H   LEU B 212       7.645  14.050  16.464  1.00  0.00           H  
ATOM   3616  HA  LEU B 212       7.689  13.047  13.821  1.00  0.00           H  
ATOM   3617 1HB  LEU B 212       7.923  15.415  14.421  1.00  0.00           H  
ATOM   3618 2HB  LEU B 212       9.461  15.075  15.209  1.00  0.00           H  
ATOM   3619  HG  LEU B 212      10.487  14.554  13.033  1.00  0.00           H  
ATOM   3620 1HD1 LEU B 212       9.288  15.065  10.991  1.00  0.00           H  
ATOM   3621 2HD1 LEU B 212       8.503  13.740  11.856  1.00  0.00           H  
ATOM   3622 3HD1 LEU B 212       7.799  15.374  11.907  1.00  0.00           H  
ATOM   3623 1HD2 LEU B 212      10.435  16.869  12.196  1.00  0.00           H  
ATOM   3624 2HD2 LEU B 212       8.955  17.165  13.136  1.00  0.00           H  
ATOM   3625 3HD2 LEU B 212      10.495  16.843  13.970  1.00  0.00           H  
ATOM   3626  N   LYS B 213      10.362  12.313  15.652  1.00  0.00           N  
ATOM   3627  CA  LYS B 213      11.485  11.383  15.674  1.00  0.00           C  
ATOM   3628  C   LYS B 213      10.998   9.941  15.488  1.00  0.00           C  
ATOM   3629  O   LYS B 213      11.631   9.167  14.756  1.00  0.00           O  
ATOM   3630  CB  LYS B 213      12.278  11.527  16.978  1.00  0.00           C  
ATOM   3631  CG  LYS B 213      13.113  12.817  17.054  1.00  0.00           C  
ATOM   3632  CD  LYS B 213      14.043  12.894  18.281  1.00  0.00           C  
ATOM   3633  CE  LYS B 213      13.264  13.091  19.579  1.00  0.00           C  
ATOM   3634  NZ  LYS B 213      14.161  13.457  20.737  1.00  0.00           N  
ATOM   3635  H   LYS B 213      10.198  12.944  16.444  1.00  0.00           H  
ATOM   3636  HA  LYS B 213      12.144  11.623  14.841  1.00  0.00           H  
ATOM   3637 1HB  LYS B 213      11.571  11.530  17.813  1.00  0.00           H  
ATOM   3638 2HB  LYS B 213      12.936  10.670  17.104  1.00  0.00           H  
ATOM   3639 1HG  LYS B 213      13.730  12.871  16.159  1.00  0.00           H  
ATOM   3640 2HG  LYS B 213      12.453  13.674  17.061  1.00  0.00           H  
ATOM   3641 1HD  LYS B 213      14.621  11.976  18.356  1.00  0.00           H  
ATOM   3642 2HD  LYS B 213      14.735  13.726  18.169  1.00  0.00           H  
ATOM   3643 1HE  LYS B 213      12.516  13.875  19.447  1.00  0.00           H  
ATOM   3644 2HE  LYS B 213      12.759  12.158  19.822  1.00  0.00           H  
ATOM   3645 1HZ  LYS B 213      13.591  13.551  21.561  1.00  0.00           H  
ATOM   3646 2HZ  LYS B 213      14.851  12.741  20.885  1.00  0.00           H  
ATOM   3647 3HZ  LYS B 213      14.639  14.368  20.560  1.00  0.00           H  
ATOM   3648  N   LYS B 214       9.865   9.584  16.120  1.00  0.00           N  
ATOM   3649  CA  LYS B 214       9.294   8.246  15.966  1.00  0.00           C  
ATOM   3650  C   LYS B 214       8.851   7.996  14.517  1.00  0.00           C  
ATOM   3651  O   LYS B 214       9.043   6.891  13.998  1.00  0.00           O  
ATOM   3652  CB  LYS B 214       8.161   8.030  16.968  1.00  0.00           C  
ATOM   3653  CG  LYS B 214       8.685   7.895  18.406  1.00  0.00           C  
ATOM   3654  CD  LYS B 214       7.614   7.537  19.440  1.00  0.00           C  
ATOM   3655  CE  LYS B 214       6.730   8.735  19.751  1.00  0.00           C  
ATOM   3656  NZ  LYS B 214       5.913   8.534  20.983  1.00  0.00           N  
ATOM   3657  H   LYS B 214       9.423  10.257  16.758  1.00  0.00           H  
ATOM   3658  HA  LYS B 214      10.073   7.519  16.194  1.00  0.00           H  
ATOM   3659 1HB  LYS B 214       7.472   8.870  16.919  1.00  0.00           H  
ATOM   3660 2HB  LYS B 214       7.609   7.128  16.712  1.00  0.00           H  
ATOM   3661 1HG  LYS B 214       9.457   7.126  18.426  1.00  0.00           H  
ATOM   3662 2HG  LYS B 214       9.146   8.838  18.701  1.00  0.00           H  
ATOM   3663 1HD  LYS B 214       6.995   6.722  19.067  1.00  0.00           H  
ATOM   3664 2HD  LYS B 214       8.097   7.214  20.363  1.00  0.00           H  
ATOM   3665 1HE  LYS B 214       7.357   9.612  19.886  1.00  0.00           H  
ATOM   3666 2HE  LYS B 214       6.057   8.906  18.916  1.00  0.00           H  
ATOM   3667 1HZ  LYS B 214       5.360   9.363  21.146  1.00  0.00           H  
ATOM   3668 2HZ  LYS B 214       5.308   7.732  20.886  1.00  0.00           H  
ATOM   3669 3HZ  LYS B 214       6.542   8.402  21.769  1.00  0.00           H  
ATOM   3670  N   ILE B 215       8.308   9.019  13.843  1.00  0.00           N  
ATOM   3671  CA  ILE B 215       7.931   8.884  12.440  1.00  0.00           C  
ATOM   3672  C   ILE B 215       9.155   8.630  11.593  1.00  0.00           C  
ATOM   3673  O   ILE B 215       9.124   7.771  10.713  1.00  0.00           O  
ATOM   3674  CB  ILE B 215       7.189  10.111  11.874  1.00  0.00           C  
ATOM   3675  CG1 ILE B 215       5.817  10.236  12.523  1.00  0.00           C  
ATOM   3676  CG2 ILE B 215       7.084  10.013  10.334  1.00  0.00           C  
ATOM   3677  CD1 ILE B 215       5.143  11.552  12.260  1.00  0.00           C  
ATOM   3678  H   ILE B 215       8.109   9.888  14.355  1.00  0.00           H  
ATOM   3679  HA  ILE B 215       7.271   8.019  12.346  1.00  0.00           H  
ATOM   3680  HB  ILE B 215       7.747  11.009  12.133  1.00  0.00           H  
ATOM   3681 1HG1 ILE B 215       5.169   9.440  12.151  1.00  0.00           H  
ATOM   3682 2HG1 ILE B 215       5.924  10.115  13.595  1.00  0.00           H  
ATOM   3683 1HG2 ILE B 215       6.584  10.873   9.938  1.00  0.00           H  
ATOM   3684 2HG2 ILE B 215       8.067   9.963   9.881  1.00  0.00           H  
ATOM   3685 3HG2 ILE B 215       6.519   9.114  10.066  1.00  0.00           H  
ATOM   3686 1HD1 ILE B 215       4.177  11.558  12.766  1.00  0.00           H  
ATOM   3687 2HD1 ILE B 215       5.764  12.348  12.644  1.00  0.00           H  
ATOM   3688 3HD1 ILE B 215       4.979  11.710  11.209  1.00  0.00           H  
ATOM   3689  N   LEU B 216      10.233   9.381  11.827  1.00  0.00           N  
ATOM   3690  CA  LEU B 216      11.424   9.169  11.024  1.00  0.00           C  
ATOM   3691  C   LEU B 216      11.938   7.744  11.203  1.00  0.00           C  
ATOM   3692  O   LEU B 216      12.295   7.097  10.211  1.00  0.00           O  
ATOM   3693  CB  LEU B 216      12.538  10.156  11.428  1.00  0.00           C  
ATOM   3694  CG  LEU B 216      12.636  11.526  10.670  1.00  0.00           C  
ATOM   3695  CD1 LEU B 216      11.346  12.310  10.785  1.00  0.00           C  
ATOM   3696  CD2 LEU B 216      13.791  12.327  11.274  1.00  0.00           C  
ATOM   3697  H   LEU B 216      10.191  10.114  12.543  1.00  0.00           H  
ATOM   3698  HA  LEU B 216      11.170   9.316   9.977  1.00  0.00           H  
ATOM   3699 1HB  LEU B 216      12.405  10.382  12.485  1.00  0.00           H  
ATOM   3700 2HB  LEU B 216      13.494   9.650  11.312  1.00  0.00           H  
ATOM   3701  HG  LEU B 216      12.826  11.340   9.612  1.00  0.00           H  
ATOM   3702 1HD1 LEU B 216      11.443  13.244  10.251  1.00  0.00           H  
ATOM   3703 2HD1 LEU B 216      10.526  11.741  10.360  1.00  0.00           H  
ATOM   3704 3HD1 LEU B 216      11.141  12.513  11.825  1.00  0.00           H  
ATOM   3705 1HD2 LEU B 216      13.898  13.263  10.764  1.00  0.00           H  
ATOM   3706 2HD2 LEU B 216      13.598  12.515  12.332  1.00  0.00           H  
ATOM   3707 3HD2 LEU B 216      14.706  11.762  11.169  1.00  0.00           H  
ATOM   3708  N   GLU B 217      11.937   7.222  12.441  1.00  0.00           N  
ATOM   3709  CA  GLU B 217      12.412   5.859  12.651  1.00  0.00           C  
ATOM   3710  C   GLU B 217      11.510   4.833  11.980  1.00  0.00           C  
ATOM   3711  O   GLU B 217      12.003   3.891  11.351  1.00  0.00           O  
ATOM   3712  CB  GLU B 217      12.533   5.515  14.140  1.00  0.00           C  
ATOM   3713  CG  GLU B 217      13.103   4.093  14.395  1.00  0.00           C  
ATOM   3714  CD  GLU B 217      13.312   3.761  15.846  1.00  0.00           C  
ATOM   3715  OE1 GLU B 217      13.029   4.583  16.680  1.00  0.00           O  
ATOM   3716  OE2 GLU B 217      13.761   2.674  16.119  1.00  0.00           O  
ATOM   3717  H   GLU B 217      11.656   7.801  13.242  1.00  0.00           H  
ATOM   3718  HA  GLU B 217      13.402   5.776  12.207  1.00  0.00           H  
ATOM   3719 1HB  GLU B 217      13.180   6.241  14.632  1.00  0.00           H  
ATOM   3720 2HB  GLU B 217      11.549   5.583  14.609  1.00  0.00           H  
ATOM   3721 1HG  GLU B 217      12.414   3.358  13.976  1.00  0.00           H  
ATOM   3722 2HG  GLU B 217      14.050   3.999  13.863  1.00  0.00           H  
ATOM   3723  N   ARG B 218      10.188   4.992  12.109  1.00  0.00           N  
ATOM   3724  CA  ARG B 218       9.270   4.037  11.511  1.00  0.00           C  
ATOM   3725  C   ARG B 218       9.378   4.044   9.995  1.00  0.00           C  
ATOM   3726  O   ARG B 218       9.368   2.980   9.364  1.00  0.00           O  
ATOM   3727  CB  ARG B 218       7.827   4.318  11.891  1.00  0.00           C  
ATOM   3728  CG  ARG B 218       6.829   3.249  11.384  1.00  0.00           C  
ATOM   3729  CD  ARG B 218       5.418   3.580  11.712  1.00  0.00           C  
ATOM   3730  NE  ARG B 218       4.974   4.786  11.019  1.00  0.00           N  
ATOM   3731  CZ  ARG B 218       4.580   4.844   9.721  1.00  0.00           C  
ATOM   3732  NH1 ARG B 218       4.553   3.781   8.944  1.00  0.00           N  
ATOM   3733  NH2 ARG B 218       4.209   5.978   9.198  1.00  0.00           N  
ATOM   3734  H   ARG B 218       9.819   5.772  12.663  1.00  0.00           H  
ATOM   3735  HA  ARG B 218       9.531   3.043  11.872  1.00  0.00           H  
ATOM   3736 1HB  ARG B 218       7.739   4.387  12.973  1.00  0.00           H  
ATOM   3737 2HB  ARG B 218       7.535   5.286  11.477  1.00  0.00           H  
ATOM   3738 1HG  ARG B 218       6.913   3.152  10.301  1.00  0.00           H  
ATOM   3739 2HG  ARG B 218       7.068   2.290  11.844  1.00  0.00           H  
ATOM   3740 1HD  ARG B 218       4.768   2.754  11.426  1.00  0.00           H  
ATOM   3741 2HD  ARG B 218       5.328   3.754  12.785  1.00  0.00           H  
ATOM   3742  HE  ARG B 218       4.956   5.652  11.549  1.00  0.00           H  
ATOM   3743 1HH1 ARG B 218       4.824   2.878   9.289  1.00  0.00           H  
ATOM   3744 2HH1 ARG B 218       4.249   3.913   7.956  1.00  0.00           H  
ATOM   3745 1HH2 ARG B 218       4.209   6.827   9.747  1.00  0.00           H  
ATOM   3746 2HH2 ARG B 218       3.921   5.980   8.207  1.00  0.00           H  
ATOM   3747  N   ASN B 219       9.475   5.237   9.394  1.00  0.00           N  
ATOM   3748  CA  ASN B 219       9.535   5.300   7.952  1.00  0.00           C  
ATOM   3749  C   ASN B 219      10.827   4.665   7.476  1.00  0.00           C  
ATOM   3750  O   ASN B 219      10.839   3.960   6.468  1.00  0.00           O  
ATOM   3751  CB  ASN B 219       9.450   6.728   7.463  1.00  0.00           C  
ATOM   3752  CG  ASN B 219       8.087   7.348   7.637  1.00  0.00           C  
ATOM   3753  OD1 ASN B 219       7.091   6.698   7.973  1.00  0.00           O  
ATOM   3754  ND2 ASN B 219       8.016   8.619   7.348  1.00  0.00           N  
ATOM   3755  H   ASN B 219       9.462   6.102   9.942  1.00  0.00           H  
ATOM   3756  HA  ASN B 219       8.704   4.725   7.536  1.00  0.00           H  
ATOM   3757 1HB  ASN B 219      10.177   7.330   8.019  1.00  0.00           H  
ATOM   3758 2HB  ASN B 219       9.726   6.770   6.412  1.00  0.00           H  
ATOM   3759 1HD2 ASN B 219       7.127   9.088   7.380  1.00  0.00           H  
ATOM   3760 2HD2 ASN B 219       8.836   9.111   7.066  1.00  0.00           H  
ATOM   3761  N   ASP B 220      11.906   4.830   8.245  1.00  0.00           N  
ATOM   3762  CA  ASP B 220      13.180   4.251   7.874  1.00  0.00           C  
ATOM   3763  C   ASP B 220      13.109   2.725   7.956  1.00  0.00           C  
ATOM   3764  O   ASP B 220      13.581   2.030   7.050  1.00  0.00           O  
ATOM   3765  CB  ASP B 220      14.265   4.824   8.799  1.00  0.00           C  
ATOM   3766  CG  ASP B 220      15.673   4.462   8.426  1.00  0.00           C  
ATOM   3767  OD1 ASP B 220      16.028   4.691   7.305  1.00  0.00           O  
ATOM   3768  OD2 ASP B 220      16.411   3.972   9.266  1.00  0.00           O  
ATOM   3769  H   ASP B 220      11.865   5.449   9.061  1.00  0.00           H  
ATOM   3770  HA  ASP B 220      13.407   4.530   6.848  1.00  0.00           H  
ATOM   3771 1HB  ASP B 220      14.176   5.911   8.811  1.00  0.00           H  
ATOM   3772 2HB  ASP B 220      14.073   4.487   9.818  1.00  0.00           H  
ATOM   3773  N   GLU B 221      12.462   2.180   8.998  1.00  0.00           N  
ATOM   3774  CA  GLU B 221      12.361   0.729   9.092  1.00  0.00           C  
ATOM   3775  C   GLU B 221      11.612   0.145   7.896  1.00  0.00           C  
ATOM   3776  O   GLU B 221      12.011  -0.897   7.368  1.00  0.00           O  
ATOM   3777  CB  GLU B 221      11.668   0.285  10.388  1.00  0.00           C  
ATOM   3778  CG  GLU B 221      11.604  -1.258  10.558  1.00  0.00           C  
ATOM   3779  CD  GLU B 221      11.007  -1.713  11.864  1.00  0.00           C  
ATOM   3780  OE1 GLU B 221      10.614  -0.884  12.645  1.00  0.00           O  
ATOM   3781  OE2 GLU B 221      10.948  -2.900  12.078  1.00  0.00           O  
ATOM   3782  H   GLU B 221      12.113   2.777   9.756  1.00  0.00           H  
ATOM   3783  HA  GLU B 221      13.370   0.320   9.091  1.00  0.00           H  
ATOM   3784 1HB  GLU B 221      12.188   0.712  11.246  1.00  0.00           H  
ATOM   3785 2HB  GLU B 221      10.645   0.673  10.400  1.00  0.00           H  
ATOM   3786 1HG  GLU B 221      10.998  -1.672   9.750  1.00  0.00           H  
ATOM   3787 2HG  GLU B 221      12.609  -1.664  10.459  1.00  0.00           H  
ATOM   3788  N   GLU B 222      10.523   0.804   7.468  1.00  0.00           N  
ATOM   3789  CA  GLU B 222       9.747   0.295   6.338  1.00  0.00           C  
ATOM   3790  C   GLU B 222      10.471   0.473   4.995  1.00  0.00           C  
ATOM   3791  O   GLU B 222      10.484  -0.423   4.156  1.00  0.00           O  
ATOM   3792  CB  GLU B 222       8.398   1.016   6.263  1.00  0.00           C  
ATOM   3793  CG  GLU B 222       7.415   0.728   7.413  1.00  0.00           C  
ATOM   3794  CD  GLU B 222       6.921  -0.707   7.500  1.00  0.00           C  
ATOM   3795  OE1 GLU B 222       6.572  -1.281   6.481  1.00  0.00           O  
ATOM   3796  OE2 GLU B 222       6.889  -1.229   8.595  1.00  0.00           O  
ATOM   3797  H   GLU B 222      10.210   1.635   7.984  1.00  0.00           H  
ATOM   3798  HA  GLU B 222       9.571  -0.766   6.497  1.00  0.00           H  
ATOM   3799 1HB  GLU B 222       8.573   2.096   6.255  1.00  0.00           H  
ATOM   3800 2HB  GLU B 222       7.903   0.761   5.327  1.00  0.00           H  
ATOM   3801 1HG  GLU B 222       7.906   0.982   8.353  1.00  0.00           H  
ATOM   3802 2HG  GLU B 222       6.557   1.395   7.303  1.00  0.00           H  
ATOM   3803  N   ILE B 223      11.157   1.596   4.808  1.00  0.00           N  
ATOM   3804  CA  ILE B 223      11.857   1.874   3.555  1.00  0.00           C  
ATOM   3805  C   ILE B 223      12.990   0.876   3.332  1.00  0.00           C  
ATOM   3806  O   ILE B 223      13.154   0.370   2.213  1.00  0.00           O  
ATOM   3807  CB  ILE B 223      12.261   3.361   3.488  1.00  0.00           C  
ATOM   3808  CG1 ILE B 223      10.927   4.177   3.330  1.00  0.00           C  
ATOM   3809  CG2 ILE B 223      13.247   3.641   2.332  1.00  0.00           C  
ATOM   3810  CD1 ILE B 223      11.041   5.637   3.559  1.00  0.00           C  
ATOM   3811  H   ILE B 223      11.137   2.320   5.530  1.00  0.00           H  
ATOM   3812  HA  ILE B 223      11.148   1.727   2.744  1.00  0.00           H  
ATOM   3813  HB  ILE B 223      12.716   3.652   4.439  1.00  0.00           H  
ATOM   3814 1HG1 ILE B 223      10.556   4.025   2.319  1.00  0.00           H  
ATOM   3815 2HG1 ILE B 223      10.188   3.784   4.028  1.00  0.00           H  
ATOM   3816 1HG2 ILE B 223      13.505   4.695   2.307  1.00  0.00           H  
ATOM   3817 2HG2 ILE B 223      14.157   3.061   2.482  1.00  0.00           H  
ATOM   3818 3HG2 ILE B 223      12.784   3.358   1.386  1.00  0.00           H  
ATOM   3819 1HD1 ILE B 223      10.068   6.105   3.426  1.00  0.00           H  
ATOM   3820 2HD1 ILE B 223      11.378   5.790   4.575  1.00  0.00           H  
ATOM   3821 3HD1 ILE B 223      11.743   6.081   2.878  1.00  0.00           H  
ATOM   3822  N   LYS B 224      13.719   0.543   4.402  1.00  0.00           N  
ATOM   3823  CA  LYS B 224      14.813  -0.425   4.367  1.00  0.00           C  
ATOM   3824  C   LYS B 224      14.391  -1.821   3.906  1.00  0.00           C  
ATOM   3825  O   LYS B 224      15.253  -2.633   3.565  1.00  0.00           O  
ATOM   3826  CB  LYS B 224      15.499  -0.534   5.724  1.00  0.00           C  
ATOM   3827  CG  LYS B 224      16.367   0.644   6.088  1.00  0.00           C  
ATOM   3828  CD  LYS B 224      16.941   0.490   7.482  1.00  0.00           C  
ATOM   3829  CE  LYS B 224      17.859   1.635   7.802  1.00  0.00           C  
ATOM   3830  NZ  LYS B 224      18.282   1.638   9.229  1.00  0.00           N  
ATOM   3831  H   LYS B 224      13.532   1.019   5.293  1.00  0.00           H  
ATOM   3832  HA  LYS B 224      15.550  -0.060   3.654  1.00  0.00           H  
ATOM   3833 1HB  LYS B 224      14.729  -0.619   6.500  1.00  0.00           H  
ATOM   3834 2HB  LYS B 224      16.106  -1.436   5.763  1.00  0.00           H  
ATOM   3835 1HG  LYS B 224      17.185   0.722   5.373  1.00  0.00           H  
ATOM   3836 2HG  LYS B 224      15.787   1.563   6.037  1.00  0.00           H  
ATOM   3837 1HD  LYS B 224      16.120   0.488   8.205  1.00  0.00           H  
ATOM   3838 2HD  LYS B 224      17.486  -0.446   7.562  1.00  0.00           H  
ATOM   3839 1HE  LYS B 224      18.742   1.573   7.174  1.00  0.00           H  
ATOM   3840 2HE  LYS B 224      17.351   2.541   7.572  1.00  0.00           H  
ATOM   3841 1HZ  LYS B 224      18.876   2.439   9.391  1.00  0.00           H  
ATOM   3842 2HZ  LYS B 224      17.458   1.705   9.828  1.00  0.00           H  
ATOM   3843 3HZ  LYS B 224      18.780   0.793   9.442  1.00  0.00           H  
ATOM   3844  N   LYS B 225      13.088  -2.138   3.923  1.00  0.00           N  
ATOM   3845  CA  LYS B 225      12.643  -3.455   3.454  1.00  0.00           C  
ATOM   3846  C   LYS B 225      13.017  -3.714   1.965  1.00  0.00           C  
ATOM   3847  O   LYS B 225      13.256  -4.876   1.608  1.00  0.00           O  
ATOM   3848  CB  LYS B 225      11.130  -3.623   3.656  1.00  0.00           C  
ATOM   3849  CG  LYS B 225      10.696  -3.769   5.123  1.00  0.00           C  
ATOM   3850  CD  LYS B 225       9.172  -3.858   5.248  1.00  0.00           C  
ATOM   3851  CE  LYS B 225       8.723  -4.034   6.700  1.00  0.00           C  
ATOM   3852  NZ  LYS B 225       7.226  -4.040   6.823  1.00  0.00           N  
ATOM   3853  H   LYS B 225      12.382  -1.445   4.190  1.00  0.00           H  
ATOM   3854  HA  LYS B 225      13.146  -4.213   4.052  1.00  0.00           H  
ATOM   3855 1HB  LYS B 225      10.612  -2.764   3.230  1.00  0.00           H  
ATOM   3856 2HB  LYS B 225      10.795  -4.505   3.112  1.00  0.00           H  
ATOM   3857 1HG  LYS B 225      11.149  -4.662   5.551  1.00  0.00           H  
ATOM   3858 2HG  LYS B 225      11.049  -2.899   5.685  1.00  0.00           H  
ATOM   3859 1HD  LYS B 225       8.737  -2.924   4.872  1.00  0.00           H  
ATOM   3860 2HD  LYS B 225       8.795  -4.684   4.651  1.00  0.00           H  
ATOM   3861 1HE  LYS B 225       9.112  -4.974   7.083  1.00  0.00           H  
ATOM   3862 2HE  LYS B 225       9.118  -3.213   7.302  1.00  0.00           H  
ATOM   3863 1HZ  LYS B 225       6.970  -4.145   7.794  1.00  0.00           H  
ATOM   3864 2HZ  LYS B 225       6.854  -3.132   6.484  1.00  0.00           H  
ATOM   3865 3HZ  LYS B 225       6.826  -4.789   6.286  1.00  0.00           H  
ATOM   3866  N   SER B 226      13.063  -2.635   1.114  1.00  0.00           N  
ATOM   3867  CA  SER B 226      13.402  -2.611  -0.329  1.00  0.00           C  
ATOM   3868  C   SER B 226      12.335  -3.338  -1.206  1.00  0.00           C  
ATOM   3869  O   SER B 226      11.135  -3.263  -0.915  1.00  0.00           O  
ATOM   3870  OXT SER B 226      12.630  -3.626  -2.370  1.00  0.00           O  
ATOM   3871  CB  SER B 226      14.831  -3.187  -0.543  1.00  0.00           C  
ATOM   3872  OG  SER B 226      15.287  -3.027  -1.862  1.00  0.00           O  
ATOM   3873  H   SER B 226      12.841  -1.715   1.509  1.00  0.00           H  
ATOM   3874  HA  SER B 226      13.422  -1.573  -0.641  1.00  0.00           H  
ATOM   3875 1HB  SER B 226      15.536  -2.716   0.139  1.00  0.00           H  
ATOM   3876 2HB  SER B 226      14.826  -4.249  -0.313  1.00  0.00           H  
ATOM   3877  HG  SER B 226      15.990  -3.675  -1.977  1.00  0.00           H  
TER                                                                             
# All scores below are weighted scores, not raw scores.
#BEGIN_POSE_ENERGIES_TABLE postremodel_42-2-0004-DHT03_AB-3_0001.pdb
label fa_atr fa_rep fa_sol fa_intra_atr_xover4 fa_intra_rep_xover4 fa_intra_sol_xover4 lk_ball lk_ball_iso lk_ball_bridge lk_ball_bridge_uncpl fa_elec fa_intra_elec pro_close hbond_sr_bb hbond_lr_bb hbond_bb_sc hbond_sc dslf_fa13 omega fa_dun_dev fa_dun_rot fa_dun_semi p_aa_pp hxl_tors ref rama_prepro gen_bonded total
weights 1 0.55 1 1 0.55 1 0.92 -0.38 -0.33 -0.33 1 1 1.25 1 1 1 1 1.25 0.48 0.69 0.76 0.78 0.61 1 1 0.5 1 NA
pose -1405.43 127.709 1151.53 -96.3567 36.4516 73.2179 596.206 -613.081 -1.72468 -12.1535 -562.666 -40.728 5.64577 -246.536 0 -5.99285 -38.0767 0 7.38271 17.5528 184.542 200.791 -37.0141 14.5695 -116.193 4.96725 0 -755.391
ASP:NtermProteinFull_1 -5.07094 1.06559 6.68169 -1.81807 1.33374 3.2535 2.18905 -2.40946 -0.0818 -0.31683 -3.37254 -0.25186 0 0 0 0 0 0 0.03367 0.00237 0 2.23293 0 0 -2.2837 0 0 1.18733
GLU_2 -5.06829 1.089 4.66989 -0.3537 0.09579 0.42298 1.66985 -1.88052 -0.01645 -0.10797 -2.25839 -0.63037 0 0 0 0 0 0 0.01548 0.02193 0 3.38666 -0.17967 0 -2.5358 -0.12112 0 -1.78068
SER_3 -3.48578 0.14585 4.60779 -0.02749 0 0.04182 1.45214 -2.12417 -0.10189 -0.48037 -0.3877 -1.1194 0 0 0 0 0 0 0.09874 0.01996 0.29048 0 0.06321 0.6361 -1.1772 -0.3641 0 -1.91199
LEU_4 -6.89115 0.87134 3.93392 -0.69039 0.22929 0.25928 2.63108 -2.59936 -0 -0 -0.99069 0.10597 0 0 0 0 0 0 0.11683 0.06788 0.85351 0 -0.22566 0 0.72952 -0.16987 0 -1.76848
LEU_5 -8.35758 0.89614 3.59571 -0.47773 0.1852 0.11661 2.82317 -2.83149 -0 -0 -2.13665 0.19307 0 0 0 0 0 0 0.18356 0.09166 0.28199 0 -0.30378 0 0.72952 0.02635 0 -4.98426
GLU_6 -6.06266 0.39222 6.29739 -0.21554 0.0292 0.30189 2.47472 -3.03507 -0.03654 -0.2715 -1.63025 -0.59799 0 0 0 0 0 0 0.13918 0.00863 0 3.00869 -0.29727 0 -2.5358 -0.27823 0 -2.30895
ASP_7 -6.27283 0.23396 8.66055 -0.10439 0.00685 0.31474 3.67797 -3.78636 -4e-05 -0.00116 -4.2955 -0.34501 0 0 0 0 -0.92907 0 0.2302 0.03484 0 1.73966 0.08568 0 -2.2837 -0.30282 0 -3.33642
ILE_8 -8.66783 0.79571 3.64081 -0.48501 0.26978 0.09943 2.96544 -2.89333 -0 -0 -2.52533 -0.00455 0 0 0 0 0 0 0.06019 0.04352 0.63477 0 -0.38414 0 1.0317 0.08327 0 -5.33558
VAL_9 -7.79394 1.02496 4.71632 -0.32301 0.26829 0.07429 3.3317 -3.10353 -0 -0 -2.48111 -0.08315 0 0 0 0 0 0 -0.04504 0.10316 0.0514 0 -0.26608 0 2.085 0.37811 0 -2.06263
GLU_10 -5.50813 0.23964 6.24144 -0.32845 0.04567 0.37673 2.84475 -2.87869 -4e-05 -0.00116 -3.28456 -0.59602 0 0 0 0 -0.64592 0 0.02826 0.09693 0 3.57227 -0.25982 0 -2.5358 0.01907 0 -2.57383
LEU_11 -7.54629 0.69136 4.00798 -0.69126 0.25512 0.2561 2.72786 -2.72227 -0 -0 -2.07707 0.11575 0 0 0 0 0 0 -0.0105 0.02399 0.88379 0 -0.23059 0 0.72952 -0.06278 0 -3.64928
LEU_12 -9.73391 1.2249 4.03621 -0.48585 0.20863 0.11156 2.91306 -3.10703 -0.00533 -0.03781 -2.38518 0.238 0 0 0 0 0 0 -0.00316 0.2237 0.36008 0 -0.273 0 0.72952 0.15242 0 -5.83319
LYS_13 -6.18412 0.32545 6.01894 -0.34089 0.03052 0.15881 2.62889 -2.84954 -0 -0 -2.66169 0.26483 0 0 0 0 0 0 0.05726 0.16335 2.50277 0 -0.01332 0 -1.6738 -0.0893 0 -1.66184
GLU_14 -8.17219 0.64026 9.2104 -0.45344 0.10198 0.94856 3.9526 -3.91942 -0 -0 -5.24578 -0.45233 0 0 0 0 -0.65944 0 0.22204 0.10689 0 3.21789 -0.33016 0 -2.5358 -0.33708 0 -3.70503
ILE_15 -8.94684 0.71867 3.9535 -0.65463 0.54894 0.14245 3.05621 -2.9897 -0 -0 -1.98419 0.35893 0 0 0 0 0 0 -0.05438 0.23234 0.55477 0 -0.37087 0 1.0317 -0.06863 0 -4.47173
ILE_16 -8.991 0.90022 5.08193 -0.50294 0.36252 0.0978 2.83966 -3.07126 -0 -0 -2.36286 0.12362 0 0 0 0 0 0 -0.0346 0.09231 0.48612 0 -0.44967 0 1.0317 0.46115 0 -3.9353
LYS_17 -6.54831 0.32471 7.37351 -0.4963 0.21758 0.25908 3.19294 -3.30137 -0.00533 -0.03781 -4.19735 0.10819 0 0 0 0 -0.65944 0 -0.05479 0.01953 2.56967 0 -0.03722 0 -1.6738 0.11403 0 -2.83248
LEU_18 -9.54576 1.30412 3.27433 -0.69087 0.31013 0.23818 2.76971 -2.82349 -0 -0 -2.32688 0.13658 0 0 0 0 0 0 -0.01822 0.02862 0.90436 0 -0.2381 0 0.72952 -0.06812 0 -6.01589
TRP_19 -13.0689 1.92422 3.00244 -0.95484 0.38429 0.54991 3.04405 -3.46505 -0 -0 -1.98279 -0.62054 0 0 0 0 0 0 -0.02161 0.18488 0 5.08474 0.03997 0 3.035 0.08386 0 -2.78041
LYS_20 -6.6884 0.51129 6.80382 -0.3398 0.036 0.15906 3.29032 -3.19874 -0 -0 -3.86063 0.23121 0 0 0 0 -0.38662 0 0.01536 0.38745 2.48524 0 -0.02417 0 -1.6738 -0.17771 0 -2.43012
ILE_21 -8.08509 0.6261 4.31212 -0.50572 0.44354 0.10207 2.92822 -2.93975 -0 -0 -2.67555 -0.067 0 0 0 0 0 0 -0.06288 0.09264 0.60614 0 -0.41747 0 1.0317 0.00499 0 -4.60593
LEU_22 -8.31114 0.70207 3.08129 -0.49776 0.21073 0.11817 2.54898 -2.5926 -0.0119 -0.09262 -2.29402 0.24508 0 0 0 0 0 0 0.0092 0.06185 0.30006 0 -0.28191 0 0.72952 0.16347 0 -5.91154
VAL_23 -6.86986 0.56898 4.74601 -0.30843 0.22152 0.07024 2.65744 -2.85815 -0 -0 -1.5158 -0.0739 0 0 0 0 0 0 -0.06609 0.01613 0.04385 0 -0.33857 0 2.085 0.19998 0 -1.42168
GLU_24 -5.40707 0.50071 5.18477 -0.3438 0.07051 0.40581 2.24142 -2.60541 -0 -0 -2.43856 -0.64764 0 0 0 0 0 0 0.01083 0.03492 0 3.85165 -0.2944 0 -2.5358 -0.03409 0 -2.00614
LEU_25 -9.07788 0.74925 3.77805 -0.67391 0.13346 0.26204 2.7819 -2.9175 -0 -0 -2.45056 0.05939 0 0 0 0 0 0 0.01265 0.0885 1.0188 0 -0.26155 0 0.72952 -0.18016 0 -5.94801
SER_26 -6.15021 0.35855 6.28115 -0.0264 0 0.06201 2.9815 -3.07066 -0.00227 -0.05215 -2.76797 -0.5861 0 0 0 0 0 0 0.06762 0.0001 0.83062 0 0.32085 0.64343 -1.1772 0.32405 0 -1.96308
ASP_27 -4.70745 0.27492 6.11506 -0.10223 0.00381 0.30689 2.46397 -2.74816 -0.01165 -0.12962 -2.24365 -0.37694 0 0 0 0 0 0 -0.01814 0.01743 0 1.71525 0.15745 0 -2.2837 0.25711 0 -1.30966
ILE_28 -8.35239 0.69917 4.5896 -0.50492 0.50795 0.101 2.84528 -2.87577 -0 -0 -2.04059 -0.03535 0 0 0 0 0 0 -0.06776 0.01478 0.64296 0 -0.4036 0 1.0317 0.11036 0 -3.73758
LEU_29 -9.50462 1.36023 3.66816 -0.50935 0.29784 0.11364 3.13291 -2.9677 -0 -0 -2.36362 0.27036 0 0 0 0 0 0 -0.00351 0.08059 0.33702 0 -0.27309 0 0.72952 0.15118 0 -5.48043
LEU_30 -8.4706 0.6497 3.91485 -0.49271 0.24801 0.13061 2.29763 -2.90312 -0 -0 -0.53816 0.18945 0 0 0 0 0 0 0.35949 0.07319 0.3002 0 -0.29307 0 0.72952 -0.04152 0 -3.84654
LYS_31 -3.49803 0.2832 4.01455 -0.55359 0.07101 0.41519 1.71215 -1.81754 -0 -0 -0.50586 0.30011 0 0 0 0 0 0 -0.0502 0.16102 4.21451 0 -0.09919 0 -1.6738 -0.23435 0 2.73918
LEU_32 -5.0253 0.40438 2.32852 -0.49625 0.20642 0.12588 1.51211 -1.7085 -0 -0 -1.00181 0.22592 0 0 0 0 0 0 -0.01459 0.00409 0.34512 0 -0.28337 0 0.72952 -0.25464 0 -2.90251
ILE_33 -6.39252 0.55841 2.93342 -0.46589 0.26861 0.07035 1.70131 -2.03108 -0 -0 -0.13574 0.25579 0 0 0 0 0 0 -0.01322 0.02657 0.13418 0 0.38955 0 1.0317 1.20352 0 -0.46505
GLY_34 -2.65921 0.19811 2.47655 -0.0003 0 0 1.0222 -1.26485 -0 -0 -0.17588 -0.25245 0 0 0 0 0 0 -0.09509 0 0 0 0.62248 0 1.2108 1.35797 0 2.44035
GLY_35 -2.14865 0.18845 1.08484 -0.00034 0 0 0.37896 -0.8407 -0.01106 -0.06104 0.29322 -0.17768 0 0 0 0 0 0 -0.09397 0 0 0 -0.22157 0 1.2108 0.0315 0 -0.36723
ASP_36 -6.15278 0.7465 7.67237 -0.19995 0.02444 0.61478 3.65341 -3.42073 -0.01106 -0.06104 -5.04461 -1.0216 0 0 0 -1.2302 0 0 0.0379 0.00663 0 2.68204 0.04288 0 -2.2837 0.64658 0 -3.29817
ASP_37 -3.15486 0.10772 4.43813 -0.11698 0.01294 0.3649 1.3905 -1.96743 -0 -0 -1.92231 -0.19243 0 0 0 0 0 0 -0.05027 0.00608 0 1.8348 -0.08587 0 -2.2837 0.55617 0 -1.0626
LYS_38 -4.69881 0.46699 4.68756 -0.50516 0.15604 0.27649 2.38527 -2.21306 -0 -0 -2.61544 0.21536 0 0 0 -0.25516 0 0 0.63614 0.09953 3.79577 0 -0.17973 0 -1.6738 -0.32297 0 0.25501
VAL_39 -7.90833 0.85851 3.47732 -0.31442 0.26439 0.07372 2.4234 -2.65259 -0 -0 -2.34656 -0.35984 0 0 0 -0.97504 0 0 -0.01986 0.00269 0.15679 0 -0.34558 0 2.085 -0.12578 0 -5.70617
ARG_40 -6.51065 0.4029 7.21983 -0.6072 0.1325 0.36623 2.92501 -3.45766 -0 -0 -2.3695 0.27236 0 0 0 0 0 0 0.03402 0.2099 1.90814 0 -0.12715 0 -1.281 0.02843 0 -0.85385
LYS_41 -4.53718 0.26532 5.50379 -0.4584 0.06303 0.26776 2.58035 -2.5076 -0.03331 -0.16465 -1.69349 0.12684 0 0 0 0 0 0 0.01893 0.01397 2.52313 0 0.04587 0 -1.6738 0.00033 0 0.34091
SER_42 -5.79063 0.36271 6.55166 -0.03194 0 0.07416 3.48896 -3.08229 -0.00943 -0.10924 -2.89127 -0.42054 0 0 0 0 -0.77629 0 0.07781 0.02251 1.32862 0 0.28108 0.73706 -1.1772 0.07595 0 -1.2883
SER_43 -5.63975 0.28022 6.57275 -0.02801 0 0.06485 3.12121 -3.09725 -0 -0 -2.8863 -0.53593 0 0 0 0 0 0 0.09516 0.0076 0.95546 0 0.30375 0.61554 -1.1772 0.23602 0 -1.11189
GLU_44 -5.77916 0.37986 7.72838 -0.42535 0.04173 0.82513 3.58932 -3.27681 -0 -0 -4.20613 -0.43862 0 0 0 0 -0.78204 0 0.12677 0.00174 0 3.25967 -0.35317 0 -2.5358 -0.0562 0 -1.9007
GLU_45 -5.89846 0.37434 7.75551 -0.40238 0.03281 0.76804 3.75123 -3.34234 -0.03331 -0.16465 -4.41859 -0.44382 0 0 0 0 -0.62182 0 0.12016 0.03046 0 3.30024 -0.30939 0 -2.5358 -0.4923 0 -2.53006
LEU_46 -8.80798 0.75584 4.19394 -0.6484 0.16853 0.25492 3.2676 -3.04245 -0 -0 -2.48106 0.00538 0 0 0 0 0 0 0.13534 0.01022 1.09588 0 -0.28839 0 0.72952 -0.27888 0 -4.92999
LYS_47 -6.97417 0.63414 7.70703 -0.30286 0.02501 0.13015 3.62952 -3.41851 -0.00938 -0.07747 -4.34572 -0.01202 0 0 0 0 -0.78204 0 0.14618 0.03854 1.69087 0 -0.024 0 -1.6738 -0.11572 0 -3.73424
LYS_48 -5.61194 0.31566 7.59024 -0.44902 0.1228 0.23264 3.47417 -3.21104 -0 -0 -4.20026 0.07511 0 0 0 0 -0.62182 0 0.16786 0.03327 2.58058 0 -0.03596 0 -1.6738 -0.25341 0 -1.46491
ILE_49 -8.99178 1.04268 4.99422 -0.49862 0.47989 0.10364 3.17157 -3.37977 -0.0196 -0.14678 -2.19986 -0.08008 0 0 0 0 0 0 -0.06061 0.1964 0.84566 0 -0.27179 0 1.0317 -0.1039 0 -3.88702
ILE_50 -9.69257 1.31595 5.88498 -0.51073 0.42054 0.10308 3.13866 -3.50493 -0 -0 -2.31107 -0.00871 0 0 0 0 0 0 -0.03765 0.014 0.60122 0 -0.37577 0 1.0317 0.29498 0 -3.63631
LYS_51 -4.83693 0.22286 5.87795 -0.48233 0.1237 0.2854 2.52747 -2.66633 -0.05395 -0.37376 -2.56159 0.14866 0 0 0 0 0 0 0.07707 0.08862 2.38877 0 -0.03031 0 -1.6738 0.06692 0 -0.87159
GLU_52 -5.98741 0.29052 7.55214 -0.22068 0.0416 0.32031 3.9339 -3.39668 -0.0196 -0.14678 -3.92233 -0.59639 0 0 0 0 -1.3124 0 0.00207 0.02424 0 3.03397 -0.26808 0 -2.5358 -0.36466 0 -3.57203
VAL_53 -7.75693 0.65244 3.73858 -0.31533 0.26003 0.07341 2.98355 -2.83348 -0 -0 -2.57869 -0.35248 0 0 0 0 0 0 0.00812 0.05692 0.31985 0 -0.22658 0 2.085 -0.21994 0 -4.10555
GLU_54 -7.47572 0.45662 8.4704 -0.20366 0.01991 0.27547 4.00169 -3.83638 -0.07089 -0.4727 -4.93667 -0.59628 0 0 0 0 -0.38662 0 0.20247 0.01628 0 3.02962 -0.28383 0 -2.5358 -0.21615 0 -4.54224
LYS_55 -5.29806 0.26238 6.10333 -0.54907 0.1128 0.25235 2.43618 -2.80748 -0 -0 -1.91661 -0.02041 0 0 0 0 0 0 0.05171 0.0449 3.24417 0 0.00129 0 -1.6738 -0.31113 0 -0.06744
ILE_56 -7.50862 0.39168 3.90655 -0.47635 0.26872 0.09676 2.88798 -2.76675 -0 -0 -2.12687 0.01394 0 0 0 0 0 0 0.01285 0.04587 0.6278 0 -0.38271 0 1.0317 0.06093 0 -3.91653
LEU_57 -9.21564 1.15737 5.2891 -0.7354 0.42358 0.33126 3.05293 -3.40061 -0 -0 -2.04407 0.12474 0 0 0 0 0 0 -0.00744 0.15745 0.97431 0 -0.25845 0 0.72952 0.20943 0 -3.21195
ARG_58 -5.95383 0.30284 7.43848 -0.79173 0.12537 0.52819 2.66673 -3.37045 -0.02878 -0.23086 -2.3167 0.30837 0 0 0 0 0 0 0.04429 0.03563 1.44871 0 -0.13445 0 -1.281 0.04221 0 -1.16696
LYS_59 -6.17603 0.46352 8.11926 -0.76548 0.1892 0.51198 4.0719 -3.59603 -0 -0 -4.14511 0.03143 0 0 0 0 -0.66845 0 -0.02518 0.32823 3.56786 0 0.03822 0 -1.6738 -0.00307 0 0.26845
VAL_60 -8.27625 0.66582 3.53483 -0.31132 0.22946 0.07204 2.94022 -2.93295 -0 -0 -1.93576 -0.22842 0 0 0 0 0 0 -0.02793 0.04281 0.14795 0 -0.22438 0 2.085 0.07625 0 -4.14264
ASP_61 -5.5078 0.16216 6.70862 -0.10342 0.00697 0.31467 2.99061 -3.19852 -0 -0 -3.24977 -0.30691 0 0 0 0 0 0 0.10198 0.06079 0 1.70051 0.13164 0 -2.2837 0.06489 0 -2.40726
ASP_62 -4.51502 0.20757 5.95651 -0.10669 0.00759 0.32497 2.60868 -2.71933 -0 -0 -1.99955 -0.33789 0 0 0 0 0 0 0.06484 0.02231 0 1.76036 0.02864 0 -2.2837 -0.10887 0 -1.08956
ILE_63 -7.13436 1.02976 4.83635 -0.50834 0.62513 0.10111 2.5261 -2.84112 -0 -0 -1.12296 -0.07762 0 0 0 0 0 0 -0.0319 0.05186 0.54629 0 -0.43846 0 1.0317 0.11188 0 -1.29458
LEU_64 -7.98509 1.05314 3.78877 -0.49736 0.29044 0.1242 2.24995 -2.72397 -0.00469 -0.03417 -1.24676 0.22357 0 0 0 0 0 0 0.08592 0.24388 0.32457 0 -0.28316 0 0.72952 0.19822 0 -3.46301
TYR_65 -3.36992 0.27053 3.49505 -0.89381 0.03705 0.34624 1.52377 -1.65544 -0 -0 -0.79462 -0.30505 0 0 0 0 0 0 -0.03247 0.01632 0 1.94537 -0.26768 2e-05 0.96414 0.24925 0 1.52877
LYS_66 -3.25584 0.25751 3.37293 -0.34313 0.07403 0.2088 1.35156 -1.59975 -0 -0 -1.38911 -0.20327 0 0 0 0 0 0 0.05458 0.01351 1.74745 0 0.0119 0 -1.6738 0.22311 0 -1.14953
VAL_67 -4.63826 0.63385 2.69998 -0.35328 0.26323 0.08369 1.67924 -1.81865 -0.00469 -0.03417 -0.7096 0.05324 0 0 0 0 0 0 -0.10089 0.20915 1.37006 0 -0.03294 0 2.085 -0.16557 0 1.21941
SER_68 -1.77853 0.16727 1.48009 -0.01589 0 0.02881 0.83404 -0.80159 -0 -0 -0.13949 -0.88463 0 0 0 0 0 0 -0.01056 0.01475 0.35427 0 -0.18433 0.61704 -1.1772 1.13781 0 -0.35816
ALA_69 -1.75911 0.50568 1.88814 -0.02461 5e-05 0 1.13321 -0.9425 -0 -0 -2.14144 -0.22738 2.03554 0 0 0 0 0 0.01586 0 0 0 -0.14332 0 2.3386 2.34768 0 5.02638
PRO_70 -1.69119 0.29731 1.17698 -0.17822 0.07097 0.12719 0.41104 -0.54824 -0 -0 0.36261 0.00629 2.22904 0 0 0 0 0 0.01885 0.00608 0.18783 0 -0.87782 0 -5.1227 1.68307 0 -1.84092
SER_71 -3.18309 0.25413 4.12924 -0.03257 0.00013 0.02106 1.95005 -1.79652 -0.02363 -0.15298 -2.51265 0.06484 0 0 0 0 0 0 0.26298 0.01403 0.69066 0 -0.1886 1.77845 -1.1772 0.32605 0 0.42439
GLU_72 -2.85571 0.13577 2.73749 -0.45577 0.22387 1.42117 0.93054 -1.21561 -0.01198 -0.08499 -0.07723 -3.03476 0 0 0 0 0 0 -0.09617 0.00183 0 3.70787 -0.28844 0 -2.5358 -0.39446 0 -1.8924
GLU_73 -2.70311 0.25083 3.09274 -0.23518 0.0416 0.36864 1.31866 -1.37209 -0.01616 -0.1005 -0.65848 -0.59445 0 0 0 0 0 0 -0.06462 0.00017 0 2.92823 -0.10138 0 -2.5358 -0.33445 0 -0.71534
LYS_74 -4.83082 0.34093 5.4202 -0.50435 0.17925 0.3039 2.63334 -2.30835 -0 -0 -2.05003 0.10343 0 0 0 0 0 0 0.05667 0.05203 2.18957 0 -0.04626 0 -1.6738 -0.46507 0 -0.59934
GLN_75 -7.26406 0.52518 7.96355 -0.27073 0.0256 0.19562 3.34339 -3.69776 -0.03617 -0.30387 -2.29818 -0.35112 0 0 0 0 -0.74986 0 -0.09098 0.01068 0 3.01611 -0.24205 0 -1.0644 -0.25626 0 -1.5453
LYS_76 -5.01058 0.46266 5.72955 -0.31615 0.03364 0.1541 2.48424 -2.51291 -0.00023 -0.00233 -2.59238 -0.06738 0 0 0 0 0 0 -0.0543 0.05148 1.85518 0 -0.04555 0 -1.6738 -0.24724 0 -1.75199
GLU_77 -5.65474 0.76397 6.99819 -0.56356 0.08167 1.01409 3.48551 -3.05536 -0.03181 -0.16127 -4.12955 -0.68681 0 0 0 0 -0.66845 0 0.0755 0.23776 0 3.37827 -0.25976 0 -2.5358 -0.3899 0 -2.10204
ALA_78 -5.41134 0.3153 2.92519 -0.02131 0 0 2.17588 -2.3014 -0 -0 -1.50315 -0.38786 0 0 0 0 0 0 0.11713 0 0 0 -0.32144 0 2.3386 -0.35563 0 -2.43002
ILE_79 -8.94025 1.12361 4.20915 -0.48327 0.25228 0.09488 2.82152 -2.9794 -0 -0 -1.91956 0.15399 0 0 0 0 0 0 -0.06681 0.20498 0.50769 0 -0.46071 0 1.0317 0.03969 0 -4.41051
LYS_80 -5.92077 0.40643 6.8128 -0.56537 0.13366 0.25841 2.63034 -2.98541 -0.02764 -0.14577 -2.06388 0.18295 0 0 0 0 0 0 0.10084 0.15071 3.15979 0 -0.07915 0 -1.6738 -0.00239 0 0.37174
VAL_81 -7.14735 0.56448 4.15856 -0.31359 0.31511 0.07306 2.94703 -2.87804 -0.01901 -0.15471 -2.15375 -0.19968 0 0 0 0 0 0 -0.0488 0.00782 0.06698 0 -0.32811 0 2.085 -0.1057 0 -3.13069
TYR_82 -10.294 1.5011 3.60142 -0.53467 0.33057 0.22021 3.10201 -3.04896 -0 -0 -2.6014 -0.30667 0 0 0 0 -0.82385 0 -0.00017 0.42934 0 3.76925 0.19123 0.12889 0.96414 0.13319 0 -3.23838
LEU_83 -6.64454 0.56046 3.59632 -0.47232 0.14929 0.10564 2.19568 -2.46344 -0 -0 -1.7477 0.2142 0 0 0 0 0 0 0.09048 0.03824 0.32081 0 -0.28891 0 0.72952 -0.03752 0 -3.6538
GLU_84 -5.16832 0.28086 6.13504 -0.20488 0.02107 0.27178 2.86818 -2.84497 -0.03707 -0.30909 -2.44775 -0.54636 0 0 0 0 0 0 0.04697 0.02816 0 3.0892 -0.24246 0 -2.5358 -0.21961 0 -1.81507
LEU_85 -8.58251 0.70759 4.56094 -0.50445 0.33463 0.12794 2.93926 -3.15705 -0 -0 -2.43113 0.22067 0 0 0 0 0 0 0.04139 0.05481 0.31295 0 -0.30595 0 0.72952 -0.26319 0 -5.21461
LEU_86 -8.76666 1.00221 3.9067 -0.47893 0.20179 0.11205 3.06558 -3.05952 -0 -0 -2.16286 0.22402 0 0 0 0 0 0 0.01916 0.04062 0.34175 0 -0.27256 0 0.72952 -0.05187 0 -5.149
GLU_87 -4.6918 0.17068 7.0125 -0.70036 0.06675 1.34643 3.21156 -3.05343 -0.01807 -0.15438 -3.78416 -0.569 0 0 0 0 -1.50434 0 -0.02233 0.07123 0 4.45594 -0.22203 0 -2.5358 -0.14982 0 -1.07041
VAL_88 -7.62686 0.71393 5.10026 -0.31924 0.30054 0.07286 3.08754 -3.28033 -0 -0 -1.84904 -0.11656 0 0 0 0 0 0 -0.05251 7e-05 0.14535 0 -0.31496 0 2.085 -0.10623 0 -2.16019
HIS_89 -9.7397 0.48148 6.58611 -0.44792 0.14268 0.43349 3.22056 -3.82645 -0.01429 -0.14019 -2.64426 -0.51127 0 0 0 0 0 0 0.39056 0.00107 0 2.63658 0.02226 0 0.13443 -0.01672 0 -3.29159
SER_90 -5.31727 0.27618 6.65457 -0.02309 0 0.02175 3.34348 -3.07793 -0.00374 -0.03594 -3.34993 -0.35794 0 0 0 0 -1.17889 0 0.30886 0.01616 0.50884 0 0.29217 0.77092 -1.1772 -0.0579 0 -2.3869
ARG_91 -7.09585 0.28207 8.72892 -0.85654 0.11289 0.60398 4.4618 -4.04462 -0 -0 -5.88264 0.33738 0 0 0 0 -2.81674 0 0.23064 0.17578 2.86518 0 -0.169 0 -1.281 -0.12506 0 -4.47282
VAL_92 -8.58204 1.0234 2.88163 -0.32056 0.28684 0.0744 2.86914 -2.91333 -0 -0 -2.16838 -0.18821 0 0 0 0 0 0 -0.03867 0.00629 0.06553 0 -0.29927 0 2.085 0.00088 0 -5.21734
LEU_93 -9.32217 1.29095 3.94535 -0.48954 0.25969 0.11612 2.93221 -3.05008 -0.01111 -0.05991 -2.19147 0.21991 0 0 0 0 0 0 -0.01905 0.27456 0.40634 0 -0.25703 0 0.72952 0.20853 0 -5.01718
LYS_94 -4.40941 0.23954 5.60346 -0.41245 0.05651 0.21524 2.21909 -2.50893 -0 -0 -1.76078 -0.11333 0 0 0 0 0 0 -0.01603 0.0037 1.97761 0 0.06708 0 -1.6738 0.20744 0 -0.30506
ALA_95 -4.91096 0.19699 4.78313 -0.02249 0 0 2.72596 -2.65155 -0.01335 -0.14263 -2.40846 -0.35145 0 0 0 0 0 0 -0.04413 0 0 0 -0.12395 0 2.3386 0.06451 0 -0.55979
LEU_96 -8.05315 0.73959 3.74097 -0.59775 0.11754 0.18962 2.65124 -2.80276 -0 -0 -2.49048 -0.07068 0 0 0 0 0 0 0.00962 0.43712 1.71307 0 -0.22104 0 0.72952 0.01623 0 -3.89135
ILE_97 -8.45333 0.7431 4.50297 -0.50806 0.40001 0.10242 2.54043 -2.96154 -0 -0 -2.48659 -0.01738 0 0 0 0 0 0 -0.02776 0.04766 0.61388 0 -0.4137 0 1.0317 0.25017 0 -4.63603
GLU_98 -5.61881 0.41162 6.45941 -0.22023 0.03355 0.31113 2.65307 -2.9184 -0.03388 -0.31178 -1.99464 -0.60742 0 0 0 0 0 0 0.01534 0.00937 0 3.00154 -0.25366 0 -2.5358 -0.04582 0 -1.64542
GLN_99 -8.16117 0.62185 7.80667 -0.2859 0.02722 0.23047 3.65737 -3.82785 -0.00241 -0.07282 -3.32546 -0.43949 0 0 0 0 -0.77629 0 -0.0416 0.13028 0 3.17325 -0.18418 0 -1.0644 -0.21679 0 -2.75126
ILE_100 -8.98117 0.91277 3.66414 -0.49488 0.38832 0.09898 2.83944 -2.92197 -0 -0 -2.1509 -0.02542 0 0 0 0 0 0 -0.06096 0.09875 0.55287 0 -0.44975 0 1.0317 0.17214 0 -5.32593
LYS_101 -6.73653 0.36641 7.48629 -0.31631 0.02939 0.13989 3.45353 -3.34401 -0 -0 -4.28344 0.00638 0 0 0 0 -0.51295 0 -0.00439 0.04903 1.72021 0 -0.0189 0 -1.6738 0.05721 0 -3.58198
LEU_102 -7.58295 0.91162 5.05732 -0.48137 0.23455 0.11249 2.80164 -2.91849 -0 -0 -2.40479 0.20796 0 0 0 0 0 0 0.15886 0.06407 0.33388 0 -0.29163 0 0.72952 -0.18279 0 -3.2501
PHE_103 -10.8531 1.1371 3.93948 -0.58981 0.08289 0.22506 3.5343 -3.2953 -0 -0 -2.8867 -0.08056 0 0 0 0 0 0 0.07026 0.25252 0 2.55675 0.11037 0 1.4028 -0.09427 0 -4.4882
ILE_104 -9.09104 0.84573 5.0234 -0.50924 0.41791 0.10208 2.82879 -3.21656 -0 -0 -2.38678 0.03074 0 0 0 0 0 0 -0.04358 0.01483 0.61065 0 -0.36453 0 1.0317 0.18306 0 -4.52283
GLU_105 -4.96309 0.21797 5.85463 -0.59924 0.12199 1.09347 2.55787 -2.67643 -0.02633 -0.22178 -2.53924 -0.68582 0 0 0 0 0 0 0.06135 0.05495 0 3.47984 -0.2603 0 -2.5358 0.02365 0 -1.04232
LEU_106 -8.8841 0.74921 5.21418 -0.50966 0.33005 0.12835 2.93175 -3.29929 -0 -0 -2.74304 0.22335 0 0 0 0 0 0 0.00104 0.09971 0.29335 0 -0.30689 0 0.72952 -0.26787 0 -5.31035
ILE_107 -8.31916 0.80921 4.60678 -0.50787 0.29795 0.10277 3.15255 -2.94181 -0 -0 -1.93633 -0.01085 0 0 0 0 0 0 -0.01583 0.17859 0.56926 0 -0.46307 0 1.0317 0.1096 0 -3.33649
LYS_108 -6.37517 0.28186 6.32294 -0.29526 0.02328 0.12796 2.24246 -2.76712 -9e-05 -0.0002 -1.79904 -0.04357 0 0 0 0 0 0 0.05944 0.0954 1.78807 0 -0.05739 0 -1.6738 -0.04601 0 -2.11623
ARG_109 -3.99909 0.17656 4.5153 -0.73351 0.12341 0.48917 1.57661 -2.09214 -0.02633 -0.22178 -1.35033 0.3741 0 0 0 0 0 0 -0.03034 0.05778 2.89055 0 -0.0214 0 -1.281 -0.09718 0 0.35038
LYS_110 -4.70822 0.15513 4.27267 -0.71331 0.16654 0.55238 1.28274 -1.86369 -0 -0 -1.0415 -0.13383 0 0 0 0 0 0 -0.04273 0.03653 2.78784 0 -0.12948 0 -1.6738 0.06431 0 -0.98841
HIS_D_111 -4.90029 0.2649 5.14347 -0.36927 0.00401 0.43872 2.12405 -2.39751 -0 -0 0.55356 -0.23952 0 0 0 0 0 0 0.00655 0.00632 0 1.79177 -0.21305 0 0.13443 -0.25326 0 2.09489
LYS_112 -1.17576 0.07582 1.33272 -0.32463 0.03619 0.16963 0.49578 -0.65777 -0 -0 0.1443 -0.08737 0 0 0 0 0 0 -0.07003 0.02755 1.89427 0 -0.02625 0 -1.6738 -0.29025 0 -0.12961
ARG_113 -3.44576 0.36019 2.68461 -0.88846 0.1853 0.55927 0.89509 -1.33075 -0.01846 -0.14355 0.24063 0.46982 0 0 0 0 0 0 -0.04985 0.00343 2.22393 0 -0.03241 0 -1.281 -0.28116 0 0.15088
VAL_114 -3.73677 0.72785 2.67379 -0.32725 0.50103 0.07562 1.02809 -1.35172 -0.00457 -0.05106 -0.74229 -0.80184 0.50702 0 0 0 0 0 -0.02335 0.03738 1.57374 0 -0.39134 0 2.085 1.00921 0 2.78854
PRO_115 -5.12108 0.51195 2.91148 -0.17894 0.03819 0.12498 1.36886 -1.25502 -0 -0 -0.95263 0.06841 0.87418 0 0 0 0 0 0.06167 0.01209 0.17702 0 -0.83492 0 -5.1227 1.68227 0 -5.63419
ASP_116 -3.99948 0.30012 5.34551 -0.1129 0.0127 0.34857 2.16328 -2.32696 -0 -0 -3.16435 -0.28382 0 0 0 0 0 0 -0.02398 0.0054 0 1.80153 -0.07396 0 -2.2837 0.36206 0 -1.92998
GLU_117 -2.75996 0.09828 3.33826 -0.43892 0.05423 0.85991 0.99474 -1.5337 -0.00484 -0.05671 -0.82586 -0.4616 0 0 0 0 0 0 0.07081 0.00107 0 3.23248 -0.34294 0 -2.5358 -0.37583 0 -0.6864
ILE_118 -8.55153 1.47742 3.51619 -0.5416 0.4479 0.10687 2.41658 -2.83535 -0.0047 -0.033 -0.90866 -0.03078 0 0 0 0 0 0 -0.02744 0.09964 0.73519 0 -0.47292 0 1.0317 -0.16874 0 -3.74324
ASP_119 -5.66619 0.7142 7.60873 -0.21974 0.00285 0.71165 2.85708 -3.45533 -0.00103 -0.00225 -5.97022 0.04799 0 0 0 0 0 0 0.04438 0.01335 0 4.11817 0.1698 0 -2.2837 0.51537 0 -0.79489
LYS_120 -4.012 0.24795 5.07509 -0.80861 0.11426 0.8127 2.0559 -2.3335 -0 -0 -1.81642 0.06291 0 0 0 0 0 0 0.00094 0.05961 3.02676 0 0.00472 0 -1.6738 0.33452 0 1.15105
GLU_121 -6.50863 0.45502 6.23181 -0.573 0.13486 1.042 2.91443 -3.02252 -0.02156 -0.14137 -2.57171 -0.75477 0 0 0 0 0 0 0.0234 0.11261 0 3.59813 -0.34165 0 -2.5358 -0.34913 0 -2.30787
VAL_122 -7.47354 0.61747 3.75104 -0.30959 0.16388 0.07134 2.91411 -2.80406 -0 -0 -2.89009 -0.21821 0 0 0 0 0 0 -0.05463 0.0001 0.13912 0 -0.26939 0 2.085 -0.18396 0 -4.46142
LYS_123 -5.28652 0.58076 7.61564 -0.61296 0.12068 0.54902 3.02823 -3.23617 -0.00564 -0.03504 -5.1453 0.67818 0 0 0 0 0 0 0.09022 0.56209 2.79953 0 -0.03262 0 -1.6738 -0.09477 0 -0.09848
LYS_124 -5.6184 0.30866 6.91453 -0.45045 0.06751 0.28916 3.29696 -3.05599 -0.0213 -0.13572 -3.53827 0.04339 0 0 0 0 -0.35455 0 -0.02814 0.21664 2.42114 0 0.0483 0 -1.6738 -0.12619 0 -1.39651
LEU_125 -9.87361 1.08367 5.85348 -0.54887 0.28457 0.13058 2.91775 -3.57876 -0.02088 -0.15422 -2.47295 0.08638 0 0 0 0 0 0 0.50484 0.24429 3.01185 0 -0.26419 0 0.72952 -0.10627 0 -2.17282
GLU_126 -6.0214 0.45743 6.94135 -0.34848 0.07943 0.41231 3.89572 -3.35927 -0 -0 -5.17555 -0.68701 0 0 0 0 -0.51295 0 0.04989 0.01037 0 3.78883 -0.25988 0 -2.5358 -0.3483 0 -3.61331
GLU_127 -5.00754 0.31791 6.42353 -0.56673 0.09924 1.02186 2.88089 -2.79004 -0.02096 -0.13381 -2.7814 -0.74617 0 0 0 0 0 0 0.09478 0.07718 0 3.51588 -0.30449 0 -2.5358 -0.44055 0 -0.89621
GLU_128 -7.12904 0.321 9.09642 -0.20764 0.02918 0.29326 4.2269 -3.97442 -0.02088 -0.15422 -5.58625 -0.61673 0 0 0 0 -1.36661 0 0.09607 0.04401 0 3.05493 -0.24332 0 -2.5358 -0.42743 0 -5.1006
ALA_129 -5.45503 0.52736 3.35978 -0.02157 0 0 2.57033 -2.54126 -0 -0 -2.11508 -0.36137 0 0 0 0 0 0 0.08777 0 0 0 -0.259 0 2.3386 -0.32953 0 -2.19901
LYS_130 -4.85295 0.2442 6.10523 -0.4105 0.05534 0.21651 2.66324 -2.67992 -0.02096 -0.13381 -2.37459 -0.11204 0 0 0 0 0 0 -0.01201 0.01157 2.13775 0 0.03826 0 -1.6738 -0.13313 0 -0.93159
LYS_131 -5.41735 0.21456 7.0118 -0.51021 0.16113 0.30945 2.85752 -2.97667 -0.05002 -0.29541 -3.36345 0.11925 0 0 0 0 0 0 0.16104 0.03536 2.14659 0 -0.07188 0 -1.6738 -0.2134 0 -1.55549
SER_132 -5.21284 0.39532 6.02977 -0.02675 0 0.06243 3.2321 -2.88741 -0.00457 -0.08364 -2.35636 -0.57904 0 0 0 0 0 0 0.05101 0.00129 0.85681 0 0.31645 0.60268 -1.1772 0.01653 0 -0.76341
GLN_133 -6.2269 0.40586 7.16981 -0.816 0.18968 0.86724 3.65603 -3.30266 -0.05303 -0.26733 -3.42593 -0.98114 0 0 0 0 -1.56356 0 0.03529 0.00448 0 3.08403 -0.23678 0 -1.0644 0.18095 0 -2.34438
GLU_134 -6.07759 0.33513 8.0346 -0.20726 0.02261 0.27657 3.10565 -3.42633 -0.0648 -0.33314 -3.40836 -0.58332 0 0 0 0 0 0 0.08185 0.01052 0 3.00128 -0.24804 0 -2.5358 -0.24783 0 -2.26428
GLU_135 -6.0365 0.27445 7.51224 -0.32083 0.04332 0.36413 3.86379 -3.39639 -0 -0 -4.90375 -0.59132 0 0 0 0 -0.82549 0 0.10081 0.09764 0 3.5848 -0.26327 0 -2.5358 -0.40138 0 -3.43355
VAL_136 -8.01389 0.72831 4.70555 -0.31617 0.23805 0.0732 3.01921 -3.07477 -0 -0 -2.59836 -0.20182 0 0 0 0 0 0 -0.0447 0.01239 0.16065 0 -0.22882 0 2.085 -0.1434 0 -3.59957
GLU_137 -6.00761 0.29226 8.10617 -0.43075 0.04728 0.84546 3.84352 -3.41531 -0.01014 -0.13987 -5.0209 -0.44513 0 0 0 0 -1.59439 0 0.06483 0.00011 0 3.32529 -0.28889 0 -2.5358 -0.16228 0 -3.52615
ARG_138 -5.22187 0.241 6.57459 -0.62077 0.1378 0.37945 2.80722 -2.95361 -0.02227 -0.13955 -2.7376 0.23641 0 0 0 0 0 0 0.02213 0.10988 1.89911 0 -0.11304 0 -1.281 -0.31674 0 -0.99886
LEU_139 -8.9127 1.36354 4.26727 -0.67706 0.23525 0.22056 3.0613 -3.07434 -0.00927 -0.05606 -2.45768 0.17537 0 0 0 0 0 0 -0.01071 0.24236 0.84187 0 -0.21329 0 0.72952 0.13828 0 -4.13581
LYS_140 -6.18459 0.35493 7.53117 -0.45948 0.13532 0.24156 3.29434 -3.31945 -0.03722 -0.13046 -4.47323 0.08884 0 0 0 0 -0.66544 0 -0.00996 0.07421 2.46593 0 -0.05509 0 -1.6738 0.15845 0 -2.66398
GLN_141 -3.87144 0.22624 4.8779 -0.59305 0.06811 0.62474 2.21431 -2.26313 -0.01014 -0.13987 -1.80277 -0.17286 0 0 0 0 0 0 0.07548 0.00955 0 4.32506 -0.1272 0 -1.0644 -0.08567 0 2.29087
GLU_142 -5.05548 0.13335 6.29007 -0.34105 0.09653 0.40471 3.40112 -2.93384 -0 -0 -4.53334 -0.61643 0 0 0 0 -0.84354 0 -0.02311 0.01967 0 3.39691 -0.16892 0 -2.5358 -0.12504 0 -3.43417
VAL_143 -7.29723 0.88655 2.89722 -0.3142 0.22573 0.0716 2.559 -2.63266 -0 -0 -2.75113 -0.18641 0 0 0 0 0 0 -0.06395 0.0437 0.19161 0 -0.33597 0 2.085 -0.06373 0 -4.68488
GLU_144 -4.71054 0.31764 6.71895 -0.6295 0.11573 1.15691 3.36649 -2.93938 -0.00928 -0.05641 -4.75612 -0.62166 0 0 0 0 0 0 0.02277 0.00368 0 3.49358 -0.2804 0 -2.5358 -0.17458 0 -1.51794
GLU_145 -3.89847 0.20597 4.7151 -0.60258 0.10305 1.09535 2.2743 -2.31214 -0 -0 -1.91165 -0.69235 0 0 0 0 0 0 0.05079 0.01451 0 3.36995 -0.24723 0 -2.5358 -0.40127 0 -0.77249
ALA_146 -4.1629 0.39483 3.06555 -0.02416 0 0 1.7726 -2.13142 -0 -0 -0.36979 -0.37548 0 0 0 0 0 0 0.01062 0 0 0 -0.24729 0 2.3386 -0.43312 0 -0.16195
SER_147 -3.12235 0.17486 3.94427 -0.02832 0 0.06553 1.71018 -1.86221 -0.00023 -0.00233 -0.95927 -0.52641 0 0 0 0 0 0 0.05724 0.00875 0.88977 0 0.31918 0.60081 -1.1772 -0.02077 0 0.0715
LYS_148 -2.97624 0.19097 4.60569 -0.55687 0.11254 0.42475 2.1557 -1.92866 -0 -0 -3.29196 0.4164 0 0 0 0 0 0 -0.0435 0.11871 2.62591 0 -0.09284 0 -1.6738 0.03121 0 0.11802
ALA_149 -2.98941 0.66596 2.98319 -0.02194 0 0 1.40198 -1.47268 -0 -0 -1.81834 -0.12086 0 0 0 0 0 0 -0.00957 0 0 0 -0.13872 0 2.3386 -0.44379 0 0.37444
GLY:CtermProteinFull_150 -1.06718 0.57861 1.52075 -0.4276 0.08758 1.1477 0.23138 -0.42673 -0 -0 -2.41623 -2.37485 0 0 0 0 0 0 0 0 0 0 0 0 1.2108 -0.24312 0 -2.17889
ASP:NtermProteinFull_151 -2.93003 0.77597 4.54947 -1.79285 0.8639 2.9981 2.06655 -1.70134 -0 -0 -4.94679 -1.41215 0 0 0 -0.87971 0 0 0.04003 0.02119 0 2.27716 0 0 -2.2837 0 0 -2.35421
HIS_152 -5.99287 0.96587 6.64068 -0.66408 0.01285 0.6926 2.76574 -2.68906 -0 -0 -4.71607 -0.63644 0 0 0 -0.87971 0 0 -0.0215 0.00383 0 2.62243 -0.02607 0 0.13443 0.15182 0 -1.63554
GLU_153 -3.06832 0.15782 3.91765 -0.21921 0.02919 0.3081 1.47086 -1.82966 -0 -0 -1.01229 -0.59702 0 0 0 0 0 0 -0.00361 0.0037 0 3.0186 -0.32117 0 -2.5358 -0.07115 0 -0.75232
ALA_154 -3.81527 0.48834 4.40304 -0.02104 0 0 2.02026 -2.23427 -0 -0 -0.99104 -0.34791 0 0 0 0 0 0 0.02968 0 0 0 -0.17085 0 2.3386 -0.30102 0 1.39852
ASP_155 -5.86832 0.21921 7.06516 -0.1119 0.01822 0.34556 2.81227 -3.15337 -0.01253 -0.15089 -2.95369 -0.23577 0 0 0 0 0 0 0.07047 0.01076 0 1.91571 -0.14332 0 -2.2837 -0.22717 0 -2.68333
SER_156 -5.47427 0.28692 7.05912 -0.02354 0 0.02208 3.18548 -3.19771 -0 -0 -3.06761 -0.36476 0 0 0 0 -0.74986 0 -0.0207 0.00993 0.47825 0 0.30889 0.60266 -1.1772 -0.0012 0 -2.12351
ARG_157 -5.02907 0.34975 5.41671 -0.72837 0.10433 0.4623 2.41516 -2.46786 -0 -0 -2.46877 0.58703 0 0 0 0 0 0 0.22321 0.05606 3.01634 0 -0.16517 0 -1.281 -0.00864 0 0.48201
ILE_158 -7.83063 0.87317 3.91216 -0.67948 0.60849 0.15637 2.52185 -2.72285 -0 -0 -2.07151 0.28025 0 0 0 0 0 0 -0.05466 0.05736 0.58482 0 -0.45245 0 1.0317 -0.00827 0 -3.79367
PHE_159 -9.8104 1.05578 3.557 -1.11069 0.15433 0.50842 2.53744 -2.94786 -0 -0 -2.91461 0.10619 0 0 0 0 0 0 -0.02269 0.01971 0 1.98345 -0.23527 0 1.4028 0.2506 0 -5.46581
LYS_160 -6.37547 0.36219 6.82718 -0.43932 0.1011 0.22248 3.01213 -3.09445 -0 -0 -1.8554 0.11283 0 0 0 0 -0.42467 0 0.00246 0.01737 2.49103 0 -0.029 0 -1.6738 0.0028 0 -0.74055
LYS_161 -5.5309 0.3115 6.57701 -0.73806 0.15621 0.4973 3.41044 -2.99414 -0 -0 -4.24519 0.21046 0 0 0 0 -0.84354 0 0.07014 0.12505 3.40178 0 -0.0238 0 -1.6738 -0.23255 0 -1.5221
ILE_162 -10.1312 1.48246 3.38982 -0.51885 0.50967 0.1018 3.04299 -3.09292 -0.00336 -0.0235 -2.46961 -0.01452 0 0 0 0 0 0 -0.06413 0.15775 0.59266 0 -0.43782 0 1.0317 0.02436 0 -6.42272
HIS_163 -9.48473 0.86404 8.46783 -0.76581 0.02282 0.833 4.29268 -4.28242 -0 -0 -4.78946 -0.23671 0 0 0 0 -0.82385 0 0.03595 0.0189 0 1.62272 -0.08514 0 0.13443 0.50843 0 -3.66732
ASP_164 -5.01015 0.32193 6.46482 -0.1084 0.00864 0.32867 2.5338 -2.91352 -0.01648 -0.12225 -1.82735 -0.39816 0 0 0 0 0 0 -0.0475 0.01167 0 1.68309 0.19194 0 -2.2837 0.47977 0 -0.70319
VAL_165 -7.72238 0.71391 4.09848 -0.3098 0.19928 0.07078 2.61179 -2.83793 -0.00457 -0.08364 -2.29465 -0.19472 0 0 0 0 0 0 -0.0233 0.04413 0.23541 0 -0.27462 0 2.085 0.14591 0 -3.54092
VAL_166 -7.81217 0.86231 3.50827 -0.31238 0.1766 0.07119 2.56323 -2.78924 -0.00031 -0.00689 -2.58091 -0.14361 0 0 0 0 0 0 -0.06796 0.0348 0.14498 0 -0.25419 0 2.085 0.08453 0 -4.43676
THR_167 -6.46835 0.2877 6.36081 -0.19781 0.09234 0.07019 3.05166 -3.0565 -0.00336 -0.0235 -3.64219 -0.03044 0 0 0 0 0 0 0.01016 0.02185 0.09177 0 -0.00358 2.27179 -1.425 0.32913 0 -2.26333
LYS_168 -5.73407 0.38182 7.37905 -0.30511 0.02585 0.13695 3.78214 -3.20397 -1e-05 -0.00019 -4.47114 0.0095 0 0 0 0 -0.82549 0 -0.03821 0.12281 1.76263 0 0.00012 0 -1.6738 0.16362 0 -2.48751
GLN_169 -8.51589 0.39016 7.49892 -0.41418 0.06912 0.25121 3.81402 -3.76996 -0.03355 -0.30646 -2.64376 -0.71476 0 0 0 0 -0.54428 0 0.06116 0.1125 0 3.99809 -0.19079 0 -1.0644 -0.15894 0 -2.16179
ILE_170 -8.52423 0.62123 3.5378 -0.50238 0.40339 0.10311 2.7267 -2.79017 -0 -0 -2.43032 -0.14359 0 0 0 0 0 0 0.01857 0.00656 0.71524 0 -0.36474 0 1.0317 0.0374 0 -5.55373
LYS_171 -6.76312 0.43325 6.22821 -0.30413 0.02625 0.1357 2.67149 -3.06067 -0 -0 -2.17133 -0.04426 0 0 0 0 0 0 0.09437 0.04039 1.71983 0 -0.06725 0 -1.6738 -0.07592 0 -2.81097
VAL_172 -8.04209 0.56672 4.83869 -0.30383 0.2387 0.07108 2.92427 -3.21069 -0 -0 -1.97437 -0.18795 0 0 0 0 0 0 -0.06629 0.00915 0.10214 0 -0.2866 0 2.085 -0.07468 0 -3.31074
ILE_173 -9.78225 1.23059 3.63154 -0.4925 0.45504 0.10007 3.00464 -2.99783 -0 -0 -2.05024 -0.04475 0 0 0 0 0 0 -0.03968 0.02442 0.60475 0 -0.38033 0 1.0317 0.30317 0 -5.40166
ILE_174 -8.85686 0.76674 4.93352 -0.49622 0.33413 0.10011 2.94468 -3.14378 -0 -0 -2.17221 0.05589 0 0 0 0 0 0 -0.04693 0.01116 0.56249 0 -0.40048 0 1.0317 0.44417 0 -3.93189
ARG_175 -7.56435 0.50806 7.95933 -0.73843 0.08878 0.48328 3.47529 -3.77259 -0.00053 -0.01071 -4.05807 0.27593 0 0 0 0 -1.01206 0 0.15828 0.04292 1.44723 0 -0.12868 0 -1.281 0.2478 0 -3.87949
LEU_176 -9.85435 1.30183 3.46983 -0.49941 0.16658 0.12494 2.77975 -3.02341 -0 -0 -2.40399 0.19658 0 0 0 0 0 0 0.10452 0.80057 0.31565 0 -0.29238 0 0.72952 -0.02951 0 -6.11329
ILE_177 -10.0121 1.52889 2.97043 -0.52111 0.58126 0.10649 3.27461 -2.97397 -0 -0 -2.53547 -0.12432 0 0 0 0 0 0 -0.05882 0.09174 0.63734 0 -0.4144 0 1.0317 0.09308 0 -6.3246
GLU_178 -6.08619 0.22965 6.78736 -0.19257 0.02051 0.24476 3.48839 -3.21313 -0.00052 -0.01052 -4.6466 -0.56006 0 0 0 0 -0.64269 0 0.32485 0.01533 0 3.02961 -0.32401 0 -2.5358 -0.08919 0 -4.16084
VAL_179 -7.72764 1.06385 4.38167 -0.31383 0.17839 0.06965 2.94122 -2.90343 -0 -0 -1.88346 -0.16374 0 0 0 0 0 0 0.20319 0.01852 0.15975 0 -0.25623 0 2.085 -0.16328 0 -2.31037
TYR_180 -9.54562 1.12122 4.60008 -0.79667 0.04299 0.28504 3.62808 -3.22036 -0.01431 -0.16545 -2.3869 -0.30691 0 0 0 0 0 0 0.07077 0.01816 0 2.52032 -0.19277 0.01074 0.96414 0.24086 0 -3.1266
VAL_181 -7.92381 0.82701 5.19369 -0.31301 0.19506 0.07144 3.23006 -3.27366 -0 -0 -2.48858 -0.14021 0 0 0 0 0 0 0.01793 0.03193 0.09924 0 -0.22535 0 2.085 0.32986 0 -2.28338
ARG_182 -6.92519 0.39008 6.56188 -0.64592 0.08505 0.37864 2.79135 -3.18027 -0.01558 -0.13535 -2.20647 0.4995 0 0 0 0 0 0 -0.02584 0.43132 2.41122 0 -0.1452 0 -1.281 0.12013 0 -0.89164
LEU_183 -8.95682 0.89348 3.48705 -0.63259 0.15526 0.20782 2.79083 -2.84307 -0 -0 -1.80892 0.08052 0 0 0 0 0 0 0.03668 0.05118 0.99967 0 -0.26063 0 0.72952 0.02001 0 -5.05
VAL_184 -8.63959 1.5546 2.77278 -0.3107 0.23521 0.06969 2.94186 -2.79079 -0 -0 -1.83635 -0.06861 0 0 0 0 0 0 -0.06636 0 0.08441 0 -0.33688 0 2.085 0.16423 0 -4.1415
GLU_185 -6.13193 0.31134 6.8455 -0.21813 0.03809 0.31547 2.93387 -3.15023 -0.01558 -0.13535 -3.56892 -0.59347 0 0 0 0 -0.51015 0 0.06443 0.05382 0 3.0167 -0.28182 0 -2.5358 -0.07196 0 -3.63413
ILE_186 -5.07437 0.54941 4.14744 -0.50518 0.3744 0.10004 2.16993 -2.24653 -0.00859 -0.1174 -1.91777 0.0828 0 0 0 0 0 0 -0.06041 0.02623 0.54675 0 -0.44938 0 1.0317 0.00817 0 -1.34276
ILE_187 -7.03464 1.24305 3.69357 -0.52926 0.33333 0.11759 3.40099 -2.61491 -0 -0 -2.40647 0.3954 0 0 0 0 0 0 -0.0607 0.02474 0.56802 0 0.45819 0 1.0317 0.25657 0 -1.12285
LEU_188 -7.49154 1.34861 3.35706 -0.52161 0.33255 0.14116 2.209 -2.50297 -0 -0 -1.18866 0.18495 0 0 0 0 0 0 0.11093 0.6041 0.19019 0 -0.01889 0 0.72952 0.1478 0 -2.3678
GLY_189 -1.69946 0.38423 2.53509 -5e-05 0 0 1.03625 -1.23243 -0 -0 -0.65522 -0.40777 0 0 0 0 0 0 0.00612 0 0 0 0.48376 0 1.2108 0.15476 0 1.81607
SER_190 -2.15622 0.1594 2.86959 -0.03067 0.00052 0.02177 1.35926 -1.29684 -0.02705 -0.26095 -1.15412 -0.24977 0 0 0 0 0 0 0.18607 0.00166 0.4919 0 0.07267 1.89004 -1.1772 0.17836 0 0.87841
GLY_191 -2.13428 0.26207 2.59557 -0.0014 0 0 1.13269 -1.33138 -0 -0 0.02831 -0.33258 0 0 0 0 0 0 0.21096 0 0 0 -1.35892 0 1.2108 0.77311 0 1.05495
SER_192 -2.30377 0.1246 1.14799 -0.03154 0.00014 0.05742 0.27073 -0.66876 -0.02038 -0.13945 0.21161 -0.77873 0 0 0 0 0 0 -0.00277 0.00085 0.06641 0 -0.57325 1.83283 -1.1772 0.72567 0 -1.2576
ASP_193 -4.10165 0.21976 5.22126 -0.13953 0.00295 0.41569 2.53785 -2.24851 -0 -0 -3.31178 -1.156 0 0 0 -0.88652 0 0 0.08634 0.00704 0 3.21701 0.529 0 -2.2837 0.3653 0 -1.52548
GLU_194 -3.63421 0.2 5.55396 -0.43698 0.05848 0.89742 2.06053 -2.29019 -0 -0 -3.32689 -0.3999 0 0 0 0 -0.62517 0 -0.0339 0.10486 0 3.20257 -0.3614 0 -2.5358 0.0404 0 -1.52622
LYS_195 -4.30838 0.24494 4.24137 -0.52709 0.18591 0.27512 2.20695 -2.03719 -0 -0 -2.44377 -0.12405 0 0 0 -0.88652 0 0 -0.00822 0.02317 3.25051 0 -0.0088 0 -1.6738 -0.38128 0 -1.97114
LEU_196 -8.83789 1.61398 3.01211 -0.70836 0.79129 0.3108 2.46846 -2.65929 -0.00607 -0.04015 -1.36155 -0.08472 0 0 0 0 0 0 -0.00285 0.08063 1.39855 0 -0.20357 0 0.72952 0.12282 0 -3.37629
LYS_197 -6.0661 0.30771 7.19673 -0.48449 0.1754 0.25633 2.99006 -3.16583 -0.02038 -0.13945 -4.11153 0.10332 0 0 0 0 -0.62517 0 -0.01016 0.02088 2.4868 0 -0.05772 0 -1.6738 0.11844 0 -2.69895
GLU_198 -4.54473 0.30001 5.6181 -0.58999 0.1108 1.07265 2.45732 -2.5478 -0.01896 -0.16356 -1.87041 -0.70236 0 0 0 0 0 0 0.04488 0.05908 0 3.38949 -0.25887 0 -2.5358 -0.324 0 -0.50414
LEU_199 -8.33572 0.71542 5.5655 -0.54324 0.18708 0.14951 3.15174 -3.33924 -0.01814 -0.13839 -2.58522 -0.01926 0 0 0 0 0 0 -0.05097 0.60133 3.17569 0 -0.30563 0 0.72952 -0.31396 0 -1.37398
LEU_200 -8.36325 0.73504 3.49338 -0.58519 0.27587 0.18652 2.90226 -2.70336 -0 -0 -2.62542 0.06697 0 0 0 0 0 0 0.25617 0.51942 1.21245 0 -0.30396 0 0.72952 -0.18988 0 -4.39347
LYS_201 -4.81853 0.3089 5.50431 -0.70971 0.14912 0.53281 2.54056 -2.51105 -0.00607 -0.04015 -2.15969 -0.12143 0 0 0 0 0 0 0.15964 0.00787 2.6973 0 -0.03765 0 -1.6738 -0.20921 0 -0.38676
GLU_202 -6.41402 0.34484 6.68515 -0.21359 0.03163 0.30154 2.87333 -3.15966 -0.0371 -0.30195 -2.01273 -0.60684 0 0 0 0 0 0 -0.01292 0.05051 0 3.02331 -0.33283 0 -2.5358 -0.38049 0 -2.69762
LEU_203 -9.3755 1.27713 3.36207 -0.65664 0.27932 0.21194 2.94992 -2.91128 -0 -0 -2.48045 0.12255 0 0 0 0 0 0 0.07766 0.05355 0.91367 0 -0.24455 0 0.72952 -0.16355 0 -5.85465
LYS_204 -6.0575 0.25745 6.9995 -0.32481 0.02875 0.14533 3.39505 -3.1052 -0 -0 -3.96591 0.18691 0 0 0 0 -0.51015 0 -0.0152 0.50231 2.48509 0 -0.01421 0 -1.6738 -0.05721 0 -1.7236
LYS_205 -4.25936 0.14967 4.93222 -0.57048 0.20883 0.31226 2.41899 -2.33491 -0.00202 -0.02738 -2.24393 0.23156 0 0 0 0 0 0 0.03823 0.06163 3.00136 0 0.03394 0 -1.6738 -0.15227 0 0.12456
VAL_206 -7.33609 0.56655 4.66544 -0.31959 0.21684 0.07406 3.30194 -2.94433 -0 -0 -2.69902 -0.32005 0 0 0 0 0 0 -0.04263 0.00116 0.23795 0 -0.27692 0 2.085 0.00128 0 -2.78841
LEU_207 -8.77537 0.94957 3.88165 -0.4906 0.20353 0.11519 2.6652 -2.84929 -0 -0 -2.3128 0.22477 0 0 0 0 0 0 -0.00777 0.10691 0.2912 0 -0.2888 0 0.72952 0.00623 0 -5.55086
ASP_208 -5.10474 0.27773 7.13179 -0.19893 8e-05 0.64912 2.66365 -3.05672 -0.00311 -0.03852 -3.90858 -0.199 0 0 0 0 0 0 0.00723 0.00636 0 3.20099 0.2524 0 -2.2837 0.09976 0 -0.50416
ARG_209 -6.77466 0.34893 8.07625 -0.5865 0.08174 0.3791 3.35076 -3.40355 -0 -0 -3.46507 0.0826 0 0 0 0 -0.64592 0 -0.03109 0.207 2.84563 0 -0.12837 0 -1.281 -0.00151 0 -0.94566
LEU_210 -9.1034 0.93135 3.93852 -0.67691 0.22284 0.22938 3.04341 -2.9681 -0 -0 -2.61138 0.13538 0 0 0 0 0 0 0.08626 0.00411 0.91538 0 -0.24367 0 0.72952 -0.02501 0 -5.39233
LYS_211 -6.05134 0.36706 6.78883 -0.44014 0.07895 0.22521 3.28911 -3.07899 -0.00109 -0.01114 -4.31695 0.09821 0 0 0 0 -0.64269 0 0.0864 0.11455 2.50218 0 -0.02012 0 -1.6738 -0.01373 0 -2.69949
LYS_212 -5.4134 0.2808 7.01822 -0.4474 0.08833 0.24154 2.66196 -3.01976 -0 -0 -3.87174 0.08909 0 0 0 0 0 0 0.20848 0.21555 2.58755 0 -0.03995 0 -1.6738 -0.28569 0 -1.36021
ILE_213 -8.90313 0.8187 5.30653 -0.51672 0.51727 0.10427 3.23025 -3.32587 -0 -0 -2.51741 -0.03357 0 0 0 0 0 0 -0.06523 0.01034 0.57567 0 -0.42808 0 1.0317 -0.00445 0 -4.19974
LEU_214 -7.99694 0.61855 3.38649 -0.50239 0.13701 0.10857 2.57583 -2.69423 -0 -0 -2.57378 0.03278 0 0 0 0 0 0 -0.00079 0.02402 3.38279 0 -0.2522 0 0.72952 0.2589 0 -2.76589
GLU_215 -3.8931 0.17351 4.96533 -0.34305 0.08566 0.40385 2.34646 -2.31464 -0 -0 -2.10528 -0.60716 0 0 0 0 0 0 -0.02438 0.00035 0 3.40541 -0.15133 0 -2.5358 0.00525 0 -0.58893
ARG_216 -6.01786 0.21053 8.30748 -1.08758 0.2451 0.76484 3.62308 -3.60524 -0 -0 -4.89644 0.11163 0 0 0 0 -0.92907 0 -0.04102 0.06744 2.67017 0 -0.05661 0 -1.281 -0.05905 0 -1.97358
ASN_217 -7.47675 0.34243 7.56271 -0.16978 0.01175 0.25412 3.03662 -3.7447 -0 -0 -2.55757 -0.32682 0 0 0 0 0 0 0.00338 0.03358 0 1.65966 0.26516 0 -0.87355 0.09188 0 -1.8879
ASP_218 -6.01243 0.56594 8.35569 -0.20825 0.00257 0.67644 3.50534 -3.55491 -0.01648 -0.12225 -4.03195 -0.1051 0 0 0 0 0 0 0.04014 0.00101 0 3.36721 0.20133 0 -2.2837 0.12277 0 0.50337
GLU_219 -3.87283 0.10641 4.91972 -0.3412 0.07876 0.40348 1.75649 -2.20055 -0 -0 -1.25235 -0.62463 0 0 0 0 0 0 -0.03522 0.00191 0 3.37279 -0.19905 0 -2.5358 -0.09369 0 -0.51575
GLU_220 -5.25033 0.23093 7.09746 -0.39595 0.0334 0.76728 2.99799 -2.89618 -0.02277 -0.11802 -3.94132 -0.36125 0 0 0 0 -0.65368 0 -0.03276 0.01503 0 3.2329 -0.27654 0 -2.5358 -0.31891 0 -2.42852
ILE_221 -6.55246 0.70565 3.76757 -0.50431 0.25553 0.10192 2.19679 -2.349 -0 -0 -1.82125 -0.01755 0 0 0 0 0 0 -0.01241 0.09907 0.83364 0 -0.29728 0 1.0317 -0.11621 0 -2.67861
LYS_222 -3.88121 0.4641 5.36761 -0.33636 0.03698 0.17239 1.67969 -2.19573 -0 -0 -3.06124 -0.04394 0 0 0 0 0 0 -0.0836 0.31111 1.8011 0 -0.03046 0 -1.6738 0.23846 0 -1.23489
LYS_223 -4.22471 1.24385 6.30421 -0.29682 0.02361 0.13507 2.31189 -2.0359 -0 -0 -5.04019 -0.04668 0 0 0 0 -0.65368 0 -0.03033 0.03894 1.75351 0 -0.06764 0 -1.6738 0.00327 0 -2.2554
SER:CtermProteinFull_224 -2.39078 1.03574 3.70723 -1.25407 0.69444 3.06941 1.29627 -1.06601 -0.02277 -0.11802 -2.70975 -0.46562 0 0 0 0 -0.42467 0 0 0.39951 1.13093 0 0 0.83048 -1.1772 -0.17065 0 2.36447
#END_POSE_ENERGIES_TABLE postremodel_42-2-0004-DHT03_AB-3_0001.pdb
