# Supplementary material for: De novo design of obligate ABC-type heterotrimeric proteins
Source: Nat Struct Mol Biol. 2022 Dec 15;29(12):1266–76. doi: 10.1038/s41594-022-00879-4 (PMC9758053; doi:10.1038/s41594-022-00879-4)
Supplement: Supplementary file 4 — This compressed file contains all PDB files and scripts used in our design protocols and analyses, as well as the final design model outputs. [file 41594_2022_879_MOESM4_ESM.zip › source_data/pdbs/DHT03_partitions_pdbs/DHT03_AB-2.pdb]

HEADER                                            xx-MMM-xx                     
ATOM      1  N   ASP A   1      16.266  45.001  22.463  1.00  0.00           N  
ATOM      2  CA  ASP A   1      16.661  45.788  21.284  1.00  0.00           C  
ATOM      3  C   ASP A   1      15.580  45.641  20.175  1.00  0.00           C  
ATOM      4  O   ASP A   1      15.302  44.514  19.735  1.00  0.00           O  
ATOM      5  CB  ASP A   1      18.074  45.394  20.721  1.00  0.00           C  
ATOM      6  CG  ASP A   1      18.571  46.366  19.503  1.00  0.00           C  
ATOM      7  OD1 ASP A   1      17.775  47.223  19.121  1.00  0.00           O  
ATOM      8  OD2 ASP A   1      19.655  46.206  19.020  1.00  0.00           O  
ATOM      9 1H   ASP A   1      17.024  44.940  23.124  1.00  0.00           H  
ATOM     10 2H   ASP A   1      15.476  45.444  22.913  1.00  0.00           H  
ATOM     11 3H   ASP A   1      15.998  44.071  22.160  1.00  0.00           H  
ATOM     12  HA  ASP A   1      16.734  46.838  21.602  1.00  0.00           H  
ATOM     13 1HB  ASP A   1      18.830  45.463  21.516  1.00  0.00           H  
ATOM     14 2HB  ASP A   1      18.082  44.351  20.359  1.00  0.00           H  
ATOM     15  N   GLU A   2      14.988  46.785  19.762  1.00  0.00           N  
ATOM     16  CA  GLU A   2      13.914  46.897  18.770  1.00  0.00           C  
ATOM     17  C   GLU A   2      14.387  46.452  17.379  1.00  0.00           C  
ATOM     18  O   GLU A   2      13.607  45.901  16.602  1.00  0.00           O  
ATOM     19  CB  GLU A   2      13.411  48.343  18.709  1.00  0.00           C  
ATOM     20  CG  GLU A   2      12.084  48.538  17.976  1.00  0.00           C  
ATOM     21  CD  GLU A   2      10.928  47.911  18.738  1.00  0.00           C  
ATOM     22  OE1 GLU A   2      11.105  47.647  19.903  1.00  0.00           O  
ATOM     23  OE2 GLU A   2       9.882  47.712  18.178  1.00  0.00           O  
ATOM     24  H   GLU A   2      15.326  47.648  20.171  1.00  0.00           H  
ATOM     25  HA  GLU A   2      13.083  46.256  19.075  1.00  0.00           H  
ATOM     26 1HB  GLU A   2      13.293  48.726  19.722  1.00  0.00           H  
ATOM     27 2HB  GLU A   2      14.160  48.962  18.212  1.00  0.00           H  
ATOM     28 1HG  GLU A   2      11.896  49.602  17.851  1.00  0.00           H  
ATOM     29 2HG  GLU A   2      12.146  48.089  16.979  1.00  0.00           H  
ATOM     30  N   ASP A   3      15.668  46.691  17.048  1.00  0.00           N  
ATOM     31  CA  ASP A   3      16.116  46.308  15.715  1.00  0.00           C  
ATOM     32  C   ASP A   3      16.144  44.798  15.565  1.00  0.00           C  
ATOM     33  O   ASP A   3      15.831  44.267  14.489  1.00  0.00           O  
ATOM     34  CB  ASP A   3      17.504  46.867  15.407  1.00  0.00           C  
ATOM     35  CG  ASP A   3      17.541  48.382  15.116  1.00  0.00           C  
ATOM     36  OD1 ASP A   3      16.522  48.973  14.825  1.00  0.00           O  
ATOM     37  OD2 ASP A   3      18.610  48.926  15.210  1.00  0.00           O  
ATOM     38  H   ASP A   3      16.328  47.138  17.708  1.00  0.00           H  
ATOM     39  HA  ASP A   3      15.410  46.712  14.987  1.00  0.00           H  
ATOM     40 1HB  ASP A   3      18.157  46.673  16.269  1.00  0.00           H  
ATOM     41 2HB  ASP A   3      17.927  46.335  14.559  1.00  0.00           H  
ATOM     42  N   LEU A   4      16.495  44.094  16.642  1.00  0.00           N  
ATOM     43  CA  LEU A   4      16.550  42.653  16.552  1.00  0.00           C  
ATOM     44  C   LEU A   4      15.155  42.107  16.637  1.00  0.00           C  
ATOM     45  O   LEU A   4      14.785  41.208  15.890  1.00  0.00           O  
ATOM     46  CB  LEU A   4      17.403  42.024  17.632  1.00  0.00           C  
ATOM     47  CG  LEU A   4      18.864  41.837  17.322  1.00  0.00           C  
ATOM     48  CD1 LEU A   4      19.568  43.186  17.209  1.00  0.00           C  
ATOM     49  CD2 LEU A   4      19.458  40.976  18.397  1.00  0.00           C  
ATOM     50  H   LEU A   4      16.716  44.574  17.507  1.00  0.00           H  
ATOM     51  HA  LEU A   4      16.989  42.383  15.608  1.00  0.00           H  
ATOM     52 1HB  LEU A   4      17.337  42.654  18.514  1.00  0.00           H  
ATOM     53 2HB  LEU A   4      16.988  41.046  17.862  1.00  0.00           H  
ATOM     54  HG  LEU A   4      18.971  41.336  16.366  1.00  0.00           H  
ATOM     55 1HD1 LEU A   4      20.623  43.024  16.983  1.00  0.00           H  
ATOM     56 2HD1 LEU A   4      19.128  43.780  16.416  1.00  0.00           H  
ATOM     57 3HD1 LEU A   4      19.485  43.730  18.150  1.00  0.00           H  
ATOM     58 1HD2 LEU A   4      20.497  40.826  18.160  1.00  0.00           H  
ATOM     59 2HD2 LEU A   4      19.366  41.465  19.370  1.00  0.00           H  
ATOM     60 3HD2 LEU A   4      18.950  40.006  18.431  1.00  0.00           H  
ATOM     61  N   ALA A   5      14.320  42.698  17.482  1.00  0.00           N  
ATOM     62  CA  ALA A   5      12.978  42.176  17.591  1.00  0.00           C  
ATOM     63  C   ALA A   5      12.279  42.243  16.233  1.00  0.00           C  
ATOM     64  O   ALA A   5      11.575  41.303  15.856  1.00  0.00           O  
ATOM     65  CB  ALA A   5      12.220  42.939  18.638  1.00  0.00           C  
ATOM     66  H   ALA A   5      14.628  43.447  18.111  1.00  0.00           H  
ATOM     67  HA  ALA A   5      13.041  41.133  17.895  1.00  0.00           H  
ATOM     68 1HB  ALA A   5      11.227  42.525  18.748  1.00  0.00           H  
ATOM     69 2HB  ALA A   5      12.753  42.856  19.588  1.00  0.00           H  
ATOM     70 3HB  ALA A   5      12.154  43.987  18.351  1.00  0.00           H  
ATOM     71  N   ASP A   6      12.523  43.305  15.443  1.00  0.00           N  
ATOM     72  CA  ASP A   6      11.886  43.361  14.135  1.00  0.00           C  
ATOM     73  C   ASP A   6      12.422  42.307  13.174  1.00  0.00           C  
ATOM     74  O   ASP A   6      11.628  41.700  12.447  1.00  0.00           O  
ATOM     75  CB  ASP A   6      12.059  44.733  13.482  1.00  0.00           C  
ATOM     76  CG  ASP A   6      11.190  45.842  14.063  1.00  0.00           C  
ATOM     77  OD1 ASP A   6      10.256  45.560  14.783  1.00  0.00           O  
ATOM     78  OD2 ASP A   6      11.453  46.974  13.740  1.00  0.00           O  
ATOM     79  H   ASP A   6      13.076  44.100  15.786  1.00  0.00           H  
ATOM     80  HA  ASP A   6      10.821  43.181  14.270  1.00  0.00           H  
ATOM     81 1HB  ASP A   6      13.106  45.038  13.595  1.00  0.00           H  
ATOM     82 2HB  ASP A   6      11.860  44.655  12.416  1.00  0.00           H  
ATOM     83  N   LYS A   7      13.739  42.050  13.161  1.00  0.00           N  
ATOM     84  CA  LYS A   7      14.224  40.996  12.268  1.00  0.00           C  
ATOM     85  C   LYS A   7      13.819  39.595  12.765  1.00  0.00           C  
ATOM     86  O   LYS A   7      13.666  38.679  11.949  1.00  0.00           O  
ATOM     87  CB  LYS A   7      15.707  41.167  11.925  1.00  0.00           C  
ATOM     88  CG  LYS A   7      16.647  41.116  13.042  1.00  0.00           C  
ATOM     89  CD  LYS A   7      18.120  41.253  12.593  1.00  0.00           C  
ATOM     90  CE  LYS A   7      18.464  42.672  12.113  1.00  0.00           C  
ATOM     91  NZ  LYS A   7      19.931  42.840  11.904  1.00  0.00           N  
ATOM     92  H   LYS A   7      14.383  42.615  13.729  1.00  0.00           H  
ATOM     93  HA  LYS A   7      13.717  41.133  11.315  1.00  0.00           H  
ATOM     94 1HB  LYS A   7      16.000  40.397  11.215  1.00  0.00           H  
ATOM     95 2HB  LYS A   7      15.825  42.125  11.433  1.00  0.00           H  
ATOM     96 1HG  LYS A   7      16.403  41.954  13.637  1.00  0.00           H  
ATOM     97 2HG  LYS A   7      16.501  40.221  13.628  1.00  0.00           H  
ATOM     98 1HD  LYS A   7      18.760  41.053  13.442  1.00  0.00           H  
ATOM     99 2HD  LYS A   7      18.340  40.531  11.807  1.00  0.00           H  
ATOM    100 1HE  LYS A   7      17.963  42.874  11.172  1.00  0.00           H  
ATOM    101 2HE  LYS A   7      18.125  43.394  12.861  1.00  0.00           H  
ATOM    102 1HZ  LYS A   7      20.120  43.783  11.593  1.00  0.00           H  
ATOM    103 2HZ  LYS A   7      20.415  42.670  12.774  1.00  0.00           H  
ATOM    104 3HZ  LYS A   7      20.254  42.186  11.205  1.00  0.00           H  
ATOM    105  N   VAL A   8      13.589  39.425  14.079  1.00  0.00           N  
ATOM    106  CA  VAL A   8      13.089  38.135  14.550  1.00  0.00           C  
ATOM    107  C   VAL A   8      11.686  37.955  14.007  1.00  0.00           C  
ATOM    108  O   VAL A   8      11.346  36.866  13.539  1.00  0.00           O  
ATOM    109  CB  VAL A   8      13.027  37.988  16.092  1.00  0.00           C  
ATOM    110  CG1 VAL A   8      12.292  36.681  16.471  1.00  0.00           C  
ATOM    111  CG2 VAL A   8      14.385  37.901  16.664  1.00  0.00           C  
ATOM    112  H   VAL A   8      13.806  40.189  14.725  1.00  0.00           H  
ATOM    113  HA  VAL A   8      13.724  37.345  14.154  1.00  0.00           H  
ATOM    114  HB  VAL A   8      12.494  38.840  16.513  1.00  0.00           H  
ATOM    115 1HG1 VAL A   8      12.265  36.601  17.544  1.00  0.00           H  
ATOM    116 2HG1 VAL A   8      11.272  36.679  16.098  1.00  0.00           H  
ATOM    117 3HG1 VAL A   8      12.825  35.825  16.058  1.00  0.00           H  
ATOM    118 1HG2 VAL A   8      14.325  37.779  17.735  1.00  0.00           H  
ATOM    119 2HG2 VAL A   8      14.866  37.037  16.231  1.00  0.00           H  
ATOM    120 3HG2 VAL A   8      14.943  38.799  16.427  1.00  0.00           H  
ATOM    121  N   ARG A   9      10.855  39.005  14.089  1.00  0.00           N  
ATOM    122  CA  ARG A   9       9.498  38.915  13.578  1.00  0.00           C  
ATOM    123  C   ARG A   9       9.517  38.641  12.077  1.00  0.00           C  
ATOM    124  O   ARG A   9       8.684  37.880  11.587  1.00  0.00           O  
ATOM    125  CB  ARG A   9       8.706  40.177  13.871  1.00  0.00           C  
ATOM    126  CG  ARG A   9       8.420  40.379  15.343  1.00  0.00           C  
ATOM    127  CD  ARG A   9       7.541  41.518  15.629  1.00  0.00           C  
ATOM    128  NE  ARG A   9       7.602  41.859  17.055  1.00  0.00           N  
ATOM    129  CZ  ARG A   9       8.355  42.864  17.588  1.00  0.00           C  
ATOM    130  NH1 ARG A   9       9.071  43.650  16.803  1.00  0.00           N  
ATOM    131  NH2 ARG A   9       8.363  43.051  18.901  1.00  0.00           N  
ATOM    132  H   ARG A   9      11.176  39.869  14.541  1.00  0.00           H  
ATOM    133  HA  ARG A   9       9.000  38.087  14.079  1.00  0.00           H  
ATOM    134 1HB  ARG A   9       9.260  41.046  13.516  1.00  0.00           H  
ATOM    135 2HB  ARG A   9       7.755  40.147  13.342  1.00  0.00           H  
ATOM    136 1HG  ARG A   9       7.937  39.483  15.731  1.00  0.00           H  
ATOM    137 2HG  ARG A   9       9.338  40.534  15.869  1.00  0.00           H  
ATOM    138 1HD  ARG A   9       7.829  42.376  15.032  1.00  0.00           H  
ATOM    139 2HD  ARG A   9       6.514  41.241  15.391  1.00  0.00           H  
ATOM    140  HE  ARG A   9       7.071  41.281  17.692  1.00  0.00           H  
ATOM    141 1HH1 ARG A   9       9.066  43.516  15.802  1.00  0.00           H  
ATOM    142 2HH1 ARG A   9       9.625  44.419  17.179  1.00  0.00           H  
ATOM    143 1HH2 ARG A   9       7.822  42.449  19.503  1.00  0.00           H  
ATOM    144 2HH2 ARG A   9       8.925  43.791  19.306  1.00  0.00           H  
ATOM    145  N   LYS A  10      10.459  39.253  11.344  1.00  0.00           N  
ATOM    146  CA  LYS A  10      10.565  39.023   9.911  1.00  0.00           C  
ATOM    147  C   LYS A  10      10.851  37.551   9.632  1.00  0.00           C  
ATOM    148  O   LYS A  10      10.221  36.955   8.756  1.00  0.00           O  
ATOM    149  CB  LYS A  10      11.660  39.900   9.298  1.00  0.00           C  
ATOM    150  CG  LYS A  10      11.835  39.762   7.787  1.00  0.00           C  
ATOM    151  CD  LYS A  10      12.902  40.738   7.267  1.00  0.00           C  
ATOM    152  CE  LYS A  10      13.248  40.489   5.794  1.00  0.00           C  
ATOM    153  NZ  LYS A  10      12.116  40.815   4.876  1.00  0.00           N  
ATOM    154  H   LYS A  10      11.082  39.927  11.797  1.00  0.00           H  
ATOM    155  HA  LYS A  10       9.612  39.276   9.449  1.00  0.00           H  
ATOM    156 1HB  LYS A  10      11.462  40.946   9.535  1.00  0.00           H  
ATOM    157 2HB  LYS A  10      12.610  39.642   9.753  1.00  0.00           H  
ATOM    158 1HG  LYS A  10      12.143  38.740   7.551  1.00  0.00           H  
ATOM    159 2HG  LYS A  10      10.881  39.956   7.301  1.00  0.00           H  
ATOM    160 1HD  LYS A  10      12.538  41.761   7.376  1.00  0.00           H  
ATOM    161 2HD  LYS A  10      13.809  40.632   7.865  1.00  0.00           H  
ATOM    162 1HE  LYS A  10      14.107  41.102   5.525  1.00  0.00           H  
ATOM    163 2HE  LYS A  10      13.511  39.438   5.665  1.00  0.00           H  
ATOM    164 1HZ  LYS A  10      12.395  40.632   3.922  1.00  0.00           H  
ATOM    165 2HZ  LYS A  10      11.315  40.241   5.103  1.00  0.00           H  
ATOM    166 3HZ  LYS A  10      11.870  41.790   4.974  1.00  0.00           H  
ATOM    167  N   SER A  11      11.791  36.962  10.379  1.00  0.00           N  
ATOM    168  CA  SER A  11      12.123  35.553  10.215  1.00  0.00           C  
ATOM    169  C   SER A  11      10.922  34.670  10.578  1.00  0.00           C  
ATOM    170  O   SER A  11      10.692  33.630   9.944  1.00  0.00           O  
ATOM    171  CB  SER A  11      13.345  35.177  11.007  1.00  0.00           C  
ATOM    172  OG  SER A  11      13.661  33.830  10.770  1.00  0.00           O  
ATOM    173  H   SER A  11      12.323  37.529  11.049  1.00  0.00           H  
ATOM    174  HA  SER A  11      12.359  35.384   9.166  1.00  0.00           H  
ATOM    175 1HB  SER A  11      14.182  35.811  10.715  1.00  0.00           H  
ATOM    176 2HB  SER A  11      13.161  35.344  12.069  1.00  0.00           H  
ATOM    177  HG  SER A  11      14.527  33.684  11.184  1.00  0.00           H  
ATOM    178  N   SER A  12      10.176  35.056  11.622  1.00  0.00           N  
ATOM    179  CA  SER A  12       8.986  34.320  12.036  1.00  0.00           C  
ATOM    180  C   SER A  12       7.970  34.316  10.882  1.00  0.00           C  
ATOM    181  O   SER A  12       7.380  33.270  10.580  1.00  0.00           O  
ATOM    182  CB  SER A  12       8.377  34.934  13.278  1.00  0.00           C  
ATOM    183  OG  SER A  12       7.261  34.214  13.685  1.00  0.00           O  
ATOM    184  H   SER A  12      10.471  35.873  12.164  1.00  0.00           H  
ATOM    185  HA  SER A  12       9.267  33.291  12.257  1.00  0.00           H  
ATOM    186 1HB  SER A  12       9.119  34.959  14.079  1.00  0.00           H  
ATOM    187 2HB  SER A  12       8.087  35.954  13.073  1.00  0.00           H  
ATOM    188  HG  SER A  12       6.876  34.712  14.424  1.00  0.00           H  
ATOM    189  N   GLU A  13       7.812  35.473  10.202  1.00  0.00           N  
ATOM    190  CA  GLU A  13       6.914  35.579   9.050  1.00  0.00           C  
ATOM    191  C   GLU A  13       7.425  34.704   7.898  1.00  0.00           C  
ATOM    192  O   GLU A  13       6.620  34.120   7.165  1.00  0.00           O  
ATOM    193  CB  GLU A  13       6.761  37.033   8.574  1.00  0.00           C  
ATOM    194  CG  GLU A  13       5.982  37.960   9.527  1.00  0.00           C  
ATOM    195  CD  GLU A  13       4.549  37.554   9.722  1.00  0.00           C  
ATOM    196  OE1 GLU A  13       3.879  37.308   8.753  1.00  0.00           O  
ATOM    197  OE2 GLU A  13       4.119  37.474  10.856  1.00  0.00           O  
ATOM    198  H   GLU A  13       8.280  36.313  10.557  1.00  0.00           H  
ATOM    199  HA  GLU A  13       5.933  35.218   9.346  1.00  0.00           H  
ATOM    200 1HB  GLU A  13       7.746  37.468   8.433  1.00  0.00           H  
ATOM    201 2HB  GLU A  13       6.259  37.046   7.609  1.00  0.00           H  
ATOM    202 1HG  GLU A  13       6.468  37.952  10.494  1.00  0.00           H  
ATOM    203 2HG  GLU A  13       6.023  38.977   9.141  1.00  0.00           H  
ATOM    204  N   GLU A  14       8.755  34.590   7.738  1.00  0.00           N  
ATOM    205  CA  GLU A  14       9.284  33.719   6.690  1.00  0.00           C  
ATOM    206  C   GLU A  14       8.918  32.271   7.019  1.00  0.00           C  
ATOM    207  O   GLU A  14       8.545  31.515   6.115  1.00  0.00           O  
ATOM    208  CB  GLU A  14      10.808  33.850   6.539  1.00  0.00           C  
ATOM    209  CG  GLU A  14      11.308  35.180   5.942  1.00  0.00           C  
ATOM    210  CD  GLU A  14      10.899  35.387   4.497  1.00  0.00           C  
ATOM    211  OE1 GLU A  14      11.049  34.473   3.722  1.00  0.00           O  
ATOM    212  OE2 GLU A  14      10.412  36.462   4.166  1.00  0.00           O  
ATOM    213  H   GLU A  14       9.372  35.177   8.308  1.00  0.00           H  
ATOM    214  HA  GLU A  14       8.821  33.985   5.744  1.00  0.00           H  
ATOM    215 1HB  GLU A  14      11.276  33.734   7.509  1.00  0.00           H  
ATOM    216 2HB  GLU A  14      11.176  33.043   5.909  1.00  0.00           H  
ATOM    217 1HG  GLU A  14      10.904  35.996   6.533  1.00  0.00           H  
ATOM    218 2HG  GLU A  14      12.393  35.217   6.024  1.00  0.00           H  
ATOM    219  N   LEU A  15       8.947  31.892   8.310  1.00  0.00           N  
ATOM    220  CA  LEU A  15       8.554  30.531   8.664  1.00  0.00           C  
ATOM    221  C   LEU A  15       7.059  30.371   8.370  1.00  0.00           C  
ATOM    222  O   LEU A  15       6.652  29.329   7.868  1.00  0.00           O  
ATOM    223  CB  LEU A  15       8.903  30.150  10.124  1.00  0.00           C  
ATOM    224  CG  LEU A  15       8.592  28.609  10.576  1.00  0.00           C  
ATOM    225  CD1 LEU A  15       9.361  27.595   9.671  1.00  0.00           C  
ATOM    226  CD2 LEU A  15       9.033  28.383  12.052  1.00  0.00           C  
ATOM    227  H   LEU A  15       9.335  32.542   9.006  1.00  0.00           H  
ATOM    228  HA  LEU A  15       9.099  29.858   8.017  1.00  0.00           H  
ATOM    229 1HB  LEU A  15       9.962  30.345  10.279  1.00  0.00           H  
ATOM    230 2HB  LEU A  15       8.340  30.813  10.786  1.00  0.00           H  
ATOM    231  HG  LEU A  15       7.519  28.418  10.486  1.00  0.00           H  
ATOM    232 1HD1 LEU A  15       9.142  26.583   9.992  1.00  0.00           H  
ATOM    233 2HD1 LEU A  15       9.057  27.701   8.647  1.00  0.00           H  
ATOM    234 3HD1 LEU A  15      10.433  27.771   9.751  1.00  0.00           H  
ATOM    235 1HD2 LEU A  15       8.805  27.354  12.344  1.00  0.00           H  
ATOM    236 2HD2 LEU A  15      10.106  28.556  12.145  1.00  0.00           H  
ATOM    237 3HD2 LEU A  15       8.511  29.064  12.713  1.00  0.00           H  
ATOM    238  N   LYS A  16       6.229  31.395   8.636  1.00  0.00           N  
ATOM    239  CA  LYS A  16       4.804  31.264   8.305  1.00  0.00           C  
ATOM    240  C   LYS A  16       4.612  30.991   6.804  1.00  0.00           C  
ATOM    241  O   LYS A  16       3.760  30.174   6.428  1.00  0.00           O  
ATOM    242  CB  LYS A  16       4.005  32.511   8.678  1.00  0.00           C  
ATOM    243  CG  LYS A  16       3.796  32.753  10.159  1.00  0.00           C  
ATOM    244  CD  LYS A  16       3.006  34.051  10.350  1.00  0.00           C  
ATOM    245  CE  LYS A  16       2.784  34.415  11.805  1.00  0.00           C  
ATOM    246  NZ  LYS A  16       2.111  35.740  11.930  1.00  0.00           N  
ATOM    247  H   LYS A  16       6.596  32.224   9.113  1.00  0.00           H  
ATOM    248  HA  LYS A  16       4.397  30.427   8.843  1.00  0.00           H  
ATOM    249 1HB  LYS A  16       4.501  33.387   8.275  1.00  0.00           H  
ATOM    250 2HB  LYS A  16       3.024  32.458   8.211  1.00  0.00           H  
ATOM    251 1HG  LYS A  16       3.253  31.916  10.595  1.00  0.00           H  
ATOM    252 2HG  LYS A  16       4.766  32.841  10.652  1.00  0.00           H  
ATOM    253 1HD  LYS A  16       3.541  34.867   9.871  1.00  0.00           H  
ATOM    254 2HD  LYS A  16       2.036  33.957   9.866  1.00  0.00           H  
ATOM    255 1HE  LYS A  16       2.165  33.657  12.279  1.00  0.00           H  
ATOM    256 2HE  LYS A  16       3.747  34.465  12.317  1.00  0.00           H  
ATOM    257 1HZ  LYS A  16       1.983  35.971  12.903  1.00  0.00           H  
ATOM    258 2HZ  LYS A  16       2.729  36.449  11.484  1.00  0.00           H  
ATOM    259 3HZ  LYS A  16       1.219  35.728  11.464  1.00  0.00           H  
ATOM    260  N   LYS A  17       5.397  31.664   5.948  1.00  0.00           N  
ATOM    261  CA  LYS A  17       5.321  31.409   4.507  1.00  0.00           C  
ATOM    262  C   LYS A  17       5.750  29.972   4.200  1.00  0.00           C  
ATOM    263  O   LYS A  17       5.125  29.305   3.368  1.00  0.00           O  
ATOM    264  CB  LYS A  17       6.139  32.426   3.718  1.00  0.00           C  
ATOM    265  CG  LYS A  17       5.506  33.827   3.701  1.00  0.00           C  
ATOM    266  CD  LYS A  17       6.210  34.781   2.729  1.00  0.00           C  
ATOM    267  CE  LYS A  17       7.541  35.250   3.286  1.00  0.00           C  
ATOM    268  NZ  LYS A  17       8.179  36.297   2.440  1.00  0.00           N  
ATOM    269  H   LYS A  17       6.015  32.393   6.326  1.00  0.00           H  
ATOM    270  HA  LYS A  17       4.282  31.512   4.200  1.00  0.00           H  
ATOM    271 1HB  LYS A  17       7.128  32.500   4.164  1.00  0.00           H  
ATOM    272 2HB  LYS A  17       6.261  32.081   2.692  1.00  0.00           H  
ATOM    273 1HG  LYS A  17       4.458  33.740   3.415  1.00  0.00           H  
ATOM    274 2HG  LYS A  17       5.550  34.245   4.708  1.00  0.00           H  
ATOM    275 1HD  LYS A  17       6.382  34.277   1.779  1.00  0.00           H  
ATOM    276 2HD  LYS A  17       5.577  35.650   2.552  1.00  0.00           H  
ATOM    277 1HE  LYS A  17       7.385  35.654   4.287  1.00  0.00           H  
ATOM    278 2HE  LYS A  17       8.225  34.407   3.350  1.00  0.00           H  
ATOM    279 1HZ  LYS A  17       9.070  36.553   2.901  1.00  0.00           H  
ATOM    280 2HZ  LYS A  17       8.363  35.937   1.518  1.00  0.00           H  
ATOM    281 3HZ  LYS A  17       7.586  37.105   2.376  1.00  0.00           H  
ATOM    282  N   ILE A  18       6.770  29.479   4.913  1.00  0.00           N  
ATOM    283  CA  ILE A  18       7.221  28.098   4.778  1.00  0.00           C  
ATOM    284  C   ILE A  18       6.118  27.136   5.166  1.00  0.00           C  
ATOM    285  O   ILE A  18       5.938  26.111   4.511  1.00  0.00           O  
ATOM    286  CB  ILE A  18       8.496  27.785   5.578  1.00  0.00           C  
ATOM    287  CG1 ILE A  18       9.724  28.515   4.936  1.00  0.00           C  
ATOM    288  CG2 ILE A  18       8.666  26.284   5.715  1.00  0.00           C  
ATOM    289  CD1 ILE A  18      11.020  28.514   5.782  1.00  0.00           C  
ATOM    290  H   ILE A  18       7.278  30.124   5.532  1.00  0.00           H  
ATOM    291  HA  ILE A  18       7.454  27.926   3.722  1.00  0.00           H  
ATOM    292  HB  ILE A  18       8.395  28.199   6.553  1.00  0.00           H  
ATOM    293 1HG1 ILE A  18       9.938  28.039   3.982  1.00  0.00           H  
ATOM    294 2HG1 ILE A  18       9.442  29.550   4.748  1.00  0.00           H  
ATOM    295 1HG2 ILE A  18       9.521  26.076   6.274  1.00  0.00           H  
ATOM    296 2HG2 ILE A  18       7.820  25.829   6.218  1.00  0.00           H  
ATOM    297 3HG2 ILE A  18       8.754  25.869   4.744  1.00  0.00           H  
ATOM    298 1HD1 ILE A  18      11.801  29.048   5.247  1.00  0.00           H  
ATOM    299 2HD1 ILE A  18      10.842  29.006   6.735  1.00  0.00           H  
ATOM    300 3HD1 ILE A  18      11.346  27.504   5.954  1.00  0.00           H  
ATOM    301  N   ILE A  19       5.402  27.439   6.242  1.00  0.00           N  
ATOM    302  CA  ILE A  19       4.322  26.586   6.687  1.00  0.00           C  
ATOM    303  C   ILE A  19       3.291  26.481   5.591  1.00  0.00           C  
ATOM    304  O   ILE A  19       2.833  25.379   5.297  1.00  0.00           O  
ATOM    305  CB  ILE A  19       3.648  27.114   7.965  1.00  0.00           C  
ATOM    306  CG1 ILE A  19       4.620  27.023   9.101  1.00  0.00           C  
ATOM    307  CG2 ILE A  19       2.389  26.278   8.271  1.00  0.00           C  
ATOM    308  CD1 ILE A  19       4.255  27.777  10.380  1.00  0.00           C  
ATOM    309  H   ILE A  19       5.660  28.279   6.765  1.00  0.00           H  
ATOM    310  HA  ILE A  19       4.723  25.588   6.882  1.00  0.00           H  
ATOM    311  HB  ILE A  19       3.375  28.156   7.832  1.00  0.00           H  
ATOM    312 1HG1 ILE A  19       4.700  25.997   9.319  1.00  0.00           H  
ATOM    313 2HG1 ILE A  19       5.582  27.372   8.764  1.00  0.00           H  
ATOM    314 1HG2 ILE A  19       1.920  26.644   9.165  1.00  0.00           H  
ATOM    315 2HG2 ILE A  19       1.666  26.340   7.457  1.00  0.00           H  
ATOM    316 3HG2 ILE A  19       2.679  25.240   8.412  1.00  0.00           H  
ATOM    317 1HD1 ILE A  19       5.021  27.628  11.120  1.00  0.00           H  
ATOM    318 2HD1 ILE A  19       4.173  28.816  10.187  1.00  0.00           H  
ATOM    319 3HD1 ILE A  19       3.327  27.425  10.765  1.00  0.00           H  
ATOM    320  N   LYS A  20       2.935  27.613   4.971  1.00  0.00           N  
ATOM    321  CA  LYS A  20       1.949  27.567   3.905  1.00  0.00           C  
ATOM    322  C   LYS A  20       2.448  26.715   2.731  1.00  0.00           C  
ATOM    323  O   LYS A  20       1.659  25.964   2.151  1.00  0.00           O  
ATOM    324  CB  LYS A  20       1.629  28.982   3.410  1.00  0.00           C  
ATOM    325  CG  LYS A  20       0.901  29.895   4.414  1.00  0.00           C  
ATOM    326  CD  LYS A  20      -0.542  29.472   4.672  1.00  0.00           C  
ATOM    327  CE  LYS A  20      -1.243  30.474   5.584  1.00  0.00           C  
ATOM    328  NZ  LYS A  20      -2.678  30.125   5.814  1.00  0.00           N  
ATOM    329  H   LYS A  20       3.324  28.505   5.299  1.00  0.00           H  
ATOM    330  HA  LYS A  20       1.045  27.099   4.293  1.00  0.00           H  
ATOM    331 1HB  LYS A  20       2.558  29.479   3.135  1.00  0.00           H  
ATOM    332 2HB  LYS A  20       1.020  28.918   2.511  1.00  0.00           H  
ATOM    333 1HG  LYS A  20       1.437  29.874   5.362  1.00  0.00           H  
ATOM    334 2HG  LYS A  20       0.915  30.919   4.038  1.00  0.00           H  
ATOM    335 1HD  LYS A  20      -1.086  29.392   3.731  1.00  0.00           H  
ATOM    336 2HD  LYS A  20      -0.558  28.497   5.168  1.00  0.00           H  
ATOM    337 1HE  LYS A  20      -0.730  30.494   6.545  1.00  0.00           H  
ATOM    338 2HE  LYS A  20      -1.184  31.463   5.133  1.00  0.00           H  
ATOM    339 1HZ  LYS A  20      -3.098  30.810   6.423  1.00  0.00           H  
ATOM    340 2HZ  LYS A  20      -3.170  30.114   4.932  1.00  0.00           H  
ATOM    341 3HZ  LYS A  20      -2.749  29.213   6.244  1.00  0.00           H  
ATOM    342  N   GLU A  21       3.750  26.800   2.402  1.00  0.00           N  
ATOM    343  CA  GLU A  21       4.304  25.986   1.320  1.00  0.00           C  
ATOM    344  C   GLU A  21       4.262  24.493   1.656  1.00  0.00           C  
ATOM    345  O   GLU A  21       3.933  23.678   0.789  1.00  0.00           O  
ATOM    346  CB  GLU A  21       5.747  26.396   1.018  1.00  0.00           C  
ATOM    347  CG  GLU A  21       5.893  27.763   0.354  1.00  0.00           C  
ATOM    348  CD  GLU A  21       7.324  28.175   0.222  1.00  0.00           C  
ATOM    349  OE1 GLU A  21       8.143  27.547   0.854  1.00  0.00           O  
ATOM    350  OE2 GLU A  21       7.606  29.103  -0.497  1.00  0.00           O  
ATOM    351  H   GLU A  21       4.335  27.499   2.874  1.00  0.00           H  
ATOM    352  HA  GLU A  21       3.706  26.152   0.427  1.00  0.00           H  
ATOM    353 1HB  GLU A  21       6.316  26.412   1.946  1.00  0.00           H  
ATOM    354 2HB  GLU A  21       6.207  25.652   0.368  1.00  0.00           H  
ATOM    355 1HG  GLU A  21       5.442  27.725  -0.635  1.00  0.00           H  
ATOM    356 2HG  GLU A  21       5.355  28.504   0.939  1.00  0.00           H  
ATOM    357  N   VAL A  22       4.546  24.130   2.911  1.00  0.00           N  
ATOM    358  CA  VAL A  22       4.515  22.722   3.291  1.00  0.00           C  
ATOM    359  C   VAL A  22       3.064  22.233   3.233  1.00  0.00           C  
ATOM    360  O   VAL A  22       2.823  21.092   2.824  1.00  0.00           O  
ATOM    361  CB  VAL A  22       5.152  22.442   4.668  1.00  0.00           C  
ATOM    362  CG1 VAL A  22       4.961  20.962   5.037  1.00  0.00           C  
ATOM    363  CG2 VAL A  22       6.634  22.756   4.621  1.00  0.00           C  
ATOM    364  H   VAL A  22       4.860  24.854   3.570  1.00  0.00           H  
ATOM    365  HA  VAL A  22       5.090  22.159   2.559  1.00  0.00           H  
ATOM    366  HB  VAL A  22       4.657  23.061   5.425  1.00  0.00           H  
ATOM    367 1HG1 VAL A  22       5.406  20.767   6.011  1.00  0.00           H  
ATOM    368 2HG1 VAL A  22       3.924  20.711   5.068  1.00  0.00           H  
ATOM    369 3HG1 VAL A  22       5.449  20.348   4.284  1.00  0.00           H  
ATOM    370 1HG2 VAL A  22       7.076  22.561   5.594  1.00  0.00           H  
ATOM    371 2HG2 VAL A  22       7.111  22.129   3.867  1.00  0.00           H  
ATOM    372 3HG2 VAL A  22       6.775  23.799   4.363  1.00  0.00           H  
ATOM    373  N   GLU A  23       2.102  23.064   3.683  1.00  0.00           N  
ATOM    374  CA  GLU A  23       0.693  22.686   3.616  1.00  0.00           C  
ATOM    375  C   GLU A  23       0.282  22.467   2.155  1.00  0.00           C  
ATOM    376  O   GLU A  23      -0.470  21.532   1.872  1.00  0.00           O  
ATOM    377  CB  GLU A  23      -0.207  23.755   4.266  1.00  0.00           C  
ATOM    378  CG  GLU A  23      -0.099  23.835   5.806  1.00  0.00           C  
ATOM    379  CD  GLU A  23      -0.908  24.970   6.445  1.00  0.00           C  
ATOM    380  OE1 GLU A  23      -1.503  25.733   5.734  1.00  0.00           O  
ATOM    381  OE2 GLU A  23      -0.915  25.059   7.663  1.00  0.00           O  
ATOM    382  H   GLU A  23       2.362  23.972   4.084  1.00  0.00           H  
ATOM    383  HA  GLU A  23       0.555  21.755   4.154  1.00  0.00           H  
ATOM    384 1HB  GLU A  23       0.050  24.733   3.860  1.00  0.00           H  
ATOM    385 2HB  GLU A  23      -1.246  23.558   4.007  1.00  0.00           H  
ATOM    386 1HG  GLU A  23      -0.482  22.906   6.203  1.00  0.00           H  
ATOM    387 2HG  GLU A  23       0.947  23.909   6.094  1.00  0.00           H  
ATOM    388  N   LYS A  24       0.783  23.299   1.228  1.00  0.00           N  
ATOM    389  CA  LYS A  24       0.500  23.123  -0.198  1.00  0.00           C  
ATOM    390  C   LYS A  24       1.052  21.785  -0.707  1.00  0.00           C  
ATOM    391  O   LYS A  24       0.362  21.076  -1.459  1.00  0.00           O  
ATOM    392  CB  LYS A  24       1.059  24.290  -1.016  1.00  0.00           C  
ATOM    393  CG  LYS A  24       0.758  24.223  -2.525  1.00  0.00           C  
ATOM    394  CD  LYS A  24       1.128  25.539  -3.255  1.00  0.00           C  
ATOM    395  CE  LYS A  24       2.646  25.750  -3.361  1.00  0.00           C  
ATOM    396  NZ  LYS A  24       2.982  26.940  -4.200  1.00  0.00           N  
ATOM    397  H   LYS A  24       1.331  24.109   1.542  1.00  0.00           H  
ATOM    398  HA  LYS A  24      -0.578  23.100  -0.330  1.00  0.00           H  
ATOM    399 1HB  LYS A  24       0.671  25.228  -0.619  1.00  0.00           H  
ATOM    400 2HB  LYS A  24       2.135  24.311  -0.892  1.00  0.00           H  
ATOM    401 1HG  LYS A  24       1.322  23.401  -2.970  1.00  0.00           H  
ATOM    402 2HG  LYS A  24      -0.304  24.024  -2.668  1.00  0.00           H  
ATOM    403 1HD  LYS A  24       0.703  25.523  -4.260  1.00  0.00           H  
ATOM    404 2HD  LYS A  24       0.697  26.383  -2.714  1.00  0.00           H  
ATOM    405 1HE  LYS A  24       3.061  25.904  -2.365  1.00  0.00           H  
ATOM    406 2HE  LYS A  24       3.102  24.864  -3.802  1.00  0.00           H  
ATOM    407 1HZ  LYS A  24       3.986  27.047  -4.246  1.00  0.00           H  
ATOM    408 2HZ  LYS A  24       2.616  26.811  -5.134  1.00  0.00           H  
ATOM    409 3HZ  LYS A  24       2.575  27.770  -3.792  1.00  0.00           H  
ATOM    410  N   ILE A  25       2.271  21.420  -0.270  1.00  0.00           N  
ATOM    411  CA  ILE A  25       2.884  20.148  -0.644  1.00  0.00           C  
ATOM    412  C   ILE A  25       2.002  19.015  -0.159  1.00  0.00           C  
ATOM    413  O   ILE A  25       1.726  18.071  -0.902  1.00  0.00           O  
ATOM    414  CB  ILE A  25       4.333  19.985  -0.097  1.00  0.00           C  
ATOM    415  CG1 ILE A  25       5.294  21.014  -0.807  1.00  0.00           C  
ATOM    416  CG2 ILE A  25       4.827  18.511  -0.250  1.00  0.00           C  
ATOM    417  CD1 ILE A  25       6.697  21.185  -0.166  1.00  0.00           C  
ATOM    418  H   ILE A  25       2.799  22.091   0.305  1.00  0.00           H  
ATOM    419  HA  ILE A  25       2.929  20.099  -1.742  1.00  0.00           H  
ATOM    420  HB  ILE A  25       4.331  20.239   0.965  1.00  0.00           H  
ATOM    421 1HG1 ILE A  25       5.435  20.690  -1.846  1.00  0.00           H  
ATOM    422 2HG1 ILE A  25       4.806  21.982  -0.817  1.00  0.00           H  
ATOM    423 1HG2 ILE A  25       5.825  18.408   0.157  1.00  0.00           H  
ATOM    424 2HG2 ILE A  25       4.168  17.826   0.279  1.00  0.00           H  
ATOM    425 3HG2 ILE A  25       4.840  18.250  -1.311  1.00  0.00           H  
ATOM    426 1HD1 ILE A  25       7.264  21.918  -0.740  1.00  0.00           H  
ATOM    427 2HD1 ILE A  25       6.594  21.534   0.858  1.00  0.00           H  
ATOM    428 3HD1 ILE A  25       7.231  20.241  -0.179  1.00  0.00           H  
ATOM    429  N   LEU A  26       1.538  19.119   1.090  1.00  0.00           N  
ATOM    430  CA  LEU A  26       0.662  18.106   1.633  1.00  0.00           C  
ATOM    431  C   LEU A  26      -0.659  18.009   0.898  1.00  0.00           C  
ATOM    432  O   LEU A  26      -1.113  16.903   0.604  1.00  0.00           O  
ATOM    433  CB  LEU A  26       0.415  18.365   3.123  1.00  0.00           C  
ATOM    434  CG  LEU A  26      -0.569  17.409   3.815  1.00  0.00           C  
ATOM    435  CD1 LEU A  26      -0.127  16.007   3.679  1.00  0.00           C  
ATOM    436  CD2 LEU A  26      -0.644  17.746   5.294  1.00  0.00           C  
ATOM    437  H   LEU A  26       1.835  19.906   1.673  1.00  0.00           H  
ATOM    438  HA  LEU A  26       1.157  17.153   1.509  1.00  0.00           H  
ATOM    439 1HB  LEU A  26       1.361  18.339   3.648  1.00  0.00           H  
ATOM    440 2HB  LEU A  26       0.012  19.371   3.224  1.00  0.00           H  
ATOM    441  HG  LEU A  26      -1.562  17.506   3.357  1.00  0.00           H  
ATOM    442 1HD1 LEU A  26      -0.854  15.422   4.170  1.00  0.00           H  
ATOM    443 2HD1 LEU A  26      -0.077  15.697   2.643  1.00  0.00           H  
ATOM    444 3HD1 LEU A  26       0.819  15.878   4.135  1.00  0.00           H  
ATOM    445 1HD2 LEU A  26      -1.347  17.070   5.777  1.00  0.00           H  
ATOM    446 2HD2 LEU A  26       0.340  17.624   5.743  1.00  0.00           H  
ATOM    447 3HD2 LEU A  26      -0.983  18.774   5.418  1.00  0.00           H  
ATOM    448  N   ARG A  27      -1.281  19.131   0.545  1.00  0.00           N  
ATOM    449  CA  ARG A  27      -2.546  19.003  -0.154  1.00  0.00           C  
ATOM    450  C   ARG A  27      -2.355  18.240  -1.457  1.00  0.00           C  
ATOM    451  O   ARG A  27      -3.172  17.374  -1.779  1.00  0.00           O  
ATOM    452  CB  ARG A  27      -3.170  20.356  -0.452  1.00  0.00           C  
ATOM    453  CG  ARG A  27      -3.728  21.077   0.756  1.00  0.00           C  
ATOM    454  CD  ARG A  27      -4.601  22.228   0.385  1.00  0.00           C  
ATOM    455  NE  ARG A  27      -3.880  23.284  -0.340  1.00  0.00           N  
ATOM    456  CZ  ARG A  27      -3.185  24.293   0.232  1.00  0.00           C  
ATOM    457  NH1 ARG A  27      -2.609  25.203  -0.529  1.00  0.00           N  
ATOM    458  NH2 ARG A  27      -3.077  24.371   1.548  1.00  0.00           N  
ATOM    459  H   ARG A  27      -0.906  20.043   0.824  1.00  0.00           H  
ATOM    460  HA  ARG A  27      -3.232  18.441   0.480  1.00  0.00           H  
ATOM    461 1HB  ARG A  27      -2.410  21.003  -0.894  1.00  0.00           H  
ATOM    462 2HB  ARG A  27      -3.970  20.238  -1.181  1.00  0.00           H  
ATOM    463 1HG  ARG A  27      -4.315  20.376   1.349  1.00  0.00           H  
ATOM    464 2HG  ARG A  27      -2.907  21.450   1.358  1.00  0.00           H  
ATOM    465 1HD  ARG A  27      -5.398  21.862  -0.263  1.00  0.00           H  
ATOM    466 2HD  ARG A  27      -5.044  22.656   1.280  1.00  0.00           H  
ATOM    467  HE  ARG A  27      -3.935  23.271  -1.351  1.00  0.00           H  
ATOM    468 1HH1 ARG A  27      -2.691  25.147  -1.535  1.00  0.00           H  
ATOM    469 2HH1 ARG A  27      -2.088  25.961  -0.108  1.00  0.00           H  
ATOM    470 1HH2 ARG A  27      -3.511  23.677   2.139  1.00  0.00           H  
ATOM    471 2HH2 ARG A  27      -2.544  25.118   1.970  1.00  0.00           H  
ATOM    472  N   LYS A  28      -1.261  18.513  -2.182  1.00  0.00           N  
ATOM    473  CA  LYS A  28      -1.011  17.800  -3.426  1.00  0.00           C  
ATOM    474  C   LYS A  28      -0.903  16.292  -3.147  1.00  0.00           C  
ATOM    475  O   LYS A  28      -1.506  15.482  -3.863  1.00  0.00           O  
ATOM    476  CB  LYS A  28       0.220  18.370  -4.141  1.00  0.00           C  
ATOM    477  CG  LYS A  28       0.498  17.769  -5.538  1.00  0.00           C  
ATOM    478  CD  LYS A  28       1.605  16.732  -5.563  1.00  0.00           C  
ATOM    479  CE  LYS A  28       2.991  17.353  -5.586  1.00  0.00           C  
ATOM    480  NZ  LYS A  28       4.036  16.316  -5.587  1.00  0.00           N  
ATOM    481  H   LYS A  28      -0.631  19.268  -1.879  1.00  0.00           H  
ATOM    482  HA  LYS A  28      -1.873  17.951  -4.080  1.00  0.00           H  
ATOM    483 1HB  LYS A  28       0.097  19.446  -4.257  1.00  0.00           H  
ATOM    484 2HB  LYS A  28       1.094  18.216  -3.508  1.00  0.00           H  
ATOM    485 1HG  LYS A  28      -0.418  17.299  -5.912  1.00  0.00           H  
ATOM    486 2HG  LYS A  28       0.764  18.575  -6.218  1.00  0.00           H  
ATOM    487 1HD  LYS A  28       1.526  16.061  -4.710  1.00  0.00           H  
ATOM    488 2HD  LYS A  28       1.502  16.160  -6.473  1.00  0.00           H  
ATOM    489 1HE  LYS A  28       3.092  17.955  -6.487  1.00  0.00           H  
ATOM    490 2HE  LYS A  28       3.137  17.987  -4.714  1.00  0.00           H  
ATOM    491 1HZ  LYS A  28       4.950  16.754  -5.611  1.00  0.00           H  
ATOM    492 2HZ  LYS A  28       3.953  15.765  -4.753  1.00  0.00           H  
ATOM    493 3HZ  LYS A  28       3.945  15.682  -6.399  1.00  0.00           H  
ATOM    494  N   VAL A  29      -0.163  15.915  -2.091  1.00  0.00           N  
ATOM    495  CA  VAL A  29       0.007  14.499  -1.762  1.00  0.00           C  
ATOM    496  C   VAL A  29      -1.344  13.850  -1.415  1.00  0.00           C  
ATOM    497  O   VAL A  29      -1.632  12.732  -1.866  1.00  0.00           O  
ATOM    498  CB  VAL A  29       1.005  14.317  -0.590  1.00  0.00           C  
ATOM    499  CG1 VAL A  29       1.026  12.885  -0.151  1.00  0.00           C  
ATOM    500  CG2 VAL A  29       2.411  14.723  -1.026  1.00  0.00           C  
ATOM    501  H   VAL A  29       0.330  16.637  -1.554  1.00  0.00           H  
ATOM    502  HA  VAL A  29       0.416  13.993  -2.635  1.00  0.00           H  
ATOM    503  HB  VAL A  29       0.684  14.931   0.253  1.00  0.00           H  
ATOM    504 1HG1 VAL A  29       1.732  12.763   0.674  1.00  0.00           H  
ATOM    505 2HG1 VAL A  29       0.043  12.562   0.171  1.00  0.00           H  
ATOM    506 3HG1 VAL A  29       1.334  12.301  -0.982  1.00  0.00           H  
ATOM    507 1HG2 VAL A  29       3.103  14.595  -0.192  1.00  0.00           H  
ATOM    508 2HG2 VAL A  29       2.722  14.098  -1.858  1.00  0.00           H  
ATOM    509 3HG2 VAL A  29       2.416  15.758  -1.337  1.00  0.00           H  
ATOM    510  N   ASP A  30      -2.176  14.541  -0.624  1.00  0.00           N  
ATOM    511  CA  ASP A  30      -3.482  13.992  -0.267  1.00  0.00           C  
ATOM    512  C   ASP A  30      -4.383  13.816  -1.496  1.00  0.00           C  
ATOM    513  O   ASP A  30      -5.090  12.806  -1.593  1.00  0.00           O  
ATOM    514  CB  ASP A  30      -4.219  14.881   0.752  1.00  0.00           C  
ATOM    515  CG  ASP A  30      -3.701  14.839   2.213  1.00  0.00           C  
ATOM    516  OD1 ASP A  30      -2.956  13.963   2.561  1.00  0.00           O  
ATOM    517  OD2 ASP A  30      -4.109  15.693   2.970  1.00  0.00           O  
ATOM    518  H   ASP A  30      -1.874  15.444  -0.241  1.00  0.00           H  
ATOM    519  HA  ASP A  30      -3.326  13.013   0.183  1.00  0.00           H  
ATOM    520 1HB  ASP A  30      -4.157  15.915   0.407  1.00  0.00           H  
ATOM    521 2HB  ASP A  30      -5.274  14.613   0.758  1.00  0.00           H  
ATOM    522  N   ASP A  31      -4.332  14.758  -2.466  1.00  0.00           N  
ATOM    523  CA  ASP A  31      -5.161  14.628  -3.669  1.00  0.00           C  
ATOM    524  C   ASP A  31      -4.745  13.416  -4.484  1.00  0.00           C  
ATOM    525  O   ASP A  31      -5.601  12.698  -5.024  1.00  0.00           O  
ATOM    526  CB  ASP A  31      -5.059  15.861  -4.582  1.00  0.00           C  
ATOM    527  CG  ASP A  31      -5.751  17.148  -4.079  1.00  0.00           C  
ATOM    528  OD1 ASP A  31      -6.508  17.108  -3.141  1.00  0.00           O  
ATOM    529  OD2 ASP A  31      -5.518  18.168  -4.692  1.00  0.00           O  
ATOM    530  H   ASP A  31      -3.775  15.608  -2.315  1.00  0.00           H  
ATOM    531  HA  ASP A  31      -6.202  14.505  -3.361  1.00  0.00           H  
ATOM    532 1HB  ASP A  31      -3.997  16.088  -4.727  1.00  0.00           H  
ATOM    533 2HB  ASP A  31      -5.466  15.611  -5.560  1.00  0.00           H  
ATOM    534  N   ILE A  32      -3.443  13.145  -4.540  1.00  0.00           N  
ATOM    535  CA  ILE A  32      -2.950  11.986  -5.267  1.00  0.00           C  
ATOM    536  C   ILE A  32      -3.481  10.695  -4.669  1.00  0.00           C  
ATOM    537  O   ILE A  32      -3.920   9.791  -5.392  1.00  0.00           O  
ATOM    538  CB  ILE A  32      -1.422  11.926  -5.296  1.00  0.00           C  
ATOM    539  CG1 ILE A  32      -0.845  13.062  -6.112  1.00  0.00           C  
ATOM    540  CG2 ILE A  32      -0.991  10.604  -5.865  1.00  0.00           C  
ATOM    541  CD1 ILE A  32       0.645  13.254  -5.901  1.00  0.00           C  
ATOM    542  H   ILE A  32      -2.782  13.810  -4.111  1.00  0.00           H  
ATOM    543  HA  ILE A  32      -3.319  12.055  -6.303  1.00  0.00           H  
ATOM    544  HB  ILE A  32      -1.034  12.034  -4.275  1.00  0.00           H  
ATOM    545 1HG1 ILE A  32      -1.013  12.849  -7.163  1.00  0.00           H  
ATOM    546 2HG1 ILE A  32      -1.354  13.991  -5.864  1.00  0.00           H  
ATOM    547 1HG2 ILE A  32       0.049  10.566  -5.882  1.00  0.00           H  
ATOM    548 2HG2 ILE A  32      -1.357   9.774  -5.266  1.00  0.00           H  
ATOM    549 3HG2 ILE A  32      -1.380  10.510  -6.883  1.00  0.00           H  
ATOM    550 1HD1 ILE A  32       0.988  14.048  -6.532  1.00  0.00           H  
ATOM    551 2HD1 ILE A  32       0.842  13.493  -4.859  1.00  0.00           H  
ATOM    552 3HD1 ILE A  32       1.180  12.373  -6.161  1.00  0.00           H  
ATOM    553  N   LEU A  33      -3.401  10.595  -3.339  1.00  0.00           N  
ATOM    554  CA  LEU A  33      -3.893   9.412  -2.662  1.00  0.00           C  
ATOM    555  C   LEU A  33      -5.391   9.218  -2.861  1.00  0.00           C  
ATOM    556  O   LEU A  33      -5.832   8.091  -3.064  1.00  0.00           O  
ATOM    557  CB  LEU A  33      -3.544   9.499  -1.171  1.00  0.00           C  
ATOM    558  CG  LEU A  33      -2.046   9.297  -0.800  1.00  0.00           C  
ATOM    559  CD1 LEU A  33      -1.809   9.721   0.637  1.00  0.00           C  
ATOM    560  CD2 LEU A  33      -1.705   7.795  -0.938  1.00  0.00           C  
ATOM    561  H   LEU A  33      -2.975  11.360  -2.804  1.00  0.00           H  
ATOM    562  HA  LEU A  33      -3.400   8.543  -3.096  1.00  0.00           H  
ATOM    563 1HB  LEU A  33      -3.837  10.493  -0.820  1.00  0.00           H  
ATOM    564 2HB  LEU A  33      -4.137   8.761  -0.630  1.00  0.00           H  
ATOM    565  HG  LEU A  33      -1.407   9.898  -1.445  1.00  0.00           H  
ATOM    566 1HD1 LEU A  33      -0.768   9.577   0.893  1.00  0.00           H  
ATOM    567 2HD1 LEU A  33      -2.059  10.777   0.728  1.00  0.00           H  
ATOM    568 3HD1 LEU A  33      -2.432   9.142   1.310  1.00  0.00           H  
ATOM    569 1HD2 LEU A  33      -0.688   7.612  -0.658  1.00  0.00           H  
ATOM    570 2HD2 LEU A  33      -2.350   7.208  -0.282  1.00  0.00           H  
ATOM    571 3HD2 LEU A  33      -1.847   7.465  -1.956  1.00  0.00           H  
ATOM    572  N   GLU A  34      -6.179  10.298  -2.852  1.00  0.00           N  
ATOM    573  CA  GLU A  34      -7.610  10.122  -3.094  1.00  0.00           C  
ATOM    574  C   GLU A  34      -7.896   9.604  -4.506  1.00  0.00           C  
ATOM    575  O   GLU A  34      -8.757   8.739  -4.688  1.00  0.00           O  
ATOM    576  CB  GLU A  34      -8.394  11.421  -2.866  1.00  0.00           C  
ATOM    577  CG  GLU A  34      -9.927  11.243  -3.032  1.00  0.00           C  
ATOM    578  CD  GLU A  34     -10.741  12.467  -2.694  1.00  0.00           C  
ATOM    579  OE1 GLU A  34     -10.179  13.470  -2.357  1.00  0.00           O  
ATOM    580  OE2 GLU A  34     -11.938  12.388  -2.764  1.00  0.00           O  
ATOM    581  H   GLU A  34      -5.798  11.224  -2.618  1.00  0.00           H  
ATOM    582  HA  GLU A  34      -7.985   9.387  -2.386  1.00  0.00           H  
ATOM    583 1HB  GLU A  34      -8.192  11.794  -1.865  1.00  0.00           H  
ATOM    584 2HB  GLU A  34      -8.051  12.176  -3.577  1.00  0.00           H  
ATOM    585 1HG  GLU A  34     -10.136  10.982  -4.071  1.00  0.00           H  
ATOM    586 2HG  GLU A  34     -10.253  10.409  -2.413  1.00  0.00           H  
ATOM    587  N   LYS A  35      -7.180  10.126  -5.517  1.00  0.00           N  
ATOM    588  CA  LYS A  35      -7.392   9.696  -6.908  1.00  0.00           C  
ATOM    589  C   LYS A  35      -7.061   8.223  -7.169  1.00  0.00           C  
ATOM    590  O   LYS A  35      -7.833   7.559  -7.870  1.00  0.00           O  
ATOM    591  CB  LYS A  35      -6.571  10.553  -7.870  1.00  0.00           C  
ATOM    592  CG  LYS A  35      -7.057  11.981  -8.059  1.00  0.00           C  
ATOM    593  CD  LYS A  35      -6.152  12.724  -9.031  1.00  0.00           C  
ATOM    594  CE  LYS A  35      -6.597  14.156  -9.242  1.00  0.00           C  
ATOM    595  NZ  LYS A  35      -5.689  14.885 -10.179  1.00  0.00           N  
ATOM    596  H   LYS A  35      -6.513  10.880  -5.312  1.00  0.00           H  
ATOM    597  HA  LYS A  35      -8.448   9.838  -7.137  1.00  0.00           H  
ATOM    598 1HB  LYS A  35      -5.550  10.623  -7.491  1.00  0.00           H  
ATOM    599 2HB  LYS A  35      -6.529  10.071  -8.845  1.00  0.00           H  
ATOM    600 1HG  LYS A  35      -8.077  11.976  -8.442  1.00  0.00           H  
ATOM    601 2HG  LYS A  35      -7.052  12.489  -7.096  1.00  0.00           H  
ATOM    602 1HD  LYS A  35      -5.130  12.720  -8.642  1.00  0.00           H  
ATOM    603 2HD  LYS A  35      -6.158  12.212  -9.992  1.00  0.00           H  
ATOM    604 1HE  LYS A  35      -7.607  14.157  -9.651  1.00  0.00           H  
ATOM    605 2HE  LYS A  35      -6.607  14.672  -8.279  1.00  0.00           H  
ATOM    606 1HZ  LYS A  35      -6.017  15.834 -10.297  1.00  0.00           H  
ATOM    607 2HZ  LYS A  35      -4.753  14.899  -9.802  1.00  0.00           H  
ATOM    608 3HZ  LYS A  35      -5.684  14.419 -11.075  1.00  0.00           H  
ATOM    609  N   VAL A  36      -5.952   7.737  -6.571  1.00  0.00           N  
ATOM    610  CA  VAL A  36      -5.429   6.360  -6.669  1.00  0.00           C  
ATOM    611  C   VAL A  36      -4.909   5.952  -8.061  1.00  0.00           C  
ATOM    612  O   VAL A  36      -5.658   5.881  -9.029  1.00  0.00           O  
ATOM    613  CB  VAL A  36      -6.493   5.329  -6.199  1.00  0.00           C  
ATOM    614  CG1 VAL A  36      -5.984   3.877  -6.374  1.00  0.00           C  
ATOM    615  CG2 VAL A  36      -6.815   5.594  -4.744  1.00  0.00           C  
ATOM    616  H   VAL A  36      -5.392   8.409  -6.033  1.00  0.00           H  
ATOM    617  HA  VAL A  36      -4.601   6.294  -5.971  1.00  0.00           H  
ATOM    618  HB  VAL A  36      -7.398   5.443  -6.788  1.00  0.00           H  
ATOM    619 1HG1 VAL A  36      -6.752   3.186  -6.033  1.00  0.00           H  
ATOM    620 2HG1 VAL A  36      -5.781   3.682  -7.419  1.00  0.00           H  
ATOM    621 3HG1 VAL A  36      -5.077   3.729  -5.782  1.00  0.00           H  
ATOM    622 1HG2 VAL A  36      -7.574   4.892  -4.412  1.00  0.00           H  
ATOM    623 2HG2 VAL A  36      -5.917   5.481  -4.129  1.00  0.00           H  
ATOM    624 3HG2 VAL A  36      -7.192   6.608  -4.629  1.00  0.00           H  
ATOM    625  N   SER A  37      -3.605   5.623  -8.134  1.00  0.00           N  
ATOM    626  CA  SER A  37      -2.931   5.187  -9.373  1.00  0.00           C  
ATOM    627  C   SER A  37      -2.519   3.730  -9.243  1.00  0.00           C  
ATOM    628  O   SER A  37      -1.678   3.227 -10.005  1.00  0.00           O  
ATOM    629  CB  SER A  37      -1.713   6.024  -9.654  1.00  0.00           C  
ATOM    630  OG  SER A  37      -2.053   7.367  -9.853  1.00  0.00           O  
ATOM    631  H   SER A  37      -3.044   5.672  -7.295  1.00  0.00           H  
ATOM    632  HA  SER A  37      -3.624   5.280 -10.210  1.00  0.00           H  
ATOM    633 1HB  SER A  37      -1.006   5.926  -8.826  1.00  0.00           H  
ATOM    634 2HB  SER A  37      -1.227   5.628 -10.552  1.00  0.00           H  
ATOM    635  HG  SER A  37      -2.272   7.698  -8.976  1.00  0.00           H  
ATOM    636  N   ALA A  38      -3.122   3.064  -8.265  1.00  0.00           N  
ATOM    637  CA  ALA A  38      -2.879   1.669  -7.940  1.00  0.00           C  
ATOM    638  C   ALA A  38      -1.333   1.447  -7.925  1.00  0.00           C  
ATOM    639  O   ALA A  38      -0.655   2.383  -7.497  1.00  0.00           O  
ATOM    640  CB  ALA A  38      -3.727   0.868  -8.927  1.00  0.00           C  
ATOM    641  H   ALA A  38      -3.804   3.571  -7.716  1.00  0.00           H  
ATOM    642  HA  ALA A  38      -3.250   1.475  -6.934  1.00  0.00           H  
ATOM    643 1HB  ALA A  38      -3.737  -0.175  -8.762  1.00  0.00           H  
ATOM    644 2HB  ALA A  38      -4.758   1.206  -8.815  1.00  0.00           H  
ATOM    645 3HB  ALA A  38      -3.379   1.085  -9.936  1.00  0.00           H  
ATOM    646  N   PRO A  39      -0.701   0.278  -8.251  1.00  0.00           N  
ATOM    647  CA  PRO A  39       0.746   0.152  -8.244  1.00  0.00           C  
ATOM    648  C   PRO A  39       1.445   0.621  -9.521  1.00  0.00           C  
ATOM    649  O   PRO A  39       2.251  -0.123 -10.090  1.00  0.00           O  
ATOM    650  CB  PRO A  39       0.919  -1.351  -8.001  1.00  0.00           C  
ATOM    651  CG  PRO A  39      -0.251  -1.983  -8.706  1.00  0.00           C  
ATOM    652  CD  PRO A  39      -1.390  -1.010  -8.516  1.00  0.00           C  
ATOM    653  HA  PRO A  39       1.145   0.715  -7.387  1.00  0.00           H  
ATOM    654 1HB  PRO A  39       1.892  -1.691  -8.392  1.00  0.00           H  
ATOM    655 2HB  PRO A  39       0.928  -1.546  -6.930  1.00  0.00           H  
ATOM    656 1HG  PRO A  39      -0.005  -2.156  -9.770  1.00  0.00           H  
ATOM    657 2HG  PRO A  39      -0.468  -2.978  -8.274  1.00  0.00           H  
ATOM    658 1HD  PRO A  39      -1.897  -0.994  -9.481  1.00  0.00           H  
ATOM    659 2HD  PRO A  39      -2.028  -1.300  -7.676  1.00  0.00           H  
ATOM    660  N   SER A  40       1.165   1.836  -9.977  1.00  0.00           N  
ATOM    661  CA  SER A  40       1.905   2.360 -11.112  1.00  0.00           C  
ATOM    662  C   SER A  40       3.335   2.694 -10.681  1.00  0.00           C  
ATOM    663  O   SER A  40       3.557   3.460  -9.744  1.00  0.00           O  
ATOM    664  CB  SER A  40       1.224   3.607 -11.658  1.00  0.00           C  
ATOM    665  OG  SER A  40      -0.040   3.310 -12.193  1.00  0.00           O  
ATOM    666  H   SER A  40       0.421   2.396  -9.549  1.00  0.00           H  
ATOM    667  HA  SER A  40       1.937   1.595 -11.895  1.00  0.00           H  
ATOM    668 1HB  SER A  40       1.121   4.340 -10.858  1.00  0.00           H  
ATOM    669 2HB  SER A  40       1.853   4.053 -12.422  1.00  0.00           H  
ATOM    670  HG  SER A  40      -0.631   3.146 -11.426  1.00  0.00           H  
ATOM    671  N   GLU A  41       4.333   2.275 -11.459  1.00  0.00           N  
ATOM    672  CA  GLU A  41       5.744   2.511 -11.098  1.00  0.00           C  
ATOM    673  C   GLU A  41       6.144   3.976 -11.034  1.00  0.00           C  
ATOM    674  O   GLU A  41       7.119   4.344 -10.375  1.00  0.00           O  
ATOM    675  CB  GLU A  41       6.691   1.794 -12.059  1.00  0.00           C  
ATOM    676  CG  GLU A  41       6.722   2.324 -13.490  1.00  0.00           C  
ATOM    677  CD  GLU A  41       7.637   1.496 -14.367  1.00  0.00           C  
ATOM    678  OE1 GLU A  41       8.288   0.619 -13.848  1.00  0.00           O  
ATOM    679  OE2 GLU A  41       7.682   1.737 -15.543  1.00  0.00           O  
ATOM    680  H   GLU A  41       4.116   1.686 -12.249  1.00  0.00           H  
ATOM    681  HA  GLU A  41       5.891   2.086 -10.102  1.00  0.00           H  
ATOM    682 1HB  GLU A  41       7.706   1.901 -11.681  1.00  0.00           H  
ATOM    683 2HB  GLU A  41       6.459   0.731 -12.081  1.00  0.00           H  
ATOM    684 1HG  GLU A  41       5.716   2.329 -13.912  1.00  0.00           H  
ATOM    685 2HG  GLU A  41       7.089   3.353 -13.490  1.00  0.00           H  
ATOM    686  N   GLU A  42       5.364   4.824 -11.686  1.00  0.00           N  
ATOM    687  CA  GLU A  42       5.596   6.262 -11.763  1.00  0.00           C  
ATOM    688  C   GLU A  42       5.478   6.904 -10.380  1.00  0.00           C  
ATOM    689  O   GLU A  42       5.953   8.022 -10.164  1.00  0.00           O  
ATOM    690  CB  GLU A  42       4.617   6.909 -12.738  1.00  0.00           C  
ATOM    691  CG  GLU A  42       4.851   6.520 -14.199  1.00  0.00           C  
ATOM    692  CD  GLU A  42       3.891   7.171 -15.164  1.00  0.00           C  
ATOM    693  OE1 GLU A  42       3.009   7.865 -14.721  1.00  0.00           O  
ATOM    694  OE2 GLU A  42       4.044   6.968 -16.346  1.00  0.00           O  
ATOM    695  H   GLU A  42       4.570   4.429 -12.169  1.00  0.00           H  
ATOM    696  HA  GLU A  42       6.607   6.424 -12.135  1.00  0.00           H  
ATOM    697 1HB  GLU A  42       3.603   6.620 -12.464  1.00  0.00           H  
ATOM    698 2HB  GLU A  42       4.686   7.993 -12.654  1.00  0.00           H  
ATOM    699 1HG  GLU A  42       5.862   6.816 -14.467  1.00  0.00           H  
ATOM    700 2HG  GLU A  42       4.783   5.437 -14.301  1.00  0.00           H  
ATOM    701  N   LYS A  43       4.832   6.203  -9.452  1.00  0.00           N  
ATOM    702  CA  LYS A  43       4.646   6.691  -8.108  1.00  0.00           C  
ATOM    703  C   LYS A  43       5.937   6.786  -7.321  1.00  0.00           C  
ATOM    704  O   LYS A  43       6.020   7.606  -6.402  1.00  0.00           O  
ATOM    705  CB  LYS A  43       3.620   5.845  -7.382  1.00  0.00           C  
ATOM    706  CG  LYS A  43       2.191   5.989  -7.918  1.00  0.00           C  
ATOM    707  CD  LYS A  43       1.627   7.450  -7.788  1.00  0.00           C  
ATOM    708  CE  LYS A  43       1.594   7.923  -6.365  1.00  0.00           C  
ATOM    709  NZ  LYS A  43       0.568   7.218  -5.605  1.00  0.00           N  
ATOM    710  H   LYS A  43       4.485   5.262  -9.678  1.00  0.00           H  
ATOM    711  HA  LYS A  43       4.255   7.702  -8.177  1.00  0.00           H  
ATOM    712 1HB  LYS A  43       3.874   4.809  -7.571  1.00  0.00           H  
ATOM    713 2HB  LYS A  43       3.684   5.967  -6.302  1.00  0.00           H  
ATOM    714 1HG  LYS A  43       2.215   5.712  -8.986  1.00  0.00           H  
ATOM    715 2HG  LYS A  43       1.546   5.292  -7.404  1.00  0.00           H  
ATOM    716 1HD  LYS A  43       2.135   8.168  -8.428  1.00  0.00           H  
ATOM    717 2HD  LYS A  43       0.597   7.436  -8.108  1.00  0.00           H  
ATOM    718 1HE  LYS A  43       2.552   7.767  -5.887  1.00  0.00           H  
ATOM    719 2HE  LYS A  43       1.395   8.972  -6.358  1.00  0.00           H  
ATOM    720 1HZ  LYS A  43       0.581   7.555  -4.641  1.00  0.00           H  
ATOM    721 2HZ  LYS A  43      -0.341   7.354  -6.009  1.00  0.00           H  
ATOM    722 3HZ  LYS A  43       0.782   6.216  -5.641  1.00  0.00           H  
ATOM    723  N   GLN A  44       6.952   5.970  -7.633  1.00  0.00           N  
ATOM    724  CA  GLN A  44       8.180   6.141  -6.866  1.00  0.00           C  
ATOM    725  C   GLN A  44       8.820   7.457  -7.279  1.00  0.00           C  
ATOM    726  O   GLN A  44       9.386   8.159  -6.446  1.00  0.00           O  
ATOM    727  CB  GLN A  44       9.148   4.973  -7.050  1.00  0.00           C  
ATOM    728  CG  GLN A  44       8.659   3.685  -6.409  1.00  0.00           C  
ATOM    729  CD  GLN A  44       8.453   3.868  -4.923  1.00  0.00           C  
ATOM    730  OE1 GLN A  44       9.350   4.343  -4.216  1.00  0.00           O  
ATOM    731  NE2 GLN A  44       7.269   3.526  -4.449  1.00  0.00           N  
ATOM    732  H   GLN A  44       6.882   5.282  -8.392  1.00  0.00           H  
ATOM    733  HA  GLN A  44       7.924   6.215  -5.811  1.00  0.00           H  
ATOM    734 1HB  GLN A  44       9.291   4.792  -8.118  1.00  0.00           H  
ATOM    735 2HB  GLN A  44      10.118   5.223  -6.621  1.00  0.00           H  
ATOM    736 1HG  GLN A  44       7.703   3.376  -6.850  1.00  0.00           H  
ATOM    737 2HG  GLN A  44       9.412   2.911  -6.558  1.00  0.00           H  
ATOM    738 1HE2 GLN A  44       7.059   3.651  -3.481  1.00  0.00           H  
ATOM    739 2HE2 GLN A  44       6.550   3.131  -5.082  1.00  0.00           H  
ATOM    740  N   LYS A  45       8.682   7.815  -8.557  1.00  0.00           N  
ATOM    741  CA  LYS A  45       9.237   9.055  -9.070  1.00  0.00           C  
ATOM    742  C   LYS A  45       8.506  10.240  -8.449  1.00  0.00           C  
ATOM    743  O   LYS A  45       9.114  11.286  -8.181  1.00  0.00           O  
ATOM    744  CB  LYS A  45       9.204   9.079 -10.593  1.00  0.00           C  
ATOM    745  CG  LYS A  45      10.198   8.106 -11.224  1.00  0.00           C  
ATOM    746  CD  LYS A  45      10.145   8.147 -12.740  1.00  0.00           C  
ATOM    747  CE  LYS A  45      11.147   7.174 -13.333  1.00  0.00           C  
ATOM    748  NZ  LYS A  45      11.122   7.164 -14.809  1.00  0.00           N  
ATOM    749  H   LYS A  45       8.191   7.188  -9.181  1.00  0.00           H  
ATOM    750  HA  LYS A  45      10.274   9.120  -8.767  1.00  0.00           H  
ATOM    751 1HB  LYS A  45       8.204   8.825 -10.945  1.00  0.00           H  
ATOM    752 2HB  LYS A  45       9.434  10.084 -10.950  1.00  0.00           H  
ATOM    753 1HG  LYS A  45      11.211   8.350 -10.886  1.00  0.00           H  
ATOM    754 2HG  LYS A  45       9.975   7.087 -10.891  1.00  0.00           H  
ATOM    755 1HD  LYS A  45       9.147   7.866 -13.070  1.00  0.00           H  
ATOM    756 2HD  LYS A  45      10.364   9.156 -13.089  1.00  0.00           H  
ATOM    757 1HE  LYS A  45      12.149   7.443 -13.000  1.00  0.00           H  
ATOM    758 2HE  LYS A  45      10.916   6.173 -12.974  1.00  0.00           H  
ATOM    759 1HZ  LYS A  45      11.804   6.494 -15.137  1.00  0.00           H  
ATOM    760 2HZ  LYS A  45      10.205   6.898 -15.128  1.00  0.00           H  
ATOM    761 3HZ  LYS A  45      11.352   8.082 -15.161  1.00  0.00           H  
ATOM    762  N   GLU A  46       7.202  10.072  -8.199  1.00  0.00           N  
ATOM    763  CA  GLU A  46       6.461  11.147  -7.562  1.00  0.00           C  
ATOM    764  C   GLU A  46       6.949  11.303  -6.114  1.00  0.00           C  
ATOM    765  O   GLU A  46       7.131  12.427  -5.639  1.00  0.00           O  
ATOM    766  CB  GLU A  46       4.961  10.859  -7.569  1.00  0.00           C  
ATOM    767  CG  GLU A  46       4.078  12.025  -7.099  1.00  0.00           C  
ATOM    768  CD  GLU A  46       4.139  13.216  -8.051  1.00  0.00           C  
ATOM    769  OE1 GLU A  46       4.467  12.996  -9.189  1.00  0.00           O  
ATOM    770  OE2 GLU A  46       3.896  14.341  -7.653  1.00  0.00           O  
ATOM    771  H   GLU A  46       6.740   9.222  -8.533  1.00  0.00           H  
ATOM    772  HA  GLU A  46       6.645  12.070  -8.108  1.00  0.00           H  
ATOM    773 1HB  GLU A  46       4.659  10.578  -8.581  1.00  0.00           H  
ATOM    774 2HB  GLU A  46       4.755  10.006  -6.922  1.00  0.00           H  
ATOM    775 1HG  GLU A  46       3.068  11.658  -7.066  1.00  0.00           H  
ATOM    776 2HG  GLU A  46       4.367  12.336  -6.097  1.00  0.00           H  
ATOM    777  N   ALA A  47       7.204  10.186  -5.417  1.00  0.00           N  
ATOM    778  CA  ALA A  47       7.707  10.252  -4.043  1.00  0.00           C  
ATOM    779  C   ALA A  47       9.067  10.961  -4.014  1.00  0.00           C  
ATOM    780  O   ALA A  47       9.350  11.749  -3.096  1.00  0.00           O  
ATOM    781  CB  ALA A  47       7.797   8.867  -3.453  1.00  0.00           C  
ATOM    782  H   ALA A  47       6.975   9.272  -5.831  1.00  0.00           H  
ATOM    783  HA  ALA A  47       7.004  10.841  -3.452  1.00  0.00           H  
ATOM    784 1HB  ALA A  47       8.130   8.925  -2.429  1.00  0.00           H  
ATOM    785 2HB  ALA A  47       6.813   8.405  -3.490  1.00  0.00           H  
ATOM    786 3HB  ALA A  47       8.499   8.267  -4.034  1.00  0.00           H  
ATOM    787  N   ILE A  48       9.877  10.724  -5.057  1.00  0.00           N  
ATOM    788  CA  ILE A  48      11.168  11.370  -5.225  1.00  0.00           C  
ATOM    789  C   ILE A  48      11.033  12.871  -5.370  1.00  0.00           C  
ATOM    790  O   ILE A  48      11.717  13.613  -4.664  1.00  0.00           O  
ATOM    791  CB  ILE A  48      11.958  10.759  -6.425  1.00  0.00           C  
ATOM    792  CG1 ILE A  48      12.422   9.301  -6.050  1.00  0.00           C  
ATOM    793  CG2 ILE A  48      13.068  11.694  -6.969  1.00  0.00           C  
ATOM    794  CD1 ILE A  48      12.970   8.438  -7.195  1.00  0.00           C  
ATOM    795  H   ILE A  48       9.576  10.019  -5.740  1.00  0.00           H  
ATOM    796  HA  ILE A  48      11.755  11.182  -4.320  1.00  0.00           H  
ATOM    797  HB  ILE A  48      11.259  10.622  -7.229  1.00  0.00           H  
ATOM    798 1HG1 ILE A  48      13.186   9.379  -5.309  1.00  0.00           H  
ATOM    799 2HG1 ILE A  48      11.587   8.781  -5.619  1.00  0.00           H  
ATOM    800 1HG2 ILE A  48      13.542  11.236  -7.830  1.00  0.00           H  
ATOM    801 2HG2 ILE A  48      12.647  12.647  -7.278  1.00  0.00           H  
ATOM    802 3HG2 ILE A  48      13.780  11.875  -6.245  1.00  0.00           H  
ATOM    803 1HD1 ILE A  48      13.254   7.459  -6.803  1.00  0.00           H  
ATOM    804 2HD1 ILE A  48      12.212   8.305  -7.952  1.00  0.00           H  
ATOM    805 3HD1 ILE A  48      13.839   8.907  -7.638  1.00  0.00           H  
ATOM    806  N   LYS A  49      10.119  13.355  -6.223  1.00  0.00           N  
ATOM    807  CA  LYS A  49      10.062  14.807  -6.313  1.00  0.00           C  
ATOM    808  C   LYS A  49       9.449  15.442  -5.063  1.00  0.00           C  
ATOM    809  O   LYS A  49       9.801  16.579  -4.744  1.00  0.00           O  
ATOM    810  CB  LYS A  49       9.342  15.302  -7.572  1.00  0.00           C  
ATOM    811  CG  LYS A  49       7.839  15.098  -7.615  1.00  0.00           C  
ATOM    812  CD  LYS A  49       7.240  15.458  -8.985  1.00  0.00           C  
ATOM    813  CE  LYS A  49       7.293  16.968  -9.268  1.00  0.00           C  
ATOM    814  NZ  LYS A  49       6.483  17.332 -10.456  1.00  0.00           N  
ATOM    815  H   LYS A  49       9.575  12.721  -6.821  1.00  0.00           H  
ATOM    816  HA  LYS A  49      11.082  15.171  -6.383  1.00  0.00           H  
ATOM    817 1HB  LYS A  49       9.540  16.365  -7.678  1.00  0.00           H  
ATOM    818 2HB  LYS A  49       9.770  14.801  -8.439  1.00  0.00           H  
ATOM    819 1HG  LYS A  49       7.623  14.063  -7.416  1.00  0.00           H  
ATOM    820 2HG  LYS A  49       7.355  15.702  -6.847  1.00  0.00           H  
ATOM    821 1HD  LYS A  49       7.786  14.924  -9.763  1.00  0.00           H  
ATOM    822 2HD  LYS A  49       6.199  15.131  -9.020  1.00  0.00           H  
ATOM    823 1HE  LYS A  49       6.918  17.511  -8.400  1.00  0.00           H  
ATOM    824 2HE  LYS A  49       8.323  17.265  -9.453  1.00  0.00           H  
ATOM    825 1HZ  LYS A  49       6.540  18.329 -10.613  1.00  0.00           H  
ATOM    826 2HZ  LYS A  49       6.824  16.840 -11.270  1.00  0.00           H  
ATOM    827 3HZ  LYS A  49       5.521  17.070 -10.276  1.00  0.00           H  
ATOM    828  N   VAL A  50       8.607  14.714  -4.303  1.00  0.00           N  
ATOM    829  CA  VAL A  50       8.066  15.331  -3.088  1.00  0.00           C  
ATOM    830  C   VAL A  50       9.204  15.576  -2.127  1.00  0.00           C  
ATOM    831  O   VAL A  50       9.304  16.652  -1.528  1.00  0.00           O  
ATOM    832  CB  VAL A  50       7.020  14.455  -2.350  1.00  0.00           C  
ATOM    833  CG1 VAL A  50       6.671  15.109  -0.985  1.00  0.00           C  
ATOM    834  CG2 VAL A  50       5.766  14.327  -3.163  1.00  0.00           C  
ATOM    835  H   VAL A  50       8.305  13.787  -4.631  1.00  0.00           H  
ATOM    836  HA  VAL A  50       7.613  16.289  -3.350  1.00  0.00           H  
ATOM    837  HB  VAL A  50       7.438  13.461  -2.168  1.00  0.00           H  
ATOM    838 1HG1 VAL A  50       5.944  14.517  -0.485  1.00  0.00           H  
ATOM    839 2HG1 VAL A  50       7.551  15.191  -0.355  1.00  0.00           H  
ATOM    840 3HG1 VAL A  50       6.263  16.103  -1.160  1.00  0.00           H  
ATOM    841 1HG2 VAL A  50       5.049  13.707  -2.626  1.00  0.00           H  
ATOM    842 2HG2 VAL A  50       5.354  15.314  -3.318  1.00  0.00           H  
ATOM    843 3HG2 VAL A  50       5.990  13.872  -4.114  1.00  0.00           H  
ATOM    844  N   TYR A  51      10.069  14.580  -1.968  1.00  0.00           N  
ATOM    845  CA  TYR A  51      11.190  14.764  -1.083  1.00  0.00           C  
ATOM    846  C   TYR A  51      12.150  15.844  -1.559  1.00  0.00           C  
ATOM    847  O   TYR A  51      12.651  16.607  -0.728  1.00  0.00           O  
ATOM    848  CB  TYR A  51      11.927  13.470  -0.839  1.00  0.00           C  
ATOM    849  CG  TYR A  51      11.384  12.530   0.272  1.00  0.00           C  
ATOM    850  CD1 TYR A  51      10.339  12.885   1.153  1.00  0.00           C  
ATOM    851  CD2 TYR A  51      12.041  11.341   0.481  1.00  0.00           C  
ATOM    852  CE1 TYR A  51       9.995  12.048   2.182  1.00  0.00           C  
ATOM    853  CE2 TYR A  51      11.684  10.535   1.511  1.00  0.00           C  
ATOM    854  CZ  TYR A  51      10.685  10.865   2.354  1.00  0.00           C  
ATOM    855  OH  TYR A  51      10.393  10.027   3.403  1.00  0.00           O  
ATOM    856  H   TYR A  51       9.922  13.689  -2.460  1.00  0.00           H  
ATOM    857  HA  TYR A  51      10.815  15.127  -0.137  1.00  0.00           H  
ATOM    858 1HB  TYR A  51      11.953  12.901  -1.777  1.00  0.00           H  
ATOM    859 2HB  TYR A  51      12.928  13.728  -0.596  1.00  0.00           H  
ATOM    860  HD1 TYR A  51       9.800  13.799   1.054  1.00  0.00           H  
ATOM    861  HD2 TYR A  51      12.859  11.042  -0.167  1.00  0.00           H  
ATOM    862  HE1 TYR A  51       9.197  12.326   2.867  1.00  0.00           H  
ATOM    863  HE2 TYR A  51      12.208   9.612   1.667  1.00  0.00           H  
ATOM    864  HH  TYR A  51      11.156   9.422   3.555  1.00  0.00           H  
ATOM    865  N   LEU A  52      12.393  15.956  -2.869  1.00  0.00           N  
ATOM    866  CA  LEU A  52      13.307  16.998  -3.321  1.00  0.00           C  
ATOM    867  C   LEU A  52      12.729  18.385  -3.008  1.00  0.00           C  
ATOM    868  O   LEU A  52      13.473  19.291  -2.596  1.00  0.00           O  
ATOM    869  CB  LEU A  52      13.540  16.901  -4.830  1.00  0.00           C  
ATOM    870  CG  LEU A  52      14.299  15.658  -5.373  1.00  0.00           C  
ATOM    871  CD1 LEU A  52      14.226  15.727  -6.886  1.00  0.00           C  
ATOM    872  CD2 LEU A  52      15.766  15.602  -4.863  1.00  0.00           C  
ATOM    873  H   LEU A  52      11.988  15.281  -3.528  1.00  0.00           H  
ATOM    874  HA  LEU A  52      14.246  16.896  -2.788  1.00  0.00           H  
ATOM    875 1HB  LEU A  52      12.562  16.922  -5.313  1.00  0.00           H  
ATOM    876 2HB  LEU A  52      14.087  17.787  -5.146  1.00  0.00           H  
ATOM    877  HG  LEU A  52      13.794  14.760  -5.055  1.00  0.00           H  
ATOM    878 1HD1 LEU A  52      14.694  14.881  -7.315  1.00  0.00           H  
ATOM    879 2HD1 LEU A  52      13.190  15.745  -7.203  1.00  0.00           H  
ATOM    880 3HD1 LEU A  52      14.725  16.630  -7.235  1.00  0.00           H  
ATOM    881 1HD2 LEU A  52      16.255  14.724  -5.274  1.00  0.00           H  
ATOM    882 2HD2 LEU A  52      16.302  16.498  -5.180  1.00  0.00           H  
ATOM    883 3HD2 LEU A  52      15.781  15.535  -3.781  1.00  0.00           H  
ATOM    884  N   GLU A  53      11.399  18.554  -3.169  1.00  0.00           N  
ATOM    885  CA  GLU A  53      10.779  19.836  -2.847  1.00  0.00           C  
ATOM    886  C   GLU A  53      10.917  20.125  -1.362  1.00  0.00           C  
ATOM    887  O   GLU A  53      11.224  21.258  -0.977  1.00  0.00           O  
ATOM    888  CB  GLU A  53       9.290  19.862  -3.225  1.00  0.00           C  
ATOM    889  CG  GLU A  53       8.992  19.918  -4.725  1.00  0.00           C  
ATOM    890  CD  GLU A  53       7.506  19.885  -5.029  1.00  0.00           C  
ATOM    891  OE1 GLU A  53       6.762  19.425  -4.194  1.00  0.00           O  
ATOM    892  OE2 GLU A  53       7.123  20.315  -6.094  1.00  0.00           O  
ATOM    893  H   GLU A  53      10.830  17.797  -3.568  1.00  0.00           H  
ATOM    894  HA  GLU A  53      11.294  20.620  -3.400  1.00  0.00           H  
ATOM    895 1HB  GLU A  53       8.811  18.960  -2.835  1.00  0.00           H  
ATOM    896 2HB  GLU A  53       8.807  20.714  -2.747  1.00  0.00           H  
ATOM    897 1HG  GLU A  53       9.421  20.831  -5.138  1.00  0.00           H  
ATOM    898 2HG  GLU A  53       9.472  19.075  -5.210  1.00  0.00           H  
ATOM    899  N   LEU A  54      10.751  19.103  -0.523  1.00  0.00           N  
ATOM    900  CA  LEU A  54      10.902  19.317   0.899  1.00  0.00           C  
ATOM    901  C   LEU A  54      12.332  19.652   1.265  1.00  0.00           C  
ATOM    902  O   LEU A  54      12.532  20.526   2.095  1.00  0.00           O  
ATOM    903  CB  LEU A  54      10.411  18.109   1.689  1.00  0.00           C  
ATOM    904  CG  LEU A  54       8.885  17.879   1.661  1.00  0.00           C  
ATOM    905  CD1 LEU A  54       8.601  16.515   2.276  1.00  0.00           C  
ATOM    906  CD2 LEU A  54       8.149  19.027   2.452  1.00  0.00           C  
ATOM    907  H   LEU A  54      10.450  18.192  -0.891  1.00  0.00           H  
ATOM    908  HA  LEU A  54      10.304  20.178   1.168  1.00  0.00           H  
ATOM    909 1HB  LEU A  54      10.896  17.220   1.286  1.00  0.00           H  
ATOM    910 2HB  LEU A  54      10.721  18.227   2.723  1.00  0.00           H  
ATOM    911  HG  LEU A  54       8.537  17.871   0.626  1.00  0.00           H  
ATOM    912 1HD1 LEU A  54       7.547  16.303   2.246  1.00  0.00           H  
ATOM    913 2HD1 LEU A  54       9.120  15.768   1.705  1.00  0.00           H  
ATOM    914 3HD1 LEU A  54       8.950  16.495   3.308  1.00  0.00           H  
ATOM    915 1HD2 LEU A  54       7.088  18.866   2.422  1.00  0.00           H  
ATOM    916 2HD2 LEU A  54       8.487  19.032   3.487  1.00  0.00           H  
ATOM    917 3HD2 LEU A  54       8.349  19.992   2.016  1.00  0.00           H  
ATOM    918  N   LEU A  55      13.337  19.057   0.608  1.00  0.00           N  
ATOM    919  CA  LEU A  55      14.710  19.420   0.963  1.00  0.00           C  
ATOM    920  C   LEU A  55      14.965  20.897   0.690  1.00  0.00           C  
ATOM    921  O   LEU A  55      15.593  21.581   1.501  1.00  0.00           O  
ATOM    922  CB  LEU A  55      15.736  18.605   0.151  1.00  0.00           C  
ATOM    923  CG  LEU A  55      15.874  17.108   0.472  1.00  0.00           C  
ATOM    924  CD1 LEU A  55      16.742  16.436  -0.559  1.00  0.00           C  
ATOM    925  CD2 LEU A  55      16.516  16.930   1.839  1.00  0.00           C  
ATOM    926  H   LEU A  55      13.136  18.303  -0.056  1.00  0.00           H  
ATOM    927  HA  LEU A  55      14.851  19.246   2.024  1.00  0.00           H  
ATOM    928 1HB  LEU A  55      15.467  18.687  -0.902  1.00  0.00           H  
ATOM    929 2HB  LEU A  55      16.714  19.064   0.287  1.00  0.00           H  
ATOM    930  HG  LEU A  55      14.901  16.643   0.445  1.00  0.00           H  
ATOM    931 1HD1 LEU A  55      16.821  15.377  -0.315  1.00  0.00           H  
ATOM    932 2HD1 LEU A  55      16.299  16.550  -1.542  1.00  0.00           H  
ATOM    933 3HD1 LEU A  55      17.723  16.878  -0.553  1.00  0.00           H  
ATOM    934 1HD2 LEU A  55      16.626  15.881   2.025  1.00  0.00           H  
ATOM    935 2HD2 LEU A  55      17.489  17.398   1.858  1.00  0.00           H  
ATOM    936 3HD2 LEU A  55      15.899  17.374   2.614  1.00  0.00           H  
ATOM    937  N   GLU A  56      14.454  21.435  -0.421  1.00  0.00           N  
ATOM    938  CA  GLU A  56      14.688  22.859  -0.661  1.00  0.00           C  
ATOM    939  C   GLU A  56      14.037  23.701   0.460  1.00  0.00           C  
ATOM    940  O   GLU A  56      14.653  24.630   1.012  1.00  0.00           O  
ATOM    941  CB  GLU A  56      14.171  23.248  -2.055  1.00  0.00           C  
ATOM    942  CG  GLU A  56      14.609  24.639  -2.560  1.00  0.00           C  
ATOM    943  CD  GLU A  56      13.717  25.749  -2.112  1.00  0.00           C  
ATOM    944  OE1 GLU A  56      12.533  25.537  -2.013  1.00  0.00           O  
ATOM    945  OE2 GLU A  56      14.209  26.815  -1.857  1.00  0.00           O  
ATOM    946  H   GLU A  56      13.970  20.837  -1.107  1.00  0.00           H  
ATOM    947  HA  GLU A  56      15.762  23.037  -0.635  1.00  0.00           H  
ATOM    948 1HB  GLU A  56      14.506  22.507  -2.780  1.00  0.00           H  
ATOM    949 2HB  GLU A  56      13.079  23.216  -2.048  1.00  0.00           H  
ATOM    950 1HG  GLU A  56      15.619  24.838  -2.200  1.00  0.00           H  
ATOM    951 2HG  GLU A  56      14.638  24.621  -3.647  1.00  0.00           H  
ATOM    952  N   VAL A  57      12.828  23.297   0.864  1.00  0.00           N  
ATOM    953  CA  VAL A  57      12.091  23.992   1.908  1.00  0.00           C  
ATOM    954  C   VAL A  57      12.765  23.877   3.272  1.00  0.00           C  
ATOM    955  O   VAL A  57      12.837  24.860   4.011  1.00  0.00           O  
ATOM    956  CB  VAL A  57      10.658  23.436   2.017  1.00  0.00           C  
ATOM    957  CG1 VAL A  57       9.969  24.024   3.199  1.00  0.00           C  
ATOM    958  CG2 VAL A  57       9.874  23.770   0.759  1.00  0.00           C  
ATOM    959  H   VAL A  57      12.384  22.524   0.354  1.00  0.00           H  
ATOM    960  HA  VAL A  57      12.036  25.046   1.633  1.00  0.00           H  
ATOM    961  HB  VAL A  57      10.700  22.358   2.148  1.00  0.00           H  
ATOM    962 1HG1 VAL A  57       8.971  23.630   3.249  1.00  0.00           H  
ATOM    963 2HG1 VAL A  57      10.480  23.798   4.128  1.00  0.00           H  
ATOM    964 3HG1 VAL A  57       9.938  25.104   3.053  1.00  0.00           H  
ATOM    965 1HG2 VAL A  57       8.865  23.365   0.840  1.00  0.00           H  
ATOM    966 2HG2 VAL A  57       9.820  24.846   0.640  1.00  0.00           H  
ATOM    967 3HG2 VAL A  57      10.362  23.345  -0.106  1.00  0.00           H  
ATOM    968  N   HIS A  58      13.229  22.683   3.614  1.00  0.00           N  
ATOM    969  CA  HIS A  58      13.849  22.404   4.891  1.00  0.00           C  
ATOM    970  C   HIS A  58      15.189  23.106   5.015  1.00  0.00           C  
ATOM    971  O   HIS A  58      15.568  23.493   6.125  1.00  0.00           O  
ATOM    972  CB  HIS A  58      13.952  20.901   5.103  1.00  0.00           C  
ATOM    973  CG  HIS A  58      12.615  20.246   5.349  1.00  0.00           C  
ATOM    974  ND1 HIS A  58      12.461  18.882   5.405  1.00  0.00           N  
ATOM    975  CD2 HIS A  58      11.371  20.771   5.529  1.00  0.00           C  
ATOM    976  CE1 HIS A  58      11.186  18.593   5.619  1.00  0.00           C  
ATOM    977  NE2 HIS A  58      10.512  19.720   5.693  1.00  0.00           N  
ATOM    978  H   HIS A  58      13.112  21.916   2.960  1.00  0.00           H  
ATOM    979  HA  HIS A  58      13.219  22.789   5.685  1.00  0.00           H  
ATOM    980 1HB  HIS A  58      14.360  20.458   4.200  1.00  0.00           H  
ATOM    981 2HB  HIS A  58      14.626  20.671   5.919  1.00  0.00           H  
ATOM    982  HD2 HIS A  58      11.096  21.824   5.539  1.00  0.00           H  
ATOM    983  HE1 HIS A  58      10.763  17.594   5.709  1.00  0.00           H  
ATOM    984  HE2 HIS A  58       9.520  19.799   5.842  1.00  0.00           H  
ATOM    985  N   SER A  59      15.901  23.308   3.900  1.00  0.00           N  
ATOM    986  CA  SER A  59      17.134  24.075   3.974  1.00  0.00           C  
ATOM    987  C   SER A  59      16.787  25.524   4.332  1.00  0.00           C  
ATOM    988  O   SER A  59      17.490  26.153   5.133  1.00  0.00           O  
ATOM    989  CB  SER A  59      17.915  24.011   2.678  1.00  0.00           C  
ATOM    990  OG  SER A  59      18.408  22.713   2.441  1.00  0.00           O  
ATOM    991  H   SER A  59      15.618  22.879   3.010  1.00  0.00           H  
ATOM    992  HA  SER A  59      17.755  23.664   4.767  1.00  0.00           H  
ATOM    993 1HB  SER A  59      17.271  24.312   1.849  1.00  0.00           H  
ATOM    994 2HB  SER A  59      18.744  24.713   2.721  1.00  0.00           H  
ATOM    995  HG  SER A  59      19.101  22.820   1.769  1.00  0.00           H  
ATOM    996  N   ARG A  60      15.676  26.052   3.773  1.00  0.00           N  
ATOM    997  CA  ARG A  60      15.230  27.395   4.145  1.00  0.00           C  
ATOM    998  C   ARG A  60      14.757  27.437   5.604  1.00  0.00           C  
ATOM    999  O   ARG A  60      14.963  28.451   6.282  1.00  0.00           O  
ATOM   1000  CB  ARG A  60      14.176  27.951   3.199  1.00  0.00           C  
ATOM   1001  CG  ARG A  60      14.764  28.392   1.863  1.00  0.00           C  
ATOM   1002  CD  ARG A  60      13.805  29.112   0.970  1.00  0.00           C  
ATOM   1003  NE  ARG A  60      12.903  28.221   0.270  1.00  0.00           N  
ATOM   1004  CZ  ARG A  60      11.579  28.050   0.493  1.00  0.00           C  
ATOM   1005  NH1 ARG A  60      10.912  27.214  -0.239  1.00  0.00           N  
ATOM   1006  NH2 ARG A  60      10.906  28.707   1.414  1.00  0.00           N  
ATOM   1007  H   ARG A  60      15.188  25.520   3.040  1.00  0.00           H  
ATOM   1008  HA  ARG A  60      16.087  28.061   4.062  1.00  0.00           H  
ATOM   1009 1HB  ARG A  60      13.425  27.187   3.000  1.00  0.00           H  
ATOM   1010 2HB  ARG A  60      13.676  28.800   3.654  1.00  0.00           H  
ATOM   1011 1HG  ARG A  60      15.617  29.043   2.039  1.00  0.00           H  
ATOM   1012 2HG  ARG A  60      15.098  27.500   1.322  1.00  0.00           H  
ATOM   1013 1HD  ARG A  60      13.225  29.818   1.551  1.00  0.00           H  
ATOM   1014 2HD  ARG A  60      14.379  29.656   0.220  1.00  0.00           H  
ATOM   1015  HE  ARG A  60      13.323  27.668  -0.498  1.00  0.00           H  
ATOM   1016 1HH1 ARG A  60      11.390  26.673  -0.976  1.00  0.00           H  
ATOM   1017 2HH1 ARG A  60       9.906  27.115  -0.059  1.00  0.00           H  
ATOM   1018 1HH2 ARG A  60      11.350  29.383   2.013  1.00  0.00           H  
ATOM   1019 2HH2 ARG A  60       9.896  28.505   1.481  1.00  0.00           H  
ATOM   1020  N   VAL A  61      14.172  26.333   6.105  1.00  0.00           N  
ATOM   1021  CA  VAL A  61      13.773  26.293   7.510  1.00  0.00           C  
ATOM   1022  C   VAL A  61      15.008  26.411   8.366  1.00  0.00           C  
ATOM   1023  O   VAL A  61      14.994  27.178   9.322  1.00  0.00           O  
ATOM   1024  CB  VAL A  61      13.063  24.984   7.929  1.00  0.00           C  
ATOM   1025  CG1 VAL A  61      12.873  24.939   9.473  1.00  0.00           C  
ATOM   1026  CG2 VAL A  61      11.751  24.905   7.288  1.00  0.00           C  
ATOM   1027  H   VAL A  61      13.958  25.572   5.455  1.00  0.00           H  
ATOM   1028  HA  VAL A  61      13.117  27.137   7.715  1.00  0.00           H  
ATOM   1029  HB  VAL A  61      13.671  24.141   7.638  1.00  0.00           H  
ATOM   1030 1HG1 VAL A  61      12.377  24.025   9.748  1.00  0.00           H  
ATOM   1031 2HG1 VAL A  61      13.833  24.975   9.982  1.00  0.00           H  
ATOM   1032 3HG1 VAL A  61      12.264  25.786   9.792  1.00  0.00           H  
ATOM   1033 1HG2 VAL A  61      11.262  23.999   7.565  1.00  0.00           H  
ATOM   1034 2HG2 VAL A  61      11.174  25.752   7.629  1.00  0.00           H  
ATOM   1035 3HG2 VAL A  61      11.859  24.937   6.220  1.00  0.00           H  
ATOM   1036  N   LEU A  62      16.077  25.679   8.036  1.00  0.00           N  
ATOM   1037  CA  LEU A  62      17.295  25.783   8.825  1.00  0.00           C  
ATOM   1038  C   LEU A  62      17.847  27.186   8.781  1.00  0.00           C  
ATOM   1039  O   LEU A  62      18.220  27.744   9.807  1.00  0.00           O  
ATOM   1040  CB  LEU A  62      18.372  24.810   8.296  1.00  0.00           C  
ATOM   1041  CG  LEU A  62      18.155  23.327   8.580  1.00  0.00           C  
ATOM   1042  CD1 LEU A  62      19.089  22.456   7.764  1.00  0.00           C  
ATOM   1043  CD2 LEU A  62      18.463  23.088  10.043  1.00  0.00           C  
ATOM   1044  H   LEU A  62      16.012  25.021   7.252  1.00  0.00           H  
ATOM   1045  HA  LEU A  62      17.050  25.552   9.857  1.00  0.00           H  
ATOM   1046 1HB  LEU A  62      18.424  24.924   7.213  1.00  0.00           H  
ATOM   1047 2HB  LEU A  62      19.334  25.099   8.712  1.00  0.00           H  
ATOM   1048  HG  LEU A  62      17.135  23.055   8.336  1.00  0.00           H  
ATOM   1049 1HD1 LEU A  62      18.905  21.415   8.016  1.00  0.00           H  
ATOM   1050 2HD1 LEU A  62      18.897  22.614   6.706  1.00  0.00           H  
ATOM   1051 3HD1 LEU A  62      20.099  22.691   7.979  1.00  0.00           H  
ATOM   1052 1HD2 LEU A  62      18.332  22.043  10.265  1.00  0.00           H  
ATOM   1053 2HD2 LEU A  62      19.497  23.368  10.241  1.00  0.00           H  
ATOM   1054 3HD2 LEU A  62      17.807  23.671  10.672  1.00  0.00           H  
ATOM   1055  N   LYS A  63      17.848  27.831   7.625  1.00  0.00           N  
ATOM   1056  CA  LYS A  63      18.390  29.173   7.640  1.00  0.00           C  
ATOM   1057  C   LYS A  63      17.582  30.088   8.567  1.00  0.00           C  
ATOM   1058  O   LYS A  63      18.157  30.808   9.392  1.00  0.00           O  
ATOM   1059  CB  LYS A  63      18.429  29.753   6.226  1.00  0.00           C  
ATOM   1060  CG  LYS A  63      19.033  31.157   6.128  1.00  0.00           C  
ATOM   1061  CD  LYS A  63      19.114  31.628   4.680  1.00  0.00           C  
ATOM   1062  CE  LYS A  63      19.688  33.035   4.596  1.00  0.00           C  
ATOM   1063  NZ  LYS A  63      19.773  33.522   3.187  1.00  0.00           N  
ATOM   1064  H   LYS A  63      17.550  27.371   6.757  1.00  0.00           H  
ATOM   1065  HA  LYS A  63      19.409  29.125   8.024  1.00  0.00           H  
ATOM   1066 1HB  LYS A  63      18.995  29.085   5.577  1.00  0.00           H  
ATOM   1067 2HB  LYS A  63      17.410  29.796   5.833  1.00  0.00           H  
ATOM   1068 1HG  LYS A  63      18.415  31.863   6.692  1.00  0.00           H  
ATOM   1069 2HG  LYS A  63      20.032  31.158   6.566  1.00  0.00           H  
ATOM   1070 1HD  LYS A  63      19.750  30.949   4.108  1.00  0.00           H  
ATOM   1071 2HD  LYS A  63      18.116  31.622   4.240  1.00  0.00           H  
ATOM   1072 1HE  LYS A  63      19.055  33.713   5.169  1.00  0.00           H  
ATOM   1073 2HE  LYS A  63      20.688  33.036   5.030  1.00  0.00           H  
ATOM   1074 1HZ  LYS A  63      20.160  34.455   3.182  1.00  0.00           H  
ATOM   1075 2HZ  LYS A  63      20.369  32.907   2.650  1.00  0.00           H  
ATOM   1076 3HZ  LYS A  63      18.850  33.538   2.777  1.00  0.00           H  
ATOM   1077  N   ALA A  64      16.247  30.056   8.443  1.00  0.00           N  
ATOM   1078  CA  ALA A  64      15.402  30.931   9.248  1.00  0.00           C  
ATOM   1079  C   ALA A  64      15.454  30.595  10.734  1.00  0.00           C  
ATOM   1080  O   ALA A  64      15.471  31.494  11.583  1.00  0.00           O  
ATOM   1081  CB  ALA A  64      13.958  30.826   8.767  1.00  0.00           C  
ATOM   1082  H   ALA A  64      15.822  29.427   7.754  1.00  0.00           H  
ATOM   1083  HA  ALA A  64      15.756  31.951   9.118  1.00  0.00           H  
ATOM   1084 1HB  ALA A  64      13.327  31.504   9.343  1.00  0.00           H  
ATOM   1085 2HB  ALA A  64      13.910  31.093   7.712  1.00  0.00           H  
ATOM   1086 3HB  ALA A  64      13.610  29.800   8.897  1.00  0.00           H  
ATOM   1087  N   LEU A  65      15.495  29.299  11.043  1.00  0.00           N  
ATOM   1088  CA  LEU A  65      15.473  28.798  12.400  1.00  0.00           C  
ATOM   1089  C   LEU A  65      16.802  29.098  13.092  1.00  0.00           C  
ATOM   1090  O   LEU A  65      16.793  29.549  14.247  1.00  0.00           O  
ATOM   1091  CB  LEU A  65      15.093  27.305  12.321  1.00  0.00           C  
ATOM   1092  CG  LEU A  65      14.803  26.534  13.597  1.00  0.00           C  
ATOM   1093  CD1 LEU A  65      13.666  25.555  13.287  1.00  0.00           C  
ATOM   1094  CD2 LEU A  65      16.032  25.742  14.022  1.00  0.00           C  
ATOM   1095  H   LEU A  65      15.473  28.615  10.291  1.00  0.00           H  
ATOM   1096  HA  LEU A  65      14.687  29.303  12.942  1.00  0.00           H  
ATOM   1097 1HB  LEU A  65      14.204  27.234  11.702  1.00  0.00           H  
ATOM   1098 2HB  LEU A  65      15.898  26.786  11.801  1.00  0.00           H  
ATOM   1099  HG  LEU A  65      14.495  27.217  14.393  1.00  0.00           H  
ATOM   1100 1HD1 LEU A  65      13.429  24.982  14.165  1.00  0.00           H  
ATOM   1101 2HD1 LEU A  65      12.782  26.109  12.970  1.00  0.00           H  
ATOM   1102 3HD1 LEU A  65      13.967  24.896  12.495  1.00  0.00           H  
ATOM   1103 1HD2 LEU A  65      15.801  25.173  14.925  1.00  0.00           H  
ATOM   1104 2HD2 LEU A  65      16.324  25.058  13.224  1.00  0.00           H  
ATOM   1105 3HD2 LEU A  65      16.855  26.423  14.228  1.00  0.00           H  
ATOM   1106  N   ILE A  66      17.925  28.918  12.402  1.00  0.00           N  
ATOM   1107  CA  ILE A  66      19.224  29.203  12.991  1.00  0.00           C  
ATOM   1108  C   ILE A  66      19.321  30.688  13.292  1.00  0.00           C  
ATOM   1109  O   ILE A  66      19.789  31.063  14.374  1.00  0.00           O  
ATOM   1110  CB  ILE A  66      20.386  28.773  12.074  1.00  0.00           C  
ATOM   1111  CG1 ILE A  66      20.403  27.253  11.964  1.00  0.00           C  
ATOM   1112  CG2 ILE A  66      21.735  29.301  12.638  1.00  0.00           C  
ATOM   1113  CD1 ILE A  66      21.274  26.693  10.859  1.00  0.00           C  
ATOM   1114  H   ILE A  66      17.892  28.546  11.447  1.00  0.00           H  
ATOM   1115  HA  ILE A  66      19.305  28.655  13.931  1.00  0.00           H  
ATOM   1116  HB  ILE A  66      20.219  29.176  11.068  1.00  0.00           H  
ATOM   1117 1HG1 ILE A  66      20.760  26.854  12.908  1.00  0.00           H  
ATOM   1118 2HG1 ILE A  66      19.387  26.910  11.803  1.00  0.00           H  
ATOM   1119 1HG2 ILE A  66      22.556  29.008  11.995  1.00  0.00           H  
ATOM   1120 2HG2 ILE A  66      21.718  30.385  12.695  1.00  0.00           H  
ATOM   1121 3HG2 ILE A  66      21.897  28.891  13.635  1.00  0.00           H  
ATOM   1122 1HD1 ILE A  66      21.220  25.611  10.863  1.00  0.00           H  
ATOM   1123 2HD1 ILE A  66      20.920  27.067   9.896  1.00  0.00           H  
ATOM   1124 3HD1 ILE A  66      22.285  26.993  11.007  1.00  0.00           H  
ATOM   1125  N   GLU A  67      18.899  31.545  12.350  1.00  0.00           N  
ATOM   1126  CA  GLU A  67      18.960  32.967  12.623  1.00  0.00           C  
ATOM   1127  C   GLU A  67      18.066  33.354  13.799  1.00  0.00           C  
ATOM   1128  O   GLU A  67      18.486  34.164  14.616  1.00  0.00           O  
ATOM   1129  CB  GLU A  67      18.603  33.801  11.392  1.00  0.00           C  
ATOM   1130  CG  GLU A  67      19.654  33.768  10.275  1.00  0.00           C  
ATOM   1131  CD  GLU A  67      19.284  34.622   9.081  1.00  0.00           C  
ATOM   1132  OE1 GLU A  67      18.191  35.135   9.061  1.00  0.00           O  
ATOM   1133  OE2 GLU A  67      20.101  34.769   8.198  1.00  0.00           O  
ATOM   1134  H   GLU A  67      18.566  31.209  11.439  1.00  0.00           H  
ATOM   1135  HA  GLU A  67      19.988  33.211  12.894  1.00  0.00           H  
ATOM   1136 1HB  GLU A  67      17.662  33.431  10.975  1.00  0.00           H  
ATOM   1137 2HB  GLU A  67      18.448  34.840  11.686  1.00  0.00           H  
ATOM   1138 1HG  GLU A  67      20.605  34.111  10.677  1.00  0.00           H  
ATOM   1139 2HG  GLU A  67      19.782  32.736   9.950  1.00  0.00           H  
ATOM   1140  N   GLN A  68      16.864  32.759  13.937  1.00  0.00           N  
ATOM   1141  CA  GLN A  68      16.022  33.114  15.080  1.00  0.00           C  
ATOM   1142  C   GLN A  68      16.663  32.721  16.393  1.00  0.00           C  
ATOM   1143  O   GLN A  68      16.618  33.499  17.341  1.00  0.00           O  
ATOM   1144  CB  GLN A  68      14.644  32.459  14.997  1.00  0.00           C  
ATOM   1145  CG  GLN A  68      13.770  33.028  13.939  1.00  0.00           C  
ATOM   1146  CD  GLN A  68      12.500  32.228  13.717  1.00  0.00           C  
ATOM   1147  OE1 GLN A  68      11.909  31.687  14.658  1.00  0.00           O  
ATOM   1148  NE2 GLN A  68      12.093  32.142  12.463  1.00  0.00           N  
ATOM   1149  H   GLN A  68      16.516  32.121  13.214  1.00  0.00           H  
ATOM   1150  HA  GLN A  68      15.887  34.193  15.084  1.00  0.00           H  
ATOM   1151 1HB  GLN A  68      14.769  31.394  14.784  1.00  0.00           H  
ATOM   1152 2HB  GLN A  68      14.133  32.548  15.955  1.00  0.00           H  
ATOM   1153 1HG  GLN A  68      13.488  34.044  14.221  1.00  0.00           H  
ATOM   1154 2HG  GLN A  68      14.327  33.048  13.033  1.00  0.00           H  
ATOM   1155 1HE2 GLN A  68      11.270  31.629  12.223  1.00  0.00           H  
ATOM   1156 2HE2 GLN A  68      12.623  32.625  11.744  1.00  0.00           H  
ATOM   1157  N   ILE A  69      17.340  31.565  16.436  1.00  0.00           N  
ATOM   1158  CA  ILE A  69      17.945  31.155  17.692  1.00  0.00           C  
ATOM   1159  C   ILE A  69      19.042  32.158  18.030  1.00  0.00           C  
ATOM   1160  O   ILE A  69      19.123  32.610  19.178  1.00  0.00           O  
ATOM   1161  CB  ILE A  69      18.569  29.742  17.609  1.00  0.00           C  
ATOM   1162  CG1 ILE A  69      17.480  28.701  17.396  1.00  0.00           C  
ATOM   1163  CG2 ILE A  69      19.248  29.446  18.987  1.00  0.00           C  
ATOM   1164  CD1 ILE A  69      17.986  27.312  16.975  1.00  0.00           C  
ATOM   1165  H   ILE A  69      17.326  30.943  15.620  1.00  0.00           H  
ATOM   1166  HA  ILE A  69      17.197  31.169  18.476  1.00  0.00           H  
ATOM   1167  HB  ILE A  69      19.286  29.680  16.788  1.00  0.00           H  
ATOM   1168 1HG1 ILE A  69      16.944  28.607  18.300  1.00  0.00           H  
ATOM   1169 2HG1 ILE A  69      16.798  29.056  16.636  1.00  0.00           H  
ATOM   1170 1HG2 ILE A  69      19.666  28.459  18.987  1.00  0.00           H  
ATOM   1171 2HG2 ILE A  69      20.039  30.166  19.184  1.00  0.00           H  
ATOM   1172 3HG2 ILE A  69      18.501  29.510  19.780  1.00  0.00           H  
ATOM   1173 1HD1 ILE A  69      17.134  26.646  16.849  1.00  0.00           H  
ATOM   1174 2HD1 ILE A  69      18.518  27.401  16.028  1.00  0.00           H  
ATOM   1175 3HD1 ILE A  69      18.648  26.890  17.722  1.00  0.00           H  
ATOM   1176  N   LYS A  70      19.879  32.517  17.043  1.00  0.00           N  
ATOM   1177  CA  LYS A  70      20.955  33.474  17.280  1.00  0.00           C  
ATOM   1178  C   LYS A  70      20.432  34.844  17.698  1.00  0.00           C  
ATOM   1179  O   LYS A  70      21.000  35.484  18.590  1.00  0.00           O  
ATOM   1180  CB  LYS A  70      21.809  33.655  16.028  1.00  0.00           C  
ATOM   1181  CG  LYS A  70      22.701  32.494  15.654  1.00  0.00           C  
ATOM   1182  CD  LYS A  70      23.449  32.831  14.371  1.00  0.00           C  
ATOM   1183  CE  LYS A  70      24.427  31.756  13.970  1.00  0.00           C  
ATOM   1184  NZ  LYS A  70      25.098  32.078  12.678  1.00  0.00           N  
ATOM   1185  H   LYS A  70      19.763  32.100  16.112  1.00  0.00           H  
ATOM   1186  HA  LYS A  70      21.581  33.094  18.083  1.00  0.00           H  
ATOM   1187 1HB  LYS A  70      21.148  33.842  15.178  1.00  0.00           H  
ATOM   1188 2HB  LYS A  70      22.437  34.535  16.147  1.00  0.00           H  
ATOM   1189 1HG  LYS A  70      23.410  32.292  16.459  1.00  0.00           H  
ATOM   1190 2HG  LYS A  70      22.090  31.606  15.494  1.00  0.00           H  
ATOM   1191 1HD  LYS A  70      22.725  32.955  13.562  1.00  0.00           H  
ATOM   1192 2HD  LYS A  70      23.988  33.768  14.498  1.00  0.00           H  
ATOM   1193 1HE  LYS A  70      25.186  31.660  14.744  1.00  0.00           H  
ATOM   1194 2HE  LYS A  70      23.909  30.808  13.871  1.00  0.00           H  
ATOM   1195 1HZ  LYS A  70      25.741  31.320  12.459  1.00  0.00           H  
ATOM   1196 2HZ  LYS A  70      24.414  32.145  11.938  1.00  0.00           H  
ATOM   1197 3HZ  LYS A  70      25.606  32.941  12.741  1.00  0.00           H  
ATOM   1198  N   LEU A  71      19.341  35.289  17.073  1.00  0.00           N  
ATOM   1199  CA  LEU A  71      18.758  36.570  17.411  1.00  0.00           C  
ATOM   1200  C   LEU A  71      18.203  36.542  18.815  1.00  0.00           C  
ATOM   1201  O   LEU A  71      18.372  37.516  19.545  1.00  0.00           O  
ATOM   1202  CB  LEU A  71      17.664  36.916  16.413  1.00  0.00           C  
ATOM   1203  CG  LEU A  71      18.123  37.263  14.980  1.00  0.00           C  
ATOM   1204  CD1 LEU A  71      16.899  37.282  14.041  1.00  0.00           C  
ATOM   1205  CD2 LEU A  71      18.785  38.623  14.985  1.00  0.00           C  
ATOM   1206  H   LEU A  71      18.938  34.740  16.310  1.00  0.00           H  
ATOM   1207  HA  LEU A  71      19.537  37.324  17.380  1.00  0.00           H  
ATOM   1208 1HB  LEU A  71      16.987  36.068  16.351  1.00  0.00           H  
ATOM   1209 2HB  LEU A  71      17.134  37.770  16.802  1.00  0.00           H  
ATOM   1210  HG  LEU A  71      18.829  36.526  14.627  1.00  0.00           H  
ATOM   1211 1HD1 LEU A  71      17.218  37.530  13.029  1.00  0.00           H  
ATOM   1212 2HD1 LEU A  71      16.428  36.302  14.036  1.00  0.00           H  
ATOM   1213 3HD1 LEU A  71      16.191  38.020  14.380  1.00  0.00           H  
ATOM   1214 1HD2 LEU A  71      19.099  38.849  13.974  1.00  0.00           H  
ATOM   1215 2HD2 LEU A  71      18.071  39.367  15.333  1.00  0.00           H  
ATOM   1216 3HD2 LEU A  71      19.654  38.632  15.630  1.00  0.00           H  
ATOM   1217  N   PHE A  72      17.598  35.426  19.235  1.00  0.00           N  
ATOM   1218  CA  PHE A  72      17.110  35.351  20.600  1.00  0.00           C  
ATOM   1219  C   PHE A  72      18.271  35.362  21.572  1.00  0.00           C  
ATOM   1220  O   PHE A  72      18.203  36.056  22.581  1.00  0.00           O  
ATOM   1221  CB  PHE A  72      16.202  34.146  20.847  1.00  0.00           C  
ATOM   1222  CG  PHE A  72      14.787  34.371  20.390  1.00  0.00           C  
ATOM   1223  CD1 PHE A  72      14.001  35.311  21.042  1.00  0.00           C  
ATOM   1224  CD2 PHE A  72      14.225  33.655  19.352  1.00  0.00           C  
ATOM   1225  CE1 PHE A  72      12.711  35.534  20.662  1.00  0.00           C  
ATOM   1226  CE2 PHE A  72      12.926  33.879  18.976  1.00  0.00           C  
ATOM   1227  CZ  PHE A  72      12.175  34.824  19.638  1.00  0.00           C  
ATOM   1228  H   PHE A  72      17.417  34.660  18.579  1.00  0.00           H  
ATOM   1229  HA  PHE A  72      16.519  36.239  20.791  1.00  0.00           H  
ATOM   1230 1HB  PHE A  72      16.606  33.283  20.306  1.00  0.00           H  
ATOM   1231 2HB  PHE A  72      16.192  33.895  21.905  1.00  0.00           H  
ATOM   1232  HD1 PHE A  72      14.427  35.877  21.864  1.00  0.00           H  
ATOM   1233  HD2 PHE A  72      14.814  32.905  18.828  1.00  0.00           H  
ATOM   1234  HE1 PHE A  72      12.108  36.275  21.180  1.00  0.00           H  
ATOM   1235  HE2 PHE A  72      12.485  33.310  18.155  1.00  0.00           H  
ATOM   1236  HZ  PHE A  72      11.144  35.003  19.338  1.00  0.00           H  
ATOM   1237  N   ILE A  73      19.384  34.707  21.250  1.00  0.00           N  
ATOM   1238  CA  ILE A  73      20.510  34.739  22.176  1.00  0.00           C  
ATOM   1239  C   ILE A  73      20.953  36.182  22.374  1.00  0.00           C  
ATOM   1240  O   ILE A  73      21.168  36.621  23.505  1.00  0.00           O  
ATOM   1241  CB  ILE A  73      21.719  33.908  21.679  1.00  0.00           C  
ATOM   1242  CG1 ILE A  73      21.366  32.414  21.666  1.00  0.00           C  
ATOM   1243  CG2 ILE A  73      22.962  34.190  22.563  1.00  0.00           C  
ATOM   1244  CD1 ILE A  73      22.343  31.518  20.922  1.00  0.00           C  
ATOM   1245  H   ILE A  73      19.410  34.125  20.402  1.00  0.00           H  
ATOM   1246  HA  ILE A  73      20.177  34.339  23.139  1.00  0.00           H  
ATOM   1247  HB  ILE A  73      21.938  34.190  20.645  1.00  0.00           H  
ATOM   1248 1HG1 ILE A  73      21.296  32.068  22.690  1.00  0.00           H  
ATOM   1249 2HG1 ILE A  73      20.407  32.307  21.203  1.00  0.00           H  
ATOM   1250 1HG2 ILE A  73      23.813  33.624  22.204  1.00  0.00           H  
ATOM   1251 2HG2 ILE A  73      23.214  35.248  22.529  1.00  0.00           H  
ATOM   1252 3HG2 ILE A  73      22.745  33.908  23.587  1.00  0.00           H  
ATOM   1253 1HD1 ILE A  73      21.986  30.510  20.958  1.00  0.00           H  
ATOM   1254 2HD1 ILE A  73      22.412  31.830  19.885  1.00  0.00           H  
ATOM   1255 3HD1 ILE A  73      23.318  31.571  21.378  1.00  0.00           H  
ATOM   1256  N   GLU A  74      21.080  36.932  21.271  1.00  0.00           N  
ATOM   1257  CA  GLU A  74      21.515  38.319  21.385  1.00  0.00           C  
ATOM   1258  C   GLU A  74      20.448  39.198  22.074  1.00  0.00           C  
ATOM   1259  O   GLU A  74      20.807  40.077  22.863  1.00  0.00           O  
ATOM   1260  CB  GLU A  74      21.904  38.857  20.010  1.00  0.00           C  
ATOM   1261  CG  GLU A  74      22.501  40.281  19.999  1.00  0.00           C  
ATOM   1262  CD  GLU A  74      23.817  40.428  20.721  1.00  0.00           C  
ATOM   1263  OE1 GLU A  74      24.476  39.446  20.992  1.00  0.00           O  
ATOM   1264  OE2 GLU A  74      24.187  41.552  20.963  1.00  0.00           O  
ATOM   1265  H   GLU A  74      20.912  36.508  20.352  1.00  0.00           H  
ATOM   1266  HA  GLU A  74      22.413  38.334  21.999  1.00  0.00           H  
ATOM   1267 1HB  GLU A  74      22.649  38.191  19.570  1.00  0.00           H  
ATOM   1268 2HB  GLU A  74      21.037  38.819  19.358  1.00  0.00           H  
ATOM   1269 1HG  GLU A  74      22.661  40.579  18.963  1.00  0.00           H  
ATOM   1270 2HG  GLU A  74      21.780  40.966  20.435  1.00  0.00           H  
ATOM   1271  N   LEU A  75      19.147  38.970  21.823  1.00  0.00           N  
ATOM   1272  CA  LEU A  75      18.105  39.752  22.498  1.00  0.00           C  
ATOM   1273  C   LEU A  75      18.117  39.526  24.002  1.00  0.00           C  
ATOM   1274  O   LEU A  75      17.936  40.470  24.779  1.00  0.00           O  
ATOM   1275  CB  LEU A  75      16.708  39.381  22.002  1.00  0.00           C  
ATOM   1276  CG  LEU A  75      16.279  39.823  20.630  1.00  0.00           C  
ATOM   1277  CD1 LEU A  75      15.027  39.099  20.258  1.00  0.00           C  
ATOM   1278  CD2 LEU A  75      15.957  41.316  20.683  1.00  0.00           C  
ATOM   1279  H   LEU A  75      18.882  38.274  21.121  1.00  0.00           H  
ATOM   1280  HA  LEU A  75      18.302  40.802  22.310  1.00  0.00           H  
ATOM   1281 1HB  LEU A  75      16.602  38.299  22.058  1.00  0.00           H  
ATOM   1282 2HB  LEU A  75      16.005  39.823  22.682  1.00  0.00           H  
ATOM   1283  HG  LEU A  75      17.048  39.619  19.898  1.00  0.00           H  
ATOM   1284 1HD1 LEU A  75      14.699  39.450  19.285  1.00  0.00           H  
ATOM   1285 2HD1 LEU A  75      15.205  38.031  20.217  1.00  0.00           H  
ATOM   1286 3HD1 LEU A  75      14.267  39.316  21.003  1.00  0.00           H  
ATOM   1287 1HD2 LEU A  75      15.603  41.647  19.728  1.00  0.00           H  
ATOM   1288 2HD2 LEU A  75      15.167  41.498  21.426  1.00  0.00           H  
ATOM   1289 3HD2 LEU A  75      16.840  41.884  20.952  1.00  0.00           H  
ATOM   1290  N   ILE A  76      18.356  38.281  24.398  1.00  0.00           N  
ATOM   1291  CA  ILE A  76      18.445  37.893  25.787  1.00  0.00           C  
ATOM   1292  C   ILE A  76      19.626  38.610  26.425  1.00  0.00           C  
ATOM   1293  O   ILE A  76      19.505  39.154  27.530  1.00  0.00           O  
ATOM   1294  CB  ILE A  76      18.564  36.358  25.869  1.00  0.00           C  
ATOM   1295  CG1 ILE A  76      17.206  35.735  25.417  1.00  0.00           C  
ATOM   1296  CG2 ILE A  76      19.003  35.925  27.244  1.00  0.00           C  
ATOM   1297  CD1 ILE A  76      17.256  34.239  25.091  1.00  0.00           C  
ATOM   1298  H   ILE A  76      18.446  37.553  23.682  1.00  0.00           H  
ATOM   1299  HA  ILE A  76      17.534  38.205  26.294  1.00  0.00           H  
ATOM   1300  HB  ILE A  76      19.311  36.034  25.152  1.00  0.00           H  
ATOM   1301 1HG1 ILE A  76      16.485  35.893  26.214  1.00  0.00           H  
ATOM   1302 2HG1 ILE A  76      16.855  36.267  24.548  1.00  0.00           H  
ATOM   1303 1HG2 ILE A  76      19.111  34.844  27.279  1.00  0.00           H  
ATOM   1304 2HG2 ILE A  76      19.957  36.383  27.441  1.00  0.00           H  
ATOM   1305 3HG2 ILE A  76      18.277  36.241  27.990  1.00  0.00           H  
ATOM   1306 1HD1 ILE A  76      16.265  33.904  24.790  1.00  0.00           H  
ATOM   1307 2HD1 ILE A  76      17.950  34.071  24.275  1.00  0.00           H  
ATOM   1308 3HD1 ILE A  76      17.576  33.666  25.945  1.00  0.00           H  
ATOM   1309  N   LYS A  77      20.774  38.618  25.738  1.00  0.00           N  
ATOM   1310  CA  LYS A  77      21.929  39.339  26.245  1.00  0.00           C  
ATOM   1311  C   LYS A  77      21.638  40.841  26.347  1.00  0.00           C  
ATOM   1312  O   LYS A  77      21.931  41.472  27.361  1.00  0.00           O  
ATOM   1313  CB  LYS A  77      23.147  39.110  25.346  1.00  0.00           C  
ATOM   1314  CG  LYS A  77      23.784  37.741  25.442  1.00  0.00           C  
ATOM   1315  CD  LYS A  77      24.888  37.577  24.411  1.00  0.00           C  
ATOM   1316  CE  LYS A  77      25.569  36.216  24.491  1.00  0.00           C  
ATOM   1317  NZ  LYS A  77      26.551  36.025  23.375  1.00  0.00           N  
ATOM   1318  H   LYS A  77      20.845  38.097  24.853  1.00  0.00           H  
ATOM   1319  HA  LYS A  77      22.156  38.965  27.238  1.00  0.00           H  
ATOM   1320 1HB  LYS A  77      22.862  39.249  24.304  1.00  0.00           H  
ATOM   1321 2HB  LYS A  77      23.917  39.846  25.572  1.00  0.00           H  
ATOM   1322 1HG  LYS A  77      24.248  37.680  26.419  1.00  0.00           H  
ATOM   1323 2HG  LYS A  77      23.037  36.961  25.354  1.00  0.00           H  
ATOM   1324 1HD  LYS A  77      24.466  37.698  23.407  1.00  0.00           H  
ATOM   1325 2HD  LYS A  77      25.641  38.348  24.551  1.00  0.00           H  
ATOM   1326 1HE  LYS A  77      26.099  36.124  25.437  1.00  0.00           H  
ATOM   1327 2HE  LYS A  77      24.820  35.438  24.433  1.00  0.00           H  
ATOM   1328 1HZ  LYS A  77      26.977  35.110  23.479  1.00  0.00           H  
ATOM   1329 2HZ  LYS A  77      26.068  36.091  22.483  1.00  0.00           H  
ATOM   1330 3HZ  LYS A  77      27.272  36.735  23.418  1.00  0.00           H  
ATOM   1331  N   ARG A  78      20.955  41.409  25.357  1.00  0.00           N  
ATOM   1332  CA  ARG A  78      20.666  42.835  25.406  1.00  0.00           C  
ATOM   1333  C   ARG A  78      19.747  43.236  26.560  1.00  0.00           C  
ATOM   1334  O   ARG A  78      19.958  44.293  27.167  1.00  0.00           O  
ATOM   1335  CB  ARG A  78      20.002  43.283  24.105  1.00  0.00           C  
ATOM   1336  CG  ARG A  78      20.882  43.274  22.835  1.00  0.00           C  
ATOM   1337  CD  ARG A  78      21.736  44.471  22.719  1.00  0.00           C  
ATOM   1338  NE  ARG A  78      22.997  44.304  23.429  1.00  0.00           N  
ATOM   1339  CZ  ARG A  78      23.831  45.303  23.791  1.00  0.00           C  
ATOM   1340  NH1 ARG A  78      23.539  46.558  23.506  1.00  0.00           N  
ATOM   1341  NH2 ARG A  78      24.950  45.017  24.438  1.00  0.00           N  
ATOM   1342  H   ARG A  78      20.730  40.869  24.520  1.00  0.00           H  
ATOM   1343  HA  ARG A  78      21.604  43.356  25.524  1.00  0.00           H  
ATOM   1344 1HB  ARG A  78      19.169  42.625  23.897  1.00  0.00           H  
ATOM   1345 2HB  ARG A  78      19.605  44.286  24.231  1.00  0.00           H  
ATOM   1346 1HG  ARG A  78      21.542  42.419  22.870  1.00  0.00           H  
ATOM   1347 2HG  ARG A  78      20.248  43.204  21.945  1.00  0.00           H  
ATOM   1348 1HD  ARG A  78      21.949  44.641  21.666  1.00  0.00           H  
ATOM   1349 2HD  ARG A  78      21.208  45.329  23.132  1.00  0.00           H  
ATOM   1350  HE  ARG A  78      23.274  43.349  23.655  1.00  0.00           H  
ATOM   1351 1HH1 ARG A  78      22.689  46.785  23.008  1.00  0.00           H  
ATOM   1352 2HH1 ARG A  78      24.170  47.298  23.778  1.00  0.00           H  
ATOM   1353 1HH2 ARG A  78      25.174  44.053  24.655  1.00  0.00           H  
ATOM   1354 2HH2 ARG A  78      25.581  45.755  24.712  1.00  0.00           H  
ATOM   1355  N   LYS A  79      18.736  42.420  26.875  1.00  0.00           N  
ATOM   1356  CA  LYS A  79      17.817  42.770  27.959  1.00  0.00           C  
ATOM   1357  C   LYS A  79      18.366  42.510  29.376  1.00  0.00           C  
ATOM   1358  O   LYS A  79      18.119  43.318  30.278  1.00  0.00           O  
ATOM   1359  CB  LYS A  79      16.488  42.024  27.786  1.00  0.00           C  
ATOM   1360  CG  LYS A  79      15.362  42.393  28.827  1.00  0.00           C  
ATOM   1361  CD  LYS A  79      14.797  43.824  28.617  1.00  0.00           C  
ATOM   1362  CE  LYS A  79      13.682  44.168  29.637  1.00  0.00           C  
ATOM   1363  NZ  LYS A  79      12.390  43.440  29.376  1.00  0.00           N  
ATOM   1364  H   LYS A  79      18.568  41.591  26.295  1.00  0.00           H  
ATOM   1365  HA  LYS A  79      17.621  43.838  27.878  1.00  0.00           H  
ATOM   1366 1HB  LYS A  79      16.093  42.201  26.780  1.00  0.00           H  
ATOM   1367 2HB  LYS A  79      16.671  40.950  27.864  1.00  0.00           H  
ATOM   1368 1HG  LYS A  79      14.553  41.672  28.750  1.00  0.00           H  
ATOM   1369 2HG  LYS A  79      15.760  42.350  29.830  1.00  0.00           H  
ATOM   1370 1HD  LYS A  79      15.590  44.560  28.721  1.00  0.00           H  
ATOM   1371 2HD  LYS A  79      14.378  43.896  27.609  1.00  0.00           H  
ATOM   1372 1HE  LYS A  79      14.041  43.900  30.632  1.00  0.00           H  
ATOM   1373 2HE  LYS A  79      13.492  45.239  29.607  1.00  0.00           H  
ATOM   1374 1HZ  LYS A  79      11.712  43.695  30.066  1.00  0.00           H  
ATOM   1375 2HZ  LYS A  79      12.012  43.709  28.442  1.00  0.00           H  
ATOM   1376 3HZ  LYS A  79      12.536  42.445  29.412  1.00  0.00           H  
ATOM   1377  N   VAL A  80      19.052  41.373  29.606  1.00  0.00           N  
ATOM   1378  CA  VAL A  80      19.530  41.044  30.959  1.00  0.00           C  
ATOM   1379  C   VAL A  80      21.012  40.652  31.115  1.00  0.00           C  
ATOM   1380  O   VAL A  80      21.412  40.251  32.207  1.00  0.00           O  
ATOM   1381  CB  VAL A  80      18.677  39.916  31.587  1.00  0.00           C  
ATOM   1382  CG1 VAL A  80      17.232  40.358  31.768  1.00  0.00           C  
ATOM   1383  CG2 VAL A  80      18.736  38.683  30.710  1.00  0.00           C  
ATOM   1384  H   VAL A  80      19.241  40.713  28.839  1.00  0.00           H  
ATOM   1385  HA  VAL A  80      19.370  41.933  31.567  1.00  0.00           H  
ATOM   1386  HB  VAL A  80      19.080  39.692  32.576  1.00  0.00           H  
ATOM   1387 1HG1 VAL A  80      16.659  39.556  32.236  1.00  0.00           H  
ATOM   1388 2HG1 VAL A  80      17.199  41.243  32.399  1.00  0.00           H  
ATOM   1389 3HG1 VAL A  80      16.807  40.581  30.807  1.00  0.00           H  
ATOM   1390 1HG2 VAL A  80      18.159  37.878  31.166  1.00  0.00           H  
ATOM   1391 2HG2 VAL A  80      18.321  38.913  29.727  1.00  0.00           H  
ATOM   1392 3HG2 VAL A  80      19.747  38.386  30.606  1.00  0.00           H  
ATOM   1393  N   LYS A  81      21.792  40.648  30.027  1.00  0.00           N  
ATOM   1394  CA  LYS A  81      23.174  40.191  29.969  1.00  0.00           C  
ATOM   1395  C   LYS A  81      23.325  38.750  30.490  1.00  0.00           C  
ATOM   1396  O   LYS A  81      24.253  38.425  31.228  1.00  0.00           O  
ATOM   1397  CB  LYS A  81      24.110  41.176  30.692  1.00  0.00           C  
ATOM   1398  CG  LYS A  81      25.629  40.892  30.501  1.00  0.00           C  
ATOM   1399  CD  LYS A  81      26.493  42.030  31.025  1.00  0.00           C  
ATOM   1400  CE  LYS A  81      27.986  41.743  30.797  1.00  0.00           C  
ATOM   1401  NZ  LYS A  81      28.853  42.887  31.213  1.00  0.00           N  
ATOM   1402  H   LYS A  81      21.459  41.022  29.138  1.00  0.00           H  
ATOM   1403  HA  LYS A  81      23.472  40.181  28.921  1.00  0.00           H  
ATOM   1404 1HB  LYS A  81      23.891  42.193  30.356  1.00  0.00           H  
ATOM   1405 2HB  LYS A  81      23.907  41.154  31.762  1.00  0.00           H  
ATOM   1406 1HG  LYS A  81      25.937  40.003  31.042  1.00  0.00           H  
ATOM   1407 2HG  LYS A  81      25.845  40.747  29.443  1.00  0.00           H  
ATOM   1408 1HD  LYS A  81      26.234  42.948  30.510  1.00  0.00           H  
ATOM   1409 2HD  LYS A  81      26.310  42.163  32.096  1.00  0.00           H  
ATOM   1410 1HE  LYS A  81      28.271  40.868  31.374  1.00  0.00           H  
ATOM   1411 2HE  LYS A  81      28.160  41.543  29.739  1.00  0.00           H  
ATOM   1412 1HZ  LYS A  81      29.822  42.652  31.048  1.00  0.00           H  
ATOM   1413 2HZ  LYS A  81      28.611  43.707  30.670  1.00  0.00           H  
ATOM   1414 3HZ  LYS A  81      28.719  43.078  32.196  1.00  0.00           H  
ATOM   1415  N   ARG A  82      22.401  37.884  30.076  1.00  0.00           N  
ATOM   1416  CA  ARG A  82      22.493  36.472  30.393  1.00  0.00           C  
ATOM   1417  C   ARG A  82      23.441  35.979  29.344  1.00  0.00           C  
ATOM   1418  O   ARG A  82      23.332  36.411  28.198  1.00  0.00           O  
ATOM   1419  CB  ARG A  82      21.168  35.745  30.265  1.00  0.00           C  
ATOM   1420  CG  ARG A  82      21.104  34.295  30.726  1.00  0.00           C  
ATOM   1421  CD  ARG A  82      21.225  34.182  32.208  1.00  0.00           C  
ATOM   1422  NE  ARG A  82      20.278  35.055  32.878  1.00  0.00           N  
ATOM   1423  CZ  ARG A  82      18.972  34.792  33.095  1.00  0.00           C  
ATOM   1424  NH1 ARG A  82      18.438  33.665  32.700  1.00  0.00           N  
ATOM   1425  NH2 ARG A  82      18.232  35.693  33.713  1.00  0.00           N  
ATOM   1426  H   ARG A  82      21.635  38.225  29.509  1.00  0.00           H  
ATOM   1427  HA  ARG A  82      22.926  36.331  31.381  1.00  0.00           H  
ATOM   1428 1HB  ARG A  82      20.382  36.280  30.752  1.00  0.00           H  
ATOM   1429 2HB  ARG A  82      20.934  35.706  29.244  1.00  0.00           H  
ATOM   1430 1HG  ARG A  82      20.159  33.849  30.413  1.00  0.00           H  
ATOM   1431 2HG  ARG A  82      21.922  33.723  30.270  1.00  0.00           H  
ATOM   1432 1HD  ARG A  82      21.041  33.151  32.515  1.00  0.00           H  
ATOM   1433 2HD  ARG A  82      22.234  34.463  32.509  1.00  0.00           H  
ATOM   1434  HE  ARG A  82      20.632  35.944  33.215  1.00  0.00           H  
ATOM   1435 1HH1 ARG A  82      19.004  32.979  32.236  1.00  0.00           H  
ATOM   1436 2HH1 ARG A  82      17.457  33.484  32.873  1.00  0.00           H  
ATOM   1437 1HH2 ARG A  82      18.648  36.568  34.020  1.00  0.00           H  
ATOM   1438 2HH2 ARG A  82      17.255  35.520  33.879  1.00  0.00           H  
ATOM   1439  N   VAL A  83      24.363  35.095  29.689  1.00  0.00           N  
ATOM   1440  CA  VAL A  83      25.285  34.627  28.671  1.00  0.00           C  
ATOM   1441  C   VAL A  83      25.273  33.106  28.500  1.00  0.00           C  
ATOM   1442  O   VAL A  83      26.131  32.402  29.032  1.00  0.00           O  
ATOM   1443  CB  VAL A  83      26.707  35.155  28.987  1.00  0.00           C  
ATOM   1444  CG1 VAL A  83      26.702  36.692  28.812  1.00  0.00           C  
ATOM   1445  CG2 VAL A  83      27.156  34.812  30.434  1.00  0.00           C  
ATOM   1446  H   VAL A  83      24.437  34.764  30.645  1.00  0.00           H  
ATOM   1447  HA  VAL A  83      25.014  35.102  27.733  1.00  0.00           H  
ATOM   1448  HB  VAL A  83      27.409  34.725  28.265  1.00  0.00           H  
ATOM   1449 1HG1 VAL A  83      27.704  37.084  28.998  1.00  0.00           H  
ATOM   1450 2HG1 VAL A  83      26.397  36.944  27.801  1.00  0.00           H  
ATOM   1451 3HG1 VAL A  83      26.006  37.144  29.521  1.00  0.00           H  
ATOM   1452 1HG2 VAL A  83      28.161  35.212  30.594  1.00  0.00           H  
ATOM   1453 2HG2 VAL A  83      26.473  35.261  31.156  1.00  0.00           H  
ATOM   1454 3HG2 VAL A  83      27.189  33.741  30.596  1.00  0.00           H  
ATOM   1455  N   PRO A  84      24.322  32.548  27.726  1.00  0.00           N  
ATOM   1456  CA  PRO A  84      24.151  31.128  27.490  1.00  0.00           C  
ATOM   1457  C   PRO A  84      25.185  30.696  26.457  1.00  0.00           C  
ATOM   1458  O   PRO A  84      24.845  30.297  25.337  1.00  0.00           O  
ATOM   1459  CB  PRO A  84      22.715  31.045  26.972  1.00  0.00           C  
ATOM   1460  CG  PRO A  84      22.523  32.338  26.230  1.00  0.00           C  
ATOM   1461  CD  PRO A  84      23.319  33.377  27.029  1.00  0.00           C  
ATOM   1462  HA  PRO A  84      24.276  30.572  28.435  1.00  0.00           H  
ATOM   1463 1HB  PRO A  84      22.591  30.168  26.348  1.00  0.00           H  
ATOM   1464 2HB  PRO A  84      22.016  30.941  27.818  1.00  0.00           H  
ATOM   1465 1HG  PRO A  84      22.872  32.222  25.200  1.00  0.00           H  
ATOM   1466 2HG  PRO A  84      21.453  32.610  26.173  1.00  0.00           H  
ATOM   1467 1HD  PRO A  84      23.783  34.066  26.313  1.00  0.00           H  
ATOM   1468 2HD  PRO A  84      22.639  33.887  27.731  1.00  0.00           H  
ATOM   1469  N   ASP A  85      26.454  30.780  26.863  1.00  0.00           N  
ATOM   1470  CA  ASP A  85      27.604  30.521  26.008  1.00  0.00           C  
ATOM   1471  C   ASP A  85      27.623  29.105  25.471  1.00  0.00           C  
ATOM   1472  O   ASP A  85      28.062  28.872  24.339  1.00  0.00           O  
ATOM   1473  CB  ASP A  85      28.894  30.792  26.778  1.00  0.00           C  
ATOM   1474  CG  ASP A  85      29.192  32.285  27.010  1.00  0.00           C  
ATOM   1475  OD1 ASP A  85      28.641  33.130  26.332  1.00  0.00           O  
ATOM   1476  OD2 ASP A  85      29.987  32.555  27.869  1.00  0.00           O  
ATOM   1477  H   ASP A  85      26.614  31.127  27.815  1.00  0.00           H  
ATOM   1478  HA  ASP A  85      27.561  31.208  25.168  1.00  0.00           H  
ATOM   1479 1HB  ASP A  85      28.834  30.303  27.748  1.00  0.00           H  
ATOM   1480 2HB  ASP A  85      29.731  30.346  26.241  1.00  0.00           H  
ATOM   1481  N   GLU A  86      27.107  28.162  26.265  1.00  0.00           N  
ATOM   1482  CA  GLU A  86      27.071  26.765  25.862  1.00  0.00           C  
ATOM   1483  C   GLU A  86      26.125  26.572  24.686  1.00  0.00           C  
ATOM   1484  O   GLU A  86      26.364  25.714  23.828  1.00  0.00           O  
ATOM   1485  CB  GLU A  86      26.622  25.885  27.032  1.00  0.00           C  
ATOM   1486  CG  GLU A  86      27.632  25.781  28.165  1.00  0.00           C  
ATOM   1487  CD  GLU A  86      28.917  25.142  27.738  1.00  0.00           C  
ATOM   1488  OE1 GLU A  86      28.864  24.101  27.129  1.00  0.00           O  
ATOM   1489  OE2 GLU A  86      29.952  25.703  28.008  1.00  0.00           O  
ATOM   1490  H   GLU A  86      26.781  28.418  27.186  1.00  0.00           H  
ATOM   1491  HA  GLU A  86      28.073  26.466  25.550  1.00  0.00           H  
ATOM   1492 1HB  GLU A  86      25.690  26.273  27.442  1.00  0.00           H  
ATOM   1493 2HB  GLU A  86      26.421  24.876  26.666  1.00  0.00           H  
ATOM   1494 1HG  GLU A  86      27.845  26.784  28.540  1.00  0.00           H  
ATOM   1495 2HG  GLU A  86      27.195  25.206  28.980  1.00  0.00           H  
ATOM   1496  N   ILE A  87      25.043  27.351  24.642  1.00  0.00           N  
ATOM   1497  CA  ILE A  87      24.088  27.247  23.566  1.00  0.00           C  
ATOM   1498  C   ILE A  87      24.663  27.929  22.372  1.00  0.00           C  
ATOM   1499  O   ILE A  87      24.644  27.387  21.280  1.00  0.00           O  
ATOM   1500  CB  ILE A  87      22.725  27.791  23.961  1.00  0.00           C  
ATOM   1501  CG1 ILE A  87      22.172  26.844  25.027  1.00  0.00           C  
ATOM   1502  CG2 ILE A  87      21.810  27.973  22.755  1.00  0.00           C  
ATOM   1503  CD1 ILE A  87      20.975  27.312  25.662  1.00  0.00           C  
ATOM   1504  H   ILE A  87      24.896  28.086  25.333  1.00  0.00           H  
ATOM   1505  HA  ILE A  87      23.956  26.195  23.319  1.00  0.00           H  
ATOM   1506  HB  ILE A  87      22.868  28.760  24.436  1.00  0.00           H  
ATOM   1507 1HG1 ILE A  87      21.975  25.870  24.577  1.00  0.00           H  
ATOM   1508 2HG1 ILE A  87      22.932  26.717  25.797  1.00  0.00           H  
ATOM   1509 1HG2 ILE A  87      20.857  28.377  23.047  1.00  0.00           H  
ATOM   1510 2HG2 ILE A  87      22.262  28.642  22.055  1.00  0.00           H  
ATOM   1511 3HG2 ILE A  87      21.672  27.044  22.300  1.00  0.00           H  
ATOM   1512 1HD1 ILE A  87      20.657  26.599  26.417  1.00  0.00           H  
ATOM   1513 2HD1 ILE A  87      21.168  28.269  26.117  1.00  0.00           H  
ATOM   1514 3HD1 ILE A  87      20.209  27.406  24.928  1.00  0.00           H  
ATOM   1515  N   ASP A  88      25.239  29.104  22.559  1.00  0.00           N  
ATOM   1516  CA  ASP A  88      25.805  29.795  21.417  1.00  0.00           C  
ATOM   1517  C   ASP A  88      26.781  28.837  20.699  1.00  0.00           C  
ATOM   1518  O   ASP A  88      26.719  28.686  19.472  1.00  0.00           O  
ATOM   1519  CB  ASP A  88      26.480  31.090  21.896  1.00  0.00           C  
ATOM   1520  CG  ASP A  88      26.943  32.054  20.795  1.00  0.00           C  
ATOM   1521  OD1 ASP A  88      26.586  31.870  19.660  1.00  0.00           O  
ATOM   1522  OD2 ASP A  88      27.662  32.973  21.099  1.00  0.00           O  
ATOM   1523  H   ASP A  88      25.243  29.533  23.489  1.00  0.00           H  
ATOM   1524  HA  ASP A  88      25.007  30.048  20.724  1.00  0.00           H  
ATOM   1525 1HB  ASP A  88      25.792  31.619  22.558  1.00  0.00           H  
ATOM   1526 2HB  ASP A  88      27.349  30.824  22.502  1.00  0.00           H  
ATOM   1527  N   LYS A  89      27.643  28.143  21.464  1.00  0.00           N  
ATOM   1528  CA  LYS A  89      28.582  27.192  20.880  1.00  0.00           C  
ATOM   1529  C   LYS A  89      27.879  26.010  20.184  1.00  0.00           C  
ATOM   1530  O   LYS A  89      28.289  25.620  19.081  1.00  0.00           O  
ATOM   1531  CB  LYS A  89      29.527  26.673  21.970  1.00  0.00           C  
ATOM   1532  CG  LYS A  89      30.617  25.680  21.519  1.00  0.00           C  
ATOM   1533  CD  LYS A  89      31.604  26.326  20.536  1.00  0.00           C  
ATOM   1534  CE  LYS A  89      32.923  25.543  20.434  1.00  0.00           C  
ATOM   1535  NZ  LYS A  89      32.742  24.171  19.879  1.00  0.00           N  
ATOM   1536  H   LYS A  89      27.676  28.319  22.474  1.00  0.00           H  
ATOM   1537  HA  LYS A  89      29.166  27.722  20.128  1.00  0.00           H  
ATOM   1538 1HB  LYS A  89      30.015  27.523  22.448  1.00  0.00           H  
ATOM   1539 2HB  LYS A  89      28.931  26.179  22.742  1.00  0.00           H  
ATOM   1540 1HG  LYS A  89      31.163  25.344  22.401  1.00  0.00           H  
ATOM   1541 2HG  LYS A  89      30.148  24.814  21.052  1.00  0.00           H  
ATOM   1542 1HD  LYS A  89      31.148  26.357  19.542  1.00  0.00           H  
ATOM   1543 2HD  LYS A  89      31.820  27.347  20.849  1.00  0.00           H  
ATOM   1544 1HE  LYS A  89      33.605  26.094  19.790  1.00  0.00           H  
ATOM   1545 2HE  LYS A  89      33.363  25.465  21.428  1.00  0.00           H  
ATOM   1546 1HZ  LYS A  89      33.640  23.708  19.834  1.00  0.00           H  
ATOM   1547 2HZ  LYS A  89      32.123  23.638  20.471  1.00  0.00           H  
ATOM   1548 3HZ  LYS A  89      32.349  24.232  18.950  1.00  0.00           H  
ATOM   1549  N   GLU A  90      26.814  25.460  20.793  1.00  0.00           N  
ATOM   1550  CA  GLU A  90      26.091  24.335  20.196  1.00  0.00           C  
ATOM   1551  C   GLU A  90      25.383  24.786  18.912  1.00  0.00           C  
ATOM   1552  O   GLU A  90      25.304  24.032  17.947  1.00  0.00           O  
ATOM   1553  CB  GLU A  90      25.087  23.749  21.188  1.00  0.00           C  
ATOM   1554  CG  GLU A  90      24.437  22.413  20.773  1.00  0.00           C  
ATOM   1555  CD  GLU A  90      25.403  21.242  20.688  1.00  0.00           C  
ATOM   1556  OE1 GLU A  90      26.517  21.375  21.135  1.00  0.00           O  
ATOM   1557  OE2 GLU A  90      25.002  20.196  20.232  1.00  0.00           O  
ATOM   1558  H   GLU A  90      26.553  25.769  21.737  1.00  0.00           H  
ATOM   1559  HA  GLU A  90      26.812  23.560  19.936  1.00  0.00           H  
ATOM   1560 1HB  GLU A  90      25.577  23.608  22.151  1.00  0.00           H  
ATOM   1561 2HB  GLU A  90      24.283  24.475  21.343  1.00  0.00           H  
ATOM   1562 1HG  GLU A  90      23.671  22.169  21.494  1.00  0.00           H  
ATOM   1563 2HG  GLU A  90      23.972  22.543  19.806  1.00  0.00           H  
ATOM   1564  N   VAL A  91      24.877  26.016  18.881  1.00  0.00           N  
ATOM   1565  CA  VAL A  91      24.216  26.513  17.686  1.00  0.00           C  
ATOM   1566  C   VAL A  91      25.239  26.591  16.561  1.00  0.00           C  
ATOM   1567  O   VAL A  91      24.920  26.191  15.442  1.00  0.00           O  
ATOM   1568  CB  VAL A  91      23.548  27.891  17.909  1.00  0.00           C  
ATOM   1569  CG1 VAL A  91      23.017  28.489  16.565  1.00  0.00           C  
ATOM   1570  CG2 VAL A  91      22.393  27.736  18.867  1.00  0.00           C  
ATOM   1571  H   VAL A  91      24.937  26.584  19.724  1.00  0.00           H  
ATOM   1572  HA  VAL A  91      23.439  25.803  17.404  1.00  0.00           H  
ATOM   1573  HB  VAL A  91      24.288  28.577  18.330  1.00  0.00           H  
ATOM   1574 1HG1 VAL A  91      22.553  29.456  16.764  1.00  0.00           H  
ATOM   1575 2HG1 VAL A  91      23.833  28.627  15.854  1.00  0.00           H  
ATOM   1576 3HG1 VAL A  91      22.274  27.815  16.131  1.00  0.00           H  
ATOM   1577 1HG2 VAL A  91      21.962  28.708  19.035  1.00  0.00           H  
ATOM   1578 2HG2 VAL A  91      21.651  27.059  18.441  1.00  0.00           H  
ATOM   1579 3HG2 VAL A  91      22.744  27.336  19.802  1.00  0.00           H  
ATOM   1580  N   LYS A  92      26.463  27.086  16.842  1.00  0.00           N  
ATOM   1581  CA  LYS A  92      27.480  27.166  15.787  1.00  0.00           C  
ATOM   1582  C   LYS A  92      27.829  25.762  15.277  1.00  0.00           C  
ATOM   1583  O   LYS A  92      28.009  25.564  14.070  1.00  0.00           O  
ATOM   1584  CB  LYS A  92      28.791  27.804  16.285  1.00  0.00           C  
ATOM   1585  CG  LYS A  92      28.729  29.257  16.779  1.00  0.00           C  
ATOM   1586  CD  LYS A  92      28.229  30.247  15.744  1.00  0.00           C  
ATOM   1587  CE  LYS A  92      28.406  31.700  16.237  1.00  0.00           C  
ATOM   1588  NZ  LYS A  92      27.819  31.894  17.588  1.00  0.00           N  
ATOM   1589  H   LYS A  92      26.636  27.461  17.782  1.00  0.00           H  
ATOM   1590  HA  LYS A  92      27.081  27.738  14.951  1.00  0.00           H  
ATOM   1591 1HB  LYS A  92      29.169  27.209  17.119  1.00  0.00           H  
ATOM   1592 2HB  LYS A  92      29.536  27.756  15.494  1.00  0.00           H  
ATOM   1593 1HG  LYS A  92      28.070  29.292  17.624  1.00  0.00           H  
ATOM   1594 2HG  LYS A  92      29.721  29.559  17.110  1.00  0.00           H  
ATOM   1595 1HD  LYS A  92      28.769  30.111  14.806  1.00  0.00           H  
ATOM   1596 2HD  LYS A  92      27.168  30.072  15.566  1.00  0.00           H  
ATOM   1597 1HE  LYS A  92      29.461  31.960  16.265  1.00  0.00           H  
ATOM   1598 2HE  LYS A  92      27.895  32.365  15.540  1.00  0.00           H  
ATOM   1599 1HZ  LYS A  92      27.912  32.842  17.919  1.00  0.00           H  
ATOM   1600 2HZ  LYS A  92      26.826  31.650  17.587  1.00  0.00           H  
ATOM   1601 3HZ  LYS A  92      28.309  31.290  18.228  1.00  0.00           H  
ATOM   1602  N   LYS A  93      27.890  24.777  16.183  1.00  0.00           N  
ATOM   1603  CA  LYS A  93      28.171  23.407  15.771  1.00  0.00           C  
ATOM   1604  C   LYS A  93      27.092  22.899  14.834  1.00  0.00           C  
ATOM   1605  O   LYS A  93      27.393  22.317  13.788  1.00  0.00           O  
ATOM   1606  CB  LYS A  93      28.256  22.467  16.979  1.00  0.00           C  
ATOM   1607  CG  LYS A  93      28.551  20.985  16.636  1.00  0.00           C  
ATOM   1608  CD  LYS A  93      28.689  20.146  17.912  1.00  0.00           C  
ATOM   1609  CE  LYS A  93      29.052  18.680  17.619  1.00  0.00           C  
ATOM   1610  NZ  LYS A  93      27.875  17.849  17.145  1.00  0.00           N  
ATOM   1611  H   LYS A  93      27.793  25.009  17.179  1.00  0.00           H  
ATOM   1612  HA  LYS A  93      29.120  23.391  15.236  1.00  0.00           H  
ATOM   1613 1HB  LYS A  93      29.021  22.828  17.666  1.00  0.00           H  
ATOM   1614 2HB  LYS A  93      27.310  22.487  17.516  1.00  0.00           H  
ATOM   1615 1HG  LYS A  93      27.732  20.578  16.035  1.00  0.00           H  
ATOM   1616 2HG  LYS A  93      29.470  20.918  16.054  1.00  0.00           H  
ATOM   1617 1HD  LYS A  93      29.453  20.582  18.556  1.00  0.00           H  
ATOM   1618 2HD  LYS A  93      27.734  20.167  18.453  1.00  0.00           H  
ATOM   1619 1HE  LYS A  93      29.823  18.660  16.852  1.00  0.00           H  
ATOM   1620 2HE  LYS A  93      29.451  18.233  18.530  1.00  0.00           H  
ATOM   1621 1HZ  LYS A  93      28.187  16.904  16.981  1.00  0.00           H  
ATOM   1622 2HZ  LYS A  93      27.166  17.842  17.862  1.00  0.00           H  
ATOM   1623 3HZ  LYS A  93      27.440  18.195  16.269  1.00  0.00           H  
ATOM   1624  N   LEU A  94      25.841  23.153  15.194  1.00  0.00           N  
ATOM   1625  CA  LEU A  94      24.721  22.682  14.414  1.00  0.00           C  
ATOM   1626  C   LEU A  94      24.555  23.479  13.118  1.00  0.00           C  
ATOM   1627  O   LEU A  94      24.029  22.940  12.141  1.00  0.00           O  
ATOM   1628  CB  LEU A  94      23.490  22.729  15.287  1.00  0.00           C  
ATOM   1629  CG  LEU A  94      23.192  21.467  16.164  1.00  0.00           C  
ATOM   1630  CD1 LEU A  94      24.432  20.982  16.948  1.00  0.00           C  
ATOM   1631  CD2 LEU A  94      22.148  21.874  17.141  1.00  0.00           C  
ATOM   1632  H   LEU A  94      25.666  23.624  16.090  1.00  0.00           H  
ATOM   1633  HA  LEU A  94      24.905  21.645  14.147  1.00  0.00           H  
ATOM   1634 1HB  LEU A  94      23.563  23.598  15.943  1.00  0.00           H  
ATOM   1635 2HB  LEU A  94      22.653  22.853  14.633  1.00  0.00           H  
ATOM   1636  HG  LEU A  94      22.841  20.646  15.535  1.00  0.00           H  
ATOM   1637 1HD1 LEU A  94      24.157  20.123  17.561  1.00  0.00           H  
ATOM   1638 2HD1 LEU A  94      25.218  20.679  16.262  1.00  0.00           H  
ATOM   1639 3HD1 LEU A  94      24.803  21.752  17.593  1.00  0.00           H  
ATOM   1640 1HD2 LEU A  94      21.891  21.048  17.790  1.00  0.00           H  
ATOM   1641 2HD2 LEU A  94      22.534  22.697  17.739  1.00  0.00           H  
ATOM   1642 3HD2 LEU A  94      21.295  22.186  16.607  1.00  0.00           H  
ATOM   1643  N   GLU A  95      25.009  24.742  13.087  1.00  0.00           N  
ATOM   1644  CA  GLU A  95      24.993  25.505  11.843  1.00  0.00           C  
ATOM   1645  C   GLU A  95      25.957  24.846  10.863  1.00  0.00           C  
ATOM   1646  O   GLU A  95      25.661  24.757   9.670  1.00  0.00           O  
ATOM   1647  CB  GLU A  95      25.361  26.974  12.016  1.00  0.00           C  
ATOM   1648  CG  GLU A  95      25.270  27.779  10.685  1.00  0.00           C  
ATOM   1649  CD  GLU A  95      25.486  29.246  10.858  1.00  0.00           C  
ATOM   1650  OE1 GLU A  95      25.941  29.641  11.907  1.00  0.00           O  
ATOM   1651  OE2 GLU A  95      25.167  29.991   9.963  1.00  0.00           O  
ATOM   1652  H   GLU A  95      25.334  25.180  13.953  1.00  0.00           H  
ATOM   1653  HA  GLU A  95      23.993  25.454  11.422  1.00  0.00           H  
ATOM   1654 1HB  GLU A  95      24.697  27.433  12.750  1.00  0.00           H  
ATOM   1655 2HB  GLU A  95      26.379  27.052  12.400  1.00  0.00           H  
ATOM   1656 1HG  GLU A  95      26.034  27.405  10.001  1.00  0.00           H  
ATOM   1657 2HG  GLU A  95      24.310  27.609  10.218  1.00  0.00           H  
ATOM   1658  N   GLU A  96      27.115  24.386  11.365  1.00  0.00           N  
ATOM   1659  CA  GLU A  96      28.088  23.712  10.514  1.00  0.00           C  
ATOM   1660  C   GLU A  96      27.478  22.397  10.013  1.00  0.00           C  
ATOM   1661  O   GLU A  96      27.686  22.015   8.858  1.00  0.00           O  
ATOM   1662  CB  GLU A  96      29.390  23.435  11.273  1.00  0.00           C  
ATOM   1663  CG  GLU A  96      30.549  22.860  10.428  1.00  0.00           C  
ATOM   1664  CD  GLU A  96      31.086  23.830   9.398  1.00  0.00           C  
ATOM   1665  OE1 GLU A  96      30.803  25.000   9.504  1.00  0.00           O  
ATOM   1666  OE2 GLU A  96      31.807  23.402   8.529  1.00  0.00           O  
ATOM   1667  H   GLU A  96      27.338  24.582  12.350  1.00  0.00           H  
ATOM   1668  HA  GLU A  96      28.308  24.349   9.658  1.00  0.00           H  
ATOM   1669 1HB  GLU A  96      29.735  24.360  11.739  1.00  0.00           H  
ATOM   1670 2HB  GLU A  96      29.195  22.730  12.075  1.00  0.00           H  
ATOM   1671 1HG  GLU A  96      31.356  22.569  11.096  1.00  0.00           H  
ATOM   1672 2HG  GLU A  96      30.199  21.962   9.917  1.00  0.00           H  
ATOM   1673  N   GLU A  97      26.711  21.705  10.871  1.00  0.00           N  
ATOM   1674  CA  GLU A  97      26.061  20.469  10.445  1.00  0.00           C  
ATOM   1675  C   GLU A  97      25.046  20.783   9.339  1.00  0.00           C  
ATOM   1676  O   GLU A  97      24.955  20.040   8.356  1.00  0.00           O  
ATOM   1677  CB  GLU A  97      25.348  19.788  11.621  1.00  0.00           C  
ATOM   1678  CG  GLU A  97      26.280  19.217  12.707  1.00  0.00           C  
ATOM   1679  CD  GLU A  97      25.531  18.721  13.927  1.00  0.00           C  
ATOM   1680  OE1 GLU A  97      24.321  18.839  13.923  1.00  0.00           O  
ATOM   1681  OE2 GLU A  97      26.154  18.255  14.872  1.00  0.00           O  
ATOM   1682  H   GLU A  97      26.644  22.029  11.842  1.00  0.00           H  
ATOM   1683  HA  GLU A  97      26.818  19.795  10.047  1.00  0.00           H  
ATOM   1684 1HB  GLU A  97      24.668  20.489  12.087  1.00  0.00           H  
ATOM   1685 2HB  GLU A  97      24.743  18.966  11.241  1.00  0.00           H  
ATOM   1686 1HG  GLU A  97      26.843  18.389  12.281  1.00  0.00           H  
ATOM   1687 2HG  GLU A  97      26.990  19.982  13.005  1.00  0.00           H  
ATOM   1688  N   ALA A  98      24.310  21.900   9.482  1.00  0.00           N  
ATOM   1689  CA  ALA A  98      23.340  22.347   8.487  1.00  0.00           C  
ATOM   1690  C   ALA A  98      24.030  22.656   7.157  1.00  0.00           C  
ATOM   1691  O   ALA A  98      23.504  22.329   6.087  1.00  0.00           O  
ATOM   1692  CB  ALA A  98      22.606  23.578   8.995  1.00  0.00           C  
ATOM   1693  H   ALA A  98      24.395  22.421  10.361  1.00  0.00           H  
ATOM   1694  HA  ALA A  98      22.628  21.542   8.317  1.00  0.00           H  
ATOM   1695 1HB  ALA A  98      21.885  23.910   8.268  1.00  0.00           H  
ATOM   1696 2HB  ALA A  98      22.105  23.343   9.932  1.00  0.00           H  
ATOM   1697 3HB  ALA A  98      23.311  24.375   9.164  1.00  0.00           H  
ATOM   1698  N   LYS A  99      25.227  23.255   7.229  1.00  0.00           N  
ATOM   1699  CA  LYS A  99      26.011  23.565   6.041  1.00  0.00           C  
ATOM   1700  C   LYS A  99      26.415  22.291   5.312  1.00  0.00           C  
ATOM   1701  O   LYS A  99      26.276  22.206   4.085  1.00  0.00           O  
ATOM   1702  CB  LYS A  99      27.266  24.360   6.412  1.00  0.00           C  
ATOM   1703  CG  LYS A  99      28.148  24.776   5.235  1.00  0.00           C  
ATOM   1704  CD  LYS A  99      29.345  25.595   5.721  1.00  0.00           C  
ATOM   1705  CE  LYS A  99      30.252  25.996   4.569  1.00  0.00           C  
ATOM   1706  NZ  LYS A  99      31.437  26.771   5.038  1.00  0.00           N  
ATOM   1707  H   LYS A  99      25.556  23.566   8.149  1.00  0.00           H  
ATOM   1708  HA  LYS A  99      25.399  24.162   5.367  1.00  0.00           H  
ATOM   1709 1HB  LYS A  99      26.975  25.254   6.964  1.00  0.00           H  
ATOM   1710 2HB  LYS A  99      27.887  23.763   7.076  1.00  0.00           H  
ATOM   1711 1HG  LYS A  99      28.520  23.883   4.721  1.00  0.00           H  
ATOM   1712 2HG  LYS A  99      27.564  25.364   4.526  1.00  0.00           H  
ATOM   1713 1HD  LYS A  99      28.989  26.492   6.229  1.00  0.00           H  
ATOM   1714 2HD  LYS A  99      29.921  24.999   6.440  1.00  0.00           H  
ATOM   1715 1HE  LYS A  99      30.596  25.099   4.053  1.00  0.00           H  
ATOM   1716 2HE  LYS A  99      29.685  26.610   3.870  1.00  0.00           H  
ATOM   1717 1HZ  LYS A  99      32.012  27.023   4.247  1.00  0.00           H  
ATOM   1718 2HZ  LYS A  99      31.129  27.608   5.512  1.00  0.00           H  
ATOM   1719 3HZ  LYS A  99      31.981  26.204   5.681  1.00  0.00           H  
ATOM   1720  N   LYS A 100      26.876  21.288   6.072  1.00  0.00           N  
ATOM   1721  CA  LYS A 100      27.297  20.029   5.477  1.00  0.00           C  
ATOM   1722  C   LYS A 100      26.094  19.291   4.909  1.00  0.00           C  
ATOM   1723  O   LYS A 100      26.219  18.594   3.895  1.00  0.00           O  
ATOM   1724  CB  LYS A 100      28.032  19.159   6.497  1.00  0.00           C  
ATOM   1725  CG  LYS A 100      29.399  19.710   6.972  1.00  0.00           C  
ATOM   1726  CD  LYS A 100      30.444  19.786   5.844  1.00  0.00           C  
ATOM   1727  CE  LYS A 100      31.813  20.172   6.395  1.00  0.00           C  
ATOM   1728  NZ  LYS A 100      32.853  20.285   5.318  1.00  0.00           N  
ATOM   1729  H   LYS A 100      26.996  21.448   7.080  1.00  0.00           H  
ATOM   1730  HA  LYS A 100      27.965  20.244   4.646  1.00  0.00           H  
ATOM   1731 1HB  LYS A 100      27.401  19.045   7.383  1.00  0.00           H  
ATOM   1732 2HB  LYS A 100      28.191  18.166   6.080  1.00  0.00           H  
ATOM   1733 1HG  LYS A 100      29.258  20.717   7.367  1.00  0.00           H  
ATOM   1734 2HG  LYS A 100      29.782  19.083   7.775  1.00  0.00           H  
ATOM   1735 1HD  LYS A 100      30.510  18.832   5.319  1.00  0.00           H  
ATOM   1736 2HD  LYS A 100      30.158  20.556   5.126  1.00  0.00           H  
ATOM   1737 1HE  LYS A 100      31.733  21.130   6.916  1.00  0.00           H  
ATOM   1738 2HE  LYS A 100      32.127  19.410   7.106  1.00  0.00           H  
ATOM   1739 1HZ  LYS A 100      33.735  20.531   5.738  1.00  0.00           H  
ATOM   1740 2HZ  LYS A 100      32.941  19.403   4.836  1.00  0.00           H  
ATOM   1741 3HZ  LYS A 100      32.602  21.006   4.646  1.00  0.00           H  
ATOM   1742  N   SER A 101      24.930  19.442   5.553  1.00  0.00           N  
ATOM   1743  CA  SER A 101      23.710  18.829   5.060  1.00  0.00           C  
ATOM   1744  C   SER A 101      23.398  19.418   3.690  1.00  0.00           C  
ATOM   1745  O   SER A 101      23.125  18.673   2.748  1.00  0.00           O  
ATOM   1746  CB  SER A 101      22.553  19.050   6.016  1.00  0.00           C  
ATOM   1747  OG  SER A 101      21.384  18.444   5.536  1.00  0.00           O  
ATOM   1748  H   SER A 101      24.913  19.957   6.437  1.00  0.00           H  
ATOM   1749  HA  SER A 101      23.874  17.757   4.950  1.00  0.00           H  
ATOM   1750 1HB  SER A 101      22.810  18.641   6.994  1.00  0.00           H  
ATOM   1751 2HB  SER A 101      22.383  20.108   6.144  1.00  0.00           H  
ATOM   1752  HG  SER A 101      20.704  18.654   6.171  1.00  0.00           H  
ATOM   1753  N   GLN A 102      23.533  20.747   3.527  1.00  0.00           N  
ATOM   1754  CA  GLN A 102      23.267  21.316   2.212  1.00  0.00           C  
ATOM   1755  C   GLN A 102      24.254  20.792   1.179  1.00  0.00           C  
ATOM   1756  O   GLN A 102      23.862  20.559   0.036  1.00  0.00           O  
ATOM   1757  CB  GLN A 102      23.336  22.844   2.204  1.00  0.00           C  
ATOM   1758  CG  GLN A 102      22.907  23.498   0.836  1.00  0.00           C  
ATOM   1759  CD  GLN A 102      21.451  23.202   0.527  1.00  0.00           C  
ATOM   1760  OE1 GLN A 102      20.686  23.186   1.488  1.00  0.00           O  
ATOM   1761  NE2 GLN A 102      21.041  22.996  -0.730  1.00  0.00           N  
ATOM   1762  H   GLN A 102      23.722  21.341   4.344  1.00  0.00           H  
ATOM   1763  HA  GLN A 102      22.265  21.017   1.917  1.00  0.00           H  
ATOM   1764 1HB  GLN A 102      22.700  23.238   2.997  1.00  0.00           H  
ATOM   1765 2HB  GLN A 102      24.359  23.156   2.426  1.00  0.00           H  
ATOM   1766 1HG  GLN A 102      23.027  24.576   0.911  1.00  0.00           H  
ATOM   1767 2HG  GLN A 102      23.520  23.112   0.021  1.00  0.00           H  
ATOM   1768 1HE2 GLN A 102      20.078  22.814  -0.907  1.00  0.00           H  
ATOM   1769 2HE2 GLN A 102      21.672  23.042  -1.543  1.00  0.00           H  
ATOM   1770  N   GLU A 103      25.520  20.570   1.557  1.00  0.00           N  
ATOM   1771  CA  GLU A 103      26.457  20.040   0.568  1.00  0.00           C  
ATOM   1772  C   GLU A 103      25.999  18.645   0.119  1.00  0.00           C  
ATOM   1773  O   GLU A 103      26.059  18.323  -1.075  1.00  0.00           O  
ATOM   1774  CB  GLU A 103      27.883  19.937   1.129  1.00  0.00           C  
ATOM   1775  CG  GLU A 103      28.595  21.253   1.400  1.00  0.00           C  
ATOM   1776  CD  GLU A 103      29.982  21.045   1.983  1.00  0.00           C  
ATOM   1777  OE1 GLU A 103      30.309  19.922   2.318  1.00  0.00           O  
ATOM   1778  OE2 GLU A 103      30.708  22.001   2.093  1.00  0.00           O  
ATOM   1779  H   GLU A 103      25.821  20.850   2.499  1.00  0.00           H  
ATOM   1780  HA  GLU A 103      26.464  20.701  -0.297  1.00  0.00           H  
ATOM   1781 1HB  GLU A 103      27.869  19.365   2.054  1.00  0.00           H  
ATOM   1782 2HB  GLU A 103      28.497  19.395   0.421  1.00  0.00           H  
ATOM   1783 1HG  GLU A 103      28.676  21.813   0.470  1.00  0.00           H  
ATOM   1784 2HG  GLU A 103      27.995  21.838   2.098  1.00  0.00           H  
ATOM   1785  N   GLU A 104      25.509  17.827   1.066  1.00  0.00           N  
ATOM   1786  CA  GLU A 104      25.005  16.494   0.741  1.00  0.00           C  
ATOM   1787  C   GLU A 104      23.789  16.602  -0.183  1.00  0.00           C  
ATOM   1788  O   GLU A 104      23.676  15.829  -1.138  1.00  0.00           O  
ATOM   1789  CB  GLU A 104      24.684  15.694   2.004  1.00  0.00           C  
ATOM   1790  CG  GLU A 104      24.307  14.231   1.746  1.00  0.00           C  
ATOM   1791  CD  GLU A 104      24.183  13.430   3.031  1.00  0.00           C  
ATOM   1792  OE1 GLU A 104      24.350  14.023   4.072  1.00  0.00           O  
ATOM   1793  OE2 GLU A 104      23.945  12.230   2.974  1.00  0.00           O  
ATOM   1794  H   GLU A 104      25.557  18.135   2.049  1.00  0.00           H  
ATOM   1795  HA  GLU A 104      25.783  15.957   0.202  1.00  0.00           H  
ATOM   1796 1HB  GLU A 104      25.542  15.720   2.676  1.00  0.00           H  
ATOM   1797 2HB  GLU A 104      23.850  16.166   2.526  1.00  0.00           H  
ATOM   1798 1HG  GLU A 104      23.363  14.209   1.210  1.00  0.00           H  
ATOM   1799 2HG  GLU A 104      25.065  13.779   1.108  1.00  0.00           H  
ATOM   1800  N   VAL A 105      22.919  17.593   0.076  1.00  0.00           N  
ATOM   1801  CA  VAL A 105      21.738  17.839  -0.748  1.00  0.00           C  
ATOM   1802  C   VAL A 105      22.151  18.246  -2.163  1.00  0.00           C  
ATOM   1803  O   VAL A 105      21.527  17.795  -3.125  1.00  0.00           O  
ATOM   1804  CB  VAL A 105      20.825  18.941  -0.140  1.00  0.00           C  
ATOM   1805  CG1 VAL A 105      19.723  19.342  -1.128  1.00  0.00           C  
ATOM   1806  CG2 VAL A 105      20.181  18.423   1.130  1.00  0.00           C  
ATOM   1807  H   VAL A 105      23.080  18.142   0.925  1.00  0.00           H  
ATOM   1808  HA  VAL A 105      21.160  16.922  -0.803  1.00  0.00           H  
ATOM   1809  HB  VAL A 105      21.420  19.820   0.076  1.00  0.00           H  
ATOM   1810 1HG1 VAL A 105      19.098  20.111  -0.673  1.00  0.00           H  
ATOM   1811 2HG1 VAL A 105      20.161  19.734  -2.029  1.00  0.00           H  
ATOM   1812 3HG1 VAL A 105      19.117  18.479  -1.373  1.00  0.00           H  
ATOM   1813 1HG2 VAL A 105      19.544  19.199   1.565  1.00  0.00           H  
ATOM   1814 2HG2 VAL A 105      19.587  17.564   0.888  1.00  0.00           H  
ATOM   1815 3HG2 VAL A 105      20.938  18.141   1.848  1.00  0.00           H  
ATOM   1816  N   GLU A 106      23.173  19.092  -2.312  1.00  0.00           N  
ATOM   1817  CA  GLU A 106      23.593  19.472  -3.656  1.00  0.00           C  
ATOM   1818  C   GLU A 106      24.163  18.266  -4.417  1.00  0.00           C  
ATOM   1819  O   GLU A 106      23.865  18.084  -5.608  1.00  0.00           O  
ATOM   1820  CB  GLU A 106      24.660  20.576  -3.594  1.00  0.00           C  
ATOM   1821  CG  GLU A 106      24.160  21.946  -3.105  1.00  0.00           C  
ATOM   1822  CD  GLU A 106      23.145  22.551  -4.007  1.00  0.00           C  
ATOM   1823  OE1 GLU A 106      23.345  22.535  -5.193  1.00  0.00           O  
ATOM   1824  OE2 GLU A 106      22.133  23.022  -3.520  1.00  0.00           O  
ATOM   1825  H   GLU A 106      23.610  19.503  -1.482  1.00  0.00           H  
ATOM   1826  HA  GLU A 106      22.731  19.845  -4.199  1.00  0.00           H  
ATOM   1827 1HB  GLU A 106      25.456  20.260  -2.917  1.00  0.00           H  
ATOM   1828 2HB  GLU A 106      25.102  20.708  -4.579  1.00  0.00           H  
ATOM   1829 1HG  GLU A 106      23.712  21.819  -2.126  1.00  0.00           H  
ATOM   1830 2HG  GLU A 106      25.008  22.619  -3.001  1.00  0.00           H  
ATOM   1831  N   ARG A 107      24.916  17.395  -3.724  1.00  0.00           N  
ATOM   1832  CA  ARG A 107      25.456  16.211  -4.384  1.00  0.00           C  
ATOM   1833  C   ARG A 107      24.318  15.286  -4.796  1.00  0.00           C  
ATOM   1834  O   ARG A 107      24.347  14.703  -5.890  1.00  0.00           O  
ATOM   1835  CB  ARG A 107      26.419  15.454  -3.483  1.00  0.00           C  
ATOM   1836  CG  ARG A 107      27.733  16.164  -3.205  1.00  0.00           C  
ATOM   1837  CD  ARG A 107      28.667  15.310  -2.435  1.00  0.00           C  
ATOM   1838  NE  ARG A 107      29.850  16.054  -2.007  1.00  0.00           N  
ATOM   1839  CZ  ARG A 107      29.968  16.703  -0.825  1.00  0.00           C  
ATOM   1840  NH1 ARG A 107      28.974  16.689   0.033  1.00  0.00           N  
ATOM   1841  NH2 ARG A 107      31.085  17.355  -0.531  1.00  0.00           N  
ATOM   1842  H   ARG A 107      25.164  17.608  -2.750  1.00  0.00           H  
ATOM   1843  HA  ARG A 107      25.991  16.526  -5.278  1.00  0.00           H  
ATOM   1844 1HB  ARG A 107      25.938  15.277  -2.521  1.00  0.00           H  
ATOM   1845 2HB  ARG A 107      26.646  14.484  -3.921  1.00  0.00           H  
ATOM   1846 1HG  ARG A 107      28.209  16.419  -4.151  1.00  0.00           H  
ATOM   1847 2HG  ARG A 107      27.551  17.073  -2.641  1.00  0.00           H  
ATOM   1848 1HD  ARG A 107      28.167  14.895  -1.565  1.00  0.00           H  
ATOM   1849 2HD  ARG A 107      29.001  14.492  -3.075  1.00  0.00           H  
ATOM   1850  HE  ARG A 107      30.637  16.088  -2.644  1.00  0.00           H  
ATOM   1851 1HH1 ARG A 107      28.123  16.204  -0.192  1.00  0.00           H  
ATOM   1852 2HH1 ARG A 107      29.056  17.174   0.922  1.00  0.00           H  
ATOM   1853 1HH2 ARG A 107      31.852  17.369  -1.188  1.00  0.00           H  
ATOM   1854 2HH2 ARG A 107      31.168  17.849   0.354  1.00  0.00           H  
ATOM   1855  N   LEU A 108      23.297  15.192  -3.933  1.00  0.00           N  
ATOM   1856  CA  LEU A 108      22.134  14.371  -4.184  1.00  0.00           C  
ATOM   1857  C   LEU A 108      21.417  14.872  -5.412  1.00  0.00           C  
ATOM   1858  O   LEU A 108      21.130  14.102  -6.319  1.00  0.00           O  
ATOM   1859  CB  LEU A 108      21.152  14.479  -3.019  1.00  0.00           C  
ATOM   1860  CG  LEU A 108      19.850  13.700  -3.111  1.00  0.00           C  
ATOM   1861  CD1 LEU A 108      20.135  12.183  -3.075  1.00  0.00           C  
ATOM   1862  CD2 LEU A 108      18.965  14.183  -2.016  1.00  0.00           C  
ATOM   1863  H   LEU A 108      23.370  15.667  -3.030  1.00  0.00           H  
ATOM   1864  HA  LEU A 108      22.457  13.346  -4.341  1.00  0.00           H  
ATOM   1865 1HB  LEU A 108      21.672  14.167  -2.114  1.00  0.00           H  
ATOM   1866 2HB  LEU A 108      20.885  15.509  -2.898  1.00  0.00           H  
ATOM   1867  HG  LEU A 108      19.361  13.915  -4.056  1.00  0.00           H  
ATOM   1868 1HD1 LEU A 108      19.221  11.624  -3.141  1.00  0.00           H  
ATOM   1869 2HD1 LEU A 108      20.775  11.892  -3.906  1.00  0.00           H  
ATOM   1870 3HD1 LEU A 108      20.631  11.945  -2.137  1.00  0.00           H  
ATOM   1871 1HD2 LEU A 108      18.028  13.693  -2.047  1.00  0.00           H  
ATOM   1872 2HD2 LEU A 108      19.428  13.992  -1.090  1.00  0.00           H  
ATOM   1873 3HD2 LEU A 108      18.819  15.254  -2.138  1.00  0.00           H  
ATOM   1874  N   LYS A 109      21.193  16.182  -5.515  1.00  0.00           N  
ATOM   1875  CA  LYS A 109      20.494  16.676  -6.686  1.00  0.00           C  
ATOM   1876  C   LYS A 109      21.215  16.277  -7.963  1.00  0.00           C  
ATOM   1877  O   LYS A 109      20.558  15.921  -8.944  1.00  0.00           O  
ATOM   1878  CB  LYS A 109      20.307  18.186  -6.620  1.00  0.00           C  
ATOM   1879  CG  LYS A 109      19.240  18.642  -5.616  1.00  0.00           C  
ATOM   1880  CD  LYS A 109      18.956  20.146  -5.721  1.00  0.00           C  
ATOM   1881  CE  LYS A 109      20.088  20.958  -5.113  1.00  0.00           C  
ATOM   1882  NZ  LYS A 109      19.794  22.411  -5.034  1.00  0.00           N  
ATOM   1883  H   LYS A 109      21.453  16.811  -4.750  1.00  0.00           H  
ATOM   1884  HA  LYS A 109      19.506  16.218  -6.707  1.00  0.00           H  
ATOM   1885 1HB  LYS A 109      21.260  18.631  -6.332  1.00  0.00           H  
ATOM   1886 2HB  LYS A 109      20.050  18.567  -7.607  1.00  0.00           H  
ATOM   1887 1HG  LYS A 109      18.317  18.095  -5.811  1.00  0.00           H  
ATOM   1888 2HG  LYS A 109      19.567  18.406  -4.606  1.00  0.00           H  
ATOM   1889 1HD  LYS A 109      18.839  20.429  -6.767  1.00  0.00           H  
ATOM   1890 2HD  LYS A 109      18.033  20.377  -5.192  1.00  0.00           H  
ATOM   1891 1HE  LYS A 109      20.273  20.592  -4.115  1.00  0.00           H  
ATOM   1892 2HE  LYS A 109      20.992  20.832  -5.704  1.00  0.00           H  
ATOM   1893 1HZ  LYS A 109      20.632  22.829  -4.581  1.00  0.00           H  
ATOM   1894 2HZ  LYS A 109      19.655  22.799  -5.954  1.00  0.00           H  
ATOM   1895 3HZ  LYS A 109      18.982  22.577  -4.468  1.00  0.00           H  
ATOM   1896  N   GLN A 110      22.553  16.303  -7.976  1.00  0.00           N  
ATOM   1897  CA  GLN A 110      23.230  15.901  -9.205  1.00  0.00           C  
ATOM   1898  C   GLN A 110      23.025  14.401  -9.486  1.00  0.00           C  
ATOM   1899  O   GLN A 110      22.779  14.008 -10.634  1.00  0.00           O  
ATOM   1900  CB  GLN A 110      24.730  16.205  -9.115  1.00  0.00           C  
ATOM   1901  CG  GLN A 110      25.073  17.690  -9.048  1.00  0.00           C  
ATOM   1902  CD  GLN A 110      24.639  18.451 -10.278  1.00  0.00           C  
ATOM   1903  OE1 GLN A 110      23.625  19.151 -10.251  1.00  0.00           O  
ATOM   1904  NE2 GLN A 110      25.401  18.328 -11.360  1.00  0.00           N  
ATOM   1905  H   GLN A 110      23.063  16.667  -7.161  1.00  0.00           H  
ATOM   1906  HA  GLN A 110      22.798  16.462 -10.033  1.00  0.00           H  
ATOM   1907 1HB  GLN A 110      25.134  15.734  -8.217  1.00  0.00           H  
ATOM   1908 2HB  GLN A 110      25.240  15.772  -9.971  1.00  0.00           H  
ATOM   1909 1HG  GLN A 110      24.572  18.126  -8.182  1.00  0.00           H  
ATOM   1910 2HG  GLN A 110      26.152  17.797  -8.944  1.00  0.00           H  
ATOM   1911 1HE2 GLN A 110      25.159  18.817 -12.202  1.00  0.00           H  
ATOM   1912 2HE2 GLN A 110      26.220  17.755 -11.338  1.00  0.00           H  
ATOM   1913  N   GLU A 111      23.058  13.563  -8.435  1.00  0.00           N  
ATOM   1914  CA  GLU A 111      22.841  12.120  -8.603  1.00  0.00           C  
ATOM   1915  C   GLU A 111      21.440  11.807  -9.102  1.00  0.00           C  
ATOM   1916  O   GLU A 111      21.248  10.947  -9.973  1.00  0.00           O  
ATOM   1917  CB  GLU A 111      23.037  11.360  -7.282  1.00  0.00           C  
ATOM   1918  CG  GLU A 111      22.840   9.821  -7.399  1.00  0.00           C  
ATOM   1919  CD  GLU A 111      23.079   9.071  -6.104  1.00  0.00           C  
ATOM   1920  OE1 GLU A 111      23.366   9.701  -5.108  1.00  0.00           O  
ATOM   1921  OE2 GLU A 111      22.974   7.870  -6.105  1.00  0.00           O  
ATOM   1922  H   GLU A 111      23.316  13.940  -7.511  1.00  0.00           H  
ATOM   1923  HA  GLU A 111      23.556  11.748  -9.335  1.00  0.00           H  
ATOM   1924 1HB  GLU A 111      24.037  11.556  -6.894  1.00  0.00           H  
ATOM   1925 2HB  GLU A 111      22.324  11.731  -6.543  1.00  0.00           H  
ATOM   1926 1HG  GLU A 111      21.820   9.617  -7.722  1.00  0.00           H  
ATOM   1927 2HG  GLU A 111      23.513   9.440  -8.166  1.00  0.00           H  
ATOM   1928  N   VAL A 112      20.463  12.499  -8.528  1.00  0.00           N  
ATOM   1929  CA  VAL A 112      19.069  12.277  -8.826  1.00  0.00           C  
ATOM   1930  C   VAL A 112      18.748  12.743 -10.235  1.00  0.00           C  
ATOM   1931  O   VAL A 112      18.033  12.045 -10.953  1.00  0.00           O  
ATOM   1932  CB  VAL A 112      18.169  12.987  -7.801  1.00  0.00           C  
ATOM   1933  CG1 VAL A 112      16.713  12.847  -8.195  1.00  0.00           C  
ATOM   1934  CG2 VAL A 112      18.396  12.403  -6.425  1.00  0.00           C  
ATOM   1935  H   VAL A 112      20.730  13.186  -7.820  1.00  0.00           H  
ATOM   1936  HA  VAL A 112      18.874  11.206  -8.762  1.00  0.00           H  
ATOM   1937  HB  VAL A 112      18.420  14.052  -7.783  1.00  0.00           H  
ATOM   1938 1HG1 VAL A 112      16.123  13.337  -7.459  1.00  0.00           H  
ATOM   1939 2HG1 VAL A 112      16.526  13.293  -9.171  1.00  0.00           H  
ATOM   1940 3HG1 VAL A 112      16.445  11.793  -8.223  1.00  0.00           H  
ATOM   1941 1HG2 VAL A 112      17.779  12.925  -5.708  1.00  0.00           H  
ATOM   1942 2HG2 VAL A 112      18.149  11.376  -6.428  1.00  0.00           H  
ATOM   1943 3HG2 VAL A 112      19.422  12.502  -6.142  1.00  0.00           H  
ATOM   1944  N   GLU A 113      19.255  13.916 -10.634  1.00  0.00           N  
ATOM   1945  CA  GLU A 113      18.984  14.441 -11.961  1.00  0.00           C  
ATOM   1946  C   GLU A 113      19.592  13.543 -13.032  1.00  0.00           C  
ATOM   1947  O   GLU A 113      18.954  13.301 -14.065  1.00  0.00           O  
ATOM   1948  CB  GLU A 113      19.527  15.866 -12.092  1.00  0.00           C  
ATOM   1949  CG  GLU A 113      19.264  16.561 -13.443  1.00  0.00           C  
ATOM   1950  CD  GLU A 113      17.802  16.802 -13.734  1.00  0.00           C  
ATOM   1951  OE1 GLU A 113      17.010  16.770 -12.822  1.00  0.00           O  
ATOM   1952  OE2 GLU A 113      17.479  17.036 -14.888  1.00  0.00           O  
ATOM   1953  H   GLU A 113      19.810  14.479  -9.985  1.00  0.00           H  
ATOM   1954  HA  GLU A 113      17.904  14.471 -12.106  1.00  0.00           H  
ATOM   1955 1HB  GLU A 113      19.096  16.487 -11.307  1.00  0.00           H  
ATOM   1956 2HB  GLU A 113      20.608  15.850 -11.926  1.00  0.00           H  
ATOM   1957 1HG  GLU A 113      19.781  17.519 -13.440  1.00  0.00           H  
ATOM   1958 2HG  GLU A 113      19.693  15.957 -14.243  1.00  0.00           H  
ATOM   1959  N   GLU A 114      20.793  13.001 -12.796  1.00  0.00           N  
ATOM   1960  CA  GLU A 114      21.359  12.134 -13.812  1.00  0.00           C  
ATOM   1961  C   GLU A 114      20.529  10.857 -13.888  1.00  0.00           C  
ATOM   1962  O   GLU A 114      20.245  10.365 -14.983  1.00  0.00           O  
ATOM   1963  CB  GLU A 114      22.816  11.792 -13.499  1.00  0.00           C  
ATOM   1964  CG  GLU A 114      23.530  10.949 -14.581  1.00  0.00           C  
ATOM   1965  CD  GLU A 114      23.681  11.673 -15.902  1.00  0.00           C  
ATOM   1966  OE1 GLU A 114      23.645  12.881 -15.903  1.00  0.00           O  
ATOM   1967  OE2 GLU A 114      23.830  11.018 -16.905  1.00  0.00           O  
ATOM   1968  H   GLU A 114      21.335  13.239 -11.956  1.00  0.00           H  
ATOM   1969  HA  GLU A 114      21.311  12.642 -14.775  1.00  0.00           H  
ATOM   1970 1HB  GLU A 114      23.381  12.714 -13.352  1.00  0.00           H  
ATOM   1971 2HB  GLU A 114      22.858  11.237 -12.559  1.00  0.00           H  
ATOM   1972 1HG  GLU A 114      24.521  10.683 -14.216  1.00  0.00           H  
ATOM   1973 2HG  GLU A 114      22.974  10.025 -14.739  1.00  0.00           H  
ATOM   1974  N   ALA A 115      20.106  10.331 -12.726  1.00  0.00           N  
ATOM   1975  CA  ALA A 115      19.292   9.129 -12.682  1.00  0.00           C  
ATOM   1976  C   ALA A 115      17.942   9.335 -13.361  1.00  0.00           C  
ATOM   1977  O   ALA A 115      17.390   8.402 -13.944  1.00  0.00           O  
ATOM   1978  CB  ALA A 115      19.079   8.705 -11.255  1.00  0.00           C  
ATOM   1979  H   ALA A 115      20.399  10.747 -11.834  1.00  0.00           H  
ATOM   1980  HA  ALA A 115      19.827   8.344 -13.213  1.00  0.00           H  
ATOM   1981 1HB  ALA A 115      18.499   7.787 -11.241  1.00  0.00           H  
ATOM   1982 2HB  ALA A 115      20.047   8.543 -10.787  1.00  0.00           H  
ATOM   1983 3HB  ALA A 115      18.545   9.486 -10.718  1.00  0.00           H  
ATOM   1984  N   SER A 116      17.389  10.546 -13.241  1.00  0.00           N  
ATOM   1985  CA  SER A 116      16.113  10.899 -13.850  1.00  0.00           C  
ATOM   1986  C   SER A 116      16.209  10.886 -15.375  1.00  0.00           C  
ATOM   1987  O   SER A 116      15.326  10.354 -16.056  1.00  0.00           O  
ATOM   1988  CB  SER A 116      15.670  12.269 -13.368  1.00  0.00           C  
ATOM   1989  OG  SER A 116      14.431  12.631 -13.916  1.00  0.00           O  
ATOM   1990  H   SER A 116      17.861  11.239 -12.656  1.00  0.00           H  
ATOM   1991  HA  SER A 116      15.371  10.162 -13.544  1.00  0.00           H  
ATOM   1992 1HB  SER A 116      15.613  12.270 -12.280  1.00  0.00           H  
ATOM   1993 2HB  SER A 116      16.417  13.008 -13.651  1.00  0.00           H  
ATOM   1994  HG  SER A 116      14.225  13.492 -13.543  1.00  0.00           H  
ATOM   1995  N   LYS A 117      17.295  11.466 -15.911  1.00  0.00           N  
ATOM   1996  CA  LYS A 117      17.523  11.502 -17.356  1.00  0.00           C  
ATOM   1997  C   LYS A 117      17.910  10.133 -17.936  1.00  0.00           C  
ATOM   1998  O   LYS A 117      17.590   9.824 -19.088  1.00  0.00           O  
ATOM   1999  CB  LYS A 117      18.625  12.511 -17.703  1.00  0.00           C  
ATOM   2000  CG  LYS A 117      18.288  14.005 -17.479  1.00  0.00           C  
ATOM   2001  CD  LYS A 117      17.214  14.511 -18.466  1.00  0.00           C  
ATOM   2002  CE  LYS A 117      17.108  16.055 -18.494  1.00  0.00           C  
ATOM   2003  NZ  LYS A 117      16.611  16.635 -17.203  1.00  0.00           N  
ATOM   2004  H   LYS A 117      17.952  11.937 -15.280  1.00  0.00           H  
ATOM   2005  HA  LYS A 117      16.596  11.803 -17.838  1.00  0.00           H  
ATOM   2006 1HB  LYS A 117      19.507  12.286 -17.092  1.00  0.00           H  
ATOM   2007 2HB  LYS A 117      18.913  12.383 -18.744  1.00  0.00           H  
ATOM   2008 1HG  LYS A 117      17.921  14.131 -16.456  1.00  0.00           H  
ATOM   2009 2HG  LYS A 117      19.194  14.600 -17.592  1.00  0.00           H  
ATOM   2010 1HD  LYS A 117      17.444  14.153 -19.471  1.00  0.00           H  
ATOM   2011 2HD  LYS A 117      16.244  14.114 -18.172  1.00  0.00           H  
ATOM   2012 1HE  LYS A 117      18.089  16.473 -18.711  1.00  0.00           H  
ATOM   2013 2HE  LYS A 117      16.421  16.339 -19.290  1.00  0.00           H  
ATOM   2014 1HZ  LYS A 117      16.559  17.637 -17.269  1.00  0.00           H  
ATOM   2015 2HZ  LYS A 117      15.701  16.275 -16.981  1.00  0.00           H  
ATOM   2016 3HZ  LYS A 117      17.251  16.404 -16.431  1.00  0.00           H  
ATOM   2017  N   ALA A 118      18.616   9.329 -17.146  1.00  0.00           N  
ATOM   2018  CA  ALA A 118      19.094   8.013 -17.551  1.00  0.00           C  
ATOM   2019  C   ALA A 118      17.939   7.034 -17.838  1.00  0.00           C  
ATOM   2020  O   ALA A 118      16.895   7.089 -17.183  1.00  0.00           O  
ATOM   2021  CB  ALA A 118      19.979   7.439 -16.455  1.00  0.00           C  
ATOM   2022  H   ALA A 118      18.890   9.674 -16.223  1.00  0.00           H  
ATOM   2023  HA  ALA A 118      19.690   8.148 -18.457  1.00  0.00           H  
ATOM   2024 1HB  ALA A 118      20.366   6.470 -16.766  1.00  0.00           H  
ATOM   2025 2HB  ALA A 118      20.806   8.122 -16.260  1.00  0.00           H  
ATOM   2026 3HB  ALA A 118      19.384   7.321 -15.550  1.00  0.00           H  
ATOM   2027  N   GLY A 119      18.149   6.117 -18.815  1.00  0.00           N  
ATOM   2028  CA  GLY A 119      17.216   5.062 -19.209  1.00  0.00           C  
ATOM   2029  C   GLY A 119      17.951   3.737 -19.382  1.00  0.00           C  
ATOM   2030  O   GLY A 119      18.977   3.680 -20.059  1.00  0.00           O  
ATOM   2031  OXT GLY A 119      17.371   2.698 -19.062  1.00  0.00           O  
ATOM   2032  H   GLY A 119      19.033   6.140 -19.311  1.00  0.00           H  
ATOM   2033 1HA  GLY A 119      16.422   4.946 -18.476  1.00  0.00           H  
ATOM   2034 2HA  GLY A 119      16.748   5.342 -20.144  1.00  0.00           H  
TER                                                                             
ATOM   2036  N   HIS B 121      12.436   0.130 -12.773  1.00  0.00           N  
ATOM   2037  CA  HIS B 121      11.768   0.001 -11.457  1.00  0.00           C  
ATOM   2038  C   HIS B 121      12.781  -0.001 -10.248  1.00  0.00           C  
ATOM   2039  O   HIS B 121      12.704   0.896  -9.395  1.00  0.00           O  
ATOM   2040  CB  HIS B 121      10.806  -1.244 -11.456  1.00  0.00           C  
ATOM   2041  CG  HIS B 121       9.953  -1.416 -10.167  1.00  0.00           C  
ATOM   2042  ND1 HIS B 121      10.365  -2.167  -9.105  1.00  0.00           N  
ATOM   2043  CD2 HIS B 121       8.743  -0.887  -9.806  1.00  0.00           C  
ATOM   2044  CE1 HIS B 121       9.460  -2.103  -8.144  1.00  0.00           C  
ATOM   2045  NE2 HIS B 121       8.459  -1.333  -8.547  1.00  0.00           N  
ATOM   2046 1H   HIS B 121      11.827  -0.217 -13.494  1.00  0.00           H  
ATOM   2047 2H   HIS B 121      12.626   1.100 -12.959  1.00  0.00           H  
ATOM   2048 3H   HIS B 121      13.295  -0.379 -12.795  1.00  0.00           H  
ATOM   2049  HA  HIS B 121      11.120   0.881 -11.322  1.00  0.00           H  
ATOM   2050 1HB  HIS B 121      10.095  -1.175 -12.301  1.00  0.00           H  
ATOM   2051 2HB  HIS B 121      11.374  -2.171 -11.606  1.00  0.00           H  
ATOM   2052  HD2 HIS B 121       8.126  -0.231 -10.405  1.00  0.00           H  
ATOM   2053  HE1 HIS B 121       9.530  -2.589  -7.206  1.00  0.00           H  
ATOM   2054  HE2 HIS B 121       7.634  -1.112  -8.008  1.00  0.00           H  
ATOM   2055  N   GLU B 122      13.778  -0.942 -10.227  1.00  0.00           N  
ATOM   2056  CA  GLU B 122      14.796  -1.062  -9.140  1.00  0.00           C  
ATOM   2057  C   GLU B 122      15.651   0.202  -9.015  1.00  0.00           C  
ATOM   2058  O   GLU B 122      16.060   0.594  -7.916  1.00  0.00           O  
ATOM   2059  CB  GLU B 122      15.705  -2.262  -9.386  1.00  0.00           C  
ATOM   2060  CG  GLU B 122      15.015  -3.604  -9.216  1.00  0.00           C  
ATOM   2061  CD  GLU B 122      15.909  -4.768  -9.519  1.00  0.00           C  
ATOM   2062  OE1 GLU B 122      16.991  -4.546 -10.006  1.00  0.00           O  
ATOM   2063  OE2 GLU B 122      15.512  -5.878  -9.261  1.00  0.00           O  
ATOM   2064  H   GLU B 122      13.801  -1.649 -10.950  1.00  0.00           H  
ATOM   2065  HA  GLU B 122      14.276  -1.216  -8.188  1.00  0.00           H  
ATOM   2066 1HB  GLU B 122      16.115  -2.206 -10.394  1.00  0.00           H  
ATOM   2067 2HB  GLU B 122      16.541  -2.229  -8.689  1.00  0.00           H  
ATOM   2068 1HG  GLU B 122      14.671  -3.684  -8.184  1.00  0.00           H  
ATOM   2069 2HG  GLU B 122      14.140  -3.640  -9.860  1.00  0.00           H  
ATOM   2070  N   ALA B 123      15.897   0.833 -10.160  1.00  0.00           N  
ATOM   2071  CA  ALA B 123      16.647   2.070 -10.215  1.00  0.00           C  
ATOM   2072  C   ALA B 123      15.937   3.187  -9.448  1.00  0.00           C  
ATOM   2073  O   ALA B 123      16.610   4.046  -8.868  1.00  0.00           O  
ATOM   2074  CB  ALA B 123      16.855   2.513 -11.649  1.00  0.00           C  
ATOM   2075  H   ALA B 123      15.567   0.418 -11.016  1.00  0.00           H  
ATOM   2076  HA  ALA B 123      17.616   1.894  -9.755  1.00  0.00           H  
ATOM   2077 1HB  ALA B 123      17.385   1.741 -12.201  1.00  0.00           H  
ATOM   2078 2HB  ALA B 123      15.887   2.702 -12.114  1.00  0.00           H  
ATOM   2079 3HB  ALA B 123      17.442   3.433 -11.655  1.00  0.00           H  
ATOM   2080  N   ASP B 124      14.599   3.188  -9.410  1.00  0.00           N  
ATOM   2081  CA  ASP B 124      13.908   4.272  -8.761  1.00  0.00           C  
ATOM   2082  C   ASP B 124      13.829   3.959  -7.282  1.00  0.00           C  
ATOM   2083  O   ASP B 124      13.877   4.877  -6.459  1.00  0.00           O  
ATOM   2084  CB  ASP B 124      12.540   4.463  -9.400  1.00  0.00           C  
ATOM   2085  CG  ASP B 124      12.711   4.831 -10.887  1.00  0.00           C  
ATOM   2086  OD1 ASP B 124      13.410   5.774 -11.202  1.00  0.00           O  
ATOM   2087  OD2 ASP B 124      12.122   4.140 -11.695  1.00  0.00           O  
ATOM   2088  H   ASP B 124      14.032   2.451  -9.829  1.00  0.00           H  
ATOM   2089  HA  ASP B 124      14.476   5.191  -8.898  1.00  0.00           H  
ATOM   2090 1HB  ASP B 124      11.965   3.535  -9.321  1.00  0.00           H  
ATOM   2091 2HB  ASP B 124      11.987   5.252  -8.893  1.00  0.00           H  
ATOM   2092  N   SER B 125      13.780   2.662  -6.923  1.00  0.00           N  
ATOM   2093  CA  SER B 125      13.779   2.332  -5.502  1.00  0.00           C  
ATOM   2094  C   SER B 125      15.096   2.792  -4.869  1.00  0.00           C  
ATOM   2095  O   SER B 125      15.078   3.376  -3.783  1.00  0.00           O  
ATOM   2096  CB  SER B 125      13.638   0.829  -5.219  1.00  0.00           C  
ATOM   2097  OG  SER B 125      12.377   0.296  -5.555  1.00  0.00           O  
ATOM   2098  H   SER B 125      13.666   1.939  -7.641  1.00  0.00           H  
ATOM   2099  HA  SER B 125      12.954   2.859  -5.018  1.00  0.00           H  
ATOM   2100 1HB  SER B 125      14.408   0.291  -5.771  1.00  0.00           H  
ATOM   2101 2HB  SER B 125      13.826   0.651  -4.160  1.00  0.00           H  
ATOM   2102  HG  SER B 125      12.399  -0.651  -5.227  1.00  0.00           H  
ATOM   2103  N   ARG B 126      16.243   2.610  -5.563  1.00  0.00           N  
ATOM   2104  CA  ARG B 126      17.495   3.041  -4.932  1.00  0.00           C  
ATOM   2105  C   ARG B 126      17.635   4.557  -4.867  1.00  0.00           C  
ATOM   2106  O   ARG B 126      18.158   5.073  -3.870  1.00  0.00           O  
ATOM   2107  CB  ARG B 126      18.728   2.442  -5.609  1.00  0.00           C  
ATOM   2108  CG  ARG B 126      19.035   2.922  -7.015  1.00  0.00           C  
ATOM   2109  CD  ARG B 126      20.198   2.226  -7.599  1.00  0.00           C  
ATOM   2110  NE  ARG B 126      21.440   2.615  -6.930  1.00  0.00           N  
ATOM   2111  CZ  ARG B 126      22.640   2.006  -7.070  1.00  0.00           C  
ATOM   2112  NH1 ARG B 126      22.783   0.953  -7.854  1.00  0.00           N  
ATOM   2113  NH2 ARG B 126      23.682   2.482  -6.407  1.00  0.00           N  
ATOM   2114  H   ARG B 126      16.227   2.104  -6.458  1.00  0.00           H  
ATOM   2115  HA  ARG B 126      17.492   2.672  -3.913  1.00  0.00           H  
ATOM   2116 1HB  ARG B 126      19.603   2.643  -4.996  1.00  0.00           H  
ATOM   2117 2HB  ARG B 126      18.610   1.361  -5.659  1.00  0.00           H  
ATOM   2118 1HG  ARG B 126      18.190   2.701  -7.628  1.00  0.00           H  
ATOM   2119 2HG  ARG B 126      19.240   3.991  -7.035  1.00  0.00           H  
ATOM   2120 1HD  ARG B 126      20.060   1.150  -7.486  1.00  0.00           H  
ATOM   2121 2HD  ARG B 126      20.274   2.480  -8.656  1.00  0.00           H  
ATOM   2122  HE  ARG B 126      21.401   3.424  -6.319  1.00  0.00           H  
ATOM   2123 1HH1 ARG B 126      21.996   0.584  -8.363  1.00  0.00           H  
ATOM   2124 2HH1 ARG B 126      23.688   0.510  -7.947  1.00  0.00           H  
ATOM   2125 1HH2 ARG B 126      23.573   3.293  -5.809  1.00  0.00           H  
ATOM   2126 2HH2 ARG B 126      24.586   2.044  -6.498  1.00  0.00           H  
ATOM   2127  N   ILE B 127      17.126   5.288  -5.863  1.00  0.00           N  
ATOM   2128  CA  ILE B 127      17.195   6.736  -5.782  1.00  0.00           C  
ATOM   2129  C   ILE B 127      16.327   7.230  -4.644  1.00  0.00           C  
ATOM   2130  O   ILE B 127      16.738   8.116  -3.893  1.00  0.00           O  
ATOM   2131  CB  ILE B 127      16.841   7.425  -7.111  1.00  0.00           C  
ATOM   2132  CG1 ILE B 127      17.895   7.089  -8.213  1.00  0.00           C  
ATOM   2133  CG2 ILE B 127      16.722   8.919  -6.914  1.00  0.00           C  
ATOM   2134  CD1 ILE B 127      19.361   7.579  -7.953  1.00  0.00           C  
ATOM   2135  H   ILE B 127      16.736   4.835  -6.700  1.00  0.00           H  
ATOM   2136  HA  ILE B 127      18.215   7.010  -5.522  1.00  0.00           H  
ATOM   2137  HB  ILE B 127      15.885   7.029  -7.469  1.00  0.00           H  
ATOM   2138 1HG1 ILE B 127      17.933   6.015  -8.328  1.00  0.00           H  
ATOM   2139 2HG1 ILE B 127      17.541   7.517  -9.141  1.00  0.00           H  
ATOM   2140 1HG2 ILE B 127      16.464   9.390  -7.860  1.00  0.00           H  
ATOM   2141 2HG2 ILE B 127      15.955   9.147  -6.185  1.00  0.00           H  
ATOM   2142 3HG2 ILE B 127      17.663   9.287  -6.561  1.00  0.00           H  
ATOM   2143 1HD1 ILE B 127      19.988   7.275  -8.786  1.00  0.00           H  
ATOM   2144 2HD1 ILE B 127      19.397   8.665  -7.868  1.00  0.00           H  
ATOM   2145 3HD1 ILE B 127      19.767   7.137  -7.048  1.00  0.00           H  
ATOM   2146  N   PHE B 128      15.118   6.682  -4.512  1.00  0.00           N  
ATOM   2147  CA  PHE B 128      14.260   7.114  -3.434  1.00  0.00           C  
ATOM   2148  C   PHE B 128      14.915   6.852  -2.086  1.00  0.00           C  
ATOM   2149  O   PHE B 128      14.876   7.718  -1.211  1.00  0.00           O  
ATOM   2150  CB  PHE B 128      12.885   6.475  -3.470  1.00  0.00           C  
ATOM   2151  CG  PHE B 128      12.053   7.005  -2.360  1.00  0.00           C  
ATOM   2152  CD1 PHE B 128      11.473   8.266  -2.457  1.00  0.00           C  
ATOM   2153  CD2 PHE B 128      11.878   6.286  -1.205  1.00  0.00           C  
ATOM   2154  CE1 PHE B 128      10.747   8.776  -1.433  1.00  0.00           C  
ATOM   2155  CE2 PHE B 128      11.152   6.800  -0.190  1.00  0.00           C  
ATOM   2156  CZ  PHE B 128      10.585   8.047  -0.302  1.00  0.00           C  
ATOM   2157  H   PHE B 128      14.788   5.966  -5.169  1.00  0.00           H  
ATOM   2158  HA  PHE B 128      14.123   8.190  -3.525  1.00  0.00           H  
ATOM   2159 1HB  PHE B 128      12.391   6.681  -4.417  1.00  0.00           H  
ATOM   2160 2HB  PHE B 128      12.974   5.389  -3.370  1.00  0.00           H  
ATOM   2161  HD1 PHE B 128      11.607   8.850  -3.352  1.00  0.00           H  
ATOM   2162  HD2 PHE B 128      12.331   5.300  -1.109  1.00  0.00           H  
ATOM   2163  HE1 PHE B 128      10.297   9.770  -1.518  1.00  0.00           H  
ATOM   2164  HE2 PHE B 128      11.017   6.225   0.707  1.00  0.00           H  
ATOM   2165  HZ  PHE B 128      10.003   8.455   0.522  1.00  0.00           H  
ATOM   2166  N   LYS B 129      15.487   5.650  -1.887  1.00  0.00           N  
ATOM   2167  CA  LYS B 129      16.123   5.346  -0.608  1.00  0.00           C  
ATOM   2168  C   LYS B 129      17.242   6.338  -0.285  1.00  0.00           C  
ATOM   2169  O   LYS B 129      17.357   6.779   0.863  1.00  0.00           O  
ATOM   2170  CB  LYS B 129      16.737   3.943  -0.602  1.00  0.00           C  
ATOM   2171  CG  LYS B 129      15.760   2.750  -0.554  1.00  0.00           C  
ATOM   2172  CD  LYS B 129      16.506   1.428  -0.268  1.00  0.00           C  
ATOM   2173  CE  LYS B 129      17.370   0.984  -1.461  1.00  0.00           C  
ATOM   2174  NZ  LYS B 129      18.055  -0.321  -1.219  1.00  0.00           N  
ATOM   2175  H   LYS B 129      15.468   4.942  -2.627  1.00  0.00           H  
ATOM   2176  HA  LYS B 129      15.369   5.413   0.174  1.00  0.00           H  
ATOM   2177 1HB  LYS B 129      17.327   3.845  -1.511  1.00  0.00           H  
ATOM   2178 2HB  LYS B 129      17.422   3.857   0.240  1.00  0.00           H  
ATOM   2179 1HG  LYS B 129      15.044   2.911   0.218  1.00  0.00           H  
ATOM   2180 2HG  LYS B 129      15.227   2.660  -1.486  1.00  0.00           H  
ATOM   2181 1HD  LYS B 129      17.146   1.553   0.606  1.00  0.00           H  
ATOM   2182 2HD  LYS B 129      15.775   0.647  -0.047  1.00  0.00           H  
ATOM   2183 1HE  LYS B 129      16.735   0.892  -2.344  1.00  0.00           H  
ATOM   2184 2HE  LYS B 129      18.134   1.730  -1.650  1.00  0.00           H  
ATOM   2185 1HZ  LYS B 129      18.610  -0.559  -2.029  1.00  0.00           H  
ATOM   2186 2HZ  LYS B 129      18.659  -0.240  -0.412  1.00  0.00           H  
ATOM   2187 3HZ  LYS B 129      17.369  -1.064  -1.056  1.00  0.00           H  
ATOM   2188  N   LYS B 130      18.042   6.722  -1.292  1.00  0.00           N  
ATOM   2189  CA  LYS B 130      19.134   7.662  -1.062  1.00  0.00           C  
ATOM   2190  C   LYS B 130      18.604   9.041  -0.664  1.00  0.00           C  
ATOM   2191  O   LYS B 130      19.139   9.679   0.250  1.00  0.00           O  
ATOM   2192  CB  LYS B 130      20.001   7.768  -2.321  1.00  0.00           C  
ATOM   2193  CG  LYS B 130      21.237   8.680  -2.224  1.00  0.00           C  
ATOM   2194  CD  LYS B 130      22.294   8.124  -1.273  1.00  0.00           C  
ATOM   2195  CE  LYS B 130      23.585   8.947  -1.300  1.00  0.00           C  
ATOM   2196  NZ  LYS B 130      24.369   8.772  -2.582  1.00  0.00           N  
ATOM   2197  H   LYS B 130      17.937   6.284  -2.216  1.00  0.00           H  
ATOM   2198  HA  LYS B 130      19.736   7.281  -0.239  1.00  0.00           H  
ATOM   2199 1HB  LYS B 130      20.337   6.770  -2.608  1.00  0.00           H  
ATOM   2200 2HB  LYS B 130      19.384   8.140  -3.145  1.00  0.00           H  
ATOM   2201 1HG  LYS B 130      21.664   8.803  -3.220  1.00  0.00           H  
ATOM   2202 2HG  LYS B 130      20.935   9.650  -1.860  1.00  0.00           H  
ATOM   2203 1HD  LYS B 130      21.910   8.141  -0.253  1.00  0.00           H  
ATOM   2204 2HD  LYS B 130      22.522   7.094  -1.542  1.00  0.00           H  
ATOM   2205 1HE  LYS B 130      23.338  10.002  -1.178  1.00  0.00           H  
ATOM   2206 2HE  LYS B 130      24.210   8.634  -0.465  1.00  0.00           H  
ATOM   2207 1HZ  LYS B 130      25.208   9.324  -2.535  1.00  0.00           H  
ATOM   2208 2HZ  LYS B 130      24.616   7.803  -2.695  1.00  0.00           H  
ATOM   2209 3HZ  LYS B 130      23.838   9.071  -3.423  1.00  0.00           H  
ATOM   2210  N   ILE B 131      17.511   9.471  -1.302  1.00  0.00           N  
ATOM   2211  CA  ILE B 131      16.940  10.771  -0.973  1.00  0.00           C  
ATOM   2212  C   ILE B 131      16.368  10.667   0.440  1.00  0.00           C  
ATOM   2213  O   ILE B 131      16.550  11.576   1.251  1.00  0.00           O  
ATOM   2214  CB  ILE B 131      15.822  11.158  -1.947  1.00  0.00           C  
ATOM   2215  CG1 ILE B 131      16.416  11.386  -3.325  1.00  0.00           C  
ATOM   2216  CG2 ILE B 131      15.176  12.466  -1.445  1.00  0.00           C  
ATOM   2217  CD1 ILE B 131      15.430  11.462  -4.369  1.00  0.00           C  
ATOM   2218  H   ILE B 131      17.140   8.915  -2.080  1.00  0.00           H  
ATOM   2219  HA  ILE B 131      17.712  11.521  -0.987  1.00  0.00           H  
ATOM   2220  HB  ILE B 131      15.079  10.361  -2.014  1.00  0.00           H  
ATOM   2221 1HG1 ILE B 131      16.962  12.301  -3.345  1.00  0.00           H  
ATOM   2222 2HG1 ILE B 131      17.092  10.568  -3.559  1.00  0.00           H  
ATOM   2223 1HG2 ILE B 131      14.394  12.775  -2.116  1.00  0.00           H  
ATOM   2224 2HG2 ILE B 131      14.754  12.311  -0.468  1.00  0.00           H  
ATOM   2225 3HG2 ILE B 131      15.915  13.252  -1.383  1.00  0.00           H  
ATOM   2226 1HD1 ILE B 131      15.917  11.604  -5.316  1.00  0.00           H  
ATOM   2227 2HD1 ILE B 131      14.883  10.529  -4.385  1.00  0.00           H  
ATOM   2228 3HD1 ILE B 131      14.748  12.282  -4.205  1.00  0.00           H  
ATOM   2229  N   HIS B 132      15.683   9.569   0.759  1.00  0.00           N  
ATOM   2230  CA  HIS B 132      15.114   9.395   2.085  1.00  0.00           C  
ATOM   2231  C   HIS B 132      16.186   9.573   3.145  1.00  0.00           C  
ATOM   2232  O   HIS B 132      15.964  10.293   4.129  1.00  0.00           O  
ATOM   2233  CB  HIS B 132      14.452   8.020   2.247  1.00  0.00           C  
ATOM   2234  CG  HIS B 132      13.904   7.808   3.623  1.00  0.00           C  
ATOM   2235  ND1 HIS B 132      12.754   8.438   4.093  1.00  0.00           N  
ATOM   2236  CD2 HIS B 132      14.359   7.050   4.643  1.00  0.00           C  
ATOM   2237  CE1 HIS B 132      12.548   8.071   5.350  1.00  0.00           C  
ATOM   2238  NE2 HIS B 132      13.504   7.234   5.698  1.00  0.00           N  
ATOM   2239  H   HIS B 132      15.524   8.846   0.056  1.00  0.00           H  
ATOM   2240  HA  HIS B 132      14.363  10.156   2.261  1.00  0.00           H  
ATOM   2241 1HB  HIS B 132      13.661   7.892   1.508  1.00  0.00           H  
ATOM   2242 2HB  HIS B 132      15.185   7.246   2.061  1.00  0.00           H  
ATOM   2243  HD2 HIS B 132      15.250   6.419   4.636  1.00  0.00           H  
ATOM   2244  HE1 HIS B 132      11.731   8.403   5.989  1.00  0.00           H  
ATOM   2245  HE2 HIS B 132      13.607   6.791   6.602  1.00  0.00           H  
ATOM   2246  N   ASP B 133      17.367   8.960   2.970  1.00  0.00           N  
ATOM   2247  CA  ASP B 133      18.404   9.167   3.972  1.00  0.00           C  
ATOM   2248  C   ASP B 133      18.772  10.641   4.106  1.00  0.00           C  
ATOM   2249  O   ASP B 133      18.907  11.140   5.224  1.00  0.00           O  
ATOM   2250  CB  ASP B 133      19.687   8.403   3.631  1.00  0.00           C  
ATOM   2251  CG  ASP B 133      19.638   6.903   3.861  1.00  0.00           C  
ATOM   2252  OD1 ASP B 133      18.751   6.435   4.523  1.00  0.00           O  
ATOM   2253  OD2 ASP B 133      20.521   6.235   3.377  1.00  0.00           O  
ATOM   2254  H   ASP B 133      17.506   8.324   2.175  1.00  0.00           H  
ATOM   2255  HA  ASP B 133      18.026   8.814   4.933  1.00  0.00           H  
ATOM   2256 1HB  ASP B 133      19.914   8.570   2.573  1.00  0.00           H  
ATOM   2257 2HB  ASP B 133      20.513   8.818   4.203  1.00  0.00           H  
ATOM   2258  N   VAL B 134      18.851  11.367   2.989  1.00  0.00           N  
ATOM   2259  CA  VAL B 134      19.219  12.781   3.056  1.00  0.00           C  
ATOM   2260  C   VAL B 134      18.124  13.610   3.755  1.00  0.00           C  
ATOM   2261  O   VAL B 134      18.440  14.493   4.559  1.00  0.00           O  
ATOM   2262  CB  VAL B 134      19.550  13.334   1.659  1.00  0.00           C  
ATOM   2263  CG1 VAL B 134      19.800  14.853   1.724  1.00  0.00           C  
ATOM   2264  CG2 VAL B 134      20.791  12.604   1.122  1.00  0.00           C  
ATOM   2265  H   VAL B 134      18.748  10.888   2.082  1.00  0.00           H  
ATOM   2266  HA  VAL B 134      20.131  12.859   3.650  1.00  0.00           H  
ATOM   2267  HB  VAL B 134      18.701  13.162   0.994  1.00  0.00           H  
ATOM   2268 1HG1 VAL B 134      20.034  15.226   0.736  1.00  0.00           H  
ATOM   2269 2HG1 VAL B 134      18.929  15.364   2.096  1.00  0.00           H  
ATOM   2270 3HG1 VAL B 134      20.645  15.053   2.390  1.00  0.00           H  
ATOM   2271 1HG2 VAL B 134      21.055  12.968   0.136  1.00  0.00           H  
ATOM   2272 2HG2 VAL B 134      21.619  12.773   1.796  1.00  0.00           H  
ATOM   2273 3HG2 VAL B 134      20.594  11.540   1.065  1.00  0.00           H  
ATOM   2274  N   VAL B 135      16.851  13.326   3.448  1.00  0.00           N  
ATOM   2275  CA  VAL B 135      15.716  14.019   4.065  1.00  0.00           C  
ATOM   2276  C   VAL B 135      15.673  13.728   5.551  1.00  0.00           C  
ATOM   2277  O   VAL B 135      15.452  14.643   6.351  1.00  0.00           O  
ATOM   2278  CB  VAL B 135      14.374  13.575   3.414  1.00  0.00           C  
ATOM   2279  CG1 VAL B 135      13.150  14.115   4.190  1.00  0.00           C  
ATOM   2280  CG2 VAL B 135      14.307  14.102   2.023  1.00  0.00           C  
ATOM   2281  H   VAL B 135      16.692  12.606   2.744  1.00  0.00           H  
ATOM   2282  HA  VAL B 135      15.833  15.086   3.940  1.00  0.00           H  
ATOM   2283  HB  VAL B 135      14.327  12.484   3.402  1.00  0.00           H  
ATOM   2284 1HG1 VAL B 135      12.236  13.787   3.695  1.00  0.00           H  
ATOM   2285 2HG1 VAL B 135      13.155  13.739   5.208  1.00  0.00           H  
ATOM   2286 3HG1 VAL B 135      13.180  15.209   4.208  1.00  0.00           H  
ATOM   2287 1HG2 VAL B 135      13.399  13.786   1.591  1.00  0.00           H  
ATOM   2288 2HG2 VAL B 135      14.327  15.172   2.059  1.00  0.00           H  
ATOM   2289 3HG2 VAL B 135      15.146  13.732   1.442  1.00  0.00           H  
ATOM   2290  N   THR B 136      15.893  12.477   5.924  1.00  0.00           N  
ATOM   2291  CA  THR B 136      15.873  12.070   7.309  1.00  0.00           C  
ATOM   2292  C   THR B 136      16.966  12.819   8.068  1.00  0.00           C  
ATOM   2293  O   THR B 136      16.722  13.349   9.158  1.00  0.00           O  
ATOM   2294  CB  THR B 136      16.105  10.544   7.419  1.00  0.00           C  
ATOM   2295  OG1 THR B 136      15.068   9.847   6.709  1.00  0.00           O  
ATOM   2296  CG2 THR B 136      16.064  10.111   8.873  1.00  0.00           C  
ATOM   2297  H   THR B 136      16.046  11.771   5.207  1.00  0.00           H  
ATOM   2298  HA  THR B 136      14.907  12.323   7.742  1.00  0.00           H  
ATOM   2299  HB  THR B 136      17.071  10.287   6.985  1.00  0.00           H  
ATOM   2300  HG1 THR B 136      15.221   9.950   5.738  1.00  0.00           H  
ATOM   2301 1HG2 THR B 136      16.220   9.036   8.929  1.00  0.00           H  
ATOM   2302 2HG2 THR B 136      16.844  10.622   9.430  1.00  0.00           H  
ATOM   2303 3HG2 THR B 136      15.100  10.356   9.287  1.00  0.00           H  
ATOM   2304  N   LYS B 137      18.171  12.898   7.480  1.00  0.00           N  
ATOM   2305  CA  LYS B 137      19.267  13.599   8.128  1.00  0.00           C  
ATOM   2306  C   LYS B 137      18.989  15.091   8.273  1.00  0.00           C  
ATOM   2307  O   LYS B 137      19.275  15.662   9.329  1.00  0.00           O  
ATOM   2308  CB  LYS B 137      20.560  13.430   7.329  1.00  0.00           C  
ATOM   2309  CG  LYS B 137      21.187  12.040   7.350  1.00  0.00           C  
ATOM   2310  CD  LYS B 137      22.426  12.022   6.448  1.00  0.00           C  
ATOM   2311  CE  LYS B 137      23.019  10.634   6.279  1.00  0.00           C  
ATOM   2312  NZ  LYS B 137      24.230  10.669   5.386  1.00  0.00           N  
ATOM   2313  H   LYS B 137      18.334  12.420   6.590  1.00  0.00           H  
ATOM   2314  HA  LYS B 137      19.402  13.179   9.122  1.00  0.00           H  
ATOM   2315 1HB  LYS B 137      20.360  13.673   6.283  1.00  0.00           H  
ATOM   2316 2HB  LYS B 137      21.303  14.139   7.688  1.00  0.00           H  
ATOM   2317 1HG  LYS B 137      21.487  11.802   8.370  1.00  0.00           H  
ATOM   2318 2HG  LYS B 137      20.479  11.294   7.025  1.00  0.00           H  
ATOM   2319 1HD  LYS B 137      22.154  12.395   5.454  1.00  0.00           H  
ATOM   2320 2HD  LYS B 137      23.189  12.683   6.857  1.00  0.00           H  
ATOM   2321 1HE  LYS B 137      23.299  10.230   7.249  1.00  0.00           H  
ATOM   2322 2HE  LYS B 137      22.267   9.985   5.827  1.00  0.00           H  
ATOM   2323 1HZ  LYS B 137      24.604   9.742   5.271  1.00  0.00           H  
ATOM   2324 2HZ  LYS B 137      23.984  11.060   4.453  1.00  0.00           H  
ATOM   2325 3HZ  LYS B 137      24.932  11.264   5.796  1.00  0.00           H  
ATOM   2326  N   GLN B 138      18.415  15.732   7.244  1.00  0.00           N  
ATOM   2327  CA  GLN B 138      18.162  17.160   7.349  1.00  0.00           C  
ATOM   2328  C   GLN B 138      17.104  17.458   8.407  1.00  0.00           C  
ATOM   2329  O   GLN B 138      17.213  18.462   9.124  1.00  0.00           O  
ATOM   2330  CB  GLN B 138      17.779  17.762   6.008  1.00  0.00           C  
ATOM   2331  CG  GLN B 138      17.698  19.269   6.056  1.00  0.00           C  
ATOM   2332  CD  GLN B 138      17.509  19.853   4.726  1.00  0.00           C  
ATOM   2333  OE1 GLN B 138      16.603  19.454   4.013  1.00  0.00           O  
ATOM   2334  NE2 GLN B 138      18.362  20.791   4.367  1.00  0.00           N  
ATOM   2335  H   GLN B 138      18.224  15.235   6.365  1.00  0.00           H  
ATOM   2336  HA  GLN B 138      19.088  17.640   7.666  1.00  0.00           H  
ATOM   2337 1HB  GLN B 138      18.511  17.468   5.250  1.00  0.00           H  
ATOM   2338 2HB  GLN B 138      16.807  17.364   5.696  1.00  0.00           H  
ATOM   2339 1HG  GLN B 138      16.858  19.573   6.684  1.00  0.00           H  
ATOM   2340 2HG  GLN B 138      18.625  19.652   6.463  1.00  0.00           H  
ATOM   2341 1HE2 GLN B 138      18.293  21.243   3.461  1.00  0.00           H  
ATOM   2342 2HE2 GLN B 138      19.087  21.080   4.986  1.00  0.00           H  
ATOM   2343  N   ILE B 139      16.085  16.595   8.523  1.00  0.00           N  
ATOM   2344  CA  ILE B 139      15.061  16.817   9.536  1.00  0.00           C  
ATOM   2345  C   ILE B 139      15.716  16.693  10.905  1.00  0.00           C  
ATOM   2346  O   ILE B 139      15.398  17.479  11.801  1.00  0.00           O  
ATOM   2347  CB  ILE B 139      13.850  15.872   9.408  1.00  0.00           C  
ATOM   2348  CG1 ILE B 139      13.059  16.203   8.121  1.00  0.00           C  
ATOM   2349  CG2 ILE B 139      12.932  16.030  10.670  1.00  0.00           C  
ATOM   2350  CD1 ILE B 139      12.022  15.157   7.752  1.00  0.00           C  
ATOM   2351  H   ILE B 139      16.001  15.813   7.864  1.00  0.00           H  
ATOM   2352  HA  ILE B 139      14.689  17.832   9.433  1.00  0.00           H  
ATOM   2353  HB  ILE B 139      14.204  14.851   9.308  1.00  0.00           H  
ATOM   2354 1HG1 ILE B 139      12.560  17.164   8.245  1.00  0.00           H  
ATOM   2355 2HG1 ILE B 139      13.763  16.292   7.291  1.00  0.00           H  
ATOM   2356 1HG2 ILE B 139      12.076  15.383  10.614  1.00  0.00           H  
ATOM   2357 2HG2 ILE B 139      13.485  15.775  11.559  1.00  0.00           H  
ATOM   2358 3HG2 ILE B 139      12.593  17.066  10.741  1.00  0.00           H  
ATOM   2359 1HD1 ILE B 139      11.521  15.456   6.833  1.00  0.00           H  
ATOM   2360 2HD1 ILE B 139      12.518  14.197   7.599  1.00  0.00           H  
ATOM   2361 3HD1 ILE B 139      11.293  15.064   8.531  1.00  0.00           H  
ATOM   2362  N   LYS B 140      16.593  15.694  11.092  1.00  0.00           N  
ATOM   2363  CA  LYS B 140      17.294  15.542  12.362  1.00  0.00           C  
ATOM   2364  C   LYS B 140      18.152  16.771  12.700  1.00  0.00           C  
ATOM   2365  O   LYS B 140      18.245  17.129  13.876  1.00  0.00           O  
ATOM   2366  CB  LYS B 140      18.139  14.273  12.387  1.00  0.00           C  
ATOM   2367  CG  LYS B 140      17.326  12.988  12.479  1.00  0.00           C  
ATOM   2368  CD  LYS B 140      18.224  11.755  12.474  1.00  0.00           C  
ATOM   2369  CE  LYS B 140      17.419  10.464  12.630  1.00  0.00           C  
ATOM   2370  NZ  LYS B 140      18.296   9.253  12.590  1.00  0.00           N  
ATOM   2371  H   LYS B 140      16.764  15.020  10.336  1.00  0.00           H  
ATOM   2372  HA  LYS B 140      16.545  15.444  13.143  1.00  0.00           H  
ATOM   2373 1HB  LYS B 140      18.741  14.226  11.479  1.00  0.00           H  
ATOM   2374 2HB  LYS B 140      18.817  14.307  13.232  1.00  0.00           H  
ATOM   2375 1HG  LYS B 140      16.727  13.002  13.391  1.00  0.00           H  
ATOM   2376 2HG  LYS B 140      16.657  12.943  11.633  1.00  0.00           H  
ATOM   2377 1HD  LYS B 140      18.766  11.718  11.527  1.00  0.00           H  
ATOM   2378 2HD  LYS B 140      18.946  11.826  13.286  1.00  0.00           H  
ATOM   2379 1HE  LYS B 140      16.891  10.487  13.581  1.00  0.00           H  
ATOM   2380 2HE  LYS B 140      16.691  10.398  11.828  1.00  0.00           H  
ATOM   2381 1HZ  LYS B 140      17.731   8.422  12.697  1.00  0.00           H  
ATOM   2382 2HZ  LYS B 140      18.783   9.215  11.706  1.00  0.00           H  
ATOM   2383 3HZ  LYS B 140      18.970   9.298  13.341  1.00  0.00           H  
ATOM   2384  N   VAL B 141      18.760  17.431  11.693  1.00  0.00           N  
ATOM   2385  CA  VAL B 141      19.546  18.639  11.983  1.00  0.00           C  
ATOM   2386  C   VAL B 141      18.589  19.699  12.528  1.00  0.00           C  
ATOM   2387  O   VAL B 141      18.900  20.364  13.524  1.00  0.00           O  
ATOM   2388  CB  VAL B 141      20.255  19.249  10.737  1.00  0.00           C  
ATOM   2389  CG1 VAL B 141      20.909  20.611  11.118  1.00  0.00           C  
ATOM   2390  CG2 VAL B 141      21.329  18.323  10.197  1.00  0.00           C  
ATOM   2391  H   VAL B 141      18.710  17.033  10.748  1.00  0.00           H  
ATOM   2392  HA  VAL B 141      20.292  18.406  12.741  1.00  0.00           H  
ATOM   2393  HB  VAL B 141      19.505  19.430   9.965  1.00  0.00           H  
ATOM   2394 1HG1 VAL B 141      21.375  21.030  10.246  1.00  0.00           H  
ATOM   2395 2HG1 VAL B 141      20.179  21.307  11.492  1.00  0.00           H  
ATOM   2396 3HG1 VAL B 141      21.668  20.450  11.890  1.00  0.00           H  
ATOM   2397 1HG2 VAL B 141      21.796  18.779   9.323  1.00  0.00           H  
ATOM   2398 2HG2 VAL B 141      22.077  18.163  10.958  1.00  0.00           H  
ATOM   2399 3HG2 VAL B 141      20.892  17.376   9.917  1.00  0.00           H  
ATOM   2400  N   ILE B 142      17.409  19.833  11.895  1.00  0.00           N  
ATOM   2401  CA  ILE B 142      16.443  20.829  12.345  1.00  0.00           C  
ATOM   2402  C   ILE B 142      16.013  20.509  13.773  1.00  0.00           C  
ATOM   2403  O   ILE B 142      15.947  21.423  14.602  1.00  0.00           O  
ATOM   2404  CB  ILE B 142      15.176  20.911  11.442  1.00  0.00           C  
ATOM   2405  CG1 ILE B 142      15.531  21.463  10.039  1.00  0.00           C  
ATOM   2406  CG2 ILE B 142      14.209  21.875  12.109  1.00  0.00           C  
ATOM   2407  CD1 ILE B 142      14.462  21.336   8.946  1.00  0.00           C  
ATOM   2408  H   ILE B 142      17.236  19.269  11.054  1.00  0.00           H  
ATOM   2409  HA  ILE B 142      16.921  21.802  12.346  1.00  0.00           H  
ATOM   2410  HB  ILE B 142      14.719  19.929  11.318  1.00  0.00           H  
ATOM   2411 1HG1 ILE B 142      15.750  22.514  10.145  1.00  0.00           H  
ATOM   2412 2HG1 ILE B 142      16.413  20.937   9.682  1.00  0.00           H  
ATOM   2413 1HG2 ILE B 142      13.346  21.992  11.525  1.00  0.00           H  
ATOM   2414 2HG2 ILE B 142      13.920  21.515  13.080  1.00  0.00           H  
ATOM   2415 3HG2 ILE B 142      14.704  22.831  12.212  1.00  0.00           H  
ATOM   2416 1HD1 ILE B 142      14.852  21.764   8.026  1.00  0.00           H  
ATOM   2417 2HD1 ILE B 142      14.222  20.283   8.785  1.00  0.00           H  
ATOM   2418 3HD1 ILE B 142      13.572  21.868   9.223  1.00  0.00           H  
ATOM   2419  N   ILE B 143      15.747  19.235  14.077  1.00  0.00           N  
ATOM   2420  CA  ILE B 143      15.347  18.840  15.418  1.00  0.00           C  
ATOM   2421  C   ILE B 143      16.433  19.168  16.427  1.00  0.00           C  
ATOM   2422  O   ILE B 143      16.144  19.728  17.481  1.00  0.00           O  
ATOM   2423  CB  ILE B 143      15.005  17.335  15.494  1.00  0.00           C  
ATOM   2424  CG1 ILE B 143      13.699  17.057  14.678  1.00  0.00           C  
ATOM   2425  CG2 ILE B 143      14.909  16.848  16.990  1.00  0.00           C  
ATOM   2426  CD1 ILE B 143      13.419  15.580  14.415  1.00  0.00           C  
ATOM   2427  H   ILE B 143      15.798  18.535  13.328  1.00  0.00           H  
ATOM   2428  HA  ILE B 143      14.453  19.404  15.688  1.00  0.00           H  
ATOM   2429  HB  ILE B 143      15.798  16.779  15.002  1.00  0.00           H  
ATOM   2430 1HG1 ILE B 143      12.855  17.472  15.212  1.00  0.00           H  
ATOM   2431 2HG1 ILE B 143      13.775  17.566  13.719  1.00  0.00           H  
ATOM   2432 1HG2 ILE B 143      14.694  15.794  17.018  1.00  0.00           H  
ATOM   2433 2HG2 ILE B 143      15.850  17.016  17.515  1.00  0.00           H  
ATOM   2434 3HG2 ILE B 143      14.137  17.371  17.517  1.00  0.00           H  
ATOM   2435 1HD1 ILE B 143      12.510  15.477  13.846  1.00  0.00           H  
ATOM   2436 2HD1 ILE B 143      14.243  15.142  13.853  1.00  0.00           H  
ATOM   2437 3HD1 ILE B 143      13.306  15.065  15.342  1.00  0.00           H  
ATOM   2438  N   ARG B 144      17.700  18.865  16.122  1.00  0.00           N  
ATOM   2439  CA  ARG B 144      18.736  19.183  17.094  1.00  0.00           C  
ATOM   2440  C   ARG B 144      18.764  20.684  17.390  1.00  0.00           C  
ATOM   2441  O   ARG B 144      18.887  21.068  18.554  1.00  0.00           O  
ATOM   2442  CB  ARG B 144      20.105  18.697  16.627  1.00  0.00           C  
ATOM   2443  CG  ARG B 144      20.281  17.185  16.685  1.00  0.00           C  
ATOM   2444  CD  ARG B 144      21.711  16.739  16.528  1.00  0.00           C  
ATOM   2445  NE  ARG B 144      22.276  17.010  15.196  1.00  0.00           N  
ATOM   2446  CZ  ARG B 144      22.167  16.210  14.114  1.00  0.00           C  
ATOM   2447  NH1 ARG B 144      21.477  15.089  14.142  1.00  0.00           N  
ATOM   2448  NH2 ARG B 144      22.782  16.579  13.020  1.00  0.00           N  
ATOM   2449  H   ARG B 144      17.920  18.380  15.248  1.00  0.00           H  
ATOM   2450  HA  ARG B 144      18.500  18.659  18.021  1.00  0.00           H  
ATOM   2451 1HB  ARG B 144      20.272  19.017  15.595  1.00  0.00           H  
ATOM   2452 2HB  ARG B 144      20.877  19.130  17.237  1.00  0.00           H  
ATOM   2453 1HG  ARG B 144      19.921  16.825  17.648  1.00  0.00           H  
ATOM   2454 2HG  ARG B 144      19.694  16.728  15.894  1.00  0.00           H  
ATOM   2455 1HD  ARG B 144      22.324  17.274  17.257  1.00  0.00           H  
ATOM   2456 2HD  ARG B 144      21.785  15.672  16.726  1.00  0.00           H  
ATOM   2457  HE  ARG B 144      22.864  17.851  15.068  1.00  0.00           H  
ATOM   2458 1HH1 ARG B 144      21.003  14.803  14.984  1.00  0.00           H  
ATOM   2459 2HH1 ARG B 144      21.431  14.511  13.314  1.00  0.00           H  
ATOM   2460 1HH2 ARG B 144      23.324  17.451  13.045  1.00  0.00           H  
ATOM   2461 2HH2 ARG B 144      22.737  16.019  12.184  1.00  0.00           H  
ATOM   2462  N   LEU B 145      18.598  21.534  16.372  1.00  0.00           N  
ATOM   2463  CA  LEU B 145      18.545  22.976  16.611  1.00  0.00           C  
ATOM   2464  C   LEU B 145      17.346  23.379  17.442  1.00  0.00           C  
ATOM   2465  O   LEU B 145      17.482  24.219  18.336  1.00  0.00           O  
ATOM   2466  CB  LEU B 145      18.544  23.717  15.289  1.00  0.00           C  
ATOM   2467  CG  LEU B 145      19.850  23.768  14.543  1.00  0.00           C  
ATOM   2468  CD1 LEU B 145      19.574  24.152  13.168  1.00  0.00           C  
ATOM   2469  CD2 LEU B 145      20.774  24.881  15.207  1.00  0.00           C  
ATOM   2470  H   LEU B 145      18.550  21.159  15.413  1.00  0.00           H  
ATOM   2471  HA  LEU B 145      19.425  23.259  17.173  1.00  0.00           H  
ATOM   2472 1HB  LEU B 145      17.808  23.245  14.640  1.00  0.00           H  
ATOM   2473 2HB  LEU B 145      18.237  24.731  15.477  1.00  0.00           H  
ATOM   2474  HG  LEU B 145      20.333  22.795  14.546  1.00  0.00           H  
ATOM   2475 1HD1 LEU B 145      20.504  24.205  12.610  1.00  0.00           H  
ATOM   2476 2HD1 LEU B 145      18.934  23.395  12.740  1.00  0.00           H  
ATOM   2477 3HD1 LEU B 145      19.070  25.103  13.156  1.00  0.00           H  
ATOM   2478 1HD2 LEU B 145      21.713  24.968  14.657  1.00  0.00           H  
ATOM   2479 2HD2 LEU B 145      20.262  25.841  15.176  1.00  0.00           H  
ATOM   2480 3HD2 LEU B 145      20.994  24.632  16.243  1.00  0.00           H  
ATOM   2481  N   ILE B 146      16.198  22.744  17.217  1.00  0.00           N  
ATOM   2482  CA  ILE B 146      15.021  23.055  18.009  1.00  0.00           C  
ATOM   2483  C   ILE B 146      15.257  22.653  19.461  1.00  0.00           C  
ATOM   2484  O   ILE B 146      14.907  23.404  20.362  1.00  0.00           O  
ATOM   2485  CB  ILE B 146      13.749  22.390  17.498  1.00  0.00           C  
ATOM   2486  CG1 ILE B 146      13.401  22.961  16.136  1.00  0.00           C  
ATOM   2487  CG2 ILE B 146      12.618  22.718  18.500  1.00  0.00           C  
ATOM   2488  CD1 ILE B 146      12.369  22.185  15.381  1.00  0.00           C  
ATOM   2489  H   ILE B 146      16.139  22.087  16.427  1.00  0.00           H  
ATOM   2490  HA  ILE B 146      14.863  24.133  17.968  1.00  0.00           H  
ATOM   2491  HB  ILE B 146      13.891  21.308  17.403  1.00  0.00           H  
ATOM   2492 1HG1 ILE B 146      13.045  23.980  16.271  1.00  0.00           H  
ATOM   2493 2HG1 ILE B 146      14.303  22.996  15.537  1.00  0.00           H  
ATOM   2494 1HG2 ILE B 146      11.687  22.287  18.170  1.00  0.00           H  
ATOM   2495 2HG2 ILE B 146      12.844  22.331  19.483  1.00  0.00           H  
ATOM   2496 3HG2 ILE B 146      12.515  23.794  18.573  1.00  0.00           H  
ATOM   2497 1HD1 ILE B 146      12.200  22.659  14.421  1.00  0.00           H  
ATOM   2498 2HD1 ILE B 146      12.732  21.171  15.222  1.00  0.00           H  
ATOM   2499 3HD1 ILE B 146      11.442  22.157  15.927  1.00  0.00           H  
ATOM   2500  N   GLU B 147      15.834  21.476  19.713  1.00  0.00           N  
ATOM   2501  CA  GLU B 147      16.081  21.068  21.095  1.00  0.00           C  
ATOM   2502  C   GLU B 147      17.045  22.072  21.780  1.00  0.00           C  
ATOM   2503  O   GLU B 147      16.877  22.385  22.967  1.00  0.00           O  
ATOM   2504  CB  GLU B 147      16.588  19.616  21.145  1.00  0.00           C  
ATOM   2505  CG  GLU B 147      15.488  18.559  20.760  1.00  0.00           C  
ATOM   2506  CD  GLU B 147      15.954  17.094  20.780  1.00  0.00           C  
ATOM   2507  OE1 GLU B 147      17.115  16.859  20.998  1.00  0.00           O  
ATOM   2508  OE2 GLU B 147      15.124  16.214  20.568  1.00  0.00           O  
ATOM   2509  H   GLU B 147      16.077  20.856  18.934  1.00  0.00           H  
ATOM   2510  HA  GLU B 147      15.134  21.097  21.630  1.00  0.00           H  
ATOM   2511 1HB  GLU B 147      17.420  19.502  20.446  1.00  0.00           H  
ATOM   2512 2HB  GLU B 147      16.958  19.384  22.142  1.00  0.00           H  
ATOM   2513 1HG  GLU B 147      14.649  18.669  21.443  1.00  0.00           H  
ATOM   2514 2HG  GLU B 147      15.127  18.798  19.758  1.00  0.00           H  
ATOM   2515  N   VAL B 148      18.018  22.601  21.025  1.00  0.00           N  
ATOM   2516  CA  VAL B 148      18.939  23.633  21.515  1.00  0.00           C  
ATOM   2517  C   VAL B 148      18.156  24.932  21.820  1.00  0.00           C  
ATOM   2518  O   VAL B 148      18.413  25.607  22.823  1.00  0.00           O  
ATOM   2519  CB  VAL B 148      20.082  23.831  20.502  1.00  0.00           C  
ATOM   2520  CG1 VAL B 148      20.931  24.996  20.831  1.00  0.00           C  
ATOM   2521  CG2 VAL B 148      20.932  22.612  20.537  1.00  0.00           C  
ATOM   2522  H   VAL B 148      18.141  22.224  20.077  1.00  0.00           H  
ATOM   2523  HA  VAL B 148      19.383  23.283  22.438  1.00  0.00           H  
ATOM   2524  HB  VAL B 148      19.669  23.974  19.514  1.00  0.00           H  
ATOM   2525 1HG1 VAL B 148      21.732  25.073  20.098  1.00  0.00           H  
ATOM   2526 2HG1 VAL B 148      20.334  25.906  20.809  1.00  0.00           H  
ATOM   2527 3HG1 VAL B 148      21.358  24.851  21.824  1.00  0.00           H  
ATOM   2528 1HG2 VAL B 148      21.721  22.723  19.834  1.00  0.00           H  
ATOM   2529 2HG2 VAL B 148      21.340  22.491  21.535  1.00  0.00           H  
ATOM   2530 3HG2 VAL B 148      20.355  21.740  20.291  1.00  0.00           H  
ATOM   2531  N   TYR B 149      17.223  25.288  20.938  1.00  0.00           N  
ATOM   2532  CA  TYR B 149      16.319  26.422  21.116  1.00  0.00           C  
ATOM   2533  C   TYR B 149      15.517  26.245  22.403  1.00  0.00           C  
ATOM   2534  O   TYR B 149      15.392  27.187  23.188  1.00  0.00           O  
ATOM   2535  CB  TYR B 149      15.435  26.574  19.890  1.00  0.00           C  
ATOM   2536  CG  TYR B 149      14.381  27.630  19.907  1.00  0.00           C  
ATOM   2537  CD1 TYR B 149      14.695  28.992  19.968  1.00  0.00           C  
ATOM   2538  CD2 TYR B 149      13.067  27.227  19.756  1.00  0.00           C  
ATOM   2539  CE1 TYR B 149      13.683  29.920  19.887  1.00  0.00           C  
ATOM   2540  CE2 TYR B 149      12.076  28.157  19.662  1.00  0.00           C  
ATOM   2541  CZ  TYR B 149      12.369  29.489  19.723  1.00  0.00           C  
ATOM   2542  OH  TYR B 149      11.358  30.394  19.590  1.00  0.00           O  
ATOM   2543  H   TYR B 149      17.152  24.742  20.075  1.00  0.00           H  
ATOM   2544  HA  TYR B 149      16.919  27.325  21.218  1.00  0.00           H  
ATOM   2545 1HB  TYR B 149      16.049  26.709  19.028  1.00  0.00           H  
ATOM   2546 2HB  TYR B 149      14.927  25.660  19.737  1.00  0.00           H  
ATOM   2547  HD1 TYR B 149      15.726  29.322  20.073  1.00  0.00           H  
ATOM   2548  HD2 TYR B 149      12.826  26.164  19.685  1.00  0.00           H  
ATOM   2549  HE1 TYR B 149      13.912  30.974  19.931  1.00  0.00           H  
ATOM   2550  HE2 TYR B 149      11.052  27.842  19.516  1.00  0.00           H  
ATOM   2551  HH  TYR B 149      10.547  29.924  19.389  1.00  0.00           H  
ATOM   2552  N   VAL B 150      14.997  25.038  22.640  1.00  0.00           N  
ATOM   2553  CA  VAL B 150      14.250  24.761  23.857  1.00  0.00           C  
ATOM   2554  C   VAL B 150      15.134  25.008  25.071  1.00  0.00           C  
ATOM   2555  O   VAL B 150      14.689  25.640  26.025  1.00  0.00           O  
ATOM   2556  CB  VAL B 150      13.724  23.305  23.880  1.00  0.00           C  
ATOM   2557  CG1 VAL B 150      13.157  22.949  25.259  1.00  0.00           C  
ATOM   2558  CG2 VAL B 150      12.643  23.146  22.832  1.00  0.00           C  
ATOM   2559  H   VAL B 150      15.109  24.320  21.922  1.00  0.00           H  
ATOM   2560  HA  VAL B 150      13.399  25.442  23.897  1.00  0.00           H  
ATOM   2561  HB  VAL B 150      14.539  22.628  23.669  1.00  0.00           H  
ATOM   2562 1HG1 VAL B 150      12.803  21.931  25.235  1.00  0.00           H  
ATOM   2563 2HG1 VAL B 150      13.929  23.037  26.020  1.00  0.00           H  
ATOM   2564 3HG1 VAL B 150      12.349  23.591  25.519  1.00  0.00           H  
ATOM   2565 1HG2 VAL B 150      12.273  22.120  22.834  1.00  0.00           H  
ATOM   2566 2HG2 VAL B 150      11.845  23.820  23.067  1.00  0.00           H  
ATOM   2567 3HG2 VAL B 150      13.031  23.381  21.856  1.00  0.00           H  
ATOM   2568  N   ARG B 151      16.394  24.556  25.040  1.00  0.00           N  
ATOM   2569  CA  ARG B 151      17.287  24.809  26.170  1.00  0.00           C  
ATOM   2570  C   ARG B 151      17.460  26.312  26.434  1.00  0.00           C  
ATOM   2571  O   ARG B 151      17.486  26.733  27.592  1.00  0.00           O  
ATOM   2572  CB  ARG B 151      18.643  24.171  25.932  1.00  0.00           C  
ATOM   2573  CG  ARG B 151      18.665  22.662  26.048  1.00  0.00           C  
ATOM   2574  CD  ARG B 151      19.895  22.081  25.455  1.00  0.00           C  
ATOM   2575  NE  ARG B 151      21.121  22.570  26.089  1.00  0.00           N  
ATOM   2576  CZ  ARG B 151      22.370  22.382  25.596  1.00  0.00           C  
ATOM   2577  NH1 ARG B 151      22.550  21.697  24.485  1.00  0.00           N  
ATOM   2578  NH2 ARG B 151      23.418  22.882  26.235  1.00  0.00           N  
ATOM   2579  H   ARG B 151      16.698  23.984  24.244  1.00  0.00           H  
ATOM   2580  HA  ARG B 151      16.847  24.346  27.056  1.00  0.00           H  
ATOM   2581 1HB  ARG B 151      19.010  24.438  24.947  1.00  0.00           H  
ATOM   2582 2HB  ARG B 151      19.347  24.563  26.658  1.00  0.00           H  
ATOM   2583 1HG  ARG B 151      18.618  22.383  27.100  1.00  0.00           H  
ATOM   2584 2HG  ARG B 151      17.799  22.249  25.525  1.00  0.00           H  
ATOM   2585 1HD  ARG B 151      19.859  20.998  25.568  1.00  0.00           H  
ATOM   2586 2HD  ARG B 151      19.926  22.332  24.406  1.00  0.00           H  
ATOM   2587  HE  ARG B 151      21.031  23.093  26.950  1.00  0.00           H  
ATOM   2588 1HH1 ARG B 151      21.760  21.297  23.999  1.00  0.00           H  
ATOM   2589 2HH1 ARG B 151      23.492  21.547  24.138  1.00  0.00           H  
ATOM   2590 1HH2 ARG B 151      23.288  23.407  27.088  1.00  0.00           H  
ATOM   2591 2HH2 ARG B 151      24.353  22.743  25.867  1.00  0.00           H  
ATOM   2592  N   LEU B 152      17.541  27.122  25.370  1.00  0.00           N  
ATOM   2593  CA  LEU B 152      17.704  28.570  25.526  1.00  0.00           C  
ATOM   2594  C   LEU B 152      16.491  29.157  26.237  1.00  0.00           C  
ATOM   2595  O   LEU B 152      16.621  29.990  27.149  1.00  0.00           O  
ATOM   2596  CB  LEU B 152      17.858  29.219  24.136  1.00  0.00           C  
ATOM   2597  CG  LEU B 152      18.105  30.740  24.043  1.00  0.00           C  
ATOM   2598  CD1 LEU B 152      19.423  31.120  24.751  1.00  0.00           C  
ATOM   2599  CD2 LEU B 152      18.138  31.127  22.549  1.00  0.00           C  
ATOM   2600  H   LEU B 152      17.578  26.691  24.436  1.00  0.00           H  
ATOM   2601  HA  LEU B 152      18.581  28.756  26.135  1.00  0.00           H  
ATOM   2602 1HB  LEU B 152      18.650  28.710  23.609  1.00  0.00           H  
ATOM   2603 2HB  LEU B 152      16.942  29.031  23.589  1.00  0.00           H  
ATOM   2604  HG  LEU B 152      17.292  31.277  24.535  1.00  0.00           H  
ATOM   2605 1HD1 LEU B 152      19.580  32.194  24.665  1.00  0.00           H  
ATOM   2606 2HD1 LEU B 152      19.376  30.854  25.803  1.00  0.00           H  
ATOM   2607 3HD1 LEU B 152      20.256  30.594  24.284  1.00  0.00           H  
ATOM   2608 1HD2 LEU B 152      18.298  32.200  22.452  1.00  0.00           H  
ATOM   2609 2HD2 LEU B 152      18.945  30.590  22.052  1.00  0.00           H  
ATOM   2610 3HD2 LEU B 152      17.188  30.862  22.082  1.00  0.00           H  
ATOM   2611  N   VAL B 153      15.314  28.663  25.843  1.00  0.00           N  
ATOM   2612  CA  VAL B 153      14.062  29.095  26.427  1.00  0.00           C  
ATOM   2613  C   VAL B 153      13.987  28.668  27.894  1.00  0.00           C  
ATOM   2614  O   VAL B 153      13.579  29.468  28.742  1.00  0.00           O  
ATOM   2615  CB  VAL B 153      12.866  28.523  25.642  1.00  0.00           C  
ATOM   2616  CG1 VAL B 153      11.585  28.838  26.370  1.00  0.00           C  
ATOM   2617  CG2 VAL B 153      12.862  29.119  24.237  1.00  0.00           C  
ATOM   2618  H   VAL B 153      15.320  28.010  25.052  1.00  0.00           H  
ATOM   2619  HA  VAL B 153      14.011  30.177  26.371  1.00  0.00           H  
ATOM   2620  HB  VAL B 153      12.949  27.440  25.574  1.00  0.00           H  
ATOM   2621 1HG1 VAL B 153      10.751  28.442  25.802  1.00  0.00           H  
ATOM   2622 2HG1 VAL B 153      11.587  28.391  27.362  1.00  0.00           H  
ATOM   2623 3HG1 VAL B 153      11.481  29.909  26.470  1.00  0.00           H  
ATOM   2624 1HG2 VAL B 153      12.022  28.725  23.668  1.00  0.00           H  
ATOM   2625 2HG2 VAL B 153      12.786  30.189  24.311  1.00  0.00           H  
ATOM   2626 3HG2 VAL B 153      13.778  28.875  23.725  1.00  0.00           H  
ATOM   2627  N   GLU B 154      14.405  27.435  28.196  1.00  0.00           N  
ATOM   2628  CA  GLU B 154      14.389  26.917  29.561  1.00  0.00           C  
ATOM   2629  C   GLU B 154      15.285  27.754  30.484  1.00  0.00           C  
ATOM   2630  O   GLU B 154      14.957  27.934  31.660  1.00  0.00           O  
ATOM   2631  CB  GLU B 154      14.815  25.445  29.589  1.00  0.00           C  
ATOM   2632  CG  GLU B 154      13.786  24.473  28.993  1.00  0.00           C  
ATOM   2633  CD  GLU B 154      14.314  23.068  28.886  1.00  0.00           C  
ATOM   2634  OE1 GLU B 154      15.490  22.889  29.109  1.00  0.00           O  
ATOM   2635  OE2 GLU B 154      13.537  22.171  28.573  1.00  0.00           O  
ATOM   2636  H   GLU B 154      14.698  26.818  27.433  1.00  0.00           H  
ATOM   2637  HA  GLU B 154      13.371  26.971  29.930  1.00  0.00           H  
ATOM   2638 1HB  GLU B 154      15.751  25.329  29.042  1.00  0.00           H  
ATOM   2639 2HB  GLU B 154      15.003  25.142  30.618  1.00  0.00           H  
ATOM   2640 1HG  GLU B 154      12.887  24.479  29.619  1.00  0.00           H  
ATOM   2641 2HG  GLU B 154      13.496  24.819  28.011  1.00  0.00           H  
ATOM   2642  N   ILE B 155      16.415  28.266  29.978  1.00  0.00           N  
ATOM   2643  CA  ILE B 155      17.279  29.101  30.816  1.00  0.00           C  
ATOM   2644  C   ILE B 155      16.607  30.412  31.206  1.00  0.00           C  
ATOM   2645  O   ILE B 155      16.572  30.775  32.379  1.00  0.00           O  
ATOM   2646  CB  ILE B 155      18.621  29.434  30.124  1.00  0.00           C  
ATOM   2647  CG1 ILE B 155      19.457  28.158  29.982  1.00  0.00           C  
ATOM   2648  CG2 ILE B 155      19.392  30.557  30.903  1.00  0.00           C  
ATOM   2649  CD1 ILE B 155      20.642  28.311  29.065  1.00  0.00           C  
ATOM   2650  H   ILE B 155      16.673  28.024  29.014  1.00  0.00           H  
ATOM   2651  HA  ILE B 155      17.494  28.547  31.731  1.00  0.00           H  
ATOM   2652  HB  ILE B 155      18.410  29.784  29.110  1.00  0.00           H  
ATOM   2653 1HG1 ILE B 155      19.806  27.848  30.965  1.00  0.00           H  
ATOM   2654 2HG1 ILE B 155      18.821  27.374  29.584  1.00  0.00           H  
ATOM   2655 1HG2 ILE B 155      20.318  30.800  30.399  1.00  0.00           H  
ATOM   2656 2HG2 ILE B 155      18.797  31.453  30.952  1.00  0.00           H  
ATOM   2657 3HG2 ILE B 155      19.612  30.209  31.916  1.00  0.00           H  
ATOM   2658 1HD1 ILE B 155      21.170  27.361  28.995  1.00  0.00           H  
ATOM   2659 2HD1 ILE B 155      20.268  28.601  28.099  1.00  0.00           H  
ATOM   2660 3HD1 ILE B 155      21.325  29.063  29.429  1.00  0.00           H  
ATOM   2661  N   ILE B 156      16.029  31.133  30.246  1.00  0.00           N  
ATOM   2662  CA  ILE B 156      15.412  32.421  30.603  1.00  0.00           C  
ATOM   2663  C   ILE B 156      14.136  32.249  31.433  1.00  0.00           C  
ATOM   2664  O   ILE B 156      13.826  33.055  32.327  1.00  0.00           O  
ATOM   2665  CB  ILE B 156      15.224  33.316  29.365  1.00  0.00           C  
ATOM   2666  CG1 ILE B 156      14.257  32.665  28.339  1.00  0.00           C  
ATOM   2667  CG2 ILE B 156      16.607  33.583  28.776  1.00  0.00           C  
ATOM   2668  CD1 ILE B 156      13.854  33.543  27.193  1.00  0.00           C  
ATOM   2669  H   ILE B 156      16.067  30.784  29.279  1.00  0.00           H  
ATOM   2670  HA  ILE B 156      16.120  32.956  31.228  1.00  0.00           H  
ATOM   2671  HB  ILE B 156      14.776  34.261  29.669  1.00  0.00           H  
ATOM   2672 1HG1 ILE B 156      14.741  31.788  27.931  1.00  0.00           H  
ATOM   2673 2HG1 ILE B 156      13.347  32.356  28.839  1.00  0.00           H  
ATOM   2674 1HG2 ILE B 156      16.522  34.237  27.936  1.00  0.00           H  
ATOM   2675 2HG2 ILE B 156      17.234  34.057  29.530  1.00  0.00           H  
ATOM   2676 3HG2 ILE B 156      17.064  32.641  28.462  1.00  0.00           H  
ATOM   2677 1HD1 ILE B 156      13.203  32.983  26.554  1.00  0.00           H  
ATOM   2678 2HD1 ILE B 156      13.333  34.426  27.569  1.00  0.00           H  
ATOM   2679 3HD1 ILE B 156      14.718  33.848  26.632  1.00  0.00           H  
ATOM   2680  N   LEU B 157      13.492  31.110  31.242  1.00  0.00           N  
ATOM   2681  CA  LEU B 157      12.297  30.734  31.956  1.00  0.00           C  
ATOM   2682  C   LEU B 157      12.622  30.407  33.409  1.00  0.00           C  
ATOM   2683  O   LEU B 157      11.709  30.227  34.217  1.00  0.00           O  
ATOM   2684  CB  LEU B 157      11.684  29.525  31.263  1.00  0.00           C  
ATOM   2685  CG  LEU B 157      10.292  29.060  31.650  1.00  0.00           C  
ATOM   2686  CD1 LEU B 157       9.234  30.198  31.400  1.00  0.00           C  
ATOM   2687  CD2 LEU B 157      10.031  27.812  30.818  1.00  0.00           C  
ATOM   2688  H   LEU B 157      13.786  30.486  30.484  1.00  0.00           H  
ATOM   2689  HA  LEU B 157      11.610  31.568  31.931  1.00  0.00           H  
ATOM   2690 1HB  LEU B 157      11.654  29.738  30.200  1.00  0.00           H  
ATOM   2691 2HB  LEU B 157      12.362  28.689  31.417  1.00  0.00           H  
ATOM   2692  HG  LEU B 157      10.246  28.795  32.708  1.00  0.00           H  
ATOM   2693 1HD1 LEU B 157       8.237  29.828  31.651  1.00  0.00           H  
ATOM   2694 2HD1 LEU B 157       9.451  31.061  32.022  1.00  0.00           H  
ATOM   2695 3HD1 LEU B 157       9.259  30.498  30.362  1.00  0.00           H  
ATOM   2696 1HD2 LEU B 157       9.054  27.424  31.045  1.00  0.00           H  
ATOM   2697 2HD2 LEU B 157      10.097  28.054  29.773  1.00  0.00           H  
ATOM   2698 3HD2 LEU B 157      10.787  27.061  31.054  1.00  0.00           H  
ATOM   2699  N   GLY B 158      13.914  30.247  33.736  1.00  0.00           N  
ATOM   2700  CA  GLY B 158      14.329  29.954  35.085  1.00  0.00           C  
ATOM   2701  C   GLY B 158      14.120  31.164  35.994  1.00  0.00           C  
ATOM   2702  O   GLY B 158      13.967  31.000  37.207  1.00  0.00           O  
ATOM   2703  H   GLY B 158      14.654  30.396  33.048  1.00  0.00           H  
ATOM   2704 1HA  GLY B 158      13.762  29.105  35.459  1.00  0.00           H  
ATOM   2705 2HA  GLY B 158      15.381  29.670  35.082  1.00  0.00           H  
ATOM   2706  N   SER B 159      14.138  32.391  35.430  1.00  0.00           N  
ATOM   2707  CA  SER B 159      13.926  33.571  36.257  1.00  0.00           C  
ATOM   2708  C   SER B 159      12.565  34.219  35.973  1.00  0.00           C  
ATOM   2709  O   SER B 159      12.031  34.942  36.818  1.00  0.00           O  
ATOM   2710  CB  SER B 159      15.035  34.586  36.057  1.00  0.00           C  
ATOM   2711  OG  SER B 159      16.279  34.082  36.490  1.00  0.00           O  
ATOM   2712  H   SER B 159      14.294  32.523  34.431  1.00  0.00           H  
ATOM   2713  HA  SER B 159      13.933  33.267  37.302  1.00  0.00           H  
ATOM   2714 1HB  SER B 159      15.094  34.841  34.998  1.00  0.00           H  
ATOM   2715 2HB  SER B 159      14.797  35.496  36.600  1.00  0.00           H  
ATOM   2716  HG  SER B 159      16.237  34.072  37.452  1.00  0.00           H  
ATOM   2717  N   GLY B 160      12.001  33.963  34.786  1.00  0.00           N  
ATOM   2718  CA  GLY B 160      10.726  34.558  34.398  1.00  0.00           C  
ATOM   2719  C   GLY B 160       9.552  33.628  34.691  1.00  0.00           C  
ATOM   2720  O   GLY B 160       9.685  32.636  35.413  1.00  0.00           O  
ATOM   2721  H   GLY B 160      12.494  33.380  34.108  1.00  0.00           H  
ATOM   2722 1HA  GLY B 160      10.587  35.502  34.924  1.00  0.00           H  
ATOM   2723 2HA  GLY B 160      10.754  34.790  33.333  1.00  0.00           H  
ATOM   2724  N   SER B 161       8.374  33.972  34.169  1.00  0.00           N  
ATOM   2725  CA  SER B 161       7.190  33.148  34.392  1.00  0.00           C  
ATOM   2726  C   SER B 161       6.167  33.304  33.280  1.00  0.00           C  
ATOM   2727  O   SER B 161       5.766  34.426  32.965  1.00  0.00           O  
ATOM   2728  CB  SER B 161       6.537  33.503  35.712  1.00  0.00           C  
ATOM   2729  OG  SER B 161       5.364  32.755  35.897  1.00  0.00           O  
ATOM   2730  H   SER B 161       8.299  34.807  33.603  1.00  0.00           H  
ATOM   2731  HA  SER B 161       7.501  32.102  34.425  1.00  0.00           H  
ATOM   2732 1HB  SER B 161       7.238  33.291  36.526  1.00  0.00           H  
ATOM   2733 2HB  SER B 161       6.309  34.570  35.745  1.00  0.00           H  
ATOM   2734  HG  SER B 161       4.685  33.185  35.362  1.00  0.00           H  
ATOM   2735  N   ASP B 162       5.759  32.182  32.680  1.00  0.00           N  
ATOM   2736  CA  ASP B 162       4.748  32.194  31.627  1.00  0.00           C  
ATOM   2737  C   ASP B 162       4.100  30.818  31.432  1.00  0.00           C  
ATOM   2738  O   ASP B 162       4.764  29.861  31.014  1.00  0.00           O  
ATOM   2739  CB  ASP B 162       5.294  32.748  30.309  1.00  0.00           C  
ATOM   2740  CG  ASP B 162       4.163  32.923  29.228  1.00  0.00           C  
ATOM   2741  OD1 ASP B 162       3.201  32.171  29.284  1.00  0.00           O  
ATOM   2742  OD2 ASP B 162       4.253  33.778  28.393  1.00  0.00           O  
ATOM   2743  H   ASP B 162       6.128  31.303  33.012  1.00  0.00           H  
ATOM   2744  HA  ASP B 162       3.958  32.877  31.935  1.00  0.00           H  
ATOM   2745 1HB  ASP B 162       5.735  33.713  30.498  1.00  0.00           H  
ATOM   2746 2HB  ASP B 162       6.082  32.105  29.934  1.00  0.00           H  
ATOM   2747  N   GLU B 163       2.822  30.720  31.792  1.00  0.00           N  
ATOM   2748  CA  GLU B 163       2.089  29.461  31.720  1.00  0.00           C  
ATOM   2749  C   GLU B 163       1.798  29.043  30.271  1.00  0.00           C  
ATOM   2750  O   GLU B 163       1.691  27.843  29.985  1.00  0.00           O  
ATOM   2751  CB  GLU B 163       0.780  29.563  32.510  1.00  0.00           C  
ATOM   2752  CG  GLU B 163       0.959  29.701  34.037  1.00  0.00           C  
ATOM   2753  CD  GLU B 163       1.670  28.520  34.666  1.00  0.00           C  
ATOM   2754  OE1 GLU B 163       1.366  27.407  34.312  1.00  0.00           O  
ATOM   2755  OE2 GLU B 163       2.535  28.735  35.502  1.00  0.00           O  
ATOM   2756  H   GLU B 163       2.353  31.550  32.121  1.00  0.00           H  
ATOM   2757  HA  GLU B 163       2.695  28.683  32.176  1.00  0.00           H  
ATOM   2758 1HB  GLU B 163       0.209  30.420  32.158  1.00  0.00           H  
ATOM   2759 2HB  GLU B 163       0.176  28.673  32.327  1.00  0.00           H  
ATOM   2760 1HG  GLU B 163       1.532  30.603  34.250  1.00  0.00           H  
ATOM   2761 2HG  GLU B 163      -0.022  29.811  34.500  1.00  0.00           H  
ATOM   2762  N   LYS B 164       1.619  30.020  29.363  1.00  0.00           N  
ATOM   2763  CA  LYS B 164       1.316  29.715  27.969  1.00  0.00           C  
ATOM   2764  C   LYS B 164       2.575  29.185  27.348  1.00  0.00           C  
ATOM   2765  O   LYS B 164       2.554  28.247  26.547  1.00  0.00           O  
ATOM   2766  CB  LYS B 164       0.837  30.944  27.199  1.00  0.00           C  
ATOM   2767  CG  LYS B 164       0.385  30.649  25.753  1.00  0.00           C  
ATOM   2768  CD  LYS B 164      -0.080  31.910  24.999  1.00  0.00           C  
ATOM   2769  CE  LYS B 164      -1.425  32.437  25.512  1.00  0.00           C  
ATOM   2770  NZ  LYS B 164      -1.928  33.574  24.694  1.00  0.00           N  
ATOM   2771  H   LYS B 164       1.765  31.004  29.613  1.00  0.00           H  
ATOM   2772  HA  LYS B 164       0.554  28.934  27.927  1.00  0.00           H  
ATOM   2773 1HB  LYS B 164       0.022  31.398  27.746  1.00  0.00           H  
ATOM   2774 2HB  LYS B 164       1.651  31.679  27.156  1.00  0.00           H  
ATOM   2775 1HG  LYS B 164       1.223  30.233  25.211  1.00  0.00           H  
ATOM   2776 2HG  LYS B 164      -0.415  29.910  25.758  1.00  0.00           H  
ATOM   2777 1HD  LYS B 164       0.679  32.687  25.107  1.00  0.00           H  
ATOM   2778 2HD  LYS B 164      -0.179  31.675  23.930  1.00  0.00           H  
ATOM   2779 1HE  LYS B 164      -2.155  31.630  25.487  1.00  0.00           H  
ATOM   2780 2HE  LYS B 164      -1.312  32.782  26.535  1.00  0.00           H  
ATOM   2781 1HZ  LYS B 164      -2.813  33.891  25.067  1.00  0.00           H  
ATOM   2782 2HZ  LYS B 164      -1.262  34.332  24.722  1.00  0.00           H  
ATOM   2783 3HZ  LYS B 164      -2.056  33.273  23.737  1.00  0.00           H  
ATOM   2784  N   LEU B 165       3.690  29.794  27.727  1.00  0.00           N  
ATOM   2785  CA  LEU B 165       4.959  29.361  27.196  1.00  0.00           C  
ATOM   2786  C   LEU B 165       5.189  27.927  27.585  1.00  0.00           C  
ATOM   2787  O   LEU B 165       5.548  27.121  26.730  1.00  0.00           O  
ATOM   2788  CB  LEU B 165       6.117  30.198  27.726  1.00  0.00           C  
ATOM   2789  CG  LEU B 165       7.521  29.902  27.135  1.00  0.00           C  
ATOM   2790  CD1 LEU B 165       8.352  31.135  27.232  1.00  0.00           C  
ATOM   2791  CD2 LEU B 165       8.203  28.808  27.902  1.00  0.00           C  
ATOM   2792  H   LEU B 165       3.609  30.587  28.379  1.00  0.00           H  
ATOM   2793  HA  LEU B 165       4.930  29.432  26.109  1.00  0.00           H  
ATOM   2794 1HB  LEU B 165       5.894  31.241  27.569  1.00  0.00           H  
ATOM   2795 2HB  LEU B 165       6.181  30.030  28.800  1.00  0.00           H  
ATOM   2796  HG  LEU B 165       7.437  29.622  26.104  1.00  0.00           H  
ATOM   2797 1HD1 LEU B 165       9.335  30.942  26.827  1.00  0.00           H  
ATOM   2798 2HD1 LEU B 165       7.878  31.916  26.663  1.00  0.00           H  
ATOM   2799 3HD1 LEU B 165       8.443  31.435  28.274  1.00  0.00           H  
ATOM   2800 1HD2 LEU B 165       9.168  28.665  27.500  1.00  0.00           H  
ATOM   2801 2HD2 LEU B 165       8.274  29.112  28.918  1.00  0.00           H  
ATOM   2802 3HD2 LEU B 165       7.703  27.875  27.866  1.00  0.00           H  
ATOM   2803  N   LYS B 166       4.999  27.594  28.872  1.00  0.00           N  
ATOM   2804  CA  LYS B 166       5.239  26.230  29.314  1.00  0.00           C  
ATOM   2805  C   LYS B 166       4.367  25.227  28.584  1.00  0.00           C  
ATOM   2806  O   LYS B 166       4.852  24.146  28.224  1.00  0.00           O  
ATOM   2807  CB  LYS B 166       5.045  26.100  30.819  1.00  0.00           C  
ATOM   2808  CG  LYS B 166       6.165  26.721  31.647  1.00  0.00           C  
ATOM   2809  CD  LYS B 166       6.030  26.402  33.142  1.00  0.00           C  
ATOM   2810  CE  LYS B 166       4.899  27.199  33.781  1.00  0.00           C  
ATOM   2811  NZ  LYS B 166       4.829  27.023  35.269  1.00  0.00           N  
ATOM   2812  H   LYS B 166       4.726  28.310  29.554  1.00  0.00           H  
ATOM   2813  HA  LYS B 166       6.276  25.985  29.090  1.00  0.00           H  
ATOM   2814 1HB  LYS B 166       4.108  26.592  31.085  1.00  0.00           H  
ATOM   2815 2HB  LYS B 166       4.955  25.050  31.089  1.00  0.00           H  
ATOM   2816 1HG  LYS B 166       7.101  26.305  31.297  1.00  0.00           H  
ATOM   2817 2HG  LYS B 166       6.189  27.800  31.496  1.00  0.00           H  
ATOM   2818 1HD  LYS B 166       5.828  25.339  33.274  1.00  0.00           H  
ATOM   2819 2HD  LYS B 166       6.965  26.643  33.647  1.00  0.00           H  
ATOM   2820 1HE  LYS B 166       5.043  28.258  33.557  1.00  0.00           H  
ATOM   2821 2HE  LYS B 166       3.950  26.879  33.364  1.00  0.00           H  
ATOM   2822 1HZ  LYS B 166       4.035  27.607  35.604  1.00  0.00           H  
ATOM   2823 2HZ  LYS B 166       4.663  26.057  35.498  1.00  0.00           H  
ATOM   2824 3HZ  LYS B 166       5.683  27.331  35.703  1.00  0.00           H  
ATOM   2825  N   GLU B 167       3.100  25.577  28.318  1.00  0.00           N  
ATOM   2826  CA  GLU B 167       2.251  24.628  27.619  1.00  0.00           C  
ATOM   2827  C   GLU B 167       2.750  24.437  26.188  1.00  0.00           C  
ATOM   2828  O   GLU B 167       2.846  23.299  25.721  1.00  0.00           O  
ATOM   2829  CB  GLU B 167       0.794  25.103  27.607  1.00  0.00           C  
ATOM   2830  CG  GLU B 167      -0.222  24.090  27.019  1.00  0.00           C  
ATOM   2831  CD  GLU B 167      -0.348  22.824  27.854  1.00  0.00           C  
ATOM   2832  OE1 GLU B 167       0.038  22.855  28.999  1.00  0.00           O  
ATOM   2833  OE2 GLU B 167      -0.838  21.841  27.356  1.00  0.00           O  
ATOM   2834  H   GLU B 167       2.712  26.454  28.684  1.00  0.00           H  
ATOM   2835  HA  GLU B 167       2.301  23.670  28.134  1.00  0.00           H  
ATOM   2836 1HB  GLU B 167       0.487  25.341  28.625  1.00  0.00           H  
ATOM   2837 2HB  GLU B 167       0.725  26.028  27.026  1.00  0.00           H  
ATOM   2838 1HG  GLU B 167      -1.198  24.569  26.962  1.00  0.00           H  
ATOM   2839 2HG  GLU B 167       0.078  23.823  26.001  1.00  0.00           H  
ATOM   2840  N   LEU B 168       3.177  25.517  25.517  1.00  0.00           N  
ATOM   2841  CA  LEU B 168       3.663  25.338  24.155  1.00  0.00           C  
ATOM   2842  C   LEU B 168       5.012  24.676  24.104  1.00  0.00           C  
ATOM   2843  O   LEU B 168       5.310  23.979  23.137  1.00  0.00           O  
ATOM   2844  CB  LEU B 168       3.808  26.634  23.369  1.00  0.00           C  
ATOM   2845  CG  LEU B 168       2.615  27.055  22.554  1.00  0.00           C  
ATOM   2846  CD1 LEU B 168       1.488  27.532  23.465  1.00  0.00           C  
ATOM   2847  CD2 LEU B 168       3.061  28.094  21.562  1.00  0.00           C  
ATOM   2848  H   LEU B 168       3.078  26.455  25.925  1.00  0.00           H  
ATOM   2849  HA  LEU B 168       2.950  24.706  23.629  1.00  0.00           H  
ATOM   2850 1HB  LEU B 168       4.022  27.435  24.085  1.00  0.00           H  
ATOM   2851 2HB  LEU B 168       4.662  26.540  22.698  1.00  0.00           H  
ATOM   2852  HG  LEU B 168       2.233  26.189  22.000  1.00  0.00           H  
ATOM   2853 1HD1 LEU B 168       0.628  27.823  22.855  1.00  0.00           H  
ATOM   2854 2HD1 LEU B 168       1.191  26.736  24.145  1.00  0.00           H  
ATOM   2855 3HD1 LEU B 168       1.831  28.383  24.033  1.00  0.00           H  
ATOM   2856 1HD2 LEU B 168       2.205  28.363  20.969  1.00  0.00           H  
ATOM   2857 2HD2 LEU B 168       3.435  28.957  22.070  1.00  0.00           H  
ATOM   2858 3HD2 LEU B 168       3.843  27.693  20.911  1.00  0.00           H  
ATOM   2859  N   LEU B 169       5.853  24.915  25.099  1.00  0.00           N  
ATOM   2860  CA  LEU B 169       7.176  24.341  25.071  1.00  0.00           C  
ATOM   2861  C   LEU B 169       6.992  22.819  25.215  1.00  0.00           C  
ATOM   2862  O   LEU B 169       7.693  22.039  24.558  1.00  0.00           O  
ATOM   2863  CB  LEU B 169       8.026  24.953  26.201  1.00  0.00           C  
ATOM   2864  CG  LEU B 169       9.573  24.741  26.173  1.00  0.00           C  
ATOM   2865  CD1 LEU B 169      10.144  25.407  24.895  1.00  0.00           C  
ATOM   2866  CD2 LEU B 169      10.204  25.371  27.419  1.00  0.00           C  
ATOM   2867  H   LEU B 169       5.583  25.552  25.850  1.00  0.00           H  
ATOM   2868  HA  LEU B 169       7.618  24.553  24.106  1.00  0.00           H  
ATOM   2869 1HB  LEU B 169       7.850  26.027  26.192  1.00  0.00           H  
ATOM   2870 2HB  LEU B 169       7.649  24.566  27.150  1.00  0.00           H  
ATOM   2871  HG  LEU B 169       9.810  23.674  26.147  1.00  0.00           H  
ATOM   2872 1HD1 LEU B 169      11.208  25.303  24.866  1.00  0.00           H  
ATOM   2873 2HD1 LEU B 169       9.730  24.966  24.007  1.00  0.00           H  
ATOM   2874 3HD1 LEU B 169       9.900  26.462  24.917  1.00  0.00           H  
ATOM   2875 1HD2 LEU B 169      11.282  25.232  27.390  1.00  0.00           H  
ATOM   2876 2HD2 LEU B 169       9.982  26.427  27.444  1.00  0.00           H  
ATOM   2877 3HD2 LEU B 169       9.801  24.897  28.313  1.00  0.00           H  
ATOM   2878  N   LYS B 170       5.997  22.396  26.023  1.00  0.00           N  
ATOM   2879  CA  LYS B 170       5.680  20.980  26.179  1.00  0.00           C  
ATOM   2880  C   LYS B 170       5.106  20.412  24.872  1.00  0.00           C  
ATOM   2881  O   LYS B 170       5.441  19.283  24.496  1.00  0.00           O  
ATOM   2882  CB  LYS B 170       4.695  20.765  27.331  1.00  0.00           C  
ATOM   2883  CG  LYS B 170       4.318  19.292  27.633  1.00  0.00           C  
ATOM   2884  CD  LYS B 170       5.508  18.476  28.166  1.00  0.00           C  
ATOM   2885  CE  LYS B 170       5.071  17.079  28.595  1.00  0.00           C  
ATOM   2886  NZ  LYS B 170       6.217  16.259  29.091  1.00  0.00           N  
ATOM   2887  H   LYS B 170       5.493  23.083  26.599  1.00  0.00           H  
ATOM   2888  HA  LYS B 170       6.604  20.452  26.399  1.00  0.00           H  
ATOM   2889 1HB  LYS B 170       5.105  21.205  28.239  1.00  0.00           H  
ATOM   2890 2HB  LYS B 170       3.768  21.302  27.112  1.00  0.00           H  
ATOM   2891 1HG  LYS B 170       3.522  19.284  28.377  1.00  0.00           H  
ATOM   2892 2HG  LYS B 170       3.940  18.817  26.727  1.00  0.00           H  
ATOM   2893 1HD  LYS B 170       6.258  18.365  27.380  1.00  0.00           H  
ATOM   2894 2HD  LYS B 170       5.961  18.991  29.012  1.00  0.00           H  
ATOM   2895 1HE  LYS B 170       4.330  17.167  29.387  1.00  0.00           H  
ATOM   2896 2HE  LYS B 170       4.619  16.572  27.743  1.00  0.00           H  
ATOM   2897 1HZ  LYS B 170       5.883  15.344  29.362  1.00  0.00           H  
ATOM   2898 2HZ  LYS B 170       6.905  16.162  28.357  1.00  0.00           H  
ATOM   2899 3HZ  LYS B 170       6.639  16.711  29.890  1.00  0.00           H  
ATOM   2900  N   GLU B 171       4.254  21.189  24.175  1.00  0.00           N  
ATOM   2901  CA  GLU B 171       3.696  20.766  22.890  1.00  0.00           C  
ATOM   2902  C   GLU B 171       4.813  20.617  21.865  1.00  0.00           C  
ATOM   2903  O   GLU B 171       4.768  19.714  21.025  1.00  0.00           O  
ATOM   2904  CB  GLU B 171       2.660  21.763  22.361  1.00  0.00           C  
ATOM   2905  CG  GLU B 171       1.338  21.809  23.128  1.00  0.00           C  
ATOM   2906  CD  GLU B 171       0.438  22.919  22.649  1.00  0.00           C  
ATOM   2907  OE1 GLU B 171       0.921  23.764  21.938  1.00  0.00           O  
ATOM   2908  OE2 GLU B 171      -0.723  22.917  22.976  1.00  0.00           O  
ATOM   2909  H   GLU B 171       3.952  22.079  24.584  1.00  0.00           H  
ATOM   2910  HA  GLU B 171       3.212  19.799  23.021  1.00  0.00           H  
ATOM   2911 1HB  GLU B 171       3.091  22.757  22.362  1.00  0.00           H  
ATOM   2912 2HB  GLU B 171       2.425  21.520  21.327  1.00  0.00           H  
ATOM   2913 1HG  GLU B 171       0.826  20.858  22.995  1.00  0.00           H  
ATOM   2914 2HG  GLU B 171       1.534  21.929  24.186  1.00  0.00           H  
ATOM   2915  N   LEU B 172       5.821  21.492  21.938  1.00  0.00           N  
ATOM   2916  CA  LEU B 172       6.938  21.444  21.016  1.00  0.00           C  
ATOM   2917  C   LEU B 172       7.687  20.137  21.246  1.00  0.00           C  
ATOM   2918  O   LEU B 172       7.993  19.426  20.285  1.00  0.00           O  
ATOM   2919  CB  LEU B 172       7.858  22.673  21.248  1.00  0.00           C  
ATOM   2920  CG  LEU B 172       9.080  22.882  20.337  1.00  0.00           C  
ATOM   2921  CD1 LEU B 172       8.634  22.993  18.917  1.00  0.00           C  
ATOM   2922  CD2 LEU B 172       9.773  24.174  20.750  1.00  0.00           C  
ATOM   2923  H   LEU B 172       5.750  22.257  22.615  1.00  0.00           H  
ATOM   2924  HA  LEU B 172       6.543  21.450  20.005  1.00  0.00           H  
ATOM   2925 1HB  LEU B 172       7.266  23.570  21.237  1.00  0.00           H  
ATOM   2926 2HB  LEU B 172       8.258  22.583  22.247  1.00  0.00           H  
ATOM   2927  HG  LEU B 172       9.765  22.036  20.433  1.00  0.00           H  
ATOM   2928 1HD1 LEU B 172       9.484  23.142  18.272  1.00  0.00           H  
ATOM   2929 2HD1 LEU B 172       8.145  22.083  18.655  1.00  0.00           H  
ATOM   2930 3HD1 LEU B 172       7.946  23.829  18.806  1.00  0.00           H  
ATOM   2931 1HD2 LEU B 172      10.645  24.351  20.125  1.00  0.00           H  
ATOM   2932 2HD2 LEU B 172       9.075  25.002  20.642  1.00  0.00           H  
ATOM   2933 3HD2 LEU B 172      10.076  24.099  21.774  1.00  0.00           H  
ATOM   2934  N   LYS B 173       7.906  19.768  22.520  1.00  0.00           N  
ATOM   2935  CA  LYS B 173       8.584  18.513  22.837  1.00  0.00           C  
ATOM   2936  C   LYS B 173       7.759  17.313  22.350  1.00  0.00           C  
ATOM   2937  O   LYS B 173       8.322  16.353  21.814  1.00  0.00           O  
ATOM   2938  CB  LYS B 173       8.820  18.390  24.354  1.00  0.00           C  
ATOM   2939  CG  LYS B 173       9.885  19.341  24.970  1.00  0.00           C  
ATOM   2940  CD  LYS B 173       9.940  19.175  26.523  1.00  0.00           C  
ATOM   2941  CE  LYS B 173      10.880  20.190  27.216  1.00  0.00           C  
ATOM   2942  NZ  LYS B 173      12.334  19.808  27.147  1.00  0.00           N  
ATOM   2943  H   LYS B 173       7.653  20.419  23.270  1.00  0.00           H  
ATOM   2944  HA  LYS B 173       9.541  18.496  22.323  1.00  0.00           H  
ATOM   2945 1HB  LYS B 173       7.883  18.577  24.872  1.00  0.00           H  
ATOM   2946 2HB  LYS B 173       9.115  17.368  24.586  1.00  0.00           H  
ATOM   2947 1HG  LYS B 173      10.861  19.112  24.547  1.00  0.00           H  
ATOM   2948 2HG  LYS B 173       9.634  20.372  24.723  1.00  0.00           H  
ATOM   2949 1HD  LYS B 173       8.935  19.285  26.938  1.00  0.00           H  
ATOM   2950 2HD  LYS B 173      10.298  18.176  26.763  1.00  0.00           H  
ATOM   2951 1HE  LYS B 173      10.756  21.161  26.736  1.00  0.00           H  
ATOM   2952 2HE  LYS B 173      10.593  20.282  28.263  1.00  0.00           H  
ATOM   2953 1HZ  LYS B 173      12.880  20.561  27.645  1.00  0.00           H  
ATOM   2954 2HZ  LYS B 173      12.474  18.924  27.610  1.00  0.00           H  
ATOM   2955 3HZ  LYS B 173      12.643  19.729  26.199  1.00  0.00           H  
ATOM   2956  N   LYS B 174       6.425  17.383  22.499  1.00  0.00           N  
ATOM   2957  CA  LYS B 174       5.533  16.303  22.078  1.00  0.00           C  
ATOM   2958  C   LYS B 174       5.601  16.076  20.571  1.00  0.00           C  
ATOM   2959  O   LYS B 174       5.664  14.924  20.116  1.00  0.00           O  
ATOM   2960  CB  LYS B 174       4.088  16.617  22.485  1.00  0.00           C  
ATOM   2961  CG  LYS B 174       3.066  15.479  22.234  1.00  0.00           C  
ATOM   2962  CD  LYS B 174       1.611  15.898  22.612  1.00  0.00           C  
ATOM   2963  CE  LYS B 174       1.362  16.001  24.134  1.00  0.00           C  
ATOM   2964  NZ  LYS B 174       1.355  14.665  24.800  1.00  0.00           N  
ATOM   2965  H   LYS B 174       6.033  18.193  22.991  1.00  0.00           H  
ATOM   2966  HA  LYS B 174       5.848  15.385  22.572  1.00  0.00           H  
ATOM   2967 1HB  LYS B 174       4.083  16.892  23.534  1.00  0.00           H  
ATOM   2968 2HB  LYS B 174       3.746  17.486  21.927  1.00  0.00           H  
ATOM   2969 1HG  LYS B 174       3.081  15.209  21.175  1.00  0.00           H  
ATOM   2970 2HG  LYS B 174       3.357  14.605  22.809  1.00  0.00           H  
ATOM   2971 1HD  LYS B 174       1.399  16.871  22.164  1.00  0.00           H  
ATOM   2972 2HD  LYS B 174       0.910  15.174  22.194  1.00  0.00           H  
ATOM   2973 1HE  LYS B 174       2.129  16.616  24.590  1.00  0.00           H  
ATOM   2974 2HE  LYS B 174       0.394  16.476  24.296  1.00  0.00           H  
ATOM   2975 1HZ  LYS B 174       1.177  14.785  25.788  1.00  0.00           H  
ATOM   2976 2HZ  LYS B 174       0.627  14.091  24.397  1.00  0.00           H  
ATOM   2977 3HZ  LYS B 174       2.245  14.211  24.675  1.00  0.00           H  
ATOM   2978  N   VAL B 175       5.593  17.163  19.792  1.00  0.00           N  
ATOM   2979  CA  VAL B 175       5.680  17.033  18.347  1.00  0.00           C  
ATOM   2980  C   VAL B 175       7.054  16.521  17.943  1.00  0.00           C  
ATOM   2981  O   VAL B 175       7.148  15.678  17.054  1.00  0.00           O  
ATOM   2982  CB  VAL B 175       5.319  18.331  17.606  1.00  0.00           C  
ATOM   2983  CG1 VAL B 175       5.607  18.183  16.101  1.00  0.00           C  
ATOM   2984  CG2 VAL B 175       3.836  18.600  17.790  1.00  0.00           C  
ATOM   2985  H   VAL B 175       5.483  18.085  20.229  1.00  0.00           H  
ATOM   2986  HA  VAL B 175       4.943  16.289  18.033  1.00  0.00           H  
ATOM   2987  HB  VAL B 175       5.909  19.166  18.000  1.00  0.00           H  
ATOM   2988 1HG1 VAL B 175       5.314  19.091  15.605  1.00  0.00           H  
ATOM   2989 2HG1 VAL B 175       6.663  17.995  15.923  1.00  0.00           H  
ATOM   2990 3HG1 VAL B 175       5.025  17.353  15.694  1.00  0.00           H  
ATOM   2991 1HG2 VAL B 175       3.561  19.502  17.257  1.00  0.00           H  
ATOM   2992 2HG2 VAL B 175       3.269  17.756  17.385  1.00  0.00           H  
ATOM   2993 3HG2 VAL B 175       3.613  18.714  18.852  1.00  0.00           H  
ATOM   2994  N   LEU B 176       8.125  17.020  18.566  1.00  0.00           N  
ATOM   2995  CA  LEU B 176       9.456  16.545  18.218  1.00  0.00           C  
ATOM   2996  C   LEU B 176       9.588  15.057  18.525  1.00  0.00           C  
ATOM   2997  O   LEU B 176      10.215  14.322  17.760  1.00  0.00           O  
ATOM   2998  CB  LEU B 176      10.512  17.306  19.020  1.00  0.00           C  
ATOM   2999  CG  LEU B 176      10.713  18.792  18.688  1.00  0.00           C  
ATOM   3000  CD1 LEU B 176      11.593  19.407  19.760  1.00  0.00           C  
ATOM   3001  CD2 LEU B 176      11.363  18.946  17.330  1.00  0.00           C  
ATOM   3002  H   LEU B 176       8.017  17.751  19.277  1.00  0.00           H  
ATOM   3003  HA  LEU B 176       9.610  16.687  17.153  1.00  0.00           H  
ATOM   3004 1HB  LEU B 176      10.237  17.243  20.072  1.00  0.00           H  
ATOM   3005 2HB  LEU B 176      11.471  16.802  18.890  1.00  0.00           H  
ATOM   3006  HG  LEU B 176       9.760  19.301  18.682  1.00  0.00           H  
ATOM   3007 1HD1 LEU B 176      11.726  20.425  19.559  1.00  0.00           H  
ATOM   3008 2HD1 LEU B 176      11.114  19.302  20.727  1.00  0.00           H  
ATOM   3009 3HD1 LEU B 176      12.562  18.907  19.777  1.00  0.00           H  
ATOM   3010 1HD2 LEU B 176      11.509  19.992  17.127  1.00  0.00           H  
ATOM   3011 2HD2 LEU B 176      12.304  18.460  17.334  1.00  0.00           H  
ATOM   3012 3HD2 LEU B 176      10.740  18.516  16.559  1.00  0.00           H  
ATOM   3013  N   ASP B 177       8.984  14.588  19.625  1.00  0.00           N  
ATOM   3014  CA  ASP B 177       9.066  13.175  19.966  1.00  0.00           C  
ATOM   3015  C   ASP B 177       8.312  12.341  18.934  1.00  0.00           C  
ATOM   3016  O   ASP B 177       8.834  11.327  18.450  1.00  0.00           O  
ATOM   3017  CB  ASP B 177       8.468  12.934  21.363  1.00  0.00           C  
ATOM   3018  CG  ASP B 177       8.661  11.512  21.928  1.00  0.00           C  
ATOM   3019  OD1 ASP B 177       9.780  11.152  22.210  1.00  0.00           O  
ATOM   3020  OD2 ASP B 177       7.672  10.805  22.077  1.00  0.00           O  
ATOM   3021  H   ASP B 177       8.524  15.235  20.273  1.00  0.00           H  
ATOM   3022  HA  ASP B 177      10.109  12.872  19.966  1.00  0.00           H  
ATOM   3023 1HB  ASP B 177       8.911  13.646  22.060  1.00  0.00           H  
ATOM   3024 2HB  ASP B 177       7.399  13.154  21.331  1.00  0.00           H  
ATOM   3025  N   ARG B 178       7.120  12.796  18.519  1.00  0.00           N  
ATOM   3026  CA  ARG B 178       6.388  12.025  17.533  1.00  0.00           C  
ATOM   3027  C   ARG B 178       7.096  12.050  16.195  1.00  0.00           C  
ATOM   3028  O   ARG B 178       7.101  11.040  15.490  1.00  0.00           O  
ATOM   3029  CB  ARG B 178       4.952  12.478  17.374  1.00  0.00           C  
ATOM   3030  CG  ARG B 178       4.159  11.587  16.410  1.00  0.00           C  
ATOM   3031  CD  ARG B 178       2.719  11.818  16.471  1.00  0.00           C  
ATOM   3032  NE  ARG B 178       2.029  11.052  15.440  1.00  0.00           N  
ATOM   3033  CZ  ARG B 178       0.695  10.951  15.300  1.00  0.00           C  
ATOM   3034  NH1 ARG B 178      -0.118  11.557  16.148  1.00  0.00           N  
ATOM   3035  NH2 ARG B 178       0.205  10.238  14.302  1.00  0.00           N  
ATOM   3036  H   ARG B 178       6.705  13.636  18.940  1.00  0.00           H  
ATOM   3037  HA  ARG B 178       6.356  10.995  17.870  1.00  0.00           H  
ATOM   3038 1HB  ARG B 178       4.455  12.483  18.341  1.00  0.00           H  
ATOM   3039 2HB  ARG B 178       4.933  13.505  16.984  1.00  0.00           H  
ATOM   3040 1HG  ARG B 178       4.474  11.791  15.387  1.00  0.00           H  
ATOM   3041 2HG  ARG B 178       4.346  10.538  16.637  1.00  0.00           H  
ATOM   3042 1HD  ARG B 178       2.350  11.500  17.444  1.00  0.00           H  
ATOM   3043 2HD  ARG B 178       2.509  12.870  16.328  1.00  0.00           H  
ATOM   3044  HE  ARG B 178       2.606  10.570  14.757  1.00  0.00           H  
ATOM   3045 1HH1 ARG B 178       0.259  12.103  16.906  1.00  0.00           H  
ATOM   3046 2HH1 ARG B 178      -1.117  11.475  16.035  1.00  0.00           H  
ATOM   3047 1HH2 ARG B 178       0.844   9.770  13.635  1.00  0.00           H  
ATOM   3048 2HH2 ARG B 178      -0.788  10.149  14.177  1.00  0.00           H  
ATOM   3049  N   LEU B 179       7.695  13.184  15.842  1.00  0.00           N  
ATOM   3050  CA  LEU B 179       8.376  13.294  14.575  1.00  0.00           C  
ATOM   3051  C   LEU B 179       9.565  12.340  14.544  1.00  0.00           C  
ATOM   3052  O   LEU B 179       9.725  11.592  13.576  1.00  0.00           O  
ATOM   3053  CB  LEU B 179       8.808  14.751  14.362  1.00  0.00           C  
ATOM   3054  CG  LEU B 179       9.560  15.100  13.078  1.00  0.00           C  
ATOM   3055  CD1 LEU B 179       8.724  14.778  11.868  1.00  0.00           C  
ATOM   3056  CD2 LEU B 179       9.875  16.577  13.103  1.00  0.00           C  
ATOM   3057  H   LEU B 179       7.633  14.006  16.446  1.00  0.00           H  
ATOM   3058  HA  LEU B 179       7.677  13.011  13.797  1.00  0.00           H  
ATOM   3059 1HB  LEU B 179       7.913  15.375  14.410  1.00  0.00           H  
ATOM   3060 2HB  LEU B 179       9.448  15.032  15.200  1.00  0.00           H  
ATOM   3061  HG  LEU B 179      10.481  14.526  13.026  1.00  0.00           H  
ATOM   3062 1HD1 LEU B 179       9.284  15.047  10.982  1.00  0.00           H  
ATOM   3063 2HD1 LEU B 179       8.501  13.714  11.837  1.00  0.00           H  
ATOM   3064 3HD1 LEU B 179       7.792  15.346  11.896  1.00  0.00           H  
ATOM   3065 1HD2 LEU B 179      10.424  16.851  12.207  1.00  0.00           H  
ATOM   3066 2HD2 LEU B 179       8.941  17.134  13.145  1.00  0.00           H  
ATOM   3067 3HD2 LEU B 179      10.479  16.810  13.981  1.00  0.00           H  
ATOM   3068  N   LYS B 180      10.347  12.267  15.630  1.00  0.00           N  
ATOM   3069  CA  LYS B 180      11.467  11.335  15.651  1.00  0.00           C  
ATOM   3070  C   LYS B 180      10.976   9.893  15.459  1.00  0.00           C  
ATOM   3071  O   LYS B 180      11.606   9.121  14.723  1.00  0.00           O  
ATOM   3072  CB  LYS B 180      12.263  11.480  16.955  1.00  0.00           C  
ATOM   3073  CG  LYS B 180      13.101  12.774  17.024  1.00  0.00           C  
ATOM   3074  CD  LYS B 180      14.031  12.865  18.254  1.00  0.00           C  
ATOM   3075  CE  LYS B 180      13.249  13.095  19.551  1.00  0.00           C  
ATOM   3076  NZ  LYS B 180      14.149  13.476  20.713  1.00  0.00           N  
ATOM   3077  H   LYS B 180      10.185  12.898  16.422  1.00  0.00           H  
ATOM   3078  HA  LYS B 180      12.127  11.575  14.819  1.00  0.00           H  
ATOM   3079 1HB  LYS B 180      11.557  11.490  17.792  1.00  0.00           H  
ATOM   3080 2HB  LYS B 180      12.919  10.623  17.085  1.00  0.00           H  
ATOM   3081 1HG  LYS B 180      13.720  12.822  16.129  1.00  0.00           H  
ATOM   3082 2HG  LYS B 180      12.441  13.629  17.022  1.00  0.00           H  
ATOM   3083 1HD  LYS B 180      14.602  11.943  18.347  1.00  0.00           H  
ATOM   3084 2HD  LYS B 180      14.731  13.689  18.126  1.00  0.00           H  
ATOM   3085 1HE  LYS B 180      12.508  13.881  19.401  1.00  0.00           H  
ATOM   3086 2HE  LYS B 180      12.734  12.170  19.808  1.00  0.00           H  
ATOM   3087 1HZ  LYS B 180      13.578  13.591  21.534  1.00  0.00           H  
ATOM   3088 2HZ  LYS B 180      14.832  12.756  20.877  1.00  0.00           H  
ATOM   3089 3HZ  LYS B 180      14.639  14.381  20.531  1.00  0.00           H  
ATOM   3090  N   LYS B 181       9.841   9.535  16.087  1.00  0.00           N  
ATOM   3091  CA  LYS B 181       9.266   8.200  15.925  1.00  0.00           C  
ATOM   3092  C   LYS B 181       8.821   7.957  14.475  1.00  0.00           C  
ATOM   3093  O   LYS B 181       9.000   6.848  13.955  1.00  0.00           O  
ATOM   3094  CB  LYS B 181       8.135   7.981  16.928  1.00  0.00           C  
ATOM   3095  CG  LYS B 181       8.660   7.839  18.365  1.00  0.00           C  
ATOM   3096  CD  LYS B 181       7.587   7.475  19.395  1.00  0.00           C  
ATOM   3097  CE  LYS B 181       6.696   8.670  19.709  1.00  0.00           C  
ATOM   3098  NZ  LYS B 181       5.867   8.454  20.928  1.00  0.00           N  
ATOM   3099  H   LYS B 181       9.400  10.206  16.729  1.00  0.00           H  
ATOM   3100  HA  LYS B 181      10.044   7.470  16.149  1.00  0.00           H  
ATOM   3101 1HB  LYS B 181       7.447   8.823  16.883  1.00  0.00           H  
ATOM   3102 2HB  LYS B 181       7.580   7.081  16.669  1.00  0.00           H  
ATOM   3103 1HG  LYS B 181       9.430   7.068  18.380  1.00  0.00           H  
ATOM   3104 2HG  LYS B 181       9.121   8.779  18.665  1.00  0.00           H  
ATOM   3105 1HD  LYS B 181       6.972   6.658  19.017  1.00  0.00           H  
ATOM   3106 2HD  LYS B 181       8.069   7.151  20.317  1.00  0.00           H  
ATOM   3107 1HE  LYS B 181       7.319   9.548  19.859  1.00  0.00           H  
ATOM   3108 2HE  LYS B 181       6.032   8.848  18.868  1.00  0.00           H  
ATOM   3109 1HZ  LYS B 181       5.309   9.280  21.092  1.00  0.00           H  
ATOM   3110 2HZ  LYS B 181       5.267   7.652  20.813  1.00  0.00           H  
ATOM   3111 3HZ  LYS B 181       6.486   8.315  21.720  1.00  0.00           H  
ATOM   3112  N   ILE B 182       8.279   8.978  13.803  1.00  0.00           N  
ATOM   3113  CA  ILE B 182       7.905   8.856  12.398  1.00  0.00           C  
ATOM   3114  C   ILE B 182       9.120   8.587  11.550  1.00  0.00           C  
ATOM   3115  O   ILE B 182       9.083   7.738  10.663  1.00  0.00           O  
ATOM   3116  CB  ILE B 182       7.163  10.078  11.834  1.00  0.00           C  
ATOM   3117  CG1 ILE B 182       5.792  10.209  12.486  1.00  0.00           C  
ATOM   3118  CG2 ILE B 182       7.064   9.990  10.293  1.00  0.00           C  
ATOM   3119  CD1 ILE B 182       5.118  11.523  12.224  1.00  0.00           C  
ATOM   3120  H   ILE B 182       8.092   9.853  14.315  1.00  0.00           H  
ATOM   3121  HA  ILE B 182       7.235   7.988  12.306  1.00  0.00           H  
ATOM   3122  HB  ILE B 182       7.725  10.976  12.100  1.00  0.00           H  
ATOM   3123 1HG1 ILE B 182       5.143   9.411  12.113  1.00  0.00           H  
ATOM   3124 2HG1 ILE B 182       5.900  10.085  13.557  1.00  0.00           H  
ATOM   3125 1HG2 ILE B 182       6.569  10.851   9.900  1.00  0.00           H  
ATOM   3126 2HG2 ILE B 182       8.049   9.938   9.841  1.00  0.00           H  
ATOM   3127 3HG2 ILE B 182       6.497   9.093  10.020  1.00  0.00           H  
ATOM   3128 1HD1 ILE B 182       4.153  11.529  12.731  1.00  0.00           H  
ATOM   3129 2HD1 ILE B 182       5.741  12.319  12.608  1.00  0.00           H  
ATOM   3130 3HD1 ILE B 182       4.955  11.680  11.174  1.00  0.00           H  
ATOM   3131  N   LEU B 183      10.205   9.333  11.790  1.00  0.00           N  
ATOM   3132  CA  LEU B 183      11.397   9.118  10.993  1.00  0.00           C  
ATOM   3133  C   LEU B 183      11.897   7.686  11.173  1.00  0.00           C  
ATOM   3134  O   LEU B 183      12.250   7.035  10.183  1.00  0.00           O  
ATOM   3135  CB  LEU B 183      12.516  10.099  11.409  1.00  0.00           C  
ATOM   3136  CG  LEU B 183      12.623  11.479  10.661  1.00  0.00           C  
ATOM   3137  CD1 LEU B 183      11.334  12.263  10.773  1.00  0.00           C  
ATOM   3138  CD2 LEU B 183      13.774  12.281  11.282  1.00  0.00           C  
ATOM   3139  H   LEU B 183      10.164  10.064  12.508  1.00  0.00           H  
ATOM   3140  HA  LEU B 183      11.151   9.271   9.945  1.00  0.00           H  
ATOM   3141 1HB  LEU B 183      12.382  10.316  12.467  1.00  0.00           H  
ATOM   3142 2HB  LEU B 183      13.469   9.589  11.290  1.00  0.00           H  
ATOM   3143  HG  LEU B 183      12.822  11.302   9.603  1.00  0.00           H  
ATOM   3144 1HD1 LEU B 183      11.436  13.202  10.248  1.00  0.00           H  
ATOM   3145 2HD1 LEU B 183      10.518  11.698  10.338  1.00  0.00           H  
ATOM   3146 3HD1 LEU B 183      11.124  12.457  11.811  1.00  0.00           H  
ATOM   3147 1HD2 LEU B 183      13.882  13.220  10.778  1.00  0.00           H  
ATOM   3148 2HD2 LEU B 183      13.569  12.461  12.339  1.00  0.00           H  
ATOM   3149 3HD2 LEU B 183      14.692  11.721  11.184  1.00  0.00           H  
ATOM   3150  N   GLU B 184      11.882   7.162  12.413  1.00  0.00           N  
ATOM   3151  CA  GLU B 184      12.341   5.794  12.637  1.00  0.00           C  
ATOM   3152  C   GLU B 184      11.441   4.765  11.962  1.00  0.00           C  
ATOM   3153  O   GLU B 184      11.943   3.790  11.392  1.00  0.00           O  
ATOM   3154  CB  GLU B 184      12.453   5.462  14.129  1.00  0.00           C  
ATOM   3155  CG  GLU B 184      13.028   4.043  14.399  1.00  0.00           C  
ATOM   3156  CD  GLU B 184      13.256   3.734  15.854  1.00  0.00           C  
ATOM   3157  OE1 GLU B 184      12.976   4.568  16.676  1.00  0.00           O  
ATOM   3158  OE2 GLU B 184      13.719   2.656  16.140  1.00  0.00           O  
ATOM   3159  H   GLU B 184      11.605   7.749  13.209  1.00  0.00           H  
ATOM   3160  HA  GLU B 184      13.336   5.699  12.206  1.00  0.00           H  
ATOM   3161 1HB  GLU B 184      13.093   6.195  14.621  1.00  0.00           H  
ATOM   3162 2HB  GLU B 184      11.466   5.528  14.592  1.00  0.00           H  
ATOM   3163 1HG  GLU B 184      12.336   3.298  14.003  1.00  0.00           H  
ATOM   3164 2HG  GLU B 184      13.969   3.939  13.858  1.00  0.00           H  
ATOM   3165  N   ARG B 185      10.118   4.942  12.049  1.00  0.00           N  
ATOM   3166  CA  ARG B 185       9.209   3.987  11.435  1.00  0.00           C  
ATOM   3167  C   ARG B 185       9.328   3.997   9.919  1.00  0.00           C  
ATOM   3168  O   ARG B 185       9.324   2.933   9.287  1.00  0.00           O  
ATOM   3169  CB  ARG B 185       7.762   4.255  11.797  1.00  0.00           C  
ATOM   3170  CG  ARG B 185       6.783   3.177  11.270  1.00  0.00           C  
ATOM   3171  CD  ARG B 185       5.372   3.496  11.570  1.00  0.00           C  
ATOM   3172  NE  ARG B 185       4.936   4.687  10.859  1.00  0.00           N  
ATOM   3173  CZ  ARG B 185       4.558   4.731   9.552  1.00  0.00           C  
ATOM   3174  NH1 ARG B 185       4.540   3.665   8.780  1.00  0.00           N  
ATOM   3175  NH2 ARG B 185       4.196   5.862   9.022  1.00  0.00           N  
ATOM   3176  H   ARG B 185       9.743   5.736  12.580  1.00  0.00           H  
ATOM   3177  HA  ARG B 185       9.469   2.992  11.795  1.00  0.00           H  
ATOM   3178 1HB  ARG B 185       7.660   4.316  12.878  1.00  0.00           H  
ATOM   3179 2HB  ARG B 185       7.466   5.223  11.384  1.00  0.00           H  
ATOM   3180 1HG  ARG B 185       6.885   3.083  10.190  1.00  0.00           H  
ATOM   3181 2HG  ARG B 185       7.023   2.220  11.733  1.00  0.00           H  
ATOM   3182 1HD  ARG B 185       4.735   2.663  11.283  1.00  0.00           H  
ATOM   3183 2HD  ARG B 185       5.266   3.680  12.639  1.00  0.00           H  
ATOM   3184  HE  ARG B 185       4.911   5.559  11.379  1.00  0.00           H  
ATOM   3185 1HH1 ARG B 185       4.811   2.763   9.127  1.00  0.00           H  
ATOM   3186 2HH1 ARG B 185       4.246   3.793   7.789  1.00  0.00           H  
ATOM   3187 1HH2 ARG B 185       4.197   6.712   9.570  1.00  0.00           H  
ATOM   3188 2HH2 ARG B 185       3.919   5.864   8.029  1.00  0.00           H  
ATOM   3189  N   ASN B 186       9.422   5.191   9.317  1.00  0.00           N  
ATOM   3190  CA  ASN B 186       9.485   5.253   7.873  1.00  0.00           C  
ATOM   3191  C   ASN B 186      10.794   4.629   7.414  1.00  0.00           C  
ATOM   3192  O   ASN B 186      10.832   3.938   6.394  1.00  0.00           O  
ATOM   3193  CB  ASN B 186       9.363   6.680   7.375  1.00  0.00           C  
ATOM   3194  CG  ASN B 186       7.975   7.265   7.551  1.00  0.00           C  
ATOM   3195  OD1 ASN B 186       6.991   6.579   7.845  1.00  0.00           O  
ATOM   3196  ND2 ASN B 186       7.875   8.545   7.316  1.00  0.00           N  
ATOM   3197  H   ASN B 186       9.406   6.058   9.866  1.00  0.00           H  
ATOM   3198  HA  ASN B 186       8.669   4.657   7.455  1.00  0.00           H  
ATOM   3199 1HB  ASN B 186      10.079   7.309   7.911  1.00  0.00           H  
ATOM   3200 2HB  ASN B 186       9.620   6.715   6.318  1.00  0.00           H  
ATOM   3201 1HD2 ASN B 186       6.973   8.988   7.363  1.00  0.00           H  
ATOM   3202 2HD2 ASN B 186       8.687   9.068   7.066  1.00  0.00           H  
ATOM   3203  N   ASP B 187      11.853   4.784   8.217  1.00  0.00           N  
ATOM   3204  CA  ASP B 187      13.135   4.200   7.888  1.00  0.00           C  
ATOM   3205  C   ASP B 187      13.049   2.680   7.921  1.00  0.00           C  
ATOM   3206  O   ASP B 187      13.454   2.021   6.959  1.00  0.00           O  
ATOM   3207  CB  ASP B 187      14.177   4.703   8.892  1.00  0.00           C  
ATOM   3208  CG  ASP B 187      15.582   4.243   8.649  1.00  0.00           C  
ATOM   3209  OD1 ASP B 187      16.111   4.543   7.621  1.00  0.00           O  
ATOM   3210  OD2 ASP B 187      16.126   3.586   9.527  1.00  0.00           O  
ATOM   3211  H   ASP B 187      11.790   5.391   9.041  1.00  0.00           H  
ATOM   3212  HA  ASP B 187      13.418   4.512   6.884  1.00  0.00           H  
ATOM   3213 1HB  ASP B 187      14.154   5.798   8.901  1.00  0.00           H  
ATOM   3214 2HB  ASP B 187      13.890   4.379   9.887  1.00  0.00           H  
ATOM   3215  N   GLU B 188      12.411   2.114   8.957  1.00  0.00           N  
ATOM   3216  CA  GLU B 188      12.304   0.665   9.032  1.00  0.00           C  
ATOM   3217  C   GLU B 188      11.588   0.085   7.812  1.00  0.00           C  
ATOM   3218  O   GLU B 188      12.007  -0.948   7.289  1.00  0.00           O  
ATOM   3219  CB  GLU B 188      11.583   0.208  10.308  1.00  0.00           C  
ATOM   3220  CG  GLU B 188      11.508  -1.334  10.462  1.00  0.00           C  
ATOM   3221  CD  GLU B 188      10.875  -1.799  11.746  1.00  0.00           C  
ATOM   3222  OE1 GLU B 188      10.479  -0.975  12.533  1.00  0.00           O  
ATOM   3223  OE2 GLU B 188      10.788  -2.987  11.938  1.00  0.00           O  
ATOM   3224  H   GLU B 188      12.078   2.694   9.734  1.00  0.00           H  
ATOM   3225  HA  GLU B 188      13.314   0.257   9.053  1.00  0.00           H  
ATOM   3226 1HB  GLU B 188      12.088   0.621  11.183  1.00  0.00           H  
ATOM   3227 2HB  GLU B 188      10.560   0.600  10.307  1.00  0.00           H  
ATOM   3228 1HG  GLU B 188      10.924  -1.739   9.634  1.00  0.00           H  
ATOM   3229 2HG  GLU B 188      12.514  -1.743  10.389  1.00  0.00           H  
ATOM   3230  N   GLU B 189      10.509   0.742   7.355  1.00  0.00           N  
ATOM   3231  CA  GLU B 189       9.785   0.217   6.196  1.00  0.00           C  
ATOM   3232  C   GLU B 189      10.567   0.385   4.883  1.00  0.00           C  
ATOM   3233  O   GLU B 189      10.646  -0.532   4.066  1.00  0.00           O  
ATOM   3234  CB  GLU B 189       8.439   0.941   6.058  1.00  0.00           C  
ATOM   3235  CG  GLU B 189       7.407   0.644   7.155  1.00  0.00           C  
ATOM   3236  CD  GLU B 189       6.905  -0.793   7.182  1.00  0.00           C  
ATOM   3237  OE1 GLU B 189       6.593  -1.334   6.132  1.00  0.00           O  
ATOM   3238  OE2 GLU B 189       6.837  -1.350   8.256  1.00  0.00           O  
ATOM   3239  H   GLU B 189      10.174   1.568   7.863  1.00  0.00           H  
ATOM   3240  HA  GLU B 189       9.604  -0.841   6.357  1.00  0.00           H  
ATOM   3241 1HB  GLU B 189       8.614   2.020   6.066  1.00  0.00           H  
ATOM   3242 2HB  GLU B 189       7.989   0.691   5.098  1.00  0.00           H  
ATOM   3243 1HG  GLU B 189       7.868   0.872   8.118  1.00  0.00           H  
ATOM   3244 2HG  GLU B 189       6.560   1.320   7.026  1.00  0.00           H  
ATOM   3245  N   ILE B 190      11.244   1.513   4.708  1.00  0.00           N  
ATOM   3246  CA  ILE B 190      11.997   1.778   3.480  1.00  0.00           C  
ATOM   3247  C   ILE B 190      13.165   0.798   3.349  1.00  0.00           C  
ATOM   3248  O   ILE B 190      13.412   0.263   2.257  1.00  0.00           O  
ATOM   3249  CB  ILE B 190      12.368   3.270   3.410  1.00  0.00           C  
ATOM   3250  CG1 ILE B 190      11.022   4.047   3.178  1.00  0.00           C  
ATOM   3251  CG2 ILE B 190      13.384   3.550   2.289  1.00  0.00           C  
ATOM   3252  CD1 ILE B 190      11.088   5.510   3.388  1.00  0.00           C  
ATOM   3253  H   ILE B 190      11.169   2.252   5.414  1.00  0.00           H  
ATOM   3254  HA  ILE B 190      11.338   1.597   2.637  1.00  0.00           H  
ATOM   3255  HB  ILE B 190      12.777   3.592   4.374  1.00  0.00           H  
ATOM   3256 1HG1 ILE B 190      10.702   3.869   2.156  1.00  0.00           H  
ATOM   3257 2HG1 ILE B 190      10.261   3.648   3.850  1.00  0.00           H  
ATOM   3258 1HG2 ILE B 190      13.619   4.607   2.247  1.00  0.00           H  
ATOM   3259 2HG2 ILE B 190      14.302   2.995   2.486  1.00  0.00           H  
ATOM   3260 3HG2 ILE B 190      12.966   3.232   1.337  1.00  0.00           H  
ATOM   3261 1HD1 ILE B 190      10.111   5.951   3.200  1.00  0.00           H  
ATOM   3262 2HD1 ILE B 190      11.372   5.689   4.418  1.00  0.00           H  
ATOM   3263 3HD1 ILE B 190      11.811   5.960   2.733  1.00  0.00           H  
ATOM   3264  N   LYS B 191      13.835   0.514   4.464  1.00  0.00           N  
ATOM   3265  CA  LYS B 191      14.948  -0.430   4.542  1.00  0.00           C  
ATOM   3266  C   LYS B 191      14.609  -1.862   4.137  1.00  0.00           C  
ATOM   3267  O   LYS B 191      15.522  -2.670   3.958  1.00  0.00           O  
ATOM   3268  CB  LYS B 191      15.604  -0.400   5.915  1.00  0.00           C  
ATOM   3269  CG  LYS B 191      16.470   0.819   6.138  1.00  0.00           C  
ATOM   3270  CD  LYS B 191      17.038   0.863   7.522  1.00  0.00           C  
ATOM   3271  CE  LYS B 191      18.133   1.934   7.628  1.00  0.00           C  
ATOM   3272  NZ  LYS B 191      18.489   2.211   9.019  1.00  0.00           N  
ATOM   3273  H   LYS B 191      13.573   1.010   5.325  1.00  0.00           H  
ATOM   3274  HA  LYS B 191      15.703  -0.083   3.839  1.00  0.00           H  
ATOM   3275 1HB  LYS B 191      14.816  -0.393   6.679  1.00  0.00           H  
ATOM   3276 2HB  LYS B 191      16.203  -1.295   6.064  1.00  0.00           H  
ATOM   3277 1HG  LYS B 191      17.282   0.826   5.416  1.00  0.00           H  
ATOM   3278 2HG  LYS B 191      15.863   1.718   5.982  1.00  0.00           H  
ATOM   3279 1HD  LYS B 191      16.235   1.099   8.234  1.00  0.00           H  
ATOM   3280 2HD  LYS B 191      17.457  -0.107   7.780  1.00  0.00           H  
ATOM   3281 1HE  LYS B 191      19.016   1.570   7.105  1.00  0.00           H  
ATOM   3282 2HE  LYS B 191      17.806   2.855   7.161  1.00  0.00           H  
ATOM   3283 1HZ  LYS B 191      19.209   2.903   9.063  1.00  0.00           H  
ATOM   3284 2HZ  LYS B 191      17.630   2.590   9.437  1.00  0.00           H  
ATOM   3285 3HZ  LYS B 191      18.786   1.386   9.490  1.00  0.00           H  
ATOM   3286  N   LYS B 192      13.320  -2.205   3.998  1.00  0.00           N  
ATOM   3287  CA  LYS B 192      12.953  -3.541   3.547  1.00  0.00           C  
ATOM   3288  C   LYS B 192      13.547  -3.782   2.148  1.00  0.00           C  
ATOM   3289  O   LYS B 192      13.878  -4.922   1.812  1.00  0.00           O  
ATOM   3290  CB  LYS B 192      11.433  -3.726   3.554  1.00  0.00           C  
ATOM   3291  CG  LYS B 192      10.827  -3.826   4.970  1.00  0.00           C  
ATOM   3292  CD  LYS B 192       9.294  -3.918   4.950  1.00  0.00           C  
ATOM   3293  CE  LYS B 192       8.730  -4.104   6.366  1.00  0.00           C  
ATOM   3294  NZ  LYS B 192       7.227  -4.095   6.388  1.00  0.00           N  
ATOM   3295  H   LYS B 192      12.574  -1.519   4.158  1.00  0.00           H  
ATOM   3296  HA  LYS B 192      13.392  -4.270   4.227  1.00  0.00           H  
ATOM   3297 1HB  LYS B 192      10.963  -2.887   3.038  1.00  0.00           H  
ATOM   3298 2HB  LYS B 192      11.177  -4.632   3.007  1.00  0.00           H  
ATOM   3299 1HG  LYS B 192      11.229  -4.704   5.472  1.00  0.00           H  
ATOM   3300 2HG  LYS B 192      11.119  -2.939   5.539  1.00  0.00           H  
ATOM   3301 1HD  LYS B 192       8.892  -2.981   4.543  1.00  0.00           H  
ATOM   3302 2HD  LYS B 192       8.972  -4.741   4.316  1.00  0.00           H  
ATOM   3303 1HE  LYS B 192       9.079  -5.056   6.756  1.00  0.00           H  
ATOM   3304 2HE  LYS B 192       9.095  -3.300   7.010  1.00  0.00           H  
ATOM   3305 1HZ  LYS B 192       6.908  -4.218   7.338  1.00  0.00           H  
ATOM   3306 2HZ  LYS B 192       6.884  -3.177   6.050  1.00  0.00           H  
ATOM   3307 3HZ  LYS B 192       6.858  -4.828   5.811  1.00  0.00           H  
ATOM   3308  N   SER B 193      13.701  -2.695   1.363  1.00  0.00           N  
ATOM   3309  CA  SER B 193      14.268  -2.667   0.017  1.00  0.00           C  
ATOM   3310  C   SER B 193      13.451  -3.400  -1.032  1.00  0.00           C  
ATOM   3311  O   SER B 193      12.269  -3.680  -0.845  1.00  0.00           O  
ATOM   3312  CB  SER B 193      15.676  -3.249   0.046  1.00  0.00           C  
ATOM   3313  OG  SER B 193      16.382  -2.965  -1.146  1.00  0.00           O  
ATOM   3314  H   SER B 193      13.393  -1.785   1.714  1.00  0.00           H  
ATOM   3315  HA  SER B 193      14.333  -1.622  -0.285  1.00  0.00           H  
ATOM   3316 1HB  SER B 193      16.216  -2.850   0.908  1.00  0.00           H  
ATOM   3317 2HB  SER B 193      15.619  -4.329   0.169  1.00  0.00           H  
ATOM   3318  HG  SER B 193      17.170  -3.532  -1.112  1.00  0.00           H  
ATOM   3319  N   ASP B 194      14.092  -3.691  -2.167  1.00  0.00           N  
ATOM   3320  CA  ASP B 194      13.424  -4.222  -3.348  1.00  0.00           C  
ATOM   3321  C   ASP B 194      12.322  -3.258  -3.800  1.00  0.00           C  
ATOM   3322  O   ASP B 194      12.622  -2.192  -4.367  1.00  0.00           O  
ATOM   3323  CB  ASP B 194      12.901  -5.654  -3.132  1.00  0.00           C  
ATOM   3324  CG  ASP B 194      14.033  -6.676  -2.890  1.00  0.00           C  
ATOM   3325  OD1 ASP B 194      15.136  -6.450  -3.348  1.00  0.00           O  
ATOM   3326  OD2 ASP B 194      13.767  -7.690  -2.291  1.00  0.00           O  
ATOM   3327  H   ASP B 194      15.081  -3.489  -2.208  1.00  0.00           H  
ATOM   3328  HA  ASP B 194      14.157  -4.277  -4.155  1.00  0.00           H  
ATOM   3329 1HB  ASP B 194      12.233  -5.687  -2.274  1.00  0.00           H  
ATOM   3330 2HB  ASP B 194      12.331  -5.972  -4.008  1.00  0.00           H  
ATOM   3331  N   GLU B 195      11.063  -3.634  -3.620  1.00  0.00           N  
ATOM   3332  CA  GLU B 195       9.981  -2.774  -4.060  1.00  0.00           C  
ATOM   3333  C   GLU B 195       9.384  -2.016  -2.893  1.00  0.00           C  
ATOM   3334  O   GLU B 195       9.255  -2.539  -1.785  1.00  0.00           O  
ATOM   3335  CB  GLU B 195       8.895  -3.607  -4.752  1.00  0.00           C  
ATOM   3336  CG  GLU B 195       8.186  -4.638  -3.878  1.00  0.00           C  
ATOM   3337  CD  GLU B 195       7.136  -5.395  -4.642  1.00  0.00           C  
ATOM   3338  OE1 GLU B 195       6.963  -5.112  -5.806  1.00  0.00           O  
ATOM   3339  OE2 GLU B 195       6.512  -6.259  -4.071  1.00  0.00           O  
ATOM   3340  H   GLU B 195      10.861  -4.495  -3.133  1.00  0.00           H  
ATOM   3341  HA  GLU B 195      10.373  -2.043  -4.771  1.00  0.00           H  
ATOM   3342 1HB  GLU B 195       8.136  -2.944  -5.168  1.00  0.00           H  
ATOM   3343 2HB  GLU B 195       9.339  -4.166  -5.571  1.00  0.00           H  
ATOM   3344 1HG  GLU B 195       8.918  -5.342  -3.491  1.00  0.00           H  
ATOM   3345 2HG  GLU B 195       7.713  -4.140  -3.036  1.00  0.00           H  
ATOM   3346  N   LEU B 196       8.931  -0.809  -3.152  1.00  0.00           N  
ATOM   3347  CA  LEU B 196       8.260  -0.049  -2.124  1.00  0.00           C  
ATOM   3348  C   LEU B 196       6.806  -0.002  -2.504  1.00  0.00           C  
ATOM   3349  O   LEU B 196       6.470  -0.079  -3.680  1.00  0.00           O  
ATOM   3350  CB  LEU B 196       8.832   1.376  -1.989  1.00  0.00           C  
ATOM   3351  CG  LEU B 196      10.201   1.556  -1.241  1.00  0.00           C  
ATOM   3352  CD1 LEU B 196      11.384   1.125  -2.141  1.00  0.00           C  
ATOM   3353  CD2 LEU B 196      10.345   3.027  -0.837  1.00  0.00           C  
ATOM   3354  H   LEU B 196       9.053  -0.411  -4.072  1.00  0.00           H  
ATOM   3355  HA  LEU B 196       8.352  -0.560  -1.167  1.00  0.00           H  
ATOM   3356 1HB  LEU B 196       8.966   1.777  -2.986  1.00  0.00           H  
ATOM   3357 2HB  LEU B 196       8.093   1.995  -1.479  1.00  0.00           H  
ATOM   3358  HG  LEU B 196      10.213   0.929  -0.345  1.00  0.00           H  
ATOM   3359 1HD1 LEU B 196      12.320   1.264  -1.602  1.00  0.00           H  
ATOM   3360 2HD1 LEU B 196      11.300   0.083  -2.419  1.00  0.00           H  
ATOM   3361 3HD1 LEU B 196      11.391   1.738  -3.045  1.00  0.00           H  
ATOM   3362 1HD2 LEU B 196      11.279   3.168  -0.308  1.00  0.00           H  
ATOM   3363 2HD2 LEU B 196      10.336   3.655  -1.735  1.00  0.00           H  
ATOM   3364 3HD2 LEU B 196       9.519   3.312  -0.193  1.00  0.00           H  
ATOM   3365  N   ASP B 197       5.935   0.123  -1.522  1.00  0.00           N  
ATOM   3366  CA  ASP B 197       4.521   0.236  -1.825  1.00  0.00           C  
ATOM   3367  C   ASP B 197       4.190   1.637  -2.297  1.00  0.00           C  
ATOM   3368  O   ASP B 197       4.315   2.613  -1.554  1.00  0.00           O  
ATOM   3369  CB  ASP B 197       3.629  -0.113  -0.649  1.00  0.00           C  
ATOM   3370  CG  ASP B 197       2.114  -0.019  -1.059  1.00  0.00           C  
ATOM   3371  OD1 ASP B 197       1.853   0.299  -2.226  1.00  0.00           O  
ATOM   3372  OD2 ASP B 197       1.260  -0.233  -0.235  1.00  0.00           O  
ATOM   3373  H   ASP B 197       6.252   0.156  -0.567  1.00  0.00           H  
ATOM   3374  HA  ASP B 197       4.286  -0.460  -2.632  1.00  0.00           H  
ATOM   3375 1HB  ASP B 197       3.844  -1.126  -0.308  1.00  0.00           H  
ATOM   3376 2HB  ASP B 197       3.846   0.556   0.162  1.00  0.00           H  
ATOM   3377  N   ASP B 198       3.794   1.730  -3.544  1.00  0.00           N  
ATOM   3378  CA  ASP B 198       3.513   2.983  -4.193  1.00  0.00           C  
ATOM   3379  C   ASP B 198       2.414   3.775  -3.474  1.00  0.00           C  
ATOM   3380  O   ASP B 198       2.458   5.011  -3.427  1.00  0.00           O  
ATOM   3381  CB  ASP B 198       3.057   2.648  -5.608  1.00  0.00           C  
ATOM   3382  CG  ASP B 198       4.182   2.106  -6.508  1.00  0.00           C  
ATOM   3383  OD1 ASP B 198       5.349   2.316  -6.239  1.00  0.00           O  
ATOM   3384  OD2 ASP B 198       3.857   1.408  -7.417  1.00  0.00           O  
ATOM   3385  H   ASP B 198       3.718   0.870  -4.076  1.00  0.00           H  
ATOM   3386  HA  ASP B 198       4.420   3.579  -4.209  1.00  0.00           H  
ATOM   3387 1HB  ASP B 198       2.281   1.908  -5.536  1.00  0.00           H  
ATOM   3388 2HB  ASP B 198       2.607   3.493  -6.059  1.00  0.00           H  
ATOM   3389  N   GLU B 199       1.418   3.081  -2.907  1.00  0.00           N  
ATOM   3390  CA  GLU B 199       0.347   3.812  -2.248  1.00  0.00           C  
ATOM   3391  C   GLU B 199       0.684   4.196  -0.811  1.00  0.00           C  
ATOM   3392  O   GLU B 199       0.537   5.367  -0.429  1.00  0.00           O  
ATOM   3393  CB  GLU B 199      -0.948   3.007  -2.271  1.00  0.00           C  
ATOM   3394  CG  GLU B 199      -2.166   3.736  -1.678  1.00  0.00           C  
ATOM   3395  CD  GLU B 199      -3.447   2.971  -1.872  1.00  0.00           C  
ATOM   3396  OE1 GLU B 199      -3.399   1.922  -2.468  1.00  0.00           O  
ATOM   3397  OE2 GLU B 199      -4.469   3.430  -1.431  1.00  0.00           O  
ATOM   3398  H   GLU B 199       1.413   2.048  -2.924  1.00  0.00           H  
ATOM   3399  HA  GLU B 199       0.175   4.728  -2.803  1.00  0.00           H  
ATOM   3400 1HB  GLU B 199      -1.176   2.730  -3.298  1.00  0.00           H  
ATOM   3401 2HB  GLU B 199      -0.798   2.087  -1.708  1.00  0.00           H  
ATOM   3402 1HG  GLU B 199      -2.008   3.885  -0.605  1.00  0.00           H  
ATOM   3403 2HG  GLU B 199      -2.255   4.722  -2.137  1.00  0.00           H  
ATOM   3404  N   SER B 200       1.190   3.243  -0.021  1.00  0.00           N  
ATOM   3405  CA  SER B 200       1.456   3.569   1.368  1.00  0.00           C  
ATOM   3406  C   SER B 200       2.657   4.495   1.503  1.00  0.00           C  
ATOM   3407  O   SER B 200       2.764   5.195   2.508  1.00  0.00           O  
ATOM   3408  CB  SER B 200       1.656   2.333   2.215  1.00  0.00           C  
ATOM   3409  OG  SER B 200       2.866   1.723   1.957  1.00  0.00           O  
ATOM   3410  H   SER B 200       1.311   2.290  -0.356  1.00  0.00           H  
ATOM   3411  HA  SER B 200       0.579   4.083   1.760  1.00  0.00           H  
ATOM   3412 1HB  SER B 200       1.595   2.602   3.270  1.00  0.00           H  
ATOM   3413 2HB  SER B 200       0.847   1.634   2.005  1.00  0.00           H  
ATOM   3414  HG  SER B 200       2.824   0.867   2.392  1.00  0.00           H  
ATOM   3415  N   LEU B 201       3.534   4.579   0.490  1.00  0.00           N  
ATOM   3416  CA  LEU B 201       4.655   5.487   0.619  1.00  0.00           C  
ATOM   3417  C   LEU B 201       4.167   6.928   0.721  1.00  0.00           C  
ATOM   3418  O   LEU B 201       4.671   7.688   1.555  1.00  0.00           O  
ATOM   3419  CB  LEU B 201       5.631   5.326  -0.557  1.00  0.00           C  
ATOM   3420  CG  LEU B 201       6.888   6.238  -0.556  1.00  0.00           C  
ATOM   3421  CD1 LEU B 201       7.698   5.999   0.715  1.00  0.00           C  
ATOM   3422  CD2 LEU B 201       7.741   5.906  -1.797  1.00  0.00           C  
ATOM   3423  H   LEU B 201       3.495   3.960  -0.327  1.00  0.00           H  
ATOM   3424  HA  LEU B 201       5.168   5.231   1.543  1.00  0.00           H  
ATOM   3425 1HB  LEU B 201       5.974   4.292  -0.569  1.00  0.00           H  
ATOM   3426 2HB  LEU B 201       5.080   5.502  -1.487  1.00  0.00           H  
ATOM   3427  HG  LEU B 201       6.589   7.287  -0.584  1.00  0.00           H  
ATOM   3428 1HD1 LEU B 201       8.549   6.619   0.714  1.00  0.00           H  
ATOM   3429 2HD1 LEU B 201       7.108   6.241   1.595  1.00  0.00           H  
ATOM   3430 3HD1 LEU B 201       8.006   4.958   0.761  1.00  0.00           H  
ATOM   3431 1HD2 LEU B 201       8.629   6.527  -1.821  1.00  0.00           H  
ATOM   3432 2HD2 LEU B 201       8.045   4.865  -1.764  1.00  0.00           H  
ATOM   3433 3HD2 LEU B 201       7.162   6.080  -2.700  1.00  0.00           H  
ATOM   3434  N   LEU B 202       3.177   7.333  -0.087  1.00  0.00           N  
ATOM   3435  CA  LEU B 202       2.736   8.704   0.098  1.00  0.00           C  
ATOM   3436  C   LEU B 202       1.993   8.821   1.418  1.00  0.00           C  
ATOM   3437  O   LEU B 202       2.122   9.841   2.086  1.00  0.00           O  
ATOM   3438  CB  LEU B 202       1.870   9.272  -1.029  1.00  0.00           C  
ATOM   3439  CG  LEU B 202       2.506   9.584  -2.423  1.00  0.00           C  
ATOM   3440  CD1 LEU B 202       1.376  10.100  -3.315  1.00  0.00           C  
ATOM   3441  CD2 LEU B 202       3.657  10.635  -2.336  1.00  0.00           C  
ATOM   3442  H   LEU B 202       2.753   6.707  -0.765  1.00  0.00           H  
ATOM   3443  HA  LEU B 202       3.617   9.326   0.162  1.00  0.00           H  
ATOM   3444 1HB  LEU B 202       1.136   8.536  -1.239  1.00  0.00           H  
ATOM   3445 2HB  LEU B 202       1.359  10.132  -0.668  1.00  0.00           H  
ATOM   3446  HG  LEU B 202       2.900   8.661  -2.858  1.00  0.00           H  
ATOM   3447 1HD1 LEU B 202       1.775  10.310  -4.302  1.00  0.00           H  
ATOM   3448 2HD1 LEU B 202       0.586   9.354  -3.382  1.00  0.00           H  
ATOM   3449 3HD1 LEU B 202       0.960  11.015  -2.897  1.00  0.00           H  
ATOM   3450 1HD2 LEU B 202       4.048  10.823  -3.340  1.00  0.00           H  
ATOM   3451 2HD2 LEU B 202       3.290  11.564  -1.919  1.00  0.00           H  
ATOM   3452 3HD2 LEU B 202       4.453  10.261  -1.720  1.00  0.00           H  
ATOM   3453  N   GLU B 203       1.291   7.770   1.865  1.00  0.00           N  
ATOM   3454  CA  GLU B 203       0.598   7.872   3.157  1.00  0.00           C  
ATOM   3455  C   GLU B 203       1.609   8.129   4.297  1.00  0.00           C  
ATOM   3456  O   GLU B 203       1.319   8.902   5.220  1.00  0.00           O  
ATOM   3457  CB  GLU B 203      -0.199   6.610   3.478  1.00  0.00           C  
ATOM   3458  CG  GLU B 203      -1.419   6.364   2.610  1.00  0.00           C  
ATOM   3459  CD  GLU B 203      -2.080   5.069   2.942  1.00  0.00           C  
ATOM   3460  OE1 GLU B 203      -1.486   4.326   3.686  1.00  0.00           O  
ATOM   3461  OE2 GLU B 203      -3.161   4.817   2.473  1.00  0.00           O  
ATOM   3462  H   GLU B 203       1.185   6.935   1.275  1.00  0.00           H  
ATOM   3463  HA  GLU B 203      -0.093   8.712   3.113  1.00  0.00           H  
ATOM   3464 1HB  GLU B 203       0.451   5.750   3.404  1.00  0.00           H  
ATOM   3465 2HB  GLU B 203      -0.537   6.662   4.510  1.00  0.00           H  
ATOM   3466 1HG  GLU B 203      -2.130   7.176   2.744  1.00  0.00           H  
ATOM   3467 2HG  GLU B 203      -1.106   6.349   1.573  1.00  0.00           H  
ATOM   3468  N   ASP B 204       2.799   7.505   4.222  1.00  0.00           N  
ATOM   3469  CA  ASP B 204       3.844   7.747   5.226  1.00  0.00           C  
ATOM   3470  C   ASP B 204       4.349   9.182   5.133  1.00  0.00           C  
ATOM   3471  O   ASP B 204       4.589   9.837   6.165  1.00  0.00           O  
ATOM   3472  CB  ASP B 204       5.033   6.799   5.046  1.00  0.00           C  
ATOM   3473  CG  ASP B 204       4.803   5.357   5.522  1.00  0.00           C  
ATOM   3474  OD1 ASP B 204       3.841   5.092   6.225  1.00  0.00           O  
ATOM   3475  OD2 ASP B 204       5.621   4.532   5.210  1.00  0.00           O  
ATOM   3476  H   ASP B 204       2.928   6.800   3.489  1.00  0.00           H  
ATOM   3477  HA  ASP B 204       3.419   7.593   6.214  1.00  0.00           H  
ATOM   3478 1HB  ASP B 204       5.284   6.763   3.983  1.00  0.00           H  
ATOM   3479 2HB  ASP B 204       5.890   7.203   5.556  1.00  0.00           H  
ATOM   3480  N   ILE B 205       4.445   9.696   3.915  1.00  0.00           N  
ATOM   3481  CA  ILE B 205       4.821  11.075   3.654  1.00  0.00           C  
ATOM   3482  C   ILE B 205       3.773  12.013   4.260  1.00  0.00           C  
ATOM   3483  O   ILE B 205       4.127  13.035   4.835  1.00  0.00           O  
ATOM   3484  CB  ILE B 205       5.153  11.328   2.177  1.00  0.00           C  
ATOM   3485  CG1 ILE B 205       6.493  10.539   1.819  1.00  0.00           C  
ATOM   3486  CG2 ILE B 205       5.243  12.804   1.880  1.00  0.00           C  
ATOM   3487  CD1 ILE B 205       6.874  10.426   0.319  1.00  0.00           C  
ATOM   3488  H   ILE B 205       4.281   9.062   3.112  1.00  0.00           H  
ATOM   3489  HA  ILE B 205       5.759  11.258   4.202  1.00  0.00           H  
ATOM   3490  HB  ILE B 205       4.365  10.911   1.576  1.00  0.00           H  
ATOM   3491 1HG1 ILE B 205       7.303  11.028   2.341  1.00  0.00           H  
ATOM   3492 2HG1 ILE B 205       6.403   9.527   2.213  1.00  0.00           H  
ATOM   3493 1HG2 ILE B 205       5.447  12.920   0.845  1.00  0.00           H  
ATOM   3494 2HG2 ILE B 205       4.301  13.285   2.111  1.00  0.00           H  
ATOM   3495 3HG2 ILE B 205       6.041  13.258   2.475  1.00  0.00           H  
ATOM   3496 1HD1 ILE B 205       7.805   9.865   0.228  1.00  0.00           H  
ATOM   3497 2HD1 ILE B 205       6.088   9.899  -0.204  1.00  0.00           H  
ATOM   3498 3HD1 ILE B 205       7.010  11.412  -0.115  1.00  0.00           H  
ATOM   3499  N   VAL B 206       2.486  11.688   4.103  1.00  0.00           N  
ATOM   3500  CA  VAL B 206       1.415  12.485   4.692  1.00  0.00           C  
ATOM   3501  C   VAL B 206       1.534  12.595   6.198  1.00  0.00           C  
ATOM   3502  O   VAL B 206       1.390  13.689   6.739  1.00  0.00           O  
ATOM   3503  CB  VAL B 206       0.033  11.883   4.368  1.00  0.00           C  
ATOM   3504  CG1 VAL B 206      -1.084  12.531   5.185  1.00  0.00           C  
ATOM   3505  CG2 VAL B 206      -0.251  12.088   2.936  1.00  0.00           C  
ATOM   3506  H   VAL B 206       2.274  10.856   3.553  1.00  0.00           H  
ATOM   3507  HA  VAL B 206       1.475  13.492   4.261  1.00  0.00           H  
ATOM   3508  HB  VAL B 206       0.039  10.834   4.593  1.00  0.00           H  
ATOM   3509 1HG1 VAL B 206      -2.033  12.073   4.908  1.00  0.00           H  
ATOM   3510 2HG1 VAL B 206      -0.924  12.383   6.250  1.00  0.00           H  
ATOM   3511 3HG1 VAL B 206      -1.134  13.557   4.989  1.00  0.00           H  
ATOM   3512 1HG2 VAL B 206      -1.217  11.660   2.703  1.00  0.00           H  
ATOM   3513 2HG2 VAL B 206      -0.272  13.155   2.713  1.00  0.00           H  
ATOM   3514 3HG2 VAL B 206       0.510  11.611   2.354  1.00  0.00           H  
ATOM   3515  N   GLU B 207       1.769  11.470   6.888  1.00  0.00           N  
ATOM   3516  CA  GLU B 207       1.887  11.555   8.341  1.00  0.00           C  
ATOM   3517  C   GLU B 207       3.086  12.425   8.732  1.00  0.00           C  
ATOM   3518  O   GLU B 207       2.993  13.238   9.663  1.00  0.00           O  
ATOM   3519  CB  GLU B 207       1.974  10.169   8.975  1.00  0.00           C  
ATOM   3520  CG  GLU B 207       1.924  10.193  10.509  1.00  0.00           C  
ATOM   3521  CD  GLU B 207       1.842   8.832  11.128  1.00  0.00           C  
ATOM   3522  OE1 GLU B 207       1.798   7.875  10.404  1.00  0.00           O  
ATOM   3523  OE2 GLU B 207       1.785   8.744  12.334  1.00  0.00           O  
ATOM   3524  H   GLU B 207       1.823  10.572   6.395  1.00  0.00           H  
ATOM   3525  HA  GLU B 207       0.989  12.033   8.726  1.00  0.00           H  
ATOM   3526 1HB  GLU B 207       1.154   9.551   8.610  1.00  0.00           H  
ATOM   3527 2HB  GLU B 207       2.909   9.688   8.670  1.00  0.00           H  
ATOM   3528 1HG  GLU B 207       2.806  10.685  10.872  1.00  0.00           H  
ATOM   3529 2HG  GLU B 207       1.064  10.784  10.823  1.00  0.00           H  
ATOM   3530  N   LEU B 208       4.196  12.294   7.989  1.00  0.00           N  
ATOM   3531  CA  LEU B 208       5.378  13.092   8.259  1.00  0.00           C  
ATOM   3532  C   LEU B 208       5.089  14.569   8.066  1.00  0.00           C  
ATOM   3533  O   LEU B 208       5.451  15.381   8.922  1.00  0.00           O  
ATOM   3534  CB  LEU B 208       6.523  12.686   7.312  1.00  0.00           C  
ATOM   3535  CG  LEU B 208       7.858  13.475   7.420  1.00  0.00           C  
ATOM   3536  CD1 LEU B 208       8.435  13.304   8.795  1.00  0.00           C  
ATOM   3537  CD2 LEU B 208       8.830  12.974   6.339  1.00  0.00           C  
ATOM   3538  H   LEU B 208       4.230  11.582   7.250  1.00  0.00           H  
ATOM   3539  HA  LEU B 208       5.663  12.930   9.292  1.00  0.00           H  
ATOM   3540 1HB  LEU B 208       6.737  11.631   7.472  1.00  0.00           H  
ATOM   3541 2HB  LEU B 208       6.169  12.796   6.292  1.00  0.00           H  
ATOM   3542  HG  LEU B 208       7.670  14.539   7.263  1.00  0.00           H  
ATOM   3543 1HD1 LEU B 208       9.357  13.859   8.867  1.00  0.00           H  
ATOM   3544 2HD1 LEU B 208       7.738  13.681   9.527  1.00  0.00           H  
ATOM   3545 3HD1 LEU B 208       8.629  12.254   8.982  1.00  0.00           H  
ATOM   3546 1HD2 LEU B 208       9.766  13.529   6.400  1.00  0.00           H  
ATOM   3547 2HD2 LEU B 208       9.029  11.912   6.487  1.00  0.00           H  
ATOM   3548 3HD2 LEU B 208       8.385  13.124   5.354  1.00  0.00           H  
ATOM   3549  N   LEU B 209       4.409  14.919   6.969  1.00  0.00           N  
ATOM   3550  CA  LEU B 209       4.091  16.305   6.689  1.00  0.00           C  
ATOM   3551  C   LEU B 209       3.186  16.881   7.751  1.00  0.00           C  
ATOM   3552  O   LEU B 209       3.438  17.974   8.252  1.00  0.00           O  
ATOM   3553  CB  LEU B 209       3.418  16.394   5.322  1.00  0.00           C  
ATOM   3554  CG  LEU B 209       4.321  16.167   4.090  1.00  0.00           C  
ATOM   3555  CD1 LEU B 209       3.491  15.960   2.862  1.00  0.00           C  
ATOM   3556  CD2 LEU B 209       5.133  17.395   3.858  1.00  0.00           C  
ATOM   3557  H   LEU B 209       4.150  14.198   6.290  1.00  0.00           H  
ATOM   3558  HA  LEU B 209       5.016  16.871   6.684  1.00  0.00           H  
ATOM   3559 1HB  LEU B 209       2.661  15.622   5.303  1.00  0.00           H  
ATOM   3560 2HB  LEU B 209       2.934  17.363   5.228  1.00  0.00           H  
ATOM   3561  HG  LEU B 209       4.962  15.301   4.247  1.00  0.00           H  
ATOM   3562 1HD1 LEU B 209       4.140  15.823   1.998  1.00  0.00           H  
ATOM   3563 2HD1 LEU B 209       2.859  15.082   2.981  1.00  0.00           H  
ATOM   3564 3HD1 LEU B 209       2.901  16.821   2.726  1.00  0.00           H  
ATOM   3565 1HD2 LEU B 209       5.723  17.234   2.989  1.00  0.00           H  
ATOM   3566 2HD2 LEU B 209       4.463  18.241   3.687  1.00  0.00           H  
ATOM   3567 3HD2 LEU B 209       5.778  17.607   4.703  1.00  0.00           H  
ATOM   3568  N   LYS B 210       2.201  16.124   8.226  1.00  0.00           N  
ATOM   3569  CA  LYS B 210       1.347  16.697   9.251  1.00  0.00           C  
ATOM   3570  C   LYS B 210       2.146  17.086  10.503  1.00  0.00           C  
ATOM   3571  O   LYS B 210       1.926  18.176  11.049  1.00  0.00           O  
ATOM   3572  CB  LYS B 210       0.210  15.736   9.593  1.00  0.00           C  
ATOM   3573  CG  LYS B 210      -0.870  15.624   8.499  1.00  0.00           C  
ATOM   3574  CD  LYS B 210      -1.966  14.625   8.889  1.00  0.00           C  
ATOM   3575  CE  LYS B 210      -3.064  14.504   7.817  1.00  0.00           C  
ATOM   3576  NZ  LYS B 210      -3.953  15.707   7.764  1.00  0.00           N  
ATOM   3577  H   LYS B 210       2.004  15.203   7.819  1.00  0.00           H  
ATOM   3578  HA  LYS B 210       0.904  17.609   8.850  1.00  0.00           H  
ATOM   3579 1HB  LYS B 210       0.630  14.736   9.750  1.00  0.00           H  
ATOM   3580 2HB  LYS B 210      -0.262  16.043  10.525  1.00  0.00           H  
ATOM   3581 1HG  LYS B 210      -1.306  16.605   8.333  1.00  0.00           H  
ATOM   3582 2HG  LYS B 210      -0.403  15.294   7.572  1.00  0.00           H  
ATOM   3583 1HD  LYS B 210      -1.513  13.641   9.038  1.00  0.00           H  
ATOM   3584 2HD  LYS B 210      -2.425  14.938   9.825  1.00  0.00           H  
ATOM   3585 1HE  LYS B 210      -2.598  14.381   6.845  1.00  0.00           H  
ATOM   3586 2HE  LYS B 210      -3.672  13.625   8.032  1.00  0.00           H  
ATOM   3587 1HZ  LYS B 210      -4.653  15.571   7.043  1.00  0.00           H  
ATOM   3588 2HZ  LYS B 210      -4.410  15.832   8.659  1.00  0.00           H  
ATOM   3589 3HZ  LYS B 210      -3.411  16.527   7.547  1.00  0.00           H  
ATOM   3590  N   GLU B 211       3.117  16.252  10.924  1.00  0.00           N  
ATOM   3591  CA  GLU B 211       3.908  16.637  12.096  1.00  0.00           C  
ATOM   3592  C   GLU B 211       4.866  17.801  11.787  1.00  0.00           C  
ATOM   3593  O   GLU B 211       5.057  18.668  12.642  1.00  0.00           O  
ATOM   3594  CB  GLU B 211       4.658  15.454  12.694  1.00  0.00           C  
ATOM   3595  CG  GLU B 211       3.741  14.398  13.345  1.00  0.00           C  
ATOM   3596  CD  GLU B 211       2.834  14.913  14.424  1.00  0.00           C  
ATOM   3597  OE1 GLU B 211       3.241  15.767  15.156  1.00  0.00           O  
ATOM   3598  OE2 GLU B 211       1.705  14.449  14.510  1.00  0.00           O  
ATOM   3599  H   GLU B 211       3.235  15.337  10.466  1.00  0.00           H  
ATOM   3600  HA  GLU B 211       3.220  16.989  12.861  1.00  0.00           H  
ATOM   3601 1HB  GLU B 211       5.231  14.957  11.906  1.00  0.00           H  
ATOM   3602 2HB  GLU B 211       5.366  15.804  13.446  1.00  0.00           H  
ATOM   3603 1HG  GLU B 211       3.146  13.901  12.574  1.00  0.00           H  
ATOM   3604 2HG  GLU B 211       4.380  13.669  13.811  1.00  0.00           H  
ATOM   3605  N   ILE B 212       5.418  17.862  10.566  1.00  0.00           N  
ATOM   3606  CA  ILE B 212       6.291  18.979  10.174  1.00  0.00           C  
ATOM   3607  C   ILE B 212       5.516  20.298  10.206  1.00  0.00           C  
ATOM   3608  O   ILE B 212       6.005  21.304  10.730  1.00  0.00           O  
ATOM   3609  CB  ILE B 212       6.893  18.750   8.753  1.00  0.00           C  
ATOM   3610  CG1 ILE B 212       7.922  17.542   8.729  1.00  0.00           C  
ATOM   3611  CG2 ILE B 212       7.518  20.005   8.213  1.00  0.00           C  
ATOM   3612  CD1 ILE B 212       9.201  17.736   9.551  1.00  0.00           C  
ATOM   3613  H   ILE B 212       5.262  17.079   9.919  1.00  0.00           H  
ATOM   3614  HA  ILE B 212       7.095  19.060  10.897  1.00  0.00           H  
ATOM   3615  HB  ILE B 212       6.083  18.469   8.087  1.00  0.00           H  
ATOM   3616 1HG1 ILE B 212       7.434  16.668   9.122  1.00  0.00           H  
ATOM   3617 2HG1 ILE B 212       8.206  17.347   7.695  1.00  0.00           H  
ATOM   3618 1HG2 ILE B 212       7.896  19.819   7.215  1.00  0.00           H  
ATOM   3619 2HG2 ILE B 212       6.800  20.819   8.169  1.00  0.00           H  
ATOM   3620 3HG2 ILE B 212       8.309  20.275   8.860  1.00  0.00           H  
ATOM   3621 1HD1 ILE B 212       9.814  16.845   9.461  1.00  0.00           H  
ATOM   3622 2HD1 ILE B 212       9.768  18.588   9.184  1.00  0.00           H  
ATOM   3623 3HD1 ILE B 212       8.952  17.891  10.591  1.00  0.00           H  
ATOM   3624  N   ILE B 213       4.291  20.283   9.701  1.00  0.00           N  
ATOM   3625  CA  ILE B 213       3.471  21.478   9.675  1.00  0.00           C  
ATOM   3626  C   ILE B 213       3.171  21.940  11.099  1.00  0.00           C  
ATOM   3627  O   ILE B 213       3.333  23.126  11.413  1.00  0.00           O  
ATOM   3628  CB  ILE B 213       2.160  21.179   8.911  1.00  0.00           C  
ATOM   3629  CG1 ILE B 213       2.494  20.942   7.427  1.00  0.00           C  
ATOM   3630  CG2 ILE B 213       1.169  22.326   9.073  1.00  0.00           C  
ATOM   3631  CD1 ILE B 213       1.392  20.309   6.616  1.00  0.00           C  
ATOM   3632  H   ILE B 213       3.946  19.416   9.279  1.00  0.00           H  
ATOM   3633  HA  ILE B 213       4.015  22.266   9.158  1.00  0.00           H  
ATOM   3634  HB  ILE B 213       1.722  20.257   9.299  1.00  0.00           H  
ATOM   3635 1HG1 ILE B 213       2.746  21.901   6.972  1.00  0.00           H  
ATOM   3636 2HG1 ILE B 213       3.360  20.297   7.373  1.00  0.00           H  
ATOM   3637 1HG2 ILE B 213       0.250  22.115   8.543  1.00  0.00           H  
ATOM   3638 2HG2 ILE B 213       0.935  22.463  10.122  1.00  0.00           H  
ATOM   3639 3HG2 ILE B 213       1.604  23.234   8.674  1.00  0.00           H  
ATOM   3640 1HD1 ILE B 213       1.723  20.170   5.589  1.00  0.00           H  
ATOM   3641 2HD1 ILE B 213       1.160  19.347   7.054  1.00  0.00           H  
ATOM   3642 3HD1 ILE B 213       0.514  20.922   6.620  1.00  0.00           H  
ATOM   3643  N   LYS B 214       2.765  21.014  11.973  1.00  0.00           N  
ATOM   3644  CA  LYS B 214       2.486  21.385  13.354  1.00  0.00           C  
ATOM   3645  C   LYS B 214       3.723  21.891  14.081  1.00  0.00           C  
ATOM   3646  O   LYS B 214       3.631  22.845  14.857  1.00  0.00           O  
ATOM   3647  CB  LYS B 214       1.882  20.225  14.116  1.00  0.00           C  
ATOM   3648  CG  LYS B 214       0.446  19.907  13.705  1.00  0.00           C  
ATOM   3649  CD  LYS B 214      -0.191  18.882  14.627  1.00  0.00           C  
ATOM   3650  CE  LYS B 214       0.448  17.523  14.438  1.00  0.00           C  
ATOM   3651  NZ  LYS B 214      -0.235  16.458  15.205  1.00  0.00           N  
ATOM   3652  H   LYS B 214       2.623  20.051  11.650  1.00  0.00           H  
ATOM   3653  HA  LYS B 214       1.761  22.198  13.342  1.00  0.00           H  
ATOM   3654 1HB  LYS B 214       2.503  19.348  13.931  1.00  0.00           H  
ATOM   3655 2HB  LYS B 214       1.910  20.430  15.187  1.00  0.00           H  
ATOM   3656 1HG  LYS B 214      -0.143  20.824  13.732  1.00  0.00           H  
ATOM   3657 2HG  LYS B 214       0.440  19.528  12.684  1.00  0.00           H  
ATOM   3658 1HD  LYS B 214      -0.075  19.192  15.665  1.00  0.00           H  
ATOM   3659 2HD  LYS B 214      -1.255  18.805  14.403  1.00  0.00           H  
ATOM   3660 1HE  LYS B 214       0.438  17.262  13.379  1.00  0.00           H  
ATOM   3661 2HE  LYS B 214       1.475  17.563  14.781  1.00  0.00           H  
ATOM   3662 1HZ  LYS B 214       0.288  15.582  15.016  1.00  0.00           H  
ATOM   3663 2HZ  LYS B 214      -0.206  16.667  16.189  1.00  0.00           H  
ATOM   3664 3HZ  LYS B 214      -1.189  16.365  14.904  1.00  0.00           H  
ATOM   3665  N   LEU B 215       4.885  21.287  13.814  1.00  0.00           N  
ATOM   3666  CA  LEU B 215       6.091  21.696  14.498  1.00  0.00           C  
ATOM   3667  C   LEU B 215       6.429  23.129  14.149  1.00  0.00           C  
ATOM   3668  O   LEU B 215       6.743  23.934  15.036  1.00  0.00           O  
ATOM   3669  CB  LEU B 215       7.255  20.767  14.085  1.00  0.00           C  
ATOM   3670  CG  LEU B 215       8.628  21.003  14.711  1.00  0.00           C  
ATOM   3671  CD1 LEU B 215       8.530  20.893  16.200  1.00  0.00           C  
ATOM   3672  CD2 LEU B 215       9.573  19.942  14.185  1.00  0.00           C  
ATOM   3673  H   LEU B 215       4.912  20.474  13.190  1.00  0.00           H  
ATOM   3674  HA  LEU B 215       5.906  21.623  15.566  1.00  0.00           H  
ATOM   3675 1HB  LEU B 215       6.977  19.748  14.250  1.00  0.00           H  
ATOM   3676 2HB  LEU B 215       7.384  20.882  13.004  1.00  0.00           H  
ATOM   3677  HG  LEU B 215       8.990  21.996  14.455  1.00  0.00           H  
ATOM   3678 1HD1 LEU B 215       9.496  21.057  16.644  1.00  0.00           H  
ATOM   3679 2HD1 LEU B 215       7.852  21.647  16.549  1.00  0.00           H  
ATOM   3680 3HD1 LEU B 215       8.165  19.907  16.483  1.00  0.00           H  
ATOM   3681 1HD2 LEU B 215      10.561  20.073  14.606  1.00  0.00           H  
ATOM   3682 2HD2 LEU B 215       9.184  18.975  14.473  1.00  0.00           H  
ATOM   3683 3HD2 LEU B 215       9.630  20.001  13.102  1.00  0.00           H  
ATOM   3684  N   TRP B 216       6.328  23.477  12.868  1.00  0.00           N  
ATOM   3685  CA  TRP B 216       6.656  24.830  12.481  1.00  0.00           C  
ATOM   3686  C   TRP B 216       5.678  25.827  13.121  1.00  0.00           C  
ATOM   3687  O   TRP B 216       6.098  26.893  13.575  1.00  0.00           O  
ATOM   3688  CB  TRP B 216       6.613  25.001  10.980  1.00  0.00           C  
ATOM   3689  CG  TRP B 216       7.581  24.210  10.107  1.00  0.00           C  
ATOM   3690  CD1 TRP B 216       7.434  24.099   8.756  1.00  0.00           C  
ATOM   3691  CD2 TRP B 216       8.745  23.388  10.439  1.00  0.00           C  
ATOM   3692  NE1 TRP B 216       8.407  23.313   8.233  1.00  0.00           N  
ATOM   3693  CE2 TRP B 216       9.208  22.855   9.238  1.00  0.00           C  
ATOM   3694  CE3 TRP B 216       9.409  23.053  11.625  1.00  0.00           C  
ATOM   3695  CZ2 TRP B 216      10.290  21.998   9.189  1.00  0.00           C  
ATOM   3696  CZ3 TRP B 216      10.478  22.198  11.557  1.00  0.00           C  
ATOM   3697  CH2 TRP B 216      10.896  21.677  10.369  1.00  0.00           C  
ATOM   3698  H   TRP B 216       6.082  22.773  12.157  1.00  0.00           H  
ATOM   3699  HA  TRP B 216       7.648  25.072  12.836  1.00  0.00           H  
ATOM   3700 1HB  TRP B 216       5.627  24.676  10.680  1.00  0.00           H  
ATOM   3701 2HB  TRP B 216       6.724  26.042  10.739  1.00  0.00           H  
ATOM   3702  HD1 TRP B 216       6.650  24.579   8.177  1.00  0.00           H  
ATOM   3703  HE1 TRP B 216       8.500  23.088   7.258  1.00  0.00           H  
ATOM   3704  HE3 TRP B 216       9.097  23.434  12.578  1.00  0.00           H  
ATOM   3705  HZ2 TRP B 216      10.649  21.570   8.256  1.00  0.00           H  
ATOM   3706  HZ3 TRP B 216      10.980  21.935  12.482  1.00  0.00           H  
ATOM   3707  HH2 TRP B 216      11.735  20.991  10.355  1.00  0.00           H  
ATOM   3708  N   LYS B 217       4.376  25.480  13.183  1.00  0.00           N  
ATOM   3709  CA  LYS B 217       3.381  26.387  13.773  1.00  0.00           C  
ATOM   3710  C   LYS B 217       3.653  26.656  15.253  1.00  0.00           C  
ATOM   3711  O   LYS B 217       3.510  27.798  15.717  1.00  0.00           O  
ATOM   3712  CB  LYS B 217       1.965  25.814  13.622  1.00  0.00           C  
ATOM   3713  CG  LYS B 217       1.402  25.835  12.206  1.00  0.00           C  
ATOM   3714  CD  LYS B 217       0.028  25.157  12.126  1.00  0.00           C  
ATOM   3715  CE  LYS B 217      -0.462  25.079  10.682  1.00  0.00           C  
ATOM   3716  NZ  LYS B 217      -1.043  26.341  10.157  1.00  0.00           N  
ATOM   3717  H   LYS B 217       4.070  24.596  12.759  1.00  0.00           H  
ATOM   3718  HA  LYS B 217       3.432  27.341  13.252  1.00  0.00           H  
ATOM   3719 1HB  LYS B 217       1.967  24.777  13.961  1.00  0.00           H  
ATOM   3720 2HB  LYS B 217       1.283  26.365  14.265  1.00  0.00           H  
ATOM   3721 1HG  LYS B 217       1.301  26.867  11.884  1.00  0.00           H  
ATOM   3722 2HG  LYS B 217       2.095  25.330  11.534  1.00  0.00           H  
ATOM   3723 1HD  LYS B 217       0.101  24.143  12.522  1.00  0.00           H  
ATOM   3724 2HD  LYS B 217      -0.697  25.711  12.719  1.00  0.00           H  
ATOM   3725 1HE  LYS B 217       0.394  24.840  10.072  1.00  0.00           H  
ATOM   3726 2HE  LYS B 217      -1.198  24.283  10.584  1.00  0.00           H  
ATOM   3727 1HZ  LYS B 217      -1.276  26.128   9.165  1.00  0.00           H  
ATOM   3728 2HZ  LYS B 217      -1.869  26.589  10.671  1.00  0.00           H  
ATOM   3729 3HZ  LYS B 217      -0.386  27.100  10.201  1.00  0.00           H  
ATOM   3730  N   ILE B 218       4.090  25.621  15.986  1.00  0.00           N  
ATOM   3731  CA  ILE B 218       4.386  25.785  17.407  1.00  0.00           C  
ATOM   3732  C   ILE B 218       5.561  26.734  17.548  1.00  0.00           C  
ATOM   3733  O   ILE B 218       5.534  27.621  18.407  1.00  0.00           O  
ATOM   3734  CB  ILE B 218       4.744  24.456  18.099  1.00  0.00           C  
ATOM   3735  CG1 ILE B 218       3.520  23.532  18.131  1.00  0.00           C  
ATOM   3736  CG2 ILE B 218       5.184  24.776  19.581  1.00  0.00           C  
ATOM   3737  CD1 ILE B 218       3.850  22.092  18.498  1.00  0.00           C  
ATOM   3738  H   ILE B 218       4.134  24.695  15.548  1.00  0.00           H  
ATOM   3739  HA  ILE B 218       3.523  26.220  17.901  1.00  0.00           H  
ATOM   3740  HB  ILE B 218       5.544  23.944  17.560  1.00  0.00           H  
ATOM   3741 1HG1 ILE B 218       2.805  23.915  18.863  1.00  0.00           H  
ATOM   3742 2HG1 ILE B 218       3.048  23.539  17.156  1.00  0.00           H  
ATOM   3743 1HG2 ILE B 218       5.408  23.872  20.095  1.00  0.00           H  
ATOM   3744 2HG2 ILE B 218       6.064  25.417  19.600  1.00  0.00           H  
ATOM   3745 3HG2 ILE B 218       4.365  25.280  20.103  1.00  0.00           H  
ATOM   3746 1HD1 ILE B 218       2.933  21.507  18.495  1.00  0.00           H  
ATOM   3747 2HD1 ILE B 218       4.547  21.683  17.765  1.00  0.00           H  
ATOM   3748 3HD1 ILE B 218       4.286  22.041  19.470  1.00  0.00           H  
ATOM   3749  N   LEU B 219       6.591  26.559  16.713  1.00  0.00           N  
ATOM   3750  CA  LEU B 219       7.757  27.426  16.785  1.00  0.00           C  
ATOM   3751  C   LEU B 219       7.387  28.874  16.487  1.00  0.00           C  
ATOM   3752  O   LEU B 219       7.903  29.776  17.155  1.00  0.00           O  
ATOM   3753  CB  LEU B 219       8.805  26.980  15.765  1.00  0.00           C  
ATOM   3754  CG  LEU B 219       9.500  25.647  16.020  1.00  0.00           C  
ATOM   3755  CD1 LEU B 219      10.284  25.286  14.790  1.00  0.00           C  
ATOM   3756  CD2 LEU B 219      10.434  25.747  17.219  1.00  0.00           C  
ATOM   3757  H   LEU B 219       6.569  25.774  16.051  1.00  0.00           H  
ATOM   3758  HA  LEU B 219       8.161  27.378  17.789  1.00  0.00           H  
ATOM   3759 1HB  LEU B 219       8.321  26.912  14.799  1.00  0.00           H  
ATOM   3760 2HB  LEU B 219       9.573  27.753  15.703  1.00  0.00           H  
ATOM   3761  HG  LEU B 219       8.757  24.873  16.200  1.00  0.00           H  
ATOM   3762 1HD1 LEU B 219      10.759  24.348  14.943  1.00  0.00           H  
ATOM   3763 2HD1 LEU B 219       9.620  25.214  13.949  1.00  0.00           H  
ATOM   3764 3HD1 LEU B 219      11.027  26.053  14.601  1.00  0.00           H  
ATOM   3765 1HD2 LEU B 219      10.912  24.797  17.353  1.00  0.00           H  
ATOM   3766 2HD2 LEU B 219      11.191  26.512  17.038  1.00  0.00           H  
ATOM   3767 3HD2 LEU B 219       9.880  25.994  18.118  1.00  0.00           H  
ATOM   3768  N   VAL B 220       6.470  29.113  15.541  1.00  0.00           N  
ATOM   3769  CA  VAL B 220       6.075  30.487  15.247  1.00  0.00           C  
ATOM   3770  C   VAL B 220       5.399  31.138  16.456  1.00  0.00           C  
ATOM   3771  O   VAL B 220       5.742  32.270  16.821  1.00  0.00           O  
ATOM   3772  CB  VAL B 220       5.098  30.554  14.039  1.00  0.00           C  
ATOM   3773  CG1 VAL B 220       4.518  31.953  13.885  1.00  0.00           C  
ATOM   3774  CG2 VAL B 220       5.830  30.205  12.746  1.00  0.00           C  
ATOM   3775  H   VAL B 220       6.115  28.324  14.987  1.00  0.00           H  
ATOM   3776  HA  VAL B 220       6.973  31.057  15.000  1.00  0.00           H  
ATOM   3777  HB  VAL B 220       4.277  29.854  14.206  1.00  0.00           H  
ATOM   3778 1HG1 VAL B 220       3.846  31.948  13.043  1.00  0.00           H  
ATOM   3779 2HG1 VAL B 220       3.964  32.253  14.773  1.00  0.00           H  
ATOM   3780 3HG1 VAL B 220       5.318  32.663  13.709  1.00  0.00           H  
ATOM   3781 1HG2 VAL B 220       5.138  30.253  11.911  1.00  0.00           H  
ATOM   3782 2HG2 VAL B 220       6.640  30.917  12.581  1.00  0.00           H  
ATOM   3783 3HG2 VAL B 220       6.230  29.212  12.817  1.00  0.00           H  
ATOM   3784  N   GLU B 221       4.450  30.441  17.090  1.00  0.00           N  
ATOM   3785  CA  GLU B 221       3.799  31.055  18.241  1.00  0.00           C  
ATOM   3786  C   GLU B 221       4.777  31.237  19.401  1.00  0.00           C  
ATOM   3787  O   GLU B 221       4.726  32.261  20.090  1.00  0.00           O  
ATOM   3788  CB  GLU B 221       2.558  30.300  18.689  1.00  0.00           C  
ATOM   3789  CG  GLU B 221       1.795  31.045  19.823  1.00  0.00           C  
ATOM   3790  CD  GLU B 221       0.486  30.429  20.211  1.00  0.00           C  
ATOM   3791  OE1 GLU B 221       0.204  29.342  19.771  1.00  0.00           O  
ATOM   3792  OE2 GLU B 221      -0.251  31.069  20.925  1.00  0.00           O  
ATOM   3793  H   GLU B 221       4.185  29.506  16.751  1.00  0.00           H  
ATOM   3794  HA  GLU B 221       3.466  32.048  17.939  1.00  0.00           H  
ATOM   3795 1HB  GLU B 221       1.879  30.192  17.843  1.00  0.00           H  
ATOM   3796 2HB  GLU B 221       2.839  29.306  19.003  1.00  0.00           H  
ATOM   3797 1HG  GLU B 221       2.428  31.072  20.710  1.00  0.00           H  
ATOM   3798 2HG  GLU B 221       1.626  32.076  19.512  1.00  0.00           H  
ATOM   3799  N   LEU B 222       5.673  30.264  19.623  1.00  0.00           N  
ATOM   3800  CA  LEU B 222       6.633  30.380  20.711  1.00  0.00           C  
ATOM   3801  C   LEU B 222       7.551  31.573  20.480  1.00  0.00           C  
ATOM   3802  O   LEU B 222       7.842  32.301  21.427  1.00  0.00           O  
ATOM   3803  CB  LEU B 222       7.434  29.075  20.890  1.00  0.00           C  
ATOM   3804  CG  LEU B 222       8.550  29.041  22.029  1.00  0.00           C  
ATOM   3805  CD1 LEU B 222       7.961  29.337  23.418  1.00  0.00           C  
ATOM   3806  CD2 LEU B 222       9.188  27.652  22.041  1.00  0.00           C  
ATOM   3807  H   LEU B 222       5.666  29.413  19.049  1.00  0.00           H  
ATOM   3808  HA  LEU B 222       6.074  30.553  21.622  1.00  0.00           H  
ATOM   3809 1HB  LEU B 222       6.724  28.271  21.089  1.00  0.00           H  
ATOM   3810 2HB  LEU B 222       7.924  28.854  19.939  1.00  0.00           H  
ATOM   3811  HG  LEU B 222       9.312  29.792  21.810  1.00  0.00           H  
ATOM   3812 1HD1 LEU B 222       8.767  29.295  24.155  1.00  0.00           H  
ATOM   3813 2HD1 LEU B 222       7.516  30.332  23.438  1.00  0.00           H  
ATOM   3814 3HD1 LEU B 222       7.200  28.592  23.665  1.00  0.00           H  
ATOM   3815 1HD2 LEU B 222       9.972  27.617  22.794  1.00  0.00           H  
ATOM   3816 2HD2 LEU B 222       8.427  26.901  22.269  1.00  0.00           H  
ATOM   3817 3HD2 LEU B 222       9.610  27.442  21.077  1.00  0.00           H  
ATOM   3818  N   SER B 223       7.981  31.809  19.236  1.00  0.00           N  
ATOM   3819  CA  SER B 223       8.847  32.947  18.951  1.00  0.00           C  
ATOM   3820  C   SER B 223       8.142  34.258  19.338  1.00  0.00           C  
ATOM   3821  O   SER B 223       8.748  35.127  19.983  1.00  0.00           O  
ATOM   3822  CB  SER B 223       9.241  32.943  17.486  1.00  0.00           C  
ATOM   3823  OG  SER B 223      10.075  34.020  17.172  1.00  0.00           O  
ATOM   3824  H   SER B 223       7.757  31.153  18.480  1.00  0.00           H  
ATOM   3825  HA  SER B 223       9.750  32.849  19.551  1.00  0.00           H  
ATOM   3826 1HB  SER B 223       9.752  32.005  17.258  1.00  0.00           H  
ATOM   3827 2HB  SER B 223       8.342  32.977  16.867  1.00  0.00           H  
ATOM   3828  HG  SER B 223      10.382  33.848  16.276  1.00  0.00           H  
ATOM   3829  N   ASP B 224       6.841  34.396  19.006  1.00  0.00           N  
ATOM   3830  CA  ASP B 224       6.120  35.611  19.398  1.00  0.00           C  
ATOM   3831  C   ASP B 224       6.027  35.734  20.925  1.00  0.00           C  
ATOM   3832  O   ASP B 224       6.207  36.830  21.477  1.00  0.00           O  
ATOM   3833  CB  ASP B 224       4.695  35.639  18.832  1.00  0.00           C  
ATOM   3834  CG  ASP B 224       4.569  35.916  17.317  1.00  0.00           C  
ATOM   3835  OD1 ASP B 224       5.511  36.346  16.687  1.00  0.00           O  
ATOM   3836  OD2 ASP B 224       3.489  35.703  16.814  1.00  0.00           O  
ATOM   3837  H   ASP B 224       6.388  33.675  18.424  1.00  0.00           H  
ATOM   3838  HA  ASP B 224       6.668  36.473  19.017  1.00  0.00           H  
ATOM   3839 1HB  ASP B 224       4.228  34.669  19.034  1.00  0.00           H  
ATOM   3840 2HB  ASP B 224       4.112  36.386  19.368  1.00  0.00           H  
ATOM   3841  N   ILE B 225       5.821  34.608  21.624  1.00  0.00           N  
ATOM   3842  CA  ILE B 225       5.750  34.625  23.085  1.00  0.00           C  
ATOM   3843  C   ILE B 225       7.064  35.097  23.672  1.00  0.00           C  
ATOM   3844  O   ILE B 225       7.087  35.898  24.608  1.00  0.00           O  
ATOM   3845  CB  ILE B 225       5.403  33.251  23.702  1.00  0.00           C  
ATOM   3846  CG1 ILE B 225       3.958  32.828  23.344  1.00  0.00           C  
ATOM   3847  CG2 ILE B 225       5.624  33.271  25.236  1.00  0.00           C  
ATOM   3848  CD1 ILE B 225       3.638  31.365  23.657  1.00  0.00           C  
ATOM   3849  H   ILE B 225       5.648  33.734  21.107  1.00  0.00           H  
ATOM   3850  HA  ILE B 225       4.971  35.342  23.380  1.00  0.00           H  
ATOM   3851  HB  ILE B 225       6.065  32.502  23.267  1.00  0.00           H  
ATOM   3852 1HG1 ILE B 225       3.257  33.459  23.892  1.00  0.00           H  
ATOM   3853 2HG1 ILE B 225       3.803  32.990  22.282  1.00  0.00           H  
ATOM   3854 1HG2 ILE B 225       5.409  32.309  25.647  1.00  0.00           H  
ATOM   3855 2HG2 ILE B 225       6.647  33.521  25.477  1.00  0.00           H  
ATOM   3856 3HG2 ILE B 225       4.961  34.012  25.699  1.00  0.00           H  
ATOM   3857 1HD1 ILE B 225       2.612  31.149  23.356  1.00  0.00           H  
ATOM   3858 2HD1 ILE B 225       4.315  30.735  23.104  1.00  0.00           H  
ATOM   3859 3HD1 ILE B 225       3.742  31.161  24.714  1.00  0.00           H  
ATOM   3860  N   LEU B 226       8.168  34.566  23.147  1.00  0.00           N  
ATOM   3861  CA  LEU B 226       9.460  34.931  23.677  1.00  0.00           C  
ATOM   3862  C   LEU B 226       9.730  36.412  23.469  1.00  0.00           C  
ATOM   3863  O   LEU B 226      10.239  37.060  24.382  1.00  0.00           O  
ATOM   3864  CB  LEU B 226      10.536  34.116  22.978  1.00  0.00           C  
ATOM   3865  CG  LEU B 226      10.532  32.618  23.234  1.00  0.00           C  
ATOM   3866  CD1 LEU B 226      11.544  31.997  22.305  1.00  0.00           C  
ATOM   3867  CD2 LEU B 226      10.823  32.309  24.658  1.00  0.00           C  
ATOM   3868  H   LEU B 226       8.081  33.870  22.403  1.00  0.00           H  
ATOM   3869  HA  LEU B 226       9.467  34.744  24.743  1.00  0.00           H  
ATOM   3870 1HB  LEU B 226      10.406  34.252  21.909  1.00  0.00           H  
ATOM   3871 2HB  LEU B 226      11.507  34.499  23.260  1.00  0.00           H  
ATOM   3872  HG  LEU B 226       9.571  32.218  22.997  1.00  0.00           H  
ATOM   3873 1HD1 LEU B 226      11.543  30.922  22.423  1.00  0.00           H  
ATOM   3874 2HD1 LEU B 226      11.279  32.240  21.285  1.00  0.00           H  
ATOM   3875 3HD1 LEU B 226      12.537  32.388  22.518  1.00  0.00           H  
ATOM   3876 1HD2 LEU B 226      10.800  31.240  24.774  1.00  0.00           H  
ATOM   3877 2HD2 LEU B 226      11.794  32.691  24.905  1.00  0.00           H  
ATOM   3878 3HD2 LEU B 226      10.082  32.744  25.309  1.00  0.00           H  
ATOM   3879  N   LEU B 227       9.345  36.992  22.328  1.00  0.00           N  
ATOM   3880  CA  LEU B 227       9.588  38.424  22.186  1.00  0.00           C  
ATOM   3881  C   LEU B 227       8.742  39.202  23.202  1.00  0.00           C  
ATOM   3882  O   LEU B 227       9.213  40.163  23.816  1.00  0.00           O  
ATOM   3883  CB  LEU B 227       9.281  38.918  20.763  1.00  0.00           C  
ATOM   3884  CG  LEU B 227      10.225  38.428  19.616  1.00  0.00           C  
ATOM   3885  CD1 LEU B 227       9.669  38.905  18.290  1.00  0.00           C  
ATOM   3886  CD2 LEU B 227      11.635  38.967  19.811  1.00  0.00           C  
ATOM   3887  H   LEU B 227       8.960  36.425  21.558  1.00  0.00           H  
ATOM   3888  HA  LEU B 227      10.629  38.624  22.416  1.00  0.00           H  
ATOM   3889 1HB  LEU B 227       8.265  38.602  20.511  1.00  0.00           H  
ATOM   3890 2HB  LEU B 227       9.310  40.013  20.771  1.00  0.00           H  
ATOM   3891  HG  LEU B 227      10.245  37.340  19.602  1.00  0.00           H  
ATOM   3892 1HD1 LEU B 227      10.296  38.567  17.478  1.00  0.00           H  
ATOM   3893 2HD1 LEU B 227       8.662  38.507  18.155  1.00  0.00           H  
ATOM   3894 3HD1 LEU B 227       9.638  39.994  18.288  1.00  0.00           H  
ATOM   3895 1HD2 LEU B 227      12.264  38.623  19.003  1.00  0.00           H  
ATOM   3896 2HD2 LEU B 227      11.614  40.063  19.818  1.00  0.00           H  
ATOM   3897 3HD2 LEU B 227      12.042  38.617  20.743  1.00  0.00           H  
ATOM   3898  N   LYS B 228       7.506  38.762  23.471  1.00  0.00           N  
ATOM   3899  CA  LYS B 228       6.704  39.479  24.468  1.00  0.00           C  
ATOM   3900  C   LYS B 228       7.364  39.441  25.857  1.00  0.00           C  
ATOM   3901  O   LYS B 228       7.329  40.431  26.591  1.00  0.00           O  
ATOM   3902  CB  LYS B 228       5.285  38.903  24.581  1.00  0.00           C  
ATOM   3903  CG  LYS B 228       4.196  39.586  23.723  1.00  0.00           C  
ATOM   3904  CD  LYS B 228       4.148  39.045  22.295  1.00  0.00           C  
ATOM   3905  CE  LYS B 228       2.921  39.550  21.517  1.00  0.00           C  
ATOM   3906  NZ  LYS B 228       2.979  41.019  21.223  1.00  0.00           N  
ATOM   3907  H   LYS B 228       7.107  37.984  22.929  1.00  0.00           H  
ATOM   3908  HA  LYS B 228       6.637  40.524  24.166  1.00  0.00           H  
ATOM   3909 1HB  LYS B 228       5.311  37.851  24.298  1.00  0.00           H  
ATOM   3910 2HB  LYS B 228       4.966  38.946  25.623  1.00  0.00           H  
ATOM   3911 1HG  LYS B 228       3.227  39.424  24.195  1.00  0.00           H  
ATOM   3912 2HG  LYS B 228       4.393  40.654  23.698  1.00  0.00           H  
ATOM   3913 1HD  LYS B 228       5.058  39.323  21.761  1.00  0.00           H  
ATOM   3914 2HD  LYS B 228       4.094  37.958  22.332  1.00  0.00           H  
ATOM   3915 1HE  LYS B 228       2.861  39.006  20.575  1.00  0.00           H  
ATOM   3916 2HE  LYS B 228       2.023  39.343  22.100  1.00  0.00           H  
ATOM   3917 1HZ  LYS B 228       2.152  41.290  20.707  1.00  0.00           H  
ATOM   3918 2HZ  LYS B 228       3.020  41.543  22.084  1.00  0.00           H  
ATOM   3919 3HZ  LYS B 228       3.800  41.217  20.670  1.00  0.00           H  
ATOM   3920  N   LEU B 229       7.984  38.308  26.205  1.00  0.00           N  
ATOM   3921  CA  LEU B 229       8.654  38.152  27.498  1.00  0.00           C  
ATOM   3922  C   LEU B 229      10.042  38.805  27.562  1.00  0.00           C  
ATOM   3923  O   LEU B 229      10.482  39.230  28.635  1.00  0.00           O  
ATOM   3924  CB  LEU B 229       8.835  36.662  27.807  1.00  0.00           C  
ATOM   3925  CG  LEU B 229       7.562  35.830  28.006  1.00  0.00           C  
ATOM   3926  CD1 LEU B 229       7.967  34.393  28.111  1.00  0.00           C  
ATOM   3927  CD2 LEU B 229       6.802  36.264  29.260  1.00  0.00           C  
ATOM   3928  H   LEU B 229       7.910  37.509  25.562  1.00  0.00           H  
ATOM   3929  HA  LEU B 229       8.038  38.622  28.257  1.00  0.00           H  
ATOM   3930 1HB  LEU B 229       9.387  36.218  26.975  1.00  0.00           H  
ATOM   3931 2HB  LEU B 229       9.440  36.570  28.704  1.00  0.00           H  
ATOM   3932  HG  LEU B 229       6.914  35.945  27.139  1.00  0.00           H  
ATOM   3933 1HD1 LEU B 229       7.075  33.778  28.222  1.00  0.00           H  
ATOM   3934 2HD1 LEU B 229       8.492  34.114  27.201  1.00  0.00           H  
ATOM   3935 3HD1 LEU B 229       8.619  34.250  28.968  1.00  0.00           H  
ATOM   3936 1HD2 LEU B 229       5.910  35.650  29.359  1.00  0.00           H  
ATOM   3937 2HD2 LEU B 229       7.434  36.138  30.142  1.00  0.00           H  
ATOM   3938 3HD2 LEU B 229       6.499  37.299  29.179  1.00  0.00           H  
ATOM   3939  N   ILE B 230      10.728  38.891  26.426  1.00  0.00           N  
ATOM   3940  CA  ILE B 230      12.084  39.445  26.347  1.00  0.00           C  
ATOM   3941  C   ILE B 230      12.164  40.979  26.158  1.00  0.00           C  
ATOM   3942  O   ILE B 230      13.055  41.588  26.751  1.00  0.00           O  
ATOM   3943  CB  ILE B 230      12.911  38.717  25.250  1.00  0.00           C  
ATOM   3944  CG1 ILE B 230      13.110  37.220  25.658  1.00  0.00           C  
ATOM   3945  CG2 ILE B 230      14.301  39.413  25.052  1.00  0.00           C  
ATOM   3946  CD1 ILE B 230      13.617  36.339  24.531  1.00  0.00           C  
ATOM   3947  H   ILE B 230      10.318  38.483  25.584  1.00  0.00           H  
ATOM   3948  HA  ILE B 230      12.571  39.225  27.293  1.00  0.00           H  
ATOM   3949  HB  ILE B 230      12.359  38.731  24.307  1.00  0.00           H  
ATOM   3950 1HG1 ILE B 230      13.823  37.168  26.483  1.00  0.00           H  
ATOM   3951 2HG1 ILE B 230      12.158  36.818  26.003  1.00  0.00           H  
ATOM   3952 1HG2 ILE B 230      14.855  38.894  24.304  1.00  0.00           H  
ATOM   3953 2HG2 ILE B 230      14.169  40.450  24.733  1.00  0.00           H  
ATOM   3954 3HG2 ILE B 230      14.861  39.395  25.991  1.00  0.00           H  
ATOM   3955 1HD1 ILE B 230      13.723  35.318  24.877  1.00  0.00           H  
ATOM   3956 2HD1 ILE B 230      12.897  36.372  23.720  1.00  0.00           H  
ATOM   3957 3HD1 ILE B 230      14.572  36.687  24.177  1.00  0.00           H  
ATOM   3958  N   ASP B 231      11.303  41.595  25.304  1.00  0.00           N  
ATOM   3959  CA  ASP B 231      11.313  43.050  25.005  1.00  0.00           C  
ATOM   3960  C   ASP B 231      10.474  43.864  26.047  1.00  0.00           C  
ATOM   3961  O   ASP B 231       9.386  44.368  25.737  1.00  0.00           O  
ATOM   3962  OXT ASP B 231      10.994  44.228  27.114  1.00  0.00           O  
ATOM   3963  CB  ASP B 231      10.787  43.305  23.546  1.00  0.00           C  
ATOM   3964  CG  ASP B 231      11.698  42.790  22.386  1.00  0.00           C  
ATOM   3965  OD1 ASP B 231      12.901  42.763  22.525  1.00  0.00           O  
ATOM   3966  OD2 ASP B 231      11.130  42.415  21.394  1.00  0.00           O  
ATOM   3967  H   ASP B 231      10.594  41.035  24.822  1.00  0.00           H  
ATOM   3968  HA  ASP B 231      12.342  43.406  25.061  1.00  0.00           H  
ATOM   3969 1HB  ASP B 231       9.787  42.862  23.430  1.00  0.00           H  
ATOM   3970 2HB  ASP B 231      10.665  44.388  23.390  1.00  0.00           H  
TER                                                                             
# All scores below are weighted scores, not raw scores.
#BEGIN_POSE_ENERGIES_TABLE postremodel_33-3-0004_input_DHT03_AB-2_0001.pdb
label fa_atr fa_rep fa_sol fa_intra_atr_xover4 fa_intra_rep_xover4 fa_intra_sol_xover4 lk_ball lk_ball_iso lk_ball_bridge lk_ball_bridge_uncpl fa_elec fa_intra_elec pro_close hbond_sr_bb hbond_lr_bb hbond_bb_sc hbond_sc dslf_fa13 omega fa_dun_dev fa_dun_rot fa_dun_semi p_aa_pp hxl_tors ref rama_prepro gen_bonded total
weights 1 0.55 1 1 0.55 1 0.92 -0.38 -0.33 -0.33 1 1 1.25 1 1 1 1 1.25 0.48 0.69 0.76 0.78 0.61 1 1 0.5 1 NA
pose -1444.2 127.602 1190.71 -100.673 39.0538 75.758 616.126 -633.284 -1.78189 -11.5414 -589.25 -39.4686 5.62727 -254.746 0 -5.73679 -39.7897 0 7.30979 19.4891 192.323 213.437 -37.5021 15.5627 -128.289 12.5204 0 -770.741
ASP:NtermProteinFull_1 -5.01736 0.66642 6.39931 -1.92726 1.31089 3.2816 2.79878 -2.43093 -0.03166 -0.183 -4.69405 -0.94287 0 0 0 -0.44274 0 0 0.0072 0.01881 0 2.4593 0 0 -2.2837 0 0 -1.01125
GLU_2 -3.72472 0.69478 5.16428 -0.56995 0.14394 1.05036 1.66893 -2.01078 -0.00732 -0.06224 -2.21451 -0.75018 0 0 0 0 0 0 -0.06285 0.38618 0 3.67981 -0.36402 0 -2.5358 -0.25217 0 0.23374
ASP_3 -3.60453 0.15613 4.66516 -0.10739 0.00955 0.32907 1.55196 -2.08947 -0.00923 -0.10392 -1.86183 -0.28041 0 0 0 -0.44274 0 0 -0.02634 0.05311 0 1.80207 0.02936 0 -2.2837 -0.3476 0 -2.56078
LEU_4 -8.28735 1.11051 4.76282 -0.51908 0.24556 0.11728 2.66581 -2.89447 -4e-05 -0.0003 -1.5838 -0.01211 0 0 0 0 0 0 -0.0099 0.14528 2.9739 0 -0.24695 0 0.72952 -0.05321 0 -0.85654
ALA_5 -6.51254 0.46197 4.80283 -0.02155 0 0 2.90268 -3.24602 -0 -0 -2.40187 -0.38436 0 0 0 0 0 0 0.02879 0 0 0 -0.35855 0 2.3386 -0.12255 0 -2.51257
ASP_6 -4.91583 0.26688 6.92971 -0.11036 0.01184 0.34084 2.72557 -3.08704 -0.00405 -0.02136 -2.55651 -0.26831 0 0 0 0 0 0 0.13501 0.08975 0 1.79073 0.15182 0 -2.2837 -0.1627 0 -0.9677
LYS_7 -6.05332 0.59812 5.35506 -0.52071 0.17999 0.29786 2.54973 -2.56994 -0 -0 -1.9196 0.26011 0 0 0 0 0 0 0.42926 0.1553 3.22266 0 -0.0726 0 -1.6738 -0.24507 0 -0.00694
VAL_8 -8.33693 0.8951 3.58982 -0.31629 0.26083 0.07395 2.91753 -2.8817 -0 -0 -2.70895 -0.26894 0 0 0 0 0 0 -0.048 0.01616 0.10646 0 -0.34221 0 2.085 -0.14849 0 -5.10664
ARG_9 -7.18118 0.50328 7.67622 -0.61625 0.16152 0.37774 3.26412 -3.73341 -0.00332 -0.04118 -3.51146 0.2487 0 0 0 0 0 0 0.03502 0.35659 1.91165 0 -0.13869 0 -1.281 0.03555 0 -1.9361
LYS_10 -4.63876 0.30714 5.63328 -0.45738 0.05965 0.26048 2.70373 -2.57045 -0.02915 -0.15848 -1.93958 0.13743 0 0 0 0 0 0 0.04747 0.0188 2.53244 0 0.04876 0 -1.6738 -0.02301 0 0.25857
SER_11 -5.8861 0.37019 6.61632 -0.03225 0 0.07468 3.53323 -3.12319 -0 -0 -2.92821 -0.40796 0 0 0 0 -0.75847 0 0.08107 0.02955 1.33665 0 0.27959 0.64728 -1.1772 0.07603 0 -1.26878
SER_12 -5.74545 0.30755 6.65284 -0.02793 0 0.0648 3.16402 -3.14068 -0 -0 -2.85834 -0.53254 0 0 0 0 0 0 0.10799 0.0093 0.94396 0 0.30529 0.61819 -1.1772 0.23548 0 -1.07273
GLU_13 -5.8385 0.40185 7.82383 -0.42925 0.04304 0.83365 3.64611 -3.317 -0 -0 -4.22632 -0.44445 0 0 0 0 -0.77528 0 0.14324 0.00416 0 3.25836 -0.35209 0 -2.5358 -0.05454 0 -1.81896
GLU_14 -5.94276 0.39275 7.78721 -0.40648 0.03432 0.77719 3.73164 -3.36241 -0.02915 -0.15848 -4.42154 -0.44746 0 0 0 0 -0.61389 0 0.11896 0.02731 0 3.29884 -0.31095 0 -2.5358 -0.49312 0 -2.55382
LEU_15 -8.86126 0.77273 4.23452 -0.64634 0.17014 0.25154 3.31283 -3.06644 -0 -0 -2.51512 0.00731 0 0 0 0 0 0 0.1332 0.01431 1.0899 0 -0.28735 0 0.72952 -0.27861 0 -4.93911
LYS_16 -7.00044 0.6344 7.75323 -0.30198 0.02477 0.12961 3.66925 -3.43511 -0.00687 -0.06235 -4.37242 -0.011 0 0 0 0 -0.77528 0 0.14851 0.03147 1.69092 0 -0.02559 0 -1.6738 -0.1216 0 -3.70429
LYS_17 -5.65904 0.32492 7.65563 -0.44561 0.11612 0.23018 3.49034 -3.23652 -0 -0 -4.25322 0.07428 0 0 0 0 -0.61389 0 0.25312 0.03132 2.5809 0 -0.02997 0 -1.6738 -0.25007 0 -1.40531
ILE_18 -9.06999 1.07194 5.00903 -0.49801 0.47197 0.10385 3.17699 -3.39567 -0.0196 -0.14652 -2.21422 -0.08292 0 0 0 0 0 0 -0.05134 0.06537 0.70888 0 -0.32063 0 1.0317 -0.02192 0 -4.18108
ILE_19 -9.67121 1.29749 5.87427 -0.50922 0.41336 0.10293 3.13604 -3.49693 -0 -0 -2.27618 -0.01575 0 0 0 0 0 0 -0.03535 0.03118 0.57904 0 -0.37598 0 1.0317 0.41628 0 -3.49833
LYS_20 -4.86248 0.22736 5.91676 -0.48846 0.13091 0.29059 2.54196 -2.67884 -0.05176 -0.33921 -2.60511 0.15268 0 0 0 0 0 0 0.07069 0.06529 2.37794 0 -0.03203 0 -1.6738 0.11051 0 -0.847
GLU_21 -6.0199 0.2979 7.58997 -0.21935 0.04069 0.31851 3.93355 -3.4119 -0.0196 -0.14652 -3.94 -0.5969 0 0 0 0 -1.31749 0 0.00333 0.03606 0 3.02856 -0.26675 0 -2.5358 -0.36992 0 -3.59557
VAL_22 -7.76805 0.65056 3.69906 -0.31495 0.24952 0.07324 2.96436 -2.8264 -0 -0 -2.57099 -0.3508 0 0 0 0 0 0 0.01064 0.0552 0.32193 0 -0.22356 0 2.085 -0.21958 0 -4.16482
GLU_23 -7.4428 0.43592 8.45353 -0.19765 0.01701 0.25712 4.00317 -3.8263 -0.06857 -0.44638 -4.93247 -0.57628 0 0 0 0 -0.42219 0 0.1611 0.01261 0 3.02668 -0.26995 0 -2.5358 -0.20656 0 -4.55783
LYS_24 -5.29037 0.26179 6.08839 -0.55174 0.11517 0.25548 2.43028 -2.7995 -0 -0 -1.94642 -0.02359 0 0 0 0 0 0 0.09677 0.04865 3.22153 0 0.00806 0 -1.6738 -0.28679 0 -0.04608
ILE_25 -7.50677 0.40493 3.87456 -0.475 0.26486 0.09635 2.86173 -2.75311 -0 -0 -2.08643 0.02473 0 0 0 0 0 0 -0.00357 0.00652 0.56366 0 -0.39178 0 1.0317 0.16935 0 -3.91827
LEU_26 -9.08465 1.12897 5.21278 -0.7316 0.39473 0.32251 3.01154 -3.34264 -0 -0 -2.01521 0.12779 0 0 0 0 0 0 -0.01349 0.18255 0.97037 0 -0.25527 0 0.72952 0.31589 0 -3.04621
ARG_27 -5.97863 0.30076 7.49025 -0.79117 0.11952 0.52492 2.68595 -3.38695 -0.02637 -0.21935 -2.35201 0.32041 0 0 0 0 0 0 0.02055 0.02931 1.44328 0 -0.11692 0 -1.281 0.06389 0 -1.15357
LYS_28 -6.00747 0.46026 7.93708 -0.73847 0.14381 0.47331 3.95405 -3.51765 -0 -0 -4.10671 0.04397 0 0 0 0 -0.55025 0 -0.02326 0.33756 3.48235 0 0.03938 0 -1.6738 0.03389 0 0.28805
VAL_29 -8.30369 0.7362 3.26798 -0.31145 0.24385 0.07073 2.76155 -2.86583 -0 -0 -1.7829 -0.1116 0 0 0 0 0 0 -0.04323 0.00493 0.10213 0 -0.25357 0 2.085 0.1396 0 -4.26029
ASP_30 -5.42415 0.1602 6.63095 -0.10304 0.00556 0.31284 2.92092 -3.1574 -0 -0 -3.0254 -0.32411 0 0 0 0 0 0 0.01156 0.05295 0 1.70753 0.15692 0 -2.2837 0.09968 0 -2.2587
ASP_31 -4.46763 0.1748 5.999 -0.10356 0.00373 0.30998 2.51354 -2.68322 -0.00065 -0.01547 -2.29937 -0.40105 0 0 0 0 0 0 0.06496 0.00279 0 1.73418 0.14067 0 -2.2837 -0.04981 0 -1.36081
ILE_32 -6.78426 0.77954 4.96587 -0.5231 0.66836 0.10291 2.34709 -2.73771 -0 -0 -2.14111 0.0515 0 0 0 0 0 0 -0.03509 0.05944 0.51091 0 -0.43552 0 1.0317 0.23038 0 -1.9091
LEU_33 -7.11646 0.61042 3.49662 -0.48254 0.214 0.12062 1.93544 -2.47546 -0 -0 -0.73168 0.20588 0 0 0 0 0 0 0.10468 0.29698 0.31108 0 -0.2824 0 0.72952 0.26649 0 -2.7968
GLU_34 -2.82295 0.13591 3.35027 -0.34381 0.08016 0.40265 1.264 -1.61974 -0.00065 -0.01547 -0.55992 -0.60466 0 0 0 0 0 0 -0.02238 0.00826 0 3.52043 -0.21766 0 -2.5358 -0.16749 0 -0.14886
LYS_35 -3.10305 0.21328 3.43217 -0.30859 0.02607 0.13654 1.46489 -1.58316 -0 -0 -0.55366 0.01975 0 0 0 0 0 0 -0.01306 0.01896 1.748 0 -0.00234 0 -1.6738 -0.28018 0 -0.45818
VAL_36 -3.24448 0.31364 2.59574 -0.27697 0.20742 0.06638 1.71295 -1.66683 -0 -0 0.16529 -0.29857 0 0 0 0 0 0 0.04677 0 0.00354 0 0.52644 0 2.085 1.66931 0 3.90563
SER_37 -2.54425 0.21774 2.63236 -0.03659 0.01881 0.02861 1.19489 -1.15621 -0.02683 -0.16132 -1.126 -0.23682 0 0 0 0 0 0 -0.05826 0.00233 0.58139 0 0.02892 1.81946 -1.1772 1.85651 0 1.85753
ALA_38 -2.19025 0.98692 2.13623 -0.01038 0 0 1.15701 -1.17313 -0.01874 -0.08606 -0.51169 -0.22408 1.42085 0 0 0 0 0 0.09139 0 0 0 0.46035 0 2.3386 2.54714 0 6.92417
PRO_39 -1.86189 0.74593 1.34246 -0.16809 0.06183 0.1087 0.67324 -0.65569 -0 -0 -0.42561 0.18655 2.63186 0 0 0 0 0 0.21623 0.02753 0.1323 0 -0.79032 0 -5.1227 3.15523 0 0.25755
SER_40 -3.8181 0.31306 5.22089 -0.03613 0.00077 0.02396 2.80087 -2.1995 -0.00552 -0.03396 -2.12133 -0.09922 0 0 0 0 0 0 0.02285 0.00879 0.48221 0 0.26242 1.81525 -1.1772 0.6007 0 2.06082
GLU_41 -2.9238 0.34037 3.45559 -0.32391 0.06408 0.43619 1.54158 -1.50249 -0.04695 -0.17258 -1.092 -0.49529 0 0 0 0 0 0 -0.09201 0.00122 0 3.76156 -0.26287 0 -2.5358 -0.19993 0 -0.04704
GLU_42 -3.31659 0.31919 3.58943 -0.22248 0.02751 0.32025 1.58707 -1.61819 -0 -0 -1.0313 -0.62231 0 0 0 0 0 0 -0.07896 0.0044 0 3.22362 -0.24577 0 -2.5358 -0.24688 0 -0.8468
LYS_43 -7.15381 0.79856 7.5218 -0.99019 0.55831 0.68921 3.24691 -3.22056 -0.00809 -0.07527 -1.99681 0.44367 0 0 0 0 0 0 0.06763 0.32998 2.95837 0 -0.04844 0 -1.6738 -0.37424 0 1.07324
GLN_44 -7.3013 0.43234 6.86836 -0.68536 0.11834 0.73598 3.60324 -3.43286 -0.00552 -0.03396 -2.98281 -0.47953 0 0 0 0 -0.82589 0 0.02595 0.05067 0 2.76004 -0.20107 0 -1.0644 -0.35319 0 -2.77097
LYS_45 -5.10971 0.42357 5.85898 -0.31067 0.03413 0.14386 2.27445 -2.61579 -0.01329 -0.0506 -2.09347 -0.06747 0 0 0 0 0 0 0.1185 0.00438 1.81486 0 -0.06517 0 -1.6738 -0.32043 0 -1.64766
GLU_46 -6.32205 0.57793 7.42049 -0.57922 0.10019 1.0514 3.57203 -3.2509 -0.01787 -0.11295 -3.98485 -0.72799 0 0 0 0 -0.55025 0 0.08301 0.15228 0 3.37209 -0.24833 0 -2.5358 -0.39392 0 -2.39473
ALA_47 -5.9377 0.36406 3.12497 -0.0215 0 0 2.50217 -2.51741 -0 -0 -2.09652 -0.37726 0 0 0 0 0 0 0.19709 0 0 0 -0.31765 0 2.3386 -0.38363 0 -3.12478
ILE_48 -9.04684 1.2402 4.33646 -0.4809 0.24139 0.09517 2.97009 -3.0468 -0 -0 -2.08689 0.15415 0 0 0 0 0 0 -0.05783 0.13982 0.49281 0 -0.44308 0 1.0317 0.08544 0 -4.37511
LYS_49 -5.86698 0.38425 6.7704 -0.56374 0.14419 0.25972 2.60812 -2.97185 -0.01787 -0.11295 -2.13313 0.16767 0 0 0 0 0 0 0.08679 0.11346 3.16686 0 -0.07529 0 -1.6738 0.04041 0 0.32625
VAL_50 -7.11823 0.5779 4.22092 -0.3137 0.27894 0.0728 2.95754 -2.88533 -0.01839 -0.15259 -2.11069 -0.20035 0 0 0 0 0 0 -0.03341 0.00235 0.07726 0 -0.33087 0 2.085 -0.12086 0 -3.01171
TYR_51 -10.4306 1.42498 3.57045 -0.52234 0.39435 0.20715 3.149 -3.07804 -0 -0 -2.66032 -0.29008 0 0 0 0 -0.81817 0 -0.00085 0.41132 0 3.37956 0.18868 0.18674 0.96414 0.12103 0 -3.80304
LEU_52 -6.63927 0.53206 3.64815 -0.47291 0.14748 0.10625 2.23481 -2.47612 -0 -0 -1.81125 0.21141 0 0 0 0 0 0 0.08815 0.029 0.31613 0 -0.28919 0 0.72952 -0.03295 0 -3.67873
GLU_53 -5.16909 0.29322 6.12877 -0.2055 0.02103 0.27162 2.88268 -2.84667 -0.03681 -0.30275 -2.45558 -0.54318 0 0 0 0 0 0 0.05334 0.0365 0 3.10348 -0.25075 0 -2.5358 -0.22494 0 -1.78042
LEU_54 -8.60634 0.72454 4.50451 -0.50222 0.32236 0.12725 2.94966 -3.15487 -0 -0 -2.37928 0.21687 0 0 0 0 0 0 0.0507 0.07097 0.3136 0 -0.30567 0 0.72952 -0.2702 0 -5.20861
LEU_55 -8.8033 0.99541 3.92906 -0.47775 0.19804 0.11135 3.09188 -3.07299 -0 -0 -2.19908 0.22285 0 0 0 0 0 0 0.01899 0.04287 0.34692 0 -0.27115 0 0.72952 -0.04841 0 -5.18581
GLU_56 -4.74677 0.17103 7.06765 -0.70045 0.06834 1.34708 3.24844 -3.07858 -0.01842 -0.15015 -3.80517 -0.5774 0 0 0 0 -1.50579 0 -0.01925 0.0678 0 4.44367 -0.21908 0 -2.5358 -0.14326 0 -1.08613
VAL_57 -7.69891 0.74933 5.12732 -0.31974 0.3079 0.07296 3.13794 -3.30659 -0 -0 -1.86496 -0.11527 0 0 0 0 0 0 -0.05355 0 0.13657 0 -0.3169 0 2.085 -0.09692 0 -2.15583
HIS_58 -9.74984 0.48673 6.60313 -0.44878 0.14473 0.43471 3.24397 -3.83644 -0.01421 -0.13674 -2.64337 -0.51191 0 0 0 0 0 0 0.40027 0.00072 0 2.6359 0.02289 0 0.13443 -0.01032 0 -3.24413
SER_59 -5.32634 0.27108 6.66283 -0.023 0 0.02165 3.34663 -3.08351 -0.00394 -0.03825 -3.36258 -0.35529 0 0 0 0 -1.17502 0 0.32946 0.01422 0.50808 0 0.29231 0.76059 -1.1772 -0.05543 0 -2.39371
ARG_60 -7.13723 0.28789 8.75316 -0.85126 0.10758 0.59901 4.48744 -4.06045 -0 -0 -5.91331 0.32669 0 0 0 0 -2.82329 0 0.22398 0.18166 2.86578 0 -0.16895 0 -1.281 -0.12321 0 -4.52549
VAL_61 -8.6036 1.0146 2.8863 -0.32038 0.28149 0.0744 2.8924 -2.92255 -0 -0 -2.17426 -0.19721 0 0 0 0 0 0 -0.03475 0.00655 0.06866 0 -0.29938 0 2.085 -0.00517 0 -5.2479
LEU_62 -9.25857 1.2555 3.95437 -0.48576 0.25324 0.11441 2.92655 -3.03936 -0.00929 -0.05131 -2.20819 0.21908 0 0 0 0 0 0 -0.01621 0.26166 0.42172 0 -0.25251 0 0.72952 0.21717 0 -4.96798
LYS_63 -4.34244 0.22722 5.50586 -0.41053 0.05283 0.21358 2.20093 -2.47347 -0 -0 -1.76356 -0.11519 0 0 0 0 0 0 -0.01818 0.00658 1.99682 0 0.06465 0 -1.6738 0.20381 0 -0.32489
ALA_64 -4.9001 0.1944 4.69609 -0.02218 0 0 2.77232 -2.62802 -0.00093 -0.01901 -2.49208 -0.34628 0 0 0 0 0 0 -0.0372 0 0 0 -0.13469 0 2.3386 0.03403 0 -0.54507
LEU_65 -8.00601 0.7189 3.74087 -0.59572 0.1197 0.18677 2.63814 -2.79174 -0 -0 -2.50357 -0.07027 0 0 0 0 0 0 0.04832 0.40934 1.97135 0 -0.22898 0 0.72952 -0.04103 0 -3.67439
ILE_66 -8.40746 0.70093 4.50517 -0.5053 0.38868 0.10212 2.52716 -2.94734 -0 -0 -2.51849 -0.01149 0 0 0 0 0 0 -0.0359 0.0369 0.58671 0 -0.42775 0 1.0317 0.22328 0 -4.75108
GLU_67 -5.39031 0.3399 6.09251 -0.21081 0.02105 0.27739 2.53678 -2.77312 -0.01022 -0.07032 -1.9961 -0.57142 0 0 0 0 0 0 0.03183 0.04035 0 3.00339 -0.27576 0 -2.5358 -0.04388 0 -1.53455
GLN_68 -8.1727 0.55312 7.74751 -0.28515 0.02826 0.23133 3.63182 -3.81088 -0.00135 -0.04681 -3.15817 -0.43825 0 0 0 0 -0.75847 0 -0.04705 0.14308 0 3.16863 -0.18302 0 -1.0644 -0.23642 0 -2.69891
ILE_69 -8.83193 0.84309 3.62278 -0.49366 0.38461 0.09874 2.77621 -2.88122 -0 -0 -2.13658 -0.02147 0 0 0 0 0 0 -0.06176 0.06679 0.57342 0 -0.45427 0 1.0317 0.14567 0 -5.33788
LYS_70 -6.65992 0.32046 7.40798 -0.31094 0.02726 0.13547 3.38024 -3.30019 -0 -0 -4.25392 0.00129 0 0 0 0 -0.52821 0 0.01284 0.0502 1.72354 0 -0.01443 0 -1.6738 0.03967 0 -3.64249
LEU_71 -8.49652 0.93158 4.86687 -0.48963 0.24765 0.11855 3.02271 -3.03182 -0 -0 -2.44664 0.20743 0 0 0 0 0 0 0.15937 0.17502 0.33171 0 -0.29187 0 0.72952 -0.17648 0 -4.14255
PHE_72 -11.1464 1.10241 3.8461 -0.58424 0.08437 0.22899 3.46712 -3.3223 -0 -0 -2.85585 -0.08051 0 0 0 0 0 0 0.04517 0.1842 0 2.56458 0.11764 0 1.4028 -0.10001 0 -5.04596
ILE_73 -8.77575 0.75563 4.88521 -0.49593 0.3944 0.09863 2.63593 -3.12196 -0 -0 -2.3189 0.05768 0 0 0 0 0 0 -0.0419 0.0267 0.54078 0 -0.39652 0 1.0317 0.24003 0 -4.48429
GLU_74 -5.96418 0.53351 6.26066 -0.61079 0.10386 1.12156 2.68121 -2.86191 -0.0361 -0.27418 -3.10277 -0.61545 0 0 0 0 0 0 0.132 0.01492 0 3.42956 -0.31518 0 -2.5358 0.0573 0 -1.98177
LEU_75 -9.43998 0.86416 4.56074 -0.49187 0.17895 0.12078 3.30008 -3.29374 -0 -0 -2.38287 0.21923 0 0 0 0 0 0 0.08129 0.29686 0.31534 0 -0.28605 0 0.72952 -0.25151 0 -5.47906
ILE_76 -8.61517 0.91766 4.24406 -0.49398 0.32504 0.09801 2.99492 -3.03565 -0 -0 -2.7906 0.08821 0 0 0 0 0 0 0.07689 0.14418 0.54998 0 -0.43476 0 1.0317 0.19178 0 -4.70772
LYS_77 -7.41481 0.49332 7.46878 -0.29968 0.0246 0.12751 3.25231 -3.41057 -0.05932 -0.2749 -2.90004 -0.01411 0 0 0 0 0 0 -0.02971 0.2338 1.73527 0 -0.00027 0 -1.6738 0.10047 0 -2.64114
ARG_78 -4.23917 0.21286 4.93663 -1.1389 0.23189 0.74723 1.8369 -2.04367 -0.01061 -0.14627 -1.47045 0.35121 0 0 0 0 0 0 -0.03949 0.13445 4.06671 0 -0.11129 0 -1.281 -0.18798 0 1.84905
LYS_79 -4.12604 0.2889 5.18236 -0.73755 0.21224 0.53779 2.62517 -2.29776 -0.03494 -0.16285 -4.10065 0.13015 0 0 0 -0.60655 0 0 -0.04217 0.14513 3.38996 0 -0.11713 0 -1.6738 0.03223 0 -1.35553
VAL_80 -3.84383 0.46602 2.43126 -0.30917 0.18821 0.06643 1.35967 -1.59742 -0.01178 -0.06102 -0.64492 -0.36661 0 0 0 0 0 0 0.02708 0.00298 0.107 0 -0.10101 0 2.085 0.63075 0 0.42864
LYS_81 -2.76326 0.14507 2.49923 -0.4574 0.4295 0.3591 1.35451 -1.36046 -0 -0 -1.0291 -0.61523 0 0 0 0 0 0 0.13169 0.4012 2.12932 0 -0.15405 0 -1.6738 0.62165 0 0.01798
ARG_82 -6.00563 0.9225 4.22002 -1.18336 0.34663 0.69603 1.59462 -2.19806 -0.0124 -0.06925 -0.3268 0.6859 0 0 0 0 0 0 0.01759 0.2898 3.07766 0 -0.10082 0 -1.281 -0.1174 0 0.55602
VAL_83 -3.47152 0.61613 2.53814 -0.32683 0.51452 0.07757 0.65888 -1.31197 -0.00302 -0.03654 -0.63249 -0.97077 0.72577 0 0 0 0 0 0.0474 1e-05 0.8858 0 0.14775 0 2.085 1.04775 0 2.59155
PRO_84 -5.14247 0.61894 3.06828 -0.18215 0.04195 0.12912 1.527 -1.34789 -0 -0 -1.31768 0.05044 0.8488 0 0 0 0 0 0.0618 0.01057 0.17283 0 -0.812 0 -5.1227 1.7533 0 -5.64188
ASP_85 -3.60173 0.32561 4.74925 -0.11182 0.01233 0.3419 1.92764 -2.09994 -0.02537 -0.12447 -2.68523 -0.41545 0 0 0 0 0 0 -0.05564 0.01506 0 1.7946 0.02358 0 -2.2837 0.46882 0 -1.74456
GLU_86 -2.98541 0.14935 3.5652 -0.45718 0.06241 0.90008 1.03487 -1.64219 -0.00538 -0.07646 -0.88244 -0.47035 0 0 0 0 0 0 -0.00778 0.00385 0 3.2112 -0.35956 0 -2.5358 -0.27274 0 -0.76832
ILE_87 -8.63389 1.37851 3.77413 -0.53319 0.42997 0.10317 2.70679 -2.90858 -0.00308 -0.02109 -1.1209 -0.03206 0 0 0 0 0 0 -0.02386 0.07966 0.79999 0 -0.45759 0 1.0317 -0.19883 0 -3.62914
ASP_88 -5.47172 0.67103 7.40057 -0.22181 0.00595 0.7259 2.87566 -3.37479 -0.0101 -0.02622 -5.91904 0.05805 0 0 0 0 0 0 0.0397 0.05865 0 4.15032 0.19733 0 -2.2837 0.52158 0 -0.60263
LYS_89 -4.17714 0.24541 5.22108 -0.79892 0.10693 0.78211 2.14658 -2.40457 -0 -0 -1.97709 0.08365 0 0 0 0 0 0 -0.00883 0.08112 3.01698 0 0.00991 0 -1.6738 0.37671 0 1.03013
GLU_90 -6.64611 0.50303 6.31149 -0.56327 0.1207 1.02222 2.98009 -3.07178 -0.02538 -0.18162 -2.63205 -0.75103 0 0 0 0 0 0 0.04371 0.17092 0 3.56689 -0.33924 0 -2.5358 -0.33734 0 -2.36456
VAL_91 -7.46761 0.57331 3.78354 -0.30812 0.15575 0.07106 2.95059 -2.8152 -0 -0 -2.90267 -0.21823 0 0 0 0 0 0 -0.05232 1e-05 0.12584 0 -0.27225 0 2.085 -0.17222 0 -4.46353
LYS_92 -5.3388 0.59425 7.65184 -0.61392 0.12033 0.54473 3.03203 -3.25968 -0.00474 -0.02479 -5.14793 0.68758 0 0 0 0 0 0 0.08725 0.54137 2.79191 0 -0.03149 0 -1.6738 -0.08587 0 -0.12973
LYS_93 -5.7086 0.30208 7.01236 -0.44677 0.06372 0.28198 3.34688 -3.09598 -0.02302 -0.1417 -3.62004 0.04437 0 0 0 0 -0.36216 0 -0.02936 0.21923 2.43109 0 0.04724 0 -1.6738 -0.134 0 -1.48646
LEU_94 -10.0192 1.09314 5.92484 -0.54835 0.27795 0.12995 2.96471 -3.62657 -0.02097 -0.15329 -2.52321 0.09358 0 0 0 0 0 0 0.51243 0.29324 3.02661 0 -0.26886 0 0.72952 -0.11215 0 -2.22671
GLU_95 -6.02629 0.44507 6.96011 -0.3468 0.0736 0.40873 3.91644 -3.37343 -0 -0 -5.1162 -0.68358 0 0 0 0 -0.52821 0 0.06361 0.01278 0 3.78191 -0.25788 0 -2.5358 -0.34586 0 -3.55181
GLU_96 -5.03343 0.31537 6.45221 -0.56814 0.1007 1.02477 2.89394 -2.80587 -0.0202 -0.131 -2.78257 -0.74365 0 0 0 0 0 0 0.10198 0.07008 0 3.51213 -0.30411 0 -2.5358 -0.4382 0 -0.89179
GLU_97 -7.18832 0.33803 9.18454 -0.20773 0.03028 0.29547 4.26082 -4.01472 -0.02097 -0.15329 -5.60895 -0.6214 0 0 0 0 -1.36922 0 0.09986 0.0594 0 3.05533 -0.245 0 -2.5358 -0.42876 0 -5.07041
ALA_98 -5.43628 0.50752 3.41072 -0.02164 0 0 2.5932 -2.55448 -0 -0 -2.15116 -0.36096 0 0 0 0 0 0 0.08355 0 0 0 -0.2649 0 2.3386 -0.32545 0 -2.18129
LYS_99 -4.87231 0.24757 6.13097 -0.41126 0.05664 0.21728 2.67616 -2.69111 -0.0202 -0.131 -2.37382 -0.11035 0 0 0 0 0 0 -0.01246 0.01188 2.13634 0 0.03898 0 -1.6738 -0.12182 0 -0.9023
LYS_100 -5.41852 0.20993 7.01047 -0.50817 0.15808 0.30753 2.85625 -2.97768 -0.05151 -0.30079 -3.35646 0.11651 0 0 0 0 0 0 0.15813 0.03489 2.14511 0 -0.07228 0 -1.6738 -0.20733 0 -1.56965
SER_101 -5.20641 0.39491 6.04196 -0.02659 0 0.06204 3.23719 -2.89285 -0.00435 -0.08071 -2.37009 -0.58024 0 0 0 0 0 0 0.05308 0.002 0.84936 0 0.31724 0.60242 -1.1772 0.02147 0 -0.75676
GLN_102 -6.22773 0.40279 7.18018 -0.81354 0.18534 0.86387 3.66439 -3.30609 -0.05384 -0.27359 -3.43834 -0.97849 0 0 0 0 -1.56408 0 0.03373 0.00543 0 3.07823 -0.23531 0 -1.0644 0.18685 0 -2.35461
GLU_103 -6.08996 0.33632 8.05314 -0.2073 0.0228 0.2768 3.10958 -3.43347 -0.06568 -0.3344 -3.4133 -0.58366 0 0 0 0 0 0 0.08456 0.00991 0 3.00143 -0.24874 0 -2.5358 -0.2473 0 -2.26505
GLU_104 -6.02862 0.26813 7.50125 -0.32035 0.04221 0.36316 3.85095 -3.39359 -0 -0 -4.90416 -0.59039 0 0 0 0 -0.82388 0 0.07914 0.09625 0 3.56913 -0.25812 0 -2.5358 -0.39787 0 -3.48254
VAL_105 -8.02131 0.73135 4.7172 -0.31657 0.23674 0.07324 3.03172 -3.07862 -0 -0 -2.60688 -0.20154 0 0 0 0 0 0 -0.04169 0.02941 0.18325 0 -0.22523 0 2.085 -0.15421 0 -3.55813
GLU_106 -6.02046 0.2929 8.11906 -0.43132 0.04824 0.84657 3.8554 -3.42176 -0.01021 -0.13978 -5.04381 -0.44563 0 0 0 0 -1.59693 0 0.06889 9e-05 0 3.32267 -0.28973 0 -2.5358 -0.17786 0 -3.55948
ARG_107 -5.2353 0.24375 6.58853 -0.62012 0.13838 0.37877 2.80747 -2.96044 -0.02172 -0.13602 -2.74503 0.23785 0 0 0 0 0 0 0.02523 0.11576 1.89942 0 -0.11444 0 -1.281 -0.31945 0 -0.99835
LEU_108 -8.90031 1.35558 4.25884 -0.67535 0.23161 0.219 3.06326 -3.07194 -0.00939 -0.05696 -2.45554 0.17292 0 0 0 0 0 0 -0.00865 0.22876 0.84064 0 -0.21345 0 0.72952 0.13452 0 -4.15694
LYS_109 -6.22597 0.36233 7.54386 -0.46112 0.13747 0.24222 3.30574 -3.32976 -0.03778 -0.13126 -4.48525 0.08835 0 0 0 0 -0.66513 0 -0.00705 0.07223 2.46692 0 -0.0538 0 -1.6738 0.15406 0 -2.69775
GLN_110 -3.8833 0.22663 4.89104 -0.58942 0.06662 0.61937 2.22372 -2.26899 -0.01021 -0.13978 -1.81848 -0.18202 0 0 0 0 0 0 0.06962 0.00757 0 4.33479 -0.12894 0 -1.0644 -0.0871 0 2.26671
GLU_111 -5.01815 0.12936 6.2989 -0.34242 0.10059 0.40804 3.40917 -2.93168 -0 -0 -4.53273 -0.62343 0 0 0 0 -0.84028 0 -0.02149 0.01948 0 3.4119 -0.1723 0 -2.5358 -0.12759 0 -3.36844
VAL_112 -7.2415 0.85969 2.91131 -0.31318 0.21483 0.0713 2.54464 -2.60904 -0 -0 -2.76387 -0.1879 0 0 0 0 0 0 -0.06364 0.04682 0.19168 0 -0.33614 0 2.085 -0.0677 0 -4.6577
GLU_113 -4.70697 0.30614 6.71117 -0.62176 0.11018 1.13926 3.37112 -2.93322 -0.00941 -0.05767 -4.78767 -0.63277 0 0 0 0 0 0 0.02059 0.00144 0 3.50015 -0.28191 0 -2.5358 -0.17555 0 -1.58271
GLU_114 -3.92681 0.20666 4.76674 -0.60544 0.10343 1.10105 2.30867 -2.33703 -0 -0 -1.95793 -0.68034 0 0 0 0 0 0 0.04349 0.01451 0 3.36947 -0.24931 0 -2.5358 -0.40347 0 -0.78211
ALA_115 -4.06016 0.30891 3.00958 -0.02391 0 0 1.75031 -2.08127 -0 -0 -0.47043 -0.3732 0 0 0 0 0 0 0.00829 0 0 0 -0.26498 0 2.3386 -0.42236 0 -0.28063
SER_116 -3.08474 0.1699 3.869 -0.0279 0 0.06455 1.65757 -1.82667 -0 -0 -0.90379 -0.54149 0 0 0 0 0 0 0.04673 0.00853 0.85966 0 0.32207 0.60097 -1.1772 0.01586 0 0.05305
LYS_117 -3.02065 0.18465 4.65736 -0.55163 0.10121 0.41395 2.20149 -1.95379 -0 -0 -3.34328 0.41047 0 0 0 0 0 0 -0.04471 0.14938 2.6229 0 -0.10538 0 -1.6738 0.06505 0 0.11323
ALA_118 -2.89615 0.61675 2.95655 -0.02435 0 0 1.38494 -1.43754 -0 -0 -2.06482 -0.17588 0 0 0 0 0 0 -0.03757 0 0 0 -0.14117 0 2.3386 -0.57143 0 -0.05208
GLY:CtermProteinFull_119 -0.90522 0.54468 0.90548 -0.42549 0.06803 1.26116 0.10597 -0.19182 -0 -0 -1.52982 -2.72959 0 0 0 0 0 0 0 0 0 0 0 0 1.2108 -0.37992 0 -2.06574
HIS:NtermProteinFull_120 -4.06038 0.95184 4.9225 -2.85818 1.19526 2.2218 1.90051 -1.84697 -0.08422 -0.25056 -3.55304 2.31394 0 0 0 0 0 0 0.00515 0.03207 0 2.45656 0 0 0.13443 0 0 3.48072
GLU_121 -3.26474 0.80537 3.9898 -0.22041 0.03121 0.3079 1.39938 -1.45955 -0 -0 -2.5812 -0.58247 0 0 0 0 0 0 0.08341 1e-05 0 3.05051 -0.34737 0 -2.5358 -0.21353 0 -1.53746
ALA_122 -3.11382 0.38112 3.61176 -0.02369 0 0 1.3175 -1.77299 -0.05056 -0.12858 -0.5546 -0.37803 0 0 0 0 0 0 -0.04928 0 0 0 -0.25681 0 2.3386 -0.49189 0 0.82873
ASP_123 -5.28875 0.24814 6.56394 -0.11302 0.00472 0.3424 2.56236 -2.89566 -0 -0 -3.40801 -0.44765 0 0 0 0 0 0 0.29752 0.10928 0 2.19137 -0.33134 0 -2.2837 -0.46006 0 -2.90844
SER_124 -5.06156 0.23009 5.84669 -0.02287 0 0.02165 2.93214 -2.74818 -0 -0 -2.97729 -0.37877 0 0 0 -0.51838 0 0 -0.0349 0.04358 0.49563 0 0.29609 0.6213 -1.1772 -0.06848 0 -2.50046
ARG_125 -5.08191 0.40962 5.32534 -0.72058 0.09863 0.45393 2.30121 -2.44315 -0 -0 -2.12014 0.61248 0 0 0 0 0 0 0.19968 0.09322 3.13599 0 -0.15531 0 -1.281 -0.02145 0 0.80656
ILE_126 -7.57383 0.74936 3.77564 -0.67492 0.59903 0.15432 2.4568 -2.63213 -0 -0 -1.91959 0.22363 0 0 0 0 0 0 -0.05204 0.07262 0.58521 0 -0.41752 0 1.0317 -0.02547 0 -3.6472
PHE_127 -10.4778 1.14361 3.3671 -1.07611 0.1203 0.46483 2.7162 -3.01944 -0 -0 -3.0122 0.08959 0 0 0 0 0 0 -0.01054 0.03368 0 1.94392 -0.27088 0 1.4028 0.23571 0 -6.34924
LYS_128 -6.47358 0.45631 6.70681 -0.45246 0.15493 0.21675 3.09184 -3.07462 -0 -0 -1.70243 0.1317 0 0 0 0 -0.5949 0 -0.03111 0.04753 2.48541 0 -0.02509 0 -1.6738 0.04949 0 -0.68722
LYS_129 -5.43143 0.3004 6.44999 -0.7336 0.15721 0.49163 3.36999 -2.93778 -0 -0 -4.20575 0.21519 0 0 0 0 -0.84028 0 0.00825 0.1219 3.41348 0 -0.02574 0 -1.6738 -0.22408 0 -1.54443
ILE_130 -10.0796 1.55757 3.38512 -0.52616 0.53158 0.10319 2.98624 -3.07809 -0.00326 -0.02224 -2.43184 -0.01427 0 0 0 0 0 0 -0.05563 0.03013 0.74023 0 -0.40846 0 1.0317 -0.07382 0 -6.32757
HIS_131 -9.2939 0.7258 8.29859 -0.76474 0.02195 0.82504 4.20996 -4.20232 -0 -0 -4.74944 -0.25138 0 0 0 0 -0.81817 0 0.06098 0.01613 0 1.606 -0.11508 0 0.13443 0.45474 0 -3.8414
ASP_132 -4.9661 0.31584 6.38422 -0.10808 0.00993 0.32964 2.54446 -2.88321 -0.01277 -0.10224 -1.93367 -0.3684 0 0 0 0 0 0 -0.04594 0.06549 0 1.68539 0.19611 0 -2.2837 0.50133 0 -0.67172
VAL_133 -7.68219 0.69747 4.08359 -0.31 0.19831 0.07093 2.60115 -2.82535 -0.00435 -0.08071 -2.28577 -0.20123 0 0 0 0 0 0 -0.02223 0.03691 0.23156 0 -0.26493 0 2.085 0.13804 0 -3.53381
VAL_134 -7.79674 0.85553 3.50457 -0.31164 0.1769 0.07098 2.56229 -2.79008 -0.00023 -0.00535 -2.59742 -0.14046 0 0 0 0 0 0 -0.06686 0.02229 0.12884 0 -0.26906 0 2.085 0.09529 0 -4.47617
THR_135 -6.41674 0.28751 6.29965 -0.19759 0.09535 0.0699 3.05265 -3.02886 -0.00326 -0.02224 -3.66086 -0.03494 0 0 0 0 0 0 0.00577 0.02613 0.08476 0 0.00087 2.27149 -1.425 0.35022 0 -2.24517
LYS_136 -5.73516 0.38165 7.36049 -0.30454 0.02569 0.13639 3.75315 -3.19638 -0 -6e-05 -4.48505 0.01059 0 0 0 0 -0.82388 0 -0.03641 0.12557 1.76207 0 0.00048 0 -1.6738 0.17508 0 -2.52412
GLN_137 -8.47671 0.38953 7.4819 -0.41427 0.06837 0.25179 3.80173 -3.75771 -0.034 -0.31267 -2.63238 -0.71841 0 0 0 0 -0.54274 0 0.04931 0.12131 0 3.99526 -0.19633 0 -1.0644 -0.16136 0 -2.15176
ILE_138 -8.49692 0.60918 3.51715 -0.50263 0.39797 0.10302 2.71553 -2.77927 -0 -0 -2.41943 -0.1336 0 0 0 0 0 0 0.0083 0.00844 0.71505 0 -0.36384 0 1.0317 0.03552 0 -5.55383
LYS_139 -6.72652 0.42247 6.19535 -0.30503 0.02683 0.13629 2.64522 -3.04544 -0 -0 -2.15013 -0.03963 0 0 0 0 0 0 0.08264 0.03991 1.71794 0 -0.06649 0 -1.6738 -0.07396 0 -2.81434
VAL_140 -7.99519 0.53691 4.83919 -0.3034 0.23148 0.07102 2.92235 -3.19862 -0 -0 -1.95267 -0.18109 0 0 0 0 0 0 -0.06766 0.01075 0.10911 0 -0.28088 0 2.085 -0.07957 0 -3.25328
ILE_141 -9.71264 1.19656 3.59996 -0.49137 0.44316 0.10006 2.97073 -2.97667 -0 -0 -2.02751 -0.04419 0 0 0 0 0 0 -0.04021 0.0071 0.63309 0 -0.37087 0 1.0317 0.26736 0 -5.41374
ILE_142 -8.82368 0.76451 4.90935 -0.49452 0.32634 0.09988 2.92833 -3.12981 -0 -0 -2.13241 0.05722 0 0 0 0 0 0 -0.04594 0.01153 0.56523 0 -0.39773 0 1.0317 0.4154 0 -3.91458
ARG_143 -7.60497 0.54037 7.95221 -0.73361 0.08727 0.4791 3.47456 -3.77342 -0.00066 -0.01289 -4.02617 0.27134 0 0 0 0 -1.00705 0 0.16827 0.04886 1.44718 0 -0.12872 0 -1.281 0.24797 0 -3.85137
LEU_144 -9.81827 1.26289 3.45326 -0.50343 0.17467 0.12687 2.77504 -3.00647 -0 -0 -2.41429 0.19848 0 0 0 0 0 0 0.08535 0.75414 0.31057 0 -0.29248 0 0.72952 -0.02728 0 -6.19143
ILE_145 -9.91043 1.46134 2.94022 -0.52037 0.55024 0.10631 3.25213 -2.94345 -0 -0 -2.50576 -0.11576 0 0 0 0 0 0 -0.05631 0.07745 0.64995 0 -0.40953 0 1.0317 0.08847 0 -6.3038
GLU_146 -6.00408 0.23277 6.66882 -0.19006 0.02017 0.24188 3.41231 -3.1676 -0.00066 -0.01283 -4.52966 -0.55858 0 0 0 0 -0.61663 0 0.30791 0.00926 0 3.03398 -0.32709 0 -2.5358 -0.09921 0 -4.11509
VAL_147 -7.68503 1.09392 4.32037 -0.31144 0.17026 0.06833 2.87512 -2.87409 -0 -0 -1.76232 -0.15366 0 0 0 0 0 0 0.22985 0.01387 0.16958 0 -0.2558 0 2.085 -0.17223 0 -2.18829
TYR_148 -9.46663 1.07798 4.59316 -0.78157 0.03992 0.27398 3.64032 -3.20353 -0.01233 -0.13193 -2.39234 -0.31179 0 0 0 0 0 0 0.06209 0.03272 0 2.50331 -0.20083 0.01462 0.96414 0.23879 0 -3.05991
VAL_149 -7.87571 0.89583 5.25932 -0.31122 0.20037 0.07081 3.23247 -3.28321 -0 -0 -2.55259 -0.10474 0 0 0 0 0 0 0.00691 0.0275 0.09562 0 -0.21229 0 2.085 0.37143 0 -2.09451
ARG_150 -6.92195 0.4089 6.62991 -0.63855 0.08148 0.37345 2.77033 -3.18263 -0.01777 -0.14431 -2.11952 0.49146 0 0 0 0 0 0 -0.02888 0.45457 2.41251 0 -0.15532 0 -1.281 0.16649 0 -0.70083
LEU_151 -8.72713 0.78642 3.41071 -0.6454 0.16746 0.21667 2.80867 -2.7999 -0 -0 -1.73685 0.08287 0 0 0 0 0 0 0.02586 0.0224 1.00719 0 -0.26329 0 0.72952 0.02109 0 -4.89371
VAL_152 -8.017 1.00048 2.83524 -0.31352 0.24834 0.07099 2.86185 -2.65222 -0 -0 -2.33678 -0.12783 0 0 0 0 0 0 -0.05888 0.0007 0.16407 0 -0.28392 0 2.085 0.08696 0 -4.43652
GLU_153 -5.96462 0.27999 6.62016 -0.21602 0.033 0.31036 2.64721 -3.08311 -0.01777 -0.14431 -3.10534 -0.60975 0 0 0 0 -0.50292 0 0.04659 0.05943 0 3.03027 -0.33439 0 -2.5358 -0.16805 0 -3.65506
ILE_154 -5.56822 0.50438 4.21044 -0.50715 0.43553 0.09896 2.26217 -2.39151 -0.00958 -0.03664 -1.81482 0.11782 0 0 0 0 0 0 -0.06492 0.01086 0.48615 0 -0.48417 0 1.0317 0.06332 0 -1.65567
ILE_155 -6.39301 0.72407 3.32046 -0.47855 0.27593 0.08485 2.62671 -2.33677 -5e-05 -0.00109 -1.99992 0.35679 0 0 0 0 0 0 0.02523 0.05495 0.75848 0 0.23544 0 1.0317 0.26181 0 -1.45297
LEU_156 -6.00641 0.74761 2.98106 -0.70094 0.29939 0.29948 1.49257 -2.20218 -0 -0 -0.52374 -0.06862 0 0 0 0 0 0 -0.02196 0.00997 2.14623 0 -0.06906 0 0.72952 -0.0321 0 -0.91921
GLY_157 -1.82396 0.27646 2.71219 -5e-05 0 0 1.05914 -1.31469 -0 -0 -0.85766 -0.41559 0 0 0 0 0 0 0.04606 0 0 0 0.63383 0 1.2108 0.15729 0 1.68381
SER_158 -1.56178 0.14955 2.47884 -0.02857 0.00061 0.02411 1.00328 -1.12803 -0.01015 -0.04379 -0.44639 -0.07693 0 0 0 0 0 0 -0.01179 0.00456 0.50935 0 0.06573 1.83252 -1.1772 0.39263 0 1.97656
GLY_159 -1.64991 0.04007 2.11383 -0.00029 0 0 0.86682 -1.06517 -0 -0 0.34443 -0.16641 0 0 0 0 0 0 -0.11075 0 0 0 -0.87543 0 1.2108 0.22829 0 0.93628
SER_160 -0.98052 0.06774 0.84575 -0.03716 0.00235 0.05659 0.05818 -0.46658 -0 -0 0.398 -0.59506 0 0 0 0 0 0 -0.03265 0.00935 0.09243 0 -0.22996 1.76149 -1.1772 0.49897 0 0.2717
ASP_161 -5.576 0.41241 6.7205 -0.21835 0.12789 0.69001 3.32051 -2.92294 -0 -0 -4.61336 -1.56069 0 0 0 -0.68917 0 0 -0.07166 0.00763 0 2.24246 -0.78118 0 -2.2837 1.10149 0 -4.09417
GLU_162 -3.39892 0.12881 5.2761 -0.44399 0.0596 0.89749 2.1835 -2.18344 -0 -0 -2.84653 -0.39835 0 0 0 0 -0.65854 0 -0.03599 0.00465 0 3.14062 -0.33698 0 -2.5358 0.35558 0 -0.79218
LYS_163 -4.56449 0.29273 4.72899 -0.52084 0.1809 0.26518 2.33834 -2.24804 -0 -0 -2.39237 -0.10853 0 0 0 -0.16248 0 0 0.0197 0.02301 3.38751 0 -0.10167 0 -1.6738 -0.32236 0 -0.85823
LEU_164 -8.98138 1.41113 3.70267 -0.69091 0.76391 0.29952 2.45599 -2.83228 -0 -0 -2.57895 -0.12321 0 0 0 -0.52669 0 0 -0.01478 0.0151 1.26561 0 -0.20022 0 0.72952 0.23832 0 -5.06665
LYS_165 -6.02651 0.32991 7.08191 -0.46243 0.13803 0.24215 2.95772 -3.14668 -0 -0 -3.95159 0.09893 0 0 0 0 -0.65854 0 -0.02968 0.05668 2.4931 0 -0.03831 0 -1.6738 0.18876 0 -2.40036
GLU_166 -4.59562 0.26022 5.5961 -0.58504 0.10644 1.06156 2.49272 -2.5462 -0.01946 -0.1591 -1.65366 -0.71266 0 0 0 0 0 0 0.01415 0.06351 0 3.39256 -0.2494 0 -2.5358 -0.30815 0 -0.37782
LEU_167 -8.34515 0.7219 5.5864 -0.54461 0.20174 0.14857 3.11134 -3.33193 -0.01764 -0.13823 -2.82671 -0.02102 0 0 0 0 0 0 -0.04953 0.47319 3.14733 0 -0.30035 0 0.72952 -0.30225 0 -1.75743
LEU_168 -8.02778 0.67169 3.48381 -0.57427 0.2833 0.18133 2.83558 -2.66951 -0 -0 -2.50719 0.06262 0 0 0 0 0 0 0.22433 0.61865 1.2454 0 -0.30791 0 0.72952 -0.19024 0 -3.94068
LYS_169 -4.74067 0.29874 5.45047 -0.70787 0.14981 0.52633 2.55921 -2.49793 -0 -0 -2.19479 -0.1085 0 0 0 0 0 0 0.14903 0.01096 2.68768 0 -0.03998 0 -1.6738 -0.20605 0 -0.33736
GLU_170 -6.45743 0.34726 6.72399 -0.21532 0.03183 0.30486 2.90086 -3.17445 -0.0371 -0.29733 -1.98649 -0.60988 0 0 0 0 0 0 -0.0206 0.05015 0 3.02462 -0.33454 0 -2.5358 -0.37395 0 -2.65931
LEU_171 -9.23797 1.16019 3.38246 -0.64563 0.26484 0.20456 2.94973 -2.90328 -0 -0 -2.51803 0.11527 0 0 0 0 0 0 0.07404 0.05433 0.90985 0 -0.24307 0 0.72952 -0.15848 0 -5.86164
LYS_172 -5.87552 0.23685 6.74299 -0.30716 0.02119 0.1325 3.24925 -3.02378 -0 -0 -3.68439 0.1695 0 0 0 0 -0.50292 0 -0.02223 0.42777 2.48366 0 -0.01845 0 -1.6738 -0.06096 0 -1.7055
LYS_173 -4.27292 0.14741 4.93978 -0.56652 0.20246 0.30866 2.42638 -2.33725 -0.00231 -0.03134 -2.23948 0.22887 0 0 0 0 0 0 0.03977 0.06207 2.99774 0 0.0358 0 -1.6738 -0.15841 0 0.10691
VAL_174 -7.31467 0.55665 4.65557 -0.31925 0.21623 0.07393 3.30045 -2.93882 -0 -0 -2.70083 -0.31316 0 0 0 0 0 0 -0.04705 0.0009 0.23558 0 -0.28178 0 2.085 0.00612 0 -2.78512
LEU_175 -8.74999 0.94747 3.89607 -0.48813 0.19835 0.11431 2.65726 -2.8444 -0 -0 -2.28575 0.22461 0 0 0 0 0 0 -0.00911 0.08396 0.28753 0 -0.29096 0 0.72952 0.00313 0 -5.52616
ASP_176 -5.08992 0.27291 7.09386 -0.20172 0.00012 0.65776 2.65614 -3.04382 -0.00232 -0.03149 -3.86026 -0.18613 0 0 0 0 0 0 0.01243 0.00302 0 3.1988 0.24173 0 -2.2837 0.08735 0 -0.47524
ARG_177 -6.75937 0.34553 8.03288 -0.58996 0.08677 0.38339 3.31642 -3.38688 -0 -0 -3.4114 0.0772 0 0 0 0 -0.66523 0 -0.03207 0.20388 2.84653 0 -0.12884 0 -1.281 -0.01014 0 -0.9723
LEU_178 -9.0744 0.90133 3.94345 -0.675 0.21983 0.22707 3.04627 -2.9669 -0 -0 -2.59783 0.13559 0 0 0 0 0 0 0.0894 0.00498 0.9148 0 -0.24355 0 0.72952 -0.02528 0 -5.37072
LYS_179 -6.03709 0.35995 6.75254 -0.43288 0.07299 0.22239 3.27245 -3.06834 -1e-05 -0.00015 -4.27027 0.09222 0 0 0 0 -0.61663 0 0.09419 0.11884 2.50009 0 -0.02059 0 -1.6738 -0.01099 0 -2.64509
LYS_180 -5.39975 0.27415 6.95923 -0.44833 0.0898 0.24204 2.64281 -3.00073 -0 -0 -3.76711 0.08887 0 0 0 0 0 0 0.24519 0.18447 2.59039 0 -0.03977 0 -1.6738 -0.28301 0 -1.29553
ILE_181 -8.82979 0.80075 5.24698 -0.5169 0.51319 0.10455 3.17737 -3.2941 -0 -0 -2.52408 -0.04573 0 0 0 0 0 0 -0.0603 0.00824 0.55142 0 -0.42657 0 1.0317 0.02952 0 -4.23376
LEU_182 -7.92514 0.61662 3.3624 -0.49916 0.13721 0.10706 2.56776 -2.67286 -0 -0 -2.56756 0.03379 0 0 0 0 0 0 -0.00398 0.01762 3.38226 0 -0.2511 0 0.72952 0.29641 0 -2.66915
GLU_183 -3.88335 0.18361 4.90131 -0.34687 0.08453 0.41318 2.31638 -2.28761 -0.01111 -0.08975 -1.96971 -0.62006 0 0 0 0 0 0 -0.01936 0.00751 0 3.46841 -0.18065 0 -2.5358 -0.03553 0 -0.60486
ARG_184 -5.92142 0.21128 8.15087 -1.10623 0.26115 0.78407 3.51804 -3.55241 -0 -0 -4.6684 0.1142 0 0 0 0 -0.93729 0 -0.03945 0.0839 2.70655 0 -0.04556 0 -1.281 -0.09967 0 -1.82137
ASN_185 -7.30646 0.2778 7.46139 -0.1676 0.01219 0.24905 2.88059 -3.67897 -0 -0 -2.41576 -0.32873 0 0 0 0 0 0 0.06648 0.04302 0 1.57936 0.19875 0 -0.87355 0.06214 0 -1.94029
ASP_186 -6.18682 0.4709 8.93696 -0.20535 0.00043 0.66459 4.24872 -3.75779 -0.02388 -0.192 -5.20694 -0.23678 0 0 0 0 -0.70021 0 0.00261 0.03787 0 3.11978 0.29455 0 -2.2837 0.24966 0 -0.76739
GLU_187 -3.86752 0.11081 4.93648 -0.34184 0.08056 0.40525 1.72515 -2.21734 -0 -0 -1.1337 -0.62286 0 0 0 0 0 0 -0.03458 0.00178 0 3.29372 -0.19143 0 -2.5358 0.0969 0 -0.29441
GLU_188 -5.15467 0.21771 7.02695 -0.39972 0.03725 0.76886 2.92584 -2.8694 -0.01375 -0.07546 -3.89806 -0.37585 0 0 0 0 -0.63341 0 -0.03201 0.02551 0 3.25758 -0.26884 0 -2.5358 -0.28477 0 -2.28202
ILE_189 -7.08372 0.73511 3.5984 -0.50497 0.2652 0.10129 2.32224 -2.3999 -0 -0 -1.98253 -0.01612 0 0 0 0 0 0 0.001 0.10485 0.87391 0 -0.29306 0 1.0317 -0.12908 0 -3.37569
LYS_190 -4.16813 0.45647 5.94695 -0.33725 0.03818 0.17264 2.47384 -2.41662 -0 -0 -4.29006 -0.07778 0 0 0 0 -0.70021 0 -0.03434 1.0206 1.76343 0 -0.0244 0 -1.6738 0.43797 0 -1.41252
LYS_191 -3.59655 0.37712 5.53088 -0.29109 0.02378 0.12803 2.4337 -2.17796 -0 -0 -3.42035 -0.08099 0 0 0 0 -0.63341 0 0.00581 0.11369 1.77446 0 -0.05894 0 -1.6738 0.2219 0 -1.3237
SER_192 -3.04222 0.43498 4.35709 -0.0156 0 0.02793 1.96764 -1.89623 -0.01375 -0.07546 -1.61793 -0.84636 0 0 0 -0.1478 -0.5949 0 0.24544 0.02524 0.2015 0 0.63062 0.68463 -1.1772 1.18506 0 0.33267
ASP_193 -1.89067 0.18924 2.40377 -0.08564 0.01027 0.27973 0.67154 -1.01924 -0 -0 -1.71115 -0.3435 0 0 0 -0.66618 0 0 -0.21431 0.00489 0 2.07961 0.11642 0 -2.2837 2.58502 0 0.12611
GLU_194 -2.36343 0.31959 2.06406 -0.39276 0.14938 0.55965 0.4168 -1.02673 -0 -0 0.26458 -0.5918 0 0 0 0 0 0 0.00701 0.0023 0 4.94796 0.05432 0 -2.5358 1.12278 0 2.99792
LEU_195 -5.12524 0.2733 1.51565 -0.44866 0.23466 0.10031 0.50416 -1.41562 -0.00792 -0.08853 0.32073 0.08521 0 0 0 0 0 0 0.0054 0.09384 1.62115 0 -0.31176 0 0.72952 -0.28191 0 -2.1957
ASP_196 -4.03832 0.38318 6.61221 -0.21722 0.13553 0.69361 2.48485 -2.75704 -0.00792 -0.08853 -3.5121 -1.62964 0 0 0 -0.46376 0 0 -0.0754 0.01904 0 2.36071 -0.69966 0 -2.2837 -0.3045 0 -3.38866
ASP_197 -5.41183 0.22457 7.98486 -0.11134 0.00685 0.33674 2.61795 -3.23974 -0 -0 -1.59085 -0.46793 0 0 0 0 -0.82589 0 -0.07983 0.02182 0 1.83679 0.0522 0 -2.2837 -0.07326 0 -1.00258
GLU_198 -3.9842 0.30548 5.10362 -0.32542 0.05254 0.3654 1.83995 -2.30918 -0.01818 -0.12724 -2.24099 -0.47351 0 0 0 -0.46376 0 0 -0.03994 0.02495 0 3.40804 -0.07038 0 -2.5358 0.34811 0 -1.14052
SER_199 -4.61915 0.37405 6.36469 -0.02988 1e-05 0.0509 2.29328 -2.7597 -0.01705 -0.12629 -1.26839 -0.97948 0 0 0 0 0 0 0.03639 0.10346 0.20988 0 -0.19379 0.67767 -1.1772 0.00281 0 -1.0578
LEU_200 -7.56275 0.85627 3.6943 -0.69561 0.28842 0.27141 2.77609 -2.68119 -0 -0 -2.11918 0.0958 0 0 0 0 0 0 0.08552 0.01965 0.96283 0 -0.25297 0 0.72952 -0.22314 0 -3.75503
LEU_201 -8.66868 1.0556 3.32666 -0.46404 0.15439 0.11849 2.93328 -2.82163 -0 -0 -1.75992 0.12823 0 0 0 0 0 0 0.07218 0.18138 0.33589 0 -0.31179 0 0.72952 -0.05054 0 -5.04097
GLU_202 -6.12188 0.49982 6.16652 -0.2208 0.0373 0.31489 2.38901 -2.98985 -0.03522 -0.25354 -1.42184 -0.6108 0 0 0 0 0 0 0.16242 0.00336 0 3.01306 -0.29582 0 -2.5358 -0.31977 0 -2.21893
ASP_203 -6.02964 0.25502 8.28969 -0.10477 0.00865 0.31817 3.39647 -3.61992 -0 -0 -4.3158 -0.32221 0 0 0 0 -0.93729 0 0.30971 0.12715 0 1.7414 0.11389 0 -2.2837 -0.26122 0 -3.3144
ILE_204 -8.57074 0.70574 3.5233 -0.48421 0.23676 0.10161 3.07222 -2.85902 -0 -0 -2.30519 -0.09013 0 0 0 0 0 0 0.04131 0.00018 0.67321 0 -0.35628 0 1.0317 0.08554 0 -5.19398
VAL_205 -7.88156 1.0731 4.79832 -0.32105 0.25074 0.0736 3.45691 -3.1524 -0 -0 -2.70326 -0.07189 0 0 0 0 0 0 -0.02123 0.07512 0.05618 0 -0.23036 0 2.085 0.45334 0 -2.05944
GLU_206 -5.42645 0.234 6.14366 -0.32738 0.0456 0.37546 2.79433 -2.83695 -0 -0 -3.20063 -0.59587 0 0 0 0 -0.66523 0 0.03617 0.08735 0 3.56341 -0.26494 0 -2.5358 0.10547 0 -2.46782
LEU_207 -7.61876 0.74043 3.98791 -0.69118 0.25753 0.25388 2.69805 -2.72376 -0 -0 -1.94249 0.11945 0 0 0 0 0 0 -0.01131 0.02543 0.88491 0 -0.22836 0 0.72952 -0.05154 0 -3.57029
LEU_208 -9.72415 1.19125 4.0416 -0.48343 0.19917 0.11098 2.91649 -3.1122 -0.00509 -0.037 -2.41305 0.23457 0 0 0 0 0 0 -0.00611 0.29686 0.36084 0 -0.27127 0 0.72952 0.17216 0 -5.79888
LYS_209 -6.09111 0.29974 5.97625 -0.34048 0.03148 0.15958 2.59329 -2.82558 -0 -0 -2.61498 0.26917 0 0 0 0 0 0 0.0572 0.13274 2.50392 0 -0.01296 0 -1.6738 -0.0803 0 -1.61584
GLU_210 -8.11463 0.62636 9.15226 -0.45298 0.09817 0.94451 3.92435 -3.89239 -0 -0 -5.20593 -0.4448 0 0 0 0 -0.66476 0 0.20468 0.09765 0 3.20443 -0.33093 0 -2.5358 -0.33554 0 -3.72533
ILE_211 -8.88209 0.71243 3.95013 -0.65213 0.53724 0.14155 3.03082 -2.97306 -0 -0 -1.9516 0.35452 0 0 0 0 0 0 -0.0614 0.2451 0.55686 0 -0.35872 0 1.0317 -0.0864 0 -4.40505
ILE_212 -8.91672 0.89672 5.04717 -0.50176 0.35928 0.09736 2.81774 -3.05185 -0 -0 -2.3222 0.12745 0 0 0 0 0 0 -0.02998 0.07782 0.50989 0 -0.45396 0 1.0317 0.39828 0 -3.91305
LYS_213 -6.48653 0.3126 7.31797 -0.49706 0.21742 0.25976 3.16269 -3.27478 -0.00509 -0.037 -4.14743 0.11023 0 0 0 0 -0.66476 0 -0.05567 0.02148 2.56958 0 -0.03497 0 -1.6738 0.07198 0 -2.83339
LEU_214 -9.45763 1.22454 3.23351 -0.68947 0.30233 0.23744 2.74329 -2.79449 -0 -0 -2.30578 0.13283 0 0 0 0 0 0 -0.02271 0.02801 0.91112 0 -0.23926 0 0.72952 -0.0672 0 -6.03397
TRP_215 -13.0033 1.88471 2.98633 -0.95772 0.38711 0.55148 3.01107 -3.44332 -0 -0 -1.97828 -0.61613 0 0 0 0 0 0 -0.02649 0.19104 0 5.02808 0.03897 0 3.035 0.08071 0 -2.83071
LYS_216 -6.64646 0.49689 6.76117 -0.33993 0.03738 0.16003 3.2565 -3.17917 -0 -0 -3.79207 0.23146 0 0 0 0 -0.42219 0 -0.00448 0.39659 2.48607 0 -0.03096 0 -1.6738 -0.18963 0 -2.45259
ILE_217 -8.0065 0.5872 4.26265 -0.50322 0.43121 0.10139 2.8884 -2.90304 -0 -0 -2.60201 -0.0603 0 0 0 0 0 0 -0.06541 0.04405 0.65373 0 -0.4056 0 1.0317 -0.04111 0 -4.58684
LEU_218 -8.1965 0.66966 3.07917 -0.49568 0.20442 0.11753 2.5347 -2.57378 -0.01099 -0.08511 -2.27043 0.24323 0 0 0 0 0 0 0.02187 0.0663 0.29378 0 -0.28772 0 0.72952 0.11294 0 -5.84709
VAL_219 -6.80327 0.54906 4.68976 -0.30808 0.21166 0.07012 2.6345 -2.82797 -0 -0 -1.49858 -0.07287 0 0 0 0 0 0 -0.06133 0.02265 0.03862 0 -0.3304 0 2.085 0.20127 0 -1.39985
GLU_220 -5.41337 0.46015 5.25786 -0.35023 0.08539 0.41572 2.23582 -2.61832 -0 -0 -2.54778 -0.646 0 0 0 0 0 0 -0.00359 0.02173 0 3.81271 -0.28531 0 -2.5358 -0.01231 0 -2.12333
LEU_221 -8.9439 0.70625 3.77598 -0.67321 0.13333 0.27065 2.80425 -2.90568 -0 -0 -2.40059 0.04669 0 0 0 0 0 0 0.01979 0.06354 1.06299 0 -0.27539 0 0.72952 -0.21338 0 -5.79916
SER_222 -6.08719 0.30236 6.24988 -0.02627 0 0.06179 2.99104 -3.05226 -0.00169 -0.04119 -2.7602 -0.57429 0 0 0 0 0 0 0.08494 0.00027 0.84436 0 0.31877 0.64812 -1.1772 0.27658 0 -1.94218
ASP_223 -4.62112 0.23861 6.02182 -0.1021 0.00478 0.30697 2.46382 -2.70581 -0.00856 -0.10354 -2.52652 -0.3593 0 0 0 0 0 0 0.05126 0.02443 0 1.71015 0.17726 0 -2.2837 0.26652 0 -1.44505
ILE_224 -8.5959 0.62416 4.76164 -0.50199 0.47806 0.10087 2.70707 -3.01561 -0 -0 -2.1639 -0.00768 0 0 0 0 0 0 -0.04835 0.01079 0.55997 0 -0.41498 0 1.0317 0.21657 0 -4.25757
LEU_225 -9.76726 1.15421 3.4779 -0.51713 0.29986 0.12052 3.07525 -2.96352 -0 -0 -2.70193 0.26659 0 0 0 0 0 0 0.07313 0.05357 0.3165 0 -0.28511 0 0.72952 0.20493 0 -6.46299
LEU_226 -8.67455 0.58982 4.67756 -0.47413 0.23576 0.10835 2.93411 -3.11817 -0 -0 -2.07381 0.21305 0 0 0 0 0 0 0.06913 0.00633 0.30778 0 -0.3 0 0.72952 -0.0674 0 -4.83662
LYS_227 -3.58221 0.21928 4.18031 -0.5339 0.05359 0.3676 1.56111 -1.88192 -0 -0 -0.75581 0.35772 0 0 0 0 0 0 -0.01699 0.2263 4.18558 0 -0.04247 0 -1.6738 -0.22559 0 2.43881
LEU_228 -5.02075 0.432 3.23259 -0.50612 0.20982 0.12782 1.65217 -1.86057 -0.03494 -0.16285 -1.18154 0.22043 0 0 0 0 0 0 -0.04818 0.03906 0.29719 0 -0.27309 0 0.72952 -0.29897 0 -2.44641
ILE_229 -7.50102 1.16302 4.28241 -0.50805 0.43811 0.10859 1.98821 -2.14639 -0 -0 -3.39079 -0.20641 0 0 0 0 0 0 -0.05242 0.05853 0.86159 0 -0.3912 0 1.0317 -0.10264 0 -4.36677
ASP:CtermProteinFull_230 -4.10781 0.77194 6.76762 -1.92165 1.25065 3.9275 2.74576 -2.42515 -0.02243 -0.07907 -5.89197 -0.7431 0 0 0 -0.60655 0 0 0 0.01535 0 2.70371 0 0 -2.2837 0.02509 0 0.12617
#END_POSE_ENERGIES_TABLE postremodel_33-3-0004_input_DHT03_AB-2_0001.pdb
