# Supplementary material for: De novo design of obligate ABC-type heterotrimeric proteins
Source: Nat Struct Mol Biol. 2022 Dec 15;29(12):1266–76. doi: 10.1038/s41594-022-00879-4 (PMC9758053; doi:10.1038/s41594-022-00879-4)
Supplement: Supplementary file 4 — This compressed file contains all PDB files and scripts used in our design protocols and analyses, as well as the final design model outputs. [file 41594_2022_879_MOESM4_ESM.zip › source_data/pdbs/crown_pdbs/C3-DHT03-01-DHR82.pdb]

HEADER                                            01-FEB-22   XXXX              
EXPDTA    THEORETICAL MODEL                                                     
REMARK 220                                                                      
REMARK 220 EXPERIMENTAL DETAILS                                                 
REMARK 220  EXPERIMENT TYPE                : THEORETICAL MODELLING              
REMARK 220  DATE OF DATA COLLECTION        : 01-FEB-22                          
REMARK 220                                                                      
REMARK 220 REMARK: MODEL GENERATED BY ROSETTA                                   
REMARK 220  VERSION 2021.16+release.8ee4f02                                     
ATOM      1  N   ASN D   1     -63.822 -35.526   9.925  1.00  0.00           N  
ATOM      2  CA  ASN D   1     -62.597 -35.775  10.689  1.00  0.00           C  
ATOM      3  C   ASN D   1     -61.298 -35.808   9.834  1.00  0.00           C  
ATOM      4  O   ASN D   1     -60.298 -35.135  10.159  1.00  0.00           O  
ATOM      5  CB  ASN D   1     -62.737 -37.070  11.485  1.00  0.00           C  
ATOM      6  CG  ASN D   1     -63.688 -36.989  12.674  1.00  0.00           C  
ATOM      7  OD1 ASN D   1     -64.038 -35.912  13.161  1.00  0.00           O  
ATOM      8  ND2 ASN D   1     -64.103 -38.135  13.154  1.00  0.00           N  
ATOM      9 1H   ASN D   1     -64.354 -34.799  10.386  1.00  0.00           H  
ATOM     10 2H   ASN D   1     -63.579 -35.248   8.984  1.00  0.00           H  
ATOM     11 3H   ASN D   1     -64.375 -36.371   9.894  1.00  0.00           H  
ATOM     12  HA  ASN D   1     -62.486 -34.962  11.399  1.00  0.00           H  
ATOM     13 1HB  ASN D   1     -63.075 -37.867  10.823  1.00  0.00           H  
ATOM     14 2HB  ASN D   1     -61.767 -37.344  11.837  1.00  0.00           H  
ATOM     15 1HD2 ASN D   1     -64.723 -38.153  13.938  1.00  0.00           H  
ATOM     16 2HD2 ASN D   1     -63.802 -38.994  12.741  1.00  0.00           H  
ATOM     17  N   THR D   2     -61.316 -36.614   8.744  1.00  0.00           N  
ATOM     18  CA  THR D   2     -60.194 -36.899   7.831  1.00  0.00           C  
ATOM     19  C   THR D   2     -59.885 -35.849   6.744  1.00  0.00           C  
ATOM     20  O   THR D   2     -60.228 -36.001   5.566  1.00  0.00           O  
ATOM     21  CB  THR D   2     -60.413 -38.276   7.206  1.00  0.00           C  
ATOM     22  OG1 THR D   2     -61.746 -38.350   6.680  1.00  0.00           O  
ATOM     23  CG2 THR D   2     -60.194 -39.371   8.226  1.00  0.00           C  
ATOM     24  H   THR D   2     -62.171 -37.107   8.535  1.00  0.00           H  
ATOM     25  HA  THR D   2     -59.286 -36.988   8.434  1.00  0.00           H  
ATOM     26  HB  THR D   2     -59.712 -38.412   6.413  1.00  0.00           H  
ATOM     27  HG1 THR D   2     -61.941 -39.260   6.434  1.00  0.00           H  
ATOM     28 1HG2 THR D   2     -60.343 -40.345   7.757  1.00  0.00           H  
ATOM     29 2HG2 THR D   2     -59.172 -39.302   8.604  1.00  0.00           H  
ATOM     30 3HG2 THR D   2     -60.896 -39.250   9.046  1.00  0.00           H  
ATOM     31  N   HIS D   3     -59.274 -34.753   7.180  1.00  0.00           N  
ATOM     32  CA  HIS D   3     -58.848 -33.655   6.287  1.00  0.00           C  
ATOM     33  C   HIS D   3     -57.372 -33.255   6.515  1.00  0.00           C  
ATOM     34  O   HIS D   3     -57.015 -32.763   7.581  1.00  0.00           O  
ATOM     35  CB  HIS D   3     -59.813 -32.464   6.480  1.00  0.00           C  
ATOM     36  CG  HIS D   3     -59.514 -31.157   5.754  1.00  0.00           C  
ATOM     37  ND1 HIS D   3     -59.833 -29.934   6.319  1.00  0.00           N  
ATOM     38  CD2 HIS D   3     -58.969 -30.865   4.544  1.00  0.00           C  
ATOM     39  CE1 HIS D   3     -59.488 -28.962   5.516  1.00  0.00           C  
ATOM     40  NE2 HIS D   3     -58.974 -29.477   4.424  1.00  0.00           N  
ATOM     41  H   HIS D   3     -59.116 -34.703   8.191  1.00  0.00           H  
ATOM     42  HA  HIS D   3     -58.927 -33.983   5.249  1.00  0.00           H  
ATOM     43 1HB  HIS D   3     -60.795 -32.780   6.121  1.00  0.00           H  
ATOM     44 2HB  HIS D   3     -59.946 -32.261   7.503  1.00  0.00           H  
ATOM     45  HD2 HIS D   3     -58.599 -31.584   3.804  1.00  0.00           H  
ATOM     46  HE1 HIS D   3     -59.625 -27.904   5.730  1.00  0.00           H  
ATOM     47  HE2 HIS D   3     -58.638 -28.907   3.626  1.00  0.00           H  
ATOM     48  N   PHE D   4     -56.493 -33.487   5.534  1.00  0.00           N  
ATOM     49  CA  PHE D   4     -55.081 -33.110   5.701  1.00  0.00           C  
ATOM     50  C   PHE D   4     -54.926 -31.606   5.529  1.00  0.00           C  
ATOM     51  O   PHE D   4     -55.547 -31.024   4.640  1.00  0.00           O  
ATOM     52  CB  PHE D   4     -54.173 -33.758   4.669  1.00  0.00           C  
ATOM     53  CG  PHE D   4     -52.702 -33.540   4.972  1.00  0.00           C  
ATOM     54  CD1 PHE D   4     -52.034 -34.354   5.864  1.00  0.00           C  
ATOM     55  CD2 PHE D   4     -51.998 -32.513   4.388  1.00  0.00           C  
ATOM     56  CE1 PHE D   4     -50.709 -34.166   6.138  1.00  0.00           C  
ATOM     57  CE2 PHE D   4     -50.662 -32.327   4.665  1.00  0.00           C  
ATOM     58  CZ  PHE D   4     -50.027 -33.157   5.531  1.00  0.00           C  
ATOM     59  H   PHE D   4     -56.791 -33.931   4.656  1.00  0.00           H  
ATOM     60  HA  PHE D   4     -54.752 -33.385   6.703  1.00  0.00           H  
ATOM     61 1HB  PHE D   4     -54.362 -34.811   4.587  1.00  0.00           H  
ATOM     62 2HB  PHE D   4     -54.392 -33.322   3.691  1.00  0.00           H  
ATOM     63  HD1 PHE D   4     -52.555 -35.156   6.348  1.00  0.00           H  
ATOM     64  HD2 PHE D   4     -52.515 -31.848   3.695  1.00  0.00           H  
ATOM     65  HE1 PHE D   4     -50.199 -34.833   6.839  1.00  0.00           H  
ATOM     66  HE2 PHE D   4     -50.108 -31.523   4.199  1.00  0.00           H  
ATOM     67  HZ  PHE D   4     -48.983 -33.015   5.734  1.00  0.00           H  
ATOM     68  N   ILE D   5     -54.095 -30.962   6.338  1.00  0.00           N  
ATOM     69  CA  ILE D   5     -53.881 -29.538   6.179  1.00  0.00           C  
ATOM     70  C   ILE D   5     -52.467 -29.253   5.626  1.00  0.00           C  
ATOM     71  O   ILE D   5     -51.459 -29.606   6.243  1.00  0.00           O  
ATOM     72  CB  ILE D   5     -54.072 -28.920   7.554  1.00  0.00           C  
ATOM     73  CG1 ILE D   5     -55.447 -29.173   8.073  1.00  0.00           C  
ATOM     74  CG2 ILE D   5     -53.763 -27.439   7.545  1.00  0.00           C  
ATOM     75  CD1 ILE D   5     -55.505 -28.880   9.512  1.00  0.00           C  
ATOM     76  H   ILE D   5     -53.573 -31.426   7.089  1.00  0.00           H  
ATOM     77  HA  ILE D   5     -54.620 -29.140   5.488  1.00  0.00           H  
ATOM     78  HB  ILE D   5     -53.447 -29.449   8.211  1.00  0.00           H  
ATOM     79 1HG1 ILE D   5     -56.150 -28.540   7.542  1.00  0.00           H  
ATOM     80 2HG1 ILE D   5     -55.740 -30.213   7.920  1.00  0.00           H  
ATOM     81 1HG2 ILE D   5     -53.873 -27.037   8.547  1.00  0.00           H  
ATOM     82 2HG2 ILE D   5     -52.744 -27.283   7.194  1.00  0.00           H  
ATOM     83 3HG2 ILE D   5     -54.444 -26.941   6.892  1.00  0.00           H  
ATOM     84 1HD1 ILE D   5     -56.507 -29.049   9.880  1.00  0.00           H  
ATOM     85 2HD1 ILE D   5     -54.820 -29.536  10.008  1.00  0.00           H  
ATOM     86 3HD1 ILE D   5     -55.207 -27.864   9.685  1.00  0.00           H  
ATOM     87  N   VAL D   6     -52.371 -28.637   4.449  1.00  0.00           N  
ATOM     88  CA  VAL D   6     -51.036 -28.390   3.889  1.00  0.00           C  
ATOM     89  C   VAL D   6     -50.798 -26.918   3.662  1.00  0.00           C  
ATOM     90  O   VAL D   6     -51.600 -26.249   3.009  1.00  0.00           O  
ATOM     91  CB  VAL D   6     -50.855 -29.096   2.542  1.00  0.00           C  
ATOM     92  CG1 VAL D   6     -51.876 -28.577   1.571  1.00  0.00           C  
ATOM     93  CG2 VAL D   6     -49.424 -28.873   2.035  1.00  0.00           C  
ATOM     94  H   VAL D   6     -53.204 -28.354   3.949  1.00  0.00           H  
ATOM     95  HA  VAL D   6     -50.278 -28.753   4.586  1.00  0.00           H  
ATOM     96  HB  VAL D   6     -51.031 -30.152   2.661  1.00  0.00           H  
ATOM     97 1HG1 VAL D   6     -51.756 -29.073   0.632  1.00  0.00           H  
ATOM     98 2HG1 VAL D   6     -52.878 -28.765   1.959  1.00  0.00           H  
ATOM     99 3HG1 VAL D   6     -51.733 -27.506   1.430  1.00  0.00           H  
ATOM    100 1HG2 VAL D   6     -49.291 -29.387   1.099  1.00  0.00           H  
ATOM    101 2HG2 VAL D   6     -49.236 -27.811   1.889  1.00  0.00           H  
ATOM    102 3HG2 VAL D   6     -48.714 -29.267   2.767  1.00  0.00           H  
ATOM    103  N   VAL D   7     -49.660 -26.426   4.130  1.00  0.00           N  
ATOM    104  CA  VAL D   7     -49.370 -25.022   3.975  1.00  0.00           C  
ATOM    105  C   VAL D   7     -48.220 -24.783   3.001  1.00  0.00           C  
ATOM    106  O   VAL D   7     -47.072 -25.199   3.215  1.00  0.00           O  
ATOM    107  CB  VAL D   7     -48.967 -24.468   5.312  1.00  0.00           C  
ATOM    108  CG1 VAL D   7     -48.715 -22.991   5.217  1.00  0.00           C  
ATOM    109  CG2 VAL D   7     -49.958 -24.849   6.341  1.00  0.00           C  
ATOM    110  H   VAL D   7     -49.018 -27.022   4.657  1.00  0.00           H  
ATOM    111  HA  VAL D   7     -50.261 -24.510   3.611  1.00  0.00           H  
ATOM    112  HB  VAL D   7     -48.070 -24.901   5.554  1.00  0.00           H  
ATOM    113 1HG1 VAL D   7     -48.393 -22.637   6.166  1.00  0.00           H  
ATOM    114 2HG1 VAL D   7     -47.947 -22.788   4.465  1.00  0.00           H  
ATOM    115 3HG1 VAL D   7     -49.638 -22.483   4.937  1.00  0.00           H  
ATOM    116 1HG2 VAL D   7     -49.614 -24.506   7.283  1.00  0.00           H  
ATOM    117 2HG2 VAL D   7     -50.900 -24.407   6.115  1.00  0.00           H  
ATOM    118 3HG2 VAL D   7     -50.055 -25.938   6.375  1.00  0.00           H  
ATOM    119  N   HIS D   8     -48.546 -24.079   1.938  1.00  0.00           N  
ATOM    120  CA  HIS D   8     -47.656 -23.733   0.835  1.00  0.00           C  
ATOM    121  C   HIS D   8     -47.306 -22.244   0.964  1.00  0.00           C  
ATOM    122  O   HIS D   8     -47.785 -21.585   1.886  1.00  0.00           O  
ATOM    123  CB  HIS D   8     -48.404 -24.106  -0.470  1.00  0.00           C  
ATOM    124  CG  HIS D   8     -47.695 -24.052  -1.810  1.00  0.00           C  
ATOM    125  ND1 HIS D   8     -47.537 -22.886  -2.544  1.00  0.00           N  
ATOM    126  CD2 HIS D   8     -47.184 -25.046  -2.573  1.00  0.00           C  
ATOM    127  CE1 HIS D   8     -46.950 -23.168  -3.690  1.00  0.00           C  
ATOM    128  NE2 HIS D   8     -46.746 -24.474  -3.743  1.00  0.00           N  
ATOM    129  H   HIS D   8     -49.510 -23.779   1.874  1.00  0.00           H  
ATOM    130  HA  HIS D   8     -46.734 -24.300   0.895  1.00  0.00           H  
ATOM    131 1HB  HIS D   8     -48.768 -25.123  -0.355  1.00  0.00           H  
ATOM    132 2HB  HIS D   8     -49.276 -23.491  -0.560  1.00  0.00           H  
ATOM    133  HD1 HIS D   8     -47.883 -21.973  -2.311  1.00  0.00           H  
ATOM    134  HD2 HIS D   8     -47.108 -26.123  -2.438  1.00  0.00           H  
ATOM    135  HE1 HIS D   8     -46.738 -22.379  -4.412  1.00  0.00           H  
ATOM    136  N   GLY D   9     -46.485 -21.709   0.068  1.00  0.00           N  
ATOM    137  CA  GLY D   9     -46.158 -20.281   0.134  1.00  0.00           C  
ATOM    138  C   GLY D   9     -44.897 -20.014   0.953  1.00  0.00           C  
ATOM    139  O   GLY D   9     -44.018 -20.876   1.043  1.00  0.00           O  
ATOM    140  H   GLY D   9     -46.091 -22.289  -0.661  1.00  0.00           H  
ATOM    141 1HA  GLY D   9     -46.021 -19.898  -0.877  1.00  0.00           H  
ATOM    142 2HA  GLY D   9     -46.999 -19.732   0.562  1.00  0.00           H  
ATOM    143  N   GLY D  10     -44.789 -18.795   1.476  1.00  0.00           N  
ATOM    144  CA  GLY D  10     -43.602 -18.308   2.175  1.00  0.00           C  
ATOM    145  C   GLY D  10     -43.571 -18.678   3.657  1.00  0.00           C  
ATOM    146  O   GLY D  10     -44.487 -19.335   4.177  1.00  0.00           O  
ATOM    147  H   GLY D  10     -45.566 -18.164   1.363  1.00  0.00           H  
ATOM    148 1HA  GLY D  10     -42.706 -18.688   1.683  1.00  0.00           H  
ATOM    149 2HA  GLY D  10     -43.560 -17.225   2.077  1.00  0.00           H  
ATOM    150  N   GLU D  11     -42.558 -18.175   4.364  1.00  0.00           N  
ATOM    151  CA  GLU D  11     -42.379 -18.553   5.769  1.00  0.00           C  
ATOM    152  C   GLU D  11     -43.523 -18.065   6.623  1.00  0.00           C  
ATOM    153  O   GLU D  11     -43.922 -18.738   7.575  1.00  0.00           O  
ATOM    154  CB  GLU D  11     -41.048 -18.063   6.331  1.00  0.00           C  
ATOM    155  CG  GLU D  11     -40.739 -18.602   7.750  1.00  0.00           C  
ATOM    156  CD  GLU D  11     -40.542 -20.154   7.820  1.00  0.00           C  
ATOM    157  OE1 GLU D  11     -40.146 -20.764   6.832  1.00  0.00           O  
ATOM    158  OE2 GLU D  11     -40.803 -20.718   8.869  1.00  0.00           O  
ATOM    159  H   GLU D  11     -41.883 -17.549   3.898  1.00  0.00           H  
ATOM    160  HA  GLU D  11     -42.380 -19.636   5.833  1.00  0.00           H  
ATOM    161 1HB  GLU D  11     -40.239 -18.363   5.665  1.00  0.00           H  
ATOM    162 2HB  GLU D  11     -41.052 -16.973   6.373  1.00  0.00           H  
ATOM    163 1HG  GLU D  11     -39.834 -18.119   8.115  1.00  0.00           H  
ATOM    164 2HG  GLU D  11     -41.554 -18.316   8.407  1.00  0.00           H  
ATOM    165  N   GLU D  12     -44.072 -16.914   6.284  1.00  0.00           N  
ATOM    166  CA  GLU D  12     -45.180 -16.409   7.064  1.00  0.00           C  
ATOM    167  C   GLU D  12     -46.382 -17.340   6.993  1.00  0.00           C  
ATOM    168  O   GLU D  12     -47.124 -17.433   7.964  1.00  0.00           O  
ATOM    169  CB  GLU D  12     -45.563 -14.985   6.646  1.00  0.00           C  
ATOM    170  CG  GLU D  12     -44.595 -13.878   7.133  1.00  0.00           C  
ATOM    171  CD  GLU D  12     -44.678 -13.687   8.668  1.00  0.00           C  
ATOM    172  OE1 GLU D  12     -45.533 -14.306   9.246  1.00  0.00           O  
ATOM    173  OE2 GLU D  12     -43.929 -12.917   9.239  1.00  0.00           O  
ATOM    174  H   GLU D  12     -43.705 -16.405   5.491  1.00  0.00           H  
ATOM    175  HA  GLU D  12     -44.862 -16.362   8.106  1.00  0.00           H  
ATOM    176 1HB  GLU D  12     -45.608 -14.931   5.560  1.00  0.00           H  
ATOM    177 2HB  GLU D  12     -46.559 -14.750   7.024  1.00  0.00           H  
ATOM    178 1HG  GLU D  12     -43.576 -14.158   6.862  1.00  0.00           H  
ATOM    179 2HG  GLU D  12     -44.831 -12.943   6.638  1.00  0.00           H  
ATOM    180  N   ALA D  13     -46.609 -18.035   5.866  1.00  0.00           N  
ATOM    181  CA  ALA D  13     -47.783 -18.890   5.799  1.00  0.00           C  
ATOM    182  C   ALA D  13     -47.611 -19.996   6.786  1.00  0.00           C  
ATOM    183  O   ALA D  13     -48.548 -20.387   7.476  1.00  0.00           O  
ATOM    184  CB  ALA D  13     -47.980 -19.497   4.420  1.00  0.00           C  
ATOM    185  H   ALA D  13     -45.945 -18.034   5.097  1.00  0.00           H  
ATOM    186  HA  ALA D  13     -48.654 -18.299   6.074  1.00  0.00           H  
ATOM    187 1HB  ALA D  13     -48.859 -20.130   4.419  1.00  0.00           H  
ATOM    188 2HB  ALA D  13     -48.110 -18.743   3.696  1.00  0.00           H  
ATOM    189 3HB  ALA D  13     -47.106 -20.096   4.153  1.00  0.00           H  
ATOM    190  N   ARG D  14     -46.375 -20.477   6.880  1.00  0.00           N  
ATOM    191  CA  ARG D  14     -46.046 -21.577   7.767  1.00  0.00           C  
ATOM    192  C   ARG D  14     -46.168 -21.162   9.233  1.00  0.00           C  
ATOM    193  O   ARG D  14     -46.765 -21.883  10.038  1.00  0.00           O  
ATOM    194  CB  ARG D  14     -44.649 -22.066   7.411  1.00  0.00           C  
ATOM    195  CG  ARG D  14     -44.625 -22.761   6.040  1.00  0.00           C  
ATOM    196  CD  ARG D  14     -43.353 -23.478   5.703  1.00  0.00           C  
ATOM    197  NE  ARG D  14     -42.236 -22.554   5.415  1.00  0.00           N  
ATOM    198  CZ  ARG D  14     -42.031 -21.990   4.202  1.00  0.00           C  
ATOM    199  NH1 ARG D  14     -42.882 -22.210   3.226  1.00  0.00           N  
ATOM    200  NH2 ARG D  14     -40.982 -21.212   4.027  1.00  0.00           N  
ATOM    201  H   ARG D  14     -45.656 -20.076   6.265  1.00  0.00           H  
ATOM    202  HA  ARG D  14     -46.737 -22.392   7.588  1.00  0.00           H  
ATOM    203 1HB  ARG D  14     -43.947 -21.236   7.388  1.00  0.00           H  
ATOM    204 2HB  ARG D  14     -44.300 -22.776   8.161  1.00  0.00           H  
ATOM    205 1HG  ARG D  14     -45.446 -23.465   5.969  1.00  0.00           H  
ATOM    206 2HG  ARG D  14     -44.765 -21.989   5.273  1.00  0.00           H  
ATOM    207 1HD  ARG D  14     -43.062 -24.118   6.537  1.00  0.00           H  
ATOM    208 2HD  ARG D  14     -43.519 -24.093   4.820  1.00  0.00           H  
ATOM    209  HE  ARG D  14     -41.547 -22.314   6.151  1.00  0.00           H  
ATOM    210 1HH1 ARG D  14     -43.678 -22.807   3.380  1.00  0.00           H  
ATOM    211 2HH1 ARG D  14     -42.789 -21.773   2.305  1.00  0.00           H  
ATOM    212 1HH2 ARG D  14     -40.351 -21.066   4.828  1.00  0.00           H  
ATOM    213 2HH2 ARG D  14     -40.814 -20.772   3.135  1.00  0.00           H  
ATOM    214  N   GLN D  15     -45.707 -19.954   9.568  1.00  0.00           N  
ATOM    215  CA  GLN D  15     -45.779 -19.507  10.958  1.00  0.00           C  
ATOM    216  C   GLN D  15     -47.211 -19.161  11.377  1.00  0.00           C  
ATOM    217  O   GLN D  15     -47.637 -19.482  12.504  1.00  0.00           O  
ATOM    218  CB  GLN D  15     -44.890 -18.272  11.155  1.00  0.00           C  
ATOM    219  CG  GLN D  15     -43.381 -18.510  10.993  1.00  0.00           C  
ATOM    220  CD  GLN D  15     -42.800 -19.436  12.028  1.00  0.00           C  
ATOM    221  OE1 GLN D  15     -43.183 -19.376  13.203  1.00  0.00           O  
ATOM    222  NE2 GLN D  15     -41.857 -20.286  11.621  1.00  0.00           N  
ATOM    223  H   GLN D  15     -45.234 -19.382   8.858  1.00  0.00           H  
ATOM    224  HA  GLN D  15     -45.421 -20.314  11.598  1.00  0.00           H  
ATOM    225 1HB  GLN D  15     -45.180 -17.509  10.423  1.00  0.00           H  
ATOM    226 2HB  GLN D  15     -45.066 -17.853  12.143  1.00  0.00           H  
ATOM    227 1HG  GLN D  15     -43.217 -18.967  10.018  1.00  0.00           H  
ATOM    228 2HG  GLN D  15     -42.860 -17.554  11.045  1.00  0.00           H  
ATOM    229 1HE2 GLN D  15     -41.436 -20.912  12.272  1.00  0.00           H  
ATOM    230 2HE2 GLN D  15     -41.548 -20.299  10.635  1.00  0.00           H  
ATOM    231  N   LEU D  16     -47.962 -18.541  10.458  1.00  0.00           N  
ATOM    232  CA  LEU D  16     -49.337 -18.149  10.707  1.00  0.00           C  
ATOM    233  C   LEU D  16     -50.243 -19.360  10.747  1.00  0.00           C  
ATOM    234  O   LEU D  16     -51.139 -19.421  11.583  1.00  0.00           O  
ATOM    235  CB  LEU D  16     -49.791 -17.185   9.613  1.00  0.00           C  
ATOM    236  CG  LEU D  16     -49.118 -15.793   9.624  1.00  0.00           C  
ATOM    237  CD1 LEU D  16     -49.425 -15.085   8.364  1.00  0.00           C  
ATOM    238  CD2 LEU D  16     -49.656 -14.987  10.767  1.00  0.00           C  
ATOM    239  H   LEU D  16     -47.558 -18.300   9.548  1.00  0.00           H  
ATOM    240  HA  LEU D  16     -49.385 -17.644  11.669  1.00  0.00           H  
ATOM    241 1HB  LEU D  16     -49.579 -17.643   8.651  1.00  0.00           H  
ATOM    242 2HB  LEU D  16     -50.868 -17.040   9.699  1.00  0.00           H  
ATOM    243  HG  LEU D  16     -48.033 -15.903   9.711  1.00  0.00           H  
ATOM    244 1HD1 LEU D  16     -48.950 -14.121   8.375  1.00  0.00           H  
ATOM    245 2HD1 LEU D  16     -49.038 -15.670   7.529  1.00  0.00           H  
ATOM    246 3HD1 LEU D  16     -50.493 -14.971   8.276  1.00  0.00           H  
ATOM    247 1HD2 LEU D  16     -49.204 -14.006  10.757  1.00  0.00           H  
ATOM    248 2HD2 LEU D  16     -50.720 -14.888  10.639  1.00  0.00           H  
ATOM    249 3HD2 LEU D  16     -49.443 -15.489  11.709  1.00  0.00           H  
ATOM    250  N   ALA D  17     -50.009 -20.339   9.859  1.00  0.00           N  
ATOM    251  CA  ALA D  17     -50.815 -21.547   9.836  1.00  0.00           C  
ATOM    252  C   ALA D  17     -50.539 -22.413  11.041  1.00  0.00           C  
ATOM    253  O   ALA D  17     -51.465 -22.970  11.626  1.00  0.00           O  
ATOM    254  CB  ALA D  17     -50.542 -22.344   8.596  1.00  0.00           C  
ATOM    255  H   ALA D  17     -49.273 -20.246   9.158  1.00  0.00           H  
ATOM    256  HA  ALA D  17     -51.863 -21.254   9.852  1.00  0.00           H  
ATOM    257 1HB  ALA D  17     -51.170 -23.227   8.597  1.00  0.00           H  
ATOM    258 2HB  ALA D  17     -50.746 -21.755   7.713  1.00  0.00           H  
ATOM    259 3HB  ALA D  17     -49.491 -22.628   8.601  1.00  0.00           H  
ATOM    260  N   GLU D  18     -49.274 -22.509  11.466  1.00  0.00           N  
ATOM    261  CA  GLU D  18     -49.003 -23.326  12.633  1.00  0.00           C  
ATOM    262  C   GLU D  18     -49.691 -22.717  13.834  1.00  0.00           C  
ATOM    263  O   GLU D  18     -50.401 -23.407  14.580  1.00  0.00           O  
ATOM    264  CB  GLU D  18     -47.486 -23.441  12.881  1.00  0.00           C  
ATOM    265  CG  GLU D  18     -47.069 -24.285  14.100  1.00  0.00           C  
ATOM    266  CD  GLU D  18     -45.572 -24.538  14.185  1.00  0.00           C  
ATOM    267  OE1 GLU D  18     -44.854 -24.100  13.302  1.00  0.00           O  
ATOM    268  OE2 GLU D  18     -45.140 -25.179  15.128  1.00  0.00           O  
ATOM    269  H   GLU D  18     -48.496 -22.064  10.971  1.00  0.00           H  
ATOM    270  HA  GLU D  18     -49.411 -24.312  12.463  1.00  0.00           H  
ATOM    271 1HB  GLU D  18     -47.004 -23.857  12.013  1.00  0.00           H  
ATOM    272 2HB  GLU D  18     -47.074 -22.438  13.016  1.00  0.00           H  
ATOM    273 1HG  GLU D  18     -47.385 -23.755  14.994  1.00  0.00           H  
ATOM    274 2HG  GLU D  18     -47.576 -25.219  14.081  1.00  0.00           H  
ATOM    275  N   THR D  19     -49.549 -21.401  13.983  1.00  0.00           N  
ATOM    276  CA  THR D  19     -50.118 -20.747  15.129  1.00  0.00           C  
ATOM    277  C   THR D  19     -51.647 -20.788  15.075  1.00  0.00           C  
ATOM    278  O   THR D  19     -52.291 -21.125  16.069  1.00  0.00           O  
ATOM    279  CB  THR D  19     -49.650 -19.292  15.188  1.00  0.00           C  
ATOM    280  OG1 THR D  19     -48.213 -19.240  15.222  1.00  0.00           O  
ATOM    281  CG2 THR D  19     -50.183 -18.683  16.458  1.00  0.00           C  
ATOM    282  H   THR D  19     -48.981 -20.852  13.329  1.00  0.00           H  
ATOM    283  HA  THR D  19     -49.789 -21.267  16.027  1.00  0.00           H  
ATOM    284  HB  THR D  19     -50.017 -18.748  14.316  1.00  0.00           H  
ATOM    285  HG1 THR D  19     -47.864 -19.441  14.309  1.00  0.00           H  
ATOM    286 1HG2 THR D  19     -49.872 -17.643  16.533  1.00  0.00           H  
ATOM    287 2HG2 THR D  19     -51.260 -18.743  16.454  1.00  0.00           H  
ATOM    288 3HG2 THR D  19     -49.805 -19.236  17.314  1.00  0.00           H  
ATOM    289  N   ALA D  20     -52.230 -20.468  13.909  1.00  0.00           N  
ATOM    290  CA  ALA D  20     -53.677 -20.421  13.756  1.00  0.00           C  
ATOM    291  C   ALA D  20     -54.328 -21.771  13.934  1.00  0.00           C  
ATOM    292  O   ALA D  20     -55.398 -21.856  14.533  1.00  0.00           O  
ATOM    293  CB  ALA D  20     -54.040 -19.888  12.397  1.00  0.00           C  
ATOM    294  H   ALA D  20     -51.659 -20.219  13.106  1.00  0.00           H  
ATOM    295  HA  ALA D  20     -54.072 -19.760  14.522  1.00  0.00           H  
ATOM    296 1HB  ALA D  20     -55.119 -19.840  12.304  1.00  0.00           H  
ATOM    297 2HB  ALA D  20     -53.612 -18.898  12.251  1.00  0.00           H  
ATOM    298 3HB  ALA D  20     -53.630 -20.570  11.664  1.00  0.00           H  
ATOM    299  N   VAL D  21     -53.705 -22.846  13.454  1.00  0.00           N  
ATOM    300  CA  VAL D  21     -54.332 -24.134  13.652  1.00  0.00           C  
ATOM    301  C   VAL D  21     -54.338 -24.459  15.131  1.00  0.00           C  
ATOM    302  O   VAL D  21     -55.361 -24.929  15.640  1.00  0.00           O  
ATOM    303  CB  VAL D  21     -53.692 -25.249  12.813  1.00  0.00           C  
ATOM    304  CG1 VAL D  21     -54.275 -26.616  13.243  1.00  0.00           C  
ATOM    305  CG2 VAL D  21     -54.012 -24.975  11.325  1.00  0.00           C  
ATOM    306  H   VAL D  21     -52.823 -22.778  12.936  1.00  0.00           H  
ATOM    307  HA  VAL D  21     -55.368 -24.059  13.320  1.00  0.00           H  
ATOM    308  HB  VAL D  21     -52.607 -25.264  12.972  1.00  0.00           H  
ATOM    309 1HG1 VAL D  21     -53.843 -27.408  12.659  1.00  0.00           H  
ATOM    310 2HG1 VAL D  21     -54.050 -26.786  14.298  1.00  0.00           H  
ATOM    311 3HG1 VAL D  21     -55.354 -26.617  13.100  1.00  0.00           H  
ATOM    312 1HG2 VAL D  21     -53.595 -25.738  10.698  1.00  0.00           H  
ATOM    313 2HG2 VAL D  21     -55.078 -24.956  11.193  1.00  0.00           H  
ATOM    314 3HG2 VAL D  21     -53.602 -24.011  11.036  1.00  0.00           H  
ATOM    315  N   ARG D  22     -53.228 -24.190  15.842  1.00  0.00           N  
ATOM    316  CA  ARG D  22     -53.214 -24.453  17.276  1.00  0.00           C  
ATOM    317  C   ARG D  22     -54.276 -23.598  17.991  1.00  0.00           C  
ATOM    318  O   ARG D  22     -55.034 -24.112  18.819  1.00  0.00           O  
ATOM    319  CB  ARG D  22     -51.859 -24.074  17.871  1.00  0.00           C  
ATOM    320  CG  ARG D  22     -50.666 -24.938  17.495  1.00  0.00           C  
ATOM    321  CD  ARG D  22     -49.407 -24.366  18.080  1.00  0.00           C  
ATOM    322  NE  ARG D  22     -48.191 -25.015  17.597  1.00  0.00           N  
ATOM    323  CZ  ARG D  22     -47.617 -26.108  18.115  1.00  0.00           C  
ATOM    324  NH1 ARG D  22     -48.146 -26.714  19.159  1.00  0.00           N  
ATOM    325  NH2 ARG D  22     -46.506 -26.570  17.563  1.00  0.00           N  
ATOM    326  H   ARG D  22     -52.391 -23.803  15.388  1.00  0.00           H  
ATOM    327  HA  ARG D  22     -53.418 -25.509  17.446  1.00  0.00           H  
ATOM    328 1HB  ARG D  22     -51.613 -23.059  17.569  1.00  0.00           H  
ATOM    329 2HB  ARG D  22     -51.935 -24.074  18.956  1.00  0.00           H  
ATOM    330 1HG  ARG D  22     -50.807 -25.950  17.872  1.00  0.00           H  
ATOM    331 2HG  ARG D  22     -50.567 -24.957  16.429  1.00  0.00           H  
ATOM    332 1HD  ARG D  22     -49.351 -23.310  17.810  1.00  0.00           H  
ATOM    333 2HD  ARG D  22     -49.436 -24.461  19.162  1.00  0.00           H  
ATOM    334  HE  ARG D  22     -47.735 -24.600  16.789  1.00  0.00           H  
ATOM    335 1HH1 ARG D  22     -48.992 -26.354  19.577  1.00  0.00           H  
ATOM    336 2HH1 ARG D  22     -47.705 -27.539  19.542  1.00  0.00           H  
ATOM    337 1HH2 ARG D  22     -46.098 -26.085  16.737  1.00  0.00           H  
ATOM    338 2HH2 ARG D  22     -46.054 -27.386  17.939  1.00  0.00           H  
ATOM    339  N   GLU D  23     -54.377 -22.309  17.625  1.00  0.00           N  
ATOM    340  CA  GLU D  23     -55.330 -21.407  18.274  1.00  0.00           C  
ATOM    341  C   GLU D  23     -56.789 -21.786  18.000  1.00  0.00           C  
ATOM    342  O   GLU D  23     -57.631 -21.659  18.892  1.00  0.00           O  
ATOM    343  CB  GLU D  23     -55.071 -19.938  17.883  1.00  0.00           C  
ATOM    344  CG  GLU D  23     -53.773 -19.285  18.478  1.00  0.00           C  
ATOM    345  CD  GLU D  23     -53.496 -17.800  18.031  1.00  0.00           C  
ATOM    346  OE1 GLU D  23     -54.262 -17.241  17.266  1.00  0.00           O  
ATOM    347  OE2 GLU D  23     -52.506 -17.261  18.462  1.00  0.00           O  
ATOM    348  H   GLU D  23     -53.736 -21.934  16.920  1.00  0.00           H  
ATOM    349  HA  GLU D  23     -55.173 -21.484  19.348  1.00  0.00           H  
ATOM    350 1HB  GLU D  23     -54.980 -19.892  16.803  1.00  0.00           H  
ATOM    351 2HB  GLU D  23     -55.922 -19.333  18.181  1.00  0.00           H  
ATOM    352 1HG  GLU D  23     -53.849 -19.310  19.563  1.00  0.00           H  
ATOM    353 2HG  GLU D  23     -52.922 -19.901  18.198  1.00  0.00           H  
ATOM    354  N   ILE D  24     -57.099 -22.275  16.791  1.00  0.00           N  
ATOM    355  CA  ILE D  24     -58.475 -22.665  16.507  1.00  0.00           C  
ATOM    356  C   ILE D  24     -58.753 -24.004  17.224  1.00  0.00           C  
ATOM    357  O   ILE D  24     -59.803 -24.180  17.856  1.00  0.00           O  
ATOM    358  CB  ILE D  24     -58.808 -22.907  15.016  1.00  0.00           C  
ATOM    359  CG1 ILE D  24     -58.665 -21.703  14.103  1.00  0.00           C  
ATOM    360  CG2 ILE D  24     -60.296 -23.158  15.034  1.00  0.00           C  
ATOM    361  CD1 ILE D  24     -58.724 -22.052  12.627  1.00  0.00           C  
ATOM    362  H   ILE D  24     -56.384 -22.331  16.062  1.00  0.00           H  
ATOM    363  HA  ILE D  24     -59.150 -21.907  16.904  1.00  0.00           H  
ATOM    364  HB  ILE D  24     -58.247 -23.752  14.614  1.00  0.00           H  
ATOM    365 1HG1 ILE D  24     -59.470 -21.025  14.311  1.00  0.00           H  
ATOM    366 2HG1 ILE D  24     -57.721 -21.214  14.294  1.00  0.00           H  
ATOM    367 1HG2 ILE D  24     -60.660 -23.338  14.031  1.00  0.00           H  
ATOM    368 2HG2 ILE D  24     -60.502 -24.005  15.672  1.00  0.00           H  
ATOM    369 3HG2 ILE D  24     -60.801 -22.278  15.439  1.00  0.00           H  
ATOM    370 1HD1 ILE D  24     -58.630 -21.154  12.032  1.00  0.00           H  
ATOM    371 2HD1 ILE D  24     -57.905 -22.734  12.387  1.00  0.00           H  
ATOM    372 3HD1 ILE D  24     -59.673 -22.533  12.404  1.00  0.00           H  
ATOM    373  N   SER D  25     -57.793 -24.950  17.139  1.00  0.00           N  
ATOM    374  CA  SER D  25     -57.934 -26.300  17.692  1.00  0.00           C  
ATOM    375  C   SER D  25     -58.214 -26.258  19.194  1.00  0.00           C  
ATOM    376  O   SER D  25     -58.975 -27.088  19.711  1.00  0.00           O  
ATOM    377  CB  SER D  25     -56.661 -27.093  17.444  1.00  0.00           C  
ATOM    378  OG  SER D  25     -56.445 -27.289  16.071  1.00  0.00           O  
ATOM    379  H   SER D  25     -56.928 -24.748  16.633  1.00  0.00           H  
ATOM    380  HA  SER D  25     -58.763 -26.796  17.188  1.00  0.00           H  
ATOM    381 1HB  SER D  25     -55.814 -26.559  17.873  1.00  0.00           H  
ATOM    382 2HB  SER D  25     -56.728 -28.057  17.949  1.00  0.00           H  
ATOM    383  HG  SER D  25     -56.283 -26.386  15.717  1.00  0.00           H  
ATOM    384  N   LYS D  26     -57.623 -25.275  19.896  1.00  0.00           N  
ATOM    385  CA  LYS D  26     -57.837 -25.080  21.332  1.00  0.00           C  
ATOM    386  C   LYS D  26     -59.281 -24.710  21.686  1.00  0.00           C  
ATOM    387  O   LYS D  26     -59.688 -24.850  22.840  1.00  0.00           O  
ATOM    388  CB  LYS D  26     -56.885 -24.028  21.906  1.00  0.00           C  
ATOM    389  CG  LYS D  26     -55.423 -24.471  22.027  1.00  0.00           C  
ATOM    390  CD  LYS D  26     -54.544 -23.341  22.557  1.00  0.00           C  
ATOM    391  CE  LYS D  26     -53.091 -23.771  22.670  1.00  0.00           C  
ATOM    392  NZ  LYS D  26     -52.225 -22.663  23.168  1.00  0.00           N  
ATOM    393  H   LYS D  26     -56.957 -24.661  19.414  1.00  0.00           H  
ATOM    394  HA  LYS D  26     -57.617 -26.025  21.829  1.00  0.00           H  
ATOM    395 1HB  LYS D  26     -56.906 -23.144  21.258  1.00  0.00           H  
ATOM    396 2HB  LYS D  26     -57.233 -23.720  22.889  1.00  0.00           H  
ATOM    397 1HG  LYS D  26     -55.371 -25.303  22.728  1.00  0.00           H  
ATOM    398 2HG  LYS D  26     -55.050 -24.814  21.079  1.00  0.00           H  
ATOM    399 1HD  LYS D  26     -54.609 -22.491  21.874  1.00  0.00           H  
ATOM    400 2HD  LYS D  26     -54.901 -23.028  23.537  1.00  0.00           H  
ATOM    401 1HE  LYS D  26     -53.019 -24.613  23.354  1.00  0.00           H  
ATOM    402 2HE  LYS D  26     -52.736 -24.083  21.686  1.00  0.00           H  
ATOM    403 1HZ  LYS D  26     -51.268 -22.982  23.229  1.00  0.00           H  
ATOM    404 2HZ  LYS D  26     -52.279 -21.882  22.530  1.00  0.00           H  
ATOM    405 3HZ  LYS D  26     -52.540 -22.374  24.083  1.00  0.00           H  
ATOM    406  N   LYS D  27     -60.050 -24.204  20.718  1.00  0.00           N  
ATOM    407  CA  LYS D  27     -61.439 -23.844  20.969  1.00  0.00           C  
ATOM    408  C   LYS D  27     -62.356 -24.977  20.496  1.00  0.00           C  
ATOM    409  O   LYS D  27     -63.417 -25.220  21.078  1.00  0.00           O  
ATOM    410  CB  LYS D  27     -61.793 -22.546  20.239  1.00  0.00           C  
ATOM    411  CG  LYS D  27     -60.956 -21.331  20.653  1.00  0.00           C  
ATOM    412  CD  LYS D  27     -61.141 -20.987  22.129  1.00  0.00           C  
ATOM    413  CE  LYS D  27     -60.366 -19.726  22.504  1.00  0.00           C  
ATOM    414  NZ  LYS D  27     -60.502 -19.403  23.951  1.00  0.00           N  
ATOM    415  H   LYS D  27     -59.685 -24.096  19.774  1.00  0.00           H  
ATOM    416  HA  LYS D  27     -61.586 -23.709  22.039  1.00  0.00           H  
ATOM    417 1HB  LYS D  27     -61.653 -22.692  19.163  1.00  0.00           H  
ATOM    418 2HB  LYS D  27     -62.844 -22.311  20.402  1.00  0.00           H  
ATOM    419 1HG  LYS D  27     -59.899 -21.548  20.463  1.00  0.00           H  
ATOM    420 2HG  LYS D  27     -61.240 -20.469  20.046  1.00  0.00           H  
ATOM    421 1HD  LYS D  27     -62.199 -20.832  22.339  1.00  0.00           H  
ATOM    422 2HD  LYS D  27     -60.783 -21.819  22.740  1.00  0.00           H  
ATOM    423 1HE  LYS D  27     -59.312 -19.876  22.271  1.00  0.00           H  
ATOM    424 2HE  LYS D  27     -60.741 -18.888  21.916  1.00  0.00           H  
ATOM    425 1HZ  LYS D  27     -59.976 -18.566  24.163  1.00  0.00           H  
ATOM    426 2HZ  LYS D  27     -61.476 -19.253  24.174  1.00  0.00           H  
ATOM    427 3HZ  LYS D  27     -60.145 -20.174  24.500  1.00  0.00           H  
ATOM    428  N   GLU D  28     -61.909 -25.692  19.459  1.00  0.00           N  
ATOM    429  CA  GLU D  28     -62.666 -26.794  18.857  1.00  0.00           C  
ATOM    430  C   GLU D  28     -62.463 -28.151  19.563  1.00  0.00           C  
ATOM    431  O   GLU D  28     -63.313 -29.036  19.458  1.00  0.00           O  
ATOM    432  CB  GLU D  28     -62.332 -26.888  17.371  1.00  0.00           C  
ATOM    433  CG  GLU D  28     -62.797 -25.667  16.564  1.00  0.00           C  
ATOM    434  CD  GLU D  28     -64.294 -25.551  16.418  1.00  0.00           C  
ATOM    435  OE1 GLU D  28     -64.927 -26.523  16.041  1.00  0.00           O  
ATOM    436  OE2 GLU D  28     -64.813 -24.485  16.666  1.00  0.00           O  
ATOM    437  H   GLU D  28     -61.030 -25.404  19.030  1.00  0.00           H  
ATOM    438  HA  GLU D  28     -63.723 -26.546  18.936  1.00  0.00           H  
ATOM    439 1HB  GLU D  28     -61.250 -26.966  17.260  1.00  0.00           H  
ATOM    440 2HB  GLU D  28     -62.775 -27.785  16.942  1.00  0.00           H  
ATOM    441 1HG  GLU D  28     -62.430 -24.773  17.070  1.00  0.00           H  
ATOM    442 2HG  GLU D  28     -62.360 -25.687  15.598  1.00  0.00           H  
ATOM    443  N   GLY D  29     -61.357 -28.309  20.303  1.00  0.00           N  
ATOM    444  CA  GLY D  29     -61.074 -29.554  21.017  1.00  0.00           C  
ATOM    445  C   GLY D  29     -60.376 -30.631  20.185  1.00  0.00           C  
ATOM    446  O   GLY D  29     -60.548 -31.826  20.440  1.00  0.00           O  
ATOM    447  H   GLY D  29     -60.664 -27.565  20.327  1.00  0.00           H  
ATOM    448 1HA  GLY D  29     -60.452 -29.319  21.882  1.00  0.00           H  
ATOM    449 2HA  GLY D  29     -62.006 -29.955  21.409  1.00  0.00           H  
ATOM    450  N   THR D  30     -59.631 -30.216  19.164  1.00  0.00           N  
ATOM    451  CA  THR D  30     -58.939 -31.181  18.298  1.00  0.00           C  
ATOM    452  C   THR D  30     -57.450 -31.273  18.648  1.00  0.00           C  
ATOM    453  O   THR D  30     -56.954 -30.466  19.435  1.00  0.00           O  
ATOM    454  CB  THR D  30     -59.172 -30.841  16.828  1.00  0.00           C  
ATOM    455  OG1 THR D  30     -58.583 -29.575  16.514  1.00  0.00           O  
ATOM    456  CG2 THR D  30     -60.674 -30.794  16.579  1.00  0.00           C  
ATOM    457  H   THR D  30     -59.516 -29.207  19.041  1.00  0.00           H  
ATOM    458  HA  THR D  30     -59.371 -32.168  18.464  1.00  0.00           H  
ATOM    459  HB  THR D  30     -58.733 -31.608  16.202  1.00  0.00           H  
ATOM    460  HG1 THR D  30     -57.623 -29.640  16.599  1.00  0.00           H  
ATOM    461 1HG2 THR D  30     -60.878 -30.585  15.558  1.00  0.00           H  
ATOM    462 2HG2 THR D  30     -61.102 -31.765  16.831  1.00  0.00           H  
ATOM    463 3HG2 THR D  30     -61.129 -30.026  17.204  1.00  0.00           H  
ATOM    464  N   GLU D  31     -56.730 -32.262  18.093  1.00  0.00           N  
ATOM    465  CA  GLU D  31     -55.294 -32.389  18.451  1.00  0.00           C  
ATOM    466  C   GLU D  31     -54.383 -32.274  17.241  1.00  0.00           C  
ATOM    467  O   GLU D  31     -54.612 -32.933  16.232  1.00  0.00           O  
ATOM    468  CB  GLU D  31     -55.008 -33.729  19.134  1.00  0.00           C  
ATOM    469  CG  GLU D  31     -55.744 -33.979  20.451  1.00  0.00           C  
ATOM    470  CD  GLU D  31     -55.398 -35.340  21.051  1.00  0.00           C  
ATOM    471  OE1 GLU D  31     -54.369 -35.873  20.706  1.00  0.00           O  
ATOM    472  OE2 GLU D  31     -56.208 -35.902  21.766  1.00  0.00           O  
ATOM    473  H   GLU D  31     -57.185 -32.902  17.428  1.00  0.00           H  
ATOM    474  HA  GLU D  31     -55.034 -31.586  19.141  1.00  0.00           H  
ATOM    475 1HB  GLU D  31     -55.246 -34.532  18.455  1.00  0.00           H  
ATOM    476 2HB  GLU D  31     -53.941 -33.796  19.344  1.00  0.00           H  
ATOM    477 1HG  GLU D  31     -55.482 -33.195  21.161  1.00  0.00           H  
ATOM    478 2HG  GLU D  31     -56.819 -33.926  20.271  1.00  0.00           H  
ATOM    479  N   VAL D  32     -53.318 -31.471  17.342  1.00  0.00           N  
ATOM    480  CA  VAL D  32     -52.469 -31.268  16.164  1.00  0.00           C  
ATOM    481  C   VAL D  32     -50.974 -31.590  16.295  1.00  0.00           C  
ATOM    482  O   VAL D  32     -50.319 -31.220  17.274  1.00  0.00           O  
ATOM    483  CB  VAL D  32     -52.635 -29.813  15.682  1.00  0.00           C  
ATOM    484  CG1 VAL D  32     -52.209 -28.836  16.749  1.00  0.00           C  
ATOM    485  CG2 VAL D  32     -51.849 -29.622  14.391  1.00  0.00           C  
ATOM    486  H   VAL D  32     -53.130 -30.974  18.202  1.00  0.00           H  
ATOM    487  HA  VAL D  32     -52.855 -31.904  15.378  1.00  0.00           H  
ATOM    488  HB  VAL D  32     -53.682 -29.624  15.508  1.00  0.00           H  
ATOM    489 1HG1 VAL D  32     -52.357 -27.816  16.388  1.00  0.00           H  
ATOM    490 2HG1 VAL D  32     -52.806 -28.993  17.646  1.00  0.00           H  
ATOM    491 3HG1 VAL D  32     -51.162 -28.997  16.980  1.00  0.00           H  
ATOM    492 1HG2 VAL D  32     -52.009 -28.619  14.040  1.00  0.00           H  
ATOM    493 2HG2 VAL D  32     -50.795 -29.779  14.563  1.00  0.00           H  
ATOM    494 3HG2 VAL D  32     -52.183 -30.324  13.635  1.00  0.00           H  
ATOM    495  N   ARG D  33     -50.448 -32.253  15.254  1.00  0.00           N  
ATOM    496  CA  ARG D  33     -49.029 -32.576  15.102  1.00  0.00           C  
ATOM    497  C   ARG D  33     -48.473 -31.768  13.910  1.00  0.00           C  
ATOM    498  O   ARG D  33     -49.174 -31.537  12.918  1.00  0.00           O  
ATOM    499  CB  ARG D  33     -48.818 -34.095  14.895  1.00  0.00           C  
ATOM    500  CG  ARG D  33     -49.208 -34.983  16.106  1.00  0.00           C  
ATOM    501  CD  ARG D  33     -48.881 -36.513  15.970  1.00  0.00           C  
ATOM    502  NE  ARG D  33     -49.750 -37.312  15.019  1.00  0.00           N  
ATOM    503  CZ  ARG D  33     -50.996 -37.753  15.340  1.00  0.00           C  
ATOM    504  NH1 ARG D  33     -51.526 -37.412  16.502  1.00  0.00           N  
ATOM    505  NH2 ARG D  33     -51.689 -38.537  14.510  1.00  0.00           N  
ATOM    506  H   ARG D  33     -51.089 -32.550  14.515  1.00  0.00           H  
ATOM    507  HA  ARG D  33     -48.499 -32.274  16.005  1.00  0.00           H  
ATOM    508 1HB  ARG D  33     -49.406 -34.440  14.065  1.00  0.00           H  
ATOM    509 2HB  ARG D  33     -47.774 -34.290  14.653  1.00  0.00           H  
ATOM    510 1HG  ARG D  33     -48.690 -34.610  16.990  1.00  0.00           H  
ATOM    511 2HG  ARG D  33     -50.284 -34.891  16.264  1.00  0.00           H  
ATOM    512 1HD  ARG D  33     -47.851 -36.610  15.628  1.00  0.00           H  
ATOM    513 2HD  ARG D  33     -48.965 -36.971  16.955  1.00  0.00           H  
ATOM    514  HE  ARG D  33     -49.354 -37.651  14.113  1.00  0.00           H  
ATOM    515 1HH1 ARG D  33     -51.009 -36.825  17.142  1.00  0.00           H  
ATOM    516 2HH1 ARG D  33     -52.445 -37.742  16.755  1.00  0.00           H  
ATOM    517 1HH2 ARG D  33     -51.286 -38.858  13.606  1.00  0.00           H  
ATOM    518 2HH2 ARG D  33     -52.607 -38.857  14.769  1.00  0.00           H  
ATOM    519  N   PHE D  34     -47.215 -31.315  14.005  1.00  0.00           N  
ATOM    520  CA  PHE D  34     -46.635 -30.524  12.907  1.00  0.00           C  
ATOM    521  C   PHE D  34     -45.292 -31.041  12.393  1.00  0.00           C  
ATOM    522  O   PHE D  34     -44.454 -31.495  13.177  1.00  0.00           O  
ATOM    523  CB  PHE D  34     -46.415 -29.085  13.371  1.00  0.00           C  
ATOM    524  CG  PHE D  34     -47.652 -28.336  13.751  1.00  0.00           C  
ATOM    525  CD1 PHE D  34     -48.093 -28.267  15.051  1.00  0.00           C  
ATOM    526  CD2 PHE D  34     -48.358 -27.695  12.804  1.00  0.00           C  
ATOM    527  CE1 PHE D  34     -49.220 -27.544  15.362  1.00  0.00           C  
ATOM    528  CE2 PHE D  34     -49.489 -26.983  13.105  1.00  0.00           C  
ATOM    529  CZ  PHE D  34     -49.918 -26.897  14.378  1.00  0.00           C  
ATOM    530  H   PHE D  34     -46.664 -31.515  14.828  1.00  0.00           H  
ATOM    531  HA  PHE D  34     -47.335 -30.525  12.069  1.00  0.00           H  
ATOM    532 1HB  PHE D  34     -45.743 -29.081  14.226  1.00  0.00           H  
ATOM    533 2HB  PHE D  34     -45.917 -28.533  12.579  1.00  0.00           H  
ATOM    534  HD1 PHE D  34     -47.540 -28.779  15.835  1.00  0.00           H  
ATOM    535  HD2 PHE D  34     -47.996 -27.760  11.796  1.00  0.00           H  
ATOM    536  HE1 PHE D  34     -49.553 -27.489  16.387  1.00  0.00           H  
ATOM    537  HE2 PHE D  34     -50.039 -26.479  12.330  1.00  0.00           H  
ATOM    538  HZ  PHE D  34     -50.815 -26.321  14.609  1.00  0.00           H  
ATOM    539  N   GLU D  35     -45.064 -30.889  11.080  1.00  0.00           N  
ATOM    540  CA  GLU D  35     -43.773 -31.233  10.463  1.00  0.00           C  
ATOM    541  C   GLU D  35     -43.399 -30.329   9.273  1.00  0.00           C  
ATOM    542  O   GLU D  35     -44.243 -30.002   8.441  1.00  0.00           O  
ATOM    543  CB  GLU D  35     -43.793 -32.699  10.029  1.00  0.00           C  
ATOM    544  CG  GLU D  35     -42.514 -33.203   9.410  1.00  0.00           C  
ATOM    545  CD  GLU D  35     -42.569 -34.666   9.111  1.00  0.00           C  
ATOM    546  OE1 GLU D  35     -42.868 -35.413  10.014  1.00  0.00           O  
ATOM    547  OE2 GLU D  35     -42.335 -35.054   7.980  1.00  0.00           O  
ATOM    548  H   GLU D  35     -45.837 -30.557  10.495  1.00  0.00           H  
ATOM    549  HA  GLU D  35     -42.997 -31.115  11.220  1.00  0.00           H  
ATOM    550 1HB  GLU D  35     -44.010 -33.324  10.896  1.00  0.00           H  
ATOM    551 2HB  GLU D  35     -44.591 -32.855   9.312  1.00  0.00           H  
ATOM    552 1HG  GLU D  35     -42.357 -32.664   8.487  1.00  0.00           H  
ATOM    553 2HG  GLU D  35     -41.677 -32.991  10.074  1.00  0.00           H  
ATOM    554  N   LYS D  36     -42.129 -29.923   9.180  1.00  0.00           N  
ATOM    555  CA  LYS D  36     -41.702 -29.084   8.049  1.00  0.00           C  
ATOM    556  C   LYS D  36     -40.723 -29.806   7.117  1.00  0.00           C  
ATOM    557  O   LYS D  36     -39.672 -30.278   7.561  1.00  0.00           O  
ATOM    558  CB  LYS D  36     -41.075 -27.779   8.558  1.00  0.00           C  
ATOM    559  CG  LYS D  36     -42.048 -26.879   9.324  1.00  0.00           C  
ATOM    560  CD  LYS D  36     -41.408 -25.560   9.785  1.00  0.00           C  
ATOM    561  CE  LYS D  36     -42.406 -24.707  10.605  1.00  0.00           C  
ATOM    562  NZ  LYS D  36     -42.595 -25.240  12.008  1.00  0.00           N  
ATOM    563  H   LYS D  36     -41.459 -30.203   9.883  1.00  0.00           H  
ATOM    564  HA  LYS D  36     -42.577 -28.827   7.458  1.00  0.00           H  
ATOM    565 1HB  LYS D  36     -40.232 -28.007   9.209  1.00  0.00           H  
ATOM    566 2HB  LYS D  36     -40.693 -27.211   7.710  1.00  0.00           H  
ATOM    567 1HG  LYS D  36     -42.872 -26.643   8.652  1.00  0.00           H  
ATOM    568 2HG  LYS D  36     -42.444 -27.408  10.188  1.00  0.00           H  
ATOM    569 1HD  LYS D  36     -40.532 -25.772  10.398  1.00  0.00           H  
ATOM    570 2HD  LYS D  36     -41.091 -24.986   8.912  1.00  0.00           H  
ATOM    571 1HE  LYS D  36     -42.058 -23.675  10.658  1.00  0.00           H  
ATOM    572 2HE  LYS D  36     -43.367 -24.722  10.094  1.00  0.00           H  
ATOM    573 1HZ  LYS D  36     -43.294 -24.667  12.515  1.00  0.00           H  
ATOM    574 2HZ  LYS D  36     -42.924 -26.188  11.991  1.00  0.00           H  
ATOM    575 3HZ  LYS D  36     -41.721 -25.210  12.502  1.00  0.00           H  
ATOM    576  N   LYS D  37     -41.090 -29.901   5.825  1.00  0.00           N  
ATOM    577  CA  LYS D  37     -40.278 -30.598   4.806  1.00  0.00           C  
ATOM    578  C   LYS D  37     -40.334 -29.944   3.418  1.00  0.00           C  
ATOM    579  O   LYS D  37     -41.406 -29.632   2.904  1.00  0.00           O  
ATOM    580  CB  LYS D  37     -40.724 -32.067   4.650  1.00  0.00           C  
ATOM    581  CG  LYS D  37     -40.540 -32.987   5.879  1.00  0.00           C  
ATOM    582  CD  LYS D  37     -39.070 -33.324   6.098  1.00  0.00           C  
ATOM    583  CE  LYS D  37     -38.832 -34.202   7.342  1.00  0.00           C  
ATOM    584  NZ  LYS D  37     -39.597 -35.475   7.296  1.00  0.00           N  
ATOM    585  H   LYS D  37     -41.960 -29.435   5.550  1.00  0.00           H  
ATOM    586  HA  LYS D  37     -39.239 -30.583   5.135  1.00  0.00           H  
ATOM    587 1HB  LYS D  37     -41.780 -32.092   4.385  1.00  0.00           H  
ATOM    588 2HB  LYS D  37     -40.172 -32.521   3.821  1.00  0.00           H  
ATOM    589 1HG  LYS D  37     -40.928 -32.527   6.765  1.00  0.00           H  
ATOM    590 2HG  LYS D  37     -41.085 -33.921   5.721  1.00  0.00           H  
ATOM    591 1HD  LYS D  37     -38.689 -33.855   5.221  1.00  0.00           H  
ATOM    592 2HD  LYS D  37     -38.507 -32.398   6.213  1.00  0.00           H  
ATOM    593 1HE  LYS D  37     -37.772 -34.439   7.379  1.00  0.00           H  
ATOM    594 2HE  LYS D  37     -39.107 -33.653   8.244  1.00  0.00           H  
ATOM    595 1HZ  LYS D  37     -39.393 -36.027   8.106  1.00  0.00           H  
ATOM    596 2HZ  LYS D  37     -40.605 -35.270   7.293  1.00  0.00           H  
ATOM    597 3HZ  LYS D  37     -39.348 -36.007   6.445  1.00  0.00           H  
ATOM    598  N   ASP D  38     -39.168 -29.769   2.795  1.00  0.00           N  
ATOM    599  CA  ASP D  38     -39.030 -29.241   1.425  1.00  0.00           C  
ATOM    600  C   ASP D  38     -39.771 -27.922   1.183  1.00  0.00           C  
ATOM    601  O   ASP D  38     -40.274 -27.673   0.089  1.00  0.00           O  
ATOM    602  CB  ASP D  38     -39.511 -30.270   0.394  1.00  0.00           C  
ATOM    603  CG  ASP D  38     -38.669 -31.547   0.377  1.00  0.00           C  
ATOM    604  OD1 ASP D  38     -37.518 -31.486   0.746  1.00  0.00           O  
ATOM    605  OD2 ASP D  38     -39.185 -32.568  -0.012  1.00  0.00           O  
ATOM    606  H   ASP D  38     -38.327 -30.035   3.287  1.00  0.00           H  
ATOM    607  HA  ASP D  38     -37.970 -29.061   1.244  1.00  0.00           H  
ATOM    608 1HB  ASP D  38     -40.551 -30.534   0.597  1.00  0.00           H  
ATOM    609 2HB  ASP D  38     -39.481 -29.822  -0.598  1.00  0.00           H  
ATOM    610  N   GLY D  39     -39.798 -27.060   2.190  1.00  0.00           N  
ATOM    611  CA  GLY D  39     -40.467 -25.770   2.089  1.00  0.00           C  
ATOM    612  C   GLY D  39     -41.960 -25.806   2.455  1.00  0.00           C  
ATOM    613  O   GLY D  39     -42.612 -24.764   2.457  1.00  0.00           O  
ATOM    614  H   GLY D  39     -39.355 -27.321   3.057  1.00  0.00           H  
ATOM    615 1HA  GLY D  39     -39.958 -25.057   2.737  1.00  0.00           H  
ATOM    616 2HA  GLY D  39     -40.360 -25.395   1.072  1.00  0.00           H  
ATOM    617  N   LEU D  40     -42.510 -26.982   2.770  1.00  0.00           N  
ATOM    618  CA  LEU D  40     -43.931 -27.079   3.110  1.00  0.00           C  
ATOM    619  C   LEU D  40     -44.162 -27.344   4.593  1.00  0.00           C  
ATOM    620  O   LEU D  40     -43.373 -28.026   5.261  1.00  0.00           O  
ATOM    621  CB  LEU D  40     -44.604 -28.248   2.357  1.00  0.00           C  
ATOM    622  CG  LEU D  40     -44.850 -28.101   0.845  1.00  0.00           C  
ATOM    623  CD1 LEU D  40     -45.610 -26.824   0.592  1.00  0.00           C  
ATOM    624  CD2 LEU D  40     -43.527 -28.135   0.096  1.00  0.00           C  
ATOM    625  H   LEU D  40     -41.956 -27.838   2.740  1.00  0.00           H  
ATOM    626  HA  LEU D  40     -44.425 -26.145   2.845  1.00  0.00           H  
ATOM    627 1HB  LEU D  40     -43.984 -29.135   2.497  1.00  0.00           H  
ATOM    628 2HB  LEU D  40     -45.574 -28.434   2.826  1.00  0.00           H  
ATOM    629  HG  LEU D  40     -45.467 -28.930   0.505  1.00  0.00           H  
ATOM    630 1HD1 LEU D  40     -45.804 -26.723  -0.470  1.00  0.00           H  
ATOM    631 2HD1 LEU D  40     -46.555 -26.852   1.139  1.00  0.00           H  
ATOM    632 3HD1 LEU D  40     -45.011 -25.977   0.938  1.00  0.00           H  
ATOM    633 1HD2 LEU D  40     -43.708 -28.049  -0.972  1.00  0.00           H  
ATOM    634 2HD2 LEU D  40     -42.900 -27.321   0.406  1.00  0.00           H  
ATOM    635 3HD2 LEU D  40     -43.011 -29.077   0.301  1.00  0.00           H  
ATOM    636  N   LEU D  41     -45.289 -26.853   5.108  1.00  0.00           N  
ATOM    637  CA  LEU D  41     -45.694 -27.236   6.462  1.00  0.00           C  
ATOM    638  C   LEU D  41     -46.852 -28.229   6.423  1.00  0.00           C  
ATOM    639  O   LEU D  41     -47.910 -27.996   5.820  1.00  0.00           O  
ATOM    640  CB  LEU D  41     -46.015 -26.019   7.355  1.00  0.00           C  
ATOM    641  CG  LEU D  41     -46.666 -26.327   8.721  1.00  0.00           C  
ATOM    642  CD1 LEU D  41     -45.739 -27.088   9.617  1.00  0.00           C  
ATOM    643  CD2 LEU D  41     -47.087 -25.034   9.375  1.00  0.00           C  
ATOM    644  H   LEU D  41     -45.895 -26.257   4.529  1.00  0.00           H  
ATOM    645  HA  LEU D  41     -44.859 -27.747   6.938  1.00  0.00           H  
ATOM    646 1HB  LEU D  41     -45.075 -25.528   7.578  1.00  0.00           H  
ATOM    647 2HB  LEU D  41     -46.605 -25.340   6.863  1.00  0.00           H  
ATOM    648  HG  LEU D  41     -47.525 -26.945   8.550  1.00  0.00           H  
ATOM    649 1HD1 LEU D  41     -46.234 -27.300  10.545  1.00  0.00           H  
ATOM    650 2HD1 LEU D  41     -45.455 -28.010   9.148  1.00  0.00           H  
ATOM    651 3HD1 LEU D  41     -44.873 -26.497   9.807  1.00  0.00           H  
ATOM    652 1HD2 LEU D  41     -47.575 -25.265  10.319  1.00  0.00           H  
ATOM    653 2HD2 LEU D  41     -46.213 -24.412   9.558  1.00  0.00           H  
ATOM    654 3HD2 LEU D  41     -47.776 -24.497   8.737  1.00  0.00           H  
ATOM    655  N   SER D  42     -46.614 -29.372   7.046  1.00  0.00           N  
ATOM    656  CA  SER D  42     -47.589 -30.430   7.151  1.00  0.00           C  
ATOM    657  C   SER D  42     -48.316 -30.296   8.469  1.00  0.00           C  
ATOM    658  O   SER D  42     -47.687 -30.312   9.539  1.00  0.00           O  
ATOM    659  CB  SER D  42     -46.891 -31.774   7.101  1.00  0.00           C  
ATOM    660  OG  SER D  42     -46.287 -31.993   5.852  1.00  0.00           O  
ATOM    661  H   SER D  42     -45.710 -29.516   7.497  1.00  0.00           H  
ATOM    662  HA  SER D  42     -48.312 -30.345   6.337  1.00  0.00           H  
ATOM    663 1HB  SER D  42     -46.131 -31.802   7.872  1.00  0.00           H  
ATOM    664 2HB  SER D  42     -47.596 -32.564   7.328  1.00  0.00           H  
ATOM    665  HG  SER D  42     -45.461 -31.494   5.867  1.00  0.00           H  
ATOM    666  N   ILE D  43     -49.634 -30.143   8.407  1.00  0.00           N  
ATOM    667  CA  ILE D  43     -50.403 -30.020   9.621  1.00  0.00           C  
ATOM    668  C   ILE D  43     -51.359 -31.222   9.730  1.00  0.00           C  
ATOM    669  O   ILE D  43     -52.192 -31.511   8.854  1.00  0.00           O  
ATOM    670  CB  ILE D  43     -51.129 -28.677   9.666  1.00  0.00           C  
ATOM    671  CG1 ILE D  43     -50.153 -27.541   9.570  1.00  0.00           C  
ATOM    672  CG2 ILE D  43     -51.937 -28.595  10.878  1.00  0.00           C  
ATOM    673  CD1 ILE D  43     -50.774 -26.158   9.564  1.00  0.00           C  
ATOM    674  H   ILE D  43     -50.134 -30.098   7.516  1.00  0.00           H  
ATOM    675  HA  ILE D  43     -49.731 -30.057  10.480  1.00  0.00           H  
ATOM    676  HB  ILE D  43     -51.692 -28.594   8.825  1.00  0.00           H  
ATOM    677 1HG1 ILE D  43     -49.474 -27.620  10.342  1.00  0.00           H  
ATOM    678 2HG1 ILE D  43     -49.620 -27.650   8.632  1.00  0.00           H  
ATOM    679 1HG2 ILE D  43     -52.451 -27.660  10.888  1.00  0.00           H  
ATOM    680 2HG2 ILE D  43     -52.641 -29.405  10.883  1.00  0.00           H  
ATOM    681 3HG2 ILE D  43     -51.292 -28.675  11.737  1.00  0.00           H  
ATOM    682 1HD1 ILE D  43     -49.995 -25.412   9.475  1.00  0.00           H  
ATOM    683 2HD1 ILE D  43     -51.456 -26.062   8.733  1.00  0.00           H  
ATOM    684 3HD1 ILE D  43     -51.310 -25.994  10.489  1.00  0.00           H  
ATOM    685  N   GLU D  44     -51.175 -31.976  10.800  1.00  0.00           N  
ATOM    686  CA  GLU D  44     -51.882 -33.221  11.011  1.00  0.00           C  
ATOM    687  C   GLU D  44     -52.846 -33.111  12.180  1.00  0.00           C  
ATOM    688  O   GLU D  44     -52.415 -33.068  13.333  1.00  0.00           O  
ATOM    689  CB  GLU D  44     -50.830 -34.290  11.284  1.00  0.00           C  
ATOM    690  CG  GLU D  44     -49.852 -34.519  10.125  1.00  0.00           C  
ATOM    691  CD  GLU D  44     -48.681 -35.412  10.499  1.00  0.00           C  
ATOM    692  OE1 GLU D  44     -48.592 -35.803  11.629  1.00  0.00           O  
ATOM    693  OE2 GLU D  44     -47.858 -35.683   9.652  1.00  0.00           O  
ATOM    694  H   GLU D  44     -50.482 -31.698  11.501  1.00  0.00           H  
ATOM    695  HA  GLU D  44     -52.445 -33.468  10.112  1.00  0.00           H  
ATOM    696 1HB  GLU D  44     -50.243 -33.976  12.121  1.00  0.00           H  
ATOM    697 2HB  GLU D  44     -51.307 -35.235  11.543  1.00  0.00           H  
ATOM    698 1HG  GLU D  44     -50.393 -34.971   9.296  1.00  0.00           H  
ATOM    699 2HG  GLU D  44     -49.468 -33.554   9.789  1.00  0.00           H  
ATOM    700  N   VAL D  45     -54.148 -33.025  11.908  1.00  0.00           N  
ATOM    701  CA  VAL D  45     -55.075 -32.814  13.020  1.00  0.00           C  
ATOM    702  C   VAL D  45     -56.044 -33.966  13.216  1.00  0.00           C  
ATOM    703  O   VAL D  45     -56.748 -34.369  12.291  1.00  0.00           O  
ATOM    704  CB  VAL D  45     -55.876 -31.529  12.839  1.00  0.00           C  
ATOM    705  CG1 VAL D  45     -56.845 -31.357  14.025  1.00  0.00           C  
ATOM    706  CG2 VAL D  45     -54.980 -30.392  12.767  1.00  0.00           C  
ATOM    707  H   VAL D  45     -54.483 -33.075  10.955  1.00  0.00           H  
ATOM    708  HA  VAL D  45     -54.495 -32.709  13.922  1.00  0.00           H  
ATOM    709  HB  VAL D  45     -56.426 -31.594  11.928  1.00  0.00           H  
ATOM    710 1HG1 VAL D  45     -57.409 -30.447  13.925  1.00  0.00           H  
ATOM    711 2HG1 VAL D  45     -57.529 -32.202  14.069  1.00  0.00           H  
ATOM    712 3HG1 VAL D  45     -56.270 -31.309  14.948  1.00  0.00           H  
ATOM    713 1HG2 VAL D  45     -55.548 -29.475  12.633  1.00  0.00           H  
ATOM    714 2HG2 VAL D  45     -54.459 -30.355  13.665  1.00  0.00           H  
ATOM    715 3HG2 VAL D  45     -54.299 -30.527  11.952  1.00  0.00           H  
ATOM    716  N   LYS D  46     -56.058 -34.504  14.428  1.00  0.00           N  
ATOM    717  CA  LYS D  46     -56.941 -35.602  14.759  1.00  0.00           C  
ATOM    718  C   LYS D  46     -58.345 -35.072  14.942  1.00  0.00           C  
ATOM    719  O   LYS D  46     -58.561 -34.092  15.675  1.00  0.00           O  
ATOM    720  CB  LYS D  46     -56.483 -36.319  16.032  1.00  0.00           C  
ATOM    721  CG  LYS D  46     -57.301 -37.577  16.400  1.00  0.00           C  
ATOM    722  CD  LYS D  46     -56.673 -38.332  17.576  1.00  0.00           C  
ATOM    723  CE  LYS D  46     -56.849 -37.541  18.858  1.00  0.00           C  
ATOM    724  NZ  LYS D  46     -56.260 -38.216  20.057  1.00  0.00           N  
ATOM    725  H   LYS D  46     -55.454 -34.101  15.140  1.00  0.00           H  
ATOM    726  HA  LYS D  46     -56.950 -36.313  13.930  1.00  0.00           H  
ATOM    727 1HB  LYS D  46     -55.438 -36.606  15.933  1.00  0.00           H  
ATOM    728 2HB  LYS D  46     -56.554 -35.631  16.869  1.00  0.00           H  
ATOM    729 1HG  LYS D  46     -58.304 -37.275  16.677  1.00  0.00           H  
ATOM    730 2HG  LYS D  46     -57.365 -38.235  15.542  1.00  0.00           H  
ATOM    731 1HD  LYS D  46     -57.150 -39.306  17.687  1.00  0.00           H  
ATOM    732 2HD  LYS D  46     -55.609 -38.480  17.396  1.00  0.00           H  
ATOM    733 1HE  LYS D  46     -56.369 -36.585  18.723  1.00  0.00           H  
ATOM    734 2HE  LYS D  46     -57.911 -37.377  19.034  1.00  0.00           H  
ATOM    735 1HZ  LYS D  46     -56.399 -37.595  20.883  1.00  0.00           H  
ATOM    736 2HZ  LYS D  46     -56.699 -39.104  20.219  1.00  0.00           H  
ATOM    737 3HZ  LYS D  46     -55.269 -38.345  19.916  1.00  0.00           H  
ATOM    738  N   ASN D  47     -59.297 -35.762  14.315  1.00  0.00           N  
ATOM    739  CA  ASN D  47     -60.725 -35.441  14.397  1.00  0.00           C  
ATOM    740  C   ASN D  47     -61.148 -33.995  14.069  1.00  0.00           C  
ATOM    741  O   ASN D  47     -61.792 -33.346  14.892  1.00  0.00           O  
ATOM    742  CB  ASN D  47     -61.292 -35.853  15.740  1.00  0.00           C  
ATOM    743  CG  ASN D  47     -61.252 -37.354  15.938  1.00  0.00           C  
ATOM    744  OD1 ASN D  47     -61.400 -38.126  14.983  1.00  0.00           O  
ATOM    745  ND2 ASN D  47     -61.070 -37.779  17.163  1.00  0.00           N  
ATOM    746  H   ASN D  47     -58.996 -36.561  13.752  1.00  0.00           H  
ATOM    747  HA  ASN D  47     -61.215 -36.059  13.660  1.00  0.00           H  
ATOM    748 1HB  ASN D  47     -60.735 -35.368  16.544  1.00  0.00           H  
ATOM    749 2HB  ASN D  47     -62.327 -35.516  15.807  1.00  0.00           H  
ATOM    750 1HD2 ASN D  47     -61.046 -38.762  17.354  1.00  0.00           H  
ATOM    751 2HD2 ASN D  47     -60.963 -37.122  17.909  1.00  0.00           H  
ATOM    752  N   LEU D  48     -60.776 -33.462  12.899  1.00  0.00           N  
ATOM    753  CA  LEU D  48     -61.183 -32.088  12.576  1.00  0.00           C  
ATOM    754  C   LEU D  48     -62.711 -31.921  12.512  1.00  0.00           C  
ATOM    755  O   LEU D  48     -63.389 -32.663  11.788  1.00  0.00           O  
ATOM    756  CB  LEU D  48     -60.607 -31.713  11.206  1.00  0.00           C  
ATOM    757  CG  LEU D  48     -59.133 -31.461  11.133  1.00  0.00           C  
ATOM    758  CD1 LEU D  48     -58.662 -31.476   9.756  1.00  0.00           C  
ATOM    759  CD2 LEU D  48     -58.909 -30.117  11.640  1.00  0.00           C  
ATOM    760  H   LEU D  48     -60.262 -34.014  12.206  1.00  0.00           H  
ATOM    761  HA  LEU D  48     -60.783 -31.426  13.338  1.00  0.00           H  
ATOM    762 1HB  LEU D  48     -60.851 -32.495  10.487  1.00  0.00           H  
ATOM    763 2HB  LEU D  48     -61.084 -30.792  10.901  1.00  0.00           H  
ATOM    764  HG  LEU D  48     -58.596 -32.213  11.705  1.00  0.00           H  
ATOM    765 1HD1 LEU D  48     -57.597 -31.267   9.722  1.00  0.00           H  
ATOM    766 2HD1 LEU D  48     -58.839 -32.467   9.363  1.00  0.00           H  
ATOM    767 3HD1 LEU D  48     -59.192 -30.732   9.166  1.00  0.00           H  
ATOM    768 1HD2 LEU D  48     -57.869 -29.851  11.602  1.00  0.00           H  
ATOM    769 2HD2 LEU D  48     -59.478 -29.421  11.027  1.00  0.00           H  
ATOM    770 3HD2 LEU D  48     -59.246 -30.105  12.633  1.00  0.00           H  
ATOM    771  N   SER D  49     -63.247 -30.914  13.217  1.00  0.00           N  
ATOM    772  CA  SER D  49     -64.689 -30.659  13.199  1.00  0.00           C  
ATOM    773  C   SER D  49     -65.054 -30.011  11.880  1.00  0.00           C  
ATOM    774  O   SER D  49     -64.201 -29.364  11.282  1.00  0.00           O  
ATOM    775  CB  SER D  49     -65.075 -29.720  14.329  1.00  0.00           C  
ATOM    776  OG  SER D  49     -64.559 -28.427  14.101  1.00  0.00           O  
ATOM    777  H   SER D  49     -62.648 -30.345  13.800  1.00  0.00           H  
ATOM    778  HA  SER D  49     -65.222 -31.607  13.297  1.00  0.00           H  
ATOM    779 1HB  SER D  49     -66.159 -29.671  14.417  1.00  0.00           H  
ATOM    780 2HB  SER D  49     -64.685 -30.106  15.270  1.00  0.00           H  
ATOM    781  HG  SER D  49     -64.713 -27.904  14.933  1.00  0.00           H  
ATOM    782  N   GLU D  50     -66.323 -30.049  11.476  1.00  0.00           N  
ATOM    783  CA  GLU D  50     -66.680 -29.395  10.214  1.00  0.00           C  
ATOM    784  C   GLU D  50     -66.336 -27.909  10.185  1.00  0.00           C  
ATOM    785  O   GLU D  50     -65.834 -27.406   9.175  1.00  0.00           O  
ATOM    786  CB  GLU D  50     -68.168 -29.556   9.909  1.00  0.00           C  
ATOM    787  CG  GLU D  50     -68.578 -28.909   8.589  1.00  0.00           C  
ATOM    788  CD  GLU D  50     -70.031 -29.106   8.226  1.00  0.00           C  
ATOM    789  OE1 GLU D  50     -70.716 -29.829   8.912  1.00  0.00           O  
ATOM    790  OE2 GLU D  50     -70.458 -28.506   7.253  1.00  0.00           O  
ATOM    791  H   GLU D  50     -67.014 -30.565  12.001  1.00  0.00           H  
ATOM    792  HA  GLU D  50     -66.117 -29.881   9.416  1.00  0.00           H  
ATOM    793 1HB  GLU D  50     -68.423 -30.615   9.866  1.00  0.00           H  
ATOM    794 2HB  GLU D  50     -68.757 -29.102  10.705  1.00  0.00           H  
ATOM    795 1HG  GLU D  50     -68.379 -27.838   8.661  1.00  0.00           H  
ATOM    796 2HG  GLU D  50     -67.951 -29.311   7.793  1.00  0.00           H  
ATOM    797  N   GLU D  51     -66.580 -27.205  11.291  1.00  0.00           N  
ATOM    798  CA  GLU D  51     -66.290 -25.780  11.317  1.00  0.00           C  
ATOM    799  C   GLU D  51     -64.790 -25.548  11.243  1.00  0.00           C  
ATOM    800  O   GLU D  51     -64.336 -24.620  10.572  1.00  0.00           O  
ATOM    801  CB  GLU D  51     -66.862 -25.128  12.577  1.00  0.00           C  
ATOM    802  CG  GLU D  51     -68.394 -25.052  12.620  1.00  0.00           C  
ATOM    803  CD  GLU D  51     -68.983 -24.165  11.541  1.00  0.00           C  
ATOM    804  OE1 GLU D  51     -68.507 -23.066  11.372  1.00  0.00           O  
ATOM    805  OE2 GLU D  51     -69.910 -24.589  10.891  1.00  0.00           O  
ATOM    806  H   GLU D  51     -66.969 -27.665  12.100  1.00  0.00           H  
ATOM    807  HA  GLU D  51     -66.751 -25.316  10.445  1.00  0.00           H  
ATOM    808 1HB  GLU D  51     -66.525 -25.686  13.456  1.00  0.00           H  
ATOM    809 2HB  GLU D  51     -66.470 -24.114  12.669  1.00  0.00           H  
ATOM    810 1HG  GLU D  51     -68.793 -26.060  12.502  1.00  0.00           H  
ATOM    811 2HG  GLU D  51     -68.699 -24.682  13.598  1.00  0.00           H  
ATOM    812  N   LEU D  52     -64.017 -26.425  11.878  1.00  0.00           N  
ATOM    813  CA  LEU D  52     -62.574 -26.301  11.871  1.00  0.00           C  
ATOM    814  C   LEU D  52     -62.039 -26.568  10.473  1.00  0.00           C  
ATOM    815  O   LEU D  52     -61.165 -25.840   9.997  1.00  0.00           O  
ATOM    816  CB  LEU D  52     -61.984 -27.263  12.896  1.00  0.00           C  
ATOM    817  CG  LEU D  52     -60.515 -27.254  13.081  1.00  0.00           C  
ATOM    818  CD1 LEU D  52     -60.075 -25.954  13.420  1.00  0.00           C  
ATOM    819  CD2 LEU D  52     -60.190 -28.141  14.216  1.00  0.00           C  
ATOM    820  H   LEU D  52     -64.434 -27.190  12.409  1.00  0.00           H  
ATOM    821  HA  LEU D  52     -62.312 -25.285  12.158  1.00  0.00           H  
ATOM    822 1HB  LEU D  52     -62.442 -27.072  13.850  1.00  0.00           H  
ATOM    823 2HB  LEU D  52     -62.256 -28.270  12.592  1.00  0.00           H  
ATOM    824  HG  LEU D  52     -60.039 -27.575  12.188  1.00  0.00           H  
ATOM    825 1HD1 LEU D  52     -59.009 -25.955  13.599  1.00  0.00           H  
ATOM    826 2HD1 LEU D  52     -60.321 -25.256  12.621  1.00  0.00           H  
ATOM    827 3HD1 LEU D  52     -60.579 -25.702  14.305  1.00  0.00           H  
ATOM    828 1HD2 LEU D  52     -59.109 -28.154  14.381  1.00  0.00           H  
ATOM    829 2HD2 LEU D  52     -60.684 -27.785  15.110  1.00  0.00           H  
ATOM    830 3HD2 LEU D  52     -60.540 -29.113  13.992  1.00  0.00           H  
ATOM    831  N   GLN D  53     -62.604 -27.563   9.783  1.00  0.00           N  
ATOM    832  CA  GLN D  53     -62.150 -27.885   8.437  1.00  0.00           C  
ATOM    833  C   GLN D  53     -62.420 -26.714   7.500  1.00  0.00           C  
ATOM    834  O   GLN D  53     -61.571 -26.357   6.676  1.00  0.00           O  
ATOM    835  CB  GLN D  53     -62.910 -29.092   7.876  1.00  0.00           C  
ATOM    836  CG  GLN D  53     -62.625 -30.422   8.520  1.00  0.00           C  
ATOM    837  CD  GLN D  53     -63.505 -31.485   7.950  1.00  0.00           C  
ATOM    838  OE1 GLN D  53     -63.690 -31.552   6.727  1.00  0.00           O  
ATOM    839  NE2 GLN D  53     -64.085 -32.327   8.799  1.00  0.00           N  
ATOM    840  H   GLN D  53     -63.330 -28.129  10.229  1.00  0.00           H  
ATOM    841  HA  GLN D  53     -61.080 -28.089   8.458  1.00  0.00           H  
ATOM    842 1HB  GLN D  53     -63.980 -28.910   7.971  1.00  0.00           H  
ATOM    843 2HB  GLN D  53     -62.692 -29.187   6.813  1.00  0.00           H  
ATOM    844 1HG  GLN D  53     -61.591 -30.693   8.361  1.00  0.00           H  
ATOM    845 2HG  GLN D  53     -62.838 -30.347   9.568  1.00  0.00           H  
ATOM    846 1HE2 GLN D  53     -64.699 -33.024   8.439  1.00  0.00           H  
ATOM    847 2HE2 GLN D  53     -63.915 -32.272   9.817  1.00  0.00           H  
ATOM    848  N   ARG D  54     -63.584 -26.070   7.661  1.00  0.00           N  
ATOM    849  CA  ARG D  54     -63.930 -24.940   6.814  1.00  0.00           C  
ATOM    850  C   ARG D  54     -63.063 -23.717   7.106  1.00  0.00           C  
ATOM    851  O   ARG D  54     -62.562 -23.075   6.172  1.00  0.00           O  
ATOM    852  CB  ARG D  54     -65.401 -24.584   6.990  1.00  0.00           C  
ATOM    853  CG  ARG D  54     -66.388 -25.594   6.382  1.00  0.00           C  
ATOM    854  CD  ARG D  54     -67.813 -25.190   6.601  1.00  0.00           C  
ATOM    855  NE  ARG D  54     -68.762 -26.179   6.071  1.00  0.00           N  
ATOM    856  CZ  ARG D  54     -69.165 -26.267   4.798  1.00  0.00           C  
ATOM    857  NH1 ARG D  54     -68.715 -25.438   3.875  1.00  0.00           N  
ATOM    858  NH2 ARG D  54     -70.027 -27.209   4.503  1.00  0.00           N  
ATOM    859  H   ARG D  54     -64.262 -26.409   8.353  1.00  0.00           H  
ATOM    860  HA  ARG D  54     -63.773 -25.233   5.777  1.00  0.00           H  
ATOM    861 1HB  ARG D  54     -65.624 -24.515   8.058  1.00  0.00           H  
ATOM    862 2HB  ARG D  54     -65.597 -23.609   6.549  1.00  0.00           H  
ATOM    863 1HG  ARG D  54     -66.214 -25.667   5.310  1.00  0.00           H  
ATOM    864 2HG  ARG D  54     -66.236 -26.571   6.838  1.00  0.00           H  
ATOM    865 1HD  ARG D  54     -67.992 -25.095   7.677  1.00  0.00           H  
ATOM    866 2HD  ARG D  54     -68.005 -24.237   6.116  1.00  0.00           H  
ATOM    867  HE  ARG D  54     -69.179 -26.873   6.714  1.00  0.00           H  
ATOM    868 1HH1 ARG D  54     -68.051 -24.718   4.122  1.00  0.00           H  
ATOM    869 2HH1 ARG D  54     -69.035 -25.524   2.921  1.00  0.00           H  
ATOM    870 1HH2 ARG D  54     -70.347 -27.825   5.269  1.00  0.00           H  
ATOM    871 2HH2 ARG D  54     -70.368 -27.323   3.562  1.00  0.00           H  
ATOM    872  N   LEU D  55     -62.811 -23.427   8.395  1.00  0.00           N  
ATOM    873  CA  LEU D  55     -61.990 -22.272   8.740  1.00  0.00           C  
ATOM    874  C   LEU D  55     -60.570 -22.469   8.250  1.00  0.00           C  
ATOM    875  O   LEU D  55     -59.946 -21.537   7.739  1.00  0.00           O  
ATOM    876  CB  LEU D  55     -61.941 -22.066  10.262  1.00  0.00           C  
ATOM    877  CG  LEU D  55     -63.226 -21.598  10.964  1.00  0.00           C  
ATOM    878  CD1 LEU D  55     -63.008 -21.700  12.466  1.00  0.00           C  
ATOM    879  CD2 LEU D  55     -63.556 -20.168  10.558  1.00  0.00           C  
ATOM    880  H   LEU D  55     -63.238 -23.986   9.140  1.00  0.00           H  
ATOM    881  HA  LEU D  55     -62.411 -21.392   8.260  1.00  0.00           H  
ATOM    882 1HB  LEU D  55     -61.658 -23.020  10.716  1.00  0.00           H  
ATOM    883 2HB  LEU D  55     -61.161 -21.340  10.485  1.00  0.00           H  
ATOM    884  HG  LEU D  55     -64.055 -22.239  10.690  1.00  0.00           H  
ATOM    885 1HD1 LEU D  55     -63.910 -21.381  12.990  1.00  0.00           H  
ATOM    886 2HD1 LEU D  55     -62.787 -22.736  12.723  1.00  0.00           H  
ATOM    887 3HD1 LEU D  55     -62.175 -21.073  12.755  1.00  0.00           H  
ATOM    888 1HD2 LEU D  55     -64.462 -19.853  11.071  1.00  0.00           H  
ATOM    889 2HD2 LEU D  55     -62.743 -19.509  10.831  1.00  0.00           H  
ATOM    890 3HD2 LEU D  55     -63.712 -20.125   9.482  1.00  0.00           H  
ATOM    891  N   ILE D  56     -60.063 -23.692   8.383  1.00  0.00           N  
ATOM    892  CA  ILE D  56     -58.714 -23.970   7.964  1.00  0.00           C  
ATOM    893  C   ILE D  56     -58.560 -24.021   6.458  1.00  0.00           C  
ATOM    894  O   ILE D  56     -57.593 -23.477   5.942  1.00  0.00           O  
ATOM    895  CB  ILE D  56     -58.138 -25.223   8.599  1.00  0.00           C  
ATOM    896  CG1 ILE D  56     -57.980 -24.987  10.110  1.00  0.00           C  
ATOM    897  CG2 ILE D  56     -56.805 -25.519   7.951  1.00  0.00           C  
ATOM    898  CD1 ILE D  56     -57.647 -26.215  10.876  1.00  0.00           C  
ATOM    899  H   ILE D  56     -60.612 -24.439   8.819  1.00  0.00           H  
ATOM    900  HA  ILE D  56     -58.094 -23.157   8.327  1.00  0.00           H  
ATOM    901  HB  ILE D  56     -58.826 -26.064   8.460  1.00  0.00           H  
ATOM    902 1HG1 ILE D  56     -57.202 -24.246  10.273  1.00  0.00           H  
ATOM    903 2HG1 ILE D  56     -58.922 -24.593  10.499  1.00  0.00           H  
ATOM    904 1HG2 ILE D  56     -56.398 -26.388   8.402  1.00  0.00           H  
ATOM    905 2HG2 ILE D  56     -56.950 -25.691   6.885  1.00  0.00           H  
ATOM    906 3HG2 ILE D  56     -56.126 -24.680   8.097  1.00  0.00           H  
ATOM    907 1HD1 ILE D  56     -57.550 -25.975  11.923  1.00  0.00           H  
ATOM    908 2HD1 ILE D  56     -58.427 -26.953  10.729  1.00  0.00           H  
ATOM    909 3HD1 ILE D  56     -56.729 -26.594  10.524  1.00  0.00           H  
ATOM    910  N   GLN D  57     -59.467 -24.655   5.717  1.00  0.00           N  
ATOM    911  CA  GLN D  57     -59.222 -24.667   4.281  1.00  0.00           C  
ATOM    912  C   GLN D  57     -59.267 -23.235   3.727  1.00  0.00           C  
ATOM    913  O   GLN D  57     -58.451 -22.884   2.863  1.00  0.00           O  
ATOM    914  CB  GLN D  57     -60.223 -25.563   3.555  1.00  0.00           C  
ATOM    915  CG  GLN D  57     -59.916 -25.778   2.078  1.00  0.00           C  
ATOM    916  CD  GLN D  57     -58.568 -26.516   1.829  1.00  0.00           C  
ATOM    917  OE1 GLN D  57     -58.234 -27.576   2.401  1.00  0.00           O  
ATOM    918  NE2 GLN D  57     -57.776 -25.936   0.933  1.00  0.00           N  
ATOM    919  H   GLN D  57     -60.280 -25.126   6.125  1.00  0.00           H  
ATOM    920  HA  GLN D  57     -58.225 -25.065   4.107  1.00  0.00           H  
ATOM    921 1HB  GLN D  57     -60.273 -26.524   4.035  1.00  0.00           H  
ATOM    922 2HB  GLN D  57     -61.217 -25.119   3.634  1.00  0.00           H  
ATOM    923 1HG  GLN D  57     -60.717 -26.372   1.639  1.00  0.00           H  
ATOM    924 2HG  GLN D  57     -59.866 -24.803   1.590  1.00  0.00           H  
ATOM    925 1HE2 GLN D  57     -56.891 -26.346   0.704  1.00  0.00           H  
ATOM    926 2HE2 GLN D  57     -58.067 -25.092   0.483  1.00  0.00           H  
ATOM    927  N   GLU D  58     -60.168 -22.379   4.252  1.00  0.00           N  
ATOM    928  CA  GLU D  58     -60.186 -20.988   3.792  1.00  0.00           C  
ATOM    929  C   GLU D  58     -58.857 -20.330   4.165  1.00  0.00           C  
ATOM    930  O   GLU D  58     -58.258 -19.605   3.360  1.00  0.00           O  
ATOM    931  CB  GLU D  58     -61.360 -20.193   4.390  1.00  0.00           C  
ATOM    932  CG  GLU D  58     -61.473 -18.735   3.849  1.00  0.00           C  
ATOM    933  CD  GLU D  58     -62.698 -17.939   4.350  1.00  0.00           C  
ATOM    934  OE1 GLU D  58     -63.476 -18.463   5.124  1.00  0.00           O  
ATOM    935  OE2 GLU D  58     -62.850 -16.814   3.945  1.00  0.00           O  
ATOM    936  H   GLU D  58     -60.849 -22.690   4.956  1.00  0.00           H  
ATOM    937  HA  GLU D  58     -60.279 -20.980   2.705  1.00  0.00           H  
ATOM    938 1HB  GLU D  58     -62.295 -20.713   4.184  1.00  0.00           H  
ATOM    939 2HB  GLU D  58     -61.246 -20.148   5.478  1.00  0.00           H  
ATOM    940 1HG  GLU D  58     -60.578 -18.205   4.141  1.00  0.00           H  
ATOM    941 2HG  GLU D  58     -61.493 -18.771   2.760  1.00  0.00           H  
ATOM    942  N   LEU D  59     -58.367 -20.640   5.375  1.00  0.00           N  
ATOM    943  CA  LEU D  59     -57.124 -20.088   5.871  1.00  0.00           C  
ATOM    944  C   LEU D  59     -55.960 -20.502   5.007  1.00  0.00           C  
ATOM    945  O   LEU D  59     -55.081 -19.688   4.743  1.00  0.00           O  
ATOM    946  CB  LEU D  59     -56.830 -20.587   7.286  1.00  0.00           C  
ATOM    947  CG  LEU D  59     -55.642 -20.024   7.904  1.00  0.00           C  
ATOM    948  CD1 LEU D  59     -55.816 -18.528   7.984  1.00  0.00           C  
ATOM    949  CD2 LEU D  59     -55.445 -20.632   9.264  1.00  0.00           C  
ATOM    950  H   LEU D  59     -58.906 -21.234   6.009  1.00  0.00           H  
ATOM    951  HA  LEU D  59     -57.197 -19.003   5.866  1.00  0.00           H  
ATOM    952 1HB  LEU D  59     -57.669 -20.432   7.934  1.00  0.00           H  
ATOM    953 2HB  LEU D  59     -56.650 -21.646   7.228  1.00  0.00           H  
ATOM    954  HG  LEU D  59     -54.789 -20.242   7.289  1.00  0.00           H  
ATOM    955 1HD1 LEU D  59     -54.941 -18.067   8.439  1.00  0.00           H  
ATOM    956 2HD1 LEU D  59     -55.961 -18.125   6.986  1.00  0.00           H  
ATOM    957 3HD1 LEU D  59     -56.687 -18.323   8.583  1.00  0.00           H  
ATOM    958 1HD2 LEU D  59     -54.558 -20.197   9.687  1.00  0.00           H  
ATOM    959 2HD2 LEU D  59     -56.309 -20.415   9.893  1.00  0.00           H  
ATOM    960 3HD2 LEU D  59     -55.323 -21.712   9.172  1.00  0.00           H  
ATOM    961  N   LEU D  60     -55.938 -21.752   4.553  1.00  0.00           N  
ATOM    962  CA  LEU D  60     -54.824 -22.189   3.742  1.00  0.00           C  
ATOM    963  C   LEU D  60     -54.791 -21.431   2.435  1.00  0.00           C  
ATOM    964  O   LEU D  60     -53.737 -20.979   1.999  1.00  0.00           O  
ATOM    965  CB  LEU D  60     -54.928 -23.677   3.402  1.00  0.00           C  
ATOM    966  CG  LEU D  60     -54.766 -24.644   4.538  1.00  0.00           C  
ATOM    967  CD1 LEU D  60     -55.015 -26.058   3.998  1.00  0.00           C  
ATOM    968  CD2 LEU D  60     -53.407 -24.460   5.141  1.00  0.00           C  
ATOM    969  H   LEU D  60     -56.684 -22.395   4.814  1.00  0.00           H  
ATOM    970  HA  LEU D  60     -53.900 -22.003   4.285  1.00  0.00           H  
ATOM    971 1HB  LEU D  60     -55.915 -23.855   2.967  1.00  0.00           H  
ATOM    972 2HB  LEU D  60     -54.176 -23.917   2.653  1.00  0.00           H  
ATOM    973  HG  LEU D  60     -55.505 -24.452   5.291  1.00  0.00           H  
ATOM    974 1HD1 LEU D  60     -54.928 -26.780   4.777  1.00  0.00           H  
ATOM    975 2HD1 LEU D  60     -56.017 -26.112   3.578  1.00  0.00           H  
ATOM    976 3HD1 LEU D  60     -54.282 -26.275   3.220  1.00  0.00           H  
ATOM    977 1HD2 LEU D  60     -53.266 -25.143   5.959  1.00  0.00           H  
ATOM    978 2HD2 LEU D  60     -52.662 -24.638   4.391  1.00  0.00           H  
ATOM    979 3HD2 LEU D  60     -53.311 -23.438   5.506  1.00  0.00           H  
ATOM    980  N   GLN D  61     -55.947 -21.190   1.824  1.00  0.00           N  
ATOM    981  CA  GLN D  61     -55.884 -20.489   0.551  1.00  0.00           C  
ATOM    982  C   GLN D  61     -55.339 -19.078   0.752  1.00  0.00           C  
ATOM    983  O   GLN D  61     -54.492 -18.599  -0.022  1.00  0.00           O  
ATOM    984  CB  GLN D  61     -57.276 -20.413  -0.086  1.00  0.00           C  
ATOM    985  CG  GLN D  61     -57.824 -21.747  -0.574  1.00  0.00           C  
ATOM    986  CD  GLN D  61     -59.238 -21.627  -1.137  1.00  0.00           C  
ATOM    987  OE1 GLN D  61     -60.065 -20.862  -0.632  1.00  0.00           O  
ATOM    988  NE2 GLN D  61     -59.521 -22.377  -2.202  1.00  0.00           N  
ATOM    989  H   GLN D  61     -56.830 -21.547   2.210  1.00  0.00           H  
ATOM    990  HA  GLN D  61     -55.209 -21.027  -0.113  1.00  0.00           H  
ATOM    991 1HB  GLN D  61     -57.981 -20.014   0.651  1.00  0.00           H  
ATOM    992 2HB  GLN D  61     -57.255 -19.721  -0.925  1.00  0.00           H  
ATOM    993 1HG  GLN D  61     -57.171 -22.137  -1.353  1.00  0.00           H  
ATOM    994 2HG  GLN D  61     -57.851 -22.435   0.275  1.00  0.00           H  
ATOM    995 1HE2 GLN D  61     -60.431 -22.333  -2.619  1.00  0.00           H  
ATOM    996 2HE2 GLN D  61     -58.824 -22.981  -2.589  1.00  0.00           H  
ATOM    997  N   LEU D  62     -55.780 -18.451   1.842  1.00  0.00           N  
ATOM    998  CA  LEU D  62     -55.390 -17.097   2.161  1.00  0.00           C  
ATOM    999  C   LEU D  62     -53.955 -16.950   2.626  1.00  0.00           C  
ATOM   1000  O   LEU D  62     -53.301 -15.983   2.245  1.00  0.00           O  
ATOM   1001  CB  LEU D  62     -56.310 -16.578   3.235  1.00  0.00           C  
ATOM   1002  CG  LEU D  62     -57.713 -16.396   2.801  1.00  0.00           C  
ATOM   1003  CD1 LEU D  62     -58.579 -16.076   4.002  1.00  0.00           C  
ATOM   1004  CD2 LEU D  62     -57.740 -15.303   1.789  1.00  0.00           C  
ATOM   1005  H   LEU D  62     -56.465 -18.927   2.441  1.00  0.00           H  
ATOM   1006  HA  LEU D  62     -55.518 -16.494   1.265  1.00  0.00           H  
ATOM   1007 1HB  LEU D  62     -56.295 -17.268   4.079  1.00  0.00           H  
ATOM   1008 2HB  LEU D  62     -55.937 -15.629   3.542  1.00  0.00           H  
ATOM   1009  HG  LEU D  62     -58.081 -17.320   2.353  1.00  0.00           H  
ATOM   1010 1HD1 LEU D  62     -59.613 -15.953   3.697  1.00  0.00           H  
ATOM   1011 2HD1 LEU D  62     -58.512 -16.895   4.710  1.00  0.00           H  
ATOM   1012 3HD1 LEU D  62     -58.232 -15.172   4.459  1.00  0.00           H  
ATOM   1013 1HD2 LEU D  62     -58.749 -15.172   1.451  1.00  0.00           H  
ATOM   1014 2HD2 LEU D  62     -57.372 -14.381   2.247  1.00  0.00           H  
ATOM   1015 3HD2 LEU D  62     -57.108 -15.567   0.943  1.00  0.00           H  
ATOM   1016  N   LEU D  63     -53.447 -17.898   3.421  1.00  0.00           N  
ATOM   1017  CA  LEU D  63     -52.086 -17.788   3.922  1.00  0.00           C  
ATOM   1018  C   LEU D  63     -51.064 -18.134   2.868  1.00  0.00           C  
ATOM   1019  O   LEU D  63     -49.986 -17.536   2.827  1.00  0.00           O  
ATOM   1020  CB  LEU D  63     -51.841 -18.658   5.141  1.00  0.00           C  
ATOM   1021  CG  LEU D  63     -52.559 -18.258   6.388  1.00  0.00           C  
ATOM   1022  CD1 LEU D  63     -52.190 -19.239   7.453  1.00  0.00           C  
ATOM   1023  CD2 LEU D  63     -52.193 -16.855   6.765  1.00  0.00           C  
ATOM   1024  H   LEU D  63     -54.030 -18.681   3.712  1.00  0.00           H  
ATOM   1025  HA  LEU D  63     -51.937 -16.763   4.234  1.00  0.00           H  
ATOM   1026 1HB  LEU D  63     -52.160 -19.675   4.898  1.00  0.00           H  
ATOM   1027 2HB  LEU D  63     -50.789 -18.676   5.355  1.00  0.00           H  
ATOM   1028  HG  LEU D  63     -53.622 -18.307   6.225  1.00  0.00           H  
ATOM   1029 1HD1 LEU D  63     -52.692 -18.994   8.384  1.00  0.00           H  
ATOM   1030 2HD1 LEU D  63     -52.478 -20.236   7.134  1.00  0.00           H  
ATOM   1031 3HD1 LEU D  63     -51.117 -19.201   7.598  1.00  0.00           H  
ATOM   1032 1HD2 LEU D  63     -52.713 -16.568   7.683  1.00  0.00           H  
ATOM   1033 2HD2 LEU D  63     -51.129 -16.814   6.915  1.00  0.00           H  
ATOM   1034 3HD2 LEU D  63     -52.477 -16.179   5.960  1.00  0.00           H  
ATOM   1035  N   VAL D  64     -51.402 -19.057   1.972  1.00  0.00           N  
ATOM   1036  CA  VAL D  64     -50.473 -19.384   0.916  1.00  0.00           C  
ATOM   1037  C   VAL D  64     -50.295 -18.162   0.034  1.00  0.00           C  
ATOM   1038  O   VAL D  64     -49.160 -17.753  -0.259  1.00  0.00           O  
ATOM   1039  CB  VAL D  64     -51.006 -20.559   0.094  1.00  0.00           C  
ATOM   1040  CG1 VAL D  64     -50.143 -20.761  -1.146  1.00  0.00           C  
ATOM   1041  CG2 VAL D  64     -50.993 -21.800   0.970  1.00  0.00           C  
ATOM   1042  H   VAL D  64     -52.294 -19.559   2.030  1.00  0.00           H  
ATOM   1043  HA  VAL D  64     -49.515 -19.659   1.359  1.00  0.00           H  
ATOM   1044  HB  VAL D  64     -52.032 -20.344  -0.224  1.00  0.00           H  
ATOM   1045 1HG1 VAL D  64     -50.527 -21.599  -1.724  1.00  0.00           H  
ATOM   1046 2HG1 VAL D  64     -50.170 -19.857  -1.751  1.00  0.00           H  
ATOM   1047 3HG1 VAL D  64     -49.130 -20.961  -0.843  1.00  0.00           H  
ATOM   1048 1HG2 VAL D  64     -51.381 -22.647   0.411  1.00  0.00           H  
ATOM   1049 2HG2 VAL D  64     -50.017 -21.977   1.263  1.00  0.00           H  
ATOM   1050 3HG2 VAL D  64     -51.579 -21.654   1.850  1.00  0.00           H  
ATOM   1051  N   ARG D  65     -51.419 -17.525  -0.339  1.00  0.00           N  
ATOM   1052  CA  ARG D  65     -51.323 -16.321  -1.140  1.00  0.00           C  
ATOM   1053  C   ARG D  65     -50.675 -15.205  -0.345  1.00  0.00           C  
ATOM   1054  O   ARG D  65     -49.768 -14.545  -0.850  1.00  0.00           O  
ATOM   1055  CB  ARG D  65     -52.698 -15.879  -1.615  1.00  0.00           C  
ATOM   1056  CG  ARG D  65     -53.312 -16.777  -2.663  1.00  0.00           C  
ATOM   1057  CD  ARG D  65     -52.563 -16.686  -3.948  1.00  0.00           C  
ATOM   1058  NE  ARG D  65     -52.781 -15.405  -4.623  1.00  0.00           N  
ATOM   1059  CZ  ARG D  65     -51.886 -14.792  -5.429  1.00  0.00           C  
ATOM   1060  NH1 ARG D  65     -50.699 -15.327  -5.630  1.00  0.00           N  
ATOM   1061  NH2 ARG D  65     -52.203 -13.656  -6.020  1.00  0.00           N  
ATOM   1062  H   ARG D  65     -52.345 -17.889  -0.087  1.00  0.00           H  
ATOM   1063  HA  ARG D  65     -50.703 -16.533  -2.010  1.00  0.00           H  
ATOM   1064 1HB  ARG D  65     -53.380 -15.857  -0.760  1.00  0.00           H  
ATOM   1065 2HB  ARG D  65     -52.641 -14.870  -2.020  1.00  0.00           H  
ATOM   1066 1HG  ARG D  65     -53.279 -17.811  -2.311  1.00  0.00           H  
ATOM   1067 2HG  ARG D  65     -54.347 -16.484  -2.835  1.00  0.00           H  
ATOM   1068 1HD  ARG D  65     -51.496 -16.793  -3.752  1.00  0.00           H  
ATOM   1069 2HD  ARG D  65     -52.891 -17.483  -4.614  1.00  0.00           H  
ATOM   1070  HE  ARG D  65     -53.681 -14.956  -4.502  1.00  0.00           H  
ATOM   1071 1HH1 ARG D  65     -50.454 -16.197  -5.179  1.00  0.00           H  
ATOM   1072 2HH1 ARG D  65     -50.034 -14.867  -6.234  1.00  0.00           H  
ATOM   1073 1HH2 ARG D  65     -53.141 -13.241  -5.893  1.00  0.00           H  
ATOM   1074 2HH2 ARG D  65     -51.543 -13.199  -6.625  1.00  0.00           H  
ATOM   1075  N   LEU D  66     -51.044 -15.065   0.931  1.00  0.00           N  
ATOM   1076  CA  LEU D  66     -50.492 -14.017   1.756  1.00  0.00           C  
ATOM   1077  C   LEU D  66     -49.004 -14.033   1.773  1.00  0.00           C  
ATOM   1078  O   LEU D  66     -48.376 -13.043   1.435  1.00  0.00           O  
ATOM   1079  CB  LEU D  66     -50.875 -14.232   3.221  1.00  0.00           C  
ATOM   1080  CG  LEU D  66     -50.276 -13.291   4.186  1.00  0.00           C  
ATOM   1081  CD1 LEU D  66     -50.774 -11.954   3.942  1.00  0.00           C  
ATOM   1082  CD2 LEU D  66     -50.556 -13.748   5.539  1.00  0.00           C  
ATOM   1083  H   LEU D  66     -51.775 -15.648   1.328  1.00  0.00           H  
ATOM   1084  HA  LEU D  66     -50.841 -13.054   1.387  1.00  0.00           H  
ATOM   1085 1HB  LEU D  66     -51.942 -14.205   3.337  1.00  0.00           H  
ATOM   1086 2HB  LEU D  66     -50.534 -15.200   3.511  1.00  0.00           H  
ATOM   1087  HG  LEU D  66     -49.212 -13.278   4.042  1.00  0.00           H  
ATOM   1088 1HD1 LEU D  66     -50.315 -11.264   4.651  1.00  0.00           H  
ATOM   1089 2HD1 LEU D  66     -50.531 -11.662   2.932  1.00  0.00           H  
ATOM   1090 3HD1 LEU D  66     -51.854 -11.955   4.078  1.00  0.00           H  
ATOM   1091 1HD2 LEU D  66     -50.087 -13.063   6.239  1.00  0.00           H  
ATOM   1092 2HD2 LEU D  66     -51.615 -13.774   5.706  1.00  0.00           H  
ATOM   1093 3HD2 LEU D  66     -50.142 -14.745   5.649  1.00  0.00           H  
ATOM   1094  N   ALA D  67     -48.428 -15.154   2.178  1.00  0.00           N  
ATOM   1095  CA  ALA D  67     -46.999 -15.214   2.354  1.00  0.00           C  
ATOM   1096  C   ALA D  67     -46.242 -15.104   1.059  1.00  0.00           C  
ATOM   1097  O   ALA D  67     -45.170 -14.497   1.026  1.00  0.00           O  
ATOM   1098  CB  ALA D  67     -46.647 -16.475   3.052  1.00  0.00           C  
ATOM   1099  H   ALA D  67     -49.002 -15.973   2.396  1.00  0.00           H  
ATOM   1100  HA  ALA D  67     -46.711 -14.378   2.984  1.00  0.00           H  
ATOM   1101 1HB  ALA D  67     -45.587 -16.506   3.248  1.00  0.00           H  
ATOM   1102 2HB  ALA D  67     -47.203 -16.469   3.969  1.00  0.00           H  
ATOM   1103 3HB  ALA D  67     -46.948 -17.309   2.434  1.00  0.00           H  
ATOM   1104  N   ALA D  68     -46.770 -15.693  -0.021  1.00  0.00           N  
ATOM   1105  CA  ALA D  68     -46.054 -15.598  -1.278  1.00  0.00           C  
ATOM   1106  C   ALA D  68     -45.964 -14.134  -1.689  1.00  0.00           C  
ATOM   1107  O   ALA D  68     -44.915 -13.654  -2.146  1.00  0.00           O  
ATOM   1108  CB  ALA D  68     -46.773 -16.413  -2.339  1.00  0.00           C  
ATOM   1109  H   ALA D  68     -47.664 -16.199   0.013  1.00  0.00           H  
ATOM   1110  HA  ALA D  68     -45.044 -15.979  -1.136  1.00  0.00           H  
ATOM   1111 1HB  ALA D  68     -46.235 -16.343  -3.281  1.00  0.00           H  
ATOM   1112 2HB  ALA D  68     -46.827 -17.453  -2.022  1.00  0.00           H  
ATOM   1113 3HB  ALA D  68     -47.786 -16.018  -2.463  1.00  0.00           H  
ATOM   1114  N   LEU D  69     -47.061 -13.417  -1.452  1.00  0.00           N  
ATOM   1115  CA  LEU D  69     -47.159 -12.016  -1.750  1.00  0.00           C  
ATOM   1116  C   LEU D  69     -46.376 -11.174  -0.745  1.00  0.00           C  
ATOM   1117  O   LEU D  69     -45.724 -10.223  -1.136  1.00  0.00           O  
ATOM   1118  CB  LEU D  69     -48.621 -11.630  -1.736  1.00  0.00           C  
ATOM   1119  CG  LEU D  69     -49.503 -12.202  -2.825  1.00  0.00           C  
ATOM   1120  CD1 LEU D  69     -50.946 -11.929  -2.453  1.00  0.00           C  
ATOM   1121  CD2 LEU D  69     -49.158 -11.552  -4.141  1.00  0.00           C  
ATOM   1122  H   LEU D  69     -47.894 -13.876  -1.067  1.00  0.00           H  
ATOM   1123  HA  LEU D  69     -46.755 -11.845  -2.745  1.00  0.00           H  
ATOM   1124 1HB  LEU D  69     -49.041 -11.969  -0.803  1.00  0.00           H  
ATOM   1125 2HB  LEU D  69     -48.678 -10.563  -1.797  1.00  0.00           H  
ATOM   1126  HG  LEU D  69     -49.358 -13.277  -2.897  1.00  0.00           H  
ATOM   1127 1HD1 LEU D  69     -51.597 -12.340  -3.209  1.00  0.00           H  
ATOM   1128 2HD1 LEU D  69     -51.165 -12.399  -1.496  1.00  0.00           H  
ATOM   1129 3HD1 LEU D  69     -51.096 -10.862  -2.374  1.00  0.00           H  
ATOM   1130 1HD2 LEU D  69     -49.798 -11.954  -4.924  1.00  0.00           H  
ATOM   1131 2HD2 LEU D  69     -49.304 -10.469  -4.066  1.00  0.00           H  
ATOM   1132 3HD2 LEU D  69     -48.123 -11.770  -4.370  1.00  0.00           H  
ATOM   1133  N   LEU D  70     -46.359 -11.524   0.541  1.00  0.00           N  
ATOM   1134  CA  LEU D  70     -45.629 -10.677   1.479  1.00  0.00           C  
ATOM   1135  C   LEU D  70     -44.150 -10.689   1.153  1.00  0.00           C  
ATOM   1136  O   LEU D  70     -43.489  -9.649   1.188  1.00  0.00           O  
ATOM   1137  CB  LEU D  70     -45.762 -11.167   2.932  1.00  0.00           C  
ATOM   1138  CG  LEU D  70     -47.107 -11.042   3.635  1.00  0.00           C  
ATOM   1139  CD1 LEU D  70     -47.030 -11.757   4.965  1.00  0.00           C  
ATOM   1140  CD2 LEU D  70     -47.436  -9.644   3.847  1.00  0.00           C  
ATOM   1141  H   LEU D  70     -46.893 -12.321   0.865  1.00  0.00           H  
ATOM   1142  HA  LEU D  70     -46.006  -9.660   1.399  1.00  0.00           H  
ATOM   1143 1HB  LEU D  70     -45.481 -12.219   2.955  1.00  0.00           H  
ATOM   1144 2HB  LEU D  70     -45.052 -10.619   3.527  1.00  0.00           H  
ATOM   1145  HG  LEU D  70     -47.869 -11.485   3.047  1.00  0.00           H  
ATOM   1146 1HD1 LEU D  70     -47.981 -11.677   5.480  1.00  0.00           H  
ATOM   1147 2HD1 LEU D  70     -46.795 -12.802   4.805  1.00  0.00           H  
ATOM   1148 3HD1 LEU D  70     -46.257 -11.300   5.569  1.00  0.00           H  
ATOM   1149 1HD2 LEU D  70     -48.374  -9.609   4.352  1.00  0.00           H  
ATOM   1150 2HD2 LEU D  70     -46.681  -9.187   4.458  1.00  0.00           H  
ATOM   1151 3HD2 LEU D  70     -47.503  -9.127   2.892  1.00  0.00           H  
ATOM   1152  N   GLU D  71     -43.616 -11.862   0.807  1.00  0.00           N  
ATOM   1153  CA  GLU D  71     -42.199 -11.925   0.502  1.00  0.00           C  
ATOM   1154  C   GLU D  71     -41.898 -11.192  -0.817  1.00  0.00           C  
ATOM   1155  O   GLU D  71     -40.920 -10.433  -0.901  1.00  0.00           O  
ATOM   1156  CB  GLU D  71     -41.738 -13.397   0.512  1.00  0.00           C  
ATOM   1157  CG  GLU D  71     -41.752 -14.024   1.966  1.00  0.00           C  
ATOM   1158  CD  GLU D  71     -41.384 -15.524   2.086  1.00  0.00           C  
ATOM   1159  OE1 GLU D  71     -41.300 -16.201   1.093  1.00  0.00           O  
ATOM   1160  OE2 GLU D  71     -41.211 -15.982   3.213  1.00  0.00           O  
ATOM   1161  H   GLU D  71     -44.194 -12.711   0.784  1.00  0.00           H  
ATOM   1162  HA  GLU D  71     -41.658 -11.410   1.294  1.00  0.00           H  
ATOM   1163 1HB  GLU D  71     -42.409 -13.990  -0.119  1.00  0.00           H  
ATOM   1164 2HB  GLU D  71     -40.734 -13.477   0.102  1.00  0.00           H  
ATOM   1165 1HG  GLU D  71     -41.066 -13.452   2.589  1.00  0.00           H  
ATOM   1166 2HG  GLU D  71     -42.757 -13.884   2.372  1.00  0.00           H  
ATOM   1167  N   ALA D  72     -42.776 -11.360  -1.825  1.00  0.00           N  
ATOM   1168  CA  ALA D  72     -42.616 -10.682  -3.108  1.00  0.00           C  
ATOM   1169  C   ALA D  72     -42.759  -9.164  -2.977  1.00  0.00           C  
ATOM   1170  O   ALA D  72     -42.069  -8.402  -3.671  1.00  0.00           O  
ATOM   1171  CB  ALA D  72     -43.649 -11.205  -4.089  1.00  0.00           C  
ATOM   1172  H   ALA D  72     -43.562 -12.010  -1.720  1.00  0.00           H  
ATOM   1173  HA  ALA D  72     -41.617 -10.901  -3.481  1.00  0.00           H  
ATOM   1174 1HB  ALA D  72     -43.513 -10.727  -5.053  1.00  0.00           H  
ATOM   1175 2HB  ALA D  72     -43.535 -12.283  -4.196  1.00  0.00           H  
ATOM   1176 3HB  ALA D  72     -44.644 -10.984  -3.708  1.00  0.00           H  
ATOM   1177  N   VAL D  73     -43.672  -8.731  -2.104  1.00  0.00           N  
ATOM   1178  CA  VAL D  73     -43.948  -7.325  -1.915  1.00  0.00           C  
ATOM   1179  C   VAL D  73     -42.828  -6.637  -1.158  1.00  0.00           C  
ATOM   1180  O   VAL D  73     -42.416  -5.543  -1.537  1.00  0.00           O  
ATOM   1181  CB  VAL D  73     -45.304  -7.064  -1.269  1.00  0.00           C  
ATOM   1182  CG1 VAL D  73     -45.435  -5.641  -0.980  1.00  0.00           C  
ATOM   1183  CG2 VAL D  73     -46.347  -7.386  -2.222  1.00  0.00           C  
ATOM   1184  H   VAL D  73     -44.217  -9.404  -1.576  1.00  0.00           H  
ATOM   1185  HA  VAL D  73     -44.042  -6.893  -2.898  1.00  0.00           H  
ATOM   1186  HB  VAL D  73     -45.402  -7.652  -0.358  1.00  0.00           H  
ATOM   1187 1HG1 VAL D  73     -46.407  -5.434  -0.552  1.00  0.00           H  
ATOM   1188 2HG1 VAL D  73     -44.652  -5.338  -0.284  1.00  0.00           H  
ATOM   1189 3HG1 VAL D  73     -45.331  -5.109  -1.915  1.00  0.00           H  
ATOM   1190 1HG2 VAL D  73     -47.314  -7.185  -1.819  1.00  0.00           H  
ATOM   1191 2HG2 VAL D  73     -46.183  -6.758  -3.080  1.00  0.00           H  
ATOM   1192 3HG2 VAL D  73     -46.285  -8.420  -2.503  1.00  0.00           H  
ATOM   1193  N   ARG D  74     -42.314  -7.253  -0.093  1.00  0.00           N  
ATOM   1194  CA  ARG D  74     -41.204  -6.616   0.599  1.00  0.00           C  
ATOM   1195  C   ARG D  74     -40.005  -6.462  -0.350  1.00  0.00           C  
ATOM   1196  O   ARG D  74     -39.325  -5.428  -0.337  1.00  0.00           O  
ATOM   1197  CB  ARG D  74     -40.774  -7.423   1.811  1.00  0.00           C  
ATOM   1198  CG  ARG D  74     -41.758  -7.443   2.970  1.00  0.00           C  
ATOM   1199  CD  ARG D  74     -41.187  -8.136   4.146  1.00  0.00           C  
ATOM   1200  NE  ARG D  74     -42.181  -8.373   5.173  1.00  0.00           N  
ATOM   1201  CZ  ARG D  74     -42.803  -9.550   5.356  1.00  0.00           C  
ATOM   1202  NH1 ARG D  74     -42.494 -10.565   4.584  1.00  0.00           N  
ATOM   1203  NH2 ARG D  74     -43.704  -9.673   6.310  1.00  0.00           N  
ATOM   1204  H   ARG D  74     -42.684  -8.151   0.234  1.00  0.00           H  
ATOM   1205  HA  ARG D  74     -41.522  -5.628   0.929  1.00  0.00           H  
ATOM   1206 1HB  ARG D  74     -40.624  -8.461   1.504  1.00  0.00           H  
ATOM   1207 2HB  ARG D  74     -39.822  -7.049   2.180  1.00  0.00           H  
ATOM   1208 1HG  ARG D  74     -41.994  -6.419   3.257  1.00  0.00           H  
ATOM   1209 2HG  ARG D  74     -42.666  -7.948   2.681  1.00  0.00           H  
ATOM   1210 1HD  ARG D  74     -40.786  -9.100   3.832  1.00  0.00           H  
ATOM   1211 2HD  ARG D  74     -40.390  -7.532   4.574  1.00  0.00           H  
ATOM   1212  HE  ARG D  74     -42.429  -7.607   5.778  1.00  0.00           H  
ATOM   1213 1HH1 ARG D  74     -41.788 -10.445   3.867  1.00  0.00           H  
ATOM   1214 2HH1 ARG D  74     -42.944 -11.459   4.710  1.00  0.00           H  
ATOM   1215 1HH2 ARG D  74     -43.915  -8.874   6.890  1.00  0.00           H  
ATOM   1216 2HH2 ARG D  74     -44.164 -10.561   6.458  1.00  0.00           H  
ATOM   1217  N   ALA D  75     -39.744  -7.480  -1.189  1.00  0.00           N  
ATOM   1218  CA  ALA D  75     -38.624  -7.389  -2.116  1.00  0.00           C  
ATOM   1219  C   ALA D  75     -38.794  -6.233  -3.111  1.00  0.00           C  
ATOM   1220  O   ALA D  75     -37.833  -5.501  -3.396  1.00  0.00           O  
ATOM   1221  CB  ALA D  75     -38.484  -8.698  -2.867  1.00  0.00           C  
ATOM   1222  H   ALA D  75     -40.305  -8.339  -1.164  1.00  0.00           H  
ATOM   1223  HA  ALA D  75     -37.720  -7.207  -1.537  1.00  0.00           H  
ATOM   1224 1HB  ALA D  75     -37.632  -8.646  -3.540  1.00  0.00           H  
ATOM   1225 2HB  ALA D  75     -38.343  -9.511  -2.156  1.00  0.00           H  
ATOM   1226 3HB  ALA D  75     -39.395  -8.878  -3.443  1.00  0.00           H  
ATOM   1227  N   VAL D  76     -40.021  -6.025  -3.596  1.00  0.00           N  
ATOM   1228  CA  VAL D  76     -40.245  -4.932  -4.525  1.00  0.00           C  
ATOM   1229  C   VAL D  76     -40.229  -3.578  -3.818  1.00  0.00           C  
ATOM   1230  O   VAL D  76     -39.723  -2.607  -4.384  1.00  0.00           O  
ATOM   1231  CB  VAL D  76     -41.504  -5.138  -5.363  1.00  0.00           C  
ATOM   1232  CG1 VAL D  76     -42.699  -4.977  -4.592  1.00  0.00           C  
ATOM   1233  CG2 VAL D  76     -41.483  -4.192  -6.423  1.00  0.00           C  
ATOM   1234  H   VAL D  76     -40.789  -6.663  -3.362  1.00  0.00           H  
ATOM   1235  HA  VAL D  76     -39.422  -4.940  -5.236  1.00  0.00           H  
ATOM   1236  HB  VAL D  76     -41.508  -6.156  -5.757  1.00  0.00           H  
ATOM   1237 1HG1 VAL D  76     -43.541  -5.159  -5.220  1.00  0.00           H  
ATOM   1238 2HG1 VAL D  76     -42.642  -5.690  -3.853  1.00  0.00           H  
ATOM   1239 3HG1 VAL D  76     -42.765  -3.989  -4.163  1.00  0.00           H  
ATOM   1240 1HG2 VAL D  76     -42.354  -4.339  -7.018  1.00  0.00           H  
ATOM   1241 2HG2 VAL D  76     -41.487  -3.183  -6.011  1.00  0.00           H  
ATOM   1242 3HG2 VAL D  76     -40.591  -4.345  -7.016  1.00  0.00           H  
ATOM   1243  N   GLU D  77     -40.720  -3.502  -2.565  1.00  0.00           N  
ATOM   1244  CA  GLU D  77     -40.648  -2.237  -1.835  1.00  0.00           C  
ATOM   1245  C   GLU D  77     -39.211  -1.746  -1.806  1.00  0.00           C  
ATOM   1246  O   GLU D  77     -38.946  -0.563  -2.057  1.00  0.00           O  
ATOM   1247  CB  GLU D  77     -41.088  -2.374  -0.362  1.00  0.00           C  
ATOM   1248  CG  GLU D  77     -40.947  -1.041   0.451  1.00  0.00           C  
ATOM   1249  CD  GLU D  77     -41.264  -1.127   1.960  1.00  0.00           C  
ATOM   1250  OE1 GLU D  77     -41.951  -2.025   2.401  1.00  0.00           O  
ATOM   1251  OE2 GLU D  77     -40.767  -0.284   2.676  1.00  0.00           O  
ATOM   1252  H   GLU D  77     -41.154  -4.323  -2.134  1.00  0.00           H  
ATOM   1253  HA  GLU D  77     -41.269  -1.497  -2.341  1.00  0.00           H  
ATOM   1254 1HB  GLU D  77     -42.118  -2.713  -0.315  1.00  0.00           H  
ATOM   1255 2HB  GLU D  77     -40.478  -3.131   0.128  1.00  0.00           H  
ATOM   1256 1HG  GLU D  77     -39.922  -0.685   0.337  1.00  0.00           H  
ATOM   1257 2HG  GLU D  77     -41.600  -0.294   0.004  1.00  0.00           H  
ATOM   1258  N   GLU D  78     -38.275  -2.664  -1.540  1.00  0.00           N  
ATOM   1259  CA  GLU D  78     -36.880  -2.280  -1.469  1.00  0.00           C  
ATOM   1260  C   GLU D  78     -36.370  -1.857  -2.850  1.00  0.00           C  
ATOM   1261  O   GLU D  78     -35.626  -0.880  -2.961  1.00  0.00           O  
ATOM   1262  CB  GLU D  78     -36.041  -3.427  -0.901  1.00  0.00           C  
ATOM   1263  CG  GLU D  78     -34.576  -3.083  -0.635  1.00  0.00           C  
ATOM   1264  CD  GLU D  78     -34.386  -2.026   0.448  1.00  0.00           C  
ATOM   1265  OE1 GLU D  78     -35.293  -1.796   1.224  1.00  0.00           O  
ATOM   1266  OE2 GLU D  78     -33.333  -1.419   0.490  1.00  0.00           O  
ATOM   1267  H   GLU D  78     -38.563  -3.630  -1.336  1.00  0.00           H  
ATOM   1268  HA  GLU D  78     -36.794  -1.428  -0.798  1.00  0.00           H  
ATOM   1269 1HB  GLU D  78     -36.487  -3.773   0.032  1.00  0.00           H  
ATOM   1270 2HB  GLU D  78     -36.068  -4.267  -1.599  1.00  0.00           H  
ATOM   1271 1HG  GLU D  78     -34.042  -3.988  -0.348  1.00  0.00           H  
ATOM   1272 2HG  GLU D  78     -34.151  -2.726  -1.567  1.00  0.00           H  
ATOM   1273  N   ALA D  79     -36.794  -2.551  -3.916  1.00  0.00           N  
ATOM   1274  CA  ALA D  79     -36.362  -2.171  -5.261  1.00  0.00           C  
ATOM   1275  C   ALA D  79     -36.809  -0.745  -5.611  1.00  0.00           C  
ATOM   1276  O   ALA D  79     -36.049   0.016  -6.223  1.00  0.00           O  
ATOM   1277  CB  ALA D  79     -36.922  -3.145  -6.283  1.00  0.00           C  
ATOM   1278  H   ALA D  79     -37.388  -3.376  -3.779  1.00  0.00           H  
ATOM   1279  HA  ALA D  79     -35.274  -2.204  -5.287  1.00  0.00           H  
ATOM   1280 1HB  ALA D  79     -36.579  -2.872  -7.274  1.00  0.00           H  
ATOM   1281 2HB  ALA D  79     -36.587  -4.154  -6.042  1.00  0.00           H  
ATOM   1282 3HB  ALA D  79     -38.003  -3.108  -6.248  1.00  0.00           H  
ATOM   1283  N   ILE D  80     -38.017  -0.377  -5.167  1.00  0.00           N  
ATOM   1284  CA  ILE D  80     -38.583   0.948  -5.416  1.00  0.00           C  
ATOM   1285  C   ILE D  80     -37.848   2.027  -4.624  1.00  0.00           C  
ATOM   1286  O   ILE D  80     -37.608   3.133  -5.123  1.00  0.00           O  
ATOM   1287  CB  ILE D  80     -40.070   1.017  -5.056  1.00  0.00           C  
ATOM   1288  CG1 ILE D  80     -40.868   0.155  -5.946  1.00  0.00           C  
ATOM   1289  CG2 ILE D  80     -40.546   2.408  -5.207  1.00  0.00           C  
ATOM   1290  CD1 ILE D  80     -42.262  -0.009  -5.483  1.00  0.00           C  
ATOM   1291  H   ILE D  80     -38.580  -1.078  -4.673  1.00  0.00           H  
ATOM   1292  HA  ILE D  80     -38.476   1.172  -6.476  1.00  0.00           H  
ATOM   1293  HB  ILE D  80     -40.221   0.677  -4.029  1.00  0.00           H  
ATOM   1294 1HG1 ILE D  80     -40.874   0.577  -6.947  1.00  0.00           H  
ATOM   1295 2HG1 ILE D  80     -40.418  -0.815  -5.978  1.00  0.00           H  
ATOM   1296 1HG2 ILE D  80     -41.584   2.435  -4.962  1.00  0.00           H  
ATOM   1297 2HG2 ILE D  80     -39.991   3.054  -4.534  1.00  0.00           H  
ATOM   1298 3HG2 ILE D  80     -40.404   2.734  -6.237  1.00  0.00           H  
ATOM   1299 1HD1 ILE D  80     -42.772  -0.647  -6.168  1.00  0.00           H  
ATOM   1300 2HD1 ILE D  80     -42.268  -0.458  -4.489  1.00  0.00           H  
ATOM   1301 3HD1 ILE D  80     -42.753   0.955  -5.445  1.00  0.00           H  
ATOM   1302  N   LYS D  81     -37.557   1.735  -3.356  1.00  0.00           N  
ATOM   1303  CA  LYS D  81     -36.850   2.683  -2.509  1.00  0.00           C  
ATOM   1304  C   LYS D  81     -35.408   2.898  -3.007  1.00  0.00           C  
ATOM   1305  O   LYS D  81     -34.903   4.022  -2.970  1.00  0.00           O  
ATOM   1306  CB  LYS D  81     -36.875   2.217  -1.041  1.00  0.00           C  
ATOM   1307  CG  LYS D  81     -36.362   3.265  -0.024  1.00  0.00           C  
ATOM   1308  CD  LYS D  81     -36.700   2.883   1.446  1.00  0.00           C  
ATOM   1309  CE  LYS D  81     -35.569   2.121   2.165  1.00  0.00           C  
ATOM   1310  NZ  LYS D  81     -35.446   0.717   1.725  1.00  0.00           N  
ATOM   1311  H   LYS D  81     -37.836   0.826  -2.975  1.00  0.00           H  
ATOM   1312  HA  LYS D  81     -37.363   3.641  -2.564  1.00  0.00           H  
ATOM   1313 1HB  LYS D  81     -37.891   1.929  -0.766  1.00  0.00           H  
ATOM   1314 2HB  LYS D  81     -36.253   1.320  -0.943  1.00  0.00           H  
ATOM   1315 1HG  LYS D  81     -35.278   3.348  -0.124  1.00  0.00           H  
ATOM   1316 2HG  LYS D  81     -36.803   4.235  -0.252  1.00  0.00           H  
ATOM   1317 1HD  LYS D  81     -36.924   3.789   2.009  1.00  0.00           H  
ATOM   1318 2HD  LYS D  81     -37.593   2.251   1.447  1.00  0.00           H  
ATOM   1319 1HE  LYS D  81     -34.626   2.631   1.976  1.00  0.00           H  
ATOM   1320 2HE  LYS D  81     -35.768   2.134   3.236  1.00  0.00           H  
ATOM   1321 1HZ  LYS D  81     -34.687   0.265   2.232  1.00  0.00           H  
ATOM   1322 2HZ  LYS D  81     -36.299   0.196   1.892  1.00  0.00           H  
ATOM   1323 3HZ  LYS D  81     -35.244   0.705   0.733  1.00  0.00           H  
ATOM   1324  N   ARG D  82     -34.751   1.827  -3.487  1.00  0.00           N  
ATOM   1325  CA  ARG D  82     -33.373   1.922  -3.975  1.00  0.00           C  
ATOM   1326  C   ARG D  82     -33.209   2.508  -5.383  1.00  0.00           C  
ATOM   1327  O   ARG D  82     -32.206   3.176  -5.651  1.00  0.00           O  
ATOM   1328  CB  ARG D  82     -32.697   0.557  -4.011  1.00  0.00           C  
ATOM   1329  CG  ARG D  82     -32.372  -0.088  -2.673  1.00  0.00           C  
ATOM   1330  CD  ARG D  82     -31.681  -1.404  -2.874  1.00  0.00           C  
ATOM   1331  NE  ARG D  82     -31.395  -2.088  -1.619  1.00  0.00           N  
ATOM   1332  CZ  ARG D  82     -30.614  -3.185  -1.503  1.00  0.00           C  
ATOM   1333  NH1 ARG D  82     -30.022  -3.690  -2.569  1.00  0.00           N  
ATOM   1334  NH2 ARG D  82     -30.436  -3.759  -0.323  1.00  0.00           N  
ATOM   1335  H   ARG D  82     -35.201   0.908  -3.471  1.00  0.00           H  
ATOM   1336  HA  ARG D  82     -32.824   2.557  -3.281  1.00  0.00           H  
ATOM   1337 1HB  ARG D  82     -33.353  -0.137  -4.543  1.00  0.00           H  
ATOM   1338 2HB  ARG D  82     -31.773   0.628  -4.580  1.00  0.00           H  
ATOM   1339 1HG  ARG D  82     -31.718   0.565  -2.098  1.00  0.00           H  
ATOM   1340 2HG  ARG D  82     -33.292  -0.261  -2.113  1.00  0.00           H  
ATOM   1341 1HD  ARG D  82     -32.326  -2.050  -3.470  1.00  0.00           H  
ATOM   1342 2HD  ARG D  82     -30.742  -1.245  -3.397  1.00  0.00           H  
ATOM   1343  HE  ARG D  82     -31.874  -1.745  -0.774  1.00  0.00           H  
ATOM   1344 1HH1 ARG D  82     -30.155  -3.257  -3.472  1.00  0.00           H  
ATOM   1345 2HH1 ARG D  82     -29.438  -4.510  -2.483  1.00  0.00           H  
ATOM   1346 1HH2 ARG D  82     -30.876  -3.377   0.510  1.00  0.00           H  
ATOM   1347 2HH2 ARG D  82     -29.853  -4.576  -0.246  1.00  0.00           H  
ATOM   1348  N   ASN D  83     -34.159   2.258  -6.288  1.00  0.00           N  
ATOM   1349  CA  ASN D  83     -34.009   2.718  -7.662  1.00  0.00           C  
ATOM   1350  C   ASN D  83     -35.254   3.422  -8.220  1.00  0.00           C  
ATOM   1351  O   ASN D  83     -36.146   2.763  -8.752  1.00  0.00           O  
ATOM   1352  CB  ASN D  83     -33.645   1.558  -8.558  1.00  0.00           C  
ATOM   1353  CG  ASN D  83     -33.367   1.979  -9.990  1.00  0.00           C  
ATOM   1354  OD1 ASN D  83     -33.779   3.050 -10.472  1.00  0.00           O  
ATOM   1355  ND2 ASN D  83     -32.659   1.130 -10.697  1.00  0.00           N  
ATOM   1356  H   ASN D  83     -34.967   1.680  -6.041  1.00  0.00           H  
ATOM   1357  HA  ASN D  83     -33.164   3.395  -7.699  1.00  0.00           H  
ATOM   1358 1HB  ASN D  83     -32.756   1.064  -8.160  1.00  0.00           H  
ATOM   1359 2HB  ASN D  83     -34.453   0.828  -8.540  1.00  0.00           H  
ATOM   1360 1HD2 ASN D  83     -32.434   1.337 -11.651  1.00  0.00           H  
ATOM   1361 2HD2 ASN D  83     -32.338   0.277 -10.284  1.00  0.00           H  
ATOM   1362  N   PRO D  84     -35.315   4.767  -8.190  1.00  0.00           N  
ATOM   1363  CA  PRO D  84     -36.427   5.601  -8.635  1.00  0.00           C  
ATOM   1364  C   PRO D  84     -36.823   5.396 -10.096  1.00  0.00           C  
ATOM   1365  O   PRO D  84     -37.926   5.758 -10.497  1.00  0.00           O  
ATOM   1366  CB  PRO D  84     -35.884   7.021  -8.431  1.00  0.00           C  
ATOM   1367  CG  PRO D  84     -34.849   6.889  -7.346  1.00  0.00           C  
ATOM   1368  CD  PRO D  84     -34.208   5.543  -7.580  1.00  0.00           C  
ATOM   1369  HA  PRO D  84     -37.291   5.417  -7.989  1.00  0.00           H  
ATOM   1370 1HB  PRO D  84     -35.469   7.394  -9.385  1.00  0.00           H  
ATOM   1371 2HB  PRO D  84     -36.710   7.696  -8.159  1.00  0.00           H  
ATOM   1372 1HG  PRO D  84     -34.131   7.721  -7.403  1.00  0.00           H  
ATOM   1373 2HG  PRO D  84     -35.332   6.951  -6.358  1.00  0.00           H  
ATOM   1374 1HD  PRO D  84     -33.356   5.630  -8.275  1.00  0.00           H  
ATOM   1375 2HD  PRO D  84     -33.922   5.134  -6.595  1.00  0.00           H  
ATOM   1376  N   ASP D  85     -35.926   4.834 -10.905  1.00  0.00           N  
ATOM   1377  CA  ASP D  85     -36.208   4.624 -12.316  1.00  0.00           C  
ATOM   1378  C   ASP D  85     -36.705   3.202 -12.577  1.00  0.00           C  
ATOM   1379  O   ASP D  85     -36.965   2.810 -13.721  1.00  0.00           O  
ATOM   1380  CB  ASP D  85     -34.954   4.903 -13.145  1.00  0.00           C  
ATOM   1381  CG  ASP D  85     -34.519   6.377 -13.101  1.00  0.00           C  
ATOM   1382  OD1 ASP D  85     -35.364   7.237 -12.994  1.00  0.00           O  
ATOM   1383  OD2 ASP D  85     -33.340   6.624 -13.168  1.00  0.00           O  
ATOM   1384  H   ASP D  85     -35.037   4.485 -10.556  1.00  0.00           H  
ATOM   1385  HA  ASP D  85     -36.990   5.319 -12.622  1.00  0.00           H  
ATOM   1386 1HB  ASP D  85     -34.135   4.284 -12.777  1.00  0.00           H  
ATOM   1387 2HB  ASP D  85     -35.134   4.622 -14.181  1.00  0.00           H  
ATOM   1388  N   ASN D  86     -36.893   2.419 -11.520  1.00  0.00           N  
ATOM   1389  CA  ASN D  86     -37.318   1.047 -11.708  1.00  0.00           C  
ATOM   1390  C   ASN D  86     -38.836   0.950 -11.845  1.00  0.00           C  
ATOM   1391  O   ASN D  86     -39.539   0.456 -10.956  1.00  0.00           O  
ATOM   1392  CB  ASN D  86     -36.793   0.194 -10.567  1.00  0.00           C  
ATOM   1393  CG  ASN D  86     -36.975  -1.254 -10.779  1.00  0.00           C  
ATOM   1394  OD1 ASN D  86     -37.823  -1.670 -11.578  1.00  0.00           O  
ATOM   1395  ND2 ASN D  86     -36.194  -2.055 -10.089  1.00  0.00           N  
ATOM   1396  H   ASN D  86     -36.698   2.753 -10.573  1.00  0.00           H  
ATOM   1397  HA  ASN D  86     -36.884   0.677 -12.637  1.00  0.00           H  
ATOM   1398 1HB  ASN D  86     -35.739   0.386 -10.451  1.00  0.00           H  
ATOM   1399 2HB  ASN D  86     -37.280   0.485  -9.633  1.00  0.00           H  
ATOM   1400 1HD2 ASN D  86     -36.269  -3.048 -10.198  1.00  0.00           H  
ATOM   1401 2HD2 ASN D  86     -35.520  -1.670  -9.458  1.00  0.00           H  
ATOM   1402  N   ASP D  87     -39.324   1.306 -13.037  1.00  0.00           N  
ATOM   1403  CA  ASP D  87     -40.770   1.305 -13.315  1.00  0.00           C  
ATOM   1404  C   ASP D  87     -41.377  -0.074 -13.115  1.00  0.00           C  
ATOM   1405  O   ASP D  87     -42.546  -0.195 -12.734  1.00  0.00           O  
ATOM   1406  CB  ASP D  87     -41.097   1.741 -14.754  1.00  0.00           C  
ATOM   1407  CG  ASP D  87     -40.961   3.243 -15.048  1.00  0.00           C  
ATOM   1408  OD1 ASP D  87     -40.865   4.016 -14.127  1.00  0.00           O  
ATOM   1409  OD2 ASP D  87     -40.986   3.596 -16.208  1.00  0.00           O  
ATOM   1410  H   ASP D  87     -38.642   1.690 -13.699  1.00  0.00           H  
ATOM   1411  HA  ASP D  87     -41.252   1.996 -12.625  1.00  0.00           H  
ATOM   1412 1HB  ASP D  87     -40.443   1.203 -15.441  1.00  0.00           H  
ATOM   1413 2HB  ASP D  87     -42.118   1.439 -14.992  1.00  0.00           H  
ATOM   1414  N   GLU D  88     -40.589  -1.113 -13.380  1.00  0.00           N  
ATOM   1415  CA  GLU D  88     -41.064  -2.474 -13.228  1.00  0.00           C  
ATOM   1416  C   GLU D  88     -41.358  -2.776 -11.763  1.00  0.00           C  
ATOM   1417  O   GLU D  88     -42.292  -3.532 -11.470  1.00  0.00           O  
ATOM   1418  CB  GLU D  88     -40.051  -3.477 -13.793  1.00  0.00           C  
ATOM   1419  CG  GLU D  88     -39.918  -3.438 -15.324  1.00  0.00           C  
ATOM   1420  CD  GLU D  88     -38.909  -4.429 -15.882  1.00  0.00           C  
ATOM   1421  OE1 GLU D  88     -38.224  -5.065 -15.116  1.00  0.00           O  
ATOM   1422  OE2 GLU D  88     -38.832  -4.544 -17.084  1.00  0.00           O  
ATOM   1423  H   GLU D  88     -39.637  -0.939 -13.671  1.00  0.00           H  
ATOM   1424  HA  GLU D  88     -41.993  -2.577 -13.787  1.00  0.00           H  
ATOM   1425 1HB  GLU D  88     -39.068  -3.279 -13.364  1.00  0.00           H  
ATOM   1426 2HB  GLU D  88     -40.338  -4.486 -13.502  1.00  0.00           H  
ATOM   1427 1HG  GLU D  88     -40.893  -3.646 -15.763  1.00  0.00           H  
ATOM   1428 2HG  GLU D  88     -39.628  -2.430 -15.618  1.00  0.00           H  
ATOM   1429  N   ALA D  89     -40.550  -2.217 -10.842  1.00  0.00           N  
ATOM   1430  CA  ALA D  89     -40.752  -2.437  -9.416  1.00  0.00           C  
ATOM   1431  C   ALA D  89     -42.006  -1.713  -8.978  1.00  0.00           C  
ATOM   1432  O   ALA D  89     -42.768  -2.191  -8.138  1.00  0.00           O  
ATOM   1433  CB  ALA D  89     -39.563  -1.958  -8.611  1.00  0.00           C  
ATOM   1434  H   ALA D  89     -39.817  -1.567 -11.134  1.00  0.00           H  
ATOM   1435  HA  ALA D  89     -40.888  -3.502  -9.251  1.00  0.00           H  
ATOM   1436 1HB  ALA D  89     -39.731  -2.144  -7.572  1.00  0.00           H  
ATOM   1437 2HB  ALA D  89     -38.688  -2.498  -8.925  1.00  0.00           H  
ATOM   1438 3HB  ALA D  89     -39.416  -0.891  -8.769  1.00  0.00           H  
ATOM   1439  N   VAL D  90     -42.245  -0.560  -9.582  1.00  0.00           N  
ATOM   1440  CA  VAL D  90     -43.416   0.211  -9.220  1.00  0.00           C  
ATOM   1441  C   VAL D  90     -44.682  -0.527  -9.643  1.00  0.00           C  
ATOM   1442  O   VAL D  90     -45.590  -0.726  -8.830  1.00  0.00           O  
ATOM   1443  CB  VAL D  90     -43.340   1.600  -9.858  1.00  0.00           C  
ATOM   1444  CG1 VAL D  90     -44.598   2.306  -9.646  1.00  0.00           C  
ATOM   1445  CG2 VAL D  90     -42.177   2.372  -9.232  1.00  0.00           C  
ATOM   1446  H   VAL D  90     -41.567  -0.209 -10.265  1.00  0.00           H  
ATOM   1447  HA  VAL D  90     -43.432   0.338  -8.142  1.00  0.00           H  
ATOM   1448  HB  VAL D  90     -43.187   1.503 -10.931  1.00  0.00           H  
ATOM   1449 1HG1 VAL D  90     -44.543   3.293 -10.096  1.00  0.00           H  
ATOM   1450 2HG1 VAL D  90     -45.411   1.737 -10.090  1.00  0.00           H  
ATOM   1451 3HG1 VAL D  90     -44.745   2.387  -8.625  1.00  0.00           H  
ATOM   1452 1HG2 VAL D  90     -42.112   3.362  -9.685  1.00  0.00           H  
ATOM   1453 2HG2 VAL D  90     -42.338   2.470  -8.159  1.00  0.00           H  
ATOM   1454 3HG2 VAL D  90     -41.243   1.829  -9.415  1.00  0.00           H  
ATOM   1455  N   GLU D  91     -44.706  -1.014 -10.889  1.00  0.00           N  
ATOM   1456  CA  GLU D  91     -45.857  -1.770 -11.381  1.00  0.00           C  
ATOM   1457  C   GLU D  91     -46.037  -3.092 -10.643  1.00  0.00           C  
ATOM   1458  O   GLU D  91     -47.171  -3.491 -10.338  1.00  0.00           O  
ATOM   1459  CB  GLU D  91     -45.709  -2.020 -12.880  1.00  0.00           C  
ATOM   1460  CG  GLU D  91     -45.945  -0.795 -13.752  1.00  0.00           C  
ATOM   1461  CD  GLU D  91     -47.414  -0.417 -13.805  1.00  0.00           C  
ATOM   1462  OE1 GLU D  91     -48.196  -1.263 -14.187  1.00  0.00           O  
ATOM   1463  OE2 GLU D  91     -47.764   0.685 -13.448  1.00  0.00           O  
ATOM   1464  H   GLU D  91     -43.916  -0.823 -11.513  1.00  0.00           H  
ATOM   1465  HA  GLU D  91     -46.751  -1.168 -11.218  1.00  0.00           H  
ATOM   1466 1HB  GLU D  91     -44.696  -2.379 -13.082  1.00  0.00           H  
ATOM   1467 2HB  GLU D  91     -46.398  -2.796 -13.188  1.00  0.00           H  
ATOM   1468 1HG  GLU D  91     -45.372   0.041 -13.343  1.00  0.00           H  
ATOM   1469 2HG  GLU D  91     -45.580  -0.995 -14.758  1.00  0.00           H  
ATOM   1470  N   THR D  92     -44.924  -3.749 -10.312  1.00  0.00           N  
ATOM   1471  CA  THR D  92     -44.975  -4.992  -9.581  1.00  0.00           C  
ATOM   1472  C   THR D  92     -45.571  -4.777  -8.194  1.00  0.00           C  
ATOM   1473  O   THR D  92     -46.448  -5.541  -7.784  1.00  0.00           O  
ATOM   1474  CB  THR D  92     -43.577  -5.622  -9.495  1.00  0.00           C  
ATOM   1475  OG1 THR D  92     -43.114  -5.938 -10.812  1.00  0.00           O  
ATOM   1476  CG2 THR D  92     -43.590  -6.837  -8.634  1.00  0.00           C  
ATOM   1477  H   THR D  92     -44.007  -3.403 -10.604  1.00  0.00           H  
ATOM   1478  HA  THR D  92     -45.622  -5.681 -10.121  1.00  0.00           H  
ATOM   1479  HB  THR D  92     -42.902  -4.900  -9.079  1.00  0.00           H  
ATOM   1480  HG1 THR D  92     -42.879  -5.097 -11.266  1.00  0.00           H  
ATOM   1481 1HG2 THR D  92     -42.587  -7.254  -8.575  1.00  0.00           H  
ATOM   1482 2HG2 THR D  92     -43.918  -6.541  -7.652  1.00  0.00           H  
ATOM   1483 3HG2 THR D  92     -44.271  -7.578  -9.047  1.00  0.00           H  
ATOM   1484  N   ALA D  93     -45.142  -3.717  -7.486  1.00  0.00           N  
ATOM   1485  CA  ALA D  93     -45.690  -3.435  -6.164  1.00  0.00           C  
ATOM   1486  C   ALA D  93     -47.167  -3.167  -6.231  1.00  0.00           C  
ATOM   1487  O   ALA D  93     -47.910  -3.640  -5.377  1.00  0.00           O  
ATOM   1488  CB  ALA D  93     -45.017  -2.233  -5.546  1.00  0.00           C  
ATOM   1489  H   ALA D  93     -44.404  -3.113  -7.859  1.00  0.00           H  
ATOM   1490  HA  ALA D  93     -45.541  -4.307  -5.536  1.00  0.00           H  
ATOM   1491 1HB  ALA D  93     -45.433  -2.042  -4.566  1.00  0.00           H  
ATOM   1492 2HB  ALA D  93     -43.962  -2.424  -5.464  1.00  0.00           H  
ATOM   1493 3HB  ALA D  93     -45.183  -1.363  -6.184  1.00  0.00           H  
ATOM   1494  N   VAL D  94     -47.621  -2.473  -7.270  1.00  0.00           N  
ATOM   1495  CA  VAL D  94     -49.037  -2.184  -7.366  1.00  0.00           C  
ATOM   1496  C   VAL D  94     -49.840  -3.460  -7.546  1.00  0.00           C  
ATOM   1497  O   VAL D  94     -50.819  -3.694  -6.831  1.00  0.00           O  
ATOM   1498  CB  VAL D  94     -49.280  -1.201  -8.525  1.00  0.00           C  
ATOM   1499  CG1 VAL D  94     -50.743  -1.034  -8.802  1.00  0.00           C  
ATOM   1500  CG2 VAL D  94     -48.699   0.134  -8.143  1.00  0.00           C  
ATOM   1501  H   VAL D  94     -46.966  -2.094  -7.964  1.00  0.00           H  
ATOM   1502  HA  VAL D  94     -49.356  -1.706  -6.449  1.00  0.00           H  
ATOM   1503  HB  VAL D  94     -48.799  -1.582  -9.429  1.00  0.00           H  
ATOM   1504 1HG1 VAL D  94     -50.878  -0.329  -9.620  1.00  0.00           H  
ATOM   1505 2HG1 VAL D  94     -51.173  -1.995  -9.075  1.00  0.00           H  
ATOM   1506 3HG1 VAL D  94     -51.225  -0.660  -7.929  1.00  0.00           H  
ATOM   1507 1HG2 VAL D  94     -48.856   0.839  -8.960  1.00  0.00           H  
ATOM   1508 2HG2 VAL D  94     -49.198   0.481  -7.248  1.00  0.00           H  
ATOM   1509 3HG2 VAL D  94     -47.645   0.038  -7.945  1.00  0.00           H  
ATOM   1510  N   ARG D  95     -49.418  -4.322  -8.462  1.00  0.00           N  
ATOM   1511  CA  ARG D  95     -50.181  -5.542  -8.666  1.00  0.00           C  
ATOM   1512  C   ARG D  95     -50.138  -6.493  -7.464  1.00  0.00           C  
ATOM   1513  O   ARG D  95     -51.174  -7.030  -7.050  1.00  0.00           O  
ATOM   1514  CB  ARG D  95     -49.679  -6.258  -9.909  1.00  0.00           C  
ATOM   1515  CG  ARG D  95     -50.062  -5.577 -11.230  1.00  0.00           C  
ATOM   1516  CD  ARG D  95     -49.797  -6.456 -12.408  1.00  0.00           C  
ATOM   1517  NE  ARG D  95     -48.372  -6.642 -12.649  1.00  0.00           N  
ATOM   1518  CZ  ARG D  95     -47.631  -5.847 -13.452  1.00  0.00           C  
ATOM   1519  NH1 ARG D  95     -48.206  -4.850 -14.095  1.00  0.00           N  
ATOM   1520  NH2 ARG D  95     -46.335  -6.075 -13.604  1.00  0.00           N  
ATOM   1521  H   ARG D  95     -48.589  -4.112  -9.029  1.00  0.00           H  
ATOM   1522  HA  ARG D  95     -51.218  -5.260  -8.838  1.00  0.00           H  
ATOM   1523 1HB  ARG D  95     -48.587  -6.310  -9.870  1.00  0.00           H  
ATOM   1524 2HB  ARG D  95     -50.058  -7.278  -9.925  1.00  0.00           H  
ATOM   1525 1HG  ARG D  95     -51.121  -5.323 -11.214  1.00  0.00           H  
ATOM   1526 2HG  ARG D  95     -49.470  -4.663 -11.341  1.00  0.00           H  
ATOM   1527 1HD  ARG D  95     -50.244  -7.434 -12.238  1.00  0.00           H  
ATOM   1528 2HD  ARG D  95     -50.236  -6.006 -13.297  1.00  0.00           H  
ATOM   1529  HE  ARG D  95     -47.903  -7.399 -12.171  1.00  0.00           H  
ATOM   1530 1HH1 ARG D  95     -49.195  -4.675 -13.978  1.00  0.00           H  
ATOM   1531 2HH1 ARG D  95     -47.669  -4.261 -14.719  1.00  0.00           H  
ATOM   1532 1HH2 ARG D  95     -45.893  -6.841 -13.113  1.00  0.00           H  
ATOM   1533 2HH2 ARG D  95     -45.787  -5.479 -14.206  1.00  0.00           H  
ATOM   1534  N   LEU D  96     -48.964  -6.661  -6.861  1.00  0.00           N  
ATOM   1535  CA  LEU D  96     -48.857  -7.582  -5.744  1.00  0.00           C  
ATOM   1536  C   LEU D  96     -49.595  -7.060  -4.515  1.00  0.00           C  
ATOM   1537  O   LEU D  96     -50.242  -7.824  -3.790  1.00  0.00           O  
ATOM   1538  CB  LEU D  96     -47.403  -7.747  -5.356  1.00  0.00           C  
ATOM   1539  CG  LEU D  96     -46.447  -8.431  -6.288  1.00  0.00           C  
ATOM   1540  CD1 LEU D  96     -45.059  -8.228  -5.719  1.00  0.00           C  
ATOM   1541  CD2 LEU D  96     -46.760  -9.887  -6.376  1.00  0.00           C  
ATOM   1542  H   LEU D  96     -48.128  -6.176  -7.202  1.00  0.00           H  
ATOM   1543  HA  LEU D  96     -49.282  -8.540  -6.036  1.00  0.00           H  
ATOM   1544 1HB  LEU D  96     -47.000  -6.755  -5.160  1.00  0.00           H  
ATOM   1545 2HB  LEU D  96     -47.401  -8.327  -4.464  1.00  0.00           H  
ATOM   1546  HG  LEU D  96     -46.501  -7.979  -7.276  1.00  0.00           H  
ATOM   1547 1HD1 LEU D  96     -44.319  -8.701  -6.360  1.00  0.00           H  
ATOM   1548 2HD1 LEU D  96     -44.855  -7.165  -5.647  1.00  0.00           H  
ATOM   1549 3HD1 LEU D  96     -45.018  -8.665  -4.736  1.00  0.00           H  
ATOM   1550 1HD2 LEU D  96     -46.044 -10.372  -7.040  1.00  0.00           H  
ATOM   1551 2HD2 LEU D  96     -46.686 -10.319  -5.385  1.00  0.00           H  
ATOM   1552 3HD2 LEU D  96     -47.769 -10.021  -6.766  1.00  0.00           H  
ATOM   1553  N   ALA D  97     -49.497  -5.751  -4.278  1.00  0.00           N  
ATOM   1554  CA  ALA D  97     -50.130  -5.134  -3.134  1.00  0.00           C  
ATOM   1555  C   ALA D  97     -51.651  -5.215  -3.240  1.00  0.00           C  
ATOM   1556  O   ALA D  97     -52.330  -5.401  -2.225  1.00  0.00           O  
ATOM   1557  CB  ALA D  97     -49.653  -3.724  -3.019  1.00  0.00           C  
ATOM   1558  H   ALA D  97     -48.951  -5.145  -4.896  1.00  0.00           H  
ATOM   1559  HA  ALA D  97     -49.823  -5.677  -2.243  1.00  0.00           H  
ATOM   1560 1HB  ALA D  97     -50.066  -3.270  -2.173  1.00  0.00           H  
ATOM   1561 2HB  ALA D  97     -48.568  -3.717  -2.927  1.00  0.00           H  
ATOM   1562 3HB  ALA D  97     -49.954  -3.186  -3.914  1.00  0.00           H  
ATOM   1563  N   ARG D  98     -52.197  -5.110  -4.464  1.00  0.00           N  
ATOM   1564  CA  ARG D  98     -53.640  -5.238  -4.638  1.00  0.00           C  
ATOM   1565  C   ARG D  98     -54.082  -6.658  -4.265  1.00  0.00           C  
ATOM   1566  O   ARG D  98     -55.141  -6.844  -3.649  1.00  0.00           O  
ATOM   1567  CB  ARG D  98     -54.050  -4.912  -6.067  1.00  0.00           C  
ATOM   1568  CG  ARG D  98     -53.968  -3.425  -6.455  1.00  0.00           C  
ATOM   1569  CD  ARG D  98     -54.243  -3.228  -7.909  1.00  0.00           C  
ATOM   1570  NE  ARG D  98     -54.148  -1.832  -8.335  1.00  0.00           N  
ATOM   1571  CZ  ARG D  98     -54.277  -1.421  -9.614  1.00  0.00           C  
ATOM   1572  NH1 ARG D  98     -54.508  -2.291 -10.570  1.00  0.00           N  
ATOM   1573  NH2 ARG D  98     -54.175  -0.145  -9.898  1.00  0.00           N  
ATOM   1574  H   ARG D  98     -51.611  -4.906  -5.282  1.00  0.00           H  
ATOM   1575  HA  ARG D  98     -54.134  -4.531  -3.973  1.00  0.00           H  
ATOM   1576 1HB  ARG D  98     -53.399  -5.460  -6.753  1.00  0.00           H  
ATOM   1577 2HB  ARG D  98     -55.069  -5.253  -6.242  1.00  0.00           H  
ATOM   1578 1HG  ARG D  98     -54.720  -2.871  -5.895  1.00  0.00           H  
ATOM   1579 2HG  ARG D  98     -52.999  -3.031  -6.218  1.00  0.00           H  
ATOM   1580 1HD  ARG D  98     -53.510  -3.801  -8.478  1.00  0.00           H  
ATOM   1581 2HD  ARG D  98     -55.242  -3.587  -8.141  1.00  0.00           H  
ATOM   1582  HE  ARG D  98     -53.951  -1.109  -7.637  1.00  0.00           H  
ATOM   1583 1HH1 ARG D  98     -54.587  -3.270 -10.351  1.00  0.00           H  
ATOM   1584 2HH1 ARG D  98     -54.605  -1.973 -11.527  1.00  0.00           H  
ATOM   1585 1HH2 ARG D  98     -54.004   0.512  -9.151  1.00  0.00           H  
ATOM   1586 2HH2 ARG D  98     -54.281   0.188 -10.871  1.00  0.00           H  
ATOM   1587  N   GLU D  99     -53.252  -7.658  -4.591  1.00  0.00           N  
ATOM   1588  CA  GLU D  99     -53.587  -9.030  -4.229  1.00  0.00           C  
ATOM   1589  C   GLU D  99     -53.550  -9.188  -2.696  1.00  0.00           C  
ATOM   1590  O   GLU D  99     -54.411  -9.870  -2.125  1.00  0.00           O  
ATOM   1591  CB  GLU D  99     -52.652 -10.016  -4.934  1.00  0.00           C  
ATOM   1592  CG  GLU D  99     -52.843 -10.113  -6.463  1.00  0.00           C  
ATOM   1593  CD  GLU D  99     -54.189 -10.725  -6.868  1.00  0.00           C  
ATOM   1594  OE1 GLU D  99     -54.496 -11.811  -6.409  1.00  0.00           O  
ATOM   1595  OE2 GLU D  99     -54.910 -10.116  -7.638  1.00  0.00           O  
ATOM   1596  H   GLU D  99     -52.403  -7.458  -5.133  1.00  0.00           H  
ATOM   1597  HA  GLU D  99     -54.600  -9.235  -4.561  1.00  0.00           H  
ATOM   1598 1HB  GLU D  99     -51.619  -9.747  -4.740  1.00  0.00           H  
ATOM   1599 2HB  GLU D  99     -52.821 -11.003  -4.537  1.00  0.00           H  
ATOM   1600 1HG  GLU D  99     -52.776  -9.108  -6.879  1.00  0.00           H  
ATOM   1601 2HG  GLU D  99     -52.031 -10.702  -6.882  1.00  0.00           H  
ATOM   1602  N   LEU D 100     -52.605  -8.501  -2.024  1.00  0.00           N  
ATOM   1603  CA  LEU D 100     -52.569  -8.532  -0.559  1.00  0.00           C  
ATOM   1604  C   LEU D 100     -53.813  -7.898   0.044  1.00  0.00           C  
ATOM   1605  O   LEU D 100     -54.280  -8.363   1.081  1.00  0.00           O  
ATOM   1606  CB  LEU D 100     -51.330  -7.850   0.028  1.00  0.00           C  
ATOM   1607  CG  LEU D 100     -50.015  -8.580  -0.087  1.00  0.00           C  
ATOM   1608  CD1 LEU D 100     -48.870  -7.704   0.414  1.00  0.00           C  
ATOM   1609  CD2 LEU D 100     -50.098  -9.834   0.768  1.00  0.00           C  
ATOM   1610  H   LEU D 100     -51.894  -7.990  -2.558  1.00  0.00           H  
ATOM   1611  HA  LEU D 100     -52.538  -9.573  -0.250  1.00  0.00           H  
ATOM   1612 1HB  LEU D 100     -51.211  -6.936  -0.524  1.00  0.00           H  
ATOM   1613 2HB  LEU D 100     -51.503  -7.597   1.063  1.00  0.00           H  
ATOM   1614  HG  LEU D 100     -49.826  -8.820  -1.125  1.00  0.00           H  
ATOM   1615 1HD1 LEU D 100     -47.931  -8.254   0.328  1.00  0.00           H  
ATOM   1616 2HD1 LEU D 100     -48.816  -6.803  -0.179  1.00  0.00           H  
ATOM   1617 3HD1 LEU D 100     -49.035  -7.437   1.455  1.00  0.00           H  
ATOM   1618 1HD2 LEU D 100     -49.161 -10.374   0.731  1.00  0.00           H  
ATOM   1619 2HD2 LEU D 100     -50.288  -9.555   1.785  1.00  0.00           H  
ATOM   1620 3HD2 LEU D 100     -50.905 -10.471   0.412  1.00  0.00           H  
ATOM   1621  N   LYS D 101     -54.349  -6.846  -0.589  1.00  0.00           N  
ATOM   1622  CA  LYS D 101     -55.578  -6.211  -0.104  1.00  0.00           C  
ATOM   1623  C   LYS D 101     -56.697  -7.237  -0.011  1.00  0.00           C  
ATOM   1624  O   LYS D 101     -57.355  -7.361   1.030  1.00  0.00           O  
ATOM   1625  CB  LYS D 101     -56.018  -5.102  -1.068  1.00  0.00           C  
ATOM   1626  CG  LYS D 101     -57.209  -4.218  -0.642  1.00  0.00           C  
ATOM   1627  CD  LYS D 101     -58.539  -4.802  -1.199  1.00  0.00           C  
ATOM   1628  CE  LYS D 101     -59.717  -3.804  -1.170  1.00  0.00           C  
ATOM   1629  NZ  LYS D 101     -61.000  -4.455  -1.589  1.00  0.00           N  
ATOM   1630  H   LYS D 101     -53.870  -6.472  -1.413  1.00  0.00           H  
ATOM   1631  HA  LYS D 101     -55.396  -5.797   0.887  1.00  0.00           H  
ATOM   1632 1HB  LYS D 101     -55.182  -4.498  -1.318  1.00  0.00           H  
ATOM   1633 2HB  LYS D 101     -56.341  -5.563  -1.989  1.00  0.00           H  
ATOM   1634 1HG  LYS D 101     -57.261  -4.190   0.446  1.00  0.00           H  
ATOM   1635 2HG  LYS D 101     -57.071  -3.203  -1.012  1.00  0.00           H  
ATOM   1636 1HD  LYS D 101     -58.384  -5.142  -2.224  1.00  0.00           H  
ATOM   1637 2HD  LYS D 101     -58.821  -5.669  -0.595  1.00  0.00           H  
ATOM   1638 1HE  LYS D 101     -59.851  -3.425  -0.175  1.00  0.00           H  
ATOM   1639 2HE  LYS D 101     -59.503  -2.974  -1.843  1.00  0.00           H  
ATOM   1640 1HZ  LYS D 101     -61.750  -3.789  -1.550  1.00  0.00           H  
ATOM   1641 2HZ  LYS D 101     -60.920  -4.823  -2.520  1.00  0.00           H  
ATOM   1642 3HZ  LYS D 101     -61.196  -5.218  -0.924  1.00  0.00           H  
ATOM   1643  N   LYS D 102     -56.893  -7.993  -1.100  1.00  0.00           N  
ATOM   1644  CA  LYS D 102     -57.963  -8.990  -1.131  1.00  0.00           C  
ATOM   1645  C   LYS D 102     -57.748 -10.063  -0.069  1.00  0.00           C  
ATOM   1646  O   LYS D 102     -58.685 -10.452   0.644  1.00  0.00           O  
ATOM   1647  CB  LYS D 102     -58.052  -9.612  -2.525  1.00  0.00           C  
ATOM   1648  CG  LYS D 102     -58.614  -8.658  -3.586  1.00  0.00           C  
ATOM   1649  CD  LYS D 102     -58.840  -9.358  -4.927  1.00  0.00           C  
ATOM   1650  CE  LYS D 102     -57.511  -9.590  -5.627  1.00  0.00           C  
ATOM   1651  NZ  LYS D 102     -57.665 -10.139  -7.003  1.00  0.00           N  
ATOM   1652  H   LYS D 102     -56.294  -7.833  -1.920  1.00  0.00           H  
ATOM   1653  HA  LYS D 102     -58.905  -8.488  -0.912  1.00  0.00           H  
ATOM   1654 1HB  LYS D 102     -57.051  -9.919  -2.847  1.00  0.00           H  
ATOM   1655 2HB  LYS D 102     -58.677 -10.502  -2.491  1.00  0.00           H  
ATOM   1656 1HG  LYS D 102     -59.555  -8.237  -3.234  1.00  0.00           H  
ATOM   1657 2HG  LYS D 102     -57.901  -7.840  -3.731  1.00  0.00           H  
ATOM   1658 1HD  LYS D 102     -59.333 -10.317  -4.766  1.00  0.00           H  
ATOM   1659 2HD  LYS D 102     -59.473  -8.740  -5.563  1.00  0.00           H  
ATOM   1660 1HE  LYS D 102     -56.978  -8.640  -5.688  1.00  0.00           H  
ATOM   1661 2HE  LYS D 102     -56.915 -10.288  -5.038  1.00  0.00           H  
ATOM   1662 1HZ  LYS D 102     -56.709 -10.247  -7.381  1.00  0.00           H  
ATOM   1663 2HZ  LYS D 102     -58.126 -11.032  -6.975  1.00  0.00           H  
ATOM   1664 3HZ  LYS D 102     -58.188  -9.504  -7.579  1.00  0.00           H  
ATOM   1665  N   VAL D 103     -56.496 -10.484   0.091  1.00  0.00           N  
ATOM   1666  CA  VAL D 103     -56.176 -11.483   1.091  1.00  0.00           C  
ATOM   1667  C   VAL D 103     -56.442 -10.944   2.489  1.00  0.00           C  
ATOM   1668  O   VAL D 103     -57.007 -11.647   3.326  1.00  0.00           O  
ATOM   1669  CB  VAL D 103     -54.704 -11.929   0.974  1.00  0.00           C  
ATOM   1670  CG1 VAL D 103     -54.334 -12.782   2.127  1.00  0.00           C  
ATOM   1671  CG2 VAL D 103     -54.490 -12.719  -0.305  1.00  0.00           C  
ATOM   1672  H   VAL D 103     -55.759 -10.127  -0.528  1.00  0.00           H  
ATOM   1673  HA  VAL D 103     -56.811 -12.351   0.922  1.00  0.00           H  
ATOM   1674  HB  VAL D 103     -54.066 -11.049   0.982  1.00  0.00           H  
ATOM   1675 1HG1 VAL D 103     -53.308 -13.062   2.020  1.00  0.00           H  
ATOM   1676 2HG1 VAL D 103     -54.469 -12.215   3.031  1.00  0.00           H  
ATOM   1677 3HG1 VAL D 103     -54.954 -13.676   2.153  1.00  0.00           H  
ATOM   1678 1HG2 VAL D 103     -53.443 -13.017  -0.371  1.00  0.00           H  
ATOM   1679 2HG2 VAL D 103     -55.124 -13.607  -0.294  1.00  0.00           H  
ATOM   1680 3HG2 VAL D 103     -54.745 -12.103  -1.161  1.00  0.00           H  
ATOM   1681  N   ALA D 104     -56.041  -9.699   2.749  1.00  0.00           N  
ATOM   1682  CA  ALA D 104     -56.214  -9.108   4.062  1.00  0.00           C  
ATOM   1683  C   ALA D 104     -57.654  -9.011   4.496  1.00  0.00           C  
ATOM   1684  O   ALA D 104     -57.971  -9.284   5.656  1.00  0.00           O  
ATOM   1685  CB  ALA D 104     -55.675  -7.709   4.074  1.00  0.00           C  
ATOM   1686  H   ALA D 104     -55.583  -9.158   2.019  1.00  0.00           H  
ATOM   1687  HA  ALA D 104     -55.675  -9.730   4.763  1.00  0.00           H  
ATOM   1688 1HB  ALA D 104     -55.781  -7.310   5.074  1.00  0.00           H  
ATOM   1689 2HB  ALA D 104     -54.665  -7.700   3.779  1.00  0.00           H  
ATOM   1690 3HB  ALA D 104     -56.241  -7.100   3.372  1.00  0.00           H  
ATOM   1691  N   GLU D 105     -58.542  -8.642   3.573  1.00  0.00           N  
ATOM   1692  CA  GLU D 105     -59.940  -8.529   3.954  1.00  0.00           C  
ATOM   1693  C   GLU D 105     -60.523  -9.898   4.263  1.00  0.00           C  
ATOM   1694  O   GLU D 105     -61.277 -10.056   5.230  1.00  0.00           O  
ATOM   1695  CB  GLU D 105     -60.744  -7.802   2.873  1.00  0.00           C  
ATOM   1696  CG  GLU D 105     -60.433  -6.297   2.786  1.00  0.00           C  
ATOM   1697  CD  GLU D 105     -61.152  -5.575   1.670  1.00  0.00           C  
ATOM   1698  OE1 GLU D 105     -61.356  -6.162   0.622  1.00  0.00           O  
ATOM   1699  OE2 GLU D 105     -61.532  -4.442   1.864  1.00  0.00           O  
ATOM   1700  H   GLU D 105     -58.228  -8.409   2.623  1.00  0.00           H  
ATOM   1701  HA  GLU D 105     -59.997  -7.930   4.863  1.00  0.00           H  
ATOM   1702 1HB  GLU D 105     -60.517  -8.248   1.899  1.00  0.00           H  
ATOM   1703 2HB  GLU D 105     -61.809  -7.929   3.057  1.00  0.00           H  
ATOM   1704 1HG  GLU D 105     -60.689  -5.827   3.735  1.00  0.00           H  
ATOM   1705 2HG  GLU D 105     -59.356  -6.183   2.638  1.00  0.00           H  
ATOM   1706  N   LEU D 106     -60.133 -10.903   3.482  1.00  0.00           N  
ATOM   1707  CA  LEU D 106     -60.632 -12.241   3.722  1.00  0.00           C  
ATOM   1708  C   LEU D 106     -60.055 -12.834   5.019  1.00  0.00           C  
ATOM   1709  O   LEU D 106     -60.785 -13.484   5.773  1.00  0.00           O  
ATOM   1710  CB  LEU D 106     -60.333 -13.090   2.503  1.00  0.00           C  
ATOM   1711  CG  LEU D 106     -61.128 -12.702   1.246  1.00  0.00           C  
ATOM   1712  CD1 LEU D 106     -60.617 -13.485   0.048  1.00  0.00           C  
ATOM   1713  CD2 LEU D 106     -62.595 -12.980   1.492  1.00  0.00           C  
ATOM   1714  H   LEU D 106     -59.510 -10.727   2.684  1.00  0.00           H  
ATOM   1715  HA  LEU D 106     -61.714 -12.185   3.831  1.00  0.00           H  
ATOM   1716 1HB  LEU D 106     -59.280 -12.970   2.273  1.00  0.00           H  
ATOM   1717 2HB  LEU D 106     -60.547 -14.122   2.730  1.00  0.00           H  
ATOM   1718  HG  LEU D 106     -60.985 -11.639   1.039  1.00  0.00           H  
ATOM   1719 1HD1 LEU D 106     -61.179 -13.197  -0.839  1.00  0.00           H  
ATOM   1720 2HD1 LEU D 106     -59.559 -13.257  -0.101  1.00  0.00           H  
ATOM   1721 3HD1 LEU D 106     -60.744 -14.550   0.229  1.00  0.00           H  
ATOM   1722 1HD2 LEU D 106     -63.171 -12.701   0.610  1.00  0.00           H  
ATOM   1723 2HD2 LEU D 106     -62.734 -14.046   1.698  1.00  0.00           H  
ATOM   1724 3HD2 LEU D 106     -62.937 -12.398   2.349  1.00  0.00           H  
ATOM   1725  N   LEU D 107     -58.773 -12.560   5.321  1.00  0.00           N  
ATOM   1726  CA  LEU D 107     -58.180 -13.020   6.579  1.00  0.00           C  
ATOM   1727  C   LEU D 107     -58.822 -12.315   7.761  1.00  0.00           C  
ATOM   1728  O   LEU D 107     -59.039 -12.932   8.800  1.00  0.00           O  
ATOM   1729  CB  LEU D 107     -56.659 -12.814   6.607  1.00  0.00           C  
ATOM   1730  CG  LEU D 107     -55.823 -13.733   5.739  1.00  0.00           C  
ATOM   1731  CD1 LEU D 107     -54.426 -13.249   5.698  1.00  0.00           C  
ATOM   1732  CD2 LEU D 107     -55.812 -15.132   6.355  1.00  0.00           C  
ATOM   1733  H   LEU D 107     -58.196 -12.040   4.657  1.00  0.00           H  
ATOM   1734  HA  LEU D 107     -58.367 -14.086   6.675  1.00  0.00           H  
ATOM   1735 1HB  LEU D 107     -56.466 -11.814   6.239  1.00  0.00           H  
ATOM   1736 2HB  LEU D 107     -56.301 -12.887   7.637  1.00  0.00           H  
ATOM   1737  HG  LEU D 107     -56.224 -13.737   4.731  1.00  0.00           H  
ATOM   1738 1HD1 LEU D 107     -53.840 -13.918   5.071  1.00  0.00           H  
ATOM   1739 2HD1 LEU D 107     -54.393 -12.243   5.295  1.00  0.00           H  
ATOM   1740 3HD1 LEU D 107     -54.036 -13.250   6.700  1.00  0.00           H  
ATOM   1741 1HD2 LEU D 107     -55.196 -15.797   5.757  1.00  0.00           H  
ATOM   1742 2HD2 LEU D 107     -55.390 -15.066   7.357  1.00  0.00           H  
ATOM   1743 3HD2 LEU D 107     -56.824 -15.523   6.412  1.00  0.00           H  
ATOM   1744  N   GLN D 108     -59.151 -11.029   7.617  1.00  0.00           N  
ATOM   1745  CA  GLN D 108     -59.796 -10.317   8.708  1.00  0.00           C  
ATOM   1746  C   GLN D 108     -61.156 -10.947   9.024  1.00  0.00           C  
ATOM   1747  O   GLN D 108     -61.465 -11.219  10.194  1.00  0.00           O  
ATOM   1748  CB  GLN D 108     -59.952  -8.842   8.335  1.00  0.00           C  
ATOM   1749  CG  GLN D 108     -60.573  -7.971   9.382  1.00  0.00           C  
ATOM   1750  CD  GLN D 108     -60.655  -6.532   8.924  1.00  0.00           C  
ATOM   1751  OE1 GLN D 108     -59.929  -6.099   8.022  1.00  0.00           O  
ATOM   1752  NE2 GLN D 108     -61.539  -5.766   9.549  1.00  0.00           N  
ATOM   1753  H   GLN D 108     -58.931 -10.524   6.754  1.00  0.00           H  
ATOM   1754  HA  GLN D 108     -59.169 -10.398   9.591  1.00  0.00           H  
ATOM   1755 1HB  GLN D 108     -58.973  -8.430   8.087  1.00  0.00           H  
ATOM   1756 2HB  GLN D 108     -60.565  -8.768   7.436  1.00  0.00           H  
ATOM   1757 1HG  GLN D 108     -61.583  -8.330   9.579  1.00  0.00           H  
ATOM   1758 2HG  GLN D 108     -59.975  -8.013  10.288  1.00  0.00           H  
ATOM   1759 1HE2 GLN D 108     -61.631  -4.805   9.290  1.00  0.00           H  
ATOM   1760 2HE2 GLN D 108     -62.105  -6.142  10.279  1.00  0.00           H  
ATOM   1761  N   GLU D 109     -61.941 -11.259   7.980  1.00  0.00           N  
ATOM   1762  CA  GLU D 109     -63.246 -11.876   8.208  1.00  0.00           C  
ATOM   1763  C   GLU D 109     -63.097 -13.285   8.773  1.00  0.00           C  
ATOM   1764  O   GLU D 109     -63.850 -13.686   9.669  1.00  0.00           O  
ATOM   1765  CB  GLU D 109     -64.069 -11.911   6.913  1.00  0.00           C  
ATOM   1766  CG  GLU D 109     -64.582 -10.537   6.428  1.00  0.00           C  
ATOM   1767  CD  GLU D 109     -65.578  -9.908   7.390  1.00  0.00           C  
ATOM   1768  OE1 GLU D 109     -66.485 -10.587   7.802  1.00  0.00           O  
ATOM   1769  OE2 GLU D 109     -65.429  -8.749   7.730  1.00  0.00           O  
ATOM   1770  H   GLU D 109     -61.644 -11.019   7.026  1.00  0.00           H  
ATOM   1771  HA  GLU D 109     -63.781 -11.278   8.936  1.00  0.00           H  
ATOM   1772 1HB  GLU D 109     -63.452 -12.332   6.112  1.00  0.00           H  
ATOM   1773 2HB  GLU D 109     -64.927 -12.569   7.044  1.00  0.00           H  
ATOM   1774 1HG  GLU D 109     -63.726  -9.868   6.317  1.00  0.00           H  
ATOM   1775 2HG  GLU D 109     -65.044 -10.656   5.449  1.00  0.00           H  
ATOM   1776  N   LEU D 110     -62.086 -14.012   8.307  1.00  0.00           N  
ATOM   1777  CA  LEU D 110     -61.843 -15.353   8.791  1.00  0.00           C  
ATOM   1778  C   LEU D 110     -61.425 -15.332  10.250  1.00  0.00           C  
ATOM   1779  O   LEU D 110     -61.858 -16.184  11.031  1.00  0.00           O  
ATOM   1780  CB  LEU D 110     -60.777 -16.032   7.950  1.00  0.00           C  
ATOM   1781  CG  LEU D 110     -60.466 -17.430   8.339  1.00  0.00           C  
ATOM   1782  CD1 LEU D 110     -61.681 -18.261   8.262  1.00  0.00           C  
ATOM   1783  CD2 LEU D 110     -59.442 -17.958   7.430  1.00  0.00           C  
ATOM   1784  H   LEU D 110     -61.501 -13.647   7.551  1.00  0.00           H  
ATOM   1785  HA  LEU D 110     -62.762 -15.921   8.704  1.00  0.00           H  
ATOM   1786 1HB  LEU D 110     -61.101 -16.031   6.904  1.00  0.00           H  
ATOM   1787 2HB  LEU D 110     -59.864 -15.451   8.023  1.00  0.00           H  
ATOM   1788  HG  LEU D 110     -60.118 -17.451   9.355  1.00  0.00           H  
ATOM   1789 1HD1 LEU D 110     -61.425 -19.273   8.550  1.00  0.00           H  
ATOM   1790 2HD1 LEU D 110     -62.428 -17.861   8.936  1.00  0.00           H  
ATOM   1791 3HD1 LEU D 110     -62.065 -18.259   7.244  1.00  0.00           H  
ATOM   1792 1HD2 LEU D 110     -59.236 -18.966   7.719  1.00  0.00           H  
ATOM   1793 2HD2 LEU D 110     -59.823 -17.941   6.415  1.00  0.00           H  
ATOM   1794 3HD2 LEU D 110     -58.547 -17.352   7.494  1.00  0.00           H  
ATOM   1795  N   ALA D 111     -60.586 -14.362  10.625  1.00  0.00           N  
ATOM   1796  CA  ALA D 111     -60.125 -14.252  11.995  1.00  0.00           C  
ATOM   1797  C   ALA D 111     -61.295 -14.036  12.928  1.00  0.00           C  
ATOM   1798  O   ALA D 111     -61.312 -14.588  14.036  1.00  0.00           O  
ATOM   1799  CB  ALA D 111     -59.155 -13.100  12.138  1.00  0.00           C  
ATOM   1800  H   ALA D 111     -60.240 -13.699   9.932  1.00  0.00           H  
ATOM   1801  HA  ALA D 111     -59.631 -15.183  12.262  1.00  0.00           H  
ATOM   1802 1HB  ALA D 111     -58.806 -13.053  13.165  1.00  0.00           H  
ATOM   1803 2HB  ALA D 111     -58.328 -13.252  11.474  1.00  0.00           H  
ATOM   1804 3HB  ALA D 111     -59.655 -12.170  11.873  1.00  0.00           H  
ATOM   1805  N   LYS D 112     -62.280 -13.232  12.484  1.00  0.00           N  
ATOM   1806  CA  LYS D 112     -63.471 -12.983  13.289  1.00  0.00           C  
ATOM   1807  C   LYS D 112     -64.330 -14.235  13.421  1.00  0.00           C  
ATOM   1808  O   LYS D 112     -64.825 -14.533  14.509  1.00  0.00           O  
ATOM   1809  CB  LYS D 112     -64.316 -11.845  12.706  1.00  0.00           C  
ATOM   1810  CG  LYS D 112     -63.719 -10.445  12.850  1.00  0.00           C  
ATOM   1811  CD  LYS D 112     -64.742  -9.375  12.446  1.00  0.00           C  
ATOM   1812  CE  LYS D 112     -64.930  -9.361  10.941  1.00  0.00           C  
ATOM   1813  NZ  LYS D 112     -65.866  -8.301  10.479  1.00  0.00           N  
ATOM   1814  H   LYS D 112     -62.177 -12.767  11.574  1.00  0.00           H  
ATOM   1815  HA  LYS D 112     -63.152 -12.690  14.288  1.00  0.00           H  
ATOM   1816 1HB  LYS D 112     -64.467 -12.026  11.639  1.00  0.00           H  
ATOM   1817 2HB  LYS D 112     -65.296 -11.845  13.178  1.00  0.00           H  
ATOM   1818 1HG  LYS D 112     -63.409 -10.282  13.882  1.00  0.00           H  
ATOM   1819 2HG  LYS D 112     -62.842 -10.363  12.207  1.00  0.00           H  
ATOM   1820 1HD  LYS D 112     -65.699  -9.579  12.924  1.00  0.00           H  
ATOM   1821 2HD  LYS D 112     -64.392  -8.395  12.767  1.00  0.00           H  
ATOM   1822 1HE  LYS D 112     -63.959  -9.195  10.474  1.00  0.00           H  
ATOM   1823 2HE  LYS D 112     -65.314 -10.330  10.619  1.00  0.00           H  
ATOM   1824 1HZ  LYS D 112     -65.899  -8.381   9.449  1.00  0.00           H  
ATOM   1825 2HZ  LYS D 112     -66.783  -8.447  10.868  1.00  0.00           H  
ATOM   1826 3HZ  LYS D 112     -65.528  -7.394  10.737  1.00  0.00           H  
ATOM   1827  N   LYS D 113     -64.474 -14.998  12.328  1.00  0.00           N  
ATOM   1828  CA  LYS D 113     -65.263 -16.230  12.381  1.00  0.00           C  
ATOM   1829  C   LYS D 113     -64.595 -17.259  13.290  1.00  0.00           C  
ATOM   1830  O   LYS D 113     -65.262 -17.981  14.034  1.00  0.00           O  
ATOM   1831  CB  LYS D 113     -65.445 -16.841  10.984  1.00  0.00           C  
ATOM   1832  CG  LYS D 113     -66.360 -16.059  10.042  1.00  0.00           C  
ATOM   1833  CD  LYS D 113     -66.691 -16.860   8.771  1.00  0.00           C  
ATOM   1834  CE  LYS D 113     -65.467 -17.041   7.873  1.00  0.00           C  
ATOM   1835  NZ  LYS D 113     -65.814 -17.689   6.567  1.00  0.00           N  
ATOM   1836  H   LYS D 113     -64.060 -14.691  11.442  1.00  0.00           H  
ATOM   1837  HA  LYS D 113     -66.243 -15.997  12.795  1.00  0.00           H  
ATOM   1838 1HB  LYS D 113     -64.468 -16.927  10.504  1.00  0.00           H  
ATOM   1839 2HB  LYS D 113     -65.849 -17.844  11.083  1.00  0.00           H  
ATOM   1840 1HG  LYS D 113     -67.288 -15.817  10.560  1.00  0.00           H  
ATOM   1841 2HG  LYS D 113     -65.876 -15.130   9.757  1.00  0.00           H  
ATOM   1842 1HD  LYS D 113     -67.070 -17.844   9.052  1.00  0.00           H  
ATOM   1843 2HD  LYS D 113     -67.465 -16.340   8.208  1.00  0.00           H  
ATOM   1844 1HE  LYS D 113     -65.009 -16.070   7.679  1.00  0.00           H  
ATOM   1845 2HE  LYS D 113     -64.750 -17.672   8.392  1.00  0.00           H  
ATOM   1846 1HZ  LYS D 113     -64.954 -17.815   5.998  1.00  0.00           H  
ATOM   1847 2HZ  LYS D 113     -66.221 -18.592   6.734  1.00  0.00           H  
ATOM   1848 3HZ  LYS D 113     -66.466 -17.116   6.058  1.00  0.00           H  
ATOM   1849  N   ALA D 114     -63.264 -17.318  13.216  1.00  0.00           N  
ATOM   1850  CA  ALA D 114     -62.464 -18.235  14.007  1.00  0.00           C  
ATOM   1851  C   ALA D 114     -62.269 -17.784  15.457  1.00  0.00           C  
ATOM   1852  O   ALA D 114     -62.150 -18.617  16.357  1.00  0.00           O  
ATOM   1853  CB  ALA D 114     -61.098 -18.387  13.360  1.00  0.00           C  
ATOM   1854  H   ALA D 114     -62.784 -16.711  12.550  1.00  0.00           H  
ATOM   1855  HA  ALA D 114     -62.976 -19.193  14.023  1.00  0.00           H  
ATOM   1856 1HB  ALA D 114     -60.513 -19.085  13.922  1.00  0.00           H  
ATOM   1857 2HB  ALA D 114     -61.199 -18.734  12.341  1.00  0.00           H  
ATOM   1858 3HB  ALA D 114     -60.609 -17.417  13.358  1.00  0.00           H  
ATOM   1859  N   GLY D 115     -62.200 -16.465  15.687  1.00  0.00           N  
ATOM   1860  CA  GLY D 115     -61.881 -15.927  17.006  1.00  0.00           C  
ATOM   1861  C   GLY D 115     -60.380 -16.104  17.250  1.00  0.00           C  
ATOM   1862  O   GLY D 115     -59.938 -16.322  18.381  1.00  0.00           O  
ATOM   1863  H   GLY D 115     -62.327 -15.808  14.924  1.00  0.00           H  
ATOM   1864 1HA  GLY D 115     -62.148 -14.871  17.041  1.00  0.00           H  
ATOM   1865 2HA  GLY D 115     -62.456 -16.447  17.770  1.00  0.00           H  
ATOM   1866  N   VAL D 116     -59.618 -16.085  16.152  1.00  0.00           N  
ATOM   1867  CA  VAL D 116     -58.180 -16.346  16.173  1.00  0.00           C  
ATOM   1868  C   VAL D 116     -57.207 -15.249  15.689  1.00  0.00           C  
ATOM   1869  O   VAL D 116     -57.024 -15.070  14.475  1.00  0.00           O  
ATOM   1870  CB  VAL D 116     -57.934 -17.630  15.401  1.00  0.00           C  
ATOM   1871  CG1 VAL D 116     -56.516 -17.920  15.312  1.00  0.00           C  
ATOM   1872  CG2 VAL D 116     -58.579 -18.745  16.181  1.00  0.00           C  
ATOM   1873  H   VAL D 116     -60.094 -15.835  15.282  1.00  0.00           H  
ATOM   1874  HA  VAL D 116     -57.949 -16.628  17.190  1.00  0.00           H  
ATOM   1875  HB  VAL D 116     -58.337 -17.559  14.424  1.00  0.00           H  
ATOM   1876 1HG1 VAL D 116     -56.364 -18.868  14.792  1.00  0.00           H  
ATOM   1877 2HG1 VAL D 116     -56.004 -17.131  14.789  1.00  0.00           H  
ATOM   1878 3HG1 VAL D 116     -56.155 -17.985  16.296  1.00  0.00           H  
ATOM   1879 1HG2 VAL D 116     -58.404 -19.642  15.704  1.00  0.00           H  
ATOM   1880 2HG2 VAL D 116     -58.141 -18.788  17.177  1.00  0.00           H  
ATOM   1881 3HG2 VAL D 116     -59.635 -18.591  16.271  1.00  0.00           H  
ATOM   1882  N   PRO D 117     -56.504 -14.567  16.630  1.00  0.00           N  
ATOM   1883  CA  PRO D 117     -55.536 -13.502  16.406  1.00  0.00           C  
ATOM   1884  C   PRO D 117     -54.457 -13.844  15.386  1.00  0.00           C  
ATOM   1885  O   PRO D 117     -54.077 -12.979  14.604  1.00  0.00           O  
ATOM   1886  CB  PRO D 117     -54.926 -13.318  17.799  1.00  0.00           C  
ATOM   1887  CG  PRO D 117     -56.033 -13.692  18.745  1.00  0.00           C  
ATOM   1888  CD  PRO D 117     -56.722 -14.854  18.079  1.00  0.00           C  
ATOM   1889  HA  PRO D 117     -56.075 -12.593  16.102  1.00  0.00           H  
ATOM   1890 1HB  PRO D 117     -54.039 -13.972  17.907  1.00  0.00           H  
ATOM   1891 2HB  PRO D 117     -54.580 -12.284  17.928  1.00  0.00           H  
ATOM   1892 1HG  PRO D 117     -55.614 -13.959  19.727  1.00  0.00           H  
ATOM   1893 2HG  PRO D 117     -56.705 -12.838  18.905  1.00  0.00           H  
ATOM   1894 1HD  PRO D 117     -56.231 -15.804  18.373  1.00  0.00           H  
ATOM   1895 2HD  PRO D 117     -57.791 -14.814  18.347  1.00  0.00           H  
ATOM   1896  N   ALA D 118     -54.017 -15.107  15.313  1.00  0.00           N  
ATOM   1897  CA  ALA D 118     -53.000 -15.489  14.323  1.00  0.00           C  
ATOM   1898  C   ALA D 118     -53.463 -15.233  12.897  1.00  0.00           C  
ATOM   1899  O   ALA D 118     -52.654 -14.962  12.003  1.00  0.00           O  
ATOM   1900  CB  ALA D 118     -52.660 -16.948  14.453  1.00  0.00           C  
ATOM   1901  H   ALA D 118     -54.309 -15.819  15.997  1.00  0.00           H  
ATOM   1902  HA  ALA D 118     -52.109 -14.891  14.511  1.00  0.00           H  
ATOM   1903 1HB  ALA D 118     -51.886 -17.224  13.735  1.00  0.00           H  
ATOM   1904 2HB  ALA D 118     -52.318 -17.114  15.452  1.00  0.00           H  
ATOM   1905 3HB  ALA D 118     -53.549 -17.524  14.274  1.00  0.00           H  
ATOM   1906  N   ILE D 119     -54.756 -15.373  12.662  1.00  0.00           N  
ATOM   1907  CA  ILE D 119     -55.276 -15.215  11.329  1.00  0.00           C  
ATOM   1908  C   ILE D 119     -55.288 -13.724  11.044  1.00  0.00           C  
ATOM   1909  O   ILE D 119     -54.895 -13.272   9.957  1.00  0.00           O  
ATOM   1910  CB  ILE D 119     -56.659 -15.843  11.196  1.00  0.00           C  
ATOM   1911  CG1 ILE D 119     -56.528 -17.334  11.421  1.00  0.00           C  
ATOM   1912  CG2 ILE D 119     -57.248 -15.558   9.843  1.00  0.00           C  
ATOM   1913  CD1 ILE D 119     -57.831 -18.046  11.497  1.00  0.00           C  
ATOM   1914  H   ILE D 119     -55.407 -15.537  13.431  1.00  0.00           H  
ATOM   1915  HA  ILE D 119     -54.606 -15.704  10.622  1.00  0.00           H  
ATOM   1916  HB  ILE D 119     -57.301 -15.451  11.971  1.00  0.00           H  
ATOM   1917 1HG1 ILE D 119     -55.916 -17.763  10.657  1.00  0.00           H  
ATOM   1918 2HG1 ILE D 119     -56.022 -17.476  12.370  1.00  0.00           H  
ATOM   1919 1HG2 ILE D 119     -58.222 -16.011   9.779  1.00  0.00           H  
ATOM   1920 2HG2 ILE D 119     -57.336 -14.490   9.702  1.00  0.00           H  
ATOM   1921 3HG2 ILE D 119     -56.609 -15.964   9.086  1.00  0.00           H  
ATOM   1922 1HD1 ILE D 119     -57.657 -19.093  11.695  1.00  0.00           H  
ATOM   1923 2HD1 ILE D 119     -58.428 -17.624  12.273  1.00  0.00           H  
ATOM   1924 3HD1 ILE D 119     -58.341 -17.940  10.561  1.00  0.00           H  
ATOM   1925  N   LEU D 120     -55.719 -12.958  12.054  1.00  0.00           N  
ATOM   1926  CA  LEU D 120     -55.773 -11.512  11.900  1.00  0.00           C  
ATOM   1927  C   LEU D 120     -54.363 -10.967  11.678  1.00  0.00           C  
ATOM   1928  O   LEU D 120     -54.184 -10.055  10.871  1.00  0.00           O  
ATOM   1929  CB  LEU D 120     -56.368 -10.795  13.111  1.00  0.00           C  
ATOM   1930  CG  LEU D 120     -56.573  -9.299  12.865  1.00  0.00           C  
ATOM   1931  CD1 LEU D 120     -57.549  -9.141  11.701  1.00  0.00           C  
ATOM   1932  CD2 LEU D 120     -57.080  -8.613  14.098  1.00  0.00           C  
ATOM   1933  H   LEU D 120     -56.013 -13.419  12.919  1.00  0.00           H  
ATOM   1934  HA  LEU D 120     -56.380 -11.281  11.027  1.00  0.00           H  
ATOM   1935 1HB  LEU D 120     -57.318 -11.235  13.364  1.00  0.00           H  
ATOM   1936 2HB  LEU D 120     -55.689 -10.913  13.958  1.00  0.00           H  
ATOM   1937  HG  LEU D 120     -55.627  -8.854  12.577  1.00  0.00           H  
ATOM   1938 1HD1 LEU D 120     -57.701  -8.098  11.484  1.00  0.00           H  
ATOM   1939 2HD1 LEU D 120     -57.152  -9.636  10.827  1.00  0.00           H  
ATOM   1940 3HD1 LEU D 120     -58.504  -9.594  11.970  1.00  0.00           H  
ATOM   1941 1HD2 LEU D 120     -57.205  -7.558  13.878  1.00  0.00           H  
ATOM   1942 2HD2 LEU D 120     -58.035  -9.044  14.395  1.00  0.00           H  
ATOM   1943 3HD2 LEU D 120     -56.358  -8.734  14.908  1.00  0.00           H  
ATOM   1944  N   ARG D 121     -53.355 -11.551  12.350  1.00  0.00           N  
ATOM   1945  CA  ARG D 121     -51.980 -11.108  12.154  1.00  0.00           C  
ATOM   1946  C   ARG D 121     -51.638 -11.185  10.682  1.00  0.00           C  
ATOM   1947  O   ARG D 121     -51.052 -10.249  10.137  1.00  0.00           O  
ATOM   1948  CB  ARG D 121     -50.969 -11.917  12.963  1.00  0.00           C  
ATOM   1949  CG  ARG D 121     -49.493 -11.461  12.746  1.00  0.00           C  
ATOM   1950  CD  ARG D 121     -48.475 -12.193  13.607  1.00  0.00           C  
ATOM   1951  NE  ARG D 121     -47.101 -11.740  13.294  1.00  0.00           N  
ATOM   1952  CZ  ARG D 121     -46.304 -12.314  12.354  1.00  0.00           C  
ATOM   1953  NH1 ARG D 121     -46.724 -13.376  11.727  1.00  0.00           N  
ATOM   1954  NH2 ARG D 121     -45.111 -11.808  12.053  1.00  0.00           N  
ATOM   1955  H   ARG D 121     -53.564 -12.284  13.025  1.00  0.00           H  
ATOM   1956  HA  ARG D 121     -51.900 -10.076  12.473  1.00  0.00           H  
ATOM   1957 1HB  ARG D 121     -51.206 -11.844  14.023  1.00  0.00           H  
ATOM   1958 2HB  ARG D 121     -51.041 -12.967  12.685  1.00  0.00           H  
ATOM   1959 1HG  ARG D 121     -49.228 -11.631  11.701  1.00  0.00           H  
ATOM   1960 2HG  ARG D 121     -49.415 -10.395  12.962  1.00  0.00           H  
ATOM   1961 1HD  ARG D 121     -48.671 -11.998  14.660  1.00  0.00           H  
ATOM   1962 2HD  ARG D 121     -48.537 -13.264  13.413  1.00  0.00           H  
ATOM   1963  HE  ARG D 121     -46.756 -10.913  13.763  1.00  0.00           H  
ATOM   1964 1HH1 ARG D 121     -47.625 -13.764  11.951  1.00  0.00           H  
ATOM   1965 2HH1 ARG D 121     -46.145 -13.805  10.985  1.00  0.00           H  
ATOM   1966 1HH2 ARG D 121     -44.775 -10.985  12.525  1.00  0.00           H  
ATOM   1967 2HH2 ARG D 121     -44.539 -12.250  11.303  1.00  0.00           H  
ATOM   1968  N   GLY D 122     -52.056 -12.255  10.007  1.00  0.00           N  
ATOM   1969  CA  GLY D 122     -51.784 -12.328   8.584  1.00  0.00           C  
ATOM   1970  C   GLY D 122     -52.421 -11.147   7.833  1.00  0.00           C  
ATOM   1971  O   GLY D 122     -51.788 -10.546   6.956  1.00  0.00           O  
ATOM   1972  H   GLY D 122     -52.529 -13.023  10.500  1.00  0.00           H  
ATOM   1973 1HA  GLY D 122     -50.711 -12.331   8.425  1.00  0.00           H  
ATOM   1974 2HA  GLY D 122     -52.178 -13.267   8.199  1.00  0.00           H  
ATOM   1975  N   ALA D 123     -53.653 -10.764   8.213  1.00  0.00           N  
ATOM   1976  CA  ALA D 123     -54.301  -9.618   7.552  1.00  0.00           C  
ATOM   1977  C   ALA D 123     -53.534  -8.326   7.808  1.00  0.00           C  
ATOM   1978  O   ALA D 123     -53.372  -7.490   6.911  1.00  0.00           O  
ATOM   1979  CB  ALA D 123     -55.724  -9.415   8.040  1.00  0.00           C  
ATOM   1980  H   ALA D 123     -54.127 -11.304   8.948  1.00  0.00           H  
ATOM   1981  HA  ALA D 123     -54.300  -9.814   6.488  1.00  0.00           H  
ATOM   1982 1HB  ALA D 123     -56.175  -8.574   7.513  1.00  0.00           H  
ATOM   1983 2HB  ALA D 123     -56.310 -10.291   7.868  1.00  0.00           H  
ATOM   1984 3HB  ALA D 123     -55.705  -9.203   9.098  1.00  0.00           H  
ATOM   1985  N   LEU D 124     -53.026  -8.189   9.028  1.00  0.00           N  
ATOM   1986  CA  LEU D 124     -52.280  -7.003   9.408  1.00  0.00           C  
ATOM   1987  C   LEU D 124     -50.979  -6.924   8.625  1.00  0.00           C  
ATOM   1988  O   LEU D 124     -50.631  -5.851   8.129  1.00  0.00           O  
ATOM   1989  CB  LEU D 124     -52.034  -7.027  10.923  1.00  0.00           C  
ATOM   1990  CG  LEU D 124     -53.306  -6.803  11.783  1.00  0.00           C  
ATOM   1991  CD1 LEU D 124     -53.051  -7.146  13.233  1.00  0.00           C  
ATOM   1992  CD2 LEU D 124     -53.696  -5.344  11.694  1.00  0.00           C  
ATOM   1993  H   LEU D 124     -53.204  -8.929   9.715  1.00  0.00           H  
ATOM   1994  HA  LEU D 124     -52.881  -6.128   9.168  1.00  0.00           H  
ATOM   1995 1HB  LEU D 124     -51.612  -7.987  11.188  1.00  0.00           H  
ATOM   1996 2HB  LEU D 124     -51.309  -6.250  11.172  1.00  0.00           H  
ATOM   1997  HG  LEU D 124     -54.110  -7.433  11.408  1.00  0.00           H  
ATOM   1998 1HD1 LEU D 124     -53.962  -6.971  13.810  1.00  0.00           H  
ATOM   1999 2HD1 LEU D 124     -52.773  -8.187  13.319  1.00  0.00           H  
ATOM   2000 3HD1 LEU D 124     -52.248  -6.522  13.620  1.00  0.00           H  
ATOM   2001 1HD2 LEU D 124     -54.586  -5.181  12.294  1.00  0.00           H  
ATOM   2002 2HD2 LEU D 124     -52.883  -4.724  12.078  1.00  0.00           H  
ATOM   2003 3HD2 LEU D 124     -53.888  -5.076  10.662  1.00  0.00           H  
ATOM   2004  N   LEU D 125     -50.310  -8.065   8.426  1.00  0.00           N  
ATOM   2005  CA  LEU D 125     -49.067  -8.072   7.663  1.00  0.00           C  
ATOM   2006  C   LEU D 125     -49.337  -7.707   6.225  1.00  0.00           C  
ATOM   2007  O   LEU D 125     -48.585  -6.949   5.607  1.00  0.00           O  
ATOM   2008  CB  LEU D 125     -48.443  -9.462   7.654  1.00  0.00           C  
ATOM   2009  CG  LEU D 125     -47.903  -9.964   8.944  1.00  0.00           C  
ATOM   2010  CD1 LEU D 125     -47.535 -11.405   8.760  1.00  0.00           C  
ATOM   2011  CD2 LEU D 125     -46.711  -9.142   9.345  1.00  0.00           C  
ATOM   2012  H   LEU D 125     -50.656  -8.926   8.861  1.00  0.00           H  
ATOM   2013  HA  LEU D 125     -48.379  -7.349   8.099  1.00  0.00           H  
ATOM   2014 1HB  LEU D 125     -49.201 -10.172   7.320  1.00  0.00           H  
ATOM   2015 2HB  LEU D 125     -47.633  -9.467   6.935  1.00  0.00           H  
ATOM   2016  HG  LEU D 125     -48.662  -9.897   9.714  1.00  0.00           H  
ATOM   2017 1HD1 LEU D 125     -47.152 -11.797   9.670  1.00  0.00           H  
ATOM   2018 2HD1 LEU D 125     -48.411 -11.951   8.473  1.00  0.00           H  
ATOM   2019 3HD1 LEU D 125     -46.781 -11.499   7.990  1.00  0.00           H  
ATOM   2020 1HD2 LEU D 125     -46.315  -9.518  10.287  1.00  0.00           H  
ATOM   2021 2HD2 LEU D 125     -45.947  -9.212   8.575  1.00  0.00           H  
ATOM   2022 3HD2 LEU D 125     -47.012  -8.095   9.468  1.00  0.00           H  
ATOM   2023  N   ALA D 126     -50.448  -8.215   5.687  1.00  0.00           N  
ATOM   2024  CA  ALA D 126     -50.794  -7.950   4.306  1.00  0.00           C  
ATOM   2025  C   ALA D 126     -50.948  -6.474   4.072  1.00  0.00           C  
ATOM   2026  O   ALA D 126     -50.435  -5.934   3.094  1.00  0.00           O  
ATOM   2027  CB  ALA D 126     -52.092  -8.641   3.978  1.00  0.00           C  
ATOM   2028  H   ALA D 126     -51.037  -8.844   6.243  1.00  0.00           H  
ATOM   2029  HA  ALA D 126     -50.001  -8.309   3.667  1.00  0.00           H  
ATOM   2030 1HB  ALA D 126     -52.383  -8.458   2.957  1.00  0.00           H  
ATOM   2031 2HB  ALA D 126     -52.014  -9.673   4.138  1.00  0.00           H  
ATOM   2032 3HB  ALA D 126     -52.823  -8.252   4.643  1.00  0.00           H  
ATOM   2033  N   LEU D 127     -51.562  -5.794   5.025  1.00  0.00           N  
ATOM   2034  CA  LEU D 127     -51.774  -4.374   4.898  1.00  0.00           C  
ATOM   2035  C   LEU D 127     -50.520  -3.557   5.209  1.00  0.00           C  
ATOM   2036  O   LEU D 127     -50.220  -2.595   4.503  1.00  0.00           O  
ATOM   2037  CB  LEU D 127     -52.968  -4.040   5.773  1.00  0.00           C  
ATOM   2038  CG  LEU D 127     -54.232  -4.689   5.213  1.00  0.00           C  
ATOM   2039  CD1 LEU D 127     -55.396  -4.598   6.195  1.00  0.00           C  
ATOM   2040  CD2 LEU D 127     -54.571  -4.007   3.859  1.00  0.00           C  
ATOM   2041  H   LEU D 127     -51.957  -6.299   5.827  1.00  0.00           H  
ATOM   2042  HA  LEU D 127     -52.055  -4.170   3.869  1.00  0.00           H  
ATOM   2043 1HB  LEU D 127     -52.792  -4.427   6.781  1.00  0.00           H  
ATOM   2044 2HB  LEU D 127     -53.099  -2.987   5.812  1.00  0.00           H  
ATOM   2045  HG  LEU D 127     -54.024  -5.732   5.050  1.00  0.00           H  
ATOM   2046 1HD1 LEU D 127     -56.267  -5.096   5.777  1.00  0.00           H  
ATOM   2047 2HD1 LEU D 127     -55.106  -5.095   7.110  1.00  0.00           H  
ATOM   2048 3HD1 LEU D 127     -55.651  -3.597   6.403  1.00  0.00           H  
ATOM   2049 1HD2 LEU D 127     -55.448  -4.481   3.424  1.00  0.00           H  
ATOM   2050 2HD2 LEU D 127     -54.772  -2.946   4.020  1.00  0.00           H  
ATOM   2051 3HD2 LEU D 127     -53.730  -4.115   3.176  1.00  0.00           H  
ATOM   2052  N   GLU D 128     -49.710  -3.963   6.190  1.00  0.00           N  
ATOM   2053  CA  GLU D 128     -48.510  -3.172   6.467  1.00  0.00           C  
ATOM   2054  C   GLU D 128     -47.550  -3.202   5.281  1.00  0.00           C  
ATOM   2055  O   GLU D 128     -46.998  -2.168   4.876  1.00  0.00           O  
ATOM   2056  CB  GLU D 128     -47.757  -3.724   7.690  1.00  0.00           C  
ATOM   2057  CG  GLU D 128     -48.421  -3.528   9.056  1.00  0.00           C  
ATOM   2058  CD  GLU D 128     -47.660  -4.235  10.186  1.00  0.00           C  
ATOM   2059  OE1 GLU D 128     -46.676  -4.884   9.905  1.00  0.00           O  
ATOM   2060  OE2 GLU D 128     -48.069  -4.123  11.318  1.00  0.00           O  
ATOM   2061  H   GLU D 128     -49.950  -4.773   6.769  1.00  0.00           H  
ATOM   2062  HA  GLU D 128     -48.804  -2.143   6.646  1.00  0.00           H  
ATOM   2063 1HB  GLU D 128     -47.617  -4.800   7.557  1.00  0.00           H  
ATOM   2064 2HB  GLU D 128     -46.769  -3.275   7.733  1.00  0.00           H  
ATOM   2065 1HG  GLU D 128     -48.453  -2.462   9.275  1.00  0.00           H  
ATOM   2066 2HG  GLU D 128     -49.442  -3.886   9.020  1.00  0.00           H  
ATOM   2067  N   VAL D 129     -47.408  -4.390   4.697  1.00  0.00           N  
ATOM   2068  CA  VAL D 129     -46.511  -4.630   3.590  1.00  0.00           C  
ATOM   2069  C   VAL D 129     -47.061  -4.078   2.273  1.00  0.00           C  
ATOM   2070  O   VAL D 129     -46.329  -3.421   1.521  1.00  0.00           O  
ATOM   2071  CB  VAL D 129     -46.200  -6.139   3.545  1.00  0.00           C  
ATOM   2072  CG1 VAL D 129     -45.420  -6.489   2.354  1.00  0.00           C  
ATOM   2073  CG2 VAL D 129     -45.417  -6.506   4.806  1.00  0.00           C  
ATOM   2074  H   VAL D 129     -47.924  -5.191   5.074  1.00  0.00           H  
ATOM   2075  HA  VAL D 129     -45.575  -4.114   3.801  1.00  0.00           H  
ATOM   2076  HB  VAL D 129     -47.134  -6.698   3.510  1.00  0.00           H  
ATOM   2077 1HG1 VAL D 129     -45.214  -7.558   2.343  1.00  0.00           H  
ATOM   2078 2HG1 VAL D 129     -46.019  -6.230   1.523  1.00  0.00           H  
ATOM   2079 3HG1 VAL D 129     -44.482  -5.938   2.338  1.00  0.00           H  
ATOM   2080 1HG2 VAL D 129     -45.193  -7.560   4.804  1.00  0.00           H  
ATOM   2081 2HG2 VAL D 129     -44.492  -5.946   4.823  1.00  0.00           H  
ATOM   2082 3HG2 VAL D 129     -46.018  -6.260   5.687  1.00  0.00           H  
ATOM   2083  N   ALA D 130     -48.346  -4.318   1.983  1.00  0.00           N  
ATOM   2084  CA  ALA D 130     -48.933  -3.805   0.756  1.00  0.00           C  
ATOM   2085  C   ALA D 130     -48.888  -2.289   0.706  1.00  0.00           C  
ATOM   2086  O   ALA D 130     -48.587  -1.702  -0.344  1.00  0.00           O  
ATOM   2087  CB  ALA D 130     -50.378  -4.244   0.670  1.00  0.00           C  
ATOM   2088  H   ALA D 130     -48.944  -4.869   2.603  1.00  0.00           H  
ATOM   2089  HA  ALA D 130     -48.370  -4.200  -0.086  1.00  0.00           H  
ATOM   2090 1HB  ALA D 130     -50.822  -3.900  -0.230  1.00  0.00           H  
ATOM   2091 2HB  ALA D 130     -50.424  -5.295   0.700  1.00  0.00           H  
ATOM   2092 3HB  ALA D 130     -50.925  -3.839   1.519  1.00  0.00           H  
ATOM   2093  N   VAL D 131     -49.153  -1.646   1.850  1.00  0.00           N  
ATOM   2094  CA  VAL D 131     -49.182  -0.205   1.884  1.00  0.00           C  
ATOM   2095  C   VAL D 131     -47.820   0.392   1.726  1.00  0.00           C  
ATOM   2096  O   VAL D 131     -47.656   1.267   0.877  1.00  0.00           O  
ATOM   2097  CB  VAL D 131     -49.826   0.304   3.174  1.00  0.00           C  
ATOM   2098  CG1 VAL D 131     -49.682   1.811   3.292  1.00  0.00           C  
ATOM   2099  CG2 VAL D 131     -51.260  -0.021   3.125  1.00  0.00           C  
ATOM   2100  H   VAL D 131     -49.386  -2.155   2.708  1.00  0.00           H  
ATOM   2101  HA  VAL D 131     -49.802   0.135   1.054  1.00  0.00           H  
ATOM   2102  HB  VAL D 131     -49.345  -0.169   4.034  1.00  0.00           H  
ATOM   2103 1HG1 VAL D 131     -50.158   2.157   4.205  1.00  0.00           H  
ATOM   2104 2HG1 VAL D 131     -48.624   2.081   3.312  1.00  0.00           H  
ATOM   2105 3HG1 VAL D 131     -50.160   2.287   2.437  1.00  0.00           H  
ATOM   2106 1HG2 VAL D 131     -51.739   0.333   4.003  1.00  0.00           H  
ATOM   2107 2HG2 VAL D 131     -51.658   0.482   2.276  1.00  0.00           H  
ATOM   2108 3HG2 VAL D 131     -51.414  -1.093   3.030  1.00  0.00           H  
ATOM   2109  N   ARG D 132     -46.815  -0.092   2.461  1.00  0.00           N  
ATOM   2110  CA  ARG D 132     -45.522   0.530   2.278  1.00  0.00           C  
ATOM   2111  C   ARG D 132     -45.030   0.348   0.854  1.00  0.00           C  
ATOM   2112  O   ARG D 132     -44.518   1.290   0.250  1.00  0.00           O  
ATOM   2113  CB  ARG D 132     -44.479  -0.045   3.204  1.00  0.00           C  
ATOM   2114  CG  ARG D 132     -44.591   0.292   4.667  1.00  0.00           C  
ATOM   2115  CD  ARG D 132     -43.327  -0.084   5.331  1.00  0.00           C  
ATOM   2116  NE  ARG D 132     -43.073  -1.512   5.223  1.00  0.00           N  
ATOM   2117  CZ  ARG D 132     -43.456  -2.444   6.121  1.00  0.00           C  
ATOM   2118  NH1 ARG D 132     -44.089  -2.096   7.222  1.00  0.00           N  
ATOM   2119  NH2 ARG D 132     -43.181  -3.711   5.903  1.00  0.00           N  
ATOM   2120  H   ARG D 132     -46.944  -0.840   3.152  1.00  0.00           H  
ATOM   2121  HA  ARG D 132     -45.620   1.595   2.485  1.00  0.00           H  
ATOM   2122 1HB  ARG D 132     -44.487  -1.136   3.118  1.00  0.00           H  
ATOM   2123 2HB  ARG D 132     -43.503   0.295   2.879  1.00  0.00           H  
ATOM   2124 1HG  ARG D 132     -44.755   1.362   4.789  1.00  0.00           H  
ATOM   2125 2HG  ARG D 132     -45.409  -0.261   5.118  1.00  0.00           H  
ATOM   2126 1HD  ARG D 132     -42.498   0.442   4.853  1.00  0.00           H  
ATOM   2127 2HD  ARG D 132     -43.371   0.179   6.385  1.00  0.00           H  
ATOM   2128  HE  ARG D 132     -42.587  -1.826   4.359  1.00  0.00           H  
ATOM   2129 1HH1 ARG D 132     -44.302  -1.126   7.398  1.00  0.00           H  
ATOM   2130 2HH1 ARG D 132     -44.342  -2.805   7.900  1.00  0.00           H  
ATOM   2131 1HH2 ARG D 132     -42.687  -3.975   5.060  1.00  0.00           H  
ATOM   2132 2HH2 ARG D 132     -43.461  -4.407   6.575  1.00  0.00           H  
ATOM   2133  N   ALA D 133     -45.230  -0.830   0.264  1.00  0.00           N  
ATOM   2134  CA  ALA D 133     -44.712  -1.019  -1.079  1.00  0.00           C  
ATOM   2135  C   ALA D 133     -45.324  -0.046  -2.073  1.00  0.00           C  
ATOM   2136  O   ALA D 133     -44.621   0.459  -2.957  1.00  0.00           O  
ATOM   2137  CB  ALA D 133     -44.955  -2.429  -1.523  1.00  0.00           C  
ATOM   2138  H   ALA D 133     -45.685  -1.610   0.753  1.00  0.00           H  
ATOM   2139  HA  ALA D 133     -43.643  -0.838  -1.052  1.00  0.00           H  
ATOM   2140 1HB  ALA D 133     -44.530  -2.591  -2.504  1.00  0.00           H  
ATOM   2141 2HB  ALA D 133     -44.475  -3.081  -0.805  1.00  0.00           H  
ATOM   2142 3HB  ALA D 133     -46.032  -2.622  -1.544  1.00  0.00           H  
ATOM   2143  N   VAL D 134     -46.608   0.277  -1.930  1.00  0.00           N  
ATOM   2144  CA  VAL D 134     -47.151   1.160  -2.936  1.00  0.00           C  
ATOM   2145  C   VAL D 134     -47.123   2.633  -2.492  1.00  0.00           C  
ATOM   2146  O   VAL D 134     -47.280   3.518  -3.326  1.00  0.00           O  
ATOM   2147  CB  VAL D 134     -48.531   0.719  -3.370  1.00  0.00           C  
ATOM   2148  CG1 VAL D 134     -49.049   1.670  -4.357  1.00  0.00           C  
ATOM   2149  CG2 VAL D 134     -48.448  -0.630  -3.961  1.00  0.00           C  
ATOM   2150  H   VAL D 134     -47.197  -0.145  -1.199  1.00  0.00           H  
ATOM   2151  HA  VAL D 134     -46.533   1.067  -3.824  1.00  0.00           H  
ATOM   2152  HB  VAL D 134     -49.192   0.718  -2.509  1.00  0.00           H  
ATOM   2153 1HG1 VAL D 134     -50.017   1.375  -4.660  1.00  0.00           H  
ATOM   2154 2HG1 VAL D 134     -49.083   2.624  -3.936  1.00  0.00           H  
ATOM   2155 3HG1 VAL D 134     -48.391   1.687  -5.221  1.00  0.00           H  
ATOM   2156 1HG2 VAL D 134     -49.436  -0.939  -4.268  1.00  0.00           H  
ATOM   2157 2HG2 VAL D 134     -47.783  -0.610  -4.820  1.00  0.00           H  
ATOM   2158 3HG2 VAL D 134     -48.061  -1.322  -3.216  1.00  0.00           H  
ATOM   2159  N   GLU D 135     -46.889   2.918  -1.197  1.00  0.00           N  
ATOM   2160  CA  GLU D 135     -46.620   4.308  -0.806  1.00  0.00           C  
ATOM   2161  C   GLU D 135     -45.171   4.671  -1.233  1.00  0.00           C  
ATOM   2162  O   GLU D 135     -44.895   5.843  -1.517  1.00  0.00           O  
ATOM   2163  CB  GLU D 135     -46.929   4.640   0.682  1.00  0.00           C  
ATOM   2164  CG  GLU D 135     -48.486   4.734   1.045  1.00  0.00           C  
ATOM   2165  CD  GLU D 135     -48.820   5.202   2.510  1.00  0.00           C  
ATOM   2166  OE1 GLU D 135     -48.003   4.992   3.375  1.00  0.00           O  
ATOM   2167  OE2 GLU D 135     -49.890   5.802   2.722  1.00  0.00           O  
ATOM   2168  H   GLU D 135     -46.864   2.178  -0.497  1.00  0.00           H  
ATOM   2169  HA  GLU D 135     -47.283   4.951  -1.386  1.00  0.00           H  
ATOM   2170 1HB  GLU D 135     -46.490   3.864   1.315  1.00  0.00           H  
ATOM   2171 2HB  GLU D 135     -46.458   5.584   0.949  1.00  0.00           H  
ATOM   2172 1HG  GLU D 135     -48.941   5.443   0.365  1.00  0.00           H  
ATOM   2173 2HG  GLU D 135     -48.941   3.759   0.862  1.00  0.00           H  
ATOM   2174  N   LEU D 136     -44.260   3.657  -1.304  1.00  0.00           N  
ATOM   2175  CA  LEU D 136     -42.906   3.870  -1.846  1.00  0.00           C  
ATOM   2176  C   LEU D 136     -43.019   4.103  -3.351  1.00  0.00           C  
ATOM   2177  O   LEU D 136     -42.269   4.894  -3.939  1.00  0.00           O  
ATOM   2178  CB  LEU D 136     -41.954   2.708  -1.544  1.00  0.00           C  
ATOM   2179  CG  LEU D 136     -41.054   2.898  -0.318  1.00  0.00           C  
ATOM   2180  CD1 LEU D 136     -40.106   4.063  -0.615  1.00  0.00           C  
ATOM   2181  CD2 LEU D 136     -41.893   3.179   0.919  1.00  0.00           C  
ATOM   2182  H   LEU D 136     -44.517   2.729  -0.964  1.00  0.00           H  
ATOM   2183  HA  LEU D 136     -42.489   4.759  -1.387  1.00  0.00           H  
ATOM   2184 1HB  LEU D 136     -42.546   1.805  -1.393  1.00  0.00           H  
ATOM   2185 2HB  LEU D 136     -41.312   2.552  -2.401  1.00  0.00           H  
ATOM   2186  HG  LEU D 136     -40.455   2.000  -0.153  1.00  0.00           H  
ATOM   2187 1HD1 LEU D 136     -39.440   4.219   0.230  1.00  0.00           H  
ATOM   2188 2HD1 LEU D 136     -39.523   3.834  -1.503  1.00  0.00           H  
ATOM   2189 3HD1 LEU D 136     -40.684   4.960  -0.794  1.00  0.00           H  
ATOM   2190 1HD2 LEU D 136     -41.235   3.322   1.776  1.00  0.00           H  
ATOM   2191 2HD2 LEU D 136     -42.489   4.077   0.760  1.00  0.00           H  
ATOM   2192 3HD2 LEU D 136     -42.546   2.338   1.111  1.00  0.00           H  
ATOM   2193  N   ALA D 137     -43.984   3.440  -3.987  1.00  0.00           N  
ATOM   2194  CA  ALA D 137     -44.307   3.773  -5.360  1.00  0.00           C  
ATOM   2195  C   ALA D 137     -44.802   5.196  -5.206  1.00  0.00           C  
ATOM   2196  O   ALA D 137     -45.138   5.565  -4.096  1.00  0.00           O  
ATOM   2197  CB  ALA D 137     -45.341   2.848  -5.952  1.00  0.00           C  
ATOM   2198  H   ALA D 137     -44.502   2.705  -3.501  1.00  0.00           H  
ATOM   2199  HA  ALA D 137     -43.407   3.775  -5.974  1.00  0.00           H  
ATOM   2200 1HB  ALA D 137     -45.588   3.206  -6.918  1.00  0.00           H  
ATOM   2201 2HB  ALA D 137     -44.958   1.829  -6.005  1.00  0.00           H  
ATOM   2202 3HB  ALA D 137     -46.216   2.865  -5.350  1.00  0.00           H  
ATOM   2203  N   ILE D 138     -44.735   6.053  -6.208  1.00  0.00           N  
ATOM   2204  CA  ILE D 138     -45.120   7.470  -6.014  1.00  0.00           C  
ATOM   2205  C   ILE D 138     -44.076   8.249  -5.199  1.00  0.00           C  
ATOM   2206  O   ILE D 138     -43.535   9.224  -5.705  1.00  0.00           O  
ATOM   2207  CB  ILE D 138     -46.533   7.675  -5.428  1.00  0.00           C  
ATOM   2208  CG1 ILE D 138     -47.468   7.050  -6.343  1.00  0.00           C  
ATOM   2209  CG2 ILE D 138     -46.855   9.154  -5.290  1.00  0.00           C  
ATOM   2210  CD1 ILE D 138     -47.336   7.616  -7.729  1.00  0.00           C  
ATOM   2211  H   ILE D 138     -44.449   5.742  -7.127  1.00  0.00           H  
ATOM   2212  HA  ILE D 138     -45.177   7.925  -6.987  1.00  0.00           H  
ATOM   2213  HB  ILE D 138     -46.640   7.227  -4.454  1.00  0.00           H  
ATOM   2214 1HG1 ILE D 138     -47.287   5.991  -6.367  1.00  0.00           H  
ATOM   2215 2HG1 ILE D 138     -48.472   7.210  -5.987  1.00  0.00           H  
ATOM   2216 1HG2 ILE D 138     -47.865   9.264  -4.899  1.00  0.00           H  
ATOM   2217 2HG2 ILE D 138     -46.145   9.615  -4.604  1.00  0.00           H  
ATOM   2218 3HG2 ILE D 138     -46.797   9.636  -6.251  1.00  0.00           H  
ATOM   2219 1HD1 ILE D 138     -48.024   7.137  -8.364  1.00  0.00           H  
ATOM   2220 2HD1 ILE D 138     -47.531   8.687  -7.722  1.00  0.00           H  
ATOM   2221 3HD1 ILE D 138     -46.343   7.440  -8.095  1.00  0.00           H  
ATOM   2222  N   LYS D 139     -43.740   7.836  -3.970  1.00  0.00           N  
ATOM   2223  CA  LYS D 139     -42.687   8.547  -3.244  1.00  0.00           C  
ATOM   2224  C   LYS D 139     -41.373   8.527  -4.055  1.00  0.00           C  
ATOM   2225  O   LYS D 139     -40.715   9.559  -4.205  1.00  0.00           O  
ATOM   2226  CB  LYS D 139     -42.483   7.945  -1.852  1.00  0.00           C  
ATOM   2227  CG  LYS D 139     -41.435   8.636  -0.984  1.00  0.00           C  
ATOM   2228  CD  LYS D 139     -41.383   8.018   0.423  1.00  0.00           C  
ATOM   2229  CE  LYS D 139     -40.305   8.668   1.277  1.00  0.00           C  
ATOM   2230  NZ  LYS D 139     -40.265   8.097   2.654  1.00  0.00           N  
ATOM   2231  H   LYS D 139     -44.217   7.029  -3.537  1.00  0.00           H  
ATOM   2232  HA  LYS D 139     -42.991   9.585  -3.126  1.00  0.00           H  
ATOM   2233 1HB  LYS D 139     -43.428   7.946  -1.313  1.00  0.00           H  
ATOM   2234 2HB  LYS D 139     -42.178   6.917  -1.966  1.00  0.00           H  
ATOM   2235 1HG  LYS D 139     -40.457   8.527  -1.459  1.00  0.00           H  
ATOM   2236 2HG  LYS D 139     -41.667   9.696  -0.905  1.00  0.00           H  
ATOM   2237 1HD  LYS D 139     -42.350   8.148   0.909  1.00  0.00           H  
ATOM   2238 2HD  LYS D 139     -41.181   6.954   0.346  1.00  0.00           H  
ATOM   2239 1HE  LYS D 139     -39.336   8.513   0.804  1.00  0.00           H  
ATOM   2240 2HE  LYS D 139     -40.498   9.738   1.345  1.00  0.00           H  
ATOM   2241 1HZ  LYS D 139     -39.538   8.553   3.186  1.00  0.00           H  
ATOM   2242 2HZ  LYS D 139     -41.157   8.247   3.107  1.00  0.00           H  
ATOM   2243 3HZ  LYS D 139     -40.075   7.107   2.606  1.00  0.00           H  
ATOM   2244  N   SER D 140     -41.023   7.358  -4.628  1.00  0.00           N  
ATOM   2245  CA  SER D 140     -39.840   7.236  -5.490  1.00  0.00           C  
ATOM   2246  C   SER D 140     -40.146   7.554  -6.965  1.00  0.00           C  
ATOM   2247  O   SER D 140     -39.232   7.742  -7.763  1.00  0.00           O  
ATOM   2248  CB  SER D 140     -39.272   5.828  -5.464  1.00  0.00           C  
ATOM   2249  OG  SER D 140     -38.759   5.443  -4.220  1.00  0.00           O  
ATOM   2250  H   SER D 140     -41.577   6.523  -4.425  1.00  0.00           H  
ATOM   2251  HA  SER D 140     -39.084   7.935  -5.136  1.00  0.00           H  
ATOM   2252 1HB  SER D 140     -40.048   5.140  -5.768  1.00  0.00           H  
ATOM   2253 2HB  SER D 140     -38.492   5.761  -6.191  1.00  0.00           H  
ATOM   2254  HG  SER D 140     -38.235   4.616  -4.418  1.00  0.00           H  
ATOM   2255  N   ASN D 141     -41.425   7.577  -7.330  1.00  0.00           N  
ATOM   2256  CA  ASN D 141     -41.858   7.797  -8.718  1.00  0.00           C  
ATOM   2257  C   ASN D 141     -43.273   8.356  -8.833  1.00  0.00           C  
ATOM   2258  O   ASN D 141     -44.193   7.593  -9.169  1.00  0.00           O  
ATOM   2259  CB  ASN D 141     -41.796   6.538  -9.547  1.00  0.00           C  
ATOM   2260  CG  ASN D 141     -42.164   6.843 -11.005  1.00  0.00           C  
ATOM   2261  OD1 ASN D 141     -42.915   7.814 -11.304  1.00  0.00           O  
ATOM   2262  ND2 ASN D 141     -41.656   6.044 -11.918  1.00  0.00           N  
ATOM   2263  H   ASN D 141     -42.113   7.464  -6.597  1.00  0.00           H  
ATOM   2264  HA  ASN D 141     -41.161   8.490  -9.186  1.00  0.00           H  
ATOM   2265 1HB  ASN D 141     -40.784   6.115  -9.514  1.00  0.00           H  
ATOM   2266 2HB  ASN D 141     -42.484   5.796  -9.147  1.00  0.00           H  
ATOM   2267 1HD2 ASN D 141     -41.855   6.192 -12.892  1.00  0.00           H  
ATOM   2268 2HD2 ASN D 141     -41.053   5.283 -11.662  1.00  0.00           H  
ATOM   2269  N   PRO D 142     -43.445   9.680  -8.685  1.00  0.00           N  
ATOM   2270  CA  PRO D 142     -44.687  10.432  -8.596  1.00  0.00           C  
ATOM   2271  C   PRO D 142     -45.616  10.333  -9.792  1.00  0.00           C  
ATOM   2272  O   PRO D 142     -46.766  10.760  -9.707  1.00  0.00           O  
ATOM   2273  CB  PRO D 142     -44.200  11.880  -8.470  1.00  0.00           C  
ATOM   2274  CG  PRO D 142     -42.824  11.779  -7.904  1.00  0.00           C  
ATOM   2275  CD  PRO D 142     -42.245  10.547  -8.520  1.00  0.00           C  
ATOM   2276  HA  PRO D 142     -45.204  10.144  -7.681  1.00  0.00           H  
ATOM   2277 1HB  PRO D 142     -44.219  12.357  -9.468  1.00  0.00           H  
ATOM   2278 2HB  PRO D 142     -44.886  12.450  -7.830  1.00  0.00           H  
ATOM   2279 1HG  PRO D 142     -42.245  12.684  -8.124  1.00  0.00           H  
ATOM   2280 2HG  PRO D 142     -42.880  11.692  -6.802  1.00  0.00           H  
ATOM   2281 1HD  PRO D 142     -41.782  10.769  -9.494  1.00  0.00           H  
ATOM   2282 2HD  PRO D 142     -41.537  10.151  -7.785  1.00  0.00           H  
ATOM   2283  N   ASP D 143     -45.125   9.838 -10.924  1.00  0.00           N  
ATOM   2284  CA  ASP D 143     -45.952   9.806 -12.121  1.00  0.00           C  
ATOM   2285  C   ASP D 143     -46.785   8.537 -12.285  1.00  0.00           C  
ATOM   2286  O   ASP D 143     -47.590   8.425 -13.219  1.00  0.00           O  
ATOM   2287  CB  ASP D 143     -45.058   9.993 -13.344  1.00  0.00           C  
ATOM   2288  CG  ASP D 143     -44.422  11.392 -13.404  1.00  0.00           C  
ATOM   2289  OD1 ASP D 143     -44.996  12.323 -12.885  1.00  0.00           O  
ATOM   2290  OD2 ASP D 143     -43.361  11.510 -13.962  1.00  0.00           O  
ATOM   2291  H   ASP D 143     -44.196   9.409 -10.966  1.00  0.00           H  
ATOM   2292  HA  ASP D 143     -46.642  10.648 -12.074  1.00  0.00           H  
ATOM   2293 1HB  ASP D 143     -44.263   9.244 -13.323  1.00  0.00           H  
ATOM   2294 2HB  ASP D 143     -45.639   9.829 -14.250  1.00  0.00           H  
ATOM   2295  N   ASN D 144     -46.639   7.569 -11.393  1.00  0.00           N  
ATOM   2296  CA  ASN D 144     -47.419   6.365 -11.632  1.00  0.00           C  
ATOM   2297  C   ASN D 144     -48.839   6.435 -11.057  1.00  0.00           C  
ATOM   2298  O   ASN D 144     -49.129   5.878  -9.998  1.00  0.00           O  
ATOM   2299  CB  ASN D 144     -46.658   5.154 -11.148  1.00  0.00           C  
ATOM   2300  CG  ASN D 144     -47.356   3.899 -11.502  1.00  0.00           C  
ATOM   2301  OD1 ASN D 144     -48.564   3.770 -11.246  1.00  0.00           O  
ATOM   2302  ND2 ASN D 144     -46.644   2.996 -12.146  1.00  0.00           N  
ATOM   2303  H   ASN D 144     -45.977   7.657 -10.613  1.00  0.00           H  
ATOM   2304  HA  ASN D 144     -47.529   6.247 -12.711  1.00  0.00           H  
ATOM   2305 1HB  ASN D 144     -45.661   5.148 -11.594  1.00  0.00           H  
ATOM   2306 2HB  ASN D 144     -46.529   5.208 -10.068  1.00  0.00           H  
ATOM   2307 1HD2 ASN D 144     -47.067   2.125 -12.468  1.00  0.00           H  
ATOM   2308 2HD2 ASN D 144     -45.682   3.172 -12.358  1.00  0.00           H  
ATOM   2309  N   ASP D 145     -49.771   6.918 -11.882  1.00  0.00           N  
ATOM   2310  CA  ASP D 145     -51.173   7.128 -11.456  1.00  0.00           C  
ATOM   2311  C   ASP D 145     -51.840   5.885 -10.845  1.00  0.00           C  
ATOM   2312  O   ASP D 145     -52.670   6.011  -9.933  1.00  0.00           O  
ATOM   2313  CB  ASP D 145     -52.063   7.568 -12.633  1.00  0.00           C  
ATOM   2314  CG  ASP D 145     -51.866   9.018 -13.120  1.00  0.00           C  
ATOM   2315  OD1 ASP D 145     -51.238   9.788 -12.436  1.00  0.00           O  
ATOM   2316  OD2 ASP D 145     -52.379   9.334 -14.173  1.00  0.00           O  
ATOM   2317  H   ASP D 145     -49.407   7.307 -12.756  1.00  0.00           H  
ATOM   2318  HA  ASP D 145     -51.178   7.921 -10.709  1.00  0.00           H  
ATOM   2319 1HB  ASP D 145     -51.883   6.901 -13.477  1.00  0.00           H  
ATOM   2320 2HB  ASP D 145     -53.110   7.443 -12.352  1.00  0.00           H  
ATOM   2321  N   GLU D 146     -51.485   4.691 -11.327  1.00  0.00           N  
ATOM   2322  CA  GLU D 146     -52.087   3.471 -10.795  1.00  0.00           C  
ATOM   2323  C   GLU D 146     -51.632   3.273  -9.352  1.00  0.00           C  
ATOM   2324  O   GLU D 146     -52.386   2.747  -8.518  1.00  0.00           O  
ATOM   2325  CB  GLU D 146     -51.695   2.245 -11.628  1.00  0.00           C  
ATOM   2326  CG  GLU D 146     -52.273   2.200 -13.052  1.00  0.00           C  
ATOM   2327  CD  GLU D 146     -53.791   2.109 -13.134  1.00  0.00           C  
ATOM   2328  OE1 GLU D 146     -54.386   1.284 -12.459  1.00  0.00           O  
ATOM   2329  OE2 GLU D 146     -54.355   2.876 -13.880  1.00  0.00           O  
ATOM   2330  H   GLU D 146     -50.778   4.637 -12.050  1.00  0.00           H  
ATOM   2331  HA  GLU D 146     -53.172   3.580 -10.803  1.00  0.00           H  
ATOM   2332 1HB  GLU D 146     -50.609   2.199 -11.713  1.00  0.00           H  
ATOM   2333 2HB  GLU D 146     -52.010   1.344 -11.112  1.00  0.00           H  
ATOM   2334 1HG  GLU D 146     -51.953   3.102 -13.574  1.00  0.00           H  
ATOM   2335 2HG  GLU D 146     -51.838   1.347 -13.571  1.00  0.00           H  
ATOM   2336  N   ALA D 147     -50.388   3.684  -9.070  1.00  0.00           N  
ATOM   2337  CA  ALA D 147     -49.797   3.573  -7.752  1.00  0.00           C  
ATOM   2338  C   ALA D 147     -50.397   4.612  -6.835  1.00  0.00           C  
ATOM   2339  O   ALA D 147     -50.514   4.386  -5.637  1.00  0.00           O  
ATOM   2340  CB  ALA D 147     -48.297   3.731  -7.810  1.00  0.00           C  
ATOM   2341  H   ALA D 147     -49.837   4.146  -9.799  1.00  0.00           H  
ATOM   2342  HA  ALA D 147     -50.035   2.597  -7.353  1.00  0.00           H  
ATOM   2343 1HB  ALA D 147     -47.916   3.631  -6.808  1.00  0.00           H  
ATOM   2344 2HB  ALA D 147     -47.865   2.973  -8.451  1.00  0.00           H  
ATOM   2345 3HB  ALA D 147     -48.049   4.700  -8.195  1.00  0.00           H  
ATOM   2346  N   VAL D 148     -50.838   5.741  -7.393  1.00  0.00           N  
ATOM   2347  CA  VAL D 148     -51.450   6.756  -6.540  1.00  0.00           C  
ATOM   2348  C   VAL D 148     -52.764   6.230  -6.002  1.00  0.00           C  
ATOM   2349  O   VAL D 148     -53.003   6.245  -4.788  1.00  0.00           O  
ATOM   2350  CB  VAL D 148     -51.780   8.060  -7.301  1.00  0.00           C  
ATOM   2351  CG1 VAL D 148     -52.564   8.994  -6.386  1.00  0.00           C  
ATOM   2352  CG2 VAL D 148     -50.538   8.714  -7.789  1.00  0.00           C  
ATOM   2353  H   VAL D 148     -50.683   5.883  -8.395  1.00  0.00           H  
ATOM   2354  HA  VAL D 148     -50.785   6.973  -5.705  1.00  0.00           H  
ATOM   2355  HB  VAL D 148     -52.418   7.825  -8.150  1.00  0.00           H  
ATOM   2356 1HG1 VAL D 148     -52.817   9.901  -6.931  1.00  0.00           H  
ATOM   2357 2HG1 VAL D 148     -53.481   8.500  -6.059  1.00  0.00           H  
ATOM   2358 3HG1 VAL D 148     -51.956   9.247  -5.518  1.00  0.00           H  
ATOM   2359 1HG2 VAL D 148     -50.787   9.623  -8.332  1.00  0.00           H  
ATOM   2360 2HG2 VAL D 148     -49.899   8.959  -6.946  1.00  0.00           H  
ATOM   2361 3HG2 VAL D 148     -50.039   8.028  -8.454  1.00  0.00           H  
ATOM   2362  N   GLU D 149     -53.604   5.702  -6.899  1.00  0.00           N  
ATOM   2363  CA  GLU D 149     -54.884   5.206  -6.423  1.00  0.00           C  
ATOM   2364  C   GLU D 149     -54.707   3.987  -5.536  1.00  0.00           C  
ATOM   2365  O   GLU D 149     -55.391   3.860  -4.517  1.00  0.00           O  
ATOM   2366  CB  GLU D 149     -55.815   4.793  -7.557  1.00  0.00           C  
ATOM   2367  CG  GLU D 149     -56.350   5.864  -8.433  1.00  0.00           C  
ATOM   2368  CD  GLU D 149     -57.351   5.304  -9.460  1.00  0.00           C  
ATOM   2369  OE1 GLU D 149     -57.626   4.101  -9.430  1.00  0.00           O  
ATOM   2370  OE2 GLU D 149     -57.835   6.066 -10.260  1.00  0.00           O  
ATOM   2371  H   GLU D 149     -53.347   5.692  -7.894  1.00  0.00           H  
ATOM   2372  HA  GLU D 149     -55.363   5.990  -5.837  1.00  0.00           H  
ATOM   2373 1HB  GLU D 149     -55.327   4.040  -8.182  1.00  0.00           H  
ATOM   2374 2HB  GLU D 149     -56.672   4.353  -7.113  1.00  0.00           H  
ATOM   2375 1HG  GLU D 149     -56.847   6.588  -7.807  1.00  0.00           H  
ATOM   2376 2HG  GLU D 149     -55.522   6.358  -8.947  1.00  0.00           H  
ATOM   2377  N   THR D 150     -53.772   3.105  -5.907  1.00  0.00           N  
ATOM   2378  CA  THR D 150     -53.531   1.890  -5.162  1.00  0.00           C  
ATOM   2379  C   THR D 150     -52.971   2.196  -3.780  1.00  0.00           C  
ATOM   2380  O   THR D 150     -53.440   1.629  -2.795  1.00  0.00           O  
ATOM   2381  CB  THR D 150     -52.608   0.950  -5.944  1.00  0.00           C  
ATOM   2382  OG1 THR D 150     -53.226   0.620  -7.192  1.00  0.00           O  
ATOM   2383  CG2 THR D 150     -52.346  -0.306  -5.151  1.00  0.00           C  
ATOM   2384  H   THR D 150     -53.232   3.252  -6.764  1.00  0.00           H  
ATOM   2385  HA  THR D 150     -54.482   1.377  -5.031  1.00  0.00           H  
ATOM   2386  HB  THR D 150     -51.680   1.454  -6.150  1.00  0.00           H  
ATOM   2387  HG1 THR D 150     -53.162   1.425  -7.767  1.00  0.00           H  
ATOM   2388 1HG2 THR D 150     -51.689  -0.973  -5.698  1.00  0.00           H  
ATOM   2389 2HG2 THR D 150     -51.879  -0.018  -4.231  1.00  0.00           H  
ATOM   2390 3HG2 THR D 150     -53.283  -0.812  -4.941  1.00  0.00           H  
ATOM   2391  N   ALA D 151     -52.027   3.147  -3.678  1.00  0.00           N  
ATOM   2392  CA  ALA D 151     -51.450   3.491  -2.385  1.00  0.00           C  
ATOM   2393  C   ALA D 151     -52.542   3.912  -1.449  1.00  0.00           C  
ATOM   2394  O   ALA D 151     -52.560   3.520  -0.277  1.00  0.00           O  
ATOM   2395  CB  ALA D 151     -50.482   4.666  -2.503  1.00  0.00           C  
ATOM   2396  H   ALA D 151     -51.665   3.614  -4.505  1.00  0.00           H  
ATOM   2397  HA  ALA D 151     -50.943   2.615  -1.983  1.00  0.00           H  
ATOM   2398 1HB  ALA D 151     -50.094   4.898  -1.528  1.00  0.00           H  
ATOM   2399 2HB  ALA D 151     -49.667   4.465  -3.159  1.00  0.00           H  
ATOM   2400 3HB  ALA D 151     -51.027   5.526  -2.893  1.00  0.00           H  
ATOM   2401  N   VAL D 152     -53.496   4.666  -1.988  1.00  0.00           N  
ATOM   2402  CA  VAL D 152     -54.579   5.124  -1.176  1.00  0.00           C  
ATOM   2403  C   VAL D 152     -55.542   3.996  -0.840  1.00  0.00           C  
ATOM   2404  O   VAL D 152     -55.847   3.797   0.328  1.00  0.00           O  
ATOM   2405  CB  VAL D 152     -55.302   6.279  -1.848  1.00  0.00           C  
ATOM   2406  CG1 VAL D 152     -56.454   6.599  -1.062  1.00  0.00           C  
ATOM   2407  CG2 VAL D 152     -54.380   7.482  -1.932  1.00  0.00           C  
ATOM   2408  H   VAL D 152     -53.431   4.967  -2.968  1.00  0.00           H  
ATOM   2409  HA  VAL D 152     -54.159   5.503  -0.246  1.00  0.00           H  
ATOM   2410  HB  VAL D 152     -55.625   5.992  -2.854  1.00  0.00           H  
ATOM   2411 1HG1 VAL D 152     -56.948   7.434  -1.505  1.00  0.00           H  
ATOM   2412 2HG1 VAL D 152     -57.122   5.741  -1.001  1.00  0.00           H  
ATOM   2413 3HG1 VAL D 152     -56.118   6.846  -0.105  1.00  0.00           H  
ATOM   2414 1HG2 VAL D 152     -54.911   8.310  -2.404  1.00  0.00           H  
ATOM   2415 2HG2 VAL D 152     -54.067   7.772  -0.929  1.00  0.00           H  
ATOM   2416 3HG2 VAL D 152     -53.503   7.225  -2.527  1.00  0.00           H  
ATOM   2417  N   ARG D 153     -55.966   3.183  -1.812  1.00  0.00           N  
ATOM   2418  CA  ARG D 153     -56.912   2.121  -1.463  1.00  0.00           C  
ATOM   2419  C   ARG D 153     -56.353   1.194  -0.399  1.00  0.00           C  
ATOM   2420  O   ARG D 153     -57.068   0.792   0.527  1.00  0.00           O  
ATOM   2421  CB  ARG D 153     -57.275   1.245  -2.658  1.00  0.00           C  
ATOM   2422  CG  ARG D 153     -58.156   1.871  -3.690  1.00  0.00           C  
ATOM   2423  CD  ARG D 153     -58.581   0.895  -4.741  1.00  0.00           C  
ATOM   2424  NE  ARG D 153     -59.464   1.527  -5.683  1.00  0.00           N  
ATOM   2425  CZ  ARG D 153     -59.042   2.114  -6.828  1.00  0.00           C  
ATOM   2426  NH1 ARG D 153     -57.777   2.077  -7.140  1.00  0.00           N  
ATOM   2427  NH2 ARG D 153     -59.854   2.752  -7.653  1.00  0.00           N  
ATOM   2428  H   ARG D 153     -55.673   3.334  -2.780  1.00  0.00           H  
ATOM   2429  HA  ARG D 153     -57.818   2.590  -1.085  1.00  0.00           H  
ATOM   2430 1HB  ARG D 153     -56.354   0.943  -3.161  1.00  0.00           H  
ATOM   2431 2HB  ARG D 153     -57.766   0.338  -2.307  1.00  0.00           H  
ATOM   2432 1HG  ARG D 153     -59.038   2.273  -3.217  1.00  0.00           H  
ATOM   2433 2HG  ARG D 153     -57.613   2.670  -4.178  1.00  0.00           H  
ATOM   2434 1HD  ARG D 153     -57.706   0.531  -5.279  1.00  0.00           H  
ATOM   2435 2HD  ARG D 153     -59.109   0.061  -4.287  1.00  0.00           H  
ATOM   2436  HE  ARG D 153     -60.468   1.526  -5.443  1.00  0.00           H  
ATOM   2437 1HH1 ARG D 153     -57.114   1.613  -6.540  1.00  0.00           H  
ATOM   2438 2HH1 ARG D 153     -57.473   2.573  -7.996  1.00  0.00           H  
ATOM   2439 1HH2 ARG D 153     -60.862   2.859  -7.446  1.00  0.00           H  
ATOM   2440 2HH2 ARG D 153     -59.434   3.197  -8.484  1.00  0.00           H  
ATOM   2441  N   LEU D 154     -55.073   0.870  -0.509  1.00  0.00           N  
ATOM   2442  CA  LEU D 154     -54.462  -0.024   0.445  1.00  0.00           C  
ATOM   2443  C   LEU D 154     -54.392   0.621   1.818  1.00  0.00           C  
ATOM   2444  O   LEU D 154     -54.687  -0.036   2.822  1.00  0.00           O  
ATOM   2445  CB  LEU D 154     -53.058  -0.324  -0.027  1.00  0.00           C  
ATOM   2446  CG  LEU D 154     -52.958  -1.090  -1.270  1.00  0.00           C  
ATOM   2447  CD1 LEU D 154     -51.571  -1.054  -1.687  1.00  0.00           C  
ATOM   2448  CD2 LEU D 154     -53.426  -2.467  -1.044  1.00  0.00           C  
ATOM   2449  H   LEU D 154     -54.519   1.236  -1.290  1.00  0.00           H  
ATOM   2450  HA  LEU D 154     -55.051  -0.937   0.504  1.00  0.00           H  
ATOM   2451 1HB  LEU D 154     -52.521   0.619  -0.168  1.00  0.00           H  
ATOM   2452 2HB  LEU D 154     -52.556  -0.909   0.729  1.00  0.00           H  
ATOM   2453  HG  LEU D 154     -53.565  -0.638  -2.042  1.00  0.00           H  
ATOM   2454 1HD1 LEU D 154     -51.467  -1.599  -2.609  1.00  0.00           H  
ATOM   2455 2HD1 LEU D 154     -51.280  -0.019  -1.835  1.00  0.00           H  
ATOM   2456 3HD1 LEU D 154     -50.969  -1.491  -0.927  1.00  0.00           H  
ATOM   2457 1HD2 LEU D 154     -53.340  -3.031  -1.969  1.00  0.00           H  
ATOM   2458 2HD2 LEU D 154     -52.839  -2.937  -0.275  1.00  0.00           H  
ATOM   2459 3HD2 LEU D 154     -54.463  -2.426  -0.729  1.00  0.00           H  
ATOM   2460  N   ALA D 155     -54.037   1.919   1.861  1.00  0.00           N  
ATOM   2461  CA  ALA D 155     -53.951   2.655   3.112  1.00  0.00           C  
ATOM   2462  C   ALA D 155     -55.317   2.787   3.750  1.00  0.00           C  
ATOM   2463  O   ALA D 155     -55.435   2.706   4.964  1.00  0.00           O  
ATOM   2464  CB  ALA D 155     -53.356   4.006   2.884  1.00  0.00           C  
ATOM   2465  H   ALA D 155     -53.788   2.419   1.001  1.00  0.00           H  
ATOM   2466  HA  ALA D 155     -53.310   2.104   3.791  1.00  0.00           H  
ATOM   2467 1HB  ALA D 155     -53.282   4.540   3.832  1.00  0.00           H  
ATOM   2468 2HB  ALA D 155     -52.360   3.902   2.441  1.00  0.00           H  
ATOM   2469 3HB  ALA D 155     -54.002   4.541   2.202  1.00  0.00           H  
ATOM   2470  N   VAL D 156     -56.352   2.936   2.932  1.00  0.00           N  
ATOM   2471  CA  VAL D 156     -57.726   3.031   3.399  1.00  0.00           C  
ATOM   2472  C   VAL D 156     -58.143   1.742   4.118  1.00  0.00           C  
ATOM   2473  O   VAL D 156     -58.728   1.790   5.208  1.00  0.00           O  
ATOM   2474  CB  VAL D 156     -58.626   3.403   2.188  1.00  0.00           C  
ATOM   2475  CG1 VAL D 156     -60.057   3.249   2.471  1.00  0.00           C  
ATOM   2476  CG2 VAL D 156     -58.382   4.902   1.848  1.00  0.00           C  
ATOM   2477  H   VAL D 156     -56.172   3.015   1.931  1.00  0.00           H  
ATOM   2478  HA  VAL D 156     -57.778   3.852   4.109  1.00  0.00           H  
ATOM   2479  HB  VAL D 156     -58.371   2.771   1.348  1.00  0.00           H  
ATOM   2480 1HG1 VAL D 156     -60.624   3.531   1.588  1.00  0.00           H  
ATOM   2481 2HG1 VAL D 156     -60.237   2.214   2.700  1.00  0.00           H  
ATOM   2482 3HG1 VAL D 156     -60.348   3.858   3.283  1.00  0.00           H  
ATOM   2483 1HG2 VAL D 156     -58.991   5.194   0.991  1.00  0.00           H  
ATOM   2484 2HG2 VAL D 156     -58.651   5.503   2.702  1.00  0.00           H  
ATOM   2485 3HG2 VAL D 156     -57.344   5.070   1.622  1.00  0.00           H  
ATOM   2486  N   VAL D 157     -57.795   0.590   3.548  1.00  0.00           N  
ATOM   2487  CA  VAL D 157     -58.103  -0.677   4.201  1.00  0.00           C  
ATOM   2488  C   VAL D 157     -57.240  -0.861   5.465  1.00  0.00           C  
ATOM   2489  O   VAL D 157     -57.758  -1.260   6.518  1.00  0.00           O  
ATOM   2490  CB  VAL D 157     -57.887  -1.841   3.234  1.00  0.00           C  
ATOM   2491  CG1 VAL D 157     -58.079  -3.165   3.946  1.00  0.00           C  
ATOM   2492  CG2 VAL D 157     -58.834  -1.706   2.099  1.00  0.00           C  
ATOM   2493  H   VAL D 157     -57.337   0.607   2.630  1.00  0.00           H  
ATOM   2494  HA  VAL D 157     -59.150  -0.668   4.494  1.00  0.00           H  
ATOM   2495  HB  VAL D 157     -56.859  -1.805   2.860  1.00  0.00           H  
ATOM   2496 1HG1 VAL D 157     -57.909  -3.986   3.249  1.00  0.00           H  
ATOM   2497 2HG1 VAL D 157     -57.383  -3.226   4.760  1.00  0.00           H  
ATOM   2498 3HG1 VAL D 157     -59.097  -3.227   4.332  1.00  0.00           H  
ATOM   2499 1HG2 VAL D 157     -58.661  -2.511   1.421  1.00  0.00           H  
ATOM   2500 2HG2 VAL D 157     -59.864  -1.744   2.461  1.00  0.00           H  
ATOM   2501 3HG2 VAL D 157     -58.660  -0.761   1.601  1.00  0.00           H  
ATOM   2502  N   LYS D 158     -55.929  -0.559   5.364  1.00  0.00           N  
ATOM   2503  CA  LYS D 158     -55.011  -0.660   6.502  1.00  0.00           C  
ATOM   2504  C   LYS D 158     -55.480   0.164   7.665  1.00  0.00           C  
ATOM   2505  O   LYS D 158     -55.566  -0.341   8.789  1.00  0.00           O  
ATOM   2506  CB  LYS D 158     -53.604  -0.198   6.126  1.00  0.00           C  
ATOM   2507  CG  LYS D 158     -52.564  -0.224   7.286  1.00  0.00           C  
ATOM   2508  CD  LYS D 158     -51.170   0.178   6.784  1.00  0.00           C  
ATOM   2509  CE  LYS D 158     -50.104   0.200   7.887  1.00  0.00           C  
ATOM   2510  NZ  LYS D 158     -50.189   1.412   8.780  1.00  0.00           N  
ATOM   2511  H   LYS D 158     -55.556  -0.249   4.463  1.00  0.00           H  
ATOM   2512  HA  LYS D 158     -54.961  -1.680   6.838  1.00  0.00           H  
ATOM   2513 1HB  LYS D 158     -53.238  -0.800   5.306  1.00  0.00           H  
ATOM   2514 2HB  LYS D 158     -53.655   0.824   5.772  1.00  0.00           H  
ATOM   2515 1HG  LYS D 158     -52.876   0.471   8.072  1.00  0.00           H  
ATOM   2516 2HG  LYS D 158     -52.510  -1.226   7.712  1.00  0.00           H  
ATOM   2517 1HD  LYS D 158     -50.853  -0.541   6.034  1.00  0.00           H  
ATOM   2518 2HD  LYS D 158     -51.225   1.163   6.323  1.00  0.00           H  
ATOM   2519 1HE  LYS D 158     -50.217  -0.694   8.501  1.00  0.00           H  
ATOM   2520 2HE  LYS D 158     -49.122   0.184   7.416  1.00  0.00           H  
ATOM   2521 1HZ  LYS D 158     -49.461   1.353   9.476  1.00  0.00           H  
ATOM   2522 2HZ  LYS D 158     -50.069   2.246   8.237  1.00  0.00           H  
ATOM   2523 3HZ  LYS D 158     -51.088   1.466   9.277  1.00  0.00           H  
ATOM   2524  N   LEU D 159     -55.824   1.417   7.396  1.00  0.00           N  
ATOM   2525  CA  LEU D 159     -56.254   2.296   8.443  1.00  0.00           C  
ATOM   2526  C   LEU D 159     -57.531   1.802   9.054  1.00  0.00           C  
ATOM   2527  O   LEU D 159     -57.614   1.699  10.271  1.00  0.00           O  
ATOM   2528  CB  LEU D 159     -56.460   3.694   7.868  1.00  0.00           C  
ATOM   2529  CG  LEU D 159     -55.197   4.449   7.482  1.00  0.00           C  
ATOM   2530  CD1 LEU D 159     -55.540   5.673   6.605  1.00  0.00           C  
ATOM   2531  CD2 LEU D 159     -54.539   4.901   8.758  1.00  0.00           C  
ATOM   2532  H   LEU D 159     -55.750   1.775   6.448  1.00  0.00           H  
ATOM   2533  HA  LEU D 159     -55.480   2.329   9.209  1.00  0.00           H  
ATOM   2534 1HB  LEU D 159     -57.101   3.623   6.988  1.00  0.00           H  
ATOM   2535 2HB  LEU D 159     -56.953   4.278   8.629  1.00  0.00           H  
ATOM   2536  HG  LEU D 159     -54.529   3.794   6.932  1.00  0.00           H  
ATOM   2537 1HD1 LEU D 159     -54.631   6.194   6.347  1.00  0.00           H  
ATOM   2538 2HD1 LEU D 159     -56.034   5.340   5.691  1.00  0.00           H  
ATOM   2539 3HD1 LEU D 159     -56.188   6.336   7.146  1.00  0.00           H  
ATOM   2540 1HD2 LEU D 159     -53.629   5.433   8.532  1.00  0.00           H  
ATOM   2541 2HD2 LEU D 159     -55.218   5.558   9.311  1.00  0.00           H  
ATOM   2542 3HD2 LEU D 159     -54.302   4.031   9.371  1.00  0.00           H  
ATOM   2543  N   ALA D 160     -58.504   1.360   8.261  1.00  0.00           N  
ATOM   2544  CA  ALA D 160     -59.721   0.914   8.912  1.00  0.00           C  
ATOM   2545  C   ALA D 160     -59.441  -0.272   9.850  1.00  0.00           C  
ATOM   2546  O   ALA D 160     -59.992  -0.330  10.949  1.00  0.00           O  
ATOM   2547  CB  ALA D 160     -60.760   0.585   7.887  1.00  0.00           C  
ATOM   2548  H   ALA D 160     -58.440   1.396   7.237  1.00  0.00           H  
ATOM   2549  HA  ALA D 160     -60.103   1.730   9.515  1.00  0.00           H  
ATOM   2550 1HB  ALA D 160     -61.653   0.312   8.391  1.00  0.00           H  
ATOM   2551 2HB  ALA D 160     -60.936   1.467   7.286  1.00  0.00           H  
ATOM   2552 3HB  ALA D 160     -60.412  -0.233   7.253  1.00  0.00           H  
ATOM   2553  N   LEU D 161     -58.546  -1.192   9.468  1.00  0.00           N  
ATOM   2554  CA  LEU D 161     -58.238  -2.292  10.384  1.00  0.00           C  
ATOM   2555  C   LEU D 161     -57.448  -1.852  11.622  1.00  0.00           C  
ATOM   2556  O   LEU D 161     -57.726  -2.331  12.731  1.00  0.00           O  
ATOM   2557  CB  LEU D 161     -57.549  -3.458   9.680  1.00  0.00           C  
ATOM   2558  CG  LEU D 161     -57.151  -4.605  10.637  1.00  0.00           C  
ATOM   2559  CD1 LEU D 161     -58.359  -5.076  11.428  1.00  0.00           C  
ATOM   2560  CD2 LEU D 161     -56.581  -5.777   9.809  1.00  0.00           C  
ATOM   2561  H   LEU D 161     -58.102  -1.135   8.542  1.00  0.00           H  
ATOM   2562  HA  LEU D 161     -59.190  -2.685  10.737  1.00  0.00           H  
ATOM   2563 1HB  LEU D 161     -58.218  -3.860   8.917  1.00  0.00           H  
ATOM   2564 2HB  LEU D 161     -56.645  -3.081   9.190  1.00  0.00           H  
ATOM   2565  HG  LEU D 161     -56.412  -4.239  11.335  1.00  0.00           H  
ATOM   2566 1HD1 LEU D 161     -58.064  -5.871  12.105  1.00  0.00           H  
ATOM   2567 2HD1 LEU D 161     -58.757  -4.246  12.002  1.00  0.00           H  
ATOM   2568 3HD1 LEU D 161     -59.097  -5.428  10.767  1.00  0.00           H  
ATOM   2569 1HD2 LEU D 161     -56.284  -6.585  10.466  1.00  0.00           H  
ATOM   2570 2HD2 LEU D 161     -57.338  -6.138   9.109  1.00  0.00           H  
ATOM   2571 3HD2 LEU D 161     -55.719  -5.437   9.258  1.00  0.00           H  
ATOM   2572  N   GLU D 162     -56.463  -0.960  11.458  1.00  0.00           N  
ATOM   2573  CA  GLU D 162     -55.708  -0.506  12.625  1.00  0.00           C  
ATOM   2574  C   GLU D 162     -56.631   0.250  13.577  1.00  0.00           C  
ATOM   2575  O   GLU D 162     -56.544   0.071  14.787  1.00  0.00           O  
ATOM   2576  CB  GLU D 162     -54.487   0.333  12.235  1.00  0.00           C  
ATOM   2577  CG  GLU D 162     -53.341  -0.478  11.619  1.00  0.00           C  
ATOM   2578  CD  GLU D 162     -52.110   0.348  11.263  1.00  0.00           C  
ATOM   2579  OE1 GLU D 162     -52.238   1.424  10.701  1.00  0.00           O  
ATOM   2580  OE2 GLU D 162     -51.026  -0.099  11.558  1.00  0.00           O  
ATOM   2581  H   GLU D 162     -56.249  -0.601  10.523  1.00  0.00           H  
ATOM   2582  HA  GLU D 162     -55.338  -1.385  13.152  1.00  0.00           H  
ATOM   2583 1HB  GLU D 162     -54.792   1.094  11.511  1.00  0.00           H  
ATOM   2584 2HB  GLU D 162     -54.107   0.841  13.103  1.00  0.00           H  
ATOM   2585 1HG  GLU D 162     -53.050  -1.259  12.321  1.00  0.00           H  
ATOM   2586 2HG  GLU D 162     -53.716  -0.964  10.716  1.00  0.00           H  
ATOM   2587  N   ILE D 163     -57.576   1.000  13.021  1.00  0.00           N  
ATOM   2588  CA  ILE D 163     -58.577   1.742  13.771  1.00  0.00           C  
ATOM   2589  C   ILE D 163     -59.447   0.802  14.608  1.00  0.00           C  
ATOM   2590  O   ILE D 163     -59.657   1.029  15.805  1.00  0.00           O  
ATOM   2591  CB  ILE D 163     -59.412   2.555  12.775  1.00  0.00           C  
ATOM   2592  CG1 ILE D 163     -58.548   3.718  12.198  1.00  0.00           C  
ATOM   2593  CG2 ILE D 163     -60.613   3.012  13.375  1.00  0.00           C  
ATOM   2594  CD1 ILE D 163     -59.128   4.383  10.973  1.00  0.00           C  
ATOM   2595  H   ILE D 163     -57.580   1.094  12.004  1.00  0.00           H  
ATOM   2596  HA  ILE D 163     -58.067   2.433  14.436  1.00  0.00           H  
ATOM   2597  HB  ILE D 163     -59.671   1.916  11.949  1.00  0.00           H  
ATOM   2598 1HG1 ILE D 163     -58.450   4.472  12.971  1.00  0.00           H  
ATOM   2599 2HG1 ILE D 163     -57.552   3.350  11.967  1.00  0.00           H  
ATOM   2600 1HG2 ILE D 163     -61.190   3.540  12.653  1.00  0.00           H  
ATOM   2601 2HG2 ILE D 163     -61.180   2.168  13.747  1.00  0.00           H  
ATOM   2602 3HG2 ILE D 163     -60.332   3.650  14.162  1.00  0.00           H  
ATOM   2603 1HD1 ILE D 163     -58.474   5.182  10.661  1.00  0.00           H  
ATOM   2604 2HD1 ILE D 163     -59.209   3.676  10.191  1.00  0.00           H  
ATOM   2605 3HD1 ILE D 163     -60.096   4.770  11.182  1.00  0.00           H  
ATOM   2606  N   VAL D 164     -59.874  -0.312  14.025  1.00  0.00           N  
ATOM   2607  CA  VAL D 164     -60.642  -1.290  14.784  1.00  0.00           C  
ATOM   2608  C   VAL D 164     -59.865  -1.841  15.963  1.00  0.00           C  
ATOM   2609  O   VAL D 164     -60.422  -2.027  17.046  1.00  0.00           O  
ATOM   2610  CB  VAL D 164     -61.044  -2.465  13.895  1.00  0.00           C  
ATOM   2611  CG1 VAL D 164     -61.631  -3.584  14.716  1.00  0.00           C  
ATOM   2612  CG2 VAL D 164     -62.028  -2.021  12.923  1.00  0.00           C  
ATOM   2613  H   VAL D 164     -59.700  -0.459  13.025  1.00  0.00           H  
ATOM   2614  HA  VAL D 164     -61.525  -0.807  15.167  1.00  0.00           H  
ATOM   2615  HB  VAL D 164     -60.160  -2.835  13.384  1.00  0.00           H  
ATOM   2616 1HG1 VAL D 164     -61.902  -4.409  14.059  1.00  0.00           H  
ATOM   2617 2HG1 VAL D 164     -60.895  -3.923  15.444  1.00  0.00           H  
ATOM   2618 3HG1 VAL D 164     -62.519  -3.225  15.236  1.00  0.00           H  
ATOM   2619 1HG2 VAL D 164     -62.256  -2.862  12.318  1.00  0.00           H  
ATOM   2620 2HG2 VAL D 164     -62.919  -1.672  13.419  1.00  0.00           H  
ATOM   2621 3HG2 VAL D 164     -61.631  -1.232  12.321  1.00  0.00           H  
ATOM   2622  N   GLN D 165     -58.587  -2.126  15.752  1.00  0.00           N  
ATOM   2623  CA  GLN D 165     -57.763  -2.672  16.817  1.00  0.00           C  
ATOM   2624  C   GLN D 165     -57.265  -1.613  17.837  1.00  0.00           C  
ATOM   2625  O   GLN D 165     -56.990  -1.951  18.992  1.00  0.00           O  
ATOM   2626  CB  GLN D 165     -56.575  -3.405  16.186  1.00  0.00           C  
ATOM   2627  CG  GLN D 165     -56.985  -4.611  15.316  1.00  0.00           C  
ATOM   2628  CD  GLN D 165     -57.717  -5.689  16.102  1.00  0.00           C  
ATOM   2629  OE1 GLN D 165     -57.231  -6.141  17.140  1.00  0.00           O  
ATOM   2630  NE2 GLN D 165     -58.883  -6.109  15.618  1.00  0.00           N  
ATOM   2631  H   GLN D 165     -58.190  -1.979  14.817  1.00  0.00           H  
ATOM   2632  HA  GLN D 165     -58.363  -3.398  17.362  1.00  0.00           H  
ATOM   2633 1HB  GLN D 165     -56.027  -2.705  15.548  1.00  0.00           H  
ATOM   2634 2HB  GLN D 165     -55.897  -3.747  16.964  1.00  0.00           H  
ATOM   2635 1HG  GLN D 165     -57.649  -4.255  14.524  1.00  0.00           H  
ATOM   2636 2HG  GLN D 165     -56.090  -5.053  14.875  1.00  0.00           H  
ATOM   2637 1HE2 GLN D 165     -59.400  -6.817  16.101  1.00  0.00           H  
ATOM   2638 2HE2 GLN D 165     -59.243  -5.719  14.770  1.00  0.00           H  
ATOM   2639  N   GLN D 166     -57.129  -0.349  17.410  1.00  0.00           N  
ATOM   2640  CA  GLN D 166     -56.594   0.734  18.248  1.00  0.00           C  
ATOM   2641  C   GLN D 166     -57.591   1.648  19.001  1.00  0.00           C  
ATOM   2642  O   GLN D 166     -57.243   2.175  20.060  1.00  0.00           O  
ATOM   2643  CB  GLN D 166     -55.698   1.616  17.374  1.00  0.00           C  
ATOM   2644  CG  GLN D 166     -54.445   0.897  16.875  1.00  0.00           C  
ATOM   2645  CD  GLN D 166     -53.664   1.682  15.827  1.00  0.00           C  
ATOM   2646  OE1 GLN D 166     -54.212   2.519  15.090  1.00  0.00           O  
ATOM   2647  NE2 GLN D 166     -52.368   1.401  15.755  1.00  0.00           N  
ATOM   2648  H   GLN D 166     -57.344  -0.140  16.436  1.00  0.00           H  
ATOM   2649  HA  GLN D 166     -55.966   0.266  19.003  1.00  0.00           H  
ATOM   2650 1HB  GLN D 166     -56.266   1.962  16.509  1.00  0.00           H  
ATOM   2651 2HB  GLN D 166     -55.392   2.493  17.938  1.00  0.00           H  
ATOM   2652 1HG  GLN D 166     -53.788   0.731  17.727  1.00  0.00           H  
ATOM   2653 2HG  GLN D 166     -54.730  -0.060  16.444  1.00  0.00           H  
ATOM   2654 1HE2 GLN D 166     -51.770   1.861  15.095  1.00  0.00           H  
ATOM   2655 2HE2 GLN D 166     -51.978   0.714  16.367  1.00  0.00           H  
ATOM   2656  N   LEU D 167     -58.801   1.873  18.481  1.00  0.00           N  
ATOM   2657  CA  LEU D 167     -59.711   2.818  19.140  1.00  0.00           C  
ATOM   2658  C   LEU D 167     -60.391   2.319  20.427  1.00  0.00           C  
ATOM   2659  O   LEU D 167     -60.660   1.131  20.575  1.00  0.00           O  
ATOM   2660  CB  LEU D 167     -60.859   3.226  18.220  1.00  0.00           C  
ATOM   2661  CG  LEU D 167     -60.573   4.000  17.004  1.00  0.00           C  
ATOM   2662  CD1 LEU D 167     -61.885   4.142  16.314  1.00  0.00           C  
ATOM   2663  CD2 LEU D 167     -59.993   5.355  17.342  1.00  0.00           C  
ATOM   2664  H   LEU D 167     -59.075   1.432  17.597  1.00  0.00           H  
ATOM   2665  HA  LEU D 167     -59.112   3.696  19.345  1.00  0.00           H  
ATOM   2666 1HB  LEU D 167     -61.356   2.310  17.886  1.00  0.00           H  
ATOM   2667 2HB  LEU D 167     -61.578   3.802  18.774  1.00  0.00           H  
ATOM   2668  HG  LEU D 167     -59.876   3.468  16.369  1.00  0.00           H  
ATOM   2669 1HD1 LEU D 167     -61.783   4.712  15.412  1.00  0.00           H  
ATOM   2670 2HD1 LEU D 167     -62.269   3.167  16.084  1.00  0.00           H  
ATOM   2671 3HD1 LEU D 167     -62.563   4.640  16.981  1.00  0.00           H  
ATOM   2672 1HD2 LEU D 167     -59.820   5.921  16.420  1.00  0.00           H  
ATOM   2673 2HD2 LEU D 167     -60.692   5.902  17.975  1.00  0.00           H  
ATOM   2674 3HD2 LEU D 167     -59.047   5.228  17.868  1.00  0.00           H  
ATOM   2675  N   PRO D 168     -60.730   3.237  21.364  1.00  0.00           N  
ATOM   2676  CA  PRO D 168     -61.566   3.032  22.542  1.00  0.00           C  
ATOM   2677  C   PRO D 168     -63.061   3.216  22.231  1.00  0.00           C  
ATOM   2678  O   PRO D 168     -63.896   3.259  23.133  1.00  0.00           O  
ATOM   2679  CB  PRO D 168     -61.066   4.129  23.480  1.00  0.00           C  
ATOM   2680  CG  PRO D 168     -60.726   5.275  22.551  1.00  0.00           C  
ATOM   2681  CD  PRO D 168     -60.151   4.611  21.303  1.00  0.00           C  
ATOM   2682  HA  PRO D 168     -61.371   2.031  22.955  1.00  0.00           H  
ATOM   2683 1HB  PRO D 168     -61.852   4.387  24.205  1.00  0.00           H  
ATOM   2684 2HB  PRO D 168     -60.200   3.769  24.056  1.00  0.00           H  
ATOM   2685 1HG  PRO D 168     -61.635   5.859  22.333  1.00  0.00           H  
ATOM   2686 2HG  PRO D 168     -60.017   5.963  23.037  1.00  0.00           H  
ATOM   2687 1HD  PRO D 168     -60.496   5.163  20.421  1.00  0.00           H  
ATOM   2688 2HD  PRO D 168     -59.049   4.574  21.383  1.00  0.00           H  
ATOM   2689  N   ASP D 169     -63.378   3.409  20.952  1.00  0.00           N  
ATOM   2690  CA  ASP D 169     -64.718   3.747  20.491  1.00  0.00           C  
ATOM   2691  C   ASP D 169     -65.122   2.912  19.283  1.00  0.00           C  
ATOM   2692  O   ASP D 169     -64.727   3.178  18.141  1.00  0.00           O  
ATOM   2693  CB  ASP D 169     -64.791   5.244  20.166  1.00  0.00           C  
ATOM   2694  CG  ASP D 169     -66.187   5.768  19.721  1.00  0.00           C  
ATOM   2695  OD1 ASP D 169     -66.989   4.993  19.161  1.00  0.00           O  
ATOM   2696  OD2 ASP D 169     -66.456   6.962  19.953  1.00  0.00           O  
ATOM   2697  H   ASP D 169     -62.658   3.322  20.263  1.00  0.00           H  
ATOM   2698  HA  ASP D 169     -65.421   3.536  21.298  1.00  0.00           H  
ATOM   2699 1HB  ASP D 169     -64.479   5.808  21.048  1.00  0.00           H  
ATOM   2700 2HB  ASP D 169     -64.078   5.464  19.370  1.00  0.00           H  
ATOM   2701  N   THR D 170     -65.981   1.938  19.538  1.00  0.00           N  
ATOM   2702  CA  THR D 170     -66.397   1.000  18.516  1.00  0.00           C  
ATOM   2703  C   THR D 170     -67.425   1.576  17.540  1.00  0.00           C  
ATOM   2704  O   THR D 170     -67.673   0.978  16.488  1.00  0.00           O  
ATOM   2705  CB  THR D 170     -66.955  -0.275  19.163  1.00  0.00           C  
ATOM   2706  OG1 THR D 170     -68.086   0.059  19.977  1.00  0.00           O  
ATOM   2707  CG2 THR D 170     -65.886  -0.927  20.021  1.00  0.00           C  
ATOM   2708  H   THR D 170     -66.306   1.814  20.488  1.00  0.00           H  
ATOM   2709  HA  THR D 170     -65.514   0.719  17.951  1.00  0.00           H  
ATOM   2710  HB  THR D 170     -67.272  -0.967  18.382  1.00  0.00           H  
ATOM   2711  HG1 THR D 170     -68.674   0.649  19.483  1.00  0.00           H  
ATOM   2712 1HG2 THR D 170     -66.287  -1.832  20.478  1.00  0.00           H  
ATOM   2713 2HG2 THR D 170     -65.027  -1.182  19.399  1.00  0.00           H  
ATOM   2714 3HG2 THR D 170     -65.574  -0.234  20.803  1.00  0.00           H  
ATOM   2715  N   GLU D 171     -68.037   2.726  17.864  1.00  0.00           N  
ATOM   2716  CA  GLU D 171     -69.035   3.262  16.943  1.00  0.00           C  
ATOM   2717  C   GLU D 171     -68.237   3.852  15.788  1.00  0.00           C  
ATOM   2718  O   GLU D 171     -68.582   3.706  14.609  1.00  0.00           O  
ATOM   2719  CB  GLU D 171     -69.888   4.355  17.613  1.00  0.00           C  
ATOM   2720  CG  GLU D 171     -70.778   3.898  18.797  1.00  0.00           C  
ATOM   2721  CD  GLU D 171     -71.859   2.922  18.445  1.00  0.00           C  
ATOM   2722  OE1 GLU D 171     -72.586   3.170  17.515  1.00  0.00           O  
ATOM   2723  OE2 GLU D 171     -71.953   1.899  19.098  1.00  0.00           O  
ATOM   2724  H   GLU D 171     -67.756   3.267  18.692  1.00  0.00           H  
ATOM   2725  HA  GLU D 171     -69.670   2.460  16.570  1.00  0.00           H  
ATOM   2726 1HB  GLU D 171     -69.232   5.143  17.984  1.00  0.00           H  
ATOM   2727 2HB  GLU D 171     -70.538   4.809  16.866  1.00  0.00           H  
ATOM   2728 1HG  GLU D 171     -70.131   3.443  19.547  1.00  0.00           H  
ATOM   2729 2HG  GLU D 171     -71.231   4.781  19.244  1.00  0.00           H  
ATOM   2730  N   LEU D 172     -67.115   4.466  16.164  1.00  0.00           N  
ATOM   2731  CA  LEU D 172     -66.203   5.068  15.214  1.00  0.00           C  
ATOM   2732  C   LEU D 172     -65.495   3.990  14.398  1.00  0.00           C  
ATOM   2733  O   LEU D 172     -65.360   4.117  13.176  1.00  0.00           O  
ATOM   2734  CB  LEU D 172     -65.203   5.946  15.958  1.00  0.00           C  
ATOM   2735  CG  LEU D 172     -64.191   6.640  15.108  1.00  0.00           C  
ATOM   2736  CD1 LEU D 172     -64.881   7.484  14.140  1.00  0.00           C  
ATOM   2737  CD2 LEU D 172     -63.329   7.481  15.982  1.00  0.00           C  
ATOM   2738  H   LEU D 172     -66.922   4.536  17.177  1.00  0.00           H  
ATOM   2739  HA  LEU D 172     -66.778   5.693  14.532  1.00  0.00           H  
ATOM   2740 1HB  LEU D 172     -65.757   6.710  16.503  1.00  0.00           H  
ATOM   2741 2HB  LEU D 172     -64.688   5.333  16.685  1.00  0.00           H  
ATOM   2742  HG  LEU D 172     -63.607   5.901  14.573  1.00  0.00           H  
ATOM   2743 1HD1 LEU D 172     -64.186   7.985  13.517  1.00  0.00           H  
ATOM   2744 2HD1 LEU D 172     -65.528   6.862  13.541  1.00  0.00           H  
ATOM   2745 3HD1 LEU D 172     -65.449   8.205  14.670  1.00  0.00           H  
ATOM   2746 1HD2 LEU D 172     -62.595   8.001  15.421  1.00  0.00           H  
ATOM   2747 2HD2 LEU D 172     -63.962   8.183  16.455  1.00  0.00           H  
ATOM   2748 3HD2 LEU D 172     -62.834   6.875  16.721  1.00  0.00           H  
ATOM   2749  N   ALA D 173     -65.064   2.913  15.066  1.00  0.00           N  
ATOM   2750  CA  ALA D 173     -64.390   1.834  14.359  1.00  0.00           C  
ATOM   2751  C   ALA D 173     -65.283   1.193  13.302  1.00  0.00           C  
ATOM   2752  O   ALA D 173     -64.821   0.909  12.191  1.00  0.00           O  
ATOM   2753  CB  ALA D 173     -63.967   0.756  15.325  1.00  0.00           C  
ATOM   2754  H   ALA D 173     -65.168   2.880  16.083  1.00  0.00           H  
ATOM   2755  HA  ALA D 173     -63.517   2.252  13.865  1.00  0.00           H  
ATOM   2756 1HB  ALA D 173     -63.475   0.001  14.778  1.00  0.00           H  
ATOM   2757 2HB  ALA D 173     -63.305   1.155  16.087  1.00  0.00           H  
ATOM   2758 3HB  ALA D 173     -64.846   0.339  15.795  1.00  0.00           H  
ATOM   2759  N   ARG D 174     -66.572   0.998  13.610  1.00  0.00           N  
ATOM   2760  CA  ARG D 174     -67.435   0.384  12.613  1.00  0.00           C  
ATOM   2761  C   ARG D 174     -67.632   1.303  11.419  1.00  0.00           C  
ATOM   2762  O   ARG D 174     -67.648   0.836  10.275  1.00  0.00           O  
ATOM   2763  CB  ARG D 174     -68.781  -0.026  13.182  1.00  0.00           C  
ATOM   2764  CG  ARG D 174     -68.737  -1.232  14.132  1.00  0.00           C  
ATOM   2765  CD  ARG D 174     -70.099  -1.791  14.388  1.00  0.00           C  
ATOM   2766  NE  ARG D 174     -70.990  -0.820  14.989  1.00  0.00           N  
ATOM   2767  CZ  ARG D 174     -71.136  -0.585  16.305  1.00  0.00           C  
ATOM   2768  NH1 ARG D 174     -70.450  -1.259  17.201  1.00  0.00           N  
ATOM   2769  NH2 ARG D 174     -71.984   0.337  16.685  1.00  0.00           N  
ATOM   2770  H   ARG D 174     -66.940   1.224  14.540  1.00  0.00           H  
ATOM   2771  HA  ARG D 174     -66.947  -0.524  12.262  1.00  0.00           H  
ATOM   2772 1HB  ARG D 174     -69.196   0.816  13.744  1.00  0.00           H  
ATOM   2773 2HB  ARG D 174     -69.471  -0.253  12.371  1.00  0.00           H  
ATOM   2774 1HG  ARG D 174     -68.123  -2.015  13.688  1.00  0.00           H  
ATOM   2775 2HG  ARG D 174     -68.306  -0.936  15.082  1.00  0.00           H  
ATOM   2776 1HD  ARG D 174     -70.538  -2.119  13.447  1.00  0.00           H  
ATOM   2777 2HD  ARG D 174     -70.017  -2.640  15.065  1.00  0.00           H  
ATOM   2778  HE  ARG D 174     -71.546  -0.257  14.361  1.00  0.00           H  
ATOM   2779 1HH1 ARG D 174     -69.793  -1.965  16.910  1.00  0.00           H  
ATOM   2780 2HH1 ARG D 174     -70.589  -1.060  18.183  1.00  0.00           H  
ATOM   2781 1HH2 ARG D 174     -72.503   0.870  16.004  1.00  0.00           H  
ATOM   2782 2HH2 ARG D 174     -72.106   0.568  17.683  1.00  0.00           H  
ATOM   2783  N   GLU D 175     -67.752   2.613  11.658  1.00  0.00           N  
ATOM   2784  CA  GLU D 175     -67.923   3.516  10.529  1.00  0.00           C  
ATOM   2785  C   GLU D 175     -66.657   3.527   9.665  1.00  0.00           C  
ATOM   2786  O   GLU D 175     -66.747   3.593   8.433  1.00  0.00           O  
ATOM   2787  CB  GLU D 175     -68.270   4.929  11.013  1.00  0.00           C  
ATOM   2788  CG  GLU D 175     -69.672   5.091  11.609  1.00  0.00           C  
ATOM   2789  CD  GLU D 175     -70.785   4.908  10.592  1.00  0.00           C  
ATOM   2790  OE1 GLU D 175     -70.711   5.517   9.549  1.00  0.00           O  
ATOM   2791  OE2 GLU D 175     -71.704   4.166  10.860  1.00  0.00           O  
ATOM   2792  H   GLU D 175     -67.762   2.975  12.619  1.00  0.00           H  
ATOM   2793  HA  GLU D 175     -68.749   3.153   9.920  1.00  0.00           H  
ATOM   2794 1HB  GLU D 175     -67.556   5.226  11.786  1.00  0.00           H  
ATOM   2795 2HB  GLU D 175     -68.180   5.631  10.187  1.00  0.00           H  
ATOM   2796 1HG  GLU D 175     -69.797   4.353  12.400  1.00  0.00           H  
ATOM   2797 2HG  GLU D 175     -69.749   6.080  12.060  1.00  0.00           H  
ATOM   2798  N   ALA D 176     -65.478   3.429  10.302  1.00  0.00           N  
ATOM   2799  CA  ALA D 176     -64.221   3.412   9.560  1.00  0.00           C  
ATOM   2800  C   ALA D 176     -64.157   2.195   8.627  1.00  0.00           C  
ATOM   2801  O   ALA D 176     -63.687   2.309   7.485  1.00  0.00           O  
ATOM   2802  CB  ALA D 176     -63.052   3.401  10.529  1.00  0.00           C  
ATOM   2803  H   ALA D 176     -65.462   3.408  11.327  1.00  0.00           H  
ATOM   2804  HA  ALA D 176     -64.175   4.309   8.949  1.00  0.00           H  
ATOM   2805 1HB  ALA D 176     -62.120   3.405   9.991  1.00  0.00           H  
ATOM   2806 2HB  ALA D 176     -63.110   4.281  11.170  1.00  0.00           H  
ATOM   2807 3HB  ALA D 176     -63.105   2.503  11.141  1.00  0.00           H  
ATOM   2808  N   LEU D 177     -64.662   1.041   9.099  1.00  0.00           N  
ATOM   2809  CA  LEU D 177     -64.686  -0.165   8.271  1.00  0.00           C  
ATOM   2810  C   LEU D 177     -65.660  -0.062   7.121  1.00  0.00           C  
ATOM   2811  O   LEU D 177     -65.333  -0.456   5.996  1.00  0.00           O  
ATOM   2812  CB  LEU D 177     -65.103  -1.394   9.082  1.00  0.00           C  
ATOM   2813  CG  LEU D 177     -64.143  -1.926  10.106  1.00  0.00           C  
ATOM   2814  CD1 LEU D 177     -64.879  -3.016  10.910  1.00  0.00           C  
ATOM   2815  CD2 LEU D 177     -62.894  -2.492   9.385  1.00  0.00           C  
ATOM   2816  H   LEU D 177     -65.000   1.005  10.067  1.00  0.00           H  
ATOM   2817  HA  LEU D 177     -63.699  -0.327   7.859  1.00  0.00           H  
ATOM   2818 1HB  LEU D 177     -66.024  -1.142   9.612  1.00  0.00           H  
ATOM   2819 2HB  LEU D 177     -65.329  -2.201   8.389  1.00  0.00           H  
ATOM   2820  HG  LEU D 177     -63.846  -1.126  10.789  1.00  0.00           H  
ATOM   2821 1HD1 LEU D 177     -64.247  -3.442  11.666  1.00  0.00           H  
ATOM   2822 2HD1 LEU D 177     -65.753  -2.573  11.386  1.00  0.00           H  
ATOM   2823 3HD1 LEU D 177     -65.196  -3.803  10.232  1.00  0.00           H  
ATOM   2824 1HD2 LEU D 177     -62.189  -2.888  10.098  1.00  0.00           H  
ATOM   2825 2HD2 LEU D 177     -63.203  -3.284   8.705  1.00  0.00           H  
ATOM   2826 3HD2 LEU D 177     -62.419  -1.713   8.823  1.00  0.00           H  
ATOM   2827  N   GLU D 178     -66.840   0.513   7.373  1.00  0.00           N  
ATOM   2828  CA  GLU D 178     -67.821   0.590   6.302  1.00  0.00           C  
ATOM   2829  C   GLU D 178     -67.334   1.546   5.227  1.00  0.00           C  
ATOM   2830  O   GLU D 178     -67.492   1.281   4.028  1.00  0.00           O  
ATOM   2831  CB  GLU D 178     -69.194   1.016   6.837  1.00  0.00           C  
ATOM   2832  CG  GLU D 178     -69.889  -0.037   7.740  1.00  0.00           C  
ATOM   2833  CD  GLU D 178     -70.169  -1.354   7.039  1.00  0.00           C  
ATOM   2834  OE1 GLU D 178     -70.678  -1.335   5.950  1.00  0.00           O  
ATOM   2835  OE2 GLU D 178     -69.856  -2.393   7.598  1.00  0.00           O  
ATOM   2836  H   GLU D 178     -67.066   0.835   8.322  1.00  0.00           H  
ATOM   2837  HA  GLU D 178     -67.923  -0.394   5.855  1.00  0.00           H  
ATOM   2838 1HB  GLU D 178     -69.077   1.930   7.428  1.00  0.00           H  
ATOM   2839 2HB  GLU D 178     -69.856   1.245   6.003  1.00  0.00           H  
ATOM   2840 1HG  GLU D 178     -69.247  -0.232   8.596  1.00  0.00           H  
ATOM   2841 2HG  GLU D 178     -70.822   0.382   8.113  1.00  0.00           H  
ATOM   2842  N   LEU D 179     -66.669   2.622   5.647  1.00  0.00           N  
ATOM   2843  CA  LEU D 179     -66.155   3.550   4.677  1.00  0.00           C  
ATOM   2844  C   LEU D 179     -65.065   2.924   3.846  1.00  0.00           C  
ATOM   2845  O   LEU D 179     -65.093   3.053   2.628  1.00  0.00           O  
ATOM   2846  CB  LEU D 179     -65.638   4.821   5.340  1.00  0.00           C  
ATOM   2847  CG  LEU D 179     -65.023   5.813   4.372  1.00  0.00           C  
ATOM   2848  CD1 LEU D 179     -66.016   6.147   3.328  1.00  0.00           C  
ATOM   2849  CD2 LEU D 179     -64.619   7.079   5.141  1.00  0.00           C  
ATOM   2850  H   LEU D 179     -66.565   2.810   6.648  1.00  0.00           H  
ATOM   2851  HA  LEU D 179     -66.971   3.829   4.011  1.00  0.00           H  
ATOM   2852 1HB  LEU D 179     -66.462   5.308   5.861  1.00  0.00           H  
ATOM   2853 2HB  LEU D 179     -64.879   4.544   6.079  1.00  0.00           H  
ATOM   2854  HG  LEU D 179     -64.164   5.366   3.894  1.00  0.00           H  
ATOM   2855 1HD1 LEU D 179     -65.607   6.857   2.629  1.00  0.00           H  
ATOM   2856 2HD1 LEU D 179     -66.306   5.243   2.795  1.00  0.00           H  
ATOM   2857 3HD1 LEU D 179     -66.848   6.556   3.806  1.00  0.00           H  
ATOM   2858 1HD2 LEU D 179     -64.190   7.802   4.467  1.00  0.00           H  
ATOM   2859 2HD2 LEU D 179     -65.501   7.518   5.620  1.00  0.00           H  
ATOM   2860 3HD2 LEU D 179     -63.886   6.808   5.891  1.00  0.00           H  
ATOM   2861  N   ALA D 180     -64.117   2.214   4.458  1.00  0.00           N  
ATOM   2862  CA  ALA D 180     -63.076   1.622   3.633  1.00  0.00           C  
ATOM   2863  C   ALA D 180     -63.648   0.604   2.642  1.00  0.00           C  
ATOM   2864  O   ALA D 180     -63.245   0.564   1.475  1.00  0.00           O  
ATOM   2865  CB  ALA D 180     -62.037   0.954   4.509  1.00  0.00           C  
ATOM   2866  H   ALA D 180     -64.097   2.116   5.480  1.00  0.00           H  
ATOM   2867  HA  ALA D 180     -62.616   2.419   3.061  1.00  0.00           H  
ATOM   2868 1HB  ALA D 180     -61.249   0.529   3.900  1.00  0.00           H  
ATOM   2869 2HB  ALA D 180     -61.620   1.697   5.176  1.00  0.00           H  
ATOM   2870 3HB  ALA D 180     -62.512   0.162   5.090  1.00  0.00           H  
ATOM   2871  N   LYS D 181     -64.639  -0.188   3.072  1.00  0.00           N  
ATOM   2872  CA  LYS D 181     -65.203  -1.203   2.184  1.00  0.00           C  
ATOM   2873  C   LYS D 181     -65.841  -0.625   0.924  1.00  0.00           C  
ATOM   2874  O   LYS D 181     -65.752  -1.239  -0.152  1.00  0.00           O  
ATOM   2875  CB  LYS D 181     -66.213  -2.088   2.917  1.00  0.00           C  
ATOM   2876  CG  LYS D 181     -65.592  -3.090   3.903  1.00  0.00           C  
ATOM   2877  CD  LYS D 181     -66.639  -4.075   4.424  1.00  0.00           C  
ATOM   2878  CE  LYS D 181     -67.598  -3.387   5.374  1.00  0.00           C  
ATOM   2879  NZ  LYS D 181     -68.589  -4.326   5.976  1.00  0.00           N  
ATOM   2880  H   LYS D 181     -64.971  -0.123   4.041  1.00  0.00           H  
ATOM   2881  HA  LYS D 181     -64.383  -1.846   1.865  1.00  0.00           H  
ATOM   2882 1HB  LYS D 181     -66.896  -1.447   3.488  1.00  0.00           H  
ATOM   2883 2HB  LYS D 181     -66.810  -2.638   2.195  1.00  0.00           H  
ATOM   2884 1HG  LYS D 181     -64.799  -3.646   3.398  1.00  0.00           H  
ATOM   2885 2HG  LYS D 181     -65.153  -2.559   4.739  1.00  0.00           H  
ATOM   2886 1HD  LYS D 181     -67.203  -4.489   3.590  1.00  0.00           H  
ATOM   2887 2HD  LYS D 181     -66.145  -4.891   4.951  1.00  0.00           H  
ATOM   2888 1HE  LYS D 181     -67.026  -2.918   6.176  1.00  0.00           H  
ATOM   2889 2HE  LYS D 181     -68.140  -2.611   4.831  1.00  0.00           H  
ATOM   2890 1HZ  LYS D 181     -69.186  -3.759   6.601  1.00  0.00           H  
ATOM   2891 2HZ  LYS D 181     -69.151  -4.748   5.258  1.00  0.00           H  
ATOM   2892 3HZ  LYS D 181     -68.119  -5.039   6.505  1.00  0.00           H  
ATOM   2893  N   GLU D 182     -66.499   0.534   1.037  1.00  0.00           N  
ATOM   2894  CA  GLU D 182     -67.105   1.134  -0.151  1.00  0.00           C  
ATOM   2895  C   GLU D 182     -66.173   2.137  -0.850  1.00  0.00           C  
ATOM   2896  O   GLU D 182     -66.237   2.317  -2.065  1.00  0.00           O  
ATOM   2897  CB  GLU D 182     -68.442   1.812   0.193  1.00  0.00           C  
ATOM   2898  CG  GLU D 182     -69.546   0.840   0.672  1.00  0.00           C  
ATOM   2899  CD  GLU D 182     -70.918   1.503   0.914  1.00  0.00           C  
ATOM   2900  OE1 GLU D 182     -71.045   2.695   0.714  1.00  0.00           O  
ATOM   2901  OE2 GLU D 182     -71.832   0.810   1.286  1.00  0.00           O  
ATOM   2902  H   GLU D 182     -66.593   0.976   1.961  1.00  0.00           H  
ATOM   2903  HA  GLU D 182     -67.316   0.339  -0.861  1.00  0.00           H  
ATOM   2904 1HB  GLU D 182     -68.275   2.544   0.988  1.00  0.00           H  
ATOM   2905 2HB  GLU D 182     -68.814   2.350  -0.677  1.00  0.00           H  
ATOM   2906 1HG  GLU D 182     -69.661   0.050  -0.069  1.00  0.00           H  
ATOM   2907 2HG  GLU D 182     -69.207   0.377   1.604  1.00  0.00           H  
ATOM   2908  N   ALA D 183     -65.295   2.799  -0.101  1.00  0.00           N  
ATOM   2909  CA  ALA D 183     -64.419   3.821  -0.664  1.00  0.00           C  
ATOM   2910  C   ALA D 183     -63.499   3.279  -1.719  1.00  0.00           C  
ATOM   2911  O   ALA D 183     -63.285   3.902  -2.756  1.00  0.00           O  
ATOM   2912  CB  ALA D 183     -63.553   4.409   0.409  1.00  0.00           C  
ATOM   2913  H   ALA D 183     -65.245   2.626   0.898  1.00  0.00           H  
ATOM   2914  HA  ALA D 183     -65.041   4.595  -1.111  1.00  0.00           H  
ATOM   2915 1HB  ALA D 183     -62.911   5.162  -0.033  1.00  0.00           H  
ATOM   2916 2HB  ALA D 183     -64.178   4.844   1.180  1.00  0.00           H  
ATOM   2917 3HB  ALA D 183     -62.943   3.620   0.840  1.00  0.00           H  
ATOM   2918  N   VAL D 184     -63.008   2.074  -1.507  1.00  0.00           N  
ATOM   2919  CA  VAL D 184     -62.070   1.477  -2.438  1.00  0.00           C  
ATOM   2920  C   VAL D 184     -62.718   1.068  -3.758  1.00  0.00           C  
ATOM   2921  O   VAL D 184     -62.022   0.768  -4.730  1.00  0.00           O  
ATOM   2922  CB  VAL D 184     -61.386   0.282  -1.779  1.00  0.00           C  
ATOM   2923  CG1 VAL D 184     -60.636   0.758  -0.533  1.00  0.00           C  
ATOM   2924  CG2 VAL D 184     -62.437  -0.745  -1.435  1.00  0.00           C  
ATOM   2925  H   VAL D 184     -63.230   1.583  -0.631  1.00  0.00           H  
ATOM   2926  HA  VAL D 184     -61.306   2.219  -2.652  1.00  0.00           H  
ATOM   2927  HB  VAL D 184     -60.660  -0.150  -2.454  1.00  0.00           H  
ATOM   2928 1HG1 VAL D 184     -60.148  -0.089  -0.065  1.00  0.00           H  
ATOM   2929 2HG1 VAL D 184     -59.894   1.492  -0.810  1.00  0.00           H  
ATOM   2930 3HG1 VAL D 184     -61.332   1.205   0.166  1.00  0.00           H  
ATOM   2931 1HG2 VAL D 184     -61.974  -1.596  -0.952  1.00  0.00           H  
ATOM   2932 2HG2 VAL D 184     -63.168  -0.308  -0.763  1.00  0.00           H  
ATOM   2933 3HG2 VAL D 184     -62.942  -1.068  -2.341  1.00  0.00           H  
ATOM   2934  N   LYS D 185     -64.052   1.067  -3.818  1.00  0.00           N  
ATOM   2935  CA  LYS D 185     -64.740   0.672  -5.032  1.00  0.00           C  
ATOM   2936  C   LYS D 185     -64.897   1.872  -5.970  1.00  0.00           C  
ATOM   2937  O   LYS D 185     -65.346   1.725  -7.110  1.00  0.00           O  
ATOM   2938  CB  LYS D 185     -66.101   0.062  -4.695  1.00  0.00           C  
ATOM   2939  CG  LYS D 185     -66.012  -1.248  -3.900  1.00  0.00           C  
ATOM   2940  CD  LYS D 185     -67.381  -1.891  -3.704  1.00  0.00           C  
ATOM   2941  CE  LYS D 185     -67.264  -3.217  -2.961  1.00  0.00           C  
ATOM   2942  NZ  LYS D 185     -67.003  -3.015  -1.508  1.00  0.00           N  
ATOM   2943  H   LYS D 185     -64.618   1.369  -3.021  1.00  0.00           H  
ATOM   2944  HA  LYS D 185     -64.139  -0.078  -5.545  1.00  0.00           H  
ATOM   2945 1HB  LYS D 185     -66.678   0.775  -4.103  1.00  0.00           H  
ATOM   2946 2HB  LYS D 185     -66.655  -0.128  -5.613  1.00  0.00           H  
ATOM   2947 1HG  LYS D 185     -65.353  -1.945  -4.413  1.00  0.00           H  
ATOM   2948 2HG  LYS D 185     -65.588  -1.031  -2.913  1.00  0.00           H  
ATOM   2949 1HD  LYS D 185     -68.013  -1.216  -3.123  1.00  0.00           H  
ATOM   2950 2HD  LYS D 185     -67.850  -2.061  -4.672  1.00  0.00           H  
ATOM   2951 1HE  LYS D 185     -68.184  -3.786  -3.081  1.00  0.00           H  
ATOM   2952 2HE  LYS D 185     -66.438  -3.785  -3.388  1.00  0.00           H  
ATOM   2953 1HZ  LYS D 185     -66.920  -3.903  -1.047  1.00  0.00           H  
ATOM   2954 2HZ  LYS D 185     -66.134  -2.474  -1.357  1.00  0.00           H  
ATOM   2955 3HZ  LYS D 185     -67.764  -2.501  -1.100  1.00  0.00           H  
ATOM   2956  N   SER D 186     -64.547   3.062  -5.475  1.00  0.00           N  
ATOM   2957  CA  SER D 186     -64.611   4.281  -6.258  1.00  0.00           C  
ATOM   2958  C   SER D 186     -63.568   4.246  -7.358  1.00  0.00           C  
ATOM   2959  O   SER D 186     -62.494   3.664  -7.187  1.00  0.00           O  
ATOM   2960  CB  SER D 186     -64.371   5.506  -5.405  1.00  0.00           C  
ATOM   2961  OG  SER D 186     -64.345   6.671  -6.204  1.00  0.00           O  
ATOM   2962  H   SER D 186     -64.182   3.132  -4.520  1.00  0.00           H  
ATOM   2963  HA  SER D 186     -65.599   4.350  -6.713  1.00  0.00           H  
ATOM   2964 1HB  SER D 186     -65.149   5.585  -4.652  1.00  0.00           H  
ATOM   2965 2HB  SER D 186     -63.419   5.402  -4.881  1.00  0.00           H  
ATOM   2966  HG  SER D 186     -64.169   7.394  -5.591  1.00  0.00           H  
ATOM   2967  N   THR D 187     -63.892   4.876  -8.482  1.00  0.00           N  
ATOM   2968  CA  THR D 187     -62.970   5.014  -9.605  1.00  0.00           C  
ATOM   2969  C   THR D 187     -62.398   6.435  -9.652  1.00  0.00           C  
ATOM   2970  O   THR D 187     -61.673   6.807 -10.574  1.00  0.00           O  
ATOM   2971  CB  THR D 187     -63.677   4.668 -10.922  1.00  0.00           C  
ATOM   2972  OG1 THR D 187     -64.779   5.562 -11.125  1.00  0.00           O  
ATOM   2973  CG2 THR D 187     -64.195   3.237 -10.857  1.00  0.00           C  
ATOM   2974  H   THR D 187     -64.811   5.291  -8.550  1.00  0.00           H  
ATOM   2975  HA  THR D 187     -62.141   4.321  -9.467  1.00  0.00           H  
ATOM   2976  HB  THR D 187     -62.978   4.768 -11.752  1.00  0.00           H  
ATOM   2977  HG1 THR D 187     -64.451   6.467 -11.158  1.00  0.00           H  
ATOM   2978 1HG2 THR D 187     -64.700   2.988 -11.789  1.00  0.00           H  
ATOM   2979 2HG2 THR D 187     -63.359   2.556 -10.702  1.00  0.00           H  
ATOM   2980 3HG2 THR D 187     -64.898   3.139 -10.027  1.00  0.00           H  
ATOM   2981  N   ASP D 188     -62.789   7.241  -8.667  1.00  0.00           N  
ATOM   2982  CA  ASP D 188     -62.349   8.624  -8.531  1.00  0.00           C  
ATOM   2983  C   ASP D 188     -61.170   8.742  -7.562  1.00  0.00           C  
ATOM   2984  O   ASP D 188     -61.332   8.591  -6.346  1.00  0.00           O  
ATOM   2985  CB  ASP D 188     -63.521   9.525  -8.124  1.00  0.00           C  
ATOM   2986  CG  ASP D 188     -63.153  10.997  -7.994  1.00  0.00           C  
ATOM   2987  OD1 ASP D 188     -62.028  11.294  -7.583  1.00  0.00           O  
ATOM   2988  OD2 ASP D 188     -63.981  11.816  -8.325  1.00  0.00           O  
ATOM   2989  H   ASP D 188     -63.396   6.854  -7.950  1.00  0.00           H  
ATOM   2990  HA  ASP D 188     -62.005   8.967  -9.508  1.00  0.00           H  
ATOM   2991 1HB  ASP D 188     -64.304   9.442  -8.878  1.00  0.00           H  
ATOM   2992 2HB  ASP D 188     -63.947   9.177  -7.202  1.00  0.00           H  
ATOM   2993  N   SER D 189     -59.984   9.028  -8.091  1.00  0.00           N  
ATOM   2994  CA  SER D 189     -58.783   9.061  -7.262  1.00  0.00           C  
ATOM   2995  C   SER D 189     -58.816  10.120  -6.155  1.00  0.00           C  
ATOM   2996  O   SER D 189     -58.117   9.981  -5.144  1.00  0.00           O  
ATOM   2997  CB  SER D 189     -57.580   9.349  -8.136  1.00  0.00           C  
ATOM   2998  OG  SER D 189     -57.645  10.654  -8.652  1.00  0.00           O  
ATOM   2999  H   SER D 189     -59.914   9.172  -9.090  1.00  0.00           H  
ATOM   3000  HA  SER D 189     -58.670   8.084  -6.804  1.00  0.00           H  
ATOM   3001 1HB  SER D 189     -56.667   9.228  -7.553  1.00  0.00           H  
ATOM   3002 2HB  SER D 189     -57.547   8.633  -8.959  1.00  0.00           H  
ATOM   3003  HG  SER D 189     -57.761  11.239  -7.887  1.00  0.00           H  
ATOM   3004  N   GLU D 190     -59.600  11.184  -6.347  1.00  0.00           N  
ATOM   3005  CA  GLU D 190     -59.647  12.248  -5.355  1.00  0.00           C  
ATOM   3006  C   GLU D 190     -60.623  11.834  -4.259  1.00  0.00           C  
ATOM   3007  O   GLU D 190     -60.450  12.178  -3.082  1.00  0.00           O  
ATOM   3008  CB  GLU D 190     -59.990  13.588  -6.014  1.00  0.00           C  
ATOM   3009  CG  GLU D 190     -58.909  14.117  -6.991  1.00  0.00           C  
ATOM   3010  CD  GLU D 190     -57.575  14.412  -6.327  1.00  0.00           C  
ATOM   3011  OE1 GLU D 190     -57.578  15.032  -5.300  1.00  0.00           O  
ATOM   3012  OE2 GLU D 190     -56.549  14.012  -6.849  1.00  0.00           O  
ATOM   3013  H   GLU D 190     -60.237  11.222  -7.153  1.00  0.00           H  
ATOM   3014  HA  GLU D 190     -58.662  12.349  -4.908  1.00  0.00           H  
ATOM   3015 1HB  GLU D 190     -60.899  13.469  -6.603  1.00  0.00           H  
ATOM   3016 2HB  GLU D 190     -60.179  14.338  -5.253  1.00  0.00           H  
ATOM   3017 1HG  GLU D 190     -58.755  13.373  -7.773  1.00  0.00           H  
ATOM   3018 2HG  GLU D 190     -59.282  15.026  -7.463  1.00  0.00           H  
ATOM   3019  N   ALA D 191     -61.641  11.073  -4.657  1.00  0.00           N  
ATOM   3020  CA  ALA D 191     -62.601  10.547  -3.699  1.00  0.00           C  
ATOM   3021  C   ALA D 191     -61.871   9.596  -2.744  1.00  0.00           C  
ATOM   3022  O   ALA D 191     -62.097   9.592  -1.531  1.00  0.00           O  
ATOM   3023  CB  ALA D 191     -63.721   9.838  -4.411  1.00  0.00           C  
ATOM   3024  H   ALA D 191     -61.735  10.880  -5.667  1.00  0.00           H  
ATOM   3025  HA  ALA D 191     -63.012  11.372  -3.129  1.00  0.00           H  
ATOM   3026 1HB  ALA D 191     -64.412   9.464  -3.717  1.00  0.00           H  
ATOM   3027 2HB  ALA D 191     -64.221  10.534  -5.082  1.00  0.00           H  
ATOM   3028 3HB  ALA D 191     -63.308   9.022  -4.972  1.00  0.00           H  
ATOM   3029  N   LEU D 192     -60.910   8.848  -3.282  1.00  0.00           N  
ATOM   3030  CA  LEU D 192     -60.149   7.954  -2.430  1.00  0.00           C  
ATOM   3031  C   LEU D 192     -59.324   8.764  -1.419  1.00  0.00           C  
ATOM   3032  O   LEU D 192     -59.221   8.371  -0.251  1.00  0.00           O  
ATOM   3033  CB  LEU D 192     -59.198   7.096  -3.262  1.00  0.00           C  
ATOM   3034  CG  LEU D 192     -59.781   6.088  -4.184  1.00  0.00           C  
ATOM   3035  CD1 LEU D 192     -58.639   5.494  -5.006  1.00  0.00           C  
ATOM   3036  CD2 LEU D 192     -60.491   5.021  -3.380  1.00  0.00           C  
ATOM   3037  H   LEU D 192     -60.771   8.869  -4.298  1.00  0.00           H  
ATOM   3038  HA  LEU D 192     -60.840   7.311  -1.888  1.00  0.00           H  
ATOM   3039 1HB  LEU D 192     -58.528   7.743  -3.828  1.00  0.00           H  
ATOM   3040 2HB  LEU D 192     -58.628   6.516  -2.594  1.00  0.00           H  
ATOM   3041  HG  LEU D 192     -60.490   6.568  -4.867  1.00  0.00           H  
ATOM   3042 1HD1 LEU D 192     -59.038   4.760  -5.693  1.00  0.00           H  
ATOM   3043 2HD1 LEU D 192     -58.143   6.273  -5.564  1.00  0.00           H  
ATOM   3044 3HD1 LEU D 192     -57.914   5.021  -4.342  1.00  0.00           H  
ATOM   3045 1HD2 LEU D 192     -60.912   4.275  -4.061  1.00  0.00           H  
ATOM   3046 2HD2 LEU D 192     -59.785   4.544  -2.703  1.00  0.00           H  
ATOM   3047 3HD2 LEU D 192     -61.293   5.481  -2.805  1.00  0.00           H  
ATOM   3048  N   LYS D 193     -58.761   9.904  -1.861  1.00  0.00           N  
ATOM   3049  CA  LYS D 193     -57.955  10.769  -0.991  1.00  0.00           C  
ATOM   3050  C   LYS D 193     -58.755  11.368   0.171  1.00  0.00           C  
ATOM   3051  O   LYS D 193     -58.221  11.495   1.276  1.00  0.00           O  
ATOM   3052  CB  LYS D 193     -57.290  11.886  -1.788  1.00  0.00           C  
ATOM   3053  CG  LYS D 193     -56.160  11.427  -2.703  1.00  0.00           C  
ATOM   3054  CD  LYS D 193     -55.632  12.599  -3.504  1.00  0.00           C  
ATOM   3055  CE  LYS D 193     -54.547  12.203  -4.489  1.00  0.00           C  
ATOM   3056  NZ  LYS D 193     -54.162  13.365  -5.354  1.00  0.00           N  
ATOM   3057  H   LYS D 193     -58.856  10.147  -2.851  1.00  0.00           H  
ATOM   3058  HA  LYS D 193     -57.161  10.158  -0.565  1.00  0.00           H  
ATOM   3059 1HB  LYS D 193     -58.031  12.387  -2.405  1.00  0.00           H  
ATOM   3060 2HB  LYS D 193     -56.886  12.629  -1.102  1.00  0.00           H  
ATOM   3061 1HG  LYS D 193     -55.354  11.003  -2.105  1.00  0.00           H  
ATOM   3062 2HG  LYS D 193     -56.527  10.663  -3.379  1.00  0.00           H  
ATOM   3063 1HD  LYS D 193     -56.453  13.045  -4.058  1.00  0.00           H  
ATOM   3064 2HD  LYS D 193     -55.234  13.352  -2.828  1.00  0.00           H  
ATOM   3065 1HE  LYS D 193     -53.672  11.858  -3.944  1.00  0.00           H  
ATOM   3066 2HE  LYS D 193     -54.913  11.394  -5.126  1.00  0.00           H  
ATOM   3067 1HZ  LYS D 193     -53.449  13.093  -6.006  1.00  0.00           H  
ATOM   3068 2HZ  LYS D 193     -55.008  13.676  -5.879  1.00  0.00           H  
ATOM   3069 3HZ  LYS D 193     -53.826  14.124  -4.785  1.00  0.00           H  
ATOM   3070  N   VAL D 194     -60.027  11.728  -0.045  1.00  0.00           N  
ATOM   3071  CA  VAL D 194     -60.778  12.264   1.098  1.00  0.00           C  
ATOM   3072  C   VAL D 194     -61.019  11.150   2.119  1.00  0.00           C  
ATOM   3073  O   VAL D 194     -60.988  11.388   3.326  1.00  0.00           O  
ATOM   3074  CB  VAL D 194     -62.095  12.976   0.683  1.00  0.00           C  
ATOM   3075  CG1 VAL D 194     -61.757  14.190  -0.147  1.00  0.00           C  
ATOM   3076  CG2 VAL D 194     -62.963  12.079  -0.100  1.00  0.00           C  
ATOM   3077  H   VAL D 194     -60.425  11.651  -0.989  1.00  0.00           H  
ATOM   3078  HA  VAL D 194     -60.162  13.026   1.574  1.00  0.00           H  
ATOM   3079  HB  VAL D 194     -62.625  13.296   1.560  1.00  0.00           H  
ATOM   3080 1HG1 VAL D 194     -62.664  14.698  -0.430  1.00  0.00           H  
ATOM   3081 2HG1 VAL D 194     -61.141  14.856   0.443  1.00  0.00           H  
ATOM   3082 3HG1 VAL D 194     -61.216  13.878  -1.046  1.00  0.00           H  
ATOM   3083 1HG2 VAL D 194     -63.854  12.593  -0.390  1.00  0.00           H  
ATOM   3084 2HG2 VAL D 194     -62.414  11.811  -0.965  1.00  0.00           H  
ATOM   3085 3HG2 VAL D 194     -63.233  11.196   0.468  1.00  0.00           H  
ATOM   3086  N   VAL D 195     -61.185   9.919   1.653  1.00  0.00           N  
ATOM   3087  CA  VAL D 195     -61.317   8.812   2.586  1.00  0.00           C  
ATOM   3088  C   VAL D 195     -60.021   8.555   3.330  1.00  0.00           C  
ATOM   3089  O   VAL D 195     -60.027   8.347   4.546  1.00  0.00           O  
ATOM   3090  CB  VAL D 195     -61.781   7.571   1.893  1.00  0.00           C  
ATOM   3091  CG1 VAL D 195     -61.724   6.436   2.876  1.00  0.00           C  
ATOM   3092  CG2 VAL D 195     -63.140   7.870   1.382  1.00  0.00           C  
ATOM   3093  H   VAL D 195     -61.242   9.760   0.639  1.00  0.00           H  
ATOM   3094  HA  VAL D 195     -62.070   9.070   3.321  1.00  0.00           H  
ATOM   3095  HB  VAL D 195     -61.124   7.321   1.060  1.00  0.00           H  
ATOM   3096 1HG1 VAL D 195     -62.062   5.525   2.424  1.00  0.00           H  
ATOM   3097 2HG1 VAL D 195     -60.707   6.316   3.207  1.00  0.00           H  
ATOM   3098 3HG1 VAL D 195     -62.325   6.663   3.716  1.00  0.00           H  
ATOM   3099 1HG2 VAL D 195     -63.545   7.049   0.881  1.00  0.00           H  
ATOM   3100 2HG2 VAL D 195     -63.780   8.136   2.200  1.00  0.00           H  
ATOM   3101 3HG2 VAL D 195     -63.072   8.708   0.692  1.00  0.00           H  
ATOM   3102  N   TYR D 196     -58.905   8.609   2.608  1.00  0.00           N  
ATOM   3103  CA  TYR D 196     -57.592   8.432   3.206  1.00  0.00           C  
ATOM   3104  C   TYR D 196     -57.468   9.403   4.365  1.00  0.00           C  
ATOM   3105  O   TYR D 196     -57.125   9.001   5.480  1.00  0.00           O  
ATOM   3106  CB  TYR D 196     -56.527   8.779   2.175  1.00  0.00           C  
ATOM   3107  CG  TYR D 196     -55.069   8.623   2.541  1.00  0.00           C  
ATOM   3108  CD1 TYR D 196     -54.407   7.447   2.263  1.00  0.00           C  
ATOM   3109  CD2 TYR D 196     -54.382   9.678   3.128  1.00  0.00           C  
ATOM   3110  CE1 TYR D 196     -53.058   7.332   2.549  1.00  0.00           C  
ATOM   3111  CE2 TYR D 196     -53.036   9.546   3.425  1.00  0.00           C  
ATOM   3112  CZ  TYR D 196     -52.377   8.367   3.125  1.00  0.00           C  
ATOM   3113  OH  TYR D 196     -51.025   8.222   3.405  1.00  0.00           O  
ATOM   3114  H   TYR D 196     -58.981   8.754   1.598  1.00  0.00           H  
ATOM   3115  HA  TYR D 196     -57.483   7.413   3.574  1.00  0.00           H  
ATOM   3116 1HB  TYR D 196     -56.728   8.236   1.301  1.00  0.00           H  
ATOM   3117 2HB  TYR D 196     -56.651   9.808   1.909  1.00  0.00           H  
ATOM   3118  HD1 TYR D 196     -54.940   6.621   1.801  1.00  0.00           H  
ATOM   3119  HD2 TYR D 196     -54.903  10.612   3.349  1.00  0.00           H  
ATOM   3120  HE1 TYR D 196     -52.518   6.425   2.315  1.00  0.00           H  
ATOM   3121  HE2 TYR D 196     -52.495  10.374   3.884  1.00  0.00           H  
ATOM   3122  HH  TYR D 196     -50.690   7.352   3.060  1.00  0.00           H  
ATOM   3123  N   LEU D 197     -57.796  10.681   4.114  1.00  0.00           N  
ATOM   3124  CA  LEU D 197     -57.699  11.673   5.165  1.00  0.00           C  
ATOM   3125  C   LEU D 197     -58.665  11.373   6.299  1.00  0.00           C  
ATOM   3126  O   LEU D 197     -58.263  11.407   7.459  1.00  0.00           O  
ATOM   3127  CB  LEU D 197     -58.000  13.066   4.614  1.00  0.00           C  
ATOM   3128  CG  LEU D 197     -56.969  13.670   3.674  1.00  0.00           C  
ATOM   3129  CD1 LEU D 197     -57.552  14.956   3.056  1.00  0.00           C  
ATOM   3130  CD2 LEU D 197     -55.692  13.967   4.465  1.00  0.00           C  
ATOM   3131  H   LEU D 197     -58.083  10.955   3.169  1.00  0.00           H  
ATOM   3132  HA  LEU D 197     -56.684  11.660   5.556  1.00  0.00           H  
ATOM   3133 1HB  LEU D 197     -58.938  13.017   4.074  1.00  0.00           H  
ATOM   3134 2HB  LEU D 197     -58.107  13.740   5.453  1.00  0.00           H  
ATOM   3135  HG  LEU D 197     -56.749  12.967   2.865  1.00  0.00           H  
ATOM   3136 1HD1 LEU D 197     -56.826  15.397   2.378  1.00  0.00           H  
ATOM   3137 2HD1 LEU D 197     -58.460  14.711   2.506  1.00  0.00           H  
ATOM   3138 3HD1 LEU D 197     -57.786  15.665   3.844  1.00  0.00           H  
ATOM   3139 1HD2 LEU D 197     -54.947  14.403   3.802  1.00  0.00           H  
ATOM   3140 2HD2 LEU D 197     -55.916  14.670   5.274  1.00  0.00           H  
ATOM   3141 3HD2 LEU D 197     -55.302  13.041   4.892  1.00  0.00           H  
ATOM   3142  N   ALA D 198     -59.902  10.967   5.995  1.00  0.00           N  
ATOM   3143  CA  ALA D 198     -60.839  10.683   7.077  1.00  0.00           C  
ATOM   3144  C   ALA D 198     -60.337   9.574   7.966  1.00  0.00           C  
ATOM   3145  O   ALA D 198     -60.460   9.660   9.183  1.00  0.00           O  
ATOM   3146  CB  ALA D 198     -62.191  10.324   6.543  1.00  0.00           C  
ATOM   3147  H   ALA D 198     -60.214  10.920   5.022  1.00  0.00           H  
ATOM   3148  HA  ALA D 198     -60.945  11.565   7.675  1.00  0.00           H  
ATOM   3149 1HB  ALA D 198     -62.861  10.158   7.369  1.00  0.00           H  
ATOM   3150 2HB  ALA D 198     -62.532  11.149   5.962  1.00  0.00           H  
ATOM   3151 3HB  ALA D 198     -62.125   9.427   5.928  1.00  0.00           H  
ATOM   3152  N   LEU D 199     -59.714   8.563   7.387  1.00  0.00           N  
ATOM   3153  CA  LEU D 199     -59.211   7.475   8.196  1.00  0.00           C  
ATOM   3154  C   LEU D 199     -57.935   7.878   8.952  1.00  0.00           C  
ATOM   3155  O   LEU D 199     -57.714   7.407  10.072  1.00  0.00           O  
ATOM   3156  CB  LEU D 199     -59.054   6.247   7.325  1.00  0.00           C  
ATOM   3157  CG  LEU D 199     -60.371   5.674   6.832  1.00  0.00           C  
ATOM   3158  CD1 LEU D 199     -60.112   4.612   5.887  1.00  0.00           C  
ATOM   3159  CD2 LEU D 199     -61.131   5.119   7.978  1.00  0.00           C  
ATOM   3160  H   LEU D 199     -59.629   8.538   6.365  1.00  0.00           H  
ATOM   3161  HA  LEU D 199     -59.970   7.234   8.936  1.00  0.00           H  
ATOM   3162 1HB  LEU D 199     -58.452   6.506   6.451  1.00  0.00           H  
ATOM   3163 2HB  LEU D 199     -58.572   5.495   7.885  1.00  0.00           H  
ATOM   3164  HG  LEU D 199     -60.948   6.462   6.337  1.00  0.00           H  
ATOM   3165 1HD1 LEU D 199     -61.056   4.201   5.530  1.00  0.00           H  
ATOM   3166 2HD1 LEU D 199     -59.550   5.026   5.065  1.00  0.00           H  
ATOM   3167 3HD1 LEU D 199     -59.536   3.831   6.373  1.00  0.00           H  
ATOM   3168 1HD2 LEU D 199     -62.077   4.707   7.620  1.00  0.00           H  
ATOM   3169 2HD2 LEU D 199     -60.546   4.334   8.433  1.00  0.00           H  
ATOM   3170 3HD2 LEU D 199     -61.312   5.898   8.700  1.00  0.00           H  
ATOM   3171  N   ARG D 200     -57.119   8.783   8.382  1.00  0.00           N  
ATOM   3172  CA  ARG D 200     -55.940   9.283   9.096  1.00  0.00           C  
ATOM   3173  C   ARG D 200     -56.414  10.093  10.319  1.00  0.00           C  
ATOM   3174  O   ARG D 200     -55.800  10.034  11.386  1.00  0.00           O  
ATOM   3175  CB  ARG D 200     -55.040  10.137   8.196  1.00  0.00           C  
ATOM   3176  CG  ARG D 200     -54.270   9.383   7.062  1.00  0.00           C  
ATOM   3177  CD  ARG D 200     -53.151   8.542   7.610  1.00  0.00           C  
ATOM   3178  NE  ARG D 200     -52.343   7.858   6.559  1.00  0.00           N  
ATOM   3179  CZ  ARG D 200     -51.347   6.976   6.832  1.00  0.00           C  
ATOM   3180  NH1 ARG D 200     -51.069   6.716   8.092  1.00  0.00           N  
ATOM   3181  NH2 ARG D 200     -50.630   6.370   5.872  1.00  0.00           N  
ATOM   3182  H   ARG D 200     -57.310   9.113   7.430  1.00  0.00           H  
ATOM   3183  HA  ARG D 200     -55.357   8.431   9.445  1.00  0.00           H  
ATOM   3184 1HB  ARG D 200     -55.643  10.912   7.723  1.00  0.00           H  
ATOM   3185 2HB  ARG D 200     -54.302  10.640   8.812  1.00  0.00           H  
ATOM   3186 1HG  ARG D 200     -54.949   8.723   6.540  1.00  0.00           H  
ATOM   3187 2HG  ARG D 200     -53.859  10.105   6.359  1.00  0.00           H  
ATOM   3188 1HD  ARG D 200     -52.482   9.175   8.188  1.00  0.00           H  
ATOM   3189 2HD  ARG D 200     -53.572   7.785   8.263  1.00  0.00           H  
ATOM   3190  HE  ARG D 200     -52.549   8.058   5.587  1.00  0.00           H  
ATOM   3191 1HH1 ARG D 200     -51.596   7.172   8.828  1.00  0.00           H  
ATOM   3192 2HH1 ARG D 200     -50.330   6.073   8.325  1.00  0.00           H  
ATOM   3193 1HH2 ARG D 200     -50.781   6.532   4.866  1.00  0.00           H  
ATOM   3194 2HH2 ARG D 200     -49.894   5.730   6.127  1.00  0.00           H  
ATOM   3195  N   ILE D 201     -57.543  10.802  10.164  1.00  0.00           N  
ATOM   3196  CA  ILE D 201     -58.163  11.583  11.234  1.00  0.00           C  
ATOM   3197  C   ILE D 201     -58.663  10.662  12.335  1.00  0.00           C  
ATOM   3198  O   ILE D 201     -58.406  10.890  13.519  1.00  0.00           O  
ATOM   3199  CB  ILE D 201     -59.344  12.411  10.695  1.00  0.00           C  
ATOM   3200  CG1 ILE D 201     -58.844  13.460   9.806  1.00  0.00           C  
ATOM   3201  CG2 ILE D 201     -60.074  13.027  11.804  1.00  0.00           C  
ATOM   3202  CD1 ILE D 201     -59.874  14.112   9.000  1.00  0.00           C  
ATOM   3203  H   ILE D 201     -57.966  10.826   9.233  1.00  0.00           H  
ATOM   3204  HA  ILE D 201     -57.421  12.260  11.649  1.00  0.00           H  
ATOM   3205  HB  ILE D 201     -60.010  11.785  10.137  1.00  0.00           H  
ATOM   3206 1HG1 ILE D 201     -58.413  14.200  10.419  1.00  0.00           H  
ATOM   3207 2HG1 ILE D 201     -58.077  13.054   9.160  1.00  0.00           H  
ATOM   3208 1HG2 ILE D 201     -60.900  13.618  11.433  1.00  0.00           H  
ATOM   3209 2HG2 ILE D 201     -60.445  12.250  12.466  1.00  0.00           H  
ATOM   3210 3HG2 ILE D 201     -59.379  13.660  12.318  1.00  0.00           H  
ATOM   3211 1HD1 ILE D 201     -59.423  14.864   8.415  1.00  0.00           H  
ATOM   3212 2HD1 ILE D 201     -60.313  13.415   8.368  1.00  0.00           H  
ATOM   3213 3HD1 ILE D 201     -60.620  14.538   9.645  1.00  0.00           H  
ATOM   3214  N   VAL D 202     -59.321   9.575  11.951  1.00  0.00           N  
ATOM   3215  CA  VAL D 202     -59.818   8.635  12.938  1.00  0.00           C  
ATOM   3216  C   VAL D 202     -58.681   8.000  13.731  1.00  0.00           C  
ATOM   3217  O   VAL D 202     -58.738   7.927  14.957  1.00  0.00           O  
ATOM   3218  CB  VAL D 202     -60.586   7.500  12.256  1.00  0.00           C  
ATOM   3219  CG1 VAL D 202     -60.918   6.480  13.241  1.00  0.00           C  
ATOM   3220  CG2 VAL D 202     -61.815   7.972  11.621  1.00  0.00           C  
ATOM   3221  H   VAL D 202     -59.525   9.438  10.957  1.00  0.00           H  
ATOM   3222  HA  VAL D 202     -60.452   9.163  13.631  1.00  0.00           H  
ATOM   3223  HB  VAL D 202     -59.953   7.063  11.501  1.00  0.00           H  
ATOM   3224 1HG1 VAL D 202     -61.456   5.695  12.758  1.00  0.00           H  
ATOM   3225 2HG1 VAL D 202     -60.015   6.097  13.698  1.00  0.00           H  
ATOM   3226 3HG1 VAL D 202     -61.518   6.901  13.972  1.00  0.00           H  
ATOM   3227 1HG2 VAL D 202     -62.284   7.124  11.163  1.00  0.00           H  
ATOM   3228 2HG2 VAL D 202     -62.460   8.387  12.323  1.00  0.00           H  
ATOM   3229 3HG2 VAL D 202     -61.603   8.702  10.890  1.00  0.00           H  
ATOM   3230  N   GLN D 203     -57.627   7.568  13.039  1.00  0.00           N  
ATOM   3231  CA  GLN D 203     -56.489   6.967  13.721  1.00  0.00           C  
ATOM   3232  C   GLN D 203     -55.729   7.963  14.619  1.00  0.00           C  
ATOM   3233  O   GLN D 203     -55.237   7.588  15.687  1.00  0.00           O  
ATOM   3234  CB  GLN D 203     -55.522   6.349  12.700  1.00  0.00           C  
ATOM   3235  CG  GLN D 203     -54.335   5.613  13.339  1.00  0.00           C  
ATOM   3236  CD  GLN D 203     -53.436   4.887  12.326  1.00  0.00           C  
ATOM   3237  OE1 GLN D 203     -52.957   5.457  11.333  1.00  0.00           O  
ATOM   3238  NE2 GLN D 203     -53.218   3.607  12.581  1.00  0.00           N  
ATOM   3239  H   GLN D 203     -57.625   7.642  12.018  1.00  0.00           H  
ATOM   3240  HA  GLN D 203     -56.865   6.167  14.356  1.00  0.00           H  
ATOM   3241 1HB  GLN D 203     -56.062   5.648  12.064  1.00  0.00           H  
ATOM   3242 2HB  GLN D 203     -55.134   7.140  12.053  1.00  0.00           H  
ATOM   3243 1HG  GLN D 203     -53.727   6.342  13.874  1.00  0.00           H  
ATOM   3244 2HG  GLN D 203     -54.724   4.870  14.037  1.00  0.00           H  
ATOM   3245 1HE2 GLN D 203     -52.662   3.030  11.938  1.00  0.00           H  
ATOM   3246 2HE2 GLN D 203     -53.617   3.187  13.423  1.00  0.00           H  
ATOM   3247  N   GLN D 204     -55.613   9.220  14.173  1.00  0.00           N  
ATOM   3248  CA  GLN D 204     -54.855  10.254  14.872  1.00  0.00           C  
ATOM   3249  C   GLN D 204     -55.557  11.033  16.004  1.00  0.00           C  
ATOM   3250  O   GLN D 204     -54.911  11.360  17.003  1.00  0.00           O  
ATOM   3251  CB  GLN D 204     -54.360  11.257  13.831  1.00  0.00           C  
ATOM   3252  CG  GLN D 204     -53.483  12.361  14.346  1.00  0.00           C  
ATOM   3253  CD  GLN D 204     -52.990  13.227  13.202  1.00  0.00           C  
ATOM   3254  OE1 GLN D 204     -52.609  12.710  12.136  1.00  0.00           O  
ATOM   3255  NE2 GLN D 204     -53.001  14.535  13.407  1.00  0.00           N  
ATOM   3256  H   GLN D 204     -56.023   9.469  13.272  1.00  0.00           H  
ATOM   3257  HA  GLN D 204     -53.988   9.767  15.311  1.00  0.00           H  
ATOM   3258 1HB  GLN D 204     -53.818  10.725  13.051  1.00  0.00           H  
ATOM   3259 2HB  GLN D 204     -55.228  11.724  13.355  1.00  0.00           H  
ATOM   3260 1HG  GLN D 204     -54.066  12.984  15.027  1.00  0.00           H  
ATOM   3261 2HG  GLN D 204     -52.625  11.931  14.861  1.00  0.00           H  
ATOM   3262 1HE2 GLN D 204     -52.700  15.168  12.695  1.00  0.00           H  
ATOM   3263 2HE2 GLN D 204     -53.336  14.909  14.273  1.00  0.00           H  
ATOM   3264  N   LEU D 205     -56.838  11.380  15.863  1.00  0.00           N  
ATOM   3265  CA  LEU D 205     -57.459  12.216  16.888  1.00  0.00           C  
ATOM   3266  C   LEU D 205     -57.890  11.459  18.148  1.00  0.00           C  
ATOM   3267  O   LEU D 205     -58.303  10.306  18.066  1.00  0.00           O  
ATOM   3268  CB  LEU D 205     -58.738  12.865  16.363  1.00  0.00           C  
ATOM   3269  CG  LEU D 205     -58.647  13.813  15.231  1.00  0.00           C  
ATOM   3270  CD1 LEU D 205     -60.053  14.202  14.906  1.00  0.00           C  
ATOM   3271  CD2 LEU D 205     -57.820  15.030  15.606  1.00  0.00           C  
ATOM   3272  H   LEU D 205     -57.371  11.095  15.036  1.00  0.00           H  
ATOM   3273  HA  LEU D 205     -56.735  12.985  17.123  1.00  0.00           H  
ATOM   3274 1HB  LEU D 205     -59.406  12.062  16.037  1.00  0.00           H  
ATOM   3275 2HB  LEU D 205     -59.227  13.387  17.171  1.00  0.00           H  
ATOM   3276  HG  LEU D 205     -58.199  13.323  14.366  1.00  0.00           H  
ATOM   3277 1HD1 LEU D 205     -60.054  14.899  14.076  1.00  0.00           H  
ATOM   3278 2HD1 LEU D 205     -60.629  13.319  14.648  1.00  0.00           H  
ATOM   3279 3HD1 LEU D 205     -60.487  14.666  15.782  1.00  0.00           H  
ATOM   3280 1HD2 LEU D 205     -57.788  15.727  14.759  1.00  0.00           H  
ATOM   3281 2HD2 LEU D 205     -58.272  15.528  16.466  1.00  0.00           H  
ATOM   3282 3HD2 LEU D 205     -56.806  14.720  15.856  1.00  0.00           H  
ATOM   3283  N   PRO D 206     -57.822  12.096  19.342  1.00  0.00           N  
ATOM   3284  CA  PRO D 206     -58.406  11.625  20.592  1.00  0.00           C  
ATOM   3285  C   PRO D 206     -59.915  11.897  20.666  1.00  0.00           C  
ATOM   3286  O   PRO D 206     -60.618  11.353  21.518  1.00  0.00           O  
ATOM   3287  CB  PRO D 206     -57.643  12.448  21.634  1.00  0.00           C  
ATOM   3288  CG  PRO D 206     -57.318  13.749  20.924  1.00  0.00           C  
ATOM   3289  CD  PRO D 206     -57.052  13.357  19.478  1.00  0.00           C  
ATOM   3290  HA  PRO D 206     -58.197  10.550  20.704  1.00  0.00           H  
ATOM   3291 1HB  PRO D 206     -58.275  12.596  22.522  1.00  0.00           H  
ATOM   3292 2HB  PRO D 206     -56.748  11.901  21.964  1.00  0.00           H  
ATOM   3293 1HG  PRO D 206     -58.162  14.450  21.027  1.00  0.00           H  
ATOM   3294 2HG  PRO D 206     -56.450  14.231  21.400  1.00  0.00           H  
ATOM   3295 1HD  PRO D 206     -57.451  14.151  18.831  1.00  0.00           H  
ATOM   3296 2HD  PRO D 206     -55.974  13.172  19.313  1.00  0.00           H  
ATOM   3297  N   ASP D 207     -60.395  12.775  19.779  1.00  0.00           N  
ATOM   3298  CA  ASP D 207     -61.790  13.201  19.740  1.00  0.00           C  
ATOM   3299  C   ASP D 207     -62.566  12.408  18.708  1.00  0.00           C  
ATOM   3300  O   ASP D 207     -62.526  12.710  17.503  1.00  0.00           O  
ATOM   3301  CB  ASP D 207     -61.889  14.705  19.466  1.00  0.00           C  
ATOM   3302  CG  ASP D 207     -63.348  15.287  19.467  1.00  0.00           C  
ATOM   3303  OD1 ASP D 207     -64.298  14.565  19.105  1.00  0.00           O  
ATOM   3304  OD2 ASP D 207     -63.506  16.425  19.919  1.00  0.00           O  
ATOM   3305  H   ASP D 207     -59.765  13.177  19.110  1.00  0.00           H  
ATOM   3306  HA  ASP D 207     -62.234  13.007  20.717  1.00  0.00           H  
ATOM   3307 1HB  ASP D 207     -61.300  15.243  20.212  1.00  0.00           H  
ATOM   3308 2HB  ASP D 207     -61.443  14.911  18.492  1.00  0.00           H  
ATOM   3309  N   THR D 208     -63.322  11.435  19.192  1.00  0.00           N  
ATOM   3310  CA  THR D 208     -64.009  10.525  18.310  1.00  0.00           C  
ATOM   3311  C   THR D 208     -65.247  11.145  17.651  1.00  0.00           C  
ATOM   3312  O   THR D 208     -65.759  10.595  16.675  1.00  0.00           O  
ATOM   3313  CB  THR D 208     -64.337   9.205  19.050  1.00  0.00           C  
ATOM   3314  OG1 THR D 208     -65.192   9.428  20.170  1.00  0.00           O  
ATOM   3315  CG2 THR D 208     -63.015   8.574  19.529  1.00  0.00           C  
ATOM   3316  H   THR D 208     -63.345  11.283  20.194  1.00  0.00           H  
ATOM   3317  HA  THR D 208     -63.312  10.262  17.522  1.00  0.00           H  
ATOM   3318  HB  THR D 208     -64.852   8.530  18.384  1.00  0.00           H  
ATOM   3319  HG1 THR D 208     -65.666   8.567  20.344  1.00  0.00           H  
ATOM   3320 1HG2 THR D 208     -63.217   7.647  20.043  1.00  0.00           H  
ATOM   3321 2HG2 THR D 208     -62.368   8.382  18.676  1.00  0.00           H  
ATOM   3322 3HG2 THR D 208     -62.512   9.262  20.213  1.00  0.00           H  
ATOM   3323  N   GLU D 209     -65.734  12.293  18.155  1.00  0.00           N  
ATOM   3324  CA  GLU D 209     -66.910  12.889  17.527  1.00  0.00           C  
ATOM   3325  C   GLU D 209     -66.447  13.545  16.244  1.00  0.00           C  
ATOM   3326  O   GLU D 209     -67.082  13.399  15.196  1.00  0.00           O  
ATOM   3327  CB  GLU D 209     -67.604  13.909  18.434  1.00  0.00           C  
ATOM   3328  CG  GLU D 209     -68.897  14.536  17.840  1.00  0.00           C  
ATOM   3329  CD  GLU D 209     -70.079  13.572  17.663  1.00  0.00           C  
ATOM   3330  OE1 GLU D 209     -70.158  12.588  18.372  1.00  0.00           O  
ATOM   3331  OE2 GLU D 209     -70.903  13.832  16.814  1.00  0.00           O  
ATOM   3332  H   GLU D 209     -65.238  12.796  18.901  1.00  0.00           H  
ATOM   3333  HA  GLU D 209     -67.620  12.103  17.277  1.00  0.00           H  
ATOM   3334 1HB  GLU D 209     -67.860  13.436  19.380  1.00  0.00           H  
ATOM   3335 2HB  GLU D 209     -66.910  14.724  18.654  1.00  0.00           H  
ATOM   3336 1HG  GLU D 209     -69.209  15.353  18.490  1.00  0.00           H  
ATOM   3337 2HG  GLU D 209     -68.645  14.971  16.873  1.00  0.00           H  
ATOM   3338  N   LEU D 210     -65.290  14.210  16.312  1.00  0.00           N  
ATOM   3339  CA  LEU D 210     -64.759  14.847  15.117  1.00  0.00           C  
ATOM   3340  C   LEU D 210     -64.390  13.787  14.111  1.00  0.00           C  
ATOM   3341  O   LEU D 210     -64.639  13.942  12.913  1.00  0.00           O  
ATOM   3342  CB  LEU D 210     -63.547  15.713  15.403  1.00  0.00           C  
ATOM   3343  CG  LEU D 210     -62.968  16.380  14.144  1.00  0.00           C  
ATOM   3344  CD1 LEU D 210     -64.041  17.215  13.505  1.00  0.00           C  
ATOM   3345  CD2 LEU D 210     -61.811  17.257  14.496  1.00  0.00           C  
ATOM   3346  H   LEU D 210     -64.816  14.292  17.227  1.00  0.00           H  
ATOM   3347  HA  LEU D 210     -65.535  15.481  14.691  1.00  0.00           H  
ATOM   3348 1HB  LEU D 210     -63.849  16.477  16.091  1.00  0.00           H  
ATOM   3349 2HB  LEU D 210     -62.782  15.102  15.877  1.00  0.00           H  
ATOM   3350  HG  LEU D 210     -62.646  15.604  13.446  1.00  0.00           H  
ATOM   3351 1HD1 LEU D 210     -63.655  17.682  12.613  1.00  0.00           H  
ATOM   3352 2HD1 LEU D 210     -64.886  16.586  13.247  1.00  0.00           H  
ATOM   3353 3HD1 LEU D 210     -64.363  17.984  14.206  1.00  0.00           H  
ATOM   3354 1HD2 LEU D 210     -61.409  17.709  13.615  1.00  0.00           H  
ATOM   3355 2HD2 LEU D 210     -62.162  18.006  15.149  1.00  0.00           H  
ATOM   3356 3HD2 LEU D 210     -61.036  16.715  14.977  1.00  0.00           H  
ATOM   3357  N   ALA D 211     -63.802  12.700  14.598  1.00  0.00           N  
ATOM   3358  CA  ALA D 211     -63.445  11.610  13.725  1.00  0.00           C  
ATOM   3359  C   ALA D 211     -64.691  11.042  13.025  1.00  0.00           C  
ATOM   3360  O   ALA D 211     -64.635  10.736  11.830  1.00  0.00           O  
ATOM   3361  CB  ALA D 211     -62.756  10.568  14.528  1.00  0.00           C  
ATOM   3362  H   ALA D 211     -63.583  12.647  15.598  1.00  0.00           H  
ATOM   3363  HA  ALA D 211     -62.769  11.985  12.960  1.00  0.00           H  
ATOM   3364 1HB  ALA D 211     -62.489   9.786  13.905  1.00  0.00           H  
ATOM   3365 2HB  ALA D 211     -61.869  10.985  15.010  1.00  0.00           H  
ATOM   3366 3HB  ALA D 211     -63.445  10.223  15.269  1.00  0.00           H  
ATOM   3367  N   ARG D 212     -65.832  10.953  13.735  1.00  0.00           N  
ATOM   3368  CA  ARG D 212     -67.058  10.504  13.081  1.00  0.00           C  
ATOM   3369  C   ARG D 212     -67.510  11.490  12.015  1.00  0.00           C  
ATOM   3370  O   ARG D 212     -67.944  11.061  10.941  1.00  0.00           O  
ATOM   3371  CB  ARG D 212     -68.194  10.244  14.073  1.00  0.00           C  
ATOM   3372  CG  ARG D 212     -68.081   8.932  14.858  1.00  0.00           C  
ATOM   3373  CD  ARG D 212     -69.306   8.587  15.613  1.00  0.00           C  
ATOM   3374  NE  ARG D 212     -69.468   9.448  16.768  1.00  0.00           N  
ATOM   3375  CZ  ARG D 212     -68.918   9.167  17.968  1.00  0.00           C  
ATOM   3376  NH1 ARG D 212     -68.220   8.064  18.105  1.00  0.00           N  
ATOM   3377  NH2 ARG D 212     -69.075   9.985  18.989  1.00  0.00           N  
ATOM   3378  H   ARG D 212     -65.844  11.163  14.736  1.00  0.00           H  
ATOM   3379  HA  ARG D 212     -66.844   9.555  12.591  1.00  0.00           H  
ATOM   3380 1HB  ARG D 212     -68.223  11.055  14.802  1.00  0.00           H  
ATOM   3381 2HB  ARG D 212     -69.147  10.244  13.546  1.00  0.00           H  
ATOM   3382 1HG  ARG D 212     -67.862   8.113  14.172  1.00  0.00           H  
ATOM   3383 2HG  ARG D 212     -67.293   9.021  15.590  1.00  0.00           H  
ATOM   3384 1HD  ARG D 212     -70.179   8.701  14.973  1.00  0.00           H  
ATOM   3385 2HD  ARG D 212     -69.236   7.553  15.961  1.00  0.00           H  
ATOM   3386  HE  ARG D 212     -70.002  10.312  16.676  1.00  0.00           H  
ATOM   3387 1HH1 ARG D 212     -68.087   7.450  17.319  1.00  0.00           H  
ATOM   3388 2HH1 ARG D 212     -67.782   7.817  19.005  1.00  0.00           H  
ATOM   3389 1HH2 ARG D 212     -69.613  10.856  18.867  1.00  0.00           H  
ATOM   3390 2HH2 ARG D 212     -68.655   9.765  19.878  1.00  0.00           H  
ATOM   3391  N   LEU D 213     -67.363  12.801  12.263  1.00  0.00           N  
ATOM   3392  CA  LEU D 213     -67.773  13.765  11.244  1.00  0.00           C  
ATOM   3393  C   LEU D 213     -66.868  13.626  10.023  1.00  0.00           C  
ATOM   3394  O   LEU D 213     -67.333  13.755   8.887  1.00  0.00           O  
ATOM   3395  CB  LEU D 213     -67.683  15.225  11.734  1.00  0.00           C  
ATOM   3396  CG  LEU D 213     -68.911  15.844  12.425  1.00  0.00           C  
ATOM   3397  CD1 LEU D 213     -70.135  15.654  11.543  1.00  0.00           C  
ATOM   3398  CD2 LEU D 213     -69.079  15.239  13.792  1.00  0.00           C  
ATOM   3399  H   LEU D 213     -67.013  13.108  13.178  1.00  0.00           H  
ATOM   3400  HA  LEU D 213     -68.799  13.548  10.950  1.00  0.00           H  
ATOM   3401 1HB  LEU D 213     -66.844  15.300  12.420  1.00  0.00           H  
ATOM   3402 2HB  LEU D 213     -67.479  15.847  10.878  1.00  0.00           H  
ATOM   3403  HG  LEU D 213     -68.756  16.918  12.537  1.00  0.00           H  
ATOM   3404 1HD1 LEU D 213     -71.000  16.113  12.021  1.00  0.00           H  
ATOM   3405 2HD1 LEU D 213     -69.963  16.128  10.575  1.00  0.00           H  
ATOM   3406 3HD1 LEU D 213     -70.326  14.587  11.398  1.00  0.00           H  
ATOM   3407 1HD2 LEU D 213     -69.936  15.687  14.297  1.00  0.00           H  
ATOM   3408 2HD2 LEU D 213     -69.230  14.162  13.713  1.00  0.00           H  
ATOM   3409 3HD2 LEU D 213     -68.183  15.435  14.377  1.00  0.00           H  
ATOM   3410  N   ALA D 214     -65.574  13.360  10.251  1.00  0.00           N  
ATOM   3411  CA  ALA D 214     -64.633  13.201   9.149  1.00  0.00           C  
ATOM   3412  C   ALA D 214     -65.011  12.008   8.281  1.00  0.00           C  
ATOM   3413  O   ALA D 214     -64.927  12.083   7.048  1.00  0.00           O  
ATOM   3414  CB  ALA D 214     -63.232  13.028   9.683  1.00  0.00           C  
ATOM   3415  H   ALA D 214     -65.242  13.299  11.218  1.00  0.00           H  
ATOM   3416  HA  ALA D 214     -64.676  14.096   8.533  1.00  0.00           H  
ATOM   3417 1HB  ALA D 214     -62.553  12.934   8.860  1.00  0.00           H  
ATOM   3418 2HB  ALA D 214     -62.975  13.896  10.284  1.00  0.00           H  
ATOM   3419 3HB  ALA D 214     -63.182  12.132  10.297  1.00  0.00           H  
ATOM   3420  N   LEU D 215     -65.465  10.919   8.915  1.00  0.00           N  
ATOM   3421  CA  LEU D 215     -65.888   9.749   8.159  1.00  0.00           C  
ATOM   3422  C   LEU D 215     -67.172  10.020   7.403  1.00  0.00           C  
ATOM   3423  O   LEU D 215     -67.313   9.588   6.254  1.00  0.00           O  
ATOM   3424  CB  LEU D 215     -66.122   8.552   9.075  1.00  0.00           C  
ATOM   3425  CG  LEU D 215     -64.906   7.956   9.720  1.00  0.00           C  
ATOM   3426  CD1 LEU D 215     -65.350   6.928  10.682  1.00  0.00           C  
ATOM   3427  CD2 LEU D 215     -64.038   7.339   8.679  1.00  0.00           C  
ATOM   3428  H   LEU D 215     -65.473  10.902   9.940  1.00  0.00           H  
ATOM   3429  HA  LEU D 215     -65.114   9.498   7.442  1.00  0.00           H  
ATOM   3430 1HB  LEU D 215     -66.795   8.866   9.876  1.00  0.00           H  
ATOM   3431 2HB  LEU D 215     -66.617   7.765   8.505  1.00  0.00           H  
ATOM   3432  HG  LEU D 215     -64.359   8.730  10.260  1.00  0.00           H  
ATOM   3433 1HD1 LEU D 215     -64.507   6.466  11.182  1.00  0.00           H  
ATOM   3434 2HD1 LEU D 215     -65.999   7.394  11.409  1.00  0.00           H  
ATOM   3435 3HD1 LEU D 215     -65.889   6.190  10.136  1.00  0.00           H  
ATOM   3436 1HD2 LEU D 215     -63.191   6.906   9.143  1.00  0.00           H  
ATOM   3437 2HD2 LEU D 215     -64.603   6.567   8.159  1.00  0.00           H  
ATOM   3438 3HD2 LEU D 215     -63.719   8.094   7.975  1.00  0.00           H  
ATOM   3439  N   GLU D 216     -68.120  10.744   8.021  1.00  0.00           N  
ATOM   3440  CA  GLU D 216     -69.356  11.018   7.304  1.00  0.00           C  
ATOM   3441  C   GLU D 216     -69.071  11.918   6.123  1.00  0.00           C  
ATOM   3442  O   GLU D 216     -69.597  11.690   5.032  1.00  0.00           O  
ATOM   3443  CB  GLU D 216     -70.435  11.677   8.177  1.00  0.00           C  
ATOM   3444  CG  GLU D 216     -71.079  10.791   9.244  1.00  0.00           C  
ATOM   3445  CD  GLU D 216     -72.229  11.492   9.977  1.00  0.00           C  
ATOM   3446  OE1 GLU D 216     -72.465  12.652   9.709  1.00  0.00           O  
ATOM   3447  OE2 GLU D 216     -72.871  10.860  10.784  1.00  0.00           O  
ATOM   3448  H   GLU D 216     -67.984  11.066   8.984  1.00  0.00           H  
ATOM   3449  HA  GLU D 216     -69.752  10.076   6.926  1.00  0.00           H  
ATOM   3450 1HB  GLU D 216     -69.989  12.530   8.696  1.00  0.00           H  
ATOM   3451 2HB  GLU D 216     -71.224  12.065   7.541  1.00  0.00           H  
ATOM   3452 1HG  GLU D 216     -71.456   9.884   8.772  1.00  0.00           H  
ATOM   3453 2HG  GLU D 216     -70.315  10.501   9.965  1.00  0.00           H  
ATOM   3454  N   LEU D 217     -68.187  12.902   6.306  1.00  0.00           N  
ATOM   3455  CA  LEU D 217     -67.873  13.774   5.200  1.00  0.00           C  
ATOM   3456  C   LEU D 217     -67.210  13.048   4.077  1.00  0.00           C  
ATOM   3457  O   LEU D 217     -67.603  13.223   2.927  1.00  0.00           O  
ATOM   3458  CB  LEU D 217     -66.937  14.900   5.583  1.00  0.00           C  
ATOM   3459  CG  LEU D 217     -66.509  15.712   4.369  1.00  0.00           C  
ATOM   3460  CD1 LEU D 217     -67.728  16.315   3.716  1.00  0.00           C  
ATOM   3461  CD2 LEU D 217     -65.542  16.730   4.793  1.00  0.00           C  
ATOM   3462  H   LEU D 217     -67.772  13.063   7.226  1.00  0.00           H  
ATOM   3463  HA  LEU D 217     -68.803  14.204   4.834  1.00  0.00           H  
ATOM   3464 1HB  LEU D 217     -67.440  15.562   6.288  1.00  0.00           H  
ATOM   3465 2HB  LEU D 217     -66.049  14.483   6.063  1.00  0.00           H  
ATOM   3466  HG  LEU D 217     -66.034  15.050   3.645  1.00  0.00           H  
ATOM   3467 1HD1 LEU D 217     -67.434  16.874   2.835  1.00  0.00           H  
ATOM   3468 2HD1 LEU D 217     -68.415  15.524   3.420  1.00  0.00           H  
ATOM   3469 3HD1 LEU D 217     -68.223  16.978   4.425  1.00  0.00           H  
ATOM   3470 1HD2 LEU D 217     -65.213  17.296   3.956  1.00  0.00           H  
ATOM   3471 2HD2 LEU D 217     -66.021  17.371   5.503  1.00  0.00           H  
ATOM   3472 3HD2 LEU D 217     -64.707  16.239   5.243  1.00  0.00           H  
ATOM   3473  N   ALA D 218     -66.193  12.248   4.374  1.00  0.00           N  
ATOM   3474  CA  ALA D 218     -65.533  11.559   3.295  1.00  0.00           C  
ATOM   3475  C   ALA D 218     -66.468  10.572   2.623  1.00  0.00           C  
ATOM   3476  O   ALA D 218     -66.410  10.429   1.407  1.00  0.00           O  
ATOM   3477  CB  ALA D 218     -64.304  10.868   3.772  1.00  0.00           C  
ATOM   3478  H   ALA D 218     -65.874  12.127   5.340  1.00  0.00           H  
ATOM   3479  HA  ALA D 218     -65.233  12.299   2.560  1.00  0.00           H  
ATOM   3480 1HB  ALA D 218     -63.832  10.402   2.932  1.00  0.00           H  
ATOM   3481 2HB  ALA D 218     -63.650  11.611   4.195  1.00  0.00           H  
ATOM   3482 3HB  ALA D 218     -64.568  10.127   4.521  1.00  0.00           H  
ATOM   3483  N   LYS D 219     -67.362   9.907   3.368  1.00  0.00           N  
ATOM   3484  CA  LYS D 219     -68.210   8.941   2.690  1.00  0.00           C  
ATOM   3485  C   LYS D 219     -69.134   9.672   1.737  1.00  0.00           C  
ATOM   3486  O   LYS D 219     -69.325   9.252   0.591  1.00  0.00           O  
ATOM   3487  CB  LYS D 219     -69.058   8.121   3.667  1.00  0.00           C  
ATOM   3488  CG  LYS D 219     -69.780   6.958   2.965  1.00  0.00           C  
ATOM   3489  CD  LYS D 219     -70.446   5.991   3.931  1.00  0.00           C  
ATOM   3490  CE  LYS D 219     -70.790   4.693   3.191  1.00  0.00           C  
ATOM   3491  NZ  LYS D 219     -71.866   4.867   2.150  1.00  0.00           N  
ATOM   3492  H   LYS D 219     -67.418  10.020   4.384  1.00  0.00           H  
ATOM   3493  HA  LYS D 219     -67.586   8.272   2.101  1.00  0.00           H  
ATOM   3494 1HB  LYS D 219     -68.470   7.774   4.507  1.00  0.00           H  
ATOM   3495 2HB  LYS D 219     -69.829   8.774   4.083  1.00  0.00           H  
ATOM   3496 1HG  LYS D 219     -70.548   7.364   2.297  1.00  0.00           H  
ATOM   3497 2HG  LYS D 219     -69.064   6.402   2.359  1.00  0.00           H  
ATOM   3498 1HD  LYS D 219     -69.771   5.769   4.762  1.00  0.00           H  
ATOM   3499 2HD  LYS D 219     -71.361   6.433   4.325  1.00  0.00           H  
ATOM   3500 1HE  LYS D 219     -69.883   4.351   2.690  1.00  0.00           H  
ATOM   3501 2HE  LYS D 219     -71.105   3.930   3.902  1.00  0.00           H  
ATOM   3502 1HZ  LYS D 219     -71.985   3.968   1.671  1.00  0.00           H  
ATOM   3503 2HZ  LYS D 219     -72.733   5.160   2.556  1.00  0.00           H  
ATOM   3504 3HZ  LYS D 219     -71.605   5.563   1.444  1.00  0.00           H  
ATOM   3505  N   LYS D 220     -69.695  10.787   2.206  1.00  0.00           N  
ATOM   3506  CA  LYS D 220     -70.605  11.565   1.395  1.00  0.00           C  
ATOM   3507  C   LYS D 220     -69.847  12.135   0.203  1.00  0.00           C  
ATOM   3508  O   LYS D 220     -70.330  12.079  -0.925  1.00  0.00           O  
ATOM   3509  CB  LYS D 220     -71.226  12.655   2.270  1.00  0.00           C  
ATOM   3510  CG  LYS D 220     -72.214  12.090   3.326  1.00  0.00           C  
ATOM   3511  CD  LYS D 220     -72.704  13.162   4.304  1.00  0.00           C  
ATOM   3512  CE  LYS D 220     -73.615  12.564   5.398  1.00  0.00           C  
ATOM   3513  NZ  LYS D 220     -73.977  13.573   6.465  1.00  0.00           N  
ATOM   3514  H   LYS D 220     -69.501  11.096   3.164  1.00  0.00           H  
ATOM   3515  HA  LYS D 220     -71.395  10.910   1.025  1.00  0.00           H  
ATOM   3516 1HB  LYS D 220     -70.433  13.189   2.802  1.00  0.00           H  
ATOM   3517 2HB  LYS D 220     -71.754  13.376   1.648  1.00  0.00           H  
ATOM   3518 1HG  LYS D 220     -73.079  11.672   2.810  1.00  0.00           H  
ATOM   3519 2HG  LYS D 220     -71.734  11.287   3.880  1.00  0.00           H  
ATOM   3520 1HD  LYS D 220     -71.844  13.640   4.785  1.00  0.00           H  
ATOM   3521 2HD  LYS D 220     -73.263  13.921   3.761  1.00  0.00           H  
ATOM   3522 1HE  LYS D 220     -74.529  12.206   4.931  1.00  0.00           H  
ATOM   3523 2HE  LYS D 220     -73.104  11.723   5.868  1.00  0.00           H  
ATOM   3524 1HZ  LYS D 220     -74.571  13.150   7.159  1.00  0.00           H  
ATOM   3525 2HZ  LYS D 220     -73.131  13.916   6.920  1.00  0.00           H  
ATOM   3526 3HZ  LYS D 220     -74.455  14.380   6.048  1.00  0.00           H  
ATOM   3527  N   ALA D 221     -68.610  12.577   0.435  1.00  0.00           N  
ATOM   3528  CA  ALA D 221     -67.761  13.131  -0.603  1.00  0.00           C  
ATOM   3529  C   ALA D 221     -67.477  12.099  -1.701  1.00  0.00           C  
ATOM   3530  O   ALA D 221     -67.363  12.462  -2.869  1.00  0.00           O  
ATOM   3531  CB  ALA D 221     -66.474  13.638   0.009  1.00  0.00           C  
ATOM   3532  H   ALA D 221     -68.255  12.579   1.388  1.00  0.00           H  
ATOM   3533  HA  ALA D 221     -68.292  13.962  -1.051  1.00  0.00           H  
ATOM   3534 1HB  ALA D 221     -65.867  14.079  -0.748  1.00  0.00           H  
ATOM   3535 2HB  ALA D 221     -66.700  14.381   0.773  1.00  0.00           H  
ATOM   3536 3HB  ALA D 221     -65.962  12.807   0.454  1.00  0.00           H  
ATOM   3537  N   VAL D 222     -67.370  10.816  -1.333  1.00  0.00           N  
ATOM   3538  CA  VAL D 222     -67.189   9.753  -2.322  1.00  0.00           C  
ATOM   3539  C   VAL D 222     -68.468   9.559  -3.153  1.00  0.00           C  
ATOM   3540  O   VAL D 222     -68.407   9.337  -4.365  1.00  0.00           O  
ATOM   3541  CB  VAL D 222     -66.828   8.389  -1.673  1.00  0.00           C  
ATOM   3542  CG1 VAL D 222     -66.834   7.301  -2.734  1.00  0.00           C  
ATOM   3543  CG2 VAL D 222     -65.464   8.425  -1.023  1.00  0.00           C  
ATOM   3544  H   VAL D 222     -67.403  10.581  -0.337  1.00  0.00           H  
ATOM   3545  HA  VAL D 222     -66.394  10.052  -2.991  1.00  0.00           H  
ATOM   3546  HB  VAL D 222     -67.584   8.149  -0.924  1.00  0.00           H  
ATOM   3547 1HG1 VAL D 222     -66.602   6.340  -2.275  1.00  0.00           H  
ATOM   3548 2HG1 VAL D 222     -67.820   7.253  -3.195  1.00  0.00           H  
ATOM   3549 3HG1 VAL D 222     -66.089   7.531  -3.490  1.00  0.00           H  
ATOM   3550 1HG2 VAL D 222     -65.277   7.455  -0.583  1.00  0.00           H  
ATOM   3551 2HG2 VAL D 222     -64.700   8.636  -1.739  1.00  0.00           H  
ATOM   3552 3HG2 VAL D 222     -65.437   9.174  -0.266  1.00  0.00           H  
ATOM   3553  N   GLU D 223     -69.625   9.577  -2.474  1.00  0.00           N  
ATOM   3554  CA  GLU D 223     -70.936   9.397  -3.110  1.00  0.00           C  
ATOM   3555  C   GLU D 223     -71.379  10.582  -4.001  1.00  0.00           C  
ATOM   3556  O   GLU D 223     -72.067  10.382  -5.007  1.00  0.00           O  
ATOM   3557  CB  GLU D 223     -72.003   9.138  -2.036  1.00  0.00           C  
ATOM   3558  CG  GLU D 223     -71.835   7.799  -1.301  1.00  0.00           C  
ATOM   3559  CD  GLU D 223     -72.860   7.551  -0.201  1.00  0.00           C  
ATOM   3560  OE1 GLU D 223     -73.789   8.311  -0.072  1.00  0.00           O  
ATOM   3561  OE2 GLU D 223     -72.683   6.590   0.533  1.00  0.00           O  
ATOM   3562  H   GLU D 223     -69.584   9.727  -1.461  1.00  0.00           H  
ATOM   3563  HA  GLU D 223     -70.874   8.514  -3.745  1.00  0.00           H  
ATOM   3564 1HB  GLU D 223     -71.964   9.935  -1.293  1.00  0.00           H  
ATOM   3565 2HB  GLU D 223     -72.991   9.160  -2.490  1.00  0.00           H  
ATOM   3566 1HG  GLU D 223     -71.902   6.994  -2.030  1.00  0.00           H  
ATOM   3567 2HG  GLU D 223     -70.836   7.770  -0.868  1.00  0.00           H  
ATOM   3568  N   MET D 224     -71.008  11.807  -3.623  1.00  0.00           N  
ATOM   3569  CA  MET D 224     -71.357  13.012  -4.382  1.00  0.00           C  
ATOM   3570  C   MET D 224     -70.434  13.169  -5.594  1.00  0.00           C  
ATOM   3571  O   MET D 224     -69.242  12.888  -5.517  1.00  0.00           O  
ATOM   3572  CB  MET D 224     -71.305  14.233  -3.466  1.00  0.00           C  
ATOM   3573  CG  MET D 224     -72.329  14.211  -2.332  1.00  0.00           C  
ATOM   3574  SD  MET D 224     -73.999  14.211  -2.926  1.00  0.00           S  
ATOM   3575  CE  MET D 224     -73.995  15.844  -3.563  1.00  0.00           C  
ATOM   3576  H   MET D 224     -70.481  11.901  -2.754  1.00  0.00           H  
ATOM   3577  HA  MET D 224     -72.375  12.902  -4.752  1.00  0.00           H  
ATOM   3578 1HB  MET D 224     -70.332  14.272  -2.996  1.00  0.00           H  
ATOM   3579 2HB  MET D 224     -71.438  15.145  -4.045  1.00  0.00           H  
ATOM   3580 1HG  MET D 224     -72.195  13.318  -1.742  1.00  0.00           H  
ATOM   3581 2HG  MET D 224     -72.191  15.069  -1.681  1.00  0.00           H  
ATOM   3582 1HE  MET D 224     -74.972  16.076  -3.983  1.00  0.00           H  
ATOM   3583 2HE  MET D 224     -73.769  16.518  -2.754  1.00  0.00           H  
ATOM   3584 3HE  MET D 224     -73.230  15.939  -4.334  1.00  0.00           H  
ATOM   3585  N   THR D 225     -70.975  13.641  -6.718  1.00  0.00           N  
ATOM   3586  CA  THR D 225     -70.167  13.753  -7.937  1.00  0.00           C  
ATOM   3587  C   THR D 225     -70.100  15.121  -8.620  1.00  0.00           C  
ATOM   3588  O   THR D 225     -70.843  15.392  -9.567  1.00  0.00           O  
ATOM   3589  CB  THR D 225     -70.650  12.739  -8.992  1.00  0.00           C  
ATOM   3590  OG1 THR D 225     -72.056  12.946  -9.251  1.00  0.00           O  
ATOM   3591  CG2 THR D 225     -70.425  11.309  -8.511  1.00  0.00           C  
ATOM   3592  H   THR D 225     -71.954  13.879  -6.733  1.00  0.00           H  
ATOM   3593  HA  THR D 225     -69.144  13.485  -7.674  1.00  0.00           H  
ATOM   3594  HB  THR D 225     -70.092  12.899  -9.915  1.00  0.00           H  
ATOM   3595  HG1 THR D 225     -72.560  12.557  -8.521  1.00  0.00           H  
ATOM   3596 1HG2 THR D 225     -70.764  10.610  -9.274  1.00  0.00           H  
ATOM   3597 2HG2 THR D 225     -69.362  11.153  -8.320  1.00  0.00           H  
ATOM   3598 3HG2 THR D 225     -70.984  11.132  -7.590  1.00  0.00           H  
ATOM   3599  N   ALA D 226     -69.223  15.982  -8.123  1.00  0.00           N  
ATOM   3600  CA  ALA D 226     -68.980  17.312  -8.694  1.00  0.00           C  
ATOM   3601  C   ALA D 226     -67.556  17.712  -8.286  1.00  0.00           C  
ATOM   3602  O   ALA D 226     -67.061  17.289  -7.244  1.00  0.00           O  
ATOM   3603  CB  ALA D 226     -70.042  18.327  -8.270  1.00  0.00           C  
ATOM   3604  H   ALA D 226     -68.676  15.682  -7.328  1.00  0.00           H  
ATOM   3605  HA  ALA D 226     -69.010  17.236  -9.783  1.00  0.00           H  
ATOM   3606 1HB  ALA D 226     -69.818  19.281  -8.740  1.00  0.00           H  
ATOM   3607 2HB  ALA D 226     -71.024  17.985  -8.613  1.00  0.00           H  
ATOM   3608 3HB  ALA D 226     -70.071  18.453  -7.212  1.00  0.00           H  
ATOM   3609  N   GLN D 227     -66.894  18.568  -9.045  1.00  0.00           N  
ATOM   3610  CA  GLN D 227     -65.496  18.884  -8.707  1.00  0.00           C  
ATOM   3611  C   GLN D 227     -65.296  19.555  -7.354  1.00  0.00           C  
ATOM   3612  O   GLN D 227     -64.313  19.285  -6.650  1.00  0.00           O  
ATOM   3613  CB  GLN D 227     -64.873  19.790  -9.768  1.00  0.00           C  
ATOM   3614  CG  GLN D 227     -63.362  20.040  -9.576  1.00  0.00           C  
ATOM   3615  CD  GLN D 227     -62.540  18.754  -9.734  1.00  0.00           C  
ATOM   3616  OE1 GLN D 227     -62.827  17.972 -10.648  1.00  0.00           O  
ATOM   3617  NE2 GLN D 227     -61.519  18.527  -8.889  1.00  0.00           N  
ATOM   3618  H   GLN D 227     -67.319  18.945  -9.884  1.00  0.00           H  
ATOM   3619  HA  GLN D 227     -64.940  17.946  -8.692  1.00  0.00           H  
ATOM   3620 1HB  GLN D 227     -65.026  19.362 -10.757  1.00  0.00           H  
ATOM   3621 2HB  GLN D 227     -65.368  20.764  -9.747  1.00  0.00           H  
ATOM   3622 1HG  GLN D 227     -63.024  20.759 -10.319  1.00  0.00           H  
ATOM   3623 2HG  GLN D 227     -63.196  20.437  -8.571  1.00  0.00           H  
ATOM   3624 1HE2 GLN D 227     -60.970  17.700  -8.992  1.00  0.00           H  
ATOM   3625 2HE2 GLN D 227     -61.261  19.188  -8.141  1.00  0.00           H  
ATOM   3626  N   GLU D 228     -66.256  20.361  -6.941  1.00  0.00           N  
ATOM   3627  CA  GLU D 228     -66.040  21.140  -5.740  1.00  0.00           C  
ATOM   3628  C   GLU D 228     -66.361  20.346  -4.476  1.00  0.00           C  
ATOM   3629  O   GLU D 228     -66.141  20.833  -3.362  1.00  0.00           O  
ATOM   3630  CB  GLU D 228     -66.860  22.423  -5.804  1.00  0.00           C  
ATOM   3631  CG  GLU D 228     -66.517  23.302  -7.034  1.00  0.00           C  
ATOM   3632  CD  GLU D 228     -65.050  23.709  -7.146  1.00  0.00           C  
ATOM   3633  OE1 GLU D 228     -64.415  23.932  -6.139  1.00  0.00           O  
ATOM   3634  OE2 GLU D 228     -64.567  23.761  -8.274  1.00  0.00           O  
ATOM   3635  H   GLU D 228     -67.082  20.493  -7.507  1.00  0.00           H  
ATOM   3636  HA  GLU D 228     -64.990  21.420  -5.705  1.00  0.00           H  
ATOM   3637 1HB  GLU D 228     -67.924  22.183  -5.837  1.00  0.00           H  
ATOM   3638 2HB  GLU D 228     -66.681  23.008  -4.905  1.00  0.00           H  
ATOM   3639 1HG  GLU D 228     -66.792  22.751  -7.933  1.00  0.00           H  
ATOM   3640 2HG  GLU D 228     -67.130  24.202  -7.005  1.00  0.00           H  
ATOM   3641  N   VAL D 229     -66.835  19.104  -4.654  1.00  0.00           N  
ATOM   3642  CA  VAL D 229     -67.136  18.222  -3.540  1.00  0.00           C  
ATOM   3643  C   VAL D 229     -65.842  17.882  -2.843  1.00  0.00           C  
ATOM   3644  O   VAL D 229     -65.708  17.972  -1.620  1.00  0.00           O  
ATOM   3645  CB  VAL D 229     -67.703  16.886  -4.072  1.00  0.00           C  
ATOM   3646  CG1 VAL D 229     -67.825  15.892  -2.968  1.00  0.00           C  
ATOM   3647  CG2 VAL D 229     -69.017  17.101  -4.756  1.00  0.00           C  
ATOM   3648  H   VAL D 229     -66.963  18.736  -5.601  1.00  0.00           H  
ATOM   3649  HA  VAL D 229     -67.824  18.713  -2.852  1.00  0.00           H  
ATOM   3650  HB  VAL D 229     -67.001  16.479  -4.794  1.00  0.00           H  
ATOM   3651 1HG1 VAL D 229     -68.183  14.951  -3.387  1.00  0.00           H  
ATOM   3652 2HG1 VAL D 229     -66.852  15.731  -2.516  1.00  0.00           H  
ATOM   3653 3HG1 VAL D 229     -68.509  16.244  -2.220  1.00  0.00           H  
ATOM   3654 1HG2 VAL D 229     -69.374  16.155  -5.157  1.00  0.00           H  
ATOM   3655 2HG2 VAL D 229     -69.733  17.487  -4.090  1.00  0.00           H  
ATOM   3656 3HG2 VAL D 229     -68.857  17.799  -5.546  1.00  0.00           H  
ATOM   3657  N   LEU D 230     -64.866  17.522  -3.657  1.00  0.00           N  
ATOM   3658  CA  LEU D 230     -63.591  17.081  -3.168  1.00  0.00           C  
ATOM   3659  C   LEU D 230     -62.639  18.244  -2.938  1.00  0.00           C  
ATOM   3660  O   LEU D 230     -61.811  18.190  -2.029  1.00  0.00           O  
ATOM   3661  CB  LEU D 230     -63.059  16.054  -4.156  1.00  0.00           C  
ATOM   3662  CG  LEU D 230     -64.003  14.826  -4.271  1.00  0.00           C  
ATOM   3663  CD1 LEU D 230     -63.543  13.913  -5.309  1.00  0.00           C  
ATOM   3664  CD2 LEU D 230     -64.042  14.124  -2.971  1.00  0.00           C  
ATOM   3665  H   LEU D 230     -65.041  17.532  -4.655  1.00  0.00           H  
ATOM   3666  HA  LEU D 230     -63.748  16.577  -2.220  1.00  0.00           H  
ATOM   3667 1HB  LEU D 230     -62.967  16.520  -5.139  1.00  0.00           H  
ATOM   3668 2HB  LEU D 230     -62.079  15.709  -3.827  1.00  0.00           H  
ATOM   3669  HG  LEU D 230     -65.000  15.164  -4.536  1.00  0.00           H  
ATOM   3670 1HD1 LEU D 230     -64.216  13.058  -5.382  1.00  0.00           H  
ATOM   3671 2HD1 LEU D 230     -63.511  14.423  -6.273  1.00  0.00           H  
ATOM   3672 3HD1 LEU D 230     -62.582  13.584  -5.050  1.00  0.00           H  
ATOM   3673 1HD2 LEU D 230     -64.720  13.268  -3.034  1.00  0.00           H  
ATOM   3674 2HD2 LEU D 230     -63.041  13.782  -2.726  1.00  0.00           H  
ATOM   3675 3HD2 LEU D 230     -64.390  14.814  -2.217  1.00  0.00           H  
ATOM   3676  N   GLU D 231     -62.791  19.356  -3.673  1.00  0.00           N  
ATOM   3677  CA  GLU D 231     -61.857  20.448  -3.394  1.00  0.00           C  
ATOM   3678  C   GLU D 231     -62.087  20.978  -1.968  1.00  0.00           C  
ATOM   3679  O   GLU D 231     -61.131  21.211  -1.211  1.00  0.00           O  
ATOM   3680  CB  GLU D 231     -62.066  21.618  -4.368  1.00  0.00           C  
ATOM   3681  CG  GLU D 231     -61.720  21.348  -5.839  1.00  0.00           C  
ATOM   3682  CD  GLU D 231     -60.290  21.070  -6.102  1.00  0.00           C  
ATOM   3683  OE1 GLU D 231     -59.452  21.821  -5.657  1.00  0.00           O  
ATOM   3684  OE2 GLU D 231     -60.009  20.073  -6.751  1.00  0.00           O  
ATOM   3685  H   GLU D 231     -63.466  19.411  -4.444  1.00  0.00           H  
ATOM   3686  HA  GLU D 231     -60.838  20.076  -3.471  1.00  0.00           H  
ATOM   3687 1HB  GLU D 231     -63.109  21.940  -4.326  1.00  0.00           H  
ATOM   3688 2HB  GLU D 231     -61.462  22.462  -4.044  1.00  0.00           H  
ATOM   3689 1HG  GLU D 231     -62.285  20.490  -6.158  1.00  0.00           H  
ATOM   3690 2HG  GLU D 231     -62.048  22.200  -6.439  1.00  0.00           H  
ATOM   3691  N   ILE D 232     -63.358  21.071  -1.562  1.00  0.00           N  
ATOM   3692  CA  ILE D 232     -63.628  21.579  -0.233  1.00  0.00           C  
ATOM   3693  C   ILE D 232     -63.407  20.479   0.794  1.00  0.00           C  
ATOM   3694  O   ILE D 232     -62.844  20.748   1.858  1.00  0.00           O  
ATOM   3695  CB  ILE D 232     -65.034  22.163  -0.083  1.00  0.00           C  
ATOM   3696  CG1 ILE D 232     -65.202  23.355  -0.980  1.00  0.00           C  
ATOM   3697  CG2 ILE D 232     -65.163  22.683   1.354  1.00  0.00           C  
ATOM   3698  CD1 ILE D 232     -66.577  23.813  -1.109  1.00  0.00           C  
ATOM   3699  H   ILE D 232     -64.136  20.857  -2.198  1.00  0.00           H  
ATOM   3700  HA  ILE D 232     -62.922  22.379  -0.020  1.00  0.00           H  
ATOM   3701  HB  ILE D 232     -65.794  21.410  -0.315  1.00  0.00           H  
ATOM   3702 1HG1 ILE D 232     -64.632  24.164  -0.577  1.00  0.00           H  
ATOM   3703 2HG1 ILE D 232     -64.834  23.112  -1.980  1.00  0.00           H  
ATOM   3704 1HG2 ILE D 232     -66.147  23.130   1.502  1.00  0.00           H  
ATOM   3705 2HG2 ILE D 232     -65.024  21.881   2.041  1.00  0.00           H  
ATOM   3706 3HG2 ILE D 232     -64.395  23.437   1.534  1.00  0.00           H  
ATOM   3707 1HD1 ILE D 232     -66.608  24.676  -1.757  1.00  0.00           H  
ATOM   3708 2HD1 ILE D 232     -67.145  22.998  -1.546  1.00  0.00           H  
ATOM   3709 3HD1 ILE D 232     -66.972  24.076  -0.131  1.00  0.00           H  
ATOM   3710  N   ALA D 233     -63.868  19.242   0.514  1.00  0.00           N  
ATOM   3711  CA  ALA D 233     -63.692  18.178   1.489  1.00  0.00           C  
ATOM   3712  C   ALA D 233     -62.232  17.940   1.813  1.00  0.00           C  
ATOM   3713  O   ALA D 233     -61.916  17.719   2.978  1.00  0.00           O  
ATOM   3714  CB  ALA D 233     -64.323  16.887   0.996  1.00  0.00           C  
ATOM   3715  H   ALA D 233     -64.350  19.022  -0.362  1.00  0.00           H  
ATOM   3716  HA  ALA D 233     -64.169  18.485   2.404  1.00  0.00           H  
ATOM   3717 1HB  ALA D 233     -64.205  16.107   1.748  1.00  0.00           H  
ATOM   3718 2HB  ALA D 233     -65.384  17.045   0.800  1.00  0.00           H  
ATOM   3719 3HB  ALA D 233     -63.836  16.589   0.087  1.00  0.00           H  
ATOM   3720  N   ARG D 234     -61.319  18.037   0.840  1.00  0.00           N  
ATOM   3721  CA  ARG D 234     -59.926  17.827   1.204  1.00  0.00           C  
ATOM   3722  C   ARG D 234     -59.443  18.920   2.152  1.00  0.00           C  
ATOM   3723  O   ARG D 234     -58.732  18.624   3.117  1.00  0.00           O  
ATOM   3724  CB  ARG D 234     -59.013  17.812  -0.010  1.00  0.00           C  
ATOM   3725  CG  ARG D 234     -59.120  16.590  -0.909  1.00  0.00           C  
ATOM   3726  CD  ARG D 234     -57.996  16.520  -1.874  1.00  0.00           C  
ATOM   3727  NE  ARG D 234     -57.917  17.700  -2.737  1.00  0.00           N  
ATOM   3728  CZ  ARG D 234     -58.574  17.868  -3.903  1.00  0.00           C  
ATOM   3729  NH1 ARG D 234     -59.384  16.947  -4.339  1.00  0.00           N  
ATOM   3730  NH2 ARG D 234     -58.386  18.967  -4.601  1.00  0.00           N  
ATOM   3731  H   ARG D 234     -61.579  18.215  -0.135  1.00  0.00           H  
ATOM   3732  HA  ARG D 234     -59.844  16.866   1.709  1.00  0.00           H  
ATOM   3733 1HB  ARG D 234     -59.242  18.684  -0.629  1.00  0.00           H  
ATOM   3734 2HB  ARG D 234     -57.978  17.902   0.313  1.00  0.00           H  
ATOM   3735 1HG  ARG D 234     -59.067  15.694  -0.293  1.00  0.00           H  
ATOM   3736 2HG  ARG D 234     -60.053  16.595  -1.460  1.00  0.00           H  
ATOM   3737 1HD  ARG D 234     -57.057  16.431  -1.331  1.00  0.00           H  
ATOM   3738 2HD  ARG D 234     -58.126  15.641  -2.514  1.00  0.00           H  
ATOM   3739  HE  ARG D 234     -57.304  18.445  -2.447  1.00  0.00           H  
ATOM   3740 1HH1 ARG D 234     -59.506  16.107  -3.799  1.00  0.00           H  
ATOM   3741 2HH1 ARG D 234     -59.863  17.072  -5.218  1.00  0.00           H  
ATOM   3742 1HH2 ARG D 234     -57.766  19.684  -4.264  1.00  0.00           H  
ATOM   3743 2HH2 ARG D 234     -58.870  19.112  -5.497  1.00  0.00           H  
ATOM   3744  N   ALA D 235     -59.823  20.186   1.904  1.00  0.00           N  
ATOM   3745  CA  ALA D 235     -59.378  21.257   2.794  1.00  0.00           C  
ATOM   3746  C   ALA D 235     -59.944  21.077   4.203  1.00  0.00           C  
ATOM   3747  O   ALA D 235     -59.250  21.301   5.206  1.00  0.00           O  
ATOM   3748  CB  ALA D 235     -59.812  22.603   2.240  1.00  0.00           C  
ATOM   3749  H   ALA D 235     -60.402  20.409   1.084  1.00  0.00           H  
ATOM   3750  HA  ALA D 235     -58.291  21.222   2.857  1.00  0.00           H  
ATOM   3751 1HB  ALA D 235     -59.462  23.386   2.895  1.00  0.00           H  
ATOM   3752 2HB  ALA D 235     -59.393  22.748   1.244  1.00  0.00           H  
ATOM   3753 3HB  ALA D 235     -60.901  22.633   2.179  1.00  0.00           H  
ATOM   3754  N   ALA D 236     -61.212  20.656   4.268  1.00  0.00           N  
ATOM   3755  CA  ALA D 236     -61.888  20.456   5.539  1.00  0.00           C  
ATOM   3756  C   ALA D 236     -61.333  19.265   6.317  1.00  0.00           C  
ATOM   3757  O   ALA D 236     -61.163  19.330   7.539  1.00  0.00           O  
ATOM   3758  CB  ALA D 236     -63.361  20.272   5.297  1.00  0.00           C  
ATOM   3759  H   ALA D 236     -61.730  20.499   3.396  1.00  0.00           H  
ATOM   3760  HA  ALA D 236     -61.735  21.345   6.140  1.00  0.00           H  
ATOM   3761 1HB  ALA D 236     -63.837  20.171   6.243  1.00  0.00           H  
ATOM   3762 2HB  ALA D 236     -63.760  21.140   4.772  1.00  0.00           H  
ATOM   3763 3HB  ALA D 236     -63.523  19.378   4.697  1.00  0.00           H  
ATOM   3764  N   LEU D 237     -61.010  18.181   5.621  1.00  0.00           N  
ATOM   3765  CA  LEU D 237     -60.451  17.030   6.301  1.00  0.00           C  
ATOM   3766  C   LEU D 237     -59.044  17.331   6.786  1.00  0.00           C  
ATOM   3767  O   LEU D 237     -58.697  16.996   7.920  1.00  0.00           O  
ATOM   3768  CB  LEU D 237     -60.487  15.824   5.379  1.00  0.00           C  
ATOM   3769  CG  LEU D 237     -61.871  15.281   5.108  1.00  0.00           C  
ATOM   3770  CD1 LEU D 237     -61.817  14.343   4.008  1.00  0.00           C  
ATOM   3771  CD2 LEU D 237     -62.380  14.530   6.329  1.00  0.00           C  
ATOM   3772  H   LEU D 237     -61.178  18.141   4.613  1.00  0.00           H  
ATOM   3773  HA  LEU D 237     -61.068  16.807   7.165  1.00  0.00           H  
ATOM   3774 1HB  LEU D 237     -60.053  16.108   4.423  1.00  0.00           H  
ATOM   3775 2HB  LEU D 237     -59.903  15.036   5.817  1.00  0.00           H  
ATOM   3776  HG  LEU D 237     -62.527  16.099   4.851  1.00  0.00           H  
ATOM   3777 1HD1 LEU D 237     -62.813  13.951   3.817  1.00  0.00           H  
ATOM   3778 2HD1 LEU D 237     -61.440  14.850   3.122  1.00  0.00           H  
ATOM   3779 3HD1 LEU D 237     -61.159  13.544   4.284  1.00  0.00           H  
ATOM   3780 1HD2 LEU D 237     -63.377  14.130   6.126  1.00  0.00           H  
ATOM   3781 2HD2 LEU D 237     -61.704  13.711   6.535  1.00  0.00           H  
ATOM   3782 3HD2 LEU D 237     -62.418  15.184   7.178  1.00  0.00           H  
ATOM   3783  N   LYS D 238     -58.240  18.045   5.995  1.00  0.00           N  
ATOM   3784  CA  LYS D 238     -56.910  18.352   6.493  1.00  0.00           C  
ATOM   3785  C   LYS D 238     -57.024  19.205   7.753  1.00  0.00           C  
ATOM   3786  O   LYS D 238     -56.274  19.003   8.715  1.00  0.00           O  
ATOM   3787  CB  LYS D 238     -56.059  19.031   5.426  1.00  0.00           C  
ATOM   3788  CG  LYS D 238     -55.634  18.089   4.302  1.00  0.00           C  
ATOM   3789  CD  LYS D 238     -54.800  18.789   3.255  1.00  0.00           C  
ATOM   3790  CE  LYS D 238     -54.390  17.825   2.151  1.00  0.00           C  
ATOM   3791  NZ  LYS D 238     -53.561  18.497   1.110  1.00  0.00           N  
ATOM   3792  H   LYS D 238     -58.525  18.335   5.054  1.00  0.00           H  
ATOM   3793  HA  LYS D 238     -56.419  17.417   6.766  1.00  0.00           H  
ATOM   3794 1HB  LYS D 238     -56.633  19.849   4.978  1.00  0.00           H  
ATOM   3795 2HB  LYS D 238     -55.169  19.460   5.880  1.00  0.00           H  
ATOM   3796 1HG  LYS D 238     -55.068  17.255   4.717  1.00  0.00           H  
ATOM   3797 2HG  LYS D 238     -56.520  17.695   3.825  1.00  0.00           H  
ATOM   3798 1HD  LYS D 238     -55.387  19.601   2.818  1.00  0.00           H  
ATOM   3799 2HD  LYS D 238     -53.908  19.212   3.715  1.00  0.00           H  
ATOM   3800 1HE  LYS D 238     -53.820  17.006   2.587  1.00  0.00           H  
ATOM   3801 2HE  LYS D 238     -55.288  17.420   1.681  1.00  0.00           H  
ATOM   3802 1HZ  LYS D 238     -53.305  17.831   0.395  1.00  0.00           H  
ATOM   3803 2HZ  LYS D 238     -54.088  19.252   0.695  1.00  0.00           H  
ATOM   3804 3HZ  LYS D 238     -52.723  18.867   1.536  1.00  0.00           H  
ATOM   3805  N   ALA D 239     -57.986  20.137   7.768  1.00  0.00           N  
ATOM   3806  CA  ALA D 239     -58.188  20.947   8.952  1.00  0.00           C  
ATOM   3807  C   ALA D 239     -58.568  20.102  10.143  1.00  0.00           C  
ATOM   3808  O   ALA D 239     -58.043  20.280  11.233  1.00  0.00           O  
ATOM   3809  CB  ALA D 239     -59.303  21.914   8.721  1.00  0.00           C  
ATOM   3810  H   ALA D 239     -58.567  20.303   6.939  1.00  0.00           H  
ATOM   3811  HA  ALA D 239     -57.260  21.474   9.171  1.00  0.00           H  
ATOM   3812 1HB  ALA D 239     -59.439  22.504   9.574  1.00  0.00           H  
ATOM   3813 2HB  ALA D 239     -59.077  22.519   7.900  1.00  0.00           H  
ATOM   3814 3HB  ALA D 239     -60.216  21.375   8.516  1.00  0.00           H  
ATOM   3815  N   ALA D 240     -59.440  19.119   9.935  1.00  0.00           N  
ATOM   3816  CA  ALA D 240     -59.841  18.295  11.056  1.00  0.00           C  
ATOM   3817  C   ALA D 240     -58.675  17.509  11.619  1.00  0.00           C  
ATOM   3818  O   ALA D 240     -58.489  17.455  12.834  1.00  0.00           O  
ATOM   3819  CB  ALA D 240     -60.959  17.368  10.618  1.00  0.00           C  
ATOM   3820  H   ALA D 240     -59.864  18.988   9.012  1.00  0.00           H  
ATOM   3821  HA  ALA D 240     -60.169  18.948  11.843  1.00  0.00           H  
ATOM   3822 1HB  ALA D 240     -61.289  16.750  11.444  1.00  0.00           H  
ATOM   3823 2HB  ALA D 240     -61.792  17.963  10.246  1.00  0.00           H  
ATOM   3824 3HB  ALA D 240     -60.589  16.749   9.826  1.00  0.00           H  
ATOM   3825  N   GLN D 241     -57.818  16.995  10.743  1.00  0.00           N  
ATOM   3826  CA  GLN D 241     -56.682  16.194  11.184  1.00  0.00           C  
ATOM   3827  C   GLN D 241     -55.721  17.041  12.008  1.00  0.00           C  
ATOM   3828  O   GLN D 241     -55.100  16.566  12.964  1.00  0.00           O  
ATOM   3829  CB  GLN D 241     -55.949  15.596   9.968  1.00  0.00           C  
ATOM   3830  CG  GLN D 241     -54.871  14.584  10.323  1.00  0.00           C  
ATOM   3831  CD  GLN D 241     -54.228  13.897   9.109  1.00  0.00           C  
ATOM   3832  OE1 GLN D 241     -54.708  13.968   7.969  1.00  0.00           O  
ATOM   3833  NE2 GLN D 241     -53.114  13.225   9.369  1.00  0.00           N  
ATOM   3834  H   GLN D 241     -58.003  17.114   9.742  1.00  0.00           H  
ATOM   3835  HA  GLN D 241     -57.045  15.390  11.821  1.00  0.00           H  
ATOM   3836 1HB  GLN D 241     -56.651  15.155   9.275  1.00  0.00           H  
ATOM   3837 2HB  GLN D 241     -55.460  16.411   9.432  1.00  0.00           H  
ATOM   3838 1HG  GLN D 241     -54.088  15.108  10.858  1.00  0.00           H  
ATOM   3839 2HG  GLN D 241     -55.305  13.809  10.960  1.00  0.00           H  
ATOM   3840 1HE2 GLN D 241     -52.624  12.754   8.640  1.00  0.00           H  
ATOM   3841 2HE2 GLN D 241     -52.769  13.176  10.332  1.00  0.00           H  
ATOM   3842  N   ALA D 242     -55.586  18.298  11.609  1.00  0.00           N  
ATOM   3843  CA  ALA D 242     -54.684  19.251  12.226  1.00  0.00           C  
ATOM   3844  C   ALA D 242     -55.226  20.008  13.445  1.00  0.00           C  
ATOM   3845  O   ALA D 242     -54.466  20.765  14.052  1.00  0.00           O  
ATOM   3846  CB  ALA D 242     -54.299  20.288  11.186  1.00  0.00           C  
ATOM   3847  H   ALA D 242     -56.120  18.613  10.792  1.00  0.00           H  
ATOM   3848  HA  ALA D 242     -53.800  18.701  12.541  1.00  0.00           H  
ATOM   3849 1HB  ALA D 242     -53.582  20.987  11.609  1.00  0.00           H  
ATOM   3850 2HB  ALA D 242     -53.864  19.795  10.319  1.00  0.00           H  
ATOM   3851 3HB  ALA D 242     -55.202  20.829  10.881  1.00  0.00           H  
ATOM   3852  N   PHE D 243     -56.517  19.895  13.782  1.00  0.00           N  
ATOM   3853  CA  PHE D 243     -57.044  20.780  14.831  1.00  0.00           C  
ATOM   3854  C   PHE D 243     -57.383  20.209  16.208  1.00  0.00           C  
ATOM   3855  O   PHE D 243     -58.197  19.295  16.317  1.00  0.00           O  
ATOM   3856  CB  PHE D 243     -58.348  21.429  14.379  1.00  0.00           C  
ATOM   3857  CG  PHE D 243     -58.256  22.442  13.320  1.00  0.00           C  
ATOM   3858  CD1 PHE D 243     -57.052  22.953  12.872  1.00  0.00           C  
ATOM   3859  CD2 PHE D 243     -59.411  22.920  12.773  1.00  0.00           C  
ATOM   3860  CE1 PHE D 243     -57.041  23.900  11.892  1.00  0.00           C  
ATOM   3861  CE2 PHE D 243     -59.387  23.851  11.815  1.00  0.00           C  
ATOM   3862  CZ  PHE D 243     -58.217  24.339  11.375  1.00  0.00           C  
ATOM   3863  H   PHE D 243     -57.126  19.215  13.311  1.00  0.00           H  
ATOM   3864  HA  PHE D 243     -56.331  21.588  14.931  1.00  0.00           H  
ATOM   3865 1HB  PHE D 243     -59.006  20.640  14.013  1.00  0.00           H  
ATOM   3866 2HB  PHE D 243     -58.842  21.881  15.221  1.00  0.00           H  
ATOM   3867  HD1 PHE D 243     -56.113  22.615  13.299  1.00  0.00           H  
ATOM   3868  HD2 PHE D 243     -60.355  22.544  13.127  1.00  0.00           H  
ATOM   3869  HE1 PHE D 243     -56.087  24.316  11.536  1.00  0.00           H  
ATOM   3870  HE2 PHE D 243     -60.301  24.209  11.398  1.00  0.00           H  
ATOM   3871  HZ  PHE D 243     -58.217  25.078  10.622  1.00  0.00           H  
ATOM   3872  N   PRO D 244     -56.785  20.749  17.303  1.00  0.00           N  
ATOM   3873  CA  PRO D 244     -57.215  20.520  18.674  1.00  0.00           C  
ATOM   3874  C   PRO D 244     -58.577  21.201  18.867  1.00  0.00           C  
ATOM   3875  O   PRO D 244     -59.401  20.812  19.700  1.00  0.00           O  
ATOM   3876  CB  PRO D 244     -56.127  21.215  19.503  1.00  0.00           C  
ATOM   3877  CG  PRO D 244     -54.929  21.318  18.575  1.00  0.00           C  
ATOM   3878  CD  PRO D 244     -55.519  21.490  17.186  1.00  0.00           C  
ATOM   3879  HA  PRO D 244     -57.271  19.440  18.876  1.00  0.00           H  
ATOM   3880 1HB  PRO D 244     -56.489  22.196  19.845  1.00  0.00           H  
ATOM   3881 2HB  PRO D 244     -55.914  20.623  20.405  1.00  0.00           H  
ATOM   3882 1HG  PRO D 244     -54.292  22.166  18.870  1.00  0.00           H  
ATOM   3883 2HG  PRO D 244     -54.309  20.414  18.657  1.00  0.00           H  
ATOM   3884 1HD  PRO D 244     -55.691  22.556  16.955  1.00  0.00           H  
ATOM   3885 2HD  PRO D 244     -54.842  21.006  16.469  1.00  0.00           H  
ATOM   3886  N   ASN D 245     -58.855  22.193  18.012  1.00  0.00           N  
ATOM   3887  CA  ASN D 245     -60.118  22.896  18.073  1.00  0.00           C  
ATOM   3888  C   ASN D 245     -61.078  22.134  17.206  1.00  0.00           C  
ATOM   3889  O   ASN D 245     -61.323  22.472  16.038  1.00  0.00           O  
ATOM   3890  CB  ASN D 245     -59.982  24.351  17.640  1.00  0.00           C  
ATOM   3891  CG  ASN D 245     -61.265  25.144  17.872  1.00  0.00           C  
ATOM   3892  OD1 ASN D 245     -62.383  24.669  17.599  1.00  0.00           O  
ATOM   3893  ND2 ASN D 245     -61.125  26.330  18.416  1.00  0.00           N  
ATOM   3894  H   ASN D 245     -58.172  22.488  17.334  1.00  0.00           H  
ATOM   3895  HA  ASN D 245     -60.499  22.867  19.095  1.00  0.00           H  
ATOM   3896 1HB  ASN D 245     -59.166  24.824  18.190  1.00  0.00           H  
ATOM   3897 2HB  ASN D 245     -59.727  24.394  16.576  1.00  0.00           H  
ATOM   3898 1HD2 ASN D 245     -61.935  26.878  18.639  1.00  0.00           H  
ATOM   3899 2HD2 ASN D 245     -60.210  26.668  18.644  1.00  0.00           H  
ATOM   3900  N   THR D 246     -61.658  21.123  17.813  1.00  0.00           N  
ATOM   3901  CA  THR D 246     -62.493  20.236  17.054  1.00  0.00           C  
ATOM   3902  C   THR D 246     -63.828  20.873  16.678  1.00  0.00           C  
ATOM   3903  O   THR D 246     -64.445  20.460  15.702  1.00  0.00           O  
ATOM   3904  CB  THR D 246     -62.643  18.900  17.793  1.00  0.00           C  
ATOM   3905  OG1 THR D 246     -63.238  19.087  19.082  1.00  0.00           O  
ATOM   3906  CG2 THR D 246     -61.243  18.278  17.959  1.00  0.00           C  
ATOM   3907  H   THR D 246     -61.370  20.923  18.776  1.00  0.00           H  
ATOM   3908  HA  THR D 246     -61.966  20.019  16.129  1.00  0.00           H  
ATOM   3909  HB  THR D 246     -63.273  18.249  17.225  1.00  0.00           H  
ATOM   3910  HG1 THR D 246     -63.358  18.187  19.504  1.00  0.00           H  
ATOM   3911 1HG2 THR D 246     -61.329  17.335  18.470  1.00  0.00           H  
ATOM   3912 2HG2 THR D 246     -60.772  18.123  16.998  1.00  0.00           H  
ATOM   3913 3HG2 THR D 246     -60.623  18.945  18.543  1.00  0.00           H  
ATOM   3914  N   GLU D 247     -64.244  21.923  17.394  1.00  0.00           N  
ATOM   3915  CA  GLU D 247     -65.480  22.623  17.029  1.00  0.00           C  
ATOM   3916  C   GLU D 247     -65.305  23.274  15.659  1.00  0.00           C  
ATOM   3917  O   GLU D 247     -66.172  23.167  14.783  1.00  0.00           O  
ATOM   3918  CB  GLU D 247     -65.845  23.700  18.057  1.00  0.00           C  
ATOM   3919  CG  GLU D 247     -67.149  24.448  17.738  1.00  0.00           C  
ATOM   3920  CD  GLU D 247     -67.541  25.477  18.784  1.00  0.00           C  
ATOM   3921  OE1 GLU D 247     -66.843  25.615  19.761  1.00  0.00           O  
ATOM   3922  OE2 GLU D 247     -68.545  26.125  18.594  1.00  0.00           O  
ATOM   3923  H   GLU D 247     -63.690  22.219  18.186  1.00  0.00           H  
ATOM   3924  HA  GLU D 247     -66.291  21.895  16.967  1.00  0.00           H  
ATOM   3925 1HB  GLU D 247     -65.945  23.245  19.042  1.00  0.00           H  
ATOM   3926 2HB  GLU D 247     -65.044  24.436  18.114  1.00  0.00           H  
ATOM   3927 1HG  GLU D 247     -67.030  24.955  16.778  1.00  0.00           H  
ATOM   3928 2HG  GLU D 247     -67.953  23.721  17.633  1.00  0.00           H  
ATOM   3929  N   LEU D 248     -64.143  23.908  15.468  1.00  0.00           N  
ATOM   3930  CA  LEU D 248     -63.824  24.578  14.219  1.00  0.00           C  
ATOM   3931  C   LEU D 248     -63.763  23.553  13.110  1.00  0.00           C  
ATOM   3932  O   LEU D 248     -64.259  23.774  11.999  1.00  0.00           O  
ATOM   3933  CB  LEU D 248     -62.474  25.278  14.348  1.00  0.00           C  
ATOM   3934  CG  LEU D 248     -61.957  26.018  13.144  1.00  0.00           C  
ATOM   3935  CD1 LEU D 248     -62.887  27.110  12.729  1.00  0.00           C  
ATOM   3936  CD2 LEU D 248     -60.610  26.584  13.495  1.00  0.00           C  
ATOM   3937  H   LEU D 248     -63.466  23.953  16.233  1.00  0.00           H  
ATOM   3938  HA  LEU D 248     -64.600  25.304  13.997  1.00  0.00           H  
ATOM   3939 1HB  LEU D 248     -62.523  25.962  15.169  1.00  0.00           H  
ATOM   3940 2HB  LEU D 248     -61.727  24.524  14.597  1.00  0.00           H  
ATOM   3941  HG  LEU D 248     -61.873  25.333  12.321  1.00  0.00           H  
ATOM   3942 1HD1 LEU D 248     -62.455  27.607  11.873  1.00  0.00           H  
ATOM   3943 2HD1 LEU D 248     -63.864  26.697  12.472  1.00  0.00           H  
ATOM   3944 3HD1 LEU D 248     -62.990  27.806  13.521  1.00  0.00           H  
ATOM   3945 1HD2 LEU D 248     -60.211  27.089  12.635  1.00  0.00           H  
ATOM   3946 2HD2 LEU D 248     -60.718  27.279  14.316  1.00  0.00           H  
ATOM   3947 3HD2 LEU D 248     -59.931  25.787  13.792  1.00  0.00           H  
ATOM   3948  N   ALA D 249     -63.140  22.421  13.411  1.00  0.00           N  
ATOM   3949  CA  ALA D 249     -63.045  21.371  12.425  1.00  0.00           C  
ATOM   3950  C   ALA D 249     -64.411  20.835  12.018  1.00  0.00           C  
ATOM   3951  O   ALA D 249     -64.638  20.598  10.831  1.00  0.00           O  
ATOM   3952  CB  ALA D 249     -62.250  20.245  12.963  1.00  0.00           C  
ATOM   3953  H   ALA D 249     -62.722  22.310  14.340  1.00  0.00           H  
ATOM   3954  HA  ALA D 249     -62.555  21.778  11.539  1.00  0.00           H  
ATOM   3955 1HB  ALA D 249     -62.210  19.499  12.202  1.00  0.00           H  
ATOM   3956 2HB  ALA D 249     -61.262  20.560  13.241  1.00  0.00           H  
ATOM   3957 3HB  ALA D 249     -62.759  19.865  13.827  1.00  0.00           H  
ATOM   3958  N   GLU D 250     -65.346  20.689  12.970  1.00  0.00           N  
ATOM   3959  CA  GLU D 250     -66.649  20.162  12.586  1.00  0.00           C  
ATOM   3960  C   GLU D 250     -67.347  21.138  11.650  1.00  0.00           C  
ATOM   3961  O   GLU D 250     -68.019  20.717  10.701  1.00  0.00           O  
ATOM   3962  CB  GLU D 250     -67.588  19.909  13.768  1.00  0.00           C  
ATOM   3963  CG  GLU D 250     -67.268  18.798  14.732  1.00  0.00           C  
ATOM   3964  CD  GLU D 250     -68.371  18.661  15.805  1.00  0.00           C  
ATOM   3965  OE1 GLU D 250     -69.500  19.118  15.574  1.00  0.00           O  
ATOM   3966  OE2 GLU D 250     -68.082  18.130  16.853  1.00  0.00           O  
ATOM   3967  H   GLU D 250     -65.127  20.884  13.952  1.00  0.00           H  
ATOM   3968  HA  GLU D 250     -66.500  19.222  12.058  1.00  0.00           H  
ATOM   3969 1HB  GLU D 250     -67.721  20.834  14.336  1.00  0.00           H  
ATOM   3970 2HB  GLU D 250     -68.518  19.630  13.366  1.00  0.00           H  
ATOM   3971 1HG  GLU D 250     -67.173  17.861  14.188  1.00  0.00           H  
ATOM   3972 2HG  GLU D 250     -66.328  18.999  15.216  1.00  0.00           H  
ATOM   3973  N   LEU D 251     -67.177  22.446  11.897  1.00  0.00           N  
ATOM   3974  CA  LEU D 251     -67.821  23.433  11.042  1.00  0.00           C  
ATOM   3975  C   LEU D 251     -67.285  23.317   9.622  1.00  0.00           C  
ATOM   3976  O   LEU D 251     -68.053  23.344   8.657  1.00  0.00           O  
ATOM   3977  CB  LEU D 251     -67.529  24.851  11.550  1.00  0.00           C  
ATOM   3978  CG  LEU D 251     -68.166  25.289  12.865  1.00  0.00           C  
ATOM   3979  CD1 LEU D 251     -67.554  26.636  13.299  1.00  0.00           C  
ATOM   3980  CD2 LEU D 251     -69.659  25.440  12.659  1.00  0.00           C  
ATOM   3981  H   LEU D 251     -66.627  22.737  12.714  1.00  0.00           H  
ATOM   3982  HA  LEU D 251     -68.894  23.253  11.036  1.00  0.00           H  
ATOM   3983 1HB  LEU D 251     -66.454  24.962  11.658  1.00  0.00           H  
ATOM   3984 2HB  LEU D 251     -67.869  25.539  10.796  1.00  0.00           H  
ATOM   3985  HG  LEU D 251     -67.967  24.546  13.639  1.00  0.00           H  
ATOM   3986 1HD1 LEU D 251     -68.006  26.959  14.237  1.00  0.00           H  
ATOM   3987 2HD1 LEU D 251     -66.485  26.527  13.434  1.00  0.00           H  
ATOM   3988 3HD1 LEU D 251     -67.749  27.369  12.532  1.00  0.00           H  
ATOM   3989 1HD2 LEU D 251     -70.129  25.761  13.593  1.00  0.00           H  
ATOM   3990 2HD2 LEU D 251     -69.851  26.191  11.891  1.00  0.00           H  
ATOM   3991 3HD2 LEU D 251     -70.084  24.488  12.349  1.00  0.00           H  
ATOM   3992  N   MET D 252     -65.978  23.114   9.495  1.00  0.00           N  
ATOM   3993  CA  MET D 252     -65.386  23.007   8.172  1.00  0.00           C  
ATOM   3994  C   MET D 252     -65.828  21.748   7.443  1.00  0.00           C  
ATOM   3995  O   MET D 252     -66.036  21.769   6.223  1.00  0.00           O  
ATOM   3996  CB  MET D 252     -63.890  23.062   8.289  1.00  0.00           C  
ATOM   3997  CG  MET D 252     -63.413  24.386   8.739  1.00  0.00           C  
ATOM   3998  SD  MET D 252     -61.718  24.390   8.980  1.00  0.00           S  
ATOM   3999  CE  MET D 252     -61.209  24.358   7.309  1.00  0.00           C  
ATOM   4000  H   MET D 252     -65.386  23.091  10.334  1.00  0.00           H  
ATOM   4001  HA  MET D 252     -65.717  23.859   7.593  1.00  0.00           H  
ATOM   4002 1HB  MET D 252     -63.552  22.310   9.008  1.00  0.00           H  
ATOM   4003 2HB  MET D 252     -63.435  22.836   7.329  1.00  0.00           H  
ATOM   4004 1HG  MET D 252     -63.662  25.145   7.998  1.00  0.00           H  
ATOM   4005 2HG  MET D 252     -63.898  24.653   9.678  1.00  0.00           H  
ATOM   4006 1HE  MET D 252     -60.132  24.391   7.254  1.00  0.00           H  
ATOM   4007 2HE  MET D 252     -61.571  23.468   6.828  1.00  0.00           H  
ATOM   4008 3HE  MET D 252     -61.614  25.214   6.819  1.00  0.00           H  
ATOM   4009  N   LEU D 253     -65.998  20.656   8.185  1.00  0.00           N  
ATOM   4010  CA  LEU D 253     -66.430  19.416   7.565  1.00  0.00           C  
ATOM   4011  C   LEU D 253     -67.853  19.607   7.031  1.00  0.00           C  
ATOM   4012  O   LEU D 253     -68.179  19.142   5.932  1.00  0.00           O  
ATOM   4013  CB  LEU D 253     -66.339  18.266   8.577  1.00  0.00           C  
ATOM   4014  CG  LEU D 253     -64.881  17.885   9.017  1.00  0.00           C  
ATOM   4015  CD1 LEU D 253     -64.943  16.904  10.118  1.00  0.00           C  
ATOM   4016  CD2 LEU D 253     -64.123  17.301   7.899  1.00  0.00           C  
ATOM   4017  H   LEU D 253     -65.779  20.685   9.187  1.00  0.00           H  
ATOM   4018  HA  LEU D 253     -65.779  19.198   6.733  1.00  0.00           H  
ATOM   4019 1HB  LEU D 253     -66.894  18.551   9.472  1.00  0.00           H  
ATOM   4020 2HB  LEU D 253     -66.807  17.379   8.149  1.00  0.00           H  
ATOM   4021  HG  LEU D 253     -64.370  18.769   9.358  1.00  0.00           H  
ATOM   4022 1HD1 LEU D 253     -63.940  16.638  10.436  1.00  0.00           H  
ATOM   4023 2HD1 LEU D 253     -65.489  17.333  10.948  1.00  0.00           H  
ATOM   4024 3HD1 LEU D 253     -65.447  16.038   9.759  1.00  0.00           H  
ATOM   4025 1HD2 LEU D 253     -63.130  17.064   8.251  1.00  0.00           H  
ATOM   4026 2HD2 LEU D 253     -64.624  16.400   7.566  1.00  0.00           H  
ATOM   4027 3HD2 LEU D 253     -64.059  18.006   7.087  1.00  0.00           H  
ATOM   4028  N   ARG D 254     -68.678  20.359   7.776  1.00  0.00           N  
ATOM   4029  CA  ARG D 254     -70.033  20.662   7.331  1.00  0.00           C  
ATOM   4030  C   ARG D 254     -70.014  21.601   6.113  1.00  0.00           C  
ATOM   4031  O   ARG D 254     -70.883  21.486   5.243  1.00  0.00           O  
ATOM   4032  CB  ARG D 254     -70.889  21.217   8.462  1.00  0.00           C  
ATOM   4033  CG  ARG D 254     -71.236  20.180   9.537  1.00  0.00           C  
ATOM   4034  CD  ARG D 254     -72.209  20.683  10.561  1.00  0.00           C  
ATOM   4035  NE  ARG D 254     -72.468  19.661  11.587  1.00  0.00           N  
ATOM   4036  CZ  ARG D 254     -71.775  19.567  12.741  1.00  0.00           C  
ATOM   4037  NH1 ARG D 254     -70.857  20.433  13.011  1.00  0.00           N  
ATOM   4038  NH2 ARG D 254     -71.989  18.611  13.620  1.00  0.00           N  
ATOM   4039  H   ARG D 254     -68.363  20.698   8.692  1.00  0.00           H  
ATOM   4040  HA  ARG D 254     -70.500  19.727   7.026  1.00  0.00           H  
ATOM   4041 1HB  ARG D 254     -70.370  22.047   8.945  1.00  0.00           H  
ATOM   4042 2HB  ARG D 254     -71.823  21.591   8.061  1.00  0.00           H  
ATOM   4043 1HG  ARG D 254     -71.671  19.302   9.057  1.00  0.00           H  
ATOM   4044 2HG  ARG D 254     -70.324  19.885  10.055  1.00  0.00           H  
ATOM   4045 1HD  ARG D 254     -71.793  21.565  11.050  1.00  0.00           H  
ATOM   4046 2HD  ARG D 254     -73.152  20.938  10.081  1.00  0.00           H  
ATOM   4047  HE  ARG D 254     -73.179  18.967  11.400  1.00  0.00           H  
ATOM   4048 1HH1 ARG D 254     -70.654  21.178  12.361  1.00  0.00           H  
ATOM   4049 2HH1 ARG D 254     -70.321  20.312  13.890  1.00  0.00           H  
ATOM   4050 1HH2 ARG D 254     -72.693  17.907  13.459  1.00  0.00           H  
ATOM   4051 2HH2 ARG D 254     -71.395  18.601  14.470  1.00  0.00           H  
ATOM   4052  N   LEU D 255     -69.010  22.497   5.996  1.00  0.00           N  
ATOM   4053  CA  LEU D 255     -68.964  23.339   4.794  1.00  0.00           C  
ATOM   4054  C   LEU D 255     -68.819  22.450   3.579  1.00  0.00           C  
ATOM   4055  O   LEU D 255     -69.486  22.646   2.563  1.00  0.00           O  
ATOM   4056  CB  LEU D 255     -67.714  24.261   4.734  1.00  0.00           C  
ATOM   4057  CG  LEU D 255     -67.610  25.424   5.675  1.00  0.00           C  
ATOM   4058  CD1 LEU D 255     -66.195  26.046   5.597  1.00  0.00           C  
ATOM   4059  CD2 LEU D 255     -68.642  26.437   5.274  1.00  0.00           C  
ATOM   4060  H   LEU D 255     -68.336  22.609   6.758  1.00  0.00           H  
ATOM   4061  HA  LEU D 255     -69.882  23.912   4.730  1.00  0.00           H  
ATOM   4062 1HB  LEU D 255     -66.834  23.651   4.887  1.00  0.00           H  
ATOM   4063 2HB  LEU D 255     -67.653  24.665   3.725  1.00  0.00           H  
ATOM   4064  HG  LEU D 255     -67.776  25.084   6.689  1.00  0.00           H  
ATOM   4065 1HD1 LEU D 255     -66.131  26.887   6.279  1.00  0.00           H  
ATOM   4066 2HD1 LEU D 255     -65.448  25.307   5.865  1.00  0.00           H  
ATOM   4067 3HD1 LEU D 255     -66.007  26.386   4.590  1.00  0.00           H  
ATOM   4068 1HD2 LEU D 255     -68.595  27.285   5.940  1.00  0.00           H  
ATOM   4069 2HD2 LEU D 255     -68.460  26.767   4.250  1.00  0.00           H  
ATOM   4070 3HD2 LEU D 255     -69.617  25.987   5.335  1.00  0.00           H  
ATOM   4071  N   ALA D 256     -67.956  21.443   3.698  1.00  0.00           N  
ATOM   4072  CA  ALA D 256     -67.717  20.531   2.594  1.00  0.00           C  
ATOM   4073  C   ALA D 256     -68.948  19.711   2.233  1.00  0.00           C  
ATOM   4074  O   ALA D 256     -69.245  19.514   1.050  1.00  0.00           O  
ATOM   4075  CB  ALA D 256     -66.596  19.613   2.959  1.00  0.00           C  
ATOM   4076  H   ALA D 256     -67.433  21.343   4.578  1.00  0.00           H  
ATOM   4077  HA  ALA D 256     -67.447  21.115   1.721  1.00  0.00           H  
ATOM   4078 1HB  ALA D 256     -66.411  18.955   2.126  1.00  0.00           H  
ATOM   4079 2HB  ALA D 256     -65.707  20.172   3.197  1.00  0.00           H  
ATOM   4080 3HB  ALA D 256     -66.889  19.051   3.821  1.00  0.00           H  
ATOM   4081  N   GLU D 257     -69.687  19.259   3.246  1.00  0.00           N  
ATOM   4082  CA  GLU D 257     -70.882  18.466   2.983  1.00  0.00           C  
ATOM   4083  C   GLU D 257     -71.973  19.262   2.286  1.00  0.00           C  
ATOM   4084  O   GLU D 257     -72.565  18.811   1.291  1.00  0.00           O  
ATOM   4085  CB  GLU D 257     -71.456  17.902   4.278  1.00  0.00           C  
ATOM   4086  CG  GLU D 257     -72.727  17.127   4.055  1.00  0.00           C  
ATOM   4087  CD  GLU D 257     -73.296  16.484   5.280  1.00  0.00           C  
ATOM   4088  OE1 GLU D 257     -72.635  16.435   6.285  1.00  0.00           O  
ATOM   4089  OE2 GLU D 257     -74.429  16.028   5.213  1.00  0.00           O  
ATOM   4090  H   GLU D 257     -69.376  19.432   4.208  1.00  0.00           H  
ATOM   4091  HA  GLU D 257     -70.598  17.636   2.337  1.00  0.00           H  
ATOM   4092 1HB  GLU D 257     -70.724  17.249   4.754  1.00  0.00           H  
ATOM   4093 2HB  GLU D 257     -71.669  18.721   4.968  1.00  0.00           H  
ATOM   4094 1HG  GLU D 257     -73.463  17.820   3.655  1.00  0.00           H  
ATOM   4095 2HG  GLU D 257     -72.543  16.365   3.300  1.00  0.00           H  
ATOM   4096  N   VAL D 258     -72.224  20.461   2.790  1.00  0.00           N  
ATOM   4097  CA  VAL D 258     -73.276  21.262   2.217  1.00  0.00           C  
ATOM   4098  C   VAL D 258     -72.865  21.701   0.822  1.00  0.00           C  
ATOM   4099  O   VAL D 258     -73.654  21.612  -0.120  1.00  0.00           O  
ATOM   4100  CB  VAL D 258     -73.595  22.474   3.091  1.00  0.00           C  
ATOM   4101  CG1 VAL D 258     -74.580  23.327   2.377  1.00  0.00           C  
ATOM   4102  CG2 VAL D 258     -74.143  22.034   4.435  1.00  0.00           C  
ATOM   4103  H   VAL D 258     -71.695  20.802   3.600  1.00  0.00           H  
ATOM   4104  HA  VAL D 258     -74.176  20.651   2.140  1.00  0.00           H  
ATOM   4105  HB  VAL D 258     -72.690  23.048   3.250  1.00  0.00           H  
ATOM   4106 1HG1 VAL D 258     -74.796  24.184   2.986  1.00  0.00           H  
ATOM   4107 2HG1 VAL D 258     -74.170  23.643   1.422  1.00  0.00           H  
ATOM   4108 3HG1 VAL D 258     -75.506  22.767   2.203  1.00  0.00           H  
ATOM   4109 1HG2 VAL D 258     -74.361  22.916   5.039  1.00  0.00           H  
ATOM   4110 2HG2 VAL D 258     -75.053  21.464   4.283  1.00  0.00           H  
ATOM   4111 3HG2 VAL D 258     -73.402  21.415   4.944  1.00  0.00           H  
ATOM   4112  N   ALA D 259     -71.614  22.135   0.667  1.00  0.00           N  
ATOM   4113  CA  ALA D 259     -71.121  22.569  -0.622  1.00  0.00           C  
ATOM   4114  C   ALA D 259     -71.210  21.465  -1.656  1.00  0.00           C  
ATOM   4115  O   ALA D 259     -71.479  21.734  -2.833  1.00  0.00           O  
ATOM   4116  CB  ALA D 259     -69.701  23.000  -0.502  1.00  0.00           C  
ATOM   4117  H   ALA D 259     -70.973  22.184   1.463  1.00  0.00           H  
ATOM   4118  HA  ALA D 259     -71.729  23.402  -0.961  1.00  0.00           H  
ATOM   4119 1HB  ALA D 259     -69.373  23.311  -1.468  1.00  0.00           H  
ATOM   4120 2HB  ALA D 259     -69.610  23.812   0.208  1.00  0.00           H  
ATOM   4121 3HB  ALA D 259     -69.099  22.155  -0.164  1.00  0.00           H  
ATOM   4122  N   ALA D 260     -70.995  20.211  -1.238  1.00  0.00           N  
ATOM   4123  CA  ALA D 260     -71.091  19.115  -2.178  1.00  0.00           C  
ATOM   4124  C   ALA D 260     -72.489  19.040  -2.774  1.00  0.00           C  
ATOM   4125  O   ALA D 260     -72.644  18.853  -3.991  1.00  0.00           O  
ATOM   4126  CB  ALA D 260     -70.770  17.811  -1.473  1.00  0.00           C  
ATOM   4127  H   ALA D 260     -70.722  20.017  -0.270  1.00  0.00           H  
ATOM   4128  HA  ALA D 260     -70.383  19.302  -2.980  1.00  0.00           H  
ATOM   4129 1HB  ALA D 260     -70.828  16.993  -2.168  1.00  0.00           H  
ATOM   4130 2HB  ALA D 260     -69.766  17.874  -1.053  1.00  0.00           H  
ATOM   4131 3HB  ALA D 260     -71.484  17.650  -0.672  1.00  0.00           H  
ATOM   4132  N   ARG D 261     -73.509  19.249  -1.925  1.00  0.00           N  
ATOM   4133  CA  ARG D 261     -74.890  19.244  -2.397  1.00  0.00           C  
ATOM   4134  C   ARG D 261     -75.160  20.445  -3.269  1.00  0.00           C  
ATOM   4135  O   ARG D 261     -75.867  20.343  -4.274  1.00  0.00           O  
ATOM   4136  CB  ARG D 261     -75.891  19.177  -1.259  1.00  0.00           C  
ATOM   4137  CG  ARG D 261     -75.964  17.818  -0.570  1.00  0.00           C  
ATOM   4138  CD  ARG D 261     -77.171  17.699   0.309  1.00  0.00           C  
ATOM   4139  NE  ARG D 261     -77.115  18.570   1.464  1.00  0.00           N  
ATOM   4140  CZ  ARG D 261     -76.566  18.235   2.634  1.00  0.00           C  
ATOM   4141  NH1 ARG D 261     -76.038  17.038   2.796  1.00  0.00           N  
ATOM   4142  NH2 ARG D 261     -76.585  19.124   3.599  1.00  0.00           N  
ATOM   4143  H   ARG D 261     -73.304  19.391  -0.926  1.00  0.00           H  
ATOM   4144  HA  ARG D 261     -75.047  18.366  -3.009  1.00  0.00           H  
ATOM   4145 1HB  ARG D 261     -75.630  19.920  -0.502  1.00  0.00           H  
ATOM   4146 2HB  ARG D 261     -76.886  19.422  -1.631  1.00  0.00           H  
ATOM   4147 1HG  ARG D 261     -76.002  17.029  -1.322  1.00  0.00           H  
ATOM   4148 2HG  ARG D 261     -75.069  17.688   0.049  1.00  0.00           H  
ATOM   4149 1HD  ARG D 261     -78.060  17.961  -0.265  1.00  0.00           H  
ATOM   4150 2HD  ARG D 261     -77.258  16.674   0.663  1.00  0.00           H  
ATOM   4151  HE  ARG D 261     -77.517  19.518   1.402  1.00  0.00           H  
ATOM   4152 1HH1 ARG D 261     -76.044  16.380   2.032  1.00  0.00           H  
ATOM   4153 2HH1 ARG D 261     -75.604  16.765   3.690  1.00  0.00           H  
ATOM   4154 1HH2 ARG D 261     -77.028  20.030   3.393  1.00  0.00           H  
ATOM   4155 2HH2 ARG D 261     -76.190  18.919   4.505  1.00  0.00           H  
ATOM   4156  N   VAL D 262     -74.569  21.577  -2.924  1.00  0.00           N  
ATOM   4157  CA  VAL D 262     -74.816  22.762  -3.714  1.00  0.00           C  
ATOM   4158  C   VAL D 262     -74.331  22.621  -5.143  1.00  0.00           C  
ATOM   4159  O   VAL D 262     -75.078  22.908  -6.091  1.00  0.00           O  
ATOM   4160  CB  VAL D 262     -74.084  23.971  -3.123  1.00  0.00           C  
ATOM   4161  CG1 VAL D 262     -74.175  25.088  -4.093  1.00  0.00           C  
ATOM   4162  CG2 VAL D 262     -74.686  24.354  -1.777  1.00  0.00           C  
ATOM   4163  H   VAL D 262     -73.996  21.608  -2.075  1.00  0.00           H  
ATOM   4164  HA  VAL D 262     -75.885  22.947  -3.710  1.00  0.00           H  
ATOM   4165  HB  VAL D 262     -73.037  23.730  -2.998  1.00  0.00           H  
ATOM   4166 1HG1 VAL D 262     -73.633  25.951  -3.715  1.00  0.00           H  
ATOM   4167 2HG1 VAL D 262     -73.735  24.765  -5.019  1.00  0.00           H  
ATOM   4168 3HG1 VAL D 262     -75.210  25.339  -4.261  1.00  0.00           H  
ATOM   4169 1HG2 VAL D 262     -74.154  25.208  -1.372  1.00  0.00           H  
ATOM   4170 2HG2 VAL D 262     -75.735  24.597  -1.904  1.00  0.00           H  
ATOM   4171 3HG2 VAL D 262     -74.604  23.532  -1.096  1.00  0.00           H  
ATOM   4172  N   MET D 263     -73.095  22.154  -5.316  1.00  0.00           N  
ATOM   4173  CA  MET D 263     -72.599  22.071  -6.673  1.00  0.00           C  
ATOM   4174  C   MET D 263     -73.346  21.017  -7.474  1.00  0.00           C  
ATOM   4175  O   MET D 263     -73.648  21.229  -8.651  1.00  0.00           O  
ATOM   4176  CB  MET D 263     -71.119  21.749  -6.713  1.00  0.00           C  
ATOM   4177  CG  MET D 263     -70.481  22.092  -8.053  1.00  0.00           C  
ATOM   4178  SD  MET D 263     -70.353  23.897  -8.308  1.00  0.00           S  
ATOM   4179  CE  MET D 263     -71.841  24.350  -9.198  1.00  0.00           C  
ATOM   4180  H   MET D 263     -72.519  21.904  -4.503  1.00  0.00           H  
ATOM   4181  HA  MET D 263     -72.762  23.033  -7.154  1.00  0.00           H  
ATOM   4182 1HB  MET D 263     -70.605  22.257  -5.923  1.00  0.00           H  
ATOM   4183 2HB  MET D 263     -70.985  20.683  -6.541  1.00  0.00           H  
ATOM   4184 1HG  MET D 263     -69.483  21.668  -8.104  1.00  0.00           H  
ATOM   4185 2HG  MET D 263     -71.076  21.666  -8.867  1.00  0.00           H  
ATOM   4186 1HE  MET D 263     -71.841  25.430  -9.389  1.00  0.00           H  
ATOM   4187 2HE  MET D 263     -71.876  23.813 -10.146  1.00  0.00           H  
ATOM   4188 3HE  MET D 263     -72.708  24.092  -8.600  1.00  0.00           H  
ATOM   4189  N   LYS D 264     -73.690  19.892  -6.838  1.00  0.00           N  
ATOM   4190  CA  LYS D 264     -74.355  18.828  -7.570  1.00  0.00           C  
ATOM   4191  C   LYS D 264     -75.764  19.209  -8.002  1.00  0.00           C  
ATOM   4192  O   LYS D 264     -76.156  18.933  -9.145  1.00  0.00           O  
ATOM   4193  CB  LYS D 264     -74.387  17.559  -6.729  1.00  0.00           C  
ATOM   4194  CG  LYS D 264     -75.112  16.361  -7.364  1.00  0.00           C  
ATOM   4195  CD  LYS D 264     -74.167  15.486  -8.210  1.00  0.00           C  
ATOM   4196  CE  LYS D 264     -74.177  15.894  -9.694  1.00  0.00           C  
ATOM   4197  NZ  LYS D 264     -73.357  14.963 -10.541  1.00  0.00           N  
ATOM   4198  H   LYS D 264     -73.447  19.742  -5.853  1.00  0.00           H  
ATOM   4199  HA  LYS D 264     -73.774  18.626  -8.471  1.00  0.00           H  
ATOM   4200 1HB  LYS D 264     -73.365  17.258  -6.496  1.00  0.00           H  
ATOM   4201 2HB  LYS D 264     -74.882  17.786  -5.781  1.00  0.00           H  
ATOM   4202 1HG  LYS D 264     -75.546  15.750  -6.572  1.00  0.00           H  
ATOM   4203 2HG  LYS D 264     -75.924  16.729  -7.994  1.00  0.00           H  
ATOM   4204 1HD  LYS D 264     -73.147  15.590  -7.837  1.00  0.00           H  
ATOM   4205 2HD  LYS D 264     -74.461  14.441  -8.131  1.00  0.00           H  
ATOM   4206 1HE  LYS D 264     -75.203  15.889 -10.056  1.00  0.00           H  
ATOM   4207 2HE  LYS D 264     -73.770  16.905  -9.792  1.00  0.00           H  
ATOM   4208 1HZ  LYS D 264     -73.378  15.265 -11.501  1.00  0.00           H  
ATOM   4209 2HZ  LYS D 264     -72.385  14.994 -10.201  1.00  0.00           H  
ATOM   4210 3HZ  LYS D 264     -73.702  14.020 -10.476  1.00  0.00           H  
ATOM   4211  N   GLU D 265     -76.525  19.874  -7.127  1.00  0.00           N  
ATOM   4212  CA  GLU D 265     -77.886  20.202  -7.506  1.00  0.00           C  
ATOM   4213  C   GLU D 265     -77.890  21.266  -8.608  1.00  0.00           C  
ATOM   4214  O   GLU D 265     -78.736  21.214  -9.508  1.00  0.00           O  
ATOM   4215  CB  GLU D 265     -78.702  20.634  -6.291  1.00  0.00           C  
ATOM   4216  CG  GLU D 265     -78.925  19.495  -5.240  1.00  0.00           C  
ATOM   4217  CD  GLU D 265     -79.552  18.234  -5.796  1.00  0.00           C  
ATOM   4218  OE1 GLU D 265     -80.452  18.327  -6.589  1.00  0.00           O  
ATOM   4219  OE2 GLU D 265     -79.131  17.166  -5.409  1.00  0.00           O  
ATOM   4220  H   GLU D 265     -76.180  20.108  -6.191  1.00  0.00           H  
ATOM   4221  HA  GLU D 265     -78.351  19.303  -7.908  1.00  0.00           H  
ATOM   4222 1HB  GLU D 265     -78.169  21.436  -5.792  1.00  0.00           H  
ATOM   4223 2HB  GLU D 265     -79.670  21.022  -6.607  1.00  0.00           H  
ATOM   4224 1HG  GLU D 265     -77.967  19.226  -4.812  1.00  0.00           H  
ATOM   4225 2HG  GLU D 265     -79.549  19.883  -4.436  1.00  0.00           H  
ATOM   4226  N   LEU D 266     -76.934  22.205  -8.585  1.00  0.00           N  
ATOM   4227  CA  LEU D 266     -76.866  23.166  -9.677  1.00  0.00           C  
ATOM   4228  C   LEU D 266     -76.457  22.519 -10.987  1.00  0.00           C  
ATOM   4229  O   LEU D 266     -77.031  22.849 -12.025  1.00  0.00           O  
ATOM   4230  CB  LEU D 266     -75.938  24.307  -9.332  1.00  0.00           C  
ATOM   4231  CG  LEU D 266     -76.494  25.246  -8.334  1.00  0.00           C  
ATOM   4232  CD1 LEU D 266     -75.451  26.113  -7.853  1.00  0.00           C  
ATOM   4233  CD2 LEU D 266     -77.588  26.100  -9.030  1.00  0.00           C  
ATOM   4234  H   LEU D 266     -76.260  22.257  -7.811  1.00  0.00           H  
ATOM   4235  HA  LEU D 266     -77.859  23.589  -9.811  1.00  0.00           H  
ATOM   4236 1HB  LEU D 266     -75.018  23.888  -8.929  1.00  0.00           H  
ATOM   4237 2HB  LEU D 266     -75.710  24.865 -10.238  1.00  0.00           H  
ATOM   4238  HG  LEU D 266     -76.901  24.692  -7.492  1.00  0.00           H  
ATOM   4239 1HD1 LEU D 266     -75.886  26.783  -7.133  1.00  0.00           H  
ATOM   4240 2HD1 LEU D 266     -74.695  25.497  -7.386  1.00  0.00           H  
ATOM   4241 3HD1 LEU D 266     -75.023  26.672  -8.673  1.00  0.00           H  
ATOM   4242 1HD2 LEU D 266     -78.009  26.817  -8.341  1.00  0.00           H  
ATOM   4243 2HD2 LEU D 266     -77.143  26.639  -9.873  1.00  0.00           H  
ATOM   4244 3HD2 LEU D 266     -78.380  25.448  -9.401  1.00  0.00           H  
ATOM   4245  N   GLU D 267     -75.516  21.563 -10.971  1.00  0.00           N  
ATOM   4246  CA  GLU D 267     -75.165  20.954 -12.247  1.00  0.00           C  
ATOM   4247  C   GLU D 267     -76.379  20.198 -12.808  1.00  0.00           C  
ATOM   4248  O   GLU D 267     -76.654  20.274 -14.012  1.00  0.00           O  
ATOM   4249  CB  GLU D 267     -73.944  20.019 -12.128  1.00  0.00           C  
ATOM   4250  CG  GLU D 267     -72.576  20.733 -11.874  1.00  0.00           C  
ATOM   4251  CD  GLU D 267     -71.383  19.762 -11.804  1.00  0.00           C  
ATOM   4252  OE1 GLU D 267     -71.590  18.590 -12.024  1.00  0.00           O  
ATOM   4253  OE2 GLU D 267     -70.271  20.204 -11.569  1.00  0.00           O  
ATOM   4254  H   GLU D 267     -75.031  21.301 -10.106  1.00  0.00           H  
ATOM   4255  HA  GLU D 267     -74.908  21.749 -12.947  1.00  0.00           H  
ATOM   4256 1HB  GLU D 267     -74.110  19.330 -11.294  1.00  0.00           H  
ATOM   4257 2HB  GLU D 267     -73.854  19.422 -13.034  1.00  0.00           H  
ATOM   4258 1HG  GLU D 267     -72.400  21.449 -12.676  1.00  0.00           H  
ATOM   4259 2HG  GLU D 267     -72.638  21.290 -10.944  1.00  0.00           H  
ATOM   4260  N   ARG D 268     -77.145  19.528 -11.925  1.00  0.00           N  
ATOM   4261  CA  ARG D 268     -78.340  18.802 -12.352  1.00  0.00           C  
ATOM   4262  C   ARG D 268     -79.374  19.730 -12.978  1.00  0.00           C  
ATOM   4263  O   ARG D 268     -79.841  19.471 -14.096  1.00  0.00           O  
ATOM   4264  CB  ARG D 268     -78.986  18.066 -11.181  1.00  0.00           C  
ATOM   4265  CG  ARG D 268     -80.281  17.313 -11.533  1.00  0.00           C  
ATOM   4266  CD  ARG D 268     -80.922  16.648 -10.340  1.00  0.00           C  
ATOM   4267  NE  ARG D 268     -81.285  17.601  -9.288  1.00  0.00           N  
ATOM   4268  CZ  ARG D 268     -82.343  18.435  -9.303  1.00  0.00           C  
ATOM   4269  NH1 ARG D 268     -83.181  18.473 -10.323  1.00  0.00           N  
ATOM   4270  NH2 ARG D 268     -82.506  19.214  -8.254  1.00  0.00           N  
ATOM   4271  H   ARG D 268     -76.865  19.496 -10.939  1.00  0.00           H  
ATOM   4272  HA  ARG D 268     -78.040  18.067 -13.098  1.00  0.00           H  
ATOM   4273 1HB  ARG D 268     -78.277  17.353 -10.761  1.00  0.00           H  
ATOM   4274 2HB  ARG D 268     -79.227  18.781 -10.393  1.00  0.00           H  
ATOM   4275 1HG  ARG D 268     -81.004  18.024 -11.949  1.00  0.00           H  
ATOM   4276 2HG  ARG D 268     -80.065  16.547 -12.277  1.00  0.00           H  
ATOM   4277 1HD  ARG D 268     -81.829  16.137 -10.663  1.00  0.00           H  
ATOM   4278 2HD  ARG D 268     -80.229  15.923  -9.914  1.00  0.00           H  
ATOM   4279  HE  ARG D 268     -80.709  17.641  -8.434  1.00  0.00           H  
ATOM   4280 1HH1 ARG D 268     -83.043  17.867 -11.126  1.00  0.00           H  
ATOM   4281 2HH1 ARG D 268     -83.971  19.109 -10.311  1.00  0.00           H  
ATOM   4282 1HH2 ARG D 268     -81.834  19.139  -7.484  1.00  0.00           H  
ATOM   4283 2HH2 ARG D 268     -83.279  19.893  -8.189  1.00  0.00           H  
ATOM   4284  N   ASN D 269     -79.681  20.843 -12.302  1.00  0.00           N  
ATOM   4285  CA  ASN D 269     -80.653  21.780 -12.842  1.00  0.00           C  
ATOM   4286  C   ASN D 269     -80.146  22.493 -14.071  1.00  0.00           C  
ATOM   4287  O   ASN D 269     -80.928  22.795 -14.971  1.00  0.00           O  
ATOM   4288  CB  ASN D 269     -81.107  22.780 -11.797  1.00  0.00           C  
ATOM   4289  CG  ASN D 269     -82.158  22.226 -10.874  1.00  0.00           C  
ATOM   4290  OD1 ASN D 269     -82.997  21.438 -11.323  1.00  0.00           O  
ATOM   4291  ND2 ASN D 269     -82.146  22.606  -9.626  1.00  0.00           N  
ATOM   4292  H   ASN D 269     -79.253  21.021 -11.386  1.00  0.00           H  
ATOM   4293  HA  ASN D 269     -81.532  21.207 -13.146  1.00  0.00           H  
ATOM   4294 1HB  ASN D 269     -80.241  23.091 -11.202  1.00  0.00           H  
ATOM   4295 2HB  ASN D 269     -81.496  23.671 -12.292  1.00  0.00           H  
ATOM   4296 1HD2 ASN D 269     -82.874  22.263  -8.984  1.00  0.00           H  
ATOM   4297 2HD2 ASN D 269     -81.432  23.223  -9.297  1.00  0.00           H  
ATOM   4298  N   ASP D 270     -78.837  22.706 -14.182  1.00  0.00           N  
ATOM   4299  CA  ASP D 270     -78.362  23.408 -15.350  1.00  0.00           C  
ATOM   4300  C   ASP D 270     -78.591  22.520 -16.566  1.00  0.00           C  
ATOM   4301  O   ASP D 270     -79.040  23.008 -17.613  1.00  0.00           O  
ATOM   4302  CB  ASP D 270     -76.873  23.762 -15.195  1.00  0.00           C  
ATOM   4303  CG  ASP D 270     -76.371  24.797 -16.188  1.00  0.00           C  
ATOM   4304  OD1 ASP D 270     -76.846  25.933 -16.116  1.00  0.00           O  
ATOM   4305  OD2 ASP D 270     -75.519  24.469 -17.013  1.00  0.00           O  
ATOM   4306  H   ASP D 270     -78.187  22.456 -13.434  1.00  0.00           H  
ATOM   4307  HA  ASP D 270     -78.941  24.320 -15.477  1.00  0.00           H  
ATOM   4308 1HB  ASP D 270     -76.690  24.134 -14.187  1.00  0.00           H  
ATOM   4309 2HB  ASP D 270     -76.282  22.848 -15.304  1.00  0.00           H  
ATOM   4310  N   GLU D 271     -78.362  21.204 -16.424  1.00  0.00           N  
ATOM   4311  CA  GLU D 271     -78.618  20.348 -17.566  1.00  0.00           C  
ATOM   4312  C   GLU D 271     -80.107  20.213 -17.857  1.00  0.00           C  
ATOM   4313  O   GLU D 271     -80.500  20.249 -19.019  1.00  0.00           O  
ATOM   4314  CB  GLU D 271     -78.027  18.946 -17.410  1.00  0.00           C  
ATOM   4315  CG  GLU D 271     -76.504  18.854 -17.468  1.00  0.00           C  
ATOM   4316  CD  GLU D 271     -76.015  17.409 -17.572  1.00  0.00           C  
ATOM   4317  OE1 GLU D 271     -76.849  16.511 -17.644  1.00  0.00           O  
ATOM   4318  OE2 GLU D 271     -74.830  17.200 -17.631  1.00  0.00           O  
ATOM   4319  H   GLU D 271     -77.980  20.827 -15.548  1.00  0.00           H  
ATOM   4320  HA  GLU D 271     -78.149  20.805 -18.437  1.00  0.00           H  
ATOM   4321 1HB  GLU D 271     -78.333  18.549 -16.437  1.00  0.00           H  
ATOM   4322 2HB  GLU D 271     -78.442  18.297 -18.160  1.00  0.00           H  
ATOM   4323 1HG  GLU D 271     -76.145  19.419 -18.328  1.00  0.00           H  
ATOM   4324 2HG  GLU D 271     -76.094  19.314 -16.566  1.00  0.00           H  
ATOM   4325  N   GLU D 272     -80.963  20.117 -16.833  1.00  0.00           N  
ATOM   4326  CA  GLU D 272     -82.384  19.958 -17.148  1.00  0.00           C  
ATOM   4327  C   GLU D 272     -82.944  21.191 -17.858  1.00  0.00           C  
ATOM   4328  O   GLU D 272     -83.711  21.069 -18.822  1.00  0.00           O  
ATOM   4329  CB  GLU D 272     -83.215  19.671 -15.887  1.00  0.00           C  
ATOM   4330  CG  GLU D 272     -82.999  18.285 -15.266  1.00  0.00           C  
ATOM   4331  CD  GLU D 272     -83.843  18.038 -14.011  1.00  0.00           C  
ATOM   4332  OE1 GLU D 272     -84.403  18.974 -13.494  1.00  0.00           O  
ATOM   4333  OE2 GLU D 272     -83.908  16.910 -13.572  1.00  0.00           O  
ATOM   4334  H   GLU D 272     -80.619  20.094 -15.866  1.00  0.00           H  
ATOM   4335  HA  GLU D 272     -82.487  19.107 -17.820  1.00  0.00           H  
ATOM   4336 1HB  GLU D 272     -82.982  20.420 -15.127  1.00  0.00           H  
ATOM   4337 2HB  GLU D 272     -84.265  19.764 -16.123  1.00  0.00           H  
ATOM   4338 1HG  GLU D 272     -83.239  17.526 -16.008  1.00  0.00           H  
ATOM   4339 2HG  GLU D 272     -81.944  18.183 -15.010  1.00  0.00           H  
ATOM   4340  N   ILE D 273     -82.509  22.376 -17.424  1.00  0.00           N  
ATOM   4341  CA  ILE D 273     -82.976  23.629 -17.999  1.00  0.00           C  
ATOM   4342  C   ILE D 273     -82.520  23.770 -19.444  1.00  0.00           C  
ATOM   4343  O   ILE D 273     -83.305  24.148 -20.312  1.00  0.00           O  
ATOM   4344  CB  ILE D 273     -82.484  24.811 -17.145  1.00  0.00           C  
ATOM   4345  CG1 ILE D 273     -83.166  24.764 -15.799  1.00  0.00           C  
ATOM   4346  CG2 ILE D 273     -82.762  26.141 -17.831  1.00  0.00           C  
ATOM   4347  CD1 ILE D 273     -82.537  25.667 -14.792  1.00  0.00           C  
ATOM   4348  H   ILE D 273     -81.862  22.412 -16.630  1.00  0.00           H  
ATOM   4349  HA  ILE D 273     -84.061  23.629 -17.992  1.00  0.00           H  
ATOM   4350  HB  ILE D 273     -81.406  24.703 -16.973  1.00  0.00           H  
ATOM   4351 1HG1 ILE D 273     -84.192  25.045 -15.939  1.00  0.00           H  
ATOM   4352 2HG1 ILE D 273     -83.139  23.744 -15.420  1.00  0.00           H  
ATOM   4353 1HG2 ILE D 273     -82.397  26.958 -17.207  1.00  0.00           H  
ATOM   4354 2HG2 ILE D 273     -82.239  26.146 -18.778  1.00  0.00           H  
ATOM   4355 3HG2 ILE D 273     -83.832  26.259 -17.997  1.00  0.00           H  
ATOM   4356 1HD1 ILE D 273     -83.056  25.591 -13.849  1.00  0.00           H  
ATOM   4357 2HD1 ILE D 273     -81.499  25.364 -14.650  1.00  0.00           H  
ATOM   4358 3HD1 ILE D 273     -82.569  26.684 -15.151  1.00  0.00           H  
ATOM   4359  N   LYS D 274     -81.249  23.475 -19.706  1.00  0.00           N  
ATOM   4360  CA  LYS D 274     -80.706  23.548 -21.054  1.00  0.00           C  
ATOM   4361  C   LYS D 274     -81.189  22.436 -22.003  1.00  0.00           C  
ATOM   4362  O   LYS D 274     -81.367  22.683 -23.199  1.00  0.00           O  
ATOM   4363  CB  LYS D 274     -79.188  23.543 -20.970  1.00  0.00           C  
ATOM   4364  CG  LYS D 274     -78.610  24.832 -20.415  1.00  0.00           C  
ATOM   4365  CD  LYS D 274     -77.118  24.727 -20.227  1.00  0.00           C  
ATOM   4366  CE  LYS D 274     -76.521  26.048 -19.772  1.00  0.00           C  
ATOM   4367  NZ  LYS D 274     -75.110  25.893 -19.364  1.00  0.00           N  
ATOM   4368  H   LYS D 274     -80.624  23.188 -18.945  1.00  0.00           H  
ATOM   4369  HA  LYS D 274     -81.018  24.499 -21.482  1.00  0.00           H  
ATOM   4370 1HB  LYS D 274     -78.868  22.723 -20.320  1.00  0.00           H  
ATOM   4371 2HB  LYS D 274     -78.766  23.367 -21.957  1.00  0.00           H  
ATOM   4372 1HG  LYS D 274     -78.838  25.662 -21.083  1.00  0.00           H  
ATOM   4373 2HG  LYS D 274     -79.067  25.034 -19.442  1.00  0.00           H  
ATOM   4374 1HD  LYS D 274     -76.908  23.976 -19.456  1.00  0.00           H  
ATOM   4375 2HD  LYS D 274     -76.644  24.417 -21.155  1.00  0.00           H  
ATOM   4376 1HE  LYS D 274     -76.570  26.755 -20.596  1.00  0.00           H  
ATOM   4377 2HE  LYS D 274     -77.090  26.446 -18.928  1.00  0.00           H  
ATOM   4378 1HZ  LYS D 274     -74.721  26.786 -19.068  1.00  0.00           H  
ATOM   4379 2HZ  LYS D 274     -75.093  25.252 -18.565  1.00  0.00           H  
ATOM   4380 3HZ  LYS D 274     -74.556  25.533 -20.108  1.00  0.00           H  
ATOM   4381  N   LYS D 275     -81.384  21.215 -21.486  1.00  0.00           N  
ATOM   4382  CA  LYS D 275     -81.760  20.070 -22.314  1.00  0.00           C  
ATOM   4383  C   LYS D 275     -83.252  19.946 -22.650  1.00  0.00           C  
ATOM   4384  O   LYS D 275     -83.582  19.399 -23.705  1.00  0.00           O  
ATOM   4385  CB  LYS D 275     -81.293  18.765 -21.654  1.00  0.00           C  
ATOM   4386  CG  LYS D 275     -79.757  18.571 -21.624  1.00  0.00           C  
ATOM   4387  CD  LYS D 275     -79.349  17.262 -20.914  1.00  0.00           C  
ATOM   4388  CE  LYS D 275     -77.818  17.109 -20.869  1.00  0.00           C  
ATOM   4389  NZ  LYS D 275     -77.370  15.882 -20.110  1.00  0.00           N  
ATOM   4390  H   LYS D 275     -81.219  21.051 -20.494  1.00  0.00           H  
ATOM   4391  HA  LYS D 275     -81.229  20.169 -23.260  1.00  0.00           H  
ATOM   4392 1HB  LYS D 275     -81.665  18.726 -20.630  1.00  0.00           H  
ATOM   4393 2HB  LYS D 275     -81.726  17.920 -22.186  1.00  0.00           H  
ATOM   4394 1HG  LYS D 275     -79.377  18.556 -22.644  1.00  0.00           H  
ATOM   4395 2HG  LYS D 275     -79.299  19.412 -21.099  1.00  0.00           H  
ATOM   4396 1HD  LYS D 275     -79.738  17.269 -19.895  1.00  0.00           H  
ATOM   4397 2HD  LYS D 275     -79.775  16.411 -21.441  1.00  0.00           H  
ATOM   4398 1HE  LYS D 275     -77.444  17.045 -21.888  1.00  0.00           H  
ATOM   4399 2HE  LYS D 275     -77.390  17.990 -20.394  1.00  0.00           H  
ATOM   4400 1HZ  LYS D 275     -76.361  15.841 -20.110  1.00  0.00           H  
ATOM   4401 2HZ  LYS D 275     -77.683  15.915 -19.122  1.00  0.00           H  
ATOM   4402 3HZ  LYS D 275     -77.739  15.057 -20.542  1.00  0.00           H  
ATOM   4403  N   SER D 276     -84.169  20.433 -21.798  1.00  0.00           N  
ATOM   4404  CA  SER D 276     -85.582  20.245 -22.132  1.00  0.00           C  
ATOM   4405  C   SER D 276     -86.541  21.393 -21.837  1.00  0.00           C  
ATOM   4406  O   SER D 276     -86.724  21.838 -20.704  1.00  0.00           O  
ATOM   4407  CB  SER D 276     -86.128  19.016 -21.447  1.00  0.00           C  
ATOM   4408  OG  SER D 276     -87.503  18.884 -21.720  1.00  0.00           O  
ATOM   4409  H   SER D 276     -83.893  20.867 -20.910  1.00  0.00           H  
ATOM   4410  HA  SER D 276     -85.635  20.071 -23.206  1.00  0.00           H  
ATOM   4411 1HB  SER D 276     -85.594  18.136 -21.804  1.00  0.00           H  
ATOM   4412 2HB  SER D 276     -85.966  19.090 -20.370  1.00  0.00           H  
ATOM   4413  HG  SER D 276     -87.749  17.992 -21.435  1.00  0.00           H  
ATOM   4414  N   ASP D 277     -87.319  21.735 -22.858  1.00  0.00           N  
ATOM   4415  CA  ASP D 277     -88.318  22.794 -22.769  1.00  0.00           C  
ATOM   4416  C   ASP D 277     -89.630  22.269 -22.190  1.00  0.00           C  
ATOM   4417  O   ASP D 277     -90.612  23.001 -22.080  1.00  0.00           O  
ATOM   4418  CB  ASP D 277     -88.562  23.418 -24.147  1.00  0.00           C  
ATOM   4419  CG  ASP D 277     -87.356  24.229 -24.663  1.00  0.00           C  
ATOM   4420  OD1 ASP D 277     -86.584  24.706 -23.852  1.00  0.00           O  
ATOM   4421  OD2 ASP D 277     -87.205  24.354 -25.846  1.00  0.00           O  
ATOM   4422  H   ASP D 277     -87.164  21.284 -23.749  1.00  0.00           H  
ATOM   4423  HA  ASP D 277     -87.940  23.570 -22.102  1.00  0.00           H  
ATOM   4424 1HB  ASP D 277     -88.791  22.629 -24.866  1.00  0.00           H  
ATOM   4425 2HB  ASP D 277     -89.431  24.075 -24.098  1.00  0.00           H  
ATOM   4426  N   GLU D 278     -89.635  20.985 -21.821  1.00  0.00           N  
ATOM   4427  CA  GLU D 278     -90.789  20.357 -21.197  1.00  0.00           C  
ATOM   4428  C   GLU D 278     -90.681  20.479 -19.671  1.00  0.00           C  
ATOM   4429  O   GLU D 278     -91.574  20.047 -18.941  1.00  0.00           O  
ATOM   4430  CB  GLU D 278     -90.906  18.882 -21.603  1.00  0.00           C  
ATOM   4431  CG  GLU D 278     -91.159  18.653 -23.093  1.00  0.00           C  
ATOM   4432  CD  GLU D 278     -91.249  17.187 -23.470  1.00  0.00           C  
ATOM   4433  OE1 GLU D 278     -91.071  16.354 -22.611  1.00  0.00           O  
ATOM   4434  OE2 GLU D 278     -91.497  16.906 -24.620  1.00  0.00           O  
ATOM   4435  H   GLU D 278     -88.795  20.425 -21.946  1.00  0.00           H  
ATOM   4436  HA  GLU D 278     -91.690  20.880 -21.517  1.00  0.00           H  
ATOM   4437 1HB  GLU D 278     -89.999  18.355 -21.327  1.00  0.00           H  
ATOM   4438 2HB  GLU D 278     -91.726  18.422 -21.054  1.00  0.00           H  
ATOM   4439 1HG  GLU D 278     -92.090  19.147 -23.370  1.00  0.00           H  
ATOM   4440 2HG  GLU D 278     -90.352  19.120 -23.657  1.00  0.00           H  
ATOM   4441  N   LEU D 279     -89.572  21.054 -19.190  1.00  0.00           N  
ATOM   4442  CA  LEU D 279     -89.331  21.226 -17.764  1.00  0.00           C  
ATOM   4443  C   LEU D 279     -90.333  22.204 -17.145  1.00  0.00           C  
ATOM   4444  O   LEU D 279     -90.639  23.247 -17.718  1.00  0.00           O  
ATOM   4445  CB  LEU D 279     -87.893  21.720 -17.555  1.00  0.00           C  
ATOM   4446  CG  LEU D 279     -87.392  21.848 -16.114  1.00  0.00           C  
ATOM   4447  CD1 LEU D 279     -87.327  20.480 -15.467  1.00  0.00           C  
ATOM   4448  CD2 LEU D 279     -86.012  22.466 -16.156  1.00  0.00           C  
ATOM   4449  H   LEU D 279     -88.845  21.383 -19.832  1.00  0.00           H  
ATOM   4450  HA  LEU D 279     -89.445  20.259 -17.278  1.00  0.00           H  
ATOM   4451 1HB  LEU D 279     -87.212  21.045 -18.083  1.00  0.00           H  
ATOM   4452 2HB  LEU D 279     -87.802  22.704 -18.022  1.00  0.00           H  
ATOM   4453  HG  LEU D 279     -88.069  22.479 -15.530  1.00  0.00           H  
ATOM   4454 1HD1 LEU D 279     -86.951  20.576 -14.444  1.00  0.00           H  
ATOM   4455 2HD1 LEU D 279     -88.319  20.035 -15.448  1.00  0.00           H  
ATOM   4456 3HD1 LEU D 279     -86.655  19.840 -16.038  1.00  0.00           H  
ATOM   4457 1HD2 LEU D 279     -85.610  22.562 -15.149  1.00  0.00           H  
ATOM   4458 2HD2 LEU D 279     -85.371  21.831 -16.737  1.00  0.00           H  
ATOM   4459 3HD2 LEU D 279     -86.074  23.446 -16.625  1.00  0.00           H  
ATOM   4460  N   ASP D 280     -90.846  21.860 -15.963  1.00  0.00           N  
ATOM   4461  CA  ASP D 280     -91.791  22.713 -15.244  1.00  0.00           C  
ATOM   4462  C   ASP D 280     -91.173  23.858 -14.476  1.00  0.00           C  
ATOM   4463  O   ASP D 280     -90.534  23.642 -13.443  1.00  0.00           O  
ATOM   4464  CB  ASP D 280     -92.605  21.946 -14.212  1.00  0.00           C  
ATOM   4465  CG  ASP D 280     -93.570  22.904 -13.469  1.00  0.00           C  
ATOM   4466  OD1 ASP D 280     -93.914  23.941 -14.003  1.00  0.00           O  
ATOM   4467  OD2 ASP D 280     -93.823  22.675 -12.307  1.00  0.00           O  
ATOM   4468  H   ASP D 280     -90.571  20.978 -15.557  1.00  0.00           H  
ATOM   4469  HA  ASP D 280     -92.476  23.134 -15.981  1.00  0.00           H  
ATOM   4470 1HB  ASP D 280     -93.187  21.166 -14.708  1.00  0.00           H  
ATOM   4471 2HB  ASP D 280     -91.942  21.463 -13.498  1.00  0.00           H  
ATOM   4472  N   ASP D 281     -91.443  25.074 -14.935  1.00  0.00           N  
ATOM   4473  CA  ASP D 281     -90.911  26.277 -14.322  1.00  0.00           C  
ATOM   4474  C   ASP D 281     -91.383  26.481 -12.873  1.00  0.00           C  
ATOM   4475  O   ASP D 281     -90.662  27.106 -12.094  1.00  0.00           O  
ATOM   4476  CB  ASP D 281     -91.302  27.518 -15.134  1.00  0.00           C  
ATOM   4477  CG  ASP D 281     -90.556  27.667 -16.480  1.00  0.00           C  
ATOM   4478  OD1 ASP D 281     -89.566  27.010 -16.678  1.00  0.00           O  
ATOM   4479  OD2 ASP D 281     -91.003  28.458 -17.299  1.00  0.00           O  
ATOM   4480  H   ASP D 281     -92.014  25.149 -15.768  1.00  0.00           H  
ATOM   4481  HA  ASP D 281     -89.828  26.201 -14.328  1.00  0.00           H  
ATOM   4482 1HB  ASP D 281     -92.374  27.486 -15.333  1.00  0.00           H  
ATOM   4483 2HB  ASP D 281     -91.121  28.406 -14.534  1.00  0.00           H  
ATOM   4484  N   GLU D 282     -92.579  25.987 -12.494  1.00  0.00           N  
ATOM   4485  CA  GLU D 282     -93.035  26.256 -11.122  1.00  0.00           C  
ATOM   4486  C   GLU D 282     -92.346  25.330 -10.116  1.00  0.00           C  
ATOM   4487  O   GLU D 282     -91.844  25.782  -9.077  1.00  0.00           O  
ATOM   4488  CB  GLU D 282     -94.541  26.057 -11.000  1.00  0.00           C  
ATOM   4489  CG  GLU D 282     -95.383  26.976 -11.829  1.00  0.00           C  
ATOM   4490  CD  GLU D 282     -95.321  28.449 -11.502  1.00  0.00           C  
ATOM   4491  OE1 GLU D 282     -95.548  28.853 -10.381  1.00  0.00           O  
ATOM   4492  OE2 GLU D 282     -95.044  29.182 -12.416  1.00  0.00           O  
ATOM   4493  H   GLU D 282     -93.151  25.411 -13.135  1.00  0.00           H  
ATOM   4494  HA  GLU D 282     -92.794  27.284 -10.872  1.00  0.00           H  
ATOM   4495 1HB  GLU D 282     -94.795  25.028 -11.268  1.00  0.00           H  
ATOM   4496 2HB  GLU D 282     -94.834  26.213  -9.974  1.00  0.00           H  
ATOM   4497 1HG  GLU D 282     -95.086  26.843 -12.871  1.00  0.00           H  
ATOM   4498 2HG  GLU D 282     -96.399  26.627 -11.737  1.00  0.00           H  
ATOM   4499  N   SER D 283     -92.220  24.045 -10.459  1.00  0.00           N  
ATOM   4500  CA  SER D 283     -91.535  23.126  -9.571  1.00  0.00           C  
ATOM   4501  C   SER D 283     -90.077  23.547  -9.508  1.00  0.00           C  
ATOM   4502  O   SER D 283     -89.449  23.505  -8.446  1.00  0.00           O  
ATOM   4503  CB  SER D 283     -91.632  21.706 -10.094  1.00  0.00           C  
ATOM   4504  OG  SER D 283     -92.960  21.257 -10.105  1.00  0.00           O  
ATOM   4505  H   SER D 283     -92.680  23.680 -11.302  1.00  0.00           H  
ATOM   4506  HA  SER D 283     -91.973  23.189  -8.574  1.00  0.00           H  
ATOM   4507 1HB  SER D 283     -91.225  21.666 -11.105  1.00  0.00           H  
ATOM   4508 2HB  SER D 283     -91.028  21.051  -9.472  1.00  0.00           H  
ATOM   4509  HG  SER D 283     -93.376  21.717 -10.876  1.00  0.00           H  
ATOM   4510  N   LEU D 284     -89.560  24.003 -10.652  1.00  0.00           N  
ATOM   4511  CA  LEU D 284     -88.194  24.444 -10.780  1.00  0.00           C  
ATOM   4512  C   LEU D 284     -87.919  25.703  -9.970  1.00  0.00           C  
ATOM   4513  O   LEU D 284     -86.956  25.726  -9.215  1.00  0.00           O  
ATOM   4514  CB  LEU D 284     -87.906  24.707 -12.243  1.00  0.00           C  
ATOM   4515  CG  LEU D 284     -86.550  25.139 -12.628  1.00  0.00           C  
ATOM   4516  CD1 LEU D 284     -85.512  24.065 -12.257  1.00  0.00           C  
ATOM   4517  CD2 LEU D 284     -86.600  25.407 -14.096  1.00  0.00           C  
ATOM   4518  H   LEU D 284     -90.132  24.006 -11.502  1.00  0.00           H  
ATOM   4519  HA  LEU D 284     -87.542  23.648 -10.426  1.00  0.00           H  
ATOM   4520 1HB  LEU D 284     -88.130  23.804 -12.806  1.00  0.00           H  
ATOM   4521 2HB  LEU D 284     -88.579  25.477 -12.567  1.00  0.00           H  
ATOM   4522  HG  LEU D 284     -86.290  26.055 -12.098  1.00  0.00           H  
ATOM   4523 1HD1 LEU D 284     -84.523  24.392 -12.552  1.00  0.00           H  
ATOM   4524 2HD1 LEU D 284     -85.525  23.897 -11.181  1.00  0.00           H  
ATOM   4525 3HD1 LEU D 284     -85.748  23.133 -12.767  1.00  0.00           H  
ATOM   4526 1HD2 LEU D 284     -85.651  25.745 -14.440  1.00  0.00           H  
ATOM   4527 2HD2 LEU D 284     -86.878  24.511 -14.603  1.00  0.00           H  
ATOM   4528 3HD2 LEU D 284     -87.348  26.158 -14.293  1.00  0.00           H  
ATOM   4529  N   LEU D 285     -88.801  26.715  -9.977  1.00  0.00           N  
ATOM   4530  CA  LEU D 285     -88.434  27.906  -9.215  1.00  0.00           C  
ATOM   4531  C   LEU D 285     -88.403  27.580  -7.718  1.00  0.00           C  
ATOM   4532  O   LEU D 285     -87.559  28.119  -6.987  1.00  0.00           O  
ATOM   4533  CB  LEU D 285     -89.375  29.095  -9.555  1.00  0.00           C  
ATOM   4534  CG  LEU D 285     -90.876  29.048  -9.084  1.00  0.00           C  
ATOM   4535  CD1 LEU D 285     -91.035  29.555  -7.662  1.00  0.00           C  
ATOM   4536  CD2 LEU D 285     -91.730  29.907 -10.033  1.00  0.00           C  
ATOM   4537  H   LEU D 285     -89.632  26.705 -10.574  1.00  0.00           H  
ATOM   4538  HA  LEU D 285     -87.429  28.201  -9.516  1.00  0.00           H  
ATOM   4539 1HB  LEU D 285     -88.939  29.990  -9.174  1.00  0.00           H  
ATOM   4540 2HB  LEU D 285     -89.403  29.176 -10.641  1.00  0.00           H  
ATOM   4541  HG  LEU D 285     -91.210  28.040  -9.113  1.00  0.00           H  
ATOM   4542 1HD1 LEU D 285     -92.083  29.496  -7.365  1.00  0.00           H  
ATOM   4543 2HD1 LEU D 285     -90.444  28.961  -6.994  1.00  0.00           H  
ATOM   4544 3HD1 LEU D 285     -90.719  30.584  -7.610  1.00  0.00           H  
ATOM   4545 1HD2 LEU D 285     -92.781  29.859  -9.727  1.00  0.00           H  
ATOM   4546 2HD2 LEU D 285     -91.392  30.941  -9.996  1.00  0.00           H  
ATOM   4547 3HD2 LEU D 285     -91.636  29.526 -11.049  1.00  0.00           H  
ATOM   4548  N   GLU D 286     -89.232  26.625  -7.265  1.00  0.00           N  
ATOM   4549  CA  GLU D 286     -89.130  26.244  -5.866  1.00  0.00           C  
ATOM   4550  C   GLU D 286     -87.844  25.456  -5.623  1.00  0.00           C  
ATOM   4551  O   GLU D 286     -87.175  25.688  -4.618  1.00  0.00           O  
ATOM   4552  CB  GLU D 286     -90.336  25.445  -5.367  1.00  0.00           C  
ATOM   4553  CG  GLU D 286     -90.221  25.080  -3.858  1.00  0.00           C  
ATOM   4554  CD  GLU D 286     -91.433  24.395  -3.263  1.00  0.00           C  
ATOM   4555  OE1 GLU D 286     -91.354  23.218  -2.999  1.00  0.00           O  
ATOM   4556  OE2 GLU D 286     -92.417  25.050  -3.038  1.00  0.00           O  
ATOM   4557  H   GLU D 286     -89.935  26.206  -7.886  1.00  0.00           H  
ATOM   4558  HA  GLU D 286     -89.067  27.148  -5.273  1.00  0.00           H  
ATOM   4559 1HB  GLU D 286     -91.246  26.030  -5.511  1.00  0.00           H  
ATOM   4560 2HB  GLU D 286     -90.433  24.526  -5.949  1.00  0.00           H  
ATOM   4561 1HG  GLU D 286     -89.356  24.427  -3.732  1.00  0.00           H  
ATOM   4562 2HG  GLU D 286     -90.028  25.990  -3.300  1.00  0.00           H  
ATOM   4563  N   ASP D 287     -87.480  24.548  -6.546  1.00  0.00           N  
ATOM   4564  CA  ASP D 287     -86.293  23.699  -6.391  1.00  0.00           C  
ATOM   4565  C   ASP D 287     -85.002  24.524  -6.426  1.00  0.00           C  
ATOM   4566  O   ASP D 287     -84.054  24.225  -5.696  1.00  0.00           O  
ATOM   4567  CB  ASP D 287     -86.252  22.646  -7.504  1.00  0.00           C  
ATOM   4568  CG  ASP D 287     -85.272  21.496  -7.248  1.00  0.00           C  
ATOM   4569  OD1 ASP D 287     -85.521  20.726  -6.347  1.00  0.00           O  
ATOM   4570  OD2 ASP D 287     -84.270  21.394  -7.936  1.00  0.00           O  
ATOM   4571  H   ASP D 287     -88.080  24.398  -7.362  1.00  0.00           H  
ATOM   4572  HA  ASP D 287     -86.359  23.193  -5.430  1.00  0.00           H  
ATOM   4573 1HB  ASP D 287     -87.255  22.236  -7.643  1.00  0.00           H  
ATOM   4574 2HB  ASP D 287     -85.978  23.137  -8.441  1.00  0.00           H  
ATOM   4575  N   ILE D 288     -84.984  25.572  -7.248  1.00  0.00           N  
ATOM   4576  CA  ILE D 288     -83.858  26.491  -7.362  1.00  0.00           C  
ATOM   4577  C   ILE D 288     -83.660  27.222  -6.040  1.00  0.00           C  
ATOM   4578  O   ILE D 288     -82.535  27.382  -5.563  1.00  0.00           O  
ATOM   4579  CB  ILE D 288     -84.065  27.429  -8.557  1.00  0.00           C  
ATOM   4580  CG1 ILE D 288     -84.001  26.615  -9.853  1.00  0.00           C  
ATOM   4581  CG2 ILE D 288     -83.069  28.501  -8.567  1.00  0.00           C  
ATOM   4582  CD1 ILE D 288     -82.677  26.010 -10.107  1.00  0.00           C  
ATOM   4583  H   ILE D 288     -85.799  25.722  -7.840  1.00  0.00           H  
ATOM   4584  HA  ILE D 288     -82.960  25.907  -7.558  1.00  0.00           H  
ATOM   4585  HB  ILE D 288     -85.064  27.866  -8.493  1.00  0.00           H  
ATOM   4586 1HG1 ILE D 288     -84.700  25.807  -9.798  1.00  0.00           H  
ATOM   4587 2HG1 ILE D 288     -84.251  27.222 -10.669  1.00  0.00           H  
ATOM   4588 1HG2 ILE D 288     -83.239  29.162  -9.411  1.00  0.00           H  
ATOM   4589 2HG2 ILE D 288     -83.163  29.055  -7.646  1.00  0.00           H  
ATOM   4590 3HG2 ILE D 288     -82.079  28.057  -8.642  1.00  0.00           H  
ATOM   4591 1HD1 ILE D 288     -82.713  25.444 -11.035  1.00  0.00           H  
ATOM   4592 2HD1 ILE D 288     -81.931  26.797 -10.191  1.00  0.00           H  
ATOM   4593 3HD1 ILE D 288     -82.419  25.353  -9.285  1.00  0.00           H  
ATOM   4594  N   VAL D 289     -84.749  27.649  -5.429  1.00  0.00           N  
ATOM   4595  CA  VAL D 289     -84.653  28.240  -4.116  1.00  0.00           C  
ATOM   4596  C   VAL D 289     -84.344  27.214  -3.012  1.00  0.00           C  
ATOM   4597  O   VAL D 289     -83.597  27.539  -2.096  1.00  0.00           O  
ATOM   4598  CB  VAL D 289     -85.829  29.097  -3.825  1.00  0.00           C  
ATOM   4599  CG1 VAL D 289     -85.811  29.519  -2.434  1.00  0.00           C  
ATOM   4600  CG2 VAL D 289     -85.710  30.281  -4.699  1.00  0.00           C  
ATOM   4601  H   VAL D 289     -85.669  27.560  -5.877  1.00  0.00           H  
ATOM   4602  HA  VAL D 289     -83.819  28.935  -4.151  1.00  0.00           H  
ATOM   4603  HB  VAL D 289     -86.729  28.558  -4.035  1.00  0.00           H  
ATOM   4604 1HG1 VAL D 289     -86.664  30.154  -2.289  1.00  0.00           H  
ATOM   4605 2HG1 VAL D 289     -85.874  28.648  -1.805  1.00  0.00           H  
ATOM   4606 3HG1 VAL D 289     -84.893  30.064  -2.216  1.00  0.00           H  
ATOM   4607 1HG2 VAL D 289     -86.524  30.968  -4.540  1.00  0.00           H  
ATOM   4608 2HG2 VAL D 289     -84.775  30.797  -4.491  1.00  0.00           H  
ATOM   4609 3HG2 VAL D 289     -85.713  29.927  -5.719  1.00  0.00           H  
ATOM   4610  N   GLU D 290     -84.895  25.991  -3.070  1.00  0.00           N  
ATOM   4611  CA  GLU D 290     -84.538  24.969  -2.069  1.00  0.00           C  
ATOM   4612  C   GLU D 290     -83.004  24.743  -2.170  1.00  0.00           C  
ATOM   4613  O   GLU D 290     -82.317  24.547  -1.166  1.00  0.00           O  
ATOM   4614  CB  GLU D 290     -85.312  23.660  -2.295  1.00  0.00           C  
ATOM   4615  CG  GLU D 290     -85.177  22.582  -1.168  1.00  0.00           C  
ATOM   4616  CD  GLU D 290     -85.874  22.953   0.170  1.00  0.00           C  
ATOM   4617  OE1 GLU D 290     -86.781  23.754   0.152  1.00  0.00           O  
ATOM   4618  OE2 GLU D 290     -85.490  22.416   1.205  1.00  0.00           O  
ATOM   4619  H   GLU D 290     -85.564  25.771  -3.807  1.00  0.00           H  
ATOM   4620  HA  GLU D 290     -84.773  25.347  -1.075  1.00  0.00           H  
ATOM   4621 1HB  GLU D 290     -86.372  23.886  -2.425  1.00  0.00           H  
ATOM   4622 2HB  GLU D 290     -84.967  23.203  -3.225  1.00  0.00           H  
ATOM   4623 1HG  GLU D 290     -85.598  21.646  -1.535  1.00  0.00           H  
ATOM   4624 2HG  GLU D 290     -84.116  22.417  -0.979  1.00  0.00           H  
ATOM   4625  N   LEU D 291     -82.466  24.813  -3.388  1.00  0.00           N  
ATOM   4626  CA  LEU D 291     -81.027  24.770  -3.594  1.00  0.00           C  
ATOM   4627  C   LEU D 291     -80.383  25.995  -2.928  1.00  0.00           C  
ATOM   4628  O   LEU D 291     -79.414  25.840  -2.180  1.00  0.00           O  
ATOM   4629  CB  LEU D 291     -80.718  24.667  -5.094  1.00  0.00           C  
ATOM   4630  CG  LEU D 291     -79.281  24.746  -5.530  1.00  0.00           C  
ATOM   4631  CD1 LEU D 291     -78.960  26.201  -5.741  1.00  0.00           C  
ATOM   4632  CD2 LEU D 291     -78.357  24.178  -4.478  1.00  0.00           C  
ATOM   4633  H   LEU D 291     -83.079  24.886  -4.203  1.00  0.00           H  
ATOM   4634  HA  LEU D 291     -80.639  23.875  -3.112  1.00  0.00           H  
ATOM   4635 1HB  LEU D 291     -81.118  23.719  -5.453  1.00  0.00           H  
ATOM   4636 2HB  LEU D 291     -81.239  25.441  -5.607  1.00  0.00           H  
ATOM   4637  HG  LEU D 291     -79.152  24.208  -6.471  1.00  0.00           H  
ATOM   4638 1HD1 LEU D 291     -77.948  26.298  -6.060  1.00  0.00           H  
ATOM   4639 2HD1 LEU D 291     -79.630  26.615  -6.496  1.00  0.00           H  
ATOM   4640 3HD1 LEU D 291     -79.088  26.735  -4.826  1.00  0.00           H  
ATOM   4641 1HD2 LEU D 291     -77.338  24.279  -4.837  1.00  0.00           H  
ATOM   4642 2HD2 LEU D 291     -78.476  24.728  -3.549  1.00  0.00           H  
ATOM   4643 3HD2 LEU D 291     -78.585  23.131  -4.306  1.00  0.00           H  
ATOM   4644  N   LEU D 292     -80.958  27.194  -3.113  1.00  0.00           N  
ATOM   4645  CA  LEU D 292     -80.413  28.379  -2.455  1.00  0.00           C  
ATOM   4646  C   LEU D 292     -80.413  28.172  -0.936  1.00  0.00           C  
ATOM   4647  O   LEU D 292     -79.454  28.540  -0.277  1.00  0.00           O  
ATOM   4648  CB  LEU D 292     -81.190  29.648  -2.849  1.00  0.00           C  
ATOM   4649  CG  LEU D 292     -80.694  31.004  -2.268  1.00  0.00           C  
ATOM   4650  CD1 LEU D 292     -79.247  31.272  -2.673  1.00  0.00           C  
ATOM   4651  CD2 LEU D 292     -81.614  32.112  -2.808  1.00  0.00           C  
ATOM   4652  H   LEU D 292     -81.742  27.280  -3.762  1.00  0.00           H  
ATOM   4653  HA  LEU D 292     -79.394  28.512  -2.780  1.00  0.00           H  
ATOM   4654 1HB  LEU D 292     -81.202  29.717  -3.932  1.00  0.00           H  
ATOM   4655 2HB  LEU D 292     -82.208  29.535  -2.508  1.00  0.00           H  
ATOM   4656  HG  LEU D 292     -80.730  30.975  -1.191  1.00  0.00           H  
ATOM   4657 1HD1 LEU D 292     -78.922  32.224  -2.263  1.00  0.00           H  
ATOM   4658 2HD1 LEU D 292     -78.610  30.488  -2.295  1.00  0.00           H  
ATOM   4659 3HD1 LEU D 292     -79.171  31.304  -3.739  1.00  0.00           H  
ATOM   4660 1HD2 LEU D 292     -81.300  33.070  -2.446  1.00  0.00           H  
ATOM   4661 2HD2 LEU D 292     -81.571  32.129  -3.869  1.00  0.00           H  
ATOM   4662 3HD2 LEU D 292     -82.635  31.913  -2.492  1.00  0.00           H  
ATOM   4663  N   LYS D 293     -81.448  27.542  -0.382  1.00  0.00           N  
ATOM   4664  CA  LYS D 293     -81.521  27.242   1.052  1.00  0.00           C  
ATOM   4665  C   LYS D 293     -80.282  26.432   1.503  1.00  0.00           C  
ATOM   4666  O   LYS D 293     -79.706  26.724   2.559  1.00  0.00           O  
ATOM   4667  CB  LYS D 293     -82.812  26.479   1.340  1.00  0.00           C  
ATOM   4668  CG  LYS D 293     -83.126  26.080   2.750  1.00  0.00           C  
ATOM   4669  CD  LYS D 293     -84.435  25.307   2.676  1.00  0.00           C  
ATOM   4670  CE  LYS D 293     -84.838  24.621   3.949  1.00  0.00           C  
ATOM   4671  NZ  LYS D 293     -86.059  23.780   3.715  1.00  0.00           N  
ATOM   4672  H   LYS D 293     -82.222  27.279  -0.988  1.00  0.00           H  
ATOM   4673  HA  LYS D 293     -81.535  28.182   1.601  1.00  0.00           H  
ATOM   4674 1HB  LYS D 293     -83.660  27.039   0.942  1.00  0.00           H  
ATOM   4675 2HB  LYS D 293     -82.790  25.554   0.826  1.00  0.00           H  
ATOM   4676 1HG  LYS D 293     -82.334  25.440   3.146  1.00  0.00           H  
ATOM   4677 2HG  LYS D 293     -83.240  26.957   3.384  1.00  0.00           H  
ATOM   4678 1HD  LYS D 293     -85.235  25.972   2.365  1.00  0.00           H  
ATOM   4679 2HD  LYS D 293     -84.319  24.548   1.909  1.00  0.00           H  
ATOM   4680 1HE  LYS D 293     -84.022  23.975   4.271  1.00  0.00           H  
ATOM   4681 2HE  LYS D 293     -85.045  25.351   4.730  1.00  0.00           H  
ATOM   4682 1HZ  LYS D 293     -86.317  23.291   4.554  1.00  0.00           H  
ATOM   4683 2HZ  LYS D 293     -86.833  24.353   3.412  1.00  0.00           H  
ATOM   4684 3HZ  LYS D 293     -85.843  23.099   2.955  1.00  0.00           H  
ATOM   4685  N   GLU D 294     -79.856  25.436   0.698  1.00  0.00           N  
ATOM   4686  CA  GLU D 294     -78.638  24.675   1.032  1.00  0.00           C  
ATOM   4687  C   GLU D 294     -77.408  25.584   0.928  1.00  0.00           C  
ATOM   4688  O   GLU D 294     -76.469  25.488   1.725  1.00  0.00           O  
ATOM   4689  CB  GLU D 294     -78.467  23.443   0.129  1.00  0.00           C  
ATOM   4690  CG  GLU D 294     -79.465  22.302   0.391  1.00  0.00           C  
ATOM   4691  CD  GLU D 294     -79.278  21.647   1.773  1.00  0.00           C  
ATOM   4692  OE1 GLU D 294     -78.161  21.273   2.084  1.00  0.00           O  
ATOM   4693  OE2 GLU D 294     -80.242  21.529   2.507  1.00  0.00           O  
ATOM   4694  H   GLU D 294     -80.406  25.214  -0.143  1.00  0.00           H  
ATOM   4695  HA  GLU D 294     -78.720  24.333   2.061  1.00  0.00           H  
ATOM   4696 1HB  GLU D 294     -78.574  23.744  -0.914  1.00  0.00           H  
ATOM   4697 2HB  GLU D 294     -77.457  23.044   0.246  1.00  0.00           H  
ATOM   4698 1HG  GLU D 294     -80.480  22.707   0.321  1.00  0.00           H  
ATOM   4699 2HG  GLU D 294     -79.349  21.547  -0.387  1.00  0.00           H  
ATOM   4700  N   ILE D 295     -77.429  26.497  -0.030  1.00  0.00           N  
ATOM   4701  CA  ILE D 295     -76.333  27.437  -0.190  1.00  0.00           C  
ATOM   4702  C   ILE D 295     -76.242  28.330   1.053  1.00  0.00           C  
ATOM   4703  O   ILE D 295     -75.156  28.616   1.553  1.00  0.00           O  
ATOM   4704  CB  ILE D 295     -76.455  28.249  -1.472  1.00  0.00           C  
ATOM   4705  CG1 ILE D 295     -76.268  27.403  -2.657  1.00  0.00           C  
ATOM   4706  CG2 ILE D 295     -75.503  29.211  -1.476  1.00  0.00           C  
ATOM   4707  CD1 ILE D 295     -76.579  28.071  -3.958  1.00  0.00           C  
ATOM   4708  H   ILE D 295     -78.226  26.513  -0.675  1.00  0.00           H  
ATOM   4709  HA  ILE D 295     -75.405  26.877  -0.255  1.00  0.00           H  
ATOM   4710  HB  ILE D 295     -77.413  28.701  -1.526  1.00  0.00           H  
ATOM   4711 1HG1 ILE D 295     -75.250  27.113  -2.663  1.00  0.00           H  
ATOM   4712 2HG1 ILE D 295     -76.898  26.520  -2.566  1.00  0.00           H  
ATOM   4713 1HG2 ILE D 295     -75.612  29.782  -2.394  1.00  0.00           H  
ATOM   4714 2HG2 ILE D 295     -75.664  29.838  -0.609  1.00  0.00           H  
ATOM   4715 3HG2 ILE D 295     -74.514  28.758  -1.431  1.00  0.00           H  
ATOM   4716 1HD1 ILE D 295     -76.383  27.388  -4.769  1.00  0.00           H  
ATOM   4717 2HD1 ILE D 295     -77.603  28.382  -3.996  1.00  0.00           H  
ATOM   4718 3HD1 ILE D 295     -75.951  28.937  -4.062  1.00  0.00           H  
ATOM   4719  N   ILE D 296     -77.389  28.743   1.559  1.00  0.00           N  
ATOM   4720  CA  ILE D 296     -77.472  29.527   2.773  1.00  0.00           C  
ATOM   4721  C   ILE D 296     -76.927  28.787   3.975  1.00  0.00           C  
ATOM   4722  O   ILE D 296     -76.152  29.364   4.740  1.00  0.00           O  
ATOM   4723  CB  ILE D 296     -78.911  29.973   2.975  1.00  0.00           C  
ATOM   4724  CG1 ILE D 296     -79.169  30.886   1.921  1.00  0.00           C  
ATOM   4725  CG2 ILE D 296     -79.179  30.553   4.288  1.00  0.00           C  
ATOM   4726  CD1 ILE D 296     -78.253  32.002   1.991  1.00  0.00           C  
ATOM   4727  H   ILE D 296     -78.243  28.495   1.061  1.00  0.00           H  
ATOM   4728  HA  ILE D 296     -76.867  30.418   2.635  1.00  0.00           H  
ATOM   4729  HB  ILE D 296     -79.558  29.127   2.834  1.00  0.00           H  
ATOM   4730 1HG1 ILE D 296     -79.021  30.413   0.981  1.00  0.00           H  
ATOM   4731 2HG1 ILE D 296     -80.141  31.211   1.988  1.00  0.00           H  
ATOM   4732 1HG2 ILE D 296     -80.223  30.860   4.346  1.00  0.00           H  
ATOM   4733 2HG2 ILE D 296     -78.967  29.824   5.069  1.00  0.00           H  
ATOM   4734 3HG2 ILE D 296     -78.566  31.389   4.398  1.00  0.00           H  
ATOM   4735 1HD1 ILE D 296     -78.404  32.691   1.191  1.00  0.00           H  
ATOM   4736 2HD1 ILE D 296     -78.376  32.510   2.924  1.00  0.00           H  
ATOM   4737 3HD1 ILE D 296     -77.277  31.592   1.929  1.00  0.00           H  
ATOM   4738  N   LYS D 297     -77.238  27.497   4.115  1.00  0.00           N  
ATOM   4739  CA  LYS D 297     -76.656  26.740   5.220  1.00  0.00           C  
ATOM   4740  C   LYS D 297     -75.127  26.818   5.144  1.00  0.00           C  
ATOM   4741  O   LYS D 297     -74.458  27.006   6.163  1.00  0.00           O  
ATOM   4742  CB  LYS D 297     -77.080  25.270   5.169  1.00  0.00           C  
ATOM   4743  CG  LYS D 297     -78.536  24.990   5.503  1.00  0.00           C  
ATOM   4744  CD  LYS D 297     -78.831  23.499   5.346  1.00  0.00           C  
ATOM   4745  CE  LYS D 297     -80.283  23.159   5.637  1.00  0.00           C  
ATOM   4746  NZ  LYS D 297     -80.570  21.721   5.350  1.00  0.00           N  
ATOM   4747  H   LYS D 297     -77.909  27.068   3.469  1.00  0.00           H  
ATOM   4748  HA  LYS D 297     -76.980  27.182   6.161  1.00  0.00           H  
ATOM   4749 1HB  LYS D 297     -76.904  24.882   4.168  1.00  0.00           H  
ATOM   4750 2HB  LYS D 297     -76.460  24.692   5.851  1.00  0.00           H  
ATOM   4751 1HG  LYS D 297     -78.749  25.300   6.525  1.00  0.00           H  
ATOM   4752 2HG  LYS D 297     -79.176  25.555   4.823  1.00  0.00           H  
ATOM   4753 1HD  LYS D 297     -78.600  23.193   4.322  1.00  0.00           H  
ATOM   4754 2HD  LYS D 297     -78.194  22.931   6.021  1.00  0.00           H  
ATOM   4755 1HE  LYS D 297     -80.493  23.360   6.686  1.00  0.00           H  
ATOM   4756 2HE  LYS D 297     -80.932  23.781   5.017  1.00  0.00           H  
ATOM   4757 1HZ  LYS D 297     -81.533  21.516   5.544  1.00  0.00           H  
ATOM   4758 2HZ  LYS D 297     -80.381  21.549   4.343  1.00  0.00           H  
ATOM   4759 3HZ  LYS D 297     -79.981  21.131   5.910  1.00  0.00           H  
ATOM   4760  N   LEU D 298     -74.582  26.750   3.926  1.00  0.00           N  
ATOM   4761  CA  LEU D 298     -73.139  26.797   3.725  1.00  0.00           C  
ATOM   4762  C   LEU D 298     -72.575  28.148   4.176  1.00  0.00           C  
ATOM   4763  O   LEU D 298     -71.555  28.211   4.876  1.00  0.00           O  
ATOM   4764  CB  LEU D 298     -72.853  26.595   2.229  1.00  0.00           C  
ATOM   4765  CG  LEU D 298     -71.485  26.538   1.780  1.00  0.00           C  
ATOM   4766  CD1 LEU D 298     -70.807  25.420   2.435  1.00  0.00           C  
ATOM   4767  CD2 LEU D 298     -71.513  26.349   0.293  1.00  0.00           C  
ATOM   4768  H   LEU D 298     -75.199  26.597   3.120  1.00  0.00           H  
ATOM   4769  HA  LEU D 298     -72.676  26.000   4.302  1.00  0.00           H  
ATOM   4770 1HB  LEU D 298     -73.363  25.732   1.875  1.00  0.00           H  
ATOM   4771 2HB  LEU D 298     -73.241  27.429   1.710  1.00  0.00           H  
ATOM   4772  HG  LEU D 298     -70.967  27.458   2.041  1.00  0.00           H  
ATOM   4773 1HD1 LEU D 298     -69.772  25.358   2.105  1.00  0.00           H  
ATOM   4774 2HD1 LEU D 298     -70.842  25.577   3.493  1.00  0.00           H  
ATOM   4775 3HD1 LEU D 298     -71.314  24.505   2.190  1.00  0.00           H  
ATOM   4776 1HD2 LEU D 298     -70.509  26.283  -0.063  1.00  0.00           H  
ATOM   4777 2HD2 LEU D 298     -72.043  25.433   0.064  1.00  0.00           H  
ATOM   4778 3HD2 LEU D 298     -72.025  27.193  -0.174  1.00  0.00           H  
ATOM   4779  N   TRP D 299     -73.264  29.229   3.818  1.00  0.00           N  
ATOM   4780  CA  TRP D 299     -72.792  30.558   4.183  1.00  0.00           C  
ATOM   4781  C   TRP D 299     -72.957  30.828   5.684  1.00  0.00           C  
ATOM   4782  O   TRP D 299     -72.156  31.554   6.280  1.00  0.00           O  
ATOM   4783  CB  TRP D 299     -73.506  31.594   3.339  1.00  0.00           C  
ATOM   4784  CG  TRP D 299     -73.143  31.440   1.881  1.00  0.00           C  
ATOM   4785  CD1 TRP D 299     -72.043  30.814   1.356  1.00  0.00           C  
ATOM   4786  CD2 TRP D 299     -73.915  31.874   0.766  1.00  0.00           C  
ATOM   4787  NE1 TRP D 299     -72.096  30.842  -0.006  1.00  0.00           N  
ATOM   4788  CE2 TRP D 299     -73.236  31.481  -0.387  1.00  0.00           C  
ATOM   4789  CE3 TRP D 299     -75.105  32.537   0.651  1.00  0.00           C  
ATOM   4790  CZ2 TRP D 299     -73.738  31.744  -1.661  1.00  0.00           C  
ATOM   4791  CZ3 TRP D 299     -75.624  32.780  -0.598  1.00  0.00           C  
ATOM   4792  CH2 TRP D 299     -74.960  32.400  -1.731  1.00  0.00           C  
ATOM   4793  H   TRP D 299     -74.101  29.109   3.235  1.00  0.00           H  
ATOM   4794  HA  TRP D 299     -71.736  30.612   3.946  1.00  0.00           H  
ATOM   4795 1HB  TRP D 299     -74.586  31.465   3.445  1.00  0.00           H  
ATOM   4796 2HB  TRP D 299     -73.255  32.591   3.680  1.00  0.00           H  
ATOM   4797  HD1 TRP D 299     -71.254  30.351   1.936  1.00  0.00           H  
ATOM   4798  HE1 TRP D 299     -71.424  30.451  -0.643  1.00  0.00           H  
ATOM   4799  HE3 TRP D 299     -75.623  32.854   1.544  1.00  0.00           H  
ATOM   4800  HZ2 TRP D 299     -73.231  31.438  -2.565  1.00  0.00           H  
ATOM   4801  HZ3 TRP D 299     -76.567  33.280  -0.647  1.00  0.00           H  
ATOM   4802  HH2 TRP D 299     -75.387  32.608  -2.681  1.00  0.00           H  
ATOM   4803  N   LYS D 300     -73.977  30.223   6.307  1.00  0.00           N  
ATOM   4804  CA  LYS D 300     -74.178  30.376   7.746  1.00  0.00           C  
ATOM   4805  C   LYS D 300     -72.986  29.765   8.467  1.00  0.00           C  
ATOM   4806  O   LYS D 300     -72.462  30.338   9.428  1.00  0.00           O  
ATOM   4807  CB  LYS D 300     -75.474  29.711   8.215  1.00  0.00           C  
ATOM   4808  CG  LYS D 300     -75.766  29.880   9.714  1.00  0.00           C  
ATOM   4809  CD  LYS D 300     -77.117  29.282  10.091  1.00  0.00           C  
ATOM   4810  CE  LYS D 300     -77.432  29.488  11.579  1.00  0.00           C  
ATOM   4811  NZ  LYS D 300     -76.493  28.717  12.472  1.00  0.00           N  
ATOM   4812  H   LYS D 300     -74.640  29.666   5.760  1.00  0.00           H  
ATOM   4813  HA  LYS D 300     -74.217  31.438   7.987  1.00  0.00           H  
ATOM   4814 1HB  LYS D 300     -76.313  30.103   7.653  1.00  0.00           H  
ATOM   4815 2HB  LYS D 300     -75.420  28.642   8.006  1.00  0.00           H  
ATOM   4816 1HG  LYS D 300     -74.981  29.383  10.297  1.00  0.00           H  
ATOM   4817 2HG  LYS D 300     -75.763  30.940   9.966  1.00  0.00           H  
ATOM   4818 1HD  LYS D 300     -77.900  29.750   9.490  1.00  0.00           H  
ATOM   4819 2HD  LYS D 300     -77.108  28.213   9.877  1.00  0.00           H  
ATOM   4820 1HE  LYS D 300     -77.352  30.547  11.816  1.00  0.00           H  
ATOM   4821 2HE  LYS D 300     -78.451  29.158  11.773  1.00  0.00           H  
ATOM   4822 1HZ  LYS D 300     -76.723  28.874  13.437  1.00  0.00           H  
ATOM   4823 2HZ  LYS D 300     -76.555  27.734  12.278  1.00  0.00           H  
ATOM   4824 3HZ  LYS D 300     -75.514  29.012  12.328  1.00  0.00           H  
ATOM   4825  N   ILE D 301     -72.542  28.609   7.967  1.00  0.00           N  
ATOM   4826  CA  ILE D 301     -71.409  27.908   8.539  1.00  0.00           C  
ATOM   4827  C   ILE D 301     -70.166  28.784   8.380  1.00  0.00           C  
ATOM   4828  O   ILE D 301     -69.405  28.935   9.331  1.00  0.00           O  
ATOM   4829  CB  ILE D 301     -71.186  26.551   7.870  1.00  0.00           C  
ATOM   4830  CG1 ILE D 301     -72.317  25.593   8.159  1.00  0.00           C  
ATOM   4831  CG2 ILE D 301     -69.909  25.940   8.414  1.00  0.00           C  
ATOM   4832  CD1 ILE D 301     -72.273  24.379   7.248  1.00  0.00           C  
ATOM   4833  H   ILE D 301     -73.045  28.183   7.181  1.00  0.00           H  
ATOM   4834  HA  ILE D 301     -71.592  27.746   9.600  1.00  0.00           H  
ATOM   4835  HB  ILE D 301     -71.131  26.683   6.807  1.00  0.00           H  
ATOM   4836 1HG1 ILE D 301     -72.238  25.256   9.191  1.00  0.00           H  
ATOM   4837 2HG1 ILE D 301     -73.265  26.102   8.038  1.00  0.00           H  
ATOM   4838 1HG2 ILE D 301     -69.756  24.979   7.937  1.00  0.00           H  
ATOM   4839 2HG2 ILE D 301     -69.069  26.591   8.208  1.00  0.00           H  
ATOM   4840 3HG2 ILE D 301     -69.998  25.798   9.485  1.00  0.00           H  
ATOM   4841 1HD1 ILE D 301     -73.093  23.707   7.490  1.00  0.00           H  
ATOM   4842 2HD1 ILE D 301     -72.363  24.699   6.214  1.00  0.00           H  
ATOM   4843 3HD1 ILE D 301     -71.330  23.877   7.385  1.00  0.00           H  
ATOM   4844  N   LEU D 302     -69.977  29.422   7.212  1.00  0.00           N  
ATOM   4845  CA  LEU D 302     -68.797  30.279   7.043  1.00  0.00           C  
ATOM   4846  C   LEU D 302     -68.778  31.397   8.076  1.00  0.00           C  
ATOM   4847  O   LEU D 302     -67.709  31.747   8.578  1.00  0.00           O  
ATOM   4848  CB  LEU D 302     -68.764  30.969   5.679  1.00  0.00           C  
ATOM   4849  CG  LEU D 302     -68.523  30.128   4.485  1.00  0.00           C  
ATOM   4850  CD1 LEU D 302     -68.699  30.989   3.288  1.00  0.00           C  
ATOM   4851  CD2 LEU D 302     -67.123  29.589   4.535  1.00  0.00           C  
ATOM   4852  H   LEU D 302     -70.629  29.256   6.438  1.00  0.00           H  
ATOM   4853  HA  LEU D 302     -67.904  29.669   7.161  1.00  0.00           H  
ATOM   4854 1HB  LEU D 302     -69.714  31.470   5.533  1.00  0.00           H  
ATOM   4855 2HB  LEU D 302     -67.983  31.731   5.699  1.00  0.00           H  
ATOM   4856  HG  LEU D 302     -69.249  29.313   4.452  1.00  0.00           H  
ATOM   4857 1HD1 LEU D 302     -68.537  30.433   2.396  1.00  0.00           H  
ATOM   4858 2HD1 LEU D 302     -69.692  31.409   3.273  1.00  0.00           H  
ATOM   4859 3HD1 LEU D 302     -67.972  31.782   3.362  1.00  0.00           H  
ATOM   4860 1HD2 LEU D 302     -66.927  28.983   3.670  1.00  0.00           H  
ATOM   4861 2HD2 LEU D 302     -66.433  30.430   4.557  1.00  0.00           H  
ATOM   4862 3HD2 LEU D 302     -66.995  28.992   5.428  1.00  0.00           H  
ATOM   4863  N   VAL D 303     -69.945  31.947   8.414  1.00  0.00           N  
ATOM   4864  CA  VAL D 303     -69.995  32.997   9.428  1.00  0.00           C  
ATOM   4865  C   VAL D 303     -69.546  32.438  10.788  1.00  0.00           C  
ATOM   4866  O   VAL D 303     -68.787  33.091  11.517  1.00  0.00           O  
ATOM   4867  CB  VAL D 303     -71.406  33.600   9.541  1.00  0.00           C  
ATOM   4868  CG1 VAL D 303     -71.475  34.529  10.721  1.00  0.00           C  
ATOM   4869  CG2 VAL D 303     -71.743  34.358   8.262  1.00  0.00           C  
ATOM   4870  H   VAL D 303     -70.802  31.643   7.936  1.00  0.00           H  
ATOM   4871  HA  VAL D 303     -69.313  33.792   9.133  1.00  0.00           H  
ATOM   4872  HB  VAL D 303     -72.126  32.799   9.699  1.00  0.00           H  
ATOM   4873 1HG1 VAL D 303     -72.477  34.926  10.788  1.00  0.00           H  
ATOM   4874 2HG1 VAL D 303     -71.239  33.977  11.631  1.00  0.00           H  
ATOM   4875 3HG1 VAL D 303     -70.764  35.341  10.591  1.00  0.00           H  
ATOM   4876 1HG2 VAL D 303     -72.745  34.781   8.334  1.00  0.00           H  
ATOM   4877 2HG2 VAL D 303     -71.020  35.162   8.118  1.00  0.00           H  
ATOM   4878 3HG2 VAL D 303     -71.701  33.677   7.419  1.00  0.00           H  
ATOM   4879  N   GLU D 304     -70.012  31.230  11.130  1.00  0.00           N  
ATOM   4880  CA  GLU D 304     -69.617  30.605  12.393  1.00  0.00           C  
ATOM   4881  C   GLU D 304     -68.103  30.298  12.404  1.00  0.00           C  
ATOM   4882  O   GLU D 304     -67.430  30.515  13.421  1.00  0.00           O  
ATOM   4883  CB  GLU D 304     -70.456  29.339  12.636  1.00  0.00           C  
ATOM   4884  CG  GLU D 304     -71.951  29.652  12.904  1.00  0.00           C  
ATOM   4885  CD  GLU D 304     -72.864  28.439  13.088  1.00  0.00           C  
ATOM   4886  OE1 GLU D 304     -72.388  27.334  13.147  1.00  0.00           O  
ATOM   4887  OE2 GLU D 304     -74.071  28.642  13.143  1.00  0.00           O  
ATOM   4888  H   GLU D 304     -70.663  30.755  10.494  1.00  0.00           H  
ATOM   4889  HA  GLU D 304     -69.824  31.307  13.200  1.00  0.00           H  
ATOM   4890 1HB  GLU D 304     -70.395  28.690  11.764  1.00  0.00           H  
ATOM   4891 2HB  GLU D 304     -70.058  28.789  13.487  1.00  0.00           H  
ATOM   4892 1HG  GLU D 304     -72.015  30.273  13.796  1.00  0.00           H  
ATOM   4893 2HG  GLU D 304     -72.321  30.244  12.065  1.00  0.00           H  
ATOM   4894  N   VAL D 305     -67.557  29.876  11.252  1.00  0.00           N  
ATOM   4895  CA  VAL D 305     -66.125  29.587  11.127  1.00  0.00           C  
ATOM   4896  C   VAL D 305     -65.335  30.871  11.304  1.00  0.00           C  
ATOM   4897  O   VAL D 305     -64.329  30.886  12.020  1.00  0.00           O  
ATOM   4898  CB  VAL D 305     -65.766  28.977   9.744  1.00  0.00           C  
ATOM   4899  CG1 VAL D 305     -64.259  28.880   9.586  1.00  0.00           C  
ATOM   4900  CG2 VAL D 305     -66.349  27.598   9.610  1.00  0.00           C  
ATOM   4901  H   VAL D 305     -68.177  29.710  10.457  1.00  0.00           H  
ATOM   4902  HA  VAL D 305     -65.837  28.886  11.909  1.00  0.00           H  
ATOM   4903  HB  VAL D 305     -66.152  29.627   8.961  1.00  0.00           H  
ATOM   4904 1HG1 VAL D 305     -64.018  28.460   8.618  1.00  0.00           H  
ATOM   4905 2HG1 VAL D 305     -63.813  29.871   9.674  1.00  0.00           H  
ATOM   4906 3HG1 VAL D 305     -63.874  28.245  10.345  1.00  0.00           H  
ATOM   4907 1HG2 VAL D 305     -66.099  27.182   8.641  1.00  0.00           H  
ATOM   4908 2HG2 VAL D 305     -65.934  26.970  10.389  1.00  0.00           H  
ATOM   4909 3HG2 VAL D 305     -67.419  27.648   9.714  1.00  0.00           H  
ATOM   4910  N   SER D 306     -65.809  31.947  10.667  1.00  0.00           N  
ATOM   4911  CA  SER D 306     -65.167  33.247  10.712  1.00  0.00           C  
ATOM   4912  C   SER D 306     -65.092  33.772  12.134  1.00  0.00           C  
ATOM   4913  O   SER D 306     -64.045  34.279  12.545  1.00  0.00           O  
ATOM   4914  CB  SER D 306     -65.928  34.226   9.846  1.00  0.00           C  
ATOM   4915  OG  SER D 306     -65.328  35.493   9.833  1.00  0.00           O  
ATOM   4916  H   SER D 306     -66.641  31.845  10.082  1.00  0.00           H  
ATOM   4917  HA  SER D 306     -64.158  33.136  10.325  1.00  0.00           H  
ATOM   4918 1HB  SER D 306     -65.990  33.834   8.839  1.00  0.00           H  
ATOM   4919 2HB  SER D 306     -66.944  34.315  10.217  1.00  0.00           H  
ATOM   4920  HG  SER D 306     -66.005  36.092   9.474  1.00  0.00           H  
ATOM   4921  N   ASP D 307     -66.176  33.628  12.910  1.00  0.00           N  
ATOM   4922  CA  ASP D 307     -66.123  34.094  14.289  1.00  0.00           C  
ATOM   4923  C   ASP D 307     -65.096  33.329  15.104  1.00  0.00           C  
ATOM   4924  O   ASP D 307     -64.334  33.936  15.870  1.00  0.00           O  
ATOM   4925  CB  ASP D 307     -67.483  33.981  14.975  1.00  0.00           C  
ATOM   4926  CG  ASP D 307     -67.417  34.461  16.428  1.00  0.00           C  
ATOM   4927  OD1 ASP D 307     -66.943  35.557  16.687  1.00  0.00           O  
ATOM   4928  OD2 ASP D 307     -67.825  33.735  17.319  1.00  0.00           O  
ATOM   4929  H   ASP D 307     -67.037  33.229  12.519  1.00  0.00           H
[truncated: 3,611,925 more chars]
