# Supplementary material for: De novo design of obligate ABC-type heterotrimeric proteins
Source: Nat Struct Mol Biol. 2022 Dec 15;29(12):1266–76. doi: 10.1038/s41594-022-00879-4 (PMC9758053; doi:10.1038/s41594-022-00879-4)
Supplement: Supplementary file 4 — This compressed file contains all PDB files and scripts used in our design protocols and analyses, as well as the final design model outputs. [file 41594_2022_879_MOESM4_ESM.zip › source_data/pdbs/crown_pdbs/C3-DHT03-02.pdb]

HEADER                                            01-FEB-22   XXXX              
EXPDTA    THEORETICAL MODEL                                                     
REMARK 220                                                                      
REMARK 220 EXPERIMENTAL DETAILS                                                 
REMARK 220  EXPERIMENT TYPE                : THEORETICAL MODELLING              
REMARK 220  DATE OF DATA COLLECTION        : 01-FEB-22                          
REMARK 220                                                                      
REMARK 220 REMARK: MODEL GENERATED BY ROSETTA                                   
REMARK 220  VERSION 2021.16+release.8ee4f02                                     
ATOM      1  N   SER A   1      53.038  56.788  13.072  1.00  0.00           N  
ATOM      2  CA  SER A   1      52.259  57.720  12.240  1.00  0.00           C  
ATOM      3  C   SER A   1      51.385  56.982  11.201  1.00  0.00           C  
ATOM      4  O   SER A   1      51.651  55.805  10.898  1.00  0.00           O  
ATOM      5  CB  SER A   1      53.210  58.708  11.539  1.00  0.00           C  
ATOM      6  OG  SER A   1      54.043  58.064  10.594  1.00  0.00           O  
ATOM      7 1H   SER A   1      53.395  57.289  13.873  1.00  0.00           H  
ATOM      8 2H   SER A   1      52.483  55.995  13.400  1.00  0.00           H  
ATOM      9 3H   SER A   1      53.816  56.441  12.531  1.00  0.00           H  
ATOM     10  HA  SER A   1      51.608  58.294  12.905  1.00  0.00           H  
ATOM     11 1HB  SER A   1      52.621  59.477  11.033  1.00  0.00           H  
ATOM     12 2HB  SER A   1      53.824  59.213  12.281  1.00  0.00           H  
ATOM     13  HG  SER A   1      54.456  58.784  10.051  1.00  0.00           H  
ATOM     14  N   SER A   2      50.360  57.701  10.648  1.00  0.00           N  
ATOM     15  CA  SER A   2      49.412  57.202   9.627  1.00  0.00           C  
ATOM     16  C   SER A   2      49.623  57.905   8.277  1.00  0.00           C  
ATOM     17  O   SER A   2      49.537  59.133   8.186  1.00  0.00           O  
ATOM     18  CB  SER A   2      47.987  57.423  10.098  1.00  0.00           C  
ATOM     19  OG  SER A   2      47.724  56.694  11.283  1.00  0.00           O  
ATOM     20  H   SER A   2      50.229  58.667  10.966  1.00  0.00           H  
ATOM     21  HA  SER A   2      49.557  56.139   9.475  1.00  0.00           H  
ATOM     22 1HB  SER A   2      47.825  58.487  10.275  1.00  0.00           H  
ATOM     23 2HB  SER A   2      47.300  57.113   9.312  1.00  0.00           H  
ATOM     24  HG  SER A   2      48.202  57.148  11.982  1.00  0.00           H  
ATOM     25  N   ILE A   3      49.910  57.131   7.228  1.00  0.00           N  
ATOM     26  CA  ILE A   3      50.185  57.722   5.914  1.00  0.00           C  
ATOM     27  C   ILE A   3      49.123  57.371   4.870  1.00  0.00           C  
ATOM     28  O   ILE A   3      48.808  56.197   4.661  1.00  0.00           O  
ATOM     29  CB  ILE A   3      51.566  57.284   5.393  1.00  0.00           C  
ATOM     30  CG1 ILE A   3      52.626  57.685   6.368  1.00  0.00           C  
ATOM     31  CG2 ILE A   3      51.880  58.004   4.074  1.00  0.00           C  
ATOM     32  CD1 ILE A   3      53.956  57.116   6.077  1.00  0.00           C  
ATOM     33  H   ILE A   3      49.979  56.122   7.370  1.00  0.00           H  
ATOM     34  HA  ILE A   3      50.198  58.798   6.021  1.00  0.00           H  
ATOM     35  HB  ILE A   3      51.584  56.210   5.261  1.00  0.00           H  
ATOM     36 1HG1 ILE A   3      52.708  58.752   6.341  1.00  0.00           H  
ATOM     37 2HG1 ILE A   3      52.337  57.377   7.370  1.00  0.00           H  
ATOM     38 1HG2 ILE A   3      52.861  57.702   3.712  1.00  0.00           H  
ATOM     39 2HG2 ILE A   3      51.151  57.777   3.338  1.00  0.00           H  
ATOM     40 3HG2 ILE A   3      51.872  59.080   4.248  1.00  0.00           H  
ATOM     41 1HD1 ILE A   3      54.672  57.472   6.825  1.00  0.00           H  
ATOM     42 2HD1 ILE A   3      53.902  56.030   6.111  1.00  0.00           H  
ATOM     43 3HD1 ILE A   3      54.262  57.439   5.098  1.00  0.00           H  
ATOM     44  N   PHE A   4      48.587  58.393   4.212  1.00  0.00           N  
ATOM     45  CA  PHE A   4      47.577  58.215   3.179  1.00  0.00           C  
ATOM     46  C   PHE A   4      48.235  58.322   1.813  1.00  0.00           C  
ATOM     47  O   PHE A   4      48.885  59.326   1.495  1.00  0.00           O  
ATOM     48  CB  PHE A   4      46.504  59.297   3.274  1.00  0.00           C  
ATOM     49  CG  PHE A   4      45.713  59.285   4.546  1.00  0.00           C  
ATOM     50  CD1 PHE A   4      46.147  60.022   5.644  1.00  0.00           C  
ATOM     51  CD2 PHE A   4      44.548  58.555   4.658  1.00  0.00           C  
ATOM     52  CE1 PHE A   4      45.430  60.017   6.805  1.00  0.00           C  
ATOM     53  CE2 PHE A   4      43.831  58.548   5.822  1.00  0.00           C  
ATOM     54  CZ  PHE A   4      44.273  59.277   6.887  1.00  0.00           C  
ATOM     55  H   PHE A   4      48.904  59.329   4.443  1.00  0.00           H  
ATOM     56  HA  PHE A   4      47.130  57.228   3.271  1.00  0.00           H  
ATOM     57 1HB  PHE A   4      46.959  60.248   3.166  1.00  0.00           H  
ATOM     58 2HB  PHE A   4      45.811  59.179   2.443  1.00  0.00           H  
ATOM     59  HD1 PHE A   4      47.073  60.606   5.570  1.00  0.00           H  
ATOM     60  HD2 PHE A   4      44.203  57.979   3.805  1.00  0.00           H  
ATOM     61  HE1 PHE A   4      45.777  60.599   7.657  1.00  0.00           H  
ATOM     62  HE2 PHE A   4      42.905  57.967   5.904  1.00  0.00           H  
ATOM     63  HZ  PHE A   4      43.700  59.268   7.789  1.00  0.00           H  
ATOM     64  N   LEU A   5      48.097  57.274   1.010  1.00  0.00           N  
ATOM     65  CA  LEU A   5      48.700  57.240  -0.318  1.00  0.00           C  
ATOM     66  C   LEU A   5      47.633  57.308  -1.402  1.00  0.00           C  
ATOM     67  O   LEU A   5      46.882  56.344  -1.610  1.00  0.00           O  
ATOM     68  CB  LEU A   5      49.516  55.954  -0.529  1.00  0.00           C  
ATOM     69  CG  LEU A   5      50.842  55.825   0.236  1.00  0.00           C  
ATOM     70  CD1 LEU A   5      51.611  57.077   0.005  1.00  0.00           C  
ATOM     71  CD2 LEU A   5      50.602  55.563   1.727  1.00  0.00           C  
ATOM     72  H   LEU A   5      47.557  56.471   1.334  1.00  0.00           H  
ATOM     73  HA  LEU A   5      49.353  58.105  -0.432  1.00  0.00           H  
ATOM     74 1HB  LEU A   5      48.894  55.112  -0.268  1.00  0.00           H  
ATOM     75 2HB  LEU A   5      49.754  55.896  -1.584  1.00  0.00           H  
ATOM     76  HG  LEU A   5      51.425  54.996  -0.176  1.00  0.00           H  
ATOM     77 1HD1 LEU A   5      52.557  57.019   0.507  1.00  0.00           H  
ATOM     78 2HD1 LEU A   5      51.776  57.211  -1.064  1.00  0.00           H  
ATOM     79 3HD1 LEU A   5      51.044  57.917   0.396  1.00  0.00           H  
ATOM     80 1HD2 LEU A   5      51.561  55.489   2.238  1.00  0.00           H  
ATOM     81 2HD2 LEU A   5      50.038  56.353   2.147  1.00  0.00           H  
ATOM     82 3HD2 LEU A   5      50.066  54.661   1.872  1.00  0.00           H  
ATOM     83  N   LEU A   6      47.588  58.432  -2.120  1.00  0.00           N  
ATOM     84  CA  LEU A   6      46.570  58.632  -3.134  1.00  0.00           C  
ATOM     85  C   LEU A   6      47.068  58.422  -4.536  1.00  0.00           C  
ATOM     86  O   LEU A   6      47.873  59.210  -5.049  1.00  0.00           O  
ATOM     87  CB  LEU A   6      45.997  60.046  -3.089  1.00  0.00           C  
ATOM     88  CG  LEU A   6      44.985  60.397  -2.015  1.00  0.00           C  
ATOM     89  CD1 LEU A   6      45.708  60.812  -0.696  1.00  0.00           C  
ATOM     90  CD2 LEU A   6      44.095  61.480  -2.594  1.00  0.00           C  
ATOM     91  H   LEU A   6      48.237  59.195  -1.931  1.00  0.00           H  
ATOM     92  HA  LEU A   6      45.795  57.926  -2.973  1.00  0.00           H  
ATOM     93 1HB  LEU A   6      46.823  60.707  -2.958  1.00  0.00           H  
ATOM     94 2HB  LEU A   6      45.537  60.254  -4.048  1.00  0.00           H  
ATOM     95  HG  LEU A   6      44.387  59.546  -1.784  1.00  0.00           H  
ATOM     96 1HD1 LEU A   6      44.972  61.060   0.066  1.00  0.00           H  
ATOM     97 2HD1 LEU A   6      46.330  59.991  -0.340  1.00  0.00           H  
ATOM     98 3HD1 LEU A   6      46.338  61.674  -0.880  1.00  0.00           H  
ATOM     99 1HD2 LEU A   6      43.346  61.758  -1.903  1.00  0.00           H  
ATOM    100 2HD2 LEU A   6      44.692  62.347  -2.843  1.00  0.00           H  
ATOM    101 3HD2 LEU A   6      43.618  61.099  -3.496  1.00  0.00           H  
ATOM    102  N   SER A   7      46.599  57.346  -5.166  1.00  0.00           N  
ATOM    103  CA  SER A   7      47.015  57.075  -6.522  1.00  0.00           C  
ATOM    104  C   SER A   7      45.925  57.440  -7.499  1.00  0.00           C  
ATOM    105  O   SER A   7      44.761  57.552  -7.111  1.00  0.00           O  
ATOM    106  CB  SER A   7      47.395  55.630  -6.639  1.00  0.00           C  
ATOM    107  OG  SER A   7      46.291  54.784  -6.471  1.00  0.00           O  
ATOM    108  H   SER A   7      45.961  56.679  -4.707  1.00  0.00           H  
ATOM    109  HA  SER A   7      47.857  57.693  -6.755  1.00  0.00           H  
ATOM    110 1HB  SER A   7      47.874  55.429  -7.577  1.00  0.00           H  
ATOM    111 2HB  SER A   7      48.103  55.451  -5.867  1.00  0.00           H  
ATOM    112  HG  SER A   7      45.931  54.953  -5.571  1.00  0.00           H  
ATOM    113  N   ASN A   8      46.301  57.631  -8.767  1.00  0.00           N  
ATOM    114  CA  ASN A   8      45.321  57.918  -9.811  1.00  0.00           C  
ATOM    115  C   ASN A   8      44.444  59.086  -9.358  1.00  0.00           C  
ATOM    116  O   ASN A   8      43.213  59.002  -9.404  1.00  0.00           O  
ATOM    117  CB  ASN A   8      44.473  56.681 -10.098  1.00  0.00           C  
ATOM    118  CG  ASN A   8      43.755  56.735 -11.418  1.00  0.00           C  
ATOM    119  OD1 ASN A   8      44.277  57.295 -12.389  1.00  0.00           O  
ATOM    120  ND2 ASN A   8      42.575  56.158 -11.481  1.00  0.00           N  
ATOM    121  H   ASN A   8      47.281  57.569  -9.005  1.00  0.00           H  
ATOM    122  HA  ASN A   8      45.843  58.228 -10.718  1.00  0.00           H  
ATOM    123 1HB  ASN A   8      45.094  55.790 -10.070  1.00  0.00           H  
ATOM    124 2HB  ASN A   8      43.725  56.569  -9.310  1.00  0.00           H  
ATOM    125 1HD2 ASN A   8      42.060  56.168 -12.340  1.00  0.00           H  
ATOM    126 2HD2 ASN A   8      42.188  55.716 -10.672  1.00  0.00           H  
ATOM    127  N   VAL A   9      45.071  60.166  -8.890  1.00  0.00           N  
ATOM    128  CA  VAL A   9      44.302  61.260  -8.320  1.00  0.00           C  
ATOM    129  C   VAL A   9      44.433  62.552  -9.129  1.00  0.00           C  
ATOM    130  O   VAL A   9      45.535  62.958  -9.493  1.00  0.00           O  
ATOM    131  CB  VAL A   9      44.760  61.441  -6.847  1.00  0.00           C  
ATOM    132  CG1 VAL A   9      46.235  61.709  -6.780  1.00  0.00           C  
ATOM    133  CG2 VAL A   9      44.014  62.519  -6.219  1.00  0.00           C  
ATOM    134  H   VAL A   9      46.096  60.222  -8.909  1.00  0.00           H  
ATOM    135  HA  VAL A   9      43.252  60.972  -8.307  1.00  0.00           H  
ATOM    136  HB  VAL A   9      44.580  60.512  -6.302  1.00  0.00           H  
ATOM    137 1HG1 VAL A   9      46.546  61.812  -5.743  1.00  0.00           H  
ATOM    138 2HG1 VAL A   9      46.744  60.869  -7.224  1.00  0.00           H  
ATOM    139 3HG1 VAL A   9      46.473  62.615  -7.320  1.00  0.00           H  
ATOM    140 1HG2 VAL A   9      44.323  62.643  -5.196  1.00  0.00           H  
ATOM    141 2HG2 VAL A   9      44.182  63.435  -6.755  1.00  0.00           H  
ATOM    142 3HG2 VAL A   9      42.980  62.251  -6.258  1.00  0.00           H  
ATOM    143  N   ASP A  10      43.297  63.196  -9.428  1.00  0.00           N  
ATOM    144  CA  ASP A  10      43.317  64.439 -10.207  1.00  0.00           C  
ATOM    145  C   ASP A  10      43.536  65.642  -9.281  1.00  0.00           C  
ATOM    146  O   ASP A  10      43.568  65.489  -8.058  1.00  0.00           O  
ATOM    147  CB  ASP A  10      41.999  64.556 -11.018  1.00  0.00           C  
ATOM    148  CG  ASP A  10      42.038  65.479 -12.304  1.00  0.00           C  
ATOM    149  OD1 ASP A  10      42.790  66.428 -12.326  1.00  0.00           O  
ATOM    150  OD2 ASP A  10      41.313  65.201 -13.242  1.00  0.00           O  
ATOM    151  H   ASP A  10      42.419  62.811  -9.114  1.00  0.00           H  
ATOM    152  HA  ASP A  10      44.149  64.394 -10.912  1.00  0.00           H  
ATOM    153 1HB  ASP A  10      41.683  63.556 -11.330  1.00  0.00           H  
ATOM    154 2HB  ASP A  10      41.225  64.940 -10.366  1.00  0.00           H  
ATOM    155  N   GLU A  11      43.596  66.843  -9.842  1.00  0.00           N  
ATOM    156  CA  GLU A  11      43.934  68.015  -9.033  1.00  0.00           C  
ATOM    157  C   GLU A  11      42.870  68.428  -8.032  1.00  0.00           C  
ATOM    158  O   GLU A  11      43.208  68.810  -6.907  1.00  0.00           O  
ATOM    159  CB  GLU A  11      44.280  69.204  -9.932  1.00  0.00           C  
ATOM    160  CG  GLU A  11      44.724  70.484  -9.180  1.00  0.00           C  
ATOM    161  CD  GLU A  11      46.049  70.394  -8.355  1.00  0.00           C  
ATOM    162  OE1 GLU A  11      46.918  69.571  -8.635  1.00  0.00           O  
ATOM    163  OE2 GLU A  11      46.166  71.185  -7.435  1.00  0.00           O  
ATOM    164  H   GLU A  11      43.479  66.916 -10.855  1.00  0.00           H  
ATOM    165  HA  GLU A  11      44.826  67.768  -8.463  1.00  0.00           H  
ATOM    166 1HB  GLU A  11      45.076  68.922 -10.617  1.00  0.00           H  
ATOM    167 2HB  GLU A  11      43.410  69.460 -10.536  1.00  0.00           H  
ATOM    168 1HG  GLU A  11      44.831  71.286  -9.910  1.00  0.00           H  
ATOM    169 2HG  GLU A  11      43.915  70.762  -8.507  1.00  0.00           H  
ATOM    170  N   SER A  12      41.590  68.348  -8.404  1.00  0.00           N  
ATOM    171  CA  SER A  12      40.578  68.781  -7.444  1.00  0.00           C  
ATOM    172  C   SER A  12      40.534  67.814  -6.267  1.00  0.00           C  
ATOM    173  O   SER A  12      40.239  68.212  -5.136  1.00  0.00           O  
ATOM    174  CB  SER A  12      39.214  68.871  -8.111  1.00  0.00           C  
ATOM    175  OG  SER A  12      38.747  67.609  -8.501  1.00  0.00           O  
ATOM    176  H   SER A  12      41.343  68.021  -9.329  1.00  0.00           H  
ATOM    177  HA  SER A  12      40.852  69.769  -7.070  1.00  0.00           H  
ATOM    178 1HB  SER A  12      38.500  69.327  -7.426  1.00  0.00           H  
ATOM    179 2HB  SER A  12      39.283  69.515  -8.986  1.00  0.00           H  
ATOM    180  HG  SER A  12      37.966  67.776  -9.092  1.00  0.00           H  
ATOM    181  N   ALA A  13      40.867  66.549  -6.541  1.00  0.00           N  
ATOM    182  CA  ALA A  13      40.891  65.525  -5.514  1.00  0.00           C  
ATOM    183  C   ALA A  13      42.067  65.716  -4.610  1.00  0.00           C  
ATOM    184  O   ALA A  13      41.955  65.489  -3.408  1.00  0.00           O  
ATOM    185  CB  ALA A  13      40.962  64.148  -6.100  1.00  0.00           C  
ATOM    186  H   ALA A  13      41.110  66.317  -7.492  1.00  0.00           H  
ATOM    187  HA  ALA A  13      39.992  65.629  -4.921  1.00  0.00           H  
ATOM    188 1HB  ALA A  13      40.986  63.417  -5.299  1.00  0.00           H  
ATOM    189 2HB  ALA A  13      40.139  63.975  -6.690  1.00  0.00           H  
ATOM    190 3HB  ALA A  13      41.848  64.092  -6.693  1.00  0.00           H  
ATOM    191  N   ARG A  14      43.199  66.137  -5.171  1.00  0.00           N  
ATOM    192  CA  ARG A  14      44.359  66.352  -4.337  1.00  0.00           C  
ATOM    193  C   ARG A  14      44.099  67.490  -3.373  1.00  0.00           C  
ATOM    194  O   ARG A  14      44.403  67.375  -2.184  1.00  0.00           O  
ATOM    195  CB  ARG A  14      45.599  66.662  -5.174  1.00  0.00           C  
ATOM    196  CG  ARG A  14      46.202  65.473  -5.906  1.00  0.00           C  
ATOM    197  CD  ARG A  14      47.546  65.766  -6.486  1.00  0.00           C  
ATOM    198  NE  ARG A  14      47.470  66.655  -7.670  1.00  0.00           N  
ATOM    199  CZ  ARG A  14      47.317  66.209  -8.932  1.00  0.00           C  
ATOM    200  NH1 ARG A  14      47.215  64.932  -9.177  1.00  0.00           N  
ATOM    201  NH2 ARG A  14      47.266  67.078  -9.916  1.00  0.00           N  
ATOM    202  H   ARG A  14      43.258  66.268  -6.184  1.00  0.00           H  
ATOM    203  HA  ARG A  14      44.541  65.440  -3.774  1.00  0.00           H  
ATOM    204 1HB  ARG A  14      45.345  67.412  -5.925  1.00  0.00           H  
ATOM    205 2HB  ARG A  14      46.372  67.088  -4.536  1.00  0.00           H  
ATOM    206 1HG  ARG A  14      46.269  64.618  -5.242  1.00  0.00           H  
ATOM    207 2HG  ARG A  14      45.571  65.225  -6.737  1.00  0.00           H  
ATOM    208 1HD  ARG A  14      48.169  66.251  -5.734  1.00  0.00           H  
ATOM    209 2HD  ARG A  14      48.020  64.828  -6.792  1.00  0.00           H  
ATOM    210  HE  ARG A  14      47.513  67.684  -7.561  1.00  0.00           H  
ATOM    211 1HH1 ARG A  14      47.231  64.271  -8.413  1.00  0.00           H  
ATOM    212 2HH1 ARG A  14      47.083  64.604 -10.124  1.00  0.00           H  
ATOM    213 1HH2 ARG A  14      47.334  68.081  -9.685  1.00  0.00           H  
ATOM    214 2HH2 ARG A  14      47.144  66.771 -10.866  1.00  0.00           H  
ATOM    215  N   GLN A  15      43.470  68.567  -3.855  1.00  0.00           N  
ATOM    216  CA  GLN A  15      43.221  69.690  -2.966  1.00  0.00           C  
ATOM    217  C   GLN A  15      42.207  69.332  -1.886  1.00  0.00           C  
ATOM    218  O   GLN A  15      42.418  69.644  -0.708  1.00  0.00           O  
ATOM    219  CB  GLN A  15      42.721  70.897  -3.760  1.00  0.00           C  
ATOM    220  CG  GLN A  15      43.770  71.516  -4.667  1.00  0.00           C  
ATOM    221  CD  GLN A  15      43.239  72.680  -5.485  1.00  0.00           C  
ATOM    222  OE1 GLN A  15      42.241  73.323  -5.124  1.00  0.00           O  
ATOM    223  NE2 GLN A  15      43.904  72.959  -6.599  1.00  0.00           N  
ATOM    224  H   GLN A  15      43.227  68.617  -4.852  1.00  0.00           H  
ATOM    225  HA  GLN A  15      44.157  69.954  -2.476  1.00  0.00           H  
ATOM    226 1HB  GLN A  15      41.882  70.586  -4.389  1.00  0.00           H  
ATOM    227 2HB  GLN A  15      42.355  71.660  -3.077  1.00  0.00           H  
ATOM    228 1HG  GLN A  15      44.600  71.871  -4.060  1.00  0.00           H  
ATOM    229 2HG  GLN A  15      44.123  70.749  -5.367  1.00  0.00           H  
ATOM    230 1HE2 GLN A  15      43.610  73.708  -7.187  1.00  0.00           H  
ATOM    231 2HE2 GLN A  15      44.721  72.388  -6.866  1.00  0.00           H  
ATOM    232  N   LEU A  16      41.148  68.608  -2.258  1.00  0.00           N  
ATOM    233  CA  LEU A  16      40.171  68.218  -1.261  1.00  0.00           C  
ATOM    234  C   LEU A  16      40.756  67.205  -0.286  1.00  0.00           C  
ATOM    235  O   LEU A  16      40.473  67.283   0.907  1.00  0.00           O  
ATOM    236  CB  LEU A  16      38.905  67.707  -1.944  1.00  0.00           C  
ATOM    237  CG  LEU A  16      38.056  68.803  -2.644  1.00  0.00           C  
ATOM    238  CD1 LEU A  16      36.968  68.165  -3.514  1.00  0.00           C  
ATOM    239  CD2 LEU A  16      37.416  69.693  -1.547  1.00  0.00           C  
ATOM    240  H   LEU A  16      40.994  68.361  -3.241  1.00  0.00           H  
ATOM    241  HA  LEU A  16      39.896  69.108  -0.696  1.00  0.00           H  
ATOM    242 1HB  LEU A  16      39.203  66.994  -2.705  1.00  0.00           H  
ATOM    243 2HB  LEU A  16      38.292  67.209  -1.204  1.00  0.00           H  
ATOM    244  HG  LEU A  16      38.699  69.408  -3.288  1.00  0.00           H  
ATOM    245 1HD1 LEU A  16      36.380  68.946  -3.998  1.00  0.00           H  
ATOM    246 2HD1 LEU A  16      37.442  67.541  -4.278  1.00  0.00           H  
ATOM    247 3HD1 LEU A  16      36.328  67.563  -2.909  1.00  0.00           H  
ATOM    248 1HD2 LEU A  16      36.825  70.474  -2.010  1.00  0.00           H  
ATOM    249 2HD2 LEU A  16      36.776  69.091  -0.903  1.00  0.00           H  
ATOM    250 3HD2 LEU A  16      38.204  70.151  -0.939  1.00  0.00           H  
ATOM    251  N   ALA A  17      41.590  66.279  -0.769  1.00  0.00           N  
ATOM    252  CA  ALA A  17      42.198  65.281   0.097  1.00  0.00           C  
ATOM    253  C   ALA A  17      43.102  65.918   1.142  1.00  0.00           C  
ATOM    254  O   ALA A  17      43.071  65.526   2.320  1.00  0.00           O  
ATOM    255  CB  ALA A  17      43.000  64.317  -0.731  1.00  0.00           C  
ATOM    256  H   ALA A  17      41.796  66.239  -1.766  1.00  0.00           H  
ATOM    257  HA  ALA A  17      41.407  64.748   0.607  1.00  0.00           H  
ATOM    258 1HB  ALA A  17      43.452  63.566  -0.098  1.00  0.00           H  
ATOM    259 2HB  ALA A  17      42.345  63.848  -1.461  1.00  0.00           H  
ATOM    260 3HB  ALA A  17      43.769  64.872  -1.243  1.00  0.00           H  
ATOM    261  N   GLU A  18      43.866  66.949   0.742  1.00  0.00           N  
ATOM    262  CA  GLU A  18      44.722  67.590   1.723  1.00  0.00           C  
ATOM    263  C   GLU A  18      43.861  68.300   2.750  1.00  0.00           C  
ATOM    264  O   GLU A  18      44.141  68.234   3.952  1.00  0.00           O  
ATOM    265  CB  GLU A  18      45.687  68.611   1.103  1.00  0.00           C  
ATOM    266  CG  GLU A  18      46.812  68.059   0.233  1.00  0.00           C  
ATOM    267  CD  GLU A  18      47.815  69.135  -0.181  1.00  0.00           C  
ATOM    268  OE1 GLU A  18      47.478  70.308  -0.121  1.00  0.00           O  
ATOM    269  OE2 GLU A  18      48.923  68.793  -0.568  1.00  0.00           O  
ATOM    270  H   GLU A  18      43.879  67.241  -0.242  1.00  0.00           H  
ATOM    271  HA  GLU A  18      45.300  66.824   2.226  1.00  0.00           H  
ATOM    272 1HB  GLU A  18      45.113  69.307   0.487  1.00  0.00           H  
ATOM    273 2HB  GLU A  18      46.145  69.183   1.898  1.00  0.00           H  
ATOM    274 1HG  GLU A  18      47.309  67.254   0.733  1.00  0.00           H  
ATOM    275 2HG  GLU A  18      46.366  67.652  -0.665  1.00  0.00           H  
ATOM    276  N   GLU A  19      42.774  68.928   2.275  1.00  0.00           N  
ATOM    277  CA  GLU A  19      41.837  69.647   3.125  1.00  0.00           C  
ATOM    278  C   GLU A  19      41.143  68.688   4.097  1.00  0.00           C  
ATOM    279  O   GLU A  19      40.912  69.035   5.257  1.00  0.00           O  
ATOM    280  CB  GLU A  19      40.823  70.425   2.270  1.00  0.00           C  
ATOM    281  CG  GLU A  19      39.950  71.415   3.039  1.00  0.00           C  
ATOM    282  CD  GLU A  19      39.089  72.293   2.136  1.00  0.00           C  
ATOM    283  OE1 GLU A  19      39.153  72.157   0.943  1.00  0.00           O  
ATOM    284  OE2 GLU A  19      38.379  73.128   2.650  1.00  0.00           O  
ATOM    285  H   GLU A  19      42.608  68.940   1.262  1.00  0.00           H  
ATOM    286  HA  GLU A  19      42.395  70.372   3.711  1.00  0.00           H  
ATOM    287 1HB  GLU A  19      41.349  70.966   1.484  1.00  0.00           H  
ATOM    288 2HB  GLU A  19      40.154  69.719   1.781  1.00  0.00           H  
ATOM    289 1HG  GLU A  19      39.310  70.872   3.709  1.00  0.00           H  
ATOM    290 2HG  GLU A  19      40.596  72.050   3.645  1.00  0.00           H  
ATOM    291  N   LEU A  20      40.857  67.446   3.671  1.00  0.00           N  
ATOM    292  CA  LEU A  20      40.178  66.528   4.584  1.00  0.00           C  
ATOM    293  C   LEU A  20      41.033  66.335   5.825  1.00  0.00           C  
ATOM    294  O   LEU A  20      40.554  66.436   6.960  1.00  0.00           O  
ATOM    295  CB  LEU A  20      40.065  65.098   3.993  1.00  0.00           C  
ATOM    296  CG  LEU A  20      39.194  64.797   2.751  1.00  0.00           C  
ATOM    297  CD1 LEU A  20      39.495  63.361   2.365  1.00  0.00           C  
ATOM    298  CD2 LEU A  20      37.742  64.988   3.000  1.00  0.00           C  
ATOM    299  H   LEU A  20      41.039  67.189   2.698  1.00  0.00           H  
ATOM    300  HA  LEU A  20      39.225  66.934   4.866  1.00  0.00           H  
ATOM    301 1HB  LEU A  20      41.070  64.775   3.731  1.00  0.00           H  
ATOM    302 2HB  LEU A  20      39.717  64.440   4.788  1.00  0.00           H  
ATOM    303  HG  LEU A  20      39.486  65.432   1.948  1.00  0.00           H  
ATOM    304 1HD1 LEU A  20      38.944  63.084   1.473  1.00  0.00           H  
ATOM    305 2HD1 LEU A  20      40.554  63.280   2.185  1.00  0.00           H  
ATOM    306 3HD1 LEU A  20      39.229  62.696   3.175  1.00  0.00           H  
ATOM    307 1HD2 LEU A  20      37.181  64.751   2.098  1.00  0.00           H  
ATOM    308 2HD2 LEU A  20      37.439  64.333   3.792  1.00  0.00           H  
ATOM    309 3HD2 LEU A  20      37.548  65.998   3.271  1.00  0.00           H  
ATOM    310  N   VAL A  21      42.327  66.139   5.599  1.00  0.00           N  
ATOM    311  CA  VAL A  21      43.228  65.876   6.699  1.00  0.00           C  
ATOM    312  C   VAL A  21      43.563  67.137   7.484  1.00  0.00           C  
ATOM    313  O   VAL A  21      43.630  67.108   8.720  1.00  0.00           O  
ATOM    314  CB  VAL A  21      44.497  65.200   6.208  1.00  0.00           C  
ATOM    315  CG1 VAL A  21      45.433  65.065   7.364  1.00  0.00           C  
ATOM    316  CG2 VAL A  21      44.132  63.845   5.598  1.00  0.00           C  
ATOM    317  H   VAL A  21      42.661  66.112   4.626  1.00  0.00           H  
ATOM    318  HA  VAL A  21      42.732  65.180   7.375  1.00  0.00           H  
ATOM    319  HB  VAL A  21      44.982  65.823   5.454  1.00  0.00           H  
ATOM    320 1HG1 VAL A  21      46.330  64.589   7.035  1.00  0.00           H  
ATOM    321 2HG1 VAL A  21      45.664  66.051   7.765  1.00  0.00           H  
ATOM    322 3HG1 VAL A  21      44.963  64.460   8.139  1.00  0.00           H  
ATOM    323 1HG2 VAL A  21      45.007  63.322   5.246  1.00  0.00           H  
ATOM    324 2HG2 VAL A  21      43.655  63.257   6.339  1.00  0.00           H  
ATOM    325 3HG2 VAL A  21      43.448  63.999   4.759  1.00  0.00           H  
ATOM    326  N   ARG A  22      43.822  68.234   6.771  1.00  0.00           N  
ATOM    327  CA  ARG A  22      44.187  69.491   7.402  1.00  0.00           C  
ATOM    328  C   ARG A  22      43.075  69.980   8.347  1.00  0.00           C  
ATOM    329  O   ARG A  22      43.367  70.391   9.478  1.00  0.00           O  
ATOM    330  CB  ARG A  22      44.483  70.540   6.329  1.00  0.00           C  
ATOM    331  CG  ARG A  22      45.058  71.855   6.819  1.00  0.00           C  
ATOM    332  CD  ARG A  22      45.372  72.814   5.681  1.00  0.00           C  
ATOM    333  NE  ARG A  22      46.474  72.364   4.793  1.00  0.00           N  
ATOM    334  CZ  ARG A  22      46.319  71.910   3.523  1.00  0.00           C  
ATOM    335  NH1 ARG A  22      45.117  71.825   3.006  1.00  0.00           N  
ATOM    336  NH2 ARG A  22      47.377  71.565   2.790  1.00  0.00           N  
ATOM    337  H   ARG A  22      43.761  68.199   5.751  1.00  0.00           H  
ATOM    338  HA  ARG A  22      45.094  69.332   7.984  1.00  0.00           H  
ATOM    339 1HB  ARG A  22      45.151  70.136   5.582  1.00  0.00           H  
ATOM    340 2HB  ARG A  22      43.550  70.777   5.819  1.00  0.00           H  
ATOM    341 1HG  ARG A  22      44.337  72.332   7.478  1.00  0.00           H  
ATOM    342 2HG  ARG A  22      45.980  71.660   7.368  1.00  0.00           H  
ATOM    343 1HD  ARG A  22      44.475  72.931   5.070  1.00  0.00           H  
ATOM    344 2HD  ARG A  22      45.649  73.781   6.098  1.00  0.00           H  
ATOM    345  HE  ARG A  22      47.416  72.420   5.154  1.00  0.00           H  
ATOM    346 1HH1 ARG A  22      44.315  72.092   3.551  1.00  0.00           H  
ATOM    347 2HH1 ARG A  22      44.998  71.493   2.057  1.00  0.00           H  
ATOM    348 1HH2 ARG A  22      48.311  71.652   3.161  1.00  0.00           H  
ATOM    349 2HH2 ARG A  22      47.254  71.216   1.822  1.00  0.00           H  
ATOM    350  N   GLU A  23      41.801  69.881   7.919  1.00  0.00           N  
ATOM    351  CA  GLU A  23      40.694  70.339   8.759  1.00  0.00           C  
ATOM    352  C   GLU A  23      40.535  69.470  10.006  1.00  0.00           C  
ATOM    353  O   GLU A  23      40.203  69.978  11.079  1.00  0.00           O  
ATOM    354  CB  GLU A  23      39.390  70.405   7.958  1.00  0.00           C  
ATOM    355  CG  GLU A  23      39.361  71.530   6.895  1.00  0.00           C  
ATOM    356  CD  GLU A  23      39.499  72.929   7.494  1.00  0.00           C  
ATOM    357  OE1 GLU A  23      38.827  73.219   8.446  1.00  0.00           O  
ATOM    358  OE2 GLU A  23      40.299  73.707   7.009  1.00  0.00           O  
ATOM    359  H   GLU A  23      41.591  69.519   6.982  1.00  0.00           H  
ATOM    360  HA  GLU A  23      40.921  71.347   9.090  1.00  0.00           H  
ATOM    361 1HB  GLU A  23      39.248  69.457   7.430  1.00  0.00           H  
ATOM    362 2HB  GLU A  23      38.542  70.537   8.631  1.00  0.00           H  
ATOM    363 1HG  GLU A  23      40.184  71.366   6.199  1.00  0.00           H  
ATOM    364 2HG  GLU A  23      38.429  71.463   6.332  1.00  0.00           H  
ATOM    365  N   ILE A  24      40.799  68.171   9.885  1.00  0.00           N  
ATOM    366  CA  ILE A  24      40.769  67.298  11.046  1.00  0.00           C  
ATOM    367  C   ILE A  24      41.906  67.604  11.997  1.00  0.00           C  
ATOM    368  O   ILE A  24      41.693  67.755  13.204  1.00  0.00           O  
ATOM    369  CB  ILE A  24      40.865  65.831  10.636  1.00  0.00           C  
ATOM    370  CG1 ILE A  24      39.637  65.465   9.937  1.00  0.00           C  
ATOM    371  CG2 ILE A  24      41.123  64.944  11.823  1.00  0.00           C  
ATOM    372  CD1 ILE A  24      39.716  64.191   9.263  1.00  0.00           C  
ATOM    373  H   ILE A  24      41.009  67.770   8.965  1.00  0.00           H  
ATOM    374  HA  ILE A  24      39.828  67.454  11.571  1.00  0.00           H  
ATOM    375  HB  ILE A  24      41.684  65.719   9.923  1.00  0.00           H  
ATOM    376 1HG1 ILE A  24      38.817  65.436  10.651  1.00  0.00           H  
ATOM    377 2HG1 ILE A  24      39.437  66.223   9.201  1.00  0.00           H  
ATOM    378 1HG2 ILE A  24      41.198  63.918  11.490  1.00  0.00           H  
ATOM    379 2HG2 ILE A  24      42.056  65.236  12.305  1.00  0.00           H  
ATOM    380 3HG2 ILE A  24      40.302  65.047  12.525  1.00  0.00           H  
ATOM    381 1HD1 ILE A  24      38.786  63.982   8.758  1.00  0.00           H  
ATOM    382 2HD1 ILE A  24      40.520  64.261   8.541  1.00  0.00           H  
ATOM    383 3HD1 ILE A  24      39.921  63.408   9.971  1.00  0.00           H  
ATOM    384  N   SER A  25      43.106  67.776  11.446  1.00  0.00           N  
ATOM    385  CA  SER A  25      44.294  67.982  12.249  1.00  0.00           C  
ATOM    386  C   SER A  25      44.169  69.204  13.152  1.00  0.00           C  
ATOM    387  O   SER A  25      44.539  69.152  14.338  1.00  0.00           O  
ATOM    388  CB  SER A  25      45.483  68.155  11.313  1.00  0.00           C  
ATOM    389  OG  SER A  25      45.701  66.986  10.551  1.00  0.00           O  
ATOM    390  H   SER A  25      43.210  67.682  10.433  1.00  0.00           H  
ATOM    391  HA  SER A  25      44.419  67.111  12.876  1.00  0.00           H  
ATOM    392 1HB  SER A  25      45.302  68.996  10.646  1.00  0.00           H  
ATOM    393 2HB  SER A  25      46.374  68.385  11.898  1.00  0.00           H  
ATOM    394  HG  SER A  25      44.889  66.887   9.995  1.00  0.00           H  
ATOM    395  N   LYS A  26      43.554  70.272  12.623  1.00  0.00           N  
ATOM    396  CA  LYS A  26      43.315  71.511  13.367  1.00  0.00           C  
ATOM    397  C   LYS A  26      42.383  71.339  14.576  1.00  0.00           C  
ATOM    398  O   LYS A  26      42.376  72.183  15.474  1.00  0.00           O  
ATOM    399  CB  LYS A  26      42.776  72.612  12.450  1.00  0.00           C  
ATOM    400  CG  LYS A  26      43.804  73.186  11.470  1.00  0.00           C  
ATOM    401  CD  LYS A  26      43.265  74.422  10.744  1.00  0.00           C  
ATOM    402  CE  LYS A  26      42.249  74.032   9.688  1.00  0.00           C  
ATOM    403  NZ  LYS A  26      41.761  75.201   8.895  1.00  0.00           N  
ATOM    404  H   LYS A  26      43.287  70.236  11.631  1.00  0.00           H  
ATOM    405  HA  LYS A  26      44.275  71.854  13.751  1.00  0.00           H  
ATOM    406 1HB  LYS A  26      41.947  72.204  11.858  1.00  0.00           H  
ATOM    407 2HB  LYS A  26      42.379  73.427  13.051  1.00  0.00           H  
ATOM    408 1HG  LYS A  26      44.708  73.458  12.014  1.00  0.00           H  
ATOM    409 2HG  LYS A  26      44.063  72.429  10.734  1.00  0.00           H  
ATOM    410 1HD  LYS A  26      42.793  75.092  11.461  1.00  0.00           H  
ATOM    411 2HD  LYS A  26      44.087  74.949  10.262  1.00  0.00           H  
ATOM    412 1HE  LYS A  26      42.712  73.319   9.009  1.00  0.00           H  
ATOM    413 2HE  LYS A  26      41.395  73.553  10.168  1.00  0.00           H  
ATOM    414 1HZ  LYS A  26      41.096  74.824   8.200  1.00  0.00           H  
ATOM    415 2HZ  LYS A  26      41.298  75.864   9.492  1.00  0.00           H  
ATOM    416 3HZ  LYS A  26      42.525  75.645   8.421  1.00  0.00           H  
ATOM    417  N   LYS A  27      41.560  70.289  14.576  1.00  0.00           N  
ATOM    418  CA  LYS A  27      40.625  70.032  15.664  1.00  0.00           C  
ATOM    419  C   LYS A  27      41.118  68.924  16.597  1.00  0.00           C  
ATOM    420  O   LYS A  27      40.877  68.966  17.807  1.00  0.00           O  
ATOM    421  CB  LYS A  27      39.269  69.647  15.089  1.00  0.00           C  
ATOM    422  CG  LYS A  27      38.562  70.769  14.373  1.00  0.00           C  
ATOM    423  CD  LYS A  27      37.242  70.306  13.813  1.00  0.00           C  
ATOM    424  CE  LYS A  27      36.471  71.462  13.232  1.00  0.00           C  
ATOM    425  NZ  LYS A  27      35.198  71.033  12.630  1.00  0.00           N  
ATOM    426  H   LYS A  27      41.608  69.611  13.818  1.00  0.00           H  
ATOM    427  HA  LYS A  27      40.517  70.942  16.252  1.00  0.00           H  
ATOM    428 1HB  LYS A  27      39.406  68.830  14.372  1.00  0.00           H  
ATOM    429 2HB  LYS A  27      38.624  69.280  15.885  1.00  0.00           H  
ATOM    430 1HG  LYS A  27      38.398  71.599  15.059  1.00  0.00           H  
ATOM    431 2HG  LYS A  27      39.191  71.116  13.548  1.00  0.00           H  
ATOM    432 1HD  LYS A  27      37.426  69.574  13.022  1.00  0.00           H  
ATOM    433 2HD  LYS A  27      36.649  69.836  14.595  1.00  0.00           H  
ATOM    434 1HE  LYS A  27      36.255  72.164  14.035  1.00  0.00           H  
ATOM    435 2HE  LYS A  27      37.069  71.966  12.470  1.00  0.00           H  
ATOM    436 1HZ  LYS A  27      34.710  71.841  12.266  1.00  0.00           H  
ATOM    437 2HZ  LYS A  27      35.332  70.405  11.820  1.00  0.00           H  
ATOM    438 3HZ  LYS A  27      34.621  70.583  13.311  1.00  0.00           H  
ATOM    439  N   GLU A  28      41.826  67.946  16.032  1.00  0.00           N  
ATOM    440  CA  GLU A  28      42.328  66.796  16.781  1.00  0.00           C  
ATOM    441  C   GLU A  28      43.674  67.025  17.481  1.00  0.00           C  
ATOM    442  O   GLU A  28      43.981  66.339  18.457  1.00  0.00           O  
ATOM    443  CB  GLU A  28      42.434  65.575  15.871  1.00  0.00           C  
ATOM    444  CG  GLU A  28      41.130  65.003  15.364  1.00  0.00           C  
ATOM    445  CD  GLU A  28      40.274  64.374  16.431  1.00  0.00           C  
ATOM    446  OE1 GLU A  28      40.828  63.822  17.350  1.00  0.00           O  
ATOM    447  OE2 GLU A  28      39.059  64.394  16.303  1.00  0.00           O  
ATOM    448  H   GLU A  28      41.979  67.975  15.024  1.00  0.00           H  
ATOM    449  HA  GLU A  28      41.597  66.567  17.555  1.00  0.00           H  
ATOM    450 1HB  GLU A  28      42.988  65.865  14.980  1.00  0.00           H  
ATOM    451 2HB  GLU A  28      42.991  64.785  16.373  1.00  0.00           H  
ATOM    452 1HG  GLU A  28      40.565  65.797  14.871  1.00  0.00           H  
ATOM    453 2HG  GLU A  28      41.381  64.260  14.629  1.00  0.00           H  
ATOM    454  N   GLY A  29      44.484  67.980  17.009  1.00  0.00           N  
ATOM    455  CA  GLY A  29      45.802  68.175  17.610  1.00  0.00           C  
ATOM    456  C   GLY A  29      46.839  67.230  17.007  1.00  0.00           C  
ATOM    457  O   GLY A  29      47.735  66.728  17.708  1.00  0.00           O  
ATOM    458  H   GLY A  29      44.222  68.530  16.191  1.00  0.00           H  
ATOM    459 1HA  GLY A  29      46.116  69.207  17.453  1.00  0.00           H  
ATOM    460 2HA  GLY A  29      45.740  68.018  18.685  1.00  0.00           H  
ATOM    461  N   THR A  30      46.665  66.946  15.718  1.00  0.00           N  
ATOM    462  CA  THR A  30      47.584  66.050  15.023  1.00  0.00           C  
ATOM    463  C   THR A  30      48.567  66.894  14.230  1.00  0.00           C  
ATOM    464  O   THR A  30      48.366  68.101  14.070  1.00  0.00           O  
ATOM    465  CB  THR A  30      46.846  65.078  14.085  1.00  0.00           C  
ATOM    466  OG1 THR A  30      46.289  65.772  13.008  1.00  0.00           O  
ATOM    467  CG2 THR A  30      45.755  64.411  14.828  1.00  0.00           C  
ATOM    468  H   THR A  30      45.910  67.422  15.220  1.00  0.00           H  
ATOM    469  HA  THR A  30      48.149  65.469  15.748  1.00  0.00           H  
ATOM    470  HB  THR A  30      47.503  64.356  13.714  1.00  0.00           H  
ATOM    471  HG1 THR A  30      46.995  66.029  12.396  1.00  0.00           H  
ATOM    472 1HG2 THR A  30      45.223  63.730  14.171  1.00  0.00           H  
ATOM    473 2HG2 THR A  30      46.167  63.870  15.659  1.00  0.00           H  
ATOM    474 3HG2 THR A  30      45.094  65.163  15.190  1.00  0.00           H  
ATOM    475  N   GLU A  31      49.625  66.275  13.729  1.00  0.00           N  
ATOM    476  CA  GLU A  31      50.590  67.022  12.916  1.00  0.00           C  
ATOM    477  C   GLU A  31      50.655  66.421  11.533  1.00  0.00           C  
ATOM    478  O   GLU A  31      50.941  65.233  11.382  1.00  0.00           O  
ATOM    479  CB  GLU A  31      51.982  67.039  13.564  1.00  0.00           C  
ATOM    480  CG  GLU A  31      52.041  67.740  14.923  1.00  0.00           C  
ATOM    481  CD  GLU A  31      53.423  67.735  15.555  1.00  0.00           C  
ATOM    482  OE1 GLU A  31      54.305  67.091  15.032  1.00  0.00           O  
ATOM    483  OE2 GLU A  31      53.588  68.377  16.567  1.00  0.00           O  
ATOM    484  H   GLU A  31      49.725  65.273  13.914  1.00  0.00           H  
ATOM    485  HA  GLU A  31      50.249  68.053  12.817  1.00  0.00           H  
ATOM    486 1HB  GLU A  31      52.350  66.039  13.680  1.00  0.00           H  
ATOM    487 2HB  GLU A  31      52.674  67.558  12.901  1.00  0.00           H  
ATOM    488 1HG  GLU A  31      51.710  68.771  14.800  1.00  0.00           H  
ATOM    489 2HG  GLU A  31      51.342  67.245  15.599  1.00  0.00           H  
ATOM    490  N   VAL A  32      50.369  67.225  10.512  1.00  0.00           N  
ATOM    491  CA  VAL A  32      50.325  66.671   9.167  1.00  0.00           C  
ATOM    492  C   VAL A  32      51.280  67.274   8.139  1.00  0.00           C  
ATOM    493  O   VAL A  32      51.392  68.494   7.991  1.00  0.00           O  
ATOM    494  CB  VAL A  32      48.891  66.719   8.629  1.00  0.00           C  
ATOM    495  CG1 VAL A  32      48.349  68.115   8.674  1.00  0.00           C  
ATOM    496  CG2 VAL A  32      48.900  66.186   7.214  1.00  0.00           C  
ATOM    497  H   VAL A  32      50.157  68.200  10.674  1.00  0.00           H  
ATOM    498  HA  VAL A  32      50.577  65.628   9.254  1.00  0.00           H  
ATOM    499  HB  VAL A  32      48.250  66.103   9.253  1.00  0.00           H  
ATOM    500 1HG1 VAL A  32      47.329  68.121   8.290  1.00  0.00           H  
ATOM    501 2HG1 VAL A  32      48.347  68.468   9.704  1.00  0.00           H  
ATOM    502 3HG1 VAL A  32      48.974  68.757   8.074  1.00  0.00           H  
ATOM    503 1HG2 VAL A  32      47.911  66.198   6.823  1.00  0.00           H  
ATOM    504 2HG2 VAL A  32      49.527  66.804   6.586  1.00  0.00           H  
ATOM    505 3HG2 VAL A  32      49.285  65.171   7.209  1.00  0.00           H  
ATOM    506  N   ARG A  33      51.953  66.370   7.425  1.00  0.00           N  
ATOM    507  CA  ARG A  33      52.872  66.678   6.339  1.00  0.00           C  
ATOM    508  C   ARG A  33      52.203  66.395   4.996  1.00  0.00           C  
ATOM    509  O   ARG A  33      51.553  65.357   4.825  1.00  0.00           O  
ATOM    510  CB  ARG A  33      54.117  65.810   6.440  1.00  0.00           C  
ATOM    511  CG  ARG A  33      55.171  66.038   5.369  1.00  0.00           C  
ATOM    512  CD  ARG A  33      56.394  65.205   5.605  1.00  0.00           C  
ATOM    513  NE  ARG A  33      56.127  63.760   5.434  1.00  0.00           N  
ATOM    514  CZ  ARG A  33      56.202  63.105   4.261  1.00  0.00           C  
ATOM    515  NH1 ARG A  33      56.519  63.744   3.144  1.00  0.00           N  
ATOM    516  NH2 ARG A  33      55.956  61.818   4.264  1.00  0.00           N  
ATOM    517  H   ARG A  33      51.787  65.389   7.660  1.00  0.00           H  
ATOM    518  HA  ARG A  33      53.146  67.732   6.390  1.00  0.00           H  
ATOM    519 1HB  ARG A  33      54.588  65.960   7.410  1.00  0.00           H  
ATOM    520 2HB  ARG A  33      53.824  64.778   6.382  1.00  0.00           H  
ATOM    521 1HG  ARG A  33      54.764  65.765   4.391  1.00  0.00           H  
ATOM    522 2HG  ARG A  33      55.463  67.088   5.359  1.00  0.00           H  
ATOM    523 1HD  ARG A  33      57.169  65.492   4.896  1.00  0.00           H  
ATOM    524 2HD  ARG A  33      56.753  65.365   6.621  1.00  0.00           H  
ATOM    525  HE  ARG A  33      55.881  63.175   6.256  1.00  0.00           H  
ATOM    526 1HH1 ARG A  33      56.703  64.735   3.163  1.00  0.00           H  
ATOM    527 2HH1 ARG A  33      56.591  63.243   2.246  1.00  0.00           H  
ATOM    528 1HH2 ARG A  33      55.721  61.376   5.172  1.00  0.00           H  
ATOM    529 2HH2 ARG A  33      56.005  61.289   3.412  1.00  0.00           H  
ATOM    530  N   PHE A  34      52.395  67.275   4.015  1.00  0.00           N  
ATOM    531  CA  PHE A  34      51.805  67.020   2.702  1.00  0.00           C  
ATOM    532  C   PHE A  34      52.880  66.999   1.603  1.00  0.00           C  
ATOM    533  O   PHE A  34      53.769  67.855   1.590  1.00  0.00           O  
ATOM    534  CB  PHE A  34      50.792  68.125   2.387  1.00  0.00           C  
ATOM    535  CG  PHE A  34      49.639  68.246   3.386  1.00  0.00           C  
ATOM    536  CD1 PHE A  34      49.680  69.154   4.434  1.00  0.00           C  
ATOM    537  CD2 PHE A  34      48.542  67.464   3.271  1.00  0.00           C  
ATOM    538  CE1 PHE A  34      48.619  69.256   5.312  1.00  0.00           C  
ATOM    539  CE2 PHE A  34      47.486  67.553   4.151  1.00  0.00           C  
ATOM    540  CZ  PHE A  34      47.522  68.448   5.161  1.00  0.00           C  
ATOM    541  H   PHE A  34      52.927  68.119   4.180  1.00  0.00           H  
ATOM    542  HA  PHE A  34      51.301  66.052   2.707  1.00  0.00           H  
ATOM    543 1HB  PHE A  34      51.301  69.085   2.334  1.00  0.00           H  
ATOM    544 2HB  PHE A  34      50.361  67.937   1.399  1.00  0.00           H  
ATOM    545  HD1 PHE A  34      50.553  69.793   4.558  1.00  0.00           H  
ATOM    546  HD2 PHE A  34      48.522  66.769   2.464  1.00  0.00           H  
ATOM    547  HE1 PHE A  34      48.658  69.974   6.127  1.00  0.00           H  
ATOM    548  HE2 PHE A  34      46.622  66.911   4.041  1.00  0.00           H  
ATOM    549  HZ  PHE A  34      46.692  68.511   5.852  1.00  0.00           H  
ATOM    550  N   GLU A  35      52.767  66.053   0.657  1.00  0.00           N  
ATOM    551  CA  GLU A  35      53.688  65.959  -0.486  1.00  0.00           C  
ATOM    552  C   GLU A  35      52.974  65.630  -1.811  1.00  0.00           C  
ATOM    553  O   GLU A  35      52.186  64.685  -1.892  1.00  0.00           O  
ATOM    554  CB  GLU A  35      54.748  64.886  -0.184  1.00  0.00           C  
ATOM    555  CG  GLU A  35      55.804  64.664  -1.271  1.00  0.00           C  
ATOM    556  CD  GLU A  35      56.865  63.603  -0.897  1.00  0.00           C  
ATOM    557  OE1 GLU A  35      56.884  63.130   0.231  1.00  0.00           O  
ATOM    558  OE2 GLU A  35      57.645  63.260  -1.758  1.00  0.00           O  
ATOM    559  H   GLU A  35      52.040  65.341   0.762  1.00  0.00           H  
ATOM    560  HA  GLU A  35      54.186  66.922  -0.604  1.00  0.00           H  
ATOM    561 1HB  GLU A  35      55.273  65.157   0.732  1.00  0.00           H  
ATOM    562 2HB  GLU A  35      54.255  63.941  -0.000  1.00  0.00           H  
ATOM    563 1HG  GLU A  35      55.301  64.347  -2.188  1.00  0.00           H  
ATOM    564 2HG  GLU A  35      56.299  65.612  -1.476  1.00  0.00           H  
ATOM    565  N   LYS A  36      53.284  66.376  -2.875  1.00  0.00           N  
ATOM    566  CA  LYS A  36      52.662  66.117  -4.185  1.00  0.00           C  
ATOM    567  C   LYS A  36      53.657  65.550  -5.200  1.00  0.00           C  
ATOM    568  O   LYS A  36      54.845  65.875  -5.158  1.00  0.00           O  
ATOM    569  CB  LYS A  36      52.037  67.395  -4.754  1.00  0.00           C  
ATOM    570  CG  LYS A  36      50.834  67.969  -3.973  1.00  0.00           C  
ATOM    571  CD  LYS A  36      50.323  69.237  -4.662  1.00  0.00           C  
ATOM    572  CE  LYS A  36      49.048  69.832  -4.023  1.00  0.00           C  
ATOM    573  NZ  LYS A  36      49.285  70.418  -2.665  1.00  0.00           N  
ATOM    574  H   LYS A  36      53.943  67.136  -2.776  1.00  0.00           H  
ATOM    575  HA  LYS A  36      51.871  65.376  -4.059  1.00  0.00           H  
ATOM    576 1HB  LYS A  36      52.798  68.172  -4.813  1.00  0.00           H  
ATOM    577 2HB  LYS A  36      51.700  67.197  -5.774  1.00  0.00           H  
ATOM    578 1HG  LYS A  36      50.036  67.231  -3.955  1.00  0.00           H  
ATOM    579 2HG  LYS A  36      51.118  68.202  -2.944  1.00  0.00           H  
ATOM    580 1HD  LYS A  36      51.106  69.994  -4.635  1.00  0.00           H  
ATOM    581 2HD  LYS A  36      50.105  69.009  -5.706  1.00  0.00           H  
ATOM    582 1HE  LYS A  36      48.682  70.620  -4.681  1.00  0.00           H  
ATOM    583 2HE  LYS A  36      48.283  69.056  -3.942  1.00  0.00           H  
ATOM    584 1HZ  LYS A  36      48.415  70.803  -2.303  1.00  0.00           H  
ATOM    585 2HZ  LYS A  36      49.585  69.708  -1.999  1.00  0.00           H  
ATOM    586 3HZ  LYS A  36      49.973  71.144  -2.712  1.00  0.00           H  
ATOM    587  N   ASP A  37      53.143  64.749  -6.145  1.00  0.00           N  
ATOM    588  CA  ASP A  37      53.937  64.137  -7.214  1.00  0.00           C  
ATOM    589  C   ASP A  37      53.115  64.021  -8.519  1.00  0.00           C  
ATOM    590  O   ASP A  37      51.933  64.379  -8.574  1.00  0.00           O  
ATOM    591  CB  ASP A  37      54.452  62.768  -6.729  1.00  0.00           C  
ATOM    592  CG  ASP A  37      55.742  62.238  -7.379  1.00  0.00           C  
ATOM    593  OD1 ASP A  37      56.016  62.583  -8.512  1.00  0.00           O  
ATOM    594  OD2 ASP A  37      56.428  61.458  -6.726  1.00  0.00           O  
ATOM    595  H   ASP A  37      52.154  64.494  -6.088  1.00  0.00           H  
ATOM    596  HA  ASP A  37      54.799  64.776  -7.411  1.00  0.00           H  
ATOM    597 1HB  ASP A  37      54.596  62.805  -5.647  1.00  0.00           H  
ATOM    598 2HB  ASP A  37      53.703  62.055  -6.923  1.00  0.00           H  
ATOM    599  N   ASP A  38      53.713  63.460  -9.566  1.00  0.00           N  
ATOM    600  CA  ASP A  38      53.096  63.434 -10.902  1.00  0.00           C  
ATOM    601  C   ASP A  38      51.897  62.492 -11.014  1.00  0.00           C  
ATOM    602  O   ASP A  38      51.998  61.397 -11.565  1.00  0.00           O  
ATOM    603  CB  ASP A  38      54.156  62.984 -11.939  1.00  0.00           C  
ATOM    604  CG  ASP A  38      53.708  63.029 -13.469  1.00  0.00           C  
ATOM    605  OD1 ASP A  38      52.772  63.728 -13.794  1.00  0.00           O  
ATOM    606  OD2 ASP A  38      54.310  62.337 -14.320  1.00  0.00           O  
ATOM    607  H   ASP A  38      54.669  63.126  -9.433  1.00  0.00           H  
ATOM    608  HA  ASP A  38      52.764  64.445 -11.142  1.00  0.00           H  
ATOM    609 1HB  ASP A  38      55.041  63.613 -11.828  1.00  0.00           H  
ATOM    610 2HB  ASP A  38      54.462  61.978 -11.698  1.00  0.00           H  
ATOM    611  N   GLY A  39      50.748  62.980 -10.514  1.00  0.00           N  
ATOM    612  CA  GLY A  39      49.473  62.247 -10.479  1.00  0.00           C  
ATOM    613  C   GLY A  39      49.214  61.560  -9.141  1.00  0.00           C  
ATOM    614  O   GLY A  39      48.299  60.726  -9.023  1.00  0.00           O  
ATOM    615  H   GLY A  39      50.822  63.890 -10.064  1.00  0.00           H  
ATOM    616 1HA  GLY A  39      48.657  62.934 -10.697  1.00  0.00           H  
ATOM    617 2HA  GLY A  39      49.473  61.500 -11.270  1.00  0.00           H  
ATOM    618  N   PHE A  40      50.048  61.907  -8.145  1.00  0.00           N  
ATOM    619  CA  PHE A  40      49.967  61.293  -6.815  1.00  0.00           C  
ATOM    620  C   PHE A  40      49.977  62.295  -5.645  1.00  0.00           C  
ATOM    621  O   PHE A  40      50.530  63.401  -5.734  1.00  0.00           O  
ATOM    622  CB  PHE A  40      51.132  60.311  -6.674  1.00  0.00           C  
ATOM    623  CG  PHE A  40      51.103  59.333  -7.780  1.00  0.00           C  
ATOM    624  CD1 PHE A  40      51.787  59.577  -8.963  1.00  0.00           C  
ATOM    625  CD2 PHE A  40      50.363  58.229  -7.676  1.00  0.00           C  
ATOM    626  CE1 PHE A  40      51.685  58.710 -10.022  1.00  0.00           C  
ATOM    627  CE2 PHE A  40      50.244  57.357  -8.716  1.00  0.00           C  
ATOM    628  CZ  PHE A  40      50.906  57.600  -9.905  1.00  0.00           C  
ATOM    629  H   PHE A  40      50.742  62.630  -8.336  1.00  0.00           H  
ATOM    630  HA  PHE A  40      49.039  60.726  -6.759  1.00  0.00           H  
ATOM    631 1HB  PHE A  40      52.049  60.811  -6.684  1.00  0.00           H  
ATOM    632 2HB  PHE A  40      51.045  59.773  -5.727  1.00  0.00           H  
ATOM    633  HD1 PHE A  40      52.394  60.478  -9.056  1.00  0.00           H  
ATOM    634  HD2 PHE A  40      49.863  58.063  -6.737  1.00  0.00           H  
ATOM    635  HE1 PHE A  40      52.216  58.917 -10.952  1.00  0.00           H  
ATOM    636  HE2 PHE A  40      49.635  56.467  -8.611  1.00  0.00           H  
ATOM    637  HZ  PHE A  40      50.820  56.904 -10.740  1.00  0.00           H  
ATOM    638  N   LEU A  41      49.372  61.887  -4.527  1.00  0.00           N  
ATOM    639  CA  LEU A  41      49.418  62.675  -3.279  1.00  0.00           C  
ATOM    640  C   LEU A  41      49.714  61.834  -2.029  1.00  0.00           C  
ATOM    641  O   LEU A  41      49.134  60.764  -1.829  1.00  0.00           O  
ATOM    642  CB  LEU A  41      48.106  63.464  -3.081  1.00  0.00           C  
ATOM    643  CG  LEU A  41      47.922  64.196  -1.712  1.00  0.00           C  
ATOM    644  CD1 LEU A  41      48.908  65.315  -1.547  1.00  0.00           C  
ATOM    645  CD2 LEU A  41      46.555  64.739  -1.637  1.00  0.00           C  
ATOM    646  H   LEU A  41      48.884  60.984  -4.549  1.00  0.00           H  
ATOM    647  HA  LEU A  41      50.225  63.403  -3.371  1.00  0.00           H  
ATOM    648 1HB  LEU A  41      48.088  64.234  -3.834  1.00  0.00           H  
ATOM    649 2HB  LEU A  41      47.260  62.825  -3.241  1.00  0.00           H  
ATOM    650  HG  LEU A  41      48.080  63.484  -0.907  1.00  0.00           H  
ATOM    651 1HD1 LEU A  41      48.759  65.796  -0.583  1.00  0.00           H  
ATOM    652 2HD1 LEU A  41      49.889  64.928  -1.592  1.00  0.00           H  
ATOM    653 3HD1 LEU A  41      48.769  66.045  -2.334  1.00  0.00           H  
ATOM    654 1HD2 LEU A  41      46.410  65.234  -0.687  1.00  0.00           H  
ATOM    655 2HD2 LEU A  41      46.419  65.453  -2.430  1.00  0.00           H  
ATOM    656 3HD2 LEU A  41      45.847  63.940  -1.735  1.00  0.00           H  
ATOM    657  N   THR A  42      50.651  62.300  -1.202  1.00  0.00           N  
ATOM    658  CA  THR A  42      50.950  61.633   0.059  1.00  0.00           C  
ATOM    659  C   THR A  42      50.677  62.538   1.256  1.00  0.00           C  
ATOM    660  O   THR A  42      51.108  63.700   1.301  1.00  0.00           O  
ATOM    661  CB  THR A  42      52.407  61.140   0.112  1.00  0.00           C  
ATOM    662  OG1 THR A  42      52.625  60.181  -0.935  1.00  0.00           O  
ATOM    663  CG2 THR A  42      52.715  60.508   1.478  1.00  0.00           C  
ATOM    664  H   THR A  42      51.154  63.161  -1.434  1.00  0.00           H  
ATOM    665  HA  THR A  42      50.304  60.763   0.151  1.00  0.00           H  
ATOM    666  HB  THR A  42      53.072  61.979  -0.048  1.00  0.00           H  
ATOM    667  HG1 THR A  42      52.107  59.394  -0.747  1.00  0.00           H  
ATOM    668 1HG2 THR A  42      53.741  60.172   1.489  1.00  0.00           H  
ATOM    669 2HG2 THR A  42      52.569  61.242   2.269  1.00  0.00           H  
ATOM    670 3HG2 THR A  42      52.054  59.665   1.643  1.00  0.00           H  
ATOM    671  N   ILE A  43      49.934  62.007   2.231  1.00  0.00           N  
ATOM    672  CA  ILE A  43      49.662  62.779   3.439  1.00  0.00           C  
ATOM    673  C   ILE A  43      50.121  61.991   4.678  1.00  0.00           C  
ATOM    674  O   ILE A  43      49.726  60.842   4.855  1.00  0.00           O  
ATOM    675  CB  ILE A  43      48.162  63.090   3.570  1.00  0.00           C  
ATOM    676  CG1 ILE A  43      47.628  63.809   2.315  1.00  0.00           C  
ATOM    677  CG2 ILE A  43      47.998  63.975   4.747  1.00  0.00           C  
ATOM    678  CD1 ILE A  43      46.111  63.974   2.300  1.00  0.00           C  
ATOM    679  H   ILE A  43      49.570  61.057   2.109  1.00  0.00           H  
ATOM    680  HA  ILE A  43      50.217  63.716   3.406  1.00  0.00           H  
ATOM    681  HB  ILE A  43      47.595  62.209   3.718  1.00  0.00           H  
ATOM    682 1HG1 ILE A  43      48.091  64.756   2.234  1.00  0.00           H  
ATOM    683 2HG1 ILE A  43      47.894  63.226   1.442  1.00  0.00           H  
ATOM    684 1HG2 ILE A  43      46.975  64.233   4.854  1.00  0.00           H  
ATOM    685 2HG2 ILE A  43      48.348  63.468   5.642  1.00  0.00           H  
ATOM    686 3HG2 ILE A  43      48.586  64.876   4.592  1.00  0.00           H  
ATOM    687 1HD1 ILE A  43      45.802  64.470   1.389  1.00  0.00           H  
ATOM    688 2HD1 ILE A  43      45.635  62.992   2.352  1.00  0.00           H  
ATOM    689 3HD1 ILE A  43      45.799  64.570   3.153  1.00  0.00           H  
ATOM    690  N   GLU A  44      50.962  62.577   5.534  1.00  0.00           N  
ATOM    691  CA  GLU A  44      51.419  61.845   6.737  1.00  0.00           C  
ATOM    692  C   GLU A  44      50.962  62.517   8.014  1.00  0.00           C  
ATOM    693  O   GLU A  44      51.243  63.698   8.220  1.00  0.00           O  
ATOM    694  CB  GLU A  44      52.946  61.681   6.769  1.00  0.00           C  
ATOM    695  CG  GLU A  44      53.458  60.944   8.032  1.00  0.00           C  
ATOM    696  CD  GLU A  44      54.955  60.671   8.063  1.00  0.00           C  
ATOM    697  OE1 GLU A  44      55.690  61.166   7.214  1.00  0.00           O  
ATOM    698  OE2 GLU A  44      55.367  59.927   8.941  1.00  0.00           O  
ATOM    699  H   GLU A  44      51.263  63.539   5.351  1.00  0.00           H  
ATOM    700  HA  GLU A  44      50.980  60.851   6.729  1.00  0.00           H  
ATOM    701 1HB  GLU A  44      53.272  61.127   5.889  1.00  0.00           H  
ATOM    702 2HB  GLU A  44      53.416  62.644   6.738  1.00  0.00           H  
ATOM    703 1HG  GLU A  44      53.223  61.576   8.890  1.00  0.00           H  
ATOM    704 2HG  GLU A  44      52.909  60.019   8.172  1.00  0.00           H  
ATOM    705  N   VAL A  45      50.262  61.770   8.885  1.00  0.00           N  
ATOM    706  CA  VAL A  45      49.739  62.384  10.098  1.00  0.00           C  
ATOM    707  C   VAL A  45      50.211  61.731  11.420  1.00  0.00           C  
ATOM    708  O   VAL A  45      50.056  60.516  11.644  1.00  0.00           O  
ATOM    709  CB  VAL A  45      48.205  62.322  10.082  1.00  0.00           C  
ATOM    710  CG1 VAL A  45      47.678  63.039  11.305  1.00  0.00           C  
ATOM    711  CG2 VAL A  45      47.664  62.881   8.814  1.00  0.00           C  
ATOM    712  H   VAL A  45      50.052  60.797   8.671  1.00  0.00           H  
ATOM    713  HA  VAL A  45      50.041  63.424  10.106  1.00  0.00           H  
ATOM    714  HB  VAL A  45      47.894  61.281  10.159  1.00  0.00           H  
ATOM    715 1HG1 VAL A  45      46.603  62.996  11.325  1.00  0.00           H  
ATOM    716 2HG1 VAL A  45      48.074  62.581  12.205  1.00  0.00           H  
ATOM    717 3HG1 VAL A  45      47.993  64.084  11.263  1.00  0.00           H  
ATOM    718 1HG2 VAL A  45      46.582  62.805   8.835  1.00  0.00           H  
ATOM    719 2HG2 VAL A  45      47.956  63.904   8.732  1.00  0.00           H  
ATOM    720 3HG2 VAL A  45      48.047  62.319   7.963  1.00  0.00           H  
ATOM    721  N   LYS A  46      50.771  62.552  12.309  1.00  0.00           N  
ATOM    722  CA  LYS A  46      51.194  62.120  13.641  1.00  0.00           C  
ATOM    723  C   LYS A  46      50.010  62.287  14.594  1.00  0.00           C  
ATOM    724  O   LYS A  46      49.343  63.314  14.546  1.00  0.00           O  
ATOM    725  CB  LYS A  46      52.392  62.936  14.117  1.00  0.00           C  
ATOM    726  CG  LYS A  46      53.012  62.492  15.435  1.00  0.00           C  
ATOM    727  CD  LYS A  46      54.252  63.328  15.753  1.00  0.00           C  
ATOM    728  CE  LYS A  46      54.888  62.911  17.067  1.00  0.00           C  
ATOM    729  NZ  LYS A  46      56.097  63.726  17.380  1.00  0.00           N  
ATOM    730  H   LYS A  46      50.897  63.530  12.040  1.00  0.00           H  
ATOM    731  HA  LYS A  46      51.468  61.067  13.608  1.00  0.00           H  
ATOM    732 1HB  LYS A  46      53.166  62.942  13.351  1.00  0.00           H  
ATOM    733 2HB  LYS A  46      52.072  63.951  14.264  1.00  0.00           H  
ATOM    734 1HG  LYS A  46      52.292  62.626  16.238  1.00  0.00           H  
ATOM    735 2HG  LYS A  46      53.284  61.440  15.383  1.00  0.00           H  
ATOM    736 1HD  LYS A  46      54.983  63.216  14.952  1.00  0.00           H  
ATOM    737 2HD  LYS A  46      53.969  64.386  15.814  1.00  0.00           H  
ATOM    738 1HE  LYS A  46      54.160  63.031  17.869  1.00  0.00           H  
ATOM    739 2HE  LYS A  46      55.175  61.862  17.004  1.00  0.00           H  
ATOM    740 1HZ  LYS A  46      56.493  63.418  18.256  1.00  0.00           H  
ATOM    741 2HZ  LYS A  46      56.779  63.612  16.644  1.00  0.00           H  
ATOM    742 3HZ  LYS A  46      55.843  64.705  17.453  1.00  0.00           H  
ATOM    743  N   ASN A  47      49.793  61.321  15.496  1.00  0.00           N  
ATOM    744  CA  ASN A  47      48.684  61.297  16.482  1.00  0.00           C  
ATOM    745  C   ASN A  47      47.265  61.155  15.889  1.00  0.00           C  
ATOM    746  O   ASN A  47      46.296  61.576  16.520  1.00  0.00           O  
ATOM    747  CB  ASN A  47      48.614  62.591  17.303  1.00  0.00           C  
ATOM    748  CG  ASN A  47      49.854  63.011  17.997  1.00  0.00           C  
ATOM    749  OD1 ASN A  47      50.694  62.185  18.378  1.00  0.00           O  
ATOM    750  ND2 ASN A  47      49.989  64.320  18.192  1.00  0.00           N  
ATOM    751  H   ASN A  47      50.417  60.529  15.490  1.00  0.00           H  
ATOM    752  HA  ASN A  47      48.841  60.447  17.148  1.00  0.00           H  
ATOM    753 1HB  ASN A  47      48.272  63.401  16.691  1.00  0.00           H  
ATOM    754 2HB  ASN A  47      47.850  62.458  18.067  1.00  0.00           H  
ATOM    755 1HD2 ASN A  47      50.798  64.672  18.662  1.00  0.00           H  
ATOM    756 2HD2 ASN A  47      49.258  64.990  17.886  1.00  0.00           H  
ATOM    757  N   LEU A  48      47.114  60.547  14.718  1.00  0.00           N  
ATOM    758  CA  LEU A  48      45.771  60.379  14.148  1.00  0.00           C  
ATOM    759  C   LEU A  48      45.004  59.237  14.822  1.00  0.00           C  
ATOM    760  O   LEU A  48      45.550  58.147  15.003  1.00  0.00           O  
ATOM    761  CB  LEU A  48      45.868  60.099  12.646  1.00  0.00           C  
ATOM    762  CG  LEU A  48      44.547  60.042  11.873  1.00  0.00           C  
ATOM    763  CD1 LEU A  48      43.867  61.415  11.874  1.00  0.00           C  
ATOM    764  CD2 LEU A  48      44.834  59.624  10.477  1.00  0.00           C  
ATOM    765  H   LEU A  48      47.925  60.212  14.219  1.00  0.00           H  
ATOM    766  HA  LEU A  48      45.214  61.302  14.300  1.00  0.00           H  
ATOM    767 1HB  LEU A  48      46.484  60.826  12.200  1.00  0.00           H  
ATOM    768 2HB  LEU A  48      46.351  59.130  12.516  1.00  0.00           H  
ATOM    769  HG  LEU A  48      43.876  59.322  12.339  1.00  0.00           H  
ATOM    770 1HD1 LEU A  48      42.943  61.350  11.316  1.00  0.00           H  
ATOM    771 2HD1 LEU A  48      43.655  61.721  12.897  1.00  0.00           H  
ATOM    772 3HD1 LEU A  48      44.510  62.145  11.407  1.00  0.00           H  
ATOM    773 1HD2 LEU A  48      43.909  59.578   9.944  1.00  0.00           H  
ATOM    774 2HD2 LEU A  48      45.497  60.347  10.010  1.00  0.00           H  
ATOM    775 3HD2 LEU A  48      45.304  58.653  10.485  1.00  0.00           H  
ATOM    776  N   SER A  49      43.737  59.481  15.181  1.00  0.00           N  
ATOM    777  CA  SER A  49      42.895  58.436  15.768  1.00  0.00           C  
ATOM    778  C   SER A  49      42.339  57.510  14.697  1.00  0.00           C  
ATOM    779  O   SER A  49      42.143  57.945  13.560  1.00  0.00           O  
ATOM    780  CB  SER A  49      41.717  59.062  16.491  1.00  0.00           C  
ATOM    781  OG  SER A  49      40.822  59.672  15.573  1.00  0.00           O  
ATOM    782  H   SER A  49      43.360  60.407  15.038  1.00  0.00           H  
ATOM    783  HA  SER A  49      43.498  57.853  16.467  1.00  0.00           H  
ATOM    784 1HB  SER A  49      41.190  58.303  17.069  1.00  0.00           H  
ATOM    785 2HB  SER A  49      42.086  59.811  17.192  1.00  0.00           H  
ATOM    786  HG  SER A  49      40.266  60.265  16.110  1.00  0.00           H  
ATOM    787  N   GLU A  50      41.947  56.292  15.091  1.00  0.00           N  
ATOM    788  CA  GLU A  50      41.312  55.349  14.167  1.00  0.00           C  
ATOM    789  C   GLU A  50      39.996  55.873  13.596  1.00  0.00           C  
ATOM    790  O   GLU A  50      39.665  55.613  12.437  1.00  0.00           O  
ATOM    791  CB  GLU A  50      41.060  53.994  14.826  1.00  0.00           C  
ATOM    792  CG  GLU A  50      40.462  52.971  13.859  1.00  0.00           C  
ATOM    793  CD  GLU A  50      40.248  51.589  14.449  1.00  0.00           C  
ATOM    794  OE1 GLU A  50      41.129  51.064  15.097  1.00  0.00           O  
ATOM    795  OE2 GLU A  50      39.184  51.047  14.214  1.00  0.00           O  
ATOM    796  H   GLU A  50      42.129  56.005  16.043  1.00  0.00           H  
ATOM    797  HA  GLU A  50      41.999  55.186  13.337  1.00  0.00           H  
ATOM    798 1HB  GLU A  50      41.996  53.593  15.215  1.00  0.00           H  
ATOM    799 2HB  GLU A  50      40.373  54.114  15.664  1.00  0.00           H  
ATOM    800 1HG  GLU A  50      39.502  53.355  13.512  1.00  0.00           H  
ATOM    801 2HG  GLU A  50      41.117  52.890  12.989  1.00  0.00           H  
ATOM    802  N   GLU A  51      39.223  56.583  14.414  1.00  0.00           N  
ATOM    803  CA  GLU A  51      37.932  57.077  13.954  1.00  0.00           C  
ATOM    804  C   GLU A  51      38.110  58.058  12.800  1.00  0.00           C  
ATOM    805  O   GLU A  51      37.330  58.045  11.838  1.00  0.00           O  
ATOM    806  CB  GLU A  51      37.174  57.750  15.102  1.00  0.00           C  
ATOM    807  CG  GLU A  51      36.682  56.787  16.186  1.00  0.00           C  
ATOM    808  CD  GLU A  51      35.991  57.485  17.339  1.00  0.00           C  
ATOM    809  OE1 GLU A  51      36.047  58.691  17.402  1.00  0.00           O  
ATOM    810  OE2 GLU A  51      35.408  56.808  18.154  1.00  0.00           O  
ATOM    811  H   GLU A  51      39.540  56.775  15.352  1.00  0.00           H  
ATOM    812  HA  GLU A  51      37.347  56.230  13.593  1.00  0.00           H  
ATOM    813 1HB  GLU A  51      37.822  58.489  15.576  1.00  0.00           H  
ATOM    814 2HB  GLU A  51      36.310  58.281  14.704  1.00  0.00           H  
ATOM    815 1HG  GLU A  51      35.987  56.078  15.736  1.00  0.00           H  
ATOM    816 2HG  GLU A  51      37.536  56.225  16.564  1.00  0.00           H  
ATOM    817  N   ARG A  52      39.149  58.895  12.878  1.00  0.00           N  
ATOM    818  CA  ARG A  52      39.393  59.838  11.806  1.00  0.00           C  
ATOM    819  C   ARG A  52      40.074  59.135  10.648  1.00  0.00           C  
ATOM    820  O   ARG A  52      39.794  59.428   9.493  1.00  0.00           O  
ATOM    821  CB  ARG A  52      40.218  60.998  12.275  1.00  0.00           C  
ATOM    822  CG  ARG A  52      39.538  61.899  13.278  1.00  0.00           C  
ATOM    823  CD  ARG A  52      38.326  62.610  12.730  1.00  0.00           C  
ATOM    824  NE  ARG A  52      37.888  63.630  13.659  1.00  0.00           N  
ATOM    825  CZ  ARG A  52      36.799  64.407  13.579  1.00  0.00           C  
ATOM    826  NH1 ARG A  52      35.895  64.348  12.599  1.00  0.00           N  
ATOM    827  NH2 ARG A  52      36.660  65.267  14.558  1.00  0.00           N  
ATOM    828  H   ARG A  52      39.766  58.880  13.692  1.00  0.00           H  
ATOM    829  HA  ARG A  52      38.436  60.229  11.461  1.00  0.00           H  
ATOM    830 1HB  ARG A  52      41.119  60.611  12.752  1.00  0.00           H  
ATOM    831 2HB  ARG A  52      40.523  61.593  11.423  1.00  0.00           H  
ATOM    832 1HG  ARG A  52      39.214  61.299  14.128  1.00  0.00           H  
ATOM    833 2HG  ARG A  52      40.241  62.635  13.617  1.00  0.00           H  
ATOM    834 1HD  ARG A  52      38.554  63.083  11.791  1.00  0.00           H  
ATOM    835 2HD  ARG A  52      37.510  61.900  12.590  1.00  0.00           H  
ATOM    836  HE  ARG A  52      38.477  63.800  14.489  1.00  0.00           H  
ATOM    837 1HH1 ARG A  52      35.947  63.675  11.819  1.00  0.00           H  
ATOM    838 2HH1 ARG A  52      35.103  64.973  12.624  1.00  0.00           H  
ATOM    839 1HH2 ARG A  52      37.390  65.265  15.293  1.00  0.00           H  
ATOM    840 2HH2 ARG A  52      35.872  65.892  14.594  1.00  0.00           H  
ATOM    841  N   LEU A  53      40.902  58.131  10.933  1.00  0.00           N  
ATOM    842  CA  LEU A  53      41.572  57.396   9.870  1.00  0.00           C  
ATOM    843  C   LEU A  53      40.500  56.857   8.924  1.00  0.00           C  
ATOM    844  O   LEU A  53      40.641  56.930   7.698  1.00  0.00           O  
ATOM    845  CB  LEU A  53      42.317  56.192  10.463  1.00  0.00           C  
ATOM    846  CG  LEU A  53      43.169  55.329   9.539  1.00  0.00           C  
ATOM    847  CD1 LEU A  53      44.345  56.139   9.053  1.00  0.00           C  
ATOM    848  CD2 LEU A  53      43.595  54.095  10.287  1.00  0.00           C  
ATOM    849  H   LEU A  53      41.124  57.911  11.906  1.00  0.00           H  
ATOM    850  HA  LEU A  53      42.243  58.055   9.328  1.00  0.00           H  
ATOM    851 1HB  LEU A  53      42.959  56.556  11.270  1.00  0.00           H  
ATOM    852 2HB  LEU A  53      41.583  55.528  10.896  1.00  0.00           H  
ATOM    853  HG  LEU A  53      42.585  55.030   8.664  1.00  0.00           H  
ATOM    854 1HD1 LEU A  53      44.957  55.538   8.401  1.00  0.00           H  
ATOM    855 2HD1 LEU A  53      43.990  57.006   8.524  1.00  0.00           H  
ATOM    856 3HD1 LEU A  53      44.933  56.445   9.912  1.00  0.00           H  
ATOM    857 1HD2 LEU A  53      44.209  53.462   9.641  1.00  0.00           H  
ATOM    858 2HD2 LEU A  53      44.158  54.390  11.150  1.00  0.00           H  
ATOM    859 3HD2 LEU A  53      42.709  53.542  10.606  1.00  0.00           H  
ATOM    860  N   ARG A  54      39.421  56.310   9.515  1.00  0.00           N  
ATOM    861  CA  ARG A  54      38.321  55.747   8.750  1.00  0.00           C  
ATOM    862  C   ARG A  54      37.450  56.816   8.055  1.00  0.00           C  
ATOM    863  O   ARG A  54      37.103  56.636   6.882  1.00  0.00           O  
ATOM    864  CB  ARG A  54      37.454  54.881   9.656  1.00  0.00           C  
ATOM    865  CG  ARG A  54      38.128  53.568  10.141  1.00  0.00           C  
ATOM    866  CD  ARG A  54      37.203  52.733  10.987  1.00  0.00           C  
ATOM    867  NE  ARG A  54      37.883  51.574  11.603  1.00  0.00           N  
ATOM    868  CZ  ARG A  54      38.150  50.383  11.016  1.00  0.00           C  
ATOM    869  NH1 ARG A  54      37.819  50.135   9.765  1.00  0.00           N  
ATOM    870  NH2 ARG A  54      38.767  49.462  11.736  1.00  0.00           N  
ATOM    871  H   ARG A  54      39.395  56.261  10.540  1.00  0.00           H  
ATOM    872  HA  ARG A  54      38.747  55.102   7.983  1.00  0.00           H  
ATOM    873 1HB  ARG A  54      37.191  55.457  10.547  1.00  0.00           H  
ATOM    874 2HB  ARG A  54      36.529  54.622   9.145  1.00  0.00           H  
ATOM    875 1HG  ARG A  54      38.436  52.977   9.278  1.00  0.00           H  
ATOM    876 2HG  ARG A  54      39.006  53.815  10.740  1.00  0.00           H  
ATOM    877 1HD  ARG A  54      36.806  53.354  11.791  1.00  0.00           H  
ATOM    878 2HD  ARG A  54      36.384  52.362  10.376  1.00  0.00           H  
ATOM    879  HE  ARG A  54      38.191  51.658  12.585  1.00  0.00           H  
ATOM    880 1HH1 ARG A  54      37.354  50.832   9.209  1.00  0.00           H  
ATOM    881 2HH1 ARG A  54      38.059  49.216   9.347  1.00  0.00           H  
ATOM    882 1HH2 ARG A  54      39.011  49.685  12.709  1.00  0.00           H  
ATOM    883 2HH2 ARG A  54      39.000  48.541  11.324  1.00  0.00           H  
ATOM    884  N   GLU A  55      37.126  57.949   8.730  1.00  0.00           N  
ATOM    885  CA  GLU A  55      36.317  58.987   8.058  1.00  0.00           C  
ATOM    886  C   GLU A  55      37.095  59.556   6.877  1.00  0.00           C  
ATOM    887  O   GLU A  55      36.518  59.833   5.821  1.00  0.00           O  
ATOM    888  CB  GLU A  55      35.894  60.152   8.989  1.00  0.00           C  
ATOM    889  CG  GLU A  55      34.868  61.183   8.303  1.00  0.00           C  
ATOM    890  CD  GLU A  55      34.343  62.342   9.227  1.00  0.00           C  
ATOM    891  OE1 GLU A  55      35.011  62.617  10.205  1.00  0.00           O  
ATOM    892  OE2 GLU A  55      33.254  62.925   8.950  1.00  0.00           O  
ATOM    893  H   GLU A  55      37.403  58.067   9.711  1.00  0.00           H  
ATOM    894  HA  GLU A  55      35.410  58.522   7.673  1.00  0.00           H  
ATOM    895 1HB  GLU A  55      35.431  59.748   9.890  1.00  0.00           H  
ATOM    896 2HB  GLU A  55      36.784  60.707   9.299  1.00  0.00           H  
ATOM    897 1HG  GLU A  55      35.356  61.628   7.431  1.00  0.00           H  
ATOM    898 2HG  GLU A  55      34.026  60.615   7.949  1.00  0.00           H  
ATOM    899  N   ILE A  56      38.408  59.735   7.063  1.00  0.00           N  
ATOM    900  CA  ILE A  56      39.269  60.270   6.027  1.00  0.00           C  
ATOM    901  C   ILE A  56      39.373  59.285   4.891  1.00  0.00           C  
ATOM    902  O   ILE A  56      39.223  59.684   3.749  1.00  0.00           O  
ATOM    903  CB  ILE A  56      40.694  60.528   6.525  1.00  0.00           C  
ATOM    904  CG1 ILE A  56      40.729  61.610   7.534  1.00  0.00           C  
ATOM    905  CG2 ILE A  56      41.529  60.965   5.311  1.00  0.00           C  
ATOM    906  CD1 ILE A  56      42.033  61.647   8.325  1.00  0.00           C  
ATOM    907  H   ILE A  56      38.818  59.501   7.966  1.00  0.00           H  
ATOM    908  HA  ILE A  56      38.841  61.200   5.657  1.00  0.00           H  
ATOM    909  HB  ILE A  56      41.106  59.624   6.977  1.00  0.00           H  
ATOM    910 1HG1 ILE A  56      40.620  62.554   7.006  1.00  0.00           H  
ATOM    911 2HG1 ILE A  56      39.893  61.497   8.216  1.00  0.00           H  
ATOM    912 1HG2 ILE A  56      42.546  61.163   5.615  1.00  0.00           H  
ATOM    913 2HG2 ILE A  56      41.522  60.172   4.574  1.00  0.00           H  
ATOM    914 3HG2 ILE A  56      41.104  61.871   4.877  1.00  0.00           H  
ATOM    915 1HD1 ILE A  56      42.027  62.463   9.037  1.00  0.00           H  
ATOM    916 2HD1 ILE A  56      42.129  60.707   8.860  1.00  0.00           H  
ATOM    917 3HD1 ILE A  56      42.862  61.762   7.663  1.00  0.00           H  
ATOM    918  N   ALA A  57      39.623  57.999   5.183  1.00  0.00           N  
ATOM    919  CA  ALA A  57      39.747  57.014   4.116  1.00  0.00           C  
ATOM    920  C   ALA A  57      38.461  56.894   3.297  1.00  0.00           C  
ATOM    921  O   ALA A  57      38.516  56.814   2.062  1.00  0.00           O  
ATOM    922  CB  ALA A  57      40.107  55.669   4.700  1.00  0.00           C  
ATOM    923  H   ALA A  57      39.759  57.698   6.152  1.00  0.00           H  
ATOM    924  HA  ALA A  57      40.542  57.335   3.452  1.00  0.00           H  
ATOM    925 1HB  ALA A  57      40.225  54.946   3.905  1.00  0.00           H  
ATOM    926 2HB  ALA A  57      41.037  55.754   5.265  1.00  0.00           H  
ATOM    927 3HB  ALA A  57      39.307  55.348   5.369  1.00  0.00           H  
ATOM    928  N   ARG A  58      37.298  56.965   3.962  1.00  0.00           N  
ATOM    929  CA  ARG A  58      36.051  56.890   3.217  1.00  0.00           C  
ATOM    930  C   ARG A  58      35.879  58.156   2.412  1.00  0.00           C  
ATOM    931  O   ARG A  58      35.549  58.095   1.223  1.00  0.00           O  
ATOM    932  CB  ARG A  58      34.855  56.712   4.138  1.00  0.00           C  
ATOM    933  CG  ARG A  58      33.479  56.683   3.429  1.00  0.00           C  
ATOM    934  CD  ARG A  58      33.343  55.544   2.450  1.00  0.00           C  
ATOM    935  NE  ARG A  58      31.988  55.470   1.876  1.00  0.00           N  
ATOM    936  CZ  ARG A  58      31.634  54.761   0.774  1.00  0.00           C  
ATOM    937  NH1 ARG A  58      32.547  54.056   0.101  1.00  0.00           N  
ATOM    938  NH2 ARG A  58      30.367  54.776   0.382  1.00  0.00           N  
ATOM    939  H   ARG A  58      37.280  57.024   4.984  1.00  0.00           H  
ATOM    940  HA  ARG A  58      36.100  56.042   2.536  1.00  0.00           H  
ATOM    941 1HB  ARG A  58      34.967  55.787   4.701  1.00  0.00           H  
ATOM    942 2HB  ARG A  58      34.840  57.532   4.863  1.00  0.00           H  
ATOM    943 1HG  ARG A  58      32.691  56.593   4.176  1.00  0.00           H  
ATOM    944 2HG  ARG A  58      33.352  57.618   2.884  1.00  0.00           H  
ATOM    945 1HD  ARG A  58      34.052  55.688   1.631  1.00  0.00           H  
ATOM    946 2HD  ARG A  58      33.554  54.602   2.954  1.00  0.00           H  
ATOM    947  HE  ARG A  58      31.252  55.983   2.349  1.00  0.00           H  
ATOM    948 1HH1 ARG A  58      33.505  54.053   0.412  1.00  0.00           H  
ATOM    949 2HH1 ARG A  58      32.301  53.499  -0.747  1.00  0.00           H  
ATOM    950 1HH2 ARG A  58      29.656  55.317   0.918  1.00  0.00           H  
ATOM    951 2HH2 ARG A  58      30.085  54.252  -0.433  1.00  0.00           H  
ATOM    952  N   ALA A  59      36.167  59.306   3.022  1.00  0.00           N  
ATOM    953  CA  ALA A  59      36.037  60.536   2.291  1.00  0.00           C  
ATOM    954  C   ALA A  59      36.978  60.523   1.105  1.00  0.00           C  
ATOM    955  O   ALA A  59      36.565  60.889   0.017  1.00  0.00           O  
ATOM    956  CB  ALA A  59      36.324  61.715   3.176  1.00  0.00           C  
ATOM    957  H   ALA A  59      36.448  59.339   4.006  1.00  0.00           H  
ATOM    958  HA  ALA A  59      35.021  60.613   1.922  1.00  0.00           H  
ATOM    959 1HB  ALA A  59      36.204  62.621   2.600  1.00  0.00           H  
ATOM    960 2HB  ALA A  59      35.652  61.725   4.013  1.00  0.00           H  
ATOM    961 3HB  ALA A  59      37.331  61.633   3.544  1.00  0.00           H  
ATOM    962  N   LEU A  60      38.192  59.980   1.250  1.00  0.00           N  
ATOM    963  CA  LEU A  60      39.126  59.982   0.136  1.00  0.00           C  
ATOM    964  C   LEU A  60      38.572  59.213  -1.031  1.00  0.00           C  
ATOM    965  O   LEU A  60      38.724  59.665  -2.165  1.00  0.00           O  
ATOM    966  CB  LEU A  60      40.487  59.369   0.514  1.00  0.00           C  
ATOM    967  CG  LEU A  60      41.384  60.166   1.426  1.00  0.00           C  
ATOM    968  CD1 LEU A  60      42.559  59.319   1.857  1.00  0.00           C  
ATOM    969  CD2 LEU A  60      41.882  61.313   0.690  1.00  0.00           C  
ATOM    970  H   LEU A  60      38.491  59.640   2.157  1.00  0.00           H  
ATOM    971  HA  LEU A  60      39.287  61.012  -0.172  1.00  0.00           H  
ATOM    972 1HB  LEU A  60      40.308  58.404   0.986  1.00  0.00           H  
ATOM    973 2HB  LEU A  60      41.044  59.209  -0.391  1.00  0.00           H  
ATOM    974  HG  LEU A  60      40.841  60.498   2.283  1.00  0.00           H  
ATOM    975 1HD1 LEU A  60      43.203  59.919   2.497  1.00  0.00           H  
ATOM    976 2HD1 LEU A  60      42.206  58.457   2.402  1.00  0.00           H  
ATOM    977 3HD1 LEU A  60      43.115  58.991   0.978  1.00  0.00           H  
ATOM    978 1HD2 LEU A  60      42.541  61.897   1.335  1.00  0.00           H  
ATOM    979 2HD2 LEU A  60      42.423  60.940  -0.150  1.00  0.00           H  
ATOM    980 3HD2 LEU A  60      41.055  61.928   0.350  1.00  0.00           H  
ATOM    981  N   GLN A  61      37.892  58.085  -0.782  1.00  0.00           N  
ATOM    982  CA  GLN A  61      37.345  57.351  -1.917  1.00  0.00           C  
ATOM    983  C   GLN A  61      36.256  58.156  -2.577  1.00  0.00           C  
ATOM    984  O   GLN A  61      36.151  58.199  -3.801  1.00  0.00           O  
ATOM    985  CB  GLN A  61      36.802  55.994  -1.534  1.00  0.00           C  
ATOM    986  CG  GLN A  61      36.473  55.164  -2.770  1.00  0.00           C  
ATOM    987  CD  GLN A  61      37.774  54.825  -3.586  1.00  0.00           C  
ATOM    988  OE1 GLN A  61      38.767  54.377  -3.001  1.00  0.00           O  
ATOM    989  NE2 GLN A  61      37.771  55.051  -4.907  1.00  0.00           N  
ATOM    990  H   GLN A  61      37.805  57.736   0.181  1.00  0.00           H  
ATOM    991  HA  GLN A  61      38.088  57.192  -2.655  1.00  0.00           H  
ATOM    992 1HB  GLN A  61      37.534  55.458  -0.927  1.00  0.00           H  
ATOM    993 2HB  GLN A  61      35.895  56.117  -0.937  1.00  0.00           H  
ATOM    994 1HG  GLN A  61      35.964  54.264  -2.477  1.00  0.00           H  
ATOM    995 2HG  GLN A  61      35.819  55.756  -3.420  1.00  0.00           H  
ATOM    996 1HE2 GLN A  61      38.614  54.887  -5.457  1.00  0.00           H  
ATOM    997 2HE2 GLN A  61      36.934  55.427  -5.388  1.00  0.00           H  
ATOM    998  N   LEU A  62      35.482  58.858  -1.782  1.00  0.00           N  
ATOM    999  CA  LEU A  62      34.399  59.617  -2.349  1.00  0.00           C  
ATOM   1000  C   LEU A  62      34.944  60.819  -3.135  1.00  0.00           C  
ATOM   1001  O   LEU A  62      34.443  61.134  -4.218  1.00  0.00           O  
ATOM   1002  CB  LEU A  62      33.511  60.044  -1.216  1.00  0.00           C  
ATOM   1003  CG  LEU A  62      32.829  58.913  -0.474  1.00  0.00           C  
ATOM   1004  CD1 LEU A  62      32.167  59.472   0.756  1.00  0.00           C  
ATOM   1005  CD2 LEU A  62      31.857  58.257  -1.367  1.00  0.00           C  
ATOM   1006  H   LEU A  62      35.617  58.817  -0.764  1.00  0.00           H  
ATOM   1007  HA  LEU A  62      33.840  58.973  -3.027  1.00  0.00           H  
ATOM   1008 1HB  LEU A  62      34.096  60.591  -0.509  1.00  0.00           H  
ATOM   1009 2HB  LEU A  62      32.750  60.667  -1.634  1.00  0.00           H  
ATOM   1010  HG  LEU A  62      33.566  58.185  -0.159  1.00  0.00           H  
ATOM   1011 1HD1 LEU A  62      31.691  58.671   1.307  1.00  0.00           H  
ATOM   1012 2HD1 LEU A  62      32.910  59.937   1.377  1.00  0.00           H  
ATOM   1013 3HD1 LEU A  62      31.434  60.204   0.468  1.00  0.00           H  
ATOM   1014 1HD2 LEU A  62      31.361  57.445  -0.837  1.00  0.00           H  
ATOM   1015 2HD2 LEU A  62      31.143  58.990  -1.666  1.00  0.00           H  
ATOM   1016 3HD2 LEU A  62      32.370  57.861  -2.244  1.00  0.00           H  
ATOM   1017  N   ILE A  63      36.027  61.427  -2.630  1.00  0.00           N  
ATOM   1018  CA  ILE A  63      36.662  62.580  -3.260  1.00  0.00           C  
ATOM   1019  C   ILE A  63      37.271  62.210  -4.615  1.00  0.00           C  
ATOM   1020  O   ILE A  63      37.089  62.945  -5.597  1.00  0.00           O  
ATOM   1021  CB  ILE A  63      37.796  63.182  -2.378  1.00  0.00           C  
ATOM   1022  CG1 ILE A  63      37.287  63.778  -1.034  1.00  0.00           C  
ATOM   1023  CG2 ILE A  63      38.531  64.208  -3.136  1.00  0.00           C  
ATOM   1024  CD1 ILE A  63      36.315  64.825  -1.174  1.00  0.00           C  
ATOM   1025  H   ILE A  63      36.390  61.092  -1.742  1.00  0.00           H  
ATOM   1026  HA  ILE A  63      35.902  63.343  -3.421  1.00  0.00           H  
ATOM   1027  HB  ILE A  63      38.492  62.382  -2.125  1.00  0.00           H  
ATOM   1028 1HG1 ILE A  63      36.843  63.043  -0.454  1.00  0.00           H  
ATOM   1029 2HG1 ILE A  63      38.143  64.183  -0.496  1.00  0.00           H  
ATOM   1030 1HG2 ILE A  63      39.358  64.587  -2.531  1.00  0.00           H  
ATOM   1031 2HG2 ILE A  63      38.916  63.752  -4.034  1.00  0.00           H  
ATOM   1032 3HG2 ILE A  63      37.859  65.025  -3.395  1.00  0.00           H  
ATOM   1033 1HD1 ILE A  63      36.029  65.188  -0.185  1.00  0.00           H  
ATOM   1034 2HD1 ILE A  63      36.740  65.624  -1.745  1.00  0.00           H  
ATOM   1035 3HD1 ILE A  63      35.442  64.432  -1.688  1.00  0.00           H  
ATOM   1036  N   VAL A  64      37.970  61.064  -4.680  1.00  0.00           N  
ATOM   1037  CA  VAL A  64      38.569  60.640  -5.941  1.00  0.00           C  
ATOM   1038  C   VAL A  64      37.497  60.134  -6.911  1.00  0.00           C  
ATOM   1039  O   VAL A  64      37.640  60.319  -8.122  1.00  0.00           O  
ATOM   1040  CB  VAL A  64      39.677  59.573  -5.746  1.00  0.00           C  
ATOM   1041  CG1 VAL A  64      40.789  60.129  -4.824  1.00  0.00           C  
ATOM   1042  CG2 VAL A  64      39.088  58.311  -5.183  1.00  0.00           C  
ATOM   1043  H   VAL A  64      38.100  60.501  -3.832  1.00  0.00           H  
ATOM   1044  HA  VAL A  64      39.047  61.508  -6.389  1.00  0.00           H  
ATOM   1045  HB  VAL A  64      40.138  59.356  -6.707  1.00  0.00           H  
ATOM   1046 1HG1 VAL A  64      41.577  59.379  -4.709  1.00  0.00           H  
ATOM   1047 2HG1 VAL A  64      41.204  61.021  -5.265  1.00  0.00           H  
ATOM   1048 3HG1 VAL A  64      40.372  60.367  -3.849  1.00  0.00           H  
ATOM   1049 1HG2 VAL A  64      39.854  57.570  -5.036  1.00  0.00           H  
ATOM   1050 2HG2 VAL A  64      38.649  58.553  -4.260  1.00  0.00           H  
ATOM   1051 3HG2 VAL A  64      38.333  57.896  -5.841  1.00  0.00           H  
ATOM   1052  N   ASP A  65      36.409  59.506  -6.412  1.00  0.00           N  
ATOM   1053  CA  ASP A  65      35.372  59.058  -7.335  1.00  0.00           C  
ATOM   1054  C   ASP A  65      34.738  60.265  -7.998  1.00  0.00           C  
ATOM   1055  O   ASP A  65      34.502  60.248  -9.213  1.00  0.00           O  
ATOM   1056  CB  ASP A  65      34.281  58.234  -6.641  1.00  0.00           C  
ATOM   1057  CG  ASP A  65      34.724  56.818  -6.217  1.00  0.00           C  
ATOM   1058  OD1 ASP A  65      35.783  56.375  -6.619  1.00  0.00           O  
ATOM   1059  OD2 ASP A  65      33.964  56.168  -5.537  1.00  0.00           O  
ATOM   1060  H   ASP A  65      36.314  59.316  -5.411  1.00  0.00           H  
ATOM   1061  HA  ASP A  65      35.833  58.442  -8.106  1.00  0.00           H  
ATOM   1062 1HB  ASP A  65      33.958  58.771  -5.744  1.00  0.00           H  
ATOM   1063 2HB  ASP A  65      33.419  58.152  -7.294  1.00  0.00           H  
ATOM   1064  N   VAL A  66      34.550  61.352  -7.235  1.00  0.00           N  
ATOM   1065  CA  VAL A  66      34.012  62.548  -7.845  1.00  0.00           C  
ATOM   1066  C   VAL A  66      34.979  63.124  -8.845  1.00  0.00           C  
ATOM   1067  O   VAL A  66      34.595  63.344  -9.984  1.00  0.00           O  
ATOM   1068  CB  VAL A  66      33.735  63.660  -6.816  1.00  0.00           C  
ATOM   1069  CG1 VAL A  66      33.413  64.941  -7.554  1.00  0.00           C  
ATOM   1070  CG2 VAL A  66      32.574  63.290  -5.929  1.00  0.00           C  
ATOM   1071  H   VAL A  66      34.742  61.323  -6.228  1.00  0.00           H  
ATOM   1072  HA  VAL A  66      33.084  62.289  -8.352  1.00  0.00           H  
ATOM   1073  HB  VAL A  66      34.629  63.820  -6.209  1.00  0.00           H  
ATOM   1074 1HG1 VAL A  66      33.246  65.736  -6.851  1.00  0.00           H  
ATOM   1075 2HG1 VAL A  66      34.254  65.210  -8.177  1.00  0.00           H  
ATOM   1076 3HG1 VAL A  66      32.548  64.810  -8.166  1.00  0.00           H  
ATOM   1077 1HG2 VAL A  66      32.397  64.079  -5.207  1.00  0.00           H  
ATOM   1078 2HG2 VAL A  66      31.680  63.143  -6.529  1.00  0.00           H  
ATOM   1079 3HG2 VAL A  66      32.814  62.387  -5.411  1.00  0.00           H  
ATOM   1080  N   ALA A  67      36.245  63.311  -8.458  1.00  0.00           N  
ATOM   1081  CA  ALA A  67      37.208  63.925  -9.366  1.00  0.00           C  
ATOM   1082  C   ALA A  67      37.453  63.115 -10.627  1.00  0.00           C  
ATOM   1083  O   ALA A  67      37.638  63.687 -11.704  1.00  0.00           O  
ATOM   1084  CB  ALA A  67      38.504  64.144  -8.665  1.00  0.00           C  
ATOM   1085  H   ALA A  67      36.529  63.077  -7.501  1.00  0.00           H  
ATOM   1086  HA  ALA A  67      36.812  64.892  -9.657  1.00  0.00           H  
ATOM   1087 1HB  ALA A  67      39.193  64.646  -9.327  1.00  0.00           H  
ATOM   1088 2HB  ALA A  67      38.317  64.765  -7.785  1.00  0.00           H  
ATOM   1089 3HB  ALA A  67      38.901  63.174  -8.373  1.00  0.00           H  
ATOM   1090  N   ASN A  68      37.449  61.789 -10.526  1.00  0.00           N  
ATOM   1091  CA  ASN A  68      37.675  60.998 -11.716  1.00  0.00           C  
ATOM   1092  C   ASN A  68      36.448  61.110 -12.607  1.00  0.00           C  
ATOM   1093  O   ASN A  68      36.558  61.185 -13.833  1.00  0.00           O  
ATOM   1094  CB  ASN A  68      37.984  59.565 -11.353  1.00  0.00           C  
ATOM   1095  CG  ASN A  68      38.427  58.771 -12.528  1.00  0.00           C  
ATOM   1096  OD1 ASN A  68      39.371  59.162 -13.243  1.00  0.00           O  
ATOM   1097  ND2 ASN A  68      37.774  57.656 -12.751  1.00  0.00           N  
ATOM   1098  H   ASN A  68      37.318  61.326  -9.624  1.00  0.00           H  
ATOM   1099  HA  ASN A  68      38.523  61.414 -12.260  1.00  0.00           H  
ATOM   1100 1HB  ASN A  68      38.764  59.544 -10.590  1.00  0.00           H  
ATOM   1101 2HB  ASN A  68      37.092  59.105 -10.917  1.00  0.00           H  
ATOM   1102 1HD2 ASN A  68      38.018  57.069 -13.524  1.00  0.00           H  
ATOM   1103 2HD2 ASN A  68      37.025  57.392 -12.142  1.00  0.00           H  
ATOM   1104  N   ALA A  69      35.270  61.152 -11.997  1.00  0.00           N  
ATOM   1105  CA  ALA A  69      34.061  61.349 -12.756  1.00  0.00           C  
ATOM   1106  C   ALA A  69      34.050  62.771 -13.365  1.00  0.00           C  
ATOM   1107  O   ALA A  69      33.566  62.963 -14.486  1.00  0.00           O  
ATOM   1108  CB  ALA A  69      32.888  61.084 -11.867  1.00  0.00           C  
ATOM   1109  H   ALA A  69      35.193  61.044 -10.980  1.00  0.00           H  
ATOM   1110  HA  ALA A  69      34.044  60.633 -13.577  1.00  0.00           H  
ATOM   1111 1HB  ALA A  69      31.982  61.203 -12.411  1.00  0.00           H  
ATOM   1112 2HB  ALA A  69      32.952  60.075 -11.484  1.00  0.00           H  
ATOM   1113 3HB  ALA A  69      32.926  61.776 -11.043  1.00  0.00           H  
ATOM   1114  N   GLU A  70      34.619  63.769 -12.655  1.00  0.00           N  
ATOM   1115  CA  GLU A  70      34.673  65.133 -13.187  1.00  0.00           C  
ATOM   1116  C   GLU A  70      35.523  65.105 -14.444  1.00  0.00           C  
ATOM   1117  O   GLU A  70      35.186  65.748 -15.438  1.00  0.00           O  
ATOM   1118  CB  GLU A  70      35.355  66.142 -12.234  1.00  0.00           C  
ATOM   1119  CG  GLU A  70      34.670  66.529 -10.914  1.00  0.00           C  
ATOM   1120  CD  GLU A  70      35.581  67.389  -9.980  1.00  0.00           C  
ATOM   1121  OE1 GLU A  70      36.661  67.813 -10.384  1.00  0.00           O  
ATOM   1122  OE2 GLU A  70      35.195  67.595  -8.859  1.00  0.00           O  
ATOM   1123  H   GLU A  70      34.974  63.573 -11.723  1.00  0.00           H  
ATOM   1124  HA  GLU A  70      33.668  65.466 -13.442  1.00  0.00           H  
ATOM   1125 1HB  GLU A  70      36.359  65.810 -12.008  1.00  0.00           H  
ATOM   1126 2HB  GLU A  70      35.444  67.065 -12.776  1.00  0.00           H  
ATOM   1127 1HG  GLU A  70      33.799  67.096 -11.101  1.00  0.00           H  
ATOM   1128 2HG  GLU A  70      34.363  65.648 -10.415  1.00  0.00           H  
ATOM   1129  N   ARG A  71      36.616  64.320 -14.406  1.00  0.00           N  
ATOM   1130  CA  ARG A  71      37.522  64.178 -15.541  1.00  0.00           C  
ATOM   1131  C   ARG A  71      36.793  63.619 -16.744  1.00  0.00           C  
ATOM   1132  O   ARG A  71      36.920  64.157 -17.842  1.00  0.00           O  
ATOM   1133  CB  ARG A  71      38.697  63.270 -15.189  1.00  0.00           C  
ATOM   1134  CG  ARG A  71      39.699  63.011 -16.304  1.00  0.00           C  
ATOM   1135  CD  ARG A  71      40.845  62.181 -15.811  1.00  0.00           C  
ATOM   1136  NE  ARG A  71      40.490  60.779 -15.468  1.00  0.00           N  
ATOM   1137  CZ  ARG A  71      40.474  59.714 -16.325  1.00  0.00           C  
ATOM   1138  NH1 ARG A  71      40.783  59.813 -17.615  1.00  0.00           N  
ATOM   1139  NH2 ARG A  71      40.160  58.532 -15.825  1.00  0.00           N  
ATOM   1140  H   ARG A  71      36.847  63.848 -13.527  1.00  0.00           H  
ATOM   1141  HA  ARG A  71      37.915  65.160 -15.791  1.00  0.00           H  
ATOM   1142 1HB  ARG A  71      39.239  63.695 -14.339  1.00  0.00           H  
ATOM   1143 2HB  ARG A  71      38.341  62.308 -14.887  1.00  0.00           H  
ATOM   1144 1HG  ARG A  71      39.204  62.464 -17.108  1.00  0.00           H  
ATOM   1145 2HG  ARG A  71      40.087  63.953 -16.690  1.00  0.00           H  
ATOM   1146 1HD  ARG A  71      41.610  62.154 -16.586  1.00  0.00           H  
ATOM   1147 2HD  ARG A  71      41.255  62.654 -14.915  1.00  0.00           H  
ATOM   1148  HE  ARG A  71      40.220  60.564 -14.499  1.00  0.00           H  
ATOM   1149 1HH1 ARG A  71      41.006  60.721 -18.055  1.00  0.00           H  
ATOM   1150 2HH1 ARG A  71      40.792  58.955 -18.196  1.00  0.00           H  
ATOM   1151 1HH2 ARG A  71      39.925  58.473 -14.838  1.00  0.00           H  
ATOM   1152 2HH2 ARG A  71      40.154  57.688 -16.422  1.00  0.00           H  
ATOM   1153  N   VAL A  72      35.936  62.623 -16.527  1.00  0.00           N  
ATOM   1154  CA  VAL A  72      35.178  62.056 -17.635  1.00  0.00           C  
ATOM   1155  C   VAL A  72      34.262  63.103 -18.250  1.00  0.00           C  
ATOM   1156  O   VAL A  72      34.163  63.205 -19.479  1.00  0.00           O  
ATOM   1157  CB  VAL A  72      34.335  60.863 -17.177  1.00  0.00           C  
ATOM   1158  CG1 VAL A  72      33.390  60.423 -18.315  1.00  0.00           C  
ATOM   1159  CG2 VAL A  72      35.255  59.735 -16.753  1.00  0.00           C  
ATOM   1160  H   VAL A  72      35.874  62.221 -15.584  1.00  0.00           H  
ATOM   1161  HA  VAL A  72      35.885  61.715 -18.393  1.00  0.00           H  
ATOM   1162  HB  VAL A  72      33.732  61.166 -16.335  1.00  0.00           H  
ATOM   1163 1HG1 VAL A  72      32.781  59.582 -17.982  1.00  0.00           H  
ATOM   1164 2HG1 VAL A  72      32.738  61.253 -18.590  1.00  0.00           H  
ATOM   1165 3HG1 VAL A  72      33.979  60.122 -19.180  1.00  0.00           H  
ATOM   1166 1HG2 VAL A  72      34.659  58.890 -16.410  1.00  0.00           H  
ATOM   1167 2HG2 VAL A  72      35.871  59.431 -17.598  1.00  0.00           H  
ATOM   1168 3HG2 VAL A  72      35.896  60.079 -15.944  1.00  0.00           H  
ATOM   1169  N   VAL A  73      33.599  63.891 -17.400  1.00  0.00           N  
ATOM   1170  CA  VAL A  73      32.720  64.923 -17.920  1.00  0.00           C  
ATOM   1171  C   VAL A  73      33.532  65.971 -18.687  1.00  0.00           C  
ATOM   1172  O   VAL A  73      33.139  66.392 -19.769  1.00  0.00           O  
ATOM   1173  CB  VAL A  73      31.948  65.651 -16.804  1.00  0.00           C  
ATOM   1174  CG1 VAL A  73      31.203  66.803 -17.439  1.00  0.00           C  
ATOM   1175  CG2 VAL A  73      30.998  64.693 -16.065  1.00  0.00           C  
ATOM   1176  H   VAL A  73      33.709  63.748 -16.390  1.00  0.00           H  
ATOM   1177  HA  VAL A  73      32.009  64.462 -18.600  1.00  0.00           H  
ATOM   1178  HB  VAL A  73      32.660  66.066 -16.089  1.00  0.00           H  
ATOM   1179 1HG1 VAL A  73      30.667  67.365 -16.700  1.00  0.00           H  
ATOM   1180 2HG1 VAL A  73      31.910  67.464 -17.938  1.00  0.00           H  
ATOM   1181 3HG1 VAL A  73      30.502  66.413 -18.169  1.00  0.00           H  
ATOM   1182 1HG2 VAL A  73      30.473  65.229 -15.282  1.00  0.00           H  
ATOM   1183 2HG2 VAL A  73      30.276  64.272 -16.751  1.00  0.00           H  
ATOM   1184 3HG2 VAL A  73      31.582  63.900 -15.622  1.00  0.00           H  
ATOM   1185  N   ARG A  74      34.678  66.392 -18.129  1.00  0.00           N  
ATOM   1186  CA  ARG A  74      35.536  67.383 -18.778  1.00  0.00           C  
ATOM   1187  C   ARG A  74      36.109  66.905 -20.113  1.00  0.00           C  
ATOM   1188  O   ARG A  74      36.198  67.690 -21.062  1.00  0.00           O  
ATOM   1189  CB  ARG A  74      36.716  67.779 -17.882  1.00  0.00           C  
ATOM   1190  CG  ARG A  74      36.399  68.688 -16.676  1.00  0.00           C  
ATOM   1191  CD  ARG A  74      37.668  69.264 -16.048  1.00  0.00           C  
ATOM   1192  NE  ARG A  74      38.496  68.270 -15.311  1.00  0.00           N  
ATOM   1193  CZ  ARG A  74      38.354  68.009 -13.983  1.00  0.00           C  
ATOM   1194  NH1 ARG A  74      37.448  68.670 -13.300  1.00  0.00           N  
ATOM   1195  NH2 ARG A  74      39.113  67.120 -13.341  1.00  0.00           N  
ATOM   1196  H   ARG A  74      34.953  66.016 -17.223  1.00  0.00           H  
ATOM   1197  HA  ARG A  74      34.936  68.271 -18.965  1.00  0.00           H  
ATOM   1198 1HB  ARG A  74      37.170  66.873 -17.487  1.00  0.00           H  
ATOM   1199 2HB  ARG A  74      37.471  68.280 -18.484  1.00  0.00           H  
ATOM   1200 1HG  ARG A  74      35.773  69.517 -17.005  1.00  0.00           H  
ATOM   1201 2HG  ARG A  74      35.869  68.117 -15.917  1.00  0.00           H  
ATOM   1202 1HD  ARG A  74      38.284  69.695 -16.836  1.00  0.00           H  
ATOM   1203 2HD  ARG A  74      37.386  70.049 -15.348  1.00  0.00           H  
ATOM   1204  HE  ARG A  74      39.207  67.761 -15.822  1.00  0.00           H  
ATOM   1205 1HH1 ARG A  74      36.863  69.350 -13.760  1.00  0.00           H  
ATOM   1206 2HH1 ARG A  74      37.340  68.495 -12.284  1.00  0.00           H  
ATOM   1207 1HH2 ARG A  74      39.860  66.574 -13.800  1.00  0.00           H  
ATOM   1208 2HH2 ARG A  74      38.974  66.967 -12.354  1.00  0.00           H  
ATOM   1209  N   GLU A  75      36.503  65.631 -20.194  1.00  0.00           N  
ATOM   1210  CA  GLU A  75      37.048  65.084 -21.430  1.00  0.00           C  
ATOM   1211  C   GLU A  75      35.972  64.945 -22.511  1.00  0.00           C  
ATOM   1212  O   GLU A  75      36.246  65.177 -23.692  1.00  0.00           O  
ATOM   1213  CB  GLU A  75      37.735  63.728 -21.179  1.00  0.00           C  
ATOM   1214  CG  GLU A  75      39.058  63.808 -20.361  1.00  0.00           C  
ATOM   1215  CD  GLU A  75      39.688  62.445 -20.063  1.00  0.00           C  
ATOM   1216  OE1 GLU A  75      39.164  61.455 -20.517  1.00  0.00           O  
ATOM   1217  OE2 GLU A  75      40.695  62.403 -19.371  1.00  0.00           O  
ATOM   1218  H   GLU A  75      36.442  65.037 -19.367  1.00  0.00           H  
ATOM   1219  HA  GLU A  75      37.802  65.776 -21.801  1.00  0.00           H  
ATOM   1220 1HB  GLU A  75      37.046  63.081 -20.627  1.00  0.00           H  
ATOM   1221 2HB  GLU A  75      37.948  63.245 -22.130  1.00  0.00           H  
ATOM   1222 1HG  GLU A  75      39.774  64.406 -20.923  1.00  0.00           H  
ATOM   1223 2HG  GLU A  75      38.863  64.324 -19.426  1.00  0.00           H  
ATOM   1224  N   ARG A  76      34.742  64.576 -22.120  1.00  0.00           N  
ATOM   1225  CA  ARG A  76      33.658  64.407 -23.087  1.00  0.00           C  
ATOM   1226  C   ARG A  76      32.308  65.044 -22.671  1.00  0.00           C  
ATOM   1227  O   ARG A  76      31.338  64.302 -22.466  1.00  0.00           O  
ATOM   1228  CB  ARG A  76      33.423  62.914 -23.303  1.00  0.00           C  
ATOM   1229  CG  ARG A  76      34.557  62.126 -23.967  1.00  0.00           C  
ATOM   1230  CD  ARG A  76      34.768  62.522 -25.379  1.00  0.00           C  
ATOM   1231  NE  ARG A  76      33.581  62.269 -26.189  1.00  0.00           N  
ATOM   1232  CZ  ARG A  76      33.267  61.076 -26.740  1.00  0.00           C  
ATOM   1233  NH1 ARG A  76      34.052  60.036 -26.555  1.00  0.00           N  
ATOM   1234  NH2 ARG A  76      32.168  60.952 -27.467  1.00  0.00           N  
ATOM   1235  H   ARG A  76      34.561  64.368 -21.132  1.00  0.00           H  
ATOM   1236  HA  ARG A  76      33.972  64.851 -24.029  1.00  0.00           H  
ATOM   1237 1HB  ARG A  76      33.209  62.440 -22.342  1.00  0.00           H  
ATOM   1238 2HB  ARG A  76      32.558  62.784 -23.930  1.00  0.00           H  
ATOM   1239 1HG  ARG A  76      35.487  62.279 -23.422  1.00  0.00           H  
ATOM   1240 2HG  ARG A  76      34.310  61.069 -23.951  1.00  0.00           H  
ATOM   1241 1HD  ARG A  76      34.996  63.587 -25.430  1.00  0.00           H  
ATOM   1242 2HD  ARG A  76      35.597  61.954 -25.799  1.00  0.00           H  
ATOM   1243  HE  ARG A  76      32.954  63.047 -26.354  1.00  0.00           H  
ATOM   1244 1HH1 ARG A  76      34.892  60.130 -26.002  1.00  0.00           H  
ATOM   1245 2HH1 ARG A  76      33.816  59.146 -26.969  1.00  0.00           H  
ATOM   1246 1HH2 ARG A  76      31.565  61.750 -27.613  1.00  0.00           H  
ATOM   1247 2HH2 ARG A  76      31.934  60.061 -27.881  1.00  0.00           H  
ATOM   1248  N   PRO A  77      32.178  66.384 -22.584  1.00  0.00           N  
ATOM   1249  CA  PRO A  77      30.981  67.063 -22.111  1.00  0.00           C  
ATOM   1250  C   PRO A  77      29.798  66.685 -22.980  1.00  0.00           C  
ATOM   1251  O   PRO A  77      29.943  66.551 -24.196  1.00  0.00           O  
ATOM   1252  CB  PRO A  77      31.326  68.544 -22.312  1.00  0.00           C  
ATOM   1253  CG  PRO A  77      32.837  68.591 -22.298  1.00  0.00           C  
ATOM   1254  CD  PRO A  77      33.268  67.301 -22.977  1.00  0.00           C  
ATOM   1255  HA  PRO A  77      30.804  66.823 -21.049  1.00  0.00           H  
ATOM   1256 1HB  PRO A  77      30.886  68.906 -23.248  1.00  0.00           H  
ATOM   1257 2HB  PRO A  77      30.872  69.133 -21.494  1.00  0.00           H  
ATOM   1258 1HG  PRO A  77      33.207  69.489 -22.811  1.00  0.00           H  
ATOM   1259 2HG  PRO A  77      33.203  68.642 -21.258  1.00  0.00           H  
ATOM   1260 1HD  PRO A  77      33.320  67.410 -24.065  1.00  0.00           H  
ATOM   1261 2HD  PRO A  77      34.214  67.029 -22.546  1.00  0.00           H  
ATOM   1262  N   GLY A  78      28.641  66.461 -22.369  1.00  0.00           N  
ATOM   1263  CA  GLY A  78      27.417  66.140 -23.102  1.00  0.00           C  
ATOM   1264  C   GLY A  78      27.272  64.668 -23.530  1.00  0.00           C  
ATOM   1265  O   GLY A  78      26.215  64.272 -24.028  1.00  0.00           O  
ATOM   1266  H   GLY A  78      28.561  66.591 -21.353  1.00  0.00           H  
ATOM   1267 1HA  GLY A  78      26.566  66.412 -22.477  1.00  0.00           H  
ATOM   1268 2HA  GLY A  78      27.363  66.773 -23.986  1.00  0.00           H  
ATOM   1269  N   SER A  79      28.316  63.862 -23.331  1.00  0.00           N  
ATOM   1270  CA  SER A  79      28.319  62.458 -23.747  1.00  0.00           C  
ATOM   1271  C   SER A  79      27.589  61.526 -22.804  1.00  0.00           C  
ATOM   1272  O   SER A  79      27.334  61.869 -21.650  1.00  0.00           O  
ATOM   1273  CB  SER A  79      29.734  61.958 -23.852  1.00  0.00           C  
ATOM   1274  OG  SER A  79      30.324  61.898 -22.578  1.00  0.00           O  
ATOM   1275  H   SER A  79      29.178  64.245 -22.926  1.00  0.00           H  
ATOM   1276  HA  SER A  79      27.843  62.398 -24.726  1.00  0.00           H  
ATOM   1277 1HB  SER A  79      29.744  60.971 -24.308  1.00  0.00           H  
ATOM   1278 2HB  SER A  79      30.307  62.623 -24.493  1.00  0.00           H  
ATOM   1279  HG  SER A  79      30.676  62.807 -22.415  1.00  0.00           H  
ATOM   1280  N   ASN A  80      27.344  60.297 -23.264  1.00  0.00           N  
ATOM   1281  CA  ASN A  80      26.745  59.297 -22.388  1.00  0.00           C  
ATOM   1282  C   ASN A  80      27.730  58.900 -21.280  1.00  0.00           C  
ATOM   1283  O   ASN A  80      27.323  58.501 -20.183  1.00  0.00           O  
ATOM   1284  CB  ASN A  80      26.272  58.098 -23.184  1.00  0.00           C  
ATOM   1285  CG  ASN A  80      25.007  58.396 -24.008  1.00  0.00           C  
ATOM   1286  OD1 ASN A  80      24.230  59.334 -23.714  1.00  0.00           O  
ATOM   1287  ND2 ASN A  80      24.801  57.608 -25.034  1.00  0.00           N  
ATOM   1288  H   ASN A  80      27.559  60.064 -24.224  1.00  0.00           H  
ATOM   1289  HA  ASN A  80      25.883  59.743 -21.904  1.00  0.00           H  
ATOM   1290 1HB  ASN A  80      27.066  57.771 -23.858  1.00  0.00           H  
ATOM   1291 2HB  ASN A  80      26.061  57.273 -22.504  1.00  0.00           H  
ATOM   1292 1HD2 ASN A  80      23.999  57.741 -25.618  1.00  0.00           H  
ATOM   1293 2HD2 ASN A  80      25.446  56.870 -25.236  1.00  0.00           H  
ATOM   1294  N   LEU A  81      29.029  59.041 -21.563  1.00  0.00           N  
ATOM   1295  CA  LEU A  81      30.050  58.755 -20.571  1.00  0.00           C  
ATOM   1296  C   LEU A  81      29.936  59.791 -19.465  1.00  0.00           C  
ATOM   1297  O   LEU A  81      30.040  59.466 -18.278  1.00  0.00           O  
ATOM   1298  CB  LEU A  81      31.442  58.856 -21.201  1.00  0.00           C  
ATOM   1299  CG  LEU A  81      31.795  57.804 -22.232  1.00  0.00           C  
ATOM   1300  CD1 LEU A  81      33.110  58.193 -22.895  1.00  0.00           C  
ATOM   1301  CD2 LEU A  81      31.900  56.456 -21.547  1.00  0.00           C  
ATOM   1302  H   LEU A  81      29.300  59.372 -22.476  1.00  0.00           H  
ATOM   1303  HA  LEU A  81      29.889  57.761 -20.156  1.00  0.00           H  
ATOM   1304 1HB  LEU A  81      31.548  59.833 -21.666  1.00  0.00           H  
ATOM   1305 2HB  LEU A  81      32.176  58.781 -20.409  1.00  0.00           H  
ATOM   1306  HG  LEU A  81      31.022  57.763 -23.000  1.00  0.00           H  
ATOM   1307 1HD1 LEU A  81      33.376  57.448 -23.645  1.00  0.00           H  
ATOM   1308 2HD1 LEU A  81      32.991  59.163 -23.373  1.00  0.00           H  
ATOM   1309 3HD1 LEU A  81      33.895  58.249 -22.143  1.00  0.00           H  
ATOM   1310 1HD2 LEU A  81      32.156  55.693 -22.283  1.00  0.00           H  
ATOM   1311 2HD2 LEU A  81      32.675  56.498 -20.781  1.00  0.00           H  
ATOM   1312 3HD2 LEU A  81      30.945  56.207 -21.084  1.00  0.00           H  
ATOM   1313  N   ALA A  82      29.679  61.044 -19.865  1.00  0.00           N  
ATOM   1314  CA  ALA A  82      29.514  62.129 -18.914  1.00  0.00           C  
ATOM   1315  C   ALA A  82      28.274  61.877 -18.066  1.00  0.00           C  
ATOM   1316  O   ALA A  82      28.319  62.066 -16.859  1.00  0.00           O  
ATOM   1317  CB  ALA A  82      29.410  63.476 -19.624  1.00  0.00           C  
ATOM   1318  H   ALA A  82      29.613  61.243 -20.860  1.00  0.00           H  
ATOM   1319  HA  ALA A  82      30.385  62.147 -18.262  1.00  0.00           H  
ATOM   1320 1HB  ALA A  82      29.301  64.275 -18.896  1.00  0.00           H  
ATOM   1321 2HB  ALA A  82      30.311  63.643 -20.213  1.00  0.00           H  
ATOM   1322 3HB  ALA A  82      28.549  63.482 -20.280  1.00  0.00           H  
ATOM   1323  N   LYS A  83      27.197  61.357 -18.671  1.00  0.00           N  
ATOM   1324  CA  LYS A  83      25.971  61.092 -17.910  1.00  0.00           C  
ATOM   1325  C   LYS A  83      26.238  60.069 -16.810  1.00  0.00           C  
ATOM   1326  O   LYS A  83      25.783  60.237 -15.673  1.00  0.00           O  
ATOM   1327  CB  LYS A  83      24.872  60.570 -18.831  1.00  0.00           C  
ATOM   1328  CG  LYS A  83      24.332  61.597 -19.799  1.00  0.00           C  
ATOM   1329  CD  LYS A  83      23.335  60.978 -20.757  1.00  0.00           C  
ATOM   1330  CE  LYS A  83      22.958  61.954 -21.855  1.00  0.00           C  
ATOM   1331  NZ  LYS A  83      22.184  61.280 -22.924  1.00  0.00           N  
ATOM   1332  H   LYS A  83      27.219  61.221 -19.686  1.00  0.00           H  
ATOM   1333  HA  LYS A  83      25.639  62.017 -17.446  1.00  0.00           H  
ATOM   1334 1HB  LYS A  83      25.244  59.727 -19.404  1.00  0.00           H  
ATOM   1335 2HB  LYS A  83      24.039  60.210 -18.228  1.00  0.00           H  
ATOM   1336 1HG  LYS A  83      23.838  62.393 -19.242  1.00  0.00           H  
ATOM   1337 2HG  LYS A  83      25.154  62.028 -20.368  1.00  0.00           H  
ATOM   1338 1HD  LYS A  83      23.741  60.074 -21.196  1.00  0.00           H  
ATOM   1339 2HD  LYS A  83      22.434  60.713 -20.207  1.00  0.00           H  
ATOM   1340 1HE  LYS A  83      22.360  62.760 -21.432  1.00  0.00           H  
ATOM   1341 2HE  LYS A  83      23.869  62.377 -22.289  1.00  0.00           H  
ATOM   1342 1HZ  LYS A  83      21.955  61.943 -23.649  1.00  0.00           H  
ATOM   1343 2HZ  LYS A  83      22.798  60.531 -23.307  1.00  0.00           H  
ATOM   1344 3HZ  LYS A  83      21.339  60.879 -22.548  1.00  0.00           H  
ATOM   1345  N   LYS A  84      27.027  59.036 -17.125  1.00  0.00           N  
ATOM   1346  CA  LYS A  84      27.340  58.038 -16.107  1.00  0.00           C  
ATOM   1347  C   LYS A  84      28.236  58.675 -15.056  1.00  0.00           C  
ATOM   1348  O   LYS A  84      28.086  58.429 -13.853  1.00  0.00           O  
ATOM   1349  CB  LYS A  84      27.995  56.806 -16.727  1.00  0.00           C  
ATOM   1350  CG  LYS A  84      28.301  55.674 -15.736  1.00  0.00           C  
ATOM   1351  CD  LYS A  84      27.032  55.194 -15.009  1.00  0.00           C  
ATOM   1352  CE  LYS A  84      25.994  54.593 -15.957  1.00  0.00           C  
ATOM   1353  NZ  LYS A  84      24.821  54.018 -15.199  1.00  0.00           N  
ATOM   1354  H   LYS A  84      27.364  58.932 -18.090  1.00  0.00           H  
ATOM   1355  HA  LYS A  84      26.413  57.729 -15.621  1.00  0.00           H  
ATOM   1356 1HB  LYS A  84      27.349  56.410 -17.510  1.00  0.00           H  
ATOM   1357 2HB  LYS A  84      28.934  57.104 -17.204  1.00  0.00           H  
ATOM   1358 1HG  LYS A  84      28.748  54.835 -16.268  1.00  0.00           H  
ATOM   1359 2HG  LYS A  84      29.017  56.034 -14.995  1.00  0.00           H  
ATOM   1360 1HD  LYS A  84      27.303  54.443 -14.267  1.00  0.00           H  
ATOM   1361 2HD  LYS A  84      26.571  56.037 -14.486  1.00  0.00           H  
ATOM   1362 1HE  LYS A  84      25.630  55.380 -16.618  1.00  0.00           H  
ATOM   1363 2HE  LYS A  84      26.452  53.808 -16.557  1.00  0.00           H  
ATOM   1364 1HZ  LYS A  84      24.142  53.647 -15.842  1.00  0.00           H  
ATOM   1365 2HZ  LYS A  84      25.137  53.287 -14.587  1.00  0.00           H  
ATOM   1366 3HZ  LYS A  84      24.381  54.769 -14.627  1.00  0.00           H  
ATOM   1367  N   ALA A  85      29.157  59.526 -15.502  1.00  0.00           N  
ATOM   1368  CA  ALA A  85      30.028  60.213 -14.578  1.00  0.00           C  
ATOM   1369  C   ALA A  85      29.211  61.085 -13.634  1.00  0.00           C  
ATOM   1370  O   ALA A  85      29.519  61.159 -12.448  1.00  0.00           O  
ATOM   1371  CB  ALA A  85      31.030  61.033 -15.335  1.00  0.00           C  
ATOM   1372  H   ALA A  85      29.271  59.680 -16.507  1.00  0.00           H  
ATOM   1373  HA  ALA A  85      30.552  59.472 -13.988  1.00  0.00           H  
ATOM   1374 1HB  ALA A  85      31.679  61.517 -14.656  1.00  0.00           H  
ATOM   1375 2HB  ALA A  85      31.588  60.377 -15.981  1.00  0.00           H  
ATOM   1376 3HB  ALA A  85      30.524  61.766 -15.921  1.00  0.00           H  
ATOM   1377  N   LEU A  86      28.134  61.700 -14.132  1.00  0.00           N  
ATOM   1378  CA  LEU A  86      27.311  62.544 -13.283  1.00  0.00           C  
ATOM   1379  C   LEU A  86      26.645  61.702 -12.206  1.00  0.00           C  
ATOM   1380  O   LEU A  86      26.550  62.136 -11.057  1.00  0.00           O  
ATOM   1381  CB  LEU A  86      26.258  63.276 -14.102  1.00  0.00           C  
ATOM   1382  CG  LEU A  86      26.793  64.320 -15.080  1.00  0.00           C  
ATOM   1383  CD1 LEU A  86      25.670  64.865 -15.884  1.00  0.00           C  
ATOM   1384  CD2 LEU A  86      27.455  65.351 -14.361  1.00  0.00           C  
ATOM   1385  H   LEU A  86      27.931  61.617 -15.129  1.00  0.00           H  
ATOM   1386  HA  LEU A  86      27.944  63.281 -12.804  1.00  0.00           H  
ATOM   1387 1HB  LEU A  86      25.717  62.537 -14.680  1.00  0.00           H  
ATOM   1388 2HB  LEU A  86      25.564  63.766 -13.422  1.00  0.00           H  
ATOM   1389  HG  LEU A  86      27.487  63.872 -15.740  1.00  0.00           H  
ATOM   1390 1HD1 LEU A  86      26.049  65.581 -16.569  1.00  0.00           H  
ATOM   1391 2HD1 LEU A  86      25.191  64.065 -16.433  1.00  0.00           H  
ATOM   1392 3HD1 LEU A  86      24.943  65.341 -15.229  1.00  0.00           H  
ATOM   1393 1HD2 LEU A  86      27.836  66.093 -15.036  1.00  0.00           H  
ATOM   1394 2HD2 LEU A  86      26.736  65.766 -13.739  1.00  0.00           H  
ATOM   1395 3HD2 LEU A  86      28.267  64.937 -13.785  1.00  0.00           H  
ATOM   1396  N   GLU A  87      26.225  60.475 -12.551  1.00  0.00           N  
ATOM   1397  CA  GLU A  87      25.605  59.604 -11.550  1.00  0.00           C  
ATOM   1398  C   GLU A  87      26.629  59.240 -10.462  1.00  0.00           C  
ATOM   1399  O   GLU A  87      26.290  59.199  -9.273  1.00  0.00           O  
ATOM   1400  CB  GLU A  87      25.052  58.317 -12.178  1.00  0.00           C  
ATOM   1401  CG  GLU A  87      23.834  58.486 -13.099  1.00  0.00           C  
ATOM   1402  CD  GLU A  87      23.353  57.150 -13.711  1.00  0.00           C  
ATOM   1403  OE1 GLU A  87      23.939  56.118 -13.416  1.00  0.00           O  
ATOM   1404  OE2 GLU A  87      22.415  57.167 -14.470  1.00  0.00           O  
ATOM   1405  H   GLU A  87      26.306  60.177 -13.531  1.00  0.00           H  
ATOM   1406  HA  GLU A  87      24.784  60.144 -11.082  1.00  0.00           H  
ATOM   1407 1HB  GLU A  87      25.838  57.836 -12.756  1.00  0.00           H  
ATOM   1408 2HB  GLU A  87      24.769  57.632 -11.388  1.00  0.00           H  
ATOM   1409 1HG  GLU A  87      23.021  58.928 -12.528  1.00  0.00           H  
ATOM   1410 2HG  GLU A  87      24.100  59.177 -13.901  1.00  0.00           H  
ATOM   1411  N   ILE A  88      27.892  59.031 -10.871  1.00  0.00           N  
ATOM   1412  CA  ILE A  88      28.970  58.711  -9.928  1.00  0.00           C  
ATOM   1413  C   ILE A  88      29.211  59.886  -8.995  1.00  0.00           C  
ATOM   1414  O   ILE A  88      29.340  59.709  -7.776  1.00  0.00           O  
ATOM   1415  CB  ILE A  88      30.300  58.383 -10.636  1.00  0.00           C  
ATOM   1416  CG1 ILE A  88      30.185  57.069 -11.408  1.00  0.00           C  
ATOM   1417  CG2 ILE A  88      31.444  58.341  -9.601  1.00  0.00           C  
ATOM   1418  CD1 ILE A  88      31.342  56.821 -12.355  1.00  0.00           C  
ATOM   1419  H   ILE A  88      28.085  59.060 -11.879  1.00  0.00           H  
ATOM   1420  HA  ILE A  88      28.669  57.854  -9.331  1.00  0.00           H  
ATOM   1421  HB  ILE A  88      30.516  59.156 -11.360  1.00  0.00           H  
ATOM   1422 1HG1 ILE A  88      30.138  56.250 -10.701  1.00  0.00           H  
ATOM   1423 2HG1 ILE A  88      29.260  57.084 -11.990  1.00  0.00           H  
ATOM   1424 1HG2 ILE A  88      32.388  58.132 -10.102  1.00  0.00           H  
ATOM   1425 2HG2 ILE A  88      31.513  59.309  -9.098  1.00  0.00           H  
ATOM   1426 3HG2 ILE A  88      31.246  57.565  -8.865  1.00  0.00           H  
ATOM   1427 1HD1 ILE A  88      31.191  55.872 -12.870  1.00  0.00           H  
ATOM   1428 2HD1 ILE A  88      31.396  57.615 -13.083  1.00  0.00           H  
ATOM   1429 3HD1 ILE A  88      32.271  56.786 -11.791  1.00  0.00           H  
ATOM   1430  N   ILE A  89      29.240  61.087  -9.574  1.00  0.00           N  
ATOM   1431  CA  ILE A  89      29.457  62.309  -8.825  1.00  0.00           C  
ATOM   1432  C   ILE A  89      28.354  62.518  -7.807  1.00  0.00           C  
ATOM   1433  O   ILE A  89      28.643  62.803  -6.645  1.00  0.00           O  
ATOM   1434  CB  ILE A  89      29.511  63.526  -9.771  1.00  0.00           C  
ATOM   1435  CG1 ILE A  89      30.738  63.453 -10.607  1.00  0.00           C  
ATOM   1436  CG2 ILE A  89      29.500  64.749  -9.027  1.00  0.00           C  
ATOM   1437  CD1 ILE A  89      30.799  64.406 -11.774  1.00  0.00           C  
ATOM   1438  H   ILE A  89      29.135  61.139 -10.591  1.00  0.00           H  
ATOM   1439  HA  ILE A  89      30.406  62.227  -8.303  1.00  0.00           H  
ATOM   1440  HB  ILE A  89      28.653  63.501 -10.435  1.00  0.00           H  
ATOM   1441 1HG1 ILE A  89      31.603  63.637  -9.977  1.00  0.00           H  
ATOM   1442 2HG1 ILE A  89      30.792  62.470 -10.964  1.00  0.00           H  
ATOM   1443 1HG2 ILE A  89      29.545  65.582  -9.720  1.00  0.00           H  
ATOM   1444 2HG2 ILE A  89      28.596  64.819  -8.423  1.00  0.00           H  
ATOM   1445 3HG2 ILE A  89      30.353  64.753  -8.412  1.00  0.00           H  
ATOM   1446 1HD1 ILE A  89      31.725  64.257 -12.318  1.00  0.00           H  
ATOM   1447 2HD1 ILE A  89      29.973  64.223 -12.431  1.00  0.00           H  
ATOM   1448 3HD1 ILE A  89      30.757  65.424 -11.404  1.00  0.00           H  
ATOM   1449  N   LEU A  90      27.096  62.333  -8.218  1.00  0.00           N  
ATOM   1450  CA  LEU A  90      25.984  62.510  -7.298  1.00  0.00           C  
ATOM   1451  C   LEU A  90      25.978  61.492  -6.172  1.00  0.00           C  
ATOM   1452  O   LEU A  90      25.728  61.858  -5.022  1.00  0.00           O  
ATOM   1453  CB  LEU A  90      24.666  62.384  -8.048  1.00  0.00           C  
ATOM   1454  CG  LEU A  90      24.392  63.479  -8.993  1.00  0.00           C  
ATOM   1455  CD1 LEU A  90      23.201  63.169  -9.797  1.00  0.00           C  
ATOM   1456  CD2 LEU A  90      24.184  64.716  -8.243  1.00  0.00           C  
ATOM   1457  H   LEU A  90      26.915  62.098  -9.198  1.00  0.00           H  
ATOM   1458  HA  LEU A  90      26.055  63.506  -6.870  1.00  0.00           H  
ATOM   1459 1HB  LEU A  90      24.677  61.448  -8.612  1.00  0.00           H  
ATOM   1460 2HB  LEU A  90      23.859  62.350  -7.329  1.00  0.00           H  
ATOM   1461  HG  LEU A  90      25.224  63.581  -9.660  1.00  0.00           H  
ATOM   1462 1HD1 LEU A  90      23.019  63.966 -10.492  1.00  0.00           H  
ATOM   1463 2HD1 LEU A  90      23.378  62.244 -10.333  1.00  0.00           H  
ATOM   1464 3HD1 LEU A  90      22.364  63.065  -9.158  1.00  0.00           H  
ATOM   1465 1HD2 LEU A  90      23.994  65.478  -8.933  1.00  0.00           H  
ATOM   1466 2HD2 LEU A  90      23.328  64.591  -7.593  1.00  0.00           H  
ATOM   1467 3HD2 LEU A  90      25.070  64.956  -7.658  1.00  0.00           H  
ATOM   1468  N   ARG A  91      26.285  60.224  -6.464  1.00  0.00           N  
ATOM   1469  CA  ARG A  91      26.274  59.255  -5.379  1.00  0.00           C  
ATOM   1470  C   ARG A  91      27.386  59.554  -4.386  1.00  0.00           C  
ATOM   1471  O   ARG A  91      27.177  59.522  -3.166  1.00  0.00           O  
ATOM   1472  CB  ARG A  91      26.451  57.835  -5.897  1.00  0.00           C  
ATOM   1473  CG  ARG A  91      25.260  57.243  -6.653  1.00  0.00           C  
ATOM   1474  CD  ARG A  91      25.421  55.770  -6.837  1.00  0.00           C  
ATOM   1475  NE  ARG A  91      26.584  55.432  -7.658  1.00  0.00           N  
ATOM   1476  CZ  ARG A  91      26.583  55.296  -9.003  1.00  0.00           C  
ATOM   1477  NH1 ARG A  91      25.478  55.449  -9.693  1.00  0.00           N  
ATOM   1478  NH2 ARG A  91      27.704  54.991  -9.630  1.00  0.00           N  
ATOM   1479  H   ARG A  91      26.481  59.932  -7.428  1.00  0.00           H  
ATOM   1480  HA  ARG A  91      25.315  59.323  -4.862  1.00  0.00           H  
ATOM   1481 1HB  ARG A  91      27.303  57.818  -6.583  1.00  0.00           H  
ATOM   1482 2HB  ARG A  91      26.686  57.171  -5.068  1.00  0.00           H  
ATOM   1483 1HG  ARG A  91      24.347  57.426  -6.088  1.00  0.00           H  
ATOM   1484 2HG  ARG A  91      25.178  57.706  -7.631  1.00  0.00           H  
ATOM   1485 1HD  ARG A  91      25.542  55.296  -5.865  1.00  0.00           H  
ATOM   1486 2HD  ARG A  91      24.533  55.371  -7.326  1.00  0.00           H  
ATOM   1487  HE  ARG A  91      27.463  55.301  -7.178  1.00  0.00           H  
ATOM   1488 1HH1 ARG A  91      24.615  55.682  -9.224  1.00  0.00           H  
ATOM   1489 2HH1 ARG A  91      25.491  55.313 -10.698  1.00  0.00           H  
ATOM   1490 1HH2 ARG A  91      28.558  54.865  -9.103  1.00  0.00           H  
ATOM   1491 2HH2 ARG A  91      27.707  54.889 -10.634  1.00  0.00           H  
ATOM   1492  N   ALA A  92      28.574  59.882  -4.904  1.00  0.00           N  
ATOM   1493  CA  ALA A  92      29.678  60.183  -4.020  1.00  0.00           C  
ATOM   1494  C   ALA A  92      29.383  61.444  -3.220  1.00  0.00           C  
ATOM   1495  O   ALA A  92      29.696  61.514  -2.029  1.00  0.00           O  
ATOM   1496  CB  ALA A  92      30.953  60.330  -4.819  1.00  0.00           C  
ATOM   1497  H   ALA A  92      28.720  59.906  -5.919  1.00  0.00           H  
ATOM   1498  HA  ALA A  92      29.781  59.358  -3.325  1.00  0.00           H  
ATOM   1499 1HB  ALA A  92      31.788  60.541  -4.153  1.00  0.00           H  
ATOM   1500 2HB  ALA A  92      31.148  59.412  -5.372  1.00  0.00           H  
ATOM   1501 3HB  ALA A  92      30.816  61.144  -5.518  1.00  0.00           H  
ATOM   1502  N   ALA A  93      28.737  62.427  -3.866  1.00  0.00           N  
ATOM   1503  CA  ALA A  93      28.383  63.684  -3.235  1.00  0.00           C  
ATOM   1504  C   ALA A  93      27.390  63.477  -2.088  1.00  0.00           C  
ATOM   1505  O   ALA A  93      27.511  64.137  -1.052  1.00  0.00           O  
ATOM   1506  CB  ALA A  93      27.839  64.630  -4.276  1.00  0.00           C  
ATOM   1507  H   ALA A  93      28.517  62.323  -4.858  1.00  0.00           H  
ATOM   1508  HA  ALA A  93      29.285  64.115  -2.825  1.00  0.00           H  
ATOM   1509 1HB  ALA A  93      27.629  65.589  -3.833  1.00  0.00           H  
ATOM   1510 2HB  ALA A  93      28.564  64.749  -5.048  1.00  0.00           H  
ATOM   1511 3HB  ALA A  93      26.952  64.208  -4.700  1.00  0.00           H  
ATOM   1512  N   GLU A  94      26.436  62.539  -2.230  1.00  0.00           N  
ATOM   1513  CA  GLU A  94      25.522  62.290  -1.113  1.00  0.00           C  
ATOM   1514  C   GLU A  94      26.263  61.713   0.074  1.00  0.00           C  
ATOM   1515  O   GLU A  94      26.020  62.119   1.214  1.00  0.00           O  
ATOM   1516  CB  GLU A  94      24.376  61.333  -1.482  1.00  0.00           C  
ATOM   1517  CG  GLU A  94      23.348  61.939  -2.359  1.00  0.00           C  
ATOM   1518  CD  GLU A  94      22.220  61.049  -2.797  1.00  0.00           C  
ATOM   1519  OE1 GLU A  94      22.388  59.870  -3.001  1.00  0.00           O  
ATOM   1520  OE2 GLU A  94      21.129  61.568  -2.982  1.00  0.00           O  
ATOM   1521  H   GLU A  94      26.334  62.039  -3.119  1.00  0.00           H  
ATOM   1522  HA  GLU A  94      25.083  63.242  -0.814  1.00  0.00           H  
ATOM   1523 1HB  GLU A  94      24.791  60.466  -2.004  1.00  0.00           H  
ATOM   1524 2HB  GLU A  94      23.892  60.972  -0.575  1.00  0.00           H  
ATOM   1525 1HG  GLU A  94      22.922  62.777  -1.825  1.00  0.00           H  
ATOM   1526 2HG  GLU A  94      23.862  62.304  -3.227  1.00  0.00           H  
ATOM   1527  N   GLU A  95      27.203  60.807  -0.188  1.00  0.00           N  
ATOM   1528  CA  GLU A  95      27.933  60.198   0.912  1.00  0.00           C  
ATOM   1529  C   GLU A  95      28.799  61.270   1.598  1.00  0.00           C  
ATOM   1530  O   GLU A  95      28.901  61.312   2.826  1.00  0.00           O  
ATOM   1531  CB  GLU A  95      28.744  59.026   0.374  1.00  0.00           C  
ATOM   1532  CG  GLU A  95      27.904  57.816  -0.119  1.00  0.00           C  
ATOM   1533  CD  GLU A  95      27.223  57.006   0.983  1.00  0.00           C  
ATOM   1534  OE1 GLU A  95      27.936  56.371   1.738  1.00  0.00           O  
ATOM   1535  OE2 GLU A  95      25.997  57.010   1.064  1.00  0.00           O  
ATOM   1536  H   GLU A  95      27.366  60.510  -1.160  1.00  0.00           H  
ATOM   1537  HA  GLU A  95      27.218  59.820   1.636  1.00  0.00           H  
ATOM   1538 1HB  GLU A  95      29.324  59.374  -0.459  1.00  0.00           H  
ATOM   1539 2HB  GLU A  95      29.414  58.670   1.141  1.00  0.00           H  
ATOM   1540 1HG  GLU A  95      27.136  58.195  -0.796  1.00  0.00           H  
ATOM   1541 2HG  GLU A  95      28.555  57.161  -0.696  1.00  0.00           H  
ATOM   1542  N   LEU A  96      29.366  62.178   0.803  1.00  0.00           N  
ATOM   1543  CA  LEU A  96      30.171  63.272   1.333  1.00  0.00           C  
ATOM   1544  C   LEU A  96      29.318  64.230   2.180  1.00  0.00           C  
ATOM   1545  O   LEU A  96      29.766  64.706   3.221  1.00  0.00           O  
ATOM   1546  CB  LEU A  96      30.852  63.985   0.159  1.00  0.00           C  
ATOM   1547  CG  LEU A  96      31.973  63.222  -0.508  1.00  0.00           C  
ATOM   1548  CD1 LEU A  96      32.335  63.854  -1.846  1.00  0.00           C  
ATOM   1549  CD2 LEU A  96      33.207  63.252   0.422  1.00  0.00           C  
ATOM   1550  H   LEU A  96      29.268  62.076  -0.212  1.00  0.00           H  
ATOM   1551  HA  LEU A  96      30.943  62.847   1.970  1.00  0.00           H  
ATOM   1552 1HB  LEU A  96      30.107  64.171  -0.595  1.00  0.00           H  
ATOM   1553 2HB  LEU A  96      31.244  64.916   0.492  1.00  0.00           H  
ATOM   1554  HG  LEU A  96      31.656  62.225  -0.677  1.00  0.00           H  
ATOM   1555 1HD1 LEU A  96      33.148  63.288  -2.306  1.00  0.00           H  
ATOM   1556 2HD1 LEU A  96      31.480  63.835  -2.500  1.00  0.00           H  
ATOM   1557 3HD1 LEU A  96      32.639  64.860  -1.696  1.00  0.00           H  
ATOM   1558 1HD2 LEU A  96      34.035  62.720  -0.027  1.00  0.00           H  
ATOM   1559 2HD2 LEU A  96      33.504  64.283   0.584  1.00  0.00           H  
ATOM   1560 3HD2 LEU A  96      32.955  62.794   1.368  1.00  0.00           H  
ATOM   1561  N   ALA A  97      28.066  64.481   1.758  1.00  0.00           N  
ATOM   1562  CA  ALA A  97      27.143  65.330   2.520  1.00  0.00           C  
ATOM   1563  C   ALA A  97      26.812  64.700   3.887  1.00  0.00           C  
ATOM   1564  O   ALA A  97      26.625  65.415   4.871  1.00  0.00           O  
ATOM   1565  CB  ALA A  97      25.853  65.575   1.742  1.00  0.00           C  
ATOM   1566  H   ALA A  97      27.759  64.095   0.863  1.00  0.00           H  
ATOM   1567  HA  ALA A  97      27.632  66.285   2.690  1.00  0.00           H  
ATOM   1568 1HB  ALA A  97      25.195  66.230   2.315  1.00  0.00           H  
ATOM   1569 2HB  ALA A  97      26.085  66.038   0.787  1.00  0.00           H  
ATOM   1570 3HB  ALA A  97      25.352  64.625   1.565  1.00  0.00           H  
ATOM   1571  N   LYS A  98      26.747  63.354   3.935  1.00  0.00           N  
ATOM   1572  CA  LYS A  98      26.461  62.596   5.165  1.00  0.00           C  
ATOM   1573  C   LYS A  98      27.614  62.622   6.189  1.00  0.00           C  
ATOM   1574  O   LYS A  98      27.372  62.485   7.392  1.00  0.00           O  
ATOM   1575  CB  LYS A  98      26.156  61.130   4.846  1.00  0.00           C  
ATOM   1576  CG  LYS A  98      24.846  60.841   4.121  1.00  0.00           C  
ATOM   1577  CD  LYS A  98      24.765  59.337   3.819  1.00  0.00           C  
ATOM   1578  CE  LYS A  98      23.558  58.959   2.997  1.00  0.00           C  
ATOM   1579  NZ  LYS A  98      23.595  57.497   2.638  1.00  0.00           N  
ATOM   1580  H   LYS A  98      26.869  62.837   3.059  1.00  0.00           H  
ATOM   1581  HA  LYS A  98      25.588  63.042   5.638  1.00  0.00           H  
ATOM   1582 1HB  LYS A  98      26.956  60.724   4.236  1.00  0.00           H  
ATOM   1583 2HB  LYS A  98      26.148  60.561   5.774  1.00  0.00           H  
ATOM   1584 1HG  LYS A  98      24.003  61.137   4.746  1.00  0.00           H  
ATOM   1585 2HG  LYS A  98      24.804  61.400   3.196  1.00  0.00           H  
ATOM   1586 1HD  LYS A  98      25.659  59.029   3.273  1.00  0.00           H  
ATOM   1587 2HD  LYS A  98      24.734  58.786   4.755  1.00  0.00           H  
ATOM   1588 1HE  LYS A  98      22.652  59.167   3.560  1.00  0.00           H  
ATOM   1589 2HE  LYS A  98      23.551  59.549   2.077  1.00  0.00           H  
ATOM   1590 1HZ  LYS A  98      22.792  57.259   2.081  1.00  0.00           H  
ATOM   1591 2HZ  LYS A  98      24.463  57.301   2.090  1.00  0.00           H  
ATOM   1592 3HZ  LYS A  98      23.602  56.939   3.474  1.00  0.00           H  
ATOM   1593  N   LEU A  99      28.856  62.782   5.712  1.00  0.00           N  
ATOM   1594  CA  LEU A  99      30.038  62.803   6.589  1.00  0.00           C  
ATOM   1595  C   LEU A  99      30.043  64.105   7.402  1.00  0.00           C  
ATOM   1596  O   LEU A  99      29.354  65.059   7.049  1.00  0.00           O  
ATOM   1597  CB  LEU A  99      31.347  62.632   5.794  1.00  0.00           C  
ATOM   1598  CG  LEU A  99      31.510  61.271   5.032  1.00  0.00           C  
ATOM   1599  CD1 LEU A  99      32.836  61.253   4.287  1.00  0.00           C  
ATOM   1600  CD2 LEU A  99      31.411  60.117   5.999  1.00  0.00           C  
ATOM   1601  H   LEU A  99      28.971  62.838   4.696  1.00  0.00           H  
ATOM   1602  HA  LEU A  99      29.964  61.971   7.286  1.00  0.00           H  
ATOM   1603 1HB  LEU A  99      31.385  63.426   5.048  1.00  0.00           H  
ATOM   1604 2HB  LEU A  99      32.194  62.749   6.473  1.00  0.00           H  
ATOM   1605  HG  LEU A  99      30.728  61.183   4.303  1.00  0.00           H  
ATOM   1606 1HD1 LEU A  99      32.935  60.315   3.746  1.00  0.00           H  
ATOM   1607 2HD1 LEU A  99      32.872  62.078   3.591  1.00  0.00           H  
ATOM   1608 3HD1 LEU A  99      33.641  61.341   5.012  1.00  0.00           H  
ATOM   1609 1HD2 LEU A  99      31.513  59.178   5.454  1.00  0.00           H  
ATOM   1610 2HD2 LEU A  99      32.194  60.190   6.735  1.00  0.00           H  
ATOM   1611 3HD2 LEU A  99      30.442  60.147   6.498  1.00  0.00           H  
ATOM   1612  N   THR A 100      30.744  64.129   8.548  1.00  0.00           N  
ATOM   1613  CA  THR A 100      30.657  65.307   9.419  1.00  0.00           C  
ATOM   1614  C   THR A 100      31.734  66.341   9.142  1.00  0.00           C  
ATOM   1615  O   THR A 100      31.579  67.523   9.455  1.00  0.00           O  
ATOM   1616  CB  THR A 100      30.769  64.871  10.887  1.00  0.00           C  
ATOM   1617  OG1 THR A 100      32.074  64.296  11.124  1.00  0.00           O  
ATOM   1618  CG2 THR A 100      29.708  63.828  11.189  1.00  0.00           C  
ATOM   1619  H   THR A 100      31.376  63.366   8.806  1.00  0.00           H  
ATOM   1620  HA  THR A 100      29.686  65.777   9.262  1.00  0.00           H  
ATOM   1621  HB  THR A 100      30.631  65.731  11.540  1.00  0.00           H  
ATOM   1622  HG1 THR A 100      32.379  63.772  10.341  1.00  0.00           H  
ATOM   1623 1HG2 THR A 100      29.791  63.515  12.230  1.00  0.00           H  
ATOM   1624 2HG2 THR A 100      28.720  64.252  11.013  1.00  0.00           H  
ATOM   1625 3HG2 THR A 100      29.854  62.966  10.537  1.00  0.00           H  
ATOM   1626  N   LEU A 101      32.793  65.897   8.501  1.00  0.00           N  
ATOM   1627  CA  LEU A 101      33.922  66.740   8.147  1.00  0.00           C  
ATOM   1628  C   LEU A 101      33.566  67.862   7.168  1.00  0.00           C  
ATOM   1629  O   LEU A 101      33.032  67.607   6.084  1.00  0.00           O  
ATOM   1630  CB  LEU A 101      34.976  65.812   7.563  1.00  0.00           C  
ATOM   1631  CG  LEU A 101      36.224  66.392   7.070  1.00  0.00           C  
ATOM   1632  CD1 LEU A 101      36.980  67.036   8.177  1.00  0.00           C  
ATOM   1633  CD2 LEU A 101      36.996  65.256   6.480  1.00  0.00           C  
ATOM   1634  H   LEU A 101      32.849  64.887   8.343  1.00  0.00           H  
ATOM   1635  HA  LEU A 101      34.307  67.191   9.062  1.00  0.00           H  
ATOM   1636 1HB  LEU A 101      35.245  65.087   8.336  1.00  0.00           H  
ATOM   1637 2HB  LEU A 101      34.524  65.258   6.740  1.00  0.00           H  
ATOM   1638  HG  LEU A 101      36.025  67.124   6.323  1.00  0.00           H  
ATOM   1639 1HD1 LEU A 101      37.926  67.430   7.794  1.00  0.00           H  
ATOM   1640 2HD1 LEU A 101      36.397  67.848   8.605  1.00  0.00           H  
ATOM   1641 3HD1 LEU A 101      37.167  66.293   8.937  1.00  0.00           H  
ATOM   1642 1HD2 LEU A 101      37.925  65.609   6.100  1.00  0.00           H  
ATOM   1643 2HD2 LEU A 101      37.179  64.508   7.243  1.00  0.00           H  
ATOM   1644 3HD2 LEU A 101      36.406  64.816   5.688  1.00  0.00           H  
ATOM   1645  N   GLU A 102      33.954  69.102   7.505  1.00  0.00           N  
ATOM   1646  CA  GLU A 102      33.633  70.254   6.656  1.00  0.00           C  
ATOM   1647  C   GLU A 102      34.162  70.119   5.244  1.00  0.00           C  
ATOM   1648  O   GLU A 102      33.521  70.560   4.289  1.00  0.00           O  
ATOM   1649  CB  GLU A 102      34.202  71.562   7.219  1.00  0.00           C  
ATOM   1650  CG  GLU A 102      33.561  72.113   8.483  1.00  0.00           C  
ATOM   1651  CD  GLU A 102      34.127  71.635   9.818  1.00  0.00           C  
ATOM   1652  OE1 GLU A 102      34.726  70.585   9.947  1.00  0.00           O  
ATOM   1653  OE2 GLU A 102      33.982  72.381  10.750  1.00  0.00           O  
ATOM   1654  H   GLU A 102      34.412  69.247   8.392  1.00  0.00           H  
ATOM   1655  HA  GLU A 102      32.552  70.341   6.605  1.00  0.00           H  
ATOM   1656 1HB  GLU A 102      35.266  71.426   7.428  1.00  0.00           H  
ATOM   1657 2HB  GLU A 102      34.127  72.337   6.454  1.00  0.00           H  
ATOM   1658 1HG  GLU A 102      33.638  73.199   8.454  1.00  0.00           H  
ATOM   1659 2HG  GLU A 102      32.505  71.864   8.442  1.00  0.00           H  
ATOM   1660  N   ALA A 103      35.327  69.507   5.118  1.00  0.00           N  
ATOM   1661  CA  ALA A 103      35.968  69.305   3.832  1.00  0.00           C  
ATOM   1662  C   ALA A 103      35.114  68.408   2.935  1.00  0.00           C  
ATOM   1663  O   ALA A 103      35.120  68.563   1.708  1.00  0.00           O  
ATOM   1664  CB  ALA A 103      37.334  68.710   4.040  1.00  0.00           C  
ATOM   1665  H   ALA A 103      35.781  69.179   5.959  1.00  0.00           H  
ATOM   1666  HA  ALA A 103      36.073  70.276   3.345  1.00  0.00           H  
ATOM   1667 1HB  ALA A 103      37.835  68.577   3.079  1.00  0.00           H  
ATOM   1668 2HB  ALA A 103      37.930  69.361   4.673  1.00  0.00           H  
ATOM   1669 3HB  ALA A 103      37.212  67.772   4.519  1.00  0.00           H  
ATOM   1670  N   SER A 104      34.393  67.454   3.543  1.00  0.00           N  
ATOM   1671  CA  SER A 104      33.566  66.535   2.789  1.00  0.00           C  
ATOM   1672  C   SER A 104      32.260  67.236   2.438  1.00  0.00           C  
ATOM   1673  O   SER A 104      31.711  67.031   1.356  1.00  0.00           O  
ATOM   1674  CB  SER A 104      33.310  65.264   3.583  1.00  0.00           C  
ATOM   1675  OG  SER A 104      34.497  64.528   3.777  1.00  0.00           O  
ATOM   1676  H   SER A 104      34.354  67.408   4.557  1.00  0.00           H  
ATOM   1677  HA  SER A 104      34.085  66.271   1.869  1.00  0.00           H  
ATOM   1678 1HB  SER A 104      32.879  65.525   4.551  1.00  0.00           H  
ATOM   1679 2HB  SER A 104      32.577  64.654   3.063  1.00  0.00           H  
ATOM   1680  HG  SER A 104      34.235  63.724   4.240  1.00  0.00           H  
ATOM   1681  N   LEU A 105      31.796  68.132   3.315  1.00  0.00           N  
ATOM   1682  CA  LEU A 105      30.565  68.840   2.995  1.00  0.00           C  
ATOM   1683  C   LEU A 105      30.833  69.740   1.793  1.00  0.00           C  
ATOM   1684  O   LEU A 105      30.021  69.814   0.865  1.00  0.00           O  
ATOM   1685  CB  LEU A 105      30.113  69.720   4.163  1.00  0.00           C  
ATOM   1686  CG  LEU A 105      29.689  68.994   5.419  1.00  0.00           C  
ATOM   1687  CD1 LEU A 105      29.415  70.025   6.494  1.00  0.00           C  
ATOM   1688  CD2 LEU A 105      28.483  68.131   5.125  1.00  0.00           C  
ATOM   1689  H   LEU A 105      32.271  68.249   4.215  1.00  0.00           H  
ATOM   1690  HA  LEU A 105      29.788  68.117   2.748  1.00  0.00           H  
ATOM   1691 1HB  LEU A 105      30.926  70.392   4.427  1.00  0.00           H  
ATOM   1692 2HB  LEU A 105      29.266  70.328   3.835  1.00  0.00           H  
ATOM   1693  HG  LEU A 105      30.505  68.352   5.767  1.00  0.00           H  
ATOM   1694 1HD1 LEU A 105      29.122  69.523   7.415  1.00  0.00           H  
ATOM   1695 2HD1 LEU A 105      30.300  70.617   6.676  1.00  0.00           H  
ATOM   1696 3HD1 LEU A 105      28.620  70.673   6.156  1.00  0.00           H  
ATOM   1697 1HD2 LEU A 105      28.180  67.594   6.030  1.00  0.00           H  
ATOM   1698 2HD2 LEU A 105      27.668  68.747   4.780  1.00  0.00           H  
ATOM   1699 3HD2 LEU A 105      28.748  67.408   4.360  1.00  0.00           H  
ATOM   1700  N   LYS A 106      32.008  70.389   1.785  1.00  0.00           N  
ATOM   1701  CA  LYS A 106      32.369  71.244   0.665  1.00  0.00           C  
ATOM   1702  C   LYS A 106      32.523  70.420  -0.592  1.00  0.00           C  
ATOM   1703  O   LYS A 106      32.043  70.814  -1.655  1.00  0.00           O  
ATOM   1704  CB  LYS A 106      33.656  72.010   0.943  1.00  0.00           C  
ATOM   1705  CG  LYS A 106      33.504  73.149   1.939  1.00  0.00           C  
ATOM   1706  CD  LYS A 106      34.853  73.756   2.275  1.00  0.00           C  
ATOM   1707  CE  LYS A 106      35.490  74.408   1.051  1.00  0.00           C  
ATOM   1708  NZ  LYS A 106      36.777  75.051   1.387  1.00  0.00           N  
ATOM   1709  H   LYS A 106      32.637  70.308   2.589  1.00  0.00           H  
ATOM   1710  HA  LYS A 106      31.567  71.964   0.503  1.00  0.00           H  
ATOM   1711 1HB  LYS A 106      34.405  71.319   1.341  1.00  0.00           H  
ATOM   1712 2HB  LYS A 106      34.049  72.417   0.012  1.00  0.00           H  
ATOM   1713 1HG  LYS A 106      32.846  73.918   1.529  1.00  0.00           H  
ATOM   1714 2HG  LYS A 106      33.052  72.762   2.856  1.00  0.00           H  
ATOM   1715 1HD  LYS A 106      34.729  74.507   3.057  1.00  0.00           H  
ATOM   1716 2HD  LYS A 106      35.525  72.976   2.647  1.00  0.00           H  
ATOM   1717 1HE  LYS A 106      35.670  73.641   0.297  1.00  0.00           H  
ATOM   1718 2HE  LYS A 106      34.815  75.158   0.642  1.00  0.00           H  
ATOM   1719 1HZ  LYS A 106      37.188  75.457   0.565  1.00  0.00           H  
ATOM   1720 2HZ  LYS A 106      36.637  75.762   2.079  1.00  0.00           H  
ATOM   1721 3HZ  LYS A 106      37.408  74.334   1.766  1.00  0.00           H  
ATOM   1722  N   ALA A 107      33.146  69.249  -0.474  1.00  0.00           N  
ATOM   1723  CA  ALA A 107      33.318  68.396  -1.627  1.00  0.00           C  
ATOM   1724  C   ALA A 107      31.978  67.985  -2.214  1.00  0.00           C  
ATOM   1725  O   ALA A 107      31.835  67.925  -3.437  1.00  0.00           O  
ATOM   1726  CB  ALA A 107      34.087  67.175  -1.237  1.00  0.00           C  
ATOM   1727  H   ALA A 107      33.559  68.966   0.418  1.00  0.00           H  
ATOM   1728  HA  ALA A 107      33.873  68.946  -2.380  1.00  0.00           H  
ATOM   1729 1HB  ALA A 107      34.230  66.555  -2.113  1.00  0.00           H  
ATOM   1730 2HB  ALA A 107      35.045  67.472  -0.827  1.00  0.00           H  
ATOM   1731 3HB  ALA A 107      33.531  66.631  -0.485  1.00  0.00           H  
ATOM   1732  N   ALA A 108      30.985  67.723  -1.352  1.00  0.00           N  
ATOM   1733  CA  ALA A 108      29.656  67.340  -1.815  1.00  0.00           C  
ATOM   1734  C   ALA A 108      29.005  68.455  -2.613  1.00  0.00           C  
ATOM   1735  O   ALA A 108      28.330  68.195  -3.617  1.00  0.00           O  
ATOM   1736  CB  ALA A 108      28.765  67.004  -0.645  1.00  0.00           C  
ATOM   1737  H   ALA A 108      31.172  67.753  -0.345  1.00  0.00           H  
ATOM   1738  HA  ALA A 108      29.763  66.469  -2.454  1.00  0.00           H  
ATOM   1739 1HB  ALA A 108      27.789  66.698  -1.003  1.00  0.00           H  
ATOM   1740 2HB  ALA A 108      29.200  66.217  -0.080  1.00  0.00           H  
ATOM   1741 3HB  ALA A 108      28.662  67.875  -0.012  1.00  0.00           H  
ATOM   1742  N   GLN A 109      29.218  69.705  -2.167  1.00  0.00           N  
ATOM   1743  CA  GLN A 109      28.644  70.868  -2.836  1.00  0.00           C  
ATOM   1744  C   GLN A 109      29.302  71.083  -4.189  1.00  0.00           C  
ATOM   1745  O   GLN A 109      28.627  71.405  -5.165  1.00  0.00           O  
ATOM   1746  CB  GLN A 109      28.852  72.127  -1.991  1.00  0.00           C  
ATOM   1747  CG  GLN A 109      28.077  72.156  -0.707  1.00  0.00           C  
ATOM   1748  CD  GLN A 109      28.462  73.322   0.172  1.00  0.00           C  
ATOM   1749  OE1 GLN A 109      28.391  74.500  -0.237  1.00  0.00           O  
ATOM   1750  NE2 GLN A 109      28.873  73.003   1.402  1.00  0.00           N  
ATOM   1751  H   GLN A 109      29.767  69.834  -1.308  1.00  0.00           H  
ATOM   1752  HA  GLN A 109      27.582  70.694  -2.983  1.00  0.00           H  
ATOM   1753 1HB  GLN A 109      29.908  72.223  -1.743  1.00  0.00           H  
ATOM   1754 2HB  GLN A 109      28.572  73.001  -2.575  1.00  0.00           H  
ATOM   1755 1HG  GLN A 109      27.010  72.205  -0.916  1.00  0.00           H  
ATOM   1756 2HG  GLN A 109      28.312  71.252  -0.173  1.00  0.00           H  
ATOM   1757 1HE2 GLN A 109      29.165  73.735   2.070  1.00  0.00           H  
ATOM   1758 2HE2 GLN A 109      28.903  72.038   1.677  1.00  0.00           H  
ATOM   1759  N   ILE A 110      30.620  70.869  -4.245  1.00  0.00           N  
ATOM   1760  CA  ILE A 110      31.400  71.036  -5.468  1.00  0.00           C  
ATOM   1761  C   ILE A 110      31.012  69.982  -6.480  1.00  0.00           C  
ATOM   1762  O   ILE A 110      30.798  70.271  -7.665  1.00  0.00           O  
ATOM   1763  CB  ILE A 110      32.904  70.907  -5.167  1.00  0.00           C  
ATOM   1764  CG1 ILE A 110      33.371  72.083  -4.313  1.00  0.00           C  
ATOM   1765  CG2 ILE A 110      33.694  70.815  -6.463  1.00  0.00           C  
ATOM   1766  CD1 ILE A 110      34.740  71.874  -3.705  1.00  0.00           C  
ATOM   1767  H   ILE A 110      31.109  70.616  -3.379  1.00  0.00           H  
ATOM   1768  HA  ILE A 110      31.196  72.021  -5.885  1.00  0.00           H  
ATOM   1769  HB  ILE A 110      33.072  70.003  -4.585  1.00  0.00           H  
ATOM   1770 1HG1 ILE A 110      33.400  72.976  -4.935  1.00  0.00           H  
ATOM   1771 2HG1 ILE A 110      32.654  72.248  -3.515  1.00  0.00           H  
ATOM   1772 1HG2 ILE A 110      34.751  70.705  -6.233  1.00  0.00           H  
ATOM   1773 2HG2 ILE A 110      33.359  69.947  -7.037  1.00  0.00           H  
ATOM   1774 3HG2 ILE A 110      33.540  71.719  -7.050  1.00  0.00           H  
ATOM   1775 1HD1 ILE A 110      35.011  72.745  -3.113  1.00  0.00           H  
ATOM   1776 2HD1 ILE A 110      34.712  70.999  -3.067  1.00  0.00           H  
ATOM   1777 3HD1 ILE A 110      35.474  71.727  -4.494  1.00  0.00           H  
ATOM   1778  N   ALA A 111      30.930  68.750  -6.001  1.00  0.00           N  
ATOM   1779  CA  ALA A 111      30.577  67.630  -6.828  1.00  0.00           C  
ATOM   1780  C   ALA A 111      29.197  67.828  -7.436  1.00  0.00           C  
ATOM   1781  O   ALA A 111      29.013  67.760  -8.659  1.00  0.00           O  
ATOM   1782  CB  ALA A 111      30.596  66.414  -5.931  1.00  0.00           C  
ATOM   1783  H   ALA A 111      31.137  68.577  -5.016  1.00  0.00           H  
ATOM   1784  HA  ALA A 111      31.307  67.535  -7.633  1.00  0.00           H  
ATOM   1785 1HB  ALA A 111      30.345  65.527  -6.449  1.00  0.00           H  
ATOM   1786 2HB  ALA A 111      31.574  66.311  -5.491  1.00  0.00           H  
ATOM   1787 3HB  ALA A 111      29.881  66.577  -5.140  1.00  0.00           H  
ATOM   1788  N   ALA A 112      28.249  68.218  -6.596  1.00  0.00           N  
ATOM   1789  CA  ALA A 112      26.910  68.468  -7.051  1.00  0.00           C  
ATOM   1790  C   ALA A 112      26.844  69.704  -7.968  1.00  0.00           C  
ATOM   1791  O   ALA A 112      26.101  69.696  -8.954  1.00  0.00           O  
ATOM   1792  CB  ALA A 112      26.037  68.594  -5.843  1.00  0.00           C  
ATOM   1793  H   ALA A 112      28.439  68.299  -5.593  1.00  0.00           H  
ATOM   1794  HA  ALA A 112      26.578  67.610  -7.635  1.00  0.00           H  
ATOM   1795 1HB  ALA A 112      25.031  68.754  -6.136  1.00  0.00           H  
ATOM   1796 2HB  ALA A 112      26.105  67.688  -5.247  1.00  0.00           H  
ATOM   1797 3HB  ALA A 112      26.399  69.427  -5.261  1.00  0.00           H  
ATOM   1798  N   GLU A 113      27.646  70.748  -7.697  1.00  0.00           N  
ATOM   1799  CA  GLU A 113      27.625  71.937  -8.547  1.00  0.00           C  
ATOM   1800  C   GLU A 113      27.997  71.578  -9.977  1.00  0.00           C  
ATOM   1801  O   GLU A 113      27.367  72.074 -10.919  1.00  0.00           O  
ATOM   1802  CB  GLU A 113      28.549  73.038  -8.010  1.00  0.00           C  
ATOM   1803  CG  GLU A 113      28.538  74.334  -8.841  1.00  0.00           C  
ATOM   1804  CD  GLU A 113      29.364  75.478  -8.235  1.00  0.00           C  
ATOM   1805  OE1 GLU A 113      29.828  75.352  -7.125  1.00  0.00           O  
ATOM   1806  OE2 GLU A 113      29.533  76.479  -8.912  1.00  0.00           O  
ATOM   1807  H   GLU A 113      28.241  70.751  -6.868  1.00  0.00           H  
ATOM   1808  HA  GLU A 113      26.611  72.333  -8.558  1.00  0.00           H  
ATOM   1809 1HB  GLU A 113      28.260  73.285  -6.989  1.00  0.00           H  
ATOM   1810 2HB  GLU A 113      29.573  72.663  -7.975  1.00  0.00           H  
ATOM   1811 1HG  GLU A 113      28.932  74.103  -9.830  1.00  0.00           H  
ATOM   1812 2HG  GLU A 113      27.506  74.661  -8.963  1.00  0.00           H  
ATOM   1813  N   LEU A 114      28.991  70.690 -10.155  1.00  0.00           N  
ATOM   1814  CA  LEU A 114      29.350  70.275 -11.511  1.00  0.00           C  
ATOM   1815  C   LEU A 114      28.140  69.724 -12.221  1.00  0.00           C  
ATOM   1816  O   LEU A 114      27.893  70.054 -13.383  1.00  0.00           O  
ATOM   1817  CB  LEU A 114      30.409  69.164 -11.567  1.00  0.00           C  
ATOM   1818  CG  LEU A 114      30.831  68.762 -13.048  1.00  0.00           C  
ATOM   1819  CD1 LEU A 114      32.174  68.103 -13.065  1.00  0.00           C  
ATOM   1820  CD2 LEU A 114      29.799  67.816 -13.624  1.00  0.00           C  
ATOM   1821  H   LEU A 114      29.500  70.330  -9.337  1.00  0.00           H  
ATOM   1822  HA  LEU A 114      29.713  71.143 -12.056  1.00  0.00           H  
ATOM   1823 1HB  LEU A 114      31.297  69.494 -11.027  1.00  0.00           H  
ATOM   1824 2HB  LEU A 114      30.015  68.274 -11.069  1.00  0.00           H  
ATOM   1825  HG  LEU A 114      30.890  69.662 -13.662  1.00  0.00           H  
ATOM   1826 1HD1 LEU A 114      32.445  67.840 -14.089  1.00  0.00           H  
ATOM   1827 2HD1 LEU A 114      32.926  68.777 -12.652  1.00  0.00           H  
ATOM   1828 3HD1 LEU A 114      32.110  67.206 -12.469  1.00  0.00           H  
ATOM   1829 1HD2 LEU A 114      30.077  67.551 -14.618  1.00  0.00           H  
ATOM   1830 2HD2 LEU A 114      29.743  66.924 -13.013  1.00  0.00           H  
ATOM   1831 3HD2 LEU A 114      28.843  68.293 -13.650  1.00  0.00           H  
ATOM   1832  N   VAL A 115      27.388  68.877 -11.523  1.00  0.00           N  
ATOM   1833  CA  VAL A 115      26.257  68.215 -12.141  1.00  0.00           C  
ATOM   1834  C   VAL A 115      25.197  69.217 -12.566  1.00  0.00           C  
ATOM   1835  O   VAL A 115      24.618  69.104 -13.658  1.00  0.00           O  
ATOM   1836  CB  VAL A 115      25.641  67.207 -11.180  1.00  0.00           C  
ATOM   1837  CG1 VAL A 115      24.379  66.636 -11.811  1.00  0.00           C  
ATOM   1838  CG2 VAL A 115      26.682  66.150 -10.779  1.00  0.00           C  
ATOM   1839  H   VAL A 115      27.653  68.665 -10.552  1.00  0.00           H  
ATOM   1840  HA  VAL A 115      26.607  67.719 -13.027  1.00  0.00           H  
ATOM   1841  HB  VAL A 115      25.345  67.727 -10.291  1.00  0.00           H  
ATOM   1842 1HG1 VAL A 115      23.913  65.957 -11.132  1.00  0.00           H  
ATOM   1843 2HG1 VAL A 115      23.690  67.446 -12.036  1.00  0.00           H  
ATOM   1844 3HG1 VAL A 115      24.627  66.112 -12.724  1.00  0.00           H  
ATOM   1845 1HG2 VAL A 115      26.262  65.479 -10.068  1.00  0.00           H  
ATOM   1846 2HG2 VAL A 115      27.029  65.591 -11.610  1.00  0.00           H  
ATOM   1847 3HG2 VAL A 115      27.519  66.665 -10.325  1.00  0.00           H  
ATOM   1848  N   VAL A 116      24.945  70.206 -11.711  1.00  0.00           N  
ATOM   1849  CA  VAL A 116      23.945  71.214 -12.030  1.00  0.00           C  
ATOM   1850  C   VAL A 116      24.359  72.007 -13.264  1.00  0.00           C  
ATOM   1851  O   VAL A 116      23.525  72.308 -14.115  1.00  0.00           O  
ATOM   1852  CB  VAL A 116      23.749  72.221 -10.882  1.00  0.00           C  
ATOM   1853  CG1 VAL A 116      22.829  73.333 -11.344  1.00  0.00           C  
ATOM   1854  CG2 VAL A 116      23.201  71.536  -9.684  1.00  0.00           C  
ATOM   1855  H   VAL A 116      25.457  70.230 -10.821  1.00  0.00           H  
ATOM   1856  HA  VAL A 116      23.003  70.714 -12.231  1.00  0.00           H  
ATOM   1857  HB  VAL A 116      24.715  72.671 -10.632  1.00  0.00           H  
ATOM   1858 1HG1 VAL A 116      22.705  74.058 -10.541  1.00  0.00           H  
ATOM   1859 2HG1 VAL A 116      23.265  73.823 -12.215  1.00  0.00           H  
ATOM   1860 3HG1 VAL A 116      21.860  72.915 -11.610  1.00  0.00           H  
ATOM   1861 1HG2 VAL A 116      23.075  72.249  -8.873  1.00  0.00           H  
ATOM   1862 2HG2 VAL A 116      22.240  71.082  -9.926  1.00  0.00           H  
ATOM   1863 3HG2 VAL A 116      23.904  70.783  -9.390  1.00  0.00           H  
ATOM   1864  N   ARG A 117      25.644  72.383 -13.334  1.00  0.00           N  
ATOM   1865  CA  ARG A 117      26.164  73.146 -14.465  1.00  0.00           C  
ATOM   1866  C   ARG A 117      26.265  72.345 -15.774  1.00  0.00           C  
ATOM   1867  O   ARG A 117      26.027  72.897 -16.851  1.00  0.00           O  
ATOM   1868  CB  ARG A 117      27.530  73.722 -14.127  1.00  0.00           C  
ATOM   1869  CG  ARG A 117      27.512  74.861 -13.104  1.00  0.00           C  
ATOM   1870  CD  ARG A 117      28.877  75.414 -12.865  1.00  0.00           C  
ATOM   1871  NE  ARG A 117      28.883  76.463 -11.847  1.00  0.00           N  
ATOM   1872  CZ  ARG A 117      28.597  77.753 -12.052  1.00  0.00           C  
ATOM   1873  NH1 ARG A 117      28.265  78.205 -13.246  1.00  0.00           N  
ATOM   1874  NH2 ARG A 117      28.662  78.552 -11.015  1.00  0.00           N  
ATOM   1875  H   ARG A 117      26.278  72.124 -12.572  1.00  0.00           H  
ATOM   1876  HA  ARG A 117      25.485  73.980 -14.636  1.00  0.00           H  
ATOM   1877 1HB  ARG A 117      28.157  72.926 -13.717  1.00  0.00           H  
ATOM   1878 2HB  ARG A 117      28.010  74.085 -15.034  1.00  0.00           H  
ATOM   1879 1HG  ARG A 117      26.867  75.663 -13.457  1.00  0.00           H  
ATOM   1880 2HG  ARG A 117      27.130  74.477 -12.153  1.00  0.00           H  
ATOM   1881 1HD  ARG A 117      29.528  74.609 -12.521  1.00  0.00           H  
ATOM   1882 2HD  ARG A 117      29.271  75.832 -13.788  1.00  0.00           H  
ATOM   1883  HE  ARG A 117      29.132  76.217 -10.878  1.00  0.00           H  
ATOM   1884 1HH1 ARG A 117      28.221  77.571 -14.031  1.00  0.00           H  
ATOM   1885 2HH1 ARG A 117      28.054  79.184 -13.374  1.00  0.00           H  
ATOM   1886 1HH2 ARG A 117      28.934  78.136 -10.109  1.00  0.00           H  
ATOM   1887 2HH2 ARG A 117      28.459  79.534 -11.104  1.00  0.00           H  
ATOM   1888  N   GLU A 118      26.612  71.055 -15.693  1.00  0.00           N  
ATOM   1889  CA  GLU A 118      26.731  70.210 -16.886  1.00  0.00           C  
ATOM   1890  C   GLU A 118      25.382  69.895 -17.547  1.00  0.00           C  
ATOM   1891  O   GLU A 118      25.268  70.001 -18.771  1.00  0.00           O  
ATOM   1892  CB  GLU A 118      27.510  68.926 -16.510  1.00  0.00           C  
ATOM   1893  CG  GLU A 118      27.572  67.745 -17.541  1.00  0.00           C  
ATOM   1894  CD  GLU A 118      28.191  67.900 -18.891  1.00  0.00           C  
ATOM   1895  OE1 GLU A 118      28.996  68.769 -19.108  1.00  0.00           O  
ATOM   1896  OE2 GLU A 118      27.829  67.077 -19.741  1.00  0.00           O  
ATOM   1897  H   GLU A 118      26.834  70.655 -14.779  1.00  0.00           H  
ATOM   1898  HA  GLU A 118      27.331  70.753 -17.615  1.00  0.00           H  
ATOM   1899 1HB  GLU A 118      28.537  69.195 -16.265  1.00  0.00           H  
ATOM   1900 2HB  GLU A 118      27.070  68.517 -15.597  1.00  0.00           H  
ATOM   1901 1HG  GLU A 118      28.117  66.946 -17.062  1.00  0.00           H  
ATOM   1902 2HG  GLU A 118      26.598  67.407 -17.662  1.00  0.00           H  
ATOM   1903  N   GLN A 119      24.349  69.546 -16.768  1.00  0.00           N  
ATOM   1904  CA  GLN A 119      23.042  69.241 -17.365  1.00  0.00           C  
ATOM   1905  C   GLN A 119      21.862  69.869 -16.617  1.00  0.00           C  
ATOM   1906  O   GLN A 119      20.993  69.147 -16.114  1.00  0.00           O  
ATOM   1907  CB  GLN A 119      22.869  67.713 -17.547  1.00  0.00           C  
ATOM   1908  CG  GLN A 119      23.780  67.142 -18.667  1.00  0.00           C  
ATOM   1909  CD  GLN A 119      23.891  65.654 -18.776  1.00  0.00           C  
ATOM   1910  OE1 GLN A 119      22.961  64.889 -18.501  1.00  0.00           O  
ATOM   1911  NE2 GLN A 119      25.087  65.218 -19.200  1.00  0.00           N  
ATOM   1912  H   GLN A 119      24.472  69.475 -15.750  1.00  0.00           H  
ATOM   1913  HA  GLN A 119      23.040  69.634 -18.376  1.00  0.00           H  
ATOM   1914 1HB  GLN A 119      23.108  67.199 -16.611  1.00  0.00           H  
ATOM   1915 2HB  GLN A 119      21.836  67.486 -17.798  1.00  0.00           H  
ATOM   1916 1HG  GLN A 119      23.363  67.493 -19.609  1.00  0.00           H  
ATOM   1917 2HG  GLN A 119      24.743  67.517 -18.585  1.00  0.00           H  
ATOM   1918 1HE2 GLN A 119      25.251  64.241 -19.309  1.00  0.00           H  
ATOM   1919 2HE2 GLN A 119      25.857  65.882 -19.406  1.00  0.00           H  
ATOM   1920  N   PRO A 120      21.756  71.206 -16.572  1.00  0.00           N  
ATOM   1921  CA  PRO A 120      20.753  71.909 -15.815  1.00  0.00           C  
ATOM   1922  C   PRO A 120      19.400  71.546 -16.375  1.00  0.00           C  
ATOM   1923  O   PRO A 120      19.242  71.400 -17.585  1.00  0.00           O  
ATOM   1924  CB  PRO A 120      21.106  73.383 -16.044  1.00  0.00           C  
ATOM   1925  CG  PRO A 120      21.910  73.397 -17.333  1.00  0.00           C  
ATOM   1926  CD  PRO A 120      22.656  72.080 -17.346  1.00  0.00           C  
ATOM   1927  HA  PRO A 120      20.844  71.642 -14.753  1.00  0.00           H  
ATOM   1928 1HB  PRO A 120      20.188  73.982 -16.104  1.00  0.00           H  
ATOM   1929 2HB  PRO A 120      21.684  73.761 -15.184  1.00  0.00           H  
ATOM   1930 1HG  PRO A 120      21.245  73.513 -18.195  1.00  0.00           H  
ATOM   1931 2HG  PRO A 120      22.597  74.258 -17.339  1.00  0.00           H  
ATOM   1932 1HD  PRO A 120      22.785  71.756 -18.378  1.00  0.00           H  
ATOM   1933 2HD  PRO A 120      23.605  72.194 -16.824  1.00  0.00           H  
ATOM   1934  N   GLY A 121      18.427  71.380 -15.498  1.00  0.00           N  
ATOM   1935  CA  GLY A 121      17.067  71.034 -15.896  1.00  0.00           C  
ATOM   1936  C   GLY A 121      16.827  69.520 -15.864  1.00  0.00           C  
ATOM   1937  O   GLY A 121      15.681  69.068 -15.897  1.00  0.00           O  
ATOM   1938  H   GLY A 121      18.623  71.506 -14.517  1.00  0.00           H  
ATOM   1939 1HA  GLY A 121      16.361  71.527 -15.228  1.00  0.00           H  
ATOM   1940 2HA  GLY A 121      16.876  71.412 -16.899  1.00  0.00           H  
ATOM   1941  N   SER A 122      17.907  68.740 -15.781  1.00  0.00           N  
ATOM   1942  CA  SER A 122      17.821  67.285 -15.729  1.00  0.00           C  
ATOM   1943  C   SER A 122      17.477  66.788 -14.339  1.00  0.00           C  
ATOM   1944  O   SER A 122      17.625  67.518 -13.355  1.00  0.00           O  
ATOM   1945  CB  SER A 122      19.142  66.665 -16.117  1.00  0.00           C  
ATOM   1946  OG  SER A 122      20.110  66.941 -15.139  1.00  0.00           O  
ATOM   1947  H   SER A 122      18.843  69.159 -15.794  1.00  0.00           H  
ATOM   1948  HA  SER A 122      17.044  66.958 -16.422  1.00  0.00           H  
ATOM   1949 1HB  SER A 122      19.025  65.590 -16.225  1.00  0.00           H  
ATOM   1950 2HB  SER A 122      19.468  67.061 -17.076  1.00  0.00           H  
ATOM   1951  HG  SER A 122      20.437  67.840 -15.362  1.00  0.00           H  
ATOM   1952  N   ASN A 123      17.125  65.507 -14.238  1.00  0.00           N  
ATOM   1953  CA  ASN A 123      16.877  64.916 -12.928  1.00  0.00           C  
ATOM   1954  C   ASN A 123      18.176  64.859 -12.121  1.00  0.00           C  
ATOM   1955  O   ASN A 123      18.157  64.890 -10.888  1.00  0.00           O  
ATOM   1956  CB  ASN A 123      16.283  63.530 -13.073  1.00  0.00           C  
ATOM   1957  CG  ASN A 123      14.857  63.560 -13.549  1.00  0.00           C  
ATOM   1958  OD1 ASN A 123      14.168  64.579 -13.431  1.00  0.00           O  
ATOM   1959  ND2 ASN A 123      14.401  62.460 -14.091  1.00  0.00           N  
ATOM   1960  H   ASN A 123      17.006  64.950 -15.072  1.00  0.00           H  
ATOM   1961  HA  ASN A 123      16.175  65.551 -12.385  1.00  0.00           H  
ATOM   1962 1HB  ASN A 123      16.881  62.950 -13.777  1.00  0.00           H  
ATOM   1963 2HB  ASN A 123      16.323  63.017 -12.113  1.00  0.00           H  
ATOM   1964 1HD2 ASN A 123      13.460  62.421 -14.426  1.00  0.00           H  
ATOM   1965 2HD2 ASN A 123      14.992  61.658 -14.168  1.00  0.00           H  
ATOM   1966  N   LEU A 124      19.306  64.784 -12.832  1.00  0.00           N  
ATOM   1967  CA  LEU A 124      20.615  64.743 -12.203  1.00  0.00           C  
ATOM   1968  C   LEU A 124      20.874  66.088 -11.531  1.00  0.00           C  
ATOM   1969  O   LEU A 124      21.393  66.148 -10.416  1.00  0.00           O  
ATOM   1970  CB  LEU A 124      21.683  64.482 -13.281  1.00  0.00           C  
ATOM   1971  CG  LEU A 124      21.655  63.099 -13.952  1.00  0.00           C  
ATOM   1972  CD1 LEU A 124      22.587  63.103 -15.138  1.00  0.00           C  
ATOM   1973  CD2 LEU A 124      22.113  62.052 -12.971  1.00  0.00           C  
ATOM   1974  H   LEU A 124      19.243  64.774 -13.838  1.00  0.00           H  
ATOM   1975  HA  LEU A 124      20.630  63.954 -11.453  1.00  0.00           H  
ATOM   1976 1HB  LEU A 124      21.597  65.234 -14.056  1.00  0.00           H  
ATOM   1977 2HB  LEU A 124      22.657  64.585 -12.827  1.00  0.00           H  
ATOM   1978  HG  LEU A 124      20.644  62.876 -14.294  1.00  0.00           H  
ATOM   1979 1HD1 LEU A 124      22.581  62.123 -15.618  1.00  0.00           H  
ATOM   1980 2HD1 LEU A 124      22.274  63.864 -15.860  1.00  0.00           H  
ATOM   1981 3HD1 LEU A 124      23.561  63.322 -14.790  1.00  0.00           H  
ATOM   1982 1HD2 LEU A 124      22.100  61.074 -13.454  1.00  0.00           H  
ATOM   1983 2HD2 LEU A 124      23.131  62.283 -12.657  1.00  0.00           H  
ATOM   1984 3HD2 LEU A 124      21.451  62.040 -12.105  1.00  0.00           H  
ATOM   1985  N   ALA A 125      20.471  67.172 -12.205  1.00  0.00           N  
ATOM   1986  CA  ALA A 125      20.628  68.520 -11.667  1.00  0.00           C  
ATOM   1987  C   ALA A 125      19.721  68.733 -10.453  1.00  0.00           C  
ATOM   1988  O   ALA A 125      20.121  69.392  -9.494  1.00  0.00           O  
ATOM   1989  CB  ALA A 125      20.334  69.559 -12.729  1.00  0.00           C  
ATOM   1990  H   ALA A 125      20.055  67.049 -13.126  1.00  0.00           H  
ATOM   1991  HA  ALA A 125      21.660  68.638 -11.344  1.00  0.00           H  
ATOM   1992 1HB  ALA A 125      20.480  70.554 -12.316  1.00  0.00           H  
ATOM   1993 2HB  ALA A 125      21.011  69.408 -13.569  1.00  0.00           H  
ATOM   1994 3HB  ALA A 125      19.303  69.450 -13.066  1.00  0.00           H  
ATOM   1995  N   GLU A 126      18.511  68.161 -10.473  1.00  0.00           N  
ATOM   1996  CA  GLU A 126      17.619  68.337  -9.327  1.00  0.00           C  
ATOM   1997  C   GLU A 126      18.155  67.564  -8.118  1.00  0.00           C  
ATOM   1998  O   GLU A 126      18.110  68.059  -6.975  1.00  0.00           O  
ATOM   1999  CB  GLU A 126      16.193  67.894  -9.667  1.00  0.00           C  
ATOM   2000  CG  GLU A 126      15.458  68.792 -10.694  1.00  0.00           C  
ATOM   2001  CD  GLU A 126      15.255  70.226 -10.223  1.00  0.00           C  
ATOM   2002  OE1 GLU A 126      14.865  70.418  -9.098  1.00  0.00           O  
ATOM   2003  OE2 GLU A 126      15.496  71.141 -10.994  1.00  0.00           O  
ATOM   2004  H   GLU A 126      18.206  67.651 -11.308  1.00  0.00           H  
ATOM   2005  HA  GLU A 126      17.594  69.392  -9.069  1.00  0.00           H  
ATOM   2006 1HB  GLU A 126      16.223  66.882 -10.077  1.00  0.00           H  
ATOM   2007 2HB  GLU A 126      15.595  67.861  -8.757  1.00  0.00           H  
ATOM   2008 1HG  GLU A 126      16.044  68.805 -11.617  1.00  0.00           H  
ATOM   2009 2HG  GLU A 126      14.492  68.346 -10.922  1.00  0.00           H  
ATOM   2010  N   LYS A 127      18.721  66.375  -8.373  1.00  0.00           N  
ATOM   2011  CA  LYS A 127      19.321  65.601  -7.301  1.00  0.00           C  
ATOM   2012  C   LYS A 127      20.518  66.388  -6.780  1.00  0.00           C  
ATOM   2013  O   LYS A 127      20.703  66.513  -5.569  1.00  0.00           O  
ATOM   2014  CB  LYS A 127      19.694  64.193  -7.787  1.00  0.00           C  
ATOM   2015  CG  LYS A 127      20.284  63.236  -6.717  1.00  0.00           C  
ATOM   2016  CD  LYS A 127      20.416  61.790  -7.270  1.00  0.00           C  
ATOM   2017  CE  LYS A 127      21.208  60.882  -6.330  1.00  0.00           C  
ATOM   2018  NZ  LYS A 127      20.445  60.520  -5.111  1.00  0.00           N  
ATOM   2019  H   LYS A 127      18.702  65.992  -9.324  1.00  0.00           H  
ATOM   2020  HA  LYS A 127      18.600  65.503  -6.490  1.00  0.00           H  
ATOM   2021 1HB  LYS A 127      18.812  63.718  -8.217  1.00  0.00           H  
ATOM   2022 2HB  LYS A 127      20.422  64.288  -8.591  1.00  0.00           H  
ATOM   2023 1HG  LYS A 127      21.272  63.592  -6.421  1.00  0.00           H  
ATOM   2024 2HG  LYS A 127      19.645  63.225  -5.834  1.00  0.00           H  
ATOM   2025 1HD  LYS A 127      19.414  61.371  -7.372  1.00  0.00           H  
ATOM   2026 2HD  LYS A 127      20.871  61.784  -8.243  1.00  0.00           H  
ATOM   2027 1HE  LYS A 127      21.494  59.973  -6.855  1.00  0.00           H  
ATOM   2028 2HE  LYS A 127      22.111  61.408  -6.019  1.00  0.00           H  
ATOM   2029 1HZ  LYS A 127      21.052  59.944  -4.480  1.00  0.00           H  
ATOM   2030 2HZ  LYS A 127      20.207  61.366  -4.581  1.00  0.00           H  
ATOM   2031 3HZ  LYS A 127      19.611  60.018  -5.337  1.00  0.00           H  
ATOM   2032  N   ALA A 128      21.296  66.978  -7.692  1.00  0.00           N  
ATOM   2033  CA  ALA A 128      22.451  67.759  -7.301  1.00  0.00           C  
ATOM   2034  C   ALA A 128      22.085  68.952  -6.435  1.00  0.00           C  
ATOM   2035  O   ALA A 128      22.749  69.207  -5.431  1.00  0.00           O  
ATOM   2036  CB  ALA A 128      23.142  68.268  -8.525  1.00  0.00           C  
ATOM   2037  H   ALA A 128      21.116  66.837  -8.688  1.00  0.00           H  
ATOM   2038  HA  ALA A 128      23.119  67.116  -6.742  1.00  0.00           H  
ATOM   2039 1HB  ALA A 128      24.002  68.815  -8.235  1.00  0.00           H  
ATOM   2040 2HB  ALA A 128      23.415  67.476  -9.152  1.00  0.00           H  
ATOM   2041 3HB  ALA A 128      22.473  68.899  -9.056  1.00  0.00           H  
ATOM   2042  N   LYS A 129      21.003  69.659  -6.772  1.00  0.00           N  
ATOM   2043  CA  LYS A 129      20.602  70.806  -5.963  1.00  0.00           C  
ATOM   2044  C   LYS A 129      20.204  70.365  -4.567  1.00  0.00           C  
ATOM   2045  O   LYS A 129      20.526  71.039  -3.581  1.00  0.00           O  
ATOM   2046  CB  LYS A 129      19.494  71.600  -6.646  1.00  0.00           C  
ATOM   2047  CG  LYS A 129      19.980  72.403  -7.860  1.00  0.00           C  
ATOM   2048  CD  LYS A 129      18.898  73.307  -8.408  1.00  0.00           C  
ATOM   2049  CE  LYS A 129      17.863  72.489  -9.145  1.00  0.00           C  
ATOM   2050  NZ  LYS A 129      16.817  73.328  -9.797  1.00  0.00           N  
ATOM   2051  H   LYS A 129      20.490  69.426  -7.627  1.00  0.00           H  
ATOM   2052  HA  LYS A 129      21.458  71.466  -5.864  1.00  0.00           H  
ATOM   2053 1HB  LYS A 129      18.719  70.908  -6.993  1.00  0.00           H  
ATOM   2054 2HB  LYS A 129      19.035  72.284  -5.934  1.00  0.00           H  
ATOM   2055 1HG  LYS A 129      20.844  73.004  -7.577  1.00  0.00           H  
ATOM   2056 2HG  LYS A 129      20.281  71.717  -8.640  1.00  0.00           H  
ATOM   2057 1HD  LYS A 129      18.415  73.846  -7.593  1.00  0.00           H  
ATOM   2058 2HD  LYS A 129      19.338  74.028  -9.096  1.00  0.00           H  
ATOM   2059 1HE  LYS A 129      18.367  71.896  -9.911  1.00  0.00           H  
ATOM   2060 2HE  LYS A 129      17.377  71.812  -8.442  1.00  0.00           H  
ATOM   2061 1HZ  LYS A 129      16.175  72.670 -10.270  1.00  0.00           H  
ATOM   2062 2HZ  LYS A 129      16.317  73.860  -9.109  1.00  0.00           H  
ATOM   2063 3HZ  LYS A 129      17.228  73.946 -10.470  1.00  0.00           H  
ATOM   2064  N   THR A 130      19.553  69.203  -4.478  1.00  0.00           N  
ATOM   2065  CA  THR A 130      19.133  68.661  -3.201  1.00  0.00           C  
ATOM   2066  C   THR A 130      20.385  68.403  -2.351  1.00  0.00           C  
ATOM   2067  O   THR A 130      20.443  68.797  -1.185  1.00  0.00           O  
ATOM   2068  CB  THR A 130      18.343  67.349  -3.419  1.00  0.00           C  
ATOM   2069  OG1 THR A 130      17.192  67.619  -4.245  1.00  0.00           O  
ATOM   2070  CG2 THR A 130      17.880  66.757  -2.095  1.00  0.00           C  
ATOM   2071  H   THR A 130      19.304  68.698  -5.338  1.00  0.00           H  
ATOM   2072  HA  THR A 130      18.502  69.388  -2.691  1.00  0.00           H  
ATOM   2073  HB  THR A 130      18.973  66.628  -3.910  1.00  0.00           H  
ATOM   2074  HG1 THR A 130      17.492  67.848  -5.163  1.00  0.00           H  
ATOM   2075 1HG2 THR A 130      17.334  65.834  -2.287  1.00  0.00           H  
ATOM   2076 2HG2 THR A 130      18.743  66.545  -1.466  1.00  0.00           H  
ATOM   2077 3HG2 THR A 130      17.227  67.454  -1.597  1.00  0.00           H  
ATOM   2078  N   ILE A 131      21.420  67.824  -2.973  1.00  0.00           N  
ATOM   2079  CA  ILE A 131      22.675  67.501  -2.292  1.00  0.00           C  
ATOM   2080  C   ILE A 131      23.392  68.749  -1.810  1.00  0.00           C  
ATOM   2081  O   ILE A 131      23.911  68.775  -0.687  1.00  0.00           O  
ATOM   2082  CB  ILE A 131      23.642  66.756  -3.201  1.00  0.00           C  
ATOM   2083  CG1 ILE A 131      23.090  65.414  -3.528  1.00  0.00           C  
ATOM   2084  CG2 ILE A 131      24.992  66.621  -2.483  1.00  0.00           C  
ATOM   2085  CD1 ILE A 131      23.818  64.739  -4.642  1.00  0.00           C  
ATOM   2086  H   ILE A 131      21.294  67.541  -3.951  1.00  0.00           H  
ATOM   2087  HA  ILE A 131      22.450  66.876  -1.433  1.00  0.00           H  
ATOM   2088  HB  ILE A 131      23.772  67.298  -4.130  1.00  0.00           H  
ATOM   2089 1HG1 ILE A 131      23.131  64.805  -2.647  1.00  0.00           H  
ATOM   2090 2HG1 ILE A 131      22.052  65.527  -3.814  1.00  0.00           H  
ATOM   2091 1HG2 ILE A 131      25.659  66.097  -3.119  1.00  0.00           H  
ATOM   2092 2HG2 ILE A 131      25.396  67.610  -2.264  1.00  0.00           H  
ATOM   2093 3HG2 ILE A 131      24.863  66.064  -1.552  1.00  0.00           H  
ATOM   2094 1HD1 ILE A 131      23.368  63.773  -4.859  1.00  0.00           H  
ATOM   2095 2HD1 ILE A 131      23.761  65.360  -5.503  1.00  0.00           H  
ATOM   2096 3HD1 ILE A 131      24.839  64.602  -4.360  1.00  0.00           H  
ATOM   2097  N   ILE A 132      23.430  69.781  -2.656  1.00  0.00           N  
ATOM   2098  CA  ILE A 132      24.106  71.014  -2.294  1.00  0.00           C  
ATOM   2099  C   ILE A 132      23.441  71.604  -1.069  1.00  0.00           C  
ATOM   2100  O   ILE A 132      24.124  71.990  -0.118  1.00  0.00           O  
ATOM   2101  CB  ILE A 132      24.026  72.068  -3.419  1.00  0.00           C  
ATOM   2102  CG1 ILE A 132      24.826  71.625  -4.604  1.00  0.00           C  
ATOM   2103  CG2 ILE A 132      24.534  73.378  -2.903  1.00  0.00           C  
ATOM   2104  CD1 ILE A 132      24.605  72.408  -5.876  1.00  0.00           C  
ATOM   2105  H   ILE A 132      22.999  69.682  -3.581  1.00  0.00           H  
ATOM   2106  HA  ILE A 132      25.145  70.796  -2.068  1.00  0.00           H  
ATOM   2107  HB  ILE A 132      22.989  72.177  -3.742  1.00  0.00           H  
ATOM   2108 1HG1 ILE A 132      25.884  71.675  -4.359  1.00  0.00           H  
ATOM   2109 2HG1 ILE A 132      24.561  70.618  -4.788  1.00  0.00           H  
ATOM   2110 1HG2 ILE A 132      24.469  74.124  -3.689  1.00  0.00           H  
ATOM   2111 2HG2 ILE A 132      23.924  73.680  -2.062  1.00  0.00           H  
ATOM   2112 3HG2 ILE A 132      25.570  73.270  -2.588  1.00  0.00           H  
ATOM   2113 1HD1 ILE A 132      25.213  71.984  -6.664  1.00  0.00           H  
ATOM   2114 2HD1 ILE A 132      23.563  72.351  -6.162  1.00  0.00           H  
ATOM   2115 3HD1 ILE A 132      24.884  73.446  -5.719  1.00  0.00           H  
ATOM   2116  N   LEU A 133      22.109  71.644  -1.061  1.00  0.00           N  
ATOM   2117  CA  LEU A 133      21.413  72.203   0.080  1.00  0.00           C  
ATOM   2118  C   LEU A 133      21.617  71.368   1.352  1.00  0.00           C  
ATOM   2119  O   LEU A 133      21.737  71.935   2.444  1.00  0.00           O  
ATOM   2120  CB  LEU A 133      19.933  72.343  -0.228  1.00  0.00           C  
ATOM   2121  CG  LEU A 133      19.568  73.369  -1.283  1.00  0.00           C  
ATOM   2122  CD1 LEU A 133      18.053  73.270  -1.582  1.00  0.00           C  
ATOM   2123  CD2 LEU A 133      19.962  74.750  -0.780  1.00  0.00           C  
ATOM   2124  H   LEU A 133      21.579  71.306  -1.873  1.00  0.00           H  
ATOM   2125  HA  LEU A 133      21.812  73.198   0.260  1.00  0.00           H  
ATOM   2126 1HB  LEU A 133      19.544  71.377  -0.540  1.00  0.00           H  
ATOM   2127 2HB  LEU A 133      19.459  72.659   0.672  1.00  0.00           H  
ATOM   2128  HG  LEU A 133      20.108  73.154  -2.207  1.00  0.00           H  
ATOM   2129 1HD1 LEU A 133      17.786  73.999  -2.347  1.00  0.00           H  
ATOM   2130 2HD1 LEU A 133      17.819  72.265  -1.941  1.00  0.00           H  
ATOM   2131 3HD1 LEU A 133      17.487  73.476  -0.676  1.00  0.00           H  
ATOM   2132 1HD2 LEU A 133      19.712  75.503  -1.528  1.00  0.00           H  
ATOM   2133 2HD2 LEU A 133      19.424  74.977   0.147  1.00  0.00           H  
ATOM   2134 3HD2 LEU A 133      21.034  74.779  -0.588  1.00  0.00           H  
ATOM   2135  N   GLN A 134      21.684  70.032   1.229  1.00  0.00           N  
ATOM   2136  CA  GLN A 134      21.898  69.197   2.413  1.00  0.00           C  
ATOM   2137  C   GLN A 134      23.277  69.472   3.010  1.00  0.00           C  
ATOM   2138  O   GLN A 134      23.423  69.692   4.222  1.00  0.00           O  
ATOM   2139  CB  GLN A 134      21.875  67.709   2.011  1.00  0.00           C  
ATOM   2140  CG  GLN A 134      20.540  67.142   1.597  1.00  0.00           C  
ATOM   2141  CD  GLN A 134      20.671  65.763   0.977  1.00  0.00           C  
ATOM   2142  OE1 GLN A 134      21.757  65.385   0.505  1.00  0.00           O  
ATOM   2143  NE2 GLN A 134      19.585  64.993   0.965  1.00  0.00           N  
ATOM   2144  H   GLN A 134      21.541  69.596   0.313  1.00  0.00           H  
ATOM   2145  HA  GLN A 134      21.129  69.412   3.154  1.00  0.00           H  
ATOM   2146 1HB  GLN A 134      22.554  67.561   1.175  1.00  0.00           H  
ATOM   2147 2HB  GLN A 134      22.245  67.103   2.824  1.00  0.00           H  
ATOM   2148 1HG  GLN A 134      19.907  67.046   2.466  1.00  0.00           H  
ATOM   2149 2HG  GLN A 134      20.084  67.789   0.897  1.00  0.00           H  
ATOM   2150 1HE2 GLN A 134      19.630  64.077   0.580  1.00  0.00           H  
ATOM   2151 2HE2 GLN A 134      18.709  65.321   1.390  1.00  0.00           H  
ATOM   2152  N   ALA A 135      24.286  69.532   2.136  1.00  0.00           N  
ATOM   2153  CA  ALA A 135      25.648  69.760   2.578  1.00  0.00           C  
ATOM   2154  C   ALA A 135      25.794  71.148   3.191  1.00  0.00           C  
ATOM   2155  O   ALA A 135      26.462  71.305   4.223  1.00  0.00           O  
ATOM   2156  CB  ALA A 135      26.592  69.583   1.411  1.00  0.00           C  
ATOM   2157  H   ALA A 135      24.101  69.373   1.139  1.00  0.00           H  
ATOM   2158  HA  ALA A 135      25.881  69.025   3.343  1.00  0.00           H  
ATOM   2159 1HB  ALA A 135      27.614  69.729   1.740  1.00  0.00           H  
ATOM   2160 2HB  ALA A 135      26.478  68.584   1.001  1.00  0.00           H  
ATOM   2161 3HB  ALA A 135      26.333  70.312   0.650  1.00  0.00           H  
ATOM   2162  N   ARG A 136      25.116  72.144   2.596  1.00  0.00           N  
ATOM   2163  CA  ARG A 136      25.175  73.499   3.115  1.00  0.00           C  
ATOM   2164  C   ARG A 136      24.467  73.620   4.435  1.00  0.00           C  
ATOM   2165  O   ARG A 136      24.952  74.316   5.317  1.00  0.00           O  
ATOM   2166  CB  ARG A 136      24.612  74.520   2.141  1.00  0.00           C  
ATOM   2167  CG  ARG A 136      25.502  74.753   0.977  1.00  0.00           C  
ATOM   2168  CD  ARG A 136      24.994  75.707  -0.008  1.00  0.00           C  
ATOM   2169  NE  ARG A 136      25.968  75.869  -1.088  1.00  0.00           N  
ATOM   2170  CZ  ARG A 136      25.753  76.536  -2.237  1.00  0.00           C  
ATOM   2171  NH1 ARG A 136      24.586  77.106  -2.461  1.00  0.00           N  
ATOM   2172  NH2 ARG A 136      26.710  76.619  -3.147  1.00  0.00           N  
ATOM   2173  H   ARG A 136      24.585  71.966   1.739  1.00  0.00           H  
ATOM   2174  HA  ARG A 136      26.223  73.751   3.262  1.00  0.00           H  
ATOM   2175 1HB  ARG A 136      23.650  74.170   1.765  1.00  0.00           H  
ATOM   2176 2HB  ARG A 136      24.449  75.470   2.651  1.00  0.00           H  
ATOM   2177 1HG  ARG A 136      26.448  75.139   1.349  1.00  0.00           H  
ATOM   2178 2HG  ARG A 136      25.670  73.815   0.472  1.00  0.00           H  
ATOM   2179 1HD  ARG A 136      24.057  75.348  -0.427  1.00  0.00           H  
ATOM   2180 2HD  ARG A 136      24.838  76.675   0.462  1.00  0.00           H  
ATOM   2181  HE  ARG A 136      26.894  75.430  -0.944  1.00  0.00           H  
ATOM   2182 1HH1 ARG A 136      23.852  77.043  -1.768  1.00  0.00           H  
ATOM   2183 2HH1 ARG A 136      24.425  77.606  -3.323  1.00  0.00           H  
ATOM   2184 1HH2 ARG A 136      27.613  76.185  -2.987  1.00  0.00           H  
ATOM   2185 2HH2 ARG A 136      26.546  77.118  -4.007  1.00  0.00           H  
ATOM   2186  N   ALA A 137      23.359  72.912   4.635  1.00  0.00           N  
ATOM   2187  CA  ALA A 137      22.705  73.037   5.922  1.00  0.00           C  
ATOM   2188  C   ALA A 137      23.650  72.622   7.038  1.00  0.00           C  
ATOM   2189  O   ALA A 137      23.725  73.285   8.080  1.00  0.00           O  
ATOM   2190  CB  ALA A 137      21.481  72.169   5.961  1.00  0.00           C  
ATOM   2191  H   ALA A 137      22.948  72.342   3.890  1.00  0.00           H  
ATOM   2192  HA  ALA A 137      22.429  74.077   6.069  1.00  0.00           H  
ATOM   2193 1HB  ALA A 137      21.015  72.277   6.921  1.00  0.00           H  
ATOM   2194 2HB  ALA A 137      20.792  72.470   5.169  1.00  0.00           H  
ATOM   2195 3HB  ALA A 137      21.783  71.131   5.808  1.00  0.00           H  
ATOM   2196  N   ALA A 138      24.418  71.550   6.811  1.00  0.00           N  
ATOM   2197  CA  ALA A 138      25.369  71.133   7.828  1.00  0.00           C  
ATOM   2198  C   ALA A 138      26.474  72.172   7.994  1.00  0.00           C  
ATOM   2199  O   ALA A 138      26.836  72.511   9.124  1.00  0.00           O  
ATOM   2200  CB  ALA A 138      25.944  69.787   7.471  1.00  0.00           C  
ATOM   2201  H   ALA A 138      24.309  71.022   5.935  1.00  0.00           H  
ATOM   2202  HA  ALA A 138      24.853  71.052   8.778  1.00  0.00           H  
ATOM   2203 1HB  ALA A 138      26.645  69.468   8.237  1.00  0.00           H  
ATOM   2204 2HB  ALA A 138      25.141  69.070   7.396  1.00  0.00           H  
ATOM   2205 3HB  ALA A 138      26.449  69.863   6.518  1.00  0.00           H  
ATOM   2206  N   GLU A 139      26.960  72.736   6.880  1.00  0.00           N  
ATOM   2207  CA  GLU A 139      28.024  73.734   6.961  1.00  0.00           C  
ATOM   2208  C   GLU A 139      27.575  74.969   7.722  1.00  0.00           C  
ATOM   2209  O   GLU A 139      28.327  75.518   8.534  1.00  0.00           O  
ATOM   2210  CB  GLU A 139      28.515  74.157   5.569  1.00  0.00           C  
ATOM   2211  CG  GLU A 139      29.652  75.199   5.611  1.00  0.00           C  
ATOM   2212  CD  GLU A 139      30.221  75.615   4.240  1.00  0.00           C  
ATOM   2213  OE1 GLU A 139      29.935  74.989   3.241  1.00  0.00           O  
ATOM   2214  OE2 GLU A 139      30.937  76.602   4.210  1.00  0.00           O  
ATOM   2215  H   GLU A 139      26.620  72.425   5.964  1.00  0.00           H  
ATOM   2216  HA  GLU A 139      28.862  73.292   7.499  1.00  0.00           H  
ATOM   2217 1HB  GLU A 139      28.855  73.279   5.017  1.00  0.00           H  
ATOM   2218 2HB  GLU A 139      27.685  74.593   5.016  1.00  0.00           H  
ATOM   2219 1HG  GLU A 139      29.267  76.090   6.110  1.00  0.00           H  
ATOM   2220 2HG  GLU A 139      30.461  74.802   6.225  1.00  0.00           H  
ATOM   2221  N   LEU A 140      26.346  75.405   7.464  1.00  0.00           N  
ATOM   2222  CA  LEU A 140      25.817  76.590   8.101  1.00  0.00           C  
ATOM   2223  C   LEU A 140      25.671  76.364   9.598  1.00  0.00           C  
ATOM   2224  O   LEU A 140      26.066  77.228  10.379  1.00  0.00           O  
ATOM   2225  CB  LEU A 140      24.464  76.931   7.481  1.00  0.00           C  
ATOM   2226  CG  LEU A 140      24.473  77.425   6.032  1.00  0.00           C  
ATOM   2227  CD1 LEU A 140      23.033  77.464   5.504  1.00  0.00           C  
ATOM   2228  CD2 LEU A 140      25.080  78.786   5.981  1.00  0.00           C  
ATOM   2229  H   LEU A 140      25.778  74.903   6.785  1.00  0.00           H  
ATOM   2230  HA  LEU A 140      26.507  77.413   7.932  1.00  0.00           H  
ATOM   2231 1HB  LEU A 140      23.869  76.036   7.489  1.00  0.00           H  
ATOM   2232 2HB  LEU A 140      23.997  77.689   8.086  1.00  0.00           H  
ATOM   2233  HG  LEU A 140      25.055  76.744   5.419  1.00  0.00           H  
ATOM   2234 1HD1 LEU A 140      23.034  77.802   4.477  1.00  0.00           H  
ATOM   2235 2HD1 LEU A 140      22.604  76.465   5.552  1.00  0.00           H  
ATOM   2236 3HD1 LEU A 140      22.441  78.146   6.105  1.00  0.00           H  
ATOM   2237 1HD2 LEU A 140      25.090  79.146   4.957  1.00  0.00           H  
ATOM   2238 2HD2 LEU A 140      24.478  79.446   6.591  1.00  0.00           H  
ATOM   2239 3HD2 LEU A 140      26.098  78.750   6.365  1.00  0.00           H  
ATOM   2240  N   ALA A 141      25.191  75.183  10.019  1.00  0.00           N  
ATOM   2241  CA  ALA A 141      25.059  74.922  11.455  1.00  0.00           C  
ATOM   2242  C   ALA A 141      26.424  74.927  12.141  1.00  0.00           C  
ATOM   2243  O   ALA A 141      26.573  75.430  13.263  1.00  0.00           O  
ATOM   2244  CB  ALA A 141      24.358  73.610  11.691  1.00  0.00           C  
ATOM   2245  H   ALA A 141      24.873  74.479   9.341  1.00  0.00           H  
ATOM   2246  HA  ALA A 141      24.468  75.715  11.889  1.00  0.00           H  
ATOM   2247 1HB  ALA A 141      24.249  73.450  12.756  1.00  0.00           H  
ATOM   2248 2HB  ALA A 141      23.385  73.657  11.228  1.00  0.00           H  
ATOM   2249 3HB  ALA A 141      24.941  72.799  11.251  1.00  0.00           H  
ATOM   2250  N   ILE A 142      27.438  74.413  11.447  1.00  0.00           N  
ATOM   2251  CA  ILE A 142      28.783  74.401  11.994  1.00  0.00           C  
ATOM   2252  C   ILE A 142      29.312  75.823  12.139  1.00  0.00           C  
ATOM   2253  O   ILE A 142      29.872  76.183  13.183  1.00  0.00           O  
ATOM   2254  CB  ILE A 142      29.725  73.583  11.112  1.00  0.00           C  
ATOM   2255  CG1 ILE A 142      29.336  72.091  11.173  1.00  0.00           C  
ATOM   2256  CG2 ILE A 142      31.140  73.813  11.541  1.00  0.00           C  
ATOM   2257  CD1 ILE A 142      30.012  71.238  10.118  1.00  0.00           C  
ATOM   2258  H   ILE A 142      27.262  73.986  10.530  1.00  0.00           H  
ATOM   2259  HA  ILE A 142      28.751  73.944  12.980  1.00  0.00           H  
ATOM   2260  HB  ILE A 142      29.612  73.900  10.077  1.00  0.00           H  
ATOM   2261 1HG1 ILE A 142      29.601  71.701  12.153  1.00  0.00           H  
ATOM   2262 2HG1 ILE A 142      28.261  72.007  11.050  1.00  0.00           H  
ATOM   2263 1HG2 ILE A 142      31.791  73.246  10.897  1.00  0.00           H  
ATOM   2264 2HG2 ILE A 142      31.386  74.872  11.459  1.00  0.00           H  
ATOM   2265 3HG2 ILE A 142      31.273  73.490  12.572  1.00  0.00           H  
ATOM   2266 1HD1 ILE A 142      29.692  70.201  10.219  1.00  0.00           H  
ATOM   2267 2HD1 ILE A 142      29.741  71.604   9.131  1.00  0.00           H  
ATOM   2268 3HD1 ILE A 142      31.089  71.295  10.248  1.00  0.00           H  
ATOM   2269  N   ARG A 143      29.124  76.642  11.101  1.00  0.00           N  
ATOM   2270  CA  ARG A 143      29.573  78.020  11.171  1.00  0.00           C  
ATOM   2271  C   ARG A 143      28.857  78.767  12.289  1.00  0.00           C  
ATOM   2272  O   ARG A 143      29.514  79.480  13.043  1.00  0.00           O  
ATOM   2273  CB  ARG A 143      29.390  78.723   9.840  1.00  0.00           C  
ATOM   2274  CG  ARG A 143      30.375  78.281   8.765  1.00  0.00           C  
ATOM   2275  CD  ARG A 143      30.180  79.016   7.493  1.00  0.00           C  
ATOM   2276  NE  ARG A 143      31.103  78.567   6.451  1.00  0.00           N  
ATOM   2277  CZ  ARG A 143      32.363  78.995   6.285  1.00  0.00           C  
ATOM   2278  NH1 ARG A 143      32.900  79.895   7.084  1.00  0.00           N  
ATOM   2279  NH2 ARG A 143      33.047  78.485   5.292  1.00  0.00           N  
ATOM   2280  H   ARG A 143      28.674  76.289  10.251  1.00  0.00           H  
ATOM   2281  HA  ARG A 143      30.639  78.017  11.394  1.00  0.00           H  
ATOM   2282 1HB  ARG A 143      28.381  78.534   9.470  1.00  0.00           H  
ATOM   2283 2HB  ARG A 143      29.497  79.794   9.976  1.00  0.00           H  
ATOM   2284 1HG  ARG A 143      31.391  78.458   9.113  1.00  0.00           H  
ATOM   2285 2HG  ARG A 143      30.241  77.216   8.569  1.00  0.00           H  
ATOM   2286 1HD  ARG A 143      29.161  78.847   7.139  1.00  0.00           H  
ATOM   2287 2HD  ARG A 143      30.338  80.080   7.656  1.00  0.00           H  
ATOM   2288  HE  ARG A 143      30.787  77.857   5.773  1.00  0.00           H  
ATOM   2289 1HH1 ARG A 143      32.363  80.277   7.845  1.00  0.00           H  
ATOM   2290 2HH1 ARG A 143      33.850  80.199   6.934  1.00  0.00           H  
ATOM   2291 1HH2 ARG A 143      32.575  77.787   4.696  1.00  0.00           H  
ATOM   2292 2HH2 ARG A 143      33.996  78.771   5.118  1.00  0.00           H  
ATOM   2293  N   ILE A 144      27.563  78.494  12.498  1.00  0.00           N  
ATOM   2294  CA  ILE A 144      26.814  79.119  13.586  1.00  0.00           C  
ATOM   2295  C   ILE A 144      27.420  78.773  14.929  1.00  0.00           C  
ATOM   2296  O   ILE A 144      27.607  79.649  15.770  1.00  0.00           O  
ATOM   2297  CB  ILE A 144      25.335  78.683  13.568  1.00  0.00           C  
ATOM   2298  CG1 ILE A 144      24.641  79.314  12.347  1.00  0.00           C  
ATOM   2299  CG2 ILE A 144      24.644  79.009  14.913  1.00  0.00           C  
ATOM   2300  CD1 ILE A 144      23.307  78.726  12.003  1.00  0.00           C  
ATOM   2301  H   ILE A 144      27.072  77.878  11.844  1.00  0.00           H  
ATOM   2302  HA  ILE A 144      26.856  80.198  13.451  1.00  0.00           H  
ATOM   2303  HB  ILE A 144      25.299  77.609  13.426  1.00  0.00           H  
ATOM   2304 1HG1 ILE A 144      24.500  80.373  12.550  1.00  0.00           H  
ATOM   2305 2HG1 ILE A 144      25.293  79.222  11.488  1.00  0.00           H  
ATOM   2306 1HG2 ILE A 144      23.618  78.651  14.890  1.00  0.00           H  
ATOM   2307 2HG2 ILE A 144      25.178  78.517  15.714  1.00  0.00           H  
ATOM   2308 3HG2 ILE A 144      24.648  80.062  15.091  1.00  0.00           H  
ATOM   2309 1HD1 ILE A 144      22.909  79.234  11.144  1.00  0.00           H  
ATOM   2310 2HD1 ILE A 144      23.445  77.696  11.770  1.00  0.00           H  
ATOM   2311 3HD1 ILE A 144      22.623  78.822  12.830  1.00  0.00           H  
ATOM   2312  N   GLU A 145      27.769  77.509  15.155  1.00  0.00           N  
ATOM   2313  CA  GLU A 145      28.372  77.200  16.445  1.00  0.00           C  
ATOM   2314  C   GLU A 145      29.656  77.992  16.702  1.00  0.00           C  
ATOM   2315  O   GLU A 145      29.909  78.391  17.840  1.00  0.00           O  
ATOM   2316  CB  GLU A 145      28.649  75.708  16.608  1.00  0.00           C  
ATOM   2317  CG  GLU A 145      29.195  75.353  18.006  1.00  0.00           C  
ATOM   2318  CD  GLU A 145      29.330  73.878  18.251  1.00  0.00           C  
ATOM   2319  OE1 GLU A 145      29.720  73.154  17.357  1.00  0.00           O  
ATOM   2320  OE2 GLU A 145      29.001  73.447  19.330  1.00  0.00           O  
ATOM   2321  H   GLU A 145      27.593  76.784  14.450  1.00  0.00           H  
ATOM   2322  HA  GLU A 145      27.674  77.497  17.216  1.00  0.00           H  
ATOM   2323 1HB  GLU A 145      27.733  75.146  16.430  1.00  0.00           H  
ATOM   2324 2HB  GLU A 145      29.379  75.393  15.859  1.00  0.00           H  
ATOM   2325 1HG  GLU A 145      30.175  75.818  18.117  1.00  0.00           H  
ATOM   2326 2HG  GLU A 145      28.536  75.784  18.761  1.00  0.00           H  
ATOM   2327  N   GLU A 146      30.489  78.188  15.671  1.00  0.00           N  
ATOM   2328  CA  GLU A 146      31.720  78.962  15.869  1.00  0.00           C  
ATOM   2329  C   GLU A 146      31.497  80.492  15.927  1.00  0.00           C  
ATOM   2330  O   GLU A 146      32.150  81.189  16.709  1.00  0.00           O  
ATOM   2331  CB  GLU A 146      32.746  78.644  14.772  1.00  0.00           C  
ATOM   2332  CG  GLU A 146      33.324  77.226  14.836  1.00  0.00           C  
ATOM   2333  CD  GLU A 146      34.399  76.958  13.792  1.00  0.00           C  
ATOM   2334  OE1 GLU A 146      34.554  77.750  12.890  1.00  0.00           O  
ATOM   2335  OE2 GLU A 146      35.081  75.965  13.922  1.00  0.00           O  
ATOM   2336  H   GLU A 146      30.250  77.789  14.755  1.00  0.00           H  
ATOM   2337  HA  GLU A 146      32.150  78.658  16.822  1.00  0.00           H  
ATOM   2338 1HB  GLU A 146      32.268  78.764  13.795  1.00  0.00           H  
ATOM   2339 2HB  GLU A 146      33.569  79.354  14.825  1.00  0.00           H  
ATOM   2340 1HG  GLU A 146      33.743  77.062  15.827  1.00  0.00           H  
ATOM   2341 2HG  GLU A 146      32.503  76.517  14.696  1.00  0.00           H  
ATOM   2342  N   GLN A 147      30.584  81.002  15.091  1.00  0.00           N  
ATOM   2343  CA  GLN A 147      30.264  82.431  14.992  1.00  0.00           C  
ATOM   2344  C   GLN A 147      29.462  82.948  16.189  1.00  0.00           C  
ATOM   2345  O   GLN A 147      29.654  84.079  16.639  1.00  0.00           O  
ATOM   2346  CB  GLN A 147      29.503  82.700  13.690  1.00  0.00           C  
ATOM   2347  CG  GLN A 147      30.342  82.545  12.438  1.00  0.00           C  
ATOM   2348  CD  GLN A 147      29.521  82.620  11.165  1.00  0.00           C  
ATOM   2349  OE1 GLN A 147      28.452  82.002  11.063  1.00  0.00           O  
ATOM   2350  NE2 GLN A 147      30.012  83.386  10.191  1.00  0.00           N  
ATOM   2351  H   GLN A 147      30.097  80.362  14.472  1.00  0.00           H  
ATOM   2352  HA  GLN A 147      31.201  82.982  14.959  1.00  0.00           H  
ATOM   2353 1HB  GLN A 147      28.670  82.001  13.614  1.00  0.00           H  
ATOM   2354 2HB  GLN A 147      29.092  83.707  13.709  1.00  0.00           H  
ATOM   2355 1HG  GLN A 147      31.084  83.341  12.414  1.00  0.00           H  
ATOM   2356 2HG  GLN A 147      30.839  81.575  12.470  1.00  0.00           H  
ATOM   2357 1HE2 GLN A 147      29.523  83.500   9.325  1.00  0.00           H  
ATOM   2358 2HE2 GLN A 147      30.878  83.868  10.331  1.00  0.00           H  
ATOM   2359  N   LEU A 148      28.574  82.111  16.715  1.00  0.00           N  
ATOM   2360  CA  LEU A 148      27.748  82.441  17.864  1.00  0.00           C  
ATOM   2361  C   LEU A 148      28.144  81.450  18.957  1.00  0.00           C  
ATOM   2362  O   LEU A 148      27.403  80.506  19.271  1.00  0.00           O  
ATOM   2363  CB  LEU A 148      26.259  82.250  17.548  1.00  0.00           C  
ATOM   2364  CG  LEU A 148      25.542  83.216  16.571  1.00  0.00           C  
ATOM   2365  CD1 LEU A 148      25.952  82.952  15.116  1.00  0.00           C  
ATOM   2366  CD2 LEU A 148      24.056  83.000  16.737  1.00  0.00           C  
ATOM   2367  H   LEU A 148      28.441  81.191  16.298  1.00  0.00           H  
ATOM   2368  HA  LEU A 148      27.949  83.457  18.197  1.00  0.00           H  
ATOM   2369 1HB  LEU A 148      26.105  81.229  17.192  1.00  0.00           H  
ATOM   2370 2HB  LEU A 148      25.750  82.369  18.482  1.00  0.00           H  
ATOM   2371  HG  LEU A 148      25.797  84.245  16.811  1.00  0.00           H  
ATOM   2372 1HD1 LEU A 148      25.416  83.635  14.456  1.00  0.00           H  
ATOM   2373 2HD1 LEU A 148      26.994  83.110  15.004  1.00  0.00           H  
ATOM   2374 3HD1 LEU A 148      25.719  81.946  14.839  1.00  0.00           H  
ATOM   2375 1HD2 LEU A 148      23.522  83.647  16.073  1.00  0.00           H  
ATOM   2376 2HD2 LEU A 148      23.814  81.968  16.506  1.00  0.00           H  
ATOM   2377 3HD2 LEU A 148      23.779  83.222  17.768  1.00  0.00           H  
ATOM   2378  N   LYS A 149      29.336  81.657  19.506  1.00  0.00           N  
ATOM   2379  CA  LYS A 149      29.929  80.652  20.367  1.00  0.00           C  
ATOM   2380  C   LYS A 149      29.055  80.275  21.548  1.00  0.00           C  
ATOM   2381  O   LYS A 149      28.603  81.128  22.315  1.00  0.00           O  
ATOM   2382  CB  LYS A 149      31.312  81.117  20.844  1.00  0.00           C  
ATOM   2383  CG  LYS A 149      32.072  80.079  21.682  1.00  0.00           C  
ATOM   2384  CD  LYS A 149      33.486  80.536  22.040  1.00  0.00           C  
ATOM   2385  CE  LYS A 149      34.290  79.409  22.729  1.00  0.00           C  
ATOM   2386  NZ  LYS A 149      33.798  79.094  24.117  1.00  0.00           N  
ATOM   2387  H   LYS A 149      29.864  82.478  19.237  1.00  0.00           H  
ATOM   2388  HA  LYS A 149      30.077  79.751  19.777  1.00  0.00           H  
ATOM   2389 1HB  LYS A 149      31.927  81.366  19.974  1.00  0.00           H  
ATOM   2390 2HB  LYS A 149      31.206  82.019  21.442  1.00  0.00           H  
ATOM   2391 1HG  LYS A 149      31.528  79.922  22.607  1.00  0.00           H  
ATOM   2392 2HG  LYS A 149      32.115  79.131  21.148  1.00  0.00           H  
ATOM   2393 1HD  LYS A 149      34.008  80.844  21.134  1.00  0.00           H  
ATOM   2394 2HD  LYS A 149      33.429  81.389  22.715  1.00  0.00           H  
ATOM   2395 1HE  LYS A 149      34.220  78.507  22.123  1.00  0.00           H  
ATOM   2396 2HE  LYS A 149      35.333  79.714  22.789  1.00  0.00           H  
ATOM   2397 1HZ  LYS A 149      34.356  78.359  24.513  1.00  0.00           H  
ATOM   2398 2HZ  LYS A 149      33.865  79.910  24.696  1.00  0.00           H  
ATOM   2399 3HZ  LYS A 149      32.816  78.782  24.111  1.00  0.00           H  
ATOM   2400  N   ASP A 150      28.844  78.967  21.662  1.00  0.00           N  
ATOM   2401  CA  ASP A 150      28.092  78.283  22.709  1.00  0.00           C  
ATOM   2402  C   ASP A 150      26.666  78.791  22.947  1.00  0.00           C  
ATOM   2403  O   ASP A 150      26.178  78.696  24.076  1.00  0.00           O  
ATOM   2404  CB  ASP A 150      28.854  78.392  24.034  1.00  0.00           C  
ATOM   2405  CG  ASP A 150      30.251  77.774  23.979  1.00  0.00           C  
ATOM   2406  OD1 ASP A 150      30.427  76.748  23.376  1.00  0.00           O  
ATOM   2407  OD2 ASP A 150      31.154  78.385  24.523  1.00  0.00           O  
ATOM   2408  H   ASP A 150      29.251  78.390  20.937  1.00  0.00           H  
ATOM   2409  HA  ASP A 150      28.025  77.231  22.428  1.00  0.00           H  
ATOM   2410 1HB  ASP A 150      28.943  79.444  24.316  1.00  0.00           H  
ATOM   2411 2HB  ASP A 150      28.283  77.896  24.819  1.00  0.00           H  
ATOM   2412  N   THR A 151      25.950  79.224  21.907  1.00  0.00           N  
ATOM   2413  CA  THR A 151      24.582  79.687  22.168  1.00  0.00           C  
ATOM   2414  C   THR A 151      23.476  78.674  21.860  1.00  0.00           C  
ATOM   2415  O   THR A 151      23.698  77.612  21.265  1.00  0.00           O  
ATOM   2416  CB  THR A 151      24.269  80.968  21.388  1.00  0.00           C  
ATOM   2417  OG1 THR A 151      23.021  81.530  21.855  1.00  0.00           O  
ATOM   2418  CG2 THR A 151      24.140  80.644  19.938  1.00  0.00           C  
ATOM   2419  H   THR A 151      26.397  79.341  20.990  1.00  0.00           H  
ATOM   2420  HA  THR A 151      24.511  79.933  23.227  1.00  0.00           H  
ATOM   2421  HB  THR A 151      25.070  81.700  21.530  1.00  0.00           H  
ATOM   2422  HG1 THR A 151      22.920  82.447  21.449  1.00  0.00           H  
ATOM   2423 1HG2 THR A 151      23.897  81.550  19.404  1.00  0.00           H  
ATOM   2424 2HG2 THR A 151      25.058  80.229  19.568  1.00  0.00           H  
ATOM   2425 3HG2 THR A 151      23.384  79.949  19.802  1.00  0.00           H  
ATOM   2426  N   GLU A 152      22.252  79.080  22.197  1.00  0.00           N  
ATOM   2427  CA  GLU A 152      21.055  78.245  22.042  1.00  0.00           C  
ATOM   2428  C   GLU A 152      20.775  77.940  20.586  1.00  0.00           C  
ATOM   2429  O   GLU A 152      20.358  76.834  20.231  1.00  0.00           O  
ATOM   2430  CB  GLU A 152      19.840  78.934  22.670  1.00  0.00           C  
ATOM   2431  CG  GLU A 152      19.892  79.026  24.199  1.00  0.00           C  
ATOM   2432  CD  GLU A 152      18.697  79.732  24.809  1.00  0.00           C  
ATOM   2433  OE1 GLU A 152      17.910  80.285  24.077  1.00  0.00           O  
ATOM   2434  OE2 GLU A 152      18.577  79.714  26.012  1.00  0.00           O  
ATOM   2435  H   GLU A 152      22.181  80.013  22.604  1.00  0.00           H  
ATOM   2436  HA  GLU A 152      21.226  77.301  22.560  1.00  0.00           H  
ATOM   2437 1HB  GLU A 152      19.755  79.948  22.275  1.00  0.00           H  
ATOM   2438 2HB  GLU A 152      18.932  78.397  22.393  1.00  0.00           H  
ATOM   2439 1HG  GLU A 152      19.949  78.018  24.608  1.00  0.00           H  
ATOM   2440 2HG  GLU A 152      20.803  79.555  24.483  1.00  0.00           H  
ATOM   2441  N   LEU A 153      21.065  78.924  19.756  1.00  0.00           N  
ATOM   2442  CA  LEU A 153      20.877  78.852  18.326  1.00  0.00           C  
ATOM   2443  C   LEU A 153      21.823  77.838  17.712  1.00  0.00           C  
ATOM   2444  O   LEU A 153      21.533  77.314  16.647  1.00  0.00           O  
ATOM   2445  CB  LEU A 153      21.111  80.227  17.705  1.00  0.00           C  
ATOM   2446  CG  LEU A 153      20.087  81.263  18.107  1.00  0.00           C  
ATOM   2447  CD1 LEU A 153      20.470  82.606  17.642  1.00  0.00           C  
ATOM   2448  CD2 LEU A 153      18.811  80.907  17.522  1.00  0.00           C  
ATOM   2449  H   LEU A 153      21.419  79.781  20.164  1.00  0.00           H  
ATOM   2450  HA  LEU A 153      19.853  78.542  18.127  1.00  0.00           H  
ATOM   2451 1HB  LEU A 153      22.090  80.588  17.963  1.00  0.00           H  
ATOM   2452 2HB  LEU A 153      21.062  80.119  16.624  1.00  0.00           H  
ATOM   2453  HG  LEU A 153      20.008  81.295  19.196  1.00  0.00           H  
ATOM   2454 1HD1 LEU A 153      19.701  83.311  17.959  1.00  0.00           H  
ATOM   2455 2HD1 LEU A 153      21.425  82.867  18.090  1.00  0.00           H  
ATOM   2456 3HD1 LEU A 153      20.540  82.625  16.589  1.00  0.00           H  
ATOM   2457 1HD2 LEU A 153      18.118  81.654  17.811  1.00  0.00           H  
ATOM   2458 2HD2 LEU A 153      18.883  80.882  16.444  1.00  0.00           H  
ATOM   2459 3HD2 LEU A 153      18.496  79.934  17.889  1.00  0.00           H  
ATOM   2460  N   ALA A 154      22.982  77.589  18.334  1.00  0.00           N  
ATOM   2461  CA  ALA A 154      23.911  76.631  17.771  1.00  0.00           C  
ATOM   2462  C   ALA A 154      23.345  75.240  17.962  1.00  0.00           C  
ATOM   2463  O   ALA A 154      23.388  74.406  17.054  1.00  0.00           O  
ATOM   2464  CB  ALA A 154      25.268  76.766  18.425  1.00  0.00           C  
ATOM   2465  H   ALA A 154      23.194  77.985  19.245  1.00  0.00           H  
ATOM   2466  HA  ALA A 154      24.002  76.813  16.705  1.00  0.00           H  
ATOM   2467 1HB  ALA A 154      25.947  76.043  17.990  1.00  0.00           H  
ATOM   2468 2HB  ALA A 154      25.643  77.777  18.267  1.00  0.00           H  
ATOM   2469 3HB  ALA A 154      25.182  76.580  19.492  1.00  0.00           H  
ATOM   2470  N   LYS A 155      22.743  75.004  19.132  1.00  0.00           N  
ATOM   2471  CA  LYS A 155      22.150  73.690  19.361  1.00  0.00           C  
ATOM   2472  C   LYS A 155      20.996  73.478  18.395  1.00  0.00           C  
ATOM   2473  O   LYS A 155      20.906  72.437  17.730  1.00  0.00           O  
ATOM   2474  CB  LYS A 155      21.643  73.526  20.796  1.00  0.00           C  
ATOM   2475  CG  LYS A 155      21.033  72.131  21.083  1.00  0.00           C  
ATOM   2476  CD  LYS A 155      20.582  71.987  22.538  1.00  0.00           C  
ATOM   2477  CE  LYS A 155      20.087  70.559  22.847  1.00  0.00           C  
ATOM   2478  NZ  LYS A 155      18.815  70.213  22.117  1.00  0.00           N  
ATOM   2479  H   LYS A 155      22.744  75.737  19.852  1.00  0.00           H  
ATOM   2480  HA  LYS A 155      22.902  72.927  19.163  1.00  0.00           H  
ATOM   2481 1HB  LYS A 155      22.463  73.694  21.494  1.00  0.00           H  
ATOM   2482 2HB  LYS A 155      20.878  74.280  20.999  1.00  0.00           H  
ATOM   2483 1HG  LYS A 155      20.165  71.978  20.430  1.00  0.00           H  
ATOM   2484 2HG  LYS A 155      21.769  71.360  20.861  1.00  0.00           H  
ATOM   2485 1HD  LYS A 155      21.412  72.228  23.204  1.00  0.00           H  
ATOM   2486 2HD  LYS A 155      19.769  72.689  22.729  1.00  0.00           H  
ATOM   2487 1HE  LYS A 155      20.860  69.847  22.561  1.00  0.00           H  
ATOM   2488 2HE  LYS A 155      19.909  70.475  23.918  1.00  0.00           H  
ATOM   2489 1HZ  LYS A 155      18.526  69.276  22.342  1.00  0.00           H  
ATOM   2490 2HZ  LYS A 155      18.082  70.850  22.374  1.00  0.00           H  
ATOM   2491 3HZ  LYS A 155      18.944  70.261  21.095  1.00  0.00           H  
ATOM   2492  N   GLU A 156      20.147  74.501  18.276  1.00  0.00           N  
ATOM   2493  CA  GLU A 156      18.990  74.399  17.408  1.00  0.00           C  
ATOM   2494  C   GLU A 156      19.408  74.314  15.938  1.00  0.00           C  
ATOM   2495  O   GLU A 156      18.782  73.582  15.163  1.00  0.00           O  
ATOM   2496  CB  GLU A 156      18.049  75.584  17.645  1.00  0.00           C  
ATOM   2497  CG  GLU A 156      17.316  75.599  18.996  1.00  0.00           C  
ATOM   2498  CD  GLU A 156      16.373  74.444  19.167  1.00  0.00           C  
ATOM   2499  OE1 GLU A 156      16.077  73.812  18.178  1.00  0.00           O  
ATOM   2500  OE2 GLU A 156      15.927  74.199  20.265  1.00  0.00           O  
ATOM   2501  H   GLU A 156      20.291  75.345  18.842  1.00  0.00           H  
ATOM   2502  HA  GLU A 156      18.457  73.483  17.661  1.00  0.00           H  
ATOM   2503 1HB  GLU A 156      18.634  76.495  17.614  1.00  0.00           H  
ATOM   2504 2HB  GLU A 156      17.303  75.630  16.854  1.00  0.00           H  
ATOM   2505 1HG  GLU A 156      18.061  75.566  19.793  1.00  0.00           H  
ATOM   2506 2HG  GLU A 156      16.767  76.536  19.088  1.00  0.00           H  
ATOM   2507  N   ALA A 157      20.474  75.027  15.552  1.00  0.00           N  
ATOM   2508  CA  ALA A 157      20.950  74.986  14.185  1.00  0.00           C  
ATOM   2509  C   ALA A 157      21.399  73.584  13.822  1.00  0.00           C  
ATOM   2510  O   ALA A 157      21.132  73.119  12.711  1.00  0.00           O  
ATOM   2511  CB  ALA A 157      22.097  75.954  14.001  1.00  0.00           C  
ATOM   2512  H   ALA A 157      20.951  75.642  16.207  1.00  0.00           H  
ATOM   2513  HA  ALA A 157      20.128  75.263  13.529  1.00  0.00           H  
ATOM   2514 1HB  ALA A 157      22.435  75.916  12.999  1.00  0.00           H  
ATOM   2515 2HB  ALA A 157      21.765  76.958  14.237  1.00  0.00           H  
ATOM   2516 3HB  ALA A 157      22.914  75.674  14.664  1.00  0.00           H  
ATOM   2517  N   LYS A 158      22.049  72.885  14.762  1.00  0.00           N  
ATOM   2518  CA  LYS A 158      22.480  71.528  14.480  1.00  0.00           C  
ATOM   2519  C   LYS A 158      21.303  70.582  14.339  1.00  0.00           C  
ATOM   2520  O   LYS A 158      21.340  69.682  13.492  1.00  0.00           O  
ATOM   2521  CB  LYS A 158      23.449  71.008  15.533  1.00  0.00           C  
ATOM   2522  CG  LYS A 158      24.822  71.644  15.482  1.00  0.00           C  
ATOM   2523  CD  LYS A 158      25.740  71.039  16.527  1.00  0.00           C  
ATOM   2524  CE  LYS A 158      27.108  71.662  16.469  1.00  0.00           C  
ATOM   2525  NZ  LYS A 158      28.039  71.064  17.464  1.00  0.00           N  
ATOM   2526  H   LYS A 158      22.277  73.320  15.664  1.00  0.00           H  
ATOM   2527  HA  LYS A 158      23.006  71.530  13.529  1.00  0.00           H  
ATOM   2528 1HB  LYS A 158      23.031  71.204  16.527  1.00  0.00           H  
ATOM   2529 2HB  LYS A 158      23.562  69.931  15.430  1.00  0.00           H  
ATOM   2530 1HG  LYS A 158      25.257  71.501  14.493  1.00  0.00           H  
ATOM   2531 2HG  LYS A 158      24.731  72.716  15.665  1.00  0.00           H  
ATOM   2532 1HD  LYS A 158      25.318  71.211  17.519  1.00  0.00           H  
ATOM   2533 2HD  LYS A 158      25.828  69.967  16.365  1.00  0.00           H  
ATOM   2534 1HE  LYS A 158      27.525  71.532  15.472  1.00  0.00           H  
ATOM   2535 2HE  LYS A 158      27.015  72.728  16.674  1.00  0.00           H  
ATOM   2536 1HZ  LYS A 158      28.934  71.551  17.375  1.00  0.00           H  
ATOM   2537 2HZ  LYS A 158      27.681  71.204  18.398  1.00  0.00           H  
ATOM   2538 3HZ  LYS A 158      28.163  70.085  17.292  1.00  0.00           H  
ATOM   2539  N   GLU A 159      20.260  70.753  15.162  1.00  0.00           N  
ATOM   2540  CA  GLU A 159      19.115  69.854  15.036  1.00  0.00           C  
ATOM   2541  C   GLU A 159      18.397  70.098  13.704  1.00  0.00           C  
ATOM   2542  O   GLU A 159      17.987  69.149  13.026  1.00  0.00           O  
ATOM   2543  CB  GLU A 159      18.127  70.015  16.205  1.00  0.00           C  
ATOM   2544  CG  GLU A 159      18.656  69.526  17.568  1.00  0.00           C  
ATOM   2545  CD  GLU A 159      17.641  69.631  18.720  1.00  0.00           C  
ATOM   2546  OE1 GLU A 159      16.478  69.931  18.471  1.00  0.00           O  
ATOM   2547  OE2 GLU A 159      18.045  69.430  19.860  1.00  0.00           O  
ATOM   2548  H   GLU A 159      20.289  71.486  15.881  1.00  0.00           H  
ATOM   2549  HA  GLU A 159      19.481  68.828  15.043  1.00  0.00           H  
ATOM   2550 1HB  GLU A 159      17.869  71.073  16.311  1.00  0.00           H  
ATOM   2551 2HB  GLU A 159      17.211  69.473  15.983  1.00  0.00           H  
ATOM   2552 1HG  GLU A 159      18.968  68.487  17.467  1.00  0.00           H  
ATOM   2553 2HG  GLU A 159      19.540  70.116  17.819  1.00  0.00           H  
ATOM   2554  N   LEU A 160      18.304  71.365  13.295  1.00  0.00           N  
ATOM   2555  CA  LEU A 160      17.631  71.693  12.048  1.00  0.00           C  
ATOM   2556  C   LEU A 160      18.444  71.157  10.860  1.00  0.00           C  
ATOM   2557  O   LEU A 160      17.885  70.590   9.913  1.00  0.00           O  
ATOM   2558  CB  LEU A 160      17.458  73.209  11.938  1.00  0.00           C  
ATOM   2559  CG  LEU A 160      16.694  73.687  10.737  1.00  0.00           C  
ATOM   2560  CD1 LEU A 160      15.286  73.137  10.761  1.00  0.00           C  
ATOM   2561  CD2 LEU A 160      16.684  75.195  10.710  1.00  0.00           C  
ATOM   2562  H   LEU A 160      18.659  72.119  13.892  1.00  0.00           H  
ATOM   2563  HA  LEU A 160      16.651  71.219  12.046  1.00  0.00           H  
ATOM   2564 1HB  LEU A 160      16.947  73.568  12.834  1.00  0.00           H  
ATOM   2565 2HB  LEU A 160      18.451  73.666  11.909  1.00  0.00           H  
ATOM   2566  HG  LEU A 160      17.163  73.301   9.879  1.00  0.00           H  
ATOM   2567 1HD1 LEU A 160      14.736  73.466   9.889  1.00  0.00           H  
ATOM   2568 2HD1 LEU A 160      15.311  72.048  10.782  1.00  0.00           H  
ATOM   2569 3HD1 LEU A 160      14.801  73.508  11.636  1.00  0.00           H  
ATOM   2570 1HD2 LEU A 160      16.149  75.531   9.838  1.00  0.00           H  
ATOM   2571 2HD2 LEU A 160      16.190  75.566  11.609  1.00  0.00           H  
ATOM   2572 3HD2 LEU A 160      17.705  75.564  10.675  1.00  0.00           H  
ATOM   2573  N   ALA A 161      19.772  71.325  10.914  1.00  0.00           N  
ATOM   2574  CA  ALA A 161      20.641  70.817   9.865  1.00  0.00           C  
ATOM   2575  C   ALA A 161      20.627  69.288   9.839  1.00  0.00           C  
ATOM   2576  O   ALA A 161      20.709  68.690   8.768  1.00  0.00           O  
ATOM   2577  CB  ALA A 161      22.041  71.325  10.031  1.00  0.00           C  
ATOM   2578  H   ALA A 161      20.194  71.833  11.695  1.00  0.00           H  
ATOM   2579  HA  ALA A 161      20.258  71.175   8.915  1.00  0.00           H  
ATOM   2580 1HB  ALA A 161      22.642  70.953   9.222  1.00  0.00           H  
ATOM   2581 2HB  ALA A 161      22.021  72.406  10.008  1.00  0.00           H  
ATOM   2582 3HB  ALA A 161      22.446  70.984  10.983  1.00  0.00           H  
ATOM   2583  N   THR A 162      20.482  68.642  11.001  1.00  0.00           N  
ATOM   2584  CA  THR A 162      20.410  67.188  11.037  1.00  0.00           C  
ATOM   2585  C   THR A 162      19.203  66.735  10.222  1.00  0.00           C  
ATOM   2586  O   THR A 162      19.302  65.788   9.426  1.00  0.00           O  
ATOM   2587  CB  THR A 162      20.303  66.653  12.477  1.00  0.00           C  
ATOM   2588  OG1 THR A 162      21.475  67.029  13.218  1.00  0.00           O  
ATOM   2589  CG2 THR A 162      20.163  65.144  12.463  1.00  0.00           C  
ATOM   2590  H   THR A 162      20.464  69.156  11.884  1.00  0.00           H  
ATOM   2591  HA  THR A 162      21.310  66.780  10.580  1.00  0.00           H  
ATOM   2592  HB  THR A 162      19.431  67.085  12.957  1.00  0.00           H  
ATOM   2593  HG1 THR A 162      21.534  68.013  13.244  1.00  0.00           H  
ATOM   2594 1HG2 THR A 162      20.081  64.780  13.485  1.00  0.00           H  
ATOM   2595 2HG2 THR A 162      19.268  64.875  11.908  1.00  0.00           H  
ATOM   2596 3HG2 THR A 162      21.035  64.701  11.986  1.00  0.00           H  
ATOM   2597  N   GLU A 163      18.072  67.436  10.388  1.00  0.00           N  
ATOM   2598  CA  GLU A 163      16.890  67.093   9.615  1.00  0.00           C  
ATOM   2599  C   GLU A 163      17.157  67.356   8.131  1.00  0.00           C  
ATOM   2600  O   GLU A 163      16.712  66.578   7.285  1.00  0.00           O  
ATOM   2601  CB  GLU A 163      15.658  67.879  10.087  1.00  0.00           C  
ATOM   2602  CG  GLU A 163      15.138  67.492  11.489  1.00  0.00           C  
ATOM   2603  CD  GLU A 163      14.667  66.050  11.579  1.00  0.00           C  
ATOM   2604  OE1 GLU A 163      13.949  65.620  10.709  1.00  0.00           O  
ATOM   2605  OE2 GLU A 163      15.039  65.366  12.520  1.00  0.00           O  
ATOM   2606  H   GLU A 163      18.046  68.190  11.084  1.00  0.00           H  
ATOM   2607  HA  GLU A 163      16.689  66.034   9.741  1.00  0.00           H  
ATOM   2608 1HB  GLU A 163      15.895  68.944  10.105  1.00  0.00           H  
ATOM   2609 2HB  GLU A 163      14.845  67.741   9.375  1.00  0.00           H  
ATOM   2610 1HG  GLU A 163      15.944  67.646  12.208  1.00  0.00           H  
ATOM   2611 2HG  GLU A 163      14.318  68.160  11.755  1.00  0.00           H  
ATOM   2612  N   ALA A 164      17.915  68.419   7.818  1.00  0.00           N  
ATOM   2613  CA  ALA A 164      18.270  68.709   6.430  1.00  0.00           C  
ATOM   2614  C   ALA A 164      19.101  67.591   5.813  1.00  0.00           C  
ATOM   2615  O   ALA A 164      18.944  67.289   4.643  1.00  0.00           O  
ATOM   2616  CB  ALA A 164      19.053  69.984   6.319  1.00  0.00           C  
ATOM   2617  H   ALA A 164      18.211  69.053   8.565  1.00  0.00           H  
ATOM   2618  HA  ALA A 164      17.342  68.805   5.871  1.00  0.00           H  
ATOM   2619 1HB  ALA A 164      19.277  70.191   5.280  1.00  0.00           H  
ATOM   2620 2HB  ALA A 164      18.490  70.770   6.729  1.00  0.00           H  
ATOM   2621 3HB  ALA A 164      19.969  69.881   6.858  1.00  0.00           H  
ATOM   2622  N   ILE A 165      19.991  66.971   6.581  1.00  0.00           N  
ATOM   2623  CA  ILE A 165      20.780  65.878   6.012  1.00  0.00           C  
ATOM   2624  C   ILE A 165      19.895  64.683   5.688  1.00  0.00           C  
ATOM   2625  O   ILE A 165      20.099  64.010   4.675  1.00  0.00           O  
ATOM   2626  CB  ILE A 165      21.960  65.448   6.908  1.00  0.00           C  
ATOM   2627  CG1 ILE A 165      22.971  66.592   7.013  1.00  0.00           C  
ATOM   2628  CG2 ILE A 165      22.635  64.196   6.325  1.00  0.00           C  
ATOM   2629  CD1 ILE A 165      23.533  66.986   5.660  1.00  0.00           C  
ATOM   2630  H   ILE A 165      20.130  67.290   7.544  1.00  0.00           H  
ATOM   2631  HA  ILE A 165      21.207  66.228   5.075  1.00  0.00           H  
ATOM   2632  HB  ILE A 165      21.588  65.237   7.915  1.00  0.00           H  
ATOM   2633 1HG1 ILE A 165      22.488  67.461   7.458  1.00  0.00           H  
ATOM   2634 2HG1 ILE A 165      23.795  66.285   7.655  1.00  0.00           H  
ATOM   2635 1HG2 ILE A 165      23.464  63.897   6.966  1.00  0.00           H  
ATOM   2636 2HG2 ILE A 165      21.906  63.388   6.270  1.00  0.00           H  
ATOM   2637 3HG2 ILE A 165      23.011  64.417   5.323  1.00  0.00           H  
ATOM   2638 1HD1 ILE A 165      24.243  67.793   5.766  1.00  0.00           H  
ATOM   2639 2HD1 ILE A 165      24.034  66.131   5.202  1.00  0.00           H  
ATOM   2640 3HD1 ILE A 165      22.717  67.310   5.037  1.00  0.00           H  
ATOM   2641  N   LYS A 166      18.957  64.374   6.583  1.00  0.00           N  
ATOM   2642  CA  LYS A 166      18.031  63.271   6.352  1.00  0.00           C  
ATOM   2643  C   LYS A 166      17.033  63.549   5.206  1.00  0.00           C  
ATOM   2644  O   LYS A 166      16.672  62.641   4.450  1.00  0.00           O  
ATOM   2645  CB  LYS A 166      17.251  62.970   7.631  1.00  0.00           C  
ATOM   2646  CG  LYS A 166      18.077  62.358   8.760  1.00  0.00           C  
ATOM   2647  CD  LYS A 166      17.177  61.900   9.905  1.00  0.00           C  
ATOM   2648  CE  LYS A 166      16.573  63.098  10.617  1.00  0.00           C  
ATOM   2649  NZ  LYS A 166      15.760  62.719  11.811  1.00  0.00           N  
ATOM   2650  H   LYS A 166      18.881  64.943   7.433  1.00  0.00           H  
ATOM   2651  HA  LYS A 166      18.614  62.392   6.080  1.00  0.00           H  
ATOM   2652 1HB  LYS A 166      16.816  63.901   8.007  1.00  0.00           H  
ATOM   2653 2HB  LYS A 166      16.429  62.295   7.404  1.00  0.00           H  
ATOM   2654 1HG  LYS A 166      18.647  61.510   8.381  1.00  0.00           H  
ATOM   2655 2HG  LYS A 166      18.778  63.110   9.133  1.00  0.00           H  
ATOM   2656 1HD  LYS A 166      16.375  61.273   9.517  1.00  0.00           H  
ATOM   2657 2HD  LYS A 166      17.761  61.321  10.620  1.00  0.00           H  
ATOM   2658 1HE  LYS A 166      17.375  63.759  10.934  1.00  0.00           H  
ATOM   2659 2HE  LYS A 166      15.932  63.637   9.918  1.00  0.00           H  
ATOM   2660 1HZ  LYS A 166      15.400  63.602  12.215  1.00  0.00           H  
ATOM   2661 2HZ  LYS A 166      14.992  62.132  11.537  1.00  0.00           H  
ATOM   2662 3HZ  LYS A 166      16.329  62.243  12.487  1.00  0.00           H  
ATOM   2663  N   ALA A 167      16.561  64.798   5.100  1.00  0.00           N  
ATOM   2664  CA  ALA A 167      15.573  65.181   4.095  1.00  0.00           C  
ATOM   2665  C   ALA A 167      16.116  65.156   2.669  1.00  0.00           C  
ATOM   2666  O   ALA A 167      17.222  65.615   2.395  1.00  0.00           O  
ATOM   2667  CB  ALA A 167      15.057  66.586   4.390  1.00  0.00           C  
ATOM   2668  H   ALA A 167      16.873  65.504   5.770  1.00  0.00           H  
ATOM   2669  HA  ALA A 167      14.749  64.471   4.157  1.00  0.00           H  
ATOM   2670 1HB  ALA A 167      14.296  66.863   3.670  1.00  0.00           H  
ATOM   2671 2HB  ALA A 167      14.634  66.614   5.396  1.00  0.00           H  
ATOM   2672 3HB  ALA A 167      15.886  67.288   4.331  1.00  0.00           H  
ATOM   2673  N   GLN A 168      15.280  64.681   1.743  1.00  0.00           N  
ATOM   2674  CA  GLN A 168      15.581  64.713   0.309  1.00  0.00           C  
ATOM   2675  C   GLN A 168      14.677  65.731  -0.383  1.00  0.00           C  
ATOM   2676  O   GLN A 168      14.611  65.815  -1.608  1.00  0.00           O  
ATOM   2677  CB  GLN A 168      15.394  63.325  -0.303  1.00  0.00           C  
ATOM   2678  CG  GLN A 168      16.345  62.275   0.264  1.00  0.00           C  
ATOM   2679  CD  GLN A 168      16.124  60.885  -0.323  1.00  0.00           C  
ATOM   2680  OE1 GLN A 168      15.063  60.580  -0.877  1.00  0.00           O  
ATOM   2681  NE2 GLN A 168      17.135  60.034  -0.198  1.00  0.00           N  
ATOM   2682  H   GLN A 168      14.407  64.267   2.042  1.00  0.00           H  
ATOM   2683  HA  GLN A 168      16.615  65.026   0.171  1.00  0.00           H  
ATOM   2684 1HB  GLN A 168      14.372  62.987  -0.135  1.00  0.00           H  
ATOM   2685 2HB  GLN A 168      15.551  63.380  -1.380  1.00  0.00           H  
ATOM   2686 1HG  GLN A 168      17.368  62.579   0.040  1.00  0.00           H  
ATOM   2687 2HG  GLN A 168      16.205  62.217   1.347  1.00  0.00           H  
ATOM   2688 1HE2 GLN A 168      17.058  59.106  -0.560  1.00  0.00           H  
ATOM   2689 2HE2 GLN A 168      17.977  60.324   0.261  1.00  0.00           H  
ATOM   2690  N   ASP A 169      13.936  66.462   0.439  1.00  0.00           N  
ATOM   2691  CA  ASP A 169      12.960  67.453   0.011  1.00  0.00           C  
ATOM   2692  C   ASP A 169      13.573  68.832  -0.152  1.00  0.00           C  
ATOM   2693  O   ASP A 169      13.817  69.534   0.825  1.00  0.00           O  
ATOM   2694  CB  ASP A 169      11.785  67.476   1.003  1.00  0.00           C  
ATOM   2695  CG  ASP A 169      10.670  68.475   0.660  1.00  0.00           C  
ATOM   2696  OD1 ASP A 169      10.967  69.520   0.088  1.00  0.00           O  
ATOM   2697  OD2 ASP A 169       9.535  68.191   0.969  1.00  0.00           O  
ATOM   2698  H   ASP A 169      14.084  66.319   1.424  1.00  0.00           H  
ATOM   2699  HA  ASP A 169      12.569  67.144  -0.960  1.00  0.00           H  
ATOM   2700 1HB  ASP A 169      11.339  66.482   1.041  1.00  0.00           H  
ATOM   2701 2HB  ASP A 169      12.154  67.687   1.996  1.00  0.00           H  
ATOM   2702  N   LYS A 170      13.765  69.255  -1.394  1.00  0.00           N  
ATOM   2703  CA  LYS A 170      14.429  70.523  -1.677  1.00  0.00           C  
ATOM   2704  C   LYS A 170      13.704  71.745  -1.099  1.00  0.00           C  
ATOM   2705  O   LYS A 170      14.339  72.783  -0.883  1.00  0.00           O  
ATOM   2706  CB  LYS A 170      14.613  70.692  -3.190  1.00  0.00           C  
ATOM   2707  CG  LYS A 170      13.313  70.935  -3.982  1.00  0.00           C  
ATOM   2708  CD  LYS A 170      13.589  71.028  -5.484  1.00  0.00           C  
ATOM   2709  CE  LYS A 170      12.302  71.215  -6.303  1.00  0.00           C  
ATOM   2710  NZ  LYS A 170      11.698  72.585  -6.144  1.00  0.00           N  
ATOM   2711  H   LYS A 170      13.503  68.645  -2.159  1.00  0.00           H  
ATOM   2712  HA  LYS A 170      15.414  70.492  -1.234  1.00  0.00           H  
ATOM   2713 1HB  LYS A 170      15.278  71.535  -3.379  1.00  0.00           H  
ATOM   2714 2HB  LYS A 170      15.096  69.798  -3.596  1.00  0.00           H  
ATOM   2715 1HG  LYS A 170      12.611  70.123  -3.792  1.00  0.00           H  
ATOM   2716 2HG  LYS A 170      12.851  71.872  -3.656  1.00  0.00           H  
ATOM   2717 1HD  LYS A 170      14.245  71.876  -5.674  1.00  0.00           H  
ATOM   2718 2HD  LYS A 170      14.094  70.120  -5.826  1.00  0.00           H  
ATOM   2719 1HE  LYS A 170      12.534  71.052  -7.357  1.00  0.00           H  
ATOM   2720 2HE  LYS A 170      11.572  70.473  -5.983  1.00  0.00           H  
ATOM   2721 1HZ  LYS A 170      10.868  72.648  -6.706  1.00  0.00           H  
ATOM   2722 2HZ  LYS A 170      11.440  72.810  -5.170  1.00  0.00           H  
ATOM   2723 3HZ  LYS A 170      12.360  73.271  -6.456  1.00  0.00           H  
ATOM   2724  N   GLU A 171      12.389  71.648  -0.855  1.00  0.00           N  
ATOM   2725  CA  GLU A 171      11.667  72.801  -0.336  1.00  0.00           C  
ATOM   2726  C   GLU A 171      11.940  72.868   1.159  1.00  0.00           C  
ATOM   2727  O   GLU A 171      12.128  73.949   1.729  1.00  0.00           O  
ATOM   2728  CB  GLU A 171      10.166  72.691  -0.636  1.00  0.00           C  
ATOM   2729  CG  GLU A 171       9.794  72.720  -2.148  1.00  0.00           C  
ATOM   2730  CD  GLU A 171      10.107  74.023  -2.879  1.00  0.00           C  
ATOM   2731  OE1 GLU A 171       9.667  75.067  -2.438  1.00  0.00           O  
ATOM   2732  OE2 GLU A 171      10.786  73.976  -3.895  1.00  0.00           O  
ATOM   2733  H   GLU A 171      11.900  70.750  -0.945  1.00  0.00           H  
ATOM   2734  HA  GLU A 171      12.055  73.702  -0.803  1.00  0.00           H  
ATOM   2735 1HB  GLU A 171       9.789  71.754  -0.228  1.00  0.00           H  
ATOM   2736 2HB  GLU A 171       9.635  73.503  -0.138  1.00  0.00           H  
ATOM   2737 1HG  GLU A 171      10.332  71.909  -2.640  1.00  0.00           H  
ATOM   2738 2HG  GLU A 171       8.729  72.511  -2.239  1.00  0.00           H  
ATOM   2739  N   ALA A 172      12.015  71.689   1.782  1.00  0.00           N  
ATOM   2740  CA  ALA A 172      12.338  71.614   3.199  1.00  0.00           C  
ATOM   2741  C   ALA A 172      13.762  72.093   3.421  1.00  0.00           C  
ATOM   2742  O   ALA A 172      14.043  72.822   4.374  1.00  0.00           O  
ATOM   2743  CB  ALA A 172      12.163  70.203   3.713  1.00  0.00           C  
ATOM   2744  H   ALA A 172      11.825  70.837   1.232  1.00  0.00           H  
ATOM   2745  HA  ALA A 172      11.685  72.271   3.740  1.00  0.00           H  
ATOM   2746 1HB  ALA A 172      12.384  70.164   4.751  1.00  0.00           H  
ATOM   2747 2HB  ALA A 172      11.133  69.883   3.555  1.00  0.00           H  
ATOM   2748 3HB  ALA A 172      12.836  69.547   3.177  1.00  0.00           H  
ATOM   2749  N   LEU A 173      14.648  71.741   2.491  1.00  0.00           N  
ATOM   2750  CA  LEU A 173      16.043  72.120   2.588  1.00  0.00           C  
ATOM   2751  C   LEU A 173      16.206  73.630   2.410  1.00  0.00           C  
ATOM   2752  O   LEU A 173      17.021  74.244   3.104  1.00  0.00           O  
ATOM   2753  CB  LEU A 173      16.845  71.354   1.551  1.00  0.00           C  
ATOM   2754  CG  LEU A 173      16.908  69.850   1.772  1.00  0.00           C  
ATOM   2755  CD1 LEU A 173      17.569  69.176   0.613  1.00  0.00           C  
ATOM   2756  CD2 LEU A 173      17.633  69.578   2.979  1.00  0.00           C  
ATOM   2757  H   LEU A 173      14.339  71.131   1.728  1.00  0.00           H  
ATOM   2758  HA  LEU A 173      16.406  71.846   3.577  1.00  0.00           H  
ATOM   2759 1HB  LEU A 173      16.449  71.559   0.567  1.00  0.00           H  
ATOM   2760 2HB  LEU A 173      17.838  71.700   1.609  1.00  0.00           H  
ATOM   2761  HG  LEU A 173      15.913  69.459   1.872  1.00  0.00           H  
ATOM   2762 1HD1 LEU A 173      17.594  68.098   0.799  1.00  0.00           H  
ATOM   2763 2HD1 LEU A 173      17.024  69.368  -0.286  1.00  0.00           H  
ATOM   2764 3HD1 LEU A 173      18.578  69.546   0.505  1.00  0.00           H  
ATOM   2765 1HD2 LEU A 173      17.646  68.504   3.112  1.00  0.00           H  
ATOM   2766 2HD2 LEU A 173      18.650  69.954   2.893  1.00  0.00           H  
ATOM   2767 3HD2 LEU A 173      17.133  70.053   3.816  1.00  0.00           H  
ATOM   2768  N   LYS A 174      15.415  74.233   1.506  1.00  0.00           N  
ATOM   2769  CA  LYS A 174      15.420  75.683   1.303  1.00  0.00           C  
ATOM   2770  C   LYS A 174      14.983  76.398   2.584  1.00  0.00           C  
ATOM   2771  O   LYS A 174      15.593  77.394   2.987  1.00  0.00           O  
ATOM   2772  CB  LYS A 174      14.532  76.044   0.119  1.00  0.00           C  
ATOM   2773  CG  LYS A 174      14.381  77.521  -0.173  1.00  0.00           C  
ATOM   2774  CD  LYS A 174      13.682  77.709  -1.511  1.00  0.00           C  
ATOM   2775  CE  LYS A 174      12.374  76.925  -1.529  1.00  0.00           C  
ATOM   2776  NZ  LYS A 174      11.487  77.301  -2.658  1.00  0.00           N  
ATOM   2777  H   LYS A 174      14.802  73.667   0.913  1.00  0.00           H  
ATOM   2778  HA  LYS A 174      16.439  75.995   1.072  1.00  0.00           H  
ATOM   2779 1HB  LYS A 174      14.921  75.558  -0.778  1.00  0.00           H  
ATOM   2780 2HB  LYS A 174      13.533  75.643   0.289  1.00  0.00           H  
ATOM   2781 1HG  LYS A 174      13.778  77.988   0.612  1.00  0.00           H  
ATOM   2782 2HG  LYS A 174      15.359  78.002  -0.198  1.00  0.00           H  
ATOM   2783 1HD  LYS A 174      13.455  78.768  -1.666  1.00  0.00           H  
ATOM   2784 2HD  LYS A 174      14.320  77.360  -2.321  1.00  0.00           H  
ATOM   2785 1HE  LYS A 174      12.614  75.869  -1.622  1.00  0.00           H  
ATOM   2786 2HE  LYS A 174      11.844  77.079  -0.590  1.00  0.00           H  
ATOM   2787 1HZ  LYS A 174      10.637  76.709  -2.598  1.00  0.00           H  
ATOM   2788 2HZ  LYS A 174      11.239  78.292  -2.549  1.00  0.00           H  
ATOM   2789 3HZ  LYS A 174      11.938  77.151  -3.535  1.00  0.00           H  
ATOM   2790  N   VAL A 175      13.959  75.862   3.253  1.00  0.00           N  
ATOM   2791  CA  VAL A 175      13.509  76.428   4.518  1.00  0.00           C  
ATOM   2792  C   VAL A 175      14.619  76.366   5.569  1.00  0.00           C  
ATOM   2793  O   VAL A 175      14.846  77.344   6.296  1.00  0.00           O  
ATOM   2794  CB  VAL A 175      12.207  75.755   4.981  1.00  0.00           C  
ATOM   2795  CG1 VAL A 175      11.913  76.125   6.350  1.00  0.00           C  
ATOM   2796  CG2 VAL A 175      11.059  76.269   4.096  1.00  0.00           C  
ATOM   2797  H   VAL A 175      13.467  75.053   2.856  1.00  0.00           H  
ATOM   2798  HA  VAL A 175      13.271  77.477   4.346  1.00  0.00           H  
ATOM   2799  HB  VAL A 175      12.298  74.671   4.914  1.00  0.00           H  
ATOM   2800 1HG1 VAL A 175      10.978  75.661   6.661  1.00  0.00           H  
ATOM   2801 2HG1 VAL A 175      12.717  75.783   6.972  1.00  0.00           H  
ATOM   2802 3HG1 VAL A 175      11.840  77.184   6.399  1.00  0.00           H  
ATOM   2803 1HG2 VAL A 175      10.117  75.836   4.404  1.00  0.00           H  
ATOM   2804 2HG2 VAL A 175      10.993  77.352   4.187  1.00  0.00           H  
ATOM   2805 3HG2 VAL A 175      11.256  76.005   3.055  1.00  0.00           H  
ATOM   2806  N   VAL A 176      15.345  75.245   5.619  1.00  0.00           N  
ATOM   2807  CA  VAL A 176      16.470  75.147   6.537  1.00  0.00           C  
ATOM   2808  C   VAL A 176      17.554  76.168   6.221  1.00  0.00           C  
ATOM   2809  O   VAL A 176      18.038  76.844   7.134  1.00  0.00           O  
ATOM   2810  CB  VAL A 176      17.132  73.763   6.487  1.00  0.00           C  
ATOM   2811  CG1 VAL A 176      18.411  73.817   7.277  1.00  0.00           C  
ATOM   2812  CG2 VAL A 176      16.187  72.751   7.019  1.00  0.00           C  
ATOM   2813  H   VAL A 176      15.088  74.453   5.021  1.00  0.00           H  
ATOM   2814  HA  VAL A 176      16.101  75.324   7.542  1.00  0.00           H  
ATOM   2815  HB  VAL A 176      17.388  73.502   5.466  1.00  0.00           H  
ATOM   2816 1HG1 VAL A 176      18.887  72.869   7.264  1.00  0.00           H  
ATOM   2817 2HG1 VAL A 176      19.054  74.552   6.819  1.00  0.00           H  
ATOM   2818 3HG1 VAL A 176      18.229  74.102   8.276  1.00  0.00           H  
ATOM   2819 1HG2 VAL A 176      16.612  71.772   7.003  1.00  0.00           H  
ATOM   2820 2HG2 VAL A 176      15.925  72.997   8.011  1.00  0.00           H  
ATOM   2821 3HG2 VAL A 176      15.311  72.757   6.404  1.00  0.00           H  
ATOM   2822  N   GLU A 177      17.909  76.309   4.935  1.00  0.00           N  
ATOM   2823  CA  GLU A 177      18.936  77.264   4.534  1.00  0.00           C  
ATOM   2824  C   GLU A 177      18.586  78.673   4.980  1.00  0.00           C  
ATOM   2825  O   GLU A 177      19.440  79.392   5.512  1.00  0.00           O  
ATOM   2826  CB  GLU A 177      19.095  77.295   3.004  1.00  0.00           C  
ATOM   2827  CG  GLU A 177      20.163  78.281   2.501  1.00  0.00           C  
ATOM   2828  CD  GLU A 177      20.242  78.408   0.977  1.00  0.00           C  
ATOM   2829  OE1 GLU A 177      19.453  77.807   0.294  1.00  0.00           O  
ATOM   2830  OE2 GLU A 177      21.081  79.159   0.508  1.00  0.00           O  
ATOM   2831  H   GLU A 177      17.467  75.712   4.230  1.00  0.00           H  
ATOM   2832  HA  GLU A 177      19.880  76.975   4.995  1.00  0.00           H  
ATOM   2833 1HB  GLU A 177      19.347  76.296   2.644  1.00  0.00           H  
ATOM   2834 2HB  GLU A 177      18.146  77.573   2.547  1.00  0.00           H  
ATOM   2835 1HG  GLU A 177      19.933  79.256   2.921  1.00  0.00           H  
ATOM   2836 2HG  GLU A 177      21.131  77.971   2.884  1.00  0.00           H  
ATOM   2837  N   LEU A 178      17.325  79.068   4.778  1.00  0.00           N  
ATOM   2838  CA  LEU A 178      16.925  80.413   5.138  1.00  0.00           C  
ATOM   2839  C   LEU A 178      17.012  80.620   6.646  1.00  0.00           C  
ATOM   2840  O   LEU A 178      17.563  81.625   7.103  1.00  0.00           O  
ATOM   2841  CB  LEU A 178      15.476  80.648   4.683  1.00  0.00           C  
ATOM   2842  CG  LEU A 178      15.210  80.719   3.169  1.00  0.00           C  
ATOM   2843  CD1 LEU A 178      13.694  80.705   2.911  1.00  0.00           C  
ATOM   2844  CD2 LEU A 178      15.791  81.973   2.620  1.00  0.00           C  
ATOM   2845  H   LEU A 178      16.660  78.429   4.326  1.00  0.00           H  
ATOM   2846  HA  LEU A 178      17.587  81.120   4.643  1.00  0.00           H  
ATOM   2847 1HB  LEU A 178      14.870  79.836   5.069  1.00  0.00           H  
ATOM   2848 2HB  LEU A 178      15.144  81.577   5.109  1.00  0.00           H  
ATOM   2849  HG  LEU A 178      15.662  79.857   2.679  1.00  0.00           H  
ATOM   2850 1HD1 LEU A 178      13.519  80.754   1.837  1.00  0.00           H  
ATOM   2851 2HD1 LEU A 178      13.267  79.786   3.309  1.00  0.00           H  
ATOM   2852 3HD1 LEU A 178      13.228  81.564   3.388  1.00  0.00           H  
ATOM   2853 1HD2 LEU A 178      15.601  82.026   1.548  1.00  0.00           H  
ATOM   2854 2HD2 LEU A 178      15.316  82.819   3.113  1.00  0.00           H  
ATOM   2855 3HD2 LEU A 178      16.866  81.994   2.802  1.00  0.00           H  
ATOM   2856  N   ALA A 179      16.544  79.644   7.432  1.00  0.00           N  
ATOM   2857  CA  ALA A 179      16.568  79.812   8.880  1.00  0.00           C  
ATOM   2858  C   ALA A 179      17.990  79.846   9.435  1.00  0.00           C  
ATOM   2859  O   ALA A 179      18.289  80.631  10.342  1.00  0.00           O  
ATOM   2860  CB  ALA A 179      15.776  78.717   9.532  1.00  0.00           C  
ATOM   2861  H   ALA A 179      16.120  78.804   7.020  1.00  0.00           H  
ATOM   2862  HA  ALA A 179      16.098  80.759   9.114  1.00  0.00           H  
ATOM   2863 1HB  ALA A 179      15.755  78.867  10.593  1.00  0.00           H  
ATOM   2864 2HB  ALA A 179      14.771  78.744   9.146  1.00  0.00           H  
ATOM   2865 3HB  ALA A 179      16.235  77.766   9.297  1.00  0.00           H  
ATOM   2866  N   LEU A 180      18.884  79.029   8.872  1.00  0.00           N  
ATOM   2867  CA  LEU A 180      20.253  79.014   9.365  1.00  0.00           C  
ATOM   2868  C   LEU A 180      20.959  80.328   8.994  1.00  0.00           C  
ATOM   2869  O   LEU A 180      21.742  80.867   9.784  1.00  0.00           O  
ATOM   2870  CB  LEU A 180      20.999  77.795   8.817  1.00  0.00           C  
ATOM   2871  CG  LEU A 180      20.508  76.414   9.326  1.00  0.00           C  
ATOM   2872  CD1 LEU A 180      21.214  75.320   8.610  1.00  0.00           C  
ATOM   2873  CD2 LEU A 180      20.778  76.269  10.747  1.00  0.00           C  
ATOM   2874  H   LEU A 180      18.600  78.388   8.124  1.00  0.00           H  
ATOM   2875  HA  LEU A 180      20.226  78.934  10.450  1.00  0.00           H  
ATOM   2876 1HB  LEU A 180      20.886  77.796   7.736  1.00  0.00           H  
ATOM   2877 2HB  LEU A 180      22.037  77.893   9.068  1.00  0.00           H  
ATOM   2878  HG  LEU A 180      19.442  76.332   9.134  1.00  0.00           H  
ATOM   2879 1HD1 LEU A 180      20.852  74.356   8.960  1.00  0.00           H  
ATOM   2880 2HD1 LEU A 180      21.038  75.414   7.546  1.00  0.00           H  
ATOM   2881 3HD1 LEU A 180      22.267  75.389   8.813  1.00  0.00           H  
ATOM   2882 1HD2 LEU A 180      20.424  75.292  11.082  1.00  0.00           H  
ATOM   2883 2HD2 LEU A 180      21.841  76.337  10.886  1.00  0.00           H  
ATOM   2884 3HD2 LEU A 180      20.285  77.046  11.293  1.00  0.00           H  
ATOM   2885  N   LYS A 181      20.671  80.876   7.807  1.00  0.00           N  
ATOM   2886  CA  LYS A 181      21.281  82.149   7.442  1.00  0.00           C  
ATOM   2887  C   LYS A 181      20.767  83.278   8.336  1.00  0.00           C  
ATOM   2888  O   LYS A 181      21.558  84.114   8.773  1.00  0.00           O  
ATOM   2889  CB  LYS A 181      21.143  82.416   5.953  1.00  0.00           C  
ATOM   2890  CG  LYS A 181      22.089  81.511   5.151  1.00  0.00           C  
ATOM   2891  CD  LYS A 181      21.994  81.683   3.653  1.00  0.00           C  
ATOM   2892  CE  LYS A 181      23.112  80.883   2.979  1.00  0.00           C  
ATOM   2893  NZ  LYS A 181      23.027  80.890   1.501  1.00  0.00           N  
ATOM   2894  H   LYS A 181      20.046  80.406   7.143  1.00  0.00           H  
ATOM   2895  HA  LYS A 181      22.353  82.066   7.626  1.00  0.00           H  
ATOM   2896 1HB  LYS A 181      20.114  82.211   5.639  1.00  0.00           H  
ATOM   2897 2HB  LYS A 181      21.368  83.458   5.735  1.00  0.00           H  
ATOM   2898 1HG  LYS A 181      23.118  81.700   5.467  1.00  0.00           H  
ATOM   2899 2HG  LYS A 181      21.851  80.474   5.387  1.00  0.00           H  
ATOM   2900 1HD  LYS A 181      21.027  81.321   3.302  1.00  0.00           H  
ATOM   2901 2HD  LYS A 181      22.091  82.735   3.391  1.00  0.00           H  
ATOM   2902 1HE  LYS A 181      24.060  81.329   3.274  1.00  0.00           H  
ATOM   2903 2HE  LYS A 181      23.086  79.857   3.326  1.00  0.00           H  
ATOM   2904 1HZ  LYS A 181      23.795  80.367   1.121  1.00  0.00           H  
ATOM   2905 2HZ  LYS A 181      22.156  80.432   1.208  1.00  0.00           H  
ATOM   2906 3HZ  LYS A 181      23.056  81.831   1.148  1.00  0.00           H  
ATOM   2907  N   ILE A 182      19.486  83.231   8.733  1.00  0.00           N  
ATOM   2908  CA  ILE A 182      18.939  84.228   9.660  1.00  0.00           C  
ATOM   2909  C   ILE A 182      19.712  84.204  10.963  1.00  0.00           C  
ATOM   2910  O   ILE A 182      20.023  85.248  11.526  1.00  0.00           O  
ATOM   2911  CB  ILE A 182      17.448  84.008   9.939  1.00  0.00           C  
ATOM   2912  CG1 ILE A 182      16.657  84.352   8.688  1.00  0.00           C  
ATOM   2913  CG2 ILE A 182      17.009  84.810  11.168  1.00  0.00           C  
ATOM   2914  CD1 ILE A 182      15.261  83.891   8.705  1.00  0.00           C  
ATOM   2915  H   ILE A 182      18.866  82.516   8.338  1.00  0.00           H  
ATOM   2916  HA  ILE A 182      19.052  85.213   9.208  1.00  0.00           H  
ATOM   2917  HB  ILE A 182      17.284  82.952  10.139  1.00  0.00           H  
ATOM   2918 1HG1 ILE A 182      16.654  85.435   8.575  1.00  0.00           H  
ATOM   2919 2HG1 ILE A 182      17.155  83.920   7.826  1.00  0.00           H  
ATOM   2920 1HG2 ILE A 182      15.961  84.619  11.378  1.00  0.00           H  
ATOM   2921 2HG2 ILE A 182      17.611  84.504  12.008  1.00  0.00           H  
ATOM   2922 3HG2 ILE A 182      17.152  85.854  10.999  1.00  0.00           H  
ATOM   2923 1HD1 ILE A 182      14.780  84.178   7.782  1.00  0.00           H  
ATOM   2924 2HD1 ILE A 182      15.282  82.833   8.785  1.00  0.00           H  
ATOM   2925 3HD1 ILE A 182      14.729  84.315   9.545  1.00  0.00           H  
ATOM   2926  N   VAL A 183      20.050  83.023  11.455  1.00  0.00           N  
ATOM   2927  CA  VAL A 183      20.847  82.970  12.671  1.00  0.00           C  
ATOM   2928  C   VAL A 183      22.195  83.658  12.508  1.00  0.00           C  
ATOM   2929  O   VAL A 183      22.642  84.374  13.398  1.00  0.00           O  
ATOM   2930  CB  VAL A 183      21.122  81.533  13.061  1.00  0.00           C  
ATOM   2931  CG1 VAL A 183      22.106  81.493  14.163  1.00  0.00           C  
ATOM   2932  CG2 VAL A 183      19.892  80.893  13.451  1.00  0.00           C  
ATOM   2933  H   VAL A 183      19.734  82.168  10.985  1.00  0.00           H  
ATOM   2934  HA  VAL A 183      20.301  83.468  13.460  1.00  0.00           H  
ATOM   2935  HB  VAL A 183      21.540  81.009  12.219  1.00  0.00           H  
ATOM   2936 1HG1 VAL A 183      22.288  80.475  14.434  1.00  0.00           H  
ATOM   2937 2HG1 VAL A 183      23.035  81.962  13.841  1.00  0.00           H  
ATOM   2938 3HG1 VAL A 183      21.728  82.012  14.987  1.00  0.00           H  
ATOM   2939 1HG2 VAL A 183      20.141  79.893  13.692  1.00  0.00           H  
ATOM   2940 2HG2 VAL A 183      19.461  81.383  14.296  1.00  0.00           H  
ATOM   2941 3HG2 VAL A 183      19.188  80.913  12.624  1.00  0.00           H  
ATOM   2942  N   GLN A 184      22.856  83.433  11.384  1.00  0.00           N  
ATOM   2943  CA  GLN A 184      24.147  84.071  11.152  1.00  0.00           C  
ATOM   2944  C   GLN A 184      24.044  85.592  10.951  1.00  0.00           C  
ATOM   2945  O   GLN A 184      24.903  86.354  11.405  1.00  0.00           O  
ATOM   2946  CB  GLN A 184      24.782  83.491   9.900  1.00  0.00           C  
ATOM   2947  CG  GLN A 184      25.194  82.080  10.011  1.00  0.00           C  
ATOM   2948  CD  GLN A 184      25.738  81.588   8.717  1.00  0.00           C  
ATOM   2949  OE1 GLN A 184      25.034  81.519   7.706  1.00  0.00           O  
ATOM   2950  NE2 GLN A 184      27.014  81.285   8.715  1.00  0.00           N  
ATOM   2951  H   GLN A 184      22.449  82.800  10.686  1.00  0.00           H  
ATOM   2952  HA  GLN A 184      24.784  83.880  12.014  1.00  0.00           H  
ATOM   2953 1HB  GLN A 184      24.079  83.568   9.072  1.00  0.00           H  
ATOM   2954 2HB  GLN A 184      25.660  84.078   9.636  1.00  0.00           H  
ATOM   2955 1HG  GLN A 184      25.947  81.971  10.786  1.00  0.00           H  
ATOM   2956 2HG  GLN A 184      24.312  81.487  10.254  1.00  0.00           H  
ATOM   2957 1HE2 GLN A 184      27.454  80.973   7.878  1.00  0.00           H  
ATOM   2958 2HE2 GLN A 184      27.548  81.433   9.571  1.00  0.00           H  
ATOM   2959  N   GLN A 185      22.989  86.016  10.253  1.00  0.00           N  
ATOM   2960  CA  GLN A 185      22.738  87.411   9.887  1.00  0.00           C  
ATOM   2961  C   GLN A 185      22.138  88.255  11.020  1.00  0.00           C  
ATOM   2962  O   GLN A 185      22.430  89.447  11.136  1.00  0.00           O  
ATOM   2963  CB  GLN A 185      21.820  87.418   8.664  1.00  0.00           C  
ATOM   2964  CG  GLN A 185      22.474  86.869   7.408  1.00  0.00           C  
ATOM   2965  CD  GLN A 185      21.485  86.625   6.288  1.00  0.00           C  
ATOM   2966  OE1 GLN A 185      20.338  86.224   6.534  1.00  0.00           O  
ATOM   2967  NE2 GLN A 185      21.919  86.869   5.055  1.00  0.00           N  
ATOM   2968  H   GLN A 185      22.338  85.310   9.910  1.00  0.00           H  
ATOM   2969  HA  GLN A 185      23.689  87.859   9.609  1.00  0.00           H  
ATOM   2970 1HB  GLN A 185      20.945  86.804   8.872  1.00  0.00           H  
ATOM   2971 2HB  GLN A 185      21.480  88.432   8.465  1.00  0.00           H  
ATOM   2972 1HG  GLN A 185      23.217  87.584   7.060  1.00  0.00           H  
ATOM   2973 2HG  GLN A 185      22.956  85.921   7.650  1.00  0.00           H  
ATOM   2974 1HE2 GLN A 185      21.323  86.744   4.260  1.00  0.00           H  
ATOM   2975 2HE2 GLN A 185      22.855  87.193   4.917  1.00  0.00           H  
ATOM   2976  N   LEU A 186      21.320  87.633  11.865  1.00  0.00           N  
ATOM   2977  CA  LEU A 186      20.677  88.285  12.996  1.00  0.00           C  
ATOM   2978  C   LEU A 186      20.954  87.472  14.279  1.00  0.00           C  
ATOM   2979  O   LEU A 186      20.008  87.015  14.934  1.00  0.00           O  
ATOM   2980  CB  LEU A 186      19.145  88.335  12.778  1.00  0.00           C  
ATOM   2981  CG  LEU A 186      18.573  89.304  11.702  1.00  0.00           C  
ATOM   2982  CD1 LEU A 186      18.572  88.636  10.311  1.00  0.00           C  
ATOM   2983  CD2 LEU A 186      17.167  89.687  12.107  1.00  0.00           C  
ATOM   2984  H   LEU A 186      21.102  86.655  11.705  1.00  0.00           H  
ATOM   2985  HA  LEU A 186      21.058  89.297  13.100  1.00  0.00           H  
ATOM   2986 1HB  LEU A 186      18.810  87.330  12.517  1.00  0.00           H  
ATOM   2987 2HB  LEU A 186      18.679  88.607  13.706  1.00  0.00           H  
ATOM   2988  HG  LEU A 186      19.197  90.200  11.650  1.00  0.00           H  
ATOM   2989 1HD1 LEU A 186      18.173  89.316   9.572  1.00  0.00           H  
ATOM   2990 2HD1 LEU A 186      19.561  88.372  10.039  1.00  0.00           H  
ATOM   2991 3HD1 LEU A 186      17.967  87.753  10.327  1.00  0.00           H  
ATOM   2992 1HD2 LEU A 186      16.754  90.369  11.381  1.00  0.00           H  
ATOM   2993 2HD2 LEU A 186      16.551  88.790  12.158  1.00  0.00           H  
ATOM   2994 3HD2 LEU A 186      17.194  90.174  13.090  1.00  0.00           H  
ATOM   2995  N   PRO A 187      22.216  87.325  14.710  1.00  0.00           N  
ATOM   2996  CA  PRO A 187      22.606  86.414  15.761  1.00  0.00           C  
ATOM   2997  C   PRO A 187      22.012  86.769  17.096  1.00  0.00           C  
ATOM   2998  O   PRO A 187      21.959  87.938  17.473  1.00  0.00           O  
ATOM   2999  CB  PRO A 187      24.130  86.566  15.778  1.00  0.00           C  
ATOM   3000  CG  PRO A 187      24.397  87.936  15.188  1.00  0.00           C  
ATOM   3001  CD  PRO A 187      23.318  88.127  14.159  1.00  0.00           C  
ATOM   3002  HA  PRO A 187      22.300  85.404  15.478  1.00  0.00           H  
ATOM   3003 1HB  PRO A 187      24.506  86.444  16.808  1.00  0.00           H  
ATOM   3004 2HB  PRO A 187      24.575  85.773  15.169  1.00  0.00           H  
ATOM   3005 1HG  PRO A 187      24.376  88.701  15.974  1.00  0.00           H  
ATOM   3006 2HG  PRO A 187      25.403  87.960  14.742  1.00  0.00           H  
ATOM   3007 1HD  PRO A 187      23.060  89.184  14.065  1.00  0.00           H  
ATOM   3008 2HD  PRO A 187      23.671  87.694  13.219  1.00  0.00           H  
ATOM   3009  N   ASP A 188      21.565  85.741  17.809  1.00  0.00           N  
ATOM   3010  CA  ASP A 188      20.996  85.840  19.151  1.00  0.00           C  
ATOM   3011  C   ASP A 188      19.730  86.697  19.256  1.00  0.00           C  
ATOM   3012  O   ASP A 188      19.276  86.996  20.363  1.00  0.00           O  
ATOM   3013  CB  ASP A 188      22.068  86.276  20.150  1.00  0.00           C  
ATOM   3014  CG  ASP A 188      23.097  85.140  20.402  1.00  0.00           C  
ATOM   3015  OD1 ASP A 188      22.664  84.029  20.677  1.00  0.00           O  
ATOM   3016  OD2 ASP A 188      24.273  85.381  20.292  1.00  0.00           O  
ATOM   3017  H   ASP A 188      21.628  84.823  17.396  1.00  0.00           H  
ATOM   3018  HA  ASP A 188      20.709  84.837  19.457  1.00  0.00           H  
ATOM   3019 1HB  ASP A 188      22.589  87.163  19.788  1.00  0.00           H  
ATOM   3020 2HB  ASP A 188      21.595  86.539  21.096  1.00  0.00           H  
ATOM   3021  N   THR A 189      19.113  87.027  18.123  1.00  0.00           N  
ATOM   3022  CA  THR A 189      17.870  87.776  18.141  1.00  0.00           C  
ATOM   3023  C   THR A 189      16.678  86.870  18.359  1.00  0.00           C  
ATOM   3024  O   THR A 189      16.769  85.649  18.178  1.00  0.00           O  
ATOM   3025  CB  THR A 189      17.653  88.514  16.816  1.00  0.00           C  
ATOM   3026  OG1 THR A 189      17.548  87.535  15.755  1.00  0.00           O  
ATOM   3027  CG2 THR A 189      18.801  89.481  16.540  1.00  0.00           C  
ATOM   3028  H   THR A 189      19.535  86.803  17.216  1.00  0.00           H  
ATOM   3029  HA  THR A 189      17.909  88.500  18.955  1.00  0.00           H  
ATOM   3030  HB  THR A 189      16.723  89.075  16.866  1.00  0.00           H  
ATOM   3031  HG1 THR A 189      18.459  87.336  15.420  1.00  0.00           H  
ATOM   3032 1HG2 THR A 189      18.628  90.002  15.596  1.00  0.00           H  
ATOM   3033 2HG2 THR A 189      18.858  90.211  17.345  1.00  0.00           H  
ATOM   3034 3HG2 THR A 189      19.737  88.940  16.489  1.00  0.00           H  
ATOM   3035  N   GLU A 190      15.533  87.482  18.659  1.00  0.00           N  
ATOM   3036  CA  GLU A 190      14.310  86.714  18.819  1.00  0.00           C  
ATOM   3037  C   GLU A 190      13.914  86.117  17.475  1.00  0.00           C  
ATOM   3038  O   GLU A 190      13.408  84.995  17.416  1.00  0.00           O  
ATOM   3039  CB  GLU A 190      13.185  87.598  19.366  1.00  0.00           C  
ATOM   3040  CG  GLU A 190      13.408  88.100  20.811  1.00  0.00           C  
ATOM   3041  CD  GLU A 190      13.518  86.989  21.832  1.00  0.00           C  
ATOM   3042  OE1 GLU A 190      12.695  86.110  21.832  1.00  0.00           O  
ATOM   3043  OE2 GLU A 190      14.451  87.012  22.615  1.00  0.00           O  
ATOM   3044  H   GLU A 190      15.523  88.482  18.802  1.00  0.00           H  
ATOM   3045  HA  GLU A 190      14.493  85.900  19.515  1.00  0.00           H  
ATOM   3046 1HB  GLU A 190      13.061  88.469  18.722  1.00  0.00           H  
ATOM   3047 2HB  GLU A 190      12.246  87.041  19.345  1.00  0.00           H  
ATOM   3048 1HG  GLU A 190      14.326  88.687  20.836  1.00  0.00           H  
ATOM   3049 2HG  GLU A 190      12.583  88.757  21.085  1.00  0.00           H  
ATOM   3050  N   LEU A 191      14.199  86.856  16.398  1.00  0.00           N  
ATOM   3051  CA  LEU A 191      13.877  86.408  15.056  1.00  0.00           C  
ATOM   3052  C   LEU A 191      14.669  85.153  14.718  1.00  0.00           C  
ATOM   3053  O   LEU A 191      14.145  84.240  14.086  1.00  0.00           O  
ATOM   3054  CB  LEU A 191      14.193  87.526  14.046  1.00  0.00           C  
ATOM   3055  CG  LEU A 191      13.259  88.768  14.113  1.00  0.00           C  
ATOM   3056  CD1 LEU A 191      13.774  89.893  13.241  1.00  0.00           C  
ATOM   3057  CD2 LEU A 191      11.913  88.377  13.639  1.00  0.00           C  
ATOM   3058  H   LEU A 191      14.638  87.752  16.533  1.00  0.00           H  
ATOM   3059  HA  LEU A 191      12.818  86.176  15.017  1.00  0.00           H  
ATOM   3060 1HB  LEU A 191      15.220  87.863  14.212  1.00  0.00           H  
ATOM   3061 2HB  LEU A 191      14.126  87.109  13.045  1.00  0.00           H  
ATOM   3062  HG  LEU A 191      13.204  89.134  15.139  1.00  0.00           H  
ATOM   3063 1HD1 LEU A 191      13.082  90.734  13.318  1.00  0.00           H  
ATOM   3064 2HD1 LEU A 191      14.761  90.194  13.596  1.00  0.00           H  
ATOM   3065 3HD1 LEU A 191      13.832  89.577  12.222  1.00  0.00           H  
ATOM   3066 1HD2 LEU A 191      11.284  89.238  13.675  1.00  0.00           H  
ATOM   3067 2HD2 LEU A 191      11.973  88.026  12.630  1.00  0.00           H  
ATOM   3068 3HD2 LEU A 191      11.510  87.593  14.274  1.00  0.00           H  
ATOM   3069  N   ALA A 192      15.931  85.093  15.145  1.00  0.00           N  
ATOM   3070  CA  ALA A 192      16.749  83.913  14.889  1.00  0.00           C  
ATOM   3071  C   ALA A 192      16.231  82.688  15.642  1.00  0.00           C  
ATOM   3072  O   ALA A 192      16.144  81.594  15.070  1.00  0.00           O  
ATOM   3073  CB  ALA A 192      18.181  84.203  15.281  1.00  0.00           C  
ATOM   3074  H   ALA A 192      16.333  85.885  15.646  1.00  0.00           H  
ATOM   3075  HA  ALA A 192      16.700  83.682  13.833  1.00  0.00           H  
ATOM   3076 1HB  ALA A 192      18.778  83.349  15.086  1.00  0.00           H  
ATOM   3077 2HB  ALA A 192      18.545  85.048  14.705  1.00  0.00           H  
ATOM   3078 3HB  ALA A 192      18.222  84.440  16.341  1.00  0.00           H  
ATOM   3079  N   LYS A 193      15.805  82.878  16.897  1.00  0.00           N  
ATOM   3080  CA  LYS A 193      15.297  81.749  17.677  1.00  0.00           C  
ATOM   3081  C   LYS A 193      14.012  81.208  17.081  1.00  0.00           C  
ATOM   3082  O   LYS A 193      13.837  79.986  16.951  1.00  0.00           O  
ATOM   3083  CB  LYS A 193      15.090  82.168  19.138  1.00  0.00           C  
ATOM   3084  CG  LYS A 193      16.399  82.388  19.924  1.00  0.00           C  
ATOM   3085  CD  LYS A 193      16.163  82.655  21.407  1.00  0.00           C  
ATOM   3086  CE  LYS A 193      15.624  84.056  21.619  1.00  0.00           C  
ATOM   3087  NZ  LYS A 193      15.542  84.434  23.057  1.00  0.00           N  
ATOM   3088  H   LYS A 193      15.890  83.808  17.323  1.00  0.00           H  
ATOM   3089  HA  LYS A 193      16.017  80.939  17.644  1.00  0.00           H  
ATOM   3090 1HB  LYS A 193      14.524  83.104  19.166  1.00  0.00           H  
ATOM   3091 2HB  LYS A 193      14.501  81.412  19.653  1.00  0.00           H  
ATOM   3092 1HG  LYS A 193      17.018  81.498  19.847  1.00  0.00           H  
ATOM   3093 2HG  LYS A 193      16.941  83.233  19.488  1.00  0.00           H  
ATOM   3094 1HD  LYS A 193      15.447  81.935  21.802  1.00  0.00           H  
ATOM   3095 2HD  LYS A 193      17.102  82.545  21.954  1.00  0.00           H  
ATOM   3096 1HE  LYS A 193      16.274  84.769  21.104  1.00  0.00           H  
ATOM   3097 2HE  LYS A 193      14.625  84.117  21.187  1.00  0.00           H  
ATOM   3098 1HZ  LYS A 193      15.165  85.397  23.091  1.00  0.00           H  
ATOM   3099 2HZ  LYS A 193      14.926  83.808  23.547  1.00  0.00           H  
ATOM   3100 3HZ  LYS A 193      16.457  84.408  23.473  1.00  0.00           H  
ATOM   3101  N   GLU A 194      13.132  82.120  16.677  1.00  0.00           N  
ATOM   3102  CA  GLU A 194      11.878  81.722  16.082  1.00  0.00           C  
ATOM   3103  C   GLU A 194      12.086  81.152  14.681  1.00  0.00           C  
ATOM   3104  O   GLU A 194      11.400  80.202  14.307  1.00  0.00           O  
ATOM   3105  CB  GLU A 194      10.889  82.884  16.103  1.00  0.00           C  
ATOM   3106  CG  GLU A 194      10.372  83.243  17.507  1.00  0.00           C  
ATOM   3107  CD  GLU A 194       9.405  84.417  17.529  1.00  0.00           C  
ATOM   3108  OE1 GLU A 194       9.316  85.115  16.550  1.00  0.00           O  
ATOM   3109  OE2 GLU A 194       8.755  84.609  18.534  1.00  0.00           O  
ATOM   3110  H   GLU A 194      13.331  83.117  16.814  1.00  0.00           H  
ATOM   3111  HA  GLU A 194      11.451  80.931  16.697  1.00  0.00           H  
ATOM   3112 1HB  GLU A 194      11.399  83.765  15.747  1.00  0.00           H  
ATOM   3113 2HB  GLU A 194      10.045  82.679  15.449  1.00  0.00           H  
ATOM   3114 1HG  GLU A 194       9.876  82.370  17.930  1.00  0.00           H  
ATOM   3115 2HG  GLU A 194      11.232  83.480  18.137  1.00  0.00           H  
ATOM   3116  N   ALA A 195      13.046  81.692  13.909  1.00  0.00           N  
ATOM   3117  CA  ALA A 195      13.301  81.198  12.562  1.00  0.00           C  
ATOM   3118  C   ALA A 195      13.725  79.743  12.581  1.00  0.00           C  
ATOM   3119  O   ALA A 195      13.277  78.956  11.738  1.00  0.00           O  
ATOM   3120  CB  ALA A 195      14.391  82.020  11.897  1.00  0.00           C  
ATOM   3121  H   ALA A 195      13.585  82.493  14.239  1.00  0.00           H  
ATOM   3122  HA  ALA A 195      12.381  81.275  11.991  1.00  0.00           H  
ATOM   3123 1HB  ALA A 195      14.571  81.655  10.907  1.00  0.00           H  
ATOM   3124 2HB  ALA A 195      14.083  83.061  11.854  1.00  0.00           H  
ATOM   3125 3HB  ALA A 195      15.308  81.936  12.480  1.00  0.00           H  
ATOM   3126  N   LEU A 196      14.552  79.353  13.559  1.00  0.00           N  
ATOM   3127  CA  LEU A 196      14.958  77.960  13.576  1.00  0.00           C  
ATOM   3128  C   LEU A 196      13.815  77.066  14.028  1.00  0.00           C  
ATOM   3129  O   LEU A 196      13.589  76.019  13.425  1.00  0.00           O  
ATOM   3130  CB  LEU A 196      16.142  77.721  14.512  1.00  0.00           C  
ATOM   3131  CG  LEU A 196      17.481  78.349  14.131  1.00  0.00           C  
ATOM   3132  CD1 LEU A 196      18.450  78.054  15.241  1.00  0.00           C  
ATOM   3133  CD2 LEU A 196      17.984  77.788  12.824  1.00  0.00           C  
ATOM   3134  H   LEU A 196      14.926  80.033  14.231  1.00  0.00           H  
ATOM   3135  HA  LEU A 196      15.244  77.669  12.570  1.00  0.00           H  
ATOM   3136 1HB  LEU A 196      15.872  78.116  15.497  1.00  0.00           H  
ATOM   3137 2HB  LEU A 196      16.294  76.646  14.610  1.00  0.00           H  
ATOM   3138  HG  LEU A 196      17.360  79.433  14.049  1.00  0.00           H  
ATOM   3139 1HD1 LEU A 196      19.420  78.466  15.071  1.00  0.00           H  
ATOM   3140 2HD1 LEU A 196      18.056  78.449  16.163  1.00  0.00           H  
ATOM   3141 3HD1 LEU A 196      18.543  76.997  15.309  1.00  0.00           H  
ATOM   3142 1HD2 LEU A 196      18.928  78.247  12.587  1.00  0.00           H  
ATOM   3143 2HD2 LEU A 196      18.113  76.712  12.920  1.00  0.00           H  
ATOM   3144 3HD2 LEU A 196      17.278  78.001  12.040  1.00  0.00           H  
ATOM   3145  N   LYS A 197      13.046  77.492  15.044  1.00  0.00           N  
ATOM   3146  CA  LYS A 197      11.955  76.644  15.530  1.00  0.00           C  
ATOM   3147  C   LYS A 197      10.874  76.475  14.468  1.00  0.00           C  
ATOM   3148  O   LYS A 197      10.326  75.380  14.276  1.00  0.00           O  
ATOM   3149  CB  LYS A 197      11.353  77.226  16.808  1.00  0.00           C  
ATOM   3150  CG  LYS A 197      12.262  77.124  18.030  1.00  0.00           C  
ATOM   3151  CD  LYS A 197      11.616  77.742  19.262  1.00  0.00           C  
ATOM   3152  CE  LYS A 197      12.529  77.636  20.477  1.00  0.00           C  
ATOM   3153  NZ  LYS A 197      11.913  78.250  21.689  1.00  0.00           N  
ATOM   3154  H   LYS A 197      13.247  78.382  15.516  1.00  0.00           H  
ATOM   3155  HA  LYS A 197      12.361  75.660  15.757  1.00  0.00           H  
ATOM   3156 1HB  LYS A 197      11.131  78.286  16.648  1.00  0.00           H  
ATOM   3157 2HB  LYS A 197      10.414  76.725  17.033  1.00  0.00           H  
ATOM   3158 1HG  LYS A 197      12.488  76.076  18.230  1.00  0.00           H  
ATOM   3159 2HG  LYS A 197      13.199  77.641  17.822  1.00  0.00           H  
ATOM   3160 1HD  LYS A 197      11.409  78.798  19.063  1.00  0.00           H  
ATOM   3161 2HD  LYS A 197      10.674  77.238  19.475  1.00  0.00           H  
ATOM   3162 1HE  LYS A 197      12.737  76.585  20.677  1.00  0.00           H  
ATOM   3163 2HE  LYS A 197      13.469  78.147  20.261  1.00  0.00           H  
ATOM   3164 1HZ  LYS A 197      12.546  78.161  22.471  1.00  0.00           H  
ATOM   3165 2HZ  LYS A 197      11.729  79.227  21.512  1.00  0.00           H  
ATOM   3166 3HZ  LYS A 197      11.046  77.777  21.903  1.00  0.00           H  
ATOM   3167  N   LEU A 198      10.610  77.558  13.750  1.00  0.00           N  
ATOM   3168  CA  LEU A 198       9.623  77.578  12.700  1.00  0.00           C  
ATOM   3169  C   LEU A 198      10.019  76.628  11.585  1.00  0.00           C  
ATOM   3170  O   LEU A 198       9.204  75.814  11.118  1.00  0.00           O  
ATOM   3171  CB  LEU A 198       9.531  78.998  12.158  1.00  0.00           C  
ATOM   3172  CG  LEU A 198       8.623  79.165  11.070  1.00  0.00           C  
ATOM   3173  CD1 LEU A 198       7.295  78.813  11.525  1.00  0.00           C  
ATOM   3174  CD2 LEU A 198       8.637  80.576  10.595  1.00  0.00           C  
ATOM   3175  H   LEU A 198      11.094  78.430  13.962  1.00  0.00           H  
ATOM   3176  HA  LEU A 198       8.664  77.270  13.112  1.00  0.00           H  
ATOM   3177 1HB  LEU A 198       9.220  79.663  12.965  1.00  0.00           H  
ATOM   3178 2HB  LEU A 198      10.522  79.307  11.821  1.00  0.00           H  
ATOM   3179  HG  LEU A 198       8.920  78.508  10.293  1.00  0.00           H  
ATOM   3180 1HD1 LEU A 198       6.568  78.931  10.739  1.00  0.00           H  
ATOM   3181 2HD1 LEU A 198       7.279  77.785  11.886  1.00  0.00           H  
ATOM   3182 3HD1 LEU A 198       7.083  79.496  12.322  1.00  0.00           H  
ATOM   3183 1HD2 LEU A 198       7.950  80.693   9.767  1.00  0.00           H  
ATOM   3184 2HD2 LEU A 198       8.328  81.214  11.424  1.00  0.00           H  
ATOM   3185 3HD2 LEU A 198       9.642  80.837  10.271  1.00  0.00           H  
ATOM   3186  N   ALA A 199      11.290  76.705  11.178  1.00  0.00           N  
ATOM   3187  CA  ALA A 199      11.778  75.809  10.165  1.00  0.00           C  
ATOM   3188  C   ALA A 199      11.727  74.370  10.649  1.00  0.00           C  
ATOM   3189  O   ALA A 199      11.280  73.502   9.916  1.00  0.00           O  
ATOM   3190  CB  ALA A 199      13.194  76.177   9.790  1.00  0.00           C  
ATOM   3191  H   ALA A 199      11.927  77.406  11.569  1.00  0.00           H  
ATOM   3192  HA  ALA A 199      11.138  75.895   9.292  1.00  0.00           H  
ATOM   3193 1HB  ALA A 199      13.570  75.514   9.025  1.00  0.00           H  
ATOM   3194 2HB  ALA A 199      13.198  77.192   9.429  1.00  0.00           H  
ATOM   3195 3HB  ALA A 199      13.821  76.100  10.677  1.00  0.00           H  
ATOM   3196  N   LYS A 200      12.041  74.091  11.920  1.00  0.00           N  
ATOM   3197  CA  LYS A 200      12.032  72.686  12.333  1.00  0.00           C  
ATOM   3198  C   LYS A 200      10.667  72.062  12.102  1.00  0.00           C  
ATOM   3199  O   LYS A 200      10.573  70.932  11.604  1.00  0.00           O  
ATOM   3200  CB  LYS A 200      12.381  72.526  13.822  1.00  0.00           C  
ATOM   3201  CG  LYS A 200      13.830  72.801  14.191  1.00  0.00           C  
ATOM   3202  CD  LYS A 200      14.047  72.798  15.698  1.00  0.00           C  
ATOM   3203  CE  LYS A 200      14.343  71.416  16.260  1.00  0.00           C  
ATOM   3204  NZ  LYS A 200      14.560  71.475  17.742  1.00  0.00           N  
ATOM   3205  H   LYS A 200      12.376  74.824  12.553  1.00  0.00           H  
ATOM   3206  HA  LYS A 200      12.755  72.138  11.734  1.00  0.00           H  
ATOM   3207 1HB  LYS A 200      11.763  73.209  14.405  1.00  0.00           H  
ATOM   3208 2HB  LYS A 200      12.135  71.516  14.143  1.00  0.00           H  
ATOM   3209 1HG  LYS A 200      14.471  72.037  13.748  1.00  0.00           H  
ATOM   3210 2HG  LYS A 200      14.135  73.753  13.813  1.00  0.00           H  
ATOM   3211 1HD  LYS A 200      14.891  73.454  15.935  1.00  0.00           H  
ATOM   3212 2HD  LYS A 200      13.162  73.195  16.192  1.00  0.00           H  
ATOM   3213 1HE  LYS A 200      13.546  70.712  16.034  1.00  0.00           H  
ATOM   3214 2HE  LYS A 200      15.265  71.070  15.795  1.00  0.00           H  
ATOM   3215 1HZ  LYS A 200      14.844  70.554  18.107  1.00  0.00           H  
ATOM   3216 2HZ  LYS A 200      15.307  72.152  17.941  1.00  0.00           H  
ATOM   3217 3HZ  LYS A 200      13.732  71.785  18.206  1.00  0.00           H  
ATOM   3218  N   GLU A 201       9.602  72.811  12.402  1.00  0.00           N  
ATOM   3219  CA  GLU A 201       8.271  72.250  12.234  1.00  0.00           C  
ATOM   3220  C   GLU A 201       7.866  72.088  10.764  1.00  0.00           C  
ATOM   3221  O   GLU A 201       7.315  71.050  10.377  1.00  0.00           O  
ATOM   3222  CB  GLU A 201       7.256  73.138  12.956  1.00  0.00           C  
ATOM   3223  CG  GLU A 201       7.374  73.118  14.483  1.00  0.00           C  
ATOM   3224  CD  GLU A 201       7.011  71.780  15.117  1.00  0.00           C  
ATOM   3225  OE1 GLU A 201       5.897  71.342  14.917  1.00  0.00           O  
ATOM   3226  OE2 GLU A 201       7.850  71.171  15.770  1.00  0.00           O  
ATOM   3227  H   GLU A 201       9.744  73.748  12.802  1.00  0.00           H  
ATOM   3228  HA  GLU A 201       8.263  71.269  12.697  1.00  0.00           H  
ATOM   3229 1HB  GLU A 201       7.390  74.173  12.629  1.00  0.00           H  
ATOM   3230 2HB  GLU A 201       6.246  72.834  12.687  1.00  0.00           H  
ATOM   3231 1HG  GLU A 201       8.400  73.375  14.755  1.00  0.00           H  
ATOM   3232 2HG  GLU A 201       6.726  73.887  14.872  1.00  0.00           H  
ATOM   3233  N   ALA A 202       8.184  73.066   9.917  1.00  0.00           N  
ATOM   3234  CA  ALA A 202       7.777  72.930   8.518  1.00  0.00           C  
ATOM   3235  C   ALA A 202       8.647  71.919   7.777  1.00  0.00           C  
ATOM   3236  O   ALA A 202       8.190  71.267   6.844  1.00  0.00           O  
ATOM   3237  CB  ALA A 202       7.804  74.255   7.827  1.00  0.00           C  
ATOM   3238  H   ALA A 202       8.664  73.910  10.260  1.00  0.00           H  
ATOM   3239  HA  ALA A 202       6.752  72.564   8.503  1.00  0.00           H  
ATOM   3240 1HB  ALA A 202       7.453  74.128   6.832  1.00  0.00           H  
ATOM   3241 2HB  ALA A 202       7.139  74.908   8.357  1.00  0.00           H  
ATOM   3242 3HB  ALA A 202       8.820  74.653   7.826  1.00  0.00           H  
ATOM   3243  N   VAL A 203       9.897  71.794   8.202  1.00  0.00           N  
ATOM   3244  CA  VAL A 203      10.874  70.874   7.637  1.00  0.00           C  
ATOM   3245  C   VAL A 203      10.574  69.418   7.982  1.00  0.00           C  
ATOM   3246  O   VAL A 203      10.703  68.550   7.117  1.00  0.00           O  
ATOM   3247  CB  VAL A 203      12.277  71.306   8.084  1.00  0.00           C  
ATOM   3248  CG1 VAL A 203      13.362  70.288   7.715  1.00  0.00           C  
ATOM   3249  CG2 VAL A 203      12.557  72.661   7.396  1.00  0.00           C  
ATOM   3250  H   VAL A 203      10.213  72.387   8.966  1.00  0.00           H  
ATOM   3251  HA  VAL A 203      10.835  70.971   6.556  1.00  0.00           H  
ATOM   3252  HB  VAL A 203      12.282  71.413   9.166  1.00  0.00           H  
ATOM   3253 1HG1 VAL A 203      14.328  70.652   8.063  1.00  0.00           H  
ATOM   3254 2HG1 VAL A 203      13.142  69.338   8.200  1.00  0.00           H  
ATOM   3255 3HG1 VAL A 203      13.404  70.146   6.657  1.00  0.00           H  
ATOM   3256 1HG2 VAL A 203      13.506  73.041   7.710  1.00  0.00           H  
ATOM   3257 2HG2 VAL A 203      12.550  72.523   6.324  1.00  0.00           H  
ATOM   3258 3HG2 VAL A 203      11.793  73.375   7.653  1.00  0.00           H  
ATOM   3259  N   LYS A 204      10.196  69.127   9.244  1.00  0.00           N  
ATOM   3260  CA  LYS A 204       9.879  67.742   9.605  1.00  0.00           C  
ATOM   3261  C   LYS A 204       8.497  67.335   9.043  1.00  0.00           C  
ATOM   3262  O   LYS A 204       8.236  66.149   8.824  1.00  0.00           O  
ATOM   3263  CB  LYS A 204       9.855  67.549  11.131  1.00  0.00           C  
ATOM   3264  CG  LYS A 204       8.604  68.110  11.805  1.00  0.00           C  
ATOM   3265  CD  LYS A 204       8.632  68.049  13.328  1.00  0.00           C  
ATOM   3266  CE  LYS A 204       7.238  68.385  13.871  1.00  0.00           C  
ATOM   3267  NZ  LYS A 204       7.193  68.529  15.359  1.00  0.00           N  
ATOM   3268  H   LYS A 204      10.147  69.860   9.958  1.00  0.00           H  
ATOM   3269  HA  LYS A 204      10.634  67.085   9.171  1.00  0.00           H  
ATOM   3270 1HB  LYS A 204       9.929  66.490  11.369  1.00  0.00           H  
ATOM   3271 2HB  LYS A 204      10.722  68.050  11.570  1.00  0.00           H  
ATOM   3272 1HG  LYS A 204       8.493  69.144  11.511  1.00  0.00           H  
ATOM   3273 2HG  LYS A 204       7.732  67.560  11.463  1.00  0.00           H  
ATOM   3274 1HD  LYS A 204       8.932  67.058  13.663  1.00  0.00           H  
ATOM   3275 2HD  LYS A 204       9.344  68.786  13.708  1.00  0.00           H  
ATOM   3276 1HE  LYS A 204       6.881  69.306  13.411  1.00  0.00           H  
ATOM   3277 2HE  LYS A 204       6.573  67.572  13.586  1.00  0.00           H  
ATOM   3278 1HZ  LYS A 204       6.242  68.734  15.634  1.00  0.00           H  
ATOM   3279 2HZ  LYS A 204       7.506  67.691  15.813  1.00  0.00           H  
ATOM   3280 3HZ  LYS A 204       7.775  69.326  15.641  1.00  0.00           H  
ATOM   3281  N   SER A 205       7.621  68.326   8.819  1.00  0.00           N  
ATOM   3282  CA  SER A 205       6.275  68.129   8.298  1.00  0.00           C  
ATOM   3283  C   SER A 205       6.247  67.649   6.857  1.00  0.00           C  
ATOM   3284  O   SER A 205       7.100  67.989   6.043  1.00  0.00           O  
ATOM   3285  CB  SER A 205       5.465  69.406   8.397  1.00  0.00           C  
ATOM   3286  OG  SER A 205       4.194  69.252   7.795  1.00  0.00           O  
ATOM   3287  H   SER A 205       7.880  69.284   9.062  1.00  0.00           H  
ATOM   3288  HA  SER A 205       5.791  67.371   8.913  1.00  0.00           H  
ATOM   3289 1HB  SER A 205       5.345  69.680   9.442  1.00  0.00           H  
ATOM   3290 2HB  SER A 205       6.004  70.212   7.908  1.00  0.00           H  
ATOM   3291  HG  SER A 205       3.746  70.098   7.933  1.00  0.00           H  
ATOM   3292  N   THR A 206       5.227  66.869   6.533  1.00  0.00           N  
ATOM   3293  CA  THR A 206       5.031  66.399   5.169  1.00  0.00           C  
ATOM   3294  C   THR A 206       4.052  67.304   4.409  1.00  0.00           C  
ATOM   3295  O   THR A 206       3.724  67.050   3.247  1.00  0.00           O  
ATOM   3296  CB  THR A 206       4.529  64.947   5.169  1.00  0.00           C  
ATOM   3297  OG1 THR A 206       3.270  64.874   5.851  1.00  0.00           O  
ATOM   3298  CG2 THR A 206       5.536  64.059   5.883  1.00  0.00           C  
ATOM   3299  H   THR A 206       4.568  66.604   7.251  1.00  0.00           H  
ATOM   3300  HA  THR A 206       5.990  66.429   4.651  1.00  0.00           H  
ATOM   3301  HB  THR A 206       4.401  64.604   4.143  1.00  0.00           H  
ATOM   3302  HG1 THR A 206       2.638  65.452   5.411  1.00  0.00           H  
ATOM   3303 1HG2 THR A 206       5.179  63.030   5.885  1.00  0.00           H  
ATOM   3304 2HG2 THR A 206       6.495  64.111   5.366  1.00  0.00           H  
ATOM   3305 3HG2 THR A 206       5.661  64.402   6.911  1.00  0.00           H  
ATOM   3306  N   ASP A 207       3.560  68.344   5.091  1.00  0.00           N  
ATOM   3307  CA  ASP A 207       2.612  69.291   4.510  1.00  0.00           C  
ATOM   3308  C   ASP A 207       3.335  70.476   3.864  1.00  0.00           C  
ATOM   3309  O   ASP A 207       3.736  71.436   4.539  1.00  0.00           O  
ATOM   3310  CB  ASP A 207       1.610  69.776   5.566  1.00  0.00           C  
ATOM   3311  CG  ASP A 207       0.517  70.693   5.012  1.00  0.00           C  
ATOM   3312  OD1 ASP A 207       0.711  71.301   3.964  1.00  0.00           O  
ATOM   3313  OD2 ASP A 207      -0.522  70.764   5.638  1.00  0.00           O  
ATOM   3314  H   ASP A 207       3.886  68.492   6.043  1.00  0.00           H  
ATOM   3315  HA  ASP A 207       2.049  68.776   3.730  1.00  0.00           H  
ATOM   3316 1HB  ASP A 207       1.136  68.913   6.038  1.00  0.00           H  
ATOM   3317 2HB  ASP A 207       2.141  70.317   6.344  1.00  0.00           H  
ATOM   3318  N   SER A 208       3.432  70.447   2.540  1.00  0.00           N  
ATOM   3319  CA  SER A 208       4.193  71.445   1.800  1.00  0.00           C  
ATOM   3320  C   SER A 208       3.637  72.863   1.937  1.00  0.00           C  
ATOM   3321  O   SER A 208       4.343  73.830   1.630  1.00  0.00           O  
ATOM   3322  CB  SER A 208       4.261  71.066   0.332  1.00  0.00           C  
ATOM   3323  OG  SER A 208       2.994  71.128  -0.265  1.00  0.00           O  
ATOM   3324  H   SER A 208       3.028  69.659   2.048  1.00  0.00           H  
ATOM   3325  HA  SER A 208       5.206  71.444   2.196  1.00  0.00           H  
ATOM   3326 1HB  SER A 208       4.939  71.748  -0.181  1.00  0.00           H  
ATOM   3327 2HB  SER A 208       4.668  70.061   0.231  1.00  0.00           H  
ATOM   3328  HG  SER A 208       2.611  71.975   0.004  1.00  0.00           H  
ATOM   3329  N   GLU A 209       2.392  73.007   2.395  1.00  0.00           N  
ATOM   3330  CA  GLU A 209       1.837  74.339   2.557  1.00  0.00           C  
ATOM   3331  C   GLU A 209       2.497  74.993   3.778  1.00  0.00           C  
ATOM   3332  O   GLU A 209       2.645  76.218   3.832  1.00  0.00           O  
ATOM   3333  CB  GLU A 209       0.311  74.289   2.656  1.00  0.00           C  
ATOM   3334  CG  GLU A 209      -0.397  73.833   1.357  1.00  0.00           C  
ATOM   3335  CD  GLU A 209      -0.170  74.760   0.183  1.00  0.00           C  
ATOM   3336  OE1 GLU A 209      -0.342  75.943   0.360  1.00  0.00           O  
ATOM   3337  OE2 GLU A 209       0.172  74.293  -0.892  1.00  0.00           O  
ATOM   3338  H   GLU A 209       1.836  72.193   2.705  1.00  0.00           H  
ATOM   3339  HA  GLU A 209       2.090  74.930   1.679  1.00  0.00           H  
ATOM   3340 1HB  GLU A 209       0.025  73.585   3.426  1.00  0.00           H  
ATOM   3341 2HB  GLU A 209      -0.075  75.269   2.937  1.00  0.00           H  
ATOM   3342 1HG  GLU A 209      -0.027  72.839   1.099  1.00  0.00           H  
ATOM   3343 2HG  GLU A 209      -1.465  73.751   1.553  1.00  0.00           H  
ATOM   3344  N   ALA A 210       2.891  74.169   4.768  1.00  0.00           N  
ATOM   3345  CA  ALA A 210       3.571  74.677   5.951  1.00  0.00           C  
ATOM   3346  C   ALA A 210       4.919  75.216   5.518  1.00  0.00           C  
ATOM   3347  O   ALA A 210       5.362  76.262   5.990  1.00  0.00           O  
ATOM   3348  CB  ALA A 210       3.725  73.594   6.997  1.00  0.00           C  
ATOM   3349  H   ALA A 210       2.775  73.159   4.661  1.00  0.00           H  
ATOM   3350  HA  ALA A 210       2.998  75.495   6.368  1.00  0.00           H  
ATOM   3351 1HB  ALA A 210       4.225  73.993   7.844  1.00  0.00           H  
ATOM   3352 2HB  ALA A 210       2.737  73.233   7.289  1.00  0.00           H  
ATOM   3353 3HB  ALA A 210       4.309  72.770   6.590  1.00  0.00           H  
ATOM   3354  N   LEU A 211       5.541  74.526   4.556  1.00  0.00           N  
ATOM   3355  CA  LEU A 211       6.825  74.993   4.026  1.00  0.00           C  
ATOM   3356  C   LEU A 211       6.680  76.313   3.290  1.00  0.00           C  
ATOM   3357  O   LEU A 211       7.534  77.183   3.443  1.00  0.00           O  
ATOM   3358  CB  LEU A 211       7.472  73.962   3.096  1.00  0.00           C  
ATOM   3359  CG  LEU A 211       8.030  72.721   3.766  1.00  0.00           C  
ATOM   3360  CD1 LEU A 211       8.424  71.708   2.731  1.00  0.00           C  
ATOM   3361  CD2 LEU A 211       9.253  73.121   4.535  1.00  0.00           C  
ATOM   3362  H   LEU A 211       5.100  73.656   4.236  1.00  0.00           H  
ATOM   3363  HA  LEU A 211       7.503  75.159   4.856  1.00  0.00           H  
ATOM   3364 1HB  LEU A 211       6.738  73.644   2.366  1.00  0.00           H  
ATOM   3365 2HB  LEU A 211       8.293  74.445   2.561  1.00  0.00           H  
ATOM   3366  HG  LEU A 211       7.281  72.278   4.434  1.00  0.00           H  
ATOM   3367 1HD1 LEU A 211       8.840  70.826   3.223  1.00  0.00           H  
ATOM   3368 2HD1 LEU A 211       7.561  71.414   2.149  1.00  0.00           H  
ATOM   3369 3HD1 LEU A 211       9.163  72.140   2.079  1.00  0.00           H  
ATOM   3370 1HD2 LEU A 211       9.679  72.248   5.009  1.00  0.00           H  
ATOM   3371 2HD2 LEU A 211       9.957  73.550   3.839  1.00  0.00           H  
ATOM   3372 3HD2 LEU A 211       9.013  73.848   5.278  1.00  0.00           H  
ATOM   3373  N   LYS A 212       5.587  76.489   2.533  1.00  0.00           N  
ATOM   3374  CA  LYS A 212       5.371  77.751   1.813  1.00  0.00           C  
ATOM   3375  C   LYS A 212       5.198  78.907   2.799  1.00  0.00           C  
ATOM   3376  O   LYS A 212       5.781  79.983   2.624  1.00  0.00           O  
ATOM   3377  CB  LYS A 212       4.149  77.642   0.905  1.00  0.00           C  
ATOM   3378  CG  LYS A 212       4.348  76.720  -0.295  1.00  0.00           C  
ATOM   3379  CD  LYS A 212       3.074  76.588  -1.109  1.00  0.00           C  
ATOM   3380  CE  LYS A 212       3.226  75.569  -2.232  1.00  0.00           C  
ATOM   3381  NZ  LYS A 212       1.933  75.342  -2.940  1.00  0.00           N  
ATOM   3382  H   LYS A 212       4.933  75.710   2.420  1.00  0.00           H  
ATOM   3383  HA  LYS A 212       6.250  77.956   1.200  1.00  0.00           H  
ATOM   3384 1HB  LYS A 212       3.305  77.260   1.481  1.00  0.00           H  
ATOM   3385 2HB  LYS A 212       3.875  78.631   0.540  1.00  0.00           H  
ATOM   3386 1HG  LYS A 212       5.144  77.113  -0.929  1.00  0.00           H  
ATOM   3387 2HG  LYS A 212       4.644  75.736   0.056  1.00  0.00           H  
ATOM   3388 1HD  LYS A 212       2.263  76.269  -0.455  1.00  0.00           H  
ATOM   3389 2HD  LYS A 212       2.811  77.553  -1.535  1.00  0.00           H  
ATOM   3390 1HE  LYS A 212       3.966  75.923  -2.946  1.00  0.00           H  
ATOM   3391 2HE  LYS A 212       3.565  74.622  -1.807  1.00  0.00           H  
ATOM   3392 1HZ  LYS A 212       2.053  74.656  -3.665  1.00  0.00           H  
ATOM   3393 2HZ  LYS A 212       1.242  74.992  -2.243  1.00  0.00           H  
ATOM   3394 3HZ  LYS A 212       1.602  76.200  -3.341  1.00  0.00           H  
ATOM   3395  N   VAL A 213       4.465  78.659   3.888  1.00  0.00           N  
ATOM   3396  CA  VAL A 213       4.283  79.683   4.908  1.00  0.00           C  
ATOM   3397  C   VAL A 213       5.603  80.064   5.552  1.00  0.00           C  
ATOM   3398  O   VAL A 213       5.880  81.252   5.773  1.00  0.00           O  
ATOM   3399  CB  VAL A 213       3.282  79.225   5.981  1.00  0.00           C  
ATOM   3400  CG1 VAL A 213       3.313  80.143   7.113  1.00  0.00           C  
ATOM   3401  CG2 VAL A 213       1.901  79.261   5.402  1.00  0.00           C  
ATOM   3402  H   VAL A 213       3.995  77.752   3.983  1.00  0.00           H  
ATOM   3403  HA  VAL A 213       3.870  80.568   4.426  1.00  0.00           H  
ATOM   3404  HB  VAL A 213       3.533  78.220   6.327  1.00  0.00           H  
ATOM   3405 1HG1 VAL A 213       2.590  79.828   7.861  1.00  0.00           H  
ATOM   3406 2HG1 VAL A 213       4.302  80.129   7.531  1.00  0.00           H  
ATOM   3407 3HG1 VAL A 213       3.083  81.115   6.763  1.00  0.00           H  
ATOM   3408 1HG2 VAL A 213       1.190  78.971   6.141  1.00  0.00           H  
ATOM   3409 2HG2 VAL A 213       1.675  80.272   5.077  1.00  0.00           H  
ATOM   3410 3HG2 VAL A 213       1.847  78.577   4.553  1.00  0.00           H  
ATOM   3411  N   VAL A 214       6.423  79.068   5.858  1.00  0.00           N  
ATOM   3412  CA  VAL A 214       7.690  79.375   6.466  1.00  0.00           C  
ATOM   3413  C   VAL A 214       8.635  80.064   5.514  1.00  0.00           C  
ATOM   3414  O   VAL A 214       9.235  81.069   5.878  1.00  0.00           O  
ATOM   3415  CB  VAL A 214       8.363  78.145   7.021  1.00  0.00           C  
ATOM   3416  CG1 VAL A 214       9.680  78.506   7.494  1.00  0.00           C  
ATOM   3417  CG2 VAL A 214       7.575  77.684   8.038  1.00  0.00           C  
ATOM   3418  H   VAL A 214       6.144  78.096   5.686  1.00  0.00           H  
ATOM   3419  HA  VAL A 214       7.501  80.045   7.303  1.00  0.00           H  
ATOM   3420  HB  VAL A 214       8.486  77.373   6.256  1.00  0.00           H  
ATOM   3421 1HG1 VAL A 214      10.158  77.644   7.927  1.00  0.00           H  
ATOM   3422 2HG1 VAL A 214      10.238  78.866   6.647  1.00  0.00           H  
ATOM   3423 3HG1 VAL A 214       9.605  79.278   8.236  1.00  0.00           H  
ATOM   3424 1HG2 VAL A 214       8.038  76.853   8.513  1.00  0.00           H  
ATOM   3425 2HG2 VAL A 214       7.448  78.464   8.722  1.00  0.00           H  
ATOM   3426 3HG2 VAL A 214       6.627  77.414   7.629  1.00  0.00           H  
ATOM   3427  N   GLU A 215       8.737  79.582   4.279  1.00  0.00           N  
ATOM   3428  CA  GLU A 215       9.639  80.203   3.330  1.00  0.00           C  
ATOM   3429  C   GLU A 215       9.342  81.687   3.203  1.00  0.00           C  
ATOM   3430  O   GLU A 215      10.263  82.507   3.262  1.00  0.00           O  
ATOM   3431  CB  GLU A 215       9.491  79.548   1.953  1.00  0.00           C  
ATOM   3432  CG  GLU A 215      10.406  80.101   0.860  1.00  0.00           C  
ATOM   3433  CD  GLU A 215      10.187  79.422  -0.475  1.00  0.00           C  
ATOM   3434  OE1 GLU A 215       9.329  78.581  -0.554  1.00  0.00           O  
ATOM   3435  OE2 GLU A 215      10.899  79.714  -1.418  1.00  0.00           O  
ATOM   3436  H   GLU A 215       8.202  78.760   4.002  1.00  0.00           H  
ATOM   3437  HA  GLU A 215      10.661  80.078   3.687  1.00  0.00           H  
ATOM   3438 1HB  GLU A 215       9.684  78.477   2.043  1.00  0.00           H  
ATOM   3439 2HB  GLU A 215       8.458  79.659   1.616  1.00  0.00           H  
ATOM   3440 1HG  GLU A 215      10.236  81.175   0.753  1.00  0.00           H  
ATOM   3441 2HG  GLU A 215      11.432  79.949   1.160  1.00  0.00           H  
ATOM   3442  N   LEU A 216       8.059  82.051   3.091  1.00  0.00           N  
ATOM   3443  CA  LEU A 216       7.735  83.458   2.948  1.00  0.00           C  
ATOM   3444  C   LEU A 216       8.130  84.232   4.215  1.00  0.00           C  
ATOM   3445  O   LEU A 216       8.746  85.299   4.128  1.00  0.00           O  
ATOM   3446  CB  LEU A 216       6.225  83.596   2.702  1.00  0.00           C  
ATOM   3447  CG  LEU A 216       5.666  83.075   1.358  1.00  0.00           C  
ATOM   3448  CD1 LEU A 216       4.128  83.071   1.421  1.00  0.00           C  
ATOM   3449  CD2 LEU A 216       6.120  83.960   0.245  1.00  0.00           C  
ATOM   3450  H   LEU A 216       7.319  81.339   3.059  1.00  0.00           H  
ATOM   3451  HA  LEU A 216       8.286  83.862   2.098  1.00  0.00           H  
ATOM   3452 1HB  LEU A 216       5.708  83.050   3.480  1.00  0.00           H  
ATOM   3453 2HB  LEU A 216       5.974  84.641   2.765  1.00  0.00           H  
ATOM   3454  HG  LEU A 216       6.018  82.056   1.188  1.00  0.00           H  
ATOM   3455 1HD1 LEU A 216       3.720  82.698   0.482  1.00  0.00           H  
ATOM   3456 2HD1 LEU A 216       3.814  82.420   2.235  1.00  0.00           H  
ATOM   3457 3HD1 LEU A 216       3.759  84.083   1.595  1.00  0.00           H  
ATOM   3458 1HD2 LEU A 216       5.721  83.591  -0.699  1.00  0.00           H  
ATOM   3459 2HD2 LEU A 216       5.748  84.967   0.426  1.00  0.00           H  
ATOM   3460 3HD2 LEU A 216       7.212  83.971   0.202  1.00  0.00           H  
ATOM   3461  N   ALA A 217       7.858  83.666   5.400  1.00  0.00           N  
ATOM   3462  CA  ALA A 217       8.195  84.356   6.643  1.00  0.00           C  
ATOM   3463  C   ALA A 217       9.697  84.514   6.829  1.00  0.00           C  
ATOM   3464  O   ALA A 217      10.163  85.550   7.313  1.00  0.00           O  
ATOM   3465  CB  ALA A 217       7.622  83.611   7.823  1.00  0.00           C  
ATOM   3466  H   ALA A 217       7.368  82.764   5.448  1.00  0.00           H  
ATOM   3467  HA  ALA A 217       7.754  85.347   6.606  1.00  0.00           H  
ATOM   3468 1HB  ALA A 217       7.842  84.148   8.734  1.00  0.00           H  
ATOM   3469 2HB  ALA A 217       6.557  83.542   7.687  1.00  0.00           H  
ATOM   3470 3HB  ALA A 217       8.057  82.611   7.868  1.00  0.00           H  
ATOM   3471  N   LEU A 218      10.468  83.511   6.420  1.00  0.00           N  
ATOM   3472  CA  LEU A 218      11.900  83.579   6.622  1.00  0.00           C  
ATOM   3473  C   LEU A 218      12.506  84.581   5.641  1.00  0.00           C  
ATOM   3474  O   LEU A 218      13.450  85.300   5.994  1.00  0.00           O  
ATOM   3475  CB  LEU A 218      12.535  82.203   6.458  1.00  0.00           C  
ATOM   3476  CG  LEU A 218      12.117  81.128   7.485  1.00  0.00           C  
ATOM   3477  CD1 LEU A 218      12.782  79.834   7.111  1.00  0.00           C  
ATOM   3478  CD2 LEU A 218      12.470  81.507   8.868  1.00  0.00           C  
ATOM   3479  H   LEU A 218      10.041  82.678   6.013  1.00  0.00           H  
ATOM   3480  HA  LEU A 218      12.091  83.926   7.636  1.00  0.00           H  
ATOM   3481 1HB  LEU A 218      12.266  81.828   5.474  1.00  0.00           H  
ATOM   3482 2HB  LEU A 218      13.603  82.313   6.516  1.00  0.00           H  
ATOM   3483  HG  LEU A 218      11.056  81.005   7.434  1.00  0.00           H  
ATOM   3484 1HD1 LEU A 218      12.486  79.054   7.805  1.00  0.00           H  
ATOM   3485 2HD1 LEU A 218      12.500  79.550   6.097  1.00  0.00           H  
ATOM   3486 3HD1 LEU A 218      13.845  79.961   7.162  1.00  0.00           H  
ATOM   3487 1HD2 LEU A 218      12.148  80.717   9.551  1.00  0.00           H  
ATOM   3488 2HD2 LEU A 218      13.519  81.612   8.924  1.00  0.00           H  
ATOM   3489 3HD2 LEU A 218      11.982  82.444   9.134  1.00  0.00           H  
ATOM   3490  N   GLU A 219      11.953  84.674   4.418  1.00  0.00           N  
ATOM   3491  CA  GLU A 219      12.482  85.671   3.497  1.00  0.00           C  
ATOM   3492  C   GLU A 219      12.194  87.068   4.041  1.00  0.00           C  
ATOM   3493  O   GLU A 219      13.078  87.920   4.011  1.00  0.00           O  
ATOM   3494  CB  GLU A 219      11.941  85.528   2.072  1.00  0.00           C  
ATOM   3495  CG  GLU A 219      12.471  84.333   1.277  1.00  0.00           C  
ATOM   3496  CD  GLU A 219      11.982  84.313  -0.176  1.00  0.00           C  
ATOM   3497  OE1 GLU A 219      11.068  85.051  -0.514  1.00  0.00           O  
ATOM   3498  OE2 GLU A 219      12.554  83.582  -0.954  1.00  0.00           O  
ATOM   3499  H   GLU A 219      11.193  84.048   4.128  1.00  0.00           H  
ATOM   3500  HA  GLU A 219      13.565  85.548   3.445  1.00  0.00           H  
ATOM   3501 1HB  GLU A 219      10.859  85.409   2.132  1.00  0.00           H  
ATOM   3502 2HB  GLU A 219      12.150  86.431   1.512  1.00  0.00           H  
ATOM   3503 1HG  GLU A 219      13.560  84.358   1.286  1.00  0.00           H  
ATOM   3504 2HG  GLU A 219      12.156  83.416   1.772  1.00  0.00           H  
ATOM   3505  N   ILE A 220      11.017  87.267   4.660  1.00  0.00           N  
ATOM   3506  CA  ILE A 220      10.674  88.562   5.257  1.00  0.00           C  
ATOM   3507  C   ILE A 220      11.675  88.917   6.345  1.00  0.00           C  
ATOM   3508  O   ILE A 220      12.127  90.054   6.435  1.00  0.00           O  
ATOM   3509  CB  ILE A 220       9.250  88.577   5.843  1.00  0.00           C  
ATOM   3510  CG1 ILE A 220       8.230  88.515   4.705  1.00  0.00           C  
ATOM   3511  CG2 ILE A 220       9.056  89.820   6.725  1.00  0.00           C  
ATOM   3512  CD1 ILE A 220       6.841  88.206   5.145  1.00  0.00           C  
ATOM   3513  H   ILE A 220      10.320  86.514   4.660  1.00  0.00           H  
ATOM   3514  HA  ILE A 220      10.725  89.322   4.479  1.00  0.00           H  
ATOM   3515  HB  ILE A 220       9.111  87.688   6.453  1.00  0.00           H  
ATOM   3516 1HG1 ILE A 220       8.220  89.478   4.197  1.00  0.00           H  
ATOM   3517 2HG1 ILE A 220       8.545  87.755   3.995  1.00  0.00           H  
ATOM   3518 1HG2 ILE A 220       8.058  89.812   7.160  1.00  0.00           H  
ATOM   3519 2HG2 ILE A 220       9.798  89.803   7.509  1.00  0.00           H  
ATOM   3520 3HG2 ILE A 220       9.182  90.712   6.138  1.00  0.00           H  
ATOM   3521 1HD1 ILE A 220       6.184  88.173   4.281  1.00  0.00           H  
ATOM   3522 2HD1 ILE A 220       6.865  87.251   5.615  1.00  0.00           H  
ATOM   3523 3HD1 ILE A 220       6.490  88.951   5.846  1.00  0.00           H  
ATOM   3524  N   VAL A 221      12.056  87.950   7.171  1.00  0.00           N  
ATOM   3525  CA  VAL A 221      13.043  88.252   8.200  1.00  0.00           C  
ATOM   3526  C   VAL A 221      14.371  88.705   7.594  1.00  0.00           C  
ATOM   3527  O   VAL A 221      15.013  89.607   8.123  1.00  0.00           O  
ATOM   3528  CB  VAL A 221      13.322  87.040   9.086  1.00  0.00           C  
ATOM   3529  CG1 VAL A 221      14.493  87.347  10.006  1.00  0.00           C  
ATOM   3530  CG2 VAL A 221      12.111  86.694   9.871  1.00  0.00           C  
ATOM   3531  H   VAL A 221      11.635  87.019   7.094  1.00  0.00           H  
ATOM   3532  HA  VAL A 221      12.658  89.056   8.812  1.00  0.00           H  
ATOM   3533  HB  VAL A 221      13.594  86.201   8.459  1.00  0.00           H  
ATOM   3534 1HG1 VAL A 221      14.695  86.490  10.629  1.00  0.00           H  
ATOM   3535 2HG1 VAL A 221      15.374  87.582   9.409  1.00  0.00           H  
ATOM   3536 3HG1 VAL A 221      14.246  88.183  10.618  1.00  0.00           H  
ATOM   3537 1HG2 VAL A 221      12.335  85.829  10.477  1.00  0.00           H  
ATOM   3538 2HG2 VAL A 221      11.828  87.518  10.495  1.00  0.00           H  
ATOM   3539 3HG2 VAL A 221      11.297  86.466   9.202  1.00  0.00           H  
ATOM   3540  N   GLN A 222      14.826  88.049   6.530  1.00  0.00           N  
ATOM   3541  CA  GLN A 222      16.079  88.465   5.900  1.00  0.00           C  
ATOM   3542  C   GLN A 222      15.979  89.794   5.130  1.00  0.00           C  
ATOM   3543  O   GLN A 222      16.923  90.588   5.123  1.00  0.00           O  
ATOM   3544  CB  GLN A 222      16.563  87.395   4.932  1.00  0.00           C  
ATOM   3545  CG  GLN A 222      17.007  86.139   5.585  1.00  0.00           C  
ATOM   3546  CD  GLN A 222      17.479  85.131   4.590  1.00  0.00           C  
ATOM   3547  OE1 GLN A 222      16.754  84.721   3.690  1.00  0.00           O  
ATOM   3548  NE2 GLN A 222      18.725  84.747   4.714  1.00  0.00           N  
ATOM   3549  H   GLN A 222      14.283  87.264   6.153  1.00  0.00           H  
ATOM   3550  HA  GLN A 222      16.822  88.589   6.686  1.00  0.00           H  
ATOM   3551 1HB  GLN A 222      15.752  87.144   4.244  1.00  0.00           H  
ATOM   3552 2HB  GLN A 222      17.389  87.785   4.341  1.00  0.00           H  
ATOM   3553 1HG  GLN A 222      17.808  86.350   6.289  1.00  0.00           H  
ATOM   3554 2HG  GLN A 222      16.148  85.716   6.106  1.00  0.00           H  
ATOM   3555 1HE2 GLN A 222      19.110  84.090   4.067  1.00  0.00           H  
ATOM   3556 2HE2 GLN A 222      19.300  85.167   5.444  1.00  0.00           H  
ATOM   3557  N   GLN A 223      14.839  90.014   4.470  1.00  0.00           N  
ATOM   3558  CA  GLN A 223      14.564  91.194   3.648  1.00  0.00           C  
ATOM   3559  C   GLN A 223      14.245  92.442   4.477  1.00  0.00           C  
ATOM   3560  O   GLN A 223      14.613  93.557   4.105  1.00  0.00           O  
ATOM   3561  CB  GLN A 223      13.403  90.870   2.704  1.00  0.00           C  
ATOM   3562  CG  GLN A 223      13.733  89.847   1.639  1.00  0.00           C  
ATOM   3563  CD  GLN A 223      12.497  89.330   0.921  1.00  0.00           C  
ATOM   3564  OE1 GLN A 223      11.379  89.358   1.466  1.00  0.00           O  
ATOM   3565  NE2 GLN A 223      12.691  88.850  -0.305  1.00  0.00           N  
ATOM   3566  H   GLN A 223      14.120  89.296   4.515  1.00  0.00           H  
ATOM   3567  HA  GLN A 223      15.450  91.405   3.053  1.00  0.00           H  
ATOM   3568 1HB  GLN A 223      12.570  90.478   3.286  1.00  0.00           H  
ATOM   3569 2HB  GLN A 223      13.068  91.779   2.210  1.00  0.00           H  
ATOM   3570 1HG  GLN A 223      14.386  90.312   0.902  1.00  0.00           H  
ATOM   3571 2HG  GLN A 223      14.243  89.002   2.102  1.00  0.00           H  
ATOM   3572 1HE2 GLN A 223      11.927  88.488  -0.848  1.00  0.00           H  
ATOM   3573 2HE2 GLN A 223      13.611  88.845  -0.695  1.00  0.00           H  
ATOM   3574  N   LEU A 224      13.572  92.248   5.611  1.00  0.00           N  
ATOM   3575  CA  LEU A 224      13.190  93.317   6.516  1.00  0.00           C  
ATOM   3576  C   LEU A 224      13.670  92.989   7.947  1.00  0.00           C  
ATOM   3577  O   LEU A 224      12.847  92.919   8.868  1.00  0.00           O  
ATOM   3578  CB  LEU A 224      11.646  93.449   6.553  1.00  0.00           C  
ATOM   3579  CG  LEU A 224      10.904  94.039   5.325  1.00  0.00           C  
ATOM   3580  CD1 LEU A 224      10.660  92.953   4.277  1.00  0.00           C  
ATOM   3581  CD2 LEU A 224       9.579  94.625   5.797  1.00  0.00           C  
ATOM   3582  H   LEU A 224      13.277  91.306   5.854  1.00  0.00           H  
ATOM   3583  HA  LEU A 224      13.626  94.254   6.179  1.00  0.00           H  
ATOM   3584 1HB  LEU A 224      11.229  92.458   6.737  1.00  0.00           H  
ATOM   3585 2HB  LEU A 224      11.384  94.071   7.373  1.00  0.00           H  
ATOM   3586  HG  LEU A 224      11.513  94.825   4.872  1.00  0.00           H  
ATOM   3587 1HD1 LEU A 224      10.144  93.375   3.426  1.00  0.00           H  
ATOM   3588 2HD1 LEU A 224      11.582  92.556   3.957  1.00  0.00           H  
ATOM   3589 3HD1 LEU A 224      10.062  92.162   4.696  1.00  0.00           H  
ATOM   3590 1HD2 LEU A 224       9.047  95.054   4.956  1.00  0.00           H  
ATOM   3591 2HD2 LEU A 224       8.975  93.836   6.245  1.00  0.00           H  
ATOM   3592 3HD2 LEU A 224       9.772  95.410   6.539  1.00  0.00           H  
ATOM   3593  N   PRO A 225      14.981  92.859   8.197  1.00  0.00           N  
ATOM   3594  CA  PRO A 225      15.516  92.371   9.447  1.00  0.00           C  
ATOM   3595  C   PRO A 225      15.203  93.321  10.565  1.00  0.00           C  
ATOM   3596  O   PRO A 225      15.246  94.537  10.383  1.00  0.00           O  
ATOM   3597  CB  PRO A 225      17.019  92.308   9.167  1.00  0.00           C  
ATOM   3598  CG  PRO A 225      17.251  93.316   8.058  1.00  0.00           C  
ATOM   3599  CD  PRO A 225      15.998  93.267   7.219  1.00  0.00           C  
ATOM   3600  HA  PRO A 225      15.104  91.378   9.666  1.00  0.00           H  
ATOM   3601 1HB  PRO A 225      17.585  92.524  10.092  1.00  0.00           H  
ATOM   3602 2HB  PRO A 225      17.279  91.293   8.853  1.00  0.00           H  
ATOM   3603 1HG  PRO A 225      17.442  94.309   8.484  1.00  0.00           H  
ATOM   3604 2HG  PRO A 225      18.144  93.036   7.479  1.00  0.00           H  
ATOM   3605 1HD  PRO A 225      15.786  94.248   6.786  1.00  0.00           H  
ATOM   3606 2HD  PRO A 225      16.129  92.499   6.465  1.00  0.00           H  
ATOM   3607  N   ASP A 226      14.876  92.759  11.721  1.00  0.00           N  
ATOM   3608  CA  ASP A 226      14.599  93.499  12.947  1.00  0.00           C  
ATOM   3609  C   ASP A 226      13.390  94.444  12.872  1.00  0.00           C  
ATOM   3610  O   ASP A 226      13.161  95.220  13.801  1.00  0.00           O  
ATOM   3611  CB  ASP A 226      15.852  94.264  13.382  1.00  0.00           C  
ATOM   3612  CG  ASP A 226      16.987  93.313  13.773  1.00  0.00           C  
ATOM   3613  OD1 ASP A 226      16.753  92.435  14.570  1.00  0.00           O  
ATOM   3614  OD2 ASP A 226      18.064  93.453  13.245  1.00  0.00           O  
ATOM   3615  H   ASP A 226      14.833  91.752  11.764  1.00  0.00           H  
ATOM   3616  HA  ASP A 226      14.383  92.772  13.728  1.00  0.00           H  
ATOM   3617 1HB  ASP A 226      16.194  94.928  12.590  1.00  0.00           H  
ATOM   3618 2HB  ASP A 226      15.610  94.888  14.241  1.00  0.00           H  
ATOM   3619  N   THR A 227      12.581  94.345  11.816  1.00  0.00           N  
ATOM   3620  CA  THR A 227      11.397  95.182  11.710  1.00  0.00           C  
ATOM   3621  C   THR A 227      10.220  94.597  12.451  1.00  0.00           C  
ATOM   3622  O   THR A 227      10.199  93.402  12.771  1.00  0.00           O  
ATOM   3623  CB  THR A 227      10.969  95.359  10.252  1.00  0.00           C  
ATOM   3624  OG1 THR A 227      10.608  94.062   9.718  1.00  0.00           O  
ATOM   3625  CG2 THR A 227      12.094  95.985   9.433  1.00  0.00           C  
ATOM   3626  H   THR A 227      12.809  93.719  11.036  1.00  0.00           H  
ATOM   3627  HA  THR A 227      11.623  96.159  12.138  1.00  0.00           H  
ATOM   3628  HB  THR A 227      10.097  96.007  10.208  1.00  0.00           H  
ATOM   3629  HG1 THR A 227      11.431  93.619   9.387  1.00  0.00           H  
ATOM   3630 1HG2 THR A 227      11.776  96.111   8.398  1.00  0.00           H  
ATOM   3631 2HG2 THR A 227      12.343  96.958   9.851  1.00  0.00           H  
ATOM   3632 3HG2 THR A 227      12.970  95.352   9.467  1.00  0.00           H  
ATOM   3633  N   GLU A 228       9.192  95.422  12.638  1.00  0.00           N  
ATOM   3634  CA  GLU A 228       7.983  94.951  13.284  1.00  0.00           C  
ATOM   3635  C   GLU A 228       7.283  93.936  12.392  1.00  0.00           C  
ATOM   3636  O   GLU A 228       6.712  92.965  12.888  1.00  0.00           O  
ATOM   3637  CB  GLU A 228       7.051  96.124  13.597  1.00  0.00           C  
ATOM   3638  CG  GLU A 228       7.597  97.108  14.656  1.00  0.00           C  
ATOM   3639  CD  GLU A 228       7.853  96.471  16.004  1.00  0.00           C  
ATOM   3640  OE1 GLU A 228       6.996  95.786  16.499  1.00  0.00           O  
ATOM   3641  OE2 GLU A 228       8.932  96.660  16.539  1.00  0.00           O  
ATOM   3642  H   GLU A 228       9.270  96.389  12.356  1.00  0.00           H  
ATOM   3643  HA  GLU A 228       8.252  94.458  14.214  1.00  0.00           H  
ATOM   3644 1HB  GLU A 228       6.853  96.685  12.684  1.00  0.00           H  
ATOM   3645 2HB  GLU A 228       6.096  95.740  13.957  1.00  0.00           H  
ATOM   3646 1HG  GLU A 228       8.532  97.531  14.288  1.00  0.00           H  
ATOM   3647 2HG  GLU A 228       6.886  97.924  14.777  1.00  0.00           H  
ATOM   3648  N   LEU A 229       7.368  94.134  11.074  1.00  0.00           N  
ATOM   3649  CA  LEU A 229       6.729  93.217  10.150  1.00  0.00           C  
ATOM   3650  C   LEU A 229       7.396  91.856  10.220  1.00  0.00           C  
ATOM   3651  O   LEU A 229       6.718  90.836  10.155  1.00  0.00           O  
ATOM   3652  CB  LEU A 229       6.807  93.754   8.720  1.00  0.00           C  
ATOM   3653  CG  LEU A 229       5.985  95.014   8.464  1.00  0.00           C  
ATOM   3654  CD1 LEU A 229       6.235  95.523   7.099  1.00  0.00           C  
ATOM   3655  CD2 LEU A 229       4.559  94.719   8.631  1.00  0.00           C  
ATOM   3656  H   LEU A 229       7.871  94.936  10.726  1.00  0.00           H  
ATOM   3657  HA  LEU A 229       5.685  93.109  10.436  1.00  0.00           H  
ATOM   3658 1HB  LEU A 229       7.852  93.979   8.493  1.00  0.00           H  
ATOM   3659 2HB  LEU A 229       6.462  92.978   8.038  1.00  0.00           H  
ATOM   3660  HG  LEU A 229       6.281  95.789   9.172  1.00  0.00           H  
ATOM   3661 1HD1 LEU A 229       5.635  96.419   6.958  1.00  0.00           H  
ATOM   3662 2HD1 LEU A 229       7.292  95.761   7.001  1.00  0.00           H  
ATOM   3663 3HD1 LEU A 229       5.951  94.788   6.377  1.00  0.00           H  
ATOM   3664 1HD2 LEU A 229       4.008  95.631   8.450  1.00  0.00           H  
ATOM   3665 2HD2 LEU A 229       4.248  93.954   7.921  1.00  0.00           H  
ATOM   3666 3HD2 LEU A 229       4.380  94.376   9.646  1.00  0.00           H  
ATOM   3667  N   ALA A 230       8.726  91.827  10.363  1.00  0.00           N  
ATOM   3668  CA  ALA A 230       9.427  90.550  10.463  1.00  0.00           C  
ATOM   3669  C   ALA A 230       9.027  89.807  11.724  1.00  0.00           C  
ATOM   3670  O   ALA A 230       8.810  88.592  11.694  1.00  0.00           O  
ATOM   3671  CB  ALA A 230      10.928  90.771  10.449  1.00  0.00           C  
ATOM   3672  H   ALA A 230       9.257  92.696  10.396  1.00  0.00           H  
ATOM   3673  HA  ALA A 230       9.141  89.932   9.621  1.00  0.00           H  
ATOM   3674 1HB  ALA A 230      11.429  89.827  10.521  1.00  0.00           H  
ATOM   3675 2HB  ALA A 230      11.203  91.264   9.525  1.00  0.00           H  
ATOM   3676 3HB  ALA A 230      11.212  91.394  11.297  1.00  0.00           H  
ATOM   3677  N   LYS A 231       8.872  90.532  12.833  1.00  0.00           N  
ATOM   3678  CA  LYS A 231       8.495  89.873  14.076  1.00  0.00           C  
ATOM   3679  C   LYS A 231       7.073  89.336  14.021  1.00  0.00           C  
ATOM   3680  O   LYS A 231       6.822  88.191  14.422  1.00  0.00           O  
ATOM   3681  CB  LYS A 231       8.669  90.840  15.250  1.00  0.00           C  
ATOM   3682  CG  LYS A 231      10.137  91.154  15.600  1.00  0.00           C  
ATOM   3683  CD  LYS A 231      10.261  91.999  16.865  1.00  0.00           C  
ATOM   3684  CE  LYS A 231       9.801  93.425  16.600  1.00  0.00           C  
ATOM   3685  NZ  LYS A 231      10.040  94.340  17.750  1.00  0.00           N  
ATOM   3686  H   LYS A 231       9.068  91.539  12.817  1.00  0.00           H  
ATOM   3687  HA  LYS A 231       9.144  89.018  14.233  1.00  0.00           H  
ATOM   3688 1HB  LYS A 231       8.173  91.786  15.011  1.00  0.00           H  
ATOM   3689 2HB  LYS A 231       8.183  90.431  16.134  1.00  0.00           H  
ATOM   3690 1HG  LYS A 231      10.675  90.222  15.759  1.00  0.00           H  
ATOM   3691 2HG  LYS A 231      10.600  91.686  14.764  1.00  0.00           H  
ATOM   3692 1HD  LYS A 231       9.652  91.569  17.660  1.00  0.00           H  
ATOM   3693 2HD  LYS A 231      11.301  92.018  17.190  1.00  0.00           H  
ATOM   3694 1HE  LYS A 231      10.332  93.812  15.727  1.00  0.00           H  
ATOM   3695 2HE  LYS A 231       8.732  93.414  16.384  1.00  0.00           H  
ATOM   3696 1HZ  LYS A 231       9.692  95.273  17.464  1.00  0.00           H  
ATOM   3697 2HZ  LYS A 231       9.538  94.023  18.561  1.00  0.00           H  
ATOM   3698 3HZ  LYS A 231      11.023  94.390  17.952  1.00  0.00           H  
ATOM   3699  N   GLU A 232       6.148  90.124  13.470  1.00  0.00           N  
ATOM   3700  CA  GLU A 232       4.765  89.681  13.424  1.00  0.00           C  
ATOM   3701  C   GLU A 232       4.600  88.558  12.390  1.00  0.00           C  
ATOM   3702  O   GLU A 232       3.891  87.582  12.647  1.00  0.00           O  
ATOM   3703  CB  GLU A 232       3.848  90.881  13.124  1.00  0.00           C  
ATOM   3704  CG  GLU A 232       3.774  91.975  14.258  1.00  0.00           C  
ATOM   3705  CD  GLU A 232       3.151  91.530  15.568  1.00  0.00           C  
ATOM   3706  OE1 GLU A 232       2.018  91.120  15.560  1.00  0.00           O  
ATOM   3707  OE2 GLU A 232       3.804  91.589  16.580  1.00  0.00           O  
ATOM   3708  H   GLU A 232       6.400  91.058  13.132  1.00  0.00           H  
ATOM   3709  HA  GLU A 232       4.500  89.281  14.401  1.00  0.00           H  
ATOM   3710 1HB  GLU A 232       4.225  91.395  12.246  1.00  0.00           H  
ATOM   3711 2HB  GLU A 232       2.840  90.535  12.903  1.00  0.00           H  
ATOM   3712 1HG  GLU A 232       4.789  92.317  14.464  1.00  0.00           H  
ATOM   3713 2HG  GLU A 232       3.214  92.827  13.872  1.00  0.00           H  
ATOM   3714  N   ALA A 233       5.306  88.662  11.254  1.00  0.00           N  
ATOM   3715  CA  ALA A 233       5.256  87.665  10.190  1.00  0.00           C  
ATOM   3716  C   ALA A 233       5.808  86.332  10.644  1.00  0.00           C  
ATOM   3717  O   ALA A 233       5.300  85.269  10.262  1.00  0.00           O  
ATOM   3718  CB  ALA A 233       6.057  88.158   8.996  1.00  0.00           C  
ATOM   3719  H   ALA A 233       5.884  89.487  11.089  1.00  0.00           H  
ATOM   3720  HA  ALA A 233       4.223  87.512   9.909  1.00  0.00           H  
ATOM   3721 1HB  ALA A 233       6.034  87.446   8.210  1.00  0.00           H  
ATOM   3722 2HB  ALA A 233       5.649  89.100   8.643  1.00  0.00           H  
ATOM   3723 3HB  ALA A 233       7.092  88.305   9.303  1.00  0.00           H  
ATOM   3724  N   LEU A 234       6.852  86.371  11.464  1.00  0.00           N  
ATOM   3725  CA  LEU A 234       7.470  85.140  11.878  1.00  0.00           C  
ATOM   3726  C   LEU A 234       6.577  84.443  12.929  1.00  0.00           C  
ATOM   3727  O   LEU A 234       6.371  83.226  12.849  1.00  0.00           O  
ATOM   3728  CB  LEU A 234       8.864  85.462  12.406  1.00  0.00           C  
ATOM   3729  CG  LEU A 234       9.764  84.313  12.645  1.00  0.00           C  
ATOM   3730  CD1 LEU A 234       9.990  83.609  11.322  1.00  0.00           C  
ATOM   3731  CD2 LEU A 234      11.035  84.811  13.205  1.00  0.00           C  
ATOM   3732  H   LEU A 234       7.271  87.261  11.747  1.00  0.00           H  
ATOM   3733  HA  LEU A 234       7.564  84.487  11.017  1.00  0.00           H  
ATOM   3734 1HB  LEU A 234       9.357  86.121  11.693  1.00  0.00           H  
ATOM   3735 2HB  LEU A 234       8.758  86.009  13.351  1.00  0.00           H  
ATOM   3736  HG  LEU A 234       9.300  83.612  13.337  1.00  0.00           H  
ATOM   3737 1HD1 LEU A 234      10.642  82.758  11.471  1.00  0.00           H  
ATOM   3738 2HD1 LEU A 234       9.041  83.288  10.931  1.00  0.00           H  
ATOM   3739 3HD1 LEU A 234      10.446  84.297  10.616  1.00  0.00           H  
ATOM   3740 1HD2 LEU A 234      11.707  83.990  13.373  1.00  0.00           H  
ATOM   3741 2HD2 LEU A 234      11.494  85.509  12.533  1.00  0.00           H  
ATOM   3742 3HD2 LEU A 234      10.814  85.309  14.146  1.00  0.00           H  
ATOM   3743  N   GLU A 235       5.991  85.216  13.877  1.00  0.00           N  
ATOM   3744  CA  GLU A 235       5.081  84.624  14.877  1.00  0.00           C  
ATOM   3745  C   GLU A 235       3.842  84.045  14.202  1.00  0.00           C  
ATOM   3746  O   GLU A 235       3.337  82.979  14.579  1.00  0.00           O  
ATOM   3747  CB  GLU A 235       4.615  85.634  15.934  1.00  0.00           C  
ATOM   3748  CG  GLU A 235       3.688  84.985  17.005  1.00  0.00           C  
ATOM   3749  CD  GLU A 235       3.220  85.899  18.134  1.00  0.00           C  
ATOM   3750  OE1 GLU A 235       3.561  87.059  18.154  1.00  0.00           O  
ATOM   3751  OE2 GLU A 235       2.492  85.418  18.972  1.00  0.00           O  
ATOM   3752  H   GLU A 235       6.199  86.221  13.922  1.00  0.00           H  
ATOM   3753  HA  GLU A 235       5.609  83.815  15.383  1.00  0.00           H  
ATOM   3754 1HB  GLU A 235       5.483  86.066  16.436  1.00  0.00           H  
ATOM   3755 2HB  GLU A 235       4.072  86.451  15.447  1.00  0.00           H  
ATOM   3756 1HG  GLU A 235       2.806  84.597  16.492  1.00  0.00           H  
ATOM   3757 2HG  GLU A 235       4.218  84.135  17.437  1.00  0.00           H  
ATOM   3758  N   LEU A 236       3.350  84.770  13.205  1.00  0.00           N  
ATOM   3759  CA  LEU A 236       2.180  84.377  12.462  1.00  0.00           C  
ATOM   3760  C   LEU A 236       2.414  83.041  11.767  1.00  0.00           C  
ATOM   3761  O   LEU A 236       1.574  82.130  11.845  1.00  0.00           O  
ATOM   3762  CB  LEU A 236       1.884  85.473  11.450  1.00  0.00           C  
ATOM   3763  CG  LEU A 236       0.785  85.230  10.575  1.00  0.00           C  
ATOM   3764  CD1 LEU A 236      -0.470  85.074  11.378  1.00  0.00           C  
ATOM   3765  CD2 LEU A 236       0.676  86.378   9.584  1.00  0.00           C  
ATOM   3766  H   LEU A 236       3.791  85.659  12.959  1.00  0.00           H  
ATOM   3767  HA  LEU A 236       1.345  84.278  13.153  1.00  0.00           H  
ATOM   3768 1HB  LEU A 236       1.696  86.400  11.983  1.00  0.00           H  
ATOM   3769 2HB  LEU A 236       2.765  85.613  10.834  1.00  0.00           H  
ATOM   3770  HG  LEU A 236       0.975  84.325  10.066  1.00  0.00           H  
ATOM   3771 1HD1 LEU A 236      -1.316  84.882  10.750  1.00  0.00           H  
ATOM   3772 2HD1 LEU A 236      -0.356  84.254  12.085  1.00  0.00           H  
ATOM   3773 3HD1 LEU A 236      -0.630  85.972  11.891  1.00  0.00           H  
ATOM   3774 1HD2 LEU A 236      -0.139  86.189   8.902  1.00  0.00           H  
ATOM   3775 2HD2 LEU A 236       0.496  87.312  10.127  1.00  0.00           H  
ATOM   3776 3HD2 LEU A 236       1.608  86.452   9.023  1.00  0.00           H  
ATOM   3777  N   ALA A 237       3.580  82.904  11.123  1.00  0.00           N  
ATOM   3778  CA  ALA A 237       3.920  81.651  10.489  1.00  0.00           C  
ATOM   3779  C   ALA A 237       4.017  80.532  11.514  1.00  0.00           C  
ATOM   3780  O   ALA A 237       3.497  79.448  11.282  1.00  0.00           O  
ATOM   3781  CB  ALA A 237       5.226  81.796   9.749  1.00  0.00           C  
ATOM   3782  H   ALA A 237       4.231  83.694  11.055  1.00  0.00           H  
ATOM   3783  HA  ALA A 237       3.133  81.393   9.792  1.00  0.00           H  
ATOM   3784 1HB  ALA A 237       5.492  80.869   9.261  1.00  0.00           H  
ATOM   3785 2HB  ALA A 237       5.107  82.577   9.019  1.00  0.00           H  
ATOM   3786 3HB  ALA A 237       6.005  82.068  10.459  1.00  0.00           H  
ATOM   3787  N   GLU A 238       4.572  80.792  12.702  1.00  0.00           N  
ATOM   3788  CA  GLU A 238       4.676  79.704  13.679  1.00  0.00           C  
ATOM   3789  C   GLU A 238       3.332  79.115  14.022  1.00  0.00           C  
ATOM   3790  O   GLU A 238       3.187  77.887  14.080  1.00  0.00           O  
ATOM   3791  CB  GLU A 238       5.367  80.162  14.970  1.00  0.00           C  
ATOM   3792  CG  GLU A 238       5.519  79.036  16.017  1.00  0.00           C  
ATOM   3793  CD  GLU A 238       6.206  79.457  17.315  1.00  0.00           C  
ATOM   3794  OE1 GLU A 238       6.665  80.560  17.403  1.00  0.00           O  
ATOM   3795  OE2 GLU A 238       6.257  78.651  18.230  1.00  0.00           O  
ATOM   3796  H   GLU A 238       4.986  81.711  12.891  1.00  0.00           H  
ATOM   3797  HA  GLU A 238       5.246  78.893  13.253  1.00  0.00           H  
ATOM   3798 1HB  GLU A 238       6.358  80.556  14.733  1.00  0.00           H  
ATOM   3799 2HB  GLU A 238       4.793  80.971  15.422  1.00  0.00           H  
ATOM   3800 1HG  GLU A 238       4.522  78.668  16.254  1.00  0.00           H  
ATOM   3801 2HG  GLU A 238       6.078  78.218  15.563  1.00  0.00           H  
ATOM   3802  N   GLU A 239       2.331  79.963  14.213  1.00  0.00           N  
ATOM   3803  CA  GLU A 239       1.051  79.399  14.588  1.00  0.00           C  
ATOM   3804  C   GLU A 239       0.404  78.658  13.411  1.00  0.00           C  
ATOM   3805  O   GLU A 239      -0.172  77.584  13.602  1.00  0.00           O  
ATOM   3806  CB  GLU A 239       0.107  80.480  15.097  1.00  0.00           C  
ATOM   3807  CG  GLU A 239      -1.199  79.925  15.683  1.00  0.00           C  
ATOM   3808  CD  GLU A 239      -0.979  79.156  16.977  1.00  0.00           C  
ATOM   3809  OE1 GLU A 239      -0.142  79.580  17.762  1.00  0.00           O  
ATOM   3810  OE2 GLU A 239      -1.640  78.167  17.195  1.00  0.00           O  
ATOM   3811  H   GLU A 239       2.499  80.976  14.143  1.00  0.00           H  
ATOM   3812  HA  GLU A 239       1.218  78.682  15.390  1.00  0.00           H  
ATOM   3813 1HB  GLU A 239       0.608  81.055  15.869  1.00  0.00           H  
ATOM   3814 2HB  GLU A 239      -0.118  81.166  14.287  1.00  0.00           H  
ATOM   3815 1HG  GLU A 239      -1.888  80.740  15.862  1.00  0.00           H  
ATOM   3816 2HG  GLU A 239      -1.657  79.262  14.947  1.00  0.00           H  
ATOM   3817  N   ALA A 240       0.485  79.213  12.194  1.00  0.00           N  
ATOM   3818  CA  ALA A 240      -0.141  78.554  11.040  1.00  0.00           C  
ATOM   3819  C   ALA A 240       0.549  77.238  10.688  1.00  0.00           C  
ATOM   3820  O   ALA A 240      -0.096  76.289  10.252  1.00  0.00           O  
ATOM   3821  CB  ALA A 240      -0.148  79.473   9.856  1.00  0.00           C  
ATOM   3822  H   ALA A 240       0.977  80.109  12.074  1.00  0.00           H  
ATOM   3823  HA  ALA A 240      -1.171  78.327  11.304  1.00  0.00           H  
ATOM   3824 1HB  ALA A 240      -0.647  79.004   9.033  1.00  0.00           H  
ATOM   3825 2HB  ALA A 240      -0.688  80.334  10.157  1.00  0.00           H  
ATOM   3826 3HB  ALA A 240       0.871  79.731   9.578  1.00  0.00           H  
ATOM   3827  N   VAL A 241       1.861  77.187  10.876  1.00  0.00           N  
ATOM   3828  CA  VAL A 241       2.679  76.007  10.630  1.00  0.00           C  
ATOM   3829  C   VAL A 241       2.397  74.889  11.630  1.00  0.00           C  
ATOM   3830  O   VAL A 241       2.310  73.722  11.242  1.00  0.00           O  
ATOM   3831  CB  VAL A 241       4.140  76.448  10.609  1.00  0.00           C  
ATOM   3832  CG1 VAL A 241       5.125  75.284  10.588  1.00  0.00           C  
ATOM   3833  CG2 VAL A 241       4.303  77.282   9.349  1.00  0.00           C  
ATOM   3834  H   VAL A 241       2.338  78.027  11.207  1.00  0.00           H  
ATOM   3835  HA  VAL A 241       2.440  75.635   9.637  1.00  0.00           H  
ATOM   3836  HB  VAL A 241       4.342  77.050  11.497  1.00  0.00           H  
ATOM   3837 1HG1 VAL A 241       6.147  75.672  10.563  1.00  0.00           H  
ATOM   3838 2HG1 VAL A 241       4.988  74.688  11.489  1.00  0.00           H  
ATOM   3839 3HG1 VAL A 241       4.962  74.673   9.737  1.00  0.00           H  
ATOM   3840 1HG2 VAL A 241       5.280  77.651   9.327  1.00  0.00           H  
ATOM   3841 2HG2 VAL A 241       4.110  76.671   8.468  1.00  0.00           H  
ATOM   3842 3HG2 VAL A 241       3.613  78.108   9.358  1.00  0.00           H  
ATOM   3843  N   LYS A 242       2.270  75.236  12.918  1.00  0.00           N  
ATOM   3844  CA  LYS A 242       1.931  74.251  13.944  1.00  0.00           C  
ATOM   3845  C   LYS A 242       0.452  73.809  13.892  1.00  0.00           C  
ATOM   3846  O   LYS A 242       0.131  72.669  14.241  1.00  0.00           O  
ATOM   3847  CB  LYS A 242       2.294  74.787  15.328  1.00  0.00           C  
ATOM   3848  CG  LYS A 242       3.800  74.837  15.580  1.00  0.00           C  
ATOM   3849  CD  LYS A 242       4.142  75.405  16.950  1.00  0.00           C  
ATOM   3850  CE  LYS A 242       5.640  75.278  17.220  1.00  0.00           C  
ATOM   3851  NZ  LYS A 242       6.048  75.920  18.489  1.00  0.00           N  
ATOM   3852  H   LYS A 242       2.409  76.210  13.201  1.00  0.00           H  
ATOM   3853  HA  LYS A 242       2.539  73.364  13.766  1.00  0.00           H  
ATOM   3854 1HB  LYS A 242       1.899  75.805  15.435  1.00  0.00           H  
ATOM   3855 2HB  LYS A 242       1.833  74.169  16.094  1.00  0.00           H  
ATOM   3856 1HG  LYS A 242       4.218  73.830  15.491  1.00  0.00           H  
ATOM   3857 2HG  LYS A 242       4.261  75.470  14.818  1.00  0.00           H  
ATOM   3858 1HD  LYS A 242       3.859  76.459  16.988  1.00  0.00           H  
ATOM   3859 2HD  LYS A 242       3.593  74.868  17.720  1.00  0.00           H  
ATOM   3860 1HE  LYS A 242       5.884  74.217  17.272  1.00  0.00           H  
ATOM   3861 2HE  LYS A 242       6.200  75.730  16.401  1.00  0.00           H  
ATOM   3862 1HZ  LYS A 242       7.037  75.799  18.624  1.00  0.00           H  
ATOM   3863 2HZ  LYS A 242       5.857  76.924  18.430  1.00  0.00           H  
ATOM   3864 3HZ  LYS A 242       5.551  75.520  19.265  1.00  0.00           H  
ATOM   3865  N   SER A 243      -0.438  74.711  13.469  1.00  0.00           N  
ATOM   3866  CA  SER A 243      -1.870  74.454  13.362  1.00  0.00           C  
ATOM   3867  C   SER A 243      -2.208  73.395  12.325  1.00  0.00           C  
ATOM   3868  O   SER A 243      -1.565  73.275  11.287  1.00  0.00           O  
ATOM   3869  CB  SER A 243      -2.624  75.721  13.007  1.00  0.00           C  
ATOM   3870  OG  SER A 243      -4.000  75.454  12.791  1.00  0.00           O  
ATOM   3871  H   SER A 243      -0.121  75.655  13.239  1.00  0.00           H  
ATOM   3872  HA  SER A 243      -2.220  74.104  14.333  1.00  0.00           H  
ATOM   3873 1HB  SER A 243      -2.512  76.451  13.811  1.00  0.00           H  
ATOM   3874 2HB  SER A 243      -2.190  76.157  12.109  1.00  0.00           H  
ATOM   3875  HG  SER A 243      -4.394  76.313  12.591  1.00  0.00           H  
ATOM   3876  N   THR A 244      -3.262  72.641  12.598  1.00  0.00           N  
ATOM   3877  CA  THR A 244      -3.734  71.626  11.668  1.00  0.00           C  
ATOM   3878  C   THR A 244      -4.838  72.170  10.753  1.00  0.00           C  
ATOM   3879  O   THR A 244      -5.383  71.444   9.918  1.00  0.00           O  
ATOM   3880  CB  THR A 244      -4.236  70.394  12.436  1.00  0.00           C  
ATOM   3881  OG1 THR A 244      -5.330  70.769  13.282  1.00  0.00           O  
ATOM   3882  CG2 THR A 244      -3.111  69.833  13.292  1.00  0.00           C  
ATOM   3883  H   THR A 244      -3.745  72.779  13.474  1.00  0.00           H  
ATOM   3884  HA  THR A 244      -2.898  71.318  11.041  1.00  0.00           H  
ATOM   3885  HB  THR A 244      -4.573  69.635  11.730  1.00  0.00           H  
ATOM   3886  HG1 THR A 244      -6.031  71.150  12.743  1.00  0.00           H  
ATOM   3887 1HG2 THR A 244      -3.468  68.960  13.838  1.00  0.00           H  
ATOM   3888 2HG2 THR A 244      -2.277  69.545  12.652  1.00  0.00           H  
ATOM   3889 3HG2 THR A 244      -2.778  70.593  14.000  1.00  0.00           H  
ATOM   3890  N   ASP A 245      -5.187  73.446  10.938  1.00  0.00           N  
ATOM   3891  CA  ASP A 245      -6.229  74.089  10.142  1.00  0.00           C  
ATOM   3892  C   ASP A 245      -5.629  74.722   8.884  1.00  0.00           C  
ATOM   3893  O   ASP A 245      -5.026  75.803   8.928  1.00  0.00           O  
ATOM   3894  CB  ASP A 245      -6.996  75.134  10.971  1.00  0.00           C  
ATOM   3895  CG  ASP A 245      -8.207  75.766  10.235  1.00  0.00           C  
ATOM   3896  OD1 ASP A 245      -8.262  75.729   9.011  1.00  0.00           O  
ATOM   3897  OD2 ASP A 245      -9.083  76.273  10.924  1.00  0.00           O  
ATOM   3898  H   ASP A 245      -4.687  73.987  11.641  1.00  0.00           H  
ATOM   3899  HA  ASP A 245      -6.942  73.325   9.829  1.00  0.00           H  
ATOM   3900 1HB  ASP A 245      -7.353  74.670  11.892  1.00  0.00           H  
ATOM   3901 2HB  ASP A 245      -6.315  75.934  11.256  1.00  0.00           H  
ATOM   3902  N   SER A 246      -5.861  74.089   7.739  1.00  0.00           N  
ATOM   3903  CA  SER A 246      -5.259  74.530   6.486  1.00  0.00           C  
ATOM   3904  C   SER A 246      -5.692  75.941   6.077  1.00  0.00           C  
ATOM   3905  O   SER A 246      -5.023  76.577   5.253  1.00  0.00           O  
ATOM   3906  CB  SER A 246      -5.592  73.552   5.375  1.00  0.00           C  
ATOM   3907  OG  SER A 246      -6.965  73.558   5.093  1.00  0.00           O  
ATOM   3908  H   SER A 246      -6.410  73.239   7.762  1.00  0.00           H  
ATOM   3909  HA  SER A 246      -4.177  74.534   6.620  1.00  0.00           H  
ATOM   3910 1HB  SER A 246      -5.035  73.826   4.479  1.00  0.00           H  
ATOM   3911 2HB  SER A 246      -5.278  72.549   5.662  1.00  0.00           H  
ATOM   3912  HG  SER A 246      -7.216  74.488   5.005  1.00  0.00           H  
ATOM   3913  N   GLU A 247      -6.782  76.452   6.659  1.00  0.00           N  
ATOM   3914  CA  GLU A 247      -7.204  77.801   6.330  1.00  0.00           C  
ATOM   3915  C   GLU A 247      -6.212  78.782   6.962  1.00  0.00           C  
ATOM   3916  O   GLU A 247      -6.029  79.888   6.455  1.00  0.00           O  
ATOM   3917  CB  GLU A 247      -8.648  78.076   6.771  1.00  0.00           C  
ATOM   3918  CG  GLU A 247      -9.722  77.252   6.018  1.00  0.00           C  
ATOM   3919  CD  GLU A 247      -9.772  77.511   4.526  1.00  0.00           C  
ATOM   3920  OE1 GLU A 247      -9.813  78.648   4.136  1.00  0.00           O  
ATOM   3921  OE2 GLU A 247      -9.761  76.558   3.767  1.00  0.00           O  
ATOM   3922  H   GLU A 247      -7.301  75.928   7.382  1.00  0.00           H  
ATOM   3923  HA  GLU A 247      -7.162  77.924   5.251  1.00  0.00           H  
ATOM   3924 1HB  GLU A 247      -8.758  77.851   7.826  1.00  0.00           H  
ATOM   3925 2HB  GLU A 247      -8.877  79.128   6.633  1.00  0.00           H  
ATOM   3926 1HG  GLU A 247      -9.517  76.194   6.187  1.00  0.00           H  
ATOM   3927 2HG  GLU A 247     -10.696  77.478   6.455  1.00  0.00           H  
ATOM   3928  N   ALA A 248      -5.592  78.392   8.095  1.00  0.00           N  
ATOM   3929  CA  ALA A 248      -4.616  79.246   8.760  1.00  0.00           C  
ATOM   3930  C   ALA A 248      -3.424  79.381   7.856  1.00  0.00           C  
ATOM   3931  O   ALA A 248      -2.845  80.457   7.729  1.00  0.00           O  
ATOM   3932  CB  ALA A 248      -4.205  78.681  10.103  1.00  0.00           C  
ATOM   3933  H   ALA A 248      -5.755  77.454   8.463  1.00  0.00           H  
ATOM   3934  HA  ALA A 248      -5.040  80.226   8.901  1.00  0.00           H  
ATOM   3935 1HB  ALA A 248      -3.482  79.336  10.553  1.00  0.00           H  
ATOM   3936 2HB  ALA A 248      -5.079  78.598  10.745  1.00  0.00           H  
ATOM   3937 3HB  ALA A 248      -3.759  77.696   9.964  1.00  0.00           H  
ATOM   3938  N   LEU A 249      -3.092  78.289   7.174  1.00  0.00           N  
ATOM   3939  CA  LEU A 249      -1.966  78.344   6.248  1.00  0.00           C  
ATOM   3940  C   LEU A 249      -2.297  79.273   5.073  1.00  0.00           C  
ATOM   3941  O   LEU A 249      -1.438  80.042   4.642  1.00  0.00           O  
ATOM   3942  CB  LEU A 249      -1.582  76.940   5.750  1.00  0.00           C  
ATOM   3943  CG  LEU A 249      -0.945  75.987   6.815  1.00  0.00           C  
ATOM   3944  CD1 LEU A 249      -0.799  74.605   6.247  1.00  0.00           C  
ATOM   3945  CD2 LEU A 249       0.422  76.494   7.194  1.00  0.00           C  
ATOM   3946  H   LEU A 249      -3.626  77.431   7.353  1.00  0.00           H  
ATOM   3947  HA  LEU A 249      -1.110  78.758   6.771  1.00  0.00           H  
ATOM   3948 1HB  LEU A 249      -2.472  76.456   5.357  1.00  0.00           H  
ATOM   3949 2HB  LEU A 249      -0.865  77.048   4.932  1.00  0.00           H  
ATOM   3950  HG  LEU A 249      -1.590  75.936   7.701  1.00  0.00           H  
ATOM   3951 1HD1 LEU A 249      -0.352  73.945   6.995  1.00  0.00           H  
ATOM   3952 2HD1 LEU A 249      -1.771  74.212   5.958  1.00  0.00           H  
ATOM   3953 3HD1 LEU A 249      -0.159  74.651   5.392  1.00  0.00           H  
ATOM   3954 1HD2 LEU A 249       0.862  75.820   7.921  1.00  0.00           H  
ATOM   3955 2HD2 LEU A 249       1.036  76.531   6.304  1.00  0.00           H  
ATOM   3956 3HD2 LEU A 249       0.342  77.476   7.621  1.00  0.00           H  
ATOM   3957  N   LYS A 250      -3.551  79.245   4.584  1.00  0.00           N  
ATOM   3958  CA  LYS A 250      -3.953  80.125   3.470  1.00  0.00           C  
ATOM   3959  C   LYS A 250      -3.932  81.602   3.872  1.00  0.00           C  
ATOM   3960  O   LYS A 250      -3.432  82.457   3.125  1.00  0.00           O  
ATOM   3961  CB  LYS A 250      -5.363  79.786   2.992  1.00  0.00           C  
ATOM   3962  CG  LYS A 250      -5.519  78.469   2.270  1.00  0.00           C  
ATOM   3963  CD  LYS A 250      -6.981  78.252   1.926  1.00  0.00           C  
ATOM   3964  CE  LYS A 250      -7.237  76.913   1.268  1.00  0.00           C  
ATOM   3965  NZ  LYS A 250      -8.700  76.674   1.089  1.00  0.00           N  
ATOM   3966  H   LYS A 250      -4.212  78.561   4.963  1.00  0.00           H  
ATOM   3967  HA  LYS A 250      -3.252  79.989   2.651  1.00  0.00           H  
ATOM   3968 1HB  LYS A 250      -6.039  79.771   3.846  1.00  0.00           H  
ATOM   3969 2HB  LYS A 250      -5.713  80.563   2.326  1.00  0.00           H  
ATOM   3970 1HG  LYS A 250      -4.923  78.469   1.360  1.00  0.00           H  
ATOM   3971 2HG  LYS A 250      -5.179  77.660   2.916  1.00  0.00           H  
ATOM   3972 1HD  LYS A 250      -7.570  78.309   2.837  1.00  0.00           H  
ATOM   3973 2HD  LYS A 250      -7.316  79.045   1.258  1.00  0.00           H  
ATOM   3974 1HE  LYS A 250      -6.752  76.892   0.294  1.00  0.00           H  
ATOM   3975 2HE  LYS A 250      -6.822  76.119   1.891  1.00  0.00           H  
ATOM   3976 1HZ  LYS A 250      -8.855  75.780   0.658  1.00  0.00           H  
ATOM   3977 2HZ  LYS A 250      -9.148  76.684   2.031  1.00  0.00           H  
ATOM   3978 3HZ  LYS A 250      -9.102  77.398   0.520  1.00  0.00           H  
ATOM   3979  N   VAL A 251      -4.429  81.888   5.083  1.00  0.00           N  
ATOM   3980  CA  VAL A 251      -4.460  83.245   5.618  1.00  0.00           C  
ATOM   3981  C   VAL A 251      -3.069  83.787   5.801  1.00  0.00           C  
ATOM   3982  O   VAL A 251      -2.810  84.959   5.505  1.00  0.00           O  
ATOM   3983  CB  VAL A 251      -5.230  83.309   6.952  1.00  0.00           C  
ATOM   3984  CG1 VAL A 251      -5.024  84.628   7.601  1.00  0.00           C  
ATOM   3985  CG2 VAL A 251      -6.704  83.166   6.673  1.00  0.00           C  
ATOM   3986  H   VAL A 251      -4.834  81.129   5.641  1.00  0.00           H  
ATOM   3987  HA  VAL A 251      -4.981  83.880   4.905  1.00  0.00           H  
ATOM   3988  HB  VAL A 251      -4.879  82.518   7.621  1.00  0.00           H  
ATOM   3989 1HG1 VAL A 251      -5.582  84.666   8.536  1.00  0.00           H  
ATOM   3990 2HG1 VAL A 251      -3.971  84.748   7.795  1.00  0.00           H  
ATOM   3991 3HG1 VAL A 251      -5.362  85.397   6.941  1.00  0.00           H  
ATOM   3992 1HG2 VAL A 251      -7.265  83.228   7.587  1.00  0.00           H  
ATOM   3993 2HG2 VAL A 251      -7.008  83.970   6.021  1.00  0.00           H  
ATOM   3994 3HG2 VAL A 251      -6.903  82.210   6.191  1.00  0.00           H  
ATOM   3995  N   VAL A 252      -2.179  82.956   6.319  1.00  0.00           N  
ATOM   3996  CA  VAL A 252      -0.836  83.405   6.517  1.00  0.00           C  
ATOM   3997  C   VAL A 252      -0.045  83.518   5.238  1.00  0.00           C  
ATOM   3998  O   VAL A 252       0.605  84.539   5.038  1.00  0.00           O  
ATOM   3999  CB  VAL A 252      -0.123  82.564   7.520  1.00  0.00           C  
ATOM   4000  CG1 VAL A 252       1.263  82.989   7.585  1.00  0.00           C  
ATOM   4001  CG2 VAL A 252      -0.802  82.775   8.718  1.00  0.00           C  
ATOM   4002  H   VAL A 252      -2.445  82.005   6.591  1.00  0.00           H  
ATOM   4003  HA  VAL A 252      -0.892  84.400   6.955  1.00  0.00           H  
ATOM   4004  HB  VAL A 252      -0.134  81.503   7.247  1.00  0.00           H  
ATOM   4005 1HG1 VAL A 252       1.783  82.416   8.328  1.00  0.00           H  
ATOM   4006 2HG1 VAL A 252       1.685  82.826   6.615  1.00  0.00           H  
ATOM   4007 3HG1 VAL A 252       1.319  84.038   7.833  1.00  0.00           H  
ATOM   4008 1HG2 VAL A 252      -0.328  82.271   9.522  1.00  0.00           H  
ATOM   4009 2HG2 VAL A 252      -0.804  83.809   8.893  1.00  0.00           H  
ATOM   4010 3HG2 VAL A 252      -1.815  82.437   8.597  1.00  0.00           H  
ATOM   4011  N   LYS A 253      -0.120  82.543   4.318  1.00  0.00           N  
ATOM   4012  CA  LYS A 253       0.659  82.730   3.098  1.00  0.00           C  
ATOM   4013  C   LYS A 253       0.294  84.072   2.500  1.00  0.00           C  
ATOM   4014  O   LYS A 253       1.176  84.838   2.118  1.00  0.00           O  
ATOM   4015  CB  LYS A 253       0.360  81.684   2.018  1.00  0.00           C  
ATOM   4016  CG  LYS A 253       0.881  80.285   2.212  1.00  0.00           C  
ATOM   4017  CD  LYS A 253       0.668  79.485   0.936  1.00  0.00           C  
ATOM   4018  CE  LYS A 253      -0.829  79.336   0.641  1.00  0.00           C  
ATOM   4019  NZ  LYS A 253      -1.095  78.466  -0.534  1.00  0.00           N  
ATOM   4020  H   LYS A 253      -0.674  81.697   4.467  1.00  0.00           H  
ATOM   4021  HA  LYS A 253       1.719  82.724   3.345  1.00  0.00           H  
ATOM   4022 1HB  LYS A 253      -0.726  81.596   1.921  1.00  0.00           H  
ATOM   4023 2HB  LYS A 253       0.736  82.045   1.062  1.00  0.00           H  
ATOM   4024 1HG  LYS A 253       1.945  80.304   2.456  1.00  0.00           H  
ATOM   4025 2HG  LYS A 253       0.344  79.798   3.007  1.00  0.00           H  
ATOM   4026 1HD  LYS A 253       1.159  79.980   0.098  1.00  0.00           H  
ATOM   4027 2HD  LYS A 253       1.095  78.487   1.055  1.00  0.00           H  
ATOM   4028 1HE  LYS A 253      -1.321  78.906   1.515  1.00  0.00           H  
ATOM   4029 2HE  LYS A 253      -1.248  80.324   0.451  1.00  0.00           H  
ATOM   4030 1HZ  LYS A 253      -2.086  78.395  -0.688  1.00  0.00           H  
ATOM   4031 2HZ  LYS A 253      -0.653  78.844  -1.354  1.00  0.00           H  
ATOM   4032 3HZ  LYS A 253      -0.722  77.533  -0.340  1.00  0.00           H  
ATOM   4033  N   LEU A 254      -1.001  84.390   2.488  1.00  0.00           N  
ATOM   4034  CA  LEU A 254      -1.451  85.651   1.952  1.00  0.00           C  
ATOM   4035  C   LEU A 254      -0.972  86.862   2.740  1.00  0.00           C  
ATOM   4036  O   LEU A 254      -0.454  87.815   2.153  1.00  0.00           O  
ATOM   4037  CB  LEU A 254      -2.953  85.603   1.850  1.00  0.00           C  
ATOM   4038  CG  LEU A 254      -3.591  86.826   1.450  1.00  0.00           C  
ATOM   4039  CD1 LEU A 254      -3.038  87.312   0.191  1.00  0.00           C  
ATOM   4040  CD2 LEU A 254      -5.039  86.505   1.268  1.00  0.00           C  
ATOM   4041  H   LEU A 254      -1.702  83.724   2.831  1.00  0.00           H  
ATOM   4042  HA  LEU A 254      -1.058  85.734   0.939  1.00  0.00           H  
ATOM   4043 1HB  LEU A 254      -3.230  84.827   1.137  1.00  0.00           H  
ATOM   4044 2HB  LEU A 254      -3.356  85.321   2.828  1.00  0.00           H  
ATOM   4045  HG  LEU A 254      -3.441  87.577   2.195  1.00  0.00           H  
ATOM   4046 1HD1 LEU A 254      -3.557  88.223  -0.108  1.00  0.00           H  
ATOM   4047 2HD1 LEU A 254      -1.976  87.520   0.305  1.00  0.00           H  
ATOM   4048 3HD1 LEU A 254      -3.167  86.568  -0.532  1.00  0.00           H  
ATOM   4049 1HD2 LEU A 254      -5.561  87.382   0.956  1.00  0.00           H  
ATOM   4050 2HD2 LEU A 254      -5.134  85.741   0.512  1.00  0.00           H  
ATOM   4051 3HD2 LEU A 254      -5.459  86.134   2.200  1.00  0.00           H  
ATOM   4052  N   ALA A 255      -1.067  86.839   4.065  1.00  0.00           N  
ATOM   4053  CA  ALA A 255      -0.591  87.993   4.814  1.00  0.00           C  
ATOM   4054  C   ALA A 255       0.907  88.212   4.556  1.00  0.00           C  
ATOM   4055  O   ALA A 255       1.374  89.355   4.477  1.00  0.00           O  
ATOM   4056  CB  ALA A 255      -0.862  87.807   6.285  1.00  0.00           C  
ATOM   4057  H   ALA A 255      -1.500  86.047   4.552  1.00  0.00           H  
ATOM   4058  HA  ALA A 255      -1.130  88.868   4.465  1.00  0.00           H  
ATOM   4059 1HB  ALA A 255      -0.542  88.680   6.830  1.00  0.00           H  
ATOM   4060 2HB  ALA A 255      -1.921  87.668   6.418  1.00  0.00           H  
ATOM   4061 3HB  ALA A 255      -0.327  86.928   6.635  1.00  0.00           H  
ATOM   4062  N   LEU A 256       1.650  87.112   4.384  1.00  0.00           N  
ATOM   4063  CA  LEU A 256       3.081  87.177   4.146  1.00  0.00           C  
ATOM   4064  C   LEU A 256       3.357  87.670   2.704  1.00  0.00           C  
ATOM   4065  O   LEU A 256       4.327  88.411   2.485  1.00  0.00           O  
ATOM   4066  CB  LEU A 256       3.697  85.796   4.374  1.00  0.00           C  
ATOM   4067  CG  LEU A 256       3.587  85.221   5.815  1.00  0.00           C  
ATOM   4068  CD1 LEU A 256       4.122  83.818   5.817  1.00  0.00           C  
ATOM   4069  CD2 LEU A 256       4.307  86.029   6.774  1.00  0.00           C  
ATOM   4070  H   LEU A 256       1.203  86.193   4.461  1.00  0.00           H  
ATOM   4071  HA  LEU A 256       3.519  87.882   4.850  1.00  0.00           H  
ATOM   4072 1HB  LEU A 256       3.221  85.091   3.701  1.00  0.00           H  
ATOM   4073 2HB  LEU A 256       4.746  85.858   4.136  1.00  0.00           H  
ATOM   4074  HG  LEU A 256       2.561  85.206   6.105  1.00  0.00           H  
ATOM   4075 1HD1 LEU A 256       4.038  83.392   6.812  1.00  0.00           H  
ATOM   4076 2HD1 LEU A 256       3.563  83.206   5.110  1.00  0.00           H  
ATOM   4077 3HD1 LEU A 256       5.152  83.837   5.536  1.00  0.00           H  
ATOM   4078 1HD2 LEU A 256       4.194  85.593   7.771  1.00  0.00           H  
ATOM   4079 2HD2 LEU A 256       5.336  86.027   6.502  1.00  0.00           H  
ATOM   4080 3HD2 LEU A 256       3.914  87.042   6.770  1.00  0.00           H  
ATOM   4081  N   GLU A 257       2.483  87.310   1.727  1.00  0.00           N  
ATOM   4082  CA  GLU A 257       2.655  87.800   0.348  1.00  0.00           C  
ATOM   4083  C   GLU A 257       2.510  89.309   0.349  1.00  0.00           C  
ATOM   4084  O   GLU A 257       3.294  90.008  -0.294  1.00  0.00           O  
ATOM   4085  CB  GLU A 257       1.594  87.263  -0.656  1.00  0.00           C  
ATOM   4086  CG  GLU A 257       1.662  85.784  -1.082  1.00  0.00           C  
ATOM   4087  CD  GLU A 257       0.498  85.349  -2.059  1.00  0.00           C  
ATOM   4088  OE1 GLU A 257      -0.358  86.162  -2.419  1.00  0.00           O  
ATOM   4089  OE2 GLU A 257       0.490  84.199  -2.432  1.00  0.00           O  
ATOM   4090  H   GLU A 257       1.722  86.662   1.945  1.00  0.00           H  
ATOM   4091  HA  GLU A 257       3.654  87.539  -0.001  1.00  0.00           H  
ATOM   4092 1HB  GLU A 257       0.604  87.422  -0.232  1.00  0.00           H  
ATOM   4093 2HB  GLU A 257       1.642  87.859  -1.564  1.00  0.00           H  
ATOM   4094 1HG  GLU A 257       2.616  85.615  -1.580  1.00  0.00           H  
ATOM   4095 2HG  GLU A 257       1.641  85.159  -0.208  1.00  0.00           H  
ATOM   4096  N   ILE A 258       1.559  89.807   1.142  1.00  0.00           N  
ATOM   4097  CA  ILE A 258       1.294  91.235   1.231  1.00  0.00           C  
ATOM   4098  C   ILE A 258       2.509  91.961   1.791  1.00  0.00           C  
ATOM   4099  O   ILE A 258       2.906  93.002   1.266  1.00  0.00           O  
ATOM   4100  CB  ILE A 258       0.040  91.517   2.075  1.00  0.00           C  
ATOM   4101  CG1 ILE A 258      -1.216  90.994   1.320  1.00  0.00           C  
ATOM   4102  CG2 ILE A 258      -0.070  93.005   2.348  1.00  0.00           C  
ATOM   4103  CD1 ILE A 258      -2.477  90.935   2.156  1.00  0.00           C  
ATOM   4104  H   ILE A 258       0.959  89.147   1.650  1.00  0.00           H  
ATOM   4105  HA  ILE A 258       1.106  91.609   0.225  1.00  0.00           H  
ATOM   4106  HB  ILE A 258       0.110  90.981   3.018  1.00  0.00           H  
ATOM   4107 1HG1 ILE A 258      -1.400  91.647   0.471  1.00  0.00           H  
ATOM   4108 2HG1 ILE A 258      -1.007  89.989   0.944  1.00  0.00           H  
ATOM   4109 1HG2 ILE A 258      -0.948  93.178   2.947  1.00  0.00           H  
ATOM   4110 2HG2 ILE A 258       0.811  93.339   2.877  1.00  0.00           H  
ATOM   4111 3HG2 ILE A 258      -0.153  93.546   1.409  1.00  0.00           H  
ATOM   4112 1HD1 ILE A 258      -3.301  90.559   1.552  1.00  0.00           H  
ATOM   4113 2HD1 ILE A 258      -2.311  90.263   2.986  1.00  0.00           H  
ATOM   4114 3HD1 ILE A 258      -2.721  91.927   2.526  1.00  0.00           H  
ATOM   4115  N   VAL A 259       3.132  91.407   2.831  1.00  0.00           N  
ATOM   4116  CA  VAL A 259       4.320  92.053   3.377  1.00  0.00           C  
ATOM   4117  C   VAL A 259       5.444  92.124   2.358  1.00  0.00           C  
ATOM   4118  O   VAL A 259       6.122  93.139   2.258  1.00  0.00           O  
ATOM   4119  CB  VAL A 259       4.889  91.291   4.571  1.00  0.00           C  
ATOM   4120  CG1 VAL A 259       6.235  91.905   4.977  1.00  0.00           C  
ATOM   4121  CG2 VAL A 259       3.957  91.309   5.694  1.00  0.00           C  
ATOM   4122  H   VAL A 259       2.749  90.557   3.258  1.00  0.00           H  
ATOM   4123  HA  VAL A 259       4.056  93.060   3.669  1.00  0.00           H  
ATOM   4124  HB  VAL A 259       5.057  90.265   4.273  1.00  0.00           H  
ATOM   4125 1HG1 VAL A 259       6.650  91.357   5.814  1.00  0.00           H  
ATOM   4126 2HG1 VAL A 259       6.926  91.859   4.135  1.00  0.00           H  
ATOM   4127 3HG1 VAL A 259       6.087  92.924   5.258  1.00  0.00           H  
ATOM   4128 1HG2 VAL A 259       4.405  90.735   6.476  1.00  0.00           H  
ATOM   4129 2HG2 VAL A 259       3.773  92.313   6.032  1.00  0.00           H  
ATOM   4130 3HG2 VAL A 259       3.020  90.856   5.398  1.00  0.00           H  
ATOM   4131  N   GLN A 260       5.686  91.043   1.621  1.00  0.00           N  
ATOM   4132  CA  GLN A 260       6.761  91.099   0.637  1.00  0.00           C  
ATOM   4133  C   GLN A 260       6.455  92.010  -0.556  1.00  0.00           C  
ATOM   4134  O   GLN A 260       7.357  92.668  -1.081  1.00  0.00           O  
ATOM   4135  CB  GLN A 260       7.122  89.709   0.130  1.00  0.00           C  
ATOM   4136  CG  GLN A 260       7.794  88.862   1.164  1.00  0.00           C  
ATOM   4137  CD  GLN A 260       8.228  87.534   0.633  1.00  0.00           C  
ATOM   4138  OE1 GLN A 260       7.442  86.732   0.138  1.00  0.00           O  
ATOM   4139  NE2 GLN A 260       9.520  87.311   0.704  1.00  0.00           N  
ATOM   4140  H   GLN A 260       5.123  90.195   1.750  1.00  0.00           H  
ATOM   4141  HA  GLN A 260       7.641  91.504   1.135  1.00  0.00           H  
ATOM   4142 1HB  GLN A 260       6.207  89.196  -0.186  1.00  0.00           H  
ATOM   4143 2HB  GLN A 260       7.775  89.790  -0.735  1.00  0.00           H  
ATOM   4144 1HG  GLN A 260       8.670  89.384   1.551  1.00  0.00           H  
ATOM   4145 2HG  GLN A 260       7.075  88.685   1.963  1.00  0.00           H  
ATOM   4146 1HE2 GLN A 260       9.943  86.437   0.347  1.00  0.00           H  
ATOM   4147 2HE2 GLN A 260      10.132  88.028   1.090  1.00  0.00           H  
ATOM   4148  N   GLN A 261       5.193  92.042  -0.988  1.00  0.00           N  
ATOM   4149  CA  GLN A 261       4.756  92.874  -2.107  1.00  0.00           C  
ATOM   4150  C   GLN A 261       4.736  94.361  -1.754  1.00  0.00           C  
ATOM   4151  O   GLN A 261       5.105  95.207  -2.574  1.00  0.00           O  
ATOM   4152  CB  GLN A 261       3.368  92.412  -2.546  1.00  0.00           C  
ATOM   4153  CG  GLN A 261       3.377  91.036  -3.199  1.00  0.00           C  
ATOM   4154  CD  GLN A 261       1.993  90.435  -3.336  1.00  0.00           C  
ATOM   4155  OE1 GLN A 261       1.053  90.824  -2.617  1.00  0.00           O  
ATOM   4156  NE2 GLN A 261       1.858  89.475  -4.255  1.00  0.00           N  
ATOM   4157  H   GLN A 261       4.500  91.441  -0.535  1.00  0.00           H  
ATOM   4158  HA  GLN A 261       5.453  92.730  -2.930  1.00  0.00           H  
ATOM   4159 1HB  GLN A 261       2.712  92.371  -1.674  1.00  0.00           H  
ATOM   4160 2HB  GLN A 261       2.947  93.132  -3.245  1.00  0.00           H  
ATOM   4161 1HG  GLN A 261       3.800  91.136  -4.197  1.00  0.00           H  
ATOM   4162 2HG  GLN A 261       3.993  90.364  -2.608  1.00  0.00           H  
ATOM   4163 1HE2 GLN A 261       0.975  89.025  -4.401  1.00  0.00           H  
ATOM   4164 2HE2 GLN A 261       2.647  89.197  -4.802  1.00  0.00           H  
ATOM   4165  N   LEU A 262       4.334  94.668  -0.519  1.00  0.00           N  
ATOM   4166  CA  LEU A 262       4.207  96.028  -0.030  1.00  0.00           C  
ATOM   4167  C   LEU A 262       4.936  96.225   1.314  1.00  0.00           C  
ATOM   4168  O   LEU A 262       4.298  96.580   2.314  1.00  0.00           O  
ATOM   4169  CB  LEU A 262       2.707  96.317   0.146  1.00  0.00           C  
ATOM   4170  CG  LEU A 262       1.855  96.262  -1.141  1.00  0.00           C  
ATOM   4171  CD1 LEU A 262       0.398  96.308  -0.775  1.00  0.00           C  
ATOM   4172  CD2 LEU A 262       2.220  97.425  -2.026  1.00  0.00           C  
ATOM   4173  H   LEU A 262       4.042  93.917   0.109  1.00  0.00           H  
ATOM   4174  HA  LEU A 262       4.611  96.710  -0.772  1.00  0.00           H  
ATOM   4175 1HB  LEU A 262       2.297  95.577   0.840  1.00  0.00           H  
ATOM   4176 2HB  LEU A 262       2.581  97.289   0.578  1.00  0.00           H  
ATOM   4177  HG  LEU A 262       2.038  95.329  -1.668  1.00  0.00           H  
ATOM   4178 1HD1 LEU A 262      -0.214  96.264  -1.677  1.00  0.00           H  
ATOM   4179 2HD1 LEU A 262       0.172  95.455  -0.143  1.00  0.00           H  
ATOM   4180 3HD1 LEU A 262       0.186  97.231  -0.238  1.00  0.00           H  
ATOM   4181 1HD2 LEU A 262       1.622  97.392  -2.936  1.00  0.00           H  
ATOM   4182 2HD2 LEU A 262       2.028  98.359  -1.498  1.00  0.00           H  
ATOM   4183 3HD2 LEU A 262       3.281  97.364  -2.286  1.00  0.00           H  
ATOM   4184  N   PRO A 263       6.265  96.064   1.372  1.00  0.00           N  
ATOM   4185  CA  PRO A 263       7.028  96.057   2.596  1.00  0.00           C  
ATOM   4186  C   PRO A 263       6.971  97.411   3.240  1.00  0.00           C  
ATOM   4187  O   PRO A 263       6.951  98.432   2.554  1.00  0.00           O  
ATOM   4188  CB  PRO A 263       8.438  95.711   2.113  1.00  0.00           C  
ATOM   4189  CG  PRO A 263       8.473  96.156   0.665  1.00  0.00           C  
ATOM   4190  CD  PRO A 263       7.071  95.931   0.153  1.00  0.00           C  
ATOM   4191  HA  PRO A 263       6.635  95.285   3.273  1.00  0.00           H  
ATOM   4192 1HB  PRO A 263       9.189  96.217   2.747  1.00  0.00           H  
ATOM   4193 2HB  PRO A 263       8.593  94.630   2.215  1.00  0.00           H  
ATOM   4194 1HG  PRO A 263       8.786  97.206   0.600  1.00  0.00           H  
ATOM   4195 2HG  PRO A 263       9.215  95.564   0.109  1.00  0.00           H  
ATOM   4196 1HD  PRO A 263       6.817  96.681  -0.599  1.00  0.00           H  
ATOM   4197 2HD  PRO A 263       7.005  94.920  -0.231  1.00  0.00           H  
ATOM   4198  N   ASP A 264       6.927  97.412   4.561  1.00  0.00           N  
ATOM   4199  CA  ASP A 264       6.918  98.614   5.390  1.00  0.00           C  
ATOM   4200  C   ASP A 264       5.684  99.511   5.206  1.00  0.00           C  
ATOM   4201  O   ASP A 264       5.641 100.615   5.753  1.00  0.00           O  
ATOM   4202  CB  ASP A 264       8.210  99.403   5.172  1.00  0.00           C  
ATOM   4203  CG  ASP A 264       9.432  98.620   5.671  1.00  0.00           C  
ATOM   4204  OD1 ASP A 264       9.393  98.141   6.783  1.00  0.00           O  
ATOM   4205  OD2 ASP A 264      10.372  98.479   4.927  1.00  0.00           O  
ATOM   4206  H   ASP A 264       6.914  96.521   5.033  1.00  0.00           H  
ATOM   4207  HA  ASP A 264       6.924  98.297   6.431  1.00  0.00           H  
ATOM   4208 1HB  ASP A 264       8.344  99.650   4.121  1.00  0.00           H  
ATOM   4209 2HB  ASP A 264       8.152 100.344   5.718  1.00  0.00           H  
ATOM   4210  N   THR A 265       4.653  99.030   4.508  1.00  0.00           N  
ATOM   4211  CA  THR A 265       3.438  99.817   4.363  1.00  0.00           C  
ATOM   4212  C   THR A 265       2.472  99.596   5.514  1.00  0.00           C  
ATOM   4213  O   THR A 265       2.581  98.610   6.256  1.00  0.00           O  
ATOM   4214  CB  THR A 265       2.706  99.478   3.058  1.00  0.00           C  
ATOM   4215  OG1 THR A 265       2.279  98.094   3.095  1.00  0.00           O  
ATOM   4216  CG2 THR A 265       3.627  99.713   1.858  1.00  0.00           C  
ATOM   4217  H   THR A 265       4.719  98.131   4.018  1.00  0.00           H  
ATOM   4218  HA  THR A 265       3.711 100.872   4.345  1.00  0.00           H  
ATOM   4219  HB  THR A 265       1.829 100.112   2.965  1.00  0.00           H  
ATOM   4220  HG1 THR A 265       3.036  97.525   2.804  1.00  0.00           H  
ATOM   4221 1HG2 THR A 265       3.105  99.481   0.936  1.00  0.00           H  
ATOM   4222 2HG2 THR A 265       3.937 100.756   1.841  1.00  0.00           H  
ATOM   4223 3HG2 THR A 265       4.507  99.084   1.943  1.00  0.00           H  
ATOM   4224  N   GLU A 266       1.475 100.480   5.612  1.00  0.00           N  
ATOM   4225  CA  GLU A 266       0.425 100.335   6.612  1.00  0.00           C  
ATOM   4226  C   GLU A 266      -0.367  99.066   6.339  1.00  0.00           C  
ATOM   4227  O   GLU A 266      -0.775  98.368   7.265  1.00  0.00           O  
ATOM   4228  CB  GLU A 266      -0.498 101.555   6.610  1.00  0.00           C  
ATOM   4229  CG  GLU A 266       0.158 102.837   7.126  1.00  0.00           C  
ATOM   4230  CD  GLU A 266      -0.749 104.050   7.053  1.00  0.00           C  
ATOM   4231  OE1 GLU A 266      -1.803 103.950   6.472  1.00  0.00           O  
ATOM   4232  OE2 GLU A 266      -0.381 105.075   7.583  1.00  0.00           O  
ATOM   4233  H   GLU A 266       1.459 101.273   4.987  1.00  0.00           H  
ATOM   4234  HA  GLU A 266       0.888 100.245   7.596  1.00  0.00           H  
ATOM   4235 1HB  GLU A 266      -0.857 101.740   5.597  1.00  0.00           H  
ATOM   4236 2HB  GLU A 266      -1.369 101.348   7.234  1.00  0.00           H  
ATOM   4237 1HG  GLU A 266       0.454 102.682   8.163  1.00  0.00           H  
ATOM   4238 2HG  GLU A 266       1.060 103.027   6.546  1.00  0.00           H  
ATOM   4239  N   LEU A 267      -0.556  98.741   5.060  1.00  0.00           N  
ATOM   4240  CA  LEU A 267      -1.270  97.523   4.737  1.00  0.00           C  
ATOM   4241  C   LEU A 267      -0.525  96.288   5.179  1.00  0.00           C  
ATOM   4242  O   LEU A 267      -1.151  95.340   5.648  1.00  0.00           O  
ATOM   4243  CB  LEU A 267      -1.596  97.389   3.260  1.00  0.00           C  
ATOM   4244  CG  LEU A 267      -2.256  96.065   2.997  1.00  0.00           C  
ATOM   4245  CD1 LEU A 267      -3.449  95.956   3.879  1.00  0.00           C  
ATOM   4246  CD2 LEU A 267      -2.650  95.930   1.525  1.00  0.00           C  
ATOM   4247  H   LEU A 267      -0.202  99.340   4.332  1.00  0.00           H  
ATOM   4248  HA  LEU A 267      -2.217  97.548   5.272  1.00  0.00           H  
ATOM   4249 1HB  LEU A 267      -2.264  98.192   2.953  1.00  0.00           H  
ATOM   4250 2HB  LEU A 267      -0.668  97.440   2.680  1.00  0.00           H  
ATOM   4251  HG  LEU A 267      -1.571  95.284   3.264  1.00  0.00           H  
ATOM   4252 1HD1 LEU A 267      -3.900  95.009   3.738  1.00  0.00           H  
ATOM   4253 2HD1 LEU A 267      -3.146  96.048   4.921  1.00  0.00           H  
ATOM   4254 3HD1 LEU A 267      -4.147  96.746   3.629  1.00  0.00           H  
ATOM   4255 1HD2 LEU A 267      -3.109  94.961   1.360  1.00  0.00           H  
ATOM   4256 2HD2 LEU A 267      -3.351  96.716   1.248  1.00  0.00           H  
ATOM   4257 3HD2 LEU A 267      -1.779  96.008   0.916  1.00  0.00           H  
ATOM   4258  N   ALA A 268       0.796  96.263   5.009  1.00  0.00           N  
ATOM   4259  CA  ALA A 268       1.548  95.090   5.434  1.00  0.00           C  
ATOM   4260  C   ALA A 268       1.368  94.875   6.933  1.00  0.00           C  
ATOM   4261  O   ALA A 268       1.109  93.753   7.382  1.00  0.00           O  
ATOM   4262  CB  ALA A 268       3.015  95.277   5.097  1.00  0.00           C  
ATOM   4263  H   ALA A 268       1.274  97.059   4.589  1.00  0.00           H  
ATOM   4264  HA  ALA A 268       1.160  94.215   4.922  1.00  0.00           H  
ATOM   4265 1HB  ALA A 268       3.575  94.429   5.411  1.00  0.00           H  
ATOM   4266 2HB  ALA A 268       3.112  95.405   4.030  1.00  0.00           H  
ATOM   4267 3HB  ALA A 268       3.393  96.162   5.608  1.00  0.00           H  
ATOM   4268  N   ARG A 269       1.377  95.972   7.695  1.00  0.00           N  
ATOM   4269  CA  ARG A 269       1.181  95.881   9.136  1.00  0.00           C  
ATOM   4270  C   ARG A 269      -0.182  95.311   9.468  1.00  0.00           C  
ATOM   4271  O   ARG A 269      -0.299  94.343  10.234  1.00  0.00           O  
ATOM   4272  CB  ARG A 269       1.299  97.259   9.769  1.00  0.00           C  
ATOM   4273  CG  ARG A 269       1.119  97.317  11.281  1.00  0.00           C  
ATOM   4274  CD  ARG A 269       1.005  98.735  11.749  1.00  0.00           C  
ATOM   4275  NE  ARG A 269      -0.251  99.376  11.309  1.00  0.00           N  
ATOM   4276  CZ  ARG A 269      -0.397 100.673  11.007  1.00  0.00           C  
ATOM   4277  NH1 ARG A 269       0.622 101.513  11.049  1.00  0.00           N  
ATOM   4278  NH2 ARG A 269      -1.595 101.080  10.669  1.00  0.00           N  
ATOM   4279  H   ARG A 269       1.578  96.880   7.262  1.00  0.00           H  
ATOM   4280  HA  ARG A 269       1.936  95.226   9.556  1.00  0.00           H  
ATOM   4281 1HB  ARG A 269       2.275  97.679   9.529  1.00  0.00           H  
ATOM   4282 2HB  ARG A 269       0.553  97.919   9.339  1.00  0.00           H  
ATOM   4283 1HG  ARG A 269       0.201  96.789  11.561  1.00  0.00           H  
ATOM   4284 2HG  ARG A 269       1.972  96.852  11.775  1.00  0.00           H  
ATOM   4285 1HD  ARG A 269       1.029  98.754  12.839  1.00  0.00           H  
ATOM   4286 2HD  ARG A 269       1.838  99.314  11.355  1.00  0.00           H  
ATOM   4287  HE  ARG A 269      -1.122  98.811  11.261  1.00  0.00           H  
ATOM   4288 1HH1 ARG A 269       1.540 101.182  11.311  1.00  0.00           H  
ATOM   4289 2HH1 ARG A 269       0.482 102.487  10.813  1.00  0.00           H  
ATOM   4290 1HH2 ARG A 269      -2.354 100.378  10.672  1.00  0.00           H  
ATOM   4291 2HH2 ARG A 269      -1.769 102.045  10.434  1.00  0.00           H  
ATOM   4292  N   GLU A 270      -1.213  95.879   8.848  1.00  0.00           N  
ATOM   4293  CA  GLU A 270      -2.574  95.479   9.137  1.00  0.00           C  
ATOM   4294  C   GLU A 270      -2.844  94.051   8.676  1.00  0.00           C  
ATOM   4295  O   GLU A 270      -3.583  93.316   9.337  1.00  0.00           O  
ATOM   4296  CB  GLU A 270      -3.537  96.447   8.464  1.00  0.00           C  
ATOM   4297  CG  GLU A 270      -3.518  97.891   9.028  1.00  0.00           C  
ATOM   4298  CD  GLU A 270      -4.032  98.040  10.426  1.00  0.00           C  
ATOM   4299  OE1 GLU A 270      -5.104  97.543  10.699  1.00  0.00           O  
ATOM   4300  OE2 GLU A 270      -3.370  98.669  11.228  1.00  0.00           O  
ATOM   4301  H   GLU A 270      -1.043  96.648   8.190  1.00  0.00           H  
ATOM   4302  HA  GLU A 270      -2.721  95.526  10.215  1.00  0.00           H  
ATOM   4303 1HB  GLU A 270      -3.314  96.495   7.397  1.00  0.00           H  
ATOM   4304 2HB  GLU A 270      -4.542  96.068   8.576  1.00  0.00           H  
ATOM   4305 1HG  GLU A 270      -2.490  98.239   9.021  1.00  0.00           H  
ATOM   4306 2HG  GLU A 270      -4.086  98.538   8.363  1.00  0.00           H  
ATOM   4307  N   ALA A 271      -2.245  93.644   7.550  1.00  0.00           N  
ATOM   4308  CA  ALA A 271      -2.436  92.300   7.033  1.00  0.00           C  
ATOM   4309  C   ALA A 271      -1.918  91.266   8.020  1.00  0.00           C  
ATOM   4310  O   ALA A 271      -2.568  90.236   8.244  1.00  0.00           O  
ATOM   4311  CB  ALA A 271      -1.714  92.141   5.705  1.00  0.00           C  
ATOM   4312  H   ALA A 271      -1.659  94.292   7.025  1.00  0.00           H  
ATOM   4313  HA  ALA A 271      -3.501  92.142   6.896  1.00  0.00           H  
ATOM   4314 1HB  ALA A 271      -1.864  91.146   5.318  1.00  0.00           H  
ATOM   4315 2HB  ALA A 271      -2.101  92.874   5.001  1.00  0.00           H  
ATOM   4316 3HB  ALA A 271      -0.646  92.310   5.854  1.00  0.00           H  
ATOM   4317  N   LEU A 272      -0.778  91.562   8.659  1.00  0.00           N  
ATOM   4318  CA  LEU A 272      -0.225  90.620   9.613  1.00  0.00           C  
ATOM   4319  C   LEU A 272      -0.994  90.610  10.924  1.00  0.00           C  
ATOM   4320  O   LEU A 272      -1.235  89.535  11.477  1.00  0.00           O  
ATOM   4321  CB  LEU A 272       1.227  90.953   9.926  1.00  0.00           C  
ATOM   4322  CG  LEU A 272       2.223  90.790   8.801  1.00  0.00           C  
ATOM   4323  CD1 LEU A 272       3.543  91.289   9.306  1.00  0.00           C  
ATOM   4324  CD2 LEU A 272       2.287  89.339   8.373  1.00  0.00           C  
ATOM   4325  H   LEU A 272      -0.270  92.424   8.429  1.00  0.00           H  
ATOM   4326  HA  LEU A 272      -0.272  89.625   9.178  1.00  0.00           H  
ATOM   4327 1HB  LEU A 272       1.269  92.000  10.246  1.00  0.00           H  
ATOM   4328 2HB  LEU A 272       1.556  90.329  10.755  1.00  0.00           H  
ATOM   4329  HG  LEU A 272       1.926  91.410   7.953  1.00  0.00           H  
ATOM   4330 1HD1 LEU A 272       4.314  91.230   8.568  1.00  0.00           H  
ATOM   4331 2HD1 LEU A 272       3.419  92.311   9.609  1.00  0.00           H  
ATOM   4332 3HD1 LEU A 272       3.835  90.699  10.147  1.00  0.00           H  
ATOM   4333 1HD2 LEU A 272       3.009  89.212   7.577  1.00  0.00           H  
ATOM   4334 2HD2 LEU A 272       2.571  88.749   9.220  1.00  0.00           H  
ATOM   4335 3HD2 LEU A 272       1.320  89.027   8.029  1.00  0.00           H  
ATOM   4336  N   GLU A 273      -1.421  91.784  11.416  1.00  0.00           N  
ATOM   4337  CA  GLU A 273      -2.144  91.780  12.689  1.00  0.00           C  
ATOM   4338  C   GLU A 273      -3.496  91.094  12.522  1.00  0.00           C  
ATOM   4339  O   GLU A 273      -3.937  90.337  13.397  1.00  0.00           O  
ATOM   4340  CB  GLU A 273      -2.334  93.195  13.263  1.00  0.00           C  
ATOM   4341  CG  GLU A 273      -1.040  93.880  13.768  1.00  0.00           C  
ATOM   4342  CD  GLU A 273      -1.288  95.234  14.436  1.00  0.00           C  
ATOM   4343  OE1 GLU A 273      -2.426  95.625  14.547  1.00  0.00           O  
ATOM   4344  OE2 GLU A 273      -0.333  95.868  14.832  1.00  0.00           O  
ATOM   4345  H   GLU A 273      -1.204  92.663  10.930  1.00  0.00           H  
ATOM   4346  HA  GLU A 273      -1.562  91.207  13.410  1.00  0.00           H  
ATOM   4347 1HB  GLU A 273      -2.763  93.837  12.487  1.00  0.00           H  
ATOM   4348 2HB  GLU A 273      -3.044  93.161  14.087  1.00  0.00           H  
ATOM   4349 1HG  GLU A 273      -0.542  93.217  14.479  1.00  0.00           H  
ATOM   4350 2HG  GLU A 273      -0.370  94.019  12.917  1.00  0.00           H  
ATOM   4351  N   LEU A 274      -4.130  91.315  11.371  1.00  0.00           N  
ATOM   4352  CA  LEU A 274      -5.409  90.705  11.091  1.00  0.00           C  
ATOM   4353  C   LEU A 274      -5.271  89.190  11.002  1.00  0.00           C  
ATOM   4354  O   LEU A 274      -6.062  88.442  11.601  1.00  0.00           O  
ATOM   4355  CB  LEU A 274      -5.958  91.259   9.780  1.00  0.00           C  
ATOM   4356  CG  LEU A 274      -7.221  90.669   9.378  1.00  0.00           C  
ATOM   4357  CD1 LEU A 274      -8.236  90.939  10.443  1.00  0.00           C  
ATOM   4358  CD2 LEU A 274      -7.655  91.227   8.016  1.00  0.00           C  
ATOM   4359  H   LEU A 274      -3.733  91.953  10.676  1.00  0.00           H  
ATOM   4360  HA  LEU A 274      -6.094  90.950  11.900  1.00  0.00           H  
ATOM   4361 1HB  LEU A 274      -6.094  92.338   9.880  1.00  0.00           H  
ATOM   4362 2HB  LEU A 274      -5.226  91.076   8.987  1.00  0.00           H  
ATOM   4363  HG  LEU A 274      -7.081  89.621   9.317  1.00  0.00           H  
ATOM   4364 1HD1 LEU A 274      -9.170  90.492  10.204  1.00  0.00           H  
ATOM   4365 2HD1 LEU A 274      -7.888  90.534  11.394  1.00  0.00           H  
ATOM   4366 3HD1 LEU A 274      -8.362  91.993  10.518  1.00  0.00           H  
ATOM   4367 1HD2 LEU A 274      -8.582  90.764   7.712  1.00  0.00           H  
ATOM   4368 2HD2 LEU A 274      -7.791  92.303   8.095  1.00  0.00           H  
ATOM   4369 3HD2 LEU A 274      -6.890  91.010   7.276  1.00  0.00           H  
ATOM   4370  N   ALA A 275      -4.242  88.728  10.283  1.00  0.00           N  
ATOM   4371  CA  ALA A 275      -4.009  87.309  10.182  1.00  0.00           C  
ATOM   4372  C   ALA A 275      -3.714  86.713  11.545  1.00  0.00           C  
ATOM   4373  O   ALA A 275      -4.258  85.665  11.876  1.00  0.00           O  
ATOM   4374  CB  ALA A 275      -2.869  87.053   9.237  1.00  0.00           C  
ATOM   4375  H   ALA A 275      -3.620  89.368   9.779  1.00  0.00           H  
ATOM   4376  HA  ALA A 275      -4.906  86.836   9.804  1.00  0.00           H  
ATOM   4377 1HB  ALA A 275      -2.688  85.994   9.144  1.00  0.00           H  
ATOM   4378 2HB  ALA A 275      -3.123  87.470   8.277  1.00  0.00           H  
ATOM   4379 3HB  ALA A 275      -1.983  87.544   9.627  1.00  0.00           H  
ATOM   4380  N   LYS A 276      -2.946  87.403  12.399  1.00  0.00           N  
ATOM   4381  CA  LYS A 276      -2.664  86.822  13.707  1.00  0.00           C  
ATOM   4382  C   LYS A 276      -3.920  86.589  14.512  1.00  0.00           C  
ATOM   4383  O   LYS A 276      -4.054  85.542  15.148  1.00  0.00           O  
ATOM   4384  CB  LYS A 276      -1.679  87.666  14.524  1.00  0.00           C  
ATOM   4385  CG  LYS A 276      -0.215  87.563  14.081  1.00  0.00           C  
ATOM   4386  CD  LYS A 276       0.683  88.496  14.844  1.00  0.00           C  
ATOM   4387  CE  LYS A 276       0.744  88.152  16.335  1.00  0.00           C  
ATOM   4388  NZ  LYS A 276       1.717  89.018  17.053  1.00  0.00           N  
ATOM   4389  H   LYS A 276      -2.509  88.286  12.120  1.00  0.00           H  
ATOM   4390  HA  LYS A 276      -2.208  85.849  13.555  1.00  0.00           H  
ATOM   4391 1HB  LYS A 276      -1.971  88.717  14.453  1.00  0.00           H  
ATOM   4392 2HB  LYS A 276      -1.741  87.382  15.574  1.00  0.00           H  
ATOM   4393 1HG  LYS A 276       0.144  86.541  14.204  1.00  0.00           H  
ATOM   4394 2HG  LYS A 276      -0.143  87.839  13.034  1.00  0.00           H  
ATOM   4395 1HD  LYS A 276       1.697  88.451  14.429  1.00  0.00           H  
ATOM   4396 2HD  LYS A 276       0.314  89.516  14.730  1.00  0.00           H  
ATOM   4397 1HE  LYS A 276      -0.243  88.306  16.765  1.00  0.00           H  
ATOM   4398 2HE  LYS A 276       1.030  87.109  16.467  1.00  0.00           H  
ATOM   4399 1HZ  LYS A 276       1.735  88.798  18.040  1.00  0.00           H  
ATOM   4400 2HZ  LYS A 276       2.647  88.895  16.670  1.00  0.00           H  
ATOM   4401 3HZ  LYS A 276       1.459  89.993  16.909  1.00  0.00           H  
ATOM   4402  N   GLU A 277      -4.881  87.504  14.466  1.00  0.00           N  
ATOM   4403  CA  GLU A 277      -6.063  87.252  15.276  1.00  0.00           C  
ATOM   4404  C   GLU A 277      -6.867  86.051  14.759  1.00  0.00           C  
ATOM   4405  O   GLU A 277      -7.332  85.224  15.553  1.00  0.00           O  
ATOM   4406  CB  GLU A 277      -6.953  88.498  15.318  1.00  0.00           C  
ATOM   4407  CG  GLU A 277      -6.372  89.684  16.101  1.00  0.00           C  
ATOM   4408  CD  GLU A 277      -6.197  89.409  17.588  1.00  0.00           C  
ATOM   4409  OE1 GLU A 277      -7.115  88.906  18.194  1.00  0.00           O  
ATOM   4410  OE2 GLU A 277      -5.148  89.708  18.114  1.00  0.00           O  
ATOM   4411  H   GLU A 277      -4.752  88.372  13.929  1.00  0.00           H  
ATOM   4412  HA  GLU A 277      -5.737  87.029  16.291  1.00  0.00           H  
ATOM   4413 1HB  GLU A 277      -7.151  88.835  14.296  1.00  0.00           H  
ATOM   4414 2HB  GLU A 277      -7.906  88.246  15.772  1.00  0.00           H  
ATOM   4415 1HG  GLU A 277      -5.400  89.937  15.671  1.00  0.00           H  
ATOM   4416 2HG  GLU A 277      -7.030  90.544  15.969  1.00  0.00           H  
ATOM   4417  N   ALA A 278      -6.983  85.906  13.433  1.00  0.00           N  
ATOM   4418  CA  ALA A 278      -7.760  84.781  12.899  1.00  0.00           C  
ATOM   4419  C   ALA A 278      -7.010  83.459  13.000  1.00  0.00           C  
ATOM   4420  O   ALA A 278      -7.624  82.405  13.123  1.00  0.00           O  
ATOM   4421  CB  ALA A 278      -8.155  85.041  11.482  1.00  0.00           C  
ATOM   4422  H   ALA A 278      -6.562  86.608  12.807  1.00  0.00           H  
ATOM   4423  HA  ALA A 278      -8.666  84.689  13.493  1.00  0.00           H  
ATOM   4424 1HB  ALA A 278      -8.754  84.229  11.137  1.00  0.00           H  
ATOM   4425 2HB  ALA A 278      -8.732  85.935  11.480  1.00  0.00           H  
ATOM   4426 3HB  ALA A 278      -7.266  85.147  10.856  1.00  0.00           H  
ATOM   4427  N   VAL A 279      -5.686  83.517  12.932  1.00  0.00           N  
ATOM   4428  CA  VAL A 279      -4.815  82.354  13.037  1.00  0.00           C  
ATOM   4429  C   VAL A 279      -4.719  81.849  14.478  1.00  0.00           C  
ATOM   4430  O   VAL A 279      -4.733  80.639  14.707  1.00  0.00           O  
ATOM   4431  CB  VAL A 279      -3.472  82.680  12.385  1.00  0.00           C  
ATOM   4432  CG1 VAL A 279      -2.465  81.603  12.615  1.00  0.00           C  
ATOM   4433  CG2 VAL A 279      -3.719  82.833  10.886  1.00  0.00           C  
ATOM   4434  H   VAL A 279      -5.242  84.423  12.785  1.00  0.00           H  
ATOM   4435  HA  VAL A 279      -5.250  81.549  12.457  1.00  0.00           H  
ATOM   4436  HB  VAL A 279      -3.087  83.606  12.807  1.00  0.00           H  
ATOM   4437 1HG1 VAL A 279      -1.520  81.866  12.134  1.00  0.00           H  
ATOM   4438 2HG1 VAL A 279      -2.322  81.513  13.672  1.00  0.00           H  
ATOM   4439 3HG1 VAL A 279      -2.819  80.672  12.220  1.00  0.00           H  
ATOM   4440 1HG2 VAL A 279      -2.810  83.093  10.431  1.00  0.00           H  
ATOM   4441 2HG2 VAL A 279      -4.088  81.901  10.474  1.00  0.00           H  
ATOM   4442 3HG2 VAL A 279      -4.447  83.612  10.701  1.00  0.00           H  
ATOM   4443  N   LYS A 280      -4.610  82.768  15.451  1.00  0.00           N  
ATOM   4444  CA  LYS A 280      -4.598  82.400  16.867  1.00  0.00           C  
ATOM   4445  C   LYS A 280      -5.980  81.880  17.309  1.00  0.00           C  
ATOM   4446  O   LYS A 280      -6.072  81.008  18.176  1.00  0.00           O  
ATOM   4447  CB  LYS A 280      -4.165  83.593  17.730  1.00  0.00           C  
ATOM   4448  CG  LYS A 280      -2.676  83.973  17.588  1.00  0.00           C  
ATOM   4449  CD  LYS A 280      -1.780  82.922  18.247  1.00  0.00           C  
ATOM   4450  CE  LYS A 280      -0.287  83.241  18.102  1.00  0.00           C  
ATOM   4451  NZ  LYS A 280       0.553  82.189  18.753  1.00  0.00           N  
ATOM   4452  H   LYS A 280      -4.546  83.758  15.211  1.00  0.00           H  
ATOM   4453  HA  LYS A 280      -3.880  81.592  17.008  1.00  0.00           H  
ATOM   4454 1HB  LYS A 280      -4.762  84.469  17.455  1.00  0.00           H  
ATOM   4455 2HB  LYS A 280      -4.366  83.377  18.776  1.00  0.00           H  
ATOM   4456 1HG  LYS A 280      -2.425  84.039  16.527  1.00  0.00           H  
ATOM   4457 2HG  LYS A 280      -2.499  84.946  18.045  1.00  0.00           H  
ATOM   4458 1HD  LYS A 280      -2.017  82.869  19.308  1.00  0.00           H  
ATOM   4459 2HD  LYS A 280      -1.978  81.951  17.813  1.00  0.00           H  
ATOM   4460 1HE  LYS A 280      -0.036  83.286  17.043  1.00  0.00           H  
ATOM   4461 2HE  LYS A 280      -0.065  84.206  18.560  1.00  0.00           H  
ATOM   4462 1HZ  LYS A 280       1.537  82.396  18.638  1.00  0.00           H  
ATOM   4463 2HZ  LYS A 280       0.335  82.141  19.732  1.00  0.00           H  
ATOM   4464 3HZ  LYS A 280       0.348  81.272  18.318  1.00  0.00           H  
ATOM   4465  N   SER A 281      -7.050  82.414  16.710  1.00  0.00           N  
ATOM   4466  CA  SER A 281      -8.408  81.969  16.984  1.00  0.00           C  
ATOM   4467  C   SER A 281      -8.610  80.525  16.547  1.00  0.00           C  
ATOM   4468  O   SER A 281      -8.074  80.077  15.540  1.00  0.00           O  
ATOM   4469  CB  SER A 281      -9.425  82.835  16.269  1.00  0.00           C  
ATOM   4470  OG  SER A 281     -10.735  82.326  16.441  1.00  0.00           O  
ATOM   4471  H   SER A 281      -6.931  83.182  16.046  1.00  0.00           H  
ATOM   4472  HA  SER A 281      -8.580  82.032  18.058  1.00  0.00           H  
ATOM   4473 1HB  SER A 281      -9.371  83.855  16.650  1.00  0.00           H  
ATOM   4474 2HB  SER A 281      -9.185  82.873  15.210  1.00  0.00           H  
ATOM   4475  HG  SER A 281     -11.314  82.970  16.012  1.00  0.00           H  
ATOM   4476  N   THR A 282      -9.436  79.800  17.280  1.00  0.00           N  
ATOM   4477  CA  THR A 282      -9.727  78.417  16.929  1.00  0.00           C  
ATOM   4478  C   THR A 282     -10.974  78.310  16.047  1.00  0.00           C  
ATOM   4479  O   THR A 282     -11.418  77.211  15.710  1.00  0.00           O  
ATOM   4480  CB  THR A 282      -9.896  77.572  18.200  1.00  0.00           C  
ATOM   4481  OG1 THR A 282     -10.990  78.081  18.971  1.00  0.00           O  
ATOM   4482  CG2 THR A 282      -8.623  77.640  19.030  1.00  0.00           C  
ATOM   4483  H   THR A 282      -9.856  80.211  18.101  1.00  0.00           H  
ATOM   4484  HA  THR A 282      -8.881  78.020  16.367  1.00  0.00           H  
ATOM   4485  HB  THR A 282     -10.102  76.537  17.927  1.00  0.00           H  
ATOM   4486  HG1 THR A 282     -11.789  78.071  18.433  1.00  0.00           H  
ATOM   4487 1HG2 THR A 282      -8.743  77.043  19.933  1.00  0.00           H  
ATOM   4488 2HG2 THR A 282      -7.788  77.252  18.445  1.00  0.00           H  
ATOM   4489 3HG2 THR A 282      -8.421  78.677  19.304  1.00  0.00           H  
ATOM   4490  N   ASP A 283     -11.566  79.462  15.724  1.00  0.00           N  
ATOM   4491  CA  ASP A 283     -12.777  79.527  14.916  1.00  0.00           C  
ATOM   4492  C   ASP A 283     -12.473  79.674  13.416  1.00  0.00           C  
ATOM   4493  O   ASP A 283     -12.140  80.762  12.928  1.00  0.00           O  
ATOM   4494  CB  ASP A 283     -13.665  80.668  15.403  1.00  0.00           C  
ATOM   4495  CG  ASP A 283     -15.016  80.721  14.730  1.00  0.00           C  
ATOM   4496  OD1 ASP A 283     -15.189  80.186  13.641  1.00  0.00           O  
ATOM   4497  OD2 ASP A 283     -15.897  81.287  15.345  1.00  0.00           O  
ATOM   4498  H   ASP A 283     -11.133  80.329  16.039  1.00  0.00           H  
ATOM   4499  HA  ASP A 283     -13.326  78.595  15.055  1.00  0.00           H  
ATOM   4500 1HB  ASP A 283     -13.816  80.574  16.480  1.00  0.00           H  
ATOM   4501 2HB  ASP A 283     -13.157  81.615  15.231  1.00  0.00           H  
ATOM   4502  N   SER A 284     -12.687  78.604  12.659  1.00  0.00           N  
ATOM   4503  CA  SER A 284     -12.338  78.585  11.238  1.00  0.00           C  
ATOM   4504  C   SER A 284     -13.094  79.652  10.427  1.00  0.00           C  
ATOM   4505  O   SER A 284     -12.660  80.026   9.331  1.00  0.00           O  
ATOM   4506  CB  SER A 284     -12.632  77.219  10.647  1.00  0.00           C  
ATOM   4507  OG  SER A 284     -11.822  76.222  11.221  1.00  0.00           O  
ATOM   4508  H   SER A 284     -13.018  77.757  13.102  1.00  0.00           H  
ATOM   4509  HA  SER A 284     -11.269  78.775  11.151  1.00  0.00           H  
ATOM   4510 1HB  SER A 284     -13.682  76.977  10.805  1.00  0.00           H  
ATOM   4511 2HB  SER A 284     -12.461  77.249   9.571  1.00  0.00           H  
ATOM   4512  HG  SER A 284     -10.878  76.424  10.981  1.00  0.00           H  
ATOM   4513  N   GLU A 285     -14.218  80.152  10.949  1.00  0.00           N  
ATOM   4514  CA  GLU A 285     -14.959  81.171  10.221  1.00  0.00           C  
ATOM   4515  C   GLU A 285     -14.165  82.482  10.259  1.00  0.00           C  
ATOM   4516  O   GLU A 285     -14.267  83.299   9.341  1.00  0.00           O  
ATOM   4517  CB  GLU A 285     -16.383  81.332  10.768  1.00  0.00           C  
ATOM   4518  CG  GLU A 285     -17.310  80.125  10.529  1.00  0.00           C  
ATOM   4519  CD  GLU A 285     -17.543  79.806   9.076  1.00  0.00           C  
ATOM   4520  OE1 GLU A 285     -17.861  80.696   8.327  1.00  0.00           O  
ATOM   4521  OE2 GLU A 285     -17.390  78.655   8.704  1.00  0.00           O  
ATOM   4522  H   GLU A 285     -14.541  79.873  11.889  1.00  0.00           H  
ATOM   4523  HA  GLU A 285     -15.044  80.860   9.182  1.00  0.00           H  
ATOM   4524 1HB  GLU A 285     -16.339  81.445  11.840  1.00  0.00           H  
ATOM   4525 2HB  GLU A 285     -16.848  82.223  10.353  1.00  0.00           H  
ATOM   4526 1HG  GLU A 285     -16.867  79.256  11.016  1.00  0.00           H  
ATOM   4527 2HG  GLU A 285     -18.266  80.325  11.012  1.00  0.00           H  
ATOM   4528  N   ALA A 286     -13.380  82.689  11.334  1.00  0.00           N  
ATOM   4529  CA  ALA A 286     -12.551  83.881  11.476  1.00  0.00           C  
ATOM   4530  C   ALA A 286     -11.517  83.887  10.376  1.00  0.00           C  
ATOM   4531  O   ALA A 286     -11.200  84.931   9.800  1.00  0.00           O  
ATOM   4532  CB  ALA A 286     -11.868  83.901  12.828  1.00  0.00           C  
ATOM   4533  H   ALA A 286     -13.308  81.960  12.045  1.00  0.00           H  
ATOM   4534  HA  ALA A 286     -13.171  84.762  11.366  1.00  0.00           H  
ATOM   4535 1HB  ALA A 286     -11.263  84.770  12.898  1.00  0.00           H  
ATOM   4536 2HB  ALA A 286     -12.620  83.902  13.617  1.00  0.00           H  
ATOM   4537 3HB  ALA A 286     -11.233  83.023  12.930  1.00  0.00           H  
ATOM   4538  N   LEU A 287     -11.027  82.689  10.063  1.00  0.00           N  
ATOM   4539  CA  LEU A 287     -10.047  82.524   8.992  1.00  0.00           C  
ATOM   4540  C   LEU A 287     -10.652  82.811   7.625  1.00  0.00           C  
ATOM   4541  O   LEU A 287      -9.995  83.412   6.772  1.00  0.00           O  
ATOM   4542  CB  LEU A 287      -9.442  81.128   9.039  1.00  0.00           C  
ATOM   4543  CG  LEU A 287      -8.528  80.888  10.214  1.00  0.00           C  
ATOM   4544  CD1 LEU A 287      -8.180  79.453  10.317  1.00  0.00           C  
ATOM   4545  CD2 LEU A 287      -7.288  81.674   9.976  1.00  0.00           C  
ATOM   4546  H   LEU A 287     -11.355  81.892  10.626  1.00  0.00           H  
ATOM   4547  HA  LEU A 287      -9.244  83.237   9.150  1.00  0.00           H  
ATOM   4548 1HB  LEU A 287     -10.232  80.388   9.064  1.00  0.00           H  
ATOM   4549 2HB  LEU A 287      -8.858  80.976   8.133  1.00  0.00           H  
ATOM   4550  HG  LEU A 287      -9.012  81.196  11.148  1.00  0.00           H  
ATOM   4551 1HD1 LEU A 287      -7.505  79.303  11.158  1.00  0.00           H  
ATOM   4552 2HD1 LEU A 287      -9.072  78.859  10.470  1.00  0.00           H  
ATOM   4553 3HD1 LEU A 287      -7.710  79.145   9.425  1.00  0.00           H  
ATOM   4554 1HD2 LEU A 287      -6.611  81.512  10.778  1.00  0.00           H  
ATOM   4555 2HD2 LEU A 287      -6.854  81.346   9.053  1.00  0.00           H  
ATOM   4556 3HD2 LEU A 287      -7.518  82.720   9.905  1.00  0.00           H  
ATOM   4557  N   LYS A 288     -11.912  82.413   7.412  1.00  0.00           N  
ATOM   4558  CA  LYS A 288     -12.560  82.691   6.125  1.00  0.00           C  
ATOM   4559  C   LYS A 288     -12.735  84.201   5.939  1.00  0.00           C  
ATOM   4560  O   LYS A 288     -12.445  84.746   4.865  1.00  0.00           O  
ATOM   4561  CB  LYS A 288     -13.919  82.001   6.047  1.00  0.00           C  
ATOM   4562  CG  LYS A 288     -13.850  80.485   5.943  1.00  0.00           C  
ATOM   4563  CD  LYS A 288     -15.242  79.884   5.942  1.00  0.00           C  
ATOM   4564  CE  LYS A 288     -15.212  78.367   5.934  1.00  0.00           C  
ATOM   4565  NZ  LYS A 288     -16.581  77.798   6.088  1.00  0.00           N  
ATOM   4566  H   LYS A 288     -12.394  81.876   8.139  1.00  0.00           H  
ATOM   4567  HA  LYS A 288     -11.922  82.317   5.324  1.00  0.00           H  
ATOM   4568 1HB  LYS A 288     -14.502  82.245   6.937  1.00  0.00           H  
ATOM   4569 2HB  LYS A 288     -14.468  82.377   5.187  1.00  0.00           H  
ATOM   4570 1HG  LYS A 288     -13.323  80.197   5.032  1.00  0.00           H  
ATOM   4571 2HG  LYS A 288     -13.298  80.095   6.800  1.00  0.00           H  
ATOM   4572 1HD  LYS A 288     -15.776  80.219   6.829  1.00  0.00           H  
ATOM   4573 2HD  LYS A 288     -15.788  80.228   5.068  1.00  0.00           H  
ATOM   4574 1HE  LYS A 288     -14.785  78.021   4.995  1.00  0.00           H  
ATOM   4575 2HE  LYS A 288     -14.589  78.017   6.759  1.00  0.00           H  
ATOM   4576 1HZ  LYS A 288     -16.540  76.795   6.091  1.00  0.00           H  
ATOM   4577 2HZ  LYS A 288     -16.965  78.130   6.996  1.00  0.00           H  
ATOM   4578 3HZ  LYS A 288     -17.174  78.110   5.340  1.00  0.00           H  
ATOM   4579  N   VAL A 289     -13.124  84.885   7.025  1.00  0.00           N  
ATOM   4580  CA  VAL A 289     -13.314  86.332   6.995  1.00  0.00           C  
ATOM   4581  C   VAL A 289     -11.998  87.032   6.700  1.00  0.00           C  
ATOM   4582  O   VAL A 289     -11.930  87.919   5.844  1.00  0.00           O  
ATOM   4583  CB  VAL A 289     -13.904  86.809   8.345  1.00  0.00           C  
ATOM   4584  CG1 VAL A 289     -13.900  88.297   8.461  1.00  0.00           C  
ATOM   4585  CG2 VAL A 289     -15.339  86.341   8.440  1.00  0.00           C  
ATOM   4586  H   VAL A 289     -13.340  84.367   7.884  1.00  0.00           H  
ATOM   4587  HA  VAL A 289     -14.024  86.570   6.203  1.00  0.00           H  
ATOM   4588  HB  VAL A 289     -13.307  86.397   9.160  1.00  0.00           H  
ATOM   4589 1HG1 VAL A 289     -14.319  88.570   9.421  1.00  0.00           H  
ATOM   4590 2HG1 VAL A 289     -12.881  88.652   8.390  1.00  0.00           H  
ATOM   4591 3HG1 VAL A 289     -14.497  88.721   7.677  1.00  0.00           H  
ATOM   4592 1HG2 VAL A 289     -15.764  86.658   9.372  1.00  0.00           H  
ATOM   4593 2HG2 VAL A 289     -15.908  86.774   7.627  1.00  0.00           H  
ATOM   4594 3HG2 VAL A 289     -15.381  85.258   8.375  1.00  0.00           H  
ATOM   4595  N   VAL A 290     -10.931  86.612   7.361  1.00  0.00           N  
ATOM   4596  CA  VAL A 290      -9.661  87.229   7.074  1.00  0.00           C  
ATOM   4597  C   VAL A 290      -9.117  86.927   5.703  1.00  0.00           C  
ATOM   4598  O   VAL A 290      -8.651  87.841   5.032  1.00  0.00           O  
ATOM   4599  CB  VAL A 290      -8.630  86.904   8.114  1.00  0.00           C  
ATOM   4600  CG1 VAL A 290      -7.315  87.393   7.658  1.00  0.00           C  
ATOM   4601  CG2 VAL A 290      -9.042  87.593   9.290  1.00  0.00           C  
ATOM   4602  H   VAL A 290     -11.011  85.886   8.079  1.00  0.00           H  
ATOM   4603  HA  VAL A 290      -9.812  88.305   7.134  1.00  0.00           H  
ATOM   4604  HB  VAL A 290      -8.558  85.826   8.290  1.00  0.00           H  
ATOM   4605 1HG1 VAL A 290      -6.576  87.202   8.409  1.00  0.00           H  
ATOM   4606 2HG1 VAL A 290      -7.059  86.875   6.747  1.00  0.00           H  
ATOM   4607 3HG1 VAL A 290      -7.371  88.441   7.464  1.00  0.00           H  
ATOM   4608 1HG2 VAL A 290      -8.320  87.468  10.073  1.00  0.00           H  
ATOM   4609 2HG2 VAL A 290      -9.127  88.617   9.050  1.00  0.00           H  
ATOM   4610 3HG2 VAL A 290     -10.011  87.209   9.588  1.00  0.00           H  
ATOM   4611  N   TYR A 291      -9.181  85.682   5.247  1.00  0.00           N  
ATOM   4612  CA  TYR A 291      -8.642  85.394   3.931  1.00  0.00           C  
ATOM   4613  C   TYR A 291      -9.293  86.305   2.890  1.00  0.00           C  
ATOM   4614  O   TYR A 291      -8.596  86.897   2.056  1.00  0.00           O  
ATOM   4615  CB  TYR A 291      -8.845  83.935   3.541  1.00  0.00           C  
ATOM   4616  CG  TYR A 291      -8.244  83.610   2.202  1.00  0.00           C  
ATOM   4617  CD1 TYR A 291      -6.879  83.347   2.105  1.00  0.00           C  
ATOM   4618  CD2 TYR A 291      -9.039  83.587   1.072  1.00  0.00           C  
ATOM   4619  CE1 TYR A 291      -6.319  83.058   0.879  1.00  0.00           C  
ATOM   4620  CE2 TYR A 291      -8.482  83.298  -0.151  1.00  0.00           C  
ATOM   4621  CZ  TYR A 291      -7.130  83.033  -0.253  1.00  0.00           C  
ATOM   4622  OH  TYR A 291      -6.589  82.748  -1.489  1.00  0.00           O  
ATOM   4623  H   TYR A 291      -9.584  84.931   5.814  1.00  0.00           H  
ATOM   4624  HA  TYR A 291      -7.572  85.604   3.941  1.00  0.00           H  
ATOM   4625 1HB  TYR A 291      -8.408  83.277   4.284  1.00  0.00           H  
ATOM   4626 2HB  TYR A 291      -9.916  83.716   3.504  1.00  0.00           H  
ATOM   4627  HD1 TYR A 291      -6.254  83.369   2.995  1.00  0.00           H  
ATOM   4628  HD2 TYR A 291     -10.108  83.799   1.154  1.00  0.00           H  
ATOM   4629  HE1 TYR A 291      -5.248  82.853   0.805  1.00  0.00           H  
ATOM   4630  HE2 TYR A 291      -9.110  83.279  -1.042  1.00  0.00           H  
ATOM   4631  HH  TYR A 291      -7.305  82.582  -2.118  1.00  0.00           H  
ATOM   4632  N   LEU A 292     -10.631  86.434   2.934  1.00  0.00           N  
ATOM   4633  CA  LEU A 292     -11.296  87.275   1.950  1.00  0.00           C  
ATOM   4634  C   LEU A 292     -10.846  88.734   2.102  1.00  0.00           C  
ATOM   4635  O   LEU A 292     -10.537  89.398   1.105  1.00  0.00           O  
ATOM   4636  CB  LEU A 292     -12.814  87.208   2.159  1.00  0.00           C  
ATOM   4637  CG  LEU A 292     -13.514  85.877   1.859  1.00  0.00           C  
ATOM   4638  CD1 LEU A 292     -14.962  85.956   2.362  1.00  0.00           C  
ATOM   4639  CD2 LEU A 292     -13.495  85.616   0.381  1.00  0.00           C  
ATOM   4640  H   LEU A 292     -11.180  85.933   3.643  1.00  0.00           H  
ATOM   4641  HA  LEU A 292     -11.041  86.923   0.951  1.00  0.00           H  
ATOM   4642 1HB  LEU A 292     -13.031  87.466   3.196  1.00  0.00           H  
ATOM   4643 2HB  LEU A 292     -13.266  87.944   1.506  1.00  0.00           H  
ATOM   4644  HG  LEU A 292     -13.002  85.069   2.384  1.00  0.00           H  
ATOM   4645 1HD1 LEU A 292     -15.470  85.014   2.163  1.00  0.00           H  
ATOM   4646 2HD1 LEU A 292     -14.952  86.149   3.435  1.00  0.00           H  
ATOM   4647 3HD1 LEU A 292     -15.485  86.761   1.855  1.00  0.00           H  
ATOM   4648 1HD2 LEU A 292     -13.996  84.673   0.171  1.00  0.00           H  
ATOM   4649 2HD2 LEU A 292     -14.019  86.425  -0.125  1.00  0.00           H  
ATOM   4650 3HD2 LEU A 292     -12.463  85.569   0.029  1.00  0.00           H  
ATOM   4651  N   ALA A 293     -10.732  89.219   3.349  1.00  0.00           N  
ATOM   4652  CA  ALA A 293     -10.322  90.602   3.571  1.00  0.00           C  
ATOM   4653  C   ALA A 293      -8.926  90.870   3.077  1.00  0.00           C  
ATOM   4654  O   ALA A 293      -8.668  91.933   2.508  1.00  0.00           O  
ATOM   4655  CB  ALA A 293     -10.398  90.940   5.037  1.00  0.00           C  
ATOM   4656  H   ALA A 293     -10.975  88.638   4.159  1.00  0.00           H  
ATOM   4657  HA  ALA A 293     -10.986  91.239   3.009  1.00  0.00           H  
ATOM   4658 1HB  ALA A 293     -10.122  91.980   5.203  1.00  0.00           H  
ATOM   4659 2HB  ALA A 293     -11.409  90.775   5.368  1.00  0.00           H  
ATOM   4660 3HB  ALA A 293      -9.722  90.290   5.586  1.00  0.00           H  
ATOM   4661  N   LEU A 294      -8.035  89.899   3.255  1.00  0.00           N  
ATOM   4662  CA  LEU A 294      -6.665  90.055   2.830  1.00  0.00           C  
ATOM   4663  C   LEU A 294      -6.577  90.088   1.305  1.00  0.00           C  
ATOM   4664  O   LEU A 294      -5.780  90.841   0.739  1.00  0.00           O  
ATOM   4665  CB  LEU A 294      -5.790  88.962   3.387  1.00  0.00           C  
ATOM   4666  CG  LEU A 294      -5.543  88.954   4.860  1.00  0.00           C  
ATOM   4667  CD1 LEU A 294      -4.744  87.704   5.200  1.00  0.00           C  
ATOM   4668  CD2 LEU A 294      -4.822  90.177   5.268  1.00  0.00           C  
ATOM   4669  H   LEU A 294      -8.318  89.043   3.732  1.00  0.00           H  
ATOM   4670  HA  LEU A 294      -6.294  90.981   3.242  1.00  0.00           H  
ATOM   4671 1HB  LEU A 294      -6.274  88.027   3.163  1.00  0.00           H  
ATOM   4672 2HB  LEU A 294      -4.849  89.024   2.899  1.00  0.00           H  
ATOM   4673  HG  LEU A 294      -6.482  88.917   5.377  1.00  0.00           H  
ATOM   4674 1HD1 LEU A 294      -4.564  87.667   6.270  1.00  0.00           H  
ATOM   4675 2HD1 LEU A 294      -5.301  86.817   4.894  1.00  0.00           H  
ATOM   4676 3HD1 LEU A 294      -3.795  87.726   4.677  1.00  0.00           H  
ATOM   4677 1HD2 LEU A 294      -4.652  90.140   6.346  1.00  0.00           H  
ATOM   4678 2HD2 LEU A 294      -3.880  90.214   4.753  1.00  0.00           H  
ATOM   4679 3HD2 LEU A 294      -5.414  91.059   5.017  1.00  0.00           H  
ATOM   4680  N   ARG A 295      -7.415  89.308   0.615  1.00  0.00           N  
ATOM   4681  CA  ARG A 295      -7.373  89.385  -0.836  1.00  0.00           C  
ATOM   4682  C   ARG A 295      -7.896  90.745  -1.305  1.00  0.00           C  
ATOM   4683  O   ARG A 295      -7.340  91.322  -2.233  1.00  0.00           O  
ATOM   4684  CB  ARG A 295      -8.140  88.257  -1.509  1.00  0.00           C  
ATOM   4685  CG  ARG A 295      -7.511  86.843  -1.422  1.00  0.00           C  
ATOM   4686  CD  ARG A 295      -6.167  86.765  -2.178  1.00  0.00           C  
ATOM   4687  NE  ARG A 295      -5.601  85.394  -2.204  1.00  0.00           N  
ATOM   4688  CZ  ARG A 295      -4.335  85.046  -2.568  1.00  0.00           C  
ATOM   4689  NH1 ARG A 295      -3.444  85.944  -2.959  1.00  0.00           N  
ATOM   4690  NH2 ARG A 295      -4.000  83.774  -2.500  1.00  0.00           N  
ATOM   4691  H   ARG A 295      -8.048  88.658   1.097  1.00  0.00           H  
ATOM   4692  HA  ARG A 295      -6.334  89.291  -1.151  1.00  0.00           H  
ATOM   4693 1HB  ARG A 295      -9.128  88.193  -1.048  1.00  0.00           H  
ATOM   4694 2HB  ARG A 295      -8.277  88.496  -2.559  1.00  0.00           H  
ATOM   4695 1HG  ARG A 295      -7.364  86.577  -0.381  1.00  0.00           H  
ATOM   4696 2HG  ARG A 295      -8.192  86.125  -1.875  1.00  0.00           H  
ATOM   4697 1HD  ARG A 295      -6.310  87.094  -3.206  1.00  0.00           H  
ATOM   4698 2HD  ARG A 295      -5.448  87.420  -1.694  1.00  0.00           H  
ATOM   4699  HE  ARG A 295      -6.197  84.632  -1.907  1.00  0.00           H  
ATOM   4700 1HH1 ARG A 295      -3.681  86.937  -2.982  1.00  0.00           H  
ATOM   4701 2HH1 ARG A 295      -2.468  85.677  -3.162  1.00  0.00           H  
ATOM   4702 1HH2 ARG A 295      -4.696  83.103  -2.182  1.00  0.00           H  
ATOM   4703 2HH2 ARG A 295      -3.068  83.475  -2.755  1.00  0.00           H  
ATOM   4704  N   ILE A 296      -8.900  91.314  -0.623  1.00  0.00           N  
ATOM   4705  CA  ILE A 296      -9.424  92.618  -1.053  1.00  0.00           C  
ATOM   4706  C   ILE A 296      -8.355  93.691  -0.956  1.00  0.00           C  
ATOM   4707  O   ILE A 296      -8.204  94.504  -1.869  1.00  0.00           O  
ATOM   4708  CB  ILE A 296     -10.613  93.096  -0.195  1.00  0.00           C  
ATOM   4709  CG1 ILE A 296     -11.798  92.213  -0.423  1.00  0.00           C  
ATOM   4710  CG2 ILE A 296     -10.960  94.576  -0.531  1.00  0.00           C  
ATOM   4711  CD1 ILE A 296     -12.867  92.415   0.564  1.00  0.00           C  
ATOM   4712  H   ILE A 296      -9.339  90.803   0.151  1.00  0.00           H  
ATOM   4713  HA  ILE A 296      -9.744  92.536  -2.091  1.00  0.00           H  
ATOM   4714  HB  ILE A 296     -10.342  93.021   0.859  1.00  0.00           H  
ATOM   4715 1HG1 ILE A 296     -12.200  92.400  -1.418  1.00  0.00           H  
ATOM   4716 2HG1 ILE A 296     -11.473  91.176  -0.370  1.00  0.00           H  
ATOM   4717 1HG2 ILE A 296     -11.788  94.913   0.092  1.00  0.00           H  
ATOM   4718 2HG2 ILE A 296     -10.093  95.200  -0.346  1.00  0.00           H  
ATOM   4719 3HG2 ILE A 296     -11.241  94.651  -1.577  1.00  0.00           H  
ATOM   4720 1HD1 ILE A 296     -13.672  91.735   0.355  1.00  0.00           H  
ATOM   4721 2HD1 ILE A 296     -12.465  92.212   1.527  1.00  0.00           H  
ATOM   4722 3HD1 ILE A 296     -13.224  93.439   0.525  1.00  0.00           H  
ATOM   4723  N   VAL A 297      -7.625  93.708   0.157  1.00  0.00           N  
ATOM   4724  CA  VAL A 297      -6.598  94.723   0.361  1.00  0.00           C  
ATOM   4725  C   VAL A 297      -5.393  94.527  -0.562  1.00  0.00           C  
ATOM   4726  O   VAL A 297      -4.739  95.497  -0.942  1.00  0.00           O  
ATOM   4727  CB  VAL A 297      -6.170  94.732   1.829  1.00  0.00           C  
ATOM   4728  CG1 VAL A 297      -7.326  94.980   2.680  1.00  0.00           C  
ATOM   4729  CG2 VAL A 297      -5.618  93.448   2.208  1.00  0.00           C  
ATOM   4730  H   VAL A 297      -7.819  93.010   0.887  1.00  0.00           H  
ATOM   4731  HA  VAL A 297      -7.038  95.685   0.130  1.00  0.00           H  
ATOM   4732  HB  VAL A 297      -5.466  95.514   1.992  1.00  0.00           H  
ATOM   4733 1HG1 VAL A 297      -6.981  94.958   3.665  1.00  0.00           H  
ATOM   4734 2HG1 VAL A 297      -7.751  95.911   2.471  1.00  0.00           H  
ATOM   4735 3HG1 VAL A 297      -8.065  94.216   2.540  1.00  0.00           H  
ATOM   4736 1HG2 VAL A 297      -5.358  93.435   3.256  1.00  0.00           H  
ATOM   4737 2HG2 VAL A 297      -6.391  92.763   2.024  1.00  0.00           H  
ATOM   4738 3HG2 VAL A 297      -4.746  93.196   1.629  1.00  0.00           H  
ATOM   4739  N   GLN A 298      -5.091  93.270  -0.909  1.00  0.00           N  
ATOM   4740  CA  GLN A 298      -4.008  92.950  -1.827  1.00  0.00           C  
ATOM   4741  C   GLN A 298      -4.377  93.341  -3.261  1.00  0.00           C  
ATOM   4742  O   GLN A 298      -3.550  93.876  -4.003  1.00  0.00           O  
ATOM   4743  CB  GLN A 298      -3.731  91.445  -1.792  1.00  0.00           C  
ATOM   4744  CG  GLN A 298      -2.578  90.989  -2.646  1.00  0.00           C  
ATOM   4745  CD  GLN A 298      -2.394  89.479  -2.602  1.00  0.00           C  
ATOM   4746  OE1 GLN A 298      -3.374  88.718  -2.764  1.00  0.00           O  
ATOM   4747  NE2 GLN A 298      -1.151  89.056  -2.395  1.00  0.00           N  
ATOM   4748  H   GLN A 298      -5.624  92.497  -0.505  1.00  0.00           H  
ATOM   4749  HA  GLN A 298      -3.119  93.502  -1.529  1.00  0.00           H  
ATOM   4750 1HB  GLN A 298      -3.544  91.137  -0.771  1.00  0.00           H  
ATOM   4751 2HB  GLN A 298      -4.621  90.914  -2.124  1.00  0.00           H  
ATOM   4752 1HG  GLN A 298      -2.768  91.284  -3.677  1.00  0.00           H  
ATOM   4753 2HG  GLN A 298      -1.658  91.454  -2.283  1.00  0.00           H  
ATOM   4754 1HE2 GLN A 298      -0.907  88.055  -2.347  1.00  0.00           H  
ATOM   4755 2HE2 GLN A 298      -0.408  89.744  -2.296  1.00  0.00           H  
ATOM   4756  N   GLN A 299      -5.627  93.050  -3.641  1.00  0.00           N  
ATOM   4757  CA  GLN A 299      -6.174  93.337  -4.961  1.00  0.00           C  
ATOM   4758  C   GLN A 299      -6.397  94.833  -5.176  1.00  0.00           C  
ATOM   4759  O   GLN A 299      -6.155  95.349  -6.270  1.00  0.00           O  
ATOM   4760  CB  GLN A 299      -7.486  92.553  -5.138  1.00  0.00           C  
ATOM   4761  CG  GLN A 299      -7.265  91.029  -5.244  1.00  0.00           C  
ATOM   4762  CD  GLN A 299      -8.549  90.154  -5.152  1.00  0.00           C  
ATOM   4763  OE1 GLN A 299      -9.540  90.434  -4.449  1.00  0.00           O  
ATOM   4764  NE2 GLN A 299      -8.513  89.056  -5.898  1.00  0.00           N  
ATOM   4765  H   GLN A 299      -6.240  92.576  -2.979  1.00  0.00           H  
ATOM   4766  HA  GLN A 299      -5.460  92.993  -5.706  1.00  0.00           H  
ATOM   4767 1HB  GLN A 299      -8.141  92.751  -4.286  1.00  0.00           H  
ATOM   4768 2HB  GLN A 299      -7.998  92.896  -6.034  1.00  0.00           H  
ATOM   4769 1HG  GLN A 299      -6.806  90.831  -6.211  1.00  0.00           H  
ATOM   4770 2HG  GLN A 299      -6.581  90.717  -4.457  1.00  0.00           H  
ATOM   4771 1HE2 GLN A 299      -9.289  88.426  -5.930  1.00  0.00           H  
ATOM   4772 2HE2 GLN A 299      -7.703  88.862  -6.449  1.00  0.00           H  
ATOM   4773  N   LEU A 300      -6.813  95.537  -4.118  1.00  0.00           N  
ATOM   4774  CA  LEU A 300      -7.100  96.959  -4.194  1.00  0.00           C  
ATOM   4775  C   LEU A 300      -6.418  97.816  -3.102  1.00  0.00           C  
ATOM   4776  O   LEU A 300      -7.131  98.415  -2.284  1.00  0.00           O  
ATOM   4777  CB  LEU A 300      -8.611  97.125  -4.019  1.00  0.00           C  
ATOM   4778  CG  LEU A 300      -9.522  96.472  -5.037  1.00  0.00           C  
ATOM   4779  CD1 LEU A 300     -10.920  96.560  -4.518  1.00  0.00           C  
ATOM   4780  CD2 LEU A 300      -9.397  97.176  -6.367  1.00  0.00           C  
ATOM   4781  H   LEU A 300      -7.011  95.058  -3.238  1.00  0.00           H  
ATOM   4782  HA  LEU A 300      -6.792  97.323  -5.172  1.00  0.00           H  
ATOM   4783 1HB  LEU A 300      -8.885  96.733  -3.037  1.00  0.00           H  
ATOM   4784 2HB  LEU A 300      -8.835  98.150  -4.039  1.00  0.00           H  
ATOM   4785  HG  LEU A 300      -9.266  95.419  -5.149  1.00  0.00           H  
ATOM   4786 1HD1 LEU A 300     -11.583  96.089  -5.219  1.00  0.00           H  
ATOM   4787 2HD1 LEU A 300     -10.982  96.049  -3.558  1.00  0.00           H  
ATOM   4788 3HD1 LEU A 300     -11.183  97.611  -4.392  1.00  0.00           H  
ATOM   4789 1HD2 LEU A 300     -10.067  96.715  -7.093  1.00  0.00           H  
ATOM   4790 2HD2 LEU A 300      -9.658  98.224  -6.245  1.00  0.00           H  
ATOM   4791 3HD2 LEU A 300      -8.367  97.098  -6.722  1.00  0.00           H  
ATOM   4792  N   PRO A 301      -5.075  97.927  -3.044  1.00  0.00           N  
ATOM   4793  CA  PRO A 301      -4.368  98.613  -1.981  1.00  0.00           C  
ATOM   4794  C   PRO A 301      -4.809 100.059  -1.899  1.00  0.00           C  
ATOM   4795  O   PRO A 301      -5.043 100.698  -2.925  1.00  0.00           O  
ATOM   4796  CB  PRO A 301      -2.902  98.533  -2.429  1.00  0.00           C  
ATOM   4797  CG  PRO A 301      -2.848  97.338  -3.338  1.00  0.00           C  
ATOM   4798  CD  PRO A 301      -4.183  97.347  -4.069  1.00  0.00           C  
ATOM   4799  HA  PRO A 301      -4.531  98.085  -1.029  1.00  0.00           H  
ATOM   4800 1HB  PRO A 301      -2.610  99.474  -2.921  1.00  0.00           H  
ATOM   4801 2HB  PRO A 301      -2.253  98.425  -1.546  1.00  0.00           H  
ATOM   4802 1HG  PRO A 301      -1.986  97.398  -4.015  1.00  0.00           H  
ATOM   4803 2HG  PRO A 301      -2.723  96.413  -2.742  1.00  0.00           H  
ATOM   4804 1HD  PRO A 301      -4.157  97.968  -4.970  1.00  0.00           H  
ATOM   4805 2HD  PRO A 301      -4.403  96.325  -4.283  1.00  0.00           H  
ATOM   4806  N   ASP A 302      -4.933 100.563  -0.677  1.00  0.00           N  
ATOM   4807  CA  ASP A 302      -5.281 101.956  -0.377  1.00  0.00           C  
ATOM   4808  C   ASP A 302      -6.672 102.424  -0.844  1.00  0.00           C  
ATOM   4809  O   ASP A 302      -6.987 103.620  -0.757  1.00  0.00           O  
ATOM   4810  CB  ASP A 302      -4.205 102.894  -0.934  1.00  0.00           C  
ATOM   4811  CG  ASP A 302      -2.831 102.650  -0.285  1.00  0.00           C  
ATOM   4812  OD1 ASP A 302      -2.789 102.373   0.895  1.00  0.00           O  
ATOM   4813  OD2 ASP A 302      -1.846 102.729  -0.979  1.00  0.00           O  
ATOM   4814  H   ASP A 302      -4.754  99.949   0.104  1.00  0.00           H  
ATOM   4815  HA  ASP A 302      -5.261 102.061   0.708  1.00  0.00           H  
ATOM   4816 1HB  ASP A 302      -4.118 102.777  -2.014  1.00  0.00           H  
ATOM   4817 2HB  ASP A 302      -4.497 103.926  -0.747  1.00  0.00           H  
ATOM   4818  N   THR A 303      -7.527 101.499  -1.276  1.00  0.00           N  
ATOM   4819  CA  THR A 303      -8.890 101.856  -1.646  1.00  0.00           C  
ATOM   4820  C   THR A 303      -9.805 101.861  -0.438  1.00  0.00           C  
ATOM   4821  O   THR A 303      -9.451 101.350   0.629  1.00  0.00           O  
ATOM   4822  CB  THR A 303      -9.481 100.901  -2.688  1.00  0.00           C  
ATOM   4823  OG1 THR A 303      -9.562  99.569  -2.121  1.00  0.00           O  
ATOM   4824  CG2 THR A 303      -8.628 100.906  -3.958  1.00  0.00           C  
ATOM   4825  H   THR A 303      -7.223 100.525  -1.395  1.00  0.00           H  
ATOM   4826  HA  THR A 303      -8.881 102.859  -2.072  1.00  0.00           H  
ATOM   4827  HB  THR A 303     -10.485 101.230  -2.944  1.00  0.00           H  
ATOM   4828  HG1 THR A 303      -8.654  99.167  -2.137  1.00  0.00           H  
ATOM   4829 1HG2 THR A 303      -9.064 100.248  -4.701  1.00  0.00           H  
ATOM   4830 2HG2 THR A 303      -8.593 101.917  -4.359  1.00  0.00           H  
ATOM   4831 3HG2 THR A 303      -7.617 100.576  -3.722  1.00  0.00           H  
ATOM   4832  N   GLU A 304     -11.010 102.392  -0.622  1.00  0.00           N  
ATOM   4833  CA  GLU A 304     -11.990 102.398   0.452  1.00  0.00           C  
ATOM   4834  C   GLU A 304     -12.418 100.991   0.802  1.00  0.00           C  
ATOM   4835  O   GLU A 304     -12.620 100.691   1.976  1.00  0.00           O  
ATOM   4836  CB  GLU A 304     -13.191 103.251   0.061  1.00  0.00           C  
ATOM   4837  CG  GLU A 304     -14.328 103.362   1.096  1.00  0.00           C  
ATOM   4838  CD  GLU A 304     -14.029 104.048   2.457  1.00  0.00           C  
ATOM   4839  OE1 GLU A 304     -12.930 104.575   2.682  1.00  0.00           O  
ATOM   4840  OE2 GLU A 304     -14.979 104.113   3.248  1.00  0.00           O  
ATOM   4841  H   GLU A 304     -11.245 102.803  -1.515  1.00  0.00           H  
ATOM   4842  HA  GLU A 304     -11.534 102.825   1.339  1.00  0.00           H  
ATOM   4843 1HB  GLU A 304     -12.858 104.261  -0.169  1.00  0.00           H  
ATOM   4844 2HB  GLU A 304     -13.637 102.845  -0.851  1.00  0.00           H  
ATOM   4845 1HG  GLU A 304     -15.139 103.899   0.617  1.00  0.00           H  
ATOM   4846 2HG  GLU A 304     -14.680 102.358   1.283  1.00  0.00           H  
ATOM   4847  N   LEU A 305     -12.533 100.109  -0.191  1.00  0.00           N  
ATOM   4848  CA  LEU A 305     -12.975  98.771   0.147  1.00  0.00           C  
ATOM   4849  C   LEU A 305     -11.902  98.094   0.965  1.00  0.00           C  
ATOM   4850  O   LEU A 305     -12.205  97.309   1.857  1.00  0.00           O  
ATOM   4851  CB  LEU A 305     -13.226  97.914  -1.075  1.00  0.00           C  
ATOM   4852  CG  LEU A 305     -14.321  98.380  -1.960  1.00  0.00           C  
ATOM   4853  CD1 LEU A 305     -14.420  97.418  -3.084  1.00  0.00           C  
ATOM   4854  CD2 LEU A 305     -15.595  98.548  -1.217  1.00  0.00           C  
ATOM   4855  H   LEU A 305     -12.339 100.380  -1.144  1.00  0.00           H  
ATOM   4856  HA  LEU A 305     -13.883  98.839   0.737  1.00  0.00           H  
ATOM   4857 1HB  LEU A 305     -12.307  97.878  -1.667  1.00  0.00           H  
ATOM   4858 2HB  LEU A 305     -13.461  96.901  -0.750  1.00  0.00           H  
ATOM   4859  HG  LEU A 305     -14.038  99.350  -2.375  1.00  0.00           H  
ATOM   4860 1HD1 LEU A 305     -15.173  97.752  -3.787  1.00  0.00           H  
ATOM   4861 2HD1 LEU A 305     -13.465  97.375  -3.548  1.00  0.00           H  
ATOM   4862 3HD1 LEU A 305     -14.683  96.431  -2.711  1.00  0.00           H  
ATOM   4863 1HD2 LEU A 305     -16.338  98.921  -1.903  1.00  0.00           H  
ATOM   4864 2HD2 LEU A 305     -15.915  97.603  -0.815  1.00  0.00           H  
ATOM   4865 3HD2 LEU A 305     -15.458  99.266  -0.416  1.00  0.00           H  
ATOM   4866  N   ALA A 306     -10.636  98.379   0.651  1.00  0.00           N  
ATOM   4867  CA  ALA A 306      -9.541  97.777   1.394  1.00  0.00           C  
ATOM   4868  C   ALA A 306      -9.575  98.220   2.857  1.00  0.00           C  
ATOM   4869  O   ALA A 306      -9.419  97.399   3.767  1.00  0.00           O  
ATOM   4870  CB  ALA A 306      -8.220  98.166   0.749  1.00  0.00           C  
ATOM   4871  H   ALA A 306     -10.429  99.018  -0.118  1.00  0.00           H  
ATOM   4872  HA  ALA A 306      -9.658  96.698   1.368  1.00  0.00           H  
ATOM   4873 1HB  ALA A 306      -7.386  97.730   1.272  1.00  0.00           H  
ATOM   4874 2HB  ALA A 306      -8.232  97.816  -0.270  1.00  0.00           H  
ATOM   4875 3HB  ALA A 306      -8.111  99.245   0.763  1.00  0.00           H  
ATOM   4876  N   ARG A 307      -9.862  99.502   3.090  1.00  0.00           N  
ATOM   4877  CA  ARG A 307      -9.927 100.014   4.451  1.00  0.00           C  
ATOM   4878  C   ARG A 307     -11.095  99.413   5.210  1.00  0.00           C  
ATOM   4879  O   ARG A 307     -10.958  99.004   6.372  1.00  0.00           O  
ATOM   4880  CB  ARG A 307     -10.052 101.527   4.416  1.00  0.00           C  
ATOM   4881  CG  ARG A 307      -8.780 102.232   4.017  1.00  0.00           C  
ATOM   4882  CD  ARG A 307      -8.850 103.704   4.206  1.00  0.00           C  
ATOM   4883  NE  ARG A 307      -9.750 104.323   3.237  1.00  0.00           N  
ATOM   4884  CZ  ARG A 307      -9.360 104.679   2.005  1.00  0.00           C  
ATOM   4885  NH1 ARG A 307      -8.116 104.449   1.619  1.00  0.00           N  
ATOM   4886  NH2 ARG A 307     -10.247 105.233   1.210  1.00  0.00           N  
ATOM   4887  H   ARG A 307      -9.983 100.141   2.296  1.00  0.00           H  
ATOM   4888  HA  ARG A 307      -9.004  99.749   4.963  1.00  0.00           H  
ATOM   4889 1HB  ARG A 307     -10.829 101.811   3.702  1.00  0.00           H  
ATOM   4890 2HB  ARG A 307     -10.355 101.895   5.395  1.00  0.00           H  
ATOM   4891 1HG  ARG A 307      -7.952 101.847   4.611  1.00  0.00           H  
ATOM   4892 2HG  ARG A 307      -8.586 102.037   2.960  1.00  0.00           H  
ATOM   4893 1HD  ARG A 307      -9.218 103.928   5.205  1.00  0.00           H  
ATOM   4894 2HD  ARG A 307      -7.859 104.135   4.075  1.00  0.00           H  
ATOM   4895  HE  ARG A 307     -10.748 104.484   3.469  1.00  0.00           H  
ATOM   4896 1HH1 ARG A 307      -7.471 104.008   2.252  1.00  0.00           H  
ATOM   4897 2HH1 ARG A 307      -7.801 104.643   0.662  1.00  0.00           H  
ATOM   4898 1HH2 ARG A 307     -11.205 105.359   1.580  1.00  0.00           H  
ATOM   4899 2HH2 ARG A 307      -9.996 105.508   0.274  1.00  0.00           H  
ATOM   4900  N   LEU A 308     -12.229  99.298   4.527  1.00  0.00           N  
ATOM   4901  CA  LEU A 308     -13.410  98.731   5.133  1.00  0.00           C  
ATOM   4902  C   LEU A 308     -13.189  97.246   5.414  1.00  0.00           C  
ATOM   4903  O   LEU A 308     -13.595  96.749   6.464  1.00  0.00           O  
ATOM   4904  CB  LEU A 308     -14.596  98.922   4.192  1.00  0.00           C  
ATOM   4905  CG  LEU A 308     -15.090 100.353   3.964  1.00  0.00           C  
ATOM   4906  CD1 LEU A 308     -16.100 100.352   2.808  1.00  0.00           C  
ATOM   4907  CD2 LEU A 308     -15.720 100.872   5.217  1.00  0.00           C  
ATOM   4908  H   LEU A 308     -12.282  99.655   3.568  1.00  0.00           H  
ATOM   4909  HA  LEU A 308     -13.604  99.244   6.073  1.00  0.00           H  
ATOM   4910 1HB  LEU A 308     -14.328  98.521   3.227  1.00  0.00           H  
ATOM   4911 2HB  LEU A 308     -15.415  98.375   4.596  1.00  0.00           H  
ATOM   4912  HG  LEU A 308     -14.257 100.995   3.697  1.00  0.00           H  
ATOM   4913 1HD1 LEU A 308     -16.452 101.366   2.629  1.00  0.00           H  
ATOM   4914 2HD1 LEU A 308     -15.617  99.980   1.914  1.00  0.00           H  
ATOM   4915 3HD1 LEU A 308     -16.932  99.724   3.056  1.00  0.00           H  
ATOM   4916 1HD2 LEU A 308     -16.065 101.893   5.045  1.00  0.00           H  
ATOM   4917 2HD2 LEU A 308     -16.561 100.236   5.492  1.00  0.00           H  
ATOM   4918 3HD2 LEU A 308     -14.984 100.868   6.022  1.00  0.00           H  
ATOM   4919  N   ALA A 309     -12.512  96.540   4.494  1.00  0.00           N  
ATOM   4920  CA  ALA A 309     -12.246  95.117   4.649  1.00  0.00           C  
ATOM   4921  C   ALA A 309     -11.370  94.847   5.864  1.00  0.00           C  
ATOM   4922  O   ALA A 309     -11.609  93.881   6.597  1.00  0.00           O  
ATOM   4923  CB  ALA A 309     -11.571  94.574   3.402  1.00  0.00           C  
ATOM   4924  H   ALA A 309     -12.205  96.994   3.637  1.00  0.00           H  
ATOM   4925  HA  ALA A 309     -13.198  94.613   4.793  1.00  0.00           H  
ATOM   4926 1HB  ALA A 309     -11.396  93.517   3.508  1.00  0.00           H  
ATOM   4927 2HB  ALA A 309     -12.212  94.755   2.544  1.00  0.00           H  
ATOM   4928 3HB  ALA A 309     -10.621  95.084   3.256  1.00  0.00           H  
ATOM   4929  N   LEU A 310     -10.381  95.717   6.115  1.00  0.00           N
[truncated: 3,557,570 more chars]
