# Supplementary material for: De novo design of obligate ABC-type heterotrimeric proteins
Source: Nat Struct Mol Biol. 2022 Dec 15;29(12):1266–76. doi: 10.1038/s41594-022-00879-4 (PMC9758053; doi:10.1038/s41594-022-00879-4)
Supplement: Supplementary file 4 — This compressed file contains all PDB files and scripts used in our design protocols and analyses, as well as the final design model outputs. [file 41594_2022_879_MOESM4_ESM.zip › source_data/pdbs/crown_pdbs/C4-DHT03-02.pdb]

HEADER                                            01-FEB-22   XXXX              
EXPDTA    THEORETICAL MODEL                                                     
REMARK 220                                                                      
REMARK 220 EXPERIMENTAL DETAILS                                                 
REMARK 220  EXPERIMENT TYPE                : THEORETICAL MODELLING              
REMARK 220  DATE OF DATA COLLECTION        : 01-FEB-22                          
REMARK 220                                                                      
REMARK 220 REMARK: MODEL GENERATED BY ROSETTA                                   
REMARK 220  VERSION 2021.16+release.8ee4f02                                     
ATOM      1  N   MET J   1     -42.943  -2.456   1.346  1.00  0.00           N  
ATOM      2  CA  MET J   1     -43.647  -2.085   0.111  1.00  0.00           C  
ATOM      3  C   MET J   1     -45.090  -2.646   0.028  1.00  0.00           C  
ATOM      4  O   MET J   1     -45.493  -3.125  -1.042  1.00  0.00           O  
ATOM      5  CB  MET J   1     -42.848  -2.582  -1.101  1.00  0.00           C  
ATOM      6  CG  MET J   1     -41.441  -1.980  -1.255  1.00  0.00           C  
ATOM      7  SD  MET J   1     -41.446  -0.196  -1.472  1.00  0.00           S  
ATOM      8  CE  MET J   1     -42.144  -0.046  -3.095  1.00  0.00           C  
ATOM      9 1H   MET J   1     -41.977  -2.657   1.133  1.00  0.00           H  
ATOM     10 2H   MET J   1     -42.988  -1.692   2.005  1.00  0.00           H  
ATOM     11 3H   MET J   1     -43.377  -3.276   1.743  1.00  0.00           H  
ATOM     12  HA  MET J   1     -43.711  -0.995   0.070  1.00  0.00           H  
ATOM     13 1HB  MET J   1     -42.745  -3.664  -1.044  1.00  0.00           H  
ATOM     14 2HB  MET J   1     -43.402  -2.355  -2.011  1.00  0.00           H  
ATOM     15 1HG  MET J   1     -40.854  -2.213  -0.368  1.00  0.00           H  
ATOM     16 2HG  MET J   1     -40.946  -2.429  -2.116  1.00  0.00           H  
ATOM     17 1HE  MET J   1     -42.222   1.010  -3.362  1.00  0.00           H  
ATOM     18 2HE  MET J   1     -41.509  -0.559  -3.816  1.00  0.00           H  
ATOM     19 3HE  MET J   1     -43.128  -0.493  -3.102  1.00  0.00           H  
ATOM     20  N   GLY J   2     -45.860  -2.606   1.150  1.00  0.00           N  
ATOM     21  CA  GLY J   2     -47.248  -3.110   1.260  1.00  0.00           C  
ATOM     22  C   GLY J   2     -48.247  -1.960   1.332  1.00  0.00           C  
ATOM     23  O   GLY J   2     -48.086  -0.954   0.640  1.00  0.00           O  
ATOM     24  H   GLY J   2     -45.475  -2.185   1.983  1.00  0.00           H  
ATOM     25 1HA  GLY J   2     -47.503  -3.765   0.423  1.00  0.00           H  
ATOM     26 2HA  GLY J   2     -47.336  -3.716   2.162  1.00  0.00           H  
ATOM     27  N   ASN J   3     -49.316  -2.152   2.112  1.00  0.00           N  
ATOM     28  CA  ASN J   3     -50.391  -1.163   2.281  1.00  0.00           C  
ATOM     29  C   ASN J   3     -50.178  -0.316   3.535  1.00  0.00           C  
ATOM     30  O   ASN J   3     -50.271  -0.829   4.653  1.00  0.00           O  
ATOM     31  CB  ASN J   3     -51.758  -1.838   2.321  1.00  0.00           C  
ATOM     32  CG  ASN J   3     -52.948  -0.847   2.446  1.00  0.00           C  
ATOM     33  OD1 ASN J   3     -52.830   0.230   3.040  1.00  0.00           O  
ATOM     34  ND2 ASN J   3     -54.085  -1.231   1.893  1.00  0.00           N  
ATOM     35  H   ASN J   3     -49.382  -3.016   2.634  1.00  0.00           H  
ATOM     36  HA  ASN J   3     -50.374  -0.479   1.435  1.00  0.00           H  
ATOM     37 1HB  ASN J   3     -51.892  -2.425   1.412  1.00  0.00           H  
ATOM     38 2HB  ASN J   3     -51.793  -2.527   3.164  1.00  0.00           H  
ATOM     39 1HD2 ASN J   3     -54.928  -0.641   1.955  1.00  0.00           H  
ATOM     40 2HD2 ASN J   3     -54.141  -2.111   1.427  1.00  0.00           H  
ATOM     41  N   THR J   4     -49.828   0.954   3.354  1.00  0.00           N  
ATOM     42  CA  THR J   4     -49.575   1.827   4.491  1.00  0.00           C  
ATOM     43  C   THR J   4     -50.811   2.680   4.750  1.00  0.00           C  
ATOM     44  O   THR J   4     -51.366   3.294   3.828  1.00  0.00           O  
ATOM     45  CB  THR J   4     -48.343   2.724   4.274  1.00  0.00           C  
ATOM     46  OG1 THR J   4     -47.179   1.905   4.091  1.00  0.00           O  
ATOM     47  CG2 THR J   4     -48.115   3.641   5.493  1.00  0.00           C  
ATOM     48  H   THR J   4     -49.773   1.319   2.401  1.00  0.00           H  
ATOM     49  HA  THR J   4     -49.397   1.215   5.374  1.00  0.00           H  
ATOM     50  HB  THR J   4     -48.500   3.324   3.391  1.00  0.00           H  
ATOM     51  HG1 THR J   4     -47.278   1.375   3.295  1.00  0.00           H  
ATOM     52 1HG2 THR J   4     -47.243   4.267   5.323  1.00  0.00           H  
ATOM     53 2HG2 THR J   4     -48.987   4.278   5.649  1.00  0.00           H  
ATOM     54 3HG2 THR J   4     -47.954   3.031   6.374  1.00  0.00           H  
ATOM     55  N   HIS J   5     -51.258   2.688   6.004  1.00  0.00           N  
ATOM     56  CA  HIS J   5     -52.440   3.448   6.389  1.00  0.00           C  
ATOM     57  C   HIS J   5     -52.054   4.820   6.916  1.00  0.00           C  
ATOM     58  O   HIS J   5     -51.195   4.932   7.791  1.00  0.00           O  
ATOM     59  CB  HIS J   5     -53.217   2.745   7.521  1.00  0.00           C  
ATOM     60  CG  HIS J   5     -53.808   1.378   7.212  1.00  0.00           C  
ATOM     61  ND1 HIS J   5     -54.894   1.204   6.398  1.00  0.00           N  
ATOM     62  CD2 HIS J   5     -53.465   0.148   7.655  1.00  0.00           C  
ATOM     63  CE1 HIS J   5     -55.207  -0.081   6.341  1.00  0.00           C  
ATOM     64  NE2 HIS J   5     -54.373  -0.756   7.132  1.00  0.00           N  
ATOM     65  H   HIS J   5     -50.767   2.148   6.705  1.00  0.00           H  
ATOM     66  HA  HIS J   5     -53.099   3.585   5.530  1.00  0.00           H  
ATOM     67 1HB  HIS J   5     -52.556   2.626   8.386  1.00  0.00           H  
ATOM     68 2HB  HIS J   5     -54.035   3.395   7.839  1.00  0.00           H  
ATOM     69  HD1 HIS J   5     -55.399   1.936   5.933  1.00  0.00           H  
ATOM     70  HD2 HIS J   5     -52.676  -0.186   8.316  1.00  0.00           H  
ATOM     71  HE1 HIS J   5     -56.052  -0.415   5.727  1.00  0.00           H  
ATOM     72  N   PHE J   6     -52.716   5.853   6.418  1.00  0.00           N  
ATOM     73  CA  PHE J   6     -52.486   7.200   6.911  1.00  0.00           C  
ATOM     74  C   PHE J   6     -53.838   7.791   7.289  1.00  0.00           C  
ATOM     75  O   PHE J   6     -54.812   7.638   6.546  1.00  0.00           O  
ATOM     76  CB  PHE J   6     -51.898   8.079   5.816  1.00  0.00           C  
ATOM     77  CG  PHE J   6     -50.615   7.625   5.209  1.00  0.00           C  
ATOM     78  CD1 PHE J   6     -50.661   6.742   4.144  1.00  0.00           C  
ATOM     79  CD2 PHE J   6     -49.380   8.082   5.646  1.00  0.00           C  
ATOM     80  CE1 PHE J   6     -49.515   6.324   3.537  1.00  0.00           C  
ATOM     81  CE2 PHE J   6     -48.222   7.652   5.023  1.00  0.00           C  
ATOM     82  CZ  PHE J   6     -48.297   6.780   3.977  1.00  0.00           C  
ATOM     83  H   PHE J   6     -53.383   5.704   5.659  1.00  0.00           H  
ATOM     84  HA  PHE J   6     -51.836   7.179   7.789  1.00  0.00           H  
ATOM     85 1HB  PHE J   6     -52.609   8.182   5.026  1.00  0.00           H  
ATOM     86 2HB  PHE J   6     -51.734   9.059   6.240  1.00  0.00           H  
ATOM     87  HD1 PHE J   6     -51.634   6.377   3.792  1.00  0.00           H  
ATOM     88  HD2 PHE J   6     -49.332   8.786   6.477  1.00  0.00           H  
ATOM     89  HE1 PHE J   6     -49.574   5.628   2.712  1.00  0.00           H  
ATOM     90  HE2 PHE J   6     -47.246   8.002   5.352  1.00  0.00           H  
ATOM     91  HZ  PHE J   6     -47.394   6.450   3.501  1.00  0.00           H  
ATOM     92  N   ILE J   7     -53.927   8.452   8.434  1.00  0.00           N  
ATOM     93  CA  ILE J   7     -55.227   9.051   8.781  1.00  0.00           C  
ATOM     94  C   ILE J   7     -55.118  10.546   8.931  1.00  0.00           C  
ATOM     95  O   ILE J   7     -54.353  11.029   9.767  1.00  0.00           O  
ATOM     96  CB  ILE J   7     -55.842   8.456  10.054  1.00  0.00           C  
ATOM     97  CG1 ILE J   7     -56.061   6.909   9.960  1.00  0.00           C  
ATOM     98  CG2 ILE J   7     -57.087   9.124  10.316  1.00  0.00           C  
ATOM     99  CD1 ILE J   7     -56.998   6.480   8.950  1.00  0.00           C  
ATOM    100  H   ILE J   7     -53.089   8.568   9.021  1.00  0.00           H  
ATOM    101  HA  ILE J   7     -55.932   8.865   7.971  1.00  0.00           H  
ATOM    102  HB  ILE J   7     -55.220   8.639  10.868  1.00  0.00           H  
ATOM    103 1HG1 ILE J   7     -55.145   6.427   9.733  1.00  0.00           H  
ATOM    104 2HG1 ILE J   7     -56.432   6.548  10.923  1.00  0.00           H  
ATOM    105 1HG2 ILE J   7     -57.510   8.717  11.223  1.00  0.00           H  
ATOM    106 2HG2 ILE J   7     -56.932  10.196  10.440  1.00  0.00           H  
ATOM    107 3HG2 ILE J   7     -57.746   8.950   9.476  1.00  0.00           H  
ATOM    108 1HD1 ILE J   7     -57.082   5.397   8.965  1.00  0.00           H  
ATOM    109 2HD1 ILE J   7     -57.974   6.921   9.143  1.00  0.00           H  
ATOM    110 3HD1 ILE J   7     -56.639   6.791   7.998  1.00  0.00           H  
ATOM    111  N   VAL J   8     -55.931  11.279   8.173  1.00  0.00           N  
ATOM    112  CA  VAL J   8     -55.877  12.728   8.223  1.00  0.00           C  
ATOM    113  C   VAL J   8     -57.220  13.352   8.628  1.00  0.00           C  
ATOM    114  O   VAL J   8     -58.299  12.968   8.168  1.00  0.00           O  
ATOM    115  CB  VAL J   8     -55.396  13.251   6.870  1.00  0.00           C  
ATOM    116  CG1 VAL J   8     -56.334  12.826   5.855  1.00  0.00           C  
ATOM    117  CG2 VAL J   8     -55.247  14.761   6.890  1.00  0.00           C  
ATOM    118  H   VAL J   8     -56.591  10.816   7.537  1.00  0.00           H  
ATOM    119  HA  VAL J   8     -55.137  13.016   8.970  1.00  0.00           H  
ATOM    120  HB  VAL J   8     -54.455  12.802   6.643  1.00  0.00           H  
ATOM    121 1HG1 VAL J   8     -56.028  13.168   4.880  1.00  0.00           H  
ATOM    122 2HG1 VAL J   8     -56.419  11.740   5.849  1.00  0.00           H  
ATOM    123 3HG1 VAL J   8     -57.265  13.267   6.114  1.00  0.00           H  
ATOM    124 1HG2 VAL J   8     -54.900  15.104   5.920  1.00  0.00           H  
ATOM    125 2HG2 VAL J   8     -56.203  15.224   7.116  1.00  0.00           H  
ATOM    126 3HG2 VAL J   8     -54.527  15.050   7.647  1.00  0.00           H  
ATOM    127  N   VAL J   9     -57.117  14.304   9.525  1.00  0.00           N  
ATOM    128  CA  VAL J   9     -58.209  15.064  10.105  1.00  0.00           C  
ATOM    129  C   VAL J   9     -58.541  16.292   9.272  1.00  0.00           C  
ATOM    130  O   VAL J   9     -57.623  17.022   8.902  1.00  0.00           O  
ATOM    131  CB  VAL J   9     -57.771  15.499  11.501  1.00  0.00           C  
ATOM    132  CG1 VAL J   9     -58.796  16.341  12.117  1.00  0.00           C  
ATOM    133  CG2 VAL J   9     -57.461  14.246  12.326  1.00  0.00           C  
ATOM    134  H   VAL J   9     -56.184  14.523   9.830  1.00  0.00           H  
ATOM    135  HA  VAL J   9     -59.090  14.423  10.171  1.00  0.00           H  
ATOM    136  HB  VAL J   9     -56.891  16.105  11.419  1.00  0.00           H  
ATOM    137 1HG1 VAL J   9     -58.461  16.656  13.105  1.00  0.00           H  
ATOM    138 2HG1 VAL J   9     -58.973  17.217  11.504  1.00  0.00           H  
ATOM    139 3HG1 VAL J   9     -59.707  15.765  12.195  1.00  0.00           H  
ATOM    140 1HG2 VAL J   9     -57.120  14.531  13.322  1.00  0.00           H  
ATOM    141 2HG2 VAL J   9     -58.353  13.625  12.409  1.00  0.00           H  
ATOM    142 3HG2 VAL J   9     -56.685  13.673  11.834  1.00  0.00           H  
ATOM    143  N   HIS J  10     -59.831  16.551   8.986  1.00  0.00           N  
ATOM    144  CA  HIS J  10     -60.139  17.746   8.212  1.00  0.00           C  
ATOM    145  C   HIS J  10     -61.226  18.685   8.738  1.00  0.00           C  
ATOM    146  O   HIS J  10     -62.399  18.317   8.872  1.00  0.00           O  
ATOM    147  CB  HIS J  10     -60.523  17.383   6.818  1.00  0.00           C  
ATOM    148  CG  HIS J  10     -59.480  16.732   6.089  1.00  0.00           C  
ATOM    149  ND1 HIS J  10     -58.354  17.377   5.761  1.00  0.00           N  
ATOM    150  CD2 HIS J  10     -59.375  15.506   5.574  1.00  0.00           C  
ATOM    151  CE1 HIS J  10     -57.581  16.604   5.092  1.00  0.00           C  
ATOM    152  NE2 HIS J  10     -58.172  15.449   4.939  1.00  0.00           N  
ATOM    153  H   HIS J  10     -60.590  15.920   9.266  1.00  0.00           H  
ATOM    154  HA  HIS J  10     -59.236  18.344   8.135  1.00  0.00           H  
ATOM    155 1HB  HIS J  10     -61.410  16.747   6.827  1.00  0.00           H  
ATOM    156 2HB  HIS J  10     -60.760  18.292   6.337  1.00  0.00           H  
ATOM    157  HD1 HIS J  10     -58.136  18.314   6.002  1.00  0.00           H  
ATOM    158  HD2 HIS J  10     -60.044  14.654   5.580  1.00  0.00           H  
ATOM    159  HE1 HIS J  10     -56.630  16.987   4.767  1.00  0.00           H  
ATOM    160  N   GLY J  11     -60.811  19.936   8.956  1.00  0.00           N  
ATOM    161  CA  GLY J  11     -61.640  21.029   9.462  1.00  0.00           C  
ATOM    162  C   GLY J  11     -62.207  21.936   8.362  1.00  0.00           C  
ATOM    163  O   GLY J  11     -62.805  22.975   8.658  1.00  0.00           O  
ATOM    164  H   GLY J  11     -59.831  20.129   8.800  1.00  0.00           H  
ATOM    165 1HA  GLY J  11     -62.462  20.612  10.045  1.00  0.00           H  
ATOM    166 2HA  GLY J  11     -61.046  21.632  10.152  1.00  0.00           H  
ATOM    167  N   GLY J  12     -62.012  21.568   7.101  1.00  0.00           N  
ATOM    168  CA  GLY J  12     -62.508  22.403   6.006  1.00  0.00           C  
ATOM    169  C   GLY J  12     -61.938  22.034   4.642  1.00  0.00           C  
ATOM    170  O   GLY J  12     -60.969  21.269   4.538  1.00  0.00           O  
ATOM    171  H   GLY J  12     -61.526  20.706   6.913  1.00  0.00           H  
ATOM    172 1HA  GLY J  12     -63.594  22.319   5.968  1.00  0.00           H  
ATOM    173 2HA  GLY J  12     -62.291  23.448   6.218  1.00  0.00           H  
ATOM    174  N   GLU J  13     -62.473  22.687   3.606  1.00  0.00           N  
ATOM    175  CA  GLU J  13     -62.122  22.434   2.206  1.00  0.00           C  
ATOM    176  C   GLU J  13     -60.656  22.705   1.918  1.00  0.00           C  
ATOM    177  O   GLU J  13     -60.021  22.000   1.122  1.00  0.00           O  
ATOM    178  CB  GLU J  13     -62.980  23.311   1.292  1.00  0.00           C  
ATOM    179  CG  GLU J  13     -64.475  22.948   1.261  1.00  0.00           C  
ATOM    180  CD  GLU J  13     -64.782  21.576   0.685  1.00  0.00           C  
ATOM    181  OE1 GLU J  13     -64.382  21.288  -0.434  1.00  0.00           O  
ATOM    182  OE2 GLU J  13     -65.417  20.809   1.380  1.00  0.00           O  
ATOM    183  H   GLU J  13     -63.215  23.349   3.794  1.00  0.00           H  
ATOM    184  HA  GLU J  13     -62.338  21.395   1.980  1.00  0.00           H  
ATOM    185 1HB  GLU J  13     -62.897  24.351   1.614  1.00  0.00           H  
ATOM    186 2HB  GLU J  13     -62.594  23.258   0.285  1.00  0.00           H  
ATOM    187 1HG  GLU J  13     -64.859  22.988   2.280  1.00  0.00           H  
ATOM    188 2HG  GLU J  13     -65.002  23.702   0.679  1.00  0.00           H  
ATOM    189  N   GLU J  14     -60.086  23.676   2.630  1.00  0.00           N  
ATOM    190  CA  GLU J  14     -58.686  24.028   2.448  1.00  0.00           C  
ATOM    191  C   GLU J  14     -57.751  22.844   2.741  1.00  0.00           C  
ATOM    192  O   GLU J  14     -56.627  22.800   2.244  1.00  0.00           O  
ATOM    193  CB  GLU J  14     -58.284  25.235   3.309  1.00  0.00           C  
ATOM    194  CG  GLU J  14     -58.870  26.602   2.864  1.00  0.00           C  
ATOM    195  CD  GLU J  14     -60.211  27.020   3.486  1.00  0.00           C  
ATOM    196  OE1 GLU J  14     -60.766  26.275   4.261  1.00  0.00           O  
ATOM    197  OE2 GLU J  14     -60.660  28.115   3.176  1.00  0.00           O  
ATOM    198  H   GLU J  14     -60.653  24.190   3.287  1.00  0.00           H  
ATOM    199  HA  GLU J  14     -58.557  24.317   1.411  1.00  0.00           H  
ATOM    200 1HB  GLU J  14     -58.617  25.062   4.324  1.00  0.00           H  
ATOM    201 2HB  GLU J  14     -57.199  25.322   3.341  1.00  0.00           H  
ATOM    202 1HG  GLU J  14     -58.132  27.363   3.058  1.00  0.00           H  
ATOM    203 2HG  GLU J  14     -59.000  26.558   1.786  1.00  0.00           H  
ATOM    204  N   ALA J  15     -58.189  21.918   3.601  1.00  0.00           N  
ATOM    205  CA  ALA J  15     -57.388  20.754   3.934  1.00  0.00           C  
ATOM    206  C   ALA J  15     -57.896  19.505   3.178  1.00  0.00           C  
ATOM    207  O   ALA J  15     -57.106  18.632   2.802  1.00  0.00           O  
ATOM    208  CB  ALA J  15     -57.413  20.532   5.444  1.00  0.00           C  
ATOM    209  H   ALA J  15     -59.130  21.990   3.982  1.00  0.00           H  
ATOM    210  HA  ALA J  15     -56.366  20.942   3.616  1.00  0.00           H  
ATOM    211 1HB  ALA J  15     -56.792  19.692   5.705  1.00  0.00           H  
ATOM    212 2HB  ALA J  15     -57.043  21.412   5.957  1.00  0.00           H  
ATOM    213 3HB  ALA J  15     -58.440  20.347   5.756  1.00  0.00           H  
ATOM    214  N   ARG J  16     -59.223  19.419   2.956  1.00  0.00           N  
ATOM    215  CA  ARG J  16     -59.848  18.223   2.356  1.00  0.00           C  
ATOM    216  C   ARG J  16     -59.555  18.037   0.881  1.00  0.00           C  
ATOM    217  O   ARG J  16     -59.233  16.930   0.430  1.00  0.00           O  
ATOM    218  CB  ARG J  16     -61.366  18.326   2.466  1.00  0.00           C  
ATOM    219  CG  ARG J  16     -61.857  18.233   3.832  1.00  0.00           C  
ATOM    220  CD  ARG J  16     -63.296  18.537   4.017  1.00  0.00           C  
ATOM    221  NE  ARG J  16     -63.619  18.576   5.457  1.00  0.00           N  
ATOM    222  CZ  ARG J  16     -64.712  19.137   5.998  1.00  0.00           C  
ATOM    223  NH1 ARG J  16     -65.620  19.703   5.224  1.00  0.00           N  
ATOM    224  NH2 ARG J  16     -64.868  19.127   7.317  1.00  0.00           N  
ATOM    225  H   ARG J  16     -59.827  20.176   3.279  1.00  0.00           H  
ATOM    226  HA  ARG J  16     -59.498  17.345   2.898  1.00  0.00           H  
ATOM    227 1HB  ARG J  16     -61.696  19.262   2.049  1.00  0.00           H  
ATOM    228 2HB  ARG J  16     -61.829  17.529   1.888  1.00  0.00           H  
ATOM    229 1HG  ARG J  16     -61.680  17.225   4.191  1.00  0.00           H  
ATOM    230 2HG  ARG J  16     -61.295  18.929   4.398  1.00  0.00           H  
ATOM    231 1HD  ARG J  16     -63.530  19.512   3.581  1.00  0.00           H  
ATOM    232 2HD  ARG J  16     -63.905  17.768   3.546  1.00  0.00           H  
ATOM    233  HE  ARG J  16     -62.959  18.156   6.096  1.00  0.00           H  
ATOM    234 1HH1 ARG J  16     -65.494  19.715   4.212  1.00  0.00           H  
ATOM    235 2HH1 ARG J  16     -66.443  20.123   5.632  1.00  0.00           H  
ATOM    236 1HH2 ARG J  16     -64.143  18.701   7.928  1.00  0.00           H  
ATOM    237 2HH2 ARG J  16     -65.682  19.551   7.733  1.00  0.00           H  
ATOM    238  N   GLN J  17     -59.618  19.132   0.114  1.00  0.00           N  
ATOM    239  CA  GLN J  17     -59.427  19.028  -1.326  1.00  0.00           C  
ATOM    240  C   GLN J  17     -58.007  18.603  -1.594  1.00  0.00           C  
ATOM    241  O   GLN J  17     -57.718  17.838  -2.520  1.00  0.00           O  
ATOM    242  CB  GLN J  17     -59.688  20.383  -1.997  1.00  0.00           C  
ATOM    243  CG  GLN J  17     -61.133  20.835  -1.954  1.00  0.00           C  
ATOM    244  CD  GLN J  17     -61.349  22.217  -2.580  1.00  0.00           C  
ATOM    245  OE1 GLN J  17     -60.435  22.811  -3.214  1.00  0.00           O  
ATOM    246  NE2 GLN J  17     -62.564  22.739  -2.395  1.00  0.00           N  
ATOM    247  H   GLN J  17     -59.845  20.046   0.525  1.00  0.00           H  
ATOM    248  HA  GLN J  17     -60.105  18.274  -1.725  1.00  0.00           H  
ATOM    249 1HB  GLN J  17     -59.091  21.151  -1.497  1.00  0.00           H  
ATOM    250 2HB  GLN J  17     -59.371  20.342  -3.037  1.00  0.00           H  
ATOM    251 1HG  GLN J  17     -61.750  20.116  -2.491  1.00  0.00           H  
ATOM    252 2HG  GLN J  17     -61.454  20.888  -0.906  1.00  0.00           H  
ATOM    253 1HE2 GLN J  17     -62.793  23.637  -2.763  1.00  0.00           H  
ATOM    254 2HE2 GLN J  17     -63.269  22.214  -1.846  1.00  0.00           H  
ATOM    255  N   LEU J  18     -57.141  19.120  -0.744  1.00  0.00           N  
ATOM    256  CA  LEU J  18     -55.718  18.941  -0.761  1.00  0.00           C  
ATOM    257  C   LEU J  18     -55.254  17.561  -0.340  1.00  0.00           C  
ATOM    258  O   LEU J  18     -54.499  16.919  -1.064  1.00  0.00           O  
ATOM    259  CB  LEU J  18     -55.159  19.984   0.168  1.00  0.00           C  
ATOM    260  CG  LEU J  18     -53.760  19.976   0.397  1.00  0.00           C  
ATOM    261  CD1 LEU J  18     -53.034  20.156  -0.852  1.00  0.00           C  
ATOM    262  CD2 LEU J  18     -53.520  21.060   1.375  1.00  0.00           C  
ATOM    263  H   LEU J  18     -57.527  19.699  -0.011  1.00  0.00           H  
ATOM    264  HA  LEU J  18     -55.367  19.131  -1.774  1.00  0.00           H  
ATOM    265 1HB  LEU J  18     -55.422  20.968  -0.218  1.00  0.00           H  
ATOM    266 2HB  LEU J  18     -55.640  19.874   1.135  1.00  0.00           H  
ATOM    267  HG  LEU J  18     -53.454  19.033   0.796  1.00  0.00           H  
ATOM    268 1HD1 LEU J  18     -51.980  20.155  -0.638  1.00  0.00           H  
ATOM    269 2HD1 LEU J  18     -53.271  19.345  -1.526  1.00  0.00           H  
ATOM    270 3HD1 LEU J  18     -53.327  21.087  -1.312  1.00  0.00           H  
ATOM    271 1HD2 LEU J  18     -52.461  21.119   1.623  1.00  0.00           H  
ATOM    272 2HD2 LEU J  18     -53.857  21.991   0.978  1.00  0.00           H  
ATOM    273 3HD2 LEU J  18     -54.107  20.844   2.242  1.00  0.00           H  
ATOM    274  N   ALA J  19     -55.724  17.043   0.794  1.00  0.00           N  
ATOM    275  CA  ALA J  19     -55.243  15.717   1.161  1.00  0.00           C  
ATOM    276  C   ALA J  19     -55.637  14.693   0.127  1.00  0.00           C  
ATOM    277  O   ALA J  19     -54.856  13.797  -0.195  1.00  0.00           O  
ATOM    278  CB  ALA J  19     -55.797  15.272   2.486  1.00  0.00           C  
ATOM    279  H   ALA J  19     -56.357  17.564   1.408  1.00  0.00           H  
ATOM    280  HA  ALA J  19     -54.156  15.751   1.216  1.00  0.00           H  
ATOM    281 1HB  ALA J  19     -55.422  14.291   2.726  1.00  0.00           H  
ATOM    282 2HB  ALA J  19     -55.501  15.955   3.233  1.00  0.00           H  
ATOM    283 3HB  ALA J  19     -56.883  15.239   2.422  1.00  0.00           H  
ATOM    284  N   GLU J  20     -56.842  14.810  -0.428  1.00  0.00           N  
ATOM    285  CA  GLU J  20     -57.207  13.798  -1.391  1.00  0.00           C  
ATOM    286  C   GLU J  20     -56.512  14.049  -2.738  1.00  0.00           C  
ATOM    287  O   GLU J  20     -55.897  13.136  -3.302  1.00  0.00           O  
ATOM    288  CB  GLU J  20     -58.743  13.689  -1.469  1.00  0.00           C  
ATOM    289  CG  GLU J  20     -59.286  12.582  -2.383  1.00  0.00           C  
ATOM    290  CD  GLU J  20     -60.790  12.248  -2.152  1.00  0.00           C  
ATOM    291  OE1 GLU J  20     -61.398  12.784  -1.228  1.00  0.00           O  
ATOM    292  OE2 GLU J  20     -61.314  11.436  -2.892  1.00  0.00           O  
ATOM    293  H   GLU J  20     -57.496  15.559  -0.167  1.00  0.00           H  
ATOM    294  HA  GLU J  20     -56.853  12.849  -1.019  1.00  0.00           H  
ATOM    295 1HB  GLU J  20     -59.138  13.515  -0.469  1.00  0.00           H  
ATOM    296 2HB  GLU J  20     -59.149  14.643  -1.815  1.00  0.00           H  
ATOM    297 1HG  GLU J  20     -59.160  12.913  -3.411  1.00  0.00           H  
ATOM    298 2HG  GLU J  20     -58.694  11.691  -2.253  1.00  0.00           H  
ATOM    299  N   THR J  21     -56.499  15.297  -3.227  1.00  0.00           N  
ATOM    300  CA  THR J  21     -55.892  15.533  -4.525  1.00  0.00           C  
ATOM    301  C   THR J  21     -54.386  15.329  -4.506  1.00  0.00           C  
ATOM    302  O   THR J  21     -53.834  14.682  -5.400  1.00  0.00           O  
ATOM    303  CB  THR J  21     -56.150  16.965  -5.010  1.00  0.00           C  
ATOM    304  OG1 THR J  21     -57.557  17.195  -5.104  1.00  0.00           O  
ATOM    305  CG2 THR J  21     -55.510  17.149  -6.376  1.00  0.00           C  
ATOM    306  H   THR J  21     -56.950  16.081  -2.751  1.00  0.00           H  
ATOM    307  HA  THR J  21     -56.324  14.833  -5.238  1.00  0.00           H  
ATOM    308  HB  THR J  21     -55.716  17.675  -4.303  1.00  0.00           H  
ATOM    309  HG1 THR J  21     -57.905  17.292  -4.183  1.00  0.00           H  
ATOM    310 1HG2 THR J  21     -55.681  18.164  -6.728  1.00  0.00           H  
ATOM    311 2HG2 THR J  21     -54.442  16.964  -6.302  1.00  0.00           H  
ATOM    312 3HG2 THR J  21     -55.945  16.443  -7.079  1.00  0.00           H  
ATOM    313  N   ALA J  22     -53.708  15.894  -3.505  1.00  0.00           N  
ATOM    314  CA  ALA J  22     -52.268  15.799  -3.445  1.00  0.00           C  
ATOM    315  C   ALA J  22     -51.805  14.392  -3.204  1.00  0.00           C  
ATOM    316  O   ALA J  22     -50.799  14.005  -3.781  1.00  0.00           O  
ATOM    317  CB  ALA J  22     -51.715  16.699  -2.387  1.00  0.00           C  
ATOM    318  H   ALA J  22     -54.192  16.390  -2.761  1.00  0.00           H  
ATOM    319  HA  ALA J  22     -51.871  16.098  -4.409  1.00  0.00           H  
ATOM    320 1HB  ALA J  22     -50.644  16.607  -2.377  1.00  0.00           H  
ATOM    321 2HB  ALA J  22     -52.000  17.724  -2.580  1.00  0.00           H  
ATOM    322 3HB  ALA J  22     -52.116  16.388  -1.466  1.00  0.00           H  
ATOM    323  N   VAL J  23     -52.503  13.582  -2.403  1.00  0.00           N  
ATOM    324  CA  VAL J  23     -51.979  12.237  -2.258  1.00  0.00           C  
ATOM    325  C   VAL J  23     -52.105  11.517  -3.596  1.00  0.00           C  
ATOM    326  O   VAL J  23     -51.205  10.760  -3.970  1.00  0.00           O  
ATOM    327  CB  VAL J  23     -52.603  11.444  -1.112  1.00  0.00           C  
ATOM    328  CG1 VAL J  23     -52.094  10.001  -1.171  1.00  0.00           C  
ATOM    329  CG2 VAL J  23     -52.205  12.080   0.202  1.00  0.00           C  
ATOM    330  H   VAL J  23     -53.346  13.865  -1.888  1.00  0.00           H  
ATOM    331  HA  VAL J  23     -50.921  12.311  -2.020  1.00  0.00           H  
ATOM    332  HB  VAL J  23     -53.678  11.447  -1.209  1.00  0.00           H  
ATOM    333 1HG1 VAL J  23     -52.525   9.430  -0.363  1.00  0.00           H  
ATOM    334 2HG1 VAL J  23     -52.375   9.563  -2.118  1.00  0.00           H  
ATOM    335 3HG1 VAL J  23     -51.007   9.993  -1.078  1.00  0.00           H  
ATOM    336 1HG2 VAL J  23     -52.632  11.523   1.023  1.00  0.00           H  
ATOM    337 2HG2 VAL J  23     -51.124  12.082   0.288  1.00  0.00           H  
ATOM    338 3HG2 VAL J  23     -52.568  13.100   0.228  1.00  0.00           H  
ATOM    339  N   ARG J  24     -53.222  11.723  -4.323  1.00  0.00           N  
ATOM    340  CA  ARG J  24     -53.358  11.091  -5.633  1.00  0.00           C  
ATOM    341  C   ARG J  24     -52.222  11.529  -6.563  1.00  0.00           C  
ATOM    342  O   ARG J  24     -51.661  10.692  -7.276  1.00  0.00           O  
ATOM    343  CB  ARG J  24     -54.680  11.474  -6.291  1.00  0.00           C  
ATOM    344  CG  ARG J  24     -55.910  10.885  -5.663  1.00  0.00           C  
ATOM    345  CD  ARG J  24     -57.161  11.362  -6.311  1.00  0.00           C  
ATOM    346  NE  ARG J  24     -58.362  10.952  -5.579  1.00  0.00           N  
ATOM    347  CZ  ARG J  24     -58.994   9.774  -5.701  1.00  0.00           C  
ATOM    348  NH1 ARG J  24     -58.540   8.858  -6.530  1.00  0.00           N  
ATOM    349  NH2 ARG J  24     -60.082   9.541  -4.980  1.00  0.00           N  
ATOM    350  H   ARG J  24     -53.973  12.332  -3.978  1.00  0.00           H  
ATOM    351  HA  ARG J  24     -53.315  10.015  -5.514  1.00  0.00           H  
ATOM    352 1HB  ARG J  24     -54.796  12.551  -6.268  1.00  0.00           H  
ATOM    353 2HB  ARG J  24     -54.662  11.173  -7.336  1.00  0.00           H  
ATOM    354 1HG  ARG J  24     -55.867   9.804  -5.761  1.00  0.00           H  
ATOM    355 2HG  ARG J  24     -55.940  11.157  -4.631  1.00  0.00           H  
ATOM    356 1HD  ARG J  24     -57.144  12.453  -6.345  1.00  0.00           H  
ATOM    357 2HD  ARG J  24     -57.224  10.967  -7.322  1.00  0.00           H  
ATOM    358  HE  ARG J  24     -58.753  11.617  -4.919  1.00  0.00           H  
ATOM    359 1HH1 ARG J  24     -57.710   9.035  -7.073  1.00  0.00           H  
ATOM    360 2HH1 ARG J  24     -59.018   7.972  -6.618  1.00  0.00           H  
ATOM    361 1HH2 ARG J  24     -60.436  10.263  -4.321  1.00  0.00           H  
ATOM    362 2HH2 ARG J  24     -60.566   8.664  -5.063  1.00  0.00           H  
ATOM    363  N   GLU J  25     -51.851  12.823  -6.540  1.00  0.00           N  
ATOM    364  CA  GLU J  25     -50.749  13.286  -7.386  1.00  0.00           C  
ATOM    365  C   GLU J  25     -49.387  12.758  -6.921  1.00  0.00           C  
ATOM    366  O   GLU J  25     -48.560  12.396  -7.761  1.00  0.00           O  
ATOM    367  CB  GLU J  25     -50.694  14.815  -7.493  1.00  0.00           C  
ATOM    368  CG  GLU J  25     -51.817  15.487  -8.317  1.00  0.00           C  
ATOM    369  CD  GLU J  25     -51.664  17.024  -8.429  1.00  0.00           C  
ATOM    370  OE1 GLU J  25     -50.780  17.569  -7.790  1.00  0.00           O  
ATOM    371  OE2 GLU J  25     -52.422  17.633  -9.147  1.00  0.00           O  
ATOM    372  H   GLU J  25     -52.369  13.485  -5.954  1.00  0.00           H  
ATOM    373  HA  GLU J  25     -50.922  12.902  -8.390  1.00  0.00           H  
ATOM    374 1HB  GLU J  25     -50.759  15.223  -6.489  1.00  0.00           H  
ATOM    375 2HB  GLU J  25     -49.738  15.110  -7.920  1.00  0.00           H  
ATOM    376 1HG  GLU J  25     -51.828  15.056  -9.317  1.00  0.00           H  
ATOM    377 2HG  GLU J  25     -52.773  15.258  -7.842  1.00  0.00           H  
ATOM    378  N   ILE J  26     -49.156  12.657  -5.603  1.00  0.00           N  
ATOM    379  CA  ILE J  26     -47.870  12.155  -5.117  1.00  0.00           C  
ATOM    380  C   ILE J  26     -47.720  10.707  -5.556  1.00  0.00           C  
ATOM    381  O   ILE J  26     -46.682  10.301  -6.096  1.00  0.00           O  
ATOM    382  CB  ILE J  26     -47.758  12.143  -3.556  1.00  0.00           C  
ATOM    383  CG1 ILE J  26     -47.727  13.548  -2.899  1.00  0.00           C  
ATOM    384  CG2 ILE J  26     -46.497  11.415  -3.188  1.00  0.00           C  
ATOM    385  CD1 ILE J  26     -47.924  13.505  -1.369  1.00  0.00           C  
ATOM    386  H   ILE J  26     -49.863  12.975  -4.941  1.00  0.00           H  
ATOM    387  HA  ILE J  26     -47.063  12.739  -5.550  1.00  0.00           H  
ATOM    388  HB  ILE J  26     -48.618  11.613  -3.139  1.00  0.00           H  
ATOM    389 1HG1 ILE J  26     -46.768  14.000  -3.090  1.00  0.00           H  
ATOM    390 2HG1 ILE J  26     -48.492  14.168  -3.332  1.00  0.00           H  
ATOM    391 1HG2 ILE J  26     -46.407  11.362  -2.110  1.00  0.00           H  
ATOM    392 2HG2 ILE J  26     -46.537  10.408  -3.603  1.00  0.00           H  
ATOM    393 3HG2 ILE J  26     -45.636  11.945  -3.596  1.00  0.00           H  
ATOM    394 1HD1 ILE J  26     -47.881  14.502  -0.955  1.00  0.00           H  
ATOM    395 2HD1 ILE J  26     -48.889  13.067  -1.136  1.00  0.00           H  
ATOM    396 3HD1 ILE J  26     -47.135  12.902  -0.921  1.00  0.00           H  
ATOM    397  N   SER J  27     -48.784   9.937  -5.338  1.00  0.00           N  
ATOM    398  CA  SER J  27     -48.791   8.528  -5.643  1.00  0.00           C  
ATOM    399  C   SER J  27     -48.634   8.304  -7.156  1.00  0.00           C  
ATOM    400  O   SER J  27     -47.787   7.502  -7.579  1.00  0.00           O  
ATOM    401  CB  SER J  27     -50.087   7.948  -5.085  1.00  0.00           C  
ATOM    402  OG  SER J  27     -50.168   6.565  -5.236  1.00  0.00           O  
ATOM    403  H   SER J  27     -49.620  10.344  -4.912  1.00  0.00           H  
ATOM    404  HA  SER J  27     -47.946   8.069  -5.134  1.00  0.00           H  
ATOM    405 1HB  SER J  27     -50.166   8.204  -4.027  1.00  0.00           H  
ATOM    406 2HB  SER J  27     -50.932   8.420  -5.589  1.00  0.00           H  
ATOM    407  HG  SER J  27     -50.234   6.365  -6.198  1.00  0.00           H  
ATOM    408  N   LYS J  28     -49.385   9.045  -7.991  1.00  0.00           N  
ATOM    409  CA  LYS J  28     -49.258   8.858  -9.434  1.00  0.00           C  
ATOM    410  C   LYS J  28     -47.870   9.216  -9.956  1.00  0.00           C  
ATOM    411  O   LYS J  28     -47.335   8.502 -10.806  1.00  0.00           O  
ATOM    412  CB  LYS J  28     -50.318   9.649 -10.197  1.00  0.00           C  
ATOM    413  CG  LYS J  28     -51.737   9.089 -10.086  1.00  0.00           C  
ATOM    414  CD  LYS J  28     -52.726   9.954 -10.856  1.00  0.00           C  
ATOM    415  CE  LYS J  28     -54.140   9.405 -10.768  1.00  0.00           C  
ATOM    416  NZ  LYS J  28     -55.107  10.251 -11.526  1.00  0.00           N  
ATOM    417  H   LYS J  28     -50.077   9.709  -7.633  1.00  0.00           H  
ATOM    418  HA  LYS J  28     -49.425   7.802  -9.646  1.00  0.00           H  
ATOM    419 1HB  LYS J  28     -50.338  10.674  -9.813  1.00  0.00           H  
ATOM    420 2HB  LYS J  28     -50.050   9.699 -11.250  1.00  0.00           H  
ATOM    421 1HG  LYS J  28     -51.755   8.081 -10.499  1.00  0.00           H  
ATOM    422 2HG  LYS J  28     -52.035   9.034  -9.044  1.00  0.00           H  
ATOM    423 1HD  LYS J  28     -52.712  10.964 -10.436  1.00  0.00           H  
ATOM    424 2HD  LYS J  28     -52.427  10.009 -11.901  1.00  0.00           H  
ATOM    425 1HE  LYS J  28     -54.157   8.396 -11.174  1.00  0.00           H  
ATOM    426 2HE  LYS J  28     -54.444   9.372  -9.721  1.00  0.00           H  
ATOM    427 1HZ  LYS J  28     -56.034   9.859 -11.447  1.00  0.00           H  
ATOM    428 2HZ  LYS J  28     -55.103  11.187 -11.148  1.00  0.00           H  
ATOM    429 3HZ  LYS J  28     -54.837  10.280 -12.499  1.00  0.00           H  
ATOM    430  N   LYS J  29     -47.254  10.279  -9.422  1.00  0.00           N  
ATOM    431  CA  LYS J  29     -45.912  10.666  -9.859  1.00  0.00           C  
ATOM    432  C   LYS J  29     -44.899   9.558  -9.579  1.00  0.00           C  
ATOM    433  O   LYS J  29     -44.007   9.300 -10.392  1.00  0.00           O  
ATOM    434  CB  LYS J  29     -45.470  11.963  -9.167  1.00  0.00           C  
ATOM    435  CG  LYS J  29     -46.202  13.239  -9.623  1.00  0.00           C  
ATOM    436  CD  LYS J  29     -45.718  13.728 -10.979  1.00  0.00           C  
ATOM    437  CE  LYS J  29     -44.338  14.377 -10.870  1.00  0.00           C  
ATOM    438  NZ  LYS J  29     -43.905  14.979 -12.161  1.00  0.00           N  
ATOM    439  H   LYS J  29     -47.730  10.858  -8.723  1.00  0.00           H  
ATOM    440  HA  LYS J  29     -45.937  10.834 -10.935  1.00  0.00           H  
ATOM    441 1HB  LYS J  29     -45.639  11.864  -8.089  1.00  0.00           H  
ATOM    442 2HB  LYS J  29     -44.402  12.110  -9.313  1.00  0.00           H  
ATOM    443 1HG  LYS J  29     -47.262  13.030  -9.711  1.00  0.00           H  
ATOM    444 2HG  LYS J  29     -46.065  14.029  -8.879  1.00  0.00           H  
ATOM    445 1HD  LYS J  29     -45.666  12.887 -11.671  1.00  0.00           H  
ATOM    446 2HD  LYS J  29     -46.423  14.460 -11.371  1.00  0.00           H  
ATOM    447 1HE  LYS J  29     -44.371  15.158 -10.108  1.00  0.00           H  
ATOM    448 2HE  LYS J  29     -43.611  13.623 -10.570  1.00  0.00           H  
ATOM    449 1HZ  LYS J  29     -42.994  15.398 -12.048  1.00  0.00           H  
ATOM    450 2HZ  LYS J  29     -43.861  14.263 -12.871  1.00  0.00           H  
ATOM    451 3HZ  LYS J  29     -44.570  15.688 -12.437  1.00  0.00           H  
ATOM    452  N   GLU J  30     -45.062   8.880  -8.438  1.00  0.00           N  
ATOM    453  CA  GLU J  30     -44.168   7.800  -8.040  1.00  0.00           C  
ATOM    454  C   GLU J  30     -44.606   6.399  -8.499  1.00  0.00           C  
ATOM    455  O   GLU J  30     -43.835   5.443  -8.393  1.00  0.00           O  
ATOM    456  CB  GLU J  30     -44.009   7.848  -6.537  1.00  0.00           C  
ATOM    457  CG  GLU J  30     -43.331   9.124  -6.045  1.00  0.00           C  
ATOM    458  CD  GLU J  30     -41.866   9.204  -6.405  1.00  0.00           C  
ATOM    459  OE1 GLU J  30     -41.193   8.207  -6.280  1.00  0.00           O  
ATOM    460  OE2 GLU J  30     -41.417  10.255  -6.791  1.00  0.00           O  
ATOM    461  H   GLU J  30     -45.810   9.165  -7.794  1.00  0.00           H  
ATOM    462  HA  GLU J  30     -43.194   8.000  -8.486  1.00  0.00           H  
ATOM    463 1HB  GLU J  30     -45.001   7.794  -6.077  1.00  0.00           H  
ATOM    464 2HB  GLU J  30     -43.437   6.987  -6.200  1.00  0.00           H  
ATOM    465 1HG  GLU J  30     -43.847   9.974  -6.498  1.00  0.00           H  
ATOM    466 2HG  GLU J  30     -43.452   9.209  -5.000  1.00  0.00           H  
ATOM    467  N   GLY J  31     -45.818   6.277  -9.041  1.00  0.00           N  
ATOM    468  CA  GLY J  31     -46.319   4.999  -9.541  1.00  0.00           C  
ATOM    469  C   GLY J  31     -46.956   4.092  -8.484  1.00  0.00           C  
ATOM    470  O   GLY J  31     -47.034   2.875  -8.674  1.00  0.00           O  
ATOM    471  H   GLY J  31     -46.432   7.090  -9.065  1.00  0.00           H  
ATOM    472 1HA  GLY J  31     -47.055   5.205 -10.319  1.00  0.00           H  
ATOM    473 2HA  GLY J  31     -45.502   4.467 -10.024  1.00  0.00           H  
ATOM    474  N   THR J  32     -47.372   4.667  -7.362  1.00  0.00           N  
ATOM    475  CA  THR J  32     -47.988   3.886  -6.290  1.00  0.00           C  
ATOM    476  C   THR J  32     -49.508   4.035  -6.377  1.00  0.00           C  
ATOM    477  O   THR J  32     -50.001   4.903  -7.113  1.00  0.00           O  
ATOM    478  CB  THR J  32     -47.405   4.291  -4.925  1.00  0.00           C  
ATOM    479  OG1 THR J  32     -47.730   5.646  -4.612  1.00  0.00           O  
ATOM    480  CG2 THR J  32     -45.901   4.139  -5.009  1.00  0.00           C  
ATOM    481  H   THR J  32     -47.299   5.683  -7.282  1.00  0.00           H  
ATOM    482  HA  THR J  32     -47.750   2.832  -6.437  1.00  0.00           H  
ATOM    483  HB  THR J  32     -47.792   3.653  -4.151  1.00  0.00           H  
ATOM    484  HG1 THR J  32     -48.690   5.776  -4.699  1.00  0.00           H  
ATOM    485 1HG2 THR J  32     -45.450   4.397  -4.083  1.00  0.00           H  
ATOM    486 2HG2 THR J  32     -45.661   3.100  -5.243  1.00  0.00           H  
ATOM    487 3HG2 THR J  32     -45.509   4.788  -5.792  1.00  0.00           H  
ATOM    488  N   GLU J  33     -50.266   3.218  -5.637  1.00  0.00           N  
ATOM    489  CA  GLU J  33     -51.734   3.311  -5.753  1.00  0.00           C  
ATOM    490  C   GLU J  33     -52.449   3.681  -4.461  1.00  0.00           C  
ATOM    491  O   GLU J  33     -52.203   3.087  -3.414  1.00  0.00           O  
ATOM    492  CB  GLU J  33     -52.307   2.001  -6.302  1.00  0.00           C  
ATOM    493  CG  GLU J  33     -53.816   2.024  -6.493  1.00  0.00           C  
ATOM    494  CD  GLU J  33     -54.372   0.783  -7.125  1.00  0.00           C  
ATOM    495  OE1 GLU J  33     -53.615  -0.083  -7.498  1.00  0.00           O  
ATOM    496  OE2 GLU J  33     -55.573   0.714  -7.249  1.00  0.00           O  
ATOM    497  H   GLU J  33     -49.816   2.549  -5.002  1.00  0.00           H  
ATOM    498  HA  GLU J  33     -51.967   4.092  -6.476  1.00  0.00           H  
ATOM    499 1HB  GLU J  33     -51.845   1.777  -7.264  1.00  0.00           H  
ATOM    500 2HB  GLU J  33     -52.065   1.185  -5.621  1.00  0.00           H  
ATOM    501 1HG  GLU J  33     -54.289   2.155  -5.519  1.00  0.00           H  
ATOM    502 2HG  GLU J  33     -54.076   2.885  -7.107  1.00  0.00           H  
ATOM    503  N   VAL J  34     -53.350   4.666  -4.534  1.00  0.00           N  
ATOM    504  CA  VAL J  34     -54.057   5.115  -3.334  1.00  0.00           C  
ATOM    505  C   VAL J  34     -55.592   5.089  -3.369  1.00  0.00           C  
ATOM    506  O   VAL J  34     -56.223   5.518  -4.340  1.00  0.00           O  
ATOM    507  CB  VAL J  34     -53.591   6.527  -2.960  1.00  0.00           C  
ATOM    508  CG1 VAL J  34     -53.810   7.479  -4.104  1.00  0.00           C  
ATOM    509  CG2 VAL J  34     -54.361   6.983  -1.720  1.00  0.00           C  
ATOM    510  H   VAL J  34     -53.531   5.112  -5.422  1.00  0.00           H  
ATOM    511  HA  VAL J  34     -53.753   4.462  -2.530  1.00  0.00           H  
ATOM    512  HB  VAL J  34     -52.527   6.507  -2.752  1.00  0.00           H  
ATOM    513 1HG1 VAL J  34     -53.473   8.465  -3.818  1.00  0.00           H  
ATOM    514 2HG1 VAL J  34     -53.248   7.137  -4.971  1.00  0.00           H  
ATOM    515 3HG1 VAL J  34     -54.859   7.508  -4.347  1.00  0.00           H  
ATOM    516 1HG2 VAL J  34     -54.034   7.957  -1.434  1.00  0.00           H  
ATOM    517 2HG2 VAL J  34     -55.408   7.017  -1.928  1.00  0.00           H  
ATOM    518 3HG2 VAL J  34     -54.200   6.296  -0.899  1.00  0.00           H  
ATOM    519  N   ARG J  35     -56.172   4.603  -2.261  1.00  0.00           N  
ATOM    520  CA  ARG J  35     -57.616   4.564  -2.038  1.00  0.00           C  
ATOM    521  C   ARG J  35     -58.016   5.512  -0.900  1.00  0.00           C  
ATOM    522  O   ARG J  35     -57.285   5.670   0.085  1.00  0.00           O  
ATOM    523  CB  ARG J  35     -58.097   3.155  -1.712  1.00  0.00           C  
ATOM    524  CG  ARG J  35     -59.607   3.050  -1.480  1.00  0.00           C  
ATOM    525  CD  ARG J  35     -60.079   1.667  -1.271  1.00  0.00           C  
ATOM    526  NE  ARG J  35     -61.505   1.661  -0.987  1.00  0.00           N  
ATOM    527  CZ  ARG J  35     -62.478   1.613  -1.905  1.00  0.00           C  
ATOM    528  NH1 ARG J  35     -62.200   1.552  -3.203  1.00  0.00           N  
ATOM    529  NH2 ARG J  35     -63.706   1.642  -1.459  1.00  0.00           N  
ATOM    530  H   ARG J  35     -55.551   4.256  -1.525  1.00  0.00           H  
ATOM    531  HA  ARG J  35     -58.115   4.894  -2.949  1.00  0.00           H  
ATOM    532 1HB  ARG J  35     -57.833   2.481  -2.525  1.00  0.00           H  
ATOM    533 2HB  ARG J  35     -57.598   2.798  -0.813  1.00  0.00           H  
ATOM    534 1HG  ARG J  35     -59.876   3.599  -0.577  1.00  0.00           H  
ATOM    535 2HG  ARG J  35     -60.141   3.469  -2.332  1.00  0.00           H  
ATOM    536 1HD  ARG J  35     -59.903   1.069  -2.166  1.00  0.00           H  
ATOM    537 2HD  ARG J  35     -59.557   1.226  -0.419  1.00  0.00           H  
ATOM    538  HE  ARG J  35     -61.822   1.719  -0.000  1.00  0.00           H  
ATOM    539 1HH1 ARG J  35     -61.241   1.539  -3.514  1.00  0.00           H  
ATOM    540 2HH1 ARG J  35     -62.953   1.527  -3.917  1.00  0.00           H  
ATOM    541 1HH2 ARG J  35     -63.835   1.703  -0.431  1.00  0.00           H  
ATOM    542 2HH2 ARG J  35     -64.489   1.615  -2.097  1.00  0.00           H  
ATOM    543  N   PHE J  36     -59.191   6.140  -1.034  1.00  0.00           N  
ATOM    544  CA  PHE J  36     -59.683   7.067  -0.015  1.00  0.00           C  
ATOM    545  C   PHE J  36     -61.102   6.751   0.471  1.00  0.00           C  
ATOM    546  O   PHE J  36     -62.001   6.535  -0.348  1.00  0.00           O  
ATOM    547  CB  PHE J  36     -59.736   8.457  -0.642  1.00  0.00           C  
ATOM    548  CG  PHE J  36     -58.431   8.963  -1.118  1.00  0.00           C  
ATOM    549  CD1 PHE J  36     -58.022   8.648  -2.373  1.00  0.00           C  
ATOM    550  CD2 PHE J  36     -57.626   9.755  -0.348  1.00  0.00           C  
ATOM    551  CE1 PHE J  36     -56.855   9.104  -2.851  1.00  0.00           C  
ATOM    552  CE2 PHE J  36     -56.431  10.215  -0.822  1.00  0.00           C  
ATOM    553  CZ  PHE J  36     -56.048   9.891  -2.083  1.00  0.00           C  
ATOM    554  H   PHE J  36     -59.749   5.978  -1.860  1.00  0.00           H  
ATOM    555  HA  PHE J  36     -59.007   7.052   0.841  1.00  0.00           H  
ATOM    556 1HB  PHE J  36     -60.414   8.438  -1.494  1.00  0.00           H  
ATOM    557 2HB  PHE J  36     -60.148   9.155   0.052  1.00  0.00           H  
ATOM    558  HD1 PHE J  36     -58.652   8.021  -2.999  1.00  0.00           H  
ATOM    559  HD2 PHE J  36     -57.946  10.020   0.635  1.00  0.00           H  
ATOM    560  HE1 PHE J  36     -56.566   8.833  -3.847  1.00  0.00           H  
ATOM    561  HE2 PHE J  36     -55.797  10.848  -0.200  1.00  0.00           H  
ATOM    562  HZ  PHE J  36     -55.109  10.253  -2.483  1.00  0.00           H  
ATOM    563  N   GLU J  37     -61.318   6.821   1.793  1.00  0.00           N  
ATOM    564  CA  GLU J  37     -62.661   6.664   2.383  1.00  0.00           C  
ATOM    565  C   GLU J  37     -62.899   7.720   3.479  1.00  0.00           C  
ATOM    566  O   GLU J  37     -61.970   8.095   4.193  1.00  0.00           O  
ATOM    567  CB  GLU J  37     -62.866   5.241   2.941  1.00  0.00           C  
ATOM    568  CG  GLU J  37     -62.814   4.105   1.871  1.00  0.00           C  
ATOM    569  CD  GLU J  37     -63.127   2.720   2.416  1.00  0.00           C  
ATOM    570  OE1 GLU J  37     -63.345   2.601   3.600  1.00  0.00           O  
ATOM    571  OE2 GLU J  37     -63.157   1.777   1.632  1.00  0.00           O  
ATOM    572  H   GLU J  37     -60.508   6.960   2.407  1.00  0.00           H  
ATOM    573  HA  GLU J  37     -63.403   6.826   1.601  1.00  0.00           H  
ATOM    574 1HB  GLU J  37     -62.098   5.034   3.688  1.00  0.00           H  
ATOM    575 2HB  GLU J  37     -63.832   5.185   3.444  1.00  0.00           H  
ATOM    576 1HG  GLU J  37     -63.520   4.340   1.074  1.00  0.00           H  
ATOM    577 2HG  GLU J  37     -61.816   4.084   1.433  1.00  0.00           H  
ATOM    578  N   LYS J  38     -64.140   8.195   3.642  1.00  0.00           N  
ATOM    579  CA  LYS J  38     -64.386   9.229   4.665  1.00  0.00           C  
ATOM    580  C   LYS J  38     -65.480   8.888   5.676  1.00  0.00           C  
ATOM    581  O   LYS J  38     -66.503   8.292   5.329  1.00  0.00           O  
ATOM    582  CB  LYS J  38     -64.729  10.561   3.969  1.00  0.00           C  
ATOM    583  CG  LYS J  38     -63.579  11.127   3.132  1.00  0.00           C  
ATOM    584  CD  LYS J  38     -63.889  12.464   2.406  1.00  0.00           C  
ATOM    585  CE  LYS J  38     -64.691  12.288   1.092  1.00  0.00           C  
ATOM    586  NZ  LYS J  38     -63.863  11.683  -0.057  1.00  0.00           N  
ATOM    587  H   LYS J  38     -64.897   7.863   3.059  1.00  0.00           H  
ATOM    588  HA  LYS J  38     -63.469   9.373   5.235  1.00  0.00           H  
ATOM    589 1HB  LYS J  38     -65.596  10.429   3.324  1.00  0.00           H  
ATOM    590 2HB  LYS J  38     -64.987  11.303   4.726  1.00  0.00           H  
ATOM    591 1HG  LYS J  38     -62.762  11.301   3.823  1.00  0.00           H  
ATOM    592 2HG  LYS J  38     -63.262  10.395   2.394  1.00  0.00           H  
ATOM    593 1HD  LYS J  38     -64.454  13.110   3.078  1.00  0.00           H  
ATOM    594 2HD  LYS J  38     -62.947  12.962   2.167  1.00  0.00           H  
ATOM    595 1HE  LYS J  38     -65.541  11.637   1.290  1.00  0.00           H  
ATOM    596 2HE  LYS J  38     -65.062  13.263   0.778  1.00  0.00           H  
ATOM    597 1HZ  LYS J  38     -64.448  11.594  -0.872  1.00  0.00           H  
ATOM    598 2HZ  LYS J  38     -63.034  12.260  -0.325  1.00  0.00           H  
ATOM    599 3HZ  LYS J  38     -63.531  10.773   0.208  1.00  0.00           H  
ATOM    600  N   LYS J  39     -65.250   9.300   6.935  1.00  0.00           N  
ATOM    601  CA  LYS J  39     -66.218   9.122   8.023  1.00  0.00           C  
ATOM    602  C   LYS J  39     -66.009  10.125   9.182  1.00  0.00           C  
ATOM    603  O   LYS J  39     -64.899  10.295   9.677  1.00  0.00           O  
ATOM    604  CB  LYS J  39     -66.150   7.669   8.527  1.00  0.00           C  
ATOM    605  CG  LYS J  39     -67.141   7.287   9.639  1.00  0.00           C  
ATOM    606  CD  LYS J  39     -68.585   7.324   9.140  1.00  0.00           C  
ATOM    607  CE  LYS J  39     -69.584   6.791  10.182  1.00  0.00           C  
ATOM    608  NZ  LYS J  39     -69.633   7.629  11.425  1.00  0.00           N  
ATOM    609  H   LYS J  39     -64.358   9.768   7.130  1.00  0.00           H  
ATOM    610  HA  LYS J  39     -67.216   9.292   7.619  1.00  0.00           H  
ATOM    611 1HB  LYS J  39     -66.323   6.990   7.692  1.00  0.00           H  
ATOM    612 2HB  LYS J  39     -65.147   7.470   8.903  1.00  0.00           H  
ATOM    613 1HG  LYS J  39     -66.917   6.283   9.996  1.00  0.00           H  
ATOM    614 2HG  LYS J  39     -67.036   7.973  10.472  1.00  0.00           H  
ATOM    615 1HD  LYS J  39     -68.850   8.355   8.910  1.00  0.00           H  
ATOM    616 2HD  LYS J  39     -68.671   6.735   8.228  1.00  0.00           H  
ATOM    617 1HE  LYS J  39     -70.573   6.786   9.730  1.00  0.00           H  
ATOM    618 2HE  LYS J  39     -69.314   5.772  10.454  1.00  0.00           H  
ATOM    619 1HZ  LYS J  39     -70.301   7.258  12.070  1.00  0.00           H  
ATOM    620 2HZ  LYS J  39     -68.717   7.646  11.884  1.00  0.00           H  
ATOM    621 3HZ  LYS J  39     -69.877   8.611  11.229  1.00  0.00           H  
ATOM    622  N   ASP J  40     -67.078  10.792   9.620  1.00  0.00           N  
ATOM    623  CA  ASP J  40     -67.054  11.710  10.780  1.00  0.00           C  
ATOM    624  C   ASP J  40     -66.000  12.835  10.725  1.00  0.00           C  
ATOM    625  O   ASP J  40     -65.422  13.188  11.752  1.00  0.00           O  
ATOM    626  CB  ASP J  40     -66.772  10.939  12.083  1.00  0.00           C  
ATOM    627  CG  ASP J  40     -67.790   9.852  12.445  1.00  0.00           C  
ATOM    628  OD1 ASP J  40     -68.934   9.919  12.014  1.00  0.00           O  
ATOM    629  OD2 ASP J  40     -67.402   8.898  13.130  1.00  0.00           O  
ATOM    630  H   ASP J  40     -67.956  10.643   9.145  1.00  0.00           H  
ATOM    631  HA  ASP J  40     -68.036  12.178  10.854  1.00  0.00           H  
ATOM    632 1HB  ASP J  40     -65.784  10.484  12.024  1.00  0.00           H  
ATOM    633 2HB  ASP J  40     -66.737  11.655  12.905  1.00  0.00           H  
ATOM    634  N   GLY J  41     -65.751  13.406   9.550  1.00  0.00           N  
ATOM    635  CA  GLY J  41     -64.779  14.503   9.423  1.00  0.00           C  
ATOM    636  C   GLY J  41     -63.324  14.023   9.268  1.00  0.00           C  
ATOM    637  O   GLY J  41     -62.390  14.837   9.224  1.00  0.00           O  
ATOM    638  H   GLY J  41     -66.247  13.082   8.734  1.00  0.00           H  
ATOM    639 1HA  GLY J  41     -65.047  15.117   8.564  1.00  0.00           H  
ATOM    640 2HA  GLY J  41     -64.852  15.146  10.299  1.00  0.00           H  
ATOM    641  N   LEU J  42     -63.144  12.707   9.206  1.00  0.00           N  
ATOM    642  CA  LEU J  42     -61.841  12.078   9.081  1.00  0.00           C  
ATOM    643  C   LEU J  42     -61.694  11.331   7.743  1.00  0.00           C  
ATOM    644  O   LEU J  42     -62.617  10.653   7.270  1.00  0.00           O  
ATOM    645  CB  LEU J  42     -61.679  11.166  10.311  1.00  0.00           C  
ATOM    646  CG  LEU J  42     -60.426  10.356  10.486  1.00  0.00           C  
ATOM    647  CD1 LEU J  42     -60.156  10.219  12.017  1.00  0.00           C  
ATOM    648  CD2 LEU J  42     -60.657   8.971   9.823  1.00  0.00           C  
ATOM    649  H   LEU J  42     -63.945  12.082   9.302  1.00  0.00           H  
ATOM    650  HA  LEU J  42     -61.073  12.851   9.121  1.00  0.00           H  
ATOM    651 1HB  LEU J  42     -61.778  11.787  11.198  1.00  0.00           H  
ATOM    652 2HB  LEU J  42     -62.508  10.462  10.311  1.00  0.00           H  
ATOM    653  HG  LEU J  42     -59.570  10.855  10.021  1.00  0.00           H  
ATOM    654 1HD1 LEU J  42     -59.270   9.633  12.198  1.00  0.00           H  
ATOM    655 2HD1 LEU J  42     -60.014  11.214  12.447  1.00  0.00           H  
ATOM    656 3HD1 LEU J  42     -61.007   9.734  12.488  1.00  0.00           H  
ATOM    657 1HD2 LEU J  42     -59.802   8.334   9.945  1.00  0.00           H  
ATOM    658 2HD2 LEU J  42     -61.515   8.488  10.287  1.00  0.00           H  
ATOM    659 3HD2 LEU J  42     -60.853   9.103   8.757  1.00  0.00           H  
ATOM    660  N   LEU J  43     -60.534  11.500   7.109  1.00  0.00           N  
ATOM    661  CA  LEU J  43     -60.212  10.828   5.852  1.00  0.00           C  
ATOM    662  C   LEU J  43     -59.185   9.715   6.044  1.00  0.00           C  
ATOM    663  O   LEU J  43     -58.077   9.923   6.562  1.00  0.00           O  
ATOM    664  CB  LEU J  43     -59.741  11.872   4.820  1.00  0.00           C  
ATOM    665  CG  LEU J  43     -59.153  11.374   3.484  1.00  0.00           C  
ATOM    666  CD1 LEU J  43     -60.155  10.660   2.694  1.00  0.00           C  
ATOM    667  CD2 LEU J  43     -58.625  12.573   2.682  1.00  0.00           C  
ATOM    668  H   LEU J  43     -59.810  12.089   7.529  1.00  0.00           H  
ATOM    669  HA  LEU J  43     -61.119  10.366   5.466  1.00  0.00           H  
ATOM    670 1HB  LEU J  43     -60.600  12.486   4.565  1.00  0.00           H  
ATOM    671 2HB  LEU J  43     -59.034  12.494   5.279  1.00  0.00           H  
ATOM    672  HG  LEU J  43     -58.363  10.694   3.699  1.00  0.00           H  
ATOM    673 1HD1 LEU J  43     -59.711  10.325   1.805  1.00  0.00           H  
ATOM    674 2HD1 LEU J  43     -60.528   9.815   3.251  1.00  0.00           H  
ATOM    675 3HD1 LEU J  43     -60.949  11.333   2.458  1.00  0.00           H  
ATOM    676 1HD2 LEU J  43     -58.189  12.233   1.743  1.00  0.00           H  
ATOM    677 2HD2 LEU J  43     -59.446  13.259   2.468  1.00  0.00           H  
ATOM    678 3HD2 LEU J  43     -57.871  13.093   3.261  1.00  0.00           H  
ATOM    679  N   SER J  44     -59.570   8.513   5.633  1.00  0.00           N  
ATOM    680  CA  SER J  44     -58.694   7.371   5.754  1.00  0.00           C  
ATOM    681  C   SER J  44     -58.036   7.119   4.405  1.00  0.00           C  
ATOM    682  O   SER J  44     -58.716   6.958   3.381  1.00  0.00           O  
ATOM    683  CB  SER J  44     -59.469   6.161   6.256  1.00  0.00           C  
ATOM    684  OG  SER J  44     -59.981   6.416   7.549  1.00  0.00           O  
ATOM    685  H   SER J  44     -60.489   8.394   5.206  1.00  0.00           H  
ATOM    686  HA  SER J  44     -57.914   7.609   6.464  1.00  0.00           H  
ATOM    687 1HB  SER J  44     -60.285   5.921   5.571  1.00  0.00           H  
ATOM    688 2HB  SER J  44     -58.799   5.302   6.293  1.00  0.00           H  
ATOM    689  HG  SER J  44     -59.976   5.566   8.062  1.00  0.00           H  
ATOM    690  N   ILE J  45     -56.701   7.145   4.393  1.00  0.00           N  
ATOM    691  CA  ILE J  45     -55.937   7.003   3.164  1.00  0.00           C  
ATOM    692  C   ILE J  45     -55.096   5.723   3.156  1.00  0.00           C  
ATOM    693  O   ILE J  45     -54.305   5.466   4.070  1.00  0.00           O  
ATOM    694  CB  ILE J  45     -55.047   8.250   2.983  1.00  0.00           C  
ATOM    695  CG1 ILE J  45     -55.935   9.463   2.930  1.00  0.00           C  
ATOM    696  CG2 ILE J  45     -54.206   8.153   1.755  1.00  0.00           C  
ATOM    697  CD1 ILE J  45     -55.233  10.782   2.866  1.00  0.00           C  
ATOM    698  H   ILE J  45     -56.180   7.291   5.261  1.00  0.00           H  
ATOM    699  HA  ILE J  45     -56.629   6.952   2.322  1.00  0.00           H  
ATOM    700  HB  ILE J  45     -54.424   8.356   3.847  1.00  0.00           H  
ATOM    701 1HG1 ILE J  45     -56.573   9.352   2.105  1.00  0.00           H  
ATOM    702 2HG1 ILE J  45     -56.533   9.471   3.831  1.00  0.00           H  
ATOM    703 1HG2 ILE J  45     -53.596   9.046   1.667  1.00  0.00           H  
ATOM    704 2HG2 ILE J  45     -53.572   7.282   1.830  1.00  0.00           H  
ATOM    705 3HG2 ILE J  45     -54.859   8.061   0.889  1.00  0.00           H  
ATOM    706 1HD1 ILE J  45     -55.952  11.587   2.843  1.00  0.00           H  
ATOM    707 2HD1 ILE J  45     -54.616  10.887   3.736  1.00  0.00           H  
ATOM    708 3HD1 ILE J  45     -54.625  10.825   1.974  1.00  0.00           H  
ATOM    709  N   GLU J  46     -55.286   4.896   2.132  1.00  0.00           N  
ATOM    710  CA  GLU J  46     -54.541   3.639   2.030  1.00  0.00           C  
ATOM    711  C   GLU J  46     -53.660   3.658   0.810  1.00  0.00           C  
ATOM    712  O   GLU J  46     -54.167   3.788  -0.309  1.00  0.00           O  
ATOM    713  CB  GLU J  46     -55.482   2.442   1.914  1.00  0.00           C  
ATOM    714  CG  GLU J  46     -56.362   2.210   3.099  1.00  0.00           C  
ATOM    715  CD  GLU J  46     -57.226   0.983   2.959  1.00  0.00           C  
ATOM    716  OE1 GLU J  46     -56.822   0.040   2.303  1.00  0.00           O  
ATOM    717  OE2 GLU J  46     -58.296   0.988   3.516  1.00  0.00           O  
ATOM    718  H   GLU J  46     -55.964   5.149   1.405  1.00  0.00           H  
ATOM    719  HA  GLU J  46     -53.902   3.517   2.907  1.00  0.00           H  
ATOM    720 1HB  GLU J  46     -56.124   2.577   1.049  1.00  0.00           H  
ATOM    721 2HB  GLU J  46     -54.896   1.547   1.747  1.00  0.00           H  
ATOM    722 1HG  GLU J  46     -55.729   2.107   3.966  1.00  0.00           H  
ATOM    723 2HG  GLU J  46     -56.997   3.084   3.246  1.00  0.00           H  
ATOM    724  N   VAL J  47     -52.343   3.540   0.992  1.00  0.00           N  
ATOM    725  CA  VAL J  47     -51.506   3.622  -0.196  1.00  0.00           C  
ATOM    726  C   VAL J  47     -50.662   2.351  -0.324  1.00  0.00           C  
ATOM    727  O   VAL J  47     -49.990   1.937   0.630  1.00  0.00           O  
ATOM    728  CB  VAL J  47     -50.579   4.831  -0.143  1.00  0.00           C  
ATOM    729  CG1 VAL J  47     -49.832   4.930  -1.464  1.00  0.00           C  
ATOM    730  CG2 VAL J  47     -51.314   6.090   0.188  1.00  0.00           C  
ATOM    731  H   VAL J  47     -51.952   3.424   1.934  1.00  0.00           H  
ATOM    732  HA  VAL J  47     -52.132   3.706  -1.075  1.00  0.00           H  
ATOM    733  HB  VAL J  47     -49.866   4.652   0.623  1.00  0.00           H  
ATOM    734 1HG1 VAL J  47     -49.172   5.766  -1.420  1.00  0.00           H  
ATOM    735 2HG1 VAL J  47     -49.274   4.021  -1.663  1.00  0.00           H  
ATOM    736 3HG1 VAL J  47     -50.545   5.089  -2.273  1.00  0.00           H  
ATOM    737 1HG2 VAL J  47     -50.620   6.915   0.245  1.00  0.00           H  
ATOM    738 2HG2 VAL J  47     -52.019   6.282  -0.555  1.00  0.00           H  
ATOM    739 3HG2 VAL J  47     -51.806   5.972   1.146  1.00  0.00           H  
ATOM    740  N   LYS J  48     -50.722   1.720  -1.492  1.00  0.00           N  
ATOM    741  CA  LYS J  48     -50.003   0.486  -1.758  1.00  0.00           C  
ATOM    742  C   LYS J  48     -48.655   0.736  -2.446  1.00  0.00           C  
ATOM    743  O   LYS J  48     -48.563   1.520  -3.403  1.00  0.00           O  
ATOM    744  CB  LYS J  48     -50.883  -0.459  -2.591  1.00  0.00           C  
ATOM    745  CG  LYS J  48     -50.301  -1.864  -2.811  1.00  0.00           C  
ATOM    746  CD  LYS J  48     -51.298  -2.805  -3.504  1.00  0.00           C  
ATOM    747  CE  LYS J  48     -51.431  -2.524  -5.015  1.00  0.00           C  
ATOM    748  NZ  LYS J  48     -50.235  -3.015  -5.814  1.00  0.00           N  
ATOM    749  H   LYS J  48     -51.294   2.126  -2.227  1.00  0.00           H  
ATOM    750  HA  LYS J  48     -49.799  -0.001  -0.811  1.00  0.00           H  
ATOM    751 1HB  LYS J  48     -51.851  -0.570  -2.105  1.00  0.00           H  
ATOM    752 2HB  LYS J  48     -51.059  -0.014  -3.572  1.00  0.00           H  
ATOM    753 1HG  LYS J  48     -49.441  -1.787  -3.428  1.00  0.00           H  
ATOM    754 2HG  LYS J  48     -49.999  -2.288  -1.852  1.00  0.00           H  
ATOM    755 1HD  LYS J  48     -50.970  -3.836  -3.368  1.00  0.00           H  
ATOM    756 2HD  LYS J  48     -52.279  -2.693  -3.042  1.00  0.00           H  
ATOM    757 1HE  LYS J  48     -52.326  -3.021  -5.383  1.00  0.00           H  
ATOM    758 2HE  LYS J  48     -51.537  -1.447  -5.169  1.00  0.00           H  
ATOM    759 1HZ  LYS J  48     -50.390  -2.807  -6.789  1.00  0.00           H  
ATOM    760 2HZ  LYS J  48     -49.360  -2.552  -5.515  1.00  0.00           H  
ATOM    761 3HZ  LYS J  48     -50.138  -4.010  -5.694  1.00  0.00           H  
ATOM    762  N   ASN J  49     -47.658  -0.054  -2.019  1.00  0.00           N  
ATOM    763  CA  ASN J  49     -46.268  -0.087  -2.490  1.00  0.00           C  
ATOM    764  C   ASN J  49     -45.441   1.163  -2.195  1.00  0.00           C  
ATOM    765  O   ASN J  49     -44.739   1.671  -3.069  1.00  0.00           O  
ATOM    766  CB  ASN J  49     -46.212  -0.367  -3.984  1.00  0.00           C  
ATOM    767  CG  ASN J  49     -46.878  -1.669  -4.369  1.00  0.00           C  
ATOM    768  OD1 ASN J  49     -47.751  -1.651  -5.264  1.00  0.00           O  
ATOM    769  ND2 ASN J  49     -46.532  -2.768  -3.731  1.00  0.00           N  
ATOM    770  H   ASN J  49     -47.866  -0.635  -1.206  1.00  0.00           H  
ATOM    771  HA  ASN J  49     -45.773  -0.905  -1.987  1.00  0.00           H  
ATOM    772 1HB  ASN J  49     -46.668   0.448  -4.542  1.00  0.00           H  
ATOM    773 2HB  ASN J  49     -45.173  -0.415  -4.295  1.00  0.00           H  
ATOM    774 1HD2 ASN J  49     -46.959  -3.640  -3.958  1.00  0.00           H  
ATOM    775 2HD2 ASN J  49     -45.856  -2.748  -2.968  1.00  0.00           H  
ATOM    776  N   LEU J  50     -45.500   1.648  -0.956  1.00  0.00           N  
ATOM    777  CA  LEU J  50     -44.679   2.795  -0.583  1.00  0.00           C  
ATOM    778  C   LEU J  50     -43.360   2.465   0.100  1.00  0.00           C  
ATOM    779  O   LEU J  50     -43.314   1.672   1.052  1.00  0.00           O  
ATOM    780  CB  LEU J  50     -45.405   3.695   0.398  1.00  0.00           C  
ATOM    781  CG  LEU J  50     -46.615   4.321  -0.052  1.00  0.00           C  
ATOM    782  CD1 LEU J  50     -47.131   5.165   1.047  1.00  0.00           C  
ATOM    783  CD2 LEU J  50     -46.259   5.092  -1.186  1.00  0.00           C  
ATOM    784  H   LEU J  50     -46.114   1.212  -0.280  1.00  0.00           H  
ATOM    785  HA  LEU J  50     -44.457   3.358  -1.489  1.00  0.00           H  
ATOM    786 1HB  LEU J  50     -45.640   3.120   1.293  1.00  0.00           H  
ATOM    787 2HB  LEU J  50     -44.718   4.499   0.661  1.00  0.00           H  
ATOM    788  HG  LEU J  50     -47.373   3.581  -0.318  1.00  0.00           H  
ATOM    789 1HD1 LEU J  50     -48.001   5.696   0.744  1.00  0.00           H  
ATOM    790 2HD1 LEU J  50     -47.359   4.541   1.891  1.00  0.00           H  
ATOM    791 3HD1 LEU J  50     -46.367   5.876   1.307  1.00  0.00           H  
ATOM    792 1HD2 LEU J  50     -47.072   5.635  -1.604  1.00  0.00           H  
ATOM    793 2HD2 LEU J  50     -45.511   5.770  -0.856  1.00  0.00           H  
ATOM    794 3HD2 LEU J  50     -45.862   4.424  -1.927  1.00  0.00           H  
ATOM    795  N   SER J  51     -42.310   3.163  -0.333  1.00  0.00           N  
ATOM    796  CA  SER J  51     -40.992   3.091   0.283  1.00  0.00           C  
ATOM    797  C   SER J  51     -40.998   3.979   1.507  1.00  0.00           C  
ATOM    798  O   SER J  51     -41.813   4.899   1.570  1.00  0.00           O  
ATOM    799  CB  SER J  51     -39.942   3.600  -0.681  1.00  0.00           C  
ATOM    800  OG  SER J  51     -40.096   4.996  -0.906  1.00  0.00           O  
ATOM    801  H   SER J  51     -42.439   3.761  -1.136  1.00  0.00           H  
ATOM    802  HA  SER J  51     -40.780   2.063   0.579  1.00  0.00           H  
ATOM    803 1HB  SER J  51     -38.950   3.400  -0.280  1.00  0.00           H  
ATOM    804 2HB  SER J  51     -40.030   3.063  -1.626  1.00  0.00           H  
ATOM    805  HG  SER J  51     -39.430   5.227  -1.573  1.00  0.00           H  
ATOM    806  N   GLU J  52     -40.035   3.823   2.413  1.00  0.00           N  
ATOM    807  CA  GLU J  52     -40.015   4.701   3.585  1.00  0.00           C  
ATOM    808  C   GLU J  52     -39.991   6.184   3.230  1.00  0.00           C  
ATOM    809  O   GLU J  52     -40.698   6.981   3.850  1.00  0.00           O  
ATOM    810  CB  GLU J  52     -38.803   4.405   4.466  1.00  0.00           C  
ATOM    811  CG  GLU J  52     -38.721   5.300   5.697  1.00  0.00           C  
ATOM    812  CD  GLU J  52     -37.547   4.999   6.600  1.00  0.00           C  
ATOM    813  OE1 GLU J  52     -36.900   3.996   6.407  1.00  0.00           O  
ATOM    814  OE2 GLU J  52     -37.283   5.807   7.474  1.00  0.00           O  
ATOM    815  H   GLU J  52     -39.363   3.075   2.321  1.00  0.00           H  
ATOM    816  HA  GLU J  52     -40.920   4.508   4.163  1.00  0.00           H  
ATOM    817 1HB  GLU J  52     -38.836   3.368   4.800  1.00  0.00           H  
ATOM    818 2HB  GLU J  52     -37.888   4.540   3.889  1.00  0.00           H  
ATOM    819 1HG  GLU J  52     -38.647   6.335   5.361  1.00  0.00           H  
ATOM    820 2HG  GLU J  52     -39.645   5.201   6.265  1.00  0.00           H  
ATOM    821  N   GLU J  53     -39.194   6.559   2.233  1.00  0.00           N  
ATOM    822  CA  GLU J  53     -39.096   7.964   1.871  1.00  0.00           C  
ATOM    823  C   GLU J  53     -40.426   8.487   1.346  1.00  0.00           C  
ATOM    824  O   GLU J  53     -40.826   9.618   1.651  1.00  0.00           O  
ATOM    825  CB  GLU J  53     -38.001   8.171   0.821  1.00  0.00           C  
ATOM    826  CG  GLU J  53     -36.579   7.955   1.344  1.00  0.00           C  
ATOM    827  CD  GLU J  53     -35.518   8.103   0.273  1.00  0.00           C  
ATOM    828  OE1 GLU J  53     -35.869   8.175  -0.882  1.00  0.00           O  
ATOM    829  OE2 GLU J  53     -34.359   8.144   0.616  1.00  0.00           O  
ATOM    830  H   GLU J  53     -38.655   5.862   1.743  1.00  0.00           H  
ATOM    831  HA  GLU J  53     -38.835   8.531   2.764  1.00  0.00           H  
ATOM    832 1HB  GLU J  53     -38.163   7.482  -0.008  1.00  0.00           H  
ATOM    833 2HB  GLU J  53     -38.066   9.183   0.424  1.00  0.00           H  
ATOM    834 1HG  GLU J  53     -36.384   8.678   2.136  1.00  0.00           H  
ATOM    835 2HG  GLU J  53     -36.517   6.957   1.779  1.00  0.00           H  
ATOM    836  N   LEU J  54     -41.137   7.658   0.587  1.00  0.00           N  
ATOM    837  CA  LEU J  54     -42.398   8.112   0.045  1.00  0.00           C  
ATOM    838  C   LEU J  54     -43.466   8.148   1.134  1.00  0.00           C  
ATOM    839  O   LEU J  54     -44.332   9.032   1.117  1.00  0.00           O  
ATOM    840  CB  LEU J  54     -42.802   7.286  -1.159  1.00  0.00           C  
ATOM    841  CG  LEU J  54     -43.987   7.836  -1.886  1.00  0.00           C  
ATOM    842  CD1 LEU J  54     -43.691   9.232  -2.244  1.00  0.00           C  
ATOM    843  CD2 LEU J  54     -44.206   7.034  -3.142  1.00  0.00           C  
ATOM    844  H   LEU J  54     -40.791   6.722   0.371  1.00  0.00           H  
ATOM    845  HA  LEU J  54     -42.257   9.130  -0.311  1.00  0.00           H  
ATOM    846 1HB  LEU J  54     -41.964   7.236  -1.852  1.00  0.00           H  
ATOM    847 2HB  LEU J  54     -43.037   6.274  -0.818  1.00  0.00           H  
ATOM    848  HG  LEU J  54     -44.866   7.820  -1.258  1.00  0.00           H  
ATOM    849 1HD1 LEU J  54     -44.514   9.637  -2.785  1.00  0.00           H  
ATOM    850 2HD1 LEU J  54     -43.532   9.799  -1.342  1.00  0.00           H  
ATOM    851 3HD1 LEU J  54     -42.795   9.268  -2.860  1.00  0.00           H  
ATOM    852 1HD2 LEU J  54     -45.059   7.439  -3.692  1.00  0.00           H  
ATOM    853 2HD2 LEU J  54     -43.309   7.090  -3.756  1.00  0.00           H  
ATOM    854 3HD2 LEU J  54     -44.387   6.015  -2.900  1.00  0.00           H  
ATOM    855  N   GLN J  55     -43.393   7.221   2.103  1.00  0.00           N  
ATOM    856  CA  GLN J  55     -44.349   7.235   3.202  1.00  0.00           C  
ATOM    857  C   GLN J  55     -44.158   8.519   3.987  1.00  0.00           C  
ATOM    858  O   GLN J  55     -45.133   9.098   4.463  1.00  0.00           O  
ATOM    859  CB  GLN J  55     -44.168   6.053   4.166  1.00  0.00           C  
ATOM    860  CG  GLN J  55     -44.533   4.697   3.615  1.00  0.00           C  
ATOM    861  CD  GLN J  55     -44.305   3.584   4.586  1.00  0.00           C  
ATOM    862  OE1 GLN J  55     -44.517   3.791   5.807  1.00  0.00           O  
ATOM    863  NE2 GLN J  55     -43.880   2.406   4.085  1.00  0.00           N  
ATOM    864  H   GLN J  55     -42.676   6.492   2.055  1.00  0.00           H  
ATOM    865  HA  GLN J  55     -45.354   7.233   2.798  1.00  0.00           H  
ATOM    866 1HB  GLN J  55     -43.124   6.011   4.480  1.00  0.00           H  
ATOM    867 2HB  GLN J  55     -44.769   6.222   5.057  1.00  0.00           H  
ATOM    868 1HG  GLN J  55     -45.571   4.691   3.356  1.00  0.00           H  
ATOM    869 2HG  GLN J  55     -43.918   4.506   2.756  1.00  0.00           H  
ATOM    870 1HE2 GLN J  55     -43.717   1.634   4.688  1.00  0.00           H  
ATOM    871 2HE2 GLN J  55     -43.732   2.276   3.068  1.00  0.00           H  
ATOM    872  N   ARG J  56     -42.903   8.973   4.116  1.00  0.00           N  
ATOM    873  CA  ARG J  56     -42.613  10.219   4.808  1.00  0.00           C  
ATOM    874  C   ARG J  56     -43.159  11.438   4.050  1.00  0.00           C  
ATOM    875  O   ARG J  56     -43.669  12.361   4.685  1.00  0.00           O  
ATOM    876  CB  ARG J  56     -41.116  10.360   5.063  1.00  0.00           C  
ATOM    877  CG  ARG J  56     -40.569   9.424   6.160  1.00  0.00           C  
ATOM    878  CD  ARG J  56     -39.091   9.564   6.354  1.00  0.00           C  
ATOM    879  NE  ARG J  56     -38.575   8.647   7.383  1.00  0.00           N  
ATOM    880  CZ  ARG J  56     -38.559   8.890   8.699  1.00  0.00           C  
ATOM    881  NH1 ARG J  56     -39.018  10.024   9.194  1.00  0.00           N  
ATOM    882  NH2 ARG J  56     -38.066   7.961   9.482  1.00  0.00           N  
ATOM    883  H   ARG J  56     -42.128   8.414   3.745  1.00  0.00           H  
ATOM    884  HA  ARG J  56     -43.099  10.180   5.781  1.00  0.00           H  
ATOM    885 1HB  ARG J  56     -40.573  10.140   4.148  1.00  0.00           H  
ATOM    886 2HB  ARG J  56     -40.886  11.385   5.344  1.00  0.00           H  
ATOM    887 1HG  ARG J  56     -41.058   9.657   7.105  1.00  0.00           H  
ATOM    888 2HG  ARG J  56     -40.781   8.390   5.896  1.00  0.00           H  
ATOM    889 1HD  ARG J  56     -38.588   9.331   5.413  1.00  0.00           H  
ATOM    890 2HD  ARG J  56     -38.853  10.582   6.652  1.00  0.00           H  
ATOM    891  HE  ARG J  56     -38.192   7.729   7.101  1.00  0.00           H  
ATOM    892 1HH1 ARG J  56     -39.391  10.730   8.575  1.00  0.00           H  
ATOM    893 2HH1 ARG J  56     -38.993  10.186  10.190  1.00  0.00           H  
ATOM    894 1HH2 ARG J  56     -37.717   7.094   9.039  1.00  0.00           H  
ATOM    895 2HH2 ARG J  56     -38.028   8.091  10.479  1.00  0.00           H  
ATOM    896  N   LEU J  57     -43.086  11.457   2.702  1.00  0.00           N  
ATOM    897  CA  LEU J  57     -43.648  12.608   1.968  1.00  0.00           C  
ATOM    898  C   LEU J  57     -45.177  12.647   2.086  1.00  0.00           C  
ATOM    899  O   LEU J  57     -45.779  13.718   2.250  1.00  0.00           O  
ATOM    900  CB  LEU J  57     -43.297  12.559   0.468  1.00  0.00           C  
ATOM    901  CG  LEU J  57     -41.819  12.770   0.080  1.00  0.00           C  
ATOM    902  CD1 LEU J  57     -41.650  12.539  -1.417  1.00  0.00           C  
ATOM    903  CD2 LEU J  57     -41.393  14.169   0.424  1.00  0.00           C  
ATOM    904  H   LEU J  57     -42.606  10.695   2.212  1.00  0.00           H  
ATOM    905  HA  LEU J  57     -43.243  13.521   2.400  1.00  0.00           H  
ATOM    906 1HB  LEU J  57     -43.594  11.585   0.098  1.00  0.00           H  
ATOM    907 2HB  LEU J  57     -43.889  13.312  -0.052  1.00  0.00           H  
ATOM    908  HG  LEU J  57     -41.198  12.049   0.621  1.00  0.00           H  
ATOM    909 1HD1 LEU J  57     -40.605  12.686  -1.694  1.00  0.00           H  
ATOM    910 2HD1 LEU J  57     -41.947  11.532  -1.669  1.00  0.00           H  
ATOM    911 3HD1 LEU J  57     -42.268  13.246  -1.957  1.00  0.00           H  
ATOM    912 1HD2 LEU J  57     -40.351  14.294   0.150  1.00  0.00           H  
ATOM    913 2HD2 LEU J  57     -42.004  14.873  -0.135  1.00  0.00           H  
ATOM    914 3HD2 LEU J  57     -41.513  14.337   1.494  1.00  0.00           H  
ATOM    915  N   ILE J  58     -45.806  11.470   2.026  1.00  0.00           N  
ATOM    916  CA  ILE J  58     -47.255  11.393   2.139  1.00  0.00           C  
ATOM    917  C   ILE J  58     -47.671  11.746   3.559  1.00  0.00           C  
ATOM    918  O   ILE J  58     -48.578  12.560   3.751  1.00  0.00           O  
ATOM    919  CB  ILE J  58     -47.785  10.018   1.687  1.00  0.00           C  
ATOM    920  CG1 ILE J  58     -47.542   9.886   0.171  1.00  0.00           C  
ATOM    921  CG2 ILE J  58     -49.276   9.861   2.024  1.00  0.00           C  
ATOM    922  CD1 ILE J  58     -47.746   8.524  -0.381  1.00  0.00           C  
ATOM    923  H   ILE J  58     -45.262  10.614   1.871  1.00  0.00           H  
ATOM    924  HA  ILE J  58     -47.691  12.136   1.475  1.00  0.00           H  
ATOM    925  HB  ILE J  58     -47.211   9.230   2.185  1.00  0.00           H  
ATOM    926 1HG1 ILE J  58     -48.212  10.567  -0.347  1.00  0.00           H  
ATOM    927 2HG1 ILE J  58     -46.510  10.179  -0.037  1.00  0.00           H  
ATOM    928 1HG2 ILE J  58     -49.624   8.884   1.696  1.00  0.00           H  
ATOM    929 2HG2 ILE J  58     -49.405   9.946   3.099  1.00  0.00           H  
ATOM    930 3HG2 ILE J  58     -49.845  10.631   1.531  1.00  0.00           H  
ATOM    931 1HD1 ILE J  58     -47.547   8.529  -1.456  1.00  0.00           H  
ATOM    932 2HD1 ILE J  58     -47.059   7.851   0.111  1.00  0.00           H  
ATOM    933 3HD1 ILE J  58     -48.763   8.210  -0.204  1.00  0.00           H  
ATOM    934  N   GLN J  59     -46.981  11.185   4.554  1.00  0.00           N  
ATOM    935  CA  GLN J  59     -47.279  11.505   5.931  1.00  0.00           C  
ATOM    936  C   GLN J  59     -47.082  12.976   6.239  1.00  0.00           C  
ATOM    937  O   GLN J  59     -47.953  13.575   6.866  1.00  0.00           O  
ATOM    938  CB  GLN J  59     -46.405  10.711   6.892  1.00  0.00           C  
ATOM    939  CG  GLN J  59     -46.677  11.040   8.335  1.00  0.00           C  
ATOM    940  CD  GLN J  59     -45.828  10.271   9.287  1.00  0.00           C  
ATOM    941  OE1 GLN J  59     -46.136   9.125   9.652  1.00  0.00           O  
ATOM    942  NE2 GLN J  59     -44.734  10.883   9.722  1.00  0.00           N  
ATOM    943  H   GLN J  59     -46.241  10.515   4.360  1.00  0.00           H  
ATOM    944  HA  GLN J  59     -48.322  11.255   6.119  1.00  0.00           H  
ATOM    945 1HB  GLN J  59     -46.553   9.652   6.742  1.00  0.00           H  
ATOM    946 2HB  GLN J  59     -45.357  10.926   6.681  1.00  0.00           H  
ATOM    947 1HG  GLN J  59     -46.459  12.097   8.478  1.00  0.00           H  
ATOM    948 2HG  GLN J  59     -47.725  10.839   8.558  1.00  0.00           H  
ATOM    949 1HE2 GLN J  59     -44.121  10.422  10.368  1.00  0.00           H  
ATOM    950 2HE2 GLN J  59     -44.516  11.809   9.403  1.00  0.00           H  
ATOM    951  N   GLU J  60     -45.987  13.594   5.759  1.00  0.00           N  
ATOM    952  CA  GLU J  60     -45.778  15.003   6.062  1.00  0.00           C  
ATOM    953  C   GLU J  60     -46.955  15.813   5.559  1.00  0.00           C  
ATOM    954  O   GLU J  60     -47.467  16.664   6.290  1.00  0.00           O  
ATOM    955  CB  GLU J  60     -44.465  15.537   5.471  1.00  0.00           C  
ATOM    956  CG  GLU J  60     -44.173  17.017   5.839  1.00  0.00           C  
ATOM    957  CD  GLU J  60     -42.812  17.553   5.364  1.00  0.00           C  
ATOM    958  OE1 GLU J  60     -42.088  16.839   4.699  1.00  0.00           O  
ATOM    959  OE2 GLU J  60     -42.497  18.669   5.691  1.00  0.00           O  
ATOM    960  H   GLU J  60     -45.276  13.083   5.232  1.00  0.00           H  
ATOM    961  HA  GLU J  60     -45.728  15.116   7.144  1.00  0.00           H  
ATOM    962 1HB  GLU J  60     -43.635  14.925   5.820  1.00  0.00           H  
ATOM    963 2HB  GLU J  60     -44.500  15.446   4.384  1.00  0.00           H  
ATOM    964 1HG  GLU J  60     -44.952  17.623   5.393  1.00  0.00           H  
ATOM    965 2HG  GLU J  60     -44.245  17.129   6.919  1.00  0.00           H  
ATOM    966  N   LEU J  61     -47.454  15.508   4.357  1.00  0.00           N  
ATOM    967  CA  LEU J  61     -48.594  16.267   3.877  1.00  0.00           C  
ATOM    968  C   LEU J  61     -49.747  16.136   4.817  1.00  0.00           C  
ATOM    969  O   LEU J  61     -50.353  17.123   5.221  1.00  0.00           O  
ATOM    970  CB  LEU J  61     -49.134  15.734   2.548  1.00  0.00           C  
ATOM    971  CG  LEU J  61     -50.381  16.434   2.084  1.00  0.00           C  
ATOM    972  CD1 LEU J  61     -50.069  17.875   1.807  1.00  0.00           C  
ATOM    973  CD2 LEU J  61     -50.926  15.741   0.925  1.00  0.00           C  
ATOM    974  H   LEU J  61     -47.014  14.788   3.770  1.00  0.00           H  
ATOM    975  HA  LEU J  61     -48.318  17.315   3.795  1.00  0.00           H  
ATOM    976 1HB  LEU J  61     -48.403  15.825   1.775  1.00  0.00           H  
ATOM    977 2HB  LEU J  61     -49.369  14.679   2.662  1.00  0.00           H  
ATOM    978  HG  LEU J  61     -51.122  16.403   2.880  1.00  0.00           H  
ATOM    979 1HD1 LEU J  61     -50.967  18.400   1.489  1.00  0.00           H  
ATOM    980 2HD1 LEU J  61     -49.690  18.311   2.717  1.00  0.00           H  
ATOM    981 3HD1 LEU J  61     -49.318  17.937   1.033  1.00  0.00           H  
ATOM    982 1HD2 LEU J  61     -51.837  16.244   0.640  1.00  0.00           H  
ATOM    983 2HD2 LEU J  61     -50.207  15.754   0.107  1.00  0.00           H  
ATOM    984 3HD2 LEU J  61     -51.146  14.713   1.201  1.00  0.00           H  
ATOM    985  N   LEU J  62     -50.044  14.912   5.177  1.00  0.00           N  
ATOM    986  CA  LEU J  62     -51.220  14.668   5.953  1.00  0.00           C  
ATOM    987  C   LEU J  62     -51.112  15.258   7.365  1.00  0.00           C  
ATOM    988  O   LEU J  62     -52.098  15.789   7.878  1.00  0.00           O  
ATOM    989  CB  LEU J  62     -51.457  13.176   5.902  1.00  0.00           C  
ATOM    990  CG  LEU J  62     -51.768  12.704   4.437  1.00  0.00           C  
ATOM    991  CD1 LEU J  62     -51.901  11.218   4.415  1.00  0.00           C  
ATOM    992  CD2 LEU J  62     -52.974  13.428   3.892  1.00  0.00           C  
ATOM    993  H   LEU J  62     -49.466  14.127   4.852  1.00  0.00           H  
ATOM    994  HA  LEU J  62     -52.055  15.153   5.452  1.00  0.00           H  
ATOM    995 1HB  LEU J  62     -50.544  12.674   6.227  1.00  0.00           H  
ATOM    996 2HB  LEU J  62     -52.257  12.903   6.564  1.00  0.00           H  
ATOM    997  HG  LEU J  62     -50.930  12.956   3.805  1.00  0.00           H  
ATOM    998 1HD1 LEU J  62     -52.077  10.874   3.398  1.00  0.00           H  
ATOM    999 2HD1 LEU J  62     -50.975  10.786   4.786  1.00  0.00           H  
ATOM   1000 3HD1 LEU J  62     -52.729  10.924   5.051  1.00  0.00           H  
ATOM   1001 1HD2 LEU J  62     -53.155  13.113   2.867  1.00  0.00           H  
ATOM   1002 2HD2 LEU J  62     -53.819  13.201   4.481  1.00  0.00           H  
ATOM   1003 3HD2 LEU J  62     -52.792  14.500   3.910  1.00  0.00           H  
ATOM   1004  N   GLN J  63     -49.915  15.242   7.970  1.00  0.00           N  
ATOM   1005  CA  GLN J  63     -49.752  15.807   9.313  1.00  0.00           C  
ATOM   1006  C   GLN J  63     -49.922  17.327   9.268  1.00  0.00           C  
ATOM   1007  O   GLN J  63     -50.473  17.926  10.203  1.00  0.00           O  
ATOM   1008  CB  GLN J  63     -48.387  15.443   9.916  1.00  0.00           C  
ATOM   1009  CG  GLN J  63     -48.214  13.953  10.225  1.00  0.00           C  
ATOM   1010  CD  GLN J  63     -49.236  13.444  11.202  1.00  0.00           C  
ATOM   1011  OE1 GLN J  63     -49.441  13.991  12.296  1.00  0.00           O  
ATOM   1012  NE2 GLN J  63     -49.912  12.388  10.806  1.00  0.00           N  
ATOM   1013  H   GLN J  63     -49.125  14.798   7.500  1.00  0.00           H  
ATOM   1014  HA  GLN J  63     -50.529  15.396   9.955  1.00  0.00           H  
ATOM   1015 1HB  GLN J  63     -47.604  15.726   9.206  1.00  0.00           H  
ATOM   1016 2HB  GLN J  63     -48.225  16.010  10.831  1.00  0.00           H  
ATOM   1017 1HG  GLN J  63     -48.351  13.402   9.305  1.00  0.00           H  
ATOM   1018 2HG  GLN J  63     -47.218  13.773  10.628  1.00  0.00           H  
ATOM   1019 1HE2 GLN J  63     -50.647  12.015  11.388  1.00  0.00           H  
ATOM   1020 2HE2 GLN J  63     -49.735  11.972   9.918  1.00  0.00           H  
ATOM   1021  N   LEU J  64     -49.496  17.944   8.159  1.00  0.00           N  
ATOM   1022  CA  LEU J  64     -49.654  19.379   7.959  1.00  0.00           C  
ATOM   1023  C   LEU J  64     -51.121  19.734   7.870  1.00  0.00           C  
ATOM   1024  O   LEU J  64     -51.554  20.761   8.403  1.00  0.00           O  
ATOM   1025  CB  LEU J  64     -48.906  19.812   6.693  1.00  0.00           C  
ATOM   1026  CG  LEU J  64     -47.413  19.776   6.832  1.00  0.00           C  
ATOM   1027  CD1 LEU J  64     -46.732  19.976   5.487  1.00  0.00           C  
ATOM   1028  CD2 LEU J  64     -47.038  20.857   7.758  1.00  0.00           C  
ATOM   1029  H   LEU J  64     -49.017  17.399   7.431  1.00  0.00           H  
ATOM   1030  HA  LEU J  64     -49.227  19.899   8.810  1.00  0.00           H  
ATOM   1031 1HB  LEU J  64     -49.172  19.144   5.885  1.00  0.00           H  
ATOM   1032 2HB  LEU J  64     -49.202  20.806   6.415  1.00  0.00           H  
ATOM   1033  HG  LEU J  64     -47.108  18.822   7.242  1.00  0.00           H  
ATOM   1034 1HD1 LEU J  64     -45.653  19.953   5.611  1.00  0.00           H  
ATOM   1035 2HD1 LEU J  64     -47.029  19.177   4.813  1.00  0.00           H  
ATOM   1036 3HD1 LEU J  64     -47.026  20.928   5.084  1.00  0.00           H  
ATOM   1037 1HD2 LEU J  64     -45.979  20.831   7.893  1.00  0.00           H  
ATOM   1038 2HD2 LEU J  64     -47.346  21.813   7.333  1.00  0.00           H  
ATOM   1039 3HD2 LEU J  64     -47.527  20.716   8.702  1.00  0.00           H  
ATOM   1040  N   LEU J  65     -51.907  18.843   7.278  1.00  0.00           N  
ATOM   1041  CA  LEU J  65     -53.321  19.099   7.131  1.00  0.00           C  
ATOM   1042  C   LEU J  65     -54.092  18.853   8.418  1.00  0.00           C  
ATOM   1043  O   LEU J  65     -55.143  19.461   8.625  1.00  0.00           O  
ATOM   1044  CB  LEU J  65     -53.827  18.299   5.975  1.00  0.00           C  
ATOM   1045  CG  LEU J  65     -53.119  18.748   4.784  1.00  0.00           C  
ATOM   1046  CD1 LEU J  65     -53.578  17.997   3.600  1.00  0.00           C  
ATOM   1047  CD2 LEU J  65     -53.234  20.232   4.705  1.00  0.00           C  
ATOM   1048  H   LEU J  65     -51.482  18.014   6.847  1.00  0.00           H  
ATOM   1049  HA  LEU J  65     -53.435  20.141   6.867  1.00  0.00           H  
ATOM   1050 1HB  LEU J  65     -53.610  17.246   6.141  1.00  0.00           H  
ATOM   1051 2HB  LEU J  65     -54.888  18.440   5.851  1.00  0.00           H  
ATOM   1052  HG  LEU J  65     -52.094  18.531   4.903  1.00  0.00           H  
ATOM   1053 1HD1 LEU J  65     -53.006  18.309   2.761  1.00  0.00           H  
ATOM   1054 2HD1 LEU J  65     -53.417  16.938   3.769  1.00  0.00           H  
ATOM   1055 3HD1 LEU J  65     -54.633  18.193   3.427  1.00  0.00           H  
ATOM   1056 1HD2 LEU J  65     -52.656  20.584   3.881  1.00  0.00           H  
ATOM   1057 2HD2 LEU J  65     -54.268  20.498   4.586  1.00  0.00           H  
ATOM   1058 3HD2 LEU J  65     -52.844  20.684   5.612  1.00  0.00           H  
ATOM   1059  N   VAL J  66     -53.548  18.021   9.307  1.00  0.00           N  
ATOM   1060  CA  VAL J  66     -54.150  17.853  10.626  1.00  0.00           C  
ATOM   1061  C   VAL J  66     -53.961  19.174  11.386  1.00  0.00           C  
ATOM   1062  O   VAL J  66     -54.885  19.670  12.046  1.00  0.00           O  
ATOM   1063  CB  VAL J  66     -53.513  16.697  11.414  1.00  0.00           C  
ATOM   1064  CG1 VAL J  66     -54.051  16.687  12.825  1.00  0.00           C  
ATOM   1065  CG2 VAL J  66     -53.817  15.392  10.740  1.00  0.00           C  
ATOM   1066  H   VAL J  66     -52.722  17.481   9.036  1.00  0.00           H  
ATOM   1067  HA  VAL J  66     -55.216  17.656  10.505  1.00  0.00           H  
ATOM   1068  HB  VAL J  66     -52.433  16.844  11.462  1.00  0.00           H  
ATOM   1069 1HG1 VAL J  66     -53.591  15.876  13.371  1.00  0.00           H  
ATOM   1070 2HG1 VAL J  66     -53.812  17.632  13.315  1.00  0.00           H  
ATOM   1071 3HG1 VAL J  66     -55.122  16.549  12.819  1.00  0.00           H  
ATOM   1072 1HG2 VAL J  66     -53.363  14.589  11.283  1.00  0.00           H  
ATOM   1073 2HG2 VAL J  66     -54.860  15.261  10.717  1.00  0.00           H  
ATOM   1074 3HG2 VAL J  66     -53.433  15.403   9.748  1.00  0.00           H  
ATOM   1075  N   ARG J  67     -52.748  19.756  11.282  1.00  0.00           N  
ATOM   1076  CA  ARG J  67     -52.498  21.049  11.918  1.00  0.00           C  
ATOM   1077  C   ARG J  67     -53.413  22.100  11.294  1.00  0.00           C  
ATOM   1078  O   ARG J  67     -54.014  22.907  12.011  1.00  0.00           O  
ATOM   1079  CB  ARG J  67     -51.060  21.524  11.722  1.00  0.00           C  
ATOM   1080  CG  ARG J  67     -49.948  20.775  12.453  1.00  0.00           C  
ATOM   1081  CD  ARG J  67     -48.635  21.456  12.182  1.00  0.00           C  
ATOM   1082  NE  ARG J  67     -47.475  20.802  12.792  1.00  0.00           N  
ATOM   1083  CZ  ARG J  67     -46.756  19.841  12.183  1.00  0.00           C  
ATOM   1084  NH1 ARG J  67     -47.145  19.422  11.016  1.00  0.00           N  
ATOM   1085  NH2 ARG J  67     -45.678  19.334  12.755  1.00  0.00           N  
ATOM   1086  H   ARG J  67     -52.004  19.279  10.760  1.00  0.00           H  
ATOM   1087  HA  ARG J  67     -52.714  20.968  12.983  1.00  0.00           H  
ATOM   1088 1HB  ARG J  67     -50.816  21.479  10.668  1.00  0.00           H  
ATOM   1089 2HB  ARG J  67     -50.991  22.571  12.016  1.00  0.00           H  
ATOM   1090 1HG  ARG J  67     -50.137  20.773  13.525  1.00  0.00           H  
ATOM   1091 2HG  ARG J  67     -49.897  19.748  12.081  1.00  0.00           H  
ATOM   1092 1HD  ARG J  67     -48.476  21.484  11.102  1.00  0.00           H  
ATOM   1093 2HD  ARG J  67     -48.683  22.478  12.558  1.00  0.00           H  
ATOM   1094  HE  ARG J  67     -47.166  21.126  13.700  1.00  0.00           H  
ATOM   1095 1HH1 ARG J  67     -47.993  19.824  10.632  1.00  0.00           H  
ATOM   1096 2HH1 ARG J  67     -46.626  18.710  10.523  1.00  0.00           H  
ATOM   1097 1HH2 ARG J  67     -45.382  19.669  13.662  1.00  0.00           H  
ATOM   1098 2HH2 ARG J  67     -45.146  18.616  12.285  1.00  0.00           H  
ATOM   1099  N   LEU J  68     -53.583  22.035   9.966  1.00  0.00           N  
ATOM   1100  CA  LEU J  68     -54.430  22.988   9.279  1.00  0.00           C  
ATOM   1101  C   LEU J  68     -55.857  22.826   9.766  1.00  0.00           C  
ATOM   1102  O   LEU J  68     -56.505  23.816  10.068  1.00  0.00           O  
ATOM   1103  CB  LEU J  68     -54.341  22.801   7.749  1.00  0.00           C  
ATOM   1104  CG  LEU J  68     -55.137  23.779   6.878  1.00  0.00           C  
ATOM   1105  CD1 LEU J  68     -54.715  25.139   7.200  1.00  0.00           C  
ATOM   1106  CD2 LEU J  68     -54.871  23.512   5.386  1.00  0.00           C  
ATOM   1107  H   LEU J  68     -53.048  21.357   9.421  1.00  0.00           H  
ATOM   1108  HA  LEU J  68     -54.090  23.991   9.519  1.00  0.00           H  
ATOM   1109 1HB  LEU J  68     -53.310  22.806   7.448  1.00  0.00           H  
ATOM   1110 2HB  LEU J  68     -54.751  21.827   7.529  1.00  0.00           H  
ATOM   1111  HG  LEU J  68     -56.181  23.673   7.086  1.00  0.00           H  
ATOM   1112 1HD1 LEU J  68     -55.282  25.853   6.600  1.00  0.00           H  
ATOM   1113 2HD1 LEU J  68     -54.915  25.301   8.253  1.00  0.00           H  
ATOM   1114 3HD1 LEU J  68     -53.650  25.255   7.002  1.00  0.00           H  
ATOM   1115 1HD2 LEU J  68     -55.436  24.221   4.776  1.00  0.00           H  
ATOM   1116 2HD2 LEU J  68     -53.807  23.624   5.176  1.00  0.00           H  
ATOM   1117 3HD2 LEU J  68     -55.175  22.517   5.137  1.00  0.00           H  
ATOM   1118  N   ALA J  69     -56.335  21.598   9.945  1.00  0.00           N  
ATOM   1119  CA  ALA J  69     -57.704  21.398  10.401  1.00  0.00           C  
ATOM   1120  C   ALA J  69     -57.968  22.062  11.743  1.00  0.00           C  
ATOM   1121  O   ALA J  69     -59.017  22.697  11.932  1.00  0.00           O  
ATOM   1122  CB  ALA J  69     -57.973  19.916  10.542  1.00  0.00           C  
ATOM   1123  H   ALA J  69     -55.767  20.790   9.696  1.00  0.00           H  
ATOM   1124  HA  ALA J  69     -58.371  21.834   9.667  1.00  0.00           H  
ATOM   1125 1HB  ALA J  69     -58.986  19.743  10.872  1.00  0.00           H  
ATOM   1126 2HB  ALA J  69     -57.796  19.434   9.590  1.00  0.00           H  
ATOM   1127 3HB  ALA J  69     -57.291  19.496  11.278  1.00  0.00           H  
ATOM   1128  N   ALA J  70     -56.998  21.967  12.660  1.00  0.00           N  
ATOM   1129  CA  ALA J  70     -57.145  22.596  13.968  1.00  0.00           C  
ATOM   1130  C   ALA J  70     -57.231  24.114  13.822  1.00  0.00           C  
ATOM   1131  O   ALA J  70     -58.009  24.781  14.520  1.00  0.00           O  
ATOM   1132  CB  ALA J  70     -55.975  22.221  14.860  1.00  0.00           C  
ATOM   1133  H   ALA J  70     -56.157  21.416  12.442  1.00  0.00           H  
ATOM   1134  HA  ALA J  70     -58.072  22.240  14.417  1.00  0.00           H  
ATOM   1135 1HB  ALA J  70     -56.102  22.680  15.835  1.00  0.00           H  
ATOM   1136 2HB  ALA J  70     -55.931  21.137  14.967  1.00  0.00           H  
ATOM   1137 3HB  ALA J  70     -55.049  22.579  14.405  1.00  0.00           H  
ATOM   1138  N   LEU J  71     -56.445  24.643  12.884  1.00  0.00           N  
ATOM   1139  CA  LEU J  71     -56.388  26.067  12.615  1.00  0.00           C  
ATOM   1140  C   LEU J  71     -57.630  26.545  11.868  1.00  0.00           C  
ATOM   1141  O   LEU J  71     -58.103  27.652  12.104  1.00  0.00           O  
ATOM   1142  CB  LEU J  71     -55.120  26.360  11.823  1.00  0.00           C  
ATOM   1143  CG  LEU J  71     -53.820  26.116  12.594  1.00  0.00           C  
ATOM   1144  CD1 LEU J  71     -52.632  26.176  11.651  1.00  0.00           C  
ATOM   1145  CD2 LEU J  71     -53.698  27.166  13.670  1.00  0.00           C  
ATOM   1146  H   LEU J  71     -55.821  24.018  12.358  1.00  0.00           H  
ATOM   1147  HA  LEU J  71     -56.329  26.591  13.565  1.00  0.00           H  
ATOM   1148 1HB  LEU J  71     -55.111  25.747  10.932  1.00  0.00           H  
ATOM   1149 2HB  LEU J  71     -55.139  27.403  11.536  1.00  0.00           H  
ATOM   1150  HG  LEU J  71     -53.848  25.129  13.048  1.00  0.00           H  
ATOM   1151 1HD1 LEU J  71     -51.716  25.995  12.201  1.00  0.00           H  
ATOM   1152 2HD1 LEU J  71     -52.744  25.418  10.884  1.00  0.00           H  
ATOM   1153 3HD1 LEU J  71     -52.590  27.138  11.204  1.00  0.00           H  
ATOM   1154 1HD2 LEU J  71     -52.785  26.996  14.235  1.00  0.00           H  
ATOM   1155 2HD2 LEU J  71     -53.669  28.163  13.212  1.00  0.00           H  
ATOM   1156 3HD2 LEU J  71     -54.552  27.091  14.335  1.00  0.00           H  
ATOM   1157  N   LEU J  72     -58.198  25.712  10.995  1.00  0.00           N  
ATOM   1158  CA  LEU J  72     -59.378  26.129  10.249  1.00  0.00           C  
ATOM   1159  C   LEU J  72     -60.539  26.335  11.218  1.00  0.00           C  
ATOM   1160  O   LEU J  72     -61.275  27.327  11.115  1.00  0.00           O  
ATOM   1161  CB  LEU J  72     -59.743  25.069   9.189  1.00  0.00           C  
ATOM   1162  CG  LEU J  72     -58.733  24.921   8.014  1.00  0.00           C  
ATOM   1163  CD1 LEU J  72     -59.099  23.727   7.142  1.00  0.00           C  
ATOM   1164  CD2 LEU J  72     -58.718  26.148   7.220  1.00  0.00           C  
ATOM   1165  H   LEU J  72     -57.771  24.806  10.822  1.00  0.00           H  
ATOM   1166  HA  LEU J  72     -59.164  27.074   9.751  1.00  0.00           H  
ATOM   1167 1HB  LEU J  72     -59.814  24.102   9.686  1.00  0.00           H  
ATOM   1168 2HB  LEU J  72     -60.719  25.310   8.771  1.00  0.00           H  
ATOM   1169  HG  LEU J  72     -57.764  24.771   8.405  1.00  0.00           H  
ATOM   1170 1HD1 LEU J  72     -58.387  23.631   6.329  1.00  0.00           H  
ATOM   1171 2HD1 LEU J  72     -59.092  22.824   7.730  1.00  0.00           H  
ATOM   1172 3HD1 LEU J  72     -60.081  23.886   6.735  1.00  0.00           H  
ATOM   1173 1HD2 LEU J  72     -57.993  26.037   6.417  1.00  0.00           H  
ATOM   1174 2HD2 LEU J  72     -59.709  26.327   6.795  1.00  0.00           H  
ATOM   1175 3HD2 LEU J  72     -58.437  26.979   7.855  1.00  0.00           H  
ATOM   1176  N   GLU J  73     -60.658  25.441  12.210  1.00  0.00           N  
ATOM   1177  CA  GLU J  73     -61.730  25.587  13.185  1.00  0.00           C  
ATOM   1178  C   GLU J  73     -61.459  26.770  14.105  1.00  0.00           C  
ATOM   1179  O   GLU J  73     -62.370  27.553  14.404  1.00  0.00           O  
ATOM   1180  CB  GLU J  73     -61.881  24.310  14.018  1.00  0.00           C  
ATOM   1181  CG  GLU J  73     -62.995  24.347  15.099  1.00  0.00           C  
ATOM   1182  CD  GLU J  73     -64.434  24.430  14.584  1.00  0.00           C  
ATOM   1183  OE1 GLU J  73     -64.701  24.008  13.477  1.00  0.00           O  
ATOM   1184  OE2 GLU J  73     -65.267  24.908  15.323  1.00  0.00           O  
ATOM   1185  H   GLU J  73     -60.020  24.637  12.248  1.00  0.00           H  
ATOM   1186  HA  GLU J  73     -62.659  25.776  12.654  1.00  0.00           H  
ATOM   1187 1HB  GLU J  73     -62.086  23.471  13.354  1.00  0.00           H  
ATOM   1188 2HB  GLU J  73     -60.933  24.098  14.523  1.00  0.00           H  
ATOM   1189 1HG  GLU J  73     -62.894  23.460  15.721  1.00  0.00           H  
ATOM   1190 2HG  GLU J  73     -62.806  25.211  15.737  1.00  0.00           H  
ATOM   1191  N   ALA J  74     -60.200  26.927  14.533  1.00  0.00           N  
ATOM   1192  CA  ALA J  74     -59.862  28.026  15.416  1.00  0.00           C  
ATOM   1193  C   ALA J  74     -60.097  29.373  14.744  1.00  0.00           C  
ATOM   1194  O   ALA J  74     -60.620  30.291  15.378  1.00  0.00           O  
ATOM   1195  CB  ALA J  74     -58.422  27.908  15.850  1.00  0.00           C  
ATOM   1196  H   ALA J  74     -59.473  26.248  14.284  1.00  0.00           H  
ATOM   1197  HA  ALA J  74     -60.505  27.962  16.293  1.00  0.00           H  
ATOM   1198 1HB  ALA J  74     -58.181  28.713  16.540  1.00  0.00           H  
ATOM   1199 2HB  ALA J  74     -58.264  26.952  16.344  1.00  0.00           H  
ATOM   1200 3HB  ALA J  74     -57.792  27.969  14.973  1.00  0.00           H  
ATOM   1201  N   VAL J  75     -59.779  29.486  13.447  1.00  0.00           N  
ATOM   1202  CA  VAL J  75     -59.982  30.749  12.757  1.00  0.00           C  
ATOM   1203  C   VAL J  75     -61.450  31.067  12.650  1.00  0.00           C  
ATOM   1204  O   VAL J  75     -61.829  32.217  12.868  1.00  0.00           O  
ATOM   1205  CB  VAL J  75     -59.319  30.798  11.370  1.00  0.00           C  
ATOM   1206  CG1 VAL J  75     -59.763  32.066  10.636  1.00  0.00           C  
ATOM   1207  CG2 VAL J  75     -57.804  30.845  11.528  1.00  0.00           C  
ATOM   1208  H   VAL J  75     -59.346  28.704  12.952  1.00  0.00           H  
ATOM   1209  HA  VAL J  75     -59.518  31.533  13.350  1.00  0.00           H  
ATOM   1210  HB  VAL J  75     -59.618  29.920  10.787  1.00  0.00           H  
ATOM   1211 1HG1 VAL J  75     -59.288  32.104   9.656  1.00  0.00           H  
ATOM   1212 2HG1 VAL J  75     -60.847  32.055  10.515  1.00  0.00           H  
ATOM   1213 3HG1 VAL J  75     -59.472  32.942  11.215  1.00  0.00           H  
ATOM   1214 1HG2 VAL J  75     -57.356  30.896  10.555  1.00  0.00           H  
ATOM   1215 2HG2 VAL J  75     -57.530  31.729  12.098  1.00  0.00           H  
ATOM   1216 3HG2 VAL J  75     -57.454  29.962  12.045  1.00  0.00           H  
ATOM   1217  N   ARG J  76     -62.288  30.078  12.314  1.00  0.00           N  
ATOM   1218  CA  ARG J  76     -63.717  30.354  12.239  1.00  0.00           C  
ATOM   1219  C   ARG J  76     -64.276  30.799  13.592  1.00  0.00           C  
ATOM   1220  O   ARG J  76     -65.104  31.716  13.647  1.00  0.00           O  
ATOM   1221  CB  ARG J  76     -64.489  29.135  11.765  1.00  0.00           C  
ATOM   1222  CG  ARG J  76     -64.354  28.796  10.285  1.00  0.00           C  
ATOM   1223  CD  ARG J  76     -65.370  27.781   9.891  1.00  0.00           C  
ATOM   1224  NE  ARG J  76     -65.111  26.496  10.520  1.00  0.00           N  
ATOM   1225  CZ  ARG J  76     -64.366  25.515   9.973  1.00  0.00           C  
ATOM   1226  NH1 ARG J  76     -63.849  25.640   8.776  1.00  0.00           N  
ATOM   1227  NH2 ARG J  76     -64.142  24.391  10.618  1.00  0.00           N  
ATOM   1228  H   ARG J  76     -61.934  29.137  12.107  1.00  0.00           H  
ATOM   1229  HA  ARG J  76     -63.871  31.157  11.518  1.00  0.00           H  
ATOM   1230 1HB  ARG J  76     -64.146  28.261  12.328  1.00  0.00           H  
ATOM   1231 2HB  ARG J  76     -65.547  29.267  11.983  1.00  0.00           H  
ATOM   1232 1HG  ARG J  76     -64.503  29.696   9.687  1.00  0.00           H  
ATOM   1233 2HG  ARG J  76     -63.361  28.390  10.092  1.00  0.00           H  
ATOM   1234 1HD  ARG J  76     -66.361  28.117  10.194  1.00  0.00           H  
ATOM   1235 2HD  ARG J  76     -65.347  27.643   8.811  1.00  0.00           H  
ATOM   1236  HE  ARG J  76     -65.480  26.334  11.452  1.00  0.00           H  
ATOM   1237 1HH1 ARG J  76     -63.990  26.478   8.234  1.00  0.00           H  
ATOM   1238 2HH1 ARG J  76     -63.315  24.839   8.412  1.00  0.00           H  
ATOM   1239 1HH2 ARG J  76     -64.510  24.239  11.570  1.00  0.00           H  
ATOM   1240 2HH2 ARG J  76     -63.575  23.678  10.148  1.00  0.00           H  
ATOM   1241  N   ALA J  77     -63.817  30.173  14.689  1.00  0.00           N  
ATOM   1242  CA  ALA J  77     -64.288  30.555  16.021  1.00  0.00           C  
ATOM   1243  C   ALA J  77     -63.930  32.010  16.329  1.00  0.00           C  
ATOM   1244  O   ALA J  77     -64.722  32.755  16.927  1.00  0.00           O  
ATOM   1245  CB  ALA J  77     -63.673  29.640  17.065  1.00  0.00           C  
ATOM   1246  H   ALA J  77     -63.150  29.398  14.593  1.00  0.00           H  
ATOM   1247  HA  ALA J  77     -65.373  30.457  16.041  1.00  0.00           H  
ATOM   1248 1HB  ALA J  77     -64.038  29.913  18.051  1.00  0.00           H  
ATOM   1249 2HB  ALA J  77     -63.943  28.606  16.844  1.00  0.00           H  
ATOM   1250 3HB  ALA J  77     -62.588  29.744  17.036  1.00  0.00           H  
ATOM   1251  N   VAL J  78     -62.741  32.412  15.894  1.00  0.00           N  
ATOM   1252  CA  VAL J  78     -62.269  33.765  16.078  1.00  0.00           C  
ATOM   1253  C   VAL J  78     -63.027  34.745  15.199  1.00  0.00           C  
ATOM   1254  O   VAL J  78     -63.442  35.802  15.675  1.00  0.00           O  
ATOM   1255  CB  VAL J  78     -60.778  33.835  15.815  1.00  0.00           C  
ATOM   1256  CG1 VAL J  78     -60.341  35.195  15.819  1.00  0.00           C  
ATOM   1257  CG2 VAL J  78     -60.065  33.115  16.888  1.00  0.00           C  
ATOM   1258  H   VAL J  78     -62.122  31.731  15.441  1.00  0.00           H  
ATOM   1259  HA  VAL J  78     -62.432  34.039  17.119  1.00  0.00           H  
ATOM   1260  HB  VAL J  78     -60.554  33.390  14.846  1.00  0.00           H  
ATOM   1261 1HG1 VAL J  78     -59.288  35.197  15.660  1.00  0.00           H  
ATOM   1262 2HG1 VAL J  78     -60.845  35.754  15.038  1.00  0.00           H  
ATOM   1263 3HG1 VAL J  78     -60.560  35.625  16.774  1.00  0.00           H  
ATOM   1264 1HG2 VAL J  78     -59.020  33.177  16.680  1.00  0.00           H  
ATOM   1265 2HG2 VAL J  78     -60.285  33.580  17.848  1.00  0.00           H  
ATOM   1266 3HG2 VAL J  78     -60.373  32.082  16.914  1.00  0.00           H  
ATOM   1267  N   GLU J  79     -63.245  34.399  13.925  1.00  0.00           N  
ATOM   1268  CA  GLU J  79     -63.984  35.299  13.053  1.00  0.00           C  
ATOM   1269  C   GLU J  79     -65.352  35.587  13.630  1.00  0.00           C  
ATOM   1270  O   GLU J  79     -65.783  36.741  13.621  1.00  0.00           O  
ATOM   1271  CB  GLU J  79     -64.136  34.736  11.632  1.00  0.00           C  
ATOM   1272  CG  GLU J  79     -64.914  35.680  10.656  1.00  0.00           C  
ATOM   1273  CD  GLU J  79     -64.941  35.201   9.198  1.00  0.00           C  
ATOM   1274  OE1 GLU J  79     -64.433  34.141   8.919  1.00  0.00           O  
ATOM   1275  OE2 GLU J  79     -65.462  35.915   8.370  1.00  0.00           O  
ATOM   1276  H   GLU J  79     -62.880  33.517  13.567  1.00  0.00           H  
ATOM   1277  HA  GLU J  79     -63.445  36.238  12.998  1.00  0.00           H  
ATOM   1278 1HB  GLU J  79     -63.151  34.530  11.213  1.00  0.00           H  
ATOM   1279 2HB  GLU J  79     -64.669  33.785  11.680  1.00  0.00           H  
ATOM   1280 1HG  GLU J  79     -65.944  35.738  11.010  1.00  0.00           H  
ATOM   1281 2HG  GLU J  79     -64.505  36.681  10.708  1.00  0.00           H  
ATOM   1282  N   GLU J  80     -66.032  34.564  14.163  1.00  0.00           N  
ATOM   1283  CA  GLU J  80     -67.333  34.823  14.758  1.00  0.00           C  
ATOM   1284  C   GLU J  80     -67.195  35.778  15.946  1.00  0.00           C  
ATOM   1285  O   GLU J  80     -67.988  36.716  16.075  1.00  0.00           O  
ATOM   1286  CB  GLU J  80     -68.027  33.525  15.186  1.00  0.00           C  
ATOM   1287  CG  GLU J  80     -69.441  33.739  15.771  1.00  0.00           C  
ATOM   1288  CD  GLU J  80     -70.206  32.446  16.092  1.00  0.00           C  
ATOM   1289  OE1 GLU J  80     -69.707  31.380  15.825  1.00  0.00           O  
ATOM   1290  OE2 GLU J  80     -71.302  32.550  16.614  1.00  0.00           O  
ATOM   1291  H   GLU J  80     -65.647  33.613  14.131  1.00  0.00           H  
ATOM   1292  HA  GLU J  80     -67.959  35.305  14.008  1.00  0.00           H  
ATOM   1293 1HB  GLU J  80     -68.103  32.854  14.331  1.00  0.00           H  
ATOM   1294 2HB  GLU J  80     -67.415  33.022  15.940  1.00  0.00           H  
ATOM   1295 1HG  GLU J  80     -69.337  34.317  16.689  1.00  0.00           H  
ATOM   1296 2HG  GLU J  80     -70.024  34.336  15.070  1.00  0.00           H  
ATOM   1297  N   ALA J  81     -66.172  35.575  16.797  1.00  0.00           N  
ATOM   1298  CA  ALA J  81     -65.970  36.459  17.945  1.00  0.00           C  
ATOM   1299  C   ALA J  81     -65.713  37.904  17.509  1.00  0.00           C  
ATOM   1300  O   ALA J  81     -66.240  38.835  18.126  1.00  0.00           O  
ATOM   1301  CB  ALA J  81     -64.801  35.966  18.781  1.00  0.00           C  
ATOM   1302  H   ALA J  81     -65.549  34.771  16.665  1.00  0.00           H  
ATOM   1303  HA  ALA J  81     -66.877  36.440  18.546  1.00  0.00           H  
ATOM   1304 1HB  ALA J  81     -64.672  36.611  19.644  1.00  0.00           H  
ATOM   1305 2HB  ALA J  81     -64.996  34.945  19.108  1.00  0.00           H  
ATOM   1306 3HB  ALA J  81     -63.903  35.983  18.176  1.00  0.00           H  
ATOM   1307  N   ILE J  82     -64.955  38.084  16.422  1.00  0.00           N  
ATOM   1308  CA  ILE J  82     -64.653  39.415  15.896  1.00  0.00           C  
ATOM   1309  C   ILE J  82     -65.886  40.065  15.279  1.00  0.00           C  
ATOM   1310  O   ILE J  82     -66.145  41.243  15.499  1.00  0.00           O  
ATOM   1311  CB  ILE J  82     -63.490  39.409  14.872  1.00  0.00           C  
ATOM   1312  CG1 ILE J  82     -62.169  39.046  15.587  1.00  0.00           C  
ATOM   1313  CG2 ILE J  82     -63.389  40.750  14.188  1.00  0.00           C  
ATOM   1314  CD1 ILE J  82     -60.986  38.787  14.679  1.00  0.00           C  
ATOM   1315  H   ILE J  82     -64.551  37.258  15.972  1.00  0.00           H  
ATOM   1316  HA  ILE J  82     -64.336  40.040  16.731  1.00  0.00           H  
ATOM   1317  HB  ILE J  82     -63.679  38.634  14.124  1.00  0.00           H  
ATOM   1318 1HG1 ILE J  82     -61.910  39.845  16.283  1.00  0.00           H  
ATOM   1319 2HG1 ILE J  82     -62.350  38.146  16.144  1.00  0.00           H  
ATOM   1320 1HG2 ILE J  82     -62.578  40.735  13.467  1.00  0.00           H  
ATOM   1321 2HG2 ILE J  82     -64.323  40.972  13.677  1.00  0.00           H  
ATOM   1322 3HG2 ILE J  82     -63.196  41.516  14.938  1.00  0.00           H  
ATOM   1323 1HD1 ILE J  82     -60.124  38.514  15.278  1.00  0.00           H  
ATOM   1324 2HD1 ILE J  82     -61.223  37.973  14.002  1.00  0.00           H  
ATOM   1325 3HD1 ILE J  82     -60.760  39.684  14.110  1.00  0.00           H  
ATOM   1326  N   LYS J  83     -66.658  39.312  14.496  1.00  0.00           N  
ATOM   1327  CA  LYS J  83     -67.848  39.888  13.886  1.00  0.00           C  
ATOM   1328  C   LYS J  83     -68.902  40.245  14.937  1.00  0.00           C  
ATOM   1329  O   LYS J  83     -69.559  41.283  14.824  1.00  0.00           O  
ATOM   1330  CB  LYS J  83     -68.445  38.924  12.860  1.00  0.00           C  
ATOM   1331  CG  LYS J  83     -67.606  38.727  11.593  1.00  0.00           C  
ATOM   1332  CD  LYS J  83     -67.551  39.993  10.747  1.00  0.00           C  
ATOM   1333  CE  LYS J  83     -66.810  39.743   9.440  1.00  0.00           C  
ATOM   1334  NZ  LYS J  83     -66.723  40.974   8.601  1.00  0.00           N  
ATOM   1335  H   LYS J  83     -66.409  38.337  14.317  1.00  0.00           H  
ATOM   1336  HA  LYS J  83     -67.561  40.806  13.377  1.00  0.00           H  
ATOM   1337 1HB  LYS J  83     -68.564  37.941  13.328  1.00  0.00           H  
ATOM   1338 2HB  LYS J  83     -69.434  39.270  12.568  1.00  0.00           H  
ATOM   1339 1HG  LYS J  83     -66.587  38.457  11.881  1.00  0.00           H  
ATOM   1340 2HG  LYS J  83     -68.019  37.911  11.002  1.00  0.00           H  
ATOM   1341 1HD  LYS J  83     -68.564  40.332  10.526  1.00  0.00           H  
ATOM   1342 2HD  LYS J  83     -67.034  40.776  11.303  1.00  0.00           H  
ATOM   1343 1HE  LYS J  83     -65.808  39.394   9.666  1.00  0.00           H  
ATOM   1344 2HE  LYS J  83     -67.332  38.969   8.878  1.00  0.00           H  
ATOM   1345 1HZ  LYS J  83     -66.225  40.760   7.748  1.00  0.00           H  
ATOM   1346 2HZ  LYS J  83     -67.654  41.298   8.377  1.00  0.00           H  
ATOM   1347 3HZ  LYS J  83     -66.230  41.696   9.107  1.00  0.00           H  
ATOM   1348  N   ARG J  84     -69.050  39.410  15.977  1.00  0.00           N  
ATOM   1349  CA  ARG J  84     -69.995  39.719  17.045  1.00  0.00           C  
ATOM   1350  C   ARG J  84     -69.495  40.876  17.908  1.00  0.00           C  
ATOM   1351  O   ARG J  84     -70.287  41.699  18.376  1.00  0.00           O  
ATOM   1352  CB  ARG J  84     -70.260  38.512  17.932  1.00  0.00           C  
ATOM   1353  CG  ARG J  84     -71.098  37.403  17.298  1.00  0.00           C  
ATOM   1354  CD  ARG J  84     -71.371  36.306  18.272  1.00  0.00           C  
ATOM   1355  NE  ARG J  84     -72.128  35.207  17.682  1.00  0.00           N  
ATOM   1356  CZ  ARG J  84     -73.455  35.161  17.532  1.00  0.00           C  
ATOM   1357  NH1 ARG J  84     -74.229  36.159  17.914  1.00  0.00           N  
ATOM   1358  NH2 ARG J  84     -73.957  34.079  16.990  1.00  0.00           N  
ATOM   1359  H   ARG J  84     -68.515  38.538  16.019  1.00  0.00           H  
ATOM   1360  HA  ARG J  84     -70.938  40.014  16.589  1.00  0.00           H  
ATOM   1361 1HB  ARG J  84     -69.301  38.070  18.217  1.00  0.00           H  
ATOM   1362 2HB  ARG J  84     -70.756  38.833  18.845  1.00  0.00           H  
ATOM   1363 1HG  ARG J  84     -72.047  37.811  16.956  1.00  0.00           H  
ATOM   1364 2HG  ARG J  84     -70.555  36.981  16.450  1.00  0.00           H  
ATOM   1365 1HD  ARG J  84     -70.420  35.906  18.627  1.00  0.00           H  
ATOM   1366 2HD  ARG J  84     -71.937  36.697  19.114  1.00  0.00           H  
ATOM   1367  HE  ARG J  84     -71.621  34.373  17.356  1.00  0.00           H  
ATOM   1368 1HH1 ARG J  84     -73.820  36.983  18.330  1.00  0.00           H  
ATOM   1369 2HH1 ARG J  84     -75.229  36.099  17.790  1.00  0.00           H  
ATOM   1370 1HH2 ARG J  84     -73.296  33.332  16.720  1.00  0.00           H  
ATOM   1371 2HH2 ARG J  84     -74.949  33.982  16.850  1.00  0.00           H  
ATOM   1372  N   ASN J  85     -68.181  40.946  18.114  1.00  0.00           N  
ATOM   1373  CA  ASN J  85     -67.585  41.999  18.906  1.00  0.00           C  
ATOM   1374  C   ASN J  85     -66.242  42.466  18.333  1.00  0.00           C  
ATOM   1375  O   ASN J  85     -65.190  42.000  18.769  1.00  0.00           O  
ATOM   1376  CB  ASN J  85     -67.395  41.551  20.333  1.00  0.00           C  
ATOM   1377  CG  ASN J  85     -66.878  42.658  21.207  1.00  0.00           C  
ATOM   1378  OD1 ASN J  85     -66.404  43.707  20.730  1.00  0.00           O  
ATOM   1379  ND2 ASN J  85     -66.953  42.450  22.501  1.00  0.00           N  
ATOM   1380  H   ASN J  85     -67.564  40.223  17.740  1.00  0.00           H  
ATOM   1381  HA  ASN J  85     -68.273  42.839  18.933  1.00  0.00           H  
ATOM   1382 1HB  ASN J  85     -68.349  41.201  20.732  1.00  0.00           H  
ATOM   1383 2HB  ASN J  85     -66.704  40.710  20.356  1.00  0.00           H  
ATOM   1384 1HD2 ASN J  85     -66.624  43.146  23.141  1.00  0.00           H  
ATOM   1385 2HD2 ASN J  85     -67.341  41.595  22.850  1.00  0.00           H  
ATOM   1386  N   PRO J  86     -66.229  43.470  17.444  1.00  0.00           N  
ATOM   1387  CA  PRO J  86     -65.058  44.023  16.777  1.00  0.00           C  
ATOM   1388  C   PRO J  86     -64.013  44.571  17.751  1.00  0.00           C  
ATOM   1389  O   PRO J  86     -62.866  44.789  17.371  1.00  0.00           O  
ATOM   1390  CB  PRO J  86     -65.656  45.147  15.923  1.00  0.00           C  
ATOM   1391  CG  PRO J  86     -67.092  44.726  15.693  1.00  0.00           C  
ATOM   1392  CD  PRO J  86     -67.508  44.048  16.972  1.00  0.00           C  
ATOM   1393  HA  PRO J  86     -64.618  43.242  16.138  1.00  0.00           H  
ATOM   1394 1HB  PRO J  86     -65.566  46.105  16.465  1.00  0.00           H  
ATOM   1395 2HB  PRO J  86     -65.082  45.248  14.992  1.00  0.00           H  
ATOM   1396 1HG  PRO J  86     -67.718  45.592  15.441  1.00  0.00           H  
ATOM   1397 2HG  PRO J  86     -67.145  44.029  14.837  1.00  0.00           H  
ATOM   1398 1HD  PRO J  86     -67.908  44.775  17.693  1.00  0.00           H  
ATOM   1399 2HD  PRO J  86     -68.232  43.261  16.704  1.00  0.00           H  
ATOM   1400  N   ASP J  87     -64.410  44.809  19.007  1.00  0.00           N  
ATOM   1401  CA  ASP J  87     -63.521  45.343  20.027  1.00  0.00           C  
ATOM   1402  C   ASP J  87     -62.922  44.207  20.863  1.00  0.00           C  
ATOM   1403  O   ASP J  87     -62.216  44.434  21.855  1.00  0.00           O  
ATOM   1404  CB  ASP J  87     -64.277  46.321  20.932  1.00  0.00           C  
ATOM   1405  CG  ASP J  87     -64.747  47.588  20.200  1.00  0.00           C  
ATOM   1406  OD1 ASP J  87     -64.072  48.031  19.304  1.00  0.00           O  
ATOM   1407  OD2 ASP J  87     -65.788  48.090  20.544  1.00  0.00           O  
ATOM   1408  H   ASP J  87     -65.348  44.567  19.319  1.00  0.00           H  
ATOM   1409  HA  ASP J  87     -62.706  45.876  19.536  1.00  0.00           H  
ATOM   1410 1HB  ASP J  87     -65.143  45.824  21.360  1.00  0.00           H  
ATOM   1411 2HB  ASP J  87     -63.633  46.617  21.758  1.00  0.00           H  
ATOM   1412  N   ASN J  88     -63.156  42.966  20.446  1.00  0.00           N  
ATOM   1413  CA  ASN J  88     -62.617  41.840  21.176  1.00  0.00           C  
ATOM   1414  C   ASN J  88     -61.155  41.620  20.833  1.00  0.00           C  
ATOM   1415  O   ASN J  88     -60.804  40.673  20.120  1.00  0.00           O  
ATOM   1416  CB  ASN J  88     -63.425  40.584  20.868  1.00  0.00           C  
ATOM   1417  CG  ASN J  88     -62.998  39.393  21.663  1.00  0.00           C  
ATOM   1418  OD1 ASN J  88     -61.833  39.334  22.077  1.00  0.00           O  
ATOM   1419  ND2 ASN J  88     -63.886  38.446  21.887  1.00  0.00           N  
ATOM   1420  H   ASN J  88     -63.755  42.789  19.637  1.00  0.00           H  
ATOM   1421  HA  ASN J  88     -62.682  42.053  22.243  1.00  0.00           H  
ATOM   1422 1HB  ASN J  88     -64.469  40.778  21.079  1.00  0.00           H  
ATOM   1423 2HB  ASN J  88     -63.352  40.352  19.804  1.00  0.00           H  
ATOM   1424 1HD2 ASN J  88     -63.631  37.636  22.419  1.00  0.00           H  
ATOM   1425 2HD2 ASN J  88     -64.818  38.535  21.536  1.00  0.00           H  
ATOM   1426  N   ASP J  89     -60.288  42.400  21.489  1.00  0.00           N  
ATOM   1427  CA  ASP J  89     -58.850  42.351  21.207  1.00  0.00           C  
ATOM   1428  C   ASP J  89     -58.263  40.955  21.346  1.00  0.00           C  
ATOM   1429  O   ASP J  89     -57.295  40.633  20.660  1.00  0.00           O  
ATOM   1430  CB  ASP J  89     -58.020  43.307  22.086  1.00  0.00           C  
ATOM   1431  CG  ASP J  89     -58.051  44.821  21.682  1.00  0.00           C  
ATOM   1432  OD1 ASP J  89     -58.476  45.147  20.585  1.00  0.00           O  
ATOM   1433  OD2 ASP J  89     -57.605  45.625  22.476  1.00  0.00           O  
ATOM   1434  H   ASP J  89     -60.701  43.135  22.071  1.00  0.00           H  
ATOM   1435  HA  ASP J  89     -58.715  42.683  20.183  1.00  0.00           H  
ATOM   1436 1HB  ASP J  89     -58.366  43.225  23.116  1.00  0.00           H  
ATOM   1437 2HB  ASP J  89     -56.979  42.977  22.076  1.00  0.00           H  
ATOM   1438  N   GLU J  90     -58.809  40.125  22.230  1.00  0.00           N  
ATOM   1439  CA  GLU J  90     -58.267  38.782  22.374  1.00  0.00           C  
ATOM   1440  C   GLU J  90     -58.505  37.976  21.090  1.00  0.00           C  
ATOM   1441  O   GLU J  90     -57.664  37.153  20.705  1.00  0.00           O  
ATOM   1442  CB  GLU J  90     -58.885  38.063  23.579  1.00  0.00           C  
ATOM   1443  CG  GLU J  90     -58.466  38.640  24.937  1.00  0.00           C  
ATOM   1444  CD  GLU J  90     -59.096  37.932  26.125  1.00  0.00           C  
ATOM   1445  OE1 GLU J  90     -59.944  37.093  25.926  1.00  0.00           O  
ATOM   1446  OE2 GLU J  90     -58.720  38.237  27.234  1.00  0.00           O  
ATOM   1447  H   GLU J  90     -59.616  40.418  22.766  1.00  0.00           H  
ATOM   1448  HA  GLU J  90     -57.190  38.858  22.532  1.00  0.00           H  
ATOM   1449 1HB  GLU J  90     -59.971  38.112  23.514  1.00  0.00           H  
ATOM   1450 2HB  GLU J  90     -58.604  37.011  23.557  1.00  0.00           H  
ATOM   1451 1HG  GLU J  90     -57.381  38.575  25.024  1.00  0.00           H  
ATOM   1452 2HG  GLU J  90     -58.740  39.694  24.962  1.00  0.00           H  
ATOM   1453  N   ALA J  91     -59.662  38.191  20.439  1.00  0.00           N  
ATOM   1454  CA  ALA J  91     -60.009  37.489  19.206  1.00  0.00           C  
ATOM   1455  C   ALA J  91     -59.127  38.015  18.084  1.00  0.00           C  
ATOM   1456  O   ALA J  91     -58.712  37.279  17.189  1.00  0.00           O  
ATOM   1457  CB  ALA J  91     -61.480  37.665  18.884  1.00  0.00           C  
ATOM   1458  H   ALA J  91     -60.297  38.917  20.783  1.00  0.00           H  
ATOM   1459  HA  ALA J  91     -59.803  36.428  19.342  1.00  0.00           H  
ATOM   1460 1HB  ALA J  91     -61.727  37.127  17.990  1.00  0.00           H  
ATOM   1461 2HB  ALA J  91     -62.072  37.278  19.705  1.00  0.00           H  
ATOM   1462 3HB  ALA J  91     -61.700  38.721  18.745  1.00  0.00           H  
ATOM   1463  N   VAL J  92     -58.817  39.302  18.166  1.00  0.00           N  
ATOM   1464  CA  VAL J  92     -57.971  39.967  17.188  1.00  0.00           C  
ATOM   1465  C   VAL J  92     -56.539  39.443  17.257  1.00  0.00           C  
ATOM   1466  O   VAL J  92     -55.967  39.054  16.231  1.00  0.00           O  
ATOM   1467  CB  VAL J  92     -58.022  41.476  17.450  1.00  0.00           C  
ATOM   1468  CG1 VAL J  92     -57.039  42.204  16.646  1.00  0.00           C  
ATOM   1469  CG2 VAL J  92     -59.438  41.969  17.139  1.00  0.00           C  
ATOM   1470  H   VAL J  92     -59.231  39.839  18.934  1.00  0.00           H  
ATOM   1471  HA  VAL J  92     -58.368  39.773  16.194  1.00  0.00           H  
ATOM   1472  HB  VAL J  92     -57.775  41.657  18.467  1.00  0.00           H  
ATOM   1473 1HG1 VAL J  92     -57.105  43.251  16.879  1.00  0.00           H  
ATOM   1474 2HG1 VAL J  92     -56.054  41.838  16.884  1.00  0.00           H  
ATOM   1475 3HG1 VAL J  92     -57.229  42.065  15.639  1.00  0.00           H  
ATOM   1476 1HG2 VAL J  92     -59.503  43.041  17.338  1.00  0.00           H  
ATOM   1477 2HG2 VAL J  92     -59.665  41.772  16.095  1.00  0.00           H  
ATOM   1478 3HG2 VAL J  92     -60.152  41.440  17.769  1.00  0.00           H  
ATOM   1479  N   GLU J  93     -55.978  39.360  18.470  1.00  0.00           N  
ATOM   1480  CA  GLU J  93     -54.631  38.822  18.594  1.00  0.00           C  
ATOM   1481  C   GLU J  93     -54.621  37.353  18.200  1.00  0.00           C  
ATOM   1482  O   GLU J  93     -53.670  36.893  17.560  1.00  0.00           O  
ATOM   1483  CB  GLU J  93     -54.073  38.915  20.017  1.00  0.00           C  
ATOM   1484  CG  GLU J  93     -53.742  40.287  20.568  1.00  0.00           C  
ATOM   1485  CD  GLU J  93     -53.133  40.209  22.010  1.00  0.00           C  
ATOM   1486  OE1 GLU J  93     -53.085  39.120  22.599  1.00  0.00           O  
ATOM   1487  OE2 GLU J  93     -52.708  41.233  22.497  1.00  0.00           O  
ATOM   1488  H   GLU J  93     -56.484  39.701  19.290  1.00  0.00           H  
ATOM   1489  HA  GLU J  93     -53.973  39.364  17.917  1.00  0.00           H  
ATOM   1490 1HB  GLU J  93     -54.769  38.433  20.709  1.00  0.00           H  
ATOM   1491 2HB  GLU J  93     -53.149  38.367  20.039  1.00  0.00           H  
ATOM   1492 1HG  GLU J  93     -53.029  40.776  19.904  1.00  0.00           H  
ATOM   1493 2HG  GLU J  93     -54.652  40.887  20.589  1.00  0.00           H  
ATOM   1494  N   THR J  94     -55.682  36.618  18.566  1.00  0.00           N  
ATOM   1495  CA  THR J  94     -55.752  35.209  18.251  1.00  0.00           C  
ATOM   1496  C   THR J  94     -55.783  35.018  16.741  1.00  0.00           C  
ATOM   1497  O   THR J  94     -55.057  34.177  16.219  1.00  0.00           O  
ATOM   1498  CB  THR J  94     -56.969  34.529  18.886  1.00  0.00           C  
ATOM   1499  OG1 THR J  94     -56.918  34.662  20.312  1.00  0.00           O  
ATOM   1500  CG2 THR J  94     -56.923  33.072  18.543  1.00  0.00           C  
ATOM   1501  H   THR J  94     -56.438  37.029  19.119  1.00  0.00           H  
ATOM   1502  HA  THR J  94     -54.858  34.724  18.637  1.00  0.00           H  
ATOM   1503  HB  THR J  94     -57.886  34.978  18.507  1.00  0.00           H  
ATOM   1504  HG1 THR J  94     -57.048  35.609  20.547  1.00  0.00           H  
ATOM   1505 1HG2 THR J  94     -57.778  32.560  18.980  1.00  0.00           H  
ATOM   1506 2HG2 THR J  94     -56.944  32.974  17.477  1.00  0.00           H  
ATOM   1507 3HG2 THR J  94     -56.003  32.633  18.925  1.00  0.00           H  
ATOM   1508  N   ALA J  95     -56.554  35.842  16.016  1.00  0.00           N  
ATOM   1509  CA  ALA J  95     -56.625  35.705  14.565  1.00  0.00           C  
ATOM   1510  C   ALA J  95     -55.241  35.817  13.939  1.00  0.00           C  
ATOM   1511  O   ALA J  95     -54.913  35.074  13.008  1.00  0.00           O  
ATOM   1512  CB  ALA J  95     -57.507  36.790  13.974  1.00  0.00           C  
ATOM   1513  H   ALA J  95     -57.148  36.531  16.484  1.00  0.00           H  
ATOM   1514  HA  ALA J  95     -57.037  34.725  14.335  1.00  0.00           H  
ATOM   1515 1HB  ALA J  95     -57.558  36.669  12.914  1.00  0.00           H  
ATOM   1516 2HB  ALA J  95     -58.496  36.757  14.374  1.00  0.00           H  
ATOM   1517 3HB  ALA J  95     -57.075  37.750  14.210  1.00  0.00           H  
ATOM   1518  N   VAL J  96     -54.414  36.709  14.482  1.00  0.00           N  
ATOM   1519  CA  VAL J  96     -53.070  36.892  13.965  1.00  0.00           C  
ATOM   1520  C   VAL J  96     -52.190  35.698  14.313  1.00  0.00           C  
ATOM   1521  O   VAL J  96     -51.425  35.218  13.474  1.00  0.00           O  
ATOM   1522  CB  VAL J  96     -52.437  38.141  14.542  1.00  0.00           C  
ATOM   1523  CG1 VAL J  96     -51.013  38.253  14.081  1.00  0.00           C  
ATOM   1524  CG2 VAL J  96     -53.226  39.291  14.158  1.00  0.00           C  
ATOM   1525  H   VAL J  96     -54.760  37.306  15.243  1.00  0.00           H  
ATOM   1526  HA  VAL J  96     -53.127  36.991  12.883  1.00  0.00           H  
ATOM   1527  HB  VAL J  96     -52.423  38.066  15.631  1.00  0.00           H  
ATOM   1528 1HG1 VAL J  96     -50.587  39.144  14.515  1.00  0.00           H  
ATOM   1529 2HG1 VAL J  96     -50.444  37.380  14.404  1.00  0.00           H  
ATOM   1530 3HG1 VAL J  96     -50.982  38.323  12.999  1.00  0.00           H  
ATOM   1531 1HG2 VAL J  96     -52.768  40.154  14.612  1.00  0.00           H  
ATOM   1532 2HG2 VAL J  96     -53.248  39.381  13.075  1.00  0.00           H  
ATOM   1533 3HG2 VAL J  96     -54.231  39.167  14.533  1.00  0.00           H  
ATOM   1534  N   ARG J  97     -52.274  35.228  15.561  1.00  0.00           N  
ATOM   1535  CA  ARG J  97     -51.464  34.086  15.967  1.00  0.00           C  
ATOM   1536  C   ARG J  97     -51.813  32.861  15.125  1.00  0.00           C  
ATOM   1537  O   ARG J  97     -50.921  32.119  14.700  1.00  0.00           O  
ATOM   1538  CB  ARG J  97     -51.655  33.768  17.448  1.00  0.00           C  
ATOM   1539  CG  ARG J  97     -51.061  34.809  18.406  1.00  0.00           C  
ATOM   1540  CD  ARG J  97     -51.125  34.393  19.853  1.00  0.00           C  
ATOM   1541  NE  ARG J  97     -50.601  35.450  20.725  1.00  0.00           N  
ATOM   1542  CZ  ARG J  97     -51.350  36.316  21.453  1.00  0.00           C  
ATOM   1543  NH1 ARG J  97     -52.651  36.239  21.487  1.00  0.00           N  
ATOM   1544  NH2 ARG J  97     -50.784  37.277  22.151  1.00  0.00           N  
ATOM   1545  H   ARG J  97     -52.908  35.677  16.230  1.00  0.00           H  
ATOM   1546  HA  ARG J  97     -50.415  34.334  15.805  1.00  0.00           H  
ATOM   1547 1HB  ARG J  97     -52.722  33.695  17.661  1.00  0.00           H  
ATOM   1548 2HB  ARG J  97     -51.208  32.803  17.677  1.00  0.00           H  
ATOM   1549 1HG  ARG J  97     -50.014  34.976  18.145  1.00  0.00           H  
ATOM   1550 2HG  ARG J  97     -51.602  35.744  18.299  1.00  0.00           H  
ATOM   1551 1HD  ARG J  97     -52.162  34.202  20.130  1.00  0.00           H  
ATOM   1552 2HD  ARG J  97     -50.531  33.494  20.007  1.00  0.00           H  
ATOM   1553  HE  ARG J  97     -49.598  35.581  20.740  1.00  0.00           H  
ATOM   1554 1HH1 ARG J  97     -53.143  35.527  20.970  1.00  0.00           H  
ATOM   1555 2HH1 ARG J  97     -53.153  36.936  22.066  1.00  0.00           H  
ATOM   1556 1HH2 ARG J  97     -49.784  37.394  22.154  1.00  0.00           H  
ATOM   1557 2HH2 ARG J  97     -51.400  37.937  22.651  1.00  0.00           H  
ATOM   1558  N   LEU J  98     -53.102  32.674  14.843  1.00  0.00           N  
ATOM   1559  CA  LEU J  98     -53.536  31.553  14.032  1.00  0.00           C  
ATOM   1560  C   LEU J  98     -53.010  31.715  12.619  1.00  0.00           C  
ATOM   1561  O   LEU J  98     -52.536  30.751  12.021  1.00  0.00           O  
ATOM   1562  CB  LEU J  98     -55.052  31.491  14.010  1.00  0.00           C  
ATOM   1563  CG  LEU J  98     -55.702  31.136  15.325  1.00  0.00           C  
ATOM   1564  CD1 LEU J  98     -57.177  31.330  15.188  1.00  0.00           C  
ATOM   1565  CD2 LEU J  98     -55.368  29.728  15.680  1.00  0.00           C  
ATOM   1566  H   LEU J  98     -53.795  33.317  15.227  1.00  0.00           H  
ATOM   1567  HA  LEU J  98     -53.138  30.634  14.458  1.00  0.00           H  
ATOM   1568 1HB  LEU J  98     -55.433  32.467  13.703  1.00  0.00           H  
ATOM   1569 2HB  LEU J  98     -55.356  30.752  13.274  1.00  0.00           H  
ATOM   1570  HG  LEU J  98     -55.335  31.788  16.102  1.00  0.00           H  
ATOM   1571 1HD1 LEU J  98     -57.675  31.083  16.124  1.00  0.00           H  
ATOM   1572 2HD1 LEU J  98     -57.386  32.365  14.927  1.00  0.00           H  
ATOM   1573 3HD1 LEU J  98     -57.526  30.683  14.417  1.00  0.00           H  
ATOM   1574 1HD2 LEU J  98     -55.838  29.471  16.633  1.00  0.00           H  
ATOM   1575 2HD2 LEU J  98     -55.737  29.072  14.901  1.00  0.00           H  
ATOM   1576 3HD2 LEU J  98     -54.288  29.620  15.769  1.00  0.00           H  
ATOM   1577  N   ALA J  99     -53.021  32.949  12.107  1.00  0.00           N  
ATOM   1578  CA  ALA J  99     -52.506  33.224  10.778  1.00  0.00           C  
ATOM   1579  C   ALA J  99     -51.028  32.875  10.677  1.00  0.00           C  
ATOM   1580  O   ALA J  99     -50.580  32.347   9.654  1.00  0.00           O  
ATOM   1581  CB  ALA J  99     -52.720  34.666  10.445  1.00  0.00           C  
ATOM   1582  H   ALA J  99     -53.448  33.719  12.630  1.00  0.00           H  
ATOM   1583  HA  ALA J  99     -53.046  32.615  10.072  1.00  0.00           H  
ATOM   1584 1HB  ALA J  99     -52.366  34.861   9.463  1.00  0.00           H  
ATOM   1585 2HB  ALA J  99     -53.776  34.890  10.503  1.00  0.00           H  
ATOM   1586 3HB  ALA J  99     -52.186  35.284  11.146  1.00  0.00           H  
ATOM   1587  N   ARG J 100     -50.276  33.124  11.753  1.00  0.00           N  
ATOM   1588  CA  ARG J 100     -48.861  32.785  11.764  1.00  0.00           C  
ATOM   1589  C   ARG J 100     -48.676  31.259  11.768  1.00  0.00           C  
ATOM   1590  O   ARG J 100     -47.782  30.744  11.086  1.00  0.00           O  
ATOM   1591  CB  ARG J 100     -48.156  33.426  12.953  1.00  0.00           C  
ATOM   1592  CG  ARG J 100     -48.033  34.957  12.855  1.00  0.00           C  
ATOM   1593  CD  ARG J 100     -47.328  35.576  14.021  1.00  0.00           C  
ATOM   1594  NE  ARG J 100     -45.923  35.185  14.060  1.00  0.00           N  
ATOM   1595  CZ  ARG J 100     -45.038  35.515  15.028  1.00  0.00           C  
ATOM   1596  NH1 ARG J 100     -45.392  36.268  16.051  1.00  0.00           N  
ATOM   1597  NH2 ARG J 100     -43.790  35.078  14.944  1.00  0.00           N  
ATOM   1598  H   ARG J 100     -50.697  33.601  12.557  1.00  0.00           H  
ATOM   1599  HA  ARG J 100     -48.408  33.186  10.858  1.00  0.00           H  
ATOM   1600 1HB  ARG J 100     -48.706  33.196  13.864  1.00  0.00           H  
ATOM   1601 2HB  ARG J 100     -47.157  33.007  13.058  1.00  0.00           H  
ATOM   1602 1HG  ARG J 100     -47.480  35.216  11.954  1.00  0.00           H  
ATOM   1603 2HG  ARG J 100     -49.026  35.395  12.800  1.00  0.00           H  
ATOM   1604 1HD  ARG J 100     -47.383  36.665  13.944  1.00  0.00           H  
ATOM   1605 2HD  ARG J 100     -47.803  35.258  14.950  1.00  0.00           H  
ATOM   1606  HE  ARG J 100     -45.586  34.609  13.302  1.00  0.00           H  
ATOM   1607 1HH1 ARG J 100     -46.351  36.637  16.149  1.00  0.00           H  
ATOM   1608 2HH1 ARG J 100     -44.717  36.502  16.759  1.00  0.00           H  
ATOM   1609 1HH2 ARG J 100     -43.506  34.503  14.163  1.00  0.00           H  
ATOM   1610 2HH2 ARG J 100     -43.122  35.321  15.661  1.00  0.00           H  
ATOM   1611  N   GLU J 101     -49.545  30.534  12.488  1.00  0.00           N  
ATOM   1612  CA  GLU J 101     -49.464  29.070  12.505  1.00  0.00           C  
ATOM   1613  C   GLU J 101     -49.865  28.500  11.133  1.00  0.00           C  
ATOM   1614  O   GLU J 101     -49.304  27.498  10.676  1.00  0.00           O  
ATOM   1615  CB  GLU J 101     -50.320  28.488  13.628  1.00  0.00           C  
ATOM   1616  CG  GLU J 101     -49.800  28.777  15.046  1.00  0.00           C  
ATOM   1617  CD  GLU J 101     -48.426  28.175  15.316  1.00  0.00           C  
ATOM   1618  OE1 GLU J 101     -48.246  27.012  15.058  1.00  0.00           O  
ATOM   1619  OE2 GLU J 101     -47.550  28.889  15.775  1.00  0.00           O  
ATOM   1620  H   GLU J 101     -50.245  31.021  13.060  1.00  0.00           H  
ATOM   1621  HA  GLU J 101     -48.432  28.789  12.696  1.00  0.00           H  
ATOM   1622 1HB  GLU J 101     -51.322  28.901  13.555  1.00  0.00           H  
ATOM   1623 2HB  GLU J 101     -50.389  27.414  13.512  1.00  0.00           H  
ATOM   1624 1HG  GLU J 101     -49.741  29.856  15.178  1.00  0.00           H  
ATOM   1625 2HG  GLU J 101     -50.518  28.390  15.768  1.00  0.00           H  
ATOM   1626  N   LEU J 102     -50.817  29.156  10.467  1.00  0.00           N  
ATOM   1627  CA  LEU J 102     -51.225  28.782   9.119  1.00  0.00           C  
ATOM   1628  C   LEU J 102     -50.088  29.016   8.139  1.00  0.00           C  
ATOM   1629  O   LEU J 102     -49.892  28.218   7.218  1.00  0.00           O  
ATOM   1630  CB  LEU J 102     -52.458  29.561   8.723  1.00  0.00           C  
ATOM   1631  CG  LEU J 102     -53.741  29.151   9.381  1.00  0.00           C  
ATOM   1632  CD1 LEU J 102     -54.782  30.132   9.146  1.00  0.00           C  
ATOM   1633  CD2 LEU J 102     -54.167  27.895   8.753  1.00  0.00           C  
ATOM   1634  H   LEU J 102     -51.285  29.938  10.931  1.00  0.00           H  
ATOM   1635  HA  LEU J 102     -51.470  27.722   9.112  1.00  0.00           H  
ATOM   1636 1HB  LEU J 102     -52.281  30.577   9.008  1.00  0.00           H  
ATOM   1637 2HB  LEU J 102     -52.587  29.501   7.644  1.00  0.00           H  
ATOM   1638  HG  LEU J 102     -53.603  29.037  10.449  1.00  0.00           H  
ATOM   1639 1HD1 LEU J 102     -55.690  29.771   9.598  1.00  0.00           H  
ATOM   1640 2HD1 LEU J 102     -54.513  31.070   9.579  1.00  0.00           H  
ATOM   1641 3HD1 LEU J 102     -54.913  30.237   8.086  1.00  0.00           H  
ATOM   1642 1HD2 LEU J 102     -55.110  27.572   9.183  1.00  0.00           H  
ATOM   1643 2HD2 LEU J 102     -54.300  28.066   7.678  1.00  0.00           H  
ATOM   1644 3HD2 LEU J 102     -53.404  27.137   8.911  1.00  0.00           H  
ATOM   1645  N   LYS J 103     -49.316  30.095   8.346  1.00  0.00           N  
ATOM   1646  CA  LYS J 103     -48.160  30.349   7.502  1.00  0.00           C  
ATOM   1647  C   LYS J 103     -47.153  29.228   7.688  1.00  0.00           C  
ATOM   1648  O   LYS J 103     -46.625  28.718   6.704  1.00  0.00           O  
ATOM   1649  CB  LYS J 103     -47.490  31.684   7.823  1.00  0.00           C  
ATOM   1650  CG  LYS J 103     -46.394  32.107   6.814  1.00  0.00           C  
ATOM   1651  CD  LYS J 103     -44.986  31.698   7.295  1.00  0.00           C  
ATOM   1652  CE  LYS J 103     -43.900  32.171   6.320  1.00  0.00           C  
ATOM   1653  NZ  LYS J 103     -42.505  31.843   6.792  1.00  0.00           N  
ATOM   1654  H   LYS J 103     -49.563  30.762   9.081  1.00  0.00           H  
ATOM   1655  HA  LYS J 103     -48.480  30.357   6.462  1.00  0.00           H  
ATOM   1656 1HB  LYS J 103     -48.235  32.455   7.902  1.00  0.00           H  
ATOM   1657 2HB  LYS J 103     -47.011  31.611   8.798  1.00  0.00           H  
ATOM   1658 1HG  LYS J 103     -46.585  31.635   5.848  1.00  0.00           H  
ATOM   1659 2HG  LYS J 103     -46.422  33.188   6.677  1.00  0.00           H  
ATOM   1660 1HD  LYS J 103     -44.796  32.123   8.280  1.00  0.00           H  
ATOM   1661 2HD  LYS J 103     -44.932  30.608   7.375  1.00  0.00           H  
ATOM   1662 1HE  LYS J 103     -44.062  31.683   5.362  1.00  0.00           H  
ATOM   1663 2HE  LYS J 103     -43.985  33.250   6.185  1.00  0.00           H  
ATOM   1664 1HZ  LYS J 103     -41.843  32.165   6.106  1.00  0.00           H  
ATOM   1665 2HZ  LYS J 103     -42.325  32.293   7.669  1.00  0.00           H  
ATOM   1666 3HZ  LYS J 103     -42.373  30.826   6.913  1.00  0.00           H  
ATOM   1667  N   LYS J 104     -46.931  28.785   8.939  1.00  0.00           N  
ATOM   1668  CA  LYS J 104     -45.989  27.688   9.176  1.00  0.00           C  
ATOM   1669  C   LYS J 104     -46.436  26.441   8.416  1.00  0.00           C  
ATOM   1670  O   LYS J 104     -45.612  25.771   7.784  1.00  0.00           O  
ATOM   1671  CB  LYS J 104     -45.877  27.362  10.666  1.00  0.00           C  
ATOM   1672  CG  LYS J 104     -45.165  28.406  11.514  1.00  0.00           C  
ATOM   1673  CD  LYS J 104     -45.196  27.999  12.987  1.00  0.00           C  
ATOM   1674  CE  LYS J 104     -44.549  29.032  13.887  1.00  0.00           C  
ATOM   1675  NZ  LYS J 104     -44.727  28.682  15.327  1.00  0.00           N  
ATOM   1676  H   LYS J 104     -47.386  29.260   9.726  1.00  0.00           H  
ATOM   1677  HA  LYS J 104     -45.008  27.983   8.802  1.00  0.00           H  
ATOM   1678 1HB  LYS J 104     -46.869  27.228  11.084  1.00  0.00           H  
ATOM   1679 2HB  LYS J 104     -45.349  26.418  10.788  1.00  0.00           H  
ATOM   1680 1HG  LYS J 104     -44.132  28.509  11.184  1.00  0.00           H  
ATOM   1681 2HG  LYS J 104     -45.667  29.365  11.399  1.00  0.00           H  
ATOM   1682 1HD  LYS J 104     -46.232  27.866  13.302  1.00  0.00           H  
ATOM   1683 2HD  LYS J 104     -44.680  27.051  13.112  1.00  0.00           H  
ATOM   1684 1HE  LYS J 104     -43.485  29.085  13.664  1.00  0.00           H  
ATOM   1685 2HE  LYS J 104     -45.001  30.008  13.703  1.00  0.00           H  
ATOM   1686 1HZ  LYS J 104     -44.296  29.380  15.908  1.00  0.00           H  
ATOM   1687 2HZ  LYS J 104     -45.747  28.651  15.531  1.00  0.00           H  
ATOM   1688 3HZ  LYS J 104     -44.319  27.784  15.520  1.00  0.00           H  
ATOM   1689  N   VAL J 105     -47.749  26.175   8.406  1.00  0.00           N  
ATOM   1690  CA  VAL J 105     -48.246  25.034   7.651  1.00  0.00           C  
ATOM   1691  C   VAL J 105     -47.971  25.234   6.174  1.00  0.00           C  
ATOM   1692  O   VAL J 105     -47.476  24.325   5.512  1.00  0.00           O  
ATOM   1693  CB  VAL J 105     -49.769  24.833   7.834  1.00  0.00           C  
ATOM   1694  CG1 VAL J 105     -50.264  23.796   6.854  1.00  0.00           C  
ATOM   1695  CG2 VAL J 105     -50.075  24.373   9.250  1.00  0.00           C  
ATOM   1696  H   VAL J 105     -48.383  26.751   8.968  1.00  0.00           H  
ATOM   1697  HA  VAL J 105     -47.728  24.140   7.991  1.00  0.00           H  
ATOM   1698  HB  VAL J 105     -50.283  25.768   7.627  1.00  0.00           H  
ATOM   1699 1HG1 VAL J 105     -51.323  23.667   6.969  1.00  0.00           H  
ATOM   1700 2HG1 VAL J 105     -50.049  24.133   5.852  1.00  0.00           H  
ATOM   1701 3HG1 VAL J 105     -49.765  22.863   7.044  1.00  0.00           H  
ATOM   1702 1HG2 VAL J 105     -51.151  24.234   9.363  1.00  0.00           H  
ATOM   1703 2HG2 VAL J 105     -49.566  23.431   9.441  1.00  0.00           H  
ATOM   1704 3HG2 VAL J 105     -49.731  25.125   9.958  1.00  0.00           H  
ATOM   1705  N   ALA J 106     -48.258  26.428   5.659  1.00  0.00           N  
ATOM   1706  CA  ALA J 106     -48.040  26.709   4.251  1.00  0.00           C  
ATOM   1707  C   ALA J 106     -46.583  26.594   3.848  1.00  0.00           C  
ATOM   1708  O   ALA J 106     -46.288  26.104   2.758  1.00  0.00           O  
ATOM   1709  CB  ALA J 106     -48.504  28.089   3.921  1.00  0.00           C  
ATOM   1710  H   ALA J 106     -48.665  27.149   6.261  1.00  0.00           H  
ATOM   1711  HA  ALA J 106     -48.616  25.989   3.682  1.00  0.00           H  
ATOM   1712 1HB  ALA J 106     -48.369  28.267   2.857  1.00  0.00           H  
ATOM   1713 2HB  ALA J 106     -49.539  28.187   4.183  1.00  0.00           H  
ATOM   1714 3HB  ALA J 106     -47.923  28.809   4.487  1.00  0.00           H  
ATOM   1715  N   GLU J 107     -45.672  27.031   4.720  1.00  0.00           N  
ATOM   1716  CA  GLU J 107     -44.246  26.973   4.427  1.00  0.00           C  
ATOM   1717  C   GLU J 107     -43.814  25.524   4.322  1.00  0.00           C  
ATOM   1718  O   GLU J 107     -43.065  25.147   3.416  1.00  0.00           O  
ATOM   1719  CB  GLU J 107     -43.424  27.702   5.498  1.00  0.00           C  
ATOM   1720  CG  GLU J 107     -41.908  27.751   5.207  1.00  0.00           C  
ATOM   1721  CD  GLU J 107     -41.102  28.579   6.208  1.00  0.00           C  
ATOM   1722  OE1 GLU J 107     -41.680  29.127   7.133  1.00  0.00           O  
ATOM   1723  OE2 GLU J 107     -39.911  28.674   6.036  1.00  0.00           O  
ATOM   1724  H   GLU J 107     -45.990  27.443   5.596  1.00  0.00           H  
ATOM   1725  HA  GLU J 107     -44.069  27.459   3.467  1.00  0.00           H  
ATOM   1726 1HB  GLU J 107     -43.788  28.728   5.590  1.00  0.00           H  
ATOM   1727 2HB  GLU J 107     -43.575  27.214   6.463  1.00  0.00           H  
ATOM   1728 1HG  GLU J 107     -41.525  26.729   5.205  1.00  0.00           H  
ATOM   1729 2HG  GLU J 107     -41.766  28.163   4.206  1.00  0.00           H  
ATOM   1730  N   LEU J 108     -44.311  24.699   5.236  1.00  0.00           N  
ATOM   1731  CA  LEU J 108     -43.982  23.293   5.208  1.00  0.00           C  
ATOM   1732  C   LEU J 108     -44.642  22.611   3.996  1.00  0.00           C  
ATOM   1733  O   LEU J 108     -44.027  21.738   3.379  1.00  0.00           O  
ATOM   1734  CB  LEU J 108     -44.371  22.674   6.535  1.00  0.00           C  
ATOM   1735  CG  LEU J 108     -43.521  23.157   7.733  1.00  0.00           C  
ATOM   1736  CD1 LEU J 108     -44.098  22.623   9.044  1.00  0.00           C  
ATOM   1737  CD2 LEU J 108     -42.094  22.691   7.533  1.00  0.00           C  
ATOM   1738  H   LEU J 108     -44.912  25.065   5.983  1.00  0.00           H  
ATOM   1739  HA  LEU J 108     -42.904  23.197   5.102  1.00  0.00           H  
ATOM   1740 1HB  LEU J 108     -45.402  22.942   6.731  1.00  0.00           H  
ATOM   1741 2HB  LEU J 108     -44.272  21.599   6.463  1.00  0.00           H  
ATOM   1742  HG  LEU J 108     -43.546  24.248   7.776  1.00  0.00           H  
ATOM   1743 1HD1 LEU J 108     -43.496  22.981   9.878  1.00  0.00           H  
ATOM   1744 2HD1 LEU J 108     -45.123  22.981   9.157  1.00  0.00           H  
ATOM   1745 3HD1 LEU J 108     -44.084  21.537   9.032  1.00  0.00           H  
ATOM   1746 1HD2 LEU J 108     -41.479  23.036   8.365  1.00  0.00           H  
ATOM   1747 2HD2 LEU J 108     -42.071  21.599   7.489  1.00  0.00           H  
ATOM   1748 3HD2 LEU J 108     -41.706  23.101   6.599  1.00  0.00           H  
ATOM   1749  N   LEU J 109     -45.860  23.046   3.613  1.00  0.00           N  
ATOM   1750  CA  LEU J 109     -46.513  22.504   2.420  1.00  0.00           C  
ATOM   1751  C   LEU J 109     -45.693  22.900   1.186  1.00  0.00           C  
ATOM   1752  O   LEU J 109     -45.521  22.089   0.282  1.00  0.00           O  
ATOM   1753  CB  LEU J 109     -47.976  22.996   2.286  1.00  0.00           C  
ATOM   1754  CG  LEU J 109     -49.022  22.437   3.326  1.00  0.00           C  
ATOM   1755  CD1 LEU J 109     -50.345  23.179   3.193  1.00  0.00           C  
ATOM   1756  CD2 LEU J 109     -49.267  20.978   3.071  1.00  0.00           C  
ATOM   1757  H   LEU J 109     -46.349  23.741   4.179  1.00  0.00           H  
ATOM   1758  HA  LEU J 109     -46.526  21.418   2.493  1.00  0.00           H  
ATOM   1759 1HB  LEU J 109     -47.968  24.070   2.389  1.00  0.00           H  
ATOM   1760 2HB  LEU J 109     -48.339  22.761   1.286  1.00  0.00           H  
ATOM   1761  HG  LEU J 109     -48.638  22.573   4.327  1.00  0.00           H  
ATOM   1762 1HD1 LEU J 109     -51.059  22.785   3.916  1.00  0.00           H  
ATOM   1763 2HD1 LEU J 109     -50.202  24.237   3.375  1.00  0.00           H  
ATOM   1764 3HD1 LEU J 109     -50.728  23.033   2.198  1.00  0.00           H  
ATOM   1765 1HD2 LEU J 109     -49.987  20.598   3.800  1.00  0.00           H  
ATOM   1766 2HD2 LEU J 109     -49.668  20.854   2.070  1.00  0.00           H  
ATOM   1767 3HD2 LEU J 109     -48.340  20.426   3.156  1.00  0.00           H  
ATOM   1768  N   GLN J 110     -45.132  24.117   1.168  1.00  0.00           N  
ATOM   1769  CA  GLN J 110     -44.307  24.553   0.046  1.00  0.00           C  
ATOM   1770  C   GLN J 110     -43.035  23.714  -0.065  1.00  0.00           C  
ATOM   1771  O   GLN J 110     -42.676  23.272  -1.165  1.00  0.00           O  
ATOM   1772  CB  GLN J 110     -43.956  26.034   0.231  1.00  0.00           C  
ATOM   1773  CG  GLN J 110     -43.078  26.667  -0.820  1.00  0.00           C  
ATOM   1774  CD  GLN J 110     -43.655  26.693  -2.161  1.00  0.00           C  
ATOM   1775  OE1 GLN J 110     -44.839  26.458  -2.350  1.00  0.00           O  
ATOM   1776  NE2 GLN J 110     -42.819  27.011  -3.129  1.00  0.00           N  
ATOM   1777  H   GLN J 110     -45.319  24.772   1.930  1.00  0.00           H  
ATOM   1778  HA  GLN J 110     -44.882  24.433  -0.872  1.00  0.00           H  
ATOM   1779 1HB  GLN J 110     -44.877  26.615   0.300  1.00  0.00           H  
ATOM   1780 2HB  GLN J 110     -43.442  26.159   1.177  1.00  0.00           H  
ATOM   1781 1HG  GLN J 110     -42.888  27.699  -0.516  1.00  0.00           H  
ATOM   1782 2HG  GLN J 110     -42.141  26.114  -0.858  1.00  0.00           H  
ATOM   1783 1HE2 GLN J 110     -43.127  27.071  -4.079  1.00  0.00           H  
ATOM   1784 2HE2 GLN J 110     -41.868  27.222  -2.921  1.00  0.00           H  
ATOM   1785  N   GLU J 111     -42.399  23.411   1.072  1.00  0.00           N  
ATOM   1786  CA  GLU J 111     -41.197  22.590   1.018  1.00  0.00           C  
ATOM   1787  C   GLU J 111     -41.549  21.175   0.581  1.00  0.00           C  
ATOM   1788  O   GLU J 111     -40.824  20.561  -0.211  1.00  0.00           O  
ATOM   1789  CB  GLU J 111     -40.476  22.572   2.372  1.00  0.00           C  
ATOM   1790  CG  GLU J 111     -39.800  23.903   2.760  1.00  0.00           C  
ATOM   1791  CD  GLU J 111     -38.682  24.287   1.805  1.00  0.00           C  
ATOM   1792  OE1 GLU J 111     -37.863  23.453   1.513  1.00  0.00           O  
ATOM   1793  OE2 GLU J 111     -38.652  25.415   1.348  1.00  0.00           O  
ATOM   1794  H   GLU J 111     -42.727  23.805   1.961  1.00  0.00           H  
ATOM   1795  HA  GLU J 111     -40.525  23.013   0.279  1.00  0.00           H  
ATOM   1796 1HB  GLU J 111     -41.200  22.329   3.156  1.00  0.00           H  
ATOM   1797 2HB  GLU J 111     -39.719  21.790   2.372  1.00  0.00           H  
ATOM   1798 1HG  GLU J 111     -40.555  24.691   2.756  1.00  0.00           H  
ATOM   1799 2HG  GLU J 111     -39.407  23.821   3.772  1.00  0.00           H  
ATOM   1800  N   LEU J 112     -42.701  20.686   1.031  1.00  0.00           N  
ATOM   1801  CA  LEU J 112     -43.136  19.361   0.659  1.00  0.00           C  
ATOM   1802  C   LEU J 112     -43.463  19.301  -0.816  1.00  0.00           C  
ATOM   1803  O   LEU J 112     -43.141  18.316  -1.478  1.00  0.00           O  
ATOM   1804  CB  LEU J 112     -44.352  18.942   1.458  1.00  0.00           C  
ATOM   1805  CG  LEU J 112     -44.816  17.563   1.165  1.00  0.00           C  
ATOM   1806  CD1 LEU J 112     -43.719  16.600   1.445  1.00  0.00           C  
ATOM   1807  CD2 LEU J 112     -45.975  17.269   1.997  1.00  0.00           C  
ATOM   1808  H   LEU J 112     -43.260  21.225   1.697  1.00  0.00           H  
ATOM   1809  HA  LEU J 112     -42.331  18.664   0.866  1.00  0.00           H  
ATOM   1810 1HB  LEU J 112     -44.115  19.012   2.524  1.00  0.00           H  
ATOM   1811 2HB  LEU J 112     -45.165  19.630   1.241  1.00  0.00           H  
ATOM   1812  HG  LEU J 112     -45.072  17.473   0.117  1.00  0.00           H  
ATOM   1813 1HD1 LEU J 112     -44.068  15.595   1.226  1.00  0.00           H  
ATOM   1814 2HD1 LEU J 112     -42.871  16.842   0.817  1.00  0.00           H  
ATOM   1815 3HD1 LEU J 112     -43.429  16.664   2.492  1.00  0.00           H  
ATOM   1816 1HD2 LEU J 112     -46.281  16.257   1.780  1.00  0.00           H  
ATOM   1817 2HD2 LEU J 112     -45.693  17.356   3.044  1.00  0.00           H  
ATOM   1818 3HD2 LEU J 112     -46.779  17.969   1.777  1.00  0.00           H  
ATOM   1819  N   ALA J 113     -44.097  20.346  -1.346  1.00  0.00           N  
ATOM   1820  CA  ALA J 113     -44.452  20.369  -2.749  1.00  0.00           C  
ATOM   1821  C   ALA J 113     -43.222  20.260  -3.617  1.00  0.00           C  
ATOM   1822  O   ALA J 113     -43.253  19.580  -4.653  1.00  0.00           O  
ATOM   1823  CB  ALA J 113     -45.146  21.654  -3.100  1.00  0.00           C  
ATOM   1824  H   ALA J 113     -44.369  21.126  -0.749  1.00  0.00           H  
ATOM   1825  HA  ALA J 113     -45.107  19.524  -2.946  1.00  0.00           H  
ATOM   1826 1HB  ALA J 113     -45.402  21.618  -4.140  1.00  0.00           H  
ATOM   1827 2HB  ALA J 113     -46.025  21.788  -2.513  1.00  0.00           H  
ATOM   1828 3HB  ALA J 113     -44.470  22.483  -2.907  1.00  0.00           H  
ATOM   1829  N   LYS J 114     -42.133  20.930  -3.195  1.00  0.00           N  
ATOM   1830  CA  LYS J 114     -40.866  20.896  -3.919  1.00  0.00           C  
ATOM   1831  C   LYS J 114     -40.216  19.516  -3.854  1.00  0.00           C  
ATOM   1832  O   LYS J 114     -39.706  19.025  -4.862  1.00  0.00           O  
ATOM   1833  CB  LYS J 114     -39.899  21.957  -3.382  1.00  0.00           C  
ATOM   1834  CG  LYS J 114     -40.277  23.412  -3.722  1.00  0.00           C  
ATOM   1835  CD  LYS J 114     -39.149  24.388  -3.344  1.00  0.00           C  
ATOM   1836  CE  LYS J 114     -39.048  24.538  -1.833  1.00  0.00           C  
ATOM   1837  NZ  LYS J 114     -38.032  25.549  -1.406  1.00  0.00           N  
ATOM   1838  H   LYS J 114     -42.207  21.505  -2.346  1.00  0.00           H  
ATOM   1839  HA  LYS J 114     -41.059  21.118  -4.963  1.00  0.00           H  
ATOM   1840 1HB  LYS J 114     -39.848  21.877  -2.293  1.00  0.00           H  
ATOM   1841 2HB  LYS J 114     -38.900  21.767  -3.770  1.00  0.00           H  
ATOM   1842 1HG  LYS J 114     -40.473  23.496  -4.794  1.00  0.00           H  
ATOM   1843 2HG  LYS J 114     -41.185  23.689  -3.186  1.00  0.00           H  
ATOM   1844 1HD  LYS J 114     -38.200  24.020  -3.733  1.00  0.00           H  
ATOM   1845 2HD  LYS J 114     -39.353  25.363  -3.790  1.00  0.00           H  
ATOM   1846 1HE  LYS J 114     -40.023  24.840  -1.450  1.00  0.00           H  
ATOM   1847 2HE  LYS J 114     -38.784  23.574  -1.397  1.00  0.00           H  
ATOM   1848 1HZ  LYS J 114     -38.063  25.569  -0.371  1.00  0.00           H  
ATOM   1849 2HZ  LYS J 114     -37.114  25.280  -1.718  1.00  0.00           H  
ATOM   1850 3HZ  LYS J 114     -38.265  26.454  -1.770  1.00  0.00           H  
ATOM   1851  N   LYS J 115     -40.271  18.870  -2.682  1.00  0.00           N  
ATOM   1852  CA  LYS J 115     -39.700  17.532  -2.531  1.00  0.00           C  
ATOM   1853  C   LYS J 115     -40.515  16.482  -3.291  1.00  0.00           C  
ATOM   1854  O   LYS J 115     -39.964  15.552  -3.883  1.00  0.00           O  
ATOM   1855  CB  LYS J 115     -39.633  17.132  -1.054  1.00  0.00           C  
ATOM   1856  CG  LYS J 115     -38.617  17.905  -0.212  1.00  0.00           C  
ATOM   1857  CD  LYS J 115     -38.465  17.293   1.187  1.00  0.00           C  
ATOM   1858  CE  LYS J 115     -39.732  17.476   2.024  1.00  0.00           C  
ATOM   1859  NZ  LYS J 115     -39.552  17.011   3.436  1.00  0.00           N  
ATOM   1860  H   LYS J 115     -40.686  19.340  -1.871  1.00  0.00           H  
ATOM   1861  HA  LYS J 115     -38.692  17.540  -2.942  1.00  0.00           H  
ATOM   1862 1HB  LYS J 115     -40.617  17.268  -0.602  1.00  0.00           H  
ATOM   1863 2HB  LYS J 115     -39.383  16.082  -0.988  1.00  0.00           H  
ATOM   1864 1HG  LYS J 115     -37.650  17.892  -0.713  1.00  0.00           H  
ATOM   1865 2HG  LYS J 115     -38.937  18.939  -0.114  1.00  0.00           H  
ATOM   1866 1HD  LYS J 115     -38.253  16.228   1.096  1.00  0.00           H  
ATOM   1867 2HD  LYS J 115     -37.631  17.770   1.701  1.00  0.00           H  
ATOM   1868 1HE  LYS J 115     -40.021  18.529   2.029  1.00  0.00           H  
ATOM   1869 2HE  LYS J 115     -40.529  16.896   1.569  1.00  0.00           H  
ATOM   1870 1HZ  LYS J 115     -40.445  17.128   3.949  1.00  0.00           H  
ATOM   1871 2HZ  LYS J 115     -39.304  16.038   3.443  1.00  0.00           H  
ATOM   1872 3HZ  LYS J 115     -38.830  17.545   3.890  1.00  0.00           H  
ATOM   1873  N   ALA J 116     -41.840  16.634  -3.254  1.00  0.00           N  
ATOM   1874  CA  ALA J 116     -42.770  15.719  -3.894  1.00  0.00           C  
ATOM   1875  C   ALA J 116     -42.935  15.977  -5.396  1.00  0.00           C  
ATOM   1876  O   ALA J 116     -43.223  15.047  -6.149  1.00  0.00           O  
ATOM   1877  CB  ALA J 116     -44.128  15.815  -3.207  1.00  0.00           C  
ATOM   1878  H   ALA J 116     -42.226  17.412  -2.728  1.00  0.00           H  
ATOM   1879  HA  ALA J 116     -42.378  14.713  -3.775  1.00  0.00           H  
ATOM   1880 1HB  ALA J 116     -44.803  15.104  -3.656  1.00  0.00           H  
ATOM   1881 2HB  ALA J 116     -44.019  15.596  -2.143  1.00  0.00           H  
ATOM   1882 3HB  ALA J 116     -44.520  16.825  -3.329  1.00  0.00           H  
ATOM   1883  N   GLY J 117     -42.780  17.234  -5.840  1.00  0.00           N  
ATOM   1884  CA  GLY J 117     -43.007  17.589  -7.243  1.00  0.00           C  
ATOM   1885  C   GLY J 117     -44.506  17.642  -7.552  1.00  0.00           C  
ATOM   1886  O   GLY J 117     -44.934  17.316  -8.662  1.00  0.00           O  
ATOM   1887  H   GLY J 117     -42.537  17.978  -5.194  1.00  0.00           H  
ATOM   1888 1HA  GLY J 117     -42.552  18.559  -7.442  1.00  0.00           H  
ATOM   1889 2HA  GLY J 117     -42.517  16.861  -7.886  1.00  0.00           H  
ATOM   1890  N   VAL J 118     -45.295  18.021  -6.540  1.00  0.00           N  
ATOM   1891  CA  VAL J 118     -46.758  18.031  -6.639  1.00  0.00           C  
ATOM   1892  C   VAL J 118     -47.504  19.395  -6.580  1.00  0.00           C  
ATOM   1893  O   VAL J 118     -47.597  20.002  -5.504  1.00  0.00           O  
ATOM   1894  CB  VAL J 118     -47.288  17.118  -5.537  1.00  0.00           C  
ATOM   1895  CG1 VAL J 118     -48.749  17.111  -5.521  1.00  0.00           C  
ATOM   1896  CG2 VAL J 118     -46.813  15.718  -5.828  1.00  0.00           C  
ATOM   1897  H   VAL J 118     -44.815  18.318  -5.688  1.00  0.00           H  
ATOM   1898  HA  VAL J 118     -47.000  17.508  -7.554  1.00  0.00           H  
ATOM   1899  HB  VAL J 118     -46.928  17.449  -4.589  1.00  0.00           H  
ATOM   1900 1HG1 VAL J 118     -49.118  16.429  -4.750  1.00  0.00           H  
ATOM   1901 2HG1 VAL J 118     -49.119  18.099  -5.338  1.00  0.00           H  
ATOM   1902 3HG1 VAL J 118     -49.066  16.783  -6.475  1.00  0.00           H  
ATOM   1903 1HG2 VAL J 118     -47.177  15.073  -5.082  1.00  0.00           H  
ATOM   1904 2HG2 VAL J 118     -47.196  15.398  -6.799  1.00  0.00           H  
ATOM   1905 3HG2 VAL J 118     -45.738  15.678  -5.843  1.00  0.00           H  
ATOM   1906  N   PRO J 119     -48.059  19.883  -7.729  1.00  0.00           N  
ATOM   1907  CA  PRO J 119     -48.823  21.123  -7.901  1.00  0.00           C  
ATOM   1908  C   PRO J 119     -49.977  21.281  -6.925  1.00  0.00           C  
ATOM   1909  O   PRO J 119     -50.274  22.397  -6.489  1.00  0.00           O  
ATOM   1910  CB  PRO J 119     -49.365  20.984  -9.322  1.00  0.00           C  
ATOM   1911  CG  PRO J 119     -48.342  20.156 -10.036  1.00  0.00           C  
ATOM   1912  CD  PRO J 119     -47.893  19.137  -9.005  1.00  0.00           C  
ATOM   1913  HA  PRO J 119     -48.138  21.979  -7.829  1.00  0.00           H  
ATOM   1914 1HB  PRO J 119     -50.354  20.486  -9.293  1.00  0.00           H  
ATOM   1915 2HB  PRO J 119     -49.525  21.964  -9.756  1.00  0.00           H  
ATOM   1916 1HG  PRO J 119     -48.796  19.684 -10.922  1.00  0.00           H  
ATOM   1917 2HG  PRO J 119     -47.521  20.790 -10.399  1.00  0.00           H  
ATOM   1918 1HD  PRO J 119     -48.556  18.249  -9.034  1.00  0.00           H  
ATOM   1919 2HD  PRO J 119     -46.839  18.897  -9.204  1.00  0.00           H  
ATOM   1920  N   ALA J 120     -50.619  20.167  -6.556  1.00  0.00           N  
ATOM   1921  CA  ALA J 120     -51.717  20.197  -5.595  1.00  0.00           C  
ATOM   1922  C   ALA J 120     -51.251  20.676  -4.239  1.00  0.00           C  
ATOM   1923  O   ALA J 120     -52.044  21.209  -3.466  1.00  0.00           O  
ATOM   1924  CB  ALA J 120     -52.341  18.841  -5.446  1.00  0.00           C  
ATOM   1925  H   ALA J 120     -50.408  19.258  -6.988  1.00  0.00           H  
ATOM   1926  HA  ALA J 120     -52.469  20.894  -5.963  1.00  0.00           H  
ATOM   1927 1HB  ALA J 120     -53.167  18.882  -4.741  1.00  0.00           H  
ATOM   1928 2HB  ALA J 120     -52.702  18.518  -6.408  1.00  0.00           H  
ATOM   1929 3HB  ALA J 120     -51.588  18.167  -5.094  1.00  0.00           H  
ATOM   1930  N   ILE J 121     -49.985  20.435  -3.909  1.00  0.00           N  
ATOM   1931  CA  ILE J 121     -49.489  20.810  -2.609  1.00  0.00           C  
ATOM   1932  C   ILE J 121     -49.182  22.289  -2.676  1.00  0.00           C  
ATOM   1933  O   ILE J 121     -49.478  23.020  -1.733  1.00  0.00           O  
ATOM   1934  CB  ILE J 121     -48.299  19.996  -2.127  1.00  0.00           C  
ATOM   1935  CG1 ILE J 121     -48.694  18.572  -1.964  1.00  0.00           C  
ATOM   1936  CG2 ILE J 121     -47.880  20.530  -0.778  1.00  0.00           C  
ATOM   1937  CD1 ILE J 121     -47.548  17.668  -1.664  1.00  0.00           C  
ATOM   1938  H   ILE J 121     -49.334  20.036  -4.582  1.00  0.00           H  
ATOM   1939  HA  ILE J 121     -50.271  20.668  -1.881  1.00  0.00           H  
ATOM   1940  HB  ILE J 121     -47.501  20.048  -2.852  1.00  0.00           H  
ATOM   1941 1HG1 ILE J 121     -49.435  18.493  -1.181  1.00  0.00           H  
ATOM   1942 2HG1 ILE J 121     -49.143  18.251  -2.890  1.00  0.00           H  
ATOM   1943 1HG2 ILE J 121     -47.029  19.966  -0.400  1.00  0.00           H  
ATOM   1944 2HG2 ILE J 121     -47.609  21.572  -0.882  1.00  0.00           H  
ATOM   1945 3HG2 ILE J 121     -48.707  20.444  -0.085  1.00  0.00           H  
ATOM   1946 1HD1 ILE J 121     -47.904  16.657  -1.580  1.00  0.00           H  
ATOM   1947 2HD1 ILE J 121     -46.806  17.725  -2.437  1.00  0.00           H  
ATOM   1948 3HD1 ILE J 121     -47.111  17.979  -0.732  1.00  0.00           H  
ATOM   1949  N   LEU J 122     -48.635  22.750  -3.808  1.00  0.00           N  
ATOM   1950  CA  LEU J 122     -48.386  24.191  -3.921  1.00  0.00           C  
ATOM   1951  C   LEU J 122     -49.726  24.917  -3.774  1.00  0.00           C  
ATOM   1952  O   LEU J 122     -49.831  25.913  -3.053  1.00  0.00           O  
ATOM   1953  CB  LEU J 122     -47.811  24.559  -5.287  1.00  0.00           C  
ATOM   1954  CG  LEU J 122     -46.455  24.073  -5.566  1.00  0.00           C  
ATOM   1955  CD1 LEU J 122     -46.079  24.405  -6.974  1.00  0.00           C  
ATOM   1956  CD2 LEU J 122     -45.525  24.692  -4.602  1.00  0.00           C  
ATOM   1957  H   LEU J 122     -48.400  22.087  -4.551  1.00  0.00           H  
ATOM   1958  HA  LEU J 122     -47.708  24.506  -3.126  1.00  0.00           H  
ATOM   1959 1HB  LEU J 122     -48.464  24.153  -6.051  1.00  0.00           H  
ATOM   1960 2HB  LEU J 122     -47.802  25.643  -5.378  1.00  0.00           H  
ATOM   1961  HG  LEU J 122     -46.442  23.000  -5.470  1.00  0.00           H  
ATOM   1962 1HD1 LEU J 122     -45.104  24.047  -7.159  1.00  0.00           H  
ATOM   1963 2HD1 LEU J 122     -46.775  23.941  -7.660  1.00  0.00           H  
ATOM   1964 3HD1 LEU J 122     -46.092  25.480  -7.105  1.00  0.00           H  
ATOM   1965 1HD2 LEU J 122     -44.524  24.332  -4.775  1.00  0.00           H  
ATOM   1966 2HD2 LEU J 122     -45.552  25.775  -4.724  1.00  0.00           H  
ATOM   1967 3HD2 LEU J 122     -45.828  24.436  -3.589  1.00  0.00           H  
ATOM   1968  N   ARG J 123     -50.782  24.355  -4.380  1.00  0.00           N  
ATOM   1969  CA  ARG J 123     -52.106  24.933  -4.214  1.00  0.00           C  
ATOM   1970  C   ARG J 123     -52.473  24.877  -2.733  1.00  0.00           C  
ATOM   1971  O   ARG J 123     -52.983  25.849  -2.181  1.00  0.00           O  
ATOM   1972  CB  ARG J 123     -53.146  24.210  -5.059  1.00  0.00           C  
ATOM   1973  CG  ARG J 123     -54.569  24.781  -4.972  1.00  0.00           C  
ATOM   1974  CD  ARG J 123     -55.503  24.105  -5.934  1.00  0.00           C  
ATOM   1975  NE  ARG J 123     -56.873  24.631  -5.847  1.00  0.00           N  
ATOM   1976  CZ  ARG J 123     -57.865  24.118  -5.066  1.00  0.00           C  
ATOM   1977  NH1 ARG J 123     -57.678  23.054  -4.328  1.00  0.00           N  
ATOM   1978  NH2 ARG J 123     -59.059  24.674  -5.036  1.00  0.00           N  
ATOM   1979  H   ARG J 123     -50.647  23.540  -4.986  1.00  0.00           H  
ATOM   1980  HA  ARG J 123     -52.075  25.975  -4.531  1.00  0.00           H  
ATOM   1981 1HB  ARG J 123     -52.835  24.213  -6.101  1.00  0.00           H  
ATOM   1982 2HB  ARG J 123     -53.198  23.171  -4.743  1.00  0.00           H  
ATOM   1983 1HG  ARG J 123     -54.952  24.634  -3.961  1.00  0.00           H  
ATOM   1984 2HG  ARG J 123     -54.549  25.847  -5.199  1.00  0.00           H  
ATOM   1985 1HD  ARG J 123     -55.143  24.256  -6.951  1.00  0.00           H  
ATOM   1986 2HD  ARG J 123     -55.532  23.038  -5.715  1.00  0.00           H  
ATOM   1987  HE  ARG J 123     -57.091  25.452  -6.395  1.00  0.00           H  
ATOM   1988 1HH1 ARG J 123     -56.784  22.586  -4.315  1.00  0.00           H  
ATOM   1989 2HH1 ARG J 123     -58.478  22.712  -3.770  1.00  0.00           H  
ATOM   1990 1HH2 ARG J 123     -59.262  25.494  -5.589  1.00  0.00           H  
ATOM   1991 2HH2 ARG J 123     -59.778  24.242  -4.432  1.00  0.00           H  
ATOM   1992  N   GLY J 124     -52.144  23.773  -2.069  1.00  0.00           N  
ATOM   1993  CA  GLY J 124     -52.394  23.629  -0.648  1.00  0.00           C  
ATOM   1994  C   GLY J 124     -51.710  24.678   0.199  1.00  0.00           C  
ATOM   1995  O   GLY J 124     -52.276  25.144   1.198  1.00  0.00           O  
ATOM   1996  H   GLY J 124     -51.752  22.978  -2.573  1.00  0.00           H  
ATOM   1997 1HA  GLY J 124     -53.456  23.640  -0.462  1.00  0.00           H  
ATOM   1998 2HA  GLY J 124     -52.004  22.666  -0.346  1.00  0.00           H  
ATOM   1999  N   ALA J 125     -50.496  25.059  -0.184  1.00  0.00           N  
ATOM   2000  CA  ALA J 125     -49.801  26.092   0.556  1.00  0.00           C  
ATOM   2001  C   ALA J 125     -50.606  27.374   0.429  1.00  0.00           C  
ATOM   2002  O   ALA J 125     -50.817  28.089   1.415  1.00  0.00           O  
ATOM   2003  CB  ALA J 125     -48.381  26.267   0.045  1.00  0.00           C  
ATOM   2004  H   ALA J 125     -50.071  24.598  -0.992  1.00  0.00           H  
ATOM   2005  HA  ALA J 125     -49.772  25.808   1.602  1.00  0.00           H  
ATOM   2006 1HB  ALA J 125     -47.876  27.041   0.621  1.00  0.00           H  
ATOM   2007 2HB  ALA J 125     -47.837  25.330   0.149  1.00  0.00           H  
ATOM   2008 3HB  ALA J 125     -48.408  26.549  -1.005  1.00  0.00           H  
ATOM   2009  N   LEU J 126     -51.165  27.612  -0.769  1.00  0.00           N  
ATOM   2010  CA  LEU J 126     -51.937  28.824  -0.962  1.00  0.00           C  
ATOM   2011  C   LEU J 126     -53.195  28.762  -0.118  1.00  0.00           C  
ATOM   2012  O   LEU J 126     -53.564  29.748   0.508  1.00  0.00           O  
ATOM   2013  CB  LEU J 126     -52.394  29.011  -2.415  1.00  0.00           C  
ATOM   2014  CG  LEU J 126     -51.325  29.204  -3.443  1.00  0.00           C  
ATOM   2015  CD1 LEU J 126     -51.986  29.329  -4.830  1.00  0.00           C  
ATOM   2016  CD2 LEU J 126     -50.475  30.380  -3.055  1.00  0.00           C  
ATOM   2017  H   LEU J 126     -50.983  26.970  -1.550  1.00  0.00           H  
ATOM   2018  HA  LEU J 126     -51.341  29.677  -0.655  1.00  0.00           H  
ATOM   2019 1HB  LEU J 126     -52.991  28.165  -2.712  1.00  0.00           H  
ATOM   2020 2HB  LEU J 126     -53.037  29.893  -2.451  1.00  0.00           H  
ATOM   2021  HG  LEU J 126     -50.714  28.317  -3.484  1.00  0.00           H  
ATOM   2022 1HD1 LEU J 126     -51.229  29.448  -5.589  1.00  0.00           H  
ATOM   2023 2HD1 LEU J 126     -52.570  28.434  -5.037  1.00  0.00           H  
ATOM   2024 3HD1 LEU J 126     -52.644  30.199  -4.846  1.00  0.00           H  
ATOM   2025 1HD2 LEU J 126     -49.691  30.526  -3.796  1.00  0.00           H  
ATOM   2026 2HD2 LEU J 126     -51.104  31.249  -3.007  1.00  0.00           H  
ATOM   2027 3HD2 LEU J 126     -50.028  30.196  -2.079  1.00  0.00           H  
ATOM   2028  N   LEU J 127     -53.817  27.586  -0.030  1.00  0.00           N  
ATOM   2029  CA  LEU J 127     -55.070  27.473   0.709  1.00  0.00           C  
ATOM   2030  C   LEU J 127     -54.869  27.790   2.194  1.00  0.00           C  
ATOM   2031  O   LEU J 127     -55.666  28.522   2.793  1.00  0.00           O  
ATOM   2032  CB  LEU J 127     -55.631  26.049   0.541  1.00  0.00           C  
ATOM   2033  CG  LEU J 127     -56.115  25.684  -0.888  1.00  0.00           C  
ATOM   2034  CD1 LEU J 127     -56.444  24.183  -0.978  1.00  0.00           C  
ATOM   2035  CD2 LEU J 127     -57.327  26.517  -1.233  1.00  0.00           C  
ATOM   2036  H   LEU J 127     -53.443  26.795  -0.561  1.00  0.00           H  
ATOM   2037  HA  LEU J 127     -55.780  28.188   0.293  1.00  0.00           H  
ATOM   2038 1HB  LEU J 127     -54.865  25.334   0.833  1.00  0.00           H  
ATOM   2039 2HB  LEU J 127     -56.465  25.931   1.203  1.00  0.00           H  
ATOM   2040  HG  LEU J 127     -55.327  25.898  -1.594  1.00  0.00           H  
ATOM   2041 1HD1 LEU J 127     -56.764  23.954  -1.976  1.00  0.00           H  
ATOM   2042 2HD1 LEU J 127     -55.585  23.591  -0.741  1.00  0.00           H  
ATOM   2043 3HD1 LEU J 127     -57.228  23.933  -0.293  1.00  0.00           H  
ATOM   2044 1HD2 LEU J 127     -57.658  26.273  -2.243  1.00  0.00           H  
ATOM   2045 2HD2 LEU J 127     -58.129  26.304  -0.528  1.00  0.00           H  
ATOM   2046 3HD2 LEU J 127     -57.068  27.579  -1.181  1.00  0.00           H  
ATOM   2047  N   ALA J 128     -53.764  27.309   2.780  1.00  0.00           N  
ATOM   2048  CA  ALA J 128     -53.499  27.612   4.187  1.00  0.00           C  
ATOM   2049  C   ALA J 128     -53.296  29.128   4.365  1.00  0.00           C  
ATOM   2050  O   ALA J 128     -53.812  29.730   5.320  1.00  0.00           O  
ATOM   2051  CB  ALA J 128     -52.281  26.829   4.669  1.00  0.00           C  
ATOM   2052  H   ALA J 128     -53.132  26.705   2.240  1.00  0.00           H  
ATOM   2053  HA  ALA J 128     -54.369  27.321   4.773  1.00  0.00           H  
ATOM   2054 1HB  ALA J 128     -52.083  27.048   5.721  1.00  0.00           H  
ATOM   2055 2HB  ALA J 128     -52.462  25.763   4.546  1.00  0.00           H  
ATOM   2056 3HB  ALA J 128     -51.434  27.113   4.072  1.00  0.00           H  
ATOM   2057  N   LEU J 129     -52.615  29.747   3.390  1.00  0.00           N  
ATOM   2058  CA  LEU J 129     -52.338  31.175   3.404  1.00  0.00           C  
ATOM   2059  C   LEU J 129     -53.586  32.014   3.176  1.00  0.00           C  
ATOM   2060  O   LEU J 129     -53.752  33.044   3.816  1.00  0.00           O  
ATOM   2061  CB  LEU J 129     -51.300  31.489   2.345  1.00  0.00           C  
ATOM   2062  CG  LEU J 129     -49.962  30.932   2.635  1.00  0.00           C  
ATOM   2063  CD1 LEU J 129     -49.067  31.021   1.420  1.00  0.00           C  
ATOM   2064  CD2 LEU J 129     -49.343  31.692   3.808  1.00  0.00           C  
ATOM   2065  H   LEU J 129     -52.228  29.188   2.621  1.00  0.00           H  
ATOM   2066  HA  LEU J 129     -51.921  31.424   4.376  1.00  0.00           H  
ATOM   2067 1HB  LEU J 129     -51.630  31.067   1.411  1.00  0.00           H  
ATOM   2068 2HB  LEU J 129     -51.213  32.564   2.252  1.00  0.00           H  
ATOM   2069  HG  LEU J 129     -50.086  29.918   2.878  1.00  0.00           H  
ATOM   2070 1HD1 LEU J 129     -48.131  30.581   1.652  1.00  0.00           H  
ATOM   2071 2HD1 LEU J 129     -49.515  30.479   0.598  1.00  0.00           H  
ATOM   2072 3HD1 LEU J 129     -48.929  32.038   1.153  1.00  0.00           H  
ATOM   2073 1HD2 LEU J 129     -48.370  31.270   4.037  1.00  0.00           H  
ATOM   2074 2HD2 LEU J 129     -49.228  32.749   3.540  1.00  0.00           H  
ATOM   2075 3HD2 LEU J 129     -49.990  31.604   4.679  1.00  0.00           H  
ATOM   2076  N   GLU J 130     -54.512  31.571   2.327  1.00  0.00           N  
ATOM   2077  CA  GLU J 130     -55.700  32.388   2.099  1.00  0.00           C  
ATOM   2078  C   GLU J 130     -56.490  32.523   3.393  1.00  0.00           C  
ATOM   2079  O   GLU J 130     -57.000  33.606   3.705  1.00  0.00           O  
ATOM   2080  CB  GLU J 130     -56.591  31.813   0.987  1.00  0.00           C  
ATOM   2081  CG  GLU J 130     -55.983  31.922  -0.410  1.00  0.00           C  
ATOM   2082  CD  GLU J 130     -56.858  31.419  -1.531  1.00  0.00           C  
ATOM   2083  OE1 GLU J 130     -58.016  31.110  -1.317  1.00  0.00           O  
ATOM   2084  OE2 GLU J 130     -56.355  31.336  -2.625  1.00  0.00           O  
ATOM   2085  H   GLU J 130     -54.354  30.707   1.809  1.00  0.00           H  
ATOM   2086  HA  GLU J 130     -55.377  33.382   1.792  1.00  0.00           H  
ATOM   2087 1HB  GLU J 130     -56.777  30.754   1.190  1.00  0.00           H  
ATOM   2088 2HB  GLU J 130     -57.552  32.324   0.987  1.00  0.00           H  
ATOM   2089 1HG  GLU J 130     -55.755  32.955  -0.590  1.00  0.00           H  
ATOM   2090 2HG  GLU J 130     -55.051  31.386  -0.430  1.00  0.00           H  
ATOM   2091  N   VAL J 131     -56.531  31.447   4.184  1.00  0.00           N  
ATOM   2092  CA  VAL J 131     -57.244  31.498   5.452  1.00  0.00           C  
ATOM   2093  C   VAL J 131     -56.530  32.466   6.382  1.00  0.00           C  
ATOM   2094  O   VAL J 131     -57.166  33.284   7.057  1.00  0.00           O  
ATOM   2095  CB  VAL J 131     -57.266  30.129   6.122  1.00  0.00           C  
ATOM   2096  CG1 VAL J 131     -57.895  30.243   7.506  1.00  0.00           C  
ATOM   2097  CG2 VAL J 131     -57.968  29.188   5.259  1.00  0.00           C  
ATOM   2098  H   VAL J 131     -56.096  30.572   3.863  1.00  0.00           H  
ATOM   2099  HA  VAL J 131     -58.261  31.843   5.276  1.00  0.00           H  
ATOM   2100  HB  VAL J 131     -56.242  29.785   6.247  1.00  0.00           H  
ATOM   2101 1HG1 VAL J 131     -57.885  29.275   7.997  1.00  0.00           H  
ATOM   2102 2HG1 VAL J 131     -57.330  30.954   8.098  1.00  0.00           H  
ATOM   2103 3HG1 VAL J 131     -58.922  30.591   7.409  1.00  0.00           H  
ATOM   2104 1HG2 VAL J 131     -57.957  28.222   5.695  1.00  0.00           H  
ATOM   2105 2HG2 VAL J 131     -58.983  29.500   5.114  1.00  0.00           H  
ATOM   2106 3HG2 VAL J 131     -57.463  29.156   4.305  1.00  0.00           H  
ATOM   2107  N   ALA J 132     -55.197  32.361   6.412  1.00  0.00           N  
ATOM   2108  CA  ALA J 132     -54.370  33.213   7.246  1.00  0.00           C  
ATOM   2109  C   ALA J 132     -54.530  34.678   6.898  1.00  0.00           C  
ATOM   2110  O   ALA J 132     -54.593  35.527   7.789  1.00  0.00           O  
ATOM   2111  CB  ALA J 132     -52.928  32.830   7.064  1.00  0.00           C  
ATOM   2112  H   ALA J 132     -54.745  31.636   5.845  1.00  0.00           H  
ATOM   2113  HA  ALA J 132     -54.672  33.067   8.279  1.00  0.00           H  
ATOM   2114 1HB  ALA J 132     -52.307  33.427   7.694  1.00  0.00           H  
ATOM   2115 2HB  ALA J 132     -52.796  31.816   7.293  1.00  0.00           H  
ATOM   2116 3HB  ALA J 132     -52.659  32.992   6.038  1.00  0.00           H  
ATOM   2117  N   VAL J 133     -54.649  34.975   5.607  1.00  0.00           N  
ATOM   2118  CA  VAL J 133     -54.824  36.345   5.177  1.00  0.00           C  
ATOM   2119  C   VAL J 133     -56.151  36.870   5.648  1.00  0.00           C  
ATOM   2120  O   VAL J 133     -56.210  37.999   6.136  1.00  0.00           O  
ATOM   2121  CB  VAL J 133     -54.661  36.514   3.658  1.00  0.00           C  
ATOM   2122  CG1 VAL J 133     -55.083  37.925   3.255  1.00  0.00           C  
ATOM   2123  CG2 VAL J 133     -53.179  36.300   3.290  1.00  0.00           C  
ATOM   2124  H   VAL J 133     -54.575  34.229   4.915  1.00  0.00           H  
ATOM   2125  HA  VAL J 133     -54.047  36.948   5.642  1.00  0.00           H  
ATOM   2126  HB  VAL J 133     -55.290  35.792   3.131  1.00  0.00           H  
ATOM   2127 1HG1 VAL J 133     -54.955  38.056   2.178  1.00  0.00           H  
ATOM   2128 2HG1 VAL J 133     -56.130  38.078   3.516  1.00  0.00           H  
ATOM   2129 3HG1 VAL J 133     -54.477  38.648   3.786  1.00  0.00           H  
ATOM   2130 1HG2 VAL J 133     -53.047  36.428   2.231  1.00  0.00           H  
ATOM   2131 2HG2 VAL J 133     -52.568  37.028   3.818  1.00  0.00           H  
ATOM   2132 3HG2 VAL J 133     -52.869  35.301   3.574  1.00  0.00           H  
ATOM   2133  N   ARG J 134     -57.217  36.068   5.525  1.00  0.00           N  
ATOM   2134  CA  ARG J 134     -58.512  36.533   5.996  1.00  0.00           C  
ATOM   2135  C   ARG J 134     -58.467  36.780   7.506  1.00  0.00           C  
ATOM   2136  O   ARG J 134     -59.024  37.769   7.991  1.00  0.00           O  
ATOM   2137  CB  ARG J 134     -59.623  35.524   5.707  1.00  0.00           C  
ATOM   2138  CG  ARG J 134     -59.996  35.364   4.234  1.00  0.00           C  
ATOM   2139  CD  ARG J 134     -61.308  34.642   4.042  1.00  0.00           C  
ATOM   2140  NE  ARG J 134     -61.332  33.256   4.547  1.00  0.00           N  
ATOM   2141  CZ  ARG J 134     -60.976  32.149   3.847  1.00  0.00           C  
ATOM   2142  NH1 ARG J 134     -60.530  32.254   2.615  1.00  0.00           N  
ATOM   2143  NH2 ARG J 134     -61.100  30.952   4.407  1.00  0.00           N  
ATOM   2144  H   ARG J 134     -57.121  35.145   5.088  1.00  0.00           H  
ATOM   2145  HA  ARG J 134     -58.750  37.469   5.492  1.00  0.00           H  
ATOM   2146 1HB  ARG J 134     -59.311  34.543   6.068  1.00  0.00           H  
ATOM   2147 2HB  ARG J 134     -60.522  35.803   6.254  1.00  0.00           H  
ATOM   2148 1HG  ARG J 134     -60.073  36.349   3.775  1.00  0.00           H  
ATOM   2149 2HG  ARG J 134     -59.218  34.793   3.730  1.00  0.00           H  
ATOM   2150 1HD  ARG J 134     -62.092  35.198   4.557  1.00  0.00           H  
ATOM   2151 2HD  ARG J 134     -61.535  34.613   2.977  1.00  0.00           H  
ATOM   2152  HE  ARG J 134     -61.675  33.118   5.489  1.00  0.00           H  
ATOM   2153 1HH1 ARG J 134     -60.436  33.162   2.185  1.00  0.00           H  
ATOM   2154 2HH1 ARG J 134     -60.274  31.422   2.098  1.00  0.00           H  
ATOM   2155 1HH2 ARG J 134     -61.450  30.870   5.347  1.00  0.00           H  
ATOM   2156 2HH2 ARG J 134     -60.860  30.089   3.885  1.00  0.00           H  
ATOM   2157  N   ALA J 135     -57.785  35.896   8.252  1.00  0.00           N  
ATOM   2158  CA  ALA J 135     -57.693  36.054   9.700  1.00  0.00           C  
ATOM   2159  C   ALA J 135     -56.986  37.367  10.070  1.00  0.00           C  
ATOM   2160  O   ALA J 135     -57.422  38.100  10.969  1.00  0.00           O  
ATOM   2161  CB  ALA J 135     -56.953  34.863  10.293  1.00  0.00           C  
ATOM   2162  H   ALA J 135     -57.358  35.080   7.801  1.00  0.00           H  
ATOM   2163  HA  ALA J 135     -58.698  36.081  10.101  1.00  0.00           H  
ATOM   2164 1HB  ALA J 135     -56.901  34.953  11.369  1.00  0.00           H  
ATOM   2165 2HB  ALA J 135     -57.471  33.947  10.029  1.00  0.00           H  
ATOM   2166 3HB  ALA J 135     -55.957  34.834   9.887  1.00  0.00           H  
ATOM   2167  N   VAL J 136     -55.943  37.710   9.323  1.00  0.00           N  
ATOM   2168  CA  VAL J 136     -55.227  38.941   9.591  1.00  0.00           C  
ATOM   2169  C   VAL J 136     -56.038  40.159   9.153  1.00  0.00           C  
ATOM   2170  O   VAL J 136     -56.080  41.152   9.877  1.00  0.00           O  
ATOM   2171  CB  VAL J 136     -53.851  38.931   8.970  1.00  0.00           C  
ATOM   2172  CG1 VAL J 136     -53.236  40.197   9.155  1.00  0.00           C  
ATOM   2173  CG2 VAL J 136     -53.051  37.929   9.624  1.00  0.00           C  
ATOM   2174  H   VAL J 136     -55.609  37.069   8.596  1.00  0.00           H  
ATOM   2175  HA  VAL J 136     -55.074  39.004  10.668  1.00  0.00           H  
ATOM   2176  HB  VAL J 136     -53.925  38.717   7.900  1.00  0.00           H  
ATOM   2177 1HG1 VAL J 136     -52.262  40.136   8.740  1.00  0.00           H  
ATOM   2178 2HG1 VAL J 136     -53.819  40.969   8.666  1.00  0.00           H  
ATOM   2179 3HG1 VAL J 136     -53.163  40.407  10.211  1.00  0.00           H  
ATOM   2180 1HG2 VAL J 136     -52.077  37.926   9.178  1.00  0.00           H  
ATOM   2181 2HG2 VAL J 136     -52.974  38.142  10.686  1.00  0.00           H  
ATOM   2182 3HG2 VAL J 136     -53.535  36.994   9.470  1.00  0.00           H  
ATOM   2183  N   GLU J 137     -56.699  40.099   7.986  1.00  0.00           N  
ATOM   2184  CA  GLU J 137     -57.537  41.218   7.547  1.00  0.00           C  
ATOM   2185  C   GLU J 137     -58.557  41.565   8.627  1.00  0.00           C  
ATOM   2186  O   GLU J 137     -58.782  42.748   8.913  1.00  0.00           O  
ATOM   2187  CB  GLU J 137     -58.286  40.885   6.244  1.00  0.00           C  
ATOM   2188  CG  GLU J 137     -59.259  41.996   5.755  1.00  0.00           C  
ATOM   2189  CD  GLU J 137     -59.965  41.684   4.427  1.00  0.00           C  
ATOM   2190  OE1 GLU J 137     -59.533  40.805   3.725  1.00  0.00           O  
ATOM   2191  OE2 GLU J 137     -60.960  42.333   4.133  1.00  0.00           O  
ATOM   2192  H   GLU J 137     -56.622  39.264   7.400  1.00  0.00           H  
ATOM   2193  HA  GLU J 137     -56.900  42.086   7.379  1.00  0.00           H  
ATOM   2194 1HB  GLU J 137     -57.562  40.689   5.451  1.00  0.00           H  
ATOM   2195 2HB  GLU J 137     -58.863  39.972   6.387  1.00  0.00           H  
ATOM   2196 1HG  GLU J 137     -60.017  42.123   6.524  1.00  0.00           H  
ATOM   2197 2HG  GLU J 137     -58.726  42.929   5.668  1.00  0.00           H  
ATOM   2198  N   LEU J 138     -59.151  40.541   9.261  1.00  0.00           N  
ATOM   2199  CA  LEU J 138     -60.108  40.804  10.322  1.00  0.00           C  
ATOM   2200  C   LEU J 138     -59.423  41.524  11.464  1.00  0.00           C  
ATOM   2201  O   LEU J 138     -59.965  42.490  12.012  1.00  0.00           O  
ATOM   2202  CB  LEU J 138     -60.619  39.490  10.920  1.00  0.00           C  
ATOM   2203  CG  LEU J 138     -61.486  38.616  10.096  1.00  0.00           C  
ATOM   2204  CD1 LEU J 138     -61.600  37.294  10.811  1.00  0.00           C  
ATOM   2205  CD2 LEU J 138     -62.846  39.247   9.932  1.00  0.00           C  
ATOM   2206  H   LEU J 138     -58.953  39.577   8.969  1.00  0.00           H  
ATOM   2207  HA  LEU J 138     -60.923  41.412   9.935  1.00  0.00           H  
ATOM   2208 1HB  LEU J 138     -59.763  38.895  11.221  1.00  0.00           H  
ATOM   2209 2HB  LEU J 138     -61.180  39.731  11.805  1.00  0.00           H  
ATOM   2210  HG  LEU J 138     -61.036  38.455   9.125  1.00  0.00           H  
ATOM   2211 1HD1 LEU J 138     -62.215  36.622  10.225  1.00  0.00           H  
ATOM   2212 2HD1 LEU J 138     -60.619  36.865  10.935  1.00  0.00           H  
ATOM   2213 3HD1 LEU J 138     -62.042  37.461  11.775  1.00  0.00           H  
ATOM   2214 1HD2 LEU J 138     -63.476  38.580   9.337  1.00  0.00           H  
ATOM   2215 2HD2 LEU J 138     -63.298  39.399  10.915  1.00  0.00           H  
ATOM   2216 3HD2 LEU J 138     -62.741  40.203   9.423  1.00  0.00           H  
ATOM   2217  N   ALA J 139     -58.209  41.069  11.808  1.00  0.00           N  
ATOM   2218  CA  ALA J 139     -57.470  41.654  12.911  1.00  0.00           C  
ATOM   2219  C   ALA J 139     -57.042  43.105  12.658  1.00  0.00           C  
ATOM   2220  O   ALA J 139     -57.124  43.939  13.563  1.00  0.00           O  
ATOM   2221  CB  ALA J 139     -56.239  40.812  13.205  1.00  0.00           C  
ATOM   2222  H   ALA J 139     -57.815  40.259  11.315  1.00  0.00           H  
ATOM   2223  HA  ALA J 139     -58.135  41.641  13.767  1.00  0.00           H  
ATOM   2224 1HB  ALA J 139     -55.706  41.215  14.061  1.00  0.00           H  
ATOM   2225 2HB  ALA J 139     -56.542  39.797  13.417  1.00  0.00           H  
ATOM   2226 3HB  ALA J 139     -55.585  40.820  12.343  1.00  0.00           H  
ATOM   2227  N   ILE J 140     -56.628  43.417  11.425  1.00  0.00           N  
ATOM   2228  CA  ILE J 140     -56.182  44.773  11.094  1.00  0.00           C  
ATOM   2229  C   ILE J 140     -57.359  45.726  11.048  1.00  0.00           C  
ATOM   2230  O   ILE J 140     -57.275  46.844  11.544  1.00  0.00           O  
ATOM   2231  CB  ILE J 140     -55.393  44.850   9.771  1.00  0.00           C  
ATOM   2232  CG1 ILE J 140     -54.078  44.110   9.918  1.00  0.00           C  
ATOM   2233  CG2 ILE J 140     -55.146  46.318   9.378  1.00  0.00           C  
ATOM   2234  CD1 ILE J 140     -53.319  43.912   8.644  1.00  0.00           C  
ATOM   2235  H   ILE J 140     -56.589  42.675  10.725  1.00  0.00           H  
ATOM   2236  HA  ILE J 140     -55.513  45.110  11.886  1.00  0.00           H  
ATOM   2237  HB  ILE J 140     -55.961  44.341   9.001  1.00  0.00           H  
ATOM   2238 1HG1 ILE J 140     -53.446  44.644  10.625  1.00  0.00           H  
ATOM   2239 2HG1 ILE J 140     -54.304  43.135  10.309  1.00  0.00           H  
ATOM   2240 1HG2 ILE J 140     -54.596  46.359   8.437  1.00  0.00           H  
ATOM   2241 2HG2 ILE J 140     -56.102  46.827   9.259  1.00  0.00           H  
ATOM   2242 3HG2 ILE J 140     -54.566  46.812  10.157  1.00  0.00           H  
ATOM   2243 1HD1 ILE J 140     -52.413  43.356   8.844  1.00  0.00           H  
ATOM   2244 2HD1 ILE J 140     -53.933  43.352   7.949  1.00  0.00           H  
ATOM   2245 3HD1 ILE J 140     -53.066  44.877   8.218  1.00  0.00           H  
ATOM   2246  N   LYS J 141     -58.458  45.312  10.420  1.00  0.00           N  
ATOM   2247  CA  LYS J 141     -59.631  46.169  10.390  1.00  0.00           C  
ATOM   2248  C   LYS J 141     -60.222  46.369  11.788  1.00  0.00           C  
ATOM   2249  O   LYS J 141     -60.658  47.473  12.123  1.00  0.00           O  
ATOM   2250  CB  LYS J 141     -60.682  45.610   9.430  1.00  0.00           C  
ATOM   2251  CG  LYS J 141     -60.318  45.763   7.957  1.00  0.00           C  
ATOM   2252  CD  LYS J 141     -61.370  45.147   7.034  1.00  0.00           C  
ATOM   2253  CE  LYS J 141     -61.105  45.505   5.566  1.00  0.00           C  
ATOM   2254  NZ  LYS J 141     -62.016  44.806   4.640  1.00  0.00           N  
ATOM   2255  H   LYS J 141     -58.497  44.385   9.984  1.00  0.00           H  
ATOM   2256  HA  LYS J 141     -59.326  47.147  10.021  1.00  0.00           H  
ATOM   2257 1HB  LYS J 141     -60.816  44.541   9.629  1.00  0.00           H  
ATOM   2258 2HB  LYS J 141     -61.637  46.100   9.605  1.00  0.00           H  
ATOM   2259 1HG  LYS J 141     -60.182  46.814   7.712  1.00  0.00           H  
ATOM   2260 2HG  LYS J 141     -59.377  45.242   7.798  1.00  0.00           H  
ATOM   2261 1HD  LYS J 141     -61.347  44.061   7.141  1.00  0.00           H  
ATOM   2262 2HD  LYS J 141     -62.359  45.501   7.315  1.00  0.00           H  
ATOM   2263 1HE  LYS J 141     -61.247  46.577   5.451  1.00  0.00           H  
ATOM   2264 2HE  LYS J 141     -60.096  45.251   5.295  1.00  0.00           H  
ATOM   2265 1HZ  LYS J 141     -61.810  45.083   3.695  1.00  0.00           H  
ATOM   2266 2HZ  LYS J 141     -61.845  43.799   4.720  1.00  0.00           H  
ATOM   2267 3HZ  LYS J 141     -62.976  45.016   4.853  1.00  0.00           H  
ATOM   2268  N   SER J 142     -60.213  45.313  12.616  1.00  0.00           N  
ATOM   2269  CA  SER J 142     -60.742  45.394  13.970  1.00  0.00           C  
ATOM   2270  C   SER J 142     -59.863  46.262  14.867  1.00  0.00           C  
ATOM   2271  O   SER J 142     -60.368  47.043  15.677  1.00  0.00           O  
ATOM   2272  CB  SER J 142     -60.824  44.014  14.554  1.00  0.00           C  
ATOM   2273  OG  SER J 142     -61.724  43.241  13.841  1.00  0.00           O  
ATOM   2274  H   SER J 142     -59.871  44.405  12.293  1.00  0.00           H  
ATOM   2275  HA  SER J 142     -61.738  45.832  13.929  1.00  0.00           H  
ATOM   2276 1HB  SER J 142     -59.839  43.554  14.528  1.00  0.00           H  
ATOM   2277 2HB  SER J 142     -61.135  44.079  15.593  1.00  0.00           H  
ATOM   2278  HG  SER J 142     -61.258  43.012  13.009  1.00  0.00           H  
ATOM   2279  N   ASN J 143     -58.544  46.158  14.704  1.00  0.00           N  
ATOM   2280  CA  ASN J 143     -57.633  46.961  15.488  1.00  0.00           C  
ATOM   2281  C   ASN J 143     -56.381  47.306  14.671  1.00  0.00           C  
ATOM   2282  O   ASN J 143     -55.370  46.603  14.760  1.00  0.00           O  
ATOM   2283  CB  ASN J 143     -57.251  46.267  16.771  1.00  0.00           C  
ATOM   2284  CG  ASN J 143     -56.453  47.163  17.670  1.00  0.00           C  
ATOM   2285  OD1 ASN J 143     -55.671  48.026  17.208  1.00  0.00           O  
ATOM   2286  ND2 ASN J 143     -56.646  47.010  18.974  1.00  0.00           N  
ATOM   2287  H   ASN J 143     -58.160  45.477  14.046  1.00  0.00           H  
ATOM   2288  HA  ASN J 143     -58.141  47.874  15.784  1.00  0.00           H  
ATOM   2289 1HB  ASN J 143     -58.145  45.916  17.299  1.00  0.00           H  
ATOM   2290 2HB  ASN J 143     -56.644  45.406  16.528  1.00  0.00           H  
ATOM   2291 1HD2 ASN J 143     -56.154  47.584  19.626  1.00  0.00           H  
ATOM   2292 2HD2 ASN J 143     -57.315  46.315  19.344  1.00  0.00           H  
ATOM   2293  N   PRO J 144     -56.377  48.448  13.962  1.00  0.00           N  
ATOM   2294  CA  PRO J 144     -55.326  48.940  13.083  1.00  0.00           C  
ATOM   2295  C   PRO J 144     -53.981  49.143  13.775  1.00  0.00           C  
ATOM   2296  O   PRO J 144     -52.967  49.330  13.103  1.00  0.00           O  
ATOM   2297  CB  PRO J 144     -55.889  50.281  12.596  1.00  0.00           C  
ATOM   2298  CG  PRO J 144     -57.383  50.134  12.714  1.00  0.00           C  
ATOM   2299  CD  PRO J 144     -57.595  49.299  13.944  1.00  0.00           C  
ATOM   2300  HA  PRO J 144     -55.222  48.238  12.242  1.00  0.00           H  
ATOM   2301 1HB  PRO J 144     -55.484  51.096  13.220  1.00  0.00           H  
ATOM   2302 2HB  PRO J 144     -55.556  50.471  11.563  1.00  0.00           H  
ATOM   2303 1HG  PRO J 144     -57.869  51.116  12.770  1.00  0.00           H  
ATOM   2304 2HG  PRO J 144     -57.782  49.628  11.815  1.00  0.00           H  
ATOM   2305 1HD  PRO J 144     -57.658  49.929  14.844  1.00  0.00           H  
ATOM   2306 2HD  PRO J 144     -58.507  48.702  13.765  1.00  0.00           H  
ATOM   2307  N   ASP J 145     -53.962  49.150  15.115  1.00  0.00           N  
ATOM   2308  CA  ASP J 145     -52.726  49.352  15.855  1.00  0.00           C  
ATOM   2309  C   ASP J 145     -52.071  48.013  16.198  1.00  0.00           C  
ATOM   2310  O   ASP J 145     -51.024  47.955  16.859  1.00  0.00           O  
ATOM   2311  CB  ASP J 145     -52.991  50.164  17.123  1.00  0.00           C  
ATOM   2312  CG  ASP J 145     -53.413  51.607  16.823  1.00  0.00           C  
ATOM   2313  OD1 ASP J 145     -52.955  52.159  15.847  1.00  0.00           O  
ATOM   2314  OD2 ASP J 145     -54.199  52.138  17.567  1.00  0.00           O  
ATOM   2315  H   ASP J 145     -54.795  48.946  15.666  1.00  0.00           H  
ATOM   2316  HA  ASP J 145     -52.034  49.914  15.229  1.00  0.00           H  
ATOM   2317 1HB  ASP J 145     -53.773  49.682  17.705  1.00  0.00           H  
ATOM   2318 2HB  ASP J 145     -52.092  50.182  17.736  1.00  0.00           H  
ATOM   2319  N   ASN J 146     -52.643  46.919  15.704  1.00  0.00           N  
ATOM   2320  CA  ASN J 146     -52.047  45.632  15.974  1.00  0.00           C  
ATOM   2321  C   ASN J 146     -50.878  45.374  15.038  1.00  0.00           C  
ATOM   2322  O   ASN J 146     -50.991  44.629  14.062  1.00  0.00           O  
ATOM   2323  CB  ASN J 146     -53.084  44.522  15.847  1.00  0.00           C  
ATOM   2324  CG  ASN J 146     -52.518  43.181  16.209  1.00  0.00           C  
ATOM   2325  OD1 ASN J 146     -51.313  42.984  16.026  1.00  0.00           O  
ATOM   2326  ND2 ASN J 146     -53.314  42.277  16.705  1.00  0.00           N  
ATOM   2327  H   ASN J 146     -53.519  46.971  15.177  1.00  0.00           H  
ATOM   2328  HA  ASN J 146     -51.660  45.635  16.994  1.00  0.00           H  
ATOM   2329 1HB  ASN J 146     -53.934  44.742  16.499  1.00  0.00           H  
ATOM   2330 2HB  ASN J 146     -53.465  44.492  14.825  1.00  0.00           H  
ATOM   2331 1HD2 ASN J 146     -52.949  41.378  16.953  1.00  0.00           H  
ATOM   2332 2HD2 ASN J 146     -54.279  42.487  16.839  1.00  0.00           H  
ATOM   2333  N   ASP J 147     -49.703  45.869  15.436  1.00  0.00           N  
ATOM   2334  CA  ASP J 147     -48.507  45.766  14.592  1.00  0.00           C  
ATOM   2335  C   ASP J 147     -48.189  44.332  14.200  1.00  0.00           C  
ATOM   2336  O   ASP J 147     -47.638  44.099  13.122  1.00  0.00           O  
ATOM   2337  CB  ASP J 147     -47.255  46.354  15.269  1.00  0.00           C  
ATOM   2338  CG  ASP J 147     -47.183  47.898  15.314  1.00  0.00           C  
ATOM   2339  OD1 ASP J 147     -47.936  48.552  14.621  1.00  0.00           O  
ATOM   2340  OD2 ASP J 147     -46.348  48.426  16.024  1.00  0.00           O  
ATOM   2341  H   ASP J 147     -49.730  46.457  16.273  1.00  0.00           H  
ATOM   2342  HA  ASP J 147     -48.693  46.337  13.683  1.00  0.00           H  
ATOM   2343 1HB  ASP J 147     -47.199  45.981  16.291  1.00  0.00           H  
ATOM   2344 2HB  ASP J 147     -46.368  45.987  14.750  1.00  0.00           H  
ATOM   2345  N   GLU J 148     -48.497  43.372  15.068  1.00  0.00           N  
ATOM   2346  CA  GLU J 148     -48.221  41.979  14.754  1.00  0.00           C  
ATOM   2347  C   GLU J 148     -49.081  41.556  13.555  1.00  0.00           C  
ATOM   2348  O   GLU J 148     -48.642  40.745  12.733  1.00  0.00           O  
ATOM   2349  CB  GLU J 148     -48.482  41.069  15.960  1.00  0.00           C  
ATOM   2350  CG  GLU J 148     -47.944  39.630  15.812  1.00  0.00           C  
ATOM   2351  CD  GLU J 148     -48.190  38.781  17.044  1.00  0.00           C  
ATOM   2352  OE1 GLU J 148     -48.806  39.270  17.960  1.00  0.00           O  
ATOM   2353  OE2 GLU J 148     -47.741  37.651  17.080  1.00  0.00           O  
ATOM   2354  H   GLU J 148     -48.965  43.617  15.932  1.00  0.00           H  
ATOM   2355  HA  GLU J 148     -47.171  41.885  14.472  1.00  0.00           H  
ATOM   2356 1HB  GLU J 148     -48.037  41.510  16.851  1.00  0.00           H  
ATOM   2357 2HB  GLU J 148     -49.556  41.000  16.132  1.00  0.00           H  
ATOM   2358 1HG  GLU J 148     -48.380  39.154  14.945  1.00  0.00           H  
ATOM   2359 2HG  GLU J 148     -46.870  39.688  15.640  1.00  0.00           H  
ATOM   2360  N   ALA J 149     -50.328  42.066  13.481  1.00  0.00           N  
ATOM   2361  CA  ALA J 149     -51.250  41.734  12.395  1.00  0.00           C  
ATOM   2362  C   ALA J 149     -50.717  42.284  11.096  1.00  0.00           C  
ATOM   2363  O   ALA J 149     -50.800  41.661  10.038  1.00  0.00           O  
ATOM   2364  CB  ALA J 149     -52.632  42.326  12.640  1.00  0.00           C  
ATOM   2365  H   ALA J 149     -50.621  42.762  14.172  1.00  0.00           H  
ATOM   2366  HA  ALA J 149     -51.314  40.653  12.323  1.00  0.00           H  
ATOM   2367 1HB  ALA J 149     -53.275  42.044  11.844  1.00  0.00           H  
ATOM   2368 2HB  ALA J 149     -53.051  41.987  13.552  1.00  0.00           H  
ATOM   2369 3HB  ALA J 149     -52.563  43.405  12.681  1.00  0.00           H  
ATOM   2370  N   VAL J 150     -50.134  43.466  11.204  1.00  0.00           N  
ATOM   2371  CA  VAL J 150     -49.585  44.183  10.071  1.00  0.00           C  
ATOM   2372  C   VAL J 150     -48.360  43.459   9.524  1.00  0.00           C  
ATOM   2373  O   VAL J 150     -48.276  43.184   8.319  1.00  0.00           O  
ATOM   2374  CB  VAL J 150     -49.264  45.605  10.545  1.00  0.00           C  
ATOM   2375  CG1 VAL J 150     -48.532  46.370   9.534  1.00  0.00           C  
ATOM   2376  CG2 VAL J 150     -50.585  46.291  10.902  1.00  0.00           C  
ATOM   2377  H   VAL J 150     -50.124  43.895  12.137  1.00  0.00           H  
ATOM   2378  HA  VAL J 150     -50.339  44.237   9.292  1.00  0.00           H  
ATOM   2379  HB  VAL J 150     -48.635  45.549  11.414  1.00  0.00           H  
ATOM   2380 1HG1 VAL J 150     -48.318  47.369   9.919  1.00  0.00           H  
ATOM   2381 2HG1 VAL J 150     -47.599  45.861   9.304  1.00  0.00           H  
ATOM   2382 3HG1 VAL J 150     -49.124  46.454   8.665  1.00  0.00           H  
ATOM   2383 1HG2 VAL J 150     -50.383  47.286  11.278  1.00  0.00           H  
ATOM   2384 2HG2 VAL J 150     -51.221  46.352  10.016  1.00  0.00           H  
ATOM   2385 3HG2 VAL J 150     -51.092  45.712  11.676  1.00  0.00           H  
ATOM   2386  N   GLU J 151     -47.442  43.085  10.420  1.00  0.00           N  
ATOM   2387  CA  GLU J 151     -46.266  42.330  10.017  1.00  0.00           C  
ATOM   2388  C   GLU J 151     -46.663  40.978   9.441  1.00  0.00           C  
ATOM   2389  O   GLU J 151     -46.118  40.557   8.411  1.00  0.00           O  
ATOM   2390  CB  GLU J 151     -45.308  42.125  11.196  1.00  0.00           C  
ATOM   2391  CG  GLU J 151     -44.035  41.335  10.838  1.00  0.00           C  
ATOM   2392  CD  GLU J 151     -43.041  41.193  11.992  1.00  0.00           C  
ATOM   2393  OE1 GLU J 151     -43.218  41.829  13.003  1.00  0.00           O  
ATOM   2394  OE2 GLU J 151     -42.115  40.414  11.855  1.00  0.00           O  
ATOM   2395  H   GLU J 151     -47.564  43.347  11.402  1.00  0.00           H  
ATOM   2396  HA  GLU J 151     -45.747  42.892   9.240  1.00  0.00           H  
ATOM   2397 1HB  GLU J 151     -45.012  43.095  11.596  1.00  0.00           H  
ATOM   2398 2HB  GLU J 151     -45.830  41.590  11.993  1.00  0.00           H  
ATOM   2399 1HG  GLU J 151     -44.339  40.340  10.513  1.00  0.00           H  
ATOM   2400 2HG  GLU J 151     -43.543  41.824   9.998  1.00  0.00           H  
ATOM   2401  N   THR J 152     -47.634  40.314  10.085  1.00  0.00           N  
ATOM   2402  CA  THR J 152     -48.082  39.013   9.644  1.00  0.00           C  
ATOM   2403  C   THR J 152     -48.679  39.118   8.250  1.00  0.00           C  
ATOM   2404  O   THR J 152     -48.336  38.316   7.386  1.00  0.00           O  
ATOM   2405  CB  THR J 152     -49.100  38.403  10.626  1.00  0.00           C  
ATOM   2406  OG1 THR J 152     -48.491  38.265  11.912  1.00  0.00           O  
ATOM   2407  CG2 THR J 152     -49.533  37.027  10.151  1.00  0.00           C  
ATOM   2408  H   THR J 152     -48.048  40.699  10.937  1.00  0.00           H  
ATOM   2409  HA  THR J 152     -47.220  38.350   9.598  1.00  0.00           H  
ATOM   2410  HB  THR J 152     -49.969  39.057  10.704  1.00  0.00           H  
ATOM   2411  HG1 THR J 152     -48.354  39.165  12.285  1.00  0.00           H  
ATOM   2412 1HG2 THR J 152     -50.246  36.610  10.858  1.00  0.00           H  
ATOM   2413 2HG2 THR J 152     -49.988  37.114   9.181  1.00  0.00           H  
ATOM   2414 3HG2 THR J 152     -48.669  36.374  10.080  1.00  0.00           H  
ATOM   2415  N   ALA J 153     -49.500  40.142   7.980  1.00  0.00           N  
ATOM   2416  CA  ALA J 153     -50.094  40.265   6.654  1.00  0.00           C  
ATOM   2417  C   ALA J 153     -49.033  40.346   5.566  1.00  0.00           C  
ATOM   2418  O   ALA J 153     -49.164  39.710   4.513  1.00  0.00           O  
ATOM   2419  CB  ALA J 153     -50.936  41.515   6.559  1.00  0.00           C  
ATOM   2420  H   ALA J 153     -49.765  40.803   8.716  1.00  0.00           H  
ATOM   2421  HA  ALA J 153     -50.711  39.392   6.477  1.00  0.00           H  
ATOM   2422 1HB  ALA J 153     -51.361  41.560   5.590  1.00  0.00           H  
ATOM   2423 2HB  ALA J 153     -51.712  41.535   7.269  1.00  0.00           H  
ATOM   2424 3HB  ALA J 153     -50.302  42.364   6.726  1.00  0.00           H  
ATOM   2425  N   VAL J 154     -47.945  41.062   5.840  1.00  0.00           N  
ATOM   2426  CA  VAL J 154     -46.897  41.184   4.846  1.00  0.00           C  
ATOM   2427  C   VAL J 154     -46.175  39.851   4.666  1.00  0.00           C  
ATOM   2428  O   VAL J 154     -45.858  39.452   3.541  1.00  0.00           O  
ATOM   2429  CB  VAL J 154     -45.886  42.250   5.227  1.00  0.00           C  
ATOM   2430  CG1 VAL J 154     -44.790  42.234   4.229  1.00  0.00           C  
ATOM   2431  CG2 VAL J 154     -46.557  43.575   5.294  1.00  0.00           C  
ATOM   2432  H   VAL J 154     -47.885  41.569   6.732  1.00  0.00           H  
ATOM   2433  HA  VAL J 154     -47.355  41.469   3.899  1.00  0.00           H  
ATOM   2434  HB  VAL J 154     -45.455  42.010   6.204  1.00  0.00           H  
ATOM   2435 1HG1 VAL J 154     -44.068  42.967   4.491  1.00  0.00           H  
ATOM   2436 2HG1 VAL J 154     -44.319  41.252   4.207  1.00  0.00           H  
ATOM   2437 3HG1 VAL J 154     -45.204  42.461   3.255  1.00  0.00           H  
ATOM   2438 1HG2 VAL J 154     -45.826  44.332   5.576  1.00  0.00           H  
ATOM   2439 2HG2 VAL J 154     -46.992  43.816   4.327  1.00  0.00           H  
ATOM   2440 3HG2 VAL J 154     -47.335  43.523   6.042  1.00  0.00           H  
ATOM   2441  N   ARG J 155     -45.878  39.172   5.778  1.00  0.00           N  
ATOM   2442  CA  ARG J 155     -45.208  37.882   5.692  1.00  0.00           C  
ATOM   2443  C   ARG J 155     -46.064  36.854   4.950  1.00  0.00           C  
ATOM   2444  O   ARG J 155     -45.532  36.054   4.173  1.00  0.00           O  
ATOM   2445  CB  ARG J 155     -44.843  37.360   7.073  1.00  0.00           C  
ATOM   2446  CG  ARG J 155     -43.691  38.108   7.745  1.00  0.00           C  
ATOM   2447  CD  ARG J 155     -43.346  37.532   9.075  1.00  0.00           C  
ATOM   2448  NE  ARG J 155     -42.261  38.265   9.731  1.00  0.00           N  
ATOM   2449  CZ  ARG J 155     -40.954  38.080   9.509  1.00  0.00           C  
ATOM   2450  NH1 ARG J 155     -40.524  37.187   8.640  1.00  0.00           N  
ATOM   2451  NH2 ARG J 155     -40.115  38.820  10.192  1.00  0.00           N  
ATOM   2452  H   ARG J 155     -46.132  39.559   6.693  1.00  0.00           H  
ATOM   2453  HA  ARG J 155     -44.281  38.020   5.138  1.00  0.00           H  
ATOM   2454 1HB  ARG J 155     -45.713  37.442   7.725  1.00  0.00           H  
ATOM   2455 2HB  ARG J 155     -44.576  36.306   7.011  1.00  0.00           H  
ATOM   2456 1HG  ARG J 155     -42.808  38.063   7.110  1.00  0.00           H  
ATOM   2457 2HG  ARG J 155     -43.980  39.152   7.891  1.00  0.00           H  
ATOM   2458 1HD  ARG J 155     -44.224  37.581   9.721  1.00  0.00           H  
ATOM   2459 2HD  ARG J 155     -43.037  36.496   8.958  1.00  0.00           H  
ATOM   2460  HE  ARG J 155     -42.490  38.986  10.431  1.00  0.00           H  
ATOM   2461 1HH1 ARG J 155     -41.186  36.628   8.124  1.00  0.00           H  
ATOM   2462 2HH1 ARG J 155     -39.533  37.065   8.490  1.00  0.00           H  
ATOM   2463 1HH2 ARG J 155     -40.512  39.498  10.862  1.00  0.00           H  
ATOM   2464 2HH2 ARG J 155     -39.121  38.724  10.067  1.00  0.00           H  
ATOM   2465  N   LEU J 156     -47.386  36.895   5.150  1.00  0.00           N  
ATOM   2466  CA  LEU J 156     -48.275  35.973   4.459  1.00  0.00           C  
ATOM   2467  C   LEU J 156     -48.231  36.260   2.974  1.00  0.00           C  
ATOM   2468  O   LEU J 156     -48.192  35.336   2.157  1.00  0.00           O  
ATOM   2469  CB  LEU J 156     -49.707  36.160   4.940  1.00  0.00           C  
ATOM   2470  CG  LEU J 156     -49.983  35.749   6.353  1.00  0.00           C  
ATOM   2471  CD1 LEU J 156     -51.361  36.191   6.708  1.00  0.00           C  
ATOM   2472  CD2 LEU J 156     -49.828  34.287   6.472  1.00  0.00           C  
ATOM   2473  H   LEU J 156     -47.769  37.564   5.821  1.00  0.00           H  
ATOM   2474  HA  LEU J 156     -47.944  34.952   4.641  1.00  0.00           H  
ATOM   2475 1HB  LEU J 156     -49.965  37.214   4.849  1.00  0.00           H  
ATOM   2476 2HB  LEU J 156     -50.365  35.587   4.291  1.00  0.00           H  
ATOM   2477  HG  LEU J 156     -49.289  36.218   7.016  1.00  0.00           H  
ATOM   2478 1HD1 LEU J 156     -51.585  35.912   7.713  1.00  0.00           H  
ATOM   2479 2HD1 LEU J 156     -51.443  37.262   6.609  1.00  0.00           H  
ATOM   2480 3HD1 LEU J 156     -52.041  35.714   6.039  1.00  0.00           H  
ATOM   2481 1HD2 LEU J 156     -50.027  33.984   7.500  1.00  0.00           H  
ATOM   2482 2HD2 LEU J 156     -50.520  33.799   5.801  1.00  0.00           H  
ATOM   2483 3HD2 LEU J 156     -48.813  34.018   6.200  1.00  0.00           H  
ATOM   2484  N   ALA J 157     -48.197  37.548   2.626  1.00  0.00           N  
ATOM   2485  CA  ALA J 157     -48.128  37.961   1.240  1.00  0.00           C  
ATOM   2486  C   ALA J 157     -46.841  37.483   0.580  1.00  0.00           C  
ATOM   2487  O   ALA J 157     -46.868  37.029  -0.571  1.00  0.00           O  
ATOM   2488  CB  ALA J 157     -48.227  39.452   1.170  1.00  0.00           C  
ATOM   2489  H   ALA J 157     -48.261  38.271   3.350  1.00  0.00           H  
ATOM   2490  HA  ALA J 157     -48.962  37.515   0.712  1.00  0.00           H  
ATOM   2491 1HB  ALA J 157     -48.193  39.771   0.157  1.00  0.00           H  
ATOM   2492 2HB  ALA J 157     -49.141  39.773   1.620  1.00  0.00           H  
ATOM   2493 3HB  ALA J 157     -47.413  39.876   1.709  1.00  0.00           H  
ATOM   2494  N   ARG J 158     -45.721  37.517   1.324  1.00  0.00           N  
ATOM   2495  CA  ARG J 158     -44.459  37.026   0.779  1.00  0.00           C  
ATOM   2496  C   ARG J 158     -44.503  35.511   0.615  1.00  0.00           C  
ATOM   2497  O   ARG J 158     -43.943  34.983  -0.347  1.00  0.00           O  
ATOM   2498  CB  ARG J 158     -43.244  37.415   1.627  1.00  0.00           C  
ATOM   2499  CG  ARG J 158     -42.872  38.901   1.576  1.00  0.00           C  
ATOM   2500  CD  ARG J 158     -42.348  39.313   0.200  1.00  0.00           C  
ATOM   2501  NE  ARG J 158     -41.048  38.746  -0.192  1.00  0.00           N  
ATOM   2502  CZ  ARG J 158     -39.841  39.329   0.046  1.00  0.00           C  
ATOM   2503  NH1 ARG J 158     -39.763  40.481   0.678  1.00  0.00           N  
ATOM   2504  NH2 ARG J 158     -38.745  38.736  -0.381  1.00  0.00           N  
ATOM   2505  H   ARG J 158     -45.751  37.938   2.259  1.00  0.00           H  
ATOM   2506  HA  ARG J 158     -44.320  37.478  -0.200  1.00  0.00           H  
ATOM   2507 1HB  ARG J 158     -43.445  37.164   2.669  1.00  0.00           H  
ATOM   2508 2HB  ARG J 158     -42.376  36.838   1.308  1.00  0.00           H  
ATOM   2509 1HG  ARG J 158     -43.759  39.495   1.803  1.00  0.00           H  
ATOM   2510 2HG  ARG J 158     -42.102  39.113   2.317  1.00  0.00           H  
ATOM   2511 1HD  ARG J 158     -43.074  39.009  -0.544  1.00  0.00           H  
ATOM   2512 2HD  ARG J 158     -42.246  40.389   0.174  1.00  0.00           H  
ATOM   2513  HE  ARG J 158     -41.038  37.860  -0.692  1.00  0.00           H  
ATOM   2514 1HH1 ARG J 158     -40.602  40.939   1.009  1.00  0.00           H  
ATOM   2515 2HH1 ARG J 158     -38.859  40.899   0.843  1.00  0.00           H  
ATOM   2516 1HH2 ARG J 158     -38.819  37.846  -0.879  1.00  0.00           H  
ATOM   2517 2HH2 ARG J 158     -37.813  39.171  -0.260  1.00  0.00           H  
ATOM   2518  N   GLU J 159     -45.180  34.799   1.518  1.00  0.00           N  
ATOM   2519  CA  GLU J 159     -45.225  33.355   1.345  1.00  0.00           C  
ATOM   2520  C   GLU J 159     -46.107  33.027   0.129  1.00  0.00           C  
ATOM   2521  O   GLU J 159     -45.748  32.157  -0.662  1.00  0.00           O  
ATOM   2522  CB  GLU J 159     -45.723  32.638   2.592  1.00  0.00           C  
ATOM   2523  CG  GLU J 159     -45.538  31.106   2.535  1.00  0.00           C  
ATOM   2524  CD  GLU J 159     -44.094  30.669   2.515  1.00  0.00           C  
ATOM   2525  OE1 GLU J 159     -43.232  31.453   2.850  1.00  0.00           O  
ATOM   2526  OE2 GLU J 159     -43.855  29.545   2.149  1.00  0.00           O  
ATOM   2527  H   GLU J 159     -45.606  35.257   2.330  1.00  0.00           H  
ATOM   2528  HA  GLU J 159     -44.217  32.999   1.140  1.00  0.00           H  
ATOM   2529 1HB  GLU J 159     -45.201  33.023   3.467  1.00  0.00           H  
ATOM   2530 2HB  GLU J 159     -46.781  32.855   2.729  1.00  0.00           H  
ATOM   2531 1HG  GLU J 159     -46.046  30.634   3.376  1.00  0.00           H  
ATOM   2532 2HG  GLU J 159     -45.981  30.746   1.620  1.00  0.00           H  
ATOM   2533  N   LEU J 160     -47.208  33.775  -0.078  1.00  0.00           N  
ATOM   2534  CA  LEU J 160     -48.067  33.553  -1.250  1.00  0.00           C  
ATOM   2535  C   LEU J 160     -47.275  33.794  -2.523  1.00  0.00           C  
ATOM   2536  O   LEU J 160     -47.375  33.013  -3.472  1.00  0.00           O  
ATOM   2537  CB  LEU J 160     -49.284  34.488  -1.215  1.00  0.00           C  
ATOM   2538  CG  LEU J 160     -50.418  34.174  -0.209  1.00  0.00           C  
ATOM   2539  CD1 LEU J 160     -51.353  35.306  -0.097  1.00  0.00           C  
ATOM   2540  CD2 LEU J 160     -51.210  33.012  -0.742  1.00  0.00           C  
ATOM   2541  H   LEU J 160     -47.470  34.480   0.618  1.00  0.00           H  
ATOM   2542  HA  LEU J 160     -48.409  32.520  -1.245  1.00  0.00           H  
ATOM   2543 1HB  LEU J 160     -48.906  35.461  -0.944  1.00  0.00           H  
ATOM   2544 2HB  LEU J 160     -49.717  34.555  -2.208  1.00  0.00           H  
ATOM   2545  HG  LEU J 160     -50.005  33.971   0.769  1.00  0.00           H  
ATOM   2546 1HD1 LEU J 160     -52.144  35.037   0.592  1.00  0.00           H  
ATOM   2547 2HD1 LEU J 160     -50.826  36.166   0.276  1.00  0.00           H  
ATOM   2548 3HD1 LEU J 160     -51.772  35.516  -1.073  1.00  0.00           H  
ATOM   2549 1HD2 LEU J 160     -52.034  32.781  -0.073  1.00  0.00           H  
ATOM   2550 2HD2 LEU J 160     -51.613  33.278  -1.719  1.00  0.00           H  
ATOM   2551 3HD2 LEU J 160     -50.562  32.161  -0.832  1.00  0.00           H  
ATOM   2552  N   LEU J 161     -46.414  34.815  -2.495  1.00  0.00           N  
ATOM   2553  CA  LEU J 161     -45.517  35.151  -3.590  1.00  0.00           C  
ATOM   2554  C   LEU J 161     -44.495  34.044  -3.871  1.00  0.00           C  
ATOM   2555  O   LEU J 161     -44.242  33.721  -5.033  1.00  0.00           O  
ATOM   2556  CB  LEU J 161     -44.808  36.453  -3.250  1.00  0.00           C  
ATOM   2557  CG  LEU J 161     -43.795  36.932  -4.188  1.00  0.00           C  
ATOM   2558  CD1 LEU J 161     -44.342  37.155  -5.527  1.00  0.00           C  
ATOM   2559  CD2 LEU J 161     -43.224  38.184  -3.657  1.00  0.00           C  
ATOM   2560  H   LEU J 161     -46.413  35.427  -1.675  1.00  0.00           H  
ATOM   2561  HA  LEU J 161     -46.117  35.303  -4.481  1.00  0.00           H  
ATOM   2562 1HB  LEU J 161     -45.545  37.217  -3.110  1.00  0.00           H  
ATOM   2563 2HB  LEU J 161     -44.303  36.317  -2.317  1.00  0.00           H  
ATOM   2564  HG  LEU J 161     -43.044  36.197  -4.262  1.00  0.00           H  
ATOM   2565 1HD1 LEU J 161     -43.535  37.500  -6.169  1.00  0.00           H  
ATOM   2566 2HD1 LEU J 161     -44.744  36.223  -5.906  1.00  0.00           H  
ATOM   2567 3HD1 LEU J 161     -45.108  37.895  -5.500  1.00  0.00           H  
ATOM   2568 1HD2 LEU J 161     -42.464  38.493  -4.340  1.00  0.00           H  
ATOM   2569 2HD2 LEU J 161     -43.999  38.948  -3.582  1.00  0.00           H  
ATOM   2570 3HD2 LEU J 161     -42.797  37.999  -2.679  1.00  0.00           H  
ATOM   2571  N   LYS J 162     -43.901  33.465  -2.825  1.00  0.00           N  
ATOM   2572  CA  LYS J 162     -42.952  32.371  -3.018  1.00  0.00           C  
ATOM   2573  C   LYS J 162     -43.648  31.132  -3.593  1.00  0.00           C  
ATOM   2574  O   LYS J 162     -43.095  30.453  -4.470  1.00  0.00           O  
ATOM   2575  CB  LYS J 162     -42.232  32.049  -1.710  1.00  0.00           C  
ATOM   2576  CG  LYS J 162     -41.226  33.128  -1.287  1.00  0.00           C  
ATOM   2577  CD  LYS J 162     -40.579  32.819   0.040  1.00  0.00           C  
ATOM   2578  CE  LYS J 162     -39.599  33.915   0.430  1.00  0.00           C  
ATOM   2579  NZ  LYS J 162     -38.990  33.663   1.760  1.00  0.00           N  
ATOM   2580  H   LYS J 162     -44.105  33.804  -1.880  1.00  0.00           H  
ATOM   2581  HA  LYS J 162     -42.204  32.691  -3.740  1.00  0.00           H  
ATOM   2582 1HB  LYS J 162     -42.971  31.944  -0.908  1.00  0.00           H  
ATOM   2583 2HB  LYS J 162     -41.707  31.101  -1.800  1.00  0.00           H  
ATOM   2584 1HG  LYS J 162     -40.438  33.195  -2.035  1.00  0.00           H  
ATOM   2585 2HG  LYS J 162     -41.726  34.094  -1.225  1.00  0.00           H  
ATOM   2586 1HD  LYS J 162     -41.355  32.740   0.810  1.00  0.00           H  
ATOM   2587 2HD  LYS J 162     -40.051  31.870  -0.020  1.00  0.00           H  
ATOM   2588 1HE  LYS J 162     -38.808  33.968  -0.319  1.00  0.00           H  
ATOM   2589 2HE  LYS J 162     -40.125  34.872   0.454  1.00  0.00           H  
ATOM   2590 1HZ  LYS J 162     -38.348  34.410   1.985  1.00  0.00           H  
ATOM   2591 2HZ  LYS J 162     -39.723  33.625   2.454  1.00  0.00           H  
ATOM   2592 3HZ  LYS J 162     -38.496  32.786   1.742  1.00  0.00           H  
ATOM   2593  N   VAL J 163     -44.878  30.862  -3.144  1.00  0.00           N  
ATOM   2594  CA  VAL J 163     -45.612  29.718  -3.666  1.00  0.00           C  
ATOM   2595  C   VAL J 163     -45.927  30.017  -5.136  1.00  0.00           C  
ATOM   2596  O   VAL J 163     -45.755  29.153  -6.003  1.00  0.00           O  
ATOM   2597  CB  VAL J 163     -46.918  29.455  -2.894  1.00  0.00           C  
ATOM   2598  CG1 VAL J 163     -47.684  28.328  -3.584  1.00  0.00           C  
ATOM   2599  CG2 VAL J 163     -46.650  29.101  -1.430  1.00  0.00           C  
ATOM   2600  H   VAL J 163     -45.285  31.439  -2.401  1.00  0.00           H  
ATOM   2601  HA  VAL J 163     -44.986  28.833  -3.609  1.00  0.00           H  
ATOM   2602  HB  VAL J 163     -47.521  30.356  -2.924  1.00  0.00           H  
ATOM   2603 1HG1 VAL J 163     -48.594  28.152  -3.052  1.00  0.00           H  
ATOM   2604 2HG1 VAL J 163     -47.901  28.600  -4.613  1.00  0.00           H  
ATOM   2605 3HG1 VAL J 163     -47.087  27.418  -3.565  1.00  0.00           H  
ATOM   2606 1HG2 VAL J 163     -47.599  28.951  -0.923  1.00  0.00           H  
ATOM   2607 2HG2 VAL J 163     -46.073  28.212  -1.360  1.00  0.00           H  
ATOM   2608 3HG2 VAL J 163     -46.117  29.889  -0.948  1.00  0.00           H  
ATOM   2609  N   ALA J 164     -46.357  31.263  -5.416  1.00  0.00           N  
ATOM   2610  CA  ALA J 164     -46.664  31.707  -6.770  1.00  0.00           C  
ATOM   2611  C   ALA J 164     -45.450  31.575  -7.667  1.00  0.00           C  
ATOM   2612  O   ALA J 164     -45.585  31.195  -8.829  1.00  0.00           O  
ATOM   2613  CB  ALA J 164     -47.123  33.158  -6.767  1.00  0.00           C  
ATOM   2614  H   ALA J 164     -46.499  31.923  -4.652  1.00  0.00           H  
ATOM   2615  HA  ALA J 164     -47.452  31.086  -7.161  1.00  0.00           H  
ATOM   2616 1HB  ALA J 164     -47.368  33.485  -7.766  1.00  0.00           H  
ATOM   2617 2HB  ALA J 164     -47.988  33.256  -6.136  1.00  0.00           H  
ATOM   2618 3HB  ALA J 164     -46.332  33.780  -6.382  1.00  0.00           H  
ATOM   2619  N   ALA J 165     -44.261  31.860  -7.128  1.00  0.00           N  
ATOM   2620  CA  ALA J 165     -43.036  31.747  -7.896  1.00  0.00           C  
ATOM   2621  C   ALA J 165     -42.768  30.317  -8.335  1.00  0.00           C  
ATOM   2622  O   ALA J 165     -42.366  30.092  -9.479  1.00  0.00           O  
ATOM   2623  CB  ALA J 165     -41.867  32.239  -7.077  1.00  0.00           C  
ATOM   2624  H   ALA J 165     -44.216  32.214  -6.171  1.00  0.00           H  
ATOM   2625  HA  ALA J 165     -43.140  32.358  -8.788  1.00  0.00           H  
ATOM   2626 1HB  ALA J 165     -40.998  32.164  -7.684  1.00  0.00           H  
ATOM   2627 2HB  ALA J 165     -42.024  33.267  -6.769  1.00  0.00           H  
ATOM   2628 3HB  ALA J 165     -41.752  31.622  -6.197  1.00  0.00           H  
ATOM   2629  N   GLU J 166     -43.045  29.345  -7.457  1.00  0.00           N  
ATOM   2630  CA  GLU J 166     -42.822  27.943  -7.814  1.00  0.00           C  
ATOM   2631  C   GLU J 166     -43.860  27.504  -8.843  1.00  0.00           C  
ATOM   2632  O   GLU J 166     -43.540  26.783  -9.792  1.00  0.00           O  
ATOM   2633  CB  GLU J 166     -42.870  27.049  -6.578  1.00  0.00           C  
ATOM   2634  CG  GLU J 166     -42.548  25.553  -6.814  1.00  0.00           C  
ATOM   2635  CD  GLU J 166     -41.132  25.222  -7.243  1.00  0.00           C  
ATOM   2636  OE1 GLU J 166     -40.263  26.046  -7.081  1.00  0.00           O  
ATOM   2637  OE2 GLU J 166     -40.921  24.101  -7.712  1.00  0.00           O  
ATOM   2638  H   GLU J 166     -43.363  29.604  -6.515  1.00  0.00           H  
ATOM   2639  HA  GLU J 166     -41.834  27.854  -8.263  1.00  0.00           H  
ATOM   2640 1HB  GLU J 166     -42.161  27.429  -5.848  1.00  0.00           H  
ATOM   2641 2HB  GLU J 166     -43.866  27.112  -6.132  1.00  0.00           H  
ATOM   2642 1HG  GLU J 166     -42.750  25.005  -5.908  1.00  0.00           H  
ATOM   2643 2HG  GLU J 166     -43.220  25.202  -7.582  1.00  0.00           H  
ATOM   2644  N   LEU J 167     -45.099  27.971  -8.685  1.00  0.00           N  
ATOM   2645  CA  LEU J 167     -46.132  27.628  -9.648  1.00  0.00           C  
ATOM   2646  C   LEU J 167     -45.756  28.216 -11.013  1.00  0.00           C  
ATOM   2647  O   LEU J 167     -45.843  27.537 -12.041  1.00  0.00           O  
ATOM   2648  CB  LEU J 167     -47.467  28.229  -9.175  1.00  0.00           C  
ATOM   2649  CG  LEU J 167     -48.140  27.604  -7.934  1.00  0.00           C  
ATOM   2650  CD1 LEU J 167     -49.226  28.493  -7.447  1.00  0.00           C  
ATOM   2651  CD2 LEU J 167     -48.766  26.307  -8.320  1.00  0.00           C  
ATOM   2652  H   LEU J 167     -45.319  28.553  -7.869  1.00  0.00           H  
ATOM   2653  HA  LEU J 167     -46.207  26.546  -9.725  1.00  0.00           H  
ATOM   2654 1HB  LEU J 167     -47.280  29.260  -8.930  1.00  0.00           H  
ATOM   2655 2HB  LEU J 167     -48.178  28.195 -10.000  1.00  0.00           H  
ATOM   2656  HG  LEU J 167     -47.408  27.465  -7.139  1.00  0.00           H  
ATOM   2657 1HD1 LEU J 167     -49.703  28.025  -6.589  1.00  0.00           H  
ATOM   2658 2HD1 LEU J 167     -48.830  29.438  -7.159  1.00  0.00           H  
ATOM   2659 3HD1 LEU J 167     -49.934  28.630  -8.231  1.00  0.00           H  
ATOM   2660 1HD2 LEU J 167     -49.263  25.871  -7.460  1.00  0.00           H  
ATOM   2661 2HD2 LEU J 167     -49.498  26.486  -9.105  1.00  0.00           H  
ATOM   2662 3HD2 LEU J 167     -48.006  25.641  -8.678  1.00  0.00           H  
ATOM   2663  N   ALA J 168     -45.258  29.461 -11.005  1.00  0.00           N  
ATOM   2664  CA  ALA J 168     -44.859  30.155 -12.218  1.00  0.00           C  
ATOM   2665  C   ALA J 168     -43.673  29.489 -12.905  1.00  0.00           C  
ATOM   2666  O   ALA J 168     -43.672  29.348 -14.129  1.00  0.00           O  
ATOM   2667  CB  ALA J 168     -44.512  31.588 -11.887  1.00  0.00           C  
ATOM   2668  H   ALA J 168     -45.203  29.969 -10.123  1.00  0.00           H  
ATOM   2669  HA  ALA J 168     -45.707  30.140 -12.898  1.00  0.00           H  
ATOM   2670 1HB  ALA J 168     -44.270  32.123 -12.794  1.00  0.00           H  
ATOM   2671 2HB  ALA J 168     -45.347  32.045 -11.405  1.00  0.00           H  
ATOM   2672 3HB  ALA J 168     -43.663  31.605 -11.209  1.00  0.00           H  
ATOM   2673  N   GLU J 169     -42.702  29.006 -12.119  1.00  0.00           N  
ATOM   2674  CA  GLU J 169     -41.540  28.341 -12.693  1.00  0.00           C  
ATOM   2675  C   GLU J 169     -41.932  27.010 -13.305  1.00  0.00           C  
ATOM   2676  O   GLU J 169     -41.439  26.642 -14.376  1.00  0.00           O  
ATOM   2677  CB  GLU J 169     -40.447  28.139 -11.644  1.00  0.00           C  
ATOM   2678  CG  GLU J 169     -39.184  27.413 -12.153  1.00  0.00           C  
ATOM   2679  CD  GLU J 169     -38.429  28.129 -13.249  1.00  0.00           C  
ATOM   2680  OE1 GLU J 169     -38.634  29.295 -13.445  1.00  0.00           O  
ATOM   2681  OE2 GLU J 169     -37.626  27.480 -13.901  1.00  0.00           O  
ATOM   2682  H   GLU J 169     -42.739  29.165 -11.108  1.00  0.00           H  
ATOM   2683  HA  GLU J 169     -41.138  28.975 -13.480  1.00  0.00           H  
ATOM   2684 1HB  GLU J 169     -40.147  29.110 -11.245  1.00  0.00           H  
ATOM   2685 2HB  GLU J 169     -40.856  27.561 -10.809  1.00  0.00           H  
ATOM   2686 1HG  GLU J 169     -38.513  27.264 -11.307  1.00  0.00           H  
ATOM   2687 2HG  GLU J 169     -39.483  26.429 -12.515  1.00  0.00           H  
ATOM   2688  N   ARG J 170     -42.831  26.283 -12.653  1.00  0.00           N  
ATOM   2689  CA  ARG J 170     -43.240  25.027 -13.229  1.00  0.00           C  
ATOM   2690  C   ARG J 170     -44.009  25.318 -14.516  1.00  0.00           C  
ATOM   2691  O   ARG J 170     -43.859  24.593 -15.508  1.00  0.00           O  
ATOM   2692  CB  ARG J 170     -44.051  24.231 -12.232  1.00  0.00           C  
ATOM   2693  CG  ARG J 170     -43.239  23.710 -11.073  1.00  0.00           C  
ATOM   2694  CD  ARG J 170     -44.059  22.981 -10.106  1.00  0.00           C  
ATOM   2695  NE  ARG J 170     -43.293  22.638  -8.928  1.00  0.00           N  
ATOM   2696  CZ  ARG J 170     -43.718  21.869  -7.937  1.00  0.00           C  
ATOM   2697  NH1 ARG J 170     -44.892  21.317  -7.999  1.00  0.00           N  
ATOM   2698  NH2 ARG J 170     -42.933  21.716  -6.920  1.00  0.00           N  
ATOM   2699  H   ARG J 170     -43.207  26.590 -11.749  1.00  0.00           H  
ATOM   2700  HA  ARG J 170     -42.350  24.449 -13.477  1.00  0.00           H  
ATOM   2701 1HB  ARG J 170     -44.787  24.889 -11.785  1.00  0.00           H  
ATOM   2702 2HB  ARG J 170     -44.568  23.406 -12.718  1.00  0.00           H  
ATOM   2703 1HG  ARG J 170     -42.473  23.033 -11.447  1.00  0.00           H  
ATOM   2704 2HG  ARG J 170     -42.758  24.541 -10.556  1.00  0.00           H  
ATOM   2705 1HD  ARG J 170     -44.895  23.612  -9.798  1.00  0.00           H  
ATOM   2706 2HD  ARG J 170     -44.438  22.063 -10.551  1.00  0.00           H  
ATOM   2707  HE  ARG J 170     -42.371  23.083  -8.789  1.00  0.00           H  
ATOM   2708 1HH1 ARG J 170     -45.450  21.487  -8.819  1.00  0.00           H  
ATOM   2709 2HH1 ARG J 170     -45.234  20.759  -7.230  1.00  0.00           H  
ATOM   2710 1HH2 ARG J 170     -42.025  22.211  -6.957  1.00  0.00           H  
ATOM   2711 2HH2 ARG J 170     -43.218  21.135  -6.129  1.00  0.00           H  
ATOM   2712  N   ALA J 171     -44.797  26.407 -14.530  1.00  0.00           N  
ATOM   2713  CA  ALA J 171     -45.522  26.788 -15.735  1.00  0.00           C  
ATOM   2714  C   ALA J 171     -44.558  27.117 -16.859  1.00  0.00           C  
ATOM   2715  O   ALA J 171     -44.800  26.724 -18.003  1.00  0.00           O  
ATOM   2716  CB  ALA J 171     -46.394  27.990 -15.496  1.00  0.00           C  
ATOM   2717  H   ALA J 171     -44.925  26.959 -13.677  1.00  0.00           H  
ATOM   2718  HA  ALA J 171     -46.139  25.947 -16.035  1.00  0.00           H  
ATOM   2719 1HB  ALA J 171     -46.925  28.226 -16.412  1.00  0.00           H  
ATOM   2720 2HB  ALA J 171     -47.094  27.796 -14.714  1.00  0.00           H  
ATOM   2721 3HB  ALA J 171     -45.778  28.823 -15.213  1.00  0.00           H  
ATOM   2722  N   ALA J 172     -43.438  27.786 -16.514  1.00  0.00           N  
ATOM   2723  CA  ALA J 172     -42.397  28.180 -17.462  1.00  0.00           C  
ATOM   2724  C   ALA J 172     -41.782  26.963 -18.139  1.00  0.00           C  
ATOM   2725  O   ALA J 172     -41.441  26.988 -19.326  1.00  0.00           O  
ATOM   2726  CB  ALA J 172     -41.321  28.990 -16.753  1.00  0.00           C  
ATOM   2727  H   ALA J 172     -43.337  28.093 -15.543  1.00  0.00           H  
ATOM   2728  HA  ALA J 172     -42.842  28.795 -18.217  1.00  0.00           H  
ATOM   2729 1HB  ALA J 172     -40.565  29.299 -17.451  1.00  0.00           H  
ATOM   2730 2HB  ALA J 172     -41.774  29.867 -16.291  1.00  0.00           H  
ATOM   2731 3HB  ALA J 172     -40.856  28.385 -15.985  1.00  0.00           H  
ATOM   2732  N   LYS J 173     -41.661  25.871 -17.396  1.00  0.00           N  
ATOM   2733  CA  LYS J 173     -41.084  24.662 -17.964  1.00  0.00           C  
ATOM   2734  C   LYS J 173     -42.113  23.785 -18.693  1.00  0.00           C  
ATOM   2735  O   LYS J 173     -41.756  23.056 -19.623  1.00  0.00           O  
ATOM   2736  CB  LYS J 173     -40.390  23.844 -16.873  1.00  0.00           C  
ATOM   2737  CG  LYS J 173     -39.151  24.516 -16.230  1.00  0.00           C  
ATOM   2738  CD  LYS J 173     -38.036  24.732 -17.268  1.00  0.00           C  
ATOM   2739  CE  LYS J 173     -36.681  25.108 -16.622  1.00  0.00           C  
ATOM   2740  NZ  LYS J 173     -36.703  26.445 -15.958  1.00  0.00           N  
ATOM   2741  H   LYS J 173     -41.919  25.912 -16.404  1.00  0.00           H  
ATOM   2742  HA  LYS J 173     -40.332  24.958 -18.693  1.00  0.00           H  
ATOM   2743 1HB  LYS J 173     -41.109  23.650 -16.071  1.00  0.00           H  
ATOM   2744 2HB  LYS J 173     -40.085  22.882 -17.278  1.00  0.00           H  
ATOM   2745 1HG  LYS J 173     -39.442  25.487 -15.808  1.00  0.00           H  
ATOM   2746 2HG  LYS J 173     -38.774  23.892 -15.422  1.00  0.00           H  
ATOM   2747 1HD  LYS J 173     -37.907  23.822 -17.854  1.00  0.00           H  
ATOM   2748 2HD  LYS J 173     -38.335  25.536 -17.942  1.00  0.00           H  
ATOM   2749 1HE  LYS J 173     -36.420  24.353 -15.883  1.00  0.00           H  
ATOM   2750 2HE  LYS J 173     -35.919  25.119 -17.400  1.00  0.00           H  
ATOM   2751 1HZ  LYS J 173     -35.806  26.649 -15.553  1.00  0.00           H  
ATOM   2752 2HZ  LYS J 173     -36.934  27.163 -16.617  1.00  0.00           H  
ATOM   2753 3HZ  LYS J 173     -37.400  26.464 -15.200  1.00  0.00           H  
ATOM   2754  N   THR J 174     -43.387  23.873 -18.296  1.00  0.00           N  
ATOM   2755  CA  THR J 174     -44.434  23.031 -18.875  1.00  0.00           C  
ATOM   2756  C   THR J 174     -45.474  23.719 -19.794  1.00  0.00           C  
ATOM   2757  O   THR J 174     -46.306  23.026 -20.380  1.00  0.00           O  
ATOM   2758  CB  THR J 174     -45.175  22.297 -17.739  1.00  0.00           C  
ATOM   2759  OG1 THR J 174     -45.767  23.250 -16.850  1.00  0.00           O  
ATOM   2760  CG2 THR J 174     -44.199  21.446 -16.948  1.00  0.00           C  
ATOM   2761  H   THR J 174     -43.613  24.476 -17.502  1.00  0.00           H  
ATOM   2762  HA  THR J 174     -43.938  22.273 -19.478  1.00  0.00           H  
ATOM   2763  HB  THR J 174     -45.954  21.668 -18.164  1.00  0.00           H  
ATOM   2764  HG1 THR J 174     -45.046  23.695 -16.346  1.00  0.00           H  
ATOM   2765 1HG2 THR J 174     -44.730  20.934 -16.147  1.00  0.00           H  
ATOM   2766 2HG2 THR J 174     -43.737  20.713 -17.607  1.00  0.00           H  
ATOM   2767 3HG2 THR J 174     -43.428  22.086 -16.517  1.00  0.00           H  
ATOM   2768  N   LYS J 175     -45.424  25.056 -19.936  1.00  0.00           N  
ATOM   2769  CA  LYS J 175     -46.398  25.855 -20.717  1.00  0.00           C  
ATOM   2770  C   LYS J 175     -47.805  25.650 -20.163  1.00  0.00           C  
ATOM   2771  O   LYS J 175     -48.785  25.511 -20.900  1.00  0.00           O  
ATOM   2772  CB  LYS J 175     -46.369  25.493 -22.210  1.00  0.00           C  
ATOM   2773  CG  LYS J 175     -45.032  25.726 -22.908  1.00  0.00           C  
ATOM   2774  CD  LYS J 175     -45.129  25.395 -24.397  1.00  0.00           C  
ATOM   2775  CE  LYS J 175     -43.796  25.578 -25.112  1.00  0.00           C  
ATOM   2776  NZ  LYS J 175     -43.884  25.197 -26.554  1.00  0.00           N  
ATOM   2777  H   LYS J 175     -44.721  25.560 -19.408  1.00  0.00           H  
ATOM   2778  HA  LYS J 175     -46.151  26.907 -20.610  1.00  0.00           H  
ATOM   2779 1HB  LYS J 175     -46.647  24.452 -22.353  1.00  0.00           H  
ATOM   2780 2HB  LYS J 175     -47.113  26.092 -22.730  1.00  0.00           H  
ATOM   2781 1HG  LYS J 175     -44.741  26.769 -22.787  1.00  0.00           H  
ATOM   2782 2HG  LYS J 175     -44.268  25.097 -22.449  1.00  0.00           H  
ATOM   2783 1HD  LYS J 175     -45.457  24.360 -24.517  1.00  0.00           H  
ATOM   2784 2HD  LYS J 175     -45.869  26.045 -24.862  1.00  0.00           H  
ATOM   2785 1HE  LYS J 175     -43.494  26.623 -25.040  1.00  0.00           H  
ATOM   2786 2HE  LYS J 175     -43.041  24.958 -24.627  1.00  0.00           H  
ATOM   2787 1HZ  LYS J 175     -42.985  25.331 -26.996  1.00  0.00           H  
ATOM   2788 2HZ  LYS J 175     -44.153  24.226 -26.629  1.00  0.00           H  
ATOM   2789 3HZ  LYS J 175     -44.574  25.773 -27.015  1.00  0.00           H  
ATOM   2790  N   ASP J 176     -47.871  25.620 -18.840  1.00  0.00           N  
ATOM   2791  CA  ASP J 176     -49.108  25.388 -18.100  1.00  0.00           C  
ATOM   2792  C   ASP J 176     -49.785  26.639 -17.531  1.00  0.00           C  
ATOM   2793  O   ASP J 176     -49.388  27.181 -16.492  1.00  0.00           O  
ATOM   2794  CB  ASP J 176     -48.851  24.351 -17.008  1.00  0.00           C  
ATOM   2795  CG  ASP J 176     -50.069  23.964 -16.180  1.00  0.00           C  
ATOM   2796  OD1 ASP J 176     -51.006  24.743 -16.099  1.00  0.00           O  
ATOM   2797  OD2 ASP J 176     -50.062  22.892 -15.623  1.00  0.00           O  
ATOM   2798  H   ASP J 176     -46.982  25.772 -18.362  1.00  0.00           H  
ATOM   2799  HA  ASP J 176     -49.813  24.933 -18.796  1.00  0.00           H  
ATOM   2800 1HB  ASP J 176     -48.441  23.445 -17.467  1.00  0.00           H  
ATOM   2801 2HB  ASP J 176     -48.098  24.726 -16.358  1.00  0.00           H  
ATOM   2802  N   GLU J 177     -50.858  27.064 -18.191  1.00  0.00           N  
ATOM   2803  CA  GLU J 177     -51.560  28.274 -17.788  1.00  0.00           C  
ATOM   2804  C   GLU J 177     -52.373  28.080 -16.498  1.00  0.00           C  
ATOM   2805  O   GLU J 177     -52.777  29.069 -15.884  1.00  0.00           O  
ATOM   2806  CB  GLU J 177     -52.464  28.796 -18.915  1.00  0.00           C  
ATOM   2807  CG  GLU J 177     -51.688  29.296 -20.149  1.00  0.00           C  
ATOM   2808  CD  GLU J 177     -52.564  29.893 -21.262  1.00  0.00           C  
ATOM   2809  OE1 GLU J 177     -53.221  30.901 -21.045  1.00  0.00           O  
ATOM   2810  OE2 GLU J 177     -52.561  29.335 -22.333  1.00  0.00           O  
ATOM   2811  H   GLU J 177     -51.157  26.557 -19.014  1.00  0.00           H  
ATOM   2812  HA  GLU J 177     -50.812  29.040 -17.599  1.00  0.00           H  
ATOM   2813 1HB  GLU J 177     -53.144  28.005 -19.233  1.00  0.00           H  
ATOM   2814 2HB  GLU J 177     -53.071  29.623 -18.539  1.00  0.00           H  
ATOM   2815 1HG  GLU J 177     -50.956  30.028 -19.830  1.00  0.00           H  
ATOM   2816 2HG  GLU J 177     -51.135  28.449 -20.561  1.00  0.00           H  
ATOM   2817  N   GLU J 178     -52.641  26.827 -16.091  1.00  0.00           N  
ATOM   2818  CA  GLU J 178     -53.433  26.604 -14.880  1.00  0.00           C  
ATOM   2819  C   GLU J 178     -52.552  26.952 -13.688  1.00  0.00           C  
ATOM   2820  O   GLU J 178     -53.018  27.553 -12.713  1.00  0.00           O  
ATOM   2821  CB  GLU J 178     -53.948  25.159 -14.778  1.00  0.00           C  
ATOM   2822  CG  GLU J 178     -54.999  24.753 -15.842  1.00  0.00           C  
ATOM   2823  CD  GLU J 178     -56.286  25.543 -15.767  1.00  0.00           C  
ATOM   2824  OE1 GLU J 178     -56.813  25.700 -14.694  1.00  0.00           O  
ATOM   2825  OE2 GLU J 178     -56.746  26.006 -16.796  1.00  0.00           O  
ATOM   2826  H   GLU J 178     -52.216  26.024 -16.563  1.00  0.00           H  
ATOM   2827  HA  GLU J 178     -54.285  27.276 -14.883  1.00  0.00           H  
ATOM   2828 1HB  GLU J 178     -53.109  24.469 -14.859  1.00  0.00           H  
ATOM   2829 2HB  GLU J 178     -54.394  25.007 -13.797  1.00  0.00           H  
ATOM   2830 1HG  GLU J 178     -54.557  24.895 -16.828  1.00  0.00           H  
ATOM   2831 2HG  GLU J 178     -55.220  23.693 -15.726  1.00  0.00           H  
ATOM   2832  N   LEU J 179     -51.261  26.628 -13.808  1.00  0.00           N  
ATOM   2833  CA  LEU J 179     -50.303  26.987 -12.767  1.00  0.00           C  
ATOM   2834  C   LEU J 179     -50.159  28.502 -12.703  1.00  0.00           C  
ATOM   2835  O   LEU J 179     -50.083  29.076 -11.611  1.00  0.00           O  
ATOM   2836  CB  LEU J 179     -48.950  26.353 -13.017  1.00  0.00           C  
ATOM   2837  CG  LEU J 179     -48.828  24.872 -12.816  1.00  0.00           C  
ATOM   2838  CD1 LEU J 179     -47.481  24.455 -13.278  1.00  0.00           C  
ATOM   2839  CD2 LEU J 179     -48.970  24.554 -11.373  1.00  0.00           C  
ATOM   2840  H   LEU J 179     -50.979  26.093 -14.647  1.00  0.00           H  
ATOM   2841  HA  LEU J 179     -50.681  26.635 -11.809  1.00  0.00           H  
ATOM   2842 1HB  LEU J 179     -48.722  26.516 -14.058  1.00  0.00           H  
ATOM   2843 2HB  LEU J 179     -48.205  26.849 -12.410  1.00  0.00           H  
ATOM   2844  HG  LEU J 179     -49.588  24.346 -13.396  1.00  0.00           H  
ATOM   2845 1HD1 LEU J 179     -47.353  23.385 -13.136  1.00  0.00           H  
ATOM   2846 2HD1 LEU J 179     -47.357  24.692 -14.311  1.00  0.00           H  
ATOM   2847 3HD1 LEU J 179     -46.763  24.999 -12.700  1.00  0.00           H  
ATOM   2848 1HD2 LEU J 179     -48.852  23.492 -11.240  1.00  0.00           H  
ATOM   2849 2HD2 LEU J 179     -48.191  25.080 -10.842  1.00  0.00           H  
ATOM   2850 3HD2 LEU J 179     -49.949  24.868 -11.018  1.00  0.00           H  
ATOM   2851  N   ILE J 180     -50.192  29.157 -13.871  1.00  0.00           N  
ATOM   2852  CA  ILE J 180     -50.116  30.611 -13.899  1.00  0.00           C  
ATOM   2853  C   ILE J 180     -51.338  31.207 -13.215  1.00  0.00           C  
ATOM   2854  O   ILE J 180     -51.194  32.093 -12.377  1.00  0.00           O  
ATOM   2855  CB  ILE J 180     -50.062  31.163 -15.329  1.00  0.00           C  
ATOM   2856  CG1 ILE J 180     -48.806  30.730 -16.036  1.00  0.00           C  
ATOM   2857  CG2 ILE J 180     -50.144  32.655 -15.291  1.00  0.00           C  
ATOM   2858  CD1 ILE J 180     -47.511  31.266 -15.426  1.00  0.00           C  
ATOM   2859  H   ILE J 180     -50.221  28.615 -14.740  1.00  0.00           H  
ATOM   2860  HA  ILE J 180     -49.223  30.923 -13.362  1.00  0.00           H  
ATOM   2861  HB  ILE J 180     -50.905  30.786 -15.892  1.00  0.00           H  
ATOM   2862 1HG1 ILE J 180     -48.776  29.646 -16.027  1.00  0.00           H  
ATOM   2863 2HG1 ILE J 180     -48.883  31.054 -17.054  1.00  0.00           H  
ATOM   2864 1HG2 ILE J 180     -50.116  33.058 -16.280  1.00  0.00           H  
ATOM   2865 2HG2 ILE J 180     -51.067  32.955 -14.802  1.00  0.00           H  
ATOM   2866 3HG2 ILE J 180     -49.320  33.025 -14.762  1.00  0.00           H  
ATOM   2867 1HD1 ILE J 180     -46.656  30.908 -15.998  1.00  0.00           H  
ATOM   2868 2HD1 ILE J 180     -47.526  32.352 -15.452  1.00  0.00           H  
ATOM   2869 3HD1 ILE J 180     -47.430  30.924 -14.399  1.00  0.00           H  
ATOM   2870  N   LYS J 181     -52.535  30.693 -13.519  1.00  0.00           N  
ATOM   2871  CA  LYS J 181     -53.742  31.206 -12.876  1.00  0.00           C  
ATOM   2872  C   LYS J 181     -53.713  31.022 -11.355  1.00  0.00           C  
ATOM   2873  O   LYS J 181     -54.141  31.925 -10.626  1.00  0.00           O  
ATOM   2874  CB  LYS J 181     -54.997  30.583 -13.488  1.00  0.00           C  
ATOM   2875  CG  LYS J 181     -55.322  31.115 -14.894  1.00  0.00           C  
ATOM   2876  CD  LYS J 181     -56.669  30.602 -15.411  1.00  0.00           C  
ATOM   2877  CE  LYS J 181     -56.562  29.136 -15.790  1.00  0.00           C  
ATOM   2878  NZ  LYS J 181     -57.805  28.597 -16.417  1.00  0.00           N  
ATOM   2879  H   LYS J 181     -52.609  29.964 -14.233  1.00  0.00           H  
ATOM   2880  HA  LYS J 181     -53.791  32.276 -13.077  1.00  0.00           H  
ATOM   2881 1HB  LYS J 181     -54.861  29.501 -13.562  1.00  0.00           H  
ATOM   2882 2HB  LYS J 181     -55.852  30.768 -12.842  1.00  0.00           H  
ATOM   2883 1HG  LYS J 181     -55.343  32.205 -14.858  1.00  0.00           H  
ATOM   2884 2HG  LYS J 181     -54.538  30.816 -15.586  1.00  0.00           H  
ATOM   2885 1HD  LYS J 181     -57.431  30.718 -14.641  1.00  0.00           H  
ATOM   2886 2HD  LYS J 181     -56.965  31.175 -16.288  1.00  0.00           H  
ATOM   2887 1HE  LYS J 181     -55.734  29.016 -16.491  1.00  0.00           H  
ATOM   2888 2HE  LYS J 181     -56.348  28.556 -14.893  1.00  0.00           H  
ATOM   2889 1HZ  LYS J 181     -57.611  27.604 -16.632  1.00  0.00           H  
ATOM   2890 2HZ  LYS J 181     -58.577  28.665 -15.778  1.00  0.00           H  
ATOM   2891 3HZ  LYS J 181     -58.017  29.093 -17.262  1.00  0.00           H  
ATOM   2892  N   LEU J 182     -53.192  29.885 -10.858  1.00  0.00           N  
ATOM   2893  CA  LEU J 182     -53.088  29.722  -9.406  1.00  0.00           C  
ATOM   2894  C   LEU J 182     -52.116  30.744  -8.835  1.00  0.00           C  
ATOM   2895  O   LEU J 182     -52.367  31.331  -7.775  1.00  0.00           O  
ATOM   2896  CB  LEU J 182     -52.592  28.322  -9.021  1.00  0.00           C  
ATOM   2897  CG  LEU J 182     -53.531  27.163  -9.218  1.00  0.00           C  
ATOM   2898  CD1 LEU J 182     -52.761  25.865  -8.963  1.00  0.00           C  
ATOM   2899  CD2 LEU J 182     -54.693  27.303  -8.242  1.00  0.00           C  
ATOM   2900  H   LEU J 182     -52.895  29.137 -11.494  1.00  0.00           H  
ATOM   2901  HA  LEU J 182     -54.069  29.886  -8.965  1.00  0.00           H  
ATOM   2902 1HB  LEU J 182     -51.710  28.109  -9.626  1.00  0.00           H  
ATOM   2903 2HB  LEU J 182     -52.302  28.334  -7.975  1.00  0.00           H  
ATOM   2904  HG  LEU J 182     -53.905  27.153 -10.246  1.00  0.00           H  
ATOM   2905 1HD1 LEU J 182     -53.424  25.011  -9.098  1.00  0.00           H  
ATOM   2906 2HD1 LEU J 182     -51.934  25.795  -9.667  1.00  0.00           H  
ATOM   2907 3HD1 LEU J 182     -52.373  25.868  -7.947  1.00  0.00           H  
ATOM   2908 1HD2 LEU J 182     -55.375  26.465  -8.371  1.00  0.00           H  
ATOM   2909 2HD2 LEU J 182     -54.309  27.311  -7.222  1.00  0.00           H  
ATOM   2910 3HD2 LEU J 182     -55.220  28.236  -8.439  1.00  0.00           H  
ATOM   2911  N   ALA J 183     -51.017  30.982  -9.555  1.00  0.00           N  
ATOM   2912  CA  ALA J 183     -50.042  31.962  -9.129  1.00  0.00           C  
ATOM   2913  C   ALA J 183     -50.663  33.362  -9.133  1.00  0.00           C  
ATOM   2914  O   ALA J 183     -50.411  34.145  -8.217  1.00  0.00           O  
ATOM   2915  CB  ALA J 183     -48.823  31.893 -10.030  1.00  0.00           C  
ATOM   2916  H   ALA J 183     -50.843  30.449 -10.413  1.00  0.00           H  
ATOM   2917  HA  ALA J 183     -49.746  31.727  -8.109  1.00  0.00           H  
ATOM   2918 1HB  ALA J 183     -48.077  32.600  -9.714  1.00  0.00           H  
ATOM   2919 2HB  ALA J 183     -48.405  30.901 -10.001  1.00  0.00           H  
ATOM   2920 3HB  ALA J 183     -49.125  32.115 -11.033  1.00  0.00           H  
ATOM   2921  N   GLN J 184     -51.526  33.661 -10.121  1.00  0.00           N  
ATOM   2922  CA  GLN J 184     -52.172  34.975 -10.190  1.00  0.00           C  
ATOM   2923  C   GLN J 184     -53.118  35.159  -9.015  1.00  0.00           C  
ATOM   2924  O   GLN J 184     -53.167  36.238  -8.412  1.00  0.00           O  
ATOM   2925  CB  GLN J 184     -52.948  35.168 -11.514  1.00  0.00           C  
ATOM   2926  CG  GLN J 184     -52.075  35.326 -12.772  1.00  0.00           C  
ATOM   2927  CD  GLN J 184     -52.862  35.461 -14.096  1.00  0.00           C  
ATOM   2928  OE1 GLN J 184     -53.289  34.473 -14.741  1.00  0.00           O  
ATOM   2929  NE2 GLN J 184     -53.086  36.720 -14.494  1.00  0.00           N  
ATOM   2930  H   GLN J 184     -51.683  32.977 -10.861  1.00  0.00           H  
ATOM   2931  HA  GLN J 184     -51.406  35.748 -10.129  1.00  0.00           H  
ATOM   2932 1HB  GLN J 184     -53.611  34.323 -11.666  1.00  0.00           H  
ATOM   2933 2HB  GLN J 184     -53.568  36.061 -11.435  1.00  0.00           H  
ATOM   2934 1HG  GLN J 184     -51.464  36.225 -12.651  1.00  0.00           H  
ATOM   2935 2HG  GLN J 184     -51.446  34.462 -12.857  1.00  0.00           H  
ATOM   2936 1HE2 GLN J 184     -53.598  36.906 -15.327  1.00  0.00           H  
ATOM   2937 2HE2 GLN J 184     -52.747  37.524 -13.931  1.00  0.00           H  
ATOM   2938  N   ARG J 185     -53.833  34.089  -8.653  1.00  0.00           N  
ATOM   2939  CA  ARG J 185     -54.742  34.126  -7.516  1.00  0.00           C  
ATOM   2940  C   ARG J 185     -53.974  34.413  -6.236  1.00  0.00           C  
ATOM   2941  O   ARG J 185     -54.403  35.225  -5.410  1.00  0.00           O  
ATOM   2942  CB  ARG J 185     -55.465  32.798  -7.360  1.00  0.00           C  
ATOM   2943  CG  ARG J 185     -56.473  32.748  -6.231  1.00  0.00           C  
ATOM   2944  CD  ARG J 185     -57.078  31.397  -6.099  1.00  0.00           C  
ATOM   2945  NE  ARG J 185     -57.933  31.315  -4.933  1.00  0.00           N  
ATOM   2946  CZ  ARG J 185     -59.259  31.552  -4.896  1.00  0.00           C  
ATOM   2947  NH1 ARG J 185     -59.922  31.860  -5.997  1.00  0.00           N  
ATOM   2948  NH2 ARG J 185     -59.891  31.468  -3.735  1.00  0.00           N  
ATOM   2949  H   ARG J 185     -53.764  33.233  -9.211  1.00  0.00           H  
ATOM   2950  HA  ARG J 185     -55.474  34.917  -7.678  1.00  0.00           H  
ATOM   2951 1HB  ARG J 185     -55.976  32.551  -8.290  1.00  0.00           H  
ATOM   2952 2HB  ARG J 185     -54.738  32.011  -7.175  1.00  0.00           H  
ATOM   2953 1HG  ARG J 185     -55.973  32.987  -5.287  1.00  0.00           H  
ATOM   2954 2HG  ARG J 185     -57.269  33.470  -6.414  1.00  0.00           H  
ATOM   2955 1HD  ARG J 185     -57.672  31.169  -6.981  1.00  0.00           H  
ATOM   2956 2HD  ARG J 185     -56.284  30.658  -5.989  1.00  0.00           H  
ATOM   2957  HE  ARG J 185     -57.467  31.109  -4.039  1.00  0.00           H  
ATOM   2958 1HH1 ARG J 185     -59.433  31.921  -6.879  1.00  0.00           H  
ATOM   2959 2HH1 ARG J 185     -60.916  32.035  -5.957  1.00  0.00           H  
ATOM   2960 1HH2 ARG J 185     -59.351  31.231  -2.878  1.00  0.00           H  
ATOM   2961 2HH2 ARG J 185     -60.879  31.640  -3.679  1.00  0.00           H  
ATOM   2962  N   ALA J 186     -52.815  33.758  -6.085  1.00  0.00           N  
ATOM   2963  CA  ALA J 186     -51.988  33.930  -4.903  1.00  0.00           C  
ATOM   2964  C   ALA J 186     -51.564  35.367  -4.737  1.00  0.00           C  
ATOM   2965  O   ALA J 186     -51.634  35.922  -3.635  1.00  0.00           O  
ATOM   2966  CB  ALA J 186     -50.746  33.091  -5.037  1.00  0.00           C  
ATOM   2967  H   ALA J 186     -52.526  33.086  -6.804  1.00  0.00           H  
ATOM   2968  HA  ALA J 186     -52.568  33.623  -4.034  1.00  0.00           H  
ATOM   2969 1HB  ALA J 186     -50.120  33.195  -4.157  1.00  0.00           H  
ATOM   2970 2HB  ALA J 186     -51.027  32.065  -5.179  1.00  0.00           H  
ATOM   2971 3HB  ALA J 186     -50.204  33.421  -5.897  1.00  0.00           H  
ATOM   2972  N   ILE J 187     -51.224  35.999  -5.859  1.00  0.00           N  
ATOM   2973  CA  ILE J 187     -50.806  37.380  -5.841  1.00  0.00           C  
ATOM   2974  C   ILE J 187     -51.972  38.299  -5.523  1.00  0.00           C  
ATOM   2975  O   ILE J 187     -51.843  39.168  -4.671  1.00  0.00           O  
ATOM   2976  CB  ILE J 187     -50.122  37.772  -7.147  1.00  0.00           C  
ATOM   2977  CG1 ILE J 187     -48.867  36.942  -7.306  1.00  0.00           C  
ATOM   2978  CG2 ILE J 187     -49.785  39.224  -7.118  1.00  0.00           C  
ATOM   2979  CD1 ILE J 187     -47.893  37.140  -6.194  1.00  0.00           C  
ATOM   2980  H   ILE J 187     -51.197  35.472  -6.740  1.00  0.00           H  
ATOM   2981  HA  ILE J 187     -50.065  37.493  -5.058  1.00  0.00           H  
ATOM   2982  HB  ILE J 187     -50.781  37.555  -7.995  1.00  0.00           H  
ATOM   2983 1HG1 ILE J 187     -49.135  35.903  -7.319  1.00  0.00           H  
ATOM   2984 2HG1 ILE J 187     -48.399  37.192  -8.255  1.00  0.00           H  
ATOM   2985 1HG2 ILE J 187     -49.288  39.496  -8.035  1.00  0.00           H  
ATOM   2986 2HG2 ILE J 187     -50.699  39.794  -7.013  1.00  0.00           H  
ATOM   2987 3HG2 ILE J 187     -49.132  39.416  -6.287  1.00  0.00           H  
ATOM   2988 1HD1 ILE J 187     -47.042  36.519  -6.354  1.00  0.00           H  
ATOM   2989 2HD1 ILE J 187     -47.592  38.179  -6.179  1.00  0.00           H  
ATOM   2990 3HD1 ILE J 187     -48.355  36.873  -5.245  1.00  0.00           H  
ATOM   2991  N   GLU J 188     -53.139  38.085  -6.125  1.00  0.00           N  
ATOM   2992  CA  GLU J 188     -54.267  38.957  -5.792  1.00  0.00           C  
ATOM   2993  C   GLU J 188     -54.548  38.962  -4.278  1.00  0.00           C  
ATOM   2994  O   GLU J 188     -54.742  40.027  -3.668  1.00  0.00           O  
ATOM   2995  CB  GLU J 188     -55.528  38.507  -6.541  1.00  0.00           C  
ATOM   2996  CG  GLU J 188     -56.753  39.350  -6.239  1.00  0.00           C  
ATOM   2997  CD  GLU J 188     -58.014  38.938  -6.983  1.00  0.00           C  
ATOM   2998  OE1 GLU J 188     -57.925  38.262  -7.980  1.00  0.00           O  
ATOM   2999  OE2 GLU J 188     -59.079  39.282  -6.505  1.00  0.00           O  
ATOM   3000  H   GLU J 188     -53.228  37.349  -6.833  1.00  0.00           H  
ATOM   3001  HA  GLU J 188     -54.016  39.973  -6.099  1.00  0.00           H  
ATOM   3002 1HB  GLU J 188     -55.342  38.535  -7.615  1.00  0.00           H  
ATOM   3003 2HB  GLU J 188     -55.754  37.471  -6.277  1.00  0.00           H  
ATOM   3004 1HG  GLU J 188     -56.931  39.270  -5.175  1.00  0.00           H  
ATOM   3005 2HG  GLU J 188     -56.525  40.392  -6.462  1.00  0.00           H  
ATOM   3006  N   VAL J 189     -54.512  37.777  -3.661  1.00  0.00           N  
ATOM   3007  CA  VAL J 189     -54.758  37.671  -2.228  1.00  0.00           C  
ATOM   3008  C   VAL J 189     -53.645  38.364  -1.443  1.00  0.00           C  
ATOM   3009  O   VAL J 189     -53.909  39.094  -0.478  1.00  0.00           O  
ATOM   3010  CB  VAL J 189     -54.850  36.197  -1.809  1.00  0.00           C  
ATOM   3011  CG1 VAL J 189     -54.925  36.095  -0.293  1.00  0.00           C  
ATOM   3012  CG2 VAL J 189     -56.063  35.564  -2.468  1.00  0.00           C  
ATOM   3013  H   VAL J 189     -54.338  36.930  -4.217  1.00  0.00           H  
ATOM   3014  HA  VAL J 189     -55.703  38.160  -2.003  1.00  0.00           H  
ATOM   3015  HB  VAL J 189     -53.947  35.678  -2.141  1.00  0.00           H  
ATOM   3016 1HG1 VAL J 189     -54.965  35.056   0.001  1.00  0.00           H  
ATOM   3017 2HG1 VAL J 189     -54.044  36.557   0.132  1.00  0.00           H  
ATOM   3018 3HG1 VAL J 189     -55.814  36.608   0.067  1.00  0.00           H  
ATOM   3019 1HG2 VAL J 189     -56.127  34.516  -2.202  1.00  0.00           H  
ATOM   3020 2HG2 VAL J 189     -56.959  36.073  -2.143  1.00  0.00           H  
ATOM   3021 3HG2 VAL J 189     -55.970  35.649  -3.548  1.00  0.00           H  
ATOM   3022  N   ALA J 190     -52.404  38.129  -1.868  1.00  0.00           N  
ATOM   3023  CA  ALA J 190     -51.229  38.715  -1.259  1.00  0.00           C  
ATOM   3024  C   ALA J 190     -51.237  40.229  -1.336  1.00  0.00           C  
ATOM   3025  O   ALA J 190     -50.810  40.897  -0.393  1.00  0.00           O  
ATOM   3026  CB  ALA J 190     -50.010  38.196  -1.964  1.00  0.00           C  
ATOM   3027  H   ALA J 190     -52.259  37.493  -2.657  1.00  0.00           H  
ATOM   3028  HA  ALA J 190     -51.210  38.426  -0.211  1.00  0.00           H  
ATOM   3029 1HB  ALA J 190     -49.129  38.592  -1.520  1.00  0.00           H  
ATOM   3030 2HB  ALA J 190     -49.986  37.136  -1.918  1.00  0.00           H  
ATOM   3031 3HB  ALA J 190     -50.069  38.501  -2.986  1.00  0.00           H  
ATOM   3032  N   GLN J 191     -51.734  40.783  -2.445  1.00  0.00           N  
ATOM   3033  CA  GLN J 191     -51.775  42.225  -2.600  1.00  0.00           C  
ATOM   3034  C   GLN J 191     -52.737  42.798  -1.594  1.00  0.00           C  
ATOM   3035  O   GLN J 191     -52.425  43.806  -0.963  1.00  0.00           O  
ATOM   3036  CB  GLN J 191     -52.150  42.613  -4.032  1.00  0.00           C  
ATOM   3037  CG  GLN J 191     -51.051  42.310  -5.059  1.00  0.00           C  
ATOM   3038  CD  GLN J 191     -51.494  42.529  -6.485  1.00  0.00           C  
ATOM   3039  OE1 GLN J 191     -52.690  42.513  -6.794  1.00  0.00           O  
ATOM   3040  NE2 GLN J 191     -50.534  42.743  -7.373  1.00  0.00           N  
ATOM   3041  H   GLN J 191     -52.051  40.183  -3.205  1.00  0.00           H  
ATOM   3042  HA  GLN J 191     -50.794  42.636  -2.383  1.00  0.00           H  
ATOM   3043 1HB  GLN J 191     -53.045  42.063  -4.329  1.00  0.00           H  
ATOM   3044 2HB  GLN J 191     -52.384  43.679  -4.076  1.00  0.00           H  
ATOM   3045 1HG  GLN J 191     -50.208  42.971  -4.866  1.00  0.00           H  
ATOM   3046 2HG  GLN J 191     -50.738  41.285  -4.949  1.00  0.00           H  
ATOM   3047 1HE2 GLN J 191     -50.766  42.920  -8.336  1.00  0.00           H  
ATOM   3048 2HE2 GLN J 191     -49.577  42.759  -7.079  1.00  0.00           H  
ATOM   3049  N   ARG J 192     -53.869  42.121  -1.366  1.00  0.00           N  
ATOM   3050  CA  ARG J 192     -54.783  42.615  -0.348  1.00  0.00           C  
ATOM   3051  C   ARG J 192     -54.138  42.534   1.032  1.00  0.00           C  
ATOM   3052  O   ARG J 192     -54.270  43.458   1.834  1.00  0.00           O  
ATOM   3053  CB  ARG J 192     -56.108  41.863  -0.353  1.00  0.00           C  
ATOM   3054  CG  ARG J 192     -57.031  42.208  -1.522  1.00  0.00           C  
ATOM   3055  CD  ARG J 192     -58.425  41.686  -1.312  1.00  0.00           C  
ATOM   3056  NE  ARG J 192     -58.502  40.240  -1.412  1.00  0.00           N  
ATOM   3057  CZ  ARG J 192     -58.741  39.592  -2.570  1.00  0.00           C  
ATOM   3058  NH1 ARG J 192     -58.941  40.301  -3.663  1.00  0.00           N  
ATOM   3059  NH2 ARG J 192     -58.783  38.270  -2.601  1.00  0.00           N  
ATOM   3060  H   ARG J 192     -54.098  41.292  -1.929  1.00  0.00           H  
ATOM   3061  HA  ARG J 192     -54.999  43.661  -0.566  1.00  0.00           H  
ATOM   3062 1HB  ARG J 192     -55.910  40.791  -0.397  1.00  0.00           H  
ATOM   3063 2HB  ARG J 192     -56.645  42.061   0.574  1.00  0.00           H  
ATOM   3064 1HG  ARG J 192     -57.077  43.291  -1.642  1.00  0.00           H  
ATOM   3065 2HG  ARG J 192     -56.629  41.756  -2.435  1.00  0.00           H  
ATOM   3066 1HD  ARG J 192     -58.774  41.976  -0.320  1.00  0.00           H  
ATOM   3067 2HD  ARG J 192     -59.085  42.114  -2.066  1.00  0.00           H  
ATOM   3068  HE  ARG J 192     -58.352  39.691  -0.575  1.00  0.00           H  
ATOM   3069 1HH1 ARG J 192     -58.907  41.308  -3.623  1.00  0.00           H  
ATOM   3070 2HH1 ARG J 192     -59.114  39.844  -4.573  1.00  0.00           H  
ATOM   3071 1HH2 ARG J 192     -58.635  37.745  -1.754  1.00  0.00           H  
ATOM   3072 2HH2 ARG J 192     -58.974  37.784  -3.469  1.00  0.00           H  
ATOM   3073  N   ALA J 193     -53.394  41.459   1.309  1.00  0.00           N  
ATOM   3074  CA  ALA J 193     -52.753  41.353   2.617  1.00  0.00           C  
ATOM   3075  C   ALA J 193     -51.777  42.520   2.848  1.00  0.00           C  
ATOM   3076  O   ALA J 193     -51.765  43.143   3.919  1.00  0.00           O  
ATOM   3077  CB  ALA J 193     -52.007  40.033   2.714  1.00  0.00           C  
ATOM   3078  H   ALA J 193     -53.322  40.701   0.622  1.00  0.00           H  
ATOM   3079  HA  ALA J 193     -53.529  41.390   3.380  1.00  0.00           H  
ATOM   3080 1HB  ALA J 193     -51.547  39.934   3.688  1.00  0.00           H  
ATOM   3081 2HB  ALA J 193     -52.681  39.220   2.546  1.00  0.00           H  
ATOM   3082 3HB  ALA J 193     -51.259  40.016   1.959  1.00  0.00           H  
ATOM   3083  N   VAL J 194     -51.035  42.889   1.810  1.00  0.00           N  
ATOM   3084  CA  VAL J 194     -50.092  43.987   1.936  1.00  0.00           C  
ATOM   3085  C   VAL J 194     -50.797  45.326   2.056  1.00  0.00           C  
ATOM   3086  O   VAL J 194     -50.424  46.156   2.890  1.00  0.00           O  
ATOM   3087  CB  VAL J 194     -49.147  44.038   0.757  1.00  0.00           C  
ATOM   3088  CG1 VAL J 194     -48.321  45.218   0.843  1.00  0.00           C  
ATOM   3089  CG2 VAL J 194     -48.313  42.885   0.772  1.00  0.00           C  
ATOM   3090  H   VAL J 194     -51.087  42.349   0.940  1.00  0.00           H  
ATOM   3091  HA  VAL J 194     -49.500  43.821   2.835  1.00  0.00           H  
ATOM   3092  HB  VAL J 194     -49.720  44.074  -0.174  1.00  0.00           H  
ATOM   3093 1HG1 VAL J 194     -47.656  45.209   0.020  1.00  0.00           H  
ATOM   3094 2HG1 VAL J 194     -48.936  46.117   0.827  1.00  0.00           H  
ATOM   3095 3HG1 VAL J 194     -47.759  45.173   1.757  1.00  0.00           H  
ATOM   3096 1HG2 VAL J 194     -47.664  42.952  -0.074  1.00  0.00           H  
ATOM   3097 2HG2 VAL J 194     -47.735  42.850   1.694  1.00  0.00           H  
ATOM   3098 3HG2 VAL J 194     -48.939  42.023   0.697  1.00  0.00           H  
ATOM   3099  N   GLU J 195     -51.824  45.543   1.234  1.00  0.00           N  
ATOM   3100  CA  GLU J 195     -52.544  46.803   1.284  1.00  0.00           C  
ATOM   3101  C   GLU J 195     -53.194  46.979   2.654  1.00  0.00           C  
ATOM   3102  O   GLU J 195     -53.263  48.099   3.155  1.00  0.00           O  
ATOM   3103  CB  GLU J 195     -53.534  46.920   0.124  1.00  0.00           C  
ATOM   3104  CG  GLU J 195     -52.811  47.105  -1.239  1.00  0.00           C  
ATOM   3105  CD  GLU J 195     -53.711  47.202  -2.449  1.00  0.00           C  
ATOM   3106  OE1 GLU J 195     -54.913  47.162  -2.303  1.00  0.00           O  
ATOM   3107  OE2 GLU J 195     -53.169  47.301  -3.543  1.00  0.00           O  
ATOM   3108  H   GLU J 195     -52.100  44.827   0.556  1.00  0.00           H  
ATOM   3109  HA  GLU J 195     -51.822  47.605   1.159  1.00  0.00           H  
ATOM   3110 1HB  GLU J 195     -54.140  46.013   0.072  1.00  0.00           H  
ATOM   3111 2HB  GLU J 195     -54.203  47.763   0.288  1.00  0.00           H  
ATOM   3112 1HG  GLU J 195     -52.211  48.013  -1.182  1.00  0.00           H  
ATOM   3113 2HG  GLU J 195     -52.123  46.274  -1.377  1.00  0.00           H  
ATOM   3114  N   LEU J 196     -53.629  45.884   3.288  1.00  0.00           N  
ATOM   3115  CA  LEU J 196     -54.143  45.991   4.645  1.00  0.00           C  
ATOM   3116  C   LEU J 196     -53.017  46.372   5.613  1.00  0.00           C  
ATOM   3117  O   LEU J 196     -53.189  47.240   6.464  1.00  0.00           O  
ATOM   3118  CB  LEU J 196     -54.787  44.678   5.077  1.00  0.00           C  
ATOM   3119  CG  LEU J 196     -56.284  44.588   4.899  1.00  0.00           C  
ATOM   3120  CD1 LEU J 196     -56.937  45.378   6.014  1.00  0.00           C  
ATOM   3121  CD2 LEU J 196     -56.687  45.159   3.546  1.00  0.00           C  
ATOM   3122  H   LEU J 196     -53.614  44.976   2.816  1.00  0.00           H  
ATOM   3123  HA  LEU J 196     -54.904  46.763   4.665  1.00  0.00           H  
ATOM   3124 1HB  LEU J 196     -54.329  43.866   4.509  1.00  0.00           H  
ATOM   3125 2HB  LEU J 196     -54.577  44.525   6.117  1.00  0.00           H  
ATOM   3126  HG  LEU J 196     -56.600  43.551   4.964  1.00  0.00           H  
ATOM   3127 1HD1 LEU J 196     -57.993  45.325   5.910  1.00  0.00           H  
ATOM   3128 2HD1 LEU J 196     -56.650  44.960   6.964  1.00  0.00           H  
ATOM   3129 3HD1 LEU J 196     -56.619  46.415   5.964  1.00  0.00           H  
ATOM   3130 1HD2 LEU J 196     -57.770  45.094   3.437  1.00  0.00           H  
ATOM   3131 2HD2 LEU J 196     -56.373  46.202   3.481  1.00  0.00           H  
ATOM   3132 3HD2 LEU J 196     -56.212  44.591   2.755  1.00  0.00           H  
ATOM   3133  N   ALA J 197     -51.816  45.814   5.438  1.00  0.00           N  
ATOM   3134  CA  ALA J 197     -50.701  46.172   6.320  1.00  0.00           C  
ATOM   3135  C   ALA J 197     -50.398  47.678   6.237  1.00  0.00           C  
ATOM   3136  O   ALA J 197     -50.124  48.346   7.250  1.00  0.00           O  
ATOM   3137  CB  ALA J 197     -49.461  45.382   5.941  1.00  0.00           C  
ATOM   3138  H   ALA J 197     -51.692  45.090   4.723  1.00  0.00           H  
ATOM   3139  HA  ALA J 197     -50.991  45.931   7.341  1.00  0.00           H  
ATOM   3140 1HB  ALA J 197     -48.642  45.624   6.602  1.00  0.00           H  
ATOM   3141 2HB  ALA J 197     -49.674  44.333   6.009  1.00  0.00           H  
ATOM   3142 3HB  ALA J 197     -49.174  45.620   4.925  1.00  0.00           H  
ATOM   3143  N   LYS J 198     -50.542  48.230   5.031  1.00  0.00           N  
ATOM   3144  CA  LYS J 198     -50.273  49.639   4.753  1.00  0.00           C  
ATOM   3145  C   LYS J 198     -51.270  50.584   5.443  1.00  0.00           C  
ATOM   3146  O   LYS J 198     -50.982  51.776   5.601  1.00  0.00           O  
ATOM   3147  CB  LYS J 198     -50.249  49.902   3.240  1.00  0.00           C  
ATOM   3148  CG  LYS J 198     -49.029  49.302   2.493  1.00  0.00           C  
ATOM   3149  CD  LYS J 198     -49.125  49.524   0.973  1.00  0.00           C  
ATOM   3150  CE  LYS J 198     -48.803  50.977   0.560  1.00  0.00           C  
ATOM   3151  NZ  LYS J 198     -47.329  51.285   0.623  1.00  0.00           N  
ATOM   3152  H   LYS J 198     -50.783  47.607   4.250  1.00  0.00           H  
ATOM   3153  HA  LYS J 198     -49.282  49.870   5.142  1.00  0.00           H  
ATOM   3154 1HB  LYS J 198     -51.149  49.488   2.792  1.00  0.00           H  
ATOM   3155 2HB  LYS J 198     -50.260  50.975   3.058  1.00  0.00           H  
ATOM   3156 1HG  LYS J 198     -48.105  49.746   2.867  1.00  0.00           H  
ATOM   3157 2HG  LYS J 198     -49.000  48.235   2.684  1.00  0.00           H  
ATOM   3158 1HD  LYS J 198     -48.425  48.850   0.471  1.00  0.00           H  
ATOM   3159 2HD  LYS J 198     -50.131  49.281   0.638  1.00  0.00           H  
ATOM   3160 1HE  LYS J 198     -49.155  51.148  -0.456  1.00  0.00           H  
ATOM   3161 2HE  LYS J 198     -49.329  51.652   1.234  1.00  0.00           H  
ATOM   3162 1HZ  LYS J 198     -47.156  52.238   0.349  1.00  0.00           H  
ATOM   3163 2HZ  LYS J 198     -46.973  51.144   1.551  1.00  0.00           H  
ATOM   3164 3HZ  LYS J 198     -46.811  50.676  -0.027  1.00  0.00           H  
ATOM   3165  N   LYS J 199     -52.415  50.054   5.910  1.00  0.00           N  
ATOM   3166  CA  LYS J 199     -53.463  50.845   6.560  1.00  0.00           C  
ATOM   3167  C   LYS J 199     -52.976  51.367   7.899  1.00  0.00           C  
ATOM   3168  O   LYS J 199     -53.581  52.266   8.482  1.00  0.00           O  
ATOM   3169  CB  LYS J 199     -54.749  50.038   6.779  1.00  0.00           C  
ATOM   3170  CG  LYS J 199     -55.445  49.577   5.509  1.00  0.00           C  
ATOM   3171  CD  LYS J 199     -55.968  50.720   4.665  1.00  0.00           C  
ATOM   3172  CE  LYS J 199     -56.703  50.185   3.438  1.00  0.00           C  
ATOM   3173  NZ  LYS J 199     -57.190  51.284   2.558  1.00  0.00           N  
ATOM   3174  H   LYS J 199     -52.581  49.049   5.818  1.00  0.00           H  
ATOM   3175  HA  LYS J 199     -53.693  51.703   5.928  1.00  0.00           H  
ATOM   3176 1HB  LYS J 199     -54.523  49.154   7.374  1.00  0.00           H  
ATOM   3177 2HB  LYS J 199     -55.458  50.636   7.349  1.00  0.00           H  
ATOM   3178 1HG  LYS J 199     -54.721  49.041   4.918  1.00  0.00           H  
ATOM   3179 2HG  LYS J 199     -56.259  48.900   5.756  1.00  0.00           H  
ATOM   3180 1HD  LYS J 199     -56.648  51.335   5.255  1.00  0.00           H  
ATOM   3181 2HD  LYS J 199     -55.131  51.337   4.337  1.00  0.00           H  
ATOM   3182 1HE  LYS J 199     -56.024  49.545   2.870  1.00  0.00           H  
ATOM   3183 2HE  LYS J 199     -57.556  49.590   3.766  1.00  0.00           H  
ATOM   3184 1HZ  LYS J 199     -57.667  50.891   1.759  1.00  0.00           H  
ATOM   3185 2HZ  LYS J 199     -57.826  51.876   3.073  1.00  0.00           H  
ATOM   3186 3HZ  LYS J 199     -56.400  51.830   2.243  1.00  0.00           H  
ATOM   3187  N   SER J 200     -51.882  50.785   8.401  1.00  0.00           N  
ATOM   3188  CA  SER J 200     -51.285  51.212   9.652  1.00  0.00           C  
ATOM   3189  C   SER J 200     -50.666  52.618   9.554  1.00  0.00           C  
ATOM   3190  O   SER J 200     -50.404  53.248  10.579  1.00  0.00           O  
ATOM   3191  CB  SER J 200     -50.242  50.197  10.070  1.00  0.00           C  
ATOM   3192  OG  SER J 200     -49.185  50.144   9.144  1.00  0.00           O  
ATOM   3193  H   SER J 200     -51.428  50.022   7.887  1.00  0.00           H  
ATOM   3194  HA  SER J 200     -52.067  51.235  10.412  1.00  0.00           H  
ATOM   3195 1HB  SER J 200     -49.856  50.458  11.055  1.00  0.00           H  
ATOM   3196 2HB  SER J 200     -50.707  49.226  10.142  1.00  0.00           H  
ATOM   3197  HG  SER J 200     -49.492  49.528   8.430  1.00  0.00           H  
ATOM   3198  N   ASN J 201     -50.439  53.112   8.323  1.00  0.00           N  
ATOM   3199  CA  ASN J 201     -49.862  54.436   8.055  1.00  0.00           C  
ATOM   3200  C   ASN J 201     -48.490  54.670   8.700  1.00  0.00           C  
ATOM   3201  O   ASN J 201     -48.170  55.780   9.130  1.00  0.00           O  
ATOM   3202  CB  ASN J 201     -50.831  55.530   8.483  1.00  0.00           C  
ATOM   3203  CG  ASN J 201     -52.126  55.517   7.694  1.00  0.00           C  
ATOM   3204  OD1 ASN J 201     -52.130  55.372   6.464  1.00  0.00           O  
ATOM   3205  ND2 ASN J 201     -53.226  55.674   8.388  1.00  0.00           N  
ATOM   3206  H   ASN J 201     -50.690  52.543   7.510  1.00  0.00           H  
ATOM   3207  HA  ASN J 201     -49.719  54.516   6.976  1.00  0.00           H  
ATOM   3208 1HB  ASN J 201     -51.065  55.432   9.541  1.00  0.00           H  
ATOM   3209 2HB  ASN J 201     -50.354  56.499   8.349  1.00  0.00           H  
ATOM   3210 1HD2 ASN J 201     -54.114  55.672   7.928  1.00  0.00           H  
ATOM   3211 2HD2 ASN J 201     -53.178  55.784   9.381  1.00  0.00           H  
ATOM   3212  N   LYS J 202     -47.675  53.630   8.716  1.00  0.00           N  
ATOM   3213  CA  LYS J 202     -46.314  53.649   9.237  1.00  0.00           C  
ATOM   3214  C   LYS J 202     -45.340  53.428   8.094  1.00  0.00           C  
ATOM   3215  O   LYS J 202     -45.740  52.977   7.016  1.00  0.00           O  
ATOM   3216  CB  LYS J 202     -46.138  52.596  10.332  1.00  0.00           C  
ATOM   3217  CG  LYS J 202     -46.976  52.874  11.575  1.00  0.00           C  
ATOM   3218  CD  LYS J 202     -46.756  51.845  12.673  1.00  0.00           C  
ATOM   3219  CE  LYS J 202     -47.593  52.186  13.904  1.00  0.00           C  
ATOM   3220  NZ  LYS J 202     -47.424  51.193  14.996  1.00  0.00           N  
ATOM   3221  H   LYS J 202     -48.035  52.758   8.354  1.00  0.00           H  
ATOM   3222  HA  LYS J 202     -46.114  54.632   9.664  1.00  0.00           H  
ATOM   3223 1HB  LYS J 202     -46.431  51.617   9.944  1.00  0.00           H  
ATOM   3224 2HB  LYS J 202     -45.091  52.535  10.624  1.00  0.00           H  
ATOM   3225 1HG  LYS J 202     -46.738  53.865  11.958  1.00  0.00           H  
ATOM   3226 2HG  LYS J 202     -48.026  52.860  11.302  1.00  0.00           H  
ATOM   3227 1HD  LYS J 202     -47.048  50.853  12.316  1.00  0.00           H  
ATOM   3228 2HD  LYS J 202     -45.705  51.817  12.953  1.00  0.00           H  
ATOM   3229 1HE  LYS J 202     -47.295  53.165  14.271  1.00  0.00           H  
ATOM   3230 2HE  LYS J 202     -48.647  52.219  13.620  1.00  0.00           H  
ATOM   3231 1HZ  LYS J 202     -47.990  51.443  15.785  1.00  0.00           H  
ATOM   3232 2HZ  LYS J 202     -47.713  50.264  14.680  1.00  0.00           H  
ATOM   3233 3HZ  LYS J 202     -46.461  51.135  15.286  1.00  0.00           H  
ATOM   3234  N   ASP J 203     -44.049  53.682   8.315  1.00  0.00           N  
ATOM   3235  CA  ASP J 203     -43.069  53.494   7.239  1.00  0.00           C  
ATOM   3236  C   ASP J 203     -42.716  52.015   7.116  1.00  0.00           C  
ATOM   3237  O   ASP J 203     -41.616  51.541   7.424  1.00  0.00           O  
ATOM   3238  CB  ASP J 203     -41.810  54.312   7.518  1.00  0.00           C  
ATOM   3239  CG  ASP J 203     -42.051  55.818   7.442  1.00  0.00           C  
ATOM   3240  OD1 ASP J 203     -42.987  56.232   6.796  1.00  0.00           O  
ATOM   3241  OD2 ASP J 203     -41.299  56.541   8.045  1.00  0.00           O  
ATOM   3242  H   ASP J 203     -43.748  54.033   9.213  1.00  0.00           H  
ATOM   3243  HA  ASP J 203     -43.508  53.825   6.297  1.00  0.00           H  
ATOM   3244 1HB  ASP J 203     -41.429  54.068   8.510  1.00  0.00           H  
ATOM   3245 2HB  ASP J 203     -41.037  54.043   6.795  1.00  0.00           H  
ATOM   3246  N   ASN J 204     -43.691  51.283   6.623  1.00  0.00           N  
ATOM   3247  CA  ASN J 204     -43.625  49.852   6.550  1.00  0.00           C  
ATOM   3248  C   ASN J 204     -42.935  49.421   5.285  1.00  0.00           C  
ATOM   3249  O   ASN J 204     -43.576  49.029   4.302  1.00  0.00           O  
ATOM   3250  CB  ASN J 204     -45.023  49.279   6.649  1.00  0.00           C  
ATOM   3251  CG  ASN J 204     -45.048  47.808   6.800  1.00  0.00           C  
ATOM   3252  OD1 ASN J 204     -44.094  47.093   6.460  1.00  0.00           O  
ATOM   3253  ND2 ASN J 204     -46.140  47.331   7.304  1.00  0.00           N  
ATOM   3254  H   ASN J 204     -44.547  51.775   6.372  1.00  0.00           H  
ATOM   3255  HA  ASN J 204     -43.033  49.487   7.390  1.00  0.00           H  
ATOM   3256 1HB  ASN J 204     -45.537  49.730   7.503  1.00  0.00           H  
ATOM   3257 2HB  ASN J 204     -45.587  49.551   5.758  1.00  0.00           H  
ATOM   3258 1HD2 ASN J 204     -46.241  46.345   7.434  1.00  0.00           H  
ATOM   3259 2HD2 ASN J 204     -46.868  47.977   7.548  1.00  0.00           H  
ATOM   3260  N   GLU J 205     -41.610  49.431   5.344  1.00  0.00           N  
ATOM   3261  CA  GLU J 205     -40.813  49.066   4.182  1.00  0.00           C  
ATOM   3262  C   GLU J 205     -41.052  47.618   3.792  1.00  0.00           C  
ATOM   3263  O   GLU J 205     -40.890  47.268   2.627  1.00  0.00           O  
ATOM   3264  CB  GLU J 205     -39.312  49.294   4.388  1.00  0.00           C  
ATOM   3265  CG  GLU J 205     -38.894  50.761   4.459  1.00  0.00           C  
ATOM   3266  CD  GLU J 205     -37.384  50.954   4.513  1.00  0.00           C  
ATOM   3267  OE1 GLU J 205     -36.668  49.971   4.536  1.00  0.00           O  
ATOM   3268  OE2 GLU J 205     -36.953  52.082   4.529  1.00  0.00           O  
ATOM   3269  H   GLU J 205     -41.191  49.810   6.200  1.00  0.00           H  
ATOM   3270  HA  GLU J 205     -41.127  49.694   3.348  1.00  0.00           H  
ATOM   3271 1HB  GLU J 205     -38.997  48.811   5.313  1.00  0.00           H  
ATOM   3272 2HB  GLU J 205     -38.759  48.825   3.571  1.00  0.00           H  
ATOM   3273 1HG  GLU J 205     -39.284  51.278   3.582  1.00  0.00           H  
ATOM   3274 2HG  GLU J 205     -39.350  51.212   5.343  1.00  0.00           H  
ATOM   3275  N   GLU J 206     -41.411  46.760   4.750  1.00  0.00           N  
ATOM   3276  CA  GLU J 206     -41.632  45.369   4.391  1.00  0.00           C  
ATOM   3277  C   GLU J 206     -42.883  45.262   3.515  1.00  0.00           C  
ATOM   3278  O   GLU J 206     -42.892  44.511   2.527  1.00  0.00           O  
ATOM   3279  CB  GLU J 206     -41.777  44.497   5.647  1.00  0.00           C  
ATOM   3280  CG  GLU J 206     -40.503  44.351   6.496  1.00  0.00           C  
ATOM   3281  CD  GLU J 206     -39.368  43.681   5.764  1.00  0.00           C  
ATOM   3282  OE1 GLU J 206     -39.591  42.683   5.121  1.00  0.00           O  
ATOM   3283  OE2 GLU J 206     -38.260  44.180   5.835  1.00  0.00           O  
ATOM   3284  H   GLU J 206     -41.543  47.089   5.698  1.00  0.00           H  
ATOM   3285  HA  GLU J 206     -40.785  45.017   3.816  1.00  0.00           H  
ATOM   3286 1HB  GLU J 206     -42.569  44.894   6.281  1.00  0.00           H  
ATOM   3287 2HB  GLU J 206     -42.064  43.496   5.356  1.00  0.00           H  
ATOM   3288 1HG  GLU J 206     -40.180  45.343   6.810  1.00  0.00           H  
ATOM   3289 2HG  GLU J 206     -40.742  43.776   7.390  1.00  0.00           H  
ATOM   3290  N   ALA J 207     -43.920  46.052   3.839  1.00  0.00           N  
ATOM   3291  CA  ALA J 207     -45.138  46.064   3.038  1.00  0.00           C  
ATOM   3292  C   ALA J 207     -44.859  46.653   1.667  1.00  0.00           C  
ATOM   3293  O   ALA J 207     -45.405  46.183   0.667  1.00  0.00           O  
ATOM   3294  CB  ALA J 207     -46.239  46.866   3.717  1.00  0.00           C  
ATOM   3295  H   ALA J 207     -43.859  46.640   4.672  1.00  0.00           H  
ATOM   3296  HA  ALA J 207     -45.468  45.037   2.905  1.00  0.00           H  
ATOM   3297 1HB  ALA J 207     -47.130  46.854   3.116  1.00  0.00           H  
ATOM   3298 2HB  ALA J 207     -46.462  46.443   4.679  1.00  0.00           H  
ATOM   3299 3HB  ALA J 207     -45.906  47.892   3.840  1.00  0.00           H  
ATOM   3300  N   GLU J 208     -43.992  47.673   1.608  1.00  0.00           N  
ATOM   3301  CA  GLU J 208     -43.713  48.313   0.325  1.00  0.00           C  
ATOM   3302  C   GLU J 208     -42.888  47.374  -0.556  1.00  0.00           C  
ATOM   3303  O   GLU J 208     -43.190  47.211  -1.744  1.00  0.00           O  
ATOM   3304  CB  GLU J 208     -42.980  49.639   0.536  1.00  0.00           C  
ATOM   3305  CG  GLU J 208     -42.804  50.494  -0.723  1.00  0.00           C  
ATOM   3306  CD  GLU J 208     -44.137  51.019  -1.291  1.00  0.00           C  
ATOM   3307  OE1 GLU J 208     -45.146  50.983  -0.589  1.00  0.00           O  
ATOM   3308  OE2 GLU J 208     -44.140  51.477  -2.407  1.00  0.00           O  
ATOM   3309  H   GLU J 208     -43.581  48.032   2.477  1.00  0.00           H  
ATOM   3310  HA  GLU J 208     -44.658  48.510  -0.178  1.00  0.00           H  
ATOM   3311 1HB  GLU J 208     -43.509  50.229   1.285  1.00  0.00           H  
ATOM   3312 2HB  GLU J 208     -41.985  49.432   0.935  1.00  0.00           H  
ATOM   3313 1HG  GLU J 208     -42.161  51.340  -0.488  1.00  0.00           H  
ATOM   3314 2HG  GLU J 208     -42.303  49.892  -1.483  1.00  0.00           H  
ATOM   3315  N   LYS J 209     -41.890  46.701   0.039  1.00  0.00           N  
ATOM   3316  CA  LYS J 209     -41.092  45.735  -0.700  1.00  0.00           C  
ATOM   3317  C   LYS J 209     -41.960  44.653  -1.263  1.00  0.00           C  
ATOM   3318  O   LYS J 209     -41.880  44.320  -2.453  1.00  0.00           O  
ATOM   3319  CB  LYS J 209     -40.049  45.061   0.204  1.00  0.00           C  
ATOM   3320  CG  LYS J 209     -38.795  45.839   0.487  1.00  0.00           C  
ATOM   3321  CD  LYS J 209     -37.733  44.952   1.198  1.00  0.00           C  
ATOM   3322  CE  LYS J 209     -38.046  44.755   2.641  1.00  0.00           C  
ATOM   3323  NZ  LYS J 209     -36.916  44.112   3.386  1.00  0.00           N  
ATOM   3324  H   LYS J 209     -41.669  46.878   1.020  1.00  0.00           H  
ATOM   3325  HA  LYS J 209     -40.594  46.246  -1.523  1.00  0.00           H  
ATOM   3326 1HB  LYS J 209     -40.512  44.920   1.182  1.00  0.00           H  
ATOM   3327 2HB  LYS J 209     -39.819  44.078  -0.145  1.00  0.00           H  
ATOM   3328 1HG  LYS J 209     -38.381  46.189  -0.463  1.00  0.00           H  
ATOM   3329 2HG  LYS J 209     -39.017  46.703   1.106  1.00  0.00           H  
ATOM   3330 1HD  LYS J 209     -37.694  43.978   0.712  1.00  0.00           H  
ATOM   3331 2HD  LYS J 209     -36.754  45.385   1.139  1.00  0.00           H  
ATOM   3332 1HE  LYS J 209     -38.259  45.725   3.093  1.00  0.00           H  
ATOM   3333 2HE  LYS J 209     -38.925  44.121   2.730  1.00  0.00           H  
ATOM   3334 1HZ  LYS J 209     -37.223  44.027   4.363  1.00  0.00           H  
ATOM   3335 2HZ  LYS J 209     -36.718  43.200   3.005  1.00  0.00           H  
ATOM   3336 3HZ  LYS J 209     -36.091  44.695   3.335  1.00  0.00           H  
ATOM   3337  N   THR J 210     -42.854  44.160  -0.421  1.00  0.00           N  
ATOM   3338  CA  THR J 210     -43.712  43.096  -0.819  1.00  0.00           C  
ATOM   3339  C   THR J 210     -44.657  43.553  -1.915  1.00  0.00           C  
ATOM   3340  O   THR J 210     -44.775  42.868  -2.925  1.00  0.00           O  
ATOM   3341  CB  THR J 210     -44.480  42.581   0.387  1.00  0.00           C  
ATOM   3342  OG1 THR J 210     -43.544  42.152   1.381  1.00  0.00           O  
ATOM   3343  CG2 THR J 210     -45.310  41.411  -0.024  1.00  0.00           C  
ATOM   3344  H   THR J 210     -42.895  44.490   0.548  1.00  0.00           H  
ATOM   3345  HA  THR J 210     -43.101  42.288  -1.214  1.00  0.00           H  
ATOM   3346  HB  THR J 210     -45.112  43.370   0.797  1.00  0.00           H  
ATOM   3347  HG1 THR J 210     -43.156  42.954   1.818  1.00  0.00           H  
ATOM   3348 1HG2 THR J 210     -45.825  41.050   0.839  1.00  0.00           H  
ATOM   3349 2HG2 THR J 210     -46.004  41.717  -0.773  1.00  0.00           H  
ATOM   3350 3HG2 THR J 210     -44.699  40.634  -0.427  1.00  0.00           H  
ATOM   3351  N   ARG J 211     -45.261  44.743  -1.795  1.00  0.00           N  
ATOM   3352  CA  ARG J 211     -46.213  45.163  -2.817  1.00  0.00           C  
ATOM   3353  C   ARG J 211     -45.515  45.229  -4.176  1.00  0.00           C  
ATOM   3354  O   ARG J 211     -46.071  44.789  -5.186  1.00  0.00           O  
ATOM   3355  CB  ARG J 211     -46.816  46.530  -2.498  1.00  0.00           C  
ATOM   3356  CG  ARG J 211     -47.932  47.001  -3.439  1.00  0.00           C  
ATOM   3357  CD  ARG J 211     -49.124  46.058  -3.327  1.00  0.00           C  
ATOM   3358  NE  ARG J 211     -50.278  46.443  -4.157  1.00  0.00           N  
ATOM   3359  CZ  ARG J 211     -50.413  46.236  -5.478  1.00  0.00           C  
ATOM   3360  NH1 ARG J 211     -49.450  45.703  -6.199  1.00  0.00           N  
ATOM   3361  NH2 ARG J 211     -51.549  46.594  -6.035  1.00  0.00           N  
ATOM   3362  H   ARG J 211     -45.122  45.318  -0.960  1.00  0.00           H  
ATOM   3363  HA  ARG J 211     -47.015  44.436  -2.867  1.00  0.00           H  
ATOM   3364 1HB  ARG J 211     -47.182  46.582  -1.504  1.00  0.00           H  
ATOM   3365 2HB  ARG J 211     -46.016  47.274  -2.564  1.00  0.00           H  
ATOM   3366 1HG  ARG J 211     -48.251  48.006  -3.161  1.00  0.00           H  
ATOM   3367 2HG  ARG J 211     -47.571  46.997  -4.470  1.00  0.00           H  
ATOM   3368 1HD  ARG J 211     -48.816  45.055  -3.626  1.00  0.00           H  
ATOM   3369 2HD  ARG J 211     -49.456  46.030  -2.286  1.00  0.00           H  
ATOM   3370  HE  ARG J 211     -51.105  46.859  -3.691  1.00  0.00           H  
ATOM   3371 1HH1 ARG J 211     -48.581  45.439  -5.767  1.00  0.00           H  
ATOM   3372 2HH1 ARG J 211     -49.583  45.581  -7.219  1.00  0.00           H  
ATOM   3373 1HH2 ARG J 211     -52.282  46.992  -5.426  1.00  0.00           H  
ATOM   3374 2HH2 ARG J 211     -51.705  46.460  -7.025  1.00  0.00           H  
ATOM   3375  N   LEU J 212     -44.280  45.735  -4.199  1.00  0.00           N  
ATOM   3376  CA  LEU J 212     -43.537  45.826  -5.447  1.00  0.00           C  
ATOM   3377  C   LEU J 212     -43.219  44.439  -6.020  1.00  0.00           C  
ATOM   3378  O   LEU J 212     -43.373  44.208  -7.227  1.00  0.00           O  
ATOM   3379  CB  LEU J 212     -42.247  46.601  -5.175  1.00  0.00           C  
ATOM   3380  CG  LEU J 212     -42.419  48.098  -4.880  1.00  0.00           C  
ATOM   3381  CD1 LEU J 212     -41.122  48.668  -4.339  1.00  0.00           C  
ATOM   3382  CD2 LEU J 212     -42.797  48.802  -6.174  1.00  0.00           C  
ATOM   3383  H   LEU J 212     -43.859  46.088  -3.331  1.00  0.00           H  
ATOM   3384  HA  LEU J 212     -44.140  46.371  -6.170  1.00  0.00           H  
ATOM   3385 1HB  LEU J 212     -41.747  46.150  -4.319  1.00  0.00           H  
ATOM   3386 2HB  LEU J 212     -41.612  46.505  -6.036  1.00  0.00           H  
ATOM   3387  HG  LEU J 212     -43.200  48.245  -4.128  1.00  0.00           H  
ATOM   3388 1HD1 LEU J 212     -41.249  49.731  -4.133  1.00  0.00           H  
ATOM   3389 2HD1 LEU J 212     -40.863  48.148  -3.414  1.00  0.00           H  
ATOM   3390 3HD1 LEU J 212     -40.348  48.533  -5.048  1.00  0.00           H  
ATOM   3391 1HD2 LEU J 212     -42.919  49.867  -5.980  1.00  0.00           H  
ATOM   3392 2HD2 LEU J 212     -42.015  48.652  -6.911  1.00  0.00           H  
ATOM   3393 3HD2 LEU J 212     -43.731  48.385  -6.545  1.00  0.00           H  
ATOM   3394  N   ALA J 213     -42.832  43.496  -5.155  1.00  0.00           N  
ATOM   3395  CA  ALA J 213     -42.529  42.142  -5.605  1.00  0.00           C  
ATOM   3396  C   ALA J 213     -43.785  41.439  -6.126  1.00  0.00           C  
ATOM   3397  O   ALA J 213     -43.736  40.688  -7.107  1.00  0.00           O  
ATOM   3398  CB  ALA J 213     -41.919  41.342  -4.483  1.00  0.00           C  
ATOM   3399  H   ALA J 213     -42.711  43.738  -4.165  1.00  0.00           H  
ATOM   3400  HA  ALA J 213     -41.809  42.216  -6.419  1.00  0.00           H  
ATOM   3401 1HB  ALA J 213     -41.655  40.376  -4.854  1.00  0.00           H  
ATOM   3402 2HB  ALA J 213     -41.044  41.826  -4.135  1.00  0.00           H  
ATOM   3403 3HB  ALA J 213     -42.634  41.260  -3.665  1.00  0.00           H  
ATOM   3404  N   LEU J 214     -44.924  41.717  -5.485  1.00  0.00           N  
ATOM   3405  CA  LEU J 214     -46.188  41.125  -5.878  1.00  0.00           C  
ATOM   3406  C   LEU J 214     -46.622  41.643  -7.236  1.00  0.00           C  
ATOM   3407  O   LEU J 214     -47.131  40.879  -8.062  1.00  0.00           O  
ATOM   3408  CB  LEU J 214     -47.273  41.466  -4.862  1.00  0.00           C  
ATOM   3409  CG  LEU J 214     -47.139  40.853  -3.493  1.00  0.00           C  
ATOM   3410  CD1 LEU J 214     -48.195  41.419  -2.642  1.00  0.00           C  
ATOM   3411  CD2 LEU J 214     -47.237  39.417  -3.579  1.00  0.00           C  
ATOM   3412  H   LEU J 214     -44.892  42.334  -4.671  1.00  0.00           H  
ATOM   3413  HA  LEU J 214     -46.065  40.048  -5.933  1.00  0.00           H  
ATOM   3414 1HB  LEU J 214     -47.271  42.543  -4.724  1.00  0.00           H  
ATOM   3415 2HB  LEU J 214     -48.229  41.188  -5.261  1.00  0.00           H  
ATOM   3416  HG  LEU J 214     -46.194  41.087  -3.078  1.00  0.00           H  
ATOM   3417 1HD1 LEU J 214     -48.136  41.009  -1.658  1.00  0.00           H  
ATOM   3418 2HD1 LEU J 214     -48.098  42.489  -2.589  1.00  0.00           H  
ATOM   3419 3HD1 LEU J 214     -49.128  41.160  -3.083  1.00  0.00           H  
ATOM   3420 1HD2 LEU J 214     -47.134  38.984  -2.587  1.00  0.00           H  
ATOM   3421 2HD2 LEU J 214     -48.189  39.152  -4.003  1.00  0.00           H  
ATOM   3422 3HD2 LEU J 214     -46.453  39.066  -4.208  1.00  0.00           H  
ATOM   3423  N   GLU J 215     -46.380  42.937  -7.490  1.00  0.00           N  
ATOM   3424  CA  GLU J 215     -46.757  43.518  -8.768  1.00  0.00           C  
ATOM   3425  C   GLU J 215     -45.883  42.903  -9.847  1.00  0.00           C  
ATOM   3426  O   GLU J 215     -46.368  42.588 -10.935  1.00  0.00           O  
ATOM   3427  CB  GLU J 215     -46.582  45.042  -8.759  1.00  0.00           C  
ATOM   3428  CG  GLU J 215     -47.110  45.776 -10.019  1.00  0.00           C  
ATOM   3429  CD  GLU J 215     -48.643  45.700 -10.194  1.00  0.00           C  
ATOM   3430  OE1 GLU J 215     -49.344  45.458  -9.223  1.00  0.00           O  
ATOM   3431  OE2 GLU J 215     -49.105  45.938 -11.288  1.00  0.00           O  
ATOM   3432  H   GLU J 215     -45.972  43.529  -6.759  1.00  0.00           H  
ATOM   3433  HA  GLU J 215     -47.796  43.274  -8.980  1.00  0.00           H  
ATOM   3434 1HB  GLU J 215     -47.081  45.457  -7.886  1.00  0.00           H  
ATOM   3435 2HB  GLU J 215     -45.519  45.276  -8.658  1.00  0.00           H  
ATOM   3436 1HG  GLU J 215     -46.813  46.821  -9.963  1.00  0.00           H  
ATOM   3437 2HG  GLU J 215     -46.628  45.340 -10.897  1.00  0.00           H  
ATOM   3438  N   ALA J 216     -44.596  42.698  -9.537  1.00  0.00           N  
ATOM   3439  CA  ALA J 216     -43.700  42.082 -10.498  1.00  0.00           C  
ATOM   3440  C   ALA J 216     -44.141  40.662 -10.831  1.00  0.00           C  
ATOM   3441  O   ALA J 216     -44.109  40.256 -11.994  1.00  0.00           O  
ATOM   3442  CB  ALA J 216     -42.303  42.046  -9.954  1.00  0.00           C  
ATOM   3443  H   ALA J 216     -44.236  43.008  -8.628  1.00  0.00           H  
ATOM   3444  HA  ALA J 216     -43.719  42.678 -11.408  1.00  0.00           H  
ATOM   3445 1HB  ALA J 216     -41.654  41.599 -10.696  1.00  0.00           H  
ATOM   3446 2HB  ALA J 216     -41.985  43.061  -9.726  1.00  0.00           H  
ATOM   3447 3HB  ALA J 216     -42.279  41.450  -9.048  1.00  0.00           H  
ATOM   3448  N   MET J 217     -44.611  39.913  -9.828  1.00  0.00           N  
ATOM   3449  CA  MET J 217     -45.069  38.565 -10.118  1.00  0.00           C  
ATOM   3450  C   MET J 217     -46.305  38.604 -10.980  1.00  0.00           C  
ATOM   3451  O   MET J 217     -46.381  37.867 -11.960  1.00  0.00           O  
ATOM   3452  CB  MET J 217     -45.336  37.782  -8.854  1.00  0.00           C  
ATOM   3453  CG  MET J 217     -45.705  36.297  -9.085  1.00  0.00           C  
ATOM   3454  SD  MET J 217     -44.415  35.338  -9.853  1.00  0.00           S  
ATOM   3455  CE  MET J 217     -43.307  35.227  -8.452  1.00  0.00           C  
ATOM   3456  H   MET J 217     -44.597  40.269  -8.868  1.00  0.00           H  
ATOM   3457  HA  MET J 217     -44.307  38.053 -10.689  1.00  0.00           H  
ATOM   3458 1HB  MET J 217     -44.450  37.820  -8.246  1.00  0.00           H  
ATOM   3459 2HB  MET J 217     -46.134  38.270  -8.296  1.00  0.00           H  
ATOM   3460 1HG  MET J 217     -45.957  35.819  -8.157  1.00  0.00           H  
ATOM   3461 2HG  MET J 217     -46.571  36.268  -9.721  1.00  0.00           H  
ATOM   3462 1HE  MET J 217     -42.420  34.668  -8.740  1.00  0.00           H  
ATOM   3463 2HE  MET J 217     -43.008  36.224  -8.137  1.00  0.00           H  
ATOM   3464 3HE  MET J 217     -43.811  34.724  -7.626  1.00  0.00           H  
ATOM   3465  N   GLU J 218     -47.234  39.524 -10.710  1.00  0.00           N  
ATOM   3466  CA  GLU J 218     -48.411  39.557 -11.562  1.00  0.00           C  
ATOM   3467  C   GLU J 218     -48.009  39.908 -12.982  1.00  0.00           C  
ATOM   3468  O   GLU J 218     -48.520  39.305 -13.927  1.00  0.00           O  
ATOM   3469  CB  GLU J 218     -49.465  40.540 -11.054  1.00  0.00           C  
ATOM   3470  CG  GLU J 218     -50.697  40.678 -11.968  1.00  0.00           C  
ATOM   3471  CD  GLU J 218     -51.560  39.419 -12.145  1.00  0.00           C  
ATOM   3472  OE1 GLU J 218     -51.529  38.553 -11.312  1.00  0.00           O  
ATOM   3473  OE2 GLU J 218     -52.259  39.356 -13.153  1.00  0.00           O  
ATOM   3474  H   GLU J 218     -47.141  40.143  -9.898  1.00  0.00           H  
ATOM   3475  HA  GLU J 218     -48.856  38.567 -11.571  1.00  0.00           H  
ATOM   3476 1HB  GLU J 218     -49.815  40.232 -10.083  1.00  0.00           H  
ATOM   3477 2HB  GLU J 218     -49.010  41.530 -10.940  1.00  0.00           H  
ATOM   3478 1HG  GLU J 218     -51.323  41.482 -11.585  1.00  0.00           H  
ATOM   3479 2HG  GLU J 218     -50.322  40.985 -12.939  1.00  0.00           H  
ATOM   3480  N   LEU J 219     -47.063  40.832 -13.149  1.00  0.00           N  
ATOM   3481  CA  LEU J 219     -46.645  41.162 -14.492  1.00  0.00           C  
ATOM   3482  C   LEU J 219     -45.973  39.972 -15.169  1.00  0.00           C  
ATOM   3483  O   LEU J 219     -46.265  39.698 -16.327  1.00  0.00           O  
ATOM   3484  CB  LEU J 219     -45.695  42.360 -14.466  1.00  0.00           C  
ATOM   3485  CG  LEU J 219     -46.343  43.704 -14.116  1.00  0.00           C  
ATOM   3486  CD1 LEU J 219     -45.259  44.779 -13.900  1.00  0.00           C  
ATOM   3487  CD2 LEU J 219     -47.259  44.092 -15.258  1.00  0.00           C  
ATOM   3488  H   LEU J 219     -46.668  41.322 -12.340  1.00  0.00           H  
ATOM   3489  HA  LEU J 219     -47.528  41.434 -15.067  1.00  0.00           H  
ATOM   3490 1HB  LEU J 219     -44.939  42.157 -13.713  1.00  0.00           H  
ATOM   3491 2HB  LEU J 219     -45.212  42.453 -15.438  1.00  0.00           H  
ATOM   3492  HG  LEU J 219     -46.922  43.608 -13.193  1.00  0.00           H  
ATOM   3493 1HD1 LEU J 219     -45.732  45.729 -13.654  1.00  0.00           H  
ATOM   3494 2HD1 LEU J 219     -44.608  44.480 -13.077  1.00  0.00           H  
ATOM   3495 3HD1 LEU J 219     -44.676  44.891 -14.807  1.00  0.00           H  
ATOM   3496 1HD2 LEU J 219     -47.740  45.041 -15.031  1.00  0.00           H  
ATOM   3497 2HD2 LEU J 219     -46.674  44.187 -16.173  1.00  0.00           H  
ATOM   3498 3HD2 LEU J 219     -48.025  43.325 -15.394  1.00  0.00           H  
ATOM   3499  N   ALA J 220     -45.138  39.211 -14.449  1.00  0.00           N  
ATOM   3500  CA  ALA J 220     -44.472  38.061 -15.063  1.00  0.00           C  
ATOM   3501  C   ALA J 220     -45.482  37.021 -15.533  1.00  0.00           C  
ATOM   3502  O   ALA J 220     -45.351  36.442 -16.622  1.00  0.00           O  
ATOM   3503  CB  ALA J 220     -43.530  37.408 -14.070  1.00  0.00           C  
ATOM   3504  H   ALA J 220     -44.924  39.465 -13.479  1.00  0.00           H  
ATOM   3505  HA  ALA J 220     -43.912  38.414 -15.926  1.00  0.00           H  
ATOM   3506 1HB  ALA J 220     -43.041  36.582 -14.550  1.00  0.00           H  
ATOM   3507 2HB  ALA J 220     -42.792  38.123 -13.733  1.00  0.00           H  
ATOM   3508 3HB  ALA J 220     -44.100  37.051 -13.210  1.00  0.00           H  
ATOM   3509  N   LEU J 221     -46.526  36.829 -14.729  1.00  0.00           N  
ATOM   3510  CA  LEU J 221     -47.557  35.858 -15.034  1.00  0.00           C  
ATOM   3511  C   LEU J 221     -48.369  36.316 -16.252  1.00  0.00           C  
ATOM   3512  O   LEU J 221     -48.631  35.524 -17.176  1.00  0.00           O  
ATOM   3513  CB  LEU J 221     -48.451  35.731 -13.800  1.00  0.00           C  
ATOM   3514  CG  LEU J 221     -47.766  35.129 -12.543  1.00  0.00           C  
ATOM   3515  CD1 LEU J 221     -48.693  35.256 -11.382  1.00  0.00           C  
ATOM   3516  CD2 LEU J 221     -47.402  33.736 -12.741  1.00  0.00           C  
ATOM   3517  H   LEU J 221     -46.573  37.348 -13.845  1.00  0.00           H  
ATOM   3518  HA  LEU J 221     -47.087  34.903 -15.255  1.00  0.00           H  
ATOM   3519 1HB  LEU J 221     -48.793  36.730 -13.528  1.00  0.00           H  
ATOM   3520 2HB  LEU J 221     -49.317  35.146 -14.042  1.00  0.00           H  
ATOM   3521  HG  LEU J 221     -46.871  35.670 -12.337  1.00  0.00           H  
ATOM   3522 1HD1 LEU J 221     -48.227  34.859 -10.490  1.00  0.00           H  
ATOM   3523 2HD1 LEU J 221     -48.947  36.298 -11.220  1.00  0.00           H  
ATOM   3524 3HD1 LEU J 221     -49.569  34.699 -11.601  1.00  0.00           H  
ATOM   3525 1HD2 LEU J 221     -46.938  33.404 -11.838  1.00  0.00           H  
ATOM   3526 2HD2 LEU J 221     -48.278  33.154 -12.920  1.00  0.00           H  
ATOM   3527 3HD2 LEU J 221     -46.710  33.649 -13.575  1.00  0.00           H  
ATOM   3528  N   GLN J 222     -48.659  37.633 -16.317  1.00  0.00           N  
ATOM   3529  CA  GLN J 222     -49.402  38.173 -17.446  1.00  0.00           C  
ATOM   3530  C   GLN J 222     -48.614  38.038 -18.718  1.00  0.00           C  
ATOM   3531  O   GLN J 222     -49.174  37.602 -19.712  1.00  0.00           O  
ATOM   3532  CB  GLN J 222     -49.739  39.665 -17.275  1.00  0.00           C  
ATOM   3533  CG  GLN J 222     -50.772  39.977 -16.238  1.00  0.00           C  
ATOM   3534  CD  GLN J 222     -51.054  41.488 -16.049  1.00  0.00           C  
ATOM   3535  OE1 GLN J 222     -50.579  42.418 -16.748  1.00  0.00           O  
ATOM   3536  NE2 GLN J 222     -51.876  41.735 -15.040  1.00  0.00           N  
ATOM   3537  H   GLN J 222     -48.412  38.250 -15.537  1.00  0.00           H  
ATOM   3538  HA  GLN J 222     -50.328  37.612 -17.554  1.00  0.00           H  
ATOM   3539 1HB  GLN J 222     -48.830  40.204 -17.007  1.00  0.00           H  
ATOM   3540 2HB  GLN J 222     -50.081  40.063 -18.215  1.00  0.00           H  
ATOM   3541 1HG  GLN J 222     -51.704  39.505 -16.540  1.00  0.00           H  
ATOM   3542 2HG  GLN J 222     -50.464  39.567 -15.287  1.00  0.00           H  
ATOM   3543 1HE2 GLN J 222     -52.134  42.672 -14.813  1.00  0.00           H  
ATOM   3544 2HE2 GLN J 222     -52.214  40.948 -14.463  1.00  0.00           H  
ATOM   3545  N   ILE J 223     -47.308  38.289 -18.658  1.00  0.00           N  
ATOM   3546  CA  ILE J 223     -46.432  38.201 -19.818  1.00  0.00           C  
ATOM   3547  C   ILE J 223     -46.342  36.804 -20.382  1.00  0.00           C  
ATOM   3548  O   ILE J 223     -46.396  36.597 -21.596  1.00  0.00           O  
ATOM   3549  CB  ILE J 223     -45.046  38.735 -19.467  1.00  0.00           C  
ATOM   3550  CG1 ILE J 223     -45.173  40.192 -19.219  1.00  0.00           C  
ATOM   3551  CG2 ILE J 223     -44.111  38.461 -20.547  1.00  0.00           C  
ATOM   3552  CD1 ILE J 223     -45.615  40.916 -20.442  1.00  0.00           C  
ATOM   3553  H   ILE J 223     -46.915  38.622 -17.772  1.00  0.00           H  
ATOM   3554  HA  ILE J 223     -46.841  38.846 -20.588  1.00  0.00           H  
ATOM   3555  HB  ILE J 223     -44.701  38.261 -18.546  1.00  0.00           H  
ATOM   3556 1HG1 ILE J 223     -45.931  40.362 -18.491  1.00  0.00           H  
ATOM   3557 2HG1 ILE J 223     -44.241  40.599 -18.850  1.00  0.00           H  
ATOM   3558 1HG2 ILE J 223     -43.133  38.830 -20.303  1.00  0.00           H  
ATOM   3559 2HG2 ILE J 223     -44.073  37.411 -20.701  1.00  0.00           H  
ATOM   3560 3HG2 ILE J 223     -44.478  38.949 -21.421  1.00  0.00           H  
ATOM   3561 1HD1 ILE J 223     -45.731  41.923 -20.193  1.00  0.00           H  
ATOM   3562 2HD1 ILE J 223     -44.875  40.807 -21.236  1.00  0.00           H  
ATOM   3563 3HD1 ILE J 223     -46.568  40.521 -20.780  1.00  0.00           H  
ATOM   3564  N   PHE J 224     -46.242  35.815 -19.516  1.00  0.00           N  
ATOM   3565  CA  PHE J 224     -46.178  34.448 -19.992  1.00  0.00           C  
ATOM   3566  C   PHE J 224     -47.432  34.125 -20.800  1.00  0.00           C  
ATOM   3567  O   PHE J 224     -47.352  33.550 -21.897  1.00  0.00           O  
ATOM   3568  CB  PHE J 224     -45.948  33.524 -18.806  1.00  0.00           C  
ATOM   3569  CG  PHE J 224     -45.631  32.106 -19.143  1.00  0.00           C  
ATOM   3570  CD1 PHE J 224     -44.358  31.783 -19.591  1.00  0.00           C  
ATOM   3571  CD2 PHE J 224     -46.548  31.103 -18.990  1.00  0.00           C  
ATOM   3572  CE1 PHE J 224     -44.029  30.506 -19.887  1.00  0.00           C  
ATOM   3573  CE2 PHE J 224     -46.215  29.799 -19.271  1.00  0.00           C  
ATOM   3574  CZ  PHE J 224     -44.950  29.509 -19.726  1.00  0.00           C  
ATOM   3575  H   PHE J 224     -46.175  36.017 -18.511  1.00  0.00           H  
ATOM   3576  HA  PHE J 224     -45.367  34.338 -20.684  1.00  0.00           H  
ATOM   3577 1HB  PHE J 224     -45.130  33.931 -18.218  1.00  0.00           H  
ATOM   3578 2HB  PHE J 224     -46.837  33.536 -18.166  1.00  0.00           H  
ATOM   3579  HD1 PHE J 224     -43.619  32.566 -19.706  1.00  0.00           H  
ATOM   3580  HD2 PHE J 224     -47.533  31.354 -18.647  1.00  0.00           H  
ATOM   3581  HE1 PHE J 224     -43.030  30.274 -20.245  1.00  0.00           H  
ATOM   3582  HE2 PHE J 224     -46.950  29.003 -19.146  1.00  0.00           H  
ATOM   3583  HZ  PHE J 224     -44.673  28.485 -19.958  1.00  0.00           H  
ATOM   3584  N   ARG J 225     -48.606  34.523 -20.310  1.00  0.00           N  
ATOM   3585  CA  ARG J 225     -49.796  34.245 -21.105  1.00  0.00           C  
ATOM   3586  C   ARG J 225     -49.928  35.209 -22.330  1.00  0.00           C  
ATOM   3587  O   ARG J 225     -50.196  34.775 -23.455  1.00  0.00           O  
ATOM   3588  CB  ARG J 225     -51.024  34.334 -20.204  1.00  0.00           C  
ATOM   3589  CG  ARG J 225     -51.066  33.222 -19.132  1.00  0.00           C  
ATOM   3590  CD  ARG J 225     -52.261  33.294 -18.198  1.00  0.00           C  
ATOM   3591  NE  ARG J 225     -53.489  32.945 -18.860  1.00  0.00           N  
ATOM   3592  CZ  ARG J 225     -54.731  33.227 -18.403  1.00  0.00           C  
ATOM   3593  NH1 ARG J 225     -54.931  33.880 -17.254  1.00  0.00           N  
ATOM   3594  NH2 ARG J 225     -55.775  32.838 -19.118  1.00  0.00           N  
ATOM   3595  H   ARG J 225     -48.662  34.997 -19.399  1.00  0.00           H  
ATOM   3596  HA  ARG J 225     -49.725  33.223 -21.475  1.00  0.00           H  
ATOM   3597 1HB  ARG J 225     -51.027  35.299 -19.691  1.00  0.00           H  
ATOM   3598 2HB  ARG J 225     -51.930  34.266 -20.803  1.00  0.00           H  
ATOM   3599 1HG  ARG J 225     -51.104  32.271 -19.637  1.00  0.00           H  
ATOM   3600 2HG  ARG J 225     -50.153  33.279 -18.545  1.00  0.00           H  
ATOM   3601 1HD  ARG J 225     -52.129  32.592 -17.382  1.00  0.00           H  
ATOM   3602 2HD  ARG J 225     -52.358  34.302 -17.796  1.00  0.00           H  
ATOM   3603  HE  ARG J 225     -53.413  32.393 -19.731  1.00  0.00           H  
ATOM   3604 1HH1 ARG J 225     -54.153  34.177 -16.641  1.00  0.00           H  
ATOM   3605 2HH1 ARG J 225     -55.872  34.069 -16.949  1.00  0.00           H  
ATOM   3606 1HH2 ARG J 225     -55.630  32.341 -19.995  1.00  0.00           H  
ATOM   3607 2HH2 ARG J 225     -56.709  33.038 -18.800  1.00  0.00           H  
ATOM   3608  N   GLN J 226     -49.638  36.503 -22.143  1.00  0.00           N  
ATOM   3609  CA  GLN J 226     -49.795  37.540 -23.180  1.00  0.00           C  
ATOM   3610  C   GLN J 226     -48.876  37.384 -24.377  1.00  0.00           C  
ATOM   3611  O   GLN J 226     -49.291  37.627 -25.512  1.00  0.00           O  
ATOM   3612  CB  GLN J 226     -49.568  38.948 -22.595  1.00  0.00           C  
ATOM   3613  CG  GLN J 226     -50.666  39.461 -21.664  1.00  0.00           C  
ATOM   3614  CD  GLN J 226     -50.289  40.771 -20.941  1.00  0.00           C  
ATOM   3615  OE1 GLN J 226     -49.104  41.104 -20.725  1.00  0.00           O  
ATOM   3616  NE2 GLN J 226     -51.320  41.522 -20.551  1.00  0.00           N  
ATOM   3617  H   GLN J 226     -49.353  36.802 -21.224  1.00  0.00           H  
ATOM   3618  HA  GLN J 226     -50.820  37.489 -23.542  1.00  0.00           H  
ATOM   3619 1HB  GLN J 226     -48.638  38.949 -22.041  1.00  0.00           H  
ATOM   3620 2HB  GLN J 226     -49.456  39.660 -23.411  1.00  0.00           H  
ATOM   3621 1HG  GLN J 226     -51.546  39.665 -22.271  1.00  0.00           H  
ATOM   3622 2HG  GLN J 226     -50.910  38.708 -20.925  1.00  0.00           H  
ATOM   3623 1HE2 GLN J 226     -51.167  42.389 -20.070  1.00  0.00           H  
ATOM   3624 2HE2 GLN J 226     -52.254  41.219 -20.740  1.00  0.00           H  
ATOM   3625  N   LEU J 227     -47.645  36.944 -24.149  1.00  0.00           N  
ATOM   3626  CA  LEU J 227     -46.700  36.797 -25.243  1.00  0.00           C  
ATOM   3627  C   LEU J 227     -46.681  35.368 -25.774  1.00  0.00           C  
ATOM   3628  O   LEU J 227     -45.870  35.037 -26.632  1.00  0.00           O  
ATOM   3629  CB  LEU J 227     -45.274  37.191 -24.822  1.00  0.00           C  
ATOM   3630  CG  LEU J 227     -45.074  38.615 -24.332  1.00  0.00           C  
ATOM   3631  CD1 LEU J 227     -43.564  38.821 -23.987  1.00  0.00           C  
ATOM   3632  CD2 LEU J 227     -45.552  39.578 -25.379  1.00  0.00           C  
ATOM   3633  H   LEU J 227     -47.334  36.756 -23.193  1.00  0.00           H  
ATOM   3634  HA  LEU J 227     -47.007  37.454 -26.053  1.00  0.00           H  
ATOM   3635 1HB  LEU J 227     -44.943  36.518 -24.029  1.00  0.00           H  
ATOM   3636 2HB  LEU J 227     -44.621  37.065 -25.676  1.00  0.00           H  
ATOM   3637  HG  LEU J 227     -45.660  38.758 -23.419  1.00  0.00           H  
ATOM   3638 1HD1 LEU J 227     -43.403  39.830 -23.611  1.00  0.00           H  
ATOM   3639 2HD1 LEU J 227     -43.252  38.100 -23.237  1.00  0.00           H  
ATOM   3640 3HD1 LEU J 227     -42.968  38.671 -24.890  1.00  0.00           H  
ATOM   3641 1HD2 LEU J 227     -45.430  40.590 -25.022  1.00  0.00           H  
ATOM   3642 2HD2 LEU J 227     -44.969  39.435 -26.294  1.00  0.00           H  
ATOM   3643 3HD2 LEU J 227     -46.607  39.394 -25.586  1.00  0.00           H  
ATOM   3644  N   LYS J 228     -47.578  34.515 -25.277  1.00  0.00           N  
ATOM   3645  CA  LYS J 228     -47.627  33.113 -25.668  1.00  0.00           C  
ATOM   3646  C   LYS J 228     -46.348  32.298 -25.394  1.00  0.00           C  
ATOM   3647  O   LYS J 228     -45.792  31.682 -26.304  1.00  0.00           O  
ATOM   3648  CB  LYS J 228     -48.021  32.981 -27.146  1.00  0.00           C  
ATOM   3649  CG  LYS J 228     -49.345  33.673 -27.493  1.00  0.00           C  
ATOM   3650  CD  LYS J 228     -50.515  33.016 -26.772  1.00  0.00           C  
ATOM   3651  CE  LYS J 228     -51.852  33.609 -27.201  1.00  0.00           C  
ATOM   3652  NZ  LYS J 228     -51.975  35.036 -26.794  1.00  0.00           N  
ATOM   3653  H   LYS J 228     -48.285  34.833 -24.608  1.00  0.00           H  
ATOM   3654  HA  LYS J 228     -48.423  32.651 -25.080  1.00  0.00           H  
ATOM   3655 1HB  LYS J 228     -47.243  33.383 -27.789  1.00  0.00           H  
ATOM   3656 2HB  LYS J 228     -48.127  31.926 -27.393  1.00  0.00           H  
ATOM   3657 1HG  LYS J 228     -49.298  34.725 -27.197  1.00  0.00           H  
ATOM   3658 2HG  LYS J 228     -49.513  33.625 -28.566  1.00  0.00           H  
ATOM   3659 1HD  LYS J 228     -50.517  31.945 -26.972  1.00  0.00           H  
ATOM   3660 2HD  LYS J 228     -50.396  33.169 -25.693  1.00  0.00           H  
ATOM   3661 1HE  LYS J 228     -51.952  33.538 -28.282  1.00  0.00           H  
ATOM   3662 2HE  LYS J 228     -52.656  33.041 -26.733  1.00  0.00           H  
ATOM   3663 1HZ  LYS J 228     -52.869  35.399 -27.079  1.00  0.00           H  
ATOM   3664 2HZ  LYS J 228     -51.887  35.100 -25.781  1.00  0.00           H  
ATOM   3665 3HZ  LYS J 228     -51.238  35.572 -27.233  1.00  0.00           H  
ATOM   3666  N   ASN J 229     -45.907  32.272 -24.125  1.00  0.00           N  
ATOM   3667  CA  ASN J 229     -44.764  31.467 -23.666  1.00  0.00           C  
ATOM   3668  C   ASN J 229     -43.378  31.729 -24.328  1.00  0.00           C  
ATOM   3669  O   ASN J 229     -42.682  30.767 -24.706  1.00  0.00           O  
ATOM   3670  CB  ASN J 229     -45.123  29.999 -23.892  1.00  0.00           C  
ATOM   3671  CG  ASN J 229     -46.443  29.581 -23.283  1.00  0.00           C  
ATOM   3672  OD1 ASN J 229     -46.825  29.983 -22.197  1.00  0.00           O  
ATOM   3673  ND2 ASN J 229     -47.161  28.759 -24.005  1.00  0.00           N  
ATOM   3674  H   ASN J 229     -46.411  32.815 -23.415  1.00  0.00           H  
ATOM   3675  HA  ASN J 229     -44.649  31.653 -22.598  1.00  0.00           H  
ATOM   3676 1HB  ASN J 229     -45.119  29.754 -24.950  1.00  0.00           H  
ATOM   3677 2HB  ASN J 229     -44.380  29.400 -23.434  1.00  0.00           H  
ATOM   3678 1HD2 ASN J 229     -48.052  28.442 -23.669  1.00  0.00           H  
ATOM   3679 2HD2 ASN J 229     -46.826  28.452 -24.895  1.00  0.00           H  
ATOM   3680  N   THR J 230     -42.971  33.008 -24.465  1.00  0.00           N  
ATOM   3681  CA  THR J 230     -41.670  33.378 -25.070  1.00  0.00           C  
ATOM   3682  C   THR J 230     -40.498  33.293 -24.096  1.00  0.00           C  
ATOM   3683  O   THR J 230     -40.689  33.146 -22.885  1.00  0.00           O  
ATOM   3684  CB  THR J 230     -41.650  34.815 -25.622  1.00  0.00           C  
ATOM   3685  OG1 THR J 230     -41.728  35.793 -24.553  1.00  0.00           O  
ATOM   3686  CG2 THR J 230     -42.804  34.987 -26.493  1.00  0.00           C  
ATOM   3687  H   THR J 230     -43.600  33.738 -24.161  1.00  0.00           H  
ATOM   3688  HA  THR J 230     -41.475  32.693 -25.895  1.00  0.00           H  
ATOM   3689  HB  THR J 230     -40.739  34.987 -26.191  1.00  0.00           H  
ATOM   3690  HG1 THR J 230     -41.469  36.678 -24.969  1.00  0.00           H  
ATOM   3691 1HG2 THR J 230     -42.815  36.004 -26.898  1.00  0.00           H  
ATOM   3692 2HG2 THR J 230     -42.769  34.270 -27.310  1.00  0.00           H  
ATOM   3693 3HG2 THR J 230     -43.675  34.814 -25.897  1.00  0.00           H  
ATOM   3694  N   GLU J 231     -39.278  33.423 -24.631  1.00  0.00           N  
ATOM   3695  CA  GLU J 231     -38.074  33.385 -23.804  1.00  0.00           C  
ATOM   3696  C   GLU J 231     -38.062  34.505 -22.772  1.00  0.00           C  
ATOM   3697  O   GLU J 231     -37.692  34.279 -21.616  1.00  0.00           O  
ATOM   3698  CB  GLU J 231     -36.826  33.564 -24.677  1.00  0.00           C  
ATOM   3699  CG  GLU J 231     -36.482  32.415 -25.606  1.00  0.00           C  
ATOM   3700  CD  GLU J 231     -35.288  32.743 -26.502  1.00  0.00           C  
ATOM   3701  OE1 GLU J 231     -34.894  33.898 -26.543  1.00  0.00           O  
ATOM   3702  OE2 GLU J 231     -34.777  31.850 -27.134  1.00  0.00           O  
ATOM   3703  H   GLU J 231     -39.190  33.538 -25.630  1.00  0.00           H  
ATOM   3704  HA  GLU J 231     -38.034  32.428 -23.284  1.00  0.00           H  
ATOM   3705 1HB  GLU J 231     -36.946  34.456 -25.291  1.00  0.00           H  
ATOM   3706 2HB  GLU J 231     -35.962  33.735 -24.031  1.00  0.00           H  
ATOM   3707 1HG  GLU J 231     -36.247  31.533 -25.010  1.00  0.00           H  
ATOM   3708 2HG  GLU J 231     -37.347  32.185 -26.225  1.00  0.00           H  
ATOM   3709  N   LEU J 232     -38.521  35.695 -23.169  1.00  0.00           N  
ATOM   3710  CA  LEU J 232     -38.516  36.822 -22.250  1.00  0.00           C  
ATOM   3711  C   LEU J 232     -39.478  36.551 -21.124  1.00  0.00           C  
ATOM   3712  O   LEU J 232     -39.216  36.912 -19.978  1.00  0.00           O  
ATOM   3713  CB  LEU J 232     -38.920  38.125 -22.922  1.00  0.00           C  
ATOM   3714  CG  LEU J 232     -38.852  39.337 -22.002  1.00  0.00           C  
ATOM   3715  CD1 LEU J 232     -37.449  39.526 -21.521  1.00  0.00           C  
ATOM   3716  CD2 LEU J 232     -39.296  40.519 -22.725  1.00  0.00           C  
ATOM   3717  H   LEU J 232     -38.852  35.814 -24.118  1.00  0.00           H  
ATOM   3718  HA  LEU J 232     -37.511  36.933 -21.839  1.00  0.00           H  
ATOM   3719 1HB  LEU J 232     -38.261  38.297 -23.769  1.00  0.00           H  
ATOM   3720 2HB  LEU J 232     -39.946  38.028 -23.295  1.00  0.00           H  
ATOM   3721  HG  LEU J 232     -39.490  39.163 -21.139  1.00  0.00           H  
ATOM   3722 1HD1 LEU J 232     -37.387  40.384 -20.863  1.00  0.00           H  
ATOM   3723 2HD1 LEU J 232     -37.115  38.632 -20.992  1.00  0.00           H  
ATOM   3724 3HD1 LEU J 232     -36.827  39.695 -22.372  1.00  0.00           H  
ATOM   3725 1HD2 LEU J 232     -39.264  41.374 -22.093  1.00  0.00           H  
ATOM   3726 2HD2 LEU J 232     -38.630  40.672 -23.554  1.00  0.00           H  
ATOM   3727 3HD2 LEU J 232     -40.319  40.347 -23.057  1.00  0.00           H  
ATOM   3728  N   ALA J 233     -40.615  35.938 -21.445  1.00  0.00           N  
ATOM   3729  CA  ALA J 233     -41.588  35.646 -20.417  1.00  0.00           C  
ATOM   3730  C   ALA J 233     -41.012  34.728 -19.351  1.00  0.00           C  
ATOM   3731  O   ALA J 233     -41.270  34.903 -18.158  1.00  0.00           O  
ATOM   3732  CB  ALA J 233     -42.783  34.980 -21.009  1.00  0.00           C  
ATOM   3733  H   ALA J 233     -40.798  35.675 -22.415  1.00  0.00           H  
ATOM   3734  HA  ALA J 233     -41.879  36.583 -19.949  1.00  0.00           H  
ATOM   3735 1HB  ALA J 233     -43.427  34.827 -20.185  1.00  0.00           H  
ATOM   3736 2HB  ALA J 233     -43.246  35.611 -21.765  1.00  0.00           H  
ATOM   3737 3HB  ALA J 233     -42.503  34.033 -21.458  1.00  0.00           H  
ATOM   3738  N   ARG J 234     -40.195  33.766 -19.766  1.00  0.00           N  
ATOM   3739  CA  ARG J 234     -39.618  32.862 -18.785  1.00  0.00           C  
ATOM   3740  C   ARG J 234     -38.600  33.590 -17.929  1.00  0.00           C  
ATOM   3741  O   ARG J 234     -38.508  33.340 -16.723  1.00  0.00           O  
ATOM   3742  CB  ARG J 234     -38.995  31.670 -19.457  1.00  0.00           C  
ATOM   3743  CG  ARG J 234     -40.015  30.796 -20.059  1.00  0.00           C  
ATOM   3744  CD  ARG J 234     -39.477  29.576 -20.626  1.00  0.00           C  
ATOM   3745  NE  ARG J 234     -40.544  28.815 -21.150  1.00  0.00           N  
ATOM   3746  CZ  ARG J 234     -41.095  29.083 -22.320  1.00  0.00           C  
ATOM   3747  NH1 ARG J 234     -40.641  30.066 -23.023  1.00  0.00           N  
ATOM   3748  NH2 ARG J 234     -42.099  28.406 -22.787  1.00  0.00           N  
ATOM   3749  H   ARG J 234     -40.025  33.646 -20.773  1.00  0.00           H  
ATOM   3750  HA  ARG J 234     -40.417  32.500 -18.140  1.00  0.00           H  
ATOM   3751 1HB  ARG J 234     -38.320  32.005 -20.247  1.00  0.00           H  
ATOM   3752 2HB  ARG J 234     -38.417  31.091 -18.740  1.00  0.00           H  
ATOM   3753 1HG  ARG J 234     -40.764  30.544 -19.325  1.00  0.00           H  
ATOM   3754 2HG  ARG J 234     -40.494  31.348 -20.873  1.00  0.00           H  
ATOM   3755 1HD  ARG J 234     -38.782  29.806 -21.434  1.00  0.00           H  
ATOM   3756 2HD  ARG J 234     -38.980  28.985 -19.855  1.00  0.00           H  
ATOM   3757  HE  ARG J 234     -40.926  28.058 -20.578  1.00  0.00           H  
ATOM   3758 1HH1 ARG J 234     -39.859  30.607 -22.682  1.00  0.00           H  
ATOM   3759 2HH1 ARG J 234     -41.114  30.287 -23.910  1.00  0.00           H  
ATOM   3760 1HH2 ARG J 234     -42.493  27.628 -22.270  1.00  0.00           H  
ATOM   3761 2HH2 ARG J 234     -42.488  28.724 -23.690  1.00  0.00           H  
ATOM   3762  N   GLU J 235     -37.857  34.511 -18.542  1.00  0.00           N  
ATOM   3763  CA  GLU J 235     -36.889  35.301 -17.799  1.00  0.00           C  
ATOM   3764  C   GLU J 235     -37.633  36.206 -16.805  1.00  0.00           C  
ATOM   3765  O   GLU J 235     -37.158  36.434 -15.688  1.00  0.00           O  
ATOM   3766  CB  GLU J 235     -36.020  36.115 -18.763  1.00  0.00           C  
ATOM   3767  CG  GLU J 235     -35.077  35.267 -19.614  1.00  0.00           C  
ATOM   3768  CD  GLU J 235     -34.324  36.053 -20.654  1.00  0.00           C  
ATOM   3769  OE1 GLU J 235     -34.599  37.210 -20.814  1.00  0.00           O  
ATOM   3770  OE2 GLU J 235     -33.471  35.483 -21.300  1.00  0.00           O  
ATOM   3771  H   GLU J 235     -37.957  34.643 -19.555  1.00  0.00           H  
ATOM   3772  HA  GLU J 235     -36.244  34.626 -17.237  1.00  0.00           H  
ATOM   3773 1HB  GLU J 235     -36.657  36.687 -19.432  1.00  0.00           H  
ATOM   3774 2HB  GLU J 235     -35.409  36.820 -18.201  1.00  0.00           H  
ATOM   3775 1HG  GLU J 235     -34.360  34.779 -18.956  1.00  0.00           H  
ATOM   3776 2HG  GLU J 235     -35.659  34.490 -20.104  1.00  0.00           H  
ATOM   3777  N   ALA J 236     -38.803  36.720 -17.221  1.00  0.00           N  
ATOM   3778  CA  ALA J 236     -39.638  37.577 -16.386  1.00  0.00           C  
ATOM   3779  C   ALA J 236     -40.094  36.810 -15.140  1.00  0.00           C  
ATOM   3780  O   ALA J 236     -40.080  37.351 -14.028  1.00  0.00           O  
ATOM   3781  CB  ALA J 236     -40.817  38.074 -17.209  1.00  0.00           C  
ATOM   3782  H   ALA J 236     -39.102  36.530 -18.179  1.00  0.00           H  
ATOM   3783  HA  ALA J 236     -39.047  38.425 -16.060  1.00  0.00           H  
ATOM   3784 1HB  ALA J 236     -41.433  38.712 -16.645  1.00  0.00           H  
ATOM   3785 2HB  ALA J 236     -40.436  38.609 -18.076  1.00  0.00           H  
ATOM   3786 3HB  ALA J 236     -41.405  37.237 -17.538  1.00  0.00           H  
ATOM   3787  N   ILE J 237     -40.415  35.520 -15.324  1.00  0.00           N  
ATOM   3788  CA  ILE J 237     -40.772  34.620 -14.228  1.00  0.00           C  
ATOM   3789  C   ILE J 237     -39.589  34.320 -13.316  1.00  0.00           C  
ATOM   3790  O   ILE J 237     -39.747  34.311 -12.085  1.00  0.00           O  
ATOM   3791  CB  ILE J 237     -41.423  33.314 -14.727  1.00  0.00           C  
ATOM   3792  CG1 ILE J 237     -42.845  33.624 -15.299  1.00  0.00           C  
ATOM   3793  CG2 ILE J 237     -41.433  32.269 -13.634  1.00  0.00           C  
ATOM   3794  CD1 ILE J 237     -43.496  32.473 -16.038  1.00  0.00           C  
ATOM   3795  H   ILE J 237     -40.445  35.164 -16.284  1.00  0.00           H  
ATOM   3796  HA  ILE J 237     -41.520  35.116 -13.618  1.00  0.00           H  
ATOM   3797  HB  ILE J 237     -40.837  32.929 -15.561  1.00  0.00           H  
ATOM   3798 1HG1 ILE J 237     -43.493  33.910 -14.473  1.00  0.00           H  
ATOM   3799 2HG1 ILE J 237     -42.771  34.470 -15.992  1.00  0.00           H  
ATOM   3800 1HG2 ILE J 237     -41.871  31.358 -14.022  1.00  0.00           H  
ATOM   3801 2HG2 ILE J 237     -40.412  32.062 -13.307  1.00  0.00           H  
ATOM   3802 3HG2 ILE J 237     -42.005  32.628 -12.794  1.00  0.00           H  
ATOM   3803 1HD1 ILE J 237     -44.473  32.776 -16.382  1.00  0.00           H  
ATOM   3804 2HD1 ILE J 237     -42.878  32.191 -16.891  1.00  0.00           H  
ATOM   3805 3HD1 ILE J 237     -43.604  31.623 -15.372  1.00  0.00           H  
ATOM   3806  N   GLU J 238     -38.414  34.045 -13.895  1.00  0.00           N  
ATOM   3807  CA  GLU J 238     -37.247  33.781 -13.063  1.00  0.00           C  
ATOM   3808  C   GLU J 238     -36.934  35.025 -12.222  1.00  0.00           C  
ATOM   3809  O   GLU J 238     -36.592  34.912 -11.042  1.00  0.00           O  
ATOM   3810  CB  GLU J 238     -36.020  33.385 -13.889  1.00  0.00           C  
ATOM   3811  CG  GLU J 238     -34.834  32.896 -13.023  1.00  0.00           C  
ATOM   3812  CD  GLU J 238     -33.611  32.462 -13.812  1.00  0.00           C  
ATOM   3813  OE1 GLU J 238     -33.495  32.824 -14.974  1.00  0.00           O  
ATOM   3814  OE2 GLU J 238     -32.785  31.789 -13.256  1.00  0.00           O  
ATOM   3815  H   GLU J 238     -38.346  34.007 -14.916  1.00  0.00           H  
ATOM   3816  HA  GLU J 238     -37.482  32.957 -12.389  1.00  0.00           H  
ATOM   3817 1HB  GLU J 238     -36.293  32.592 -14.588  1.00  0.00           H  
ATOM   3818 2HB  GLU J 238     -35.691  34.242 -14.480  1.00  0.00           H  
ATOM   3819 1HG  GLU J 238     -34.552  33.692 -12.332  1.00  0.00           H  
ATOM   3820 2HG  GLU J 238     -35.180  32.054 -12.424  1.00  0.00           H  
ATOM   3821  N   LEU J 239     -37.072  36.222 -12.808  1.00  0.00           N  
ATOM   3822  CA  LEU J 239     -36.826  37.420 -12.025  1.00  0.00           C  
ATOM   3823  C   LEU J 239     -37.849  37.597 -10.924  1.00  0.00           C  
ATOM   3824  O   LEU J 239     -37.488  37.922  -9.793  1.00  0.00           O  
ATOM   3825  CB  LEU J 239     -36.849  38.679 -12.850  1.00  0.00           C  
ATOM   3826  CG  LEU J 239     -36.641  39.887 -11.991  1.00  0.00           C  
ATOM   3827  CD1 LEU J 239     -35.317  39.783 -11.307  1.00  0.00           C  
ATOM   3828  CD2 LEU J 239     -36.711  41.070 -12.807  1.00  0.00           C  
ATOM   3829  H   LEU J 239     -37.322  36.290 -13.799  1.00  0.00           H  
ATOM   3830  HA  LEU J 239     -35.841  37.328 -11.571  1.00  0.00           H  
ATOM   3831 1HB  LEU J 239     -36.058  38.635 -13.600  1.00  0.00           H  
ATOM   3832 2HB  LEU J 239     -37.816  38.761 -13.353  1.00  0.00           H  
ATOM   3833  HG  LEU J 239     -37.414  39.913 -11.230  1.00  0.00           H  
ATOM   3834 1HD1 LEU J 239     -35.149  40.632 -10.672  1.00  0.00           H  
ATOM   3835 2HD1 LEU J 239     -35.282  38.882 -10.709  1.00  0.00           H  
ATOM   3836 3HD1 LEU J 239     -34.553  39.747 -12.065  1.00  0.00           H  
ATOM   3837 1HD2 LEU J 239     -36.583  41.939 -12.202  1.00  0.00           H  
ATOM   3838 2HD2 LEU J 239     -35.934  41.007 -13.539  1.00  0.00           H  
ATOM   3839 3HD2 LEU J 239     -37.652  41.111 -13.280  1.00  0.00           H  
ATOM   3840  N   ALA J 240     -39.131  37.378 -11.233  1.00  0.00           N  
ATOM   3841  CA  ALA J 240     -40.160  37.506 -10.215  1.00  0.00           C  
ATOM   3842  C   ALA J 240     -39.892  36.493  -9.084  1.00  0.00           C  
ATOM   3843  O   ALA J 240     -40.171  36.773  -7.914  1.00  0.00           O  
ATOM   3844  CB  ALA J 240     -41.527  37.328 -10.819  1.00  0.00           C  
ATOM   3845  H   ALA J 240     -39.398  37.145 -12.194  1.00  0.00           H  
ATOM   3846  HA  ALA J 240     -40.102  38.509  -9.798  1.00  0.00           H  
ATOM   3847 1HB  ALA J 240     -42.252  37.461 -10.042  1.00  0.00           H  
ATOM   3848 2HB  ALA J 240     -41.680  38.074 -11.598  1.00  0.00           H  
ATOM   3849 3HB  ALA J 240     -41.612  36.330 -11.248  1.00  0.00           H  
ATOM   3850  N   THR J 241     -39.346  35.323  -9.432  1.00  0.00           N  
ATOM   3851  CA  THR J 241     -38.979  34.331  -8.437  1.00  0.00           C  
ATOM   3852  C   THR J 241     -37.876  34.894  -7.539  1.00  0.00           C  
ATOM   3853  O   THR J 241     -37.941  34.781  -6.312  1.00  0.00           O  
ATOM   3854  CB  THR J 241     -38.503  33.034  -9.108  1.00  0.00           C  
ATOM   3855  OG1 THR J 241     -39.573  32.505  -9.904  1.00  0.00           O  
ATOM   3856  CG2 THR J 241     -38.037  32.016  -8.066  1.00  0.00           C  
ATOM   3857  H   THR J 241     -39.200  35.107 -10.422  1.00  0.00           H  
ATOM   3858  HA  THR J 241     -39.845  34.124  -7.819  1.00  0.00           H  
ATOM   3859  HB  THR J 241     -37.675  33.246  -9.752  1.00  0.00           H  
ATOM   3860  HG1 THR J 241     -39.741  33.124 -10.666  1.00  0.00           H  
ATOM   3861 1HG2 THR J 241     -37.699  31.116  -8.576  1.00  0.00           H  
ATOM   3862 2HG2 THR J 241     -37.211  32.446  -7.497  1.00  0.00           H  
ATOM   3863 3HG2 THR J 241     -38.837  31.763  -7.389  1.00  0.00           H  
ATOM   3864  N   GLU J 242     -36.880  35.546  -8.136  1.00  0.00           N  
ATOM   3865  CA  GLU J 242     -35.833  36.138  -7.318  1.00  0.00           C  
ATOM   3866  C   GLU J 242     -36.432  37.264  -6.458  1.00  0.00           C  
ATOM   3867  O   GLU J 242     -36.061  37.417  -5.292  1.00  0.00           O  
ATOM   3868  CB  GLU J 242     -34.676  36.655  -8.177  1.00  0.00           C  
ATOM   3869  CG  GLU J 242     -33.793  35.589  -8.850  1.00  0.00           C  
ATOM   3870  CD  GLU J 242     -32.971  34.775  -7.843  1.00  0.00           C  
ATOM   3871  OE1 GLU J 242     -33.022  35.089  -6.679  1.00  0.00           O  
ATOM   3872  OE2 GLU J 242     -32.215  33.908  -8.241  1.00  0.00           O  
ATOM   3873  H   GLU J 242     -36.845  35.595  -9.159  1.00  0.00           H  
ATOM   3874  HA  GLU J 242     -35.442  35.372  -6.651  1.00  0.00           H  
ATOM   3875 1HB  GLU J 242     -35.053  37.327  -8.941  1.00  0.00           H  
ATOM   3876 2HB  GLU J 242     -34.015  37.208  -7.549  1.00  0.00           H  
ATOM   3877 1HG  GLU J 242     -34.435  34.912  -9.418  1.00  0.00           H  
ATOM   3878 2HG  GLU J 242     -33.121  36.083  -9.552  1.00  0.00           H  
ATOM   3879  N   ALA J 243     -37.410  38.001  -6.999  1.00  0.00           N  
ATOM   3880  CA  ALA J 243     -38.061  39.068  -6.251  1.00  0.00           C  
ATOM   3881  C   ALA J 243     -38.713  38.509  -4.998  1.00  0.00           C  
ATOM   3882  O   ALA J 243     -38.681  39.132  -3.938  1.00  0.00           O  
ATOM   3883  CB  ALA J 243     -39.099  39.753  -7.090  1.00  0.00           C  
ATOM   3884  H   ALA J 243     -37.662  37.839  -7.975  1.00  0.00           H  
ATOM   3885  HA  ALA J 243     -37.305  39.790  -5.979  1.00  0.00           H  
ATOM   3886 1HB  ALA J 243     -39.553  40.565  -6.546  1.00  0.00           H  
ATOM   3887 2HB  ALA J 243     -38.598  40.107  -7.949  1.00  0.00           H  
ATOM   3888 3HB  ALA J 243     -39.864  39.061  -7.376  1.00  0.00           H  
ATOM   3889  N   ALA J 244     -39.262  37.295  -5.115  1.00  0.00           N  
ATOM   3890  CA  ALA J 244     -39.876  36.594  -3.996  1.00  0.00           C  
ATOM   3891  C   ALA J 244     -38.838  36.328  -2.899  1.00  0.00           C  
ATOM   3892  O   ALA J 244     -39.164  36.313  -1.709  1.00  0.00           O  
ATOM   3893  CB  ALA J 244     -40.505  35.284  -4.466  1.00  0.00           C  
ATOM   3894  H   ALA J 244     -39.290  36.865  -6.044  1.00  0.00           H  
ATOM   3895  HA  ALA J 244     -40.642  37.235  -3.587  1.00  0.00           H  
ATOM   3896 1HB  ALA J 244     -40.989  34.811  -3.633  1.00  0.00           H  
ATOM   3897 2HB  ALA J 244     -41.230  35.484  -5.250  1.00  0.00           H  
ATOM   3898 3HB  ALA J 244     -39.754  34.628  -4.853  1.00  0.00           H  
ATOM   3899  N   LYS J 245     -37.588  36.094  -3.316  1.00  0.00           N  
ATOM   3900  CA  LYS J 245     -36.461  35.799  -2.425  1.00  0.00           C  
ATOM   3901  C   LYS J 245     -35.617  37.042  -2.029  1.00  0.00           C  
ATOM   3902  O   LYS J 245     -34.781  36.969  -1.125  1.00  0.00           O  
ATOM   3903  CB  LYS J 245     -35.559  34.776  -3.114  1.00  0.00           C  
ATOM   3904  CG  LYS J 245     -36.225  33.424  -3.377  1.00  0.00           C  
ATOM   3905  CD  LYS J 245     -35.274  32.474  -4.095  1.00  0.00           C  
ATOM   3906  CE  LYS J 245     -35.936  31.141  -4.399  1.00  0.00           C  
ATOM   3907  NZ  LYS J 245     -35.017  30.227  -5.132  1.00  0.00           N  
ATOM   3908  H   LYS J 245     -37.423  36.086  -4.330  1.00  0.00           H  
ATOM   3909  HA  LYS J 245     -36.859  35.363  -1.511  1.00  0.00           H  
ATOM   3910 1HB  LYS J 245     -35.230  35.179  -4.075  1.00  0.00           H  
ATOM   3911 2HB  LYS J 245     -34.670  34.608  -2.510  1.00  0.00           H  
ATOM   3912 1HG  LYS J 245     -36.548  32.980  -2.437  1.00  0.00           H  
ATOM   3913 2HG  LYS J 245     -37.104  33.582  -4.008  1.00  0.00           H  
ATOM   3914 1HD  LYS J 245     -34.953  32.936  -5.036  1.00  0.00           H  
ATOM   3915 2HD  LYS J 245     -34.394  32.303  -3.477  1.00  0.00           H  
ATOM   3916 1HE  LYS J 245     -36.238  30.668  -3.466  1.00  0.00           H  
ATOM   3917 2HE  LYS J 245     -36.823  31.316  -5.010  1.00  0.00           H  
ATOM   3918 1HZ  LYS J 245     -35.488  29.354  -5.323  1.00  0.00           H  
ATOM   3919 2HZ  LYS J 245     -34.742  30.662  -6.005  1.00  0.00           H  
ATOM   3920 3HZ  LYS J 245     -34.197  30.052  -4.570  1.00  0.00           H  
ATOM   3921  N   ALA J 246     -35.860  38.170  -2.699  1.00  0.00           N  
ATOM   3922  CA  ALA J 246     -35.118  39.440  -2.572  1.00  0.00           C  
ATOM   3923  C   ALA J 246     -35.110  40.058  -1.187  1.00  0.00           C  
ATOM   3924  O   ALA J 246     -36.097  39.983  -0.444  1.00  0.00           O  
ATOM   3925  CB  ALA J 246     -35.728  40.457  -3.480  1.00  0.00           C  
ATOM   3926  H   ALA J 246     -36.558  38.110  -3.442  1.00  0.00           H  
ATOM   3927  HA  ALA J 246     -34.084  39.246  -2.865  1.00  0.00           H  
ATOM   3928 1HB  ALA J 246     -35.173  41.393  -3.431  1.00  0.00           H  
ATOM   3929 2HB  ALA J 246     -35.727  40.074  -4.478  1.00  0.00           H  
ATOM   3930 3HB  ALA J 246     -36.738  40.610  -3.148  1.00  0.00           H  
ATOM   3931  N   THR J 247     -33.984  40.708  -0.832  1.00  0.00           N  
ATOM   3932  CA  THR J 247     -33.940  41.322   0.509  1.00  0.00           C  
ATOM   3933  C   THR J 247     -33.843  42.869   0.627  1.00  0.00           C  
ATOM   3934  O   THR J 247     -34.212  43.418   1.669  1.00  0.00           O  
ATOM   3935  CB  THR J 247     -32.786  40.699   1.314  1.00  0.00           C  
ATOM   3936  OG1 THR J 247     -31.543  40.961   0.658  1.00  0.00           O  
ATOM   3937  CG2 THR J 247     -32.986  39.190   1.424  1.00  0.00           C  
ATOM   3938  H   THR J 247     -33.190  40.736  -1.486  1.00  0.00           H  
ATOM   3939  HA  THR J 247     -34.858  41.038   1.019  1.00  0.00           H  
ATOM   3940  HB  THR J 247     -32.762  41.137   2.311  1.00  0.00           H  
ATOM   3941  HG1 THR J 247     -31.428  41.911   0.564  1.00  0.00           H  
ATOM   3942 1HG2 THR J 247     -32.169  38.754   1.997  1.00  0.00           H  
ATOM   3943 2HG2 THR J 247     -33.932  38.984   1.925  1.00  0.00           H  
ATOM   3944 3HG2 THR J 247     -33.003  38.745   0.428  1.00  0.00           H  
ATOM   3945  N   ASP J 248     -33.361  43.572  -0.403  1.00  0.00           N  
ATOM   3946  CA  ASP J 248     -33.185  45.040  -0.331  1.00  0.00           C  
ATOM   3947  C   ASP J 248     -34.478  45.860  -0.508  1.00  0.00           C  
ATOM   3948  O   ASP J 248     -35.379  45.452  -1.243  1.00  0.00           O  
ATOM   3949  CB  ASP J 248     -32.120  45.530  -1.309  1.00  0.00           C  
ATOM   3950  CG  ASP J 248     -31.907  47.009  -1.172  1.00  0.00           C  
ATOM   3951  OD1 ASP J 248     -31.210  47.450  -0.279  1.00  0.00           O  
ATOM   3952  OD2 ASP J 248     -32.517  47.715  -1.952  1.00  0.00           O  
ATOM   3953  H   ASP J 248     -33.087  43.080  -1.239  1.00  0.00           H  
ATOM   3954  HA  ASP J 248     -32.805  45.267   0.666  1.00  0.00           H  
ATOM   3955 1HB  ASP J 248     -31.170  45.015  -1.122  1.00  0.00           H  
ATOM   3956 2HB  ASP J 248     -32.407  45.297  -2.293  1.00  0.00           H  
ATOM   3957  N   SER J 249     -34.519  47.050   0.138  1.00  0.00           N  
ATOM   3958  CA  SER J 249     -35.658  47.993   0.117  1.00  0.00           C  
ATOM   3959  C   SER J 249     -35.927  48.705  -1.219  1.00  0.00           C  
ATOM   3960  O   SER J 249     -37.069  49.087  -1.491  1.00  0.00           O  
ATOM   3961  CB  SER J 249     -35.491  49.030   1.217  1.00  0.00           C  
ATOM   3962  OG  SER J 249     -35.581  48.423   2.492  1.00  0.00           O  
ATOM   3963  H   SER J 249     -33.705  47.311   0.683  1.00  0.00           H  
ATOM   3964  HA  SER J 249     -36.549  47.440   0.354  1.00  0.00           H  
ATOM   3965 1HB  SER J 249     -34.529  49.539   1.109  1.00  0.00           H  
ATOM   3966 2HB  SER J 249     -36.270  49.786   1.117  1.00  0.00           H  
ATOM   3967  HG  SER J 249     -35.839  49.134   3.136  1.00  0.00           H  
ATOM   3968  N   GLU J 250     -34.901  48.892  -2.044  1.00  0.00           N  
ATOM   3969  CA  GLU J 250     -35.065  49.525  -3.352  1.00  0.00           C  
ATOM   3970  C   GLU J 250     -35.012  48.484  -4.483  1.00  0.00           C  
ATOM   3971  O   GLU J 250     -35.654  48.654  -5.527  1.00  0.00           O  
ATOM   3972  CB  GLU J 250     -34.051  50.665  -3.562  1.00  0.00           C  
ATOM   3973  CG  GLU J 250     -34.403  52.009  -2.834  1.00  0.00           C  
ATOM   3974  CD  GLU J 250     -34.046  52.109  -1.353  1.00  0.00           C  
ATOM   3975  OE1 GLU J 250     -32.899  51.991  -1.011  1.00  0.00           O  
ATOM   3976  OE2 GLU J 250     -34.942  52.319  -0.570  1.00  0.00           O  
ATOM   3977  H   GLU J 250     -33.978  48.557  -1.775  1.00  0.00           H  
ATOM   3978  HA  GLU J 250     -36.052  49.986  -3.383  1.00  0.00           H  
ATOM   3979 1HB  GLU J 250     -33.081  50.349  -3.182  1.00  0.00           H  
ATOM   3980 2HB  GLU J 250     -33.938  50.873  -4.630  1.00  0.00           H  
ATOM   3981 1HG  GLU J 250     -33.893  52.814  -3.366  1.00  0.00           H  
ATOM   3982 2HG  GLU J 250     -35.474  52.176  -2.947  1.00  0.00           H  
ATOM   3983  N   ALA J 251     -34.375  47.335  -4.230  1.00  0.00           N  
ATOM   3984  CA  ALA J 251     -34.267  46.285  -5.262  1.00  0.00           C  
ATOM   3985  C   ALA J 251     -35.628  45.812  -5.751  1.00  0.00           C  
ATOM   3986  O   ALA J 251     -35.758  45.319  -6.864  1.00  0.00           O  
ATOM   3987  CB  ALA J 251     -33.520  45.077  -4.785  1.00  0.00           C  
ATOM   3988  H   ALA J 251     -33.864  47.253  -3.340  1.00  0.00           H  
ATOM   3989  HA  ALA J 251     -33.733  46.706  -6.102  1.00  0.00           H  
ATOM   3990 1HB  ALA J 251     -33.469  44.395  -5.613  1.00  0.00           H  
ATOM   3991 2HB  ALA J 251     -32.527  45.340  -4.482  1.00  0.00           H  
ATOM   3992 3HB  ALA J 251     -34.057  44.622  -3.950  1.00  0.00           H  
ATOM   3993  N   LEU J 252     -36.650  45.898  -4.937  1.00  0.00           N  
ATOM   3994  CA  LEU J 252     -37.930  45.450  -5.446  1.00  0.00           C  
ATOM   3995  C   LEU J 252     -38.611  46.483  -6.354  1.00  0.00           C  
ATOM   3996  O   LEU J 252     -39.504  46.126  -7.129  1.00  0.00           O  
ATOM   3997  CB  LEU J 252     -38.741  44.901  -4.300  1.00  0.00           C  
ATOM   3998  CG  LEU J 252     -38.072  43.602  -3.831  1.00  0.00           C  
ATOM   3999  CD1 LEU J 252     -38.709  43.067  -2.599  1.00  0.00           C  
ATOM   4000  CD2 LEU J 252     -38.167  42.645  -5.009  1.00  0.00           C  
ATOM   4001  H   LEU J 252     -36.539  46.279  -4.001  1.00  0.00           H  
ATOM   4002  HA  LEU J 252     -37.740  44.583  -6.073  1.00  0.00           H  
ATOM   4003 1HB  LEU J 252     -38.762  45.616  -3.476  1.00  0.00           H  
ATOM   4004 2HB  LEU J 252     -39.762  44.682  -4.624  1.00  0.00           H  
ATOM   4005  HG  LEU J 252     -37.022  43.777  -3.593  1.00  0.00           H  
ATOM   4006 1HD1 LEU J 252     -38.225  42.144  -2.290  1.00  0.00           H  
ATOM   4007 2HD1 LEU J 252     -38.572  43.806  -1.849  1.00  0.00           H  
ATOM   4008 3HD1 LEU J 252     -39.752  42.887  -2.750  1.00  0.00           H  
ATOM   4009 1HD2 LEU J 252     -37.721  41.722  -4.772  1.00  0.00           H  
ATOM   4010 2HD2 LEU J 252     -39.201  42.484  -5.252  1.00  0.00           H  
ATOM   4011 3HD2 LEU J 252     -37.661  43.074  -5.869  1.00  0.00           H  
ATOM   4012  N   LYS J 253     -38.142  47.745  -6.342  1.00  0.00           N  
ATOM   4013  CA  LYS J 253     -38.674  48.715  -7.296  1.00  0.00           C  
ATOM   4014  C   LYS J 253     -37.982  48.391  -8.593  1.00  0.00           C  
ATOM   4015  O   LYS J 253     -38.573  48.502  -9.666  1.00  0.00           O  
ATOM   4016  CB  LYS J 253     -38.442  50.181  -6.942  1.00  0.00           C  
ATOM   4017  CG  LYS J 253     -39.115  51.125  -7.986  1.00  0.00           C  
ATOM   4018  CD  LYS J 253     -39.004  52.610  -7.645  1.00  0.00           C  
ATOM   4019  CE  LYS J 253     -39.673  53.476  -8.729  1.00  0.00           C  
ATOM   4020  NZ  LYS J 253     -39.493  54.941  -8.479  1.00  0.00           N  
ATOM   4021  H   LYS J 253     -37.384  48.024  -5.725  1.00  0.00           H  
ATOM   4022  HA  LYS J 253     -39.740  48.552  -7.431  1.00  0.00           H  
ATOM   4023 1HB  LYS J 253     -38.844  50.399  -5.954  1.00  0.00           H  
ATOM   4024 2HB  LYS J 253     -37.367  50.394  -6.922  1.00  0.00           H  
ATOM   4025 1HG  LYS J 253     -38.630  50.963  -8.945  1.00  0.00           H  
ATOM   4026 2HG  LYS J 253     -40.166  50.859  -8.085  1.00  0.00           H  
ATOM   4027 1HD  LYS J 253     -39.466  52.807  -6.678  1.00  0.00           H  
ATOM   4028 2HD  LYS J 253     -37.956  52.888  -7.589  1.00  0.00           H  
ATOM   4029 1HE  LYS J 253     -39.240  53.233  -9.695  1.00  0.00           H  
ATOM   4030 2HE  LYS J 253     -40.738  53.250  -8.752  1.00  0.00           H  
ATOM   4031 1HZ  LYS J 253     -39.947  55.471  -9.219  1.00  0.00           H  
ATOM   4032 2HZ  LYS J 253     -39.898  55.188  -7.591  1.00  0.00           H  
ATOM   4033 3HZ  LYS J 253     -38.499  55.165  -8.474  1.00  0.00           H  
ATOM   4034  N   VAL J 254     -36.728  47.944  -8.474  1.00  0.00           N  
ATOM   4035  CA  VAL J 254     -35.937  47.558  -9.628  1.00  0.00           C  
ATOM   4036  C   VAL J 254     -36.612  46.420 -10.352  1.00  0.00           C  
ATOM   4037  O   VAL J 254     -36.768  46.453 -11.574  1.00  0.00           O  
ATOM   4038  CB  VAL J 254     -34.568  47.040  -9.202  1.00  0.00           C  
ATOM   4039  CG1 VAL J 254     -33.919  46.468 -10.336  1.00  0.00           C  
ATOM   4040  CG2 VAL J 254     -33.781  48.134  -8.561  1.00  0.00           C  
ATOM   4041  H   VAL J 254     -36.319  47.916  -7.536  1.00  0.00           H  
ATOM   4042  HA  VAL J 254     -35.835  48.416 -10.291  1.00  0.00           H  
ATOM   4043  HB  VAL J 254     -34.680  46.261  -8.544  1.00  0.00           H  
ATOM   4044 1HG1 VAL J 254     -32.995  46.061 -10.023  1.00  0.00           H  
ATOM   4045 2HG1 VAL J 254     -34.540  45.687 -10.731  1.00  0.00           H  
ATOM   4046 3HG1 VAL J 254     -33.766  47.200 -11.068  1.00  0.00           H  
ATOM   4047 1HG2 VAL J 254     -32.815  47.762  -8.260  1.00  0.00           H  
ATOM   4048 2HG2 VAL J 254     -33.663  48.918  -9.259  1.00  0.00           H  
ATOM   4049 3HG2 VAL J 254     -34.315  48.508  -7.690  1.00  0.00           H  
ATOM   4050  N   VAL J 255     -37.066  45.432  -9.594  1.00  0.00           N  
ATOM   4051  CA  VAL J 255     -37.759  44.339 -10.224  1.00  0.00           C  
ATOM   4052  C   VAL J 255     -39.069  44.785 -10.849  1.00  0.00           C  
ATOM   4053  O   VAL J 255     -39.352  44.430 -11.994  1.00  0.00           O  
ATOM   4054  CB  VAL J 255     -38.080  43.237  -9.248  1.00  0.00           C  
ATOM   4055  CG1 VAL J 255     -38.939  42.291  -9.960  1.00  0.00           C  
ATOM   4056  CG2 VAL J 255     -36.822  42.606  -8.761  1.00  0.00           C  
ATOM   4057  H   VAL J 255     -36.877  45.440  -8.587  1.00  0.00           H  
ATOM   4058  HA  VAL J 255     -37.121  43.938 -11.006  1.00  0.00           H  
ATOM   4059  HB  VAL J 255     -38.647  43.646  -8.406  1.00  0.00           H  
ATOM   4060 1HG1 VAL J 255     -39.254  41.501  -9.344  1.00  0.00           H  
ATOM   4061 2HG1 VAL J 255     -39.784  42.838 -10.296  1.00  0.00           H  
ATOM   4062 3HG1 VAL J 255     -38.425  41.903 -10.798  1.00  0.00           H  
ATOM   4063 1HG2 VAL J 255     -37.055  41.813  -8.071  1.00  0.00           H  
ATOM   4064 2HG2 VAL J 255     -36.280  42.209  -9.590  1.00  0.00           H  
ATOM   4065 3HG2 VAL J 255     -36.219  43.355  -8.260  1.00  0.00           H  
ATOM   4066  N   LYS J 256     -39.870  45.586 -10.132  1.00  0.00           N  
ATOM   4067  CA  LYS J 256     -41.125  46.030 -10.723  1.00  0.00           C  
ATOM   4068  C   LYS J 256     -40.853  46.762 -12.039  1.00  0.00           C  
ATOM   4069  O   LYS J 256     -41.550  46.516 -13.031  1.00  0.00           O  
ATOM   4070  CB  LYS J 256     -41.928  46.910  -9.756  1.00  0.00           C  
ATOM   4071  CG  LYS J 256     -43.366  47.248 -10.250  1.00  0.00           C  
ATOM   4072  CD  LYS J 256     -43.372  48.521 -11.114  1.00  0.00           C  
ATOM   4073  CE  LYS J 256     -43.270  49.778 -10.255  1.00  0.00           C  
ATOM   4074  NZ  LYS J 256     -44.574  50.098  -9.585  1.00  0.00           N  
ATOM   4075  H   LYS J 256     -39.625  45.864  -9.177  1.00  0.00           H  
ATOM   4076  HA  LYS J 256     -41.726  45.153 -10.953  1.00  0.00           H  
ATOM   4077 1HB  LYS J 256     -42.011  46.403  -8.788  1.00  0.00           H  
ATOM   4078 2HB  LYS J 256     -41.390  47.846  -9.587  1.00  0.00           H  
ATOM   4079 1HG  LYS J 256     -43.759  46.411 -10.833  1.00  0.00           H  
ATOM   4080 2HG  LYS J 256     -44.013  47.400  -9.386  1.00  0.00           H  
ATOM   4081 1HD  LYS J 256     -42.533  48.497 -11.811  1.00  0.00           H  
ATOM   4082 2HD  LYS J 256     -44.296  48.560 -11.691  1.00  0.00           H  
ATOM   4083 1HE  LYS J 256     -42.511  49.610  -9.488  1.00  0.00           H  
ATOM   4084 2HE  LYS J 256     -42.964  50.624 -10.871  1.00  0.00           H  
ATOM   4085 1HZ  LYS J 256     -44.470  50.924  -9.013  1.00  0.00           H  
ATOM   4086 2HZ  LYS J 256     -45.273  50.268 -10.295  1.00  0.00           H  
ATOM   4087 3HZ  LYS J 256     -44.880  49.325  -9.012  1.00  0.00           H  
ATOM   4088  N   LEU J 257     -39.834  47.637 -12.067  1.00  0.00           N  
ATOM   4089  CA  LEU J 257     -39.512  48.357 -13.290  1.00  0.00           C  
ATOM   4090  C   LEU J 257     -39.058  47.386 -14.372  1.00  0.00           C  
ATOM   4091  O   LEU J 257     -39.510  47.487 -15.509  1.00  0.00           O  
ATOM   4092  CB  LEU J 257     -38.399  49.379 -13.030  1.00  0.00           C  
ATOM   4093  CG  LEU J 257     -38.762  50.594 -12.156  1.00  0.00           C  
ATOM   4094  CD1 LEU J 257     -37.484  51.346 -11.790  1.00  0.00           C  
ATOM   4095  CD2 LEU J 257     -39.694  51.506 -12.919  1.00  0.00           C  
ATOM   4096  H   LEU J 257     -39.288  47.813 -11.220  1.00  0.00           H  
ATOM   4097  HA  LEU J 257     -40.402  48.879 -13.635  1.00  0.00           H  
ATOM   4098 1HB  LEU J 257     -37.570  48.864 -12.547  1.00  0.00           H  
ATOM   4099 2HB  LEU J 257     -38.063  49.761 -13.989  1.00  0.00           H  
ATOM   4100  HG  LEU J 257     -39.248  50.258 -11.247  1.00  0.00           H  
ATOM   4101 1HD1 LEU J 257     -37.716  52.205 -11.171  1.00  0.00           H  
ATOM   4102 2HD1 LEU J 257     -36.819  50.680 -11.242  1.00  0.00           H  
ATOM   4103 3HD1 LEU J 257     -36.990  51.688 -12.695  1.00  0.00           H  
ATOM   4104 1HD2 LEU J 257     -39.945  52.367 -12.303  1.00  0.00           H  
ATOM   4105 2HD2 LEU J 257     -39.193  51.842 -13.827  1.00  0.00           H  
ATOM   4106 3HD2 LEU J 257     -40.603  50.964 -13.183  1.00  0.00           H  
ATOM   4107  N   ALA J 258     -38.250  46.375 -14.019  1.00  0.00           N  
ATOM   4108  CA  ALA J 258     -37.792  45.414 -15.020  1.00  0.00           C  
ATOM   4109  C   ALA J 258     -38.982  44.686 -15.636  1.00  0.00           C  
ATOM   4110  O   ALA J 258     -39.017  44.459 -16.845  1.00  0.00           O  
ATOM   4111  CB  ALA J 258     -36.814  44.435 -14.412  1.00  0.00           C  
ATOM   4112  H   ALA J 258     -37.903  46.305 -13.058  1.00  0.00           H  
ATOM   4113  HA  ALA J 258     -37.281  45.953 -15.804  1.00  0.00           H  
ATOM   4114 1HB  ALA J 258     -36.465  43.762 -15.175  1.00  0.00           H  
ATOM   4115 2HB  ALA J 258     -35.975  44.983 -14.002  1.00  0.00           H  
ATOM   4116 3HB  ALA J 258     -37.310  43.880 -13.621  1.00  0.00           H  
ATOM   4117  N   LEU J 259     -39.997  44.393 -14.829  1.00  0.00           N  
ATOM   4118  CA  LEU J 259     -41.181  43.732 -15.352  1.00  0.00           C  
ATOM   4119  C   LEU J 259     -42.042  44.690 -16.186  1.00  0.00           C  
ATOM   4120  O   LEU J 259     -42.676  44.270 -17.163  1.00  0.00           O  
ATOM   4121  CB  LEU J 259     -41.991  43.120 -14.225  1.00  0.00           C  
ATOM   4122  CG  LEU J 259     -41.668  41.677 -13.898  1.00  0.00           C  
ATOM   4123  CD1 LEU J 259     -41.962  40.843 -15.066  1.00  0.00           C  
ATOM   4124  CD2 LEU J 259     -40.251  41.532 -13.530  1.00  0.00           C  
ATOM   4125  H   LEU J 259     -39.914  44.595 -13.826  1.00  0.00           H  
ATOM   4126  HA  LEU J 259     -40.852  42.923 -15.998  1.00  0.00           H  
ATOM   4127 1HB  LEU J 259     -41.842  43.719 -13.322  1.00  0.00           H  
ATOM   4128 2HB  LEU J 259     -43.012  43.166 -14.499  1.00  0.00           H  
ATOM   4129  HG  LEU J 259     -42.281  41.350 -13.091  1.00  0.00           H  
ATOM   4130 1HD1 LEU J 259     -41.736  39.825 -14.798  1.00  0.00           H  
ATOM   4131 2HD1 LEU J 259     -43.010  40.936 -15.332  1.00  0.00           H  
ATOM   4132 3HD1 LEU J 259     -41.344  41.153 -15.907  1.00  0.00           H  
ATOM   4133 1HD2 LEU J 259     -40.038  40.481 -13.299  1.00  0.00           H  
ATOM   4134 2HD2 LEU J 259     -39.635  41.858 -14.361  1.00  0.00           H  
ATOM   4135 3HD2 LEU J 259     -40.041  42.141 -12.668  1.00  0.00           H  
ATOM   4136  N   LYS J 260     -42.058  45.977 -15.827  1.00  0.00           N  
ATOM   4137  CA  LYS J 260     -42.807  46.957 -16.604  1.00  0.00           C  
ATOM   4138  C   LYS J 260     -42.142  47.092 -17.978  1.00  0.00           C  
ATOM   4139  O   LYS J 260     -42.831  47.188 -18.992  1.00  0.00           O  
ATOM   4140  CB  LYS J 260     -42.917  48.299 -15.888  1.00  0.00           C  
ATOM   4141  CG  LYS J 260     -43.870  49.283 -16.577  1.00  0.00           C  
ATOM   4142  CD  LYS J 260     -45.344  49.058 -16.137  1.00  0.00           C  
ATOM   4143  CE  LYS J 260     -45.970  47.847 -16.865  1.00  0.00           C  
ATOM   4144  NZ  LYS J 260     -47.459  47.792 -16.727  1.00  0.00           N  
ATOM   4145  H   LYS J 260     -41.561  46.273 -14.981  1.00  0.00           H  
ATOM   4146  HA  LYS J 260     -43.817  46.579 -16.758  1.00  0.00           H  
ATOM   4147 1HB  LYS J 260     -43.250  48.139 -14.860  1.00  0.00           H  
ATOM   4148 2HB  LYS J 260     -41.927  48.765 -15.842  1.00  0.00           H  
ATOM   4149 1HG  LYS J 260     -43.568  50.303 -16.332  1.00  0.00           H  
ATOM   4150 2HG  LYS J 260     -43.795  49.155 -17.658  1.00  0.00           H  
ATOM   4151 1HD  LYS J 260     -45.377  48.876 -15.061  1.00  0.00           H  
ATOM   4152 2HD  LYS J 260     -45.933  49.949 -16.358  1.00  0.00           H  
ATOM   4153 1HE  LYS J 260     -45.717  47.904 -17.924  1.00  0.00           H  
ATOM   4154 2HE  LYS J 260     -45.551  46.928 -16.452  1.00  0.00           H  
ATOM   4155 1HZ  LYS J 260     -47.803  46.958 -17.240  1.00  0.00           H  
ATOM   4156 2HZ  LYS J 260     -47.713  47.717 -15.753  1.00  0.00           H  
ATOM   4157 3HZ  LYS J 260     -47.872  48.621 -17.121  1.00  0.00           H  
ATOM   4158  N   ILE J 261     -40.806  47.047 -18.002  1.00  0.00           N  
ATOM   4159  CA  ILE J 261     -39.994  47.095 -19.218  1.00  0.00           C  
ATOM   4160  C   ILE J 261     -40.323  45.888 -20.097  1.00  0.00           C  
ATOM   4161  O   ILE J 261     -40.501  46.020 -21.305  1.00  0.00           O  
ATOM   4162  CB  ILE J 261     -38.506  47.145 -18.853  1.00  0.00           C  
ATOM   4163  CG1 ILE J 261     -38.215  48.478 -18.219  1.00  0.00           C  
ATOM   4164  CG2 ILE J 261     -37.677  46.964 -20.089  1.00  0.00           C  
ATOM   4165  CD1 ILE J 261     -36.940  48.585 -17.478  1.00  0.00           C  
ATOM   4166  H   ILE J 261     -40.321  47.001 -17.102  1.00  0.00           H  
ATOM   4167  HA  ILE J 261     -40.241  48.004 -19.764  1.00  0.00           H  
ATOM   4168  HB  ILE J 261     -38.277  46.368 -18.145  1.00  0.00           H  
ATOM   4169 1HG1 ILE J 261     -38.161  49.181 -19.035  1.00  0.00           H  
ATOM   4170 2HG1 ILE J 261     -39.038  48.762 -17.561  1.00  0.00           H  
ATOM   4171 1HG2 ILE J 261     -36.617  46.992 -19.834  1.00  0.00           H  
ATOM   4172 2HG2 ILE J 261     -37.932  46.017 -20.524  1.00  0.00           H  
ATOM   4173 3HG2 ILE J 261     -37.896  47.748 -20.785  1.00  0.00           H  
ATOM   4174 1HD1 ILE J 261     -36.820  49.605 -17.119  1.00  0.00           H  
ATOM   4175 2HD1 ILE J 261     -36.958  47.920 -16.644  1.00  0.00           H  
ATOM   4176 3HD1 ILE J 261     -36.137  48.326 -18.111  1.00  0.00           H  
ATOM   4177  N   VAL J 262     -40.460  44.711 -19.488  1.00  0.00           N  
ATOM   4178  CA  VAL J 262     -40.872  43.517 -20.227  1.00  0.00           C  
ATOM   4179  C   VAL J 262     -42.242  43.669 -20.885  1.00  0.00           C  
ATOM   4180  O   VAL J 262     -42.435  43.235 -22.019  1.00  0.00           O  
ATOM   4181  CB  VAL J 262     -40.933  42.298 -19.292  1.00  0.00           C  
ATOM   4182  CG1 VAL J 262     -41.593  41.150 -19.963  1.00  0.00           C  
ATOM   4183  CG2 VAL J 262     -39.571  41.903 -18.901  1.00  0.00           C  
ATOM   4184  H   VAL J 262     -40.247  44.643 -18.489  1.00  0.00           H  
ATOM   4185  HA  VAL J 262     -40.142  43.335 -21.007  1.00  0.00           H  
ATOM   4186  HB  VAL J 262     -41.512  42.548 -18.419  1.00  0.00           H  
ATOM   4187 1HG1 VAL J 262     -41.629  40.314 -19.275  1.00  0.00           H  
ATOM   4188 2HG1 VAL J 262     -42.596  41.438 -20.243  1.00  0.00           H  
ATOM   4189 3HG1 VAL J 262     -41.073  40.871 -20.818  1.00  0.00           H  
ATOM   4190 1HG2 VAL J 262     -39.651  41.055 -18.249  1.00  0.00           H  
ATOM   4191 2HG2 VAL J 262     -39.002  41.638 -19.770  1.00  0.00           H  
ATOM   4192 3HG2 VAL J 262     -39.078  42.709 -18.396  1.00  0.00           H  
ATOM   4193  N   GLN J 263     -43.202  44.253 -20.171  1.00  0.00           N  
ATOM   4194  CA  GLN J 263     -44.537  44.434 -20.737  1.00  0.00           C  
ATOM   4195  C   GLN J 263     -44.601  45.594 -21.744  1.00  0.00           C  
ATOM   4196  O   GLN J 263     -45.343  45.525 -22.727  1.00  0.00           O  
ATOM   4197  CB  GLN J 263     -45.570  44.610 -19.604  1.00  0.00           C  
ATOM   4198  CG  GLN J 263     -47.050  44.588 -20.073  1.00  0.00           C  
ATOM   4199  CD  GLN J 263     -48.076  44.482 -18.907  1.00  0.00           C  
ATOM   4200  OE1 GLN J 263     -48.250  45.403 -18.071  1.00  0.00           O  
ATOM   4201  NE2 GLN J 263     -48.751  43.319 -18.845  1.00  0.00           N  
ATOM   4202  H   GLN J 263     -42.998  44.548 -19.212  1.00  0.00           H  
ATOM   4203  HA  GLN J 263     -44.784  43.541 -21.298  1.00  0.00           H  
ATOM   4204 1HB  GLN J 263     -45.425  43.835 -18.849  1.00  0.00           H  
ATOM   4205 2HB  GLN J 263     -45.384  45.567 -19.115  1.00  0.00           H  
ATOM   4206 1HG  GLN J 263     -47.248  45.511 -20.616  1.00  0.00           H  
ATOM   4207 2HG  GLN J 263     -47.205  43.734 -20.735  1.00  0.00           H  
ATOM   4208 1HE2 GLN J 263     -49.429  43.142 -18.098  1.00  0.00           H  
ATOM   4209 2HE2 GLN J 263     -48.592  42.582 -19.540  1.00  0.00           H  
ATOM   4210  N   GLN J 264     -43.816  46.646 -21.509  1.00  0.00           N  
ATOM   4211  CA  GLN J 264     -43.765  47.822 -22.372  1.00  0.00           C  
ATOM   4212  C   GLN J 264     -42.965  47.585 -23.664  1.00  0.00           C  
ATOM   4213  O   GLN J 264     -43.353  48.063 -24.733  1.00  0.00           O  
ATOM   4214  CB  GLN J 264     -43.148  48.994 -21.616  1.00  0.00           C  
ATOM   4215  CG  GLN J 264     -43.090  50.276 -22.408  1.00  0.00           C  
ATOM   4216  CD  GLN J 264     -42.349  51.356 -21.671  1.00  0.00           C  
ATOM   4217  OE1 GLN J 264     -42.517  51.562 -20.467  1.00  0.00           O  
ATOM   4218  NE2 GLN J 264     -41.486  52.042 -22.410  1.00  0.00           N  
ATOM   4219  H   GLN J 264     -43.249  46.654 -20.665  1.00  0.00           H  
ATOM   4220  HA  GLN J 264     -44.784  48.082 -22.650  1.00  0.00           H  
ATOM   4221 1HB  GLN J 264     -43.738  49.184 -20.719  1.00  0.00           H  
ATOM   4222 2HB  GLN J 264     -42.154  48.725 -21.279  1.00  0.00           H  
ATOM   4223 1HG  GLN J 264     -42.579  50.086 -23.352  1.00  0.00           H  
ATOM   4224 2HG  GLN J 264     -44.105  50.621 -22.596  1.00  0.00           H  
ATOM   4225 1HE2 GLN J 264     -40.899  52.776 -22.001  1.00  0.00           H  
ATOM   4226 2HE2 GLN J 264     -41.386  51.829 -23.380  1.00  0.00           H  
ATOM   4227  N   LEU J 265     -41.858  46.842 -23.579  1.00  0.00           N  
ATOM   4228  CA  LEU J 265     -41.025  46.549 -24.738  1.00  0.00           C  
ATOM   4229  C   LEU J 265     -40.831  45.024 -24.864  1.00  0.00           C  
ATOM   4230  O   LEU J 265     -39.712  44.529 -24.688  1.00  0.00           O  
ATOM   4231  CB  LEU J 265     -39.610  47.145 -24.591  1.00  0.00           C  
ATOM   4232  CG  LEU J 265     -39.406  48.679 -24.570  1.00  0.00           C  
ATOM   4233  CD1 LEU J 265     -39.540  49.183 -23.152  1.00  0.00           C  
ATOM   4234  CD2 LEU J 265     -38.003  49.013 -25.114  1.00  0.00           C  
ATOM   4235  H   LEU J 265     -41.562  46.474 -22.678  1.00  0.00           H  
ATOM   4236  HA  LEU J 265     -41.492  46.948 -25.632  1.00  0.00           H  
ATOM   4237 1HB  LEU J 265     -39.155  46.733 -23.686  1.00  0.00           H  
ATOM   4238 2HB  LEU J 265     -39.067  46.800 -25.437  1.00  0.00           H  
ATOM   4239  HG  LEU J 265     -40.172  49.159 -25.181  1.00  0.00           H  
ATOM   4240 1HD1 LEU J 265     -39.399  50.262 -23.128  1.00  0.00           H  
ATOM   4241 2HD1 LEU J 265     -40.500  48.938 -22.773  1.00  0.00           H  
ATOM   4242 3HD1 LEU J 265     -38.790  48.714 -22.544  1.00  0.00           H  
ATOM   4243 1HD2 LEU J 265     -37.849  50.073 -25.093  1.00  0.00           H  
ATOM   4244 2HD2 LEU J 265     -37.247  48.529 -24.493  1.00  0.00           H  
ATOM   4245 3HD2 LEU J 265     -37.907  48.656 -26.145  1.00  0.00           H  
ATOM   4246  N   PRO J 266     -41.871  44.246 -25.180  1.00  0.00           N  
ATOM   4247  CA  PRO J 266     -41.810  42.809 -25.138  1.00  0.00           C  
ATOM   4248  C   PRO J 266     -40.820  42.259 -26.135  1.00  0.00           C  
ATOM   4249  O   PRO J 266     -40.726  42.715 -27.275  1.00  0.00           O  
ATOM   4250  CB  PRO J 266     -43.243  42.403 -25.468  1.00  0.00           C  
ATOM   4251  CG  PRO J 266     -43.830  43.584 -26.221  1.00  0.00           C  
ATOM   4252  CD  PRO J 266     -43.159  44.799 -25.616  1.00  0.00           C  
ATOM   4253  HA  PRO J 266     -41.541  42.490 -24.123  1.00  0.00           H  
ATOM   4254 1HB  PRO J 266     -43.235  41.467 -26.052  1.00  0.00           H  
ATOM   4255 2HB  PRO J 266     -43.777  42.202 -24.528  1.00  0.00           H  
ATOM   4256 1HG  PRO J 266     -43.635  43.482 -27.296  1.00  0.00           H  
ATOM   4257 2HG  PRO J 266     -44.922  43.606 -26.091  1.00  0.00           H  
ATOM   4258 1HD  PRO J 266     -43.043  45.578 -26.372  1.00  0.00           H  
ATOM   4259 2HD  PRO J 266     -43.743  45.138 -24.750  1.00  0.00           H  
ATOM   4260  N   ASP J 267     -40.086  41.271 -25.667  1.00  0.00           N  
ATOM   4261  CA  ASP J 267     -39.085  40.489 -26.375  1.00  0.00           C  
ATOM   4262  C   ASP J 267     -37.888  41.285 -26.936  1.00  0.00           C  
ATOM   4263  O   ASP J 267     -37.144  40.744 -27.758  1.00  0.00           O  
ATOM   4264  CB  ASP J 267     -39.769  39.659 -27.461  1.00  0.00           C  
ATOM   4265  CG  ASP J 267     -40.773  38.595 -26.861  1.00  0.00           C  
ATOM   4266  OD1 ASP J 267     -40.451  37.913 -25.885  1.00  0.00           O  
ATOM   4267  OD2 ASP J 267     -41.847  38.502 -27.383  1.00  0.00           O  
ATOM   4268  H   ASP J 267     -40.250  41.022 -24.709  1.00  0.00           H  
ATOM   4269  HA  ASP J 267     -38.673  39.774 -25.668  1.00  0.00           H  
ATOM   4270 1HB  ASP J 267     -40.313  40.318 -28.144  1.00  0.00           H  
ATOM   4271 2HB  ASP J 267     -39.013  39.139 -28.050  1.00  0.00           H  
ATOM   4272  N   THR J 268     -37.639  42.521 -26.462  1.00  0.00           N  
ATOM   4273  CA  THR J 268     -36.486  43.264 -26.995  1.00  0.00           C  
ATOM   4274  C   THR J 268     -35.213  43.153 -26.144  1.00  0.00           C  
ATOM   4275  O   THR J 268     -35.176  42.455 -25.121  1.00  0.00           O  
ATOM   4276  CB  THR J 268     -36.784  44.757 -27.174  1.00  0.00           C  
ATOM   4277  OG1 THR J 268     -35.762  45.343 -28.001  1.00  0.00           O  
ATOM   4278  CG2 THR J 268     -36.745  45.448 -25.830  1.00  0.00           C  
ATOM   4279  H   THR J 268     -38.283  42.971 -25.801  1.00  0.00           H  
ATOM   4280  HA  THR J 268     -36.255  42.862 -27.981  1.00  0.00           H  
ATOM   4281  HB  THR J 268     -37.763  44.895 -27.635  1.00  0.00           H  
ATOM   4282  HG1 THR J 268     -35.873  46.335 -28.004  1.00  0.00           H  
ATOM   4283 1HG2 THR J 268     -36.926  46.496 -25.984  1.00  0.00           H  
ATOM   4284 2HG2 THR J 268     -37.482  45.032 -25.184  1.00  0.00           H  
ATOM   4285 3HG2 THR J 268     -35.808  45.340 -25.378  1.00  0.00           H  
ATOM   4286  N   GLU J 269     -34.155  43.826 -26.617  1.00  0.00           N  
ATOM   4287  CA  GLU J 269     -32.843  43.774 -25.973  1.00  0.00           C  
ATOM   4288  C   GLU J 269     -32.803  44.442 -24.599  1.00  0.00           C  
ATOM   4289  O   GLU J 269     -32.307  43.833 -23.645  1.00  0.00           O  
ATOM   4290  CB  GLU J 269     -31.787  44.413 -26.882  1.00  0.00           C  
ATOM   4291  CG  GLU J 269     -31.459  43.598 -28.150  1.00  0.00           C  
ATOM   4292  CD  GLU J 269     -30.463  44.288 -29.079  1.00  0.00           C  
ATOM   4293  OE1 GLU J 269     -30.256  45.481 -28.938  1.00  0.00           O  
ATOM   4294  OE2 GLU J 269     -29.908  43.626 -29.919  1.00  0.00           O  
ATOM   4295  H   GLU J 269     -34.314  44.405 -27.440  1.00  0.00           H  
ATOM   4296  HA  GLU J 269     -32.584  42.724 -25.835  1.00  0.00           H  
ATOM   4297 1HB  GLU J 269     -32.137  45.400 -27.197  1.00  0.00           H  
ATOM   4298 2HB  GLU J 269     -30.865  44.557 -26.321  1.00  0.00           H  
ATOM   4299 1HG  GLU J 269     -31.051  42.633 -27.850  1.00  0.00           H  
ATOM   4300 2HG  GLU J 269     -32.386  43.416 -28.691  1.00  0.00           H  
ATOM   4301  N   LEU J 270     -33.409  45.630 -24.438  1.00  0.00           N  
ATOM   4302  CA  LEU J 270     -33.394  46.194 -23.092  1.00  0.00           C  
ATOM   4303  C   LEU J 270     -34.178  45.375 -22.100  1.00  0.00           C  
ATOM   4304  O   LEU J 270     -33.833  45.356 -20.926  1.00  0.00           O  
ATOM   4305  CB  LEU J 270     -33.953  47.598 -23.028  1.00  0.00           C  
ATOM   4306  CG  LEU J 270     -33.118  48.694 -23.622  1.00  0.00           C  
ATOM   4307  CD1 LEU J 270     -33.929  49.960 -23.600  1.00  0.00           C  
ATOM   4308  CD2 LEU J 270     -31.813  48.862 -22.847  1.00  0.00           C  
ATOM   4309  H   LEU J 270     -33.804  46.166 -25.236  1.00  0.00           H  
ATOM   4310  HA  LEU J 270     -32.359  46.230 -22.758  1.00  0.00           H  
ATOM   4311 1HB  LEU J 270     -34.905  47.605 -23.564  1.00  0.00           H  
ATOM   4312 2HB  LEU J 270     -34.150  47.809 -22.010  1.00  0.00           H  
ATOM   4313  HG  LEU J 270     -32.887  48.446 -24.654  1.00  0.00           H  
ATOM   4314 1HD1 LEU J 270     -33.348  50.755 -24.045  1.00  0.00           H  
ATOM   4315 2HD1 LEU J 270     -34.833  49.761 -24.159  1.00  0.00           H  
ATOM   4316 3HD1 LEU J 270     -34.202  50.266 -22.639  1.00  0.00           H  
ATOM   4317 1HD2 LEU J 270     -31.233  49.657 -23.300  1.00  0.00           H  
ATOM   4318 2HD2 LEU J 270     -32.016  49.113 -21.818  1.00  0.00           H  
ATOM   4319 3HD2 LEU J 270     -31.250  47.932 -22.886  1.00  0.00           H  
ATOM   4320  N   ALA J 271     -35.278  44.762 -22.525  1.00  0.00           N  
ATOM   4321  CA  ALA J 271     -36.077  44.002 -21.580  1.00  0.00           C  
ATOM   4322  C   ALA J 271     -35.318  42.794 -21.068  1.00  0.00           C  
ATOM   4323  O   ALA J 271     -35.328  42.521 -19.864  1.00  0.00           O  
ATOM   4324  CB  ALA J 271     -37.382  43.580 -22.215  1.00  0.00           C  
ATOM   4325  H   ALA J 271     -35.530  44.801 -23.502  1.00  0.00           H  
ATOM   4326  HA  ALA J 271     -36.276  44.630 -20.724  1.00  0.00           H  
ATOM   4327 1HB  ALA J 271     -37.942  43.048 -21.478  1.00  0.00           H  
ATOM   4328 2HB  ALA J 271     -37.946  44.457 -22.548  1.00  0.00           H  
ATOM   4329 3HB  ALA J 271     -37.179  42.934 -23.070  1.00  0.00           H  
ATOM   4330  N   LYS J 272     -34.575  42.116 -21.947  1.00  0.00           N  
ATOM   4331  CA  LYS J 272     -33.828  40.959 -21.470  1.00  0.00           C  
ATOM   4332  C   LYS J 272     -32.724  41.396 -20.505  1.00  0.00           C  
ATOM   4333  O   LYS J 272     -32.516  40.781 -19.448  1.00  0.00           O  
ATOM   4334  CB  LYS J 272     -33.237  40.177 -22.649  1.00  0.00           C  
ATOM   4335  CG  LYS J 272     -34.287  39.431 -23.477  1.00  0.00           C  
ATOM   4336  CD  LYS J 272     -33.703  38.647 -24.634  1.00  0.00           C  
ATOM   4337  CE  LYS J 272     -34.821  37.901 -25.385  1.00  0.00           C  
ATOM   4338  NZ  LYS J 272     -34.297  37.080 -26.524  1.00  0.00           N  
ATOM   4339  H   LYS J 272     -34.577  42.364 -22.944  1.00  0.00           H  
ATOM   4340  HA  LYS J 272     -34.508  40.301 -20.928  1.00  0.00           H  
ATOM   4341 1HB  LYS J 272     -32.710  40.868 -23.313  1.00  0.00           H  
ATOM   4342 2HB  LYS J 272     -32.514  39.451 -22.279  1.00  0.00           H  
ATOM   4343 1HG  LYS J 272     -34.801  38.725 -22.827  1.00  0.00           H  
ATOM   4344 2HG  LYS J 272     -35.010  40.148 -23.867  1.00  0.00           H  
ATOM   4345 1HD  LYS J 272     -33.202  39.332 -25.322  1.00  0.00           H  
ATOM   4346 2HD  LYS J 272     -32.978  37.923 -24.259  1.00  0.00           H  
ATOM   4347 1HE  LYS J 272     -35.345  37.244 -24.685  1.00  0.00           H  
ATOM   4348 2HE  LYS J 272     -35.531  38.636 -25.777  1.00  0.00           H  
ATOM   4349 1HZ  LYS J 272     -35.071  36.613 -26.989  1.00  0.00           H  
ATOM   4350 2HZ  LYS J 272     -33.824  37.679 -27.182  1.00  0.00           H  
ATOM   4351 3HZ  LYS J 272     -33.651  36.378 -26.171  1.00  0.00           H  
ATOM   4352  N   GLU J 273     -32.056  42.500 -20.840  1.00  0.00           N  
ATOM   4353  CA  GLU J 273     -30.976  42.991 -20.003  1.00  0.00           C  
ATOM   4354  C   GLU J 273     -31.490  43.600 -18.687  1.00  0.00           C  
ATOM   4355  O   GLU J 273     -30.829  43.472 -17.649  1.00  0.00           O  
ATOM   4356  CB  GLU J 273     -30.117  43.968 -20.801  1.00  0.00           C  
ATOM   4357  CG  GLU J 273     -29.298  43.327 -21.925  1.00  0.00           C  
ATOM   4358  CD  GLU J 273     -28.248  42.379 -21.397  1.00  0.00           C  
ATOM   4359  OE1 GLU J 273     -27.619  42.735 -20.421  1.00  0.00           O  
ATOM   4360  OE2 GLU J 273     -28.060  41.324 -21.954  1.00  0.00           O  
ATOM   4361  H   GLU J 273     -32.275  42.985 -21.718  1.00  0.00           H  
ATOM   4362  HA  GLU J 273     -30.344  42.142 -19.746  1.00  0.00           H  
ATOM   4363 1HB  GLU J 273     -30.757  44.731 -21.247  1.00  0.00           H  
ATOM   4364 2HB  GLU J 273     -29.409  44.450 -20.137  1.00  0.00           H  
ATOM   4365 1HG  GLU J 273     -29.977  42.781 -22.583  1.00  0.00           H  
ATOM   4366 2HG  GLU J 273     -28.822  44.113 -22.510  1.00  0.00           H  
ATOM   4367  N   ALA J 274     -32.664  44.248 -18.718  1.00  0.00           N  
ATOM   4368  CA  ALA J 274     -33.257  44.830 -17.521  1.00  0.00           C  
ATOM   4369  C   ALA J 274     -33.569  43.743 -16.513  1.00  0.00           C  
ATOM   4370  O   ALA J 274     -33.322  43.908 -15.312  1.00  0.00           O  
ATOM   4371  CB  ALA J 274     -34.531  45.576 -17.868  1.00  0.00           C  
ATOM   4372  H   ALA J 274     -33.153  44.361 -19.601  1.00  0.00           H  
ATOM   4373  HA  ALA J 274     -32.541  45.513 -17.076  1.00  0.00           H  
ATOM   4374 1HB  ALA J 274     -34.962  45.997 -16.976  1.00  0.00           H  
ATOM   4375 2HB  ALA J 274     -34.304  46.364 -18.578  1.00  0.00           H  
ATOM   4376 3HB  ALA J 274     -35.242  44.880 -18.316  1.00  0.00           H  
ATOM   4377  N   LEU J 275     -34.036  42.589 -17.003  1.00  0.00           N  
ATOM   4378  CA  LEU J 275     -34.329  41.500 -16.092  1.00  0.00           C  
ATOM   4379  C   LEU J 275     -33.056  40.963 -15.448  1.00  0.00           C  
ATOM   4380  O   LEU J 275     -33.044  40.702 -14.242  1.00  0.00           O  
ATOM   4381  CB  LEU J 275     -35.039  40.366 -16.821  1.00  0.00           C  
ATOM   4382  CG  LEU J 275     -36.465  40.635 -17.302  1.00  0.00           C  
ATOM   4383  CD1 LEU J 275     -36.870  39.488 -18.116  1.00  0.00           C  
ATOM   4384  CD2 LEU J 275     -37.381  40.799 -16.126  1.00  0.00           C  
ATOM   4385  H   LEU J 275     -34.239  42.495 -18.005  1.00  0.00           H  
ATOM   4386  HA  LEU J 275     -34.977  41.881 -15.317  1.00  0.00           H  
ATOM   4387 1HB  LEU J 275     -34.445  40.108 -17.705  1.00  0.00           H  
ATOM   4388 2HB  LEU J 275     -35.067  39.493 -16.167  1.00  0.00           H  
ATOM   4389  HG  LEU J 275     -36.493  41.531 -17.919  1.00  0.00           H  
ATOM   4390 1HD1 LEU J 275     -37.873  39.599 -18.495  1.00  0.00           H  
ATOM   4391 2HD1 LEU J 275     -36.174  39.385 -18.945  1.00  0.00           H  
ATOM   4392 3HD1 LEU J 275     -36.815  38.636 -17.497  1.00  0.00           H  
ATOM   4393 1HD2 LEU J 275     -38.391  40.968 -16.444  1.00  0.00           H  
ATOM   4394 2HD2 LEU J 275     -37.343  39.902 -15.523  1.00  0.00           H  
ATOM   4395 3HD2 LEU J 275     -37.056  41.638 -15.553  1.00  0.00           H  
ATOM   4396  N   GLU J 276     -31.964  40.861 -16.225  1.00  0.00           N  
ATOM   4397  CA  GLU J 276     -30.709  40.357 -15.657  1.00  0.00           C  
ATOM   4398  C   GLU J 276     -30.148  41.331 -14.625  1.00  0.00           C  
ATOM   4399  O   GLU J 276     -29.614  40.918 -13.586  1.00  0.00           O  
ATOM   4400  CB  GLU J 276     -29.670  40.092 -16.754  1.00  0.00           C  
ATOM   4401  CG  GLU J 276     -29.982  38.890 -17.655  1.00  0.00           C  
ATOM   4402  CD  GLU J 276     -29.964  37.566 -16.904  1.00  0.00           C  
ATOM   4403  OE1 GLU J 276     -29.002  37.291 -16.231  1.00  0.00           O  
ATOM   4404  OE2 GLU J 276     -30.925  36.833 -16.998  1.00  0.00           O  
ATOM   4405  H   GLU J 276     -32.030  41.081 -17.226  1.00  0.00           H  
ATOM   4406  HA  GLU J 276     -30.916  39.416 -15.155  1.00  0.00           H  
ATOM   4407 1HB  GLU J 276     -29.596  40.974 -17.396  1.00  0.00           H  
ATOM   4408 2HB  GLU J 276     -28.693  39.935 -16.301  1.00  0.00           H  
ATOM   4409 1HG  GLU J 276     -30.972  39.034 -18.094  1.00  0.00           H  
ATOM   4410 2HG  GLU J 276     -29.257  38.860 -18.468  1.00  0.00           H  
ATOM   4411  N   LEU J 277     -30.309  42.627 -14.880  1.00  0.00           N  
ATOM   4412  CA  LEU J 277     -29.848  43.616 -13.927  1.00  0.00           C  
ATOM   4413  C   LEU J 277     -30.612  43.487 -12.630  1.00  0.00           C  
ATOM   4414  O   LEU J 277     -30.017  43.506 -11.548  1.00  0.00           O  
ATOM   4415  CB  LEU J 277     -30.033  45.022 -14.477  1.00  0.00           C  
ATOM   4416  CG  LEU J 277     -29.677  46.128 -13.525  1.00  0.00           C  
ATOM   4417  CD1 LEU J 277     -28.250  46.009 -13.106  1.00  0.00           C  
ATOM   4418  CD2 LEU J 277     -29.909  47.425 -14.220  1.00  0.00           C  
ATOM   4419  H   LEU J 277     -30.732  42.921 -15.767  1.00  0.00           H  
ATOM   4420  HA  LEU J 277     -28.792  43.444 -13.730  1.00  0.00           H  
ATOM   4421 1HB  LEU J 277     -29.422  45.129 -15.374  1.00  0.00           H  
ATOM   4422 2HB  LEU J 277     -31.079  45.149 -14.761  1.00  0.00           H  
ATOM   4423  HG  LEU J 277     -30.302  46.053 -12.640  1.00  0.00           H  
ATOM   4424 1HD1 LEU J 277     -28.002  46.800 -12.424  1.00  0.00           H  
ATOM   4425 2HD1 LEU J 277     -28.086  45.050 -12.615  1.00  0.00           H  
ATOM   4426 3HD1 LEU J 277     -27.632  46.084 -13.984  1.00  0.00           H  
ATOM   4427 1HD2 LEU J 277     -29.676  48.252 -13.592  1.00  0.00           H  
ATOM   4428 2HD2 LEU J 277     -29.265  47.445 -15.089  1.00  0.00           H  
ATOM   4429 3HD2 LEU J 277     -30.947  47.486 -14.516  1.00  0.00           H  
ATOM   4430  N   ALA J 278     -31.930  43.347 -12.739  1.00  0.00           N  
ATOM   4431  CA  ALA J 278     -32.770  43.203 -11.574  1.00  0.00           C  
ATOM   4432  C   ALA J 278     -32.438  41.929 -10.790  1.00  0.00           C  
ATOM   4433  O   ALA J 278     -32.481  41.943  -9.557  1.00  0.00           O  
ATOM   4434  CB  ALA J 278     -34.199  43.224 -11.995  1.00  0.00           C  
ATOM   4435  H   ALA J 278     -32.365  43.357 -13.667  1.00  0.00           H  
ATOM   4436  HA  ALA J 278     -32.585  44.045 -10.928  1.00  0.00           H  
ATOM   4437 1HB  ALA J 278     -34.831  43.151 -11.128  1.00  0.00           H  
ATOM   4438 2HB  ALA J 278     -34.404  44.144 -12.527  1.00  0.00           H  
ATOM   4439 3HB  ALA J 278     -34.346  42.391 -12.650  1.00  0.00           H  
ATOM   4440  N   LYS J 279     -32.072  40.835 -11.486  1.00  0.00           N  
ATOM   4441  CA  LYS J 279     -31.698  39.605 -10.782  1.00  0.00           C  
ATOM   4442  C   LYS J 279     -30.484  39.849  -9.901  1.00  0.00           C  
ATOM   4443  O   LYS J 279     -30.424  39.367  -8.771  1.00  0.00           O  
ATOM   4444  CB  LYS J 279     -31.327  38.462 -11.735  1.00  0.00           C  
ATOM   4445  CG  LYS J 279     -32.434  37.794 -12.525  1.00  0.00           C  
ATOM   4446  CD  LYS J 279     -31.820  36.734 -13.429  1.00  0.00           C  
ATOM   4447  CE  LYS J 279     -32.839  35.976 -14.236  1.00  0.00           C  
ATOM   4448  NZ  LYS J 279     -32.164  35.028 -15.188  1.00  0.00           N  
ATOM   4449  H   LYS J 279     -32.096  40.854 -12.510  1.00  0.00           H  
ATOM   4450  HA  LYS J 279     -32.529  39.296 -10.148  1.00  0.00           H  
ATOM   4451 1HB  LYS J 279     -30.605  38.833 -12.462  1.00  0.00           H  
ATOM   4452 2HB  LYS J 279     -30.825  37.683 -11.164  1.00  0.00           H  
ATOM   4453 1HG  LYS J 279     -33.159  37.333 -11.851  1.00  0.00           H  
ATOM   4454 2HG  LYS J 279     -32.938  38.518 -13.144  1.00  0.00           H  
ATOM   4455 1HD  LYS J 279     -31.116  37.205 -14.118  1.00  0.00           H  
ATOM   4456 2HD  LYS J 279     -31.270  36.019 -12.819  1.00  0.00           H  
ATOM   4457 1HE  LYS J 279     -33.465  35.420 -13.557  1.00  0.00           H  
ATOM   4458 2HE  LYS J 279     -33.464  36.668 -14.804  1.00  0.00           H  
ATOM   4459 1HZ  LYS J 279     -32.858  34.496 -15.721  1.00  0.00           H  
ATOM   4460 2HZ  LYS J 279     -31.588  35.583 -15.836  1.00  0.00           H  
ATOM   4461 3HZ  LYS J 279     -31.576  34.380 -14.686  1.00  0.00           H  
ATOM   4462  N   GLU J 280     -29.523  40.623 -10.404  1.00  0.00           N  
ATOM   4463  CA  GLU J 280     -28.353  40.921  -9.595  1.00  0.00           C  
ATOM   4464  C   GLU J 280     -28.701  41.925  -8.493  1.00  0.00           C  
ATOM   4465  O   GLU J 280     -28.233  41.815  -7.359  1.00  0.00           O  
ATOM   4466  CB  GLU J 280     -27.228  41.493 -10.464  1.00  0.00           C  
ATOM   4467  CG  GLU J 280     -26.605  40.516 -11.469  1.00  0.00           C  
ATOM   4468  CD  GLU J 280     -25.882  39.340 -10.820  1.00  0.00           C  
ATOM   4469  OE1 GLU J 280     -25.500  39.454  -9.668  1.00  0.00           O  
ATOM   4470  OE2 GLU J 280     -25.694  38.343 -11.469  1.00  0.00           O  
ATOM   4471  H   GLU J 280     -29.606  40.974 -11.366  1.00  0.00           H  
ATOM   4472  HA  GLU J 280     -28.011  39.999  -9.127  1.00  0.00           H  
ATOM   4473 1HB  GLU J 280     -27.612  42.346 -11.030  1.00  0.00           H  
ATOM   4474 2HB  GLU J 280     -26.430  41.859  -9.823  1.00  0.00           H  
ATOM   4475 1HG  GLU J 280     -27.401  40.130 -12.111  1.00  0.00           H  
ATOM   4476 2HG  GLU J 280     -25.905  41.065 -12.098  1.00  0.00           H  
ATOM   4477  N   ALA J 281     -29.576  42.876  -8.801  1.00  0.00           N  
ATOM   4478  CA  ALA J 281     -29.938  43.915  -7.852  1.00  0.00           C  
ATOM   4479  C   ALA J 281     -30.549  43.358  -6.564  1.00  0.00           C  
ATOM   4480  O   ALA J 281     -30.120  43.705  -5.464  1.00  0.00           O  
ATOM   4481  CB  ALA J 281     -30.925  44.834  -8.539  1.00  0.00           C  
ATOM   4482  H   ALA J 281     -29.941  42.922  -9.755  1.00  0.00           H  
ATOM   4483  HA  ALA J 281     -29.036  44.460  -7.586  1.00  0.00           H  
ATOM   4484 1HB  ALA J 281     -31.222  45.637  -7.934  1.00  0.00           H  
ATOM   4485 2HB  ALA J 281     -30.466  45.216  -9.447  1.00  0.00           H  
ATOM   4486 3HB  ALA J 281     -31.800  44.259  -8.789  1.00  0.00           H  
ATOM   4487  N   VAL J 282     -31.407  42.356  -6.683  1.00  0.00           N  
ATOM   4488  CA  VAL J 282     -32.057  41.757  -5.510  1.00  0.00           C  
ATOM   4489  C   VAL J 282     -31.123  40.969  -4.589  1.00  0.00           C  
ATOM   4490  O   VAL J 282     -31.502  40.610  -3.456  1.00  0.00           O  
ATOM   4491  CB  VAL J 282     -33.241  40.880  -5.937  1.00  0.00           C  
ATOM   4492  CG1 VAL J 282     -34.321  41.702  -6.634  1.00  0.00           C  
ATOM   4493  CG2 VAL J 282     -32.794  39.869  -6.863  1.00  0.00           C  
ATOM   4494  H   VAL J 282     -31.688  42.064  -7.628  1.00  0.00           H  
ATOM   4495  HA  VAL J 282     -32.460  42.560  -4.910  1.00  0.00           H  
ATOM   4496  HB  VAL J 282     -33.637  40.410  -5.091  1.00  0.00           H  
ATOM   4497 1HG1 VAL J 282     -35.128  41.031  -6.921  1.00  0.00           H  
ATOM   4498 2HG1 VAL J 282     -34.709  42.464  -5.966  1.00  0.00           H  
ATOM   4499 3HG1 VAL J 282     -33.908  42.176  -7.522  1.00  0.00           H  
ATOM   4500 1HG2 VAL J 282     -33.639  39.277  -7.144  1.00  0.00           H  
ATOM   4501 2HG2 VAL J 282     -32.388  40.351  -7.727  1.00  0.00           H  
ATOM   4502 3HG2 VAL J 282     -32.040  39.246  -6.406  1.00  0.00           H  
ATOM   4503  N   LYS J 283     -29.919  40.669  -5.088  1.00  0.00           N  
ATOM   4504  CA  LYS J 283     -28.906  39.922  -4.366  1.00  0.00           C  
ATOM   4505  C   LYS J 283     -27.839  40.839  -3.736  1.00  0.00           C  
ATOM   4506  O   LYS J 283     -26.965  40.353  -3.010  1.00  0.00           O  
ATOM   4507  CB  LYS J 283     -28.216  38.945  -5.327  1.00  0.00           C  
ATOM   4508  CG  LYS J 283     -29.130  37.866  -5.920  1.00  0.00           C  
ATOM   4509  CD  LYS J 283     -28.369  36.951  -6.883  1.00  0.00           C  
ATOM   4510  CE  LYS J 283     -29.317  35.988  -7.627  1.00  0.00           C  
ATOM   4511  NZ  LYS J 283     -29.989  35.023  -6.719  1.00  0.00           N  
ATOM   4512  H   LYS J 283     -29.657  41.018  -6.012  1.00  0.00           H  
ATOM   4513  HA  LYS J 283     -29.390  39.366  -3.565  1.00  0.00           H  
ATOM   4514 1HB  LYS J 283     -27.792  39.509  -6.162  1.00  0.00           H  
ATOM   4515 2HB  LYS J 283     -27.394  38.450  -4.814  1.00  0.00           H  
ATOM   4516 1HG  LYS J 283     -29.574  37.272  -5.124  1.00  0.00           H  
ATOM   4517 2HG  LYS J 283     -29.924  38.348  -6.475  1.00  0.00           H  
ATOM   4518 1HD  LYS J 283     -27.851  37.569  -7.624  1.00  0.00           H  
ATOM   4519 2HD  LYS J 283     -27.628  36.373  -6.335  1.00  0.00           H  
ATOM   4520 1HE  LYS J 283     -30.083  36.577  -8.138  1.00  0.00           H  
ATOM   4521 2HE  LYS J 283     -28.747  35.433  -8.369  1.00  0.00           H  
ATOM   4522 1HZ  LYS J 283     -30.626  34.411  -7.279  1.00  0.00           H  
ATOM   4523 2HZ  LYS J 283     -29.312  34.455  -6.245  1.00  0.00           H  
ATOM   4524 3HZ  LYS J 283     -30.542  35.532  -6.041  1.00  0.00           H  
ATOM   4525  N   SER J 284     -27.865  42.143  -4.058  1.00  0.00           N  
ATOM   4526  CA  SER J 284     -26.848  43.066  -3.556  1.00  0.00           C  
ATOM   4527  C   SER J 284     -27.323  43.708  -2.271  1.00  0.00           C  
ATOM   4528  O   SER J 284     -28.516  43.926  -2.078  1.00  0.00           O  
ATOM   4529  CB  SER J 284     -26.471  44.113  -4.585  1.00  0.00           C  
ATOM   4530  OG  SER J 284     -25.523  45.042  -4.057  1.00  0.00           O  
ATOM   4531  H   SER J 284     -28.621  42.517  -4.639  1.00  0.00           H  
ATOM   4532  HA  SER J 284     -25.947  42.495  -3.332  1.00  0.00           H  
ATOM   4533 1HB  SER J 284     -26.030  43.597  -5.435  1.00  0.00           H  
ATOM   4534 2HB  SER J 284     -27.358  44.637  -4.946  1.00  0.00           H  
ATOM   4535  HG  SER J 284     -24.817  45.124  -4.767  1.00  0.00           H  
ATOM   4536  N   THR J 285     -26.387  44.009  -1.386  1.00  0.00           N  
ATOM   4537  CA  THR J 285     -26.744  44.605  -0.109  1.00  0.00           C  
ATOM   4538  C   THR J 285     -26.432  46.094   0.036  1.00  0.00           C  
ATOM   4539  O   THR J 285     -26.657  46.656   1.108  1.00  0.00           O  
ATOM   4540  CB  THR J 285     -26.070  43.830   1.033  1.00  0.00           C  
ATOM   4541  OG1 THR J 285     -24.647  43.887   0.875  1.00  0.00           O  
ATOM   4542  CG2 THR J 285     -26.524  42.374   1.007  1.00  0.00           C  
ATOM   4543  H   THR J 285     -25.421  43.810  -1.606  1.00  0.00           H  
ATOM   4544  HA  THR J 285     -27.821  44.493   0.018  1.00  0.00           H  
ATOM   4545  HB  THR J 285     -26.341  44.279   1.987  1.00  0.00           H  
ATOM   4546  HG1 THR J 285     -24.367  44.809   0.868  1.00  0.00           H  
ATOM   4547 1HG2 THR J 285     -26.045  41.828   1.817  1.00  0.00           H  
ATOM   4548 2HG2 THR J 285     -27.607  42.330   1.128  1.00  0.00           H  
ATOM   4549 3HG2 THR J 285     -26.249  41.921   0.053  1.00  0.00           H  
ATOM   4550  N   ASP J 286     -25.868  46.738  -0.992  1.00  0.00           N  
ATOM   4551  CA  ASP J 286     -25.616  48.175  -0.821  1.00  0.00           C  
ATOM   4552  C   ASP J 286     -26.762  48.965  -1.435  1.00  0.00           C  
ATOM   4553  O   ASP J 286     -26.839  49.127  -2.658  1.00  0.00           O  
ATOM   4554  CB  ASP J 286     -24.265  48.661  -1.363  1.00  0.00           C  
ATOM   4555  CG  ASP J 286     -24.002  50.209  -1.001  1.00  0.00           C  
ATOM   4556  OD1 ASP J 286     -24.957  50.957  -0.843  1.00  0.00           O  
ATOM   4557  OD2 ASP J 286     -22.855  50.589  -0.846  1.00  0.00           O  
ATOM   4558  H   ASP J 286     -25.683  46.247  -1.870  1.00  0.00           H  
ATOM   4559  HA  ASP J 286     -25.605  48.399   0.245  1.00  0.00           H  
ATOM   4560 1HB  ASP J 286     -23.460  48.059  -0.939  1.00  0.00           H  
ATOM   4561 2HB  ASP J 286     -24.231  48.535  -2.452  1.00  0.00           H  
ATOM   4562  N   SER J 287     -27.610  49.521  -0.581  1.00  0.00           N  
ATOM   4563  CA  SER J 287     -28.824  50.192  -1.026  1.00  0.00           C  
ATOM   4564  C   SER J 287     -28.536  51.351  -1.987  1.00  0.00           C  
ATOM   4565  O   SER J 287     -29.397  51.713  -2.792  1.00  0.00           O  
ATOM   4566  CB  SER J 287     -29.601  50.702   0.168  1.00  0.00           C  
ATOM   4567  OG  SER J 287     -30.059  49.636   0.966  1.00  0.00           O  
ATOM   4568  H   SER J 287     -27.442  49.397   0.409  1.00  0.00           H  
ATOM   4569  HA  SER J 287     -29.449  49.458  -1.532  1.00  0.00           H  
ATOM   4570 1HB  SER J 287     -28.971  51.365   0.760  1.00  0.00           H  
ATOM   4571 2HB  SER J 287     -30.455  51.286  -0.184  1.00  0.00           H  
ATOM   4572  HG  SER J 287     -30.508  48.989   0.360  1.00  0.00           H  
ATOM   4573  N   GLU J 288     -27.329  51.927  -1.945  1.00  0.00           N  
ATOM   4574  CA  GLU J 288     -27.046  53.023  -2.863  1.00  0.00           C  
ATOM   4575  C   GLU J 288     -26.945  52.460  -4.279  1.00  0.00           C  
ATOM   4576  O   GLU J 288     -27.299  53.135  -5.247  1.00  0.00           O  
ATOM   4577  CB  GLU J 288     -25.783  53.797  -2.471  1.00  0.00           C  
ATOM   4578  CG  GLU J 288     -25.915  54.573  -1.138  1.00  0.00           C  
ATOM   4579  CD  GLU J 288     -27.062  55.596  -1.121  1.00  0.00           C  
ATOM   4580  OE1 GLU J 288     -27.137  56.412  -2.002  1.00  0.00           O  
ATOM   4581  OE2 GLU J 288     -27.880  55.537  -0.221  1.00  0.00           O  
ATOM   4582  H   GLU J 288     -26.594  51.578  -1.314  1.00  0.00           H  
ATOM   4583  HA  GLU J 288     -27.879  53.720  -2.837  1.00  0.00           H  
ATOM   4584 1HB  GLU J 288     -24.945  53.101  -2.373  1.00  0.00           H  
ATOM   4585 2HB  GLU J 288     -25.528  54.511  -3.256  1.00  0.00           H  
ATOM   4586 1HG  GLU J 288     -26.067  53.850  -0.335  1.00  0.00           H  
ATOM   4587 2HG  GLU J 288     -24.971  55.089  -0.951  1.00  0.00           H  
ATOM   4588  N   ALA J 289     -26.470  51.214  -4.407  1.00  0.00           N  
ATOM   4589  CA  ALA J 289     -26.365  50.575  -5.710  1.00  0.00           C  
ATOM   4590  C   ALA J 289     -27.739  50.283  -6.208  1.00  0.00           C  
ATOM   4591  O   ALA J 289     -27.997  50.275  -7.402  1.00  0.00           O  
ATOM   4592  CB  ALA J 289     -25.615  49.279  -5.680  1.00  0.00           C  
ATOM   4593  H   ALA J 289     -26.239  50.675  -3.572  1.00  0.00           H  
ATOM   4594  HA  ALA J 289     -25.883  51.268  -6.394  1.00  0.00           H  
ATOM   4595 1HB  ALA J 289     -25.627  48.918  -6.687  1.00  0.00           H  
ATOM   4596 2HB  ALA J 289     -24.601  49.398  -5.352  1.00  0.00           H  
ATOM   4597 3HB  ALA J 289     -26.118  48.576  -5.021  1.00  0.00           H  
ATOM   4598  N   LEU J 290     -28.638  50.030  -5.285  1.00  0.00           N  
ATOM   4599  CA  LEU J 290     -29.976  49.717  -5.710  1.00  0.00           C  
ATOM   4600  C   LEU J 290     -30.665  50.974  -6.226  1.00  0.00           C  
ATOM   4601  O   LEU J 290     -31.428  50.896  -7.192  1.00  0.00           O  
ATOM   4602  CB  LEU J 290     -30.743  49.063  -4.595  1.00  0.00           C  
ATOM   4603  CG  LEU J 290     -30.527  47.602  -4.532  1.00  0.00           C  
ATOM   4604  CD1 LEU J 290     -30.638  47.111  -5.882  1.00  0.00           C  
ATOM   4605  CD2 LEU J 290     -29.169  47.230  -3.919  1.00  0.00           C  
ATOM   4606  H   LEU J 290     -28.351  50.017  -4.301  1.00  0.00           H  
ATOM   4607  HA  LEU J 290     -29.916  49.009  -6.531  1.00  0.00           H  
ATOM   4608 1HB  LEU J 290     -30.468  49.503  -3.647  1.00  0.00           H  
ATOM   4609 2HB  LEU J 290     -31.799  49.224  -4.760  1.00  0.00           H  
ATOM   4610  HG  LEU J 290     -31.302  47.161  -3.950  1.00  0.00           H  
ATOM   4611 1HD1 LEU J 290     -30.519  46.060  -5.842  1.00  0.00           H  
ATOM   4612 2HD1 LEU J 290     -31.599  47.369  -6.280  1.00  0.00           H  
ATOM   4613 3HD1 LEU J 290     -29.858  47.546  -6.505  1.00  0.00           H  
ATOM   4614 1HD2 LEU J 290     -29.069  46.141  -3.908  1.00  0.00           H  
ATOM   4615 2HD2 LEU J 290     -28.366  47.663  -4.503  1.00  0.00           H  
ATOM   4616 3HD2 LEU J 290     -29.111  47.600  -2.902  1.00  0.00           H  
ATOM   4617  N   LYS J 291     -30.350  52.132  -5.622  1.00  0.00           N  
ATOM   4618  CA  LYS J 291     -30.873  53.417  -6.103  1.00  0.00           C  
ATOM   4619  C   LYS J 291     -30.350  53.642  -7.531  1.00  0.00           C  
ATOM   4620  O   LYS J 291     -31.079  54.101  -8.421  1.00  0.00           O  
ATOM   4621  CB  LYS J 291     -30.453  54.553  -5.173  1.00  0.00           C  
ATOM   4622  CG  LYS J 291     -31.146  54.529  -3.820  1.00  0.00           C  
ATOM   4623  CD  LYS J 291     -30.606  55.613  -2.906  1.00  0.00           C  
ATOM   4624  CE  LYS J 291     -31.241  55.546  -1.524  1.00  0.00           C  
ATOM   4625  NZ  LYS J 291     -30.586  56.498  -0.569  1.00  0.00           N  
ATOM   4626  H   LYS J 291     -29.761  52.100  -4.784  1.00  0.00           H  
ATOM   4627  HA  LYS J 291     -31.960  53.370  -6.122  1.00  0.00           H  
ATOM   4628 1HB  LYS J 291     -29.381  54.516  -5.004  1.00  0.00           H  
ATOM   4629 2HB  LYS J 291     -30.676  55.505  -5.639  1.00  0.00           H  
ATOM   4630 1HG  LYS J 291     -32.219  54.677  -3.962  1.00  0.00           H  
ATOM   4631 2HG  LYS J 291     -30.997  53.559  -3.350  1.00  0.00           H  
ATOM   4632 1HD  LYS J 291     -29.529  55.494  -2.799  1.00  0.00           H  
ATOM   4633 2HD  LYS J 291     -30.800  56.591  -3.342  1.00  0.00           H  
ATOM   4634 1HE  LYS J 291     -32.296  55.795  -1.607  1.00  0.00           H  
ATOM   4635 2HE  LYS J 291     -31.147  54.528  -1.133  1.00  0.00           H  
ATOM   4636 1HZ  LYS J 291     -31.024  56.427   0.332  1.00  0.00           H  
ATOM   4637 2HZ  LYS J 291     -29.579  56.238  -0.481  1.00  0.00           H  
ATOM   4638 3HZ  LYS J 291     -30.661  57.440  -0.910  1.00  0.00           H  
ATOM   4639  N   VAL J 292     -29.092  53.247  -7.767  1.00  0.00           N  
ATOM   4640  CA  VAL J 292     -28.510  53.321  -9.101  1.00  0.00           C  
ATOM   4641  C   VAL J 292     -29.266  52.456 -10.081  1.00  0.00           C  
ATOM   4642  O   VAL J 292     -29.568  52.885 -11.198  1.00  0.00           O  
ATOM   4643  CB  VAL J 292     -27.062  52.817  -9.108  1.00  0.00           C  
ATOM   4644  CG1 VAL J 292     -26.636  52.673 -10.471  1.00  0.00           C  
ATOM   4645  CG2 VAL J 292     -26.180  53.776  -8.378  1.00  0.00           C  
ATOM   4646  H   VAL J 292     -28.519  52.926  -6.980  1.00  0.00           H  
ATOM   4647  HA  VAL J 292     -28.537  54.356  -9.441  1.00  0.00           H  
ATOM   4648  HB  VAL J 292     -27.002  51.874  -8.661  1.00  0.00           H  
ATOM   4649 1HG1 VAL J 292     -25.632  52.319 -10.492  1.00  0.00           H  
ATOM   4650 2HG1 VAL J 292     -27.278  51.971 -10.994  1.00  0.00           H  
ATOM   4651 3HG1 VAL J 292     -26.703  53.612 -10.914  1.00  0.00           H  
ATOM   4652 1HG2 VAL J 292     -25.154  53.419  -8.387  1.00  0.00           H  
ATOM   4653 2HG2 VAL J 292     -26.233  54.735  -8.858  1.00  0.00           H  
ATOM   4654 3HG2 VAL J 292     -26.506  53.875  -7.358  1.00  0.00           H  
ATOM   4655  N   VAL J 293     -29.583  51.243  -9.664  1.00  0.00           N  
ATOM   4656  CA  VAL J 293     -30.278  50.339 -10.539  1.00  0.00           C  
ATOM   4657  C   VAL J 293     -31.700  50.779 -10.853  1.00  0.00           C  
ATOM   4658  O   VAL J 293     -32.115  50.685 -12.012  1.00  0.00           O  
ATOM   4659  CB  VAL J 293     -30.375  48.952  -9.950  1.00  0.00           C  
ATOM   4660  CG1 VAL J 293     -31.180  48.192 -10.813  1.00  0.00           C  
ATOM   4661  CG2 VAL J 293     -29.086  48.314  -9.820  1.00  0.00           C  
ATOM   4662  H   VAL J 293     -29.286  50.939  -8.733  1.00  0.00           H  
ATOM   4663  HA  VAL J 293     -29.728  50.286 -11.471  1.00  0.00           H  
ATOM   4664  HB  VAL J 293     -30.849  49.012  -8.974  1.00  0.00           H  
ATOM   4665 1HG1 VAL J 293     -31.259  47.216 -10.416  1.00  0.00           H  
ATOM   4666 2HG1 VAL J 293     -32.138  48.659 -10.913  1.00  0.00           H  
ATOM   4667 3HG1 VAL J 293     -30.728  48.155 -11.742  1.00  0.00           H  
ATOM   4668 1HG2 VAL J 293     -29.257  47.338  -9.406  1.00  0.00           H  
ATOM   4669 2HG2 VAL J 293     -28.620  48.217 -10.761  1.00  0.00           H  
ATOM   4670 3HG2 VAL J 293     -28.456  48.879  -9.176  1.00  0.00           H  
ATOM   4671  N   GLU J 294     -32.469  51.232  -9.846  1.00  0.00           N  
ATOM   4672  CA  GLU J 294     -33.849  51.598 -10.157  1.00  0.00           C  
ATOM   4673  C   GLU J 294     -33.859  52.814 -11.070  1.00  0.00           C  
ATOM   4674  O   GLU J 294     -34.689  52.888 -11.977  1.00  0.00           O  
ATOM   4675  CB  GLU J 294     -34.681  51.865  -8.877  1.00  0.00           C  
ATOM   4676  CG  GLU J 294     -34.346  53.159  -8.126  1.00  0.00           C  
ATOM   4677  CD  GLU J 294     -35.068  53.327  -6.787  1.00  0.00           C  
ATOM   4678  OE1 GLU J 294     -35.850  52.483  -6.448  1.00  0.00           O  
ATOM   4679  OE2 GLU J 294     -34.835  54.317  -6.123  1.00  0.00           O  
ATOM   4680  H   GLU J 294     -32.095  51.285  -8.894  1.00  0.00           H  
ATOM   4681  HA  GLU J 294     -34.313  50.773 -10.694  1.00  0.00           H  
ATOM   4682 1HB  GLU J 294     -35.741  51.889  -9.130  1.00  0.00           H  
ATOM   4683 2HB  GLU J 294     -34.537  51.044  -8.177  1.00  0.00           H  
ATOM   4684 1HG  GLU J 294     -33.294  53.163  -7.954  1.00  0.00           H  
ATOM   4685 2HG  GLU J 294     -34.587  54.009  -8.760  1.00  0.00           H  
ATOM   4686  N   LEU J 295     -32.876  53.710 -10.925  1.00  0.00           N  
ATOM   4687  CA  LEU J 295     -32.808  54.847 -11.821  1.00  0.00           C  
ATOM   4688  C   LEU J 295     -32.424  54.373 -13.215  1.00  0.00           C  
ATOM   4689  O   LEU J 295     -33.022  54.809 -14.206  1.00  0.00           O  
ATOM   4690  CB  LEU J 295     -31.853  55.902 -11.290  1.00  0.00           C  
ATOM   4691  CG  LEU J 295     -31.716  57.136 -12.150  1.00  0.00           C  
ATOM   4692  CD1 LEU J 295     -33.059  57.796 -12.367  1.00  0.00           C  
ATOM   4693  CD2 LEU J 295     -30.803  58.093 -11.460  1.00  0.00           C  
ATOM   4694  H   LEU J 295     -32.205  53.635 -10.152  1.00  0.00           H  
ATOM   4695  HA  LEU J 295     -33.799  55.299 -11.874  1.00  0.00           H  
ATOM   4696 1HB  LEU J 295     -32.194  56.208 -10.308  1.00  0.00           H  
ATOM   4697 2HB  LEU J 295     -30.860  55.450 -11.180  1.00  0.00           H  
ATOM   4698  HG  LEU J 295     -31.315  56.852 -13.109  1.00  0.00           H  
ATOM   4699 1HD1 LEU J 295     -32.920  58.678 -12.987  1.00  0.00           H  
ATOM   4700 2HD1 LEU J 295     -33.739  57.105 -12.868  1.00  0.00           H  
ATOM   4701 3HD1 LEU J 295     -33.488  58.089 -11.409  1.00  0.00           H  
ATOM   4702 1HD2 LEU J 295     -30.682  58.964 -12.075  1.00  0.00           H  
ATOM   4703 2HD2 LEU J 295     -31.236  58.377 -10.518  1.00  0.00           H  
ATOM   4704 3HD2 LEU J 295     -29.847  57.635 -11.281  1.00  0.00           H  
ATOM   4705  N   ALA J 296     -31.475  53.428 -13.307  1.00  0.00           N  
ATOM   4706  CA  ALA J 296     -31.092  52.915 -14.610  1.00  0.00           C  
ATOM   4707  C   ALA J 296     -32.305  52.318 -15.290  1.00  0.00           C  
ATOM   4708  O   ALA J 296     -32.476  52.492 -16.489  1.00  0.00           O  
ATOM   4709  CB  ALA J 296     -30.002  51.867 -14.502  1.00  0.00           C  
ATOM   4710  H   ALA J 296     -30.985  53.096 -12.472  1.00  0.00           H  
ATOM   4711  HA  ALA J 296     -30.729  53.737 -15.211  1.00  0.00           H  
ATOM   4712 1HB  ALA J 296     -29.730  51.508 -15.493  1.00  0.00           H  
ATOM   4713 2HB  ALA J 296     -29.135  52.311 -14.026  1.00  0.00           H  
ATOM   4714 3HB  ALA J 296     -30.360  51.033 -13.903  1.00  0.00           H  
ATOM   4715  N   LEU J 297     -33.187  51.667 -14.537  1.00  0.00           N  
ATOM   4716  CA  LEU J 297     -34.346  51.104 -15.195  1.00  0.00           C  
ATOM   4717  C   LEU J 297     -35.382  52.162 -15.584  1.00  0.00           C  
ATOM   4718  O   LEU J 297     -36.058  52.003 -16.607  1.00  0.00           O  
ATOM   4719  CB  LEU J 297     -34.965  49.996 -14.382  1.00  0.00           C  
ATOM   4720  CG  LEU J 297     -34.095  48.787 -14.259  1.00  0.00           C  
ATOM   4721  CD1 LEU J 297     -34.817  47.780 -13.501  1.00  0.00           C  
ATOM   4722  CD2 LEU J 297     -33.711  48.312 -15.608  1.00  0.00           C  
ATOM   4723  H   LEU J 297     -33.011  51.523 -13.538  1.00  0.00           H  
ATOM   4724  HA  LEU J 297     -33.993  50.634 -16.100  1.00  0.00           H  
ATOM   4725 1HB  LEU J 297     -35.144  50.370 -13.377  1.00  0.00           H  
ATOM   4726 2HB  LEU J 297     -35.903  49.703 -14.827  1.00  0.00           H  
ATOM   4727  HG  LEU J 297     -33.194  49.041 -13.695  1.00  0.00           H  
ATOM   4728 1HD1 LEU J 297     -34.200  46.890 -13.378  1.00  0.00           H  
ATOM   4729 2HD1 LEU J 297     -35.072  48.196 -12.542  1.00  0.00           H  
ATOM   4730 3HD1 LEU J 297     -35.723  47.519 -14.028  1.00  0.00           H  
ATOM   4731 1HD2 LEU J 297     -33.082  47.431 -15.514  1.00  0.00           H  
ATOM   4732 2HD2 LEU J 297     -34.588  48.067 -16.156  1.00  0.00           H  
ATOM   4733 3HD2 LEU J 297     -33.170  49.103 -16.120  1.00  0.00           H  
ATOM   4734  N   GLU J 298     -35.477  53.279 -14.842  1.00  0.00           N  
ATOM   4735  CA  GLU J 298     -36.411  54.315 -15.288  1.00  0.00           C  
ATOM   4736  C   GLU J 298     -35.926  54.814 -16.658  1.00  0.00           C  
ATOM   4737  O   GLU J 298     -36.723  54.986 -17.578  1.00  0.00           O  
ATOM   4738  CB  GLU J 298     -36.531  55.492 -14.303  1.00  0.00           C  
ATOM   4739  CG  GLU J 298     -37.247  55.165 -12.978  1.00  0.00           C  
ATOM   4740  CD  GLU J 298     -37.421  56.366 -12.006  1.00  0.00           C  
ATOM   4741  OE1 GLU J 298     -37.014  57.483 -12.310  1.00  0.00           O  
ATOM   4742  OE2 GLU J 298     -37.985  56.141 -10.944  1.00  0.00           O  
ATOM   4743  H   GLU J 298     -34.940  53.377 -13.973  1.00  0.00           H  
ATOM   4744  HA  GLU J 298     -37.397  53.872 -15.401  1.00  0.00           H  
ATOM   4745 1HB  GLU J 298     -35.532  55.856 -14.061  1.00  0.00           H  
ATOM   4746 2HB  GLU J 298     -37.066  56.306 -14.782  1.00  0.00           H  
ATOM   4747 1HG  GLU J 298     -38.229  54.752 -13.208  1.00  0.00           H  
ATOM   4748 2HG  GLU J 298     -36.678  54.390 -12.473  1.00  0.00           H  
ATOM   4749  N   ILE J 299     -34.606  54.926 -16.817  1.00  0.00           N  
ATOM   4750  CA  ILE J 299     -33.994  55.343 -18.078  1.00  0.00           C  
ATOM   4751  C   ILE J 299     -34.306  54.352 -19.188  1.00  0.00           C  
ATOM   4752  O   ILE J 299     -34.667  54.731 -20.298  1.00  0.00           O  
ATOM   4753  CB  ILE J 299     -32.482  55.468 -17.892  1.00  0.00           C  
ATOM   4754  CG1 ILE J 299     -32.213  56.655 -17.003  1.00  0.00           C  
ATOM   4755  CG2 ILE J 299     -31.753  55.509 -19.219  1.00  0.00           C  
ATOM   4756  CD1 ILE J 299     -30.857  56.702 -16.478  1.00  0.00           C  
ATOM   4757  H   ILE J 299     -34.010  54.752 -15.999  1.00  0.00           H  
ATOM   4758  HA  ILE J 299     -34.398  56.316 -18.349  1.00  0.00           H  
ATOM   4759  HB  ILE J 299     -32.135  54.616 -17.361  1.00  0.00           H  
ATOM   4760 1HG1 ILE J 299     -32.387  57.559 -17.581  1.00  0.00           H  
ATOM   4761 2HG1 ILE J 299     -32.909  56.640 -16.158  1.00  0.00           H  
ATOM   4762 1HG2 ILE J 299     -30.691  55.549 -19.037  1.00  0.00           H  
ATOM   4763 2HG2 ILE J 299     -31.987  54.612 -19.778  1.00  0.00           H  
ATOM   4764 3HG2 ILE J 299     -32.056  56.366 -19.777  1.00  0.00           H  
ATOM   4765 1HD1 ILE J 299     -30.758  57.573 -15.866  1.00  0.00           H  
ATOM   4766 2HD1 ILE J 299     -30.702  55.832 -15.885  1.00  0.00           H  
ATOM   4767 3HD1 ILE J 299     -30.145  56.727 -17.280  1.00  0.00           H  
ATOM   4768  N   VAL J 300     -34.202  53.077 -18.881  1.00  0.00           N  
ATOM   4769  CA  VAL J 300     -34.478  52.022 -19.837  1.00  0.00           C  
ATOM   4770  C   VAL J 300     -35.926  52.042 -20.347  1.00  0.00           C  
ATOM   4771  O   VAL J 300     -36.157  51.879 -21.547  1.00  0.00           O  
ATOM   4772  CB  VAL J 300     -34.108  50.714 -19.150  1.00  0.00           C  
ATOM   4773  CG1 VAL J 300     -34.504  49.528 -19.858  1.00  0.00           C  
ATOM   4774  CG2 VAL J 300     -32.649  50.698 -19.039  1.00  0.00           C  
ATOM   4775  H   VAL J 300     -33.871  52.830 -17.944  1.00  0.00           H  
ATOM   4776  HA  VAL J 300     -33.823  52.163 -20.685  1.00  0.00           H  
ATOM   4777  HB  VAL J 300     -34.583  50.699 -18.196  1.00  0.00           H  
ATOM   4778 1HG1 VAL J 300     -34.187  48.651 -19.302  1.00  0.00           H  
ATOM   4779 2HG1 VAL J 300     -35.582  49.513 -20.003  1.00  0.00           H  
ATOM   4780 3HG1 VAL J 300     -34.025  49.541 -20.749  1.00  0.00           H  
ATOM   4781 1HG2 VAL J 300     -32.380  49.838 -18.528  1.00  0.00           H  
ATOM   4782 2HG2 VAL J 300     -32.202  50.697 -20.025  1.00  0.00           H  
ATOM   4783 3HG2 VAL J 300     -32.297  51.545 -18.520  1.00  0.00           H  
ATOM   4784  N   GLN J 301     -36.910  52.243 -19.463  1.00  0.00           N  
ATOM   4785  CA  GLN J 301     -38.296  52.330 -19.945  1.00  0.00           C  
ATOM   4786  C   GLN J 301     -38.626  53.711 -20.585  1.00  0.00           C  
ATOM   4787  O   GLN J 301     -39.547  53.828 -21.403  1.00  0.00           O  
ATOM   4788  CB  GLN J 301     -39.298  51.964 -18.826  1.00  0.00           C  
ATOM   4789  CG  GLN J 301     -39.447  52.911 -17.679  1.00  0.00           C  
ATOM   4790  CD  GLN J 301     -40.340  52.297 -16.563  1.00  0.00           C  
ATOM   4791  OE1 GLN J 301     -40.262  51.093 -16.278  1.00  0.00           O  
ATOM   4792  NE2 GLN J 301     -41.181  53.127 -15.942  1.00  0.00           N  
ATOM   4793  H   GLN J 301     -36.681  52.338 -18.468  1.00  0.00           H  
ATOM   4794  HA  GLN J 301     -38.419  51.581 -20.725  1.00  0.00           H  
ATOM   4795 1HB  GLN J 301     -40.278  51.803 -19.257  1.00  0.00           H  
ATOM   4796 2HB  GLN J 301     -39.004  51.062 -18.376  1.00  0.00           H  
ATOM   4797 1HG  GLN J 301     -38.465  53.103 -17.278  1.00  0.00           H  
ATOM   4798 2HG  GLN J 301     -39.902  53.835 -18.030  1.00  0.00           H  
ATOM   4799 1HE2 GLN J 301     -41.784  52.787 -15.219  1.00  0.00           H  
ATOM   4800 2HE2 GLN J 301     -41.215  54.090 -16.207  1.00  0.00           H  
ATOM   4801  N   GLN J 302     -37.857  54.757 -20.241  1.00  0.00           N  
ATOM   4802  CA  GLN J 302     -38.071  56.113 -20.771  1.00  0.00           C  
ATOM   4803  C   GLN J 302     -37.305  56.436 -22.077  1.00  0.00           C  
ATOM   4804  O   GLN J 302     -37.749  57.280 -22.860  1.00  0.00           O  
ATOM   4805  CB  GLN J 302     -37.718  57.124 -19.679  1.00  0.00           C  
ATOM   4806  CG  GLN J 302     -38.672  57.076 -18.486  1.00  0.00           C  
ATOM   4807  CD  GLN J 302     -38.163  57.848 -17.280  1.00  0.00           C  
ATOM   4808  OE1 GLN J 302     -36.968  58.152 -17.172  1.00  0.00           O  
ATOM   4809  NE2 GLN J 302     -39.068  58.160 -16.354  1.00  0.00           N  
ATOM   4810  H   GLN J 302     -37.132  54.636 -19.530  1.00  0.00           H  
ATOM   4811  HA  GLN J 302     -39.133  56.214 -20.986  1.00  0.00           H  
ATOM   4812 1HB  GLN J 302     -36.709  56.925 -19.319  1.00  0.00           H  
ATOM   4813 2HB  GLN J 302     -37.730  58.129 -20.094  1.00  0.00           H  
ATOM   4814 1HG  GLN J 302     -39.621  57.515 -18.790  1.00  0.00           H  
ATOM   4815 2HG  GLN J 302     -38.828  56.045 -18.194  1.00  0.00           H  
ATOM   4816 1HE2 GLN J 302     -38.796  58.663 -15.529  1.00  0.00           H  
ATOM   4817 2HE2 GLN J 302     -40.022  57.888 -16.477  1.00  0.00           H  
ATOM   4818  N   LEU J 303     -36.183  55.754 -22.328  1.00  0.00           N  
ATOM   4819  CA  LEU J 303     -35.338  55.962 -23.511  1.00  0.00           C  
ATOM   4820  C   LEU J 303     -35.201  54.624 -24.289  1.00  0.00           C  
ATOM   4821  O   LEU J 303     -34.109  54.039 -24.328  1.00  0.00           O  
ATOM   4822  CB  LEU J 303     -33.911  56.410 -23.090  1.00  0.00           C  
ATOM   4823  CG  LEU J 303     -33.627  57.887 -22.586  1.00  0.00           C  
ATOM   4824  CD1 LEU J 303     -34.238  58.139 -21.202  1.00  0.00           C  
ATOM   4825  CD2 LEU J 303     -32.082  58.079 -22.517  1.00  0.00           C  
ATOM   4826  H   LEU J 303     -35.857  55.092 -21.626  1.00  0.00           H  
ATOM   4827  HA  LEU J 303     -35.776  56.733 -24.135  1.00  0.00           H  
ATOM   4828 1HB  LEU J 303     -33.556  55.732 -22.317  1.00  0.00           H  
ATOM   4829 2HB  LEU J 303     -33.294  56.285 -23.942  1.00  0.00           H  
ATOM   4830  HG  LEU J 303     -34.058  58.606 -23.282  1.00  0.00           H  
ATOM   4831 1HD1 LEU J 303     -34.005  59.159 -20.882  1.00  0.00           H  
ATOM   4832 2HD1 LEU J 303     -35.297  58.023 -21.244  1.00  0.00           H  
ATOM   4833 3HD1 LEU J 303     -33.840  57.446 -20.488  1.00  0.00           H  
ATOM   4834 1HD2 LEU J 303     -31.858  59.077 -22.169  1.00  0.00           H  
ATOM   4835 2HD2 LEU J 303     -31.653  57.362 -21.827  1.00  0.00           H  
ATOM   4836 3HD2 LEU J 303     -31.649  57.931 -23.502  1.00  0.00           H  
ATOM   4837  N   PRO J 304     -36.276  54.134 -24.948  1.00  0.00           N  
ATOM   4838  CA  PRO J 304     -36.364  52.785 -25.479  1.00  0.00           C  
ATOM   4839  C   PRO J 304     -35.308  52.467 -26.526  1.00  0.00           C  
ATOM   4840  O   PRO J 304     -35.150  53.161 -27.528  1.00  0.00           O  
ATOM   4841  CB  PRO J 304     -37.774  52.765 -26.095  1.00  0.00           C  
ATOM   4842  CG  PRO J 304     -38.123  54.216 -26.348  1.00  0.00           C  
ATOM   4843  CD  PRO J 304     -37.441  54.982 -25.240  1.00  0.00           C  
ATOM   4844  HA  PRO J 304     -36.298  52.074 -24.639  1.00  0.00           H  
ATOM   4845 1HB  PRO J 304     -37.773  52.153 -27.012  1.00  0.00           H  
ATOM   4846 2HB  PRO J 304     -38.478  52.296 -25.395  1.00  0.00           H  
ATOM   4847 1HG  PRO J 304     -37.776  54.519 -27.347  1.00  0.00           H  
ATOM   4848 2HG  PRO J 304     -39.216  54.351 -26.337  1.00  0.00           H  
ATOM   4849 1HD  PRO J 304     -37.151  55.966 -25.617  1.00  0.00           H  
ATOM   4850 2HD  PRO J 304     -38.104  55.045 -24.366  1.00  0.00           H  
ATOM   4851  N   ASP J 305     -34.607  51.389 -26.247  1.00  0.00           N  
ATOM   4852  CA  ASP J 305     -33.524  50.765 -27.001  1.00  0.00           C  
ATOM   4853  C   ASP J 305     -32.435  51.713 -27.511  1.00  0.00           C  
ATOM   4854  O   ASP J 305     -31.842  51.444 -28.558  1.00  0.00           O  
ATOM   4855  CB  ASP J 305     -34.063  49.829 -28.090  1.00  0.00           C  
ATOM   4856  CG  ASP J 305     -34.718  48.460 -27.513  1.00  0.00           C  
ATOM   4857  OD1 ASP J 305     -34.118  47.807 -26.639  1.00  0.00           O  
ATOM   4858  OD2 ASP J 305     -35.770  48.091 -27.985  1.00  0.00           O  
ATOM   4859  H   ASP J 305     -34.858  50.942 -25.387  1.00  0.00           H  
ATOM   4860  HA  ASP J 305     -33.010  50.097 -26.317  1.00  0.00           H  
ATOM   4861 1HB  ASP J 305     -34.817  50.358 -28.677  1.00  0.00           H  
ATOM   4862 2HB  ASP J 305     -33.253  49.566 -28.771  1.00  0.00           H  
ATOM   4863  N   THR J 306     -32.076  52.743 -26.732  1.00  0.00           N  
ATOM   4864  CA  THR J 306     -30.972  53.604 -27.173  1.00  0.00           C  
ATOM   4865  C   THR J 306     -29.648  53.268 -26.500  1.00  0.00           C  
ATOM   4866  O   THR J 306     -29.564  52.396 -25.627  1.00  0.00           O  
ATOM   4867  CB  THR J 306     -31.250  55.099 -26.956  1.00  0.00           C  
ATOM   4868  OG1 THR J 306     -30.241  55.874 -27.648  1.00  0.00           O  
ATOM   4869  CG2 THR J 306     -31.193  55.436 -25.501  1.00  0.00           C  
ATOM   4870  H   THR J 306     -32.625  52.969 -25.894  1.00  0.00           H  
ATOM   4871  HA  THR J 306     -30.841  53.460 -28.245  1.00  0.00           H  
ATOM   4872  HB  THR J 306     -32.238  55.348 -27.349  1.00  0.00           H  
ATOM   4873  HG1 THR J 306     -30.446  56.853 -27.546  1.00  0.00           H  
ATOM   4874 1HG2 THR J 306     -31.390  56.501 -25.382  1.00  0.00           H  
ATOM   4875 2HG2 THR J 306     -31.931  54.858 -24.984  1.00  0.00           H  
ATOM   4876 3HG2 THR J 306     -30.240  55.212 -25.109  1.00  0.00           H  
ATOM   4877  N   GLU J 307     -28.614  54.003 -26.902  1.00  0.00           N  
ATOM   4878  CA  GLU J 307     -27.262  53.761 -26.404  1.00  0.00           C  
ATOM   4879  C   GLU J 307     -27.144  53.967 -24.905  1.00  0.00           C  
ATOM   4880  O   GLU J 307     -26.599  53.121 -24.199  1.00  0.00           O  
ATOM   4881  CB  GLU J 307     -26.257  54.694 -27.099  1.00  0.00           C  
ATOM   4882  CG  GLU J 307     -24.792  54.460 -26.691  1.00  0.00           C  
ATOM   4883  CD  GLU J 307     -23.777  55.383 -27.380  1.00  0.00           C  
ATOM   4884  OE1 GLU J 307     -24.147  56.432 -27.863  1.00  0.00           O  
ATOM   4885  OE2 GLU J 307     -22.625  55.022 -27.421  1.00  0.00           O  
ATOM   4886  H   GLU J 307     -28.806  54.739 -27.585  1.00  0.00           H  
ATOM   4887  HA  GLU J 307     -26.998  52.727 -26.625  1.00  0.00           H  
ATOM   4888 1HB  GLU J 307     -26.330  54.569 -28.179  1.00  0.00           H  
ATOM   4889 2HB  GLU J 307     -26.507  55.732 -26.871  1.00  0.00           H  
ATOM   4890 1HG  GLU J 307     -24.711  54.602 -25.611  1.00  0.00           H  
ATOM   4891 2HG  GLU J 307     -24.533  53.424 -26.906  1.00  0.00           H  
ATOM   4892  N   LEU J 308     -27.706  55.062 -24.412  1.00  0.00           N  
ATOM   4893  CA  LEU J 308     -27.581  55.390 -23.004  1.00  0.00           C  
ATOM   4894  C   LEU J 308     -28.353  54.424 -22.137  1.00  0.00           C  
ATOM   4895  O   LEU J 308     -27.981  54.197 -20.993  1.00  0.00           O  
ATOM   4896  CB  LEU J 308     -28.060  56.799 -22.739  1.00  0.00           C  
ATOM   4897  CG  LEU J 308     -27.223  57.874 -23.388  1.00  0.00           C  
ATOM   4898  CD1 LEU J 308     -27.853  59.178 -23.157  1.00  0.00           C  
ATOM   4899  CD2 LEU J 308     -25.840  57.860 -22.845  1.00  0.00           C  
ATOM   4900  H   LEU J 308     -28.173  55.694 -25.047  1.00  0.00           H  
ATOM   4901  HA  LEU J 308     -26.528  55.331 -22.734  1.00  0.00           H  
ATOM   4902 1HB  LEU J 308     -29.090  56.901 -23.078  1.00  0.00           H  
ATOM   4903 2HB  LEU J 308     -28.020  56.953 -21.674  1.00  0.00           H  
ATOM   4904  HG  LEU J 308     -27.198  57.697 -24.467  1.00  0.00           H  
ATOM   4905 1HD1 LEU J 308     -27.278  59.957 -23.662  1.00  0.00           H  
ATOM   4906 2HD1 LEU J 308     -28.834  59.118 -23.550  1.00  0.00           H  
ATOM   4907 3HD1 LEU J 308     -27.891  59.391 -22.109  1.00  0.00           H  
ATOM   4908 1HD2 LEU J 308     -25.283  58.639 -23.341  1.00  0.00           H  
ATOM   4909 2HD2 LEU J 308     -25.859  58.050 -21.775  1.00  0.00           H  
ATOM   4910 3HD2 LEU J 308     -25.375  56.893 -23.037  1.00  0.00           H  
ATOM   4911  N   ALA J 309     -29.460  53.894 -22.649  1.00  0.00           N  
ATOM   4912  CA  ALA J 309     -30.251  52.942 -21.889  1.00  0.00           C  
ATOM   4913  C   ALA J 309     -29.454  51.656 -21.700  1.00  0.00           C  
ATOM   4914  O   ALA J 309     -29.423  51.085 -20.605  1.00  0.00           O  
ATOM   4915  CB  ALA J 309     -31.557  52.669 -22.605  1.00  0.00           C  
ATOM   4916  H   ALA J 309     -29.725  54.119 -23.596  1.00  0.00           H  
ATOM   4917  HA  ALA J 309     -30.453  53.357 -20.907  1.00  0.00           H  
ATOM   4918 1HB  ALA J 309     -32.130  51.962 -22.049  1.00  0.00           H  
ATOM   4919 2HB  ALA J 309     -32.120  53.595 -22.712  1.00  0.00           H  
ATOM   4920 3HB  ALA J 309     -31.344  52.258 -23.591  1.00  0.00           H  
ATOM   4921  N   LYS J 310     -28.739  51.242 -22.751  1.00  0.00           N  
ATOM   4922  CA  LYS J 310     -27.932  50.037 -22.653  1.00  0.00           C  
ATOM   4923  C   LYS J 310     -26.719  50.269 -21.753  1.00  0.00           C  
ATOM   4924  O   LYS J 310     -26.360  49.407 -20.937  1.00  0.00           O  
ATOM   4925  CB  LYS J 310     -27.513  49.572 -24.042  1.00  0.00           C  
ATOM   4926  CG  LYS J 310     -28.679  49.027 -24.863  1.00  0.00           C  
ATOM   4927  CD  LYS J 310     -28.254  48.570 -26.239  1.00  0.00           C  
ATOM   4928  CE  LYS J 310     -29.450  48.030 -27.018  1.00  0.00           C  
ATOM   4929  NZ  LYS J 310     -29.065  47.554 -28.373  1.00  0.00           N
[truncated: 4,472,795 more chars]
