# Supplementary material for: De novo design of obligate ABC-type heterotrimeric proteins
Source: Nat Struct Mol Biol. 2022 Dec 15;29(12):1266–76. doi: 10.1038/s41594-022-00879-4 (PMC9758053; doi:10.1038/s41594-022-00879-4)
Supplement: Supplementary file 4 — This compressed file contains all PDB files and scripts used in our design protocols and analyses, as well as the final design model outputs. [file 41594_2022_879_MOESM4_ESM.zip › source_data/pdbs/crown_pdbs/C2-DHT01-01.pdb]

HEADER                                            01-FEB-22   XXXX              
EXPDTA    THEORETICAL MODEL                                                     
REMARK 220                                                                      
REMARK 220 EXPERIMENTAL DETAILS                                                 
REMARK 220  EXPERIMENT TYPE                : THEORETICAL MODELLING              
REMARK 220  DATE OF DATA COLLECTION        : 01-FEB-22                          
REMARK 220                                                                      
REMARK 220 REMARK: MODEL GENERATED BY ROSETTA                                   
REMARK 220  VERSION 2021.16+release.8ee4f02                                     
ATOM      1  N   ASP C   1     -23.031 -42.606  -3.500  1.00  0.00           N  
ATOM      2  CA  ASP C   1     -23.559 -41.873  -2.341  1.00  0.00           C  
ATOM      3  C   ASP C   1     -23.103 -40.395  -2.246  1.00  0.00           C  
ATOM      4  O   ASP C   1     -23.951 -39.492  -2.324  1.00  0.00           O  
ATOM      5  CB  ASP C   1     -23.283 -42.630  -1.017  1.00  0.00           C  
ATOM      6  CG  ASP C   1     -23.897 -41.906   0.214  1.00  0.00           C  
ATOM      7  OD1 ASP C   1     -25.069 -41.558   0.183  1.00  0.00           O  
ATOM      8  OD2 ASP C   1     -23.208 -41.681   1.197  1.00  0.00           O  
ATOM      9 1H   ASP C   1     -23.300 -43.577  -3.445  1.00  0.00           H  
ATOM     10 2H   ASP C   1     -23.438 -42.188  -4.329  1.00  0.00           H  
ATOM     11 3H   ASP C   1     -22.029 -42.529  -3.541  1.00  0.00           H  
ATOM     12  HA  ASP C   1     -24.644 -41.848  -2.453  1.00  0.00           H  
ATOM     13 1HB  ASP C   1     -23.709 -43.631  -1.081  1.00  0.00           H  
ATOM     14 2HB  ASP C   1     -22.212 -42.741  -0.866  1.00  0.00           H  
ATOM     15  N   GLU C   2     -21.778 -40.129  -2.038  1.00  0.00           N  
ATOM     16  CA  GLU C   2     -21.260 -38.755  -1.832  1.00  0.00           C  
ATOM     17  C   GLU C   2     -21.516 -37.803  -3.009  1.00  0.00           C  
ATOM     18  O   GLU C   2     -21.854 -36.643  -2.795  1.00  0.00           O  
ATOM     19  CB  GLU C   2     -19.774 -38.782  -1.495  1.00  0.00           C  
ATOM     20  CG  GLU C   2     -19.197 -37.410  -1.164  1.00  0.00           C  
ATOM     21  CD  GLU C   2     -17.789 -37.470  -0.651  1.00  0.00           C  
ATOM     22  OE1 GLU C   2     -17.227 -38.541  -0.633  1.00  0.00           O  
ATOM     23  OE2 GLU C   2     -17.289 -36.454  -0.251  1.00  0.00           O  
ATOM     24  H   GLU C   2     -21.121 -40.892  -1.979  1.00  0.00           H  
ATOM     25  HA  GLU C   2     -21.763 -38.337  -0.957  1.00  0.00           H  
ATOM     26 1HB  GLU C   2     -19.608 -39.435  -0.638  1.00  0.00           H  
ATOM     27 2HB  GLU C   2     -19.223 -39.191  -2.333  1.00  0.00           H  
ATOM     28 1HG  GLU C   2     -19.216 -36.798  -2.069  1.00  0.00           H  
ATOM     29 2HG  GLU C   2     -19.833 -36.928  -0.423  1.00  0.00           H  
ATOM     30  N   GLU C   3     -21.389 -38.292  -4.240  1.00  0.00           N  
ATOM     31  CA  GLU C   3     -21.612 -37.423  -5.393  1.00  0.00           C  
ATOM     32  C   GLU C   3     -23.078 -36.972  -5.428  1.00  0.00           C  
ATOM     33  O   GLU C   3     -23.380 -35.822  -5.780  1.00  0.00           O  
ATOM     34  CB  GLU C   3     -21.211 -38.137  -6.690  1.00  0.00           C  
ATOM     35  CG  GLU C   3     -19.688 -38.372  -6.824  1.00  0.00           C  
ATOM     36  CD  GLU C   3     -19.272 -39.139  -8.080  1.00  0.00           C  
ATOM     37  OE1 GLU C   3     -20.120 -39.689  -8.745  1.00  0.00           O  
ATOM     38  OE2 GLU C   3     -18.086 -39.173  -8.364  1.00  0.00           O  
ATOM     39  H   GLU C   3     -21.131 -39.256  -4.371  1.00  0.00           H  
ATOM     40  HA  GLU C   3     -20.988 -36.538  -5.285  1.00  0.00           H  
ATOM     41 1HB  GLU C   3     -21.717 -39.104  -6.743  1.00  0.00           H  
ATOM     42 2HB  GLU C   3     -21.539 -37.548  -7.547  1.00  0.00           H  
ATOM     43 1HG  GLU C   3     -19.174 -37.418  -6.805  1.00  0.00           H  
ATOM     44 2HG  GLU C   3     -19.364 -38.934  -5.954  1.00  0.00           H  
ATOM     45  N   GLU C   4     -23.983 -37.873  -5.036  1.00  0.00           N  
ATOM     46  CA  GLU C   4     -25.397 -37.548  -4.987  1.00  0.00           C  
ATOM     47  C   GLU C   4     -25.645 -36.560  -3.846  1.00  0.00           C  
ATOM     48  O   GLU C   4     -26.365 -35.577  -4.034  1.00  0.00           O  
ATOM     49  CB  GLU C   4     -26.259 -38.812  -4.844  1.00  0.00           C  
ATOM     50  CG  GLU C   4     -26.256 -39.740  -6.092  1.00  0.00           C  
ATOM     51  CD  GLU C   4     -25.061 -40.683  -6.198  1.00  0.00           C  
ATOM     52  OE1 GLU C   4     -24.508 -41.032  -5.184  1.00  0.00           O  
ATOM     53  OE2 GLU C   4     -24.718 -41.045  -7.300  1.00  0.00           O  
ATOM     54  H   GLU C   4     -23.670 -38.784  -4.743  1.00  0.00           H  
ATOM     55  HA  GLU C   4     -25.674 -37.061  -5.921  1.00  0.00           H  
ATOM     56 1HB  GLU C   4     -25.912 -39.394  -3.992  1.00  0.00           H  
ATOM     57 2HB  GLU C   4     -27.290 -38.524  -4.641  1.00  0.00           H  
ATOM     58 1HG  GLU C   4     -27.167 -40.338  -6.076  1.00  0.00           H  
ATOM     59 2HG  GLU C   4     -26.288 -39.113  -6.982  1.00  0.00           H  
ATOM     60  N   LYS C   5     -24.981 -36.764  -2.695  1.00  0.00           N  
ATOM     61  CA  LYS C   5     -25.123 -35.832  -1.577  1.00  0.00           C  
ATOM     62  C   LYS C   5     -24.634 -34.432  -1.964  1.00  0.00           C  
ATOM     63  O   LYS C   5     -25.223 -33.437  -1.531  1.00  0.00           O  
ATOM     64  CB  LYS C   5     -24.389 -36.310  -0.313  1.00  0.00           C  
ATOM     65  CG  LYS C   5     -25.047 -37.494   0.460  1.00  0.00           C  
ATOM     66  CD  LYS C   5     -24.277 -37.771   1.768  1.00  0.00           C  
ATOM     67  CE  LYS C   5     -25.045 -38.691   2.753  1.00  0.00           C  
ATOM     68  NZ  LYS C   5     -25.068 -40.132   2.353  1.00  0.00           N  
ATOM     69  H   LYS C   5     -24.411 -37.608  -2.590  1.00  0.00           H  
ATOM     70  HA  LYS C   5     -26.184 -35.758  -1.332  1.00  0.00           H  
ATOM     71 1HB  LYS C   5     -23.384 -36.618  -0.588  1.00  0.00           H  
ATOM     72 2HB  LYS C   5     -24.290 -35.477   0.379  1.00  0.00           H  
ATOM     73 1HG  LYS C   5     -26.086 -37.257   0.689  1.00  0.00           H  
ATOM     74 2HG  LYS C   5     -25.022 -38.396  -0.161  1.00  0.00           H  
ATOM     75 1HD  LYS C   5     -23.333 -38.264   1.514  1.00  0.00           H  
ATOM     76 2HD  LYS C   5     -24.051 -36.831   2.265  1.00  0.00           H  
ATOM     77 1HE  LYS C   5     -24.578 -38.611   3.732  1.00  0.00           H  
ATOM     78 2HE  LYS C   5     -26.072 -38.336   2.824  1.00  0.00           H  
ATOM     79 1HZ  LYS C   5     -25.572 -40.665   3.028  1.00  0.00           H  
ATOM     80 2HZ  LYS C   5     -25.493 -40.298   1.440  1.00  0.00           H  
ATOM     81 3HZ  LYS C   5     -24.125 -40.529   2.273  1.00  0.00           H  
ATOM     82  N   LEU C   6     -23.574 -34.342  -2.783  1.00  0.00           N  
ATOM     83  CA  LEU C   6     -23.079 -33.040  -3.234  1.00  0.00           C  
ATOM     84  C   LEU C   6     -24.146 -32.357  -4.115  1.00  0.00           C  
ATOM     85  O   LEU C   6     -24.398 -31.153  -3.970  1.00  0.00           O  
ATOM     86  CB  LEU C   6     -21.729 -33.212  -3.959  1.00  0.00           C  
ATOM     87  CG  LEU C   6     -20.529 -33.630  -3.013  1.00  0.00           C  
ATOM     88  CD1 LEU C   6     -19.259 -34.026  -3.840  1.00  0.00           C  
ATOM     89  CD2 LEU C   6     -20.217 -32.467  -2.063  1.00  0.00           C  
ATOM     90  H   LEU C   6     -23.089 -35.199  -3.063  1.00  0.00           H  
ATOM     91  HA  LEU C   6     -22.909 -32.416  -2.360  1.00  0.00           H  
ATOM     92 1HB  LEU C   6     -21.840 -33.977  -4.726  1.00  0.00           H  
ATOM     93 2HB  LEU C   6     -21.481 -32.276  -4.435  1.00  0.00           H  
ATOM     94  HG  LEU C   6     -20.825 -34.492  -2.428  1.00  0.00           H  
ATOM     95 1HD1 LEU C   6     -18.462 -34.323  -3.154  1.00  0.00           H  
ATOM     96 2HD1 LEU C   6     -19.499 -34.860  -4.491  1.00  0.00           H  
ATOM     97 3HD1 LEU C   6     -18.920 -33.209  -4.428  1.00  0.00           H  
ATOM     98 1HD2 LEU C   6     -19.412 -32.766  -1.393  1.00  0.00           H  
ATOM     99 2HD2 LEU C   6     -19.915 -31.594  -2.624  1.00  0.00           H  
ATOM    100 3HD2 LEU C   6     -21.105 -32.227  -1.480  1.00  0.00           H  
ATOM    101  N   ARG C   7     -24.850 -33.133  -4.959  1.00  0.00           N  
ATOM    102  CA  ARG C   7     -25.944 -32.541  -5.735  1.00  0.00           C  
ATOM    103  C   ARG C   7     -27.096 -32.099  -4.841  1.00  0.00           C  
ATOM    104  O   ARG C   7     -27.626 -30.993  -5.008  1.00  0.00           O  
ATOM    105  CB  ARG C   7     -26.523 -33.503  -6.763  1.00  0.00           C  
ATOM    106  CG  ARG C   7     -27.794 -32.952  -7.465  1.00  0.00           C  
ATOM    107  CD  ARG C   7     -27.520 -31.753  -8.281  1.00  0.00           C  
ATOM    108  NE  ARG C   7     -28.726 -31.118  -8.786  1.00  0.00           N  
ATOM    109  CZ  ARG C   7     -28.738 -30.056  -9.597  1.00  0.00           C  
ATOM    110  NH1 ARG C   7     -27.605 -29.535 -10.038  1.00  0.00           N  
ATOM    111  NH2 ARG C   7     -29.908 -29.562  -9.925  1.00  0.00           N  
ATOM    112  H   ARG C   7     -24.597 -34.120  -5.080  1.00  0.00           H  
ATOM    113  HA  ARG C   7     -25.561 -31.665  -6.247  1.00  0.00           H  
ATOM    114 1HB  ARG C   7     -25.776 -33.719  -7.525  1.00  0.00           H  
ATOM    115 2HB  ARG C   7     -26.785 -34.443  -6.282  1.00  0.00           H  
ATOM    116 1HG  ARG C   7     -28.203 -33.720  -8.120  1.00  0.00           H  
ATOM    117 2HG  ARG C   7     -28.541 -32.686  -6.711  1.00  0.00           H  
ATOM    118 1HD  ARG C   7     -26.998 -31.021  -7.666  1.00  0.00           H  
ATOM    119 2HD  ARG C   7     -26.904 -32.031  -9.136  1.00  0.00           H  
ATOM    120  HE  ARG C   7     -29.651 -31.443  -8.457  1.00  0.00           H  
ATOM    121 1HH1 ARG C   7     -26.727 -29.942  -9.762  1.00  0.00           H  
ATOM    122 2HH1 ARG C   7     -27.589 -28.702 -10.648  1.00  0.00           H  
ATOM    123 1HH2 ARG C   7     -30.746 -30.018  -9.528  1.00  0.00           H  
ATOM    124 2HH2 ARG C   7     -29.980 -28.764 -10.538  1.00  0.00           H  
ATOM    125  N   GLU C   8     -27.465 -32.936  -3.865  1.00  0.00           N  
ATOM    126  CA  GLU C   8     -28.567 -32.570  -2.984  1.00  0.00           C  
ATOM    127  C   GLU C   8     -28.195 -31.346  -2.168  1.00  0.00           C  
ATOM    128  O   GLU C   8     -29.043 -30.482  -1.931  1.00  0.00           O  
ATOM    129  CB  GLU C   8     -28.983 -33.717  -2.048  1.00  0.00           C  
ATOM    130  CG  GLU C   8     -29.686 -34.898  -2.741  1.00  0.00           C  
ATOM    131  CD  GLU C   8     -30.149 -35.994  -1.775  1.00  0.00           C  
ATOM    132  OE1 GLU C   8     -29.834 -35.920  -0.608  1.00  0.00           O  
ATOM    133  OE2 GLU C   8     -30.828 -36.895  -2.217  1.00  0.00           O  
ATOM    134  H   GLU C   8     -26.994 -33.840  -3.770  1.00  0.00           H  
ATOM    135  HA  GLU C   8     -29.429 -32.314  -3.601  1.00  0.00           H  
ATOM    136 1HB  GLU C   8     -28.095 -34.106  -1.548  1.00  0.00           H  
ATOM    137 2HB  GLU C   8     -29.649 -33.331  -1.276  1.00  0.00           H  
ATOM    138 1HG  GLU C   8     -30.550 -34.520  -3.287  1.00  0.00           H  
ATOM    139 2HG  GLU C   8     -28.994 -35.329  -3.466  1.00  0.00           H  
ATOM    140  N   SER C   9     -26.920 -31.244  -1.775  1.00  0.00           N  
ATOM    141  CA  SER C   9     -26.471 -30.117  -0.992  1.00  0.00           C  
ATOM    142  C   SER C   9     -26.647 -28.844  -1.802  1.00  0.00           C  
ATOM    143  O   SER C   9     -27.149 -27.857  -1.270  1.00  0.00           O  
ATOM    144  CB  SER C   9     -25.009 -30.293  -0.614  1.00  0.00           C  
ATOM    145  OG  SER C   9     -24.837 -31.404   0.230  1.00  0.00           O  
ATOM    146  H   SER C   9     -26.264 -31.997  -1.978  1.00  0.00           H  
ATOM    147  HA  SER C   9     -27.076 -30.049  -0.089  1.00  0.00           H  
ATOM    148 1HB  SER C   9     -24.413 -30.422  -1.514  1.00  0.00           H  
ATOM    149 2HB  SER C   9     -24.654 -29.396  -0.117  1.00  0.00           H  
ATOM    150  HG  SER C   9     -25.074 -32.189  -0.318  1.00  0.00           H  
ATOM    151  N   LEU C  10     -26.338 -28.888  -3.102  1.00  0.00           N  
ATOM    152  CA  LEU C  10     -26.489 -27.699  -3.933  1.00  0.00           C  
ATOM    153  C   LEU C  10     -27.960 -27.283  -4.042  1.00  0.00           C  
ATOM    154  O   LEU C  10     -28.278 -26.088  -3.976  1.00  0.00           O  
ATOM    155  CB  LEU C  10     -25.884 -27.934  -5.324  1.00  0.00           C  
ATOM    156  CG  LEU C  10     -25.963 -26.742  -6.298  1.00  0.00           C  
ATOM    157  CD1 LEU C  10     -25.260 -25.540  -5.698  1.00  0.00           C  
ATOM    158  CD2 LEU C  10     -25.302 -27.125  -7.619  1.00  0.00           C  
ATOM    159  H   LEU C  10     -25.924 -29.741  -3.494  1.00  0.00           H  
ATOM    160  HA  LEU C  10     -25.937 -26.888  -3.466  1.00  0.00           H  
ATOM    161 1HB  LEU C  10     -24.834 -28.205  -5.200  1.00  0.00           H  
ATOM    162 2HB  LEU C  10     -26.401 -28.780  -5.783  1.00  0.00           H  
ATOM    163  HG  LEU C  10     -27.008 -26.481  -6.470  1.00  0.00           H  
ATOM    164 1HD1 LEU C  10     -25.327 -24.700  -6.389  1.00  0.00           H  
ATOM    165 2HD1 LEU C  10     -25.732 -25.268  -4.752  1.00  0.00           H  
ATOM    166 3HD1 LEU C  10     -24.222 -25.786  -5.522  1.00  0.00           H  
ATOM    167 1HD2 LEU C  10     -25.361 -26.289  -8.292  1.00  0.00           H  
ATOM    168 2HD2 LEU C  10     -24.252 -27.381  -7.453  1.00  0.00           H  
ATOM    169 3HD2 LEU C  10     -25.822 -27.977  -8.051  1.00  0.00           H  
ATOM    170  N   GLU C  11     -28.867 -28.254  -4.197  1.00  0.00           N  
ATOM    171  CA  GLU C  11     -30.281 -27.889  -4.297  1.00  0.00           C  
ATOM    172  C   GLU C  11     -30.782 -27.281  -2.970  1.00  0.00           C  
ATOM    173  O   GLU C  11     -31.552 -26.306  -2.971  1.00  0.00           O  
ATOM    174  CB  GLU C  11     -31.136 -29.097  -4.716  1.00  0.00           C  
ATOM    175  CG  GLU C  11     -30.884 -29.559  -6.177  1.00  0.00           C  
ATOM    176  CD  GLU C  11     -31.765 -30.737  -6.658  1.00  0.00           C  
ATOM    177  OE1 GLU C  11     -32.546 -31.240  -5.879  1.00  0.00           O  
ATOM    178  OE2 GLU C  11     -31.636 -31.125  -7.820  1.00  0.00           O  
ATOM    179  H   GLU C  11     -28.557 -29.230  -4.265  1.00  0.00           H  
ATOM    180  HA  GLU C  11     -30.380 -27.129  -5.071  1.00  0.00           H  
ATOM    181 1HB  GLU C  11     -30.913 -29.939  -4.054  1.00  0.00           H  
ATOM    182 2HB  GLU C  11     -32.192 -28.858  -4.603  1.00  0.00           H  
ATOM    183 1HG  GLU C  11     -31.040 -28.711  -6.842  1.00  0.00           H  
ATOM    184 2HG  GLU C  11     -29.834 -29.851  -6.255  1.00  0.00           H  
ATOM    185  N   GLU C  12     -30.308 -27.819  -1.835  1.00  0.00           N  
ATOM    186  CA  GLU C  12     -30.716 -27.285  -0.538  1.00  0.00           C  
ATOM    187  C   GLU C  12     -30.153 -25.881  -0.344  1.00  0.00           C  
ATOM    188  O   GLU C  12     -30.839 -25.016   0.207  1.00  0.00           O  
ATOM    189  CB  GLU C  12     -30.278 -28.199   0.615  1.00  0.00           C  
ATOM    190  CG  GLU C  12     -31.026 -29.554   0.705  1.00  0.00           C  
ATOM    191  CD  GLU C  12     -32.513 -29.411   0.974  1.00  0.00           C  
ATOM    192  OE1 GLU C  12     -32.875 -28.663   1.850  1.00  0.00           O  
ATOM    193  OE2 GLU C  12     -33.300 -30.046   0.289  1.00  0.00           O  
ATOM    194  H   GLU C  12     -29.685 -28.633  -1.881  1.00  0.00           H  
ATOM    195  HA  GLU C  12     -31.798 -27.217  -0.522  1.00  0.00           H  
ATOM    196 1HB  GLU C  12     -29.214 -28.421   0.505  1.00  0.00           H  
ATOM    197 2HB  GLU C  12     -30.404 -27.676   1.563  1.00  0.00           H  
ATOM    198 1HG  GLU C  12     -30.897 -30.081  -0.238  1.00  0.00           H  
ATOM    199 2HG  GLU C  12     -30.571 -30.157   1.488  1.00  0.00           H  
ATOM    200  N   GLN C  13     -28.938 -25.639  -0.848  1.00  0.00           N  
ATOM    201  CA  GLN C  13     -28.308 -24.327  -0.753  1.00  0.00           C  
ATOM    202  C   GLN C  13     -29.113 -23.291  -1.509  1.00  0.00           C  
ATOM    203  O   GLN C  13     -29.270 -22.166  -1.031  1.00  0.00           O  
ATOM    204  CB  GLN C  13     -26.897 -24.388  -1.321  1.00  0.00           C  
ATOM    205  CG  GLN C  13     -25.922 -25.127  -0.477  1.00  0.00           C  
ATOM    206  CD  GLN C  13     -24.677 -25.462  -1.242  1.00  0.00           C  
ATOM    207  OE1 GLN C  13     -24.343 -24.869  -2.278  1.00  0.00           O  
ATOM    208  NE2 GLN C  13     -24.002 -26.482  -0.761  1.00  0.00           N  
ATOM    209  H   GLN C  13     -28.413 -26.411  -1.266  1.00  0.00           H  
ATOM    210  HA  GLN C  13     -28.254 -24.037   0.296  1.00  0.00           H  
ATOM    211 1HB  GLN C  13     -26.921 -24.868  -2.287  1.00  0.00           H  
ATOM    212 2HB  GLN C  13     -26.534 -23.401  -1.475  1.00  0.00           H  
ATOM    213 1HG  GLN C  13     -25.655 -24.498   0.362  1.00  0.00           H  
ATOM    214 2HG  GLN C  13     -26.367 -26.022  -0.097  1.00  0.00           H  
ATOM    215 1HE2 GLN C  13     -23.202 -26.831  -1.263  1.00  0.00           H  
ATOM    216 2HE2 GLN C  13     -24.326 -26.937   0.070  1.00  0.00           H  
ATOM    217  N   LYS C  14     -29.668 -23.659  -2.670  1.00  0.00           N  
ATOM    218  CA  LYS C  14     -30.458 -22.676  -3.401  1.00  0.00           C  
ATOM    219  C   LYS C  14     -31.681 -22.278  -2.591  1.00  0.00           C  
ATOM    220  O   LYS C  14     -32.018 -21.090  -2.500  1.00  0.00           O  
ATOM    221  CB  LYS C  14     -30.947 -23.217  -4.739  1.00  0.00           C  
ATOM    222  CG  LYS C  14     -29.900 -23.422  -5.781  1.00  0.00           C  
ATOM    223  CD  LYS C  14     -30.533 -23.906  -7.042  1.00  0.00           C  
ATOM    224  CE  LYS C  14     -29.522 -24.197  -8.099  1.00  0.00           C  
ATOM    225  NZ  LYS C  14     -30.183 -24.614  -9.342  1.00  0.00           N  
ATOM    226  H   LYS C  14     -29.486 -24.595  -3.051  1.00  0.00           H  
ATOM    227  HA  LYS C  14     -29.852 -21.789  -3.568  1.00  0.00           H  
ATOM    228 1HB  LYS C  14     -31.431 -24.182  -4.574  1.00  0.00           H  
ATOM    229 2HB  LYS C  14     -31.698 -22.543  -5.146  1.00  0.00           H  
ATOM    230 1HG  LYS C  14     -29.389 -22.494  -5.978  1.00  0.00           H  
ATOM    231 2HG  LYS C  14     -29.177 -24.160  -5.432  1.00  0.00           H  
ATOM    232 1HD  LYS C  14     -31.093 -24.820  -6.832  1.00  0.00           H  
ATOM    233 2HD  LYS C  14     -31.225 -23.153  -7.415  1.00  0.00           H  
ATOM    234 1HE  LYS C  14     -28.910 -23.317  -8.292  1.00  0.00           H  
ATOM    235 2HE  LYS C  14     -28.876 -25.010  -7.756  1.00  0.00           H  
ATOM    236 1HZ  LYS C  14     -29.474 -24.839 -10.028  1.00  0.00           H  
ATOM    237 2HZ  LYS C  14     -30.734 -25.436  -9.173  1.00  0.00           H  
ATOM    238 3HZ  LYS C  14     -30.773 -23.878  -9.689  1.00  0.00           H  
ATOM    239  N   LYS C  15     -32.329 -23.272  -1.968  1.00  0.00           N  
ATOM    240  CA  LYS C  15     -33.512 -22.991  -1.163  1.00  0.00           C  
ATOM    241  C   LYS C  15     -33.160 -22.133   0.049  1.00  0.00           C  
ATOM    242  O   LYS C  15     -33.909 -21.213   0.406  1.00  0.00           O  
ATOM    243  CB  LYS C  15     -34.193 -24.289  -0.722  1.00  0.00           C  
ATOM    244  CG  LYS C  15     -34.891 -25.050  -1.853  1.00  0.00           C  
ATOM    245  CD  LYS C  15     -35.731 -26.215  -1.317  1.00  0.00           C  
ATOM    246  CE  LYS C  15     -34.833 -27.339  -0.836  1.00  0.00           C  
ATOM    247  NZ  LYS C  15     -35.592 -28.548  -0.405  1.00  0.00           N  
ATOM    248  H   LYS C  15     -32.001 -24.239  -2.090  1.00  0.00           H  
ATOM    249  HA  LYS C  15     -34.216 -22.429  -1.775  1.00  0.00           H  
ATOM    250 1HB  LYS C  15     -33.445 -24.956  -0.285  1.00  0.00           H  
ATOM    251 2HB  LYS C  15     -34.928 -24.072   0.051  1.00  0.00           H  
ATOM    252 1HG  LYS C  15     -35.532 -24.369  -2.412  1.00  0.00           H  
ATOM    253 2HG  LYS C  15     -34.130 -25.446  -2.531  1.00  0.00           H  
ATOM    254 1HD  LYS C  15     -36.349 -25.873  -0.487  1.00  0.00           H  
ATOM    255 2HD  LYS C  15     -36.380 -26.592  -2.105  1.00  0.00           H  
ATOM    256 1HE  LYS C  15     -34.156 -27.619  -1.645  1.00  0.00           H  
ATOM    257 2HE  LYS C  15     -34.241 -26.981   0.007  1.00  0.00           H  
ATOM    258 1HZ  LYS C  15     -34.889 -29.244  -0.103  1.00  0.00           H  
ATOM    259 2HZ  LYS C  15     -36.200 -28.322   0.363  1.00  0.00           H  
ATOM    260 3HZ  LYS C  15     -36.129 -28.917  -1.169  1.00  0.00           H  
ATOM    261  N   ARG C  16     -31.999 -22.402   0.658  1.00  0.00           N  
ATOM    262  CA  ARG C  16     -31.572 -21.628   1.810  1.00  0.00           C  
ATOM    263  C   ARG C  16     -31.285 -20.190   1.423  1.00  0.00           C  
ATOM    264  O   ARG C  16     -31.664 -19.286   2.163  1.00  0.00           O  
ATOM    265  CB  ARG C  16     -30.357 -22.251   2.467  1.00  0.00           C  
ATOM    266  CG  ARG C  16     -30.651 -23.552   3.199  1.00  0.00           C  
ATOM    267  CD  ARG C  16     -29.422 -24.176   3.730  1.00  0.00           C  
ATOM    268  NE  ARG C  16     -29.699 -25.433   4.392  1.00  0.00           N  
ATOM    269  CZ  ARG C  16     -28.769 -26.230   4.955  1.00  0.00           C  
ATOM    270  NH1 ARG C  16     -27.491 -25.890   4.960  1.00  0.00           N  
ATOM    271  NH2 ARG C  16     -29.146 -27.370   5.514  1.00  0.00           N  
ATOM    272  H   ARG C  16     -31.429 -23.190   0.337  1.00  0.00           H  
ATOM    273  HA  ARG C  16     -32.381 -21.631   2.540  1.00  0.00           H  
ATOM    274 1HB  ARG C  16     -29.604 -22.463   1.707  1.00  0.00           H  
ATOM    275 2HB  ARG C  16     -29.914 -21.552   3.175  1.00  0.00           H  
ATOM    276 1HG  ARG C  16     -31.314 -23.346   4.037  1.00  0.00           H  
ATOM    277 2HG  ARG C  16     -31.134 -24.253   2.526  1.00  0.00           H  
ATOM    278 1HD  ARG C  16     -28.743 -24.376   2.901  1.00  0.00           H  
ATOM    279 2HD  ARG C  16     -28.936 -23.508   4.439  1.00  0.00           H  
ATOM    280  HE  ARG C  16     -30.660 -25.744   4.417  1.00  0.00           H  
ATOM    281 1HH1 ARG C  16     -27.163 -24.998   4.541  1.00  0.00           H  
ATOM    282 2HH1 ARG C  16     -26.819 -26.499   5.393  1.00  0.00           H  
ATOM    283 1HH2 ARG C  16     -30.123 -27.636   5.511  1.00  0.00           H  
ATOM    284 2HH2 ARG C  16     -28.459 -27.975   5.940  1.00  0.00           H  
ATOM    285  N   VAL C  17     -30.693 -19.958   0.247  1.00  0.00           N  
ATOM    286  CA  VAL C  17     -30.437 -18.589  -0.179  1.00  0.00           C  
ATOM    287  C   VAL C  17     -31.748 -17.851  -0.381  1.00  0.00           C  
ATOM    288  O   VAL C  17     -31.878 -16.714   0.068  1.00  0.00           O  
ATOM    289  CB  VAL C  17     -29.577 -18.526  -1.454  1.00  0.00           C  
ATOM    290  CG1 VAL C  17     -29.519 -17.091  -1.992  1.00  0.00           C  
ATOM    291  CG2 VAL C  17     -28.170 -18.975  -1.120  1.00  0.00           C  
ATOM    292  H   VAL C  17     -30.382 -20.748  -0.328  1.00  0.00           H  
ATOM    293  HA  VAL C  17     -29.882 -18.086   0.606  1.00  0.00           H  
ATOM    294  HB  VAL C  17     -30.014 -19.174  -2.220  1.00  0.00           H  
ATOM    295 1HG1 VAL C  17     -28.904 -17.069  -2.887  1.00  0.00           H  
ATOM    296 2HG1 VAL C  17     -30.529 -16.748  -2.238  1.00  0.00           H  
ATOM    297 3HG1 VAL C  17     -29.088 -16.433  -1.243  1.00  0.00           H  
ATOM    298 1HG2 VAL C  17     -27.563 -18.928  -2.018  1.00  0.00           H  
ATOM    299 2HG2 VAL C  17     -27.755 -18.322  -0.367  1.00  0.00           H  
ATOM    300 3HG2 VAL C  17     -28.190 -19.992  -0.741  1.00  0.00           H  
ATOM    301  N   LYS C  18     -32.737 -18.497  -1.013  1.00  0.00           N  
ATOM    302  CA  LYS C  18     -34.028 -17.840  -1.219  1.00  0.00           C  
ATOM    303  C   LYS C  18     -34.677 -17.451   0.122  1.00  0.00           C  
ATOM    304  O   LYS C  18     -35.231 -16.351   0.254  1.00  0.00           O  
ATOM    305  CB  LYS C  18     -34.971 -18.758  -2.000  1.00  0.00           C  
ATOM    306  CG  LYS C  18     -34.596 -18.962  -3.466  1.00  0.00           C  
ATOM    307  CD  LYS C  18     -35.562 -19.927  -4.156  1.00  0.00           C  
ATOM    308  CE  LYS C  18     -35.169 -20.176  -5.603  1.00  0.00           C  
ATOM    309  NZ  LYS C  18     -36.095 -21.135  -6.270  1.00  0.00           N  
ATOM    310  H   LYS C  18     -32.574 -19.443  -1.375  1.00  0.00           H  
ATOM    311  HA  LYS C  18     -33.862 -16.926  -1.793  1.00  0.00           H  
ATOM    312 1HB  LYS C  18     -34.986 -19.741  -1.525  1.00  0.00           H  
ATOM    313 2HB  LYS C  18     -35.982 -18.360  -1.959  1.00  0.00           H  
ATOM    314 1HG  LYS C  18     -34.619 -18.002  -3.981  1.00  0.00           H  
ATOM    315 2HG  LYS C  18     -33.584 -19.360  -3.526  1.00  0.00           H  
ATOM    316 1HD  LYS C  18     -35.556 -20.879  -3.621  1.00  0.00           H  
ATOM    317 2HD  LYS C  18     -36.571 -19.518  -4.125  1.00  0.00           H  
ATOM    318 1HE  LYS C  18     -35.185 -19.232  -6.145  1.00  0.00           H  
ATOM    319 2HE  LYS C  18     -34.156 -20.584  -5.631  1.00  0.00           H  
ATOM    320 1HZ  LYS C  18     -35.806 -21.278  -7.227  1.00  0.00           H  
ATOM    321 2HZ  LYS C  18     -36.078 -22.016  -5.778  1.00  0.00           H  
ATOM    322 3HZ  LYS C  18     -37.033 -20.761  -6.256  1.00  0.00           H  
ATOM    323  N   GLU C  19     -34.561 -18.330   1.129  1.00  0.00           N  
ATOM    324  CA  GLU C  19     -35.104 -18.040   2.456  1.00  0.00           C  
ATOM    325  C   GLU C  19     -34.321 -16.918   3.137  1.00  0.00           C  
ATOM    326  O   GLU C  19     -34.921 -16.045   3.781  1.00  0.00           O  
ATOM    327  CB  GLU C  19     -35.134 -19.306   3.314  1.00  0.00           C  
ATOM    328  CG  GLU C  19     -35.634 -19.121   4.755  1.00  0.00           C  
ATOM    329  CD  GLU C  19     -37.046 -18.578   4.897  1.00  0.00           C  
ATOM    330  OE1 GLU C  19     -37.756 -18.448   3.928  1.00  0.00           O  
ATOM    331  OE2 GLU C  19     -37.412 -18.293   6.014  1.00  0.00           O  
ATOM    332  H   GLU C  19     -34.117 -19.238   0.953  1.00  0.00           H  
ATOM    333  HA  GLU C  19     -36.131 -17.701   2.331  1.00  0.00           H  
ATOM    334 1HB  GLU C  19     -35.761 -20.054   2.829  1.00  0.00           H  
ATOM    335 2HB  GLU C  19     -34.125 -19.721   3.364  1.00  0.00           H  
ATOM    336 1HG  GLU C  19     -35.581 -20.084   5.262  1.00  0.00           H  
ATOM    337 2HG  GLU C  19     -34.948 -18.443   5.263  1.00  0.00           H  
ATOM    338  N   ILE C  20     -32.997 -16.901   2.953  1.00  0.00           N  
ATOM    339  CA  ILE C  20     -32.180 -15.845   3.518  1.00  0.00           C  
ATOM    340  C   ILE C  20     -32.582 -14.509   2.912  1.00  0.00           C  
ATOM    341  O   ILE C  20     -32.720 -13.524   3.643  1.00  0.00           O  
ATOM    342  CB  ILE C  20     -30.677 -16.045   3.278  1.00  0.00           C  
ATOM    343  CG1 ILE C  20     -30.102 -17.231   4.062  1.00  0.00           C  
ATOM    344  CG2 ILE C  20     -30.015 -14.838   3.694  1.00  0.00           C  
ATOM    345  CD1 ILE C  20     -28.689 -17.629   3.616  1.00  0.00           C  
ATOM    346  H   ILE C  20     -32.549 -17.659   2.432  1.00  0.00           H  
ATOM    347  HA  ILE C  20     -32.356 -15.806   4.592  1.00  0.00           H  
ATOM    348  HB  ILE C  20     -30.498 -16.223   2.221  1.00  0.00           H  
ATOM    349 1HG1 ILE C  20     -30.055 -16.957   5.114  1.00  0.00           H  
ATOM    350 2HG1 ILE C  20     -30.759 -18.077   3.963  1.00  0.00           H  
ATOM    351 1HG2 ILE C  20     -28.945 -14.936   3.519  1.00  0.00           H  
ATOM    352 2HG2 ILE C  20     -30.398 -13.983   3.146  1.00  0.00           H  
ATOM    353 3HG2 ILE C  20     -30.219 -14.713   4.743  1.00  0.00           H  
ATOM    354 1HD1 ILE C  20     -28.339 -18.466   4.222  1.00  0.00           H  
ATOM    355 2HD1 ILE C  20     -28.703 -17.926   2.573  1.00  0.00           H  
ATOM    356 3HD1 ILE C  20     -28.015 -16.781   3.742  1.00  0.00           H  
ATOM    357  N   GLU C  21     -32.780 -14.476   1.585  1.00  0.00           N  
ATOM    358  CA  GLU C  21     -33.184 -13.254   0.901  1.00  0.00           C  
ATOM    359  C   GLU C  21     -34.540 -12.758   1.390  1.00  0.00           C  
ATOM    360  O   GLU C  21     -34.721 -11.551   1.575  1.00  0.00           O  
ATOM    361  CB  GLU C  21     -33.249 -13.471  -0.613  1.00  0.00           C  
ATOM    362  CG  GLU C  21     -31.912 -13.632  -1.266  1.00  0.00           C  
ATOM    363  CD  GLU C  21     -31.967 -14.007  -2.711  1.00  0.00           C  
ATOM    364  OE1 GLU C  21     -33.013 -14.369  -3.198  1.00  0.00           O  
ATOM    365  OE2 GLU C  21     -30.947 -13.922  -3.350  1.00  0.00           O  
ATOM    366  H   GLU C  21     -32.625 -15.330   1.043  1.00  0.00           H  
ATOM    367  HA  GLU C  21     -32.437 -12.491   1.101  1.00  0.00           H  
ATOM    368 1HB  GLU C  21     -33.829 -14.370  -0.822  1.00  0.00           H  
ATOM    369 2HB  GLU C  21     -33.761 -12.632  -1.081  1.00  0.00           H  
ATOM    370 1HG  GLU C  21     -31.368 -12.703  -1.170  1.00  0.00           H  
ATOM    371 2HG  GLU C  21     -31.375 -14.396  -0.727  1.00  0.00           H  
ATOM    372  N   ARG C  22     -35.487 -13.672   1.638  1.00  0.00           N  
ATOM    373  CA  ARG C  22     -36.788 -13.237   2.127  1.00  0.00           C  
ATOM    374  C   ARG C  22     -36.641 -12.541   3.480  1.00  0.00           C  
ATOM    375  O   ARG C  22     -37.141 -11.422   3.671  1.00  0.00           O  
ATOM    376  CB  ARG C  22     -37.741 -14.420   2.281  1.00  0.00           C  
ATOM    377  CG  ARG C  22     -39.168 -14.052   2.732  1.00  0.00           C  
ATOM    378  CD  ARG C  22     -40.020 -15.266   2.997  1.00  0.00           C  
ATOM    379  NE  ARG C  22     -39.595 -16.002   4.189  1.00  0.00           N  
ATOM    380  CZ  ARG C  22     -39.906 -15.642   5.460  1.00  0.00           C  
ATOM    381  NH1 ARG C  22     -40.646 -14.570   5.694  1.00  0.00           N  
ATOM    382  NH2 ARG C  22     -39.469 -16.367   6.473  1.00  0.00           N  
ATOM    383  H   ARG C  22     -35.311 -14.662   1.436  1.00  0.00           H  
ATOM    384  HA  ARG C  22     -37.210 -12.533   1.411  1.00  0.00           H  
ATOM    385 1HB  ARG C  22     -37.810 -14.952   1.333  1.00  0.00           H  
ATOM    386 2HB  ARG C  22     -37.332 -15.123   3.012  1.00  0.00           H  
ATOM    387 1HG  ARG C  22     -39.110 -13.473   3.657  1.00  0.00           H  
ATOM    388 2HG  ARG C  22     -39.652 -13.453   1.961  1.00  0.00           H  
ATOM    389 1HD  ARG C  22     -41.055 -14.959   3.139  1.00  0.00           H  
ATOM    390 2HD  ARG C  22     -39.955 -15.942   2.145  1.00  0.00           H  
ATOM    391  HE  ARG C  22     -39.014 -16.854   4.061  1.00  0.00           H  
ATOM    392 1HH1 ARG C  22     -40.981 -13.997   4.932  1.00  0.00           H  
ATOM    393 2HH1 ARG C  22     -40.876 -14.308   6.647  1.00  0.00           H  
ATOM    394 1HH2 ARG C  22     -38.867 -17.191   6.288  1.00  0.00           H  
ATOM    395 2HH2 ARG C  22     -39.693 -16.106   7.417  1.00  0.00           H  
ATOM    396  N   GLU C  23     -35.923 -13.185   4.410  1.00  0.00           N  
ATOM    397  CA  GLU C  23     -35.744 -12.592   5.732  1.00  0.00           C  
ATOM    398  C   GLU C  23     -34.947 -11.291   5.636  1.00  0.00           C  
ATOM    399  O   GLU C  23     -35.269 -10.313   6.312  1.00  0.00           O  
ATOM    400  CB  GLU C  23     -35.094 -13.565   6.709  1.00  0.00           C  
ATOM    401  CG  GLU C  23     -35.011 -13.007   8.128  1.00  0.00           C  
ATOM    402  CD  GLU C  23     -34.490 -13.966   9.186  1.00  0.00           C  
ATOM    403  OE1 GLU C  23     -34.100 -15.061   8.864  1.00  0.00           O  
ATOM    404  OE2 GLU C  23     -34.510 -13.580  10.338  1.00  0.00           O  
ATOM    405  H   GLU C  23     -35.518 -14.106   4.193  1.00  0.00           H  
ATOM    406  HA  GLU C  23     -36.732 -12.348   6.126  1.00  0.00           H  
ATOM    407 1HB  GLU C  23     -35.667 -14.494   6.733  1.00  0.00           H  
ATOM    408 2HB  GLU C  23     -34.096 -13.808   6.359  1.00  0.00           H  
ATOM    409 1HG  GLU C  23     -34.360 -12.151   8.092  1.00  0.00           H  
ATOM    410 2HG  GLU C  23     -36.000 -12.655   8.421  1.00  0.00           H  
ATOM    411  N   HIS C  24     -33.933 -11.263   4.765  1.00  0.00           N  
ATOM    412  CA  HIS C  24     -33.099 -10.088   4.548  1.00  0.00           C  
ATOM    413  C   HIS C  24     -33.974  -8.898   4.195  1.00  0.00           C  
ATOM    414  O   HIS C  24     -33.794  -7.818   4.764  1.00  0.00           O  
ATOM    415  CB  HIS C  24     -32.072 -10.396   3.442  1.00  0.00           C  
ATOM    416  CG  HIS C  24     -31.158  -9.288   2.949  1.00  0.00           C  
ATOM    417  ND1 HIS C  24     -30.163  -8.708   3.721  1.00  0.00           N  
ATOM    418  CD2 HIS C  24     -31.057  -8.730   1.711  1.00  0.00           C  
ATOM    419  CE1 HIS C  24     -29.497  -7.823   2.962  1.00  0.00           C  
ATOM    420  NE2 HIS C  24     -30.015  -7.834   1.744  1.00  0.00           N  
ATOM    421  H   HIS C  24     -33.710 -12.106   4.236  1.00  0.00           H  
ATOM    422  HA  HIS C  24     -32.557  -9.850   5.461  1.00  0.00           H  
ATOM    423 1HB  HIS C  24     -31.442 -11.227   3.766  1.00  0.00           H  
ATOM    424 2HB  HIS C  24     -32.610 -10.738   2.582  1.00  0.00           H  
ATOM    425  HD2 HIS C  24     -31.674  -8.971   0.841  1.00  0.00           H  
ATOM    426  HE1 HIS C  24     -28.666  -7.212   3.272  1.00  0.00           H  
ATOM    427  HE2 HIS C  24     -29.690  -7.274   0.924  1.00  0.00           H  
ATOM    428  N   GLU C  25     -34.942  -9.087   3.292  1.00  0.00           N  
ATOM    429  CA  GLU C  25     -35.817  -7.983   2.927  1.00  0.00           C  
ATOM    430  C   GLU C  25     -36.688  -7.523   4.107  1.00  0.00           C  
ATOM    431  O   GLU C  25     -36.904  -6.315   4.267  1.00  0.00           O  
ATOM    432  CB  GLU C  25     -36.681  -8.368   1.725  1.00  0.00           C  
ATOM    433  CG  GLU C  25     -35.899  -8.480   0.407  1.00  0.00           C  
ATOM    434  CD  GLU C  25     -35.352  -7.148  -0.069  1.00  0.00           C  
ATOM    435  OE1 GLU C  25     -36.128  -6.224  -0.176  1.00  0.00           O  
ATOM    436  OE2 GLU C  25     -34.163  -7.054  -0.321  1.00  0.00           O  
ATOM    437  H   GLU C  25     -35.040 -10.001   2.836  1.00  0.00           H  
ATOM    438  HA  GLU C  25     -35.191  -7.146   2.627  1.00  0.00           H  
ATOM    439 1HB  GLU C  25     -37.147  -9.338   1.917  1.00  0.00           H  
ATOM    440 2HB  GLU C  25     -37.478  -7.639   1.595  1.00  0.00           H  
ATOM    441 1HG  GLU C  25     -35.065  -9.168   0.557  1.00  0.00           H  
ATOM    442 2HG  GLU C  25     -36.549  -8.902  -0.357  1.00  0.00           H  
ATOM    443  N   GLU C  26     -37.152  -8.455   4.958  1.00  0.00           N  
ATOM    444  CA  GLU C  26     -37.949  -8.045   6.123  1.00  0.00           C  
ATOM    445  C   GLU C  26     -37.082  -7.253   7.120  1.00  0.00           C  
ATOM    446  O   GLU C  26     -37.543  -6.273   7.723  1.00  0.00           O  
ATOM    447  CB  GLU C  26     -38.607  -9.247   6.826  1.00  0.00           C  
ATOM    448  CG  GLU C  26     -39.735  -9.929   6.019  1.00  0.00           C  
ATOM    449  CD  GLU C  26     -40.450 -11.060   6.777  1.00  0.00           C  
ATOM    450  OE1 GLU C  26     -40.000 -11.437   7.834  1.00  0.00           O  
ATOM    451  OE2 GLU C  26     -41.456 -11.534   6.286  1.00  0.00           O  
ATOM    452  H   GLU C  26     -36.968  -9.447   4.763  1.00  0.00           H  
ATOM    453  HA  GLU C  26     -38.745  -7.386   5.776  1.00  0.00           H  
ATOM    454 1HB  GLU C  26     -37.844 -10.001   7.032  1.00  0.00           H  
ATOM    455 2HB  GLU C  26     -39.018  -8.929   7.782  1.00  0.00           H  
ATOM    456 1HG  GLU C  26     -40.468  -9.175   5.735  1.00  0.00           H  
ATOM    457 2HG  GLU C  26     -39.298 -10.336   5.104  1.00  0.00           H  
ATOM    458  N   ILE C  27     -35.816  -7.654   7.253  1.00  0.00           N  
ATOM    459  CA  ILE C  27     -34.874  -6.976   8.137  1.00  0.00           C  
ATOM    460  C   ILE C  27     -34.608  -5.560   7.587  1.00  0.00           C  
ATOM    461  O   ILE C  27     -34.574  -4.586   8.351  1.00  0.00           O  
ATOM    462  CB  ILE C  27     -33.565  -7.787   8.310  1.00  0.00           C  
ATOM    463  CG1 ILE C  27     -33.836  -9.107   9.071  1.00  0.00           C  
ATOM    464  CG2 ILE C  27     -32.584  -7.016   9.099  1.00  0.00           C  
ATOM    465  CD1 ILE C  27     -32.663 -10.094   9.059  1.00  0.00           C  
ATOM    466  H   ILE C  27     -35.515  -8.489   6.740  1.00  0.00           H  
ATOM    467  HA  ILE C  27     -35.331  -6.877   9.119  1.00  0.00           H  
ATOM    468  HB  ILE C  27     -33.154  -8.021   7.327  1.00  0.00           H  
ATOM    469 1HG1 ILE C  27     -34.071  -8.869  10.104  1.00  0.00           H  
ATOM    470 2HG1 ILE C  27     -34.701  -9.596   8.627  1.00  0.00           H  
ATOM    471 1HG2 ILE C  27     -31.679  -7.599   9.208  1.00  0.00           H  
ATOM    472 2HG2 ILE C  27     -32.364  -6.087   8.609  1.00  0.00           H  
ATOM    473 3HG2 ILE C  27     -32.999  -6.830  10.065  1.00  0.00           H  
ATOM    474 1HD1 ILE C  27     -32.938 -10.991   9.618  1.00  0.00           H  
ATOM    475 2HD1 ILE C  27     -32.432 -10.366   8.031  1.00  0.00           H  
ATOM    476 3HD1 ILE C  27     -31.790  -9.637   9.525  1.00  0.00           H  
ATOM    477  N   ARG C  28     -34.419  -5.442   6.258  1.00  0.00           N  
ATOM    478  CA  ARG C  28     -34.201  -4.132   5.646  1.00  0.00           C  
ATOM    479  C   ARG C  28     -35.407  -3.213   5.866  1.00  0.00           C  
ATOM    480  O   ARG C  28     -35.225  -2.026   6.170  1.00  0.00           O  
ATOM    481  CB  ARG C  28     -33.983  -4.235   4.135  1.00  0.00           C  
ATOM    482  CG  ARG C  28     -32.680  -4.863   3.668  1.00  0.00           C  
ATOM    483  CD  ARG C  28     -32.609  -4.963   2.173  1.00  0.00           C  
ATOM    484  NE  ARG C  28     -32.449  -3.650   1.548  1.00  0.00           N  
ATOM    485  CZ  ARG C  28     -32.623  -3.374   0.229  1.00  0.00           C  
ATOM    486  NH1 ARG C  28     -32.990  -4.308  -0.632  1.00  0.00           N  
ATOM    487  NH2 ARG C  28     -32.421  -2.137  -0.205  1.00  0.00           N  
ATOM    488  H   ARG C  28     -34.416  -6.283   5.674  1.00  0.00           H  
ATOM    489  HA  ARG C  28     -33.326  -3.676   6.102  1.00  0.00           H  
ATOM    490 1HB  ARG C  28     -34.790  -4.824   3.702  1.00  0.00           H  
ATOM    491 2HB  ARG C  28     -34.040  -3.242   3.697  1.00  0.00           H  
ATOM    492 1HG  ARG C  28     -31.863  -4.234   3.981  1.00  0.00           H  
ATOM    493 2HG  ARG C  28     -32.556  -5.851   4.091  1.00  0.00           H  
ATOM    494 1HD  ARG C  28     -31.765  -5.582   1.889  1.00  0.00           H  
ATOM    495 2HD  ARG C  28     -33.527  -5.414   1.794  1.00  0.00           H  
ATOM    496  HE  ARG C  28     -32.170  -2.885   2.146  1.00  0.00           H  
ATOM    497 1HH1 ARG C  28     -33.181  -5.279  -0.336  1.00  0.00           H  
ATOM    498 2HH1 ARG C  28     -33.113  -4.075  -1.602  1.00  0.00           H  
ATOM    499 1HH2 ARG C  28     -32.141  -1.413   0.442  1.00  0.00           H  
ATOM    500 2HH2 ARG C  28     -32.547  -1.919  -1.182  1.00  0.00           H  
ATOM    501  N   GLU C  29     -36.638  -3.750   5.742  1.00  0.00           N  
ATOM    502  CA  GLU C  29     -37.811  -2.913   5.981  1.00  0.00           C  
ATOM    503  C   GLU C  29     -37.835  -2.432   7.417  1.00  0.00           C  
ATOM    504  O   GLU C  29     -38.107  -1.258   7.672  1.00  0.00           O  
ATOM    505  CB  GLU C  29     -39.142  -3.615   5.684  1.00  0.00           C  
ATOM    506  CG  GLU C  29     -40.368  -2.664   5.914  1.00  0.00           C  
ATOM    507  CD  GLU C  29     -41.739  -3.244   5.572  1.00  0.00           C  
ATOM    508  OE1 GLU C  29     -41.809  -4.377   5.156  1.00  0.00           O  
ATOM    509  OE2 GLU C  29     -42.725  -2.527   5.730  1.00  0.00           O  
ATOM    510  H   GLU C  29     -36.747  -4.727   5.454  1.00  0.00           H  
ATOM    511  HA  GLU C  29     -37.745  -2.041   5.333  1.00  0.00           H  
ATOM    512 1HB  GLU C  29     -39.152  -3.965   4.652  1.00  0.00           H  
ATOM    513 2HB  GLU C  29     -39.247  -4.488   6.332  1.00  0.00           H  
ATOM    514 1HG  GLU C  29     -40.372  -2.393   6.967  1.00  0.00           H  
ATOM    515 2HG  GLU C  29     -40.213  -1.749   5.341  1.00  0.00           H  
ATOM    516  N   ALA C  30     -37.503  -3.310   8.368  1.00  0.00           N  
ATOM    517  CA  ALA C  30     -37.524  -2.895   9.760  1.00  0.00           C  
ATOM    518  C   ALA C  30     -36.599  -1.703   9.972  1.00  0.00           C  
ATOM    519  O   ALA C  30     -36.967  -0.749  10.668  1.00  0.00           O  
ATOM    520  CB  ALA C  30     -37.109  -4.043  10.640  1.00  0.00           C  
ATOM    521  H   ALA C  30     -37.289  -4.282   8.120  1.00  0.00           H  
ATOM    522  HA  ALA C  30     -38.539  -2.590  10.012  1.00  0.00           H  
ATOM    523 1HB  ALA C  30     -37.133  -3.738  11.684  1.00  0.00           H  
ATOM    524 2HB  ALA C  30     -37.784  -4.884  10.483  1.00  0.00           H  
ATOM    525 3HB  ALA C  30     -36.107  -4.329  10.357  1.00  0.00           H  
ATOM    526  N   LEU C  31     -35.440  -1.701   9.307  1.00  0.00           N  
ATOM    527  CA  LEU C  31     -34.562  -0.549   9.436  1.00  0.00           C  
ATOM    528  C   LEU C  31     -35.201   0.694   8.847  1.00  0.00           C  
ATOM    529  O   LEU C  31     -35.167   1.760   9.470  1.00  0.00           O  
ATOM    530  CB  LEU C  31     -33.215  -0.770   8.757  1.00  0.00           C  
ATOM    531  CG  LEU C  31     -32.303   0.462   8.798  1.00  0.00           C  
ATOM    532  CD1 LEU C  31     -32.061   0.860  10.182  1.00  0.00           C  
ATOM    533  CD2 LEU C  31     -31.004   0.148   8.152  1.00  0.00           C  
ATOM    534  H   LEU C  31     -35.172  -2.522   8.750  1.00  0.00           H  
ATOM    535  HA  LEU C  31     -34.386  -0.376  10.495  1.00  0.00           H  
ATOM    536 1HB  LEU C  31     -32.702  -1.601   9.242  1.00  0.00           H  
ATOM    537 2HB  LEU C  31     -33.389  -1.032   7.712  1.00  0.00           H  
ATOM    538  HG  LEU C  31     -32.786   1.290   8.277  1.00  0.00           H  
ATOM    539 1HD1 LEU C  31     -31.415   1.732  10.192  1.00  0.00           H  
ATOM    540 2HD1 LEU C  31     -32.999   1.093  10.682  1.00  0.00           H  
ATOM    541 3HD1 LEU C  31     -31.584   0.045  10.647  1.00  0.00           H  
ATOM    542 1HD2 LEU C  31     -30.388   1.014   8.201  1.00  0.00           H  
ATOM    543 2HD2 LEU C  31     -30.509  -0.676   8.668  1.00  0.00           H  
ATOM    544 3HD2 LEU C  31     -31.179  -0.115   7.116  1.00  0.00           H  
ATOM    545  N   LYS C  32     -35.807   0.563   7.666  1.00  0.00           N  
ATOM    546  CA  LYS C  32     -36.433   1.714   7.026  1.00  0.00           C  
ATOM    547  C   LYS C  32     -37.493   2.325   7.935  1.00  0.00           C  
ATOM    548  O   LYS C  32     -37.584   3.550   8.052  1.00  0.00           O  
ATOM    549  CB  LYS C  32     -37.045   1.329   5.674  1.00  0.00           C  
ATOM    550  CG  LYS C  32     -37.665   2.499   4.892  1.00  0.00           C  
ATOM    551  CD  LYS C  32     -38.157   2.053   3.505  1.00  0.00           C  
ATOM    552  CE  LYS C  32     -38.780   3.215   2.725  1.00  0.00           C  
ATOM    553  NZ  LYS C  32     -39.219   2.802   1.355  1.00  0.00           N  
ATOM    554  H   LYS C  32     -35.805  -0.350   7.200  1.00  0.00           H  
ATOM    555  HA  LYS C  32     -35.670   2.466   6.851  1.00  0.00           H  
ATOM    556 1HB  LYS C  32     -36.281   0.859   5.054  1.00  0.00           H  
ATOM    557 2HB  LYS C  32     -37.829   0.589   5.837  1.00  0.00           H  
ATOM    558 1HG  LYS C  32     -38.510   2.898   5.460  1.00  0.00           H  
ATOM    559 2HG  LYS C  32     -36.923   3.291   4.773  1.00  0.00           H  
ATOM    560 1HD  LYS C  32     -37.320   1.653   2.933  1.00  0.00           H  
ATOM    561 2HD  LYS C  32     -38.904   1.267   3.624  1.00  0.00           H  
ATOM    562 1HE  LYS C  32     -39.640   3.588   3.268  1.00  0.00           H  
ATOM    563 2HE  LYS C  32     -38.046   4.019   2.628  1.00  0.00           H  
ATOM    564 1HZ  LYS C  32     -39.622   3.615   0.858  1.00  0.00           H  
ATOM    565 2HZ  LYS C  32     -38.431   2.479   0.825  1.00  0.00           H  
ATOM    566 3HZ  LYS C  32     -39.906   2.077   1.411  1.00  0.00           H  
ATOM    567  N   ARG C  33     -38.273   1.475   8.606  1.00  0.00           N  
ATOM    568  CA  ARG C  33     -39.329   1.967   9.478  1.00  0.00           C  
ATOM    569  C   ARG C  33     -38.742   2.700  10.695  1.00  0.00           C  
ATOM    570  O   ARG C  33     -39.302   3.712  11.144  1.00  0.00           O  
ATOM    571  CB  ARG C  33     -40.227   0.823   9.919  1.00  0.00           C  
ATOM    572  CG  ARG C  33     -40.974   0.143   8.759  1.00  0.00           C  
ATOM    573  CD  ARG C  33     -41.839   1.075   8.010  1.00  0.00           C  
ATOM    574  NE  ARG C  33     -42.576   0.404   6.938  1.00  0.00           N  
ATOM    575  CZ  ARG C  33     -43.343   1.018   6.034  1.00  0.00           C  
ATOM    576  NH1 ARG C  33     -43.500   2.335   6.038  1.00  0.00           N  
ATOM    577  NH2 ARG C  33     -43.936   0.265   5.134  1.00  0.00           N  
ATOM    578  H   ARG C  33     -38.143   0.468   8.461  1.00  0.00           H  
ATOM    579  HA  ARG C  33     -39.938   2.670   8.910  1.00  0.00           H  
ATOM    580 1HB  ARG C  33     -39.619   0.061  10.412  1.00  0.00           H  
ATOM    581 2HB  ARG C  33     -40.960   1.182  10.637  1.00  0.00           H  
ATOM    582 1HG  ARG C  33     -40.254  -0.240   8.058  1.00  0.00           H  
ATOM    583 2HG  ARG C  33     -41.582  -0.679   9.136  1.00  0.00           H  
ATOM    584 1HD  ARG C  33     -42.555   1.546   8.679  1.00  0.00           H  
ATOM    585 2HD  ARG C  33     -41.210   1.834   7.556  1.00  0.00           H  
ATOM    586  HE  ARG C  33     -42.502  -0.624   6.835  1.00  0.00           H  
ATOM    587 1HH1 ARG C  33     -43.011   2.920   6.735  1.00  0.00           H  
ATOM    588 2HH1 ARG C  33     -44.087   2.773   5.347  1.00  0.00           H  
ATOM    589 1HH2 ARG C  33     -43.770  -0.756   5.172  1.00  0.00           H  
ATOM    590 2HH2 ARG C  33     -44.527   0.671   4.427  1.00  0.00           H  
ATOM    591  N   LEU C  34     -37.599   2.223  11.210  1.00  0.00           N  
ATOM    592  CA  LEU C  34     -36.956   2.902  12.330  1.00  0.00           C  
ATOM    593  C   LEU C  34     -36.420   4.270  11.888  1.00  0.00           C  
ATOM    594  O   LEU C  34     -36.497   5.247  12.642  1.00  0.00           O  
ATOM    595  CB  LEU C  34     -35.824   2.053  12.907  1.00  0.00           C  
ATOM    596  CG  LEU C  34     -36.242   0.769  13.625  1.00  0.00           C  
ATOM    597  CD1 LEU C  34     -34.986  -0.014  13.971  1.00  0.00           C  
ATOM    598  CD2 LEU C  34     -37.062   1.122  14.868  1.00  0.00           C  
ATOM    599  H   LEU C  34     -37.191   1.359  10.831  1.00  0.00           H  
ATOM    600  HA  LEU C  34     -37.698   3.056  13.110  1.00  0.00           H  
ATOM    601 1HB  LEU C  34     -35.144   1.784  12.098  1.00  0.00           H  
ATOM    602 2HB  LEU C  34     -35.292   2.649  13.620  1.00  0.00           H  
ATOM    603  HG  LEU C  34     -36.847   0.155  12.962  1.00  0.00           H  
ATOM    604 1HD1 LEU C  34     -35.250  -0.949  14.475  1.00  0.00           H  
ATOM    605 2HD1 LEU C  34     -34.461  -0.223  13.049  1.00  0.00           H  
ATOM    606 3HD1 LEU C  34     -34.361   0.567  14.603  1.00  0.00           H  
ATOM    607 1HD2 LEU C  34     -37.357   0.205  15.382  1.00  0.00           H  
ATOM    608 2HD2 LEU C  34     -36.478   1.731  15.526  1.00  0.00           H  
ATOM    609 3HD2 LEU C  34     -37.953   1.674  14.569  1.00  0.00           H  
ATOM    610  N   GLN C  35     -35.919   4.353  10.651  1.00  0.00           N  
ATOM    611  CA  GLN C  35     -35.411   5.620  10.127  1.00  0.00           C  
ATOM    612  C   GLN C  35     -36.554   6.621   9.968  1.00  0.00           C  
ATOM    613  O   GLN C  35     -36.413   7.799  10.327  1.00  0.00           O  
ATOM    614  CB  GLN C  35     -34.714   5.386   8.786  1.00  0.00           C  
ATOM    615  CG  GLN C  35     -33.415   4.613   8.898  1.00  0.00           C  
ATOM    616  CD  GLN C  35     -32.859   4.209   7.569  1.00  0.00           C  
ATOM    617  OE1 GLN C  35     -33.594   3.783   6.676  1.00  0.00           O  
ATOM    618  NE2 GLN C  35     -31.557   4.343   7.413  1.00  0.00           N  
ATOM    619  H   GLN C  35     -35.856   3.502  10.082  1.00  0.00           H  
ATOM    620  HA  GLN C  35     -34.702   6.034  10.828  1.00  0.00           H  
ATOM    621 1HB  GLN C  35     -35.377   4.834   8.124  1.00  0.00           H  
ATOM    622 2HB  GLN C  35     -34.504   6.345   8.312  1.00  0.00           H  
ATOM    623 1HG  GLN C  35     -32.676   5.232   9.386  1.00  0.00           H  
ATOM    624 2HG  GLN C  35     -33.594   3.713   9.478  1.00  0.00           H  
ATOM    625 1HE2 GLN C  35     -31.112   4.061   6.529  1.00  0.00           H  
ATOM    626 2HE2 GLN C  35     -30.993   4.691   8.153  1.00  0.00           H  
ATOM    627  N   GLN C  36     -37.714   6.128   9.511  1.00  0.00           N  
ATOM    628  CA  GLN C  36     -38.893   6.972   9.349  1.00  0.00           C  
ATOM    629  C   GLN C  36     -39.388   7.456  10.700  1.00  0.00           C  
ATOM    630  O   GLN C  36     -39.814   8.610  10.834  1.00  0.00           O  
ATOM    631  CB  GLN C  36     -40.025   6.212   8.656  1.00  0.00           C  
ATOM    632  CG  GLN C  36     -39.792   5.889   7.202  1.00  0.00           C  
ATOM    633  CD  GLN C  36     -40.904   5.011   6.619  1.00  0.00           C  
ATOM    634  OE1 GLN C  36     -41.669   4.332   7.343  1.00  0.00           O  
ATOM    635  NE2 GLN C  36     -41.005   5.032   5.293  1.00  0.00           N  
ATOM    636  H   GLN C  36     -37.752   5.147   9.216  1.00  0.00           H  
ATOM    637  HA  GLN C  36     -38.622   7.836   8.749  1.00  0.00           H  
ATOM    638 1HB  GLN C  36     -40.196   5.274   9.182  1.00  0.00           H  
ATOM    639 2HB  GLN C  36     -40.938   6.794   8.725  1.00  0.00           H  
ATOM    640 1HG  GLN C  36     -39.761   6.822   6.637  1.00  0.00           H  
ATOM    641 2HG  GLN C  36     -38.847   5.371   7.095  1.00  0.00           H  
ATOM    642 1HE2 GLN C  36     -41.708   4.500   4.826  1.00  0.00           H  
ATOM    643 2HE2 GLN C  36     -40.371   5.595   4.759  1.00  0.00           H  
ATOM    644  N   SER C  37     -39.293   6.585  11.713  1.00  0.00           N  
ATOM    645  CA  SER C  37     -39.741   6.932  13.045  1.00  0.00           C  
ATOM    646  C   SER C  37     -38.885   8.062  13.601  1.00  0.00           C  
ATOM    647  O   SER C  37     -39.432   9.030  14.135  1.00  0.00           O  
ATOM    648  CB  SER C  37     -39.650   5.714  13.948  1.00  0.00           C  
ATOM    649  OG  SER C  37     -40.520   4.695  13.502  1.00  0.00           O  
ATOM    650  H   SER C  37     -38.960   5.635  11.531  1.00  0.00           H  
ATOM    651  HA  SER C  37     -40.774   7.270  12.994  1.00  0.00           H  
ATOM    652 1HB  SER C  37     -38.632   5.345  13.967  1.00  0.00           H  
ATOM    653 2HB  SER C  37     -39.908   6.001  14.967  1.00  0.00           H  
ATOM    654  HG  SER C  37     -40.145   4.381  12.639  1.00  0.00           H  
ATOM    655  N   VAL C  38     -37.562   8.002  13.374  1.00  0.00           N  
ATOM    656  CA  VAL C  38     -36.671   9.060  13.849  1.00  0.00           C  
ATOM    657  C   VAL C  38     -36.982  10.380  13.165  1.00  0.00           C  
ATOM    658  O   VAL C  38     -37.018  11.422  13.827  1.00  0.00           O  
ATOM    659  CB  VAL C  38     -35.184   8.680  13.678  1.00  0.00           C  
ATOM    660  CG1 VAL C  38     -34.270   9.888  13.961  1.00  0.00           C  
ATOM    661  CG2 VAL C  38     -34.851   7.574  14.676  1.00  0.00           C  
ATOM    662  H   VAL C  38     -37.174   7.167  12.922  1.00  0.00           H  
ATOM    663  HA  VAL C  38     -36.842   9.183  14.914  1.00  0.00           H  
ATOM    664  HB  VAL C  38     -35.010   8.340  12.653  1.00  0.00           H  
ATOM    665 1HG1 VAL C  38     -33.236   9.583  13.839  1.00  0.00           H  
ATOM    666 2HG1 VAL C  38     -34.501  10.688  13.257  1.00  0.00           H  
ATOM    667 3HG1 VAL C  38     -34.416  10.245  14.964  1.00  0.00           H  
ATOM    668 1HG2 VAL C  38     -33.807   7.292  14.578  1.00  0.00           H  
ATOM    669 2HG2 VAL C  38     -35.034   7.937  15.685  1.00  0.00           H  
ATOM    670 3HG2 VAL C  38     -35.484   6.707  14.482  1.00  0.00           H  
ATOM    671  N   LEU C  39     -37.227  10.355  11.852  1.00  0.00           N  
ATOM    672  CA  LEU C  39     -37.563  11.597  11.170  1.00  0.00           C  
ATOM    673  C   LEU C  39     -38.855  12.214  11.685  1.00  0.00           C  
ATOM    674  O   LEU C  39     -38.901  13.420  11.940  1.00  0.00           O  
ATOM    675  CB  LEU C  39     -37.764  11.336   9.682  1.00  0.00           C  
ATOM    676  CG  LEU C  39     -36.552  11.014   8.887  1.00  0.00           C  
ATOM    677  CD1 LEU C  39     -37.009  10.546   7.505  1.00  0.00           C  
ATOM    678  CD2 LEU C  39     -35.684  12.272   8.819  1.00  0.00           C  
ATOM    679  H   LEU C  39     -37.160   9.471  11.335  1.00  0.00           H  
ATOM    680  HA  LEU C  39     -36.750  12.304  11.319  1.00  0.00           H  
ATOM    681 1HB  LEU C  39     -38.451  10.497   9.577  1.00  0.00           H  
ATOM    682 2HB  LEU C  39     -38.230  12.214   9.238  1.00  0.00           H  
ATOM    683  HG  LEU C  39     -35.992  10.201   9.357  1.00  0.00           H  
ATOM    684 1HD1 LEU C  39     -36.171  10.293   6.887  1.00  0.00           H  
ATOM    685 2HD1 LEU C  39     -37.631   9.665   7.616  1.00  0.00           H  
ATOM    686 3HD1 LEU C  39     -37.584  11.328   7.030  1.00  0.00           H  
ATOM    687 1HD2 LEU C  39     -34.801  12.099   8.251  1.00  0.00           H  
ATOM    688 2HD2 LEU C  39     -36.255  13.062   8.357  1.00  0.00           H  
ATOM    689 3HD2 LEU C  39     -35.401  12.570   9.829  1.00  0.00           H  
ATOM    690  N   ARG C  40     -39.891  11.396  11.911  1.00  0.00           N  
ATOM    691  CA  ARG C  40     -41.149  11.961  12.387  1.00  0.00           C  
ATOM    692  C   ARG C  40     -40.982  12.545  13.778  1.00  0.00           C  
ATOM    693  O   ARG C  40     -41.495  13.630  14.076  1.00  0.00           O  
ATOM    694  CB  ARG C  40     -42.258  10.918  12.430  1.00  0.00           C  
ATOM    695  CG  ARG C  40     -42.785  10.448  11.075  1.00  0.00           C  
ATOM    696  CD  ARG C  40     -44.070   9.692  11.224  1.00  0.00           C  
ATOM    697  NE  ARG C  40     -43.921   8.469  12.009  1.00  0.00           N  
ATOM    698  CZ  ARG C  40     -43.612   7.251  11.515  1.00  0.00           C  
ATOM    699  NH1 ARG C  40     -43.427   7.076  10.227  1.00  0.00           N  
ATOM    700  NH2 ARG C  40     -43.506   6.222  12.337  1.00  0.00           N  
ATOM    701  H   ARG C  40     -39.815  10.394  11.703  1.00  0.00           H  
ATOM    702  HA  ARG C  40     -41.447  12.759  11.708  1.00  0.00           H  
ATOM    703 1HB  ARG C  40     -41.883  10.034  12.951  1.00  0.00           H  
ATOM    704 2HB  ARG C  40     -43.098  11.303  13.003  1.00  0.00           H  
ATOM    705 1HG  ARG C  40     -42.961  11.310  10.433  1.00  0.00           H  
ATOM    706 2HG  ARG C  40     -42.052   9.792  10.608  1.00  0.00           H  
ATOM    707 1HD  ARG C  40     -44.804  10.326  11.720  1.00  0.00           H  
ATOM    708 2HD  ARG C  40     -44.439   9.418  10.237  1.00  0.00           H  
ATOM    709  HE  ARG C  40     -44.052   8.543  13.007  1.00  0.00           H  
ATOM    710 1HH1 ARG C  40     -43.508   7.857   9.594  1.00  0.00           H  
ATOM    711 2HH1 ARG C  40     -43.216   6.149   9.876  1.00  0.00           H  
ATOM    712 1HH2 ARG C  40     -43.650   6.348  13.329  1.00  0.00           H  
ATOM    713 2HH2 ARG C  40     -43.273   5.307  11.973  1.00  0.00           H  
ATOM    714  N   GLN C  41     -40.230  11.841  14.616  1.00  0.00           N  
ATOM    715  CA  GLN C  41     -39.982  12.267  15.975  1.00  0.00           C  
ATOM    716  C   GLN C  41     -39.175  13.553  16.021  1.00  0.00           C  
ATOM    717  O   GLN C  41     -39.475  14.438  16.828  1.00  0.00           O  
ATOM    718  CB  GLN C  41     -39.247  11.156  16.682  1.00  0.00           C  
ATOM    719  CG  GLN C  41     -40.097   9.918  16.977  1.00  0.00           C  
ATOM    720  CD  GLN C  41     -39.255   8.694  17.352  1.00  0.00           C  
ATOM    721  OE1 GLN C  41     -38.084   8.604  16.991  1.00  0.00           O  
ATOM    722  NE2 GLN C  41     -39.842   7.734  18.036  1.00  0.00           N  
ATOM    723  H   GLN C  41     -39.834  10.947  14.308  1.00  0.00           H  
ATOM    724  HA  GLN C  41     -40.938  12.436  16.465  1.00  0.00           H  
ATOM    725 1HB  GLN C  41     -38.420  10.835  16.052  1.00  0.00           H  
ATOM    726 2HB  GLN C  41     -38.836  11.545  17.565  1.00  0.00           H  
ATOM    727 1HG  GLN C  41     -40.753  10.135  17.818  1.00  0.00           H  
ATOM    728 2HG  GLN C  41     -40.699   9.677  16.108  1.00  0.00           H  
ATOM    729 1HE2 GLN C  41     -39.292   6.902  18.237  1.00  0.00           H  
ATOM    730 2HE2 GLN C  41     -40.832   7.835  18.310  1.00  0.00           H  
ATOM    731  N   ALA C  42     -38.177  13.682  15.137  1.00  0.00           N  
ATOM    732  CA  ALA C  42     -37.360  14.884  15.096  1.00  0.00           C  
ATOM    733  C   ALA C  42     -38.201  16.089  14.713  1.00  0.00           C  
ATOM    734  O   ALA C  42     -38.076  17.162  15.300  1.00  0.00           O  
ATOM    735  CB  ALA C  42     -36.223  14.696  14.110  1.00  0.00           C  
ATOM    736  H   ALA C  42     -37.954  12.907  14.505  1.00  0.00           H  
ATOM    737  HA  ALA C  42     -36.957  15.057  16.091  1.00  0.00           H  
ATOM    738 1HB  ALA C  42     -35.600  15.569  14.100  1.00  0.00           H  
ATOM    739 2HB  ALA C  42     -35.631  13.833  14.397  1.00  0.00           H  
ATOM    740 3HB  ALA C  42     -36.639  14.526  13.115  1.00  0.00           H  
ATOM    741  N   VAL C  43     -39.118  15.900  13.774  1.00  0.00           N  
ATOM    742  CA  VAL C  43     -39.966  17.001  13.366  1.00  0.00           C  
ATOM    743  C   VAL C  43     -40.892  17.380  14.509  1.00  0.00           C  
ATOM    744  O   VAL C  43     -41.094  18.568  14.780  1.00  0.00           O  
ATOM    745  CB  VAL C  43     -40.747  16.646  12.113  1.00  0.00           C  
ATOM    746  CG1 VAL C  43     -41.754  17.748  11.794  1.00  0.00           C  
ATOM    747  CG2 VAL C  43     -39.764  16.454  10.998  1.00  0.00           C  
ATOM    748  H   VAL C  43     -39.192  14.991  13.302  1.00  0.00           H  
ATOM    749  HA  VAL C  43     -39.332  17.856  13.133  1.00  0.00           H  
ATOM    750  HB  VAL C  43     -41.297  15.715  12.284  1.00  0.00           H  
ATOM    751 1HG1 VAL C  43     -42.312  17.484  10.897  1.00  0.00           H  
ATOM    752 2HG1 VAL C  43     -42.440  17.854  12.635  1.00  0.00           H  
ATOM    753 3HG1 VAL C  43     -41.226  18.691  11.630  1.00  0.00           H  
ATOM    754 1HG2 VAL C  43     -40.293  16.165  10.100  1.00  0.00           H  
ATOM    755 2HG2 VAL C  43     -39.219  17.378  10.835  1.00  0.00           H  
ATOM    756 3HG2 VAL C  43     -39.068  15.676  11.262  1.00  0.00           H  
ATOM    757  N   ARG C  44     -41.454  16.381  15.196  1.00  0.00           N  
ATOM    758  CA  ARG C  44     -42.313  16.699  16.318  1.00  0.00           C  
ATOM    759  C   ARG C  44     -41.541  17.472  17.382  1.00  0.00           C  
ATOM    760  O   ARG C  44     -42.046  18.479  17.862  1.00  0.00           O  
ATOM    761  CB  ARG C  44     -42.924  15.442  16.927  1.00  0.00           C  
ATOM    762  CG  ARG C  44     -43.993  14.782  16.057  1.00  0.00           C  
ATOM    763  CD  ARG C  44     -44.446  13.457  16.587  1.00  0.00           C  
ATOM    764  NE  ARG C  44     -45.192  13.553  17.847  1.00  0.00           N  
ATOM    765  CZ  ARG C  44     -45.446  12.491  18.646  1.00  0.00           C  
ATOM    766  NH1 ARG C  44     -44.998  11.302  18.280  1.00  0.00           N  
ATOM    767  NH2 ARG C  44     -46.121  12.638  19.780  1.00  0.00           N  
ATOM    768  H   ARG C  44     -41.291  15.406  14.926  1.00  0.00           H  
ATOM    769  HA  ARG C  44     -43.128  17.324  15.958  1.00  0.00           H  
ATOM    770 1HB  ARG C  44     -42.138  14.708  17.101  1.00  0.00           H  
ATOM    771 2HB  ARG C  44     -43.370  15.680  17.890  1.00  0.00           H  
ATOM    772 1HG  ARG C  44     -44.861  15.438  16.003  1.00  0.00           H  
ATOM    773 2HG  ARG C  44     -43.596  14.632  15.055  1.00  0.00           H  
ATOM    774 1HD  ARG C  44     -45.088  12.980  15.847  1.00  0.00           H  
ATOM    775 2HD  ARG C  44     -43.571  12.827  16.758  1.00  0.00           H  
ATOM    776  HE  ARG C  44     -45.537  14.461  18.135  1.00  0.00           H  
ATOM    777 1HH1 ARG C  44     -44.478  11.204  17.422  1.00  0.00           H  
ATOM    778 2HH1 ARG C  44     -45.133  10.462  18.866  1.00  0.00           H  
ATOM    779 1HH2 ARG C  44     -46.467  13.557  20.065  1.00  0.00           H  
ATOM    780 2HH2 ARG C  44     -46.297  11.832  20.366  1.00  0.00           H  
ATOM    781  N   LEU C  45     -40.279  17.124  17.666  1.00  0.00           N  
ATOM    782  CA  LEU C  45     -39.567  17.888  18.695  1.00  0.00           C  
ATOM    783  C   LEU C  45     -39.420  19.343  18.276  1.00  0.00           C  
ATOM    784  O   LEU C  45     -39.546  20.267  19.093  1.00  0.00           O  
ATOM    785  CB  LEU C  45     -38.152  17.363  18.931  1.00  0.00           C  
ATOM    786  CG  LEU C  45     -38.011  16.020  19.554  1.00  0.00           C  
ATOM    787  CD1 LEU C  45     -36.535  15.688  19.605  1.00  0.00           C  
ATOM    788  CD2 LEU C  45     -38.625  16.020  20.894  1.00  0.00           C  
ATOM    789  H   LEU C  45     -39.861  16.295  17.231  1.00  0.00           H  
ATOM    790  HA  LEU C  45     -40.131  17.837  19.621  1.00  0.00           H  
ATOM    791 1HB  LEU C  45     -37.659  17.308  17.961  1.00  0.00           H  
ATOM    792 2HB  LEU C  45     -37.610  18.078  19.547  1.00  0.00           H  
ATOM    793  HG  LEU C  45     -38.506  15.277  18.935  1.00  0.00           H  
ATOM    794 1HD1 LEU C  45     -36.362  14.713  20.042  1.00  0.00           H  
ATOM    795 2HD1 LEU C  45     -36.140  15.714  18.598  1.00  0.00           H  
ATOM    796 3HD1 LEU C  45     -36.042  16.435  20.211  1.00  0.00           H  
ATOM    797 1HD2 LEU C  45     -38.507  15.035  21.303  1.00  0.00           H  
ATOM    798 2HD2 LEU C  45     -38.131  16.755  21.530  1.00  0.00           H  
ATOM    799 3HD2 LEU C  45     -39.684  16.261  20.813  1.00  0.00           H  
ATOM    800  N   ALA C  46     -39.170  19.559  16.985  1.00  0.00           N  
ATOM    801  CA  ALA C  46     -39.022  20.906  16.464  1.00  0.00           C  
ATOM    802  C   ALA C  46     -40.312  21.714  16.643  1.00  0.00           C  
ATOM    803  O   ALA C  46     -40.272  22.911  16.926  1.00  0.00           O  
ATOM    804  CB  ALA C  46     -38.643  20.853  15.003  1.00  0.00           C  
ATOM    805  H   ALA C  46     -39.054  18.755  16.357  1.00  0.00           H  
ATOM    806  HA  ALA C  46     -38.234  21.398  17.029  1.00  0.00           H  
ATOM    807 1HB  ALA C  46     -38.520  21.839  14.639  1.00  0.00           H  
ATOM    808 2HB  ALA C  46     -37.732  20.319  14.877  1.00  0.00           H  
ATOM    809 3HB  ALA C  46     -39.424  20.356  14.450  1.00  0.00           H  
ATOM    810  N   LYS C  47     -41.459  21.044  16.500  1.00  0.00           N  
ATOM    811  CA  LYS C  47     -42.763  21.687  16.651  1.00  0.00           C  
ATOM    812  C   LYS C  47     -43.218  21.805  18.120  1.00  0.00           C  
ATOM    813  O   LYS C  47     -43.964  22.726  18.473  1.00  0.00           O  
ATOM    814  CB  LYS C  47     -43.811  20.910  15.855  1.00  0.00           C  
ATOM    815  CG  LYS C  47     -43.654  20.995  14.338  1.00  0.00           C  
ATOM    816  CD  LYS C  47     -44.726  20.174  13.629  1.00  0.00           C  
ATOM    817  CE  LYS C  47     -44.623  20.297  12.115  1.00  0.00           C  
ATOM    818  NZ  LYS C  47     -45.630  19.440  11.414  1.00  0.00           N  
ATOM    819  H   LYS C  47     -41.414  20.054  16.234  1.00  0.00           H  
ATOM    820  HA  LYS C  47     -42.690  22.695  16.246  1.00  0.00           H  
ATOM    821 1HB  LYS C  47     -43.753  19.855  16.135  1.00  0.00           H  
ATOM    822 2HB  LYS C  47     -44.805  21.265  16.117  1.00  0.00           H  
ATOM    823 1HG  LYS C  47     -43.714  22.033  14.015  1.00  0.00           H  
ATOM    824 2HG  LYS C  47     -42.674  20.600  14.063  1.00  0.00           H  
ATOM    825 1HD  LYS C  47     -44.610  19.124  13.905  1.00  0.00           H  
ATOM    826 2HD  LYS C  47     -45.712  20.508  13.946  1.00  0.00           H  
ATOM    827 1HE  LYS C  47     -44.790  21.335  11.829  1.00  0.00           H  
ATOM    828 2HE  LYS C  47     -43.626  20.005  11.794  1.00  0.00           H  
ATOM    829 1HZ  LYS C  47     -45.516  19.572  10.402  1.00  0.00           H  
ATOM    830 2HZ  LYS C  47     -45.483  18.474  11.644  1.00  0.00           H  
ATOM    831 3HZ  LYS C  47     -46.559  19.712  11.681  1.00  0.00           H  
ATOM    832  N   LEU C  48     -42.779  20.864  18.960  1.00  0.00           N  
ATOM    833  CA  LEU C  48     -43.137  20.808  20.375  1.00  0.00           C  
ATOM    834  C   LEU C  48     -42.368  21.797  21.247  1.00  0.00           C  
ATOM    835  O   LEU C  48     -42.914  22.302  22.226  1.00  0.00           O  
ATOM    836  CB  LEU C  48     -42.892  19.386  20.920  1.00  0.00           C  
ATOM    837  CG  LEU C  48     -43.818  18.260  20.383  1.00  0.00           C  
ATOM    838  CD1 LEU C  48     -43.276  16.900  20.821  1.00  0.00           C  
ATOM    839  CD2 LEU C  48     -45.195  18.467  20.922  1.00  0.00           C  
ATOM    840  H   LEU C  48     -42.190  20.129  18.581  1.00  0.00           H  
ATOM    841  HA  LEU C  48     -44.197  21.036  20.460  1.00  0.00           H  
ATOM    842 1HB  LEU C  48     -41.868  19.111  20.682  1.00  0.00           H  
ATOM    843 2HB  LEU C  48     -42.992  19.411  22.006  1.00  0.00           H  
ATOM    844  HG  LEU C  48     -43.861  18.291  19.308  1.00  0.00           H  
ATOM    845 1HD1 LEU C  48     -43.929  16.111  20.450  1.00  0.00           H  
ATOM    846 2HD1 LEU C  48     -42.275  16.762  20.415  1.00  0.00           H  
ATOM    847 3HD1 LEU C  48     -43.242  16.857  21.900  1.00  0.00           H  
ATOM    848 1HD2 LEU C  48     -45.855  17.678  20.554  1.00  0.00           H  
ATOM    849 2HD2 LEU C  48     -45.158  18.434  21.999  1.00  0.00           H  
ATOM    850 3HD2 LEU C  48     -45.572  19.436  20.599  1.00  0.00           H  
ATOM    851  N   GLY C  49     -41.102  22.062  20.930  1.00  0.00           N  
ATOM    852  CA  GLY C  49     -40.327  22.951  21.788  1.00  0.00           C  
ATOM    853  C   GLY C  49     -40.308  24.420  21.378  1.00  0.00           C  
ATOM    854  O   GLY C  49     -40.902  24.821  20.380  1.00  0.00           O  
ATOM    855  H   GLY C  49     -40.664  21.605  20.126  1.00  0.00           H  
ATOM    856 1HA  GLY C  49     -40.723  22.882  22.798  1.00  0.00           H  
ATOM    857 2HA  GLY C  49     -39.305  22.582  21.823  1.00  0.00           H  
ATOM    858  N   ASP C  50     -39.581  25.219  22.175  1.00  0.00           N  
ATOM    859  CA  ASP C  50     -39.401  26.664  21.966  1.00  0.00           C  
ATOM    860  C   ASP C  50     -37.952  26.996  21.612  1.00  0.00           C  
ATOM    861  O   ASP C  50     -37.534  28.152  21.684  1.00  0.00           O  
ATOM    862  CB  ASP C  50     -39.693  27.430  23.260  1.00  0.00           C  
ATOM    863  CG  ASP C  50     -41.101  27.321  23.796  1.00  0.00           C  
ATOM    864  OD1 ASP C  50     -42.049  27.415  23.064  1.00  0.00           O  
ATOM    865  OD2 ASP C  50     -41.219  27.111  24.989  1.00  0.00           O  
ATOM    866  H   ASP C  50     -39.134  24.808  22.984  1.00  0.00           H  
ATOM    867  HA  ASP C  50     -40.056  26.996  21.158  1.00  0.00           H  
ATOM    868 1HB  ASP C  50     -39.003  27.087  24.033  1.00  0.00           H  
ATOM    869 2HB  ASP C  50     -39.479  28.486  23.094  1.00  0.00           H  
ATOM    870  N   ASP C  51     -37.170  25.964  21.335  1.00  0.00           N  
ATOM    871  CA  ASP C  51     -35.731  26.101  21.143  1.00  0.00           C  
ATOM    872  C   ASP C  51     -35.236  26.025  19.696  1.00  0.00           C  
ATOM    873  O   ASP C  51     -35.186  24.942  19.102  1.00  0.00           O  
ATOM    874  CB  ASP C  51     -35.034  25.063  22.035  1.00  0.00           C  
ATOM    875  CG  ASP C  51     -33.535  25.122  22.018  1.00  0.00           C  
ATOM    876  OD1 ASP C  51     -32.980  25.560  21.033  1.00  0.00           O  
ATOM    877  OD2 ASP C  51     -32.929  24.707  22.977  1.00  0.00           O  
ATOM    878  H   ASP C  51     -37.600  25.056  21.257  1.00  0.00           H  
ATOM    879  HA  ASP C  51     -35.448  27.083  21.524  1.00  0.00           H  
ATOM    880 1HB  ASP C  51     -35.367  25.199  23.069  1.00  0.00           H  
ATOM    881 2HB  ASP C  51     -35.339  24.064  21.729  1.00  0.00           H  
ATOM    882  N   SER C  52     -34.827  27.178  19.149  1.00  0.00           N  
ATOM    883  CA  SER C  52     -34.373  27.280  17.761  1.00  0.00           C  
ATOM    884  C   SER C  52     -33.007  26.631  17.519  1.00  0.00           C  
ATOM    885  O   SER C  52     -32.613  26.434  16.361  1.00  0.00           O  
ATOM    886  CB  SER C  52     -34.282  28.724  17.320  1.00  0.00           C  
ATOM    887  OG  SER C  52     -35.528  29.346  17.267  1.00  0.00           O  
ATOM    888  H   SER C  52     -34.875  28.017  19.713  1.00  0.00           H  
ATOM    889  HA  SER C  52     -35.102  26.779  17.133  1.00  0.00           H  
ATOM    890 1HB  SER C  52     -33.626  29.275  17.992  1.00  0.00           H  
ATOM    891 2HB  SER C  52     -33.829  28.757  16.330  1.00  0.00           H  
ATOM    892  HG  SER C  52     -35.362  30.156  16.728  1.00  0.00           H  
ATOM    893  N   GLU C  53     -32.256  26.344  18.592  1.00  0.00           N  
ATOM    894  CA  GLU C  53     -30.969  25.678  18.431  1.00  0.00           C  
ATOM    895  C   GLU C  53     -31.301  24.225  18.162  1.00  0.00           C  
ATOM    896  O   GLU C  53     -30.730  23.583  17.275  1.00  0.00           O  
ATOM    897  CB  GLU C  53     -30.056  25.820  19.660  1.00  0.00           C  
ATOM    898  CG  GLU C  53     -28.661  25.178  19.478  1.00  0.00           C  
ATOM    899  CD  GLU C  53     -27.694  25.424  20.637  1.00  0.00           C  
ATOM    900  OE1 GLU C  53     -27.978  26.250  21.469  1.00  0.00           O  
ATOM    901  OE2 GLU C  53     -26.672  24.762  20.687  1.00  0.00           O  
ATOM    902  H   GLU C  53     -32.624  26.482  19.536  1.00  0.00           H  
ATOM    903  HA  GLU C  53     -30.451  26.095  17.574  1.00  0.00           H  
ATOM    904 1HB  GLU C  53     -29.925  26.873  19.899  1.00  0.00           H  
ATOM    905 2HB  GLU C  53     -30.529  25.342  20.520  1.00  0.00           H  
ATOM    906 1HG  GLU C  53     -28.798  24.115  19.356  1.00  0.00           H  
ATOM    907 2HG  GLU C  53     -28.221  25.563  18.558  1.00  0.00           H  
ATOM    908  N   MET C  54     -32.271  23.707  18.907  1.00  0.00           N  
ATOM    909  CA  MET C  54     -32.643  22.323  18.678  1.00  0.00           C  
ATOM    910  C   MET C  54     -33.309  22.196  17.311  1.00  0.00           C  
ATOM    911  O   MET C  54     -33.031  21.243  16.580  1.00  0.00           O  
ATOM    912  CB  MET C  54     -33.556  21.800  19.778  1.00  0.00           C  
ATOM    913  CG  MET C  54     -32.901  21.708  21.158  1.00  0.00           C  
ATOM    914  SD  MET C  54     -31.472  20.642  21.213  1.00  0.00           S  
ATOM    915  CE  MET C  54     -30.151  21.843  21.124  1.00  0.00           C  
ATOM    916  H   MET C  54     -32.706  24.289  19.638  1.00  0.00           H  
ATOM    917  HA  MET C  54     -31.739  21.718  18.665  1.00  0.00           H  
ATOM    918 1HB  MET C  54     -34.417  22.465  19.866  1.00  0.00           H  
ATOM    919 2HB  MET C  54     -33.929  20.814  19.508  1.00  0.00           H  
ATOM    920 1HG  MET C  54     -32.571  22.693  21.445  1.00  0.00           H  
ATOM    921 2HG  MET C  54     -33.627  21.364  21.895  1.00  0.00           H  
ATOM    922 1HE  MET C  54     -29.187  21.336  21.156  1.00  0.00           H  
ATOM    923 2HE  MET C  54     -30.238  22.403  20.202  1.00  0.00           H  
ATOM    924 3HE  MET C  54     -30.228  22.534  21.969  1.00  0.00           H  
ATOM    925  N   ILE C  55     -34.103  23.201  16.911  1.00  0.00           N  
ATOM    926  CA  ILE C  55     -34.764  23.102  15.619  1.00  0.00           C  
ATOM    927  C   ILE C  55     -33.756  23.125  14.488  1.00  0.00           C  
ATOM    928  O   ILE C  55     -33.856  22.316  13.568  1.00  0.00           O  
ATOM    929  CB  ILE C  55     -35.765  24.214  15.321  1.00  0.00           C  
ATOM    930  CG1 ILE C  55     -36.938  24.165  16.241  1.00  0.00           C  
ATOM    931  CG2 ILE C  55     -36.264  23.955  13.930  1.00  0.00           C  
ATOM    932  CD1 ILE C  55     -37.807  25.384  16.157  1.00  0.00           C  
ATOM    933  H   ILE C  55     -34.308  23.970  17.554  1.00  0.00           H  
ATOM    934  HA  ILE C  55     -35.300  22.161  15.578  1.00  0.00           H  
ATOM    935  HB  ILE C  55     -35.298  25.193  15.384  1.00  0.00           H  
ATOM    936 1HG1 ILE C  55     -37.533  23.330  15.996  1.00  0.00           H  
ATOM    937 2HG1 ILE C  55     -36.588  24.053  17.265  1.00  0.00           H  
ATOM    938 1HG2 ILE C  55     -36.993  24.689  13.667  1.00  0.00           H  
ATOM    939 2HG2 ILE C  55     -35.438  23.986  13.239  1.00  0.00           H  
ATOM    940 3HG2 ILE C  55     -36.713  22.981  13.899  1.00  0.00           H  
ATOM    941 1HD1 ILE C  55     -38.646  25.270  16.850  1.00  0.00           H  
ATOM    942 2HD1 ILE C  55     -37.236  26.266  16.425  1.00  0.00           H  
ATOM    943 3HD1 ILE C  55     -38.186  25.492  15.142  1.00  0.00           H  
ATOM    944  N   ARG C  56     -32.775  24.032  14.520  1.00  0.00           N  
ATOM    945  CA  ARG C  56     -31.832  24.044  13.410  1.00  0.00           C  
ATOM    946  C   ARG C  56     -31.005  22.751  13.353  1.00  0.00           C  
ATOM    947  O   ARG C  56     -30.651  22.311  12.256  1.00  0.00           O  
ATOM    948  CB  ARG C  56     -30.950  25.276  13.468  1.00  0.00           C  
ATOM    949  CG  ARG C  56     -30.004  25.336  14.601  1.00  0.00           C  
ATOM    950  CD  ARG C  56     -29.363  26.661  14.704  1.00  0.00           C  
ATOM    951  NE  ARG C  56     -30.350  27.704  15.044  1.00  0.00           N  
ATOM    952  CZ  ARG C  56     -30.083  29.029  15.103  1.00  0.00           C  
ATOM    953  NH1 ARG C  56     -28.859  29.465  14.878  1.00  0.00           N  
ATOM    954  NH2 ARG C  56     -31.037  29.897  15.384  1.00  0.00           N  
ATOM    955  H   ARG C  56     -32.694  24.719  15.277  1.00  0.00           H  
ATOM    956  HA  ARG C  56     -32.407  24.126  12.493  1.00  0.00           H  
ATOM    957 1HB  ARG C  56     -30.370  25.340  12.567  1.00  0.00           H  
ATOM    958 2HB  ARG C  56     -31.573  26.167  13.520  1.00  0.00           H  
ATOM    959 1HG  ARG C  56     -30.557  25.163  15.486  1.00  0.00           H  
ATOM    960 2HG  ARG C  56     -29.232  24.574  14.493  1.00  0.00           H  
ATOM    961 1HD  ARG C  56     -28.606  26.637  15.485  1.00  0.00           H  
ATOM    962 2HD  ARG C  56     -28.904  26.915  13.755  1.00  0.00           H  
ATOM    963  HE  ARG C  56     -31.317  27.396  15.244  1.00  0.00           H  
ATOM    964 1HH1 ARG C  56     -28.123  28.809  14.667  1.00  0.00           H  
ATOM    965 2HH1 ARG C  56     -28.660  30.455  14.923  1.00  0.00           H  
ATOM    966 1HH2 ARG C  56     -31.989  29.584  15.541  1.00  0.00           H  
ATOM    967 2HH2 ARG C  56     -30.828  30.882  15.427  1.00  0.00           H  
ATOM    968  N   ARG C  57     -30.780  22.085  14.504  1.00  0.00           N  
ATOM    969  CA  ARG C  57     -30.093  20.790  14.502  1.00  0.00           C  
ATOM    970  C   ARG C  57     -30.982  19.732  13.826  1.00  0.00           C  
ATOM    971  O   ARG C  57     -30.488  18.875  13.086  1.00  0.00           O  
ATOM    972  CB  ARG C  57     -29.734  20.364  15.917  1.00  0.00           C  
ATOM    973  CG  ARG C  57     -28.621  21.184  16.555  1.00  0.00           C  
ATOM    974  CD  ARG C  57     -28.352  20.773  17.953  1.00  0.00           C  
ATOM    975  NE  ARG C  57     -27.420  21.677  18.603  1.00  0.00           N  
ATOM    976  CZ  ARG C  57     -26.086  21.601  18.541  1.00  0.00           C  
ATOM    977  NH1 ARG C  57     -25.501  20.634  17.865  1.00  0.00           N  
ATOM    978  NH2 ARG C  57     -25.363  22.511  19.166  1.00  0.00           N  
ATOM    979  H   ARG C  57     -31.053  22.501  15.402  1.00  0.00           H  
ATOM    980  HA  ARG C  57     -29.171  20.891  13.931  1.00  0.00           H  
ATOM    981 1HB  ARG C  57     -30.609  20.454  16.555  1.00  0.00           H  
ATOM    982 2HB  ARG C  57     -29.432  19.318  15.920  1.00  0.00           H  
ATOM    983 1HG  ARG C  57     -27.707  21.042  15.981  1.00  0.00           H  
ATOM    984 2HG  ARG C  57     -28.882  22.234  16.542  1.00  0.00           H  
ATOM    985 1HD  ARG C  57     -29.285  20.784  18.509  1.00  0.00           H  
ATOM    986 2HD  ARG C  57     -27.929  19.772  17.970  1.00  0.00           H  
ATOM    987  HE  ARG C  57     -27.811  22.447  19.136  1.00  0.00           H  
ATOM    988 1HH1 ARG C  57     -26.061  19.942  17.390  1.00  0.00           H  
ATOM    989 2HH1 ARG C  57     -24.494  20.585  17.823  1.00  0.00           H  
ATOM    990 1HH2 ARG C  57     -25.836  23.274  19.688  1.00  0.00           H  
ATOM    991 2HH2 ARG C  57     -24.358  22.474  19.132  1.00  0.00           H  
ATOM    992  N   ILE C  58     -32.300  19.835  14.041  1.00  0.00           N  
ATOM    993  CA  ILE C  58     -33.285  18.954  13.412  1.00  0.00           C  
ATOM    994  C   ILE C  58     -33.264  19.166  11.911  1.00  0.00           C  
ATOM    995  O   ILE C  58     -33.218  18.194  11.157  1.00  0.00           O  
ATOM    996  CB  ILE C  58     -34.680  19.188  14.022  1.00  0.00           C  
ATOM    997  CG1 ILE C  58     -34.607  18.659  15.458  1.00  0.00           C  
ATOM    998  CG2 ILE C  58     -35.785  18.546  13.143  1.00  0.00           C  
ATOM    999  CD1 ILE C  58     -35.697  19.063  16.404  1.00  0.00           C  
ATOM   1000  H   ILE C  58     -32.630  20.548  14.699  1.00  0.00           H  
ATOM   1001  HA  ILE C  58     -33.006  17.922  13.615  1.00  0.00           H  
ATOM   1002  HB  ILE C  58     -34.876  20.237  14.096  1.00  0.00           H  
ATOM   1003 1HG1 ILE C  58     -34.622  17.583  15.394  1.00  0.00           H  
ATOM   1004 2HG1 ILE C  58     -33.662  18.973  15.870  1.00  0.00           H  
ATOM   1005 1HG2 ILE C  58     -36.757  18.711  13.587  1.00  0.00           H  
ATOM   1006 2HG2 ILE C  58     -35.763  18.999  12.153  1.00  0.00           H  
ATOM   1007 3HG2 ILE C  58     -35.614  17.494  13.048  1.00  0.00           H  
ATOM   1008 1HD1 ILE C  58     -35.528  18.609  17.374  1.00  0.00           H  
ATOM   1009 2HD1 ILE C  58     -35.704  20.137  16.515  1.00  0.00           H  
ATOM   1010 3HD1 ILE C  58     -36.618  18.746  16.034  1.00  0.00           H  
ATOM   1011  N   VAL C  59     -33.224  20.429  11.495  1.00  0.00           N  
ATOM   1012  CA  VAL C  59     -33.151  20.807  10.091  1.00  0.00           C  
ATOM   1013  C   VAL C  59     -31.877  20.260   9.446  1.00  0.00           C  
ATOM   1014  O   VAL C  59     -31.934  19.744   8.326  1.00  0.00           O  
ATOM   1015  CB  VAL C  59     -33.230  22.334   9.971  1.00  0.00           C  
ATOM   1016  CG1 VAL C  59     -32.923  22.789   8.588  1.00  0.00           C  
ATOM   1017  CG2 VAL C  59     -34.635  22.771  10.363  1.00  0.00           C  
ATOM   1018  H   VAL C  59     -33.274  21.161  12.208  1.00  0.00           H  
ATOM   1019  HA  VAL C  59     -34.008  20.385   9.579  1.00  0.00           H  
ATOM   1020  HB  VAL C  59     -32.502  22.772  10.629  1.00  0.00           H  
ATOM   1021 1HG1 VAL C  59     -32.969  23.871   8.546  1.00  0.00           H  
ATOM   1022 2HG1 VAL C  59     -31.918  22.465   8.329  1.00  0.00           H  
ATOM   1023 3HG1 VAL C  59     -33.644  22.360   7.895  1.00  0.00           H  
ATOM   1024 1HG2 VAL C  59     -34.700  23.845  10.316  1.00  0.00           H  
ATOM   1025 2HG2 VAL C  59     -35.362  22.326   9.683  1.00  0.00           H  
ATOM   1026 3HG2 VAL C  59     -34.846  22.444  11.371  1.00  0.00           H  
ATOM   1027  N   LYS C  60     -30.737  20.361  10.142  1.00  0.00           N  
ATOM   1028  CA  LYS C  60     -29.487  19.787   9.647  1.00  0.00           C  
ATOM   1029  C   LYS C  60     -29.635  18.281   9.416  1.00  0.00           C  
ATOM   1030  O   LYS C  60     -29.240  17.777   8.357  1.00  0.00           O  
ATOM   1031  CB  LYS C  60     -28.338  20.033  10.622  1.00  0.00           C  
ATOM   1032  CG  LYS C  60     -26.988  19.491  10.164  1.00  0.00           C  
ATOM   1033  CD  LYS C  60     -26.645  18.142  10.759  1.00  0.00           C  
ATOM   1034  CE  LYS C  60     -26.368  18.218  12.239  1.00  0.00           C  
ATOM   1035  NZ  LYS C  60     -26.093  16.865  12.796  1.00  0.00           N  
ATOM   1036  H   LYS C  60     -30.741  20.856  11.037  1.00  0.00           H  
ATOM   1037  HA  LYS C  60     -29.245  20.255   8.693  1.00  0.00           H  
ATOM   1038 1HB  LYS C  60     -28.243  21.091  10.795  1.00  0.00           H  
ATOM   1039 2HB  LYS C  60     -28.570  19.571  11.576  1.00  0.00           H  
ATOM   1040 1HG  LYS C  60     -27.039  19.345   9.090  1.00  0.00           H  
ATOM   1041 2HG  LYS C  60     -26.199  20.207  10.393  1.00  0.00           H  
ATOM   1042 1HD  LYS C  60     -27.461  17.437  10.595  1.00  0.00           H  
ATOM   1043 2HD  LYS C  60     -25.759  17.748  10.266  1.00  0.00           H  
ATOM   1044 1HE  LYS C  60     -25.509  18.860  12.417  1.00  0.00           H  
ATOM   1045 2HE  LYS C  60     -27.241  18.638  12.748  1.00  0.00           H  
ATOM   1046 1HZ  LYS C  60     -25.923  16.920  13.778  1.00  0.00           H  
ATOM   1047 2HZ  LYS C  60     -26.925  16.269  12.622  1.00  0.00           H  
ATOM   1048 3HZ  LYS C  60     -25.298  16.459  12.335  1.00  0.00           H  
ATOM   1049  N   ASP C  61     -30.233  17.565  10.388  1.00  0.00           N  
ATOM   1050  CA  ASP C  61     -30.417  16.123  10.232  1.00  0.00           C  
ATOM   1051  C   ASP C  61     -31.437  15.809   9.129  1.00  0.00           C  
ATOM   1052  O   ASP C  61     -31.266  14.822   8.403  1.00  0.00           O  
ATOM   1053  CB  ASP C  61     -30.776  15.439  11.574  1.00  0.00           C  
ATOM   1054  CG  ASP C  61     -29.511  15.262  12.569  1.00  0.00           C  
ATOM   1055  OD1 ASP C  61     -28.396  15.394  12.099  1.00  0.00           O  
ATOM   1056  OD2 ASP C  61     -29.671  14.963  13.756  1.00  0.00           O  
ATOM   1057  H   ASP C  61     -30.533  18.031  11.251  1.00  0.00           H  
ATOM   1058  HA  ASP C  61     -29.463  15.701   9.919  1.00  0.00           H  
ATOM   1059 1HB  ASP C  61     -31.533  16.049  12.080  1.00  0.00           H  
ATOM   1060 2HB  ASP C  61     -31.219  14.465  11.381  1.00  0.00           H  
ATOM   1061  N   LEU C  62     -32.456  16.663   8.947  1.00  0.00           N  
ATOM   1062  CA  LEU C  62     -33.391  16.451   7.848  1.00  0.00           C  
ATOM   1063  C   LEU C  62     -32.635  16.621   6.522  1.00  0.00           C  
ATOM   1064  O   LEU C  62     -32.815  15.830   5.598  1.00  0.00           O  
ATOM   1065  CB  LEU C  62     -34.570  17.463   7.900  1.00  0.00           C  
ATOM   1066  CG  LEU C  62     -35.615  17.316   9.061  1.00  0.00           C  
ATOM   1067  CD1 LEU C  62     -36.571  18.512   9.037  1.00  0.00           C  
ATOM   1068  CD2 LEU C  62     -36.387  16.036   8.902  1.00  0.00           C  
ATOM   1069  H   LEU C  62     -32.593  17.442   9.594  1.00  0.00           H  
ATOM   1070  HA  LEU C  62     -33.783  15.437   7.906  1.00  0.00           H  
ATOM   1071 1HB  LEU C  62     -34.143  18.454   7.992  1.00  0.00           H  
ATOM   1072 2HB  LEU C  62     -35.113  17.434   6.963  1.00  0.00           H  
ATOM   1073  HG  LEU C  62     -35.100  17.299  10.007  1.00  0.00           H  
ATOM   1074 1HD1 LEU C  62     -37.293  18.422   9.843  1.00  0.00           H  
ATOM   1075 2HD1 LEU C  62     -36.019  19.430   9.159  1.00  0.00           H  
ATOM   1076 3HD1 LEU C  62     -37.092  18.527   8.083  1.00  0.00           H  
ATOM   1077 1HD2 LEU C  62     -37.098  15.938   9.716  1.00  0.00           H  
ATOM   1078 2HD2 LEU C  62     -36.925  16.047   7.957  1.00  0.00           H  
ATOM   1079 3HD2 LEU C  62     -35.691  15.211   8.925  1.00  0.00           H  
ATOM   1080  N   MET C  63     -31.726  17.604   6.438  1.00  0.00           N  
ATOM   1081  CA  MET C  63     -31.001  17.813   5.188  1.00  0.00           C  
ATOM   1082  C   MET C  63     -30.209  16.565   4.872  1.00  0.00           C  
ATOM   1083  O   MET C  63     -30.239  16.064   3.742  1.00  0.00           O  
ATOM   1084  CB  MET C  63     -29.974  18.932   5.276  1.00  0.00           C  
ATOM   1085  CG  MET C  63     -29.277  19.244   3.889  1.00  0.00           C  
ATOM   1086  SD  MET C  63     -27.943  18.185   3.416  1.00  0.00           S  
ATOM   1087  CE  MET C  63     -26.713  18.697   4.516  1.00  0.00           C  
ATOM   1088  H   MET C  63     -31.593  18.248   7.223  1.00  0.00           H  
ATOM   1089  HA  MET C  63     -31.709  17.999   4.381  1.00  0.00           H  
ATOM   1090 1HB  MET C  63     -30.437  19.790   5.720  1.00  0.00           H  
ATOM   1091 2HB  MET C  63     -29.182  18.631   5.960  1.00  0.00           H  
ATOM   1092 1HG  MET C  63     -30.013  19.220   3.118  1.00  0.00           H  
ATOM   1093 2HG  MET C  63     -28.870  20.247   3.918  1.00  0.00           H  
ATOM   1094 1HE  MET C  63     -25.804  18.122   4.343  1.00  0.00           H  
ATOM   1095 2HE  MET C  63     -26.522  19.749   4.353  1.00  0.00           H  
ATOM   1096 3HE  MET C  63     -27.063  18.543   5.536  1.00  0.00           H  
ATOM   1097  N   GLN C  64     -29.486  16.063   5.884  1.00  0.00           N  
ATOM   1098  CA  GLN C  64     -28.626  14.929   5.641  1.00  0.00           C  
ATOM   1099  C   GLN C  64     -29.428  13.690   5.260  1.00  0.00           C  
ATOM   1100  O   GLN C  64     -29.045  12.974   4.335  1.00  0.00           O  
ATOM   1101  CB  GLN C  64     -27.705  14.665   6.834  1.00  0.00           C  
ATOM   1102  CG  GLN C  64     -26.627  15.755   7.000  1.00  0.00           C  
ATOM   1103  CD  GLN C  64     -25.661  15.519   8.161  1.00  0.00           C  
ATOM   1104  OE1 GLN C  64     -26.018  15.051   9.245  1.00  0.00           O  
ATOM   1105  NE2 GLN C  64     -24.392  15.848   7.920  1.00  0.00           N  
ATOM   1106  H   GLN C  64     -29.515  16.515   6.805  1.00  0.00           H  
ATOM   1107  HA  GLN C  64     -27.973  15.189   4.822  1.00  0.00           H  
ATOM   1108 1HB  GLN C  64     -28.301  14.631   7.749  1.00  0.00           H  
ATOM   1109 2HB  GLN C  64     -27.215  13.695   6.716  1.00  0.00           H  
ATOM   1110 1HG  GLN C  64     -26.052  15.821   6.078  1.00  0.00           H  
ATOM   1111 2HG  GLN C  64     -27.139  16.702   7.186  1.00  0.00           H  
ATOM   1112 1HE2 GLN C  64     -23.697  15.716   8.627  1.00  0.00           H  
ATOM   1113 2HE2 GLN C  64     -24.132  16.220   7.030  1.00  0.00           H  
ATOM   1114  N   GLN C  65     -30.582  13.465   5.885  1.00  0.00           N  
ATOM   1115  CA  GLN C  65     -31.338  12.287   5.496  1.00  0.00           C  
ATOM   1116  C   GLN C  65     -31.884  12.455   4.072  1.00  0.00           C  
ATOM   1117  O   GLN C  65     -31.946  11.495   3.306  1.00  0.00           O  
ATOM   1118  CB  GLN C  65     -32.465  12.006   6.483  1.00  0.00           C  
ATOM   1119  CG  GLN C  65     -33.190  10.649   6.272  1.00  0.00           C  
ATOM   1120  CD  GLN C  65     -32.326   9.457   6.508  1.00  0.00           C  
ATOM   1121  OE1 GLN C  65     -31.268   9.580   7.153  1.00  0.00           O  
ATOM   1122  NE2 GLN C  65     -32.774   8.287   6.034  1.00  0.00           N  
ATOM   1123  H   GLN C  65     -30.900  14.071   6.649  1.00  0.00           H  
ATOM   1124  HA  GLN C  65     -30.665  11.431   5.502  1.00  0.00           H  
ATOM   1125 1HB  GLN C  65     -32.058  12.012   7.494  1.00  0.00           H  
ATOM   1126 2HB  GLN C  65     -33.191  12.816   6.438  1.00  0.00           H  
ATOM   1127 1HG  GLN C  65     -34.005  10.563   6.938  1.00  0.00           H  
ATOM   1128 2HG  GLN C  65     -33.539  10.590   5.244  1.00  0.00           H  
ATOM   1129 1HE2 GLN C  65     -32.253   7.445   6.166  1.00  0.00           H  
ATOM   1130 2HE2 GLN C  65     -33.687   8.244   5.550  1.00  0.00           H  
ATOM   1131  N   ALA C  66     -32.260  13.682   3.685  1.00  0.00           N  
ATOM   1132  CA  ALA C  66     -32.781  13.918   2.338  1.00  0.00           C  
ATOM   1133  C   ALA C  66     -31.736  13.588   1.268  1.00  0.00           C  
ATOM   1134  O   ALA C  66     -32.076  13.093   0.194  1.00  0.00           O  
ATOM   1135  CB  ALA C  66     -33.217  15.359   2.182  1.00  0.00           C  
ATOM   1136  H   ALA C  66     -32.210  14.466   4.343  1.00  0.00           H  
ATOM   1137  HA  ALA C  66     -33.638  13.264   2.188  1.00  0.00           H  
ATOM   1138 1HB  ALA C  66     -33.614  15.520   1.195  1.00  0.00           H  
ATOM   1139 2HB  ALA C  66     -33.965  15.605   2.905  1.00  0.00           H  
ATOM   1140 3HB  ALA C  66     -32.356  15.988   2.337  1.00  0.00           H  
ATOM   1141  N   ILE C  67     -30.457  13.854   1.559  1.00  0.00           N  
ATOM   1142  CA  ILE C  67     -29.396  13.555   0.595  1.00  0.00           C  
ATOM   1143  C   ILE C  67     -28.927  12.092   0.648  1.00  0.00           C  
ATOM   1144  O   ILE C  67     -28.398  11.579  -0.347  1.00  0.00           O  
ATOM   1145  CB  ILE C  67     -28.206  14.518   0.737  1.00  0.00           C  
ATOM   1146  CG1 ILE C  67     -27.524  14.342   2.048  1.00  0.00           C  
ATOM   1147  CG2 ILE C  67     -28.742  15.928   0.602  1.00  0.00           C  
ATOM   1148  CD1 ILE C  67     -26.237  15.089   2.228  1.00  0.00           C  
ATOM   1149  H   ILE C  67     -30.237  14.308   2.453  1.00  0.00           H  
ATOM   1150  HA  ILE C  67     -29.805  13.723  -0.399  1.00  0.00           H  
ATOM   1151  HB  ILE C  67     -27.481  14.301  -0.025  1.00  0.00           H  
ATOM   1152 1HG1 ILE C  67     -28.214  14.659   2.779  1.00  0.00           H  
ATOM   1153 2HG1 ILE C  67     -27.302  13.302   2.203  1.00  0.00           H  
ATOM   1154 1HG2 ILE C  67     -27.943  16.649   0.682  1.00  0.00           H  
ATOM   1155 2HG2 ILE C  67     -29.222  16.020  -0.359  1.00  0.00           H  
ATOM   1156 3HG2 ILE C  67     -29.462  16.106   1.388  1.00  0.00           H  
ATOM   1157 1HD1 ILE C  67     -25.847  14.891   3.227  1.00  0.00           H  
ATOM   1158 2HD1 ILE C  67     -25.514  14.758   1.482  1.00  0.00           H  
ATOM   1159 3HD1 ILE C  67     -26.416  16.135   2.121  1.00  0.00           H  
ATOM   1160  N   GLU C  68     -29.028  11.444   1.818  1.00  0.00           N  
ATOM   1161  CA  GLU C  68     -28.632  10.042   1.947  1.00  0.00           C  
ATOM   1162  C   GLU C  68     -29.711   9.081   1.423  1.00  0.00           C  
ATOM   1163  O   GLU C  68     -29.398   8.069   0.794  1.00  0.00           O  
ATOM   1164  CB  GLU C  68     -28.335   9.700   3.416  1.00  0.00           C  
ATOM   1165  CG  GLU C  68     -27.084  10.371   4.023  1.00  0.00           C  
ATOM   1166  CD  GLU C  68     -26.930  10.077   5.512  1.00  0.00           C  
ATOM   1167  OE1 GLU C  68     -27.712   9.301   6.026  1.00  0.00           O  
ATOM   1168  OE2 GLU C  68     -26.050  10.628   6.131  1.00  0.00           O  
ATOM   1169  H   GLU C  68     -29.389  11.940   2.635  1.00  0.00           H  
ATOM   1170  HA  GLU C  68     -27.726   9.888   1.363  1.00  0.00           H  
ATOM   1171 1HB  GLU C  68     -29.191   9.999   4.025  1.00  0.00           H  
ATOM   1172 2HB  GLU C  68     -28.224   8.623   3.520  1.00  0.00           H  
ATOM   1173 1HG  GLU C  68     -26.202  10.006   3.498  1.00  0.00           H  
ATOM   1174 2HG  GLU C  68     -27.139  11.443   3.869  1.00  0.00           H  
ATOM   1175  N   ALA C  69     -30.984   9.397   1.687  1.00  0.00           N  
ATOM   1176  CA  ALA C  69     -32.108   8.563   1.281  1.00  0.00           C  
ATOM   1177  C   ALA C  69     -32.333   8.618  -0.227  1.00  0.00           C  
ATOM   1178  O   ALA C  69     -32.278   9.693  -0.836  1.00  0.00           O  
ATOM   1179  CB  ALA C  69     -33.369   9.012   2.010  1.00  0.00           C  
ATOM   1180  H   ALA C  69     -31.188  10.241   2.219  1.00  0.00           H  
ATOM   1181  HA  ALA C  69     -31.882   7.533   1.553  1.00  0.00           H  
ATOM   1182 1HB  ALA C  69     -34.209   8.376   1.732  1.00  0.00           H  
ATOM   1183 2HB  ALA C  69     -33.212   8.949   3.087  1.00  0.00           H  
ATOM   1184 3HB  ALA C  69     -33.593  10.040   1.747  1.00  0.00           H  
ATOM   1185  N   THR C  70     -32.670   7.467  -0.814  1.00  0.00           N  
ATOM   1186  CA  THR C  70     -32.952   7.380  -2.249  1.00  0.00           C  
ATOM   1187  C   THR C  70     -34.435   7.166  -2.542  1.00  0.00           C  
ATOM   1188  O   THR C  70     -34.849   7.034  -3.694  1.00  0.00           O  
ATOM   1189  CB  THR C  70     -32.114   6.266  -2.888  1.00  0.00           C  
ATOM   1190  OG1 THR C  70     -32.435   5.008  -2.275  1.00  0.00           O  
ATOM   1191  CG2 THR C  70     -30.632   6.573  -2.686  1.00  0.00           C  
ATOM   1192  H   THR C  70     -32.684   6.621  -0.260  1.00  0.00           H  
ATOM   1193  HA  THR C  70     -32.661   8.317  -2.711  1.00  0.00           H  
ATOM   1194  HB  THR C  70     -32.331   6.209  -3.954  1.00  0.00           H  
ATOM   1195  HG1 THR C  70     -33.350   4.782  -2.473  1.00  0.00           H  
ATOM   1196 1HG2 THR C  70     -30.031   5.786  -3.138  1.00  0.00           H  
ATOM   1197 2HG2 THR C  70     -30.392   7.528  -3.153  1.00  0.00           H  
ATOM   1198 3HG2 THR C  70     -30.409   6.629  -1.619  1.00  0.00           H  
ATOM   1199  N   ASP C  71     -35.229   7.114  -1.486  1.00  0.00           N  
ATOM   1200  CA  ASP C  71     -36.667   6.913  -1.590  1.00  0.00           C  
ATOM   1201  C   ASP C  71     -37.339   8.255  -1.842  1.00  0.00           C  
ATOM   1202  O   ASP C  71     -37.382   9.113  -0.963  1.00  0.00           O  
ATOM   1203  CB  ASP C  71     -37.187   6.215  -0.320  1.00  0.00           C  
ATOM   1204  CG  ASP C  71     -38.700   5.880  -0.308  1.00  0.00           C  
ATOM   1205  OD1 ASP C  71     -39.530   6.788  -0.358  1.00  0.00           O  
ATOM   1206  OD2 ASP C  71     -39.018   4.686  -0.264  1.00  0.00           O  
ATOM   1207  H   ASP C  71     -34.809   7.238  -0.578  1.00  0.00           H  
ATOM   1208  HA  ASP C  71     -36.870   6.264  -2.442  1.00  0.00           H  
ATOM   1209 1HB  ASP C  71     -36.639   5.283  -0.190  1.00  0.00           H  
ATOM   1210 2HB  ASP C  71     -36.956   6.825   0.547  1.00  0.00           H  
ATOM   1211  N   GLU C  72     -37.893   8.436  -3.036  1.00  0.00           N  
ATOM   1212  CA  GLU C  72     -38.463   9.727  -3.413  1.00  0.00           C  
ATOM   1213  C   GLU C  72     -39.508  10.244  -2.423  1.00  0.00           C  
ATOM   1214  O   GLU C  72     -39.560  11.448  -2.156  1.00  0.00           O  
ATOM   1215  CB  GLU C  72     -39.095   9.632  -4.806  1.00  0.00           C  
ATOM   1216  CG  GLU C  72     -39.666  10.942  -5.338  1.00  0.00           C  
ATOM   1217  CD  GLU C  72     -40.217  10.823  -6.749  1.00  0.00           C  
ATOM   1218  OE1 GLU C  72     -40.150   9.754  -7.309  1.00  0.00           O  
ATOM   1219  OE2 GLU C  72     -40.703  11.806  -7.259  1.00  0.00           O  
ATOM   1220  H   GLU C  72     -37.855   7.682  -3.710  1.00  0.00           H  
ATOM   1221  HA  GLU C  72     -37.651  10.454  -3.452  1.00  0.00           H  
ATOM   1222 1HB  GLU C  72     -38.351   9.276  -5.518  1.00  0.00           H  
ATOM   1223 2HB  GLU C  72     -39.905   8.902  -4.786  1.00  0.00           H  
ATOM   1224 1HG  GLU C  72     -40.465  11.271  -4.672  1.00  0.00           H  
ATOM   1225 2HG  GLU C  72     -38.883  11.701  -5.320  1.00  0.00           H  
ATOM   1226  N   ARG C  73     -40.355   9.356  -1.897  1.00  0.00           N  
ATOM   1227  CA  ARG C  73     -41.393   9.801  -0.980  1.00  0.00           C  
ATOM   1228  C   ARG C  73     -40.770  10.239   0.335  1.00  0.00           C  
ATOM   1229  O   ARG C  73     -41.152  11.275   0.893  1.00  0.00           O  
ATOM   1230  CB  ARG C  73     -42.401   8.692  -0.722  1.00  0.00           C  
ATOM   1231  CG  ARG C  73     -43.280   8.328  -1.914  1.00  0.00           C  
ATOM   1232  CD  ARG C  73     -44.269   7.268  -1.564  1.00  0.00           C  
ATOM   1233  NE  ARG C  73     -45.120   6.913  -2.693  1.00  0.00           N  
ATOM   1234  CZ  ARG C  73     -44.853   5.929  -3.578  1.00  0.00           C  
ATOM   1235  NH1 ARG C  73     -43.760   5.206  -3.455  1.00  0.00           N  
ATOM   1236  NH2 ARG C  73     -45.694   5.689  -4.570  1.00  0.00           N  
ATOM   1237  H   ARG C  73     -40.252   8.368  -2.107  1.00  0.00           H  
ATOM   1238  HA  ARG C  73     -41.910  10.651  -1.424  1.00  0.00           H  
ATOM   1239 1HB  ARG C  73     -41.870   7.789  -0.418  1.00  0.00           H  
ATOM   1240 2HB  ARG C  73     -43.054   8.980   0.100  1.00  0.00           H  
ATOM   1241 1HG  ARG C  73     -43.823   9.212  -2.248  1.00  0.00           H  
ATOM   1242 2HG  ARG C  73     -42.649   7.960  -2.725  1.00  0.00           H  
ATOM   1243 1HD  ARG C  73     -43.737   6.372  -1.242  1.00  0.00           H  
ATOM   1244 2HD  ARG C  73     -44.906   7.620  -0.755  1.00  0.00           H  
ATOM   1245  HE  ARG C  73     -45.971   7.444  -2.824  1.00  0.00           H  
ATOM   1246 1HH1 ARG C  73     -43.113   5.388  -2.696  1.00  0.00           H  
ATOM   1247 2HH1 ARG C  73     -43.565   4.470  -4.118  1.00  0.00           H  
ATOM   1248 1HH2 ARG C  73     -46.534   6.243  -4.666  1.00  0.00           H  
ATOM   1249 2HH2 ARG C  73     -45.496   4.953  -5.232  1.00  0.00           H  
ATOM   1250  N   GLU C  74     -39.769   9.482   0.805  1.00  0.00           N  
ATOM   1251  CA  GLU C  74     -39.097   9.849   2.047  1.00  0.00           C  
ATOM   1252  C   GLU C  74     -38.431  11.211   1.896  1.00  0.00           C  
ATOM   1253  O   GLU C  74     -38.576  12.077   2.760  1.00  0.00           O  
ATOM   1254  CB  GLU C  74     -38.021   8.824   2.433  1.00  0.00           C  
ATOM   1255  CG  GLU C  74     -37.324   9.118   3.747  1.00  0.00           C  
ATOM   1256  CD  GLU C  74     -36.194   8.159   4.099  1.00  0.00           C  
ATOM   1257  OE1 GLU C  74     -35.962   7.223   3.375  1.00  0.00           O  
ATOM   1258  OE2 GLU C  74     -35.561   8.379   5.104  1.00  0.00           O  
ATOM   1259  H   GLU C  74     -39.501   8.624   0.295  1.00  0.00           H  
ATOM   1260  HA  GLU C  74     -39.838   9.913   2.843  1.00  0.00           H  
ATOM   1261 1HB  GLU C  74     -38.459   7.827   2.478  1.00  0.00           H  
ATOM   1262 2HB  GLU C  74     -37.255   8.815   1.663  1.00  0.00           H  
ATOM   1263 1HG  GLU C  74     -36.921  10.105   3.661  1.00  0.00           H  
ATOM   1264 2HG  GLU C  74     -38.059   9.124   4.551  1.00  0.00           H  
ATOM   1265  N   VAL C  75     -37.748  11.419   0.770  1.00  0.00           N  
ATOM   1266  CA  VAL C  75     -37.007  12.648   0.545  1.00  0.00           C  
ATOM   1267  C   VAL C  75     -37.942  13.850   0.477  1.00  0.00           C  
ATOM   1268  O   VAL C  75     -37.638  14.896   1.065  1.00  0.00           O  
ATOM   1269  CB  VAL C  75     -36.141  12.545  -0.717  1.00  0.00           C  
ATOM   1270  CG1 VAL C  75     -35.518  13.893  -1.021  1.00  0.00           C  
ATOM   1271  CG2 VAL C  75     -35.048  11.485  -0.503  1.00  0.00           C  
ATOM   1272  H   VAL C  75     -37.706  10.662   0.080  1.00  0.00           H  
ATOM   1273  HA  VAL C  75     -36.331  12.793   1.379  1.00  0.00           H  
ATOM   1274  HB  VAL C  75     -36.772  12.261  -1.564  1.00  0.00           H  
ATOM   1275 1HG1 VAL C  75     -34.910  13.819  -1.924  1.00  0.00           H  
ATOM   1276 2HG1 VAL C  75     -36.299  14.617  -1.174  1.00  0.00           H  
ATOM   1277 3HG1 VAL C  75     -34.893  14.195  -0.193  1.00  0.00           H  
ATOM   1278 1HG2 VAL C  75     -34.434  11.402  -1.399  1.00  0.00           H  
ATOM   1279 2HG2 VAL C  75     -34.416  11.775   0.332  1.00  0.00           H  
ATOM   1280 3HG2 VAL C  75     -35.501  10.523  -0.290  1.00  0.00           H  
ATOM   1281  N   GLU C  76     -39.086  13.720  -0.215  1.00  0.00           N  
ATOM   1282  CA  GLU C  76     -40.013  14.844  -0.262  1.00  0.00           C  
ATOM   1283  C   GLU C  76     -40.594  15.158   1.119  1.00  0.00           C  
ATOM   1284  O   GLU C  76     -40.737  16.335   1.464  1.00  0.00           O  
ATOM   1285  CB  GLU C  76     -41.164  14.582  -1.244  1.00  0.00           C  
ATOM   1286  CG  GLU C  76     -40.788  14.612  -2.736  1.00  0.00           C  
ATOM   1287  CD  GLU C  76     -40.320  15.973  -3.201  1.00  0.00           C  
ATOM   1288  OE1 GLU C  76     -40.902  16.955  -2.811  1.00  0.00           O  
ATOM   1289  OE2 GLU C  76     -39.373  16.030  -3.960  1.00  0.00           O  
ATOM   1290  H   GLU C  76     -39.301  12.850  -0.716  1.00  0.00           H  
ATOM   1291  HA  GLU C  76     -39.468  15.720  -0.602  1.00  0.00           H  
ATOM   1292 1HB  GLU C  76     -41.582  13.593  -1.036  1.00  0.00           H  
ATOM   1293 2HB  GLU C  76     -41.955  15.311  -1.079  1.00  0.00           H  
ATOM   1294 1HG  GLU C  76     -39.988  13.890  -2.907  1.00  0.00           H  
ATOM   1295 2HG  GLU C  76     -41.649  14.300  -3.326  1.00  0.00           H  
ATOM   1296  N   LYS C  77     -40.880  14.130   1.936  1.00  0.00           N  
ATOM   1297  CA  LYS C  77     -41.414  14.376   3.277  1.00  0.00           C  
ATOM   1298  C   LYS C  77     -40.396  15.104   4.155  1.00  0.00           C  
ATOM   1299  O   LYS C  77     -40.765  15.970   4.955  1.00  0.00           O  
ATOM   1300  CB  LYS C  77     -41.858  13.071   3.937  1.00  0.00           C  
ATOM   1301  CG  LYS C  77     -43.125  12.465   3.329  1.00  0.00           C  
ATOM   1302  CD  LYS C  77     -43.504  11.155   4.005  1.00  0.00           C  
ATOM   1303  CE  LYS C  77     -44.758  10.556   3.380  1.00  0.00           C  
ATOM   1304  NZ  LYS C  77     -45.140   9.267   4.023  1.00  0.00           N  
ATOM   1305  H   LYS C  77     -40.760  13.164   1.609  1.00  0.00           H  
ATOM   1306  HA  LYS C  77     -42.288  15.017   3.181  1.00  0.00           H  
ATOM   1307 1HB  LYS C  77     -41.058  12.332   3.839  1.00  0.00           H  
ATOM   1308 2HB  LYS C  77     -42.027  13.235   4.999  1.00  0.00           H  
ATOM   1309 1HG  LYS C  77     -43.947  13.170   3.439  1.00  0.00           H  
ATOM   1310 2HG  LYS C  77     -42.967  12.288   2.269  1.00  0.00           H  
ATOM   1311 1HD  LYS C  77     -42.681  10.446   3.895  1.00  0.00           H  
ATOM   1312 2HD  LYS C  77     -43.678  11.325   5.066  1.00  0.00           H  
ATOM   1313 1HE  LYS C  77     -45.581  11.261   3.485  1.00  0.00           H  
ATOM   1314 2HE  LYS C  77     -44.575  10.380   2.318  1.00  0.00           H  
ATOM   1315 1HZ  LYS C  77     -45.972   8.902   3.582  1.00  0.00           H  
ATOM   1316 2HZ  LYS C  77     -44.385   8.603   3.921  1.00  0.00           H  
ATOM   1317 3HZ  LYS C  77     -45.321   9.421   5.004  1.00  0.00           H  
ATOM   1318  N   ILE C  78     -39.118  14.762   3.995  1.00  0.00           N  
ATOM   1319  CA  ILE C  78     -38.041  15.384   4.754  1.00  0.00           C  
ATOM   1320  C   ILE C  78     -37.875  16.858   4.371  1.00  0.00           C  
ATOM   1321  O   ILE C  78     -37.819  17.737   5.245  1.00  0.00           O  
ATOM   1322  CB  ILE C  78     -36.736  14.634   4.487  1.00  0.00           C  
ATOM   1323  CG1 ILE C  78     -36.779  13.276   5.036  1.00  0.00           C  
ATOM   1324  CG2 ILE C  78     -35.632  15.296   5.098  1.00  0.00           C  
ATOM   1325  CD1 ILE C  78     -35.654  12.441   4.522  1.00  0.00           C  
ATOM   1326  H   ILE C  78     -38.893  14.005   3.340  1.00  0.00           H  
ATOM   1327  HA  ILE C  78     -38.281  15.322   5.814  1.00  0.00           H  
ATOM   1328  HB  ILE C  78     -36.573  14.564   3.412  1.00  0.00           H  
ATOM   1329 1HG1 ILE C  78     -36.689  13.343   6.105  1.00  0.00           H  
ATOM   1330 2HG1 ILE C  78     -37.720  12.809   4.808  1.00  0.00           H  
ATOM   1331 1HG2 ILE C  78     -34.753  14.719   4.882  1.00  0.00           H  
ATOM   1332 2HG2 ILE C  78     -35.526  16.305   4.706  1.00  0.00           H  
ATOM   1333 3HG2 ILE C  78     -35.782  15.328   6.152  1.00  0.00           H  
ATOM   1334 1HD1 ILE C  78     -35.699  11.465   4.965  1.00  0.00           H  
ATOM   1335 2HD1 ILE C  78     -35.724  12.349   3.455  1.00  0.00           H  
ATOM   1336 3HD1 ILE C  78     -34.732  12.911   4.777  1.00  0.00           H  
ATOM   1337  N   LYS C  79     -37.839  17.135   3.055  1.00  0.00           N  
ATOM   1338  CA  LYS C  79     -37.719  18.511   2.581  1.00  0.00           C  
ATOM   1339  C   LYS C  79     -38.919  19.345   3.022  1.00  0.00           C  
ATOM   1340  O   LYS C  79     -38.754  20.500   3.445  1.00  0.00           O  
ATOM   1341  CB  LYS C  79     -37.625  18.578   1.049  1.00  0.00           C  
ATOM   1342  CG  LYS C  79     -36.320  18.097   0.406  1.00  0.00           C  
ATOM   1343  CD  LYS C  79     -36.309  18.460  -1.105  1.00  0.00           C  
ATOM   1344  CE  LYS C  79     -37.356  17.654  -1.870  1.00  0.00           C  
ATOM   1345  NZ  LYS C  79     -37.285  17.834  -3.365  1.00  0.00           N  
ATOM   1346  H   LYS C  79     -37.884  16.367   2.376  1.00  0.00           H  
ATOM   1347  HA  LYS C  79     -36.821  18.950   3.014  1.00  0.00           H  
ATOM   1348 1HB  LYS C  79     -38.429  17.965   0.625  1.00  0.00           H  
ATOM   1349 2HB  LYS C  79     -37.798  19.601   0.723  1.00  0.00           H  
ATOM   1350 1HG  LYS C  79     -35.467  18.567   0.896  1.00  0.00           H  
ATOM   1351 2HG  LYS C  79     -36.232  17.014   0.517  1.00  0.00           H  
ATOM   1352 1HD  LYS C  79     -36.526  19.521  -1.223  1.00  0.00           H  
ATOM   1353 2HD  LYS C  79     -35.344  18.263  -1.549  1.00  0.00           H  
ATOM   1354 1HE  LYS C  79     -37.227  16.607  -1.645  1.00  0.00           H  
ATOM   1355 2HE  LYS C  79     -38.346  17.962  -1.532  1.00  0.00           H  
ATOM   1356 1HZ  LYS C  79     -38.032  17.248  -3.761  1.00  0.00           H  
ATOM   1357 2HZ  LYS C  79     -37.434  18.791  -3.615  1.00  0.00           H  
ATOM   1358 3HZ  LYS C  79     -36.374  17.515  -3.747  1.00  0.00           H  
ATOM   1359  N   LYS C  80     -40.119  18.743   2.966  1.00  0.00           N  
ATOM   1360  CA  LYS C  80     -41.339  19.434   3.339  1.00  0.00           C  
ATOM   1361  C   LYS C  80     -41.363  19.699   4.831  1.00  0.00           C  
ATOM   1362  O   LYS C  80     -41.748  20.789   5.253  1.00  0.00           O  
ATOM   1363  CB  LYS C  80     -42.567  18.620   2.926  1.00  0.00           C  
ATOM   1364  CG  LYS C  80     -43.926  19.288   3.204  1.00  0.00           C  
ATOM   1365  CD  LYS C  80     -44.083  20.622   2.455  1.00  0.00           C  
ATOM   1366  CE  LYS C  80     -44.148  20.431   0.940  1.00  0.00           C  
ATOM   1367  NZ  LYS C  80     -44.429  21.729   0.229  1.00  0.00           N  
ATOM   1368  H   LYS C  80     -40.197  17.789   2.602  1.00  0.00           H  
ATOM   1369  HA  LYS C  80     -41.367  20.392   2.820  1.00  0.00           H  
ATOM   1370 1HB  LYS C  80     -42.509  18.397   1.860  1.00  0.00           H  
ATOM   1371 2HB  LYS C  80     -42.551  17.664   3.453  1.00  0.00           H  
ATOM   1372 1HG  LYS C  80     -44.726  18.614   2.905  1.00  0.00           H  
ATOM   1373 2HG  LYS C  80     -44.017  19.475   4.278  1.00  0.00           H  
ATOM   1374 1HD  LYS C  80     -44.991  21.125   2.790  1.00  0.00           H  
ATOM   1375 2HD  LYS C  80     -43.235  21.267   2.680  1.00  0.00           H  
ATOM   1376 1HE  LYS C  80     -43.191  20.040   0.593  1.00  0.00           H  
ATOM   1377 2HE  LYS C  80     -44.932  19.716   0.697  1.00  0.00           H  
ATOM   1378 1HZ  LYS C  80     -44.454  21.581  -0.764  1.00  0.00           H  
ATOM   1379 2HZ  LYS C  80     -45.311  22.101   0.536  1.00  0.00           H  
ATOM   1380 3HZ  LYS C  80     -43.683  22.413   0.455  1.00  0.00           H  
ATOM   1381  N   ALA C  81     -40.900  18.753   5.650  1.00  0.00           N  
ATOM   1382  CA  ALA C  81     -40.892  19.027   7.072  1.00  0.00           C  
ATOM   1383  C   ALA C  81     -40.025  20.236   7.368  1.00  0.00           C  
ATOM   1384  O   ALA C  81     -40.396  21.086   8.182  1.00  0.00           O  
ATOM   1385  CB  ALA C  81     -40.365  17.847   7.834  1.00  0.00           C  
ATOM   1386  H   ALA C  81     -40.605  17.839   5.298  1.00  0.00           H  
ATOM   1387  HA  ALA C  81     -41.914  19.244   7.387  1.00  0.00           H  
ATOM   1388 1HB  ALA C  81     -40.387  18.104   8.875  1.00  0.00           H  
ATOM   1389 2HB  ALA C  81     -40.991  16.977   7.643  1.00  0.00           H  
ATOM   1390 3HB  ALA C  81     -39.343  17.634   7.520  1.00  0.00           H  
ATOM   1391  N   ALA C  82     -38.879  20.348   6.684  1.00  0.00           N  
ATOM   1392  CA  ALA C  82     -38.046  21.510   6.933  1.00  0.00           C  
ATOM   1393  C   ALA C  82     -38.799  22.769   6.489  1.00  0.00           C  
ATOM   1394  O   ALA C  82     -38.810  23.774   7.202  1.00  0.00           O  
ATOM   1395  CB  ALA C  82     -36.708  21.370   6.229  1.00  0.00           C  
ATOM   1396  H   ALA C  82     -38.590  19.614   6.026  1.00  0.00           H  
ATOM   1397  HA  ALA C  82     -37.868  21.578   8.003  1.00  0.00           H  
ATOM   1398 1HB  ALA C  82     -36.090  22.216   6.452  1.00  0.00           H  
ATOM   1399 2HB  ALA C  82     -36.211  20.466   6.577  1.00  0.00           H  
ATOM   1400 3HB  ALA C  82     -36.870  21.301   5.152  1.00  0.00           H  
ATOM   1401  N   GLU C  83     -39.528  22.686   5.365  1.00  0.00           N  
ATOM   1402  CA  GLU C  83     -40.281  23.846   4.898  1.00  0.00           C  
ATOM   1403  C   GLU C  83     -41.281  24.302   5.939  1.00  0.00           C  
ATOM   1404  O   GLU C  83     -41.396  25.504   6.179  1.00  0.00           O  
ATOM   1405  CB  GLU C  83     -41.048  23.573   3.599  1.00  0.00           C  
ATOM   1406  CG  GLU C  83     -41.814  24.798   3.087  1.00  0.00           C  
ATOM   1407  CD  GLU C  83     -42.576  24.590   1.787  1.00  0.00           C  
ATOM   1408  OE1 GLU C  83     -42.426  23.561   1.155  1.00  0.00           O  
ATOM   1409  OE2 GLU C  83     -43.324  25.481   1.425  1.00  0.00           O  
ATOM   1410  H   GLU C  83     -39.508  21.827   4.809  1.00  0.00           H  
ATOM   1411  HA  GLU C  83     -39.579  24.661   4.724  1.00  0.00           H  
ATOM   1412 1HB  GLU C  83     -40.380  23.212   2.827  1.00  0.00           H  
ATOM   1413 2HB  GLU C  83     -41.779  22.799   3.779  1.00  0.00           H  
ATOM   1414 1HG  GLU C  83     -42.528  25.073   3.858  1.00  0.00           H  
ATOM   1415 2HG  GLU C  83     -41.116  25.626   2.968  1.00  0.00           H  
ATOM   1416  N   GLU C  84     -41.976  23.357   6.584  1.00  0.00           N  
ATOM   1417  CA  GLU C  84     -42.969  23.710   7.600  1.00  0.00           C  
ATOM   1418  C   GLU C  84     -42.317  24.395   8.796  1.00  0.00           C  
ATOM   1419  O   GLU C  84     -42.871  25.342   9.366  1.00  0.00           O  
ATOM   1420  CB  GLU C  84     -43.733  22.483   8.111  1.00  0.00           C  
ATOM   1421  CG  GLU C  84     -44.708  21.833   7.123  1.00  0.00           C  
ATOM   1422  CD  GLU C  84     -45.446  20.653   7.750  1.00  0.00           C  
ATOM   1423  OE1 GLU C  84     -45.039  20.227   8.814  1.00  0.00           O  
ATOM   1424  OE2 GLU C  84     -46.415  20.199   7.191  1.00  0.00           O  
ATOM   1425  H   GLU C  84     -41.821  22.377   6.321  1.00  0.00           H  
ATOM   1426  HA  GLU C  84     -43.682  24.400   7.155  1.00  0.00           H  
ATOM   1427 1HB  GLU C  84     -43.011  21.717   8.403  1.00  0.00           H  
ATOM   1428 2HB  GLU C  84     -44.293  22.754   9.004  1.00  0.00           H  
ATOM   1429 1HG  GLU C  84     -45.431  22.576   6.791  1.00  0.00           H  
ATOM   1430 2HG  GLU C  84     -44.146  21.491   6.250  1.00  0.00           H  
ATOM   1431  N   LEU C  85     -41.112  23.950   9.159  1.00  0.00           N  
ATOM   1432  CA  LEU C  85     -40.412  24.538  10.293  1.00  0.00           C  
ATOM   1433  C   LEU C  85     -40.066  26.002   9.991  1.00  0.00           C  
ATOM   1434  O   LEU C  85     -40.021  26.836  10.898  1.00  0.00           O  
ATOM   1435  CB  LEU C  85     -39.184  23.687  10.646  1.00  0.00           C  
ATOM   1436  CG  LEU C  85     -39.558  22.284  11.202  1.00  0.00           C  
ATOM   1437  CD1 LEU C  85     -38.287  21.426  11.400  1.00  0.00           C  
ATOM   1438  CD2 LEU C  85     -40.364  22.475  12.485  1.00  0.00           C  
ATOM   1439  H   LEU C  85     -40.704  23.148   8.661  1.00  0.00           H  
ATOM   1440  HA  LEU C  85     -41.082  24.524  11.150  1.00  0.00           H  
ATOM   1441 1HB  LEU C  85     -38.589  23.543   9.748  1.00  0.00           H  
ATOM   1442 2HB  LEU C  85     -38.584  24.211  11.388  1.00  0.00           H  
ATOM   1443  HG  LEU C  85     -40.182  21.768  10.483  1.00  0.00           H  
ATOM   1444 1HD1 LEU C  85     -38.565  20.439  11.773  1.00  0.00           H  
ATOM   1445 2HD1 LEU C  85     -37.775  21.318  10.448  1.00  0.00           H  
ATOM   1446 3HD1 LEU C  85     -37.628  21.903  12.105  1.00  0.00           H  
ATOM   1447 1HD2 LEU C  85     -40.662  21.505  12.873  1.00  0.00           H  
ATOM   1448 2HD2 LEU C  85     -39.769  23.004  13.221  1.00  0.00           H  
ATOM   1449 3HD2 LEU C  85     -41.256  23.059  12.265  1.00  0.00           H  
ATOM   1450  N   SER C  86     -39.845  26.313   8.710  1.00  0.00           N  
ATOM   1451  CA  SER C  86     -39.607  27.688   8.287  1.00  0.00           C  
ATOM   1452  C   SER C  86     -40.924  28.472   8.213  1.00  0.00           C  
ATOM   1453  O   SER C  86     -41.071  29.526   8.825  1.00  0.00           O  
ATOM   1454  CB  SER C  86     -38.947  27.730   6.914  1.00  0.00           C  
ATOM   1455  OG  SER C  86     -38.729  29.045   6.483  1.00  0.00           O  
ATOM   1456  H   SER C  86     -39.836  25.552   8.022  1.00  0.00           H  
ATOM   1457  HA  SER C  86     -38.954  28.167   9.016  1.00  0.00           H  
ATOM   1458 1HB  SER C  86     -38.021  27.222   6.951  1.00  0.00           H  
ATOM   1459 2HB  SER C  86     -39.565  27.210   6.193  1.00  0.00           H  
ATOM   1460  HG  SER C  86     -38.141  28.975   5.728  1.00  0.00           H  
ATOM   1461  N   LYS C  87     -41.905  27.938   7.487  1.00  0.00           N  
ATOM   1462  CA  LYS C  87     -43.154  28.648   7.220  1.00  0.00           C  
ATOM   1463  C   LYS C  87     -43.962  28.980   8.467  1.00  0.00           C  
ATOM   1464  O   LYS C  87     -44.618  30.020   8.520  1.00  0.00           O  
ATOM   1465  CB  LYS C  87     -44.021  27.851   6.236  1.00  0.00           C  
ATOM   1466  CG  LYS C  87     -43.462  27.782   4.794  1.00  0.00           C  
ATOM   1467  CD  LYS C  87     -43.588  29.122   4.087  1.00  0.00           C  
ATOM   1468  CE  LYS C  87     -42.928  29.125   2.694  1.00  0.00           C  
ATOM   1469  NZ  LYS C  87     -43.603  28.208   1.709  1.00  0.00           N  
ATOM   1470  H   LYS C  87     -41.753  27.029   7.058  1.00  0.00           H  
ATOM   1471  HA  LYS C  87     -42.897  29.592   6.742  1.00  0.00           H  
ATOM   1472 1HB  LYS C  87     -44.115  26.826   6.599  1.00  0.00           H  
ATOM   1473 2HB  LYS C  87     -45.021  28.279   6.201  1.00  0.00           H  
ATOM   1474 1HG  LYS C  87     -42.408  27.500   4.832  1.00  0.00           H  
ATOM   1475 2HG  LYS C  87     -44.000  27.023   4.224  1.00  0.00           H  
ATOM   1476 1HD  LYS C  87     -44.643  29.370   3.974  1.00  0.00           H  
ATOM   1477 2HD  LYS C  87     -43.116  29.891   4.699  1.00  0.00           H  
ATOM   1478 1HE  LYS C  87     -42.971  30.141   2.306  1.00  0.00           H  
ATOM   1479 2HE  LYS C  87     -41.883  28.827   2.791  1.00  0.00           H  
ATOM   1480 1HZ  LYS C  87     -43.132  28.274   0.821  1.00  0.00           H  
ATOM   1481 2HZ  LYS C  87     -43.566  27.221   2.000  1.00  0.00           H  
ATOM   1482 3HZ  LYS C  87     -44.564  28.477   1.594  1.00  0.00           H  
ATOM   1483  N   ASN C  88     -43.899  28.125   9.481  1.00  0.00           N  
ATOM   1484  CA  ASN C  88     -44.668  28.347  10.691  1.00  0.00           C  
ATOM   1485  C   ASN C  88     -43.882  29.017  11.831  1.00  0.00           C  
ATOM   1486  O   ASN C  88     -44.378  29.067  12.960  1.00  0.00           O  
ATOM   1487  CB  ASN C  88     -45.247  27.027  11.164  1.00  0.00           C  
ATOM   1488  CG  ASN C  88     -46.301  26.486  10.220  1.00  0.00           C  
ATOM   1489  OD1 ASN C  88     -47.128  27.235   9.682  1.00  0.00           O  
ATOM   1490  ND2 ASN C  88     -46.278  25.194  10.006  1.00  0.00           N  
ATOM   1491  H   ASN C  88     -43.353  27.263   9.395  1.00  0.00           H  
ATOM   1492  HA  ASN C  88     -45.494  29.013  10.447  1.00  0.00           H  
ATOM   1493 1HB  ASN C  88     -44.442  26.294  11.252  1.00  0.00           H  
ATOM   1494 2HB  ASN C  88     -45.685  27.154  12.152  1.00  0.00           H  
ATOM   1495 1HD2 ASN C  88     -46.947  24.772   9.392  1.00  0.00           H  
ATOM   1496 2HD2 ASN C  88     -45.587  24.628  10.457  1.00  0.00           H  
ATOM   1497  N   SER C  89     -42.670  29.531  11.564  1.00  0.00           N  
ATOM   1498  CA  SER C  89     -41.896  30.165  12.636  1.00  0.00           C  
ATOM   1499  C   SER C  89     -41.779  31.681  12.539  1.00  0.00           C  
ATOM   1500  O   SER C  89     -42.251  32.327  11.589  1.00  0.00           O  
ATOM   1501  CB  SER C  89     -40.493  29.589  12.713  1.00  0.00           C  
ATOM   1502  OG  SER C  89     -39.749  30.178  13.785  1.00  0.00           O  
ATOM   1503  H   SER C  89     -42.279  29.480  10.617  1.00  0.00           H  
ATOM   1504  HA  SER C  89     -42.391  29.939  13.580  1.00  0.00           H  
ATOM   1505 1HB  SER C  89     -40.561  28.512  12.867  1.00  0.00           H  
ATOM   1506 2HB  SER C  89     -39.972  29.746  11.763  1.00  0.00           H  
ATOM   1507  HG  SER C  89     -39.039  29.543  13.975  1.00  0.00           H  
ATOM   1508  N   THR C  90     -41.119  32.227  13.559  1.00  0.00           N  
ATOM   1509  CA  THR C  90     -40.843  33.655  13.702  1.00  0.00           C  
ATOM   1510  C   THR C  90     -39.337  33.944  13.682  1.00  0.00           C  
ATOM   1511  O   THR C  90     -38.907  35.098  13.705  1.00  0.00           O  
ATOM   1512  CB  THR C  90     -41.468  34.195  15.001  1.00  0.00           C  
ATOM   1513  OG1 THR C  90     -40.905  33.510  16.127  1.00  0.00           O  
ATOM   1514  CG2 THR C  90     -42.975  33.974  14.983  1.00  0.00           C  
ATOM   1515  H   THR C  90     -40.786  31.586  14.273  1.00  0.00           H  
ATOM   1516  HA  THR C  90     -41.297  34.182  12.865  1.00  0.00           H  
ATOM   1517  HB  THR C  90     -41.257  35.260  15.089  1.00  0.00           H  
ATOM   1518  HG1 THR C  90     -39.951  33.635  16.128  1.00  0.00           H  
ATOM   1519 1HG2 THR C  90     -43.410  34.360  15.904  1.00  0.00           H  
ATOM   1520 2HG2 THR C  90     -43.408  34.496  14.129  1.00  0.00           H  
ATOM   1521 3HG2 THR C  90     -43.189  32.909  14.902  1.00  0.00           H  
ATOM   1522  N   ASP C  91     -38.541  32.879  13.666  1.00  0.00           N  
ATOM   1523  CA  ASP C  91     -37.084  32.982  13.707  1.00  0.00           C  
ATOM   1524  C   ASP C  91     -36.472  33.109  12.318  1.00  0.00           C  
ATOM   1525  O   ASP C  91     -36.373  32.125  11.583  1.00  0.00           O  
ATOM   1526  CB  ASP C  91     -36.494  31.775  14.448  1.00  0.00           C  
ATOM   1527  CG  ASP C  91     -34.960  31.787  14.599  1.00  0.00           C  
ATOM   1528  OD1 ASP C  91     -34.255  32.370  13.765  1.00  0.00           O  
ATOM   1529  OD2 ASP C  91     -34.494  31.189  15.550  1.00  0.00           O  
ATOM   1530  H   ASP C  91     -38.977  31.964  13.629  1.00  0.00           H  
ATOM   1531  HA  ASP C  91     -36.825  33.880  14.268  1.00  0.00           H  
ATOM   1532 1HB  ASP C  91     -36.935  31.724  15.445  1.00  0.00           H  
ATOM   1533 2HB  ASP C  91     -36.785  30.865  13.930  1.00  0.00           H  
ATOM   1534  N   GLU C  92     -36.045  34.319  11.971  1.00  0.00           N  
ATOM   1535  CA  GLU C  92     -35.528  34.594  10.637  1.00  0.00           C  
ATOM   1536  C   GLU C  92     -34.229  33.851  10.313  1.00  0.00           C  
ATOM   1537  O   GLU C  92     -33.929  33.628   9.135  1.00  0.00           O  
ATOM   1538  CB  GLU C  92     -35.309  36.095  10.439  1.00  0.00           C  
ATOM   1539  CG  GLU C  92     -36.587  36.923  10.385  1.00  0.00           C  
ATOM   1540  CD  GLU C  92     -36.325  38.392  10.121  1.00  0.00           C  
ATOM   1541  OE1 GLU C  92     -35.177  38.757   9.996  1.00  0.00           O  
ATOM   1542  OE2 GLU C  92     -37.270  39.142  10.040  1.00  0.00           O  
ATOM   1543  H   GLU C  92     -36.134  35.073  12.641  1.00  0.00           H  
ATOM   1544  HA  GLU C  92     -36.279  34.271   9.921  1.00  0.00           H  
ATOM   1545 1HB  GLU C  92     -34.696  36.478  11.255  1.00  0.00           H  
ATOM   1546 2HB  GLU C  92     -34.762  36.260   9.517  1.00  0.00           H  
ATOM   1547 1HG  GLU C  92     -37.228  36.529   9.596  1.00  0.00           H  
ATOM   1548 2HG  GLU C  92     -37.117  36.813  11.333  1.00  0.00           H  
ATOM   1549  N   ASP C  93     -33.421  33.519  11.329  1.00  0.00           N  
ATOM   1550  CA  ASP C  93     -32.164  32.842  11.035  1.00  0.00           C  
ATOM   1551  C   ASP C  93     -32.482  31.403  10.719  1.00  0.00           C  
ATOM   1552  O   ASP C  93     -31.896  30.817   9.807  1.00  0.00           O  
ATOM   1553  CB  ASP C  93     -31.158  32.944  12.184  1.00  0.00           C  
ATOM   1554  CG  ASP C  93     -30.538  34.366  12.360  1.00  0.00           C  
ATOM   1555  OD1 ASP C  93     -30.598  35.175  11.438  1.00  0.00           O  
ATOM   1556  OD2 ASP C  93     -29.978  34.610  13.400  1.00  0.00           O  
ATOM   1557  H   ASP C  93     -33.733  33.624  12.301  1.00  0.00           H  
ATOM   1558  HA  ASP C  93     -31.716  33.294  10.152  1.00  0.00           H  
ATOM   1559 1HB  ASP C  93     -31.666  32.667  13.115  1.00  0.00           H  
ATOM   1560 2HB  ASP C  93     -30.356  32.224  12.027  1.00  0.00           H  
ATOM   1561  N   LEU C  94     -33.475  30.866  11.420  1.00  0.00           N  
ATOM   1562  CA  LEU C  94     -33.900  29.502  11.165  1.00  0.00           C  
ATOM   1563  C   LEU C  94     -34.443  29.395   9.752  1.00  0.00           C  
ATOM   1564  O   LEU C  94     -34.116  28.452   9.028  1.00  0.00           O  
ATOM   1565  CB  LEU C  94     -35.017  29.073  12.111  1.00  0.00           C  
ATOM   1566  CG  LEU C  94     -35.542  27.686  11.862  1.00  0.00           C  
ATOM   1567  CD1 LEU C  94     -34.426  26.655  12.106  1.00  0.00           C  
ATOM   1568  CD2 LEU C  94     -36.779  27.456  12.705  1.00  0.00           C  
ATOM   1569  H   LEU C  94     -33.910  31.423  12.169  1.00  0.00           H  
ATOM   1570  HA  LEU C  94     -33.043  28.837  11.275  1.00  0.00           H  
ATOM   1571 1HB  LEU C  94     -34.650  29.128  13.135  1.00  0.00           H  
ATOM   1572 2HB  LEU C  94     -35.847  29.757  12.001  1.00  0.00           H  
ATOM   1573  HG  LEU C  94     -35.821  27.618  10.827  1.00  0.00           H  
ATOM   1574 1HD1 LEU C  94     -34.798  25.670  11.885  1.00  0.00           H  
ATOM   1575 2HD1 LEU C  94     -33.576  26.872  11.455  1.00  0.00           H  
ATOM   1576 3HD1 LEU C  94     -34.107  26.701  13.148  1.00  0.00           H  
ATOM   1577 1HD2 LEU C  94     -37.184  26.484  12.479  1.00  0.00           H  
ATOM   1578 2HD2 LEU C  94     -36.526  27.523  13.764  1.00  0.00           H  
ATOM   1579 3HD2 LEU C  94     -37.525  28.212  12.456  1.00  0.00           H  
ATOM   1580  N   LYS C  95     -35.269  30.372   9.353  1.00  0.00           N  
ATOM   1581  CA  LYS C  95     -35.880  30.349   8.030  1.00  0.00           C  
ATOM   1582  C   LYS C  95     -34.813  30.356   6.938  1.00  0.00           C  
ATOM   1583  O   LYS C  95     -34.898  29.591   5.967  1.00  0.00           O  
ATOM   1584  CB  LYS C  95     -36.793  31.568   7.861  1.00  0.00           C  
ATOM   1585  CG  LYS C  95     -38.041  31.521   8.719  1.00  0.00           C  
ATOM   1586  CD  LYS C  95     -38.922  32.762   8.587  1.00  0.00           C  
ATOM   1587  CE  LYS C  95     -40.066  32.633   9.557  1.00  0.00           C  
ATOM   1588  NZ  LYS C  95     -41.027  33.745   9.535  1.00  0.00           N  
ATOM   1589  H   LYS C  95     -35.506  31.119  10.015  1.00  0.00           H  
ATOM   1590  HA  LYS C  95     -36.468  29.437   7.935  1.00  0.00           H  
ATOM   1591 1HB  LYS C  95     -36.240  32.472   8.112  1.00  0.00           H  
ATOM   1592 2HB  LYS C  95     -37.102  31.647   6.820  1.00  0.00           H  
ATOM   1593 1HG  LYS C  95     -38.637  30.665   8.434  1.00  0.00           H  
ATOM   1594 2HG  LYS C  95     -37.764  31.394   9.754  1.00  0.00           H  
ATOM   1595 1HD  LYS C  95     -38.352  33.657   8.818  1.00  0.00           H  
ATOM   1596 2HD  LYS C  95     -39.313  32.836   7.575  1.00  0.00           H  
ATOM   1597 1HE  LYS C  95     -40.596  31.744   9.332  1.00  0.00           H  
ATOM   1598 2HE  LYS C  95     -39.650  32.551  10.564  1.00  0.00           H  
ATOM   1599 1HZ  LYS C  95     -41.742  33.482  10.243  1.00  0.00           H  
ATOM   1600 2HZ  LYS C  95     -40.580  34.611   9.779  1.00  0.00           H  
ATOM   1601 3HZ  LYS C  95     -41.451  33.818   8.626  1.00  0.00           H  
ATOM   1602  N   LYS C  96     -33.769  31.172   7.125  1.00  0.00           N  
ATOM   1603  CA  LYS C  96     -32.693  31.232   6.148  1.00  0.00           C  
ATOM   1604  C   LYS C  96     -31.885  29.929   6.119  1.00  0.00           C  
ATOM   1605  O   LYS C  96     -31.498  29.466   5.039  1.00  0.00           O  
ATOM   1606  CB  LYS C  96     -31.794  32.430   6.425  1.00  0.00           C  
ATOM   1607  CG  LYS C  96     -32.446  33.795   6.121  1.00  0.00           C  
ATOM   1608  CD  LYS C  96     -31.482  34.960   6.373  1.00  0.00           C  
ATOM   1609  CE  LYS C  96     -32.118  36.311   6.052  1.00  0.00           C  
ATOM   1610  NZ  LYS C  96     -33.201  36.650   7.012  1.00  0.00           N  
ATOM   1611  H   LYS C  96     -33.745  31.800   7.937  1.00  0.00           H  
ATOM   1612  HA  LYS C  96     -33.137  31.367   5.163  1.00  0.00           H  
ATOM   1613 1HB  LYS C  96     -31.487  32.421   7.476  1.00  0.00           H  
ATOM   1614 2HB  LYS C  96     -30.921  32.339   5.824  1.00  0.00           H  
ATOM   1615 1HG  LYS C  96     -32.762  33.816   5.079  1.00  0.00           H  
ATOM   1616 2HG  LYS C  96     -33.326  33.921   6.745  1.00  0.00           H  
ATOM   1617 1HD  LYS C  96     -31.177  34.951   7.424  1.00  0.00           H  
ATOM   1618 2HD  LYS C  96     -30.601  34.847   5.755  1.00  0.00           H  
ATOM   1619 1HE  LYS C  96     -31.350  37.082   6.102  1.00  0.00           H  
ATOM   1620 2HE  LYS C  96     -32.532  36.288   5.045  1.00  0.00           H  
ATOM   1621 1HZ  LYS C  96     -33.599  37.551   6.788  1.00  0.00           H  
ATOM   1622 2HZ  LYS C  96     -33.926  35.943   6.966  1.00  0.00           H  
ATOM   1623 3HZ  LYS C  96     -32.809  36.678   7.949  1.00  0.00           H  
ATOM   1624  N   GLN C  97     -31.660  29.313   7.291  1.00  0.00           N  
ATOM   1625  CA  GLN C  97     -30.928  28.048   7.348  1.00  0.00           C  
ATOM   1626  C   GLN C  97     -31.708  26.938   6.669  1.00  0.00           C  
ATOM   1627  O   GLN C  97     -31.118  26.093   5.994  1.00  0.00           O  
ATOM   1628  CB  GLN C  97     -30.626  27.650   8.782  1.00  0.00           C  
ATOM   1629  CG  GLN C  97     -29.615  28.524   9.422  1.00  0.00           C  
ATOM   1630  CD  GLN C  97     -29.370  28.188  10.836  1.00  0.00           C  
ATOM   1631  OE1 GLN C  97     -30.240  27.714  11.579  1.00  0.00           O  
ATOM   1632  NE2 GLN C  97     -28.138  28.422  11.228  1.00  0.00           N  
ATOM   1633  H   GLN C  97     -31.976  29.749   8.163  1.00  0.00           H  
ATOM   1634  HA  GLN C  97     -29.983  28.176   6.822  1.00  0.00           H  
ATOM   1635 1HB  GLN C  97     -31.543  27.707   9.370  1.00  0.00           H  
ATOM   1636 2HB  GLN C  97     -30.277  26.625   8.815  1.00  0.00           H  
ATOM   1637 1HG  GLN C  97     -28.673  28.411   8.894  1.00  0.00           H  
ATOM   1638 2HG  GLN C  97     -29.929  29.552   9.359  1.00  0.00           H  
ATOM   1639 1HE2 GLN C  97     -27.840  28.224  12.149  1.00  0.00           H  
ATOM   1640 2HE2 GLN C  97     -27.466  28.813  10.545  1.00  0.00           H  
ATOM   1641  N   ILE C  98     -33.033  26.961   6.814  1.00  0.00           N  
ATOM   1642  CA  ILE C  98     -33.868  25.979   6.151  1.00  0.00           C  
ATOM   1643  C   ILE C  98     -33.786  26.132   4.649  1.00  0.00           C  
ATOM   1644  O   ILE C  98     -33.611  25.142   3.939  1.00  0.00           O  
ATOM   1645  CB  ILE C  98     -35.308  26.032   6.630  1.00  0.00           C  
ATOM   1646  CG1 ILE C  98     -35.332  25.526   8.074  1.00  0.00           C  
ATOM   1647  CG2 ILE C  98     -36.183  25.220   5.676  1.00  0.00           C  
ATOM   1648  CD1 ILE C  98     -36.575  25.765   8.824  1.00  0.00           C  
ATOM   1649  H   ILE C  98     -33.459  27.665   7.425  1.00  0.00           H  
ATOM   1650  HA  ILE C  98     -33.507  24.998   6.422  1.00  0.00           H  
ATOM   1651  HB  ILE C  98     -35.646  27.068   6.651  1.00  0.00           H  
ATOM   1652 1HG1 ILE C  98     -35.179  24.465   8.044  1.00  0.00           H  
ATOM   1653 2HG1 ILE C  98     -34.511  25.990   8.619  1.00  0.00           H  
ATOM   1654 1HG2 ILE C  98     -37.209  25.245   6.002  1.00  0.00           H  
ATOM   1655 2HG2 ILE C  98     -36.115  25.648   4.678  1.00  0.00           H  
ATOM   1656 3HG2 ILE C  98     -35.838  24.209   5.646  1.00  0.00           H  
ATOM   1657 1HD1 ILE C  98     -36.493  25.357   9.826  1.00  0.00           H  
ATOM   1658 2HD1 ILE C  98     -36.754  26.831   8.886  1.00  0.00           H  
ATOM   1659 3HD1 ILE C  98     -37.375  25.288   8.315  1.00  0.00           H  
ATOM   1660  N   LYS C  99     -33.874  27.364   4.153  1.00  0.00           N  
ATOM   1661  CA  LYS C  99     -33.754  27.534   2.718  1.00  0.00           C  
ATOM   1662  C   LYS C  99     -32.374  27.063   2.242  1.00  0.00           C  
ATOM   1663  O   LYS C  99     -32.269  26.402   1.205  1.00  0.00           O  
ATOM   1664  CB  LYS C  99     -33.986  28.994   2.334  1.00  0.00           C  
ATOM   1665  CG  LYS C  99     -35.436  29.453   2.492  1.00  0.00           C  
ATOM   1666  CD  LYS C  99     -35.610  30.926   2.127  1.00  0.00           C  
ATOM   1667  CE  LYS C  99     -37.055  31.375   2.307  1.00  0.00           C  
ATOM   1668  NZ  LYS C  99     -37.234  32.817   1.982  1.00  0.00           N  
ATOM   1669  H   LYS C  99     -34.044  28.164   4.770  1.00  0.00           H  
ATOM   1670  HA  LYS C  99     -34.511  26.919   2.232  1.00  0.00           H  
ATOM   1671 1HB  LYS C  99     -33.362  29.633   2.963  1.00  0.00           H  
ATOM   1672 2HB  LYS C  99     -33.685  29.151   1.300  1.00  0.00           H  
ATOM   1673 1HG  LYS C  99     -36.079  28.845   1.853  1.00  0.00           H  
ATOM   1674 2HG  LYS C  99     -35.743  29.305   3.527  1.00  0.00           H  
ATOM   1675 1HD  LYS C  99     -34.967  31.532   2.769  1.00  0.00           H  
ATOM   1676 2HD  LYS C  99     -35.313  31.084   1.091  1.00  0.00           H  
ATOM   1677 1HE  LYS C  99     -37.696  30.782   1.656  1.00  0.00           H  
ATOM   1678 2HE  LYS C  99     -37.352  31.206   3.344  1.00  0.00           H  
ATOM   1679 1HZ  LYS C  99     -38.202  33.076   2.114  1.00  0.00           H  
ATOM   1680 2HZ  LYS C  99     -36.651  33.375   2.589  1.00  0.00           H  
ATOM   1681 3HZ  LYS C  99     -36.971  32.981   1.020  1.00  0.00           H  
ATOM   1682  N   ALA C 100     -31.319  27.369   3.014  1.00  0.00           N  
ATOM   1683  CA  ALA C 100     -29.968  26.968   2.640  1.00  0.00           C  
ATOM   1684  C   ALA C 100     -29.820  25.448   2.558  1.00  0.00           C  
ATOM   1685  O   ALA C 100     -29.249  24.929   1.591  1.00  0.00           O  
ATOM   1686  CB  ALA C 100     -28.988  27.524   3.648  1.00  0.00           C  
ATOM   1687  H   ALA C 100     -31.455  27.932   3.858  1.00  0.00           H  
ATOM   1688  HA  ALA C 100     -29.752  27.380   1.655  1.00  0.00           H  
ATOM   1689 1HB  ALA C 100     -28.003  27.250   3.366  1.00  0.00           H  
ATOM   1690 2HB  ALA C 100     -29.077  28.610   3.685  1.00  0.00           H  
ATOM   1691 3HB  ALA C 100     -29.211  27.115   4.622  1.00  0.00           H  
ATOM   1692  N   VAL C 101     -30.420  24.712   3.499  1.00  0.00           N  
ATOM   1693  CA  VAL C 101     -30.292  23.265   3.415  1.00  0.00           C  
ATOM   1694  C   VAL C 101     -31.121  22.695   2.283  1.00  0.00           C  
ATOM   1695  O   VAL C 101     -30.717  21.711   1.662  1.00  0.00           O  
ATOM   1696  CB  VAL C 101     -30.634  22.531   4.717  1.00  0.00           C  
ATOM   1697  CG1 VAL C 101     -29.672  22.927   5.817  1.00  0.00           C  
ATOM   1698  CG2 VAL C 101     -32.003  22.789   5.137  1.00  0.00           C  
ATOM   1699  H   VAL C 101     -30.897  25.162   4.288  1.00  0.00           H  
ATOM   1700  HA  VAL C 101     -29.249  23.042   3.208  1.00  0.00           H  
ATOM   1701  HB  VAL C 101     -30.545  21.534   4.536  1.00  0.00           H  
ATOM   1702 1HG1 VAL C 101     -29.906  22.371   6.727  1.00  0.00           H  
ATOM   1703 2HG1 VAL C 101     -28.652  22.707   5.509  1.00  0.00           H  
ATOM   1704 3HG1 VAL C 101     -29.780  23.985   6.002  1.00  0.00           H  
ATOM   1705 1HG2 VAL C 101     -32.197  22.229   6.026  1.00  0.00           H  
ATOM   1706 2HG2 VAL C 101     -32.078  23.825   5.324  1.00  0.00           H  
ATOM   1707 3HG2 VAL C 101     -32.713  22.494   4.385  1.00  0.00           H  
ATOM   1708  N   GLN C 102     -32.264  23.308   1.986  1.00  0.00           N  
ATOM   1709  CA  GLN C 102     -33.084  22.825   0.893  1.00  0.00           C  
ATOM   1710  C   GLN C 102     -32.324  22.969  -0.420  1.00  0.00           C  
ATOM   1711  O   GLN C 102     -32.412  22.084  -1.278  1.00  0.00           O  
ATOM   1712  CB  GLN C 102     -34.419  23.560   0.883  1.00  0.00           C  
ATOM   1713  CG  GLN C 102     -35.310  23.164   2.059  1.00  0.00           C  
ATOM   1714  CD  GLN C 102     -36.530  24.021   2.201  1.00  0.00           C  
ATOM   1715  OE1 GLN C 102     -36.510  25.233   1.951  1.00  0.00           O  
ATOM   1716  NE2 GLN C 102     -37.621  23.403   2.602  1.00  0.00           N  
ATOM   1717  H   GLN C 102     -32.581  24.106   2.548  1.00  0.00           H  
ATOM   1718  HA  GLN C 102     -33.284  21.767   1.053  1.00  0.00           H  
ATOM   1719 1HB  GLN C 102     -34.239  24.635   0.938  1.00  0.00           H  
ATOM   1720 2HB  GLN C 102     -34.947  23.358  -0.046  1.00  0.00           H  
ATOM   1721 1HG  GLN C 102     -35.642  22.137   1.907  1.00  0.00           H  
ATOM   1722 2HG  GLN C 102     -34.740  23.225   2.977  1.00  0.00           H  
ATOM   1723 1HE2 GLN C 102     -38.471  23.915   2.718  1.00  0.00           H  
ATOM   1724 2HE2 GLN C 102     -37.614  22.408   2.785  1.00  0.00           H  
ATOM   1725  N   GLU C 103     -31.529  24.043  -0.557  1.00  0.00           N  
ATOM   1726  CA  GLU C 103     -30.731  24.223  -1.767  1.00  0.00           C  
ATOM   1727  C   GLU C 103     -29.637  23.145  -1.843  1.00  0.00           C  
ATOM   1728  O   GLU C 103     -29.328  22.652  -2.933  1.00  0.00           O  
ATOM   1729  CB  GLU C 103     -30.123  25.629  -1.832  1.00  0.00           C  
ATOM   1730  CG  GLU C 103     -31.148  26.769  -2.038  1.00  0.00           C  
ATOM   1731  CD  GLU C 103     -31.952  26.663  -3.324  1.00  0.00           C  
ATOM   1732  OE1 GLU C 103     -31.373  26.502  -4.365  1.00  0.00           O  
ATOM   1733  OE2 GLU C 103     -33.169  26.738  -3.252  1.00  0.00           O  
ATOM   1734  H   GLU C 103     -31.526  24.762   0.177  1.00  0.00           H  
ATOM   1735  HA  GLU C 103     -31.384  24.103  -2.626  1.00  0.00           H  
ATOM   1736 1HB  GLU C 103     -29.607  25.831  -0.894  1.00  0.00           H  
ATOM   1737 2HB  GLU C 103     -29.388  25.678  -2.627  1.00  0.00           H  
ATOM   1738 1HG  GLU C 103     -31.840  26.761  -1.205  1.00  0.00           H  
ATOM   1739 2HG  GLU C 103     -30.619  27.720  -2.020  1.00  0.00           H  
ATOM   1740  N   LEU C 104     -29.087  22.739  -0.688  1.00  0.00           N  
ATOM   1741  CA  LEU C 104     -28.082  21.675  -0.682  1.00  0.00           C  
ATOM   1742  C   LEU C 104     -28.719  20.344  -1.117  1.00  0.00           C  
ATOM   1743  O   LEU C 104     -28.100  19.559  -1.846  1.00  0.00           O  
ATOM   1744  CB  LEU C 104     -27.451  21.524   0.711  1.00  0.00           C  
ATOM   1745  CG  LEU C 104     -26.613  22.705   1.158  1.00  0.00           C  
ATOM   1746  CD1 LEU C 104     -26.118  22.476   2.611  1.00  0.00           C  
ATOM   1747  CD2 LEU C 104     -25.491  22.891   0.167  1.00  0.00           C  
ATOM   1748  H   LEU C 104     -29.348  23.216   0.181  1.00  0.00           H  
ATOM   1749  HA  LEU C 104     -27.300  21.934  -1.393  1.00  0.00           H  
ATOM   1750 1HB  LEU C 104     -28.243  21.378   1.439  1.00  0.00           H  
ATOM   1751 2HB  LEU C 104     -26.819  20.650   0.723  1.00  0.00           H  
ATOM   1752  HG  LEU C 104     -27.229  23.597   1.160  1.00  0.00           H  
ATOM   1753 1HD1 LEU C 104     -25.538  23.326   2.943  1.00  0.00           H  
ATOM   1754 2HD1 LEU C 104     -26.968  22.350   3.274  1.00  0.00           H  
ATOM   1755 3HD1 LEU C 104     -25.499  21.579   2.645  1.00  0.00           H  
ATOM   1756 1HD2 LEU C 104     -24.898  23.742   0.444  1.00  0.00           H  
ATOM   1757 2HD2 LEU C 104     -24.878  22.011   0.155  1.00  0.00           H  
ATOM   1758 3HD2 LEU C 104     -25.915  23.056  -0.820  1.00  0.00           H  
ATOM   1759  N   VAL C 105     -29.980  20.114  -0.722  1.00  0.00           N  
ATOM   1760  CA  VAL C 105     -30.644  18.879  -1.129  1.00  0.00           C  
ATOM   1761  C   VAL C 105     -30.874  18.926  -2.636  1.00  0.00           C  
ATOM   1762  O   VAL C 105     -30.649  17.930  -3.330  1.00  0.00           O  
ATOM   1763  CB  VAL C 105     -31.999  18.638  -0.441  1.00  0.00           C  
ATOM   1764  CG1 VAL C 105     -32.636  17.377  -1.049  1.00  0.00           C  
ATOM   1765  CG2 VAL C 105     -31.819  18.508   1.040  1.00  0.00           C  
ATOM   1766  H   VAL C 105     -30.442  20.783  -0.098  1.00  0.00           H  
ATOM   1767  HA  VAL C 105     -29.991  18.048  -0.900  1.00  0.00           H  
ATOM   1768  HB  VAL C 105     -32.666  19.480  -0.648  1.00  0.00           H  
ATOM   1769 1HG1 VAL C 105     -33.595  17.192  -0.591  1.00  0.00           H  
ATOM   1770 2HG1 VAL C 105     -32.768  17.516  -2.125  1.00  0.00           H  
ATOM   1771 3HG1 VAL C 105     -31.987  16.516  -0.871  1.00  0.00           H  
ATOM   1772 1HG2 VAL C 105     -32.784  18.346   1.515  1.00  0.00           H  
ATOM   1773 2HG2 VAL C 105     -31.159  17.680   1.264  1.00  0.00           H  
ATOM   1774 3HG2 VAL C 105     -31.392  19.420   1.403  1.00  0.00           H  
ATOM   1775  N   LYS C 106     -31.318  20.090  -3.151  1.00  0.00           N  
ATOM   1776  CA  LYS C 106     -31.543  20.235  -4.588  1.00  0.00           C  
ATOM   1777  C   LYS C 106     -30.261  19.947  -5.349  1.00  0.00           C  
ATOM   1778  O   LYS C 106     -30.299  19.310  -6.406  1.00  0.00           O  
ATOM   1779  CB  LYS C 106     -31.998  21.649  -4.966  1.00  0.00           C  
ATOM   1780  CG  LYS C 106     -33.406  22.046  -4.560  1.00  0.00           C  
ATOM   1781  CD  LYS C 106     -33.661  23.497  -4.970  1.00  0.00           C  
ATOM   1782  CE  LYS C 106     -35.017  24.003  -4.536  1.00  0.00           C  
ATOM   1783  NZ  LYS C 106     -35.169  25.454  -4.851  1.00  0.00           N  
ATOM   1784  H   LYS C 106     -31.515  20.875  -2.523  1.00  0.00           H  
ATOM   1785  HA  LYS C 106     -32.301  19.516  -4.899  1.00  0.00           H  
ATOM   1786 1HB  LYS C 106     -31.321  22.372  -4.516  1.00  0.00           H  
ATOM   1787 2HB  LYS C 106     -31.921  21.772  -6.044  1.00  0.00           H  
ATOM   1788 1HG  LYS C 106     -34.130  21.395  -5.049  1.00  0.00           H  
ATOM   1789 2HG  LYS C 106     -33.520  21.949  -3.486  1.00  0.00           H  
ATOM   1790 1HD  LYS C 106     -32.898  24.134  -4.525  1.00  0.00           H  
ATOM   1791 2HD  LYS C 106     -33.585  23.585  -6.051  1.00  0.00           H  
ATOM   1792 1HE  LYS C 106     -35.795  23.443  -5.050  1.00  0.00           H  
ATOM   1793 2HE  LYS C 106     -35.127  23.862  -3.460  1.00  0.00           H  
ATOM   1794 1HZ  LYS C 106     -36.069  25.782  -4.550  1.00  0.00           H  
ATOM   1795 2HZ  LYS C 106     -34.426  25.975  -4.345  1.00  0.00           H  
ATOM   1796 3HZ  LYS C 106     -35.068  25.605  -5.840  1.00  0.00           H  
ATOM   1797  N   ALA C 107     -29.116  20.395  -4.815  1.00  0.00           N  
ATOM   1798  CA  ALA C 107     -27.851  20.130  -5.480  1.00  0.00           C  
ATOM   1799  C   ALA C 107     -27.631  18.618  -5.593  1.00  0.00           C  
ATOM   1800  O   ALA C 107     -27.255  18.124  -6.655  1.00  0.00           O  
ATOM   1801  CB  ALA C 107     -26.700  20.782  -4.712  1.00  0.00           C  
ATOM   1802  H   ALA C 107     -29.141  20.960  -3.961  1.00  0.00           H  
ATOM   1803  HA  ALA C 107     -27.898  20.550  -6.483  1.00  0.00           H  
ATOM   1804 1HB  ALA C 107     -25.760  20.597  -5.220  1.00  0.00           H  
ATOM   1805 2HB  ALA C 107     -26.870  21.854  -4.644  1.00  0.00           H  
ATOM   1806 3HB  ALA C 107     -26.650  20.367  -3.710  1.00  0.00           H  
ATOM   1807  N   VAL C 108     -27.974  17.863  -4.549  1.00  0.00           N  
ATOM   1808  CA  VAL C 108     -27.814  16.412  -4.604  1.00  0.00           C  
ATOM   1809  C   VAL C 108     -28.766  15.748  -5.573  1.00  0.00           C  
ATOM   1810  O   VAL C 108     -28.356  14.869  -6.340  1.00  0.00           O  
ATOM   1811  CB  VAL C 108     -27.979  15.792  -3.225  1.00  0.00           C  
ATOM   1812  CG1 VAL C 108     -28.006  14.264  -3.313  1.00  0.00           C  
ATOM   1813  CG2 VAL C 108     -26.852  16.257  -2.432  1.00  0.00           C  
ATOM   1814  H   VAL C 108     -28.293  18.318  -3.684  1.00  0.00           H  
ATOM   1815  HA  VAL C 108     -26.796  16.207  -4.935  1.00  0.00           H  
ATOM   1816  HB  VAL C 108     -28.918  16.118  -2.779  1.00  0.00           H  
ATOM   1817 1HG1 VAL C 108     -28.112  13.835  -2.320  1.00  0.00           H  
ATOM   1818 2HG1 VAL C 108     -28.852  13.957  -3.928  1.00  0.00           H  
ATOM   1819 3HG1 VAL C 108     -27.081  13.908  -3.762  1.00  0.00           H  
ATOM   1820 1HG2 VAL C 108     -26.897  15.870  -1.453  1.00  0.00           H  
ATOM   1821 2HG2 VAL C 108     -25.925  15.933  -2.899  1.00  0.00           H  
ATOM   1822 3HG2 VAL C 108     -26.889  17.345  -2.397  1.00  0.00           H  
ATOM   1823  N   GLU C 109     -30.034  16.155  -5.547  1.00  0.00           N  
ATOM   1824  CA  GLU C 109     -31.002  15.559  -6.456  1.00  0.00           C  
ATOM   1825  C   GLU C 109     -30.637  15.880  -7.906  1.00  0.00           C  
ATOM   1826  O   GLU C 109     -30.765  15.016  -8.783  1.00  0.00           O  
ATOM   1827  CB  GLU C 109     -32.433  16.003  -6.122  1.00  0.00           C  
ATOM   1828  CG  GLU C 109     -32.983  15.394  -4.812  1.00  0.00           C  
ATOM   1829  CD  GLU C 109     -34.424  15.780  -4.493  1.00  0.00           C  
ATOM   1830  OE1 GLU C 109     -34.788  16.939  -4.586  1.00  0.00           O  
ATOM   1831  OE2 GLU C 109     -35.172  14.886  -4.189  1.00  0.00           O  
ATOM   1832  H   GLU C 109     -30.307  16.884  -4.879  1.00  0.00           H  
ATOM   1833  HA  GLU C 109     -30.960  14.479  -6.334  1.00  0.00           H  
ATOM   1834 1HB  GLU C 109     -32.455  17.091  -6.021  1.00  0.00           H  
ATOM   1835 2HB  GLU C 109     -33.101  15.731  -6.938  1.00  0.00           H  
ATOM   1836 1HG  GLU C 109     -32.914  14.308  -4.874  1.00  0.00           H  
ATOM   1837 2HG  GLU C 109     -32.339  15.719  -3.992  1.00  0.00           H  
ATOM   1838  N   THR C 110     -30.118  17.094  -8.140  1.00  0.00           N  
ATOM   1839  CA  THR C 110     -29.685  17.525  -9.457  1.00  0.00           C  
ATOM   1840  C   THR C 110     -28.569  16.622  -9.957  1.00  0.00           C  
ATOM   1841  O   THR C 110     -28.604  16.178 -11.108  1.00  0.00           O  
ATOM   1842  CB  THR C 110     -29.188  18.984  -9.420  1.00  0.00           C  
ATOM   1843  OG1 THR C 110     -30.262  19.853  -9.025  1.00  0.00           O  
ATOM   1844  CG2 THR C 110     -28.629  19.404 -10.773  1.00  0.00           C  
ATOM   1845  H   THR C 110     -30.053  17.767  -7.374  1.00  0.00           H  
ATOM   1846  HA  THR C 110     -30.526  17.451 -10.144  1.00  0.00           H  
ATOM   1847  HB  THR C 110     -28.410  19.061  -8.682  1.00  0.00           H  
ATOM   1848  HG1 THR C 110     -30.484  19.658  -8.083  1.00  0.00           H  
ATOM   1849 1HG2 THR C 110     -28.263  20.430 -10.716  1.00  0.00           H  
ATOM   1850 2HG2 THR C 110     -27.804  18.741 -11.038  1.00  0.00           H  
ATOM   1851 3HG2 THR C 110     -29.406  19.336 -11.529  1.00  0.00           H  
ATOM   1852  N   VAL C 111     -27.599  16.314  -9.085  1.00  0.00           N  
ATOM   1853  CA  VAL C 111     -26.500  15.444  -9.472  1.00  0.00           C  
ATOM   1854  C   VAL C 111     -26.970  14.033  -9.745  1.00  0.00           C  
ATOM   1855  O   VAL C 111     -26.559  13.434 -10.738  1.00  0.00           O  
ATOM   1856  CB  VAL C 111     -25.429  15.348  -8.390  1.00  0.00           C  
ATOM   1857  CG1 VAL C 111     -24.416  14.309  -8.765  1.00  0.00           C  
ATOM   1858  CG2 VAL C 111     -24.792  16.613  -8.233  1.00  0.00           C  
ATOM   1859  H   VAL C 111     -27.614  16.733  -8.149  1.00  0.00           H  
ATOM   1860  HA  VAL C 111     -26.048  15.851 -10.372  1.00  0.00           H  
ATOM   1861  HB  VAL C 111     -25.894  15.051  -7.445  1.00  0.00           H  
ATOM   1862 1HG1 VAL C 111     -23.679  14.261  -7.992  1.00  0.00           H  
ATOM   1863 2HG1 VAL C 111     -24.912  13.345  -8.868  1.00  0.00           H  
ATOM   1864 3HG1 VAL C 111     -23.942  14.574  -9.699  1.00  0.00           H  
ATOM   1865 1HG2 VAL C 111     -24.058  16.528  -7.464  1.00  0.00           H  
ATOM   1866 2HG2 VAL C 111     -24.332  16.920  -9.152  1.00  0.00           H  
ATOM   1867 3HG2 VAL C 111     -25.525  17.309  -7.956  1.00  0.00           H  
ATOM   1868  N   ARG C 112     -27.834  13.489  -8.879  1.00  0.00           N  
ATOM   1869  CA  ARG C 112     -28.284  12.123  -9.096  1.00  0.00           C  
ATOM   1870  C   ARG C 112     -28.955  11.975 -10.453  1.00  0.00           C  
ATOM   1871  O   ARG C 112     -28.649  11.036 -11.204  1.00  0.00           O  
ATOM   1872  CB  ARG C 112     -29.301  11.707  -8.040  1.00  0.00           C  
ATOM   1873  CG  ARG C 112     -28.789  11.477  -6.622  1.00  0.00           C  
ATOM   1874  CD  ARG C 112     -29.937  11.164  -5.710  1.00  0.00           C  
ATOM   1875  NE  ARG C 112     -29.533  10.929  -4.334  1.00  0.00           N  
ATOM   1876  CZ  ARG C 112     -30.397  10.743  -3.309  1.00  0.00           C  
ATOM   1877  NH1 ARG C 112     -31.689  10.764  -3.497  1.00  0.00           N  
ATOM   1878  NH2 ARG C 112     -29.974  10.538  -2.096  1.00  0.00           N  
ATOM   1879  H   ARG C 112     -28.150  14.021  -8.062  1.00  0.00           H  
ATOM   1880  HA  ARG C 112     -27.420  11.461  -9.051  1.00  0.00           H  
ATOM   1881 1HB  ARG C 112     -30.068  12.481  -7.974  1.00  0.00           H  
ATOM   1882 2HB  ARG C 112     -29.798  10.794  -8.363  1.00  0.00           H  
ATOM   1883 1HG  ARG C 112     -28.096  10.638  -6.612  1.00  0.00           H  
ATOM   1884 2HG  ARG C 112     -28.285  12.371  -6.262  1.00  0.00           H  
ATOM   1885 1HD  ARG C 112     -30.630  12.006  -5.718  1.00  0.00           H  
ATOM   1886 2HD  ARG C 112     -30.449  10.274  -6.070  1.00  0.00           H  
ATOM   1887  HE  ARG C 112     -28.543  10.902  -4.126  1.00  0.00           H  
ATOM   1888 1HH1 ARG C 112     -32.081  10.924  -4.411  1.00  0.00           H  
ATOM   1889 2HH1 ARG C 112     -32.287  10.620  -2.669  1.00  0.00           H  
ATOM   1890 1HH2 ARG C 112     -28.977  10.524  -1.870  1.00  0.00           H  
ATOM   1891 2HH2 ARG C 112     -30.680  10.409  -1.361  1.00  0.00           H  
ATOM   1892  N   GLU C 113     -29.822  12.930 -10.809  1.00  0.00           N  
ATOM   1893  CA  GLU C 113     -30.491  12.805 -12.088  1.00  0.00           C  
ATOM   1894  C   GLU C 113     -29.504  13.059 -13.217  1.00  0.00           C  
ATOM   1895  O   GLU C 113     -29.491  12.325 -14.202  1.00  0.00           O  
ATOM   1896  CB  GLU C 113     -31.683  13.763 -12.175  1.00  0.00           C  
ATOM   1897  CG  GLU C 113     -32.858  13.424 -11.211  1.00  0.00           C  
ATOM   1898  CD  GLU C 113     -33.493  12.059 -11.451  1.00  0.00           C  
ATOM   1899  OE1 GLU C 113     -33.813  11.753 -12.573  1.00  0.00           O  
ATOM   1900  OE2 GLU C 113     -33.651  11.311 -10.498  1.00  0.00           O  
ATOM   1901  H   GLU C 113     -30.041  13.707 -10.173  1.00  0.00           H  
ATOM   1902  HA  GLU C 113     -30.862  11.790 -12.186  1.00  0.00           H  
ATOM   1903 1HB  GLU C 113     -31.341  14.774 -11.934  1.00  0.00           H  
ATOM   1904 2HB  GLU C 113     -32.065  13.781 -13.195  1.00  0.00           H  
ATOM   1905 1HG  GLU C 113     -32.478  13.457 -10.187  1.00  0.00           H  
ATOM   1906 2HG  GLU C 113     -33.621  14.195 -11.306  1.00  0.00           H  
ATOM   1907  N   ALA C 114     -28.600  14.020 -13.041  1.00  0.00           N  
ATOM   1908  CA  ALA C 114     -27.630  14.337 -14.069  1.00  0.00           C  
ATOM   1909  C   ALA C 114     -26.721  13.144 -14.376  1.00  0.00           C  
ATOM   1910  O   ALA C 114     -26.342  12.908 -15.536  1.00  0.00           O  
ATOM   1911  CB  ALA C 114     -26.816  15.507 -13.612  1.00  0.00           C  
ATOM   1912  H   ALA C 114     -28.615  14.601 -12.199  1.00  0.00           H  
ATOM   1913  HA  ALA C 114     -28.172  14.607 -14.975  1.00  0.00           H  
ATOM   1914 1HB  ALA C 114     -26.118  15.777 -14.381  1.00  0.00           H  
ATOM   1915 2HB  ALA C 114     -27.478  16.334 -13.404  1.00  0.00           H  
ATOM   1916 3HB  ALA C 114     -26.299  15.234 -12.709  1.00  0.00           H  
ATOM   1917  N   LYS C 115     -26.357  12.373 -13.343  1.00  0.00           N  
ATOM   1918  CA  LYS C 115     -25.501  11.219 -13.574  1.00  0.00           C  
ATOM   1919  C   LYS C 115     -26.260  10.142 -14.350  1.00  0.00           C  
ATOM   1920  O   LYS C 115     -25.702   9.533 -15.264  1.00  0.00           O  
ATOM   1921  CB  LYS C 115     -24.942  10.658 -12.256  1.00  0.00           C  
ATOM   1922  CG  LYS C 115     -23.884  11.559 -11.590  1.00  0.00           C  
ATOM   1923  CD  LYS C 115     -23.340  10.995 -10.273  1.00  0.00           C  
ATOM   1924  CE  LYS C 115     -22.032  10.188 -10.473  1.00  0.00           C  
ATOM   1925  NZ  LYS C 115     -22.226   8.916 -11.227  1.00  0.00           N  
ATOM   1926  H   LYS C 115     -26.654  12.614 -12.393  1.00  0.00           H  
ATOM   1927  HA  LYS C 115     -24.656  11.536 -14.184  1.00  0.00           H  
ATOM   1928 1HB  LYS C 115     -25.766  10.537 -11.545  1.00  0.00           H  
ATOM   1929 2HB  LYS C 115     -24.505   9.677 -12.428  1.00  0.00           H  
ATOM   1930 1HG  LYS C 115     -23.060  11.665 -12.257  1.00  0.00           H  
ATOM   1931 2HG  LYS C 115     -24.306  12.545 -11.413  1.00  0.00           H  
ATOM   1932 1HD  LYS C 115     -23.128  11.814  -9.596  1.00  0.00           H  
ATOM   1933 2HD  LYS C 115     -24.093  10.354  -9.815  1.00  0.00           H  
ATOM   1934 1HE  LYS C 115     -21.320  10.811 -11.018  1.00  0.00           H  
ATOM   1935 2HE  LYS C 115     -21.610   9.953  -9.495  1.00  0.00           H  
ATOM   1936 1HZ  LYS C 115     -21.292   8.441 -11.320  1.00  0.00           H  
ATOM   1937 2HZ  LYS C 115     -22.861   8.315 -10.729  1.00  0.00           H  
ATOM   1938 3HZ  LYS C 115     -22.594   9.114 -12.141  1.00  0.00           H  
ATOM   1939  N   LYS C 116     -27.549   9.945 -14.030  1.00  0.00           N  
ATOM   1940  CA  LYS C 116     -28.377   8.970 -14.747  1.00  0.00           C  
ATOM   1941  C   LYS C 116     -28.639   9.407 -16.195  1.00  0.00           C  
ATOM   1942  O   LYS C 116     -28.676   8.582 -17.110  1.00  0.00           O  
ATOM   1943  CB  LYS C 116     -29.709   8.747 -14.025  1.00  0.00           C  
ATOM   1944  CG  LYS C 116     -29.606   7.987 -12.701  1.00  0.00           C  
ATOM   1945  CD  LYS C 116     -30.993   7.637 -12.158  1.00  0.00           C  
ATOM   1946  CE  LYS C 116     -31.705   8.889 -11.676  1.00  0.00           C  
ATOM   1947  NZ  LYS C 116     -33.025   8.603 -11.044  1.00  0.00           N  
ATOM   1948  H   LYS C 116     -27.959  10.470 -13.249  1.00  0.00           H  
ATOM   1949  HA  LYS C 116     -27.839   8.023 -14.778  1.00  0.00           H  
ATOM   1950 1HB  LYS C 116     -30.163   9.719 -13.811  1.00  0.00           H  
ATOM   1951 2HB  LYS C 116     -30.389   8.206 -14.679  1.00  0.00           H  
ATOM   1952 1HG  LYS C 116     -29.034   7.071 -12.848  1.00  0.00           H  
ATOM   1953 2HG  LYS C 116     -29.084   8.608 -11.972  1.00  0.00           H  
ATOM   1954 1HD  LYS C 116     -31.588   7.168 -12.941  1.00  0.00           H  
ATOM   1955 2HD  LYS C 116     -30.897   6.941 -11.326  1.00  0.00           H  
ATOM   1956 1HE  LYS C 116     -31.071   9.398 -10.949  1.00  0.00           H  
ATOM   1957 2HE  LYS C 116     -31.864   9.552 -12.526  1.00  0.00           H  
ATOM   1958 1HZ  LYS C 116     -33.418   9.516 -10.758  1.00  0.00           H  
ATOM   1959 2HZ  LYS C 116     -33.639   8.161 -11.706  1.00  0.00           H  
ATOM   1960 3HZ  LYS C 116     -32.908   8.014 -10.240  1.00  0.00           H  
ATOM   1961  N   GLN C 117     -28.815  10.718 -16.387  1.00  0.00           N  
ATOM   1962  CA  GLN C 117     -29.072  11.327 -17.689  1.00  0.00           C  
ATOM   1963  C   GLN C 117     -27.834  11.404 -18.574  1.00  0.00           C  
ATOM   1964  O   GLN C 117     -27.951  11.410 -19.801  1.00  0.00           O  
ATOM   1965  CB  GLN C 117     -29.610  12.756 -17.522  1.00  0.00           C  
ATOM   1966  CG  GLN C 117     -31.010  12.881 -16.932  1.00  0.00           C  
ATOM   1967  CD  GLN C 117     -31.372  14.338 -16.643  1.00  0.00           C  
ATOM   1968  OE1 GLN C 117     -30.502  15.212 -16.543  1.00  0.00           O  
ATOM   1969  NE2 GLN C 117     -32.666  14.603 -16.504  1.00  0.00           N  
ATOM   1970  H   GLN C 117     -28.802  11.327 -15.570  1.00  0.00           H  
ATOM   1971  HA  GLN C 117     -29.818  10.723 -18.202  1.00  0.00           H  
ATOM   1972 1HB  GLN C 117     -28.933  13.306 -16.875  1.00  0.00           H  
ATOM   1973 2HB  GLN C 117     -29.605  13.255 -18.489  1.00  0.00           H  
ATOM   1974 1HG  GLN C 117     -31.723  12.495 -17.658  1.00  0.00           H  
ATOM   1975 2HG  GLN C 117     -31.080  12.310 -16.014  1.00  0.00           H  
ATOM   1976 1HE2 GLN C 117     -32.972  15.534 -16.310  1.00  0.00           H  
ATOM   1977 2HE2 GLN C 117     -33.336  13.865 -16.585  1.00  0.00           H  
ATOM   1978  N   GLY C 118     -26.644  11.471 -17.969  1.00  0.00           N  
ATOM   1979  CA  GLY C 118     -25.435  11.659 -18.757  1.00  0.00           C  
ATOM   1980  C   GLY C 118     -25.291  13.137 -19.104  1.00  0.00           C  
ATOM   1981  O   GLY C 118     -24.891  13.498 -20.213  1.00  0.00           O  
ATOM   1982  H   GLY C 118     -26.586  11.461 -16.951  1.00  0.00           H  
ATOM   1983 1HA  GLY C 118     -24.569  11.322 -18.186  1.00  0.00           H  
ATOM   1984 2HA  GLY C 118     -25.482  11.060 -19.664  1.00  0.00           H  
ATOM   1985  N   ASP C 119     -25.694  13.998 -18.163  1.00  0.00           N  
ATOM   1986  CA  ASP C 119     -25.650  15.439 -18.348  1.00  0.00           C  
ATOM   1987  C   ASP C 119     -24.774  16.138 -17.283  1.00  0.00           C  
ATOM   1988  O   ASP C 119     -25.299  16.860 -16.424  1.00  0.00           O  
ATOM   1989  CB  ASP C 119     -27.076  15.974 -18.299  1.00  0.00           C  
ATOM   1990  CG  ASP C 119     -27.166  17.443 -18.556  1.00  0.00           C  
ATOM   1991  OD1 ASP C 119     -26.187  18.135 -18.374  1.00  0.00           O  
ATOM   1992  OD2 ASP C 119     -28.235  17.894 -18.934  1.00  0.00           O  
ATOM   1993  H   ASP C 119     -26.028  13.620 -17.272  1.00  0.00           H  
ATOM   1994  HA  ASP C 119     -25.284  15.637 -19.346  1.00  0.00           H  
ATOM   1995 1HB  ASP C 119     -27.683  15.450 -19.043  1.00  0.00           H  
ATOM   1996 2HB  ASP C 119     -27.515  15.757 -17.318  1.00  0.00           H  
ATOM   1997  N   PRO C 120     -23.432  16.118 -17.457  1.00  0.00           N  
ATOM   1998  CA  PRO C 120     -22.427  16.530 -16.499  1.00  0.00           C  
ATOM   1999  C   PRO C 120     -22.490  18.032 -16.231  1.00  0.00           C  
ATOM   2000  O   PRO C 120     -21.949  18.517 -15.235  1.00  0.00           O  
ATOM   2001  CB  PRO C 120     -21.126  16.110 -17.198  1.00  0.00           C  
ATOM   2002  CG  PRO C 120     -21.428  16.168 -18.655  1.00  0.00           C  
ATOM   2003  CD  PRO C 120     -22.859  15.727 -18.770  1.00  0.00           C  
ATOM   2004  HA  PRO C 120     -22.572  15.963 -15.572  1.00  0.00           H  
ATOM   2005 1HB  PRO C 120     -20.287  16.687 -16.860  1.00  0.00           H  
ATOM   2006 2HB  PRO C 120     -20.900  15.088 -16.940  1.00  0.00           H  
ATOM   2007 1HG  PRO C 120     -21.282  17.191 -19.030  1.00  0.00           H  
ATOM   2008 2HG  PRO C 120     -20.730  15.529 -19.215  1.00  0.00           H  
ATOM   2009 1HD  PRO C 120     -23.301  16.293 -19.598  1.00  0.00           H  
ATOM   2010 2HD  PRO C 120     -22.915  14.643 -18.922  1.00  0.00           H  
ATOM   2011  N   LYS C 121     -23.168  18.777 -17.109  1.00  0.00           N  
ATOM   2012  CA  LYS C 121     -23.291  20.209 -16.926  1.00  0.00           C  
ATOM   2013  C   LYS C 121     -24.259  20.497 -15.778  1.00  0.00           C  
ATOM   2014  O   LYS C 121     -24.120  21.504 -15.078  1.00  0.00           O  
ATOM   2015  CB  LYS C 121     -23.716  20.883 -18.226  1.00  0.00           C  
ATOM   2016  CG  LYS C 121     -22.616  20.841 -19.279  1.00  0.00           C  
ATOM   2017  CD  LYS C 121     -22.974  21.577 -20.561  1.00  0.00           C  
ATOM   2018  CE  LYS C 121     -21.787  21.568 -21.529  1.00  0.00           C  
ATOM   2019  NZ  LYS C 121     -22.076  22.309 -22.793  1.00  0.00           N  
ATOM   2020  H   LYS C 121     -23.633  18.355 -17.906  1.00  0.00           H  
ATOM   2021  HA  LYS C 121     -22.315  20.608 -16.649  1.00  0.00           H  
ATOM   2022 1HB  LYS C 121     -24.602  20.374 -18.625  1.00  0.00           H  
ATOM   2023 2HB  LYS C 121     -23.982  21.922 -18.037  1.00  0.00           H  
ATOM   2024 1HG  LYS C 121     -21.717  21.252 -18.863  1.00  0.00           H  
ATOM   2025 2HG  LYS C 121     -22.421  19.798 -19.529  1.00  0.00           H  
ATOM   2026 1HD  LYS C 121     -23.830  21.096 -21.034  1.00  0.00           H  
ATOM   2027 2HD  LYS C 121     -23.236  22.610 -20.333  1.00  0.00           H  
ATOM   2028 1HE  LYS C 121     -20.938  22.032 -21.037  1.00  0.00           H  
ATOM   2029 2HE  LYS C 121     -21.527  20.539 -21.774  1.00  0.00           H  
ATOM   2030 1HZ  LYS C 121     -21.251  22.289 -23.380  1.00  0.00           H  
ATOM   2031 2HZ  LYS C 121     -22.850  21.882 -23.275  1.00  0.00           H  
ATOM   2032 3HZ  LYS C 121     -22.306  23.275 -22.579  1.00  0.00           H  
ATOM   2033  N   LYS C 122     -25.221  19.590 -15.558  1.00  0.00           N  
ATOM   2034  CA  LYS C 122     -26.154  19.740 -14.449  1.00  0.00           C  
ATOM   2035  C   LYS C 122     -25.429  19.352 -13.173  1.00  0.00           C  
ATOM   2036  O   LYS C 122     -25.705  19.902 -12.101  1.00  0.00           O  
ATOM   2037  CB  LYS C 122     -27.421  18.918 -14.646  1.00  0.00           C  
ATOM   2038  CG  LYS C 122     -28.373  19.438 -15.691  1.00  0.00           C  
ATOM   2039  CD  LYS C 122     -29.619  18.555 -15.769  1.00  0.00           C  
ATOM   2040  CE  LYS C 122     -30.644  19.106 -16.750  1.00  0.00           C  
ATOM   2041  NZ  LYS C 122     -30.129  19.091 -18.141  1.00  0.00           N  
ATOM   2042  H   LYS C 122     -25.293  18.757 -16.158  1.00  0.00           H  
ATOM   2043  HA  LYS C 122     -26.443  20.786 -14.371  1.00  0.00           H  
ATOM   2044 1HB  LYS C 122     -27.138  17.938 -14.996  1.00  0.00           H  
ATOM   2045 2HB  LYS C 122     -27.950  18.800 -13.705  1.00  0.00           H  
ATOM   2046 1HG  LYS C 122     -28.665  20.457 -15.445  1.00  0.00           H  
ATOM   2047 2HG  LYS C 122     -27.874  19.446 -16.660  1.00  0.00           H  
ATOM   2048 1HD  LYS C 122     -29.320  17.559 -16.107  1.00  0.00           H  
ATOM   2049 2HD  LYS C 122     -30.071  18.462 -14.784  1.00  0.00           H  
ATOM   2050 1HE  LYS C 122     -31.546  18.497 -16.702  1.00  0.00           H  
ATOM   2051 2HE  LYS C 122     -30.892  20.130 -16.476  1.00  0.00           H  
ATOM   2052 1HZ  LYS C 122     -30.807  19.449 -18.778  1.00  0.00           H  
ATOM   2053 2HZ  LYS C 122     -29.281  19.637 -18.210  1.00  0.00           H  
ATOM   2054 3HZ  LYS C 122     -29.874  18.135 -18.424  1.00  0.00           H  
ATOM   2055  N   VAL C 123     -24.461  18.434 -13.303  1.00  0.00           N  
ATOM   2056  CA  VAL C 123     -23.682  18.051 -12.126  1.00  0.00           C  
ATOM   2057  C   VAL C 123     -22.896  19.308 -11.701  1.00  0.00           C  
ATOM   2058  O   VAL C 123     -22.859  19.652 -10.518  1.00  0.00           O  
ATOM   2059  CB  VAL C 123     -22.720  16.859 -12.370  1.00  0.00           C  
ATOM   2060  CG1 VAL C 123     -21.868  16.644 -11.152  1.00  0.00           C  
ATOM   2061  CG2 VAL C 123     -23.485  15.609 -12.687  1.00  0.00           C  
ATOM   2062  H   VAL C 123     -24.327  18.008 -14.228  1.00  0.00           H  
ATOM   2063  HA  VAL C 123     -24.367  17.776 -11.326  1.00  0.00           H  
ATOM   2064  HB  VAL C 123     -22.059  17.091 -13.190  1.00  0.00           H  
ATOM   2065 1HG1 VAL C 123     -21.202  15.818 -11.333  1.00  0.00           H  
ATOM   2066 2HG1 VAL C 123     -21.301  17.543 -10.940  1.00  0.00           H  
ATOM   2067 3HG1 VAL C 123     -22.484  16.408 -10.308  1.00  0.00           H  
ATOM   2068 1HG2 VAL C 123     -22.803  14.786 -12.848  1.00  0.00           H  
ATOM   2069 2HG2 VAL C 123     -24.146  15.363 -11.869  1.00  0.00           H  
ATOM   2070 3HG2 VAL C 123     -24.052  15.779 -13.582  1.00  0.00           H  
ATOM   2071  N   LEU C 124     -22.322  20.029 -12.678  1.00  0.00           N  
ATOM   2072  CA  LEU C 124     -21.643  21.281 -12.348  1.00  0.00           C  
ATOM   2073  C   LEU C 124     -22.573  22.290 -11.722  1.00  0.00           C  
ATOM   2074  O   LEU C 124     -22.220  22.877 -10.697  1.00  0.00           O  
ATOM   2075  CB  LEU C 124     -20.996  21.952 -13.559  1.00  0.00           C  
ATOM   2076  CG  LEU C 124     -20.393  23.367 -13.258  1.00  0.00           C  
ATOM   2077  CD1 LEU C 124     -19.314  23.288 -12.192  1.00  0.00           C  
ATOM   2078  CD2 LEU C 124     -19.841  23.960 -14.524  1.00  0.00           C  
ATOM   2079  H   LEU C 124     -22.346  19.681 -13.641  1.00  0.00           H  
ATOM   2080  HA  LEU C 124     -20.871  21.060 -11.622  1.00  0.00           H  
ATOM   2081 1HB  LEU C 124     -20.218  21.319 -13.924  1.00  0.00           H  
ATOM   2082 2HB  LEU C 124     -21.741  22.065 -14.343  1.00  0.00           H  
ATOM   2083  HG  LEU C 124     -21.192  24.013 -12.880  1.00  0.00           H  
ATOM   2084 1HD1 LEU C 124     -18.937  24.292 -11.990  1.00  0.00           H  
ATOM   2085 2HD1 LEU C 124     -19.729  22.877 -11.293  1.00  0.00           H  
ATOM   2086 3HD1 LEU C 124     -18.510  22.669 -12.531  1.00  0.00           H  
ATOM   2087 1HD2 LEU C 124     -19.461  24.955 -14.318  1.00  0.00           H  
ATOM   2088 2HD2 LEU C 124     -19.045  23.339 -14.900  1.00  0.00           H  
ATOM   2089 3HD2 LEU C 124     -20.631  24.030 -15.268  1.00  0.00           H  
ATOM   2090  N   LYS C 125     -23.775  22.473 -12.272  1.00  0.00           N  
ATOM   2091  CA  LYS C 125     -24.662  23.449 -11.654  1.00  0.00           C  
ATOM   2092  C   LYS C 125     -24.875  23.102 -10.185  1.00  0.00           C  
ATOM   2093  O   LYS C 125     -24.876  23.993  -9.337  1.00  0.00           O  
ATOM   2094  CB  LYS C 125     -26.011  23.530 -12.371  1.00  0.00           C  
ATOM   2095  CG  LYS C 125     -25.948  24.190 -13.746  1.00  0.00           C  
ATOM   2096  CD  LYS C 125     -27.317  24.245 -14.418  1.00  0.00           C  
ATOM   2097  CE  LYS C 125     -27.225  24.900 -15.791  1.00  0.00           C  
ATOM   2098  NZ  LYS C 125     -28.551  24.969 -16.469  1.00  0.00           N  
ATOM   2099  H   LYS C 125     -24.034  21.983 -13.133  1.00  0.00           H  
ATOM   2100  HA  LYS C 125     -24.184  24.429 -11.706  1.00  0.00           H  
ATOM   2101 1HB  LYS C 125     -26.411  22.523 -12.497  1.00  0.00           H  
ATOM   2102 2HB  LYS C 125     -26.716  24.087 -11.757  1.00  0.00           H  
ATOM   2103 1HG  LYS C 125     -25.561  25.205 -13.638  1.00  0.00           H  
ATOM   2104 2HG  LYS C 125     -25.265  23.630 -14.378  1.00  0.00           H  
ATOM   2105 1HD  LYS C 125     -27.705  23.231 -14.532  1.00  0.00           H  
ATOM   2106 2HD  LYS C 125     -28.008  24.814 -13.797  1.00  0.00           H  
ATOM   2107 1HE  LYS C 125     -26.832  25.909 -15.679  1.00  0.00           H  
ATOM   2108 2HE  LYS C 125     -26.540  24.320 -16.413  1.00  0.00           H  
ATOM   2109 1HZ  LYS C 125     -28.444  25.406 -17.373  1.00  0.00           H  
ATOM   2110 2HZ  LYS C 125     -28.920  24.039 -16.588  1.00  0.00           H  
ATOM   2111 3HZ  LYS C 125     -29.189  25.513 -15.905  1.00  0.00           H  
ATOM   2112  N   ALA C 126     -25.010  21.814  -9.867  1.00  0.00           N  
ATOM   2113  CA  ALA C 126     -25.174  21.412  -8.478  1.00  0.00           C  
ATOM   2114  C   ALA C 126     -23.967  21.800  -7.623  1.00  0.00           C  
ATOM   2115  O   ALA C 126     -24.123  22.211  -6.463  1.00  0.00           O  
ATOM   2116  CB  ALA C 126     -25.372  19.935  -8.406  1.00  0.00           C  
ATOM   2117  H   ALA C 126     -25.022  21.107 -10.611  1.00  0.00           H  
ATOM   2118  HA  ALA C 126     -26.045  21.911  -8.080  1.00  0.00           H  
ATOM   2119 1HB  ALA C 126     -25.503  19.648  -7.386  1.00  0.00           H  
ATOM   2120 2HB  ALA C 126     -26.234  19.652  -8.985  1.00  0.00           H  
ATOM   2121 3HB  ALA C 126     -24.509  19.443  -8.802  1.00  0.00           H  
ATOM   2122  N   ALA C 127     -22.760  21.690  -8.199  1.00  0.00           N  
ATOM   2123  CA  ALA C 127     -21.534  22.053  -7.490  1.00  0.00           C  
ATOM   2124  C   ALA C 127     -21.544  23.536  -7.181  1.00  0.00           C  
ATOM   2125  O   ALA C 127     -21.097  23.968  -6.110  1.00  0.00           O  
ATOM   2126  CB  ALA C 127     -20.305  21.709  -8.325  1.00  0.00           C  
ATOM   2127  H   ALA C 127     -22.706  21.317  -9.154  1.00  0.00           H  
ATOM   2128  HA  ALA C 127     -21.508  21.507  -6.551  1.00  0.00           H  
ATOM   2129 1HB  ALA C 127     -19.415  21.962  -7.794  1.00  0.00           H  
ATOM   2130 2HB  ALA C 127     -20.286  20.671  -8.555  1.00  0.00           H  
ATOM   2131 3HB  ALA C 127     -20.344  22.267  -9.235  1.00  0.00           H  
ATOM   2132  N   GLU C 128     -22.069  24.310  -8.136  1.00  0.00           N  
ATOM   2133  CA  GLU C 128     -22.162  25.751  -8.003  1.00  0.00           C  
ATOM   2134  C   GLU C 128     -23.225  26.125  -6.973  1.00  0.00           C  
ATOM   2135  O   GLU C 128     -23.015  27.061  -6.205  1.00  0.00           O  
ATOM   2136  CB  GLU C 128     -22.439  26.412  -9.355  1.00  0.00           C  
ATOM   2137  CG  GLU C 128     -21.274  26.322 -10.352  1.00  0.00           C  
ATOM   2138  CD  GLU C 128     -21.612  26.904 -11.697  1.00  0.00           C  
ATOM   2139  OE1 GLU C 128     -22.751  27.266 -11.896  1.00  0.00           O  
ATOM   2140  OE2 GLU C 128     -20.739  27.008 -12.524  1.00  0.00           O  
ATOM   2141  H   GLU C 128     -22.393  23.857  -8.998  1.00  0.00           H  
ATOM   2142  HA  GLU C 128     -21.202  26.117  -7.649  1.00  0.00           H  
ATOM   2143 1HB  GLU C 128     -23.306  25.949  -9.815  1.00  0.00           H  
ATOM   2144 2HB  GLU C 128     -22.672  27.467  -9.203  1.00  0.00           H  
ATOM   2145 1HG  GLU C 128     -20.419  26.857  -9.941  1.00  0.00           H  
ATOM   2146 2HG  GLU C 128     -20.994  25.275 -10.466  1.00  0.00           H  
ATOM   2147  N   ILE C 129     -24.335  25.369  -6.911  1.00  0.00           N  
ATOM   2148  CA  ILE C 129     -25.376  25.670  -5.927  1.00  0.00           C  
ATOM   2149  C   ILE C 129     -24.825  25.484  -4.536  1.00  0.00           C  
ATOM   2150  O   ILE C 129     -25.007  26.337  -3.664  1.00  0.00           O  
ATOM   2151  CB  ILE C 129     -26.602  24.728  -6.030  1.00  0.00           C  
ATOM   2152  CG1 ILE C 129     -27.388  24.950  -7.317  1.00  0.00           C  
ATOM   2153  CG2 ILE C 129     -27.501  24.908  -4.792  1.00  0.00           C  
ATOM   2154  CD1 ILE C 129     -28.426  23.848  -7.586  1.00  0.00           C  
ATOM   2155  H   ILE C 129     -24.464  24.624  -7.600  1.00  0.00           H  
ATOM   2156  HA  ILE C 129     -25.694  26.706  -6.051  1.00  0.00           H  
ATOM   2157  HB  ILE C 129     -26.248  23.703  -6.059  1.00  0.00           H  
ATOM   2158 1HG1 ILE C 129     -27.906  25.907  -7.254  1.00  0.00           H  
ATOM   2159 2HG1 ILE C 129     -26.699  24.991  -8.147  1.00  0.00           H  
ATOM   2160 1HG2 ILE C 129     -28.346  24.220  -4.851  1.00  0.00           H  
ATOM   2161 2HG2 ILE C 129     -26.936  24.698  -3.886  1.00  0.00           H  
ATOM   2162 3HG2 ILE C 129     -27.874  25.933  -4.757  1.00  0.00           H  
ATOM   2163 1HD1 ILE C 129     -28.952  24.064  -8.515  1.00  0.00           H  
ATOM   2164 2HD1 ILE C 129     -27.946  22.891  -7.669  1.00  0.00           H  
ATOM   2165 3HD1 ILE C 129     -29.141  23.814  -6.763  1.00  0.00           H  
ATOM   2166  N   ALA C 130     -24.153  24.358  -4.316  1.00  0.00           N  
ATOM   2167  CA  ALA C 130     -23.588  24.100  -3.010  1.00  0.00           C  
ATOM   2168  C   ALA C 130     -22.526  25.143  -2.663  1.00  0.00           C  
ATOM   2169  O   ALA C 130     -22.454  25.598  -1.515  1.00  0.00           O  
ATOM   2170  CB  ALA C 130     -23.020  22.714  -2.982  1.00  0.00           C  
ATOM   2171  H   ALA C 130     -24.043  23.678  -5.078  1.00  0.00           H  
ATOM   2172  HA  ALA C 130     -24.383  24.178  -2.273  1.00  0.00           H  
ATOM   2173 1HB  ALA C 130     -22.614  22.518  -2.001  1.00  0.00           H  
ATOM   2174 2HB  ALA C 130     -23.805  21.999  -3.214  1.00  0.00           H  
ATOM   2175 3HB  ALA C 130     -22.244  22.652  -3.731  1.00  0.00           H  
ATOM   2176  N   MET C 131     -21.728  25.562  -3.662  1.00  0.00           N  
ATOM   2177  CA  MET C 131     -20.715  26.581  -3.442  1.00  0.00           C  
ATOM   2178  C   MET C 131     -21.353  27.902  -3.033  1.00  0.00           C  
ATOM   2179  O   MET C 131     -20.847  28.569  -2.125  1.00  0.00           O  
ATOM   2180  CB  MET C 131     -19.847  26.747  -4.682  1.00  0.00           C  
ATOM   2181  CG  MET C 131     -18.765  27.795  -4.561  1.00  0.00           C  
ATOM   2182  SD  MET C 131     -17.675  27.879  -6.020  1.00  0.00           S  
ATOM   2183  CE  MET C 131     -18.676  28.530  -7.358  1.00  0.00           C  
ATOM   2184  H   MET C 131     -21.791  25.137  -4.590  1.00  0.00           H  
ATOM   2185  HA  MET C 131     -20.076  26.255  -2.623  1.00  0.00           H  
ATOM   2186 1HB  MET C 131     -19.406  25.797  -4.932  1.00  0.00           H  
ATOM   2187 2HB  MET C 131     -20.481  27.035  -5.515  1.00  0.00           H  
ATOM   2188 1HG  MET C 131     -19.248  28.755  -4.421  1.00  0.00           H  
ATOM   2189 2HG  MET C 131     -18.153  27.595  -3.685  1.00  0.00           H  
ATOM   2190 1HE  MET C 131     -18.068  28.598  -8.261  1.00  0.00           H  
ATOM   2191 2HE  MET C 131     -19.518  27.869  -7.538  1.00  0.00           H  
ATOM   2192 3HE  MET C 131     -19.049  29.517  -7.103  1.00  0.00           H  
ATOM   2193  N   GLU C 132     -22.469  28.277  -3.679  1.00  0.00           N  
ATOM   2194  CA  GLU C 132     -23.175  29.508  -3.333  1.00  0.00           C  
ATOM   2195  C   GLU C 132     -23.743  29.445  -1.920  1.00  0.00           C  
ATOM   2196  O   GLU C 132     -23.694  30.445  -1.197  1.00  0.00           O  
ATOM   2197  CB  GLU C 132     -24.290  29.829  -4.334  1.00  0.00           C  
ATOM   2198  CG  GLU C 132     -23.796  30.306  -5.700  1.00  0.00           C  
ATOM   2199  CD  GLU C 132     -24.911  30.563  -6.694  1.00  0.00           C  
ATOM   2200  OE1 GLU C 132     -25.989  30.049  -6.525  1.00  0.00           O  
ATOM   2201  OE2 GLU C 132     -24.678  31.312  -7.630  1.00  0.00           O  
ATOM   2202  H   GLU C 132     -22.820  27.699  -4.448  1.00  0.00           H  
ATOM   2203  HA  GLU C 132     -22.458  30.325  -3.373  1.00  0.00           H  
ATOM   2204 1HB  GLU C 132     -24.892  28.932  -4.496  1.00  0.00           H  
ATOM   2205 2HB  GLU C 132     -24.945  30.593  -3.921  1.00  0.00           H  
ATOM   2206 1HG  GLU C 132     -23.234  31.228  -5.561  1.00  0.00           H  
ATOM   2207 2HG  GLU C 132     -23.114  29.564  -6.107  1.00  0.00           H  
ATOM   2208  N   VAL C 133     -24.239  28.273  -1.501  1.00  0.00           N  
ATOM   2209  CA  VAL C 133     -24.751  28.158  -0.141  1.00  0.00           C  
ATOM   2210  C   VAL C 133     -23.596  28.334   0.845  1.00  0.00           C  
ATOM   2211  O   VAL C 133     -23.734  29.040   1.849  1.00  0.00           O  
ATOM   2212  CB  VAL C 133     -25.424  26.801   0.135  1.00  0.00           C  
ATOM   2213  CG1 VAL C 133     -25.743  26.730   1.597  1.00  0.00           C  
ATOM   2214  CG2 VAL C 133     -26.702  26.631  -0.676  1.00  0.00           C  
ATOM   2215  H   VAL C 133     -24.293  27.482  -2.153  1.00  0.00           H  
ATOM   2216  HA  VAL C 133     -25.482  28.948   0.025  1.00  0.00           H  
ATOM   2217  HB  VAL C 133     -24.729  26.007  -0.112  1.00  0.00           H  
ATOM   2218 1HG1 VAL C 133     -26.205  25.772   1.835  1.00  0.00           H  
ATOM   2219 2HG1 VAL C 133     -24.831  26.852   2.163  1.00  0.00           H  
ATOM   2220 3HG1 VAL C 133     -26.423  27.534   1.835  1.00  0.00           H  
ATOM   2221 1HG2 VAL C 133     -27.149  25.660  -0.447  1.00  0.00           H  
ATOM   2222 2HG2 VAL C 133     -27.406  27.422  -0.421  1.00  0.00           H  
ATOM   2223 3HG2 VAL C 133     -26.473  26.680  -1.734  1.00  0.00           H  
ATOM   2224  N   ALA C 134     -22.449  27.689   0.560  1.00  0.00           N  
ATOM   2225  CA  ALA C 134     -21.274  27.820   1.418  1.00  0.00           C  
ATOM   2226  C   ALA C 134     -20.786  29.261   1.443  1.00  0.00           C  
ATOM   2227  O   ALA C 134     -20.417  29.766   2.499  1.00  0.00           O  
ATOM   2228  CB  ALA C 134     -20.143  26.910   0.938  1.00  0.00           C  
ATOM   2229  H   ALA C 134     -22.400  27.093  -0.273  1.00  0.00           H  
ATOM   2230  HA  ALA C 134     -21.559  27.538   2.428  1.00  0.00           H  
ATOM   2231 1HB  ALA C 134     -19.288  27.005   1.598  1.00  0.00           H  
ATOM   2232 2HB  ALA C 134     -20.472  25.885   0.926  1.00  0.00           H  
ATOM   2233 3HB  ALA C 134     -19.855  27.199  -0.071  1.00  0.00           H  
ATOM   2234  N   THR C 135     -20.847  29.946   0.300  1.00  0.00           N  
ATOM   2235  CA  THR C 135     -20.388  31.321   0.202  1.00  0.00           C  
ATOM   2236  C   THR C 135     -21.252  32.214   1.069  1.00  0.00           C  
ATOM   2237  O   THR C 135     -20.739  33.051   1.820  1.00  0.00           O  
ATOM   2238  CB  THR C 135     -20.442  31.786  -1.247  1.00  0.00           C  
ATOM   2239  OG1 THR C 135     -19.636  30.923  -2.025  1.00  0.00           O  
ATOM   2240  CG2 THR C 135     -19.900  33.178  -1.360  1.00  0.00           C  
ATOM   2241  H   THR C 135     -21.158  29.474  -0.550  1.00  0.00           H  
ATOM   2242  HA  THR C 135     -19.369  31.391   0.563  1.00  0.00           H  
ATOM   2243  HB  THR C 135     -21.464  31.756  -1.608  1.00  0.00           H  
ATOM   2244  HG1 THR C 135     -20.010  30.014  -1.983  1.00  0.00           H  
ATOM   2245 1HG2 THR C 135     -19.930  33.486  -2.403  1.00  0.00           H  
ATOM   2246 2HG2 THR C 135     -20.507  33.856  -0.759  1.00  0.00           H  
ATOM   2247 3HG2 THR C 135     -18.873  33.198  -1.004  1.00  0.00           H  
ATOM   2248  N   TRP C 136     -22.567  32.007   0.987  1.00  0.00           N  
ATOM   2249  CA  TRP C 136     -23.521  32.740   1.795  1.00  0.00           C  
ATOM   2250  C   TRP C 136     -23.250  32.501   3.265  1.00  0.00           C  
ATOM   2251  O   TRP C 136     -23.174  33.446   4.059  1.00  0.00           O  
ATOM   2252  CB  TRP C 136     -24.945  32.292   1.439  1.00  0.00           C  
ATOM   2253  CG  TRP C 136     -26.005  32.826   2.336  1.00  0.00           C  
ATOM   2254  CD1 TRP C 136     -26.646  34.023   2.246  1.00  0.00           C  
ATOM   2255  CD2 TRP C 136     -26.577  32.144   3.484  1.00  0.00           C  
ATOM   2256  NE1 TRP C 136     -27.562  34.143   3.262  1.00  0.00           N  
ATOM   2257  CE2 TRP C 136     -27.525  32.998   4.032  1.00  0.00           C  
ATOM   2258  CE3 TRP C 136     -26.355  30.889   4.082  1.00  0.00           C  
ATOM   2259  CZ2 TRP C 136     -28.245  32.657   5.156  1.00  0.00           C  
ATOM   2260  CZ3 TRP C 136     -27.082  30.551   5.213  1.00  0.00           C  
ATOM   2261  CH2 TRP C 136     -28.001  31.409   5.739  1.00  0.00           C  
ATOM   2262  H   TRP C 136     -22.919  31.315   0.320  1.00  0.00           H  
ATOM   2263  HA  TRP C 136     -23.413  33.804   1.585  1.00  0.00           H  
ATOM   2264 1HB  TRP C 136     -25.170  32.592   0.417  1.00  0.00           H  
ATOM   2265 2HB  TRP C 136     -24.995  31.208   1.468  1.00  0.00           H  
ATOM   2266  HD1 TRP C 136     -26.456  34.775   1.484  1.00  0.00           H  
ATOM   2267  HE1 TRP C 136     -28.161  34.940   3.415  1.00  0.00           H  
ATOM   2268  HE3 TRP C 136     -25.620  30.199   3.664  1.00  0.00           H  
ATOM   2269  HZ2 TRP C 136     -28.968  33.327   5.584  1.00  0.00           H  
ATOM   2270  HZ3 TRP C 136     -26.900  29.594   5.670  1.00  0.00           H  
ATOM   2271  HH2 TRP C 136     -28.557  31.112   6.633  1.00  0.00           H  
ATOM   2272  N   ALA C 137     -23.083  31.236   3.634  1.00  0.00           N  
ATOM   2273  CA  ALA C 137     -22.831  30.907   5.013  1.00  0.00           C  
ATOM   2274  C   ALA C 137     -21.515  31.511   5.488  1.00  0.00           C  
ATOM   2275  O   ALA C 137     -21.402  31.939   6.641  1.00  0.00           O  
ATOM   2276  CB  ALA C 137     -22.823  29.423   5.173  1.00  0.00           C  
ATOM   2277  H   ALA C 137     -23.157  30.487   2.940  1.00  0.00           H  
ATOM   2278  HA  ALA C 137     -23.640  31.320   5.610  1.00  0.00           H  
ATOM   2279 1HB  ALA C 137     -22.669  29.178   6.214  1.00  0.00           H  
ATOM   2280 2HB  ALA C 137     -23.767  29.035   4.838  1.00  0.00           H  
ATOM   2281 3HB  ALA C 137     -22.028  29.016   4.565  1.00  0.00           H  
ATOM   2282  N   ALA C 138     -20.500  31.541   4.618  1.00  0.00           N  
ATOM   2283  CA  ALA C 138     -19.214  32.095   5.004  1.00  0.00           C  
ATOM   2284  C   ALA C 138     -19.333  33.589   5.303  1.00  0.00           C  
ATOM   2285  O   ALA C 138     -18.753  34.079   6.272  1.00  0.00           O  
ATOM   2286  CB  ALA C 138     -18.190  31.862   3.908  1.00  0.00           C  
ATOM   2287  H   ALA C 138     -20.613  31.148   3.683  1.00  0.00           H  
ATOM   2288  HA  ALA C 138     -18.890  31.587   5.910  1.00  0.00           H  
ATOM   2289 1HB  ALA C 138     -17.224  32.256   4.214  1.00  0.00           H  
ATOM   2290 2HB  ALA C 138     -18.105  30.805   3.714  1.00  0.00           H  
ATOM   2291 3HB  ALA C 138     -18.522  32.367   3.006  1.00  0.00           H  
ATOM   2292  N   GLU C 139     -20.137  34.309   4.508  1.00  0.00           N  
ATOM   2293  CA  GLU C 139     -20.350  35.743   4.731  1.00  0.00           C  
ATOM   2294  C   GLU C 139     -21.103  35.964   6.044  1.00  0.00           C  
ATOM   2295  O   GLU C 139     -20.804  36.885   6.808  1.00  0.00           O  
ATOM   2296  CB  GLU C 139     -21.086  36.385   3.547  1.00  0.00           C  
ATOM   2297  CG  GLU C 139     -21.256  37.917   3.659  1.00  0.00           C  
ATOM   2298  CD  GLU C 139     -21.779  38.573   2.383  1.00  0.00           C  
ATOM   2299  OE1 GLU C 139     -21.976  37.879   1.408  1.00  0.00           O  
ATOM   2300  OE2 GLU C 139     -21.965  39.764   2.378  1.00  0.00           O  
ATOM   2301  H   GLU C 139     -20.579  33.851   3.703  1.00  0.00           H  
ATOM   2302  HA  GLU C 139     -19.377  36.223   4.818  1.00  0.00           H  
ATOM   2303 1HB  GLU C 139     -20.548  36.164   2.623  1.00  0.00           H  
ATOM   2304 2HB  GLU C 139     -22.079  35.938   3.458  1.00  0.00           H  
ATOM   2305 1HG  GLU C 139     -21.952  38.126   4.472  1.00  0.00           H  
ATOM   2306 2HG  GLU C 139     -20.295  38.358   3.921  1.00  0.00           H  
ATOM   2307  N   ARG C 140     -22.069  35.079   6.305  1.00  0.00           N  
ATOM   2308  CA  ARG C 140     -22.887  35.075   7.516  1.00  0.00           C  
ATOM   2309  C   ARG C 140     -22.105  34.572   8.735  1.00  0.00           C  
ATOM   2310  O   ARG C 140     -22.472  34.858   9.876  1.00  0.00           O  
ATOM   2311  CB  ARG C 140     -24.083  34.149   7.330  1.00  0.00           C  
ATOM   2312  CG  ARG C 140     -25.105  34.562   6.293  1.00  0.00           C  
ATOM   2313  CD  ARG C 140     -26.121  35.499   6.830  1.00  0.00           C  
ATOM   2314  NE  ARG C 140     -26.999  34.813   7.786  1.00  0.00           N  
ATOM   2315  CZ  ARG C 140     -27.881  35.405   8.626  1.00  0.00           C  
ATOM   2316  NH1 ARG C 140     -28.020  36.710   8.651  1.00  0.00           N  
ATOM   2317  NH2 ARG C 140     -28.612  34.659   9.430  1.00  0.00           N  
ATOM   2318  H   ARG C 140     -22.273  34.371   5.593  1.00  0.00           H  
ATOM   2319  HA  ARG C 140     -23.230  36.091   7.706  1.00  0.00           H  
ATOM   2320 1HB  ARG C 140     -23.725  33.169   7.051  1.00  0.00           H  
ATOM   2321 2HB  ARG C 140     -24.603  34.040   8.279  1.00  0.00           H  
ATOM   2322 1HG  ARG C 140     -24.601  35.046   5.456  1.00  0.00           H  
ATOM   2323 2HG  ARG C 140     -25.598  33.670   5.942  1.00  0.00           H  
ATOM   2324 1HD  ARG C 140     -25.632  36.327   7.340  1.00  0.00           H  
ATOM   2325 2HD  ARG C 140     -26.733  35.876   6.012  1.00  0.00           H  
ATOM   2326  HE  ARG C 140     -26.941  33.803   7.815  1.00  0.00           H  
ATOM   2327 1HH1 ARG C 140     -27.464  37.292   8.044  1.00  0.00           H  
ATOM   2328 2HH1 ARG C 140     -28.684  37.127   9.293  1.00  0.00           H  
ATOM   2329 1HH2 ARG C 140     -28.514  33.657   9.424  1.00  0.00           H  
ATOM   2330 2HH2 ARG C 140     -29.295  35.099  10.075  1.00  0.00           H  
ATOM   2331  N   ASN C 141     -21.025  33.825   8.475  1.00  0.00           N  
ATOM   2332  CA  ASN C 141     -20.218  33.130   9.471  1.00  0.00           C  
ATOM   2333  C   ASN C 141     -21.100  32.121  10.206  1.00  0.00           C  
ATOM   2334  O   ASN C 141     -21.025  31.944  11.426  1.00  0.00           O  
ATOM   2335  CB  ASN C 141     -19.563  34.115  10.431  1.00  0.00           C  
ATOM   2336  CG  ASN C 141     -18.380  33.535  11.193  1.00  0.00           C  
ATOM   2337  OD1 ASN C 141     -17.623  32.699  10.691  1.00  0.00           O  
ATOM   2338  ND2 ASN C 141     -18.211  33.983  12.416  1.00  0.00           N  
ATOM   2339  H   ASN C 141     -20.793  33.653   7.500  1.00  0.00           H  
ATOM   2340  HA  ASN C 141     -19.438  32.571   8.950  1.00  0.00           H  
ATOM   2341 1HB  ASN C 141     -19.223  34.986   9.868  1.00  0.00           H  
ATOM   2342 2HB  ASN C 141     -20.299  34.462  11.154  1.00  0.00           H  
ATOM   2343 1HD2 ASN C 141     -17.457  33.641  12.978  1.00  0.00           H  
ATOM   2344 2HD2 ASN C 141     -18.846  34.660  12.792  1.00  0.00           H  
ATOM   2345  N   ASP C 142     -21.937  31.446   9.416  1.00  0.00           N  
ATOM   2346  CA  ASP C 142     -22.834  30.406   9.878  1.00  0.00           C  
ATOM   2347  C   ASP C 142     -22.151  29.056   9.782  1.00  0.00           C  
ATOM   2348  O   ASP C 142     -22.157  28.430   8.723  1.00  0.00           O  
ATOM   2349  CB  ASP C 142     -24.134  30.425   9.054  1.00  0.00           C  
ATOM   2350  CG  ASP C 142     -25.185  29.373   9.481  1.00  0.00           C  
ATOM   2351  OD1 ASP C 142     -24.823  28.310   9.973  1.00  0.00           O  
ATOM   2352  OD2 ASP C 142     -26.348  29.654   9.344  1.00  0.00           O  
ATOM   2353  H   ASP C 142     -21.905  31.672   8.420  1.00  0.00           H  
ATOM   2354  HA  ASP C 142     -23.080  30.599  10.923  1.00  0.00           H  
ATOM   2355 1HB  ASP C 142     -24.589  31.413   9.138  1.00  0.00           H  
ATOM   2356 2HB  ASP C 142     -23.894  30.275   8.005  1.00  0.00           H  
ATOM   2357  N   GLU C 143     -21.577  28.601  10.895  1.00  0.00           N  
ATOM   2358  CA  GLU C 143     -20.799  27.365  10.927  1.00  0.00           C  
ATOM   2359  C   GLU C 143     -21.574  26.132  10.472  1.00  0.00           C  
ATOM   2360  O   GLU C 143     -21.030  25.282   9.761  1.00  0.00           O  
ATOM   2361  CB  GLU C 143     -20.288  27.109  12.349  1.00  0.00           C  
ATOM   2362  CG  GLU C 143     -19.427  25.868  12.486  1.00  0.00           C  
ATOM   2363  CD  GLU C 143     -18.909  25.635  13.894  1.00  0.00           C  
ATOM   2364  OE1 GLU C 143     -19.229  26.404  14.767  1.00  0.00           O  
ATOM   2365  OE2 GLU C 143     -18.172  24.678  14.086  1.00  0.00           O  
ATOM   2366  H   GLU C 143     -21.639  29.173  11.730  1.00  0.00           H  
ATOM   2367  HA  GLU C 143     -19.943  27.490  10.264  1.00  0.00           H  
ATOM   2368 1HB  GLU C 143     -19.703  27.966  12.685  1.00  0.00           H  
ATOM   2369 2HB  GLU C 143     -21.136  27.005  13.025  1.00  0.00           H  
ATOM   2370 1HG  GLU C 143     -20.018  25.005  12.180  1.00  0.00           H  
ATOM   2371 2HG  GLU C 143     -18.588  25.959  11.804  1.00  0.00           H  
ATOM   2372  N   MET C 144     -22.844  26.027  10.874  1.00  0.00           N  
ATOM   2373  CA  MET C 144     -23.634  24.849  10.538  1.00  0.00           C  
ATOM   2374  C   MET C 144     -23.820  24.759   9.040  1.00  0.00           C  
ATOM   2375  O   MET C 144     -23.445  23.759   8.419  1.00  0.00           O  
ATOM   2376  CB  MET C 144     -25.010  24.889  11.209  1.00  0.00           C  
ATOM   2377  CG  MET C 144     -25.875  23.644  10.943  1.00  0.00           C  
ATOM   2378  SD  MET C 144     -27.563  23.786  11.589  1.00  0.00           S  
ATOM   2379  CE  MET C 144     -28.340  24.734  10.292  1.00  0.00           C  
ATOM   2380  H   MET C 144     -23.260  26.784  11.402  1.00  0.00           H  
ATOM   2381  HA  MET C 144     -23.096  23.962  10.865  1.00  0.00           H  
ATOM   2382 1HB  MET C 144     -24.886  24.993  12.283  1.00  0.00           H  
ATOM   2383 2HB  MET C 144     -25.561  25.769  10.856  1.00  0.00           H  
ATOM   2384 1HG  MET C 144     -25.934  23.482   9.867  1.00  0.00           H  
ATOM   2385 2HG  MET C 144     -25.406  22.769  11.392  1.00  0.00           H  
ATOM   2386 1HE  MET C 144     -29.386  24.901  10.537  1.00  0.00           H  
ATOM   2387 2HE  MET C 144     -27.829  25.689  10.183  1.00  0.00           H  
ATOM   2388 3HE  MET C 144     -28.277  24.180   9.358  1.00  0.00           H  
ATOM   2389  N   ILE C 145     -24.374  25.816   8.446  1.00  0.00           N  
ATOM   2390  CA  ILE C 145     -24.627  25.768   7.020  1.00  0.00           C  
ATOM   2391  C   ILE C 145     -23.335  25.725   6.247  1.00  0.00           C  
ATOM   2392  O   ILE C 145     -23.239  25.007   5.252  1.00  0.00           O  
ATOM   2393  CB  ILE C 145     -25.467  26.933   6.509  1.00  0.00           C  
ATOM   2394  CG1 ILE C 145     -26.862  26.900   7.127  1.00  0.00           C  
ATOM   2395  CG2 ILE C 145     -25.544  26.830   4.994  1.00  0.00           C  
ATOM   2396  CD1 ILE C 145     -27.632  25.653   6.807  1.00  0.00           C  
ATOM   2397  H   ILE C 145     -24.616  26.657   8.997  1.00  0.00           H  
ATOM   2398  HA  ILE C 145     -25.174  24.854   6.806  1.00  0.00           H  
ATOM   2399  HB  ILE C 145     -24.998  27.873   6.797  1.00  0.00           H  
ATOM   2400 1HG1 ILE C 145     -26.759  26.984   8.214  1.00  0.00           H  
ATOM   2401 2HG1 ILE C 145     -27.428  27.748   6.773  1.00  0.00           H  
ATOM   2402 1HG2 ILE C 145     -26.115  27.657   4.604  1.00  0.00           H  
ATOM   2403 2HG2 ILE C 145     -24.537  26.860   4.581  1.00  0.00           H  
ATOM   2404 3HG2 ILE C 145     -26.020  25.889   4.713  1.00  0.00           H  
ATOM   2405 1HD1 ILE C 145     -28.609  25.704   7.282  1.00  0.00           H  
ATOM   2406 2HD1 ILE C 145     -27.759  25.561   5.729  1.00  0.00           H  
ATOM   2407 3HD1 ILE C 145     -27.092  24.794   7.180  1.00  0.00           H  
ATOM   2408  N   PHE C 146     -22.344  26.508   6.669  1.00  0.00           N  
ATOM   2409  CA  PHE C 146     -21.094  26.538   5.947  1.00  0.00           C  
ATOM   2410  C   PHE C 146     -20.459  25.183   5.861  1.00  0.00           C  
ATOM   2411  O   PHE C 146     -20.018  24.795   4.784  1.00  0.00           O  
ATOM   2412  CB  PHE C 146     -20.077  27.476   6.565  1.00  0.00           C  
ATOM   2413  CG  PHE C 146     -18.839  27.398   5.814  1.00  0.00           C  
ATOM   2414  CD1 PHE C 146     -18.727  28.047   4.626  1.00  0.00           C  
ATOM   2415  CD2 PHE C 146     -17.799  26.648   6.262  1.00  0.00           C  
ATOM   2416  CE1 PHE C 146     -17.588  27.961   3.877  1.00  0.00           C  
ATOM   2417  CE2 PHE C 146     -16.661  26.551   5.536  1.00  0.00           C  
ATOM   2418  CZ  PHE C 146     -16.549  27.217   4.323  1.00  0.00           C  
ATOM   2419  H   PHE C 146     -22.444  27.087   7.505  1.00  0.00           H  
ATOM   2420  HA  PHE C 146     -21.294  26.871   4.932  1.00  0.00           H  
ATOM   2421 1HB  PHE C 146     -20.430  28.500   6.561  1.00  0.00           H  
ATOM   2422 2HB  PHE C 146     -19.887  27.189   7.599  1.00  0.00           H  
ATOM   2423  HD1 PHE C 146     -19.565  28.629   4.288  1.00  0.00           H  
ATOM   2424  HD2 PHE C 146     -17.894  26.122   7.210  1.00  0.00           H  
ATOM   2425  HE1 PHE C 146     -17.522  28.481   2.937  1.00  0.00           H  
ATOM   2426  HE2 PHE C 146     -15.859  25.946   5.923  1.00  0.00           H  
ATOM   2427  HZ  PHE C 146     -15.647  27.149   3.731  1.00  0.00           H  
ATOM   2428  N   LYS C 147     -20.343  24.466   6.978  1.00  0.00           N  
ATOM   2429  CA  LYS C 147     -19.710  23.168   6.899  1.00  0.00           C  
ATOM   2430  C   LYS C 147     -20.535  22.184   6.079  1.00  0.00           C  
ATOM   2431  O   LYS C 147     -19.972  21.406   5.302  1.00  0.00           O  
ATOM   2432  CB  LYS C 147     -19.404  22.645   8.297  1.00  0.00           C  
ATOM   2433  CG  LYS C 147     -18.246  23.397   8.964  1.00  0.00           C  
ATOM   2434  CD  LYS C 147     -17.965  22.917  10.379  1.00  0.00           C  
ATOM   2435  CE  LYS C 147     -16.702  23.581  10.931  1.00  0.00           C  
ATOM   2436  NZ  LYS C 147     -16.463  23.255  12.361  1.00  0.00           N  
ATOM   2437  H   LYS C 147     -20.698  24.805   7.879  1.00  0.00           H  
ATOM   2438  HA  LYS C 147     -18.756  23.295   6.389  1.00  0.00           H  
ATOM   2439 1HB  LYS C 147     -20.291  22.763   8.928  1.00  0.00           H  
ATOM   2440 2HB  LYS C 147     -19.161  21.586   8.254  1.00  0.00           H  
ATOM   2441 1HG  LYS C 147     -17.346  23.292   8.360  1.00  0.00           H  
ATOM   2442 2HG  LYS C 147     -18.509  24.456   9.013  1.00  0.00           H  
ATOM   2443 1HD  LYS C 147     -18.812  23.172  11.021  1.00  0.00           H  
ATOM   2444 2HD  LYS C 147     -17.837  21.837  10.386  1.00  0.00           H  
ATOM   2445 1HE  LYS C 147     -15.854  23.226  10.349  1.00  0.00           H  
ATOM   2446 2HE  LYS C 147     -16.777  24.661  10.822  1.00  0.00           H  
ATOM   2447 1HZ  LYS C 147     -15.616  23.702  12.670  1.00  0.00           H  
ATOM   2448 2HZ  LYS C 147     -17.243  23.617  12.930  1.00  0.00           H  
ATOM   2449 3HZ  LYS C 147     -16.382  22.260  12.486  1.00  0.00           H  
ATOM   2450  N   LEU C 148     -21.870  22.227   6.192  1.00  0.00           N  
ATOM   2451  CA  LEU C 148     -22.669  21.290   5.413  1.00  0.00           C  
ATOM   2452  C   LEU C 148     -22.520  21.569   3.924  1.00  0.00           C  
ATOM   2453  O   LEU C 148     -22.394  20.647   3.107  1.00  0.00           O  
ATOM   2454  CB  LEU C 148     -24.153  21.468   5.744  1.00  0.00           C  
ATOM   2455  CG  LEU C 148     -24.622  21.080   7.134  1.00  0.00           C  
ATOM   2456  CD1 LEU C 148     -26.086  21.567   7.277  1.00  0.00           C  
ATOM   2457  CD2 LEU C 148     -24.455  19.575   7.356  1.00  0.00           C  
ATOM   2458  H   LEU C 148     -22.327  22.879   6.840  1.00  0.00           H  
ATOM   2459  HA  LEU C 148     -22.341  20.275   5.627  1.00  0.00           H  
ATOM   2460 1HB  LEU C 148     -24.400  22.524   5.611  1.00  0.00           H  
ATOM   2461 2HB  LEU C 148     -24.719  20.905   5.030  1.00  0.00           H  
ATOM   2462  HG  LEU C 148     -24.026  21.587   7.865  1.00  0.00           H  
ATOM   2463 1HD1 LEU C 148     -26.453  21.364   8.256  1.00  0.00           H  
ATOM   2464 2HD1 LEU C 148     -26.110  22.637   7.114  1.00  0.00           H  
ATOM   2465 3HD1 LEU C 148     -26.715  21.073   6.542  1.00  0.00           H  
ATOM   2466 1HD2 LEU C 148     -24.774  19.317   8.354  1.00  0.00           H  
ATOM   2467 2HD2 LEU C 148     -25.034  19.025   6.647  1.00  0.00           H  
ATOM   2468 3HD2 LEU C 148     -23.404  19.315   7.241  1.00  0.00           H  
ATOM   2469  N   ALA C 149     -22.527  22.856   3.580  1.00  0.00           N  
ATOM   2470  CA  ALA C 149     -22.440  23.294   2.208  1.00  0.00           C  
ATOM   2471  C   ALA C 149     -21.060  23.131   1.626  1.00  0.00           C  
ATOM   2472  O   ALA C 149     -20.922  22.772   0.456  1.00  0.00           O  
ATOM   2473  CB  ALA C 149     -22.849  24.730   2.128  1.00  0.00           C  
ATOM   2474  H   ALA C 149     -22.631  23.569   4.303  1.00  0.00           H  
ATOM   2475  HA  ALA C 149     -23.118  22.686   1.626  1.00  0.00           H  
ATOM   2476 1HB  ALA C 149     -22.822  25.048   1.095  1.00  0.00           H  
ATOM   2477 2HB  ALA C 149     -23.839  24.832   2.523  1.00  0.00           H  
ATOM   2478 3HB  ALA C 149     -22.163  25.317   2.725  1.00  0.00           H  
ATOM   2479  N   ALA C 150     -20.027  23.393   2.428  1.00  0.00           N  
ATOM   2480  CA  ALA C 150     -18.672  23.267   1.946  1.00  0.00           C  
ATOM   2481  C   ALA C 150     -18.395  21.813   1.627  1.00  0.00           C  
ATOM   2482  O   ALA C 150     -17.820  21.501   0.580  1.00  0.00           O  
ATOM   2483  CB  ALA C 150     -17.699  23.798   2.983  1.00  0.00           C  
ATOM   2484  H   ALA C 150     -20.175  23.710   3.383  1.00  0.00           H  
ATOM   2485  HA  ALA C 150     -18.577  23.844   1.028  1.00  0.00           H  
ATOM   2486 1HB  ALA C 150     -16.676  23.711   2.628  1.00  0.00           H  
ATOM   2487 2HB  ALA C 150     -17.927  24.842   3.183  1.00  0.00           H  
ATOM   2488 3HB  ALA C 150     -17.809  23.225   3.902  1.00  0.00           H  
ATOM   2489  N   LYS C 151     -18.886  20.905   2.482  1.00  0.00           N  
ATOM   2490  CA  LYS C 151     -18.685  19.495   2.222  1.00  0.00           C  
ATOM   2491  C   LYS C 151     -19.462  19.077   0.987  1.00  0.00           C  
ATOM   2492  O   LYS C 151     -18.937  18.332   0.155  1.00  0.00           O  
ATOM   2493  CB  LYS C 151     -19.081  18.660   3.436  1.00  0.00           C  
ATOM   2494  CG  LYS C 151     -18.116  18.794   4.618  1.00  0.00           C  
ATOM   2495  CD  LYS C 151     -18.575  17.975   5.818  1.00  0.00           C  
ATOM   2496  CE  LYS C 151     -17.605  18.118   6.985  1.00  0.00           C  
ATOM   2497  NZ  LYS C 151     -18.046  17.337   8.175  1.00  0.00           N  
ATOM   2498  H   LYS C 151     -19.365  21.190   3.344  1.00  0.00           H  
ATOM   2499  HA  LYS C 151     -17.627  19.327   2.024  1.00  0.00           H  
ATOM   2500 1HB  LYS C 151     -20.072  18.976   3.779  1.00  0.00           H  
ATOM   2501 2HB  LYS C 151     -19.146  17.611   3.158  1.00  0.00           H  
ATOM   2502 1HG  LYS C 151     -17.127  18.454   4.315  1.00  0.00           H  
ATOM   2503 2HG  LYS C 151     -18.044  19.841   4.908  1.00  0.00           H  
ATOM   2504 1HD  LYS C 151     -19.560  18.329   6.131  1.00  0.00           H  
ATOM   2505 2HD  LYS C 151     -18.653  16.926   5.540  1.00  0.00           H  
ATOM   2506 1HE  LYS C 151     -16.623  17.766   6.675  1.00  0.00           H  
ATOM   2507 2HE  LYS C 151     -17.534  19.172   7.261  1.00  0.00           H  
ATOM   2508 1HZ  LYS C 151     -17.380  17.457   8.924  1.00  0.00           H  
ATOM   2509 2HZ  LYS C 151     -18.952  17.667   8.473  1.00  0.00           H  
ATOM   2510 3HZ  LYS C 151     -18.107  16.358   7.933  1.00  0.00           H  
ATOM   2511  N   MET C 152     -20.687  19.602   0.829  1.00  0.00           N  
ATOM   2512  CA  MET C 152     -21.495  19.278  -0.334  1.00  0.00           C  
ATOM   2513  C   MET C 152     -20.839  19.736  -1.618  1.00  0.00           C  
ATOM   2514  O   MET C 152     -20.822  19.004  -2.606  1.00  0.00           O  
ATOM   2515  CB  MET C 152     -22.848  19.962  -0.246  1.00  0.00           C  
ATOM   2516  CG  MET C 152     -23.768  19.602  -1.365  1.00  0.00           C  
ATOM   2517  SD  MET C 152     -24.166  17.935  -1.287  1.00  0.00           S  
ATOM   2518  CE  MET C 152     -25.331  18.049   0.045  1.00  0.00           C  
ATOM   2519  H   MET C 152     -21.092  20.196   1.557  1.00  0.00           H  
ATOM   2520  HA  MET C 152     -21.624  18.197  -0.380  1.00  0.00           H  
ATOM   2521 1HB  MET C 152     -23.326  19.706   0.699  1.00  0.00           H  
ATOM   2522 2HB  MET C 152     -22.705  21.031  -0.247  1.00  0.00           H  
ATOM   2523 1HG  MET C 152     -24.687  20.181  -1.316  1.00  0.00           H  
ATOM   2524 2HG  MET C 152     -23.284  19.794  -2.319  1.00  0.00           H  
ATOM   2525 1HE  MET C 152     -25.697  17.071   0.251  1.00  0.00           H  
ATOM   2526 2HE  MET C 152     -24.847  18.456   0.934  1.00  0.00           H  
ATOM   2527 3HE  MET C 152     -26.156  18.687  -0.252  1.00  0.00           H  
ATOM   2528  N   ALA C 153     -20.296  20.948  -1.616  1.00  0.00           N  
ATOM   2529  CA  ALA C 153     -19.667  21.481  -2.807  1.00  0.00           C  
ATOM   2530  C   ALA C 153     -18.460  20.653  -3.200  1.00  0.00           C  
ATOM   2531  O   ALA C 153     -18.248  20.387  -4.389  1.00  0.00           O  
ATOM   2532  CB  ALA C 153     -19.277  22.910  -2.557  1.00  0.00           C  
ATOM   2533  H   ALA C 153     -20.348  21.525  -0.773  1.00  0.00           H  
ATOM   2534  HA  ALA C 153     -20.378  21.430  -3.626  1.00  0.00           H  
ATOM   2535 1HB  ALA C 153     -18.820  23.331  -3.449  1.00  0.00           H  
ATOM   2536 2HB  ALA C 153     -20.152  23.488  -2.288  1.00  0.00           H  
ATOM   2537 3HB  ALA C 153     -18.579  22.914  -1.727  1.00  0.00           H  
ATOM   2538  N   LYS C 154     -17.690  20.192  -2.204  1.00  0.00           N  
ATOM   2539  CA  LYS C 154     -16.531  19.366  -2.495  1.00  0.00           C  
ATOM   2540  C   LYS C 154     -16.974  18.001  -3.033  1.00  0.00           C  
ATOM   2541  O   LYS C 154     -16.398  17.500  -4.005  1.00  0.00           O  
ATOM   2542  CB  LYS C 154     -15.675  19.192  -1.238  1.00  0.00           C  
ATOM   2543  CG  LYS C 154     -14.938  20.463  -0.770  1.00  0.00           C  
ATOM   2544  CD  LYS C 154     -14.139  20.197   0.506  1.00  0.00           C  
ATOM   2545  CE  LYS C 154     -13.424  21.449   1.015  1.00  0.00           C  
ATOM   2546  NZ  LYS C 154     -12.669  21.172   2.289  1.00  0.00           N  
ATOM   2547  H   LYS C 154     -17.894  20.455  -1.232  1.00  0.00           H  
ATOM   2548  HA  LYS C 154     -15.936  19.859  -3.263  1.00  0.00           H  
ATOM   2549 1HB  LYS C 154     -16.316  18.865  -0.416  1.00  0.00           H  
ATOM   2550 2HB  LYS C 154     -14.935  18.412  -1.408  1.00  0.00           H  
ATOM   2551 1HG  LYS C 154     -14.269  20.804  -1.541  1.00  0.00           H  
ATOM   2552 2HG  LYS C 154     -15.658  21.252  -0.581  1.00  0.00           H  
ATOM   2553 1HD  LYS C 154     -14.821  19.847   1.285  1.00  0.00           H  
ATOM   2554 2HD  LYS C 154     -13.399  19.421   0.318  1.00  0.00           H  
ATOM   2555 1HE  LYS C 154     -12.728  21.803   0.257  1.00  0.00           H  
ATOM   2556 2HE  LYS C 154     -14.163  22.228   1.209  1.00  0.00           H  
ATOM   2557 1HZ  LYS C 154     -12.208  22.038   2.625  1.00  0.00           H  
ATOM   2558 2HZ  LYS C 154     -13.317  20.863   3.001  1.00  0.00           H  
ATOM   2559 3HZ  LYS C 154     -11.975  20.466   2.137  1.00  0.00           H  
ATOM   2560  N   GLU C 155     -18.028  17.420  -2.436  1.00  0.00           N  
ATOM   2561  CA  GLU C 155     -18.529  16.129  -2.895  1.00  0.00           C  
ATOM   2562  C   GLU C 155     -19.045  16.204  -4.316  1.00  0.00           C  
ATOM   2563  O   GLU C 155     -18.732  15.337  -5.142  1.00  0.00           O  
ATOM   2564  CB  GLU C 155     -19.662  15.604  -2.001  1.00  0.00           C  
ATOM   2565  CG  GLU C 155     -20.228  14.249  -2.472  1.00  0.00           C  
ATOM   2566  CD  GLU C 155     -21.328  13.666  -1.592  1.00  0.00           C  
ATOM   2567  OE1 GLU C 155     -21.529  14.129  -0.494  1.00  0.00           O  
ATOM   2568  OE2 GLU C 155     -21.987  12.755  -2.057  1.00  0.00           O  
ATOM   2569  H   GLU C 155     -18.466  17.870  -1.627  1.00  0.00           H  
ATOM   2570  HA  GLU C 155     -17.706  15.416  -2.869  1.00  0.00           H  
ATOM   2571 1HB  GLU C 155     -19.302  15.499  -0.978  1.00  0.00           H  
ATOM   2572 2HB  GLU C 155     -20.478  16.330  -1.988  1.00  0.00           H  
ATOM   2573 1HG  GLU C 155     -20.626  14.387  -3.478  1.00  0.00           H  
ATOM   2574 2HG  GLU C 155     -19.409  13.534  -2.537  1.00  0.00           H  
ATOM   2575  N   VAL C 156     -19.811  17.249  -4.626  1.00  0.00           N  
ATOM   2576  CA  VAL C 156     -20.340  17.333  -5.964  1.00  0.00           C  
ATOM   2577  C   VAL C 156     -19.202  17.560  -6.941  1.00  0.00           C  
ATOM   2578  O   VAL C 156     -19.200  16.965  -8.016  1.00  0.00           O  
ATOM   2579  CB  VAL C 156     -21.375  18.421  -6.180  1.00  0.00           C  
ATOM   2580  CG1 VAL C 156     -21.672  18.403  -7.668  1.00  0.00           C  
ATOM   2581  CG2 VAL C 156     -22.648  18.185  -5.337  1.00  0.00           C  
ATOM   2582  H   VAL C 156     -20.049  17.950  -3.918  1.00  0.00           H  
ATOM   2583  HA  VAL C 156     -20.820  16.386  -6.197  1.00  0.00           H  
ATOM   2584  HB  VAL C 156     -20.949  19.385  -5.919  1.00  0.00           H  
ATOM   2585 1HG1 VAL C 156     -22.386  19.149  -7.912  1.00  0.00           H  
ATOM   2586 2HG1 VAL C 156     -20.761  18.569  -8.225  1.00  0.00           H  
ATOM   2587 3HG1 VAL C 156     -22.061  17.440  -7.940  1.00  0.00           H  
ATOM   2588 1HG2 VAL C 156     -23.371  18.977  -5.541  1.00  0.00           H  
ATOM   2589 2HG2 VAL C 156     -23.081  17.228  -5.581  1.00  0.00           H  
ATOM   2590 3HG2 VAL C 156     -22.392  18.194  -4.284  1.00  0.00           H  
ATOM   2591  N   ALA C 157     -18.228  18.414  -6.593  1.00  0.00           N  
ATOM   2592  CA  ALA C 157     -17.115  18.649  -7.499  1.00  0.00           C  
ATOM   2593  C   ALA C 157     -16.409  17.326  -7.832  1.00  0.00           C  
ATOM   2594  O   ALA C 157     -16.035  17.109  -8.988  1.00  0.00           O  
ATOM   2595  CB  ALA C 157     -16.136  19.632  -6.879  1.00  0.00           C  
ATOM   2596  H   ALA C 157     -18.257  18.918  -5.701  1.00  0.00           H  
ATOM   2597  HA  ALA C 157     -17.508  19.072  -8.422  1.00  0.00           H  
ATOM   2598 1HB  ALA C 157     -15.320  19.814  -7.559  1.00  0.00           H  
ATOM   2599 2HB  ALA C 157     -16.646  20.571  -6.660  1.00  0.00           H  
ATOM   2600 3HB  ALA C 157     -15.745  19.211  -5.952  1.00  0.00           H  
ATOM   2601  N   GLU C 158     -16.280  16.411  -6.864  1.00  0.00           N  
ATOM   2602  CA  GLU C 158     -15.659  15.126  -7.184  1.00  0.00           C  
ATOM   2603  C   GLU C 158     -16.576  14.297  -8.108  1.00  0.00           C  
ATOM   2604  O   GLU C 158     -16.094  13.578  -8.995  1.00  0.00           O  
ATOM   2605  CB  GLU C 158     -15.292  14.362  -5.909  1.00  0.00           C  
ATOM   2606  CG  GLU C 158     -14.132  15.004  -5.102  1.00  0.00           C  
ATOM   2607  CD  GLU C 158     -12.808  15.061  -5.874  1.00  0.00           C  
ATOM   2608  OE1 GLU C 158     -12.399  14.057  -6.397  1.00  0.00           O  
ATOM   2609  OE2 GLU C 158     -12.211  16.125  -5.941  1.00  0.00           O  
ATOM   2610  H   GLU C 158     -16.573  16.629  -5.904  1.00  0.00           H  
ATOM   2611  HA  GLU C 158     -14.735  15.323  -7.723  1.00  0.00           H  
ATOM   2612 1HB  GLU C 158     -16.168  14.318  -5.255  1.00  0.00           H  
ATOM   2613 2HB  GLU C 158     -15.015  13.340  -6.160  1.00  0.00           H  
ATOM   2614 1HG  GLU C 158     -14.421  16.020  -4.833  1.00  0.00           H  
ATOM   2615 2HG  GLU C 158     -13.990  14.442  -4.181  1.00  0.00           H  
ATOM   2616  N   ARG C 159     -17.898  14.412  -7.920  1.00  0.00           N  
ATOM   2617  CA  ARG C 159     -18.849  13.714  -8.787  1.00  0.00           C  
ATOM   2618  C   ARG C 159     -18.787  14.313 -10.203  1.00  0.00           C  
ATOM   2619  O   ARG C 159     -18.963  13.598 -11.195  1.00  0.00           O  
ATOM   2620  CB  ARG C 159     -20.259  13.758  -8.205  1.00  0.00           C  
ATOM   2621  CG  ARG C 159     -20.420  12.888  -6.929  1.00  0.00           C  
ATOM   2622  CD  ARG C 159     -21.795  12.925  -6.361  1.00  0.00           C  
ATOM   2623  NE  ARG C 159     -21.911  12.166  -5.108  1.00  0.00           N  
ATOM   2624  CZ  ARG C 159     -22.109  10.846  -5.016  1.00  0.00           C  
ATOM   2625  NH1 ARG C 159     -22.211  10.093  -6.087  1.00  0.00           N  
ATOM   2626  NH2 ARG C 159     -22.199  10.330  -3.816  1.00  0.00           N  
ATOM   2627  H   ARG C 159     -18.243  14.983  -7.140  1.00  0.00           H  
ATOM   2628  HA  ARG C 159     -18.554  12.665  -8.846  1.00  0.00           H  
ATOM   2629 1HB  ARG C 159     -20.525  14.778  -7.959  1.00  0.00           H  
ATOM   2630 2HB  ARG C 159     -20.973  13.404  -8.949  1.00  0.00           H  
ATOM   2631 1HG  ARG C 159     -20.180  11.854  -7.174  1.00  0.00           H  
ATOM   2632 2HG  ARG C 159     -19.730  13.245  -6.165  1.00  0.00           H  
ATOM   2633 1HD  ARG C 159     -22.072  13.960  -6.156  1.00  0.00           H  
ATOM   2634 2HD  ARG C 159     -22.486  12.491  -7.077  1.00  0.00           H  
ATOM   2635  HE  ARG C 159     -21.851  12.662  -4.204  1.00  0.00           H  
ATOM   2636 1HH1 ARG C 159     -22.137  10.509  -7.002  1.00  0.00           H  
ATOM   2637 2HH1 ARG C 159     -22.359   9.099  -5.992  1.00  0.00           H  
ATOM   2638 1HH2 ARG C 159     -22.116  10.975  -3.012  1.00  0.00           H  
ATOM   2639 2HH2 ARG C 159     -22.349   9.344  -3.686  1.00  0.00           H  
ATOM   2640  N   LEU C 160     -18.484  15.618 -10.294  1.00  0.00           N  
ATOM   2641  CA  LEU C 160     -18.329  16.281 -11.581  1.00  0.00           C  
ATOM   2642  C   LEU C 160     -17.108  15.737 -12.283  1.00  0.00           C  
ATOM   2643  O   LEU C 160     -17.158  15.498 -13.484  1.00  0.00           O  
ATOM   2644  CB  LEU C 160     -18.207  17.798 -11.467  1.00  0.00           C  
ATOM   2645  CG  LEU C 160     -18.090  18.519 -12.835  1.00  0.00           C  
ATOM   2646  CD1 LEU C 160     -19.302  18.197 -13.660  1.00  0.00           C  
ATOM   2647  CD2 LEU C 160     -17.999  19.985 -12.633  1.00  0.00           C  
ATOM   2648  H   LEU C 160     -18.393  16.155  -9.432  1.00  0.00           H  
ATOM   2649  HA  LEU C 160     -19.193  16.076 -12.191  1.00  0.00           H  
ATOM   2650 1HB  LEU C 160     -19.070  18.188 -10.940  1.00  0.00           H  
ATOM   2651 2HB  LEU C 160     -17.335  18.025 -10.888  1.00  0.00           H  
ATOM   2652  HG  LEU C 160     -17.200  18.168 -13.364  1.00  0.00           H  
ATOM   2653 1HD1 LEU C 160     -19.258  18.684 -14.611  1.00  0.00           H  
ATOM   2654 2HD1 LEU C 160     -19.367  17.134 -13.810  1.00  0.00           H  
ATOM   2655 3HD1 LEU C 160     -20.170  18.537 -13.139  1.00  0.00           H  
ATOM   2656 1HD2 LEU C 160     -17.925  20.478 -13.603  1.00  0.00           H  
ATOM   2657 2HD2 LEU C 160     -18.871  20.310 -12.119  1.00  0.00           H  
ATOM   2658 3HD2 LEU C 160     -17.145  20.230 -12.054  1.00  0.00           H  
ATOM   2659  N   LYS C 161     -16.014  15.510 -11.549  1.00  0.00           N  
ATOM   2660  CA  LYS C 161     -14.816  14.952 -12.168  1.00  0.00           C  
ATOM   2661  C   LYS C 161     -15.119  13.561 -12.737  1.00  0.00           C  
ATOM   2662  O   LYS C 161     -14.646  13.211 -13.821  1.00  0.00           O  
ATOM   2663  CB  LYS C 161     -13.684  14.849 -11.155  1.00  0.00           C  
ATOM   2664  CG  LYS C 161     -13.136  16.170 -10.718  1.00  0.00           C  
ATOM   2665  CD  LYS C 161     -12.069  16.002  -9.675  1.00  0.00           C  
ATOM   2666  CE  LYS C 161     -11.577  17.337  -9.184  1.00  0.00           C  
ATOM   2667  NZ  LYS C 161     -10.610  17.183  -8.079  1.00  0.00           N  
ATOM   2668  H   LYS C 161     -16.020  15.767 -10.556  1.00  0.00           H  
ATOM   2669  HA  LYS C 161     -14.505  15.603 -12.984  1.00  0.00           H  
ATOM   2670 1HB  LYS C 161     -14.033  14.324 -10.267  1.00  0.00           H  
ATOM   2671 2HB  LYS C 161     -12.867  14.268 -11.580  1.00  0.00           H  
ATOM   2672 1HG  LYS C 161     -12.746  16.726 -11.566  1.00  0.00           H  
ATOM   2673 2HG  LYS C 161     -13.943  16.728 -10.280  1.00  0.00           H  
ATOM   2674 1HD  LYS C 161     -12.467  15.441  -8.827  1.00  0.00           H  
ATOM   2675 2HD  LYS C 161     -11.230  15.450 -10.092  1.00  0.00           H  
ATOM   2676 1HE  LYS C 161     -11.102  17.862 -10.008  1.00  0.00           H  
ATOM   2677 2HE  LYS C 161     -12.424  17.929  -8.830  1.00  0.00           H  
ATOM   2678 1HZ  LYS C 161     -10.297  18.101  -7.772  1.00  0.00           H  
ATOM   2679 2HZ  LYS C 161     -11.082  16.696  -7.294  1.00  0.00           H  
ATOM   2680 3HZ  LYS C 161      -9.814  16.650  -8.389  1.00  0.00           H  
ATOM   2681  N   GLU C 162     -15.925  12.765 -12.012  1.00  0.00           N  
ATOM   2682  CA  GLU C 162     -16.282  11.430 -12.498  1.00  0.00           C  
ATOM   2683  C   GLU C 162     -16.989  11.478 -13.842  1.00  0.00           C  
ATOM   2684  O   GLU C 162     -16.612  10.757 -14.779  1.00  0.00           O  
ATOM   2685  CB  GLU C 162     -17.236  10.718 -11.526  1.00  0.00           C  
ATOM   2686  CG  GLU C 162     -17.702   9.337 -12.007  1.00  0.00           C  
ATOM   2687  CD  GLU C 162     -18.760   8.696 -11.120  1.00  0.00           C  
ATOM   2688  OE1 GLU C 162     -18.939   9.124 -10.007  1.00  0.00           O  
ATOM   2689  OE2 GLU C 162     -19.449   7.792 -11.598  1.00  0.00           O  
ATOM   2690  H   GLU C 162     -16.255  13.091 -11.098  1.00  0.00           H  
ATOM   2691  HA  GLU C 162     -15.368  10.847 -12.608  1.00  0.00           H  
ATOM   2692 1HB  GLU C 162     -16.753  10.608 -10.555  1.00  0.00           H  
ATOM   2693 2HB  GLU C 162     -18.122  11.317 -11.379  1.00  0.00           H  
ATOM   2694 1HG  GLU C 162     -18.110   9.450 -13.009  1.00  0.00           H  
ATOM   2695 2HG  GLU C 162     -16.838   8.679 -12.070  1.00  0.00           H  
ATOM   2696  N   VAL C 163     -17.995  12.346 -13.948  1.00  0.00           N  
ATOM   2697  CA  VAL C 163     -18.752  12.411 -15.185  1.00  0.00           C  
ATOM   2698  C   VAL C 163     -17.976  13.142 -16.265  1.00  0.00           C  
ATOM   2699  O   VAL C 163     -18.030  12.764 -17.432  1.00  0.00           O  
ATOM   2700  CB  VAL C 163     -20.140  13.041 -14.962  1.00  0.00           C  
ATOM   2701  CG1 VAL C 163     -20.932  12.212 -14.003  1.00  0.00           C  
ATOM   2702  CG2 VAL C 163     -20.003  14.406 -14.390  1.00  0.00           C  
ATOM   2703  H   VAL C 163     -18.250  12.917 -13.132  1.00  0.00           H  
ATOM   2704  HA  VAL C 163     -18.924  11.391 -15.523  1.00  0.00           H  
ATOM   2705  HB  VAL C 163     -20.674  13.067 -15.906  1.00  0.00           H  
ATOM   2706 1HG1 VAL C 163     -21.904  12.677 -13.880  1.00  0.00           H  
ATOM   2707 2HG1 VAL C 163     -21.050  11.204 -14.397  1.00  0.00           H  
ATOM   2708 3HG1 VAL C 163     -20.408  12.175 -13.041  1.00  0.00           H  
ATOM   2709 1HG2 VAL C 163     -20.972  14.831 -14.221  1.00  0.00           H  
ATOM   2710 2HG2 VAL C 163     -19.487  14.306 -13.465  1.00  0.00           H  
ATOM   2711 3HG2 VAL C 163     -19.452  15.056 -15.040  1.00  0.00           H  
ATOM   2712  N   ALA C 164     -17.219  14.166 -15.889  1.00  0.00           N  
ATOM   2713  CA  ALA C 164     -16.441  14.910 -16.850  1.00  0.00           C  
ATOM   2714  C   ALA C 164     -15.441  13.984 -17.529  1.00  0.00           C  
ATOM   2715  O   ALA C 164     -15.220  14.074 -18.739  1.00  0.00           O  
ATOM   2716  CB  ALA C 164     -15.732  16.056 -16.158  1.00  0.00           C  
ATOM   2717  H   ALA C 164     -17.193  14.452 -14.916  1.00  0.00           H  
ATOM   2718  HA  ALA C 164     -17.115  15.305 -17.608  1.00  0.00           H  
ATOM   2719 1HB  ALA C 164     -15.162  16.610 -16.881  1.00  0.00           H  
ATOM   2720 2HB  ALA C 164     -16.464  16.707 -15.685  1.00  0.00           H  
ATOM   2721 3HB  ALA C 164     -15.064  15.655 -15.400  1.00  0.00           H  
ATOM   2722  N   LYS C 165     -14.853  13.039 -16.785  1.00  0.00           N  
ATOM   2723  CA  LYS C 165     -13.933  12.133 -17.447  1.00  0.00           C  
ATOM   2724  C   LYS C 165     -14.680  11.125 -18.320  1.00  0.00           C  
ATOM   2725  O   LYS C 165     -14.322  10.922 -19.478  1.00  0.00           O  
ATOM   2726  CB  LYS C 165     -13.058  11.413 -16.427  1.00  0.00           C  
ATOM   2727  CG  LYS C 165     -12.038  12.319 -15.751  1.00  0.00           C  
ATOM   2728  CD  LYS C 165     -11.168  11.562 -14.767  1.00  0.00           C  
ATOM   2729  CE  LYS C 165     -10.244  12.519 -14.041  1.00  0.00           C  
ATOM   2730  NZ  LYS C 165      -9.285  13.202 -14.972  1.00  0.00           N  
ATOM   2731  H   LYS C 165     -15.005  12.982 -15.772  1.00  0.00           H  
ATOM   2732  HA  LYS C 165     -13.282  12.720 -18.094  1.00  0.00           H  
ATOM   2733 1HB  LYS C 165     -13.698  10.992 -15.644  1.00  0.00           H  
ATOM   2734 2HB  LYS C 165     -12.533  10.590 -16.906  1.00  0.00           H  
ATOM   2735 1HG  LYS C 165     -11.398  12.780 -16.507  1.00  0.00           H  
ATOM   2736 2HG  LYS C 165     -12.555  13.119 -15.222  1.00  0.00           H  
ATOM   2737 1HD  LYS C 165     -11.804  11.058 -14.038  1.00  0.00           H  
ATOM   2738 2HD  LYS C 165     -10.575  10.818 -15.293  1.00  0.00           H  
ATOM   2739 1HE  LYS C 165     -10.854  13.282 -13.553  1.00  0.00           H  
ATOM   2740 2HE  LYS C 165      -9.680  11.980 -13.284  1.00  0.00           H  
ATOM   2741 1HZ  LYS C 165      -8.730  13.882 -14.445  1.00  0.00           H  
ATOM   2742 2HZ  LYS C 165      -8.690  12.547 -15.439  1.00  0.00           H  
ATOM   2743 3HZ  LYS C 165      -9.808  13.755 -15.664  1.00  0.00           H  
ATOM   2744  N   LYS C 166     -15.783  10.563 -17.816  1.00  0.00           N  
ATOM   2745  CA  LYS C 166     -16.543   9.566 -18.576  1.00  0.00           C  
ATOM   2746  C   LYS C 166     -17.130  10.126 -19.875  1.00  0.00           C  
ATOM   2747  O   LYS C 166     -17.193   9.429 -20.890  1.00  0.00           O  
ATOM   2748  CB  LYS C 166     -17.633   8.955 -17.692  1.00  0.00           C  
ATOM   2749  CG  LYS C 166     -17.075   8.017 -16.608  1.00  0.00           C  
ATOM   2750  CD  LYS C 166     -18.156   7.461 -15.677  1.00  0.00           C  
ATOM   2751  CE  LYS C 166     -17.541   6.469 -14.679  1.00  0.00           C  
ATOM   2752  NZ  LYS C 166     -18.534   5.941 -13.686  1.00  0.00           N  
ATOM   2753  H   LYS C 166     -16.079  10.783 -16.859  1.00  0.00           H  
ATOM   2754  HA  LYS C 166     -15.858   8.766 -18.852  1.00  0.00           H  
ATOM   2755 1HB  LYS C 166     -18.184   9.755 -17.196  1.00  0.00           H  
ATOM   2756 2HB  LYS C 166     -18.340   8.400 -18.307  1.00  0.00           H  
ATOM   2757 1HG  LYS C 166     -16.564   7.183 -17.088  1.00  0.00           H  
ATOM   2758 2HG  LYS C 166     -16.348   8.563 -16.009  1.00  0.00           H  
ATOM   2759 1HD  LYS C 166     -18.614   8.285 -15.125  1.00  0.00           H  
ATOM   2760 2HD  LYS C 166     -18.927   6.959 -16.257  1.00  0.00           H  
ATOM   2761 1HE  LYS C 166     -17.137   5.632 -15.243  1.00  0.00           H  
ATOM   2762 2HE  LYS C 166     -16.729   6.957 -14.139  1.00  0.00           H  
ATOM   2763 1HZ  LYS C 166     -18.072   5.288 -13.074  1.00  0.00           H  
ATOM   2764 2HZ  LYS C 166     -18.917   6.712 -13.103  1.00  0.00           H  
ATOM   2765 3HZ  LYS C 166     -19.286   5.475 -14.166  1.00  0.00           H  
ATOM   2766  N   GLU C 167     -17.515  11.398 -19.844  1.00  0.00           N  
ATOM   2767  CA  GLU C 167     -18.109  12.098 -20.975  1.00  0.00           C  
ATOM   2768  C   GLU C 167     -17.071  12.871 -21.816  1.00  0.00           C  
ATOM   2769  O   GLU C 167     -17.448  13.606 -22.731  1.00  0.00           O  
ATOM   2770  CB  GLU C 167     -19.197  13.061 -20.478  1.00  0.00           C  
ATOM   2771  CG  GLU C 167     -20.406  12.390 -19.742  1.00  0.00           C  
ATOM   2772  CD  GLU C 167     -21.261  11.487 -20.606  1.00  0.00           C  
ATOM   2773  OE1 GLU C 167     -21.427  11.783 -21.762  1.00  0.00           O  
ATOM   2774  OE2 GLU C 167     -21.771  10.512 -20.092  1.00  0.00           O  
ATOM   2775  H   GLU C 167     -17.444  11.905 -18.960  1.00  0.00           H  
ATOM   2776  HA  GLU C 167     -18.576  11.356 -21.621  1.00  0.00           H  
ATOM   2777 1HB  GLU C 167     -18.746  13.776 -19.784  1.00  0.00           H  
ATOM   2778 2HB  GLU C 167     -19.590  13.630 -21.318  1.00  0.00           H  
ATOM   2779 1HG  GLU C 167     -20.010  11.799 -18.914  1.00  0.00           H  
ATOM   2780 2HG  GLU C 167     -21.032  13.161 -19.314  1.00  0.00           H  
ATOM   2781  N   ASN C 168     -15.773  12.728 -21.493  1.00  0.00           N  
ATOM   2782  CA  ASN C 168     -14.670  13.412 -22.181  1.00  0.00           C  
ATOM   2783  C   ASN C 168     -14.750  14.953 -22.229  1.00  0.00           C  
ATOM   2784  O   ASN C 168     -14.468  15.556 -23.270  1.00  0.00           O  
ATOM   2785  CB  ASN C 168     -14.529  12.873 -23.599  1.00  0.00           C  
ATOM   2786  CG  ASN C 168     -14.150  11.414 -23.640  1.00  0.00           C  
ATOM   2787  OD1 ASN C 168     -13.237  10.969 -22.932  1.00  0.00           O  
ATOM   2788  ND2 ASN C 168     -14.840  10.657 -24.459  1.00  0.00           N  
ATOM   2789  H   ASN C 168     -15.510  12.091 -20.738  1.00  0.00           H  
ATOM   2790  HA  ASN C 168     -13.758  13.167 -21.633  1.00  0.00           H  
ATOM   2791 1HB  ASN C 168     -15.458  13.009 -24.147  1.00  0.00           H  
ATOM   2792 2HB  ASN C 168     -13.763  13.443 -24.121  1.00  0.00           H  
ATOM   2793 1HD2 ASN C 168     -14.637   9.680 -24.527  1.00  0.00           H  
ATOM   2794 2HD2 ASN C 168     -15.571  11.056 -25.012  1.00  0.00           H  
ATOM   2795  N   ASP C 169     -15.118  15.598 -21.115  1.00  0.00           N  
ATOM   2796  CA  ASP C 169     -15.199  17.060 -21.076  1.00  0.00           C  
ATOM   2797  C   ASP C 169     -14.216  17.689 -20.081  1.00  0.00           C  
ATOM   2798  O   ASP C 169     -14.484  17.783 -18.877  1.00  0.00           O  
ATOM   2799  CB  ASP C 169     -16.630  17.507 -20.768  1.00  0.00           C  
ATOM   2800  CG  ASP C 169     -16.813  19.034 -20.786  1.00  0.00           C  
ATOM   2801  OD1 ASP C 169     -15.850  19.762 -20.541  1.00  0.00           O  
ATOM   2802  OD2 ASP C 169     -17.907  19.471 -21.062  1.00  0.00           O  
ATOM   2803  H   ASP C 169     -15.323  15.050 -20.278  1.00  0.00           H  
ATOM   2804  HA  ASP C 169     -14.948  17.435 -22.067  1.00  0.00           H  
ATOM   2805 1HB  ASP C 169     -17.311  17.060 -21.498  1.00  0.00           H  
ATOM   2806 2HB  ASP C 169     -16.918  17.129 -19.784  1.00  0.00           H  
ATOM   2807  N   SER C 170     -13.089  18.171 -20.601  1.00  0.00           N  
ATOM   2808  CA  SER C 170     -12.054  18.730 -19.744  1.00  0.00           C  
ATOM   2809  C   SER C 170     -12.449  20.076 -19.134  1.00  0.00           C  
ATOM   2810  O   SER C 170     -11.817  20.520 -18.174  1.00  0.00           O  
ATOM   2811  CB  SER C 170     -10.759  18.886 -20.521  1.00  0.00           C  
ATOM   2812  OG  SER C 170     -10.886  19.860 -21.518  1.00  0.00           O  
ATOM   2813  H   SER C 170     -12.940  18.104 -21.599  1.00  0.00           H  
ATOM   2814  HA  SER C 170     -11.878  18.026 -18.929  1.00  0.00           H  
ATOM   2815 1HB  SER C 170      -9.963  19.170 -19.834  1.00  0.00           H  
ATOM   2816 2HB  SER C 170     -10.482  17.933 -20.970  1.00  0.00           H  
ATOM   2817  HG  SER C 170     -11.312  20.616 -21.096  1.00  0.00           H  
ATOM   2818  N   ALA C 171     -13.466  20.744 -19.700  1.00  0.00           N  
ATOM   2819  CA  ALA C 171     -13.886  22.038 -19.175  1.00  0.00           C  
ATOM   2820  C   ALA C 171     -14.550  21.813 -17.845  1.00  0.00           C  
ATOM   2821  O   ALA C 171     -14.331  22.555 -16.884  1.00  0.00           O  
ATOM   2822  CB  ALA C 171     -14.847  22.728 -20.116  1.00  0.00           C  
ATOM   2823  H   ALA C 171     -14.030  20.305 -20.434  1.00  0.00           H  
ATOM   2824  HA  ALA C 171     -13.006  22.662 -19.028  1.00  0.00           H  
ATOM   2825 1HB  ALA C 171     -15.142  23.655 -19.690  1.00  0.00           H  
ATOM   2826 2HB  ALA C 171     -14.366  22.896 -21.072  1.00  0.00           H  
ATOM   2827 3HB  ALA C 171     -15.732  22.115 -20.261  1.00  0.00           H  
ATOM   2828  N   LEU C 172     -15.319  20.731 -17.782  1.00  0.00           N  
ATOM   2829  CA  LEU C 172     -16.007  20.382 -16.556  1.00  0.00           C  
ATOM   2830  C   LEU C 172     -15.060  19.829 -15.506  1.00  0.00           C  
ATOM   2831  O   LEU C 172     -15.216  20.124 -14.320  1.00  0.00           O  
ATOM   2832  CB  LEU C 172     -17.148  19.441 -16.841  1.00  0.00           C  
ATOM   2833  CG  LEU C 172     -18.285  20.098 -17.591  1.00  0.00           C  
ATOM   2834  CD1 LEU C 172     -19.309  19.104 -17.895  1.00  0.00           C  
ATOM   2835  CD2 LEU C 172     -18.853  21.190 -16.744  1.00  0.00           C  
ATOM   2836  H   LEU C 172     -15.449  20.177 -18.645  1.00  0.00           H  
ATOM   2837  HA  LEU C 172     -16.450  21.290 -16.162  1.00  0.00           H  
ATOM   2838 1HB  LEU C 172     -16.773  18.627 -17.464  1.00  0.00           H  
ATOM   2839 2HB  LEU C 172     -17.508  19.033 -15.922  1.00  0.00           H  
ATOM   2840  HG  LEU C 172     -17.914  20.509 -18.536  1.00  0.00           H  
ATOM   2841 1HD1 LEU C 172     -20.117  19.568 -18.435  1.00  0.00           H  
ATOM   2842 2HD1 LEU C 172     -18.882  18.307 -18.500  1.00  0.00           H  
ATOM   2843 3HD1 LEU C 172     -19.668  18.722 -16.964  1.00  0.00           H  
ATOM   2844 1HD2 LEU C 172     -19.670  21.667 -17.258  1.00  0.00           H  
ATOM   2845 2HD2 LEU C 172     -19.213  20.764 -15.826  1.00  0.00           H  
ATOM   2846 3HD2 LEU C 172     -18.078  21.926 -16.534  1.00  0.00           H  
ATOM   2847  N   GLU C 173     -14.035  19.084 -15.918  1.00  0.00           N  
ATOM   2848  CA  GLU C 173     -13.084  18.632 -14.909  1.00  0.00           C  
ATOM   2849  C   GLU C 173     -12.408  19.854 -14.268  1.00  0.00           C  
ATOM   2850  O   GLU C 173     -12.252  19.924 -13.043  1.00  0.00           O  
ATOM   2851  CB  GLU C 173     -12.047  17.670 -15.486  1.00  0.00           C  
ATOM   2852  CG  GLU C 173     -11.042  17.183 -14.442  1.00  0.00           C  
ATOM   2853  CD  GLU C 173     -10.142  16.081 -14.906  1.00  0.00           C  
ATOM   2854  OE1 GLU C 173     -10.371  15.520 -15.955  1.00  0.00           O  
ATOM   2855  OE2 GLU C 173      -9.214  15.732 -14.188  1.00  0.00           O  
ATOM   2856  H   GLU C 173     -13.952  18.825 -16.907  1.00  0.00           H  
ATOM   2857  HA  GLU C 173     -13.633  18.102 -14.131  1.00  0.00           H  
ATOM   2858 1HB  GLU C 173     -12.549  16.803 -15.919  1.00  0.00           H  
ATOM   2859 2HB  GLU C 173     -11.497  18.169 -16.287  1.00  0.00           H  
ATOM   2860 1HG  GLU C 173     -10.430  18.030 -14.130  1.00  0.00           H  
ATOM   2861 2HG  GLU C 173     -11.594  16.837 -13.577  1.00  0.00           H  
ATOM   2862  N   LEU C 174     -12.051  20.843 -15.092  1.00  0.00           N  
ATOM   2863  CA  LEU C 174     -11.457  22.055 -14.558  1.00  0.00           C  
ATOM   2864  C   LEU C 174     -12.459  22.832 -13.706  1.00  0.00           C  
ATOM   2865  O   LEU C 174     -12.090  23.428 -12.691  1.00  0.00           O  
ATOM   2866  CB  LEU C 174     -10.979  22.936 -15.686  1.00  0.00           C  
ATOM   2867  CG  LEU C 174      -9.822  22.475 -16.465  1.00  0.00           C  
ATOM   2868  CD1 LEU C 174      -9.667  23.406 -17.682  1.00  0.00           C  
ATOM   2869  CD2 LEU C 174      -8.602  22.502 -15.568  1.00  0.00           C  
ATOM   2870  H   LEU C 174     -12.171  20.746 -16.106  1.00  0.00           H  
ATOM   2871  HA  LEU C 174     -10.609  21.779 -13.936  1.00  0.00           H  
ATOM   2872 1HB  LEU C 174     -11.799  23.073 -16.378  1.00  0.00           H  
ATOM   2873 2HB  LEU C 174     -10.702  23.857 -15.263  1.00  0.00           H  
ATOM   2874  HG  LEU C 174      -9.987  21.460 -16.821  1.00  0.00           H  
ATOM   2875 1HD1 LEU C 174      -8.820  23.088 -18.279  1.00  0.00           H  
ATOM   2876 2HD1 LEU C 174     -10.573  23.357 -18.288  1.00  0.00           H  
ATOM   2877 3HD1 LEU C 174      -9.513  24.432 -17.346  1.00  0.00           H  
ATOM   2878 1HD2 LEU C 174      -7.738  22.162 -16.130  1.00  0.00           H  
ATOM   2879 2HD2 LEU C 174      -8.439  23.518 -15.211  1.00  0.00           H  
ATOM   2880 3HD2 LEU C 174      -8.765  21.839 -14.718  1.00  0.00           H  
ATOM   2881  N   ALA C 175     -13.731  22.840 -14.114  1.00  0.00           N  
ATOM   2882  CA  ALA C 175     -14.748  23.532 -13.344  1.00  0.00           C  
ATOM   2883  C   ALA C 175     -14.853  22.913 -11.963  1.00  0.00           C  
ATOM   2884  O   ALA C 175     -14.972  23.622 -10.965  1.00  0.00           O  
ATOM   2885  CB  ALA C 175     -16.078  23.458 -14.044  1.00  0.00           C  
ATOM   2886  H   ALA C 175     -13.988  22.387 -14.992  1.00  0.00           H  
ATOM   2887  HA  ALA C 175     -14.452  24.575 -13.237  1.00  0.00           H  
ATOM   2888 1HB  ALA C 175     -16.802  23.971 -13.459  1.00  0.00           H  
ATOM   2889 2HB  ALA C 175     -16.003  23.914 -15.035  1.00  0.00           H  
ATOM   2890 3HB  ALA C 175     -16.372  22.425 -14.143  1.00  0.00           H  
ATOM   2891  N   ALA C 176     -14.723  21.587 -11.880  1.00  0.00           N  
ATOM   2892  CA  ALA C 176     -14.792  20.922 -10.590  1.00  0.00           C  
ATOM   2893  C   ALA C 176     -13.696  21.423  -9.673  1.00  0.00           C  
ATOM   2894  O   ALA C 176     -13.931  21.671  -8.483  1.00  0.00           O  
ATOM   2895  CB  ALA C 176     -14.625  19.428 -10.757  1.00  0.00           C  
ATOM   2896  H   ALA C 176     -14.634  21.035 -12.738  1.00  0.00           H  
ATOM   2897  HA  ALA C 176     -15.759  21.144 -10.140  1.00  0.00           H  
ATOM   2898 1HB  ALA C 176     -14.685  18.964  -9.792  1.00  0.00           H  
ATOM   2899 2HB  ALA C 176     -15.377  19.023 -11.402  1.00  0.00           H  
ATOM   2900 3HB  ALA C 176     -13.658  19.226 -11.190  1.00  0.00           H  
ATOM   2901  N   GLU C 177     -12.509  21.638 -10.248  1.00  0.00           N  
ATOM   2902  CA  GLU C 177     -11.381  22.140  -9.482  1.00  0.00           C  
ATOM   2903  C   GLU C 177     -11.632  23.592  -9.059  1.00  0.00           C  
ATOM   2904  O   GLU C 177     -11.251  23.991  -7.955  1.00  0.00           O  
ATOM   2905  CB  GLU C 177     -10.089  22.050 -10.299  1.00  0.00           C  
ATOM   2906  CG  GLU C 177      -9.531  20.629 -10.611  1.00  0.00           C  
ATOM   2907  CD  GLU C 177      -8.970  19.870  -9.403  1.00  0.00           C  
ATOM   2908  OE1 GLU C 177      -8.836  20.459  -8.355  1.00  0.00           O  
ATOM   2909  OE2 GLU C 177      -8.657  18.703  -9.534  1.00  0.00           O  
ATOM   2910  H   GLU C 177     -12.394  21.400 -11.240  1.00  0.00           H  
ATOM   2911  HA  GLU C 177     -11.275  21.534  -8.584  1.00  0.00           H  
ATOM   2912 1HB  GLU C 177     -10.207  22.582 -11.237  1.00  0.00           H  
ATOM   2913 2HB  GLU C 177      -9.319  22.544  -9.737  1.00  0.00           H  
ATOM   2914 1HG  GLU C 177     -10.339  20.041 -11.053  1.00  0.00           H  
ATOM   2915 2HG  GLU C 177      -8.750  20.727 -11.364  1.00  0.00           H  
ATOM   2916  N   ALA C 178     -12.279  24.386  -9.934  1.00  0.00           N  
ATOM   2917  CA  ALA C 178     -12.581  25.785  -9.613  1.00  0.00           C  
ATOM   2918  C   ALA C 178     -13.541  25.878  -8.443  1.00  0.00           C  
ATOM   2919  O   ALA C 178     -13.354  26.712  -7.551  1.00  0.00           O  
ATOM   2920  CB  ALA C 178     -13.189  26.498 -10.816  1.00  0.00           C  
ATOM   2921  H   ALA C 178     -12.530  24.001 -10.849  1.00  0.00           H  
ATOM   2922  HA  ALA C 178     -11.651  26.275  -9.330  1.00  0.00           H  
ATOM   2923 1HB  ALA C 178     -13.382  27.531 -10.579  1.00  0.00           H  
ATOM   2924 2HB  ALA C 178     -12.510  26.448 -11.637  1.00  0.00           H  
ATOM   2925 3HB  ALA C 178     -14.121  26.015 -11.092  1.00  0.00           H  
ATOM   2926  N   ILE C 179     -14.535  24.983  -8.410  1.00  0.00           N  
ATOM   2927  CA  ILE C 179     -15.495  25.011  -7.319  1.00  0.00           C  
ATOM   2928  C   ILE C 179     -14.846  24.547  -6.035  1.00  0.00           C  
ATOM   2929  O   ILE C 179     -14.991  25.200  -5.000  1.00  0.00           O  
ATOM   2930  CB  ILE C 179     -16.753  24.151  -7.598  1.00  0.00           C  
ATOM   2931  CG1 ILE C 179     -17.807  24.955  -8.456  1.00  0.00           C  
ATOM   2932  CG2 ILE C 179     -17.390  23.740  -6.222  1.00  0.00           C  
ATOM   2933  CD1 ILE C 179     -17.225  25.761  -9.615  1.00  0.00           C  
ATOM   2934  H   ILE C 179     -14.635  24.319  -9.184  1.00  0.00           H  
ATOM   2935  HA  ILE C 179     -15.816  26.036  -7.184  1.00  0.00           H  
ATOM   2936  HB  ILE C 179     -16.473  23.257  -8.164  1.00  0.00           H  
ATOM   2937 1HG1 ILE C 179     -18.526  24.250  -8.869  1.00  0.00           H  
ATOM   2938 2HG1 ILE C 179     -18.339  25.624  -7.799  1.00  0.00           H  
ATOM   2939 1HG2 ILE C 179     -18.271  23.146  -6.370  1.00  0.00           H  
ATOM   2940 2HG2 ILE C 179     -16.688  23.167  -5.630  1.00  0.00           H  
ATOM   2941 3HG2 ILE C 179     -17.656  24.633  -5.683  1.00  0.00           H  
ATOM   2942 1HD1 ILE C 179     -18.029  26.275 -10.146  1.00  0.00           H  
ATOM   2943 2HD1 ILE C 179     -16.520  26.497  -9.231  1.00  0.00           H  
ATOM   2944 3HD1 ILE C 179     -16.720  25.102 -10.298  1.00  0.00           H  
ATOM   2945  N   LYS C 180     -14.106  23.438  -6.090  1.00  0.00           N  
ATOM   2946  CA  LYS C 180     -13.474  22.943  -4.885  1.00  0.00           C  
ATOM   2947  C   LYS C 180     -12.512  23.976  -4.319  1.00  0.00           C  
ATOM   2948  O   LYS C 180     -12.560  24.273  -3.122  1.00  0.00           O  
ATOM   2949  CB  LYS C 180     -12.753  21.627  -5.173  1.00  0.00           C  
ATOM   2950  CG  LYS C 180     -12.050  20.994  -3.971  1.00  0.00           C  
ATOM   2951  CD  LYS C 180     -11.441  19.644  -4.341  1.00  0.00           C  
ATOM   2952  CE  LYS C 180     -10.793  18.956  -3.137  1.00  0.00           C  
ATOM   2953  NZ  LYS C 180      -9.539  19.653  -2.687  1.00  0.00           N  
ATOM   2954  H   LYS C 180     -13.998  22.925  -6.971  1.00  0.00           H  
ATOM   2955  HA  LYS C 180     -14.248  22.760  -4.140  1.00  0.00           H  
ATOM   2956 1HB  LYS C 180     -13.469  20.904  -5.564  1.00  0.00           H  
ATOM   2957 2HB  LYS C 180     -12.005  21.793  -5.954  1.00  0.00           H  
ATOM   2958 1HG  LYS C 180     -11.255  21.662  -3.618  1.00  0.00           H  
ATOM   2959 2HG  LYS C 180     -12.754  20.851  -3.173  1.00  0.00           H  
ATOM   2960 1HD  LYS C 180     -12.220  18.989  -4.747  1.00  0.00           H  
ATOM   2961 2HD  LYS C 180     -10.683  19.795  -5.112  1.00  0.00           H  
ATOM   2962 1HE  LYS C 180     -11.505  18.943  -2.312  1.00  0.00           H  
ATOM   2963 2HE  LYS C 180     -10.548  17.928  -3.409  1.00  0.00           H  
ATOM   2964 1HZ  LYS C 180      -9.142  19.179  -1.895  1.00  0.00           H  
ATOM   2965 2HZ  LYS C 180      -8.866  19.669  -3.430  1.00  0.00           H  
ATOM   2966 3HZ  LYS C 180      -9.739  20.625  -2.406  1.00  0.00           H  
ATOM   2967  N   ALA C 181     -11.669  24.556  -5.184  1.00  0.00           N  
ATOM   2968  CA  ALA C 181     -10.691  25.532  -4.741  1.00  0.00           C  
ATOM   2969  C   ALA C 181     -11.354  26.759  -4.135  1.00  0.00           C  
ATOM   2970  O   ALA C 181     -10.869  27.300  -3.138  1.00  0.00           O  
ATOM   2971  CB  ALA C 181      -9.824  25.944  -5.917  1.00  0.00           C  
ATOM   2972  H   ALA C 181     -11.678  24.294  -6.172  1.00  0.00           H  
ATOM   2973  HA  ALA C 181     -10.067  25.063  -3.979  1.00  0.00           H  
ATOM   2974 1HB  ALA C 181      -9.069  26.641  -5.589  1.00  0.00           H  
ATOM   2975 2HB  ALA C 181      -9.349  25.060  -6.332  1.00  0.00           H  
ATOM   2976 3HB  ALA C 181     -10.452  26.408  -6.681  1.00  0.00           H  
ATOM   2977  N   ALA C 182     -12.468  27.215  -4.719  1.00  0.00           N  
ATOM   2978  CA  ALA C 182     -13.139  28.383  -4.179  1.00  0.00           C  
ATOM   2979  C   ALA C 182     -13.684  28.101  -2.793  1.00  0.00           C  
ATOM   2980  O   ALA C 182     -13.621  28.955  -1.907  1.00  0.00           O  
ATOM   2981  CB  ALA C 182     -14.229  28.808  -5.094  1.00  0.00           C  
ATOM   2982  H   ALA C 182     -12.842  26.775  -5.567  1.00  0.00           H  
ATOM   2983  HA  ALA C 182     -12.416  29.191  -4.096  1.00  0.00           H  
ATOM   2984 1HB  ALA C 182     -14.674  29.667  -4.687  1.00  0.00           H  
ATOM   2985 2HB  ALA C 182     -13.813  29.022  -6.051  1.00  0.00           H  
ATOM   2986 3HB  ALA C 182     -14.947  28.006  -5.177  1.00  0.00           H  
ATOM   2987  N   VAL C 183     -14.181  26.889  -2.583  1.00  0.00           N  
ATOM   2988  CA  VAL C 183     -14.696  26.536  -1.277  1.00  0.00           C  
ATOM   2989  C   VAL C 183     -13.563  26.510  -0.272  1.00  0.00           C  
ATOM   2990  O   VAL C 183     -13.708  27.020   0.842  1.00  0.00           O  
ATOM   2991  CB  VAL C 183     -15.437  25.212  -1.322  1.00  0.00           C  
ATOM   2992  CG1 VAL C 183     -15.797  24.758   0.078  1.00  0.00           C  
ATOM   2993  CG2 VAL C 183     -16.675  25.409  -2.143  1.00  0.00           C  
ATOM   2994  H   VAL C 183     -14.231  26.211  -3.355  1.00  0.00           H  
ATOM   2995  HA  VAL C 183     -15.406  27.300  -0.978  1.00  0.00           H  
ATOM   2996  HB  VAL C 183     -14.797  24.452  -1.780  1.00  0.00           H  
ATOM   2997 1HG1 VAL C 183     -16.326  23.806   0.015  1.00  0.00           H  
ATOM   2998 2HG1 VAL C 183     -14.884  24.629   0.665  1.00  0.00           H  
ATOM   2999 3HG1 VAL C 183     -16.435  25.503   0.555  1.00  0.00           H  
ATOM   3000 1HG2 VAL C 183     -17.178  24.498  -2.199  1.00  0.00           H  
ATOM   3001 2HG2 VAL C 183     -17.311  26.160  -1.679  1.00  0.00           H  
ATOM   3002 3HG2 VAL C 183     -16.407  25.733  -3.140  1.00  0.00           H  
ATOM   3003  N   GLU C 184     -12.420  25.958  -0.675  1.00  0.00           N  
ATOM   3004  CA  GLU C 184     -11.265  25.921   0.206  1.00  0.00           C  
ATOM   3005  C   GLU C 184     -10.841  27.350   0.574  1.00  0.00           C  
ATOM   3006  O   GLU C 184     -10.415  27.596   1.705  1.00  0.00           O  
ATOM   3007  CB  GLU C 184     -10.113  25.166  -0.455  1.00  0.00           C  
ATOM   3008  CG  GLU C 184     -10.337  23.673  -0.590  1.00  0.00           C  
ATOM   3009  CD  GLU C 184      -9.257  22.964  -1.379  1.00  0.00           C  
ATOM   3010  OE1 GLU C 184      -8.495  23.609  -2.056  1.00  0.00           O  
ATOM   3011  OE2 GLU C 184      -9.199  21.746  -1.297  1.00  0.00           O  
ATOM   3012  H   GLU C 184     -12.369  25.540  -1.610  1.00  0.00           H  
ATOM   3013  HA  GLU C 184     -11.543  25.397   1.122  1.00  0.00           H  
ATOM   3014 1HB  GLU C 184      -9.932  25.571  -1.443  1.00  0.00           H  
ATOM   3015 2HB  GLU C 184      -9.224  25.304   0.132  1.00  0.00           H  
ATOM   3016 1HG  GLU C 184     -10.388  23.239   0.409  1.00  0.00           H  
ATOM   3017 2HG  GLU C 184     -11.298  23.509  -1.071  1.00  0.00           H  
ATOM   3018  N   ALA C 185     -10.956  28.297  -0.374  1.00  0.00           N  
ATOM   3019  CA  ALA C 185     -10.638  29.698  -0.090  1.00  0.00           C  
ATOM   3020  C   ALA C 185     -11.577  30.255   0.965  1.00  0.00           C  
ATOM   3021  O   ALA C 185     -11.152  31.052   1.807  1.00  0.00           O  
ATOM   3022  CB  ALA C 185     -10.716  30.546  -1.346  1.00  0.00           C  
ATOM   3023  H   ALA C 185     -11.247  28.021  -1.318  1.00  0.00           H  
ATOM   3024  HA  ALA C 185      -9.628  29.745   0.311  1.00  0.00           H  
ATOM   3025 1HB  ALA C 185     -10.455  31.566  -1.097  1.00  0.00           H  
ATOM   3026 2HB  ALA C 185     -10.025  30.161  -2.095  1.00  0.00           H  
ATOM   3027 3HB  ALA C 185     -11.724  30.519  -1.743  1.00  0.00           H  
ATOM   3028  N   LEU C 186     -12.852  29.836   0.932  1.00  0.00           N  
ATOM   3029  CA  LEU C 186     -13.799  30.308   1.933  1.00  0.00           C  
ATOM   3030  C   LEU C 186     -13.395  29.742   3.287  1.00  0.00           C  
ATOM   3031  O   LEU C 186     -13.411  30.462   4.288  1.00  0.00           O  
ATOM   3032  CB  LEU C 186     -15.226  29.829   1.636  1.00  0.00           C  
ATOM   3033  CG  LEU C 186     -15.919  30.362   0.383  1.00  0.00           C  
ATOM   3034  CD1 LEU C 186     -17.223  29.585   0.210  1.00  0.00           C  
ATOM   3035  CD2 LEU C 186     -16.182  31.865   0.504  1.00  0.00           C  
ATOM   3036  H   LEU C 186     -13.156  29.211   0.177  1.00  0.00           H  
ATOM   3037  HA  LEU C 186     -13.772  31.393   1.976  1.00  0.00           H  
ATOM   3038 1HB  LEU C 186     -15.225  28.751   1.572  1.00  0.00           H  
ATOM   3039 2HB  LEU C 186     -15.844  30.110   2.483  1.00  0.00           H  
ATOM   3040  HG  LEU C 186     -15.289  30.174  -0.487  1.00  0.00           H  
ATOM   3041 1HD1 LEU C 186     -17.730  29.917  -0.684  1.00  0.00           H  
ATOM   3042 2HD1 LEU C 186     -17.012  28.526   0.125  1.00  0.00           H  
ATOM   3043 3HD1 LEU C 186     -17.855  29.752   1.070  1.00  0.00           H  
ATOM   3044 1HD2 LEU C 186     -16.675  32.224  -0.392  1.00  0.00           H  
ATOM   3045 2HD2 LEU C 186     -16.811  32.057   1.358  1.00  0.00           H  
ATOM   3046 3HD2 LEU C 186     -15.247  32.386   0.626  1.00  0.00           H  
ATOM   3047  N   GLU C 187     -12.967  28.466   3.312  1.00  0.00           N  
ATOM   3048  CA  GLU C 187     -12.583  27.862   4.586  1.00  0.00           C  
ATOM   3049  C   GLU C 187     -11.357  28.561   5.149  1.00  0.00           C  
ATOM   3050  O   GLU C 187     -11.311  28.897   6.339  1.00  0.00           O  
ATOM   3051  CB  GLU C 187     -12.240  26.359   4.422  1.00  0.00           C  
ATOM   3052  CG  GLU C 187     -13.419  25.441   4.115  1.00  0.00           C  
ATOM   3053  CD  GLU C 187     -13.086  23.973   3.910  1.00  0.00           C  
ATOM   3054  OE1 GLU C 187     -11.977  23.639   3.550  1.00  0.00           O  
ATOM   3055  OE2 GLU C 187     -13.964  23.157   4.128  1.00  0.00           O  
ATOM   3056  H   GLU C 187     -12.970  27.922   2.443  1.00  0.00           H  
ATOM   3057  HA  GLU C 187     -13.405  27.974   5.292  1.00  0.00           H  
ATOM   3058 1HB  GLU C 187     -11.518  26.242   3.618  1.00  0.00           H  
ATOM   3059 2HB  GLU C 187     -11.766  25.998   5.334  1.00  0.00           H  
ATOM   3060 1HG  GLU C 187     -14.079  25.500   4.934  1.00  0.00           H  
ATOM   3061 2HG  GLU C 187     -13.923  25.811   3.225  1.00  0.00           H  
ATOM   3062  N   ALA C 188     -10.383  28.833   4.280  1.00  0.00           N  
ATOM   3063  CA  ALA C 188      -9.168  29.478   4.726  1.00  0.00           C  
ATOM   3064  C   ALA C 188      -9.466  30.885   5.226  1.00  0.00           C  
ATOM   3065  O   ALA C 188      -8.921  31.314   6.248  1.00  0.00           O  
ATOM   3066  CB  ALA C 188      -8.148  29.490   3.605  1.00  0.00           C  
ATOM   3067  H   ALA C 188     -10.480  28.534   3.306  1.00  0.00           H  
ATOM   3068  HA  ALA C 188      -8.764  28.904   5.554  1.00  0.00           H  
ATOM   3069 1HB  ALA C 188      -7.243  29.934   3.967  1.00  0.00           H  
ATOM   3070 2HB  ALA C 188      -7.948  28.466   3.289  1.00  0.00           H  
ATOM   3071 3HB  ALA C 188      -8.539  30.057   2.764  1.00  0.00           H  
ATOM   3072  N   ALA C 189     -10.372  31.593   4.546  1.00  0.00           N  
ATOM   3073  CA  ALA C 189     -10.714  32.935   4.970  1.00  0.00           C  
ATOM   3074  C   ALA C 189     -11.384  32.953   6.329  1.00  0.00           C  
ATOM   3075  O   ALA C 189     -11.070  33.811   7.175  1.00  0.00           O  
ATOM   3076  CB  ALA C 189     -11.637  33.561   3.972  1.00  0.00           C  
ATOM   3077  H   ALA C 189     -10.799  31.215   3.694  1.00  0.00           H  
ATOM   3078  HA  ALA C 189      -9.795  33.509   5.036  1.00  0.00           H  
ATOM   3079 1HB  ALA C 189     -11.838  34.551   4.307  1.00  0.00           H  
ATOM   3080 2HB  ALA C 189     -11.151  33.578   3.006  1.00  0.00           H  
ATOM   3081 3HB  ALA C 189     -12.561  32.986   3.908  1.00  0.00           H  
ATOM   3082  N   LEU C 190     -12.268  31.976   6.571  1.00  0.00           N  
ATOM   3083  CA  LEU C 190     -12.990  31.921   7.829  1.00  0.00           C  
ATOM   3084  C   LEU C 190     -12.038  31.704   8.981  1.00  0.00           C  
ATOM   3085  O   LEU C 190     -12.210  32.312  10.048  1.00  0.00           O  
ATOM   3086  CB  LEU C 190     -14.061  30.826   7.794  1.00  0.00           C  
ATOM   3087  CG  LEU C 190     -15.266  31.115   6.885  1.00  0.00           C  
ATOM   3088  CD1 LEU C 190     -16.131  29.891   6.793  1.00  0.00           C  
ATOM   3089  CD2 LEU C 190     -16.034  32.281   7.448  1.00  0.00           C  
ATOM   3090  H   LEU C 190     -12.483  31.291   5.836  1.00  0.00           H  
ATOM   3091  HA  LEU C 190     -13.493  32.865   7.971  1.00  0.00           H  
ATOM   3092 1HB  LEU C 190     -13.594  29.904   7.436  1.00  0.00           H  
ATOM   3093 2HB  LEU C 190     -14.428  30.660   8.804  1.00  0.00           H  
ATOM   3094  HG  LEU C 190     -14.924  31.366   5.893  1.00  0.00           H  
ATOM   3095 1HD1 LEU C 190     -16.976  30.085   6.145  1.00  0.00           H  
ATOM   3096 2HD1 LEU C 190     -15.537  29.082   6.381  1.00  0.00           H  
ATOM   3097 3HD1 LEU C 190     -16.488  29.616   7.781  1.00  0.00           H  
ATOM   3098 1HD2 LEU C 190     -16.874  32.502   6.819  1.00  0.00           H  
ATOM   3099 2HD2 LEU C 190     -16.385  32.044   8.450  1.00  0.00           H  
ATOM   3100 3HD2 LEU C 190     -15.390  33.133   7.485  1.00  0.00           H  
ATOM   3101  N   ARG C 191     -11.003  30.886   8.732  1.00  0.00           N  
ATOM   3102  CA  ARG C 191      -9.971  30.574   9.710  1.00  0.00           C  
ATOM   3103  C   ARG C 191      -9.122  31.798  10.070  1.00  0.00           C  
ATOM   3104  O   ARG C 191      -8.742  31.946  11.233  1.00  0.00           O  
ATOM   3105  CB  ARG C 191      -9.073  29.460   9.180  1.00  0.00           C  
ATOM   3106  CG  ARG C 191      -9.746  28.084   9.107  1.00  0.00           C  
ATOM   3107  CD  ARG C 191      -8.898  27.065   8.407  1.00  0.00           C  
ATOM   3108  NE  ARG C 191      -9.592  25.790   8.271  1.00  0.00           N  
ATOM   3109  CZ  ARG C 191      -9.228  24.792   7.435  1.00  0.00           C  
ATOM   3110  NH1 ARG C 191      -8.170  24.913   6.661  1.00  0.00           N  
ATOM   3111  NH2 ARG C 191      -9.943  23.683   7.388  1.00  0.00           N  
ATOM   3112  H   ARG C 191     -10.962  30.418   7.819  1.00  0.00           H  
ATOM   3113  HA  ARG C 191     -10.460  30.216  10.615  1.00  0.00           H  
ATOM   3114 1HB  ARG C 191      -8.736  29.711   8.181  1.00  0.00           H  
ATOM   3115 2HB  ARG C 191      -8.190  29.374   9.811  1.00  0.00           H  
ATOM   3116 1HG  ARG C 191      -9.929  27.727  10.119  1.00  0.00           H  
ATOM   3117 2HG  ARG C 191     -10.693  28.168   8.587  1.00  0.00           H  
ATOM   3118 1HD  ARG C 191      -8.652  27.423   7.411  1.00  0.00           H  
ATOM   3119 2HD  ARG C 191      -7.982  26.899   8.970  1.00  0.00           H  
ATOM   3120  HE  ARG C 191     -10.415  25.645   8.842  1.00  0.00           H  
ATOM   3121 1HH1 ARG C 191      -7.614  25.757   6.678  1.00  0.00           H  
ATOM   3122 2HH1 ARG C 191      -7.914  24.154   6.036  1.00  0.00           H  
ATOM   3123 1HH2 ARG C 191     -10.762  23.581   7.971  1.00  0.00           H  
ATOM   3124 2HH2 ARG C 191      -9.677  22.940   6.757  1.00  0.00           H  
ATOM   3125  N   THR C 192      -8.851  32.696   9.097  1.00  0.00           N  
ATOM   3126  CA  THR C 192      -8.052  33.887   9.435  1.00  0.00           C  
ATOM   3127  C   THR C 192      -8.884  34.857  10.262  1.00  0.00           C  
ATOM   3128  O   THR C 192      -8.383  35.557  11.143  1.00  0.00           O  
ATOM   3129  CB  THR C 192      -7.612  34.713   8.204  1.00  0.00           C  
ATOM   3130  OG1 THR C 192      -8.789  35.254   7.530  1.00  0.00           O  
ATOM   3131  CG2 THR C 192      -6.816  33.870   7.234  1.00  0.00           C  
ATOM   3132  H   THR C 192      -9.153  32.506   8.136  1.00  0.00           H  
ATOM   3133  HA  THR C 192      -7.185  33.584  10.016  1.00  0.00           H  
ATOM   3134  HB  THR C 192      -6.988  35.539   8.540  1.00  0.00           H  
ATOM   3135  HG1 THR C 192      -9.446  34.538   7.369  1.00  0.00           H  
ATOM   3136 1HG2 THR C 192      -6.523  34.484   6.414  1.00  0.00           H  
ATOM   3137 2HG2 THR C 192      -5.931  33.482   7.733  1.00  0.00           H  
ATOM   3138 3HG2 THR C 192      -7.416  33.053   6.882  1.00  0.00           H  
ATOM   3139  N   GLY C 193     -10.171  34.920   9.935  1.00  0.00           N  
ATOM   3140  CA  GLY C 193     -11.115  35.794  10.606  1.00  0.00           C  
ATOM   3141  C   GLY C 193     -11.130  37.225  10.060  1.00  0.00           C  
ATOM   3142  O   GLY C 193     -11.875  38.064  10.561  1.00  0.00           O  
ATOM   3143  H   GLY C 193     -10.507  34.330   9.172  1.00  0.00           H  
ATOM   3144 1HA  GLY C 193     -12.100  35.363  10.513  1.00  0.00           H  
ATOM   3145 2HA  GLY C 193     -10.884  35.815  11.669  1.00  0.00           H  
ATOM   3146  N   ASP C 194     -10.300  37.503   9.049  1.00  0.00           N  
ATOM   3147  CA  ASP C 194     -10.162  38.833   8.449  1.00  0.00           C  
ATOM   3148  C   ASP C 194     -11.288  39.154   7.447  1.00  0.00           C  
ATOM   3149  O   ASP C 194     -11.372  38.512   6.399  1.00  0.00           O  
ATOM   3150  CB  ASP C 194      -8.778  38.957   7.791  1.00  0.00           C  
ATOM   3151  CG  ASP C 194      -8.474  40.343   7.135  1.00  0.00           C  
ATOM   3152  OD1 ASP C 194      -9.300  40.819   6.352  1.00  0.00           O  
ATOM   3153  OD2 ASP C 194      -7.414  40.903   7.409  1.00  0.00           O  
ATOM   3154  H   ASP C 194      -9.728  36.740   8.686  1.00  0.00           H  
ATOM   3155  HA  ASP C 194     -10.153  39.546   9.262  1.00  0.00           H  
ATOM   3156 1HB  ASP C 194      -8.019  38.778   8.555  1.00  0.00           H  
ATOM   3157 2HB  ASP C 194      -8.659  38.170   7.067  1.00  0.00           H  
ATOM   3158  N   PRO C 195     -12.169  40.146   7.707  1.00  0.00           N  
ATOM   3159  CA  PRO C 195     -13.289  40.521   6.859  1.00  0.00           C  
ATOM   3160  C   PRO C 195     -12.918  40.796   5.400  1.00  0.00           C  
ATOM   3161  O   PRO C 195     -13.750  40.581   4.514  1.00  0.00           O  
ATOM   3162  CB  PRO C 195     -13.782  41.818   7.515  1.00  0.00           C  
ATOM   3163  CG  PRO C 195     -13.404  41.679   8.962  1.00  0.00           C  
ATOM   3164  CD  PRO C 195     -12.067  40.965   8.943  1.00  0.00           C  
ATOM   3165  HA  PRO C 195     -14.058  39.740   6.921  1.00  0.00           H  
ATOM   3166 1HB  PRO C 195     -13.308  42.685   7.030  1.00  0.00           H  
ATOM   3167 2HB  PRO C 195     -14.866  41.923   7.367  1.00  0.00           H  
ATOM   3168 1HG  PRO C 195     -13.349  42.669   9.437  1.00  0.00           H  
ATOM   3169 2HG  PRO C 195     -14.174  41.109   9.503  1.00  0.00           H  
ATOM   3170 1HD  PRO C 195     -11.228  41.677   8.874  1.00  0.00           H  
ATOM   3171 2HD  PRO C 195     -12.032  40.351   9.843  1.00  0.00           H  
ATOM   3172  N   ARG C 196     -11.689  41.280   5.138  1.00  0.00           N  
ATOM   3173  CA  ARG C 196     -11.282  41.582   3.769  1.00  0.00           C  
ATOM   3174  C   ARG C 196     -10.931  40.285   3.100  1.00  0.00           C  
ATOM   3175  O   ARG C 196     -11.246  40.066   1.934  1.00  0.00           O  
ATOM   3176  CB  ARG C 196     -10.110  42.541   3.714  1.00  0.00           C  
ATOM   3177  CG  ARG C 196      -9.624  42.887   2.295  1.00  0.00           C  
ATOM   3178  CD  ARG C 196     -10.669  43.601   1.476  1.00  0.00           C  
ATOM   3179  NE  ARG C 196     -10.158  43.972   0.161  1.00  0.00           N  
ATOM   3180  CZ  ARG C 196     -10.901  44.473  -0.855  1.00  0.00           C  
ATOM   3181  NH1 ARG C 196     -12.195  44.673  -0.727  1.00  0.00           N  
ATOM   3182  NH2 ARG C 196     -10.317  44.771  -2.002  1.00  0.00           N  
ATOM   3183  H   ARG C 196     -10.979  41.381   5.869  1.00  0.00           H  
ATOM   3184  HA  ARG C 196     -12.121  42.037   3.241  1.00  0.00           H  
ATOM   3185 1HB  ARG C 196     -10.377  43.468   4.214  1.00  0.00           H  
ATOM   3186 2HB  ARG C 196      -9.284  42.107   4.260  1.00  0.00           H  
ATOM   3187 1HG  ARG C 196      -8.746  43.528   2.360  1.00  0.00           H  
ATOM   3188 2HG  ARG C 196      -9.358  41.964   1.782  1.00  0.00           H  
ATOM   3189 1HD  ARG C 196     -11.534  42.947   1.333  1.00  0.00           H  
ATOM   3190 2HD  ARG C 196     -10.984  44.508   1.990  1.00  0.00           H  
ATOM   3191  HE  ARG C 196      -9.172  43.846  -0.004  1.00  0.00           H  
ATOM   3192 1HH1 ARG C 196     -12.703  44.443   0.139  1.00  0.00           H  
ATOM   3193 2HH1 ARG C 196     -12.732  45.039  -1.499  1.00  0.00           H  
ATOM   3194 1HH2 ARG C 196      -9.326  44.625  -2.119  1.00  0.00           H  
ATOM   3195 2HH2 ARG C 196     -10.866  45.145  -2.764  1.00  0.00           H  
ATOM   3196  N   VAL C 197     -10.295  39.404   3.853  1.00  0.00           N  
ATOM   3197  CA  VAL C 197      -9.939  38.112   3.294  1.00  0.00           C  
ATOM   3198  C   VAL C 197     -11.222  37.357   2.957  1.00  0.00           C  
ATOM   3199  O   VAL C 197     -11.301  36.697   1.917  1.00  0.00           O  
ATOM   3200  CB  VAL C 197      -9.070  37.291   4.234  1.00  0.00           C  
ATOM   3201  CG1 VAL C 197      -8.923  35.965   3.691  1.00  0.00           C  
ATOM   3202  CG2 VAL C 197      -7.716  37.923   4.370  1.00  0.00           C  
ATOM   3203  H   VAL C 197     -10.061  39.663   4.826  1.00  0.00           H  
ATOM   3204  HA  VAL C 197      -9.375  38.273   2.376  1.00  0.00           H  
ATOM   3205  HB  VAL C 197      -9.562  37.210   5.197  1.00  0.00           H  
ATOM   3206 1HG1 VAL C 197      -8.326  35.374   4.370  1.00  0.00           H  
ATOM   3207 2HG1 VAL C 197      -9.881  35.537   3.582  1.00  0.00           H  
ATOM   3208 3HG1 VAL C 197      -8.441  36.029   2.721  1.00  0.00           H  
ATOM   3209 1HG2 VAL C 197      -7.095  37.326   5.039  1.00  0.00           H  
ATOM   3210 2HG2 VAL C 197      -7.258  37.966   3.391  1.00  0.00           H  
ATOM   3211 3HG2 VAL C 197      -7.823  38.928   4.771  1.00  0.00           H  
ATOM   3212  N   ARG C 198     -12.220  37.440   3.846  1.00  0.00           N  
ATOM   3213  CA  ARG C 198     -13.510  36.803   3.607  1.00  0.00           C  
ATOM   3214  C   ARG C 198     -14.194  37.401   2.369  1.00  0.00           C  
ATOM   3215  O   ARG C 198     -14.729  36.647   1.544  1.00  0.00           O  
ATOM   3216  CB  ARG C 198     -14.390  36.929   4.845  1.00  0.00           C  
ATOM   3217  CG  ARG C 198     -13.939  36.058   6.052  1.00  0.00           C  
ATOM   3218  CD  ARG C 198     -14.779  36.294   7.269  1.00  0.00           C  
ATOM   3219  NE  ARG C 198     -14.393  35.418   8.378  1.00  0.00           N  
ATOM   3220  CZ  ARG C 198     -14.975  35.407   9.601  1.00  0.00           C  
ATOM   3221  NH1 ARG C 198     -15.945  36.254   9.863  1.00  0.00           N  
ATOM   3222  NH2 ARG C 198     -14.577  34.544  10.541  1.00  0.00           N  
ATOM   3223  H   ARG C 198     -12.056  37.969   4.709  1.00  0.00           H  
ATOM   3224  HA  ARG C 198     -13.359  35.752   3.407  1.00  0.00           H  
ATOM   3225 1HB  ARG C 198     -14.399  37.966   5.171  1.00  0.00           H  
ATOM   3226 2HB  ARG C 198     -15.413  36.653   4.596  1.00  0.00           H  
ATOM   3227 1HG  ARG C 198     -14.014  35.000   5.788  1.00  0.00           H  
ATOM   3228 2HG  ARG C 198     -12.899  36.297   6.303  1.00  0.00           H  
ATOM   3229 1HD  ARG C 198     -14.656  37.327   7.595  1.00  0.00           H  
ATOM   3230 2HD  ARG C 198     -15.828  36.104   7.034  1.00  0.00           H  
ATOM   3231  HE  ARG C 198     -13.641  34.765   8.211  1.00  0.00           H  
ATOM   3232 1HH1 ARG C 198     -16.255  36.903   9.151  1.00  0.00           H  
ATOM   3233 2HH1 ARG C 198     -16.373  36.269  10.777  1.00  0.00           H  
ATOM   3234 1HH2 ARG C 198     -13.811  33.861  10.355  1.00  0.00           H  
ATOM   3235 2HH2 ARG C 198     -15.022  34.550  11.447  1.00  0.00           H  
ATOM   3236  N   GLU C 199     -14.125  38.731   2.193  1.00  0.00           N  
ATOM   3237  CA  GLU C 199     -14.677  39.359   0.994  1.00  0.00           C  
ATOM   3238  C   GLU C 199     -13.952  38.850  -0.252  1.00  0.00           C  
ATOM   3239  O   GLU C 199     -14.582  38.525  -1.259  1.00  0.00           O  
ATOM   3240  CB  GLU C 199     -14.533  40.886   1.051  1.00  0.00           C  
ATOM   3241  CG  GLU C 199     -15.132  41.630  -0.151  1.00  0.00           C  
ATOM   3242  CD  GLU C 199     -14.933  43.136  -0.094  1.00  0.00           C  
ATOM   3243  OE1 GLU C 199     -14.373  43.623   0.865  1.00  0.00           O  
ATOM   3244  OE2 GLU C 199     -15.323  43.801  -1.025  1.00  0.00           O  
ATOM   3245  H   GLU C 199     -13.719  39.326   2.921  1.00  0.00           H  
ATOM   3246  HA  GLU C 199     -15.731  39.098   0.916  1.00  0.00           H  
ATOM   3247 1HB  GLU C 199     -15.001  41.262   1.961  1.00  0.00           H  
ATOM   3248 2HB  GLU C 199     -13.477  41.144   1.101  1.00  0.00           H  
ATOM   3249 1HG  GLU C 199     -14.661  41.249  -1.060  1.00  0.00           H  
ATOM   3250 2HG  GLU C 199     -16.197  41.408  -0.209  1.00  0.00           H  
ATOM   3251  N   LEU C 200     -12.628  38.764  -0.178  1.00  0.00           N  
ATOM   3252  CA  LEU C 200     -11.852  38.311  -1.312  1.00  0.00           C  
ATOM   3253  C   LEU C 200     -12.150  36.848  -1.630  1.00  0.00           C  
ATOM   3254  O   LEU C 200     -12.238  36.478  -2.801  1.00  0.00           O  
ATOM   3255  CB  LEU C 200     -10.377  38.530  -1.032  1.00  0.00           C  
ATOM   3256  CG  LEU C 200      -9.925  40.002  -0.978  1.00  0.00           C  
ATOM   3257  CD1 LEU C 200      -8.487  40.068  -0.461  1.00  0.00           C  
ATOM   3258  CD2 LEU C 200     -10.051  40.611  -2.365  1.00  0.00           C  
ATOM   3259  H   LEU C 200     -12.151  39.058   0.677  1.00  0.00           H  
ATOM   3260  HA  LEU C 200     -12.127  38.915  -2.173  1.00  0.00           H  
ATOM   3261 1HB  LEU C 200     -10.122  38.056  -0.086  1.00  0.00           H  
ATOM   3262 2HB  LEU C 200      -9.836  38.061  -1.817  1.00  0.00           H  
ATOM   3263  HG  LEU C 200     -10.557  40.560  -0.298  1.00  0.00           H  
ATOM   3264 1HD1 LEU C 200      -8.165  41.104  -0.414  1.00  0.00           H  
ATOM   3265 2HD1 LEU C 200      -8.444  39.632   0.536  1.00  0.00           H  
ATOM   3266 3HD1 LEU C 200      -7.844  39.515  -1.117  1.00  0.00           H  
ATOM   3267 1HD2 LEU C 200      -9.736  41.650  -2.335  1.00  0.00           H  
ATOM   3268 2HD2 LEU C 200      -9.435  40.066  -3.059  1.00  0.00           H  
ATOM   3269 3HD2 LEU C 200     -11.092  40.554  -2.689  1.00  0.00           H  
ATOM   3270  N   ALA C 201     -12.349  36.009  -0.608  1.00  0.00           N  
ATOM   3271  CA  ALA C 201     -12.697  34.621  -0.885  1.00  0.00           C  
ATOM   3272  C   ALA C 201     -14.041  34.573  -1.627  1.00  0.00           C  
ATOM   3273  O   ALA C 201     -14.202  33.789  -2.565  1.00  0.00           O  
ATOM   3274  CB  ALA C 201     -12.735  33.812   0.388  1.00  0.00           C  
ATOM   3275  H   ALA C 201     -12.231  36.331   0.356  1.00  0.00           H  
ATOM   3276  HA  ALA C 201     -11.934  34.203  -1.536  1.00  0.00           H  
ATOM   3277 1HB  ALA C 201     -12.968  32.782   0.149  1.00  0.00           H  
ATOM   3278 2HB  ALA C 201     -11.762  33.864   0.860  1.00  0.00           H  
ATOM   3279 3HB  ALA C 201     -13.491  34.220   1.060  1.00  0.00           H  
ATOM   3280  N   LYS C 202     -14.988  35.456  -1.260  1.00  0.00           N  
ATOM   3281  CA  LYS C 202     -16.267  35.540  -1.977  1.00  0.00           C  
ATOM   3282  C   LYS C 202     -16.015  35.902  -3.447  1.00  0.00           C  
ATOM   3283  O   LYS C 202     -16.691  35.400  -4.354  1.00  0.00           O  
ATOM   3284  CB  LYS C 202     -17.215  36.558  -1.331  1.00  0.00           C  
ATOM   3285  CG  LYS C 202     -18.583  36.670  -2.006  1.00  0.00           C  
ATOM   3286  CD  LYS C 202     -19.506  37.644  -1.266  1.00  0.00           C  
ATOM   3287  CE  LYS C 202     -20.865  37.761  -1.958  1.00  0.00           C  
ATOM   3288  NZ  LYS C 202     -21.761  38.738  -1.267  1.00  0.00           N  
ATOM   3289  H   LYS C 202     -14.823  36.066  -0.451  1.00  0.00           H  
ATOM   3290  HA  LYS C 202     -16.745  34.562  -1.949  1.00  0.00           H  
ATOM   3291 1HB  LYS C 202     -17.363  36.304  -0.280  1.00  0.00           H  
ATOM   3292 2HB  LYS C 202     -16.771  37.541  -1.365  1.00  0.00           H  
ATOM   3293 1HG  LYS C 202     -18.440  37.032  -3.026  1.00  0.00           H  
ATOM   3294 2HG  LYS C 202     -19.049  35.708  -2.051  1.00  0.00           H  
ATOM   3295 1HD  LYS C 202     -19.666  37.295  -0.239  1.00  0.00           H  
ATOM   3296 2HD  LYS C 202     -19.041  38.629  -1.228  1.00  0.00           H  
ATOM   3297 1HE  LYS C 202     -20.717  38.082  -2.987  1.00  0.00           H  
ATOM   3298 2HE  LYS C 202     -21.346  36.782  -1.956  1.00  0.00           H  
ATOM   3299 1HZ  LYS C 202     -22.647  38.786  -1.736  1.00  0.00           H  
ATOM   3300 2HZ  LYS C 202     -21.908  38.436  -0.293  1.00  0.00           H  
ATOM   3301 3HZ  LYS C 202     -21.335  39.648  -1.260  1.00  0.00           H  
ATOM   3302  N   GLU C 203     -15.047  36.788  -3.687  1.00  0.00           N  
ATOM   3303  CA  GLU C 203     -14.721  37.157  -5.057  1.00  0.00           C  
ATOM   3304  C   GLU C 203     -14.079  35.963  -5.791  1.00  0.00           C  
ATOM   3305  O   GLU C 203     -14.355  35.761  -6.974  1.00  0.00           O  
ATOM   3306  CB  GLU C 203     -13.835  38.398  -5.103  1.00  0.00           C  
ATOM   3307  CG  GLU C 203     -14.535  39.688  -4.633  1.00  0.00           C  
ATOM   3308  CD  GLU C 203     -15.734  40.046  -5.485  1.00  0.00           C  
ATOM   3309  OE1 GLU C 203     -15.612  39.995  -6.682  1.00  0.00           O  
ATOM   3310  OE2 GLU C 203     -16.767  40.373  -4.948  1.00  0.00           O  
ATOM   3311  H   GLU C 203     -14.560  37.218  -2.895  1.00  0.00           H  
ATOM   3312  HA  GLU C 203     -15.649  37.404  -5.570  1.00  0.00           H  
ATOM   3313 1HB  GLU C 203     -12.947  38.243  -4.500  1.00  0.00           H  
ATOM   3314 2HB  GLU C 203     -13.523  38.559  -6.126  1.00  0.00           H  
ATOM   3315 1HG  GLU C 203     -14.862  39.550  -3.602  1.00  0.00           H  
ATOM   3316 2HG  GLU C 203     -13.816  40.506  -4.648  1.00  0.00           H  
ATOM   3317  N   LEU C 204     -13.290  35.130  -5.089  1.00  0.00           N  
ATOM   3318  CA  LEU C 204     -12.713  33.945  -5.735  1.00  0.00           C  
ATOM   3319  C   LEU C 204     -13.840  32.994  -6.147  1.00  0.00           C  
ATOM   3320  O   LEU C 204     -13.782  32.412  -7.231  1.00  0.00           O  
ATOM   3321  CB  LEU C 204     -11.688  33.232  -4.834  1.00  0.00           C  
ATOM   3322  CG  LEU C 204     -10.363  34.011  -4.606  1.00  0.00           C  
ATOM   3323  CD1 LEU C 204      -9.503  33.302  -3.601  1.00  0.00           C  
ATOM   3324  CD2 LEU C 204      -9.595  34.178  -5.952  1.00  0.00           C  
ATOM   3325  H   LEU C 204     -13.069  35.362  -4.117  1.00  0.00           H  
ATOM   3326  HA  LEU C 204     -12.192  34.265  -6.635  1.00  0.00           H  
ATOM   3327 1HB  LEU C 204     -12.145  33.075  -3.862  1.00  0.00           H  
ATOM   3328 2HB  LEU C 204     -11.465  32.266  -5.249  1.00  0.00           H  
ATOM   3329  HG  LEU C 204     -10.605  34.981  -4.193  1.00  0.00           H  
ATOM   3330 1HD1 LEU C 204      -8.614  33.880  -3.456  1.00  0.00           H  
ATOM   3331 2HD1 LEU C 204     -10.036  33.216  -2.669  1.00  0.00           H  
ATOM   3332 3HD1 LEU C 204      -9.236  32.324  -3.959  1.00  0.00           H  
ATOM   3333 1HD2 LEU C 204      -8.682  34.744  -5.776  1.00  0.00           H  
ATOM   3334 2HD2 LEU C 204      -9.335  33.221  -6.358  1.00  0.00           H  
ATOM   3335 3HD2 LEU C 204     -10.219  34.713  -6.667  1.00  0.00           H  
ATOM   3336  N   VAL C 205     -14.902  32.917  -5.331  1.00  0.00           N  
ATOM   3337  CA  VAL C 205     -16.086  32.120  -5.660  1.00  0.00           C  
ATOM   3338  C   VAL C 205     -16.778  32.640  -6.906  1.00  0.00           C  
ATOM   3339  O   VAL C 205     -17.143  31.852  -7.787  1.00  0.00           O  
ATOM   3340  CB  VAL C 205     -17.112  32.149  -4.518  1.00  0.00           C  
ATOM   3341  CG1 VAL C 205     -18.371  31.545  -4.994  1.00  0.00           C  
ATOM   3342  CG2 VAL C 205     -16.586  31.393  -3.312  1.00  0.00           C  
ATOM   3343  H   VAL C 205     -14.853  33.409  -4.432  1.00  0.00           H  
ATOM   3344  HA  VAL C 205     -15.787  31.100  -5.851  1.00  0.00           H  
ATOM   3345  HB  VAL C 205     -17.314  33.158  -4.246  1.00  0.00           H  
ATOM   3346 1HG1 VAL C 205     -19.113  31.567  -4.226  1.00  0.00           H  
ATOM   3347 2HG1 VAL C 205     -18.741  32.094  -5.856  1.00  0.00           H  
ATOM   3348 3HG1 VAL C 205     -18.168  30.556  -5.266  1.00  0.00           H  
ATOM   3349 1HG2 VAL C 205     -17.316  31.438  -2.529  1.00  0.00           H  
ATOM   3350 2HG2 VAL C 205     -16.414  30.361  -3.569  1.00  0.00           H  
ATOM   3351 3HG2 VAL C 205     -15.661  31.843  -2.966  1.00  0.00           H  
ATOM   3352  N   ARG C 206     -16.955  33.961  -6.994  1.00  0.00           N  
ATOM   3353  CA  ARG C 206     -17.577  34.535  -8.177  1.00  0.00           C  
ATOM   3354  C   ARG C 206     -16.771  34.209  -9.420  1.00  0.00           C  
ATOM   3355  O   ARG C 206     -17.333  33.784 -10.432  1.00  0.00           O  
ATOM   3356  CB  ARG C 206     -17.704  36.055  -8.055  1.00  0.00           C  
ATOM   3357  CG  ARG C 206     -18.292  36.760  -9.298  1.00  0.00           C  
ATOM   3358  CD  ARG C 206     -18.486  38.250  -9.103  1.00  0.00           C  
ATOM   3359  NE  ARG C 206     -17.232  39.009  -8.903  1.00  0.00           N  
ATOM   3360  CZ  ARG C 206     -16.387  39.454  -9.869  1.00  0.00           C  
ATOM   3361  NH1 ARG C 206     -16.600  39.244 -11.156  1.00  0.00           N  
ATOM   3362  NH2 ARG C 206     -15.330  40.135  -9.467  1.00  0.00           N  
ATOM   3363  H   ARG C 206     -16.665  34.558  -6.212  1.00  0.00           H  
ATOM   3364  HA  ARG C 206     -18.574  34.109  -8.285  1.00  0.00           H  
ATOM   3365 1HB  ARG C 206     -18.324  36.302  -7.194  1.00  0.00           H  
ATOM   3366 2HB  ARG C 206     -16.717  36.486  -7.876  1.00  0.00           H  
ATOM   3367 1HG  ARG C 206     -17.603  36.621 -10.136  1.00  0.00           H  
ATOM   3368 2HG  ARG C 206     -19.255  36.318  -9.552  1.00  0.00           H  
ATOM   3369 1HD  ARG C 206     -18.979  38.650  -9.990  1.00  0.00           H  
ATOM   3370 2HD  ARG C 206     -19.120  38.416  -8.235  1.00  0.00           H  
ATOM   3371  HE  ARG C 206     -16.955  39.254  -7.940  1.00  0.00           H  
ATOM   3372 1HH1 ARG C 206     -17.412  38.706 -11.494  1.00  0.00           H  
ATOM   3373 2HH1 ARG C 206     -15.944  39.603 -11.838  1.00  0.00           H  
ATOM   3374 1HH2 ARG C 206     -15.204  40.272  -8.460  1.00  0.00           H  
ATOM   3375 2HH2 ARG C 206     -14.650  40.532 -10.128  1.00  0.00           H  
ATOM   3376  N   LEU C 207     -15.453  34.343  -9.316  1.00  0.00           N  
ATOM   3377  CA  LEU C 207     -14.570  34.097 -10.438  1.00  0.00           C  
ATOM   3378  C   LEU C 207     -14.529  32.605 -10.780  1.00  0.00           C  
ATOM   3379  O   LEU C 207     -14.436  32.239 -11.954  1.00  0.00           O  
ATOM   3380  CB  LEU C 207     -13.203  34.670 -10.087  1.00  0.00           C  
ATOM   3381  CG  LEU C 207     -13.242  36.225  -9.947  1.00  0.00           C  
ATOM   3382  CD1 LEU C 207     -11.947  36.730  -9.413  1.00  0.00           C  
ATOM   3383  CD2 LEU C 207     -13.540  36.844 -11.276  1.00  0.00           C  
ATOM   3384  H   LEU C 207     -15.054  34.682  -8.435  1.00  0.00           H  
ATOM   3385  HA  LEU C 207     -14.956  34.638 -11.300  1.00  0.00           H  
ATOM   3386 1HB  LEU C 207     -12.877  34.244  -9.137  1.00  0.00           H  
ATOM   3387 2HB  LEU C 207     -12.486  34.403 -10.865  1.00  0.00           H  
ATOM   3388  HG  LEU C 207     -14.027  36.501  -9.250  1.00  0.00           H  
ATOM   3389 1HD1 LEU C 207     -11.989  37.815  -9.307  1.00  0.00           H  
ATOM   3390 2HD1 LEU C 207     -11.749  36.281  -8.440  1.00  0.00           H  
ATOM   3391 3HD1 LEU C 207     -11.172  36.475 -10.097  1.00  0.00           H  
ATOM   3392 1HD2 LEU C 207     -13.584  37.925 -11.172  1.00  0.00           H  
ATOM   3393 2HD2 LEU C 207     -12.750  36.573 -11.952  1.00  0.00           H  
ATOM   3394 3HD2 LEU C 207     -14.500  36.479 -11.655  1.00  0.00           H  
ATOM   3395  N   ALA C 208     -14.619  31.730  -9.767  1.00  0.00           N  
ATOM   3396  CA  ALA C 208     -14.648  30.294 -10.015  1.00  0.00           C  
ATOM   3397  C   ALA C 208     -15.861  29.929 -10.832  1.00  0.00           C  
ATOM   3398  O   ALA C 208     -15.769  29.125 -11.765  1.00  0.00           O  
ATOM   3399  CB  ALA C 208     -14.726  29.526  -8.713  1.00  0.00           C  
ATOM   3400  H   ALA C 208     -14.640  32.066  -8.805  1.00  0.00           H  
ATOM   3401  HA  ALA C 208     -13.749  30.023 -10.566  1.00  0.00           H  
ATOM   3402 1HB  ALA C 208     -14.748  28.466  -8.903  1.00  0.00           H  
ATOM   3403 2HB  ALA C 208     -13.883  29.769  -8.119  1.00  0.00           H  
ATOM   3404 3HB  ALA C 208     -15.629  29.807  -8.180  1.00  0.00           H  
ATOM   3405  N   LYS C 209     -16.994  30.564 -10.504  1.00  0.00           N  
ATOM   3406  CA  LYS C 209     -18.237  30.303 -11.199  1.00  0.00           C  
ATOM   3407  C   LYS C 209     -18.199  30.865 -12.607  1.00  0.00           C  
ATOM   3408  O   LYS C 209     -18.571  30.173 -13.553  1.00  0.00           O  
ATOM   3409  CB  LYS C 209     -19.420  30.898 -10.439  1.00  0.00           C  
ATOM   3410  CG  LYS C 209     -20.763  30.599 -11.079  1.00  0.00           C  
ATOM   3411  CD  LYS C 209     -21.929  31.108 -10.246  1.00  0.00           C  
ATOM   3412  CE  LYS C 209     -23.259  30.773 -10.918  1.00  0.00           C  
ATOM   3413  NZ  LYS C 209     -24.418  31.293 -10.140  1.00  0.00           N  
ATOM   3414  H   LYS C 209     -16.993  31.214  -9.710  1.00  0.00           H  
ATOM   3415  HA  LYS C 209     -18.378  29.224 -11.267  1.00  0.00           H  
ATOM   3416 1HB  LYS C 209     -19.430  30.520  -9.423  1.00  0.00           H  
ATOM   3417 2HB  LYS C 209     -19.303  31.982 -10.380  1.00  0.00           H  
ATOM   3418 1HG  LYS C 209     -20.801  31.065 -12.066  1.00  0.00           H  
ATOM   3419 2HG  LYS C 209     -20.864  29.530 -11.207  1.00  0.00           H  
ATOM   3420 1HD  LYS C 209     -21.911  30.639  -9.257  1.00  0.00           H  
ATOM   3421 2HD  LYS C 209     -21.850  32.187 -10.122  1.00  0.00           H  
ATOM   3422 1HE  LYS C 209     -23.276  31.207 -11.916  1.00  0.00           H  
ATOM   3423 2HE  LYS C 209     -23.350  29.689 -11.002  1.00  0.00           H  
ATOM   3424 1HZ  LYS C 209     -25.276  31.050 -10.599  1.00  0.00           H  
ATOM   3425 2HZ  LYS C 209     -24.419  30.884  -9.192  1.00  0.00           H  
ATOM   3426 3HZ  LYS C 209     -24.360  32.291 -10.049  1.00  0.00           H  
ATOM   3427  N   GLU C 210     -17.720  32.103 -12.767  1.00  0.00           N  
ATOM   3428  CA  GLU C 210     -17.690  32.699 -14.095  1.00  0.00           C  
ATOM   3429  C   GLU C 210     -16.744  31.929 -15.009  1.00  0.00           C  
ATOM   3430  O   GLU C 210     -17.059  31.691 -16.179  1.00  0.00           O  
ATOM   3431  CB  GLU C 210     -17.256  34.169 -14.016  1.00  0.00           C  
ATOM   3432  CG  GLU C 210     -18.274  35.125 -13.374  1.00  0.00           C  
ATOM   3433  CD  GLU C 210     -17.742  36.548 -13.218  1.00  0.00           C  
ATOM   3434  OE1 GLU C 210     -16.647  36.804 -13.667  1.00  0.00           O  
ATOM   3435  OE2 GLU C 210     -18.425  37.370 -12.632  1.00  0.00           O  
ATOM   3436  H   GLU C 210     -17.419  32.643 -11.951  1.00  0.00           H  
ATOM   3437  HA  GLU C 210     -18.694  32.650 -14.518  1.00  0.00           H  
ATOM   3438 1HB  GLU C 210     -16.349  34.231 -13.415  1.00  0.00           H  
ATOM   3439 2HB  GLU C 210     -17.016  34.536 -15.013  1.00  0.00           H  
ATOM   3440 1HG  GLU C 210     -19.169  35.150 -13.996  1.00  0.00           H  
ATOM   3441 2HG  GLU C 210     -18.559  34.738 -12.400  1.00  0.00           H  
ATOM   3442  N   ALA C 211     -15.597  31.505 -14.476  1.00  0.00           N  
ATOM   3443  CA  ALA C 211     -14.658  30.753 -15.278  1.00  0.00           C  
ATOM   3444  C   ALA C 211     -15.228  29.401 -15.664  1.00  0.00           C  
ATOM   3445  O   ALA C 211     -15.090  28.954 -16.813  1.00  0.00           O  
ATOM   3446  CB  ALA C 211     -13.382  30.565 -14.502  1.00  0.00           C  
ATOM   3447  H   ALA C 211     -15.356  31.730 -13.508  1.00  0.00           H  
ATOM   3448  HA  ALA C 211     -14.464  31.317 -16.186  1.00  0.00           H  
ATOM   3449 1HB  ALA C 211     -12.663  30.049 -15.109  1.00  0.00           H  
ATOM   3450 2HB  ALA C 211     -13.001  31.513 -14.234  1.00  0.00           H  
ATOM   3451 3HB  ALA C 211     -13.588  29.998 -13.593  1.00  0.00           H  
ATOM   3452  N   ALA C 212     -15.904  28.754 -14.701  1.00  0.00           N  
ATOM   3453  CA  ALA C 212     -16.497  27.462 -14.937  1.00  0.00           C  
ATOM   3454  C   ALA C 212     -17.587  27.570 -15.983  1.00  0.00           C  
ATOM   3455  O   ALA C 212     -17.686  26.712 -16.864  1.00  0.00           O  
ATOM   3456  CB  ALA C 212     -17.066  26.921 -13.639  1.00  0.00           C  
ATOM   3457  H   ALA C 212     -15.983  29.148 -13.760  1.00  0.00           H  
ATOM   3458  HA  ALA C 212     -15.730  26.787 -15.309  1.00  0.00           H  
ATOM   3459 1HB  ALA C 212     -17.506  25.976 -13.814  1.00  0.00           H  
ATOM   3460 2HB  ALA C 212     -16.274  26.831 -12.896  1.00  0.00           H  
ATOM   3461 3HB  ALA C 212     -17.834  27.603 -13.268  1.00  0.00           H  
ATOM   3462  N   GLU C 213     -18.377  28.651 -15.921  1.00  0.00           N  
ATOM   3463  CA  GLU C 213     -19.473  28.852 -16.853  1.00  0.00           C  
ATOM   3464  C   GLU C 213     -18.990  29.076 -18.269  1.00  0.00           C  
ATOM   3465  O   GLU C 213     -19.525  28.470 -19.199  1.00  0.00           O  
ATOM   3466  CB  GLU C 213     -20.358  30.031 -16.427  1.00  0.00           C  
ATOM   3467  CG  GLU C 213     -21.560  30.280 -17.361  1.00  0.00           C  
ATOM   3468  CD  GLU C 213     -22.507  31.391 -16.895  1.00  0.00           C  
ATOM   3469  OE1 GLU C 213     -22.371  31.866 -15.793  1.00  0.00           O  
ATOM   3470  OE2 GLU C 213     -23.366  31.765 -17.674  1.00  0.00           O  
ATOM   3471  H   GLU C 213     -18.250  29.324 -15.162  1.00  0.00           H  
ATOM   3472  HA  GLU C 213     -20.088  27.954 -16.840  1.00  0.00           H  
ATOM   3473 1HB  GLU C 213     -20.732  29.859 -15.415  1.00  0.00           H  
ATOM   3474 2HB  GLU C 213     -19.755  30.941 -16.400  1.00  0.00           H  
ATOM   3475 1HG  GLU C 213     -21.169  30.547 -18.343  1.00  0.00           H  
ATOM   3476 2HG  GLU C 213     -22.120  29.352 -17.469  1.00  0.00           H  
ATOM   3477  N   GLU C 214     -17.966  29.909 -18.456  1.00  0.00           N  
ATOM   3478  CA  GLU C 214     -17.529  30.156 -19.822  1.00  0.00           C  
ATOM   3479  C   GLU C 214     -16.911  28.901 -20.439  1.00  0.00           C  
ATOM   3480  O   GLU C 214     -17.211  28.553 -21.591  1.00  0.00           O  
ATOM   3481  CB  GLU C 214     -16.523  31.317 -19.842  1.00  0.00           C  
ATOM   3482  CG  GLU C 214     -17.119  32.711 -19.554  1.00  0.00           C  
ATOM   3483  CD  GLU C 214     -18.068  33.212 -20.637  1.00  0.00           C  
ATOM   3484  OE1 GLU C 214     -17.700  33.170 -21.789  1.00  0.00           O  
ATOM   3485  OE2 GLU C 214     -19.151  33.639 -20.310  1.00  0.00           O  
ATOM   3486  H   GLU C 214     -17.537  30.398 -17.660  1.00  0.00           H  
ATOM   3487  HA  GLU C 214     -18.399  30.437 -20.414  1.00  0.00           H  
ATOM   3488 1HB  GLU C 214     -15.756  31.130 -19.084  1.00  0.00           H  
ATOM   3489 2HB  GLU C 214     -16.024  31.360 -20.794  1.00  0.00           H  
ATOM   3490 1HG  GLU C 214     -17.662  32.661 -18.608  1.00  0.00           H  
ATOM   3491 2HG  GLU C 214     -16.302  33.422 -19.431  1.00  0.00           H  
ATOM   3492  N   ALA C 215     -16.113  28.166 -19.656  1.00  0.00           N  
ATOM   3493  CA  ALA C 215     -15.508  26.950 -20.180  1.00  0.00           C  
ATOM   3494  C   ALA C 215     -16.585  25.895 -20.454  1.00  0.00           C  
ATOM   3495  O   ALA C 215     -16.494  25.147 -21.424  1.00  0.00           O  
ATOM   3496  CB  ALA C 215     -14.467  26.441 -19.217  1.00  0.00           C  
ATOM   3497  H   ALA C 215     -15.893  28.468 -18.698  1.00  0.00           H  
ATOM   3498  HA  ALA C 215     -15.024  27.189 -21.127  1.00  0.00           H  
ATOM   3499 1HB  ALA C 215     -13.988  25.561 -19.611  1.00  0.00           H  
ATOM   3500 2HB  ALA C 215     -13.714  27.214 -19.051  1.00  0.00           H  
ATOM   3501 3HB  ALA C 215     -14.973  26.207 -18.288  1.00  0.00           H  
ATOM   3502  N   THR C 216     -17.621  25.850 -19.601  1.00  0.00           N  
ATOM   3503  CA  THR C 216     -18.738  24.924 -19.749  1.00  0.00           C  
ATOM   3504  C   THR C 216     -19.589  25.227 -20.982  1.00  0.00           C  
ATOM   3505  O   THR C 216     -19.984  24.310 -21.710  1.00  0.00           O  
ATOM   3506  CB  THR C 216     -19.635  24.943 -18.501  1.00  0.00           C  
ATOM   3507  OG1 THR C 216     -18.880  24.520 -17.373  1.00  0.00           O  
ATOM   3508  CG2 THR C 216     -20.803  24.046 -18.689  1.00  0.00           C  
ATOM   3509  H   THR C 216     -17.636  26.465 -18.787  1.00  0.00           H  
ATOM   3510  HA  THR C 216     -18.330  23.919 -19.859  1.00  0.00           H  
ATOM   3511  HB  THR C 216     -19.987  25.955 -18.326  1.00  0.00           H  
ATOM   3512  HG1 THR C 216     -18.195  25.194 -17.193  1.00  0.00           H  
ATOM   3513 1HG2 THR C 216     -21.429  24.061 -17.798  1.00  0.00           H  
ATOM   3514 2HG2 THR C 216     -21.381  24.381 -19.547  1.00  0.00           H  
ATOM   3515 3HG2 THR C 216     -20.434  23.056 -18.864  1.00  0.00           H  
ATOM   3516  N   ARG C 217     -19.879  26.513 -21.230  1.00  0.00           N  
ATOM   3517  CA  ARG C 217     -20.687  26.878 -22.389  1.00  0.00           C  
ATOM   3518  C   ARG C 217     -20.038  26.425 -23.693  1.00  0.00           C  
ATOM   3519  O   ARG C 217     -20.737  25.959 -24.596  1.00  0.00           O  
ATOM   3520  CB  ARG C 217     -20.974  28.373 -22.425  1.00  0.00           C  
ATOM   3521  CG  ARG C 217     -22.028  28.842 -21.410  1.00  0.00           C  
ATOM   3522  CD  ARG C 217     -22.279  30.310 -21.486  1.00  0.00           C  
ATOM   3523  NE  ARG C 217     -23.308  30.739 -20.535  1.00  0.00           N  
ATOM   3524  CZ  ARG C 217     -24.629  30.698 -20.757  1.00  0.00           C  
ATOM   3525  NH1 ARG C 217     -25.118  30.254 -21.899  1.00  0.00           N  
ATOM   3526  NH2 ARG C 217     -25.421  31.115 -19.799  1.00  0.00           N  
ATOM   3527  H   ARG C 217     -19.556  27.238 -20.585  1.00  0.00           H  
ATOM   3528  HA  ARG C 217     -21.646  26.375 -22.298  1.00  0.00           H  
ATOM   3529 1HB  ARG C 217     -20.050  28.918 -22.210  1.00  0.00           H  
ATOM   3530 2HB  ARG C 217     -21.305  28.661 -23.421  1.00  0.00           H  
ATOM   3531 1HG  ARG C 217     -22.967  28.328 -21.605  1.00  0.00           H  
ATOM   3532 2HG  ARG C 217     -21.696  28.605 -20.402  1.00  0.00           H  
ATOM   3533 1HD  ARG C 217     -21.353  30.843 -21.246  1.00  0.00           H  
ATOM   3534 2HD  ARG C 217     -22.604  30.579 -22.488  1.00  0.00           H  
ATOM   3535  HE  ARG C 217     -23.025  31.099 -19.611  1.00  0.00           H  
ATOM   3536 1HH1 ARG C 217     -24.493  29.937 -22.626  1.00  0.00           H  
ATOM   3537 2HH1 ARG C 217     -26.116  30.232 -22.045  1.00  0.00           H  
ATOM   3538 1HH2 ARG C 217     -24.983  31.451 -18.926  1.00  0.00           H  
ATOM   3539 2HH2 ARG C 217     -26.421  31.105 -19.915  1.00  0.00           H  
ATOM   3540  N   ASP C 218     -18.711  26.517 -23.792  1.00  0.00           N  
ATOM   3541  CA  ASP C 218     -18.046  25.999 -24.982  1.00  0.00           C  
ATOM   3542  C   ASP C 218     -16.769  25.278 -24.594  1.00  0.00           C  
ATOM   3543  O   ASP C 218     -15.685  25.863 -24.527  1.00  0.00           O  
ATOM   3544  CB  ASP C 218     -17.754  27.087 -26.015  1.00  0.00           C  
ATOM   3545  CG  ASP C 218     -17.157  26.514 -27.330  1.00  0.00           C  
ATOM   3546  OD1 ASP C 218     -16.779  25.343 -27.364  1.00  0.00           O  
ATOM   3547  OD2 ASP C 218     -17.067  27.261 -28.280  1.00  0.00           O  
ATOM   3548  H   ASP C 218     -18.174  26.947 -23.029  1.00  0.00           H  
ATOM   3549  HA  ASP C 218     -18.703  25.268 -25.451  1.00  0.00           H  
ATOM   3550 1HB  ASP C 218     -18.676  27.622 -26.249  1.00  0.00           H  
ATOM   3551 2HB  ASP C 218     -17.052  27.807 -25.591  1.00  0.00           H  
ATOM   3552  N   SER C 219     -16.890  23.962 -24.457  1.00  0.00           N  
ATOM   3553  CA  SER C 219     -15.810  23.104 -23.989  1.00  0.00           C  
ATOM   3554  C   SER C 219     -14.690  22.956 -25.016  1.00  0.00           C  
ATOM   3555  O   SER C 219     -13.647  22.366 -24.721  1.00  0.00           O  
ATOM   3556  CB  SER C 219     -16.357  21.738 -23.590  1.00  0.00           C  
ATOM   3557  OG  SER C 219     -16.842  21.025 -24.701  1.00  0.00           O  
ATOM   3558  H   SER C 219     -17.804  23.559 -24.600  1.00  0.00           H  
ATOM   3559  HA  SER C 219     -15.386  23.566 -23.097  1.00  0.00           H  
ATOM   3560 1HB  SER C 219     -15.572  21.162 -23.098  1.00  0.00           H  
ATOM   3561 2HB  SER C 219     -17.159  21.871 -22.860  1.00  0.00           H  
ATOM   3562  HG  SER C 219     -17.277  20.242 -24.342  1.00  0.00           H  
ATOM   3563  N   LYS C 220     -14.931  23.414 -26.251  1.00  0.00           N  
ATOM   3564  CA  LYS C 220     -13.941  23.316 -27.308  1.00  0.00           C  
ATOM   3565  C   LYS C 220     -13.192  24.639 -27.497  1.00  0.00           C  
ATOM   3566  O   LYS C 220     -12.274  24.730 -28.318  1.00  0.00           O  
ATOM   3567  CB  LYS C 220     -14.596  22.867 -28.614  1.00  0.00           C  
ATOM   3568  CG  LYS C 220     -15.289  21.497 -28.520  1.00  0.00           C  
ATOM   3569  CD  LYS C 220     -14.291  20.379 -28.203  1.00  0.00           C  
ATOM   3570  CE  LYS C 220     -14.968  19.009 -28.187  1.00  0.00           C  
ATOM   3571  NZ  LYS C 220     -14.011  17.917 -27.828  1.00  0.00           N  
ATOM   3572  H   LYS C 220     -15.806  23.918 -26.463  1.00  0.00           H  
ATOM   3573  HA  LYS C 220     -13.209  22.562 -27.024  1.00  0.00           H  
ATOM   3574 1HB  LYS C 220     -15.349  23.607 -28.905  1.00  0.00           H  
ATOM   3575 2HB  LYS C 220     -13.849  22.824 -29.404  1.00  0.00           H  
ATOM   3576 1HG  LYS C 220     -16.043  21.531 -27.729  1.00  0.00           H  
ATOM   3577 2HG  LYS C 220     -15.788  21.276 -29.462  1.00  0.00           H  
ATOM   3578 1HD  LYS C 220     -13.495  20.377 -28.948  1.00  0.00           H  
ATOM   3579 2HD  LYS C 220     -13.847  20.563 -27.221  1.00  0.00           H  
ATOM   3580 1HE  LYS C 220     -15.778  19.024 -27.457  1.00  0.00           H  
ATOM   3581 2HE  LYS C 220     -15.384  18.804 -29.173  1.00  0.00           H  
ATOM   3582 1HZ  LYS C 220     -14.495  17.029 -27.822  1.00  0.00           H  
ATOM   3583 2HZ  LYS C 220     -13.261  17.888 -28.504  1.00  0.00           H  
ATOM   3584 3HZ  LYS C 220     -13.631  18.097 -26.907  1.00  0.00           H  
ATOM   3585  N   ASP C 221     -13.568  25.672 -26.740  1.00  0.00           N  
ATOM   3586  CA  ASP C 221     -12.914  26.966 -26.869  1.00  0.00           C  
ATOM   3587  C   ASP C 221     -11.691  27.024 -25.976  1.00  0.00           C  
ATOM   3588  O   ASP C 221     -11.781  27.280 -24.768  1.00  0.00           O  
ATOM   3589  CB  ASP C 221     -13.886  28.103 -26.554  1.00  0.00           C  
ATOM   3590  CG  ASP C 221     -13.297  29.531 -26.697  1.00  0.00           C  
ATOM   3591  OD1 ASP C 221     -12.084  29.717 -26.593  1.00  0.00           O  
ATOM   3592  OD2 ASP C 221     -14.095  30.451 -26.907  1.00  0.00           O  
ATOM   3593  H   ASP C 221     -14.331  25.568 -26.061  1.00  0.00           H  
ATOM   3594  HA  ASP C 221     -12.590  27.084 -27.903  1.00  0.00           H  
ATOM   3595 1HB  ASP C 221     -14.741  28.022 -27.226  1.00  0.00           H  
ATOM   3596 2HB  ASP C 221     -14.267  27.967 -25.539  1.00  0.00           H  
ATOM   3597  N   SER C 222     -10.532  26.839 -26.593  1.00  0.00           N  
ATOM   3598  CA  SER C 222      -9.283  26.724 -25.865  1.00  0.00           C  
ATOM   3599  C   SER C 222      -8.911  27.958 -25.057  1.00  0.00           C  
ATOM   3600  O   SER C 222      -8.144  27.842 -24.104  1.00  0.00           O  
ATOM   3601  CB  SER C 222      -8.152  26.412 -26.830  1.00  0.00           C  
ATOM   3602  OG  SER C 222      -7.916  27.489 -27.704  1.00  0.00           O  
ATOM   3603  H   SER C 222     -10.544  26.687 -27.595  1.00  0.00           H  
ATOM   3604  HA  SER C 222      -9.381  25.886 -25.178  1.00  0.00           H  
ATOM   3605 1HB  SER C 222      -7.246  26.200 -26.261  1.00  0.00           H  
ATOM   3606 2HB  SER C 222      -8.397  25.519 -27.404  1.00  0.00           H  
ATOM   3607  HG  SER C 222      -7.803  28.281 -27.143  1.00  0.00           H  
ATOM   3608  N   ASP C 223      -9.455  29.133 -25.377  1.00  0.00           N  
ATOM   3609  CA  ASP C 223      -9.065  30.291 -24.582  1.00  0.00           C  
ATOM   3610  C   ASP C 223      -9.823  30.281 -23.265  1.00  0.00           C  
ATOM   3611  O   ASP C 223      -9.328  30.767 -22.245  1.00  0.00           O  
ATOM   3612  CB  ASP C 223      -9.283  31.611 -25.326  1.00  0.00           C  
ATOM   3613  CG  ASP C 223      -8.324  31.796 -26.524  1.00  0.00           C  
ATOM   3614  OD1 ASP C 223      -7.391  31.024 -26.656  1.00  0.00           O  
ATOM   3615  OD2 ASP C 223      -8.499  32.750 -27.262  1.00  0.00           O  
ATOM   3616  H   ASP C 223     -10.180  29.217 -26.109  1.00  0.00           H  
ATOM   3617  HA  ASP C 223      -8.002  30.215 -24.358  1.00  0.00           H  
ATOM   3618 1HB  ASP C 223     -10.316  31.644 -25.692  1.00  0.00           H  
ATOM   3619 2HB  ASP C 223      -9.153  32.445 -24.634  1.00  0.00           H  
ATOM   3620  N   LYS C 224     -11.021  29.696 -23.277  1.00  0.00           N  
ATOM   3621  CA  LYS C 224     -11.853  29.668 -22.090  1.00  0.00           C  
ATOM   3622  C   LYS C 224     -11.359  28.540 -21.200  1.00  0.00           C  
ATOM   3623  O   LYS C 224     -11.377  28.648 -19.971  1.00  0.00           O  
ATOM   3624  CB  LYS C 224     -13.319  29.514 -22.489  1.00  0.00           C  
ATOM   3625  CG  LYS C 224     -13.874  30.766 -23.212  1.00  0.00           C  
ATOM   3626  CD  LYS C 224     -15.331  30.599 -23.647  1.00  0.00           C  
ATOM   3627  CE  LYS C 224     -15.885  31.872 -24.277  1.00  0.00           C  
ATOM   3628  NZ  LYS C 224     -15.209  32.190 -25.578  1.00  0.00           N  
ATOM   3629  H   LYS C 224     -11.357  29.236 -24.128  1.00  0.00           H  
ATOM   3630  HA  LYS C 224     -11.737  30.608 -21.552  1.00  0.00           H  
ATOM   3631 1HB  LYS C 224     -13.431  28.652 -23.153  1.00  0.00           H  
ATOM   3632 2HB  LYS C 224     -13.926  29.335 -21.604  1.00  0.00           H  
ATOM   3633 1HG  LYS C 224     -13.804  31.625 -22.547  1.00  0.00           H  
ATOM   3634 2HG  LYS C 224     -13.265  30.965 -24.097  1.00  0.00           H  
ATOM   3635 1HD  LYS C 224     -15.400  29.797 -24.378  1.00  0.00           H  
ATOM   3636 2HD  LYS C 224     -15.945  30.335 -22.810  1.00  0.00           H  
ATOM   3637 1HE  LYS C 224     -16.951  31.740 -24.454  1.00  0.00           H  
ATOM   3638 2HE  LYS C 224     -15.744  32.705 -23.588  1.00  0.00           H  
ATOM   3639 1HZ  LYS C 224     -15.594  33.022 -25.975  1.00  0.00           H  
ATOM   3640 2HZ  LYS C 224     -14.222  32.313 -25.435  1.00  0.00           H  
ATOM   3641 3HZ  LYS C 224     -15.324  31.409 -26.246  1.00  0.00           H  
ATOM   3642  N   ASN C 225     -10.857  27.472 -21.828  1.00  0.00           N  
ATOM   3643  CA  ASN C 225     -10.328  26.358 -21.056  1.00  0.00           C  
ATOM   3644  C   ASN C 225      -8.979  26.729 -20.433  1.00  0.00           C  
ATOM   3645  O   ASN C 225      -8.743  26.421 -19.261  1.00  0.00           O  
ATOM   3646  CB  ASN C 225     -10.182  25.128 -21.920  1.00  0.00           C  
ATOM   3647  CG  ASN C 225     -11.499  24.499 -22.285  1.00  0.00           C  
ATOM   3648  OD1 ASN C 225     -12.512  24.677 -21.598  1.00  0.00           O  
ATOM   3649  ND2 ASN C 225     -11.485  23.761 -23.365  1.00  0.00           N  
ATOM   3650  H   ASN C 225     -10.904  27.432 -22.850  1.00  0.00           H  
ATOM   3651  HA  ASN C 225     -11.019  26.137 -20.242  1.00  0.00           H  
ATOM   3652 1HB  ASN C 225      -9.655  25.398 -22.833  1.00  0.00           H  
ATOM   3653 2HB  ASN C 225      -9.570  24.392 -21.399  1.00  0.00           H  
ATOM   3654 1HD2 ASN C 225     -12.326  23.289 -23.697  1.00  0.00           H  
ATOM   3655 2HD2 ASN C 225     -10.639  23.650 -23.880  1.00  0.00           H  
ATOM   3656  N   GLU C 226      -8.120  27.454 -21.174  1.00  0.00           N  
ATOM   3657  CA  GLU C 226      -6.847  27.859 -20.590  1.00  0.00           C  
ATOM   3658  C   GLU C 226      -7.086  28.928 -19.530  1.00  0.00           C  
ATOM   3659  O   GLU C 226      -6.410  28.942 -18.494  1.00  0.00           O  
ATOM   3660  CB  GLU C 226      -5.859  28.350 -21.655  1.00  0.00           C  
ATOM   3661  CG  GLU C 226      -5.315  27.238 -22.599  1.00  0.00           C  
ATOM   3662  CD  GLU C 226      -4.511  26.161 -21.882  1.00  0.00           C  
ATOM   3663  OE1 GLU C 226      -3.637  26.495 -21.122  1.00  0.00           O  
ATOM   3664  OE2 GLU C 226      -4.781  24.991 -22.099  1.00  0.00           O  
ATOM   3665  H   GLU C 226      -8.320  27.688 -22.150  1.00  0.00           H  
ATOM   3666  HA  GLU C 226      -6.403  26.995 -20.101  1.00  0.00           H  
ATOM   3667 1HB  GLU C 226      -6.354  29.100 -22.280  1.00  0.00           H  
ATOM   3668 2HB  GLU C 226      -5.012  28.833 -21.172  1.00  0.00           H  
ATOM   3669 1HG  GLU C 226      -6.155  26.757 -23.090  1.00  0.00           H  
ATOM   3670 2HG  GLU C 226      -4.699  27.699 -23.369  1.00  0.00           H  
ATOM   3671  N   ALA C 227      -8.057  29.827 -19.764  1.00  0.00           N  
ATOM   3672  CA  ALA C 227      -8.341  30.819 -18.754  1.00  0.00           C  
ATOM   3673  C   ALA C 227      -8.812  30.127 -17.494  1.00  0.00           C  
ATOM   3674  O   ALA C 227      -8.300  30.419 -16.420  1.00  0.00           O  
ATOM   3675  CB  ALA C 227      -9.396  31.783 -19.241  1.00  0.00           C  
ATOM   3676  H   ALA C 227      -8.580  29.851 -20.642  1.00  0.00           H  
ATOM   3677  HA  ALA C 227      -7.424  31.362 -18.529  1.00  0.00           H  
ATOM   3678 1HB  ALA C 227      -9.609  32.516 -18.485  1.00  0.00           H  
ATOM   3679 2HB  ALA C 227      -9.021  32.266 -20.134  1.00  0.00           H  
ATOM   3680 3HB  ALA C 227     -10.305  31.235 -19.473  1.00  0.00           H  
ATOM   3681  N   LEU C 228      -9.668  29.105 -17.624  1.00  0.00           N  
ATOM   3682  CA  LEU C 228     -10.137  28.392 -16.449  1.00  0.00           C  
ATOM   3683  C   LEU C 228      -8.986  27.717 -15.725  1.00  0.00           C  
ATOM   3684  O   LEU C 228      -8.908  27.814 -14.501  1.00  0.00           O  
ATOM   3685  CB  LEU C 228     -11.246  27.403 -16.815  1.00  0.00           C  
ATOM   3686  CG  LEU C 228     -11.790  26.520 -15.676  1.00  0.00           C  
ATOM   3687  CD1 LEU C 228     -12.323  27.285 -14.568  1.00  0.00           C  
ATOM   3688  CD2 LEU C 228     -12.920  25.710 -16.206  1.00  0.00           C  
ATOM   3689  H   LEU C 228     -10.065  28.865 -18.536  1.00  0.00           H  
ATOM   3690  HA  LEU C 228     -10.572  29.121 -15.773  1.00  0.00           H  
ATOM   3691 1HB  LEU C 228     -12.085  27.967 -17.230  1.00  0.00           H  
ATOM   3692 2HB  LEU C 228     -10.869  26.742 -17.598  1.00  0.00           H  
ATOM   3693  HG  LEU C 228     -10.993  25.921 -15.310  1.00  0.00           H  
ATOM   3694 1HD1 LEU C 228     -12.692  26.595 -13.825  1.00  0.00           H  
ATOM   3695 2HD1 LEU C 228     -11.553  27.920 -14.136  1.00  0.00           H  
ATOM   3696 3HD1 LEU C 228     -13.122  27.864 -14.929  1.00  0.00           H  
ATOM   3697 1HD2 LEU C 228     -13.312  25.083 -15.437  1.00  0.00           H  
ATOM   3698 2HD2 LEU C 228     -13.681  26.396 -16.527  1.00  0.00           H  
ATOM   3699 3HD2 LEU C 228     -12.591  25.100 -17.046  1.00  0.00           H  
ATOM   3700  N   LYS C 229      -8.040  27.104 -16.445  1.00  0.00           N  
ATOM   3701  CA  LYS C 229      -6.913  26.490 -15.744  1.00  0.00           C  
ATOM   3702  C   LYS C 229      -6.190  27.517 -14.868  1.00  0.00           C  
ATOM   3703  O   LYS C 229      -5.853  27.222 -13.713  1.00  0.00           O  
ATOM   3704  CB  LYS C 229      -5.877  25.931 -16.728  1.00  0.00           C  
ATOM   3705  CG  LYS C 229      -6.277  24.706 -17.486  1.00  0.00           C  
ATOM   3706  CD  LYS C 229      -5.200  24.298 -18.468  1.00  0.00           C  
ATOM   3707  CE  LYS C 229      -5.600  23.077 -19.270  1.00  0.00           C  
ATOM   3708  NZ  LYS C 229      -4.592  22.769 -20.323  1.00  0.00           N  
ATOM   3709  H   LYS C 229      -8.135  27.031 -17.463  1.00  0.00           H  
ATOM   3710  HA  LYS C 229      -7.289  25.694 -15.104  1.00  0.00           H  
ATOM   3711 1HB  LYS C 229      -5.638  26.699 -17.465  1.00  0.00           H  
ATOM   3712 2HB  LYS C 229      -4.958  25.707 -16.191  1.00  0.00           H  
ATOM   3713 1HG  LYS C 229      -6.441  23.902 -16.797  1.00  0.00           H  
ATOM   3714 2HG  LYS C 229      -7.188  24.906 -18.029  1.00  0.00           H  
ATOM   3715 1HD  LYS C 229      -5.010  25.122 -19.158  1.00  0.00           H  
ATOM   3716 2HD  LYS C 229      -4.279  24.083 -17.931  1.00  0.00           H  
ATOM   3717 1HE  LYS C 229      -5.689  22.224 -18.601  1.00  0.00           H  
ATOM   3718 2HE  LYS C 229      -6.565  23.259 -19.746  1.00  0.00           H  
ATOM   3719 1HZ  LYS C 229      -4.876  21.962 -20.849  1.00  0.00           H  
ATOM   3720 2HZ  LYS C 229      -4.533  23.587 -20.960  1.00  0.00           H  
ATOM   3721 3HZ  LYS C 229      -3.693  22.601 -19.906  1.00  0.00           H  
ATOM   3722  N   LEU C 230      -6.001  28.735 -15.398  1.00  0.00           N  
ATOM   3723  CA  LEU C 230      -5.319  29.779 -14.641  1.00  0.00           C  
ATOM   3724  C   LEU C 230      -6.174  30.298 -13.477  1.00  0.00           C  
ATOM   3725  O   LEU C 230      -5.633  30.656 -12.426  1.00  0.00           O  
ATOM   3726  CB  LEU C 230      -4.915  30.942 -15.546  1.00  0.00           C  
ATOM   3727  CG  LEU C 230      -3.839  30.683 -16.588  1.00  0.00           C  
ATOM   3728  CD1 LEU C 230      -3.711  31.930 -17.498  1.00  0.00           C  
ATOM   3729  CD2 LEU C 230      -2.511  30.403 -15.867  1.00  0.00           C  
ATOM   3730  H   LEU C 230      -6.312  28.916 -16.362  1.00  0.00           H  
ATOM   3731  HA  LEU C 230      -4.409  29.349 -14.226  1.00  0.00           H  
ATOM   3732 1HB  LEU C 230      -5.805  31.347 -16.039  1.00  0.00           H  
ATOM   3733 2HB  LEU C 230      -4.487  31.674 -14.910  1.00  0.00           H  
ATOM   3734  HG  LEU C 230      -4.120  29.826 -17.210  1.00  0.00           H  
ATOM   3735 1HD1 LEU C 230      -2.939  31.759 -18.247  1.00  0.00           H  
ATOM   3736 2HD1 LEU C 230      -4.665  32.121 -17.996  1.00  0.00           H  
ATOM   3737 3HD1 LEU C 230      -3.438  32.792 -16.900  1.00  0.00           H  
ATOM   3738 1HD2 LEU C 230      -1.732  30.222 -16.606  1.00  0.00           H  
ATOM   3739 2HD2 LEU C 230      -2.240  31.267 -15.255  1.00  0.00           H  
ATOM   3740 3HD2 LEU C 230      -2.617  29.522 -15.226  1.00  0.00           H  
ATOM   3741  N   ILE C 231      -7.501  30.333 -13.647  1.00  0.00           N  
ATOM   3742  CA  ILE C 231      -8.386  30.803 -12.581  1.00  0.00           C  
ATOM   3743  C   ILE C 231      -8.324  29.802 -11.433  1.00  0.00           C  
ATOM   3744  O   ILE C 231      -8.212  30.194 -10.270  1.00  0.00           O  
ATOM   3745  CB  ILE C 231      -9.844  30.965 -13.057  1.00  0.00           C  
ATOM   3746  CG1 ILE C 231      -9.889  32.015 -14.182  1.00  0.00           C  
ATOM   3747  CG2 ILE C 231     -10.766  31.361 -11.867  1.00  0.00           C  
ATOM   3748  CD1 ILE C 231      -9.447  33.333 -13.840  1.00  0.00           C  
ATOM   3749  H   ILE C 231      -7.890  30.054 -14.553  1.00  0.00           H  
ATOM   3750  HA  ILE C 231      -8.028  31.767 -12.224  1.00  0.00           H  
ATOM   3751  HB  ILE C 231     -10.187  30.022 -13.478  1.00  0.00           H  
ATOM   3752 1HG1 ILE C 231      -9.260  31.707 -14.922  1.00  0.00           H  
ATOM   3753 2HG1 ILE C 231     -10.869  32.080 -14.570  1.00  0.00           H  
ATOM   3754 1HG2 ILE C 231     -11.790  31.465 -12.204  1.00  0.00           H  
ATOM   3755 2HG2 ILE C 231     -10.717  30.585 -11.104  1.00  0.00           H  
ATOM   3756 3HG2 ILE C 231     -10.433  32.305 -11.445  1.00  0.00           H  
ATOM   3757 1HD1 ILE C 231      -9.476  33.968 -14.717  1.00  0.00           H  
ATOM   3758 2HD1 ILE C 231     -10.114  33.722 -13.093  1.00  0.00           H  
ATOM   3759 3HD1 ILE C 231      -8.430  33.293 -13.468  1.00  0.00           H  
ATOM   3760  N   VAL C 232      -8.349  28.506 -11.761  1.00  0.00           N  
ATOM   3761  CA  VAL C 232      -8.297  27.473 -10.735  1.00  0.00           C  
ATOM   3762  C   VAL C 232      -6.998  27.548  -9.963  1.00  0.00           C  
ATOM   3763  O   VAL C 232      -6.998  27.495  -8.726  1.00  0.00           O  
ATOM   3764  CB  VAL C 232      -8.327  26.065 -11.355  1.00  0.00           C  
ATOM   3765  CG1 VAL C 232      -8.056  25.050 -10.272  1.00  0.00           C  
ATOM   3766  CG2 VAL C 232      -9.647  25.784 -12.006  1.00  0.00           C  
ATOM   3767  H   VAL C 232      -8.432  28.244 -12.748  1.00  0.00           H  
ATOM   3768  HA  VAL C 232      -9.136  27.607 -10.052  1.00  0.00           H  
ATOM   3769  HB  VAL C 232      -7.532  25.993 -12.099  1.00  0.00           H  
ATOM   3770 1HG1 VAL C 232      -8.040  24.071 -10.724  1.00  0.00           H  
ATOM   3771 2HG1 VAL C 232      -7.091  25.252  -9.813  1.00  0.00           H  
ATOM   3772 3HG1 VAL C 232      -8.843  25.102  -9.512  1.00  0.00           H  
ATOM   3773 1HG2 VAL C 232      -9.649  24.784 -12.441  1.00  0.00           H  
ATOM   3774 2HG2 VAL C 232     -10.388  25.846 -11.268  1.00  0.00           H  
ATOM   3775 3HG2 VAL C 232      -9.843  26.505 -12.775  1.00  0.00           H  
ATOM   3776  N   GLU C 233      -5.888  27.684 -10.694  1.00  0.00           N  
ATOM   3777  CA  GLU C 233      -4.581  27.751 -10.075  1.00  0.00           C  
ATOM   3778  C   GLU C 233      -4.488  29.002  -9.187  1.00  0.00           C  
ATOM   3779  O   GLU C 233      -3.939  28.931  -8.082  1.00  0.00           O  
ATOM   3780  CB  GLU C 233      -3.504  27.724 -11.172  1.00  0.00           C  
ATOM   3781  CG  GLU C 233      -2.053  27.525 -10.712  1.00  0.00           C  
ATOM   3782  CD  GLU C 233      -1.080  27.452 -11.898  1.00  0.00           C  
ATOM   3783  OE1 GLU C 233      -1.528  27.223 -13.000  1.00  0.00           O  
ATOM   3784  OE2 GLU C 233       0.106  27.638 -11.709  1.00  0.00           O  
ATOM   3785  H   GLU C 233      -5.954  27.708 -11.718  1.00  0.00           H  
ATOM   3786  HA  GLU C 233      -4.452  26.873  -9.444  1.00  0.00           H  
ATOM   3787 1HB  GLU C 233      -3.741  26.930 -11.881  1.00  0.00           H  
ATOM   3788 2HB  GLU C 233      -3.546  28.665 -11.726  1.00  0.00           H  
ATOM   3789 1HG  GLU C 233      -1.753  28.282 -10.028  1.00  0.00           H  
ATOM   3790 2HG  GLU C 233      -2.008  26.578 -10.177  1.00  0.00           H  
ATOM   3791  N   ALA C 234      -5.060  30.136  -9.648  1.00  0.00           N  
ATOM   3792  CA  ALA C 234      -5.046  31.372  -8.871  1.00  0.00           C  
ATOM   3793  C   ALA C 234      -5.777  31.224  -7.560  1.00  0.00           C  
ATOM   3794  O   ALA C 234      -5.278  31.657  -6.511  1.00  0.00           O  
ATOM   3795  CB  ALA C 234      -5.707  32.501  -9.662  1.00  0.00           C  
ATOM   3796  H   ALA C 234      -5.479  30.154 -10.581  1.00  0.00           H  
ATOM   3797  HA  ALA C 234      -4.021  31.609  -8.648  1.00  0.00           H  
ATOM   3798 1HB  ALA C 234      -5.673  33.430  -9.095  1.00  0.00           H  
ATOM   3799 2HB  ALA C 234      -5.202  32.633 -10.603  1.00  0.00           H  
ATOM   3800 3HB  ALA C 234      -6.743  32.239  -9.859  1.00  0.00           H  
ATOM   3801  N   ILE C 235      -6.905  30.519  -7.594  1.00  0.00           N  
ATOM   3802  CA  ILE C 235      -7.673  30.340  -6.387  1.00  0.00           C  
ATOM   3803  C   ILE C 235      -6.895  29.463  -5.430  1.00  0.00           C  
ATOM   3804  O   ILE C 235      -6.723  29.827  -4.270  1.00  0.00           O  
ATOM   3805  CB  ILE C 235      -9.017  29.665  -6.651  1.00  0.00           C  
ATOM   3806  CG1 ILE C 235      -9.933  30.521  -7.489  1.00  0.00           C  
ATOM   3807  CG2 ILE C 235      -9.681  29.453  -5.332  1.00  0.00           C  
ATOM   3808  CD1 ILE C 235     -11.121  29.764  -8.017  1.00  0.00           C  
ATOM   3809  H   ILE C 235      -7.261  30.172  -8.492  1.00  0.00           H  
ATOM   3810  HA  ILE C 235      -7.836  31.310  -5.924  1.00  0.00           H  
ATOM   3811  HB  ILE C 235      -8.866  28.713  -7.167  1.00  0.00           H  
ATOM   3812 1HG1 ILE C 235     -10.310  31.317  -6.897  1.00  0.00           H  
ATOM   3813 2HG1 ILE C 235      -9.379  30.940  -8.317  1.00  0.00           H  
ATOM   3814 1HG2 ILE C 235     -10.614  28.990  -5.525  1.00  0.00           H  
ATOM   3815 2HG2 ILE C 235      -9.068  28.821  -4.694  1.00  0.00           H  
ATOM   3816 3HG2 ILE C 235      -9.845  30.392  -4.843  1.00  0.00           H  
ATOM   3817 1HD1 ILE C 235     -11.735  30.449  -8.600  1.00  0.00           H  
ATOM   3818 2HD1 ILE C 235     -10.783  28.945  -8.651  1.00  0.00           H  
ATOM   3819 3HD1 ILE C 235     -11.696  29.364  -7.188  1.00  0.00           H  
ATOM   3820  N   LYS C 236      -6.365  28.336  -5.919  1.00  0.00           N  
ATOM   3821  CA  LYS C 236      -5.625  27.437  -5.041  1.00  0.00           C  
ATOM   3822  C   LYS C 236      -4.418  28.117  -4.408  1.00  0.00           C  
ATOM   3823  O   LYS C 236      -4.097  27.866  -3.237  1.00  0.00           O  
ATOM   3824  CB  LYS C 236      -5.173  26.194  -5.797  1.00  0.00           C  
ATOM   3825  CG  LYS C 236      -6.291  25.242  -6.148  1.00  0.00           C  
ATOM   3826  CD  LYS C 236      -5.776  24.020  -6.879  1.00  0.00           C  
ATOM   3827  CE  LYS C 236      -6.898  23.036  -7.152  1.00  0.00           C  
ATOM   3828  NZ  LYS C 236      -6.417  21.821  -7.855  1.00  0.00           N  
ATOM   3829  H   LYS C 236      -6.506  28.093  -6.906  1.00  0.00           H  
ATOM   3830  HA  LYS C 236      -6.291  27.121  -4.240  1.00  0.00           H  
ATOM   3831 1HB  LYS C 236      -4.694  26.502  -6.731  1.00  0.00           H  
ATOM   3832 2HB  LYS C 236      -4.437  25.659  -5.209  1.00  0.00           H  
ATOM   3833 1HG  LYS C 236      -6.817  24.935  -5.242  1.00  0.00           H  
ATOM   3834 2HG  LYS C 236      -6.991  25.760  -6.801  1.00  0.00           H  
ATOM   3835 1HD  LYS C 236      -5.337  24.331  -7.830  1.00  0.00           H  
ATOM   3836 2HD  LYS C 236      -5.008  23.531  -6.284  1.00  0.00           H  
ATOM   3837 1HE  LYS C 236      -7.347  22.740  -6.205  1.00  0.00           H  
ATOM   3838 2HE  LYS C 236      -7.659  23.517  -7.763  1.00  0.00           H  
ATOM   3839 1HZ  LYS C 236      -7.223  21.203  -8.001  1.00  0.00           H  
ATOM   3840 2HZ  LYS C 236      -6.020  22.067  -8.745  1.00  0.00           H  
ATOM   3841 3HZ  LYS C 236      -5.730  21.345  -7.300  1.00  0.00           H  
ATOM   3842  N   ALA C 237      -3.726  28.964  -5.176  1.00  0.00           N  
ATOM   3843  CA  ALA C 237      -2.581  29.665  -4.632  1.00  0.00           C  
ATOM   3844  C   ALA C 237      -3.030  30.593  -3.496  1.00  0.00           C  
ATOM   3845  O   ALA C 237      -2.362  30.689  -2.460  1.00  0.00           O  
ATOM   3846  CB  ALA C 237      -1.886  30.433  -5.739  1.00  0.00           C  
ATOM   3847  H   ALA C 237      -3.993  29.111  -6.155  1.00  0.00           H  
ATOM   3848  HA  ALA C 237      -1.891  28.927  -4.223  1.00  0.00           H  
ATOM   3849 1HB  ALA C 237      -1.023  30.911  -5.355  1.00  0.00           H  
ATOM   3850 2HB  ALA C 237      -1.586  29.734  -6.520  1.00  0.00           H  
ATOM   3851 3HB  ALA C 237      -2.575  31.171  -6.155  1.00  0.00           H  
ATOM   3852  N   ALA C 238      -4.197  31.235  -3.671  1.00  0.00           N  
ATOM   3853  CA  ALA C 238      -4.766  32.113  -2.656  1.00  0.00           C  
ATOM   3854  C   ALA C 238      -5.132  31.338  -1.391  1.00  0.00           C  
ATOM   3855  O   ALA C 238      -4.906  31.817  -0.274  1.00  0.00           O  
ATOM   3856  CB  ALA C 238      -5.992  32.795  -3.204  1.00  0.00           C  
ATOM   3857  H   ALA C 238      -4.699  31.132  -4.561  1.00  0.00           H  
ATOM   3858  HA  ALA C 238      -4.019  32.864  -2.398  1.00  0.00           H  
ATOM   3859 1HB  ALA C 238      -6.404  33.452  -2.483  1.00  0.00           H  
ATOM   3860 2HB  ALA C 238      -5.719  33.339  -4.076  1.00  0.00           H  
ATOM   3861 3HB  ALA C 238      -6.731  32.060  -3.463  1.00  0.00           H  
ATOM   3862  N   VAL C 239      -5.625  30.105  -1.566  1.00  0.00           N  
ATOM   3863  CA  VAL C 239      -6.032  29.301  -0.420  1.00  0.00           C  
ATOM   3864  C   VAL C 239      -4.816  29.016   0.422  1.00  0.00           C  
ATOM   3865  O   VAL C 239      -4.830  29.191   1.647  1.00  0.00           O  
ATOM   3866  CB  VAL C 239      -6.557  27.911  -0.844  1.00  0.00           C  
ATOM   3867  CG1 VAL C 239      -6.805  27.071   0.403  1.00  0.00           C  
ATOM   3868  CG2 VAL C 239      -7.780  28.022  -1.676  1.00  0.00           C  
ATOM   3869  H   VAL C 239      -5.784  29.774  -2.523  1.00  0.00           H  
ATOM   3870  HA  VAL C 239      -6.775  29.844   0.164  1.00  0.00           H  
ATOM   3871  HB  VAL C 239      -5.786  27.409  -1.420  1.00  0.00           H  
ATOM   3872 1HG1 VAL C 239      -7.127  26.081   0.104  1.00  0.00           H  
ATOM   3873 2HG1 VAL C 239      -5.885  26.986   0.982  1.00  0.00           H  
ATOM   3874 3HG1 VAL C 239      -7.578  27.538   1.013  1.00  0.00           H  
ATOM   3875 1HG2 VAL C 239      -8.125  27.033  -1.971  1.00  0.00           H  
ATOM   3876 2HG2 VAL C 239      -8.502  28.489  -1.122  1.00  0.00           H  
ATOM   3877 3HG2 VAL C 239      -7.581  28.591  -2.539  1.00  0.00           H  
ATOM   3878  N   ARG C 240      -3.749  28.593  -0.253  1.00  0.00           N  
ATOM   3879  CA  ARG C 240      -2.517  28.260   0.421  1.00  0.00           C  
ATOM   3880  C   ARG C 240      -1.870  29.481   1.066  1.00  0.00           C  
ATOM   3881  O   ARG C 240      -1.291  29.366   2.147  1.00  0.00           O  
ATOM   3882  CB  ARG C 240      -1.583  27.525  -0.514  1.00  0.00           C  
ATOM   3883  CG  ARG C 240      -2.031  26.086  -0.805  1.00  0.00           C  
ATOM   3884  CD  ARG C 240      -0.971  25.248  -1.471  1.00  0.00           C  
ATOM   3885  NE  ARG C 240      -0.703  25.632  -2.846  1.00  0.00           N  
ATOM   3886  CZ  ARG C 240      -1.359  25.148  -3.920  1.00  0.00           C  
ATOM   3887  NH1 ARG C 240      -2.324  24.261  -3.777  1.00  0.00           N  
ATOM   3888  NH2 ARG C 240      -1.000  25.570  -5.112  1.00  0.00           N  
ATOM   3889  H   ARG C 240      -3.814  28.483  -1.272  1.00  0.00           H  
ATOM   3890  HA  ARG C 240      -2.761  27.558   1.218  1.00  0.00           H  
ATOM   3891 1HB  ARG C 240      -1.514  28.061  -1.465  1.00  0.00           H  
ATOM   3892 2HB  ARG C 240      -0.613  27.484  -0.078  1.00  0.00           H  
ATOM   3893 1HG  ARG C 240      -2.317  25.603   0.129  1.00  0.00           H  
ATOM   3894 2HG  ARG C 240      -2.899  26.123  -1.471  1.00  0.00           H  
ATOM   3895 1HD  ARG C 240      -0.041  25.343  -0.912  1.00  0.00           H  
ATOM   3896 2HD  ARG C 240      -1.285  24.207  -1.468  1.00  0.00           H  
ATOM   3897  HE  ARG C 240       0.060  26.297  -3.043  1.00  0.00           H  
ATOM   3898 1HH1 ARG C 240      -2.581  23.943  -2.853  1.00  0.00           H  
ATOM   3899 2HH1 ARG C 240      -2.787  23.888  -4.588  1.00  0.00           H  
ATOM   3900 1HH2 ARG C 240      -0.227  26.246  -5.156  1.00  0.00           H  
ATOM   3901 2HH2 ARG C 240      -1.455  25.234  -5.942  1.00  0.00           H  
ATOM   3902  N   ALA C 241      -1.983  30.664   0.446  1.00  0.00           N  
ATOM   3903  CA  ALA C 241      -1.420  31.859   1.069  1.00  0.00           C  
ATOM   3904  C   ALA C 241      -2.056  32.100   2.432  1.00  0.00           C  
ATOM   3905  O   ALA C 241      -1.361  32.431   3.405  1.00  0.00           O  
ATOM   3906  CB  ALA C 241      -1.661  33.073   0.185  1.00  0.00           C  
ATOM   3907  H   ALA C 241      -2.425  30.724  -0.476  1.00  0.00           H  
ATOM   3908  HA  ALA C 241      -0.356  31.717   1.215  1.00  0.00           H  
ATOM   3909 1HB  ALA C 241      -1.243  33.944   0.656  1.00  0.00           H  
ATOM   3910 2HB  ALA C 241      -1.196  32.913  -0.783  1.00  0.00           H  
ATOM   3911 3HB  ALA C 241      -2.733  33.217   0.052  1.00  0.00           H  
ATOM   3912  N   LEU C 242      -3.371  31.886   2.517  1.00  0.00           N  
ATOM   3913  CA  LEU C 242      -4.070  32.126   3.766  1.00  0.00           C  
ATOM   3914  C   LEU C 242      -3.789  31.051   4.804  1.00  0.00           C  
ATOM   3915  O   LEU C 242      -3.564  31.361   5.983  1.00  0.00           O  
ATOM   3916  CB  LEU C 242      -5.563  32.172   3.501  1.00  0.00           C  
ATOM   3917  CG  LEU C 242      -6.038  33.307   2.668  1.00  0.00           C  
ATOM   3918  CD1 LEU C 242      -7.559  33.113   2.423  1.00  0.00           C  
ATOM   3919  CD2 LEU C 242      -5.663  34.633   3.359  1.00  0.00           C  
ATOM   3920  H   LEU C 242      -3.892  31.615   1.674  1.00  0.00           H  
ATOM   3921  HA  LEU C 242      -3.746  33.084   4.164  1.00  0.00           H  
ATOM   3922 1HB  LEU C 242      -5.810  31.274   2.948  1.00  0.00           H  
ATOM   3923 2HB  LEU C 242      -6.104  32.174   4.447  1.00  0.00           H  
ATOM   3924  HG  LEU C 242      -5.547  33.269   1.700  1.00  0.00           H  
ATOM   3925 1HD1 LEU C 242      -7.953  33.897   1.796  1.00  0.00           H  
ATOM   3926 2HD1 LEU C 242      -7.718  32.157   1.928  1.00  0.00           H  
ATOM   3927 3HD1 LEU C 242      -8.076  33.117   3.372  1.00  0.00           H  
ATOM   3928 1HD2 LEU C 242      -5.983  35.481   2.776  1.00  0.00           H  
ATOM   3929 2HD2 LEU C 242      -6.128  34.676   4.310  1.00  0.00           H  
ATOM   3930 3HD2 LEU C 242      -4.589  34.680   3.484  1.00  0.00           H  
ATOM   3931  N   GLU C 243      -3.736  29.787   4.373  1.00  0.00           N  
ATOM   3932  CA  GLU C 243      -3.465  28.743   5.347  1.00  0.00           C  
ATOM   3933  C   GLU C 243      -2.037  28.859   5.857  1.00  0.00           C  
ATOM   3934  O   GLU C 243      -1.778  28.631   7.043  1.00  0.00           O  
ATOM   3935  CB  GLU C 243      -3.666  27.337   4.789  1.00  0.00           C  
ATOM   3936  CG  GLU C 243      -5.080  26.917   4.467  1.00  0.00           C  
ATOM   3937  CD  GLU C 243      -5.129  25.453   4.054  1.00  0.00           C  
ATOM   3938  OE1 GLU C 243      -4.078  24.812   4.018  1.00  0.00           O  
ATOM   3939  OE2 GLU C 243      -6.207  24.967   3.793  1.00  0.00           O  
ATOM   3940  H   GLU C 243      -3.927  29.565   3.389  1.00  0.00           H  
ATOM   3941  HA  GLU C 243      -4.140  28.878   6.192  1.00  0.00           H  
ATOM   3942 1HB  GLU C 243      -3.061  27.216   3.887  1.00  0.00           H  
ATOM   3943 2HB  GLU C 243      -3.312  26.637   5.518  1.00  0.00           H  
ATOM   3944 1HG  GLU C 243      -5.716  27.073   5.337  1.00  0.00           H  
ATOM   3945 2HG  GLU C 243      -5.456  27.539   3.653  1.00  0.00           H  
ATOM   3946  N   ALA C 244      -1.101  29.215   4.964  1.00  0.00           N  
ATOM   3947  CA  ALA C 244       0.284  29.345   5.366  1.00  0.00           C  
ATOM   3948  C   ALA C 244       0.411  30.430   6.409  1.00  0.00           C  
ATOM   3949  O   ALA C 244       1.153  30.267   7.382  1.00  0.00           O  
ATOM   3950  CB  ALA C 244       1.163  29.663   4.169  1.00  0.00           C  
ATOM   3951  H   ALA C 244      -1.348  29.379   3.987  1.00  0.00           H  
ATOM   3952  HA  ALA C 244       0.604  28.404   5.808  1.00  0.00           H  
ATOM   3953 1HB  ALA C 244       2.203  29.744   4.484  1.00  0.00           H  
ATOM   3954 2HB  ALA C 244       1.060  28.867   3.445  1.00  0.00           H  
ATOM   3955 3HB  ALA C 244       0.840  30.606   3.722  1.00  0.00           H  
ATOM   3956  N   ALA C 245      -0.344  31.524   6.252  1.00  0.00           N  
ATOM   3957  CA  ALA C 245      -0.248  32.574   7.239  1.00  0.00           C  
ATOM   3958  C   ALA C 245      -0.689  32.113   8.601  1.00  0.00           C  
ATOM   3959  O   ALA C 245      -0.005  32.400   9.595  1.00  0.00           O  
ATOM   3960  CB  ALA C 245      -1.084  33.753   6.837  1.00  0.00           C  
ATOM   3961  H   ALA C 245      -0.934  31.647   5.421  1.00  0.00           H  
ATOM   3962  HA  ALA C 245       0.786  32.853   7.316  1.00  0.00           H  
ATOM   3963 1HB  ALA C 245      -0.963  34.519   7.580  1.00  0.00           H  
ATOM   3964 2HB  ALA C 245      -0.742  34.096   5.895  1.00  0.00           H  
ATOM   3965 3HB  ALA C 245      -2.133  33.461   6.767  1.00  0.00           H  
ATOM   3966  N   GLU C 246      -1.766  31.327   8.654  1.00  0.00           N  
ATOM   3967  CA  GLU C 246      -2.243  30.875   9.950  1.00  0.00           C  
ATOM   3968  C   GLU C 246      -1.275  29.893  10.578  1.00  0.00           C  
ATOM   3969  O   GLU C 246      -1.111  29.878  11.800  1.00  0.00           O  
ATOM   3970  CB  GLU C 246      -3.652  30.299   9.866  1.00  0.00           C  
ATOM   3971  CG  GLU C 246      -4.691  31.365   9.598  1.00  0.00           C  
ATOM   3972  CD  GLU C 246      -4.631  32.453  10.661  1.00  0.00           C  
ATOM   3973  OE1 GLU C 246      -4.459  32.139  11.821  1.00  0.00           O  
ATOM   3974  OE2 GLU C 246      -4.748  33.605  10.312  1.00  0.00           O  
ATOM   3975  H   GLU C 246      -2.281  31.106   7.791  1.00  0.00           H  
ATOM   3976  HA  GLU C 246      -2.297  31.743  10.604  1.00  0.00           H  
ATOM   3977 1HB  GLU C 246      -3.696  29.567   9.054  1.00  0.00           H  
ATOM   3978 2HB  GLU C 246      -3.902  29.788  10.794  1.00  0.00           H  
ATOM   3979 1HG  GLU C 246      -4.491  31.802   8.620  1.00  0.00           H  
ATOM   3980 2HG  GLU C 246      -5.688  30.919   9.578  1.00  0.00           H  
ATOM   3981  N   ARG C 247      -0.606  29.090   9.754  1.00  0.00           N  
ATOM   3982  CA  ARG C 247       0.376  28.169  10.292  1.00  0.00           C  
ATOM   3983  C   ARG C 247       1.559  28.915  10.925  1.00  0.00           C  
ATOM   3984  O   ARG C 247       2.074  28.462  11.949  1.00  0.00           O  
ATOM   3985  CB  ARG C 247       0.850  27.168   9.245  1.00  0.00           C  
ATOM   3986  CG  ARG C 247      -0.208  26.102   8.897  1.00  0.00           C  
ATOM   3987  CD  ARG C 247       0.338  24.935   8.119  1.00  0.00           C  
ATOM   3988  NE  ARG C 247       0.774  25.277   6.773  1.00  0.00           N  
ATOM   3989  CZ  ARG C 247      -0.018  25.287   5.685  1.00  0.00           C  
ATOM   3990  NH1 ARG C 247      -1.305  24.988   5.793  1.00  0.00           N  
ATOM   3991  NH2 ARG C 247       0.534  25.595   4.532  1.00  0.00           N  
ATOM   3992  H   ARG C 247      -0.806  29.110   8.749  1.00  0.00           H  
ATOM   3993  HA  ARG C 247      -0.109  27.592  11.078  1.00  0.00           H  
ATOM   3994 1HB  ARG C 247       1.101  27.699   8.325  1.00  0.00           H  
ATOM   3995 2HB  ARG C 247       1.750  26.663   9.592  1.00  0.00           H  
ATOM   3996 1HG  ARG C 247      -0.644  25.721   9.819  1.00  0.00           H  
ATOM   3997 2HG  ARG C 247      -0.990  26.566   8.298  1.00  0.00           H  
ATOM   3998 1HD  ARG C 247       1.194  24.522   8.651  1.00  0.00           H  
ATOM   3999 2HD  ARG C 247      -0.433  24.171   8.037  1.00  0.00           H  
ATOM   4000  HE  ARG C 247       1.771  25.501   6.615  1.00  0.00           H  
ATOM   4001 1HH1 ARG C 247      -1.685  24.759   6.698  1.00  0.00           H  
ATOM   4002 2HH1 ARG C 247      -1.950  24.991   4.978  1.00  0.00           H  
ATOM   4003 1HH2 ARG C 247       1.548  25.795   4.536  1.00  0.00           H  
ATOM   4004 2HH2 ARG C 247      -0.010  25.613   3.689  1.00  0.00           H  
ATOM   4005  N   THR C 248       1.984  30.062  10.344  1.00  0.00           N  
ATOM   4006  CA  THR C 248       3.102  30.800  10.961  1.00  0.00           C  
ATOM   4007  C   THR C 248       2.607  31.551  12.207  1.00  0.00           C  
ATOM   4008  O   THR C 248       3.318  31.705  13.201  1.00  0.00           O  
ATOM   4009  CB  THR C 248       3.683  31.912  10.045  1.00  0.00           C  
ATOM   4010  OG1 THR C 248       2.670  32.928   9.827  1.00  0.00           O  
ATOM   4011  CG2 THR C 248       4.131  31.355   8.683  1.00  0.00           C  
ATOM   4012  H   THR C 248       1.549  30.377   9.469  1.00  0.00           H  
ATOM   4013  HA  THR C 248       3.883  30.101  11.254  1.00  0.00           H  
ATOM   4014  HB  THR C 248       4.543  32.365  10.538  1.00  0.00           H  
ATOM   4015  HG1 THR C 248       1.815  32.504   9.580  1.00  0.00           H  
ATOM   4016 1HG2 THR C 248       4.534  32.157   8.070  1.00  0.00           H  
ATOM   4017 2HG2 THR C 248       4.889  30.607   8.838  1.00  0.00           H  
ATOM   4018 3HG2 THR C 248       3.295  30.912   8.181  1.00  0.00           H  
ATOM   4019  N   GLY C 249       1.382  32.082  12.114  1.00  0.00           N  
ATOM   4020  CA  GLY C 249       0.735  32.849  13.173  1.00  0.00           C  
ATOM   4021  C   GLY C 249       1.197  34.317  13.219  1.00  0.00           C  
ATOM   4022  O   GLY C 249       0.751  35.100  14.068  1.00  0.00           O  
ATOM   4023  H   GLY C 249       0.852  31.943  11.255  1.00  0.00           H  
ATOM   4024 1HA  GLY C 249      -0.340  32.804  13.013  1.00  0.00           H  
ATOM   4025 2HA  GLY C 249       0.933  32.372  14.131  1.00  0.00           H  
ATOM   4026  N   ASP C 250       2.099  34.672  12.305  1.00  0.00           N  
ATOM   4027  CA  ASP C 250       2.733  35.981  12.201  1.00  0.00           C  
ATOM   4028  C   ASP C 250       1.890  37.094  11.528  1.00  0.00           C  
ATOM   4029  O   ASP C 250       1.466  36.930  10.384  1.00  0.00           O  
ATOM   4030  CB  ASP C 250       4.068  35.825  11.490  1.00  0.00           C  
ATOM   4031  CG  ASP C 250       4.824  37.113  11.416  1.00  0.00           C  
ATOM   4032  OD1 ASP C 250       4.416  37.979  10.649  1.00  0.00           O  
ATOM   4033  OD2 ASP C 250       5.802  37.250  12.115  1.00  0.00           O  
ATOM   4034  H   ASP C 250       2.374  33.958  11.631  1.00  0.00           H  
ATOM   4035  HA  ASP C 250       2.994  36.260  13.212  1.00  0.00           H  
ATOM   4036 1HB  ASP C 250       4.677  35.098  12.032  1.00  0.00           H  
ATOM   4037 2HB  ASP C 250       3.904  35.420  10.512  1.00  0.00           H  
ATOM   4038  N   PRO C 251       1.593  38.226  12.205  1.00  0.00           N  
ATOM   4039  CA  PRO C 251       0.836  39.365  11.685  1.00  0.00           C  
ATOM   4040  C   PRO C 251       1.325  39.940  10.339  1.00  0.00           C  
ATOM   4041  O   PRO C 251       0.503  40.454   9.570  1.00  0.00           O  
ATOM   4042  CB  PRO C 251       1.030  40.411  12.791  1.00  0.00           C  
ATOM   4043  CG  PRO C 251       1.208  39.606  14.049  1.00  0.00           C  
ATOM   4044  CD  PRO C 251       2.003  38.390  13.623  1.00  0.00           C  
ATOM   4045  HA  PRO C 251      -0.222  39.078  11.612  1.00  0.00           H  
ATOM   4046 1HB  PRO C 251       1.902  41.042  12.558  1.00  0.00           H  
ATOM   4047 2HB  PRO C 251       0.157  41.077  12.832  1.00  0.00           H  
ATOM   4048 1HG  PRO C 251       1.731  40.207  14.810  1.00  0.00           H  
ATOM   4049 2HG  PRO C 251       0.227  39.343  14.473  1.00  0.00           H  
ATOM   4050 1HD  PRO C 251       3.090  38.572  13.702  1.00  0.00           H  
ATOM   4051 2HD  PRO C 251       1.659  37.546  14.241  1.00  0.00           H  
ATOM   4052  N   GLU C 252       2.641  39.878  10.047  1.00  0.00           N  
ATOM   4053  CA  GLU C 252       3.145  40.417   8.781  1.00  0.00           C  
ATOM   4054  C   GLU C 252       2.838  39.410   7.710  1.00  0.00           C  
ATOM   4055  O   GLU C 252       2.486  39.758   6.581  1.00  0.00           O  
ATOM   4056  CB  GLU C 252       4.649  40.751   8.807  1.00  0.00           C  
ATOM   4057  CG  GLU C 252       5.154  41.317   7.440  1.00  0.00           C  
ATOM   4058  CD  GLU C 252       6.594  41.901   7.389  1.00  0.00           C  
ATOM   4059  OE1 GLU C 252       7.514  41.387   7.998  1.00  0.00           O  
ATOM   4060  OE2 GLU C 252       6.741  42.888   6.699  1.00  0.00           O  
ATOM   4061  H   GLU C 252       3.312  39.400  10.653  1.00  0.00           H  
ATOM   4062  HA  GLU C 252       2.606  41.335   8.548  1.00  0.00           H  
ATOM   4063 1HB  GLU C 252       4.839  41.500   9.573  1.00  0.00           H  
ATOM   4064 2HB  GLU C 252       5.211  39.868   9.076  1.00  0.00           H  
ATOM   4065 1HG  GLU C 252       5.091  40.511   6.709  1.00  0.00           H  
ATOM   4066 2HG  GLU C 252       4.451  42.086   7.128  1.00  0.00           H  
ATOM   4067  N   VAL C 253       2.955  38.144   8.075  1.00  0.00           N  
ATOM   4068  CA  VAL C 253       2.661  37.104   7.120  1.00  0.00           C  
ATOM   4069  C   VAL C 253       1.179  37.165   6.771  1.00  0.00           C  
ATOM   4070  O   VAL C 253       0.822  37.001   5.605  1.00  0.00           O  
ATOM   4071  CB  VAL C 253       3.031  35.730   7.630  1.00  0.00           C  
ATOM   4072  CG1 VAL C 253       2.561  34.754   6.672  1.00  0.00           C  
ATOM   4073  CG2 VAL C 253       4.500  35.653   7.800  1.00  0.00           C  
ATOM   4074  H   VAL C 253       3.270  37.929   9.035  1.00  0.00           H  
ATOM   4075  HA  VAL C 253       3.242  37.290   6.217  1.00  0.00           H  
ATOM   4076  HB  VAL C 253       2.533  35.536   8.576  1.00  0.00           H  
ATOM   4077 1HG1 VAL C 253       2.818  33.756   7.015  1.00  0.00           H  
ATOM   4078 2HG1 VAL C 253       1.498  34.859   6.566  1.00  0.00           H  
ATOM   4079 3HG1 VAL C 253       3.035  34.957   5.728  1.00  0.00           H  
ATOM   4080 1HG2 VAL C 253       4.778  34.666   8.161  1.00  0.00           H  
ATOM   4081 2HG2 VAL C 253       4.972  35.847   6.852  1.00  0.00           H  
ATOM   4082 3HG2 VAL C 253       4.795  36.405   8.519  1.00  0.00           H  
ATOM   4083  N   ARG C 254       0.315  37.391   7.776  1.00  0.00           N  
ATOM   4084  CA  ARG C 254      -1.116  37.529   7.511  1.00  0.00           C  
ATOM   4085  C   ARG C 254      -1.406  38.715   6.594  1.00  0.00           C  
ATOM   4086  O   ARG C 254      -2.225  38.582   5.675  1.00  0.00           O  
ATOM   4087  CB  ARG C 254      -1.919  37.699   8.789  1.00  0.00           C  
ATOM   4088  CG  ARG C 254      -2.052  36.468   9.666  1.00  0.00           C  
ATOM   4089  CD  ARG C 254      -2.970  36.730  10.805  1.00  0.00           C  
ATOM   4090  NE  ARG C 254      -3.169  35.556  11.616  1.00  0.00           N  
ATOM   4091  CZ  ARG C 254      -2.475  35.267  12.719  1.00  0.00           C  
ATOM   4092  NH1 ARG C 254      -1.544  36.097  13.124  1.00  0.00           N  
ATOM   4093  NH2 ARG C 254      -2.730  34.148  13.378  1.00  0.00           N  
ATOM   4094  H   ARG C 254       0.679  37.458   8.731  1.00  0.00           H  
ATOM   4095  HA  ARG C 254      -1.464  36.635   7.009  1.00  0.00           H  
ATOM   4096 1HB  ARG C 254      -1.455  38.477   9.394  1.00  0.00           H  
ATOM   4097 2HB  ARG C 254      -2.923  38.036   8.542  1.00  0.00           H  
ATOM   4098 1HG  ARG C 254      -2.468  35.641   9.089  1.00  0.00           H  
ATOM   4099 2HG  ARG C 254      -1.070  36.186  10.059  1.00  0.00           H  
ATOM   4100 1HD  ARG C 254      -2.550  37.513  11.436  1.00  0.00           H  
ATOM   4101 2HD  ARG C 254      -3.941  37.046  10.425  1.00  0.00           H  
ATOM   4102  HE  ARG C 254      -3.879  34.875  11.302  1.00  0.00           H  
ATOM   4103 1HH1 ARG C 254      -1.375  36.940  12.601  1.00  0.00           H  
ATOM   4104 2HH1 ARG C 254      -0.948  35.861  13.925  1.00  0.00           H  
ATOM   4105 1HH2 ARG C 254      -3.457  33.496  13.021  1.00  0.00           H  
ATOM   4106 2HH2 ARG C 254      -2.218  33.926  14.216  1.00  0.00           H  
ATOM   4107  N   GLU C 255      -0.720  39.858   6.795  1.00  0.00           N  
ATOM   4108  CA  GLU C 255      -0.919  40.985   5.884  1.00  0.00           C  
ATOM   4109  C   GLU C 255      -0.580  40.573   4.468  1.00  0.00           C  
ATOM   4110  O   GLU C 255      -1.356  40.801   3.536  1.00  0.00           O  
ATOM   4111  CB  GLU C 255       0.011  42.168   6.216  1.00  0.00           C  
ATOM   4112  CG  GLU C 255      -0.114  43.365   5.223  1.00  0.00           C  
ATOM   4113  CD  GLU C 255       0.923  44.499   5.424  1.00  0.00           C  
ATOM   4114  OE1 GLU C 255       1.665  44.468   6.376  1.00  0.00           O  
ATOM   4115  OE2 GLU C 255       1.005  45.359   4.569  1.00  0.00           O  
ATOM   4116  H   GLU C 255      -0.088  39.952   7.597  1.00  0.00           H  
ATOM   4117  HA  GLU C 255      -1.961  41.298   5.925  1.00  0.00           H  
ATOM   4118 1HB  GLU C 255      -0.201  42.526   7.224  1.00  0.00           H  
ATOM   4119 2HB  GLU C 255       1.046  41.834   6.203  1.00  0.00           H  
ATOM   4120 1HG  GLU C 255      -0.006  42.976   4.207  1.00  0.00           H  
ATOM   4121 2HG  GLU C 255      -1.114  43.780   5.310  1.00  0.00           H  
ATOM   4122  N   LEU C 256       0.568  39.927   4.311  1.00  0.00           N  
ATOM   4123  CA  LEU C 256       1.003  39.559   2.989  1.00  0.00           C  
ATOM   4124  C   LEU C 256       0.087  38.523   2.369  1.00  0.00           C  
ATOM   4125  O   LEU C 256      -0.238  38.631   1.189  1.00  0.00           O  
ATOM   4126  CB  LEU C 256       2.446  39.082   3.063  1.00  0.00           C  
ATOM   4127  CG  LEU C 256       3.432  40.216   3.417  1.00  0.00           C  
ATOM   4128  CD1 LEU C 256       4.844  39.663   3.653  1.00  0.00           C  
ATOM   4129  CD2 LEU C 256       3.406  41.221   2.299  1.00  0.00           C  
ATOM   4130  H   LEU C 256       1.166  39.741   5.123  1.00  0.00           H  
ATOM   4131  HA  LEU C 256       0.975  40.450   2.366  1.00  0.00           H  
ATOM   4132 1HB  LEU C 256       2.522  38.305   3.826  1.00  0.00           H  
ATOM   4133 2HB  LEU C 256       2.717  38.672   2.106  1.00  0.00           H  
ATOM   4134  HG  LEU C 256       3.112  40.700   4.343  1.00  0.00           H  
ATOM   4135 1HD1 LEU C 256       5.519  40.482   3.914  1.00  0.00           H  
ATOM   4136 2HD1 LEU C 256       4.819  38.944   4.473  1.00  0.00           H  
ATOM   4137 3HD1 LEU C 256       5.196  39.188   2.765  1.00  0.00           H  
ATOM   4138 1HD2 LEU C 256       4.079  42.031   2.536  1.00  0.00           H  
ATOM   4139 2HD2 LEU C 256       3.713  40.732   1.389  1.00  0.00           H  
ATOM   4140 3HD2 LEU C 256       2.395  41.610   2.178  1.00  0.00           H  
ATOM   4141  N   ALA C 257      -0.397  37.562   3.159  1.00  0.00           N  
ATOM   4142  CA  ALA C 257      -1.300  36.551   2.632  1.00  0.00           C  
ATOM   4143  C   ALA C 257      -2.578  37.177   2.126  1.00  0.00           C  
ATOM   4144  O   ALA C 257      -3.094  36.760   1.091  1.00  0.00           O  
ATOM   4145  CB  ALA C 257      -1.607  35.527   3.673  1.00  0.00           C  
ATOM   4146  H   ALA C 257      -0.101  37.508   4.134  1.00  0.00           H  
ATOM   4147  HA  ALA C 257      -0.816  36.067   1.803  1.00  0.00           H  
ATOM   4148 1HB  ALA C 257      -2.252  34.783   3.252  1.00  0.00           H  
ATOM   4149 2HB  ALA C 257      -0.671  35.080   3.977  1.00  0.00           H  
ATOM   4150 3HB  ALA C 257      -2.094  35.998   4.524  1.00  0.00           H  
ATOM   4151  N   ARG C 258      -3.079  38.198   2.824  1.00  0.00           N  
ATOM   4152  CA  ARG C 258      -4.272  38.896   2.371  1.00  0.00           C  
ATOM   4153  C   ARG C 258      -4.035  39.521   1.012  1.00  0.00           C  
ATOM   4154  O   ARG C 258      -4.898  39.454   0.126  1.00  0.00           O  
ATOM   4155  CB  ARG C 258      -4.655  39.991   3.338  1.00  0.00           C  
ATOM   4156  CG  ARG C 258      -5.867  40.806   2.952  1.00  0.00           C  
ATOM   4157  CD  ARG C 258      -6.154  41.803   3.987  1.00  0.00           C  
ATOM   4158  NE  ARG C 258      -5.125  42.838   4.076  1.00  0.00           N  
ATOM   4159  CZ  ARG C 258      -4.847  43.521   5.209  1.00  0.00           C  
ATOM   4160  NH1 ARG C 258      -5.488  43.252   6.351  1.00  0.00           N  
ATOM   4161  NH2 ARG C 258      -3.928  44.472   5.181  1.00  0.00           N  
ATOM   4162  H   ARG C 258      -2.629  38.486   3.701  1.00  0.00           H  
ATOM   4163  HA  ARG C 258      -5.086  38.178   2.293  1.00  0.00           H  
ATOM   4164 1HB  ARG C 258      -4.837  39.559   4.323  1.00  0.00           H  
ATOM   4165 2HB  ARG C 258      -3.829  40.687   3.442  1.00  0.00           H  
ATOM   4166 1HG  ARG C 258      -5.651  41.339   2.022  1.00  0.00           H  
ATOM   4167 2HG  ARG C 258      -6.739  40.180   2.813  1.00  0.00           H  
ATOM   4168 1HD  ARG C 258      -7.083  42.286   3.760  1.00  0.00           H  
ATOM   4169 2HD  ARG C 258      -6.231  41.309   4.959  1.00  0.00           H  
ATOM   4170  HE  ARG C 258      -4.594  43.094   3.209  1.00  0.00           H  
ATOM   4171 1HH1 ARG C 258      -6.210  42.499   6.421  1.00  0.00           H  
ATOM   4172 2HH1 ARG C 258      -5.268  43.774   7.182  1.00  0.00           H  
ATOM   4173 1HH2 ARG C 258      -3.445  44.681   4.308  1.00  0.00           H  
ATOM   4174 2HH2 ARG C 258      -3.709  44.991   6.015  1.00  0.00           H  
ATOM   4175  N   GLU C 259      -2.852  40.114   0.848  1.00  0.00           N  
ATOM   4176  CA  GLU C 259      -2.507  40.773  -0.393  1.00  0.00           C  
ATOM   4177  C   GLU C 259      -2.286  39.729  -1.498  1.00  0.00           C  
ATOM   4178  O   GLU C 259      -2.620  39.984  -2.656  1.00  0.00           O  
ATOM   4179  CB  GLU C 259      -1.299  41.678  -0.194  1.00  0.00           C  
ATOM   4180  CG  GLU C 259      -1.571  42.837   0.808  1.00  0.00           C  
ATOM   4181  CD  GLU C 259      -2.757  43.710   0.452  1.00  0.00           C  
ATOM   4182  OE1 GLU C 259      -2.821  44.147  -0.673  1.00  0.00           O  
ATOM   4183  OE2 GLU C 259      -3.606  43.950   1.309  1.00  0.00           O  
ATOM   4184  H   GLU C 259      -2.196  40.136   1.639  1.00  0.00           H  
ATOM   4185  HA  GLU C 259      -3.344  41.404  -0.687  1.00  0.00           H  
ATOM   4186 1HB  GLU C 259      -0.453  41.092   0.170  1.00  0.00           H  
ATOM   4187 2HB  GLU C 259      -1.023  42.115  -1.146  1.00  0.00           H  
ATOM   4188 1HG  GLU C 259      -1.753  42.412   1.783  1.00  0.00           H  
ATOM   4189 2HG  GLU C 259      -0.676  43.453   0.879  1.00  0.00           H  
ATOM   4190  N   LEU C 260      -1.774  38.544  -1.135  1.00  0.00           N  
ATOM   4191  CA  LEU C 260      -1.600  37.467  -2.106  1.00  0.00           C  
ATOM   4192  C   LEU C 260      -2.976  37.021  -2.615  1.00  0.00           C  
ATOM   4193  O   LEU C 260      -3.164  36.774  -3.811  1.00  0.00           O  
ATOM   4194  CB  LEU C 260      -0.847  36.285  -1.478  1.00  0.00           C  
ATOM   4195  CG  LEU C 260       0.664  36.525  -1.147  1.00  0.00           C  
ATOM   4196  CD1 LEU C 260       1.244  35.340  -0.359  1.00  0.00           C  
ATOM   4197  CD2 LEU C 260       1.417  36.702  -2.407  1.00  0.00           C  
ATOM   4198  H   LEU C 260      -1.472  38.412  -0.168  1.00  0.00           H  
ATOM   4199  HA  LEU C 260      -1.024  37.837  -2.940  1.00  0.00           H  
ATOM   4200 1HB  LEU C 260      -1.343  36.037  -0.559  1.00  0.00           H  
ATOM   4201 2HB  LEU C 260      -0.935  35.455  -2.133  1.00  0.00           H  
ATOM   4202  HG  LEU C 260       0.760  37.415  -0.554  1.00  0.00           H  
ATOM   4203 1HD1 LEU C 260       2.278  35.542  -0.141  1.00  0.00           H  
ATOM   4204 2HD1 LEU C 260       0.723  35.204   0.561  1.00  0.00           H  
ATOM   4205 3HD1 LEU C 260       1.165  34.431  -0.952  1.00  0.00           H  
ATOM   4206 1HD2 LEU C 260       2.468  36.882  -2.186  1.00  0.00           H  
ATOM   4207 2HD2 LEU C 260       1.325  35.828  -2.963  1.00  0.00           H  
ATOM   4208 3HD2 LEU C 260       1.012  37.531  -2.969  1.00  0.00           H  
ATOM   4209  N   VAL C 261      -3.968  36.989  -1.720  1.00  0.00           N  
ATOM   4210  CA  VAL C 261      -5.311  36.632  -2.147  1.00  0.00           C  
ATOM   4211  C   VAL C 261      -5.864  37.713  -3.056  1.00  0.00           C  
ATOM   4212  O   VAL C 261      -6.424  37.411  -4.112  1.00  0.00           O  
ATOM   4213  CB  VAL C 261      -6.294  36.501  -0.988  1.00  0.00           C  
ATOM   4214  CG1 VAL C 261      -7.662  36.296  -1.550  1.00  0.00           C  
ATOM   4215  CG2 VAL C 261      -5.929  35.398  -0.110  1.00  0.00           C  
ATOM   4216  H   VAL C 261      -3.764  37.172  -0.732  1.00  0.00           H  
ATOM   4217  HA  VAL C 261      -5.267  35.692  -2.691  1.00  0.00           H  
ATOM   4218  HB  VAL C 261      -6.302  37.428  -0.418  1.00  0.00           H  
ATOM   4219 1HG1 VAL C 261      -8.388  36.228  -0.740  1.00  0.00           H  
ATOM   4220 2HG1 VAL C 261      -7.895  37.133  -2.193  1.00  0.00           H  
ATOM   4221 3HG1 VAL C 261      -7.680  35.395  -2.122  1.00  0.00           H  
ATOM   4222 1HG2 VAL C 261      -6.658  35.369   0.667  1.00  0.00           H  
ATOM   4223 2HG2 VAL C 261      -5.925  34.467  -0.632  1.00  0.00           H  
ATOM   4224 3HG2 VAL C 261      -4.954  35.565   0.303  1.00  0.00           H  
ATOM   4225  N   ARG C 262      -5.677  38.984  -2.671  1.00  0.00           N  
ATOM   4226  CA  ARG C 262      -6.191  40.085  -3.474  1.00  0.00           C  
ATOM   4227  C   ARG C 262      -5.646  40.009  -4.887  1.00  0.00           C  
ATOM   4228  O   ARG C 262      -6.405  40.184  -5.843  1.00  0.00           O  
ATOM   4229  CB  ARG C 262      -5.858  41.439  -2.850  1.00  0.00           C  
ATOM   4230  CG  ARG C 262      -6.430  42.650  -3.603  1.00  0.00           C  
ATOM   4231  CD  ARG C 262      -6.230  43.963  -2.869  1.00  0.00           C  
ATOM   4232  NE  ARG C 262      -4.827  44.363  -2.732  1.00  0.00           N  
ATOM   4233  CZ  ARG C 262      -4.089  44.993  -3.674  1.00  0.00           C  
ATOM   4234  NH1 ARG C 262      -4.597  45.320  -4.847  1.00  0.00           N  
ATOM   4235  NH2 ARG C 262      -2.833  45.281  -3.376  1.00  0.00           N  
ATOM   4236  H   ARG C 262      -5.209  39.176  -1.781  1.00  0.00           H  
ATOM   4237  HA  ARG C 262      -7.268  39.995  -3.527  1.00  0.00           H  
ATOM   4238 1HB  ARG C 262      -6.203  41.471  -1.822  1.00  0.00           H  
ATOM   4239 2HB  ARG C 262      -4.775  41.561  -2.826  1.00  0.00           H  
ATOM   4240 1HG  ARG C 262      -5.928  42.729  -4.569  1.00  0.00           H  
ATOM   4241 2HG  ARG C 262      -7.499  42.507  -3.769  1.00  0.00           H  
ATOM   4242 1HD  ARG C 262      -6.751  44.749  -3.417  1.00  0.00           H  
ATOM   4243 2HD  ARG C 262      -6.654  43.878  -1.869  1.00  0.00           H  
ATOM   4244  HE  ARG C 262      -4.340  44.167  -1.843  1.00  0.00           H  
ATOM   4245 1HH1 ARG C 262      -5.577  45.103  -5.089  1.00  0.00           H  
ATOM   4246 2HH1 ARG C 262      -4.025  45.785  -5.536  1.00  0.00           H  
ATOM   4247 1HH2 ARG C 262      -2.493  45.003  -2.445  1.00  0.00           H  
ATOM   4248 2HH2 ARG C 262      -2.212  45.771  -4.046  1.00  0.00           H  
ATOM   4249  N   LEU C 263      -4.360  39.681  -5.024  1.00  0.00           N  
ATOM   4250  CA  LEU C 263      -3.761  39.534  -6.340  1.00  0.00           C  
ATOM   4251  C   LEU C 263      -4.400  38.380  -7.104  1.00  0.00           C  
ATOM   4252  O   LEU C 263      -4.680  38.493  -8.299  1.00  0.00           O  
ATOM   4253  CB  LEU C 263      -2.279  39.238  -6.187  1.00  0.00           C  
ATOM   4254  CG  LEU C 263      -1.398  40.347  -5.680  1.00  0.00           C  
ATOM   4255  CD1 LEU C 263      -0.091  39.746  -5.344  1.00  0.00           C  
ATOM   4256  CD2 LEU C 263      -1.242  41.427  -6.750  1.00  0.00           C  
ATOM   4257  H   LEU C 263      -3.778  39.570  -4.187  1.00  0.00           H  
ATOM   4258  HA  LEU C 263      -3.904  40.459  -6.894  1.00  0.00           H  
ATOM   4259 1HB  LEU C 263      -2.166  38.401  -5.507  1.00  0.00           H  
ATOM   4260 2HB  LEU C 263      -1.902  38.946  -7.147  1.00  0.00           H  
ATOM   4261  HG  LEU C 263      -1.817  40.796  -4.789  1.00  0.00           H  
ATOM   4262 1HD1 LEU C 263       0.553  40.527  -4.991  1.00  0.00           H  
ATOM   4263 2HD1 LEU C 263      -0.219  39.009  -4.584  1.00  0.00           H  
ATOM   4264 3HD1 LEU C 263       0.322  39.280  -6.211  1.00  0.00           H  
ATOM   4265 1HD2 LEU C 263      -0.582  42.211  -6.376  1.00  0.00           H  
ATOM   4266 2HD2 LEU C 263      -0.821  40.997  -7.655  1.00  0.00           H  
ATOM   4267 3HD2 LEU C 263      -2.216  41.852  -6.973  1.00  0.00           H  
ATOM   4268  N   ALA C 264      -4.688  37.262  -6.423  1.00  0.00           N  
ATOM   4269  CA  ALA C 264      -5.329  36.163  -7.130  1.00  0.00           C  
ATOM   4270  C   ALA C 264      -6.681  36.598  -7.657  1.00  0.00           C  
ATOM   4271  O   ALA C 264      -7.027  36.289  -8.792  1.00  0.00           O  
ATOM   4272  CB  ALA C 264      -5.526  34.969  -6.225  1.00  0.00           C  
ATOM   4273  H   ALA C 264      -4.434  37.172  -5.433  1.00  0.00           H  
ATOM   4274  HA  ALA C 264      -4.698  35.885  -7.973  1.00  0.00           H  
ATOM   4275 1HB  ALA C 264      -6.001  34.165  -6.775  1.00  0.00           H  
ATOM   4276 2HB  ALA C 264      -4.573  34.632  -5.849  1.00  0.00           H  
ATOM   4277 3HB  ALA C 264      -6.161  35.259  -5.395  1.00  0.00           H  
ATOM   4278  N   VAL C 265      -7.413  37.388  -6.865  1.00  0.00           N  
ATOM   4279  CA  VAL C 265      -8.737  37.848  -7.265  1.00  0.00           C  
ATOM   4280  C   VAL C 265      -8.698  38.828  -8.419  1.00  0.00           C  
ATOM   4281  O   VAL C 265      -9.434  38.675  -9.400  1.00  0.00           O  
ATOM   4282  CB  VAL C 265      -9.447  38.561  -6.089  1.00  0.00           C  
ATOM   4283  CG1 VAL C 265     -10.714  39.205  -6.564  1.00  0.00           C  
ATOM   4284  CG2 VAL C 265      -9.785  37.581  -5.015  1.00  0.00           C  
ATOM   4285  H   VAL C 265      -7.042  37.625  -5.939  1.00  0.00           H  
ATOM   4286  HA  VAL C 265      -9.323  36.979  -7.561  1.00  0.00           H  
ATOM   4287  HB  VAL C 265      -8.792  39.333  -5.694  1.00  0.00           H  
ATOM   4288 1HG1 VAL C 265     -11.195  39.709  -5.728  1.00  0.00           H  
ATOM   4289 2HG1 VAL C 265     -10.494  39.932  -7.343  1.00  0.00           H  
ATOM   4290 3HG1 VAL C 265     -11.371  38.438  -6.957  1.00  0.00           H  
ATOM   4291 1HG2 VAL C 265     -10.283  38.086  -4.197  1.00  0.00           H  
ATOM   4292 2HG2 VAL C 265     -10.453  36.848  -5.435  1.00  0.00           H  
ATOM   4293 3HG2 VAL C 265      -8.880  37.102  -4.650  1.00  0.00           H  
ATOM   4294  N   GLU C 266      -7.853  39.847  -8.312  1.00  0.00           N  
ATOM   4295  CA  GLU C 266      -7.822  40.858  -9.348  1.00  0.00           C  
ATOM   4296  C   GLU C 266      -7.237  40.325 -10.646  1.00  0.00           C  
ATOM   4297  O   GLU C 266      -7.768  40.591 -11.729  1.00  0.00           O  
ATOM   4298  CB  GLU C 266      -7.011  42.061  -8.867  1.00  0.00           C  
ATOM   4299  CG  GLU C 266      -7.654  42.855  -7.723  1.00  0.00           C  
ATOM   4300  CD  GLU C 266      -6.785  43.991  -7.213  1.00  0.00           C  
ATOM   4301  OE1 GLU C 266      -5.722  44.211  -7.764  1.00  0.00           O  
ATOM   4302  OE2 GLU C 266      -7.159  44.619  -6.240  1.00  0.00           O  
ATOM   4303  H   GLU C 266      -7.248  39.922  -7.489  1.00  0.00           H  
ATOM   4304  HA  GLU C 266      -8.846  41.179  -9.543  1.00  0.00           H  
ATOM   4305 1HB  GLU C 266      -6.040  41.707  -8.510  1.00  0.00           H  
ATOM   4306 2HB  GLU C 266      -6.835  42.737  -9.700  1.00  0.00           H  
ATOM   4307 1HG  GLU C 266      -8.605  43.259  -8.064  1.00  0.00           H  
ATOM   4308 2HG  GLU C 266      -7.858  42.165  -6.901  1.00  0.00           H  
ATOM   4309  N   ALA C 267      -6.165  39.542 -10.552  1.00  0.00           N  
ATOM   4310  CA  ALA C 267      -5.556  39.017 -11.750  1.00  0.00           C  
ATOM   4311  C   ALA C 267      -6.491  37.999 -12.422  1.00  0.00           C  
ATOM   4312  O   ALA C 267      -6.592  37.958 -13.654  1.00  0.00           O  
ATOM   4313  CB  ALA C 267      -4.207  38.432 -11.399  1.00  0.00           C  
ATOM   4314  H   ALA C 267      -5.743  39.315  -9.646  1.00  0.00           H  
ATOM   4315  HA  ALA C 267      -5.405  39.845 -12.443  1.00  0.00           H  
ATOM   4316 1HB  ALA C 267      -3.711  38.080 -12.293  1.00  0.00           H  
ATOM   4317 2HB  ALA C 267      -3.603  39.200 -10.934  1.00  0.00           H  
ATOM   4318 3HB  ALA C 267      -4.341  37.613 -10.693  1.00  0.00           H  
ATOM   4319  N   ALA C 268      -7.202  37.193 -11.611  1.00  0.00           N  
ATOM   4320  CA  ALA C 268      -8.142  36.217 -12.140  1.00  0.00           C  
ATOM   4321  C   ALA C 268      -9.298  36.912 -12.862  1.00  0.00           C  
ATOM   4322  O   ALA C 268      -9.718  36.456 -13.934  1.00  0.00           O  
ATOM   4323  CB  ALA C 268      -8.618  35.329 -11.006  1.00  0.00           C  
ATOM   4324  H   ALA C 268      -7.088  37.222 -10.594  1.00  0.00           H  
ATOM   4325  HA  ALA C 268      -7.642  35.604 -12.868  1.00  0.00           H  
ATOM   4326 1HB  ALA C 268      -9.302  34.593 -11.334  1.00  0.00           H  
ATOM   4327 2HB  ALA C 268      -7.759  34.835 -10.567  1.00  0.00           H  
ATOM   4328 3HB  ALA C 268      -9.092  35.943 -10.263  1.00  0.00           H  
ATOM   4329  N   GLU C 269      -9.776  38.048 -12.335  1.00  0.00           N  
ATOM   4330  CA  GLU C 269     -10.843  38.747 -13.036  1.00  0.00           C  
ATOM   4331  C   GLU C 269     -10.371  39.280 -14.375  1.00  0.00           C  
ATOM   4332  O   GLU C 269     -11.115  39.205 -15.359  1.00  0.00           O  
ATOM   4333  CB  GLU C 269     -11.459  39.882 -12.227  1.00  0.00           C  
ATOM   4334  CG  GLU C 269     -12.635  40.540 -12.990  1.00  0.00           C  
ATOM   4335  CD  GLU C 269     -13.446  41.525 -12.205  1.00  0.00           C  
ATOM   4336  OE1 GLU C 269     -13.300  41.584 -11.012  1.00  0.00           O  
ATOM   4337  OE2 GLU C 269     -14.243  42.204 -12.800  1.00  0.00           O  
ATOM   4338  H   GLU C 269      -9.435  38.398 -11.434  1.00  0.00           H  
ATOM   4339  HA  GLU C 269     -11.633  38.033 -13.244  1.00  0.00           H  
ATOM   4340 1HB  GLU C 269     -11.805  39.514 -11.265  1.00  0.00           H  
ATOM   4341 2HB  GLU C 269     -10.698  40.643 -12.034  1.00  0.00           H  
ATOM   4342 1HG  GLU C 269     -12.224  41.050 -13.864  1.00  0.00           H  
ATOM   4343 2HG  GLU C 269     -13.292  39.747 -13.350  1.00  0.00           H  
ATOM   4344  N   GLU C 270      -9.139  39.798 -14.437  1.00  0.00           N  
ATOM   4345  CA  GLU C 270      -8.660  40.336 -15.704  1.00  0.00           C  
ATOM   4346  C   GLU C 270      -8.546  39.230 -16.755  1.00  0.00           C  
ATOM   4347  O   GLU C 270      -8.867  39.459 -17.930  1.00  0.00           O  
ATOM   4348  CB  GLU C 270      -7.330  41.065 -15.516  1.00  0.00           C  
ATOM   4349  CG  GLU C 270      -7.443  42.389 -14.756  1.00  0.00           C  
ATOM   4350  CD  GLU C 270      -8.270  43.408 -15.516  1.00  0.00           C  
ATOM   4351  OE1 GLU C 270      -8.098  43.490 -16.712  1.00  0.00           O  
ATOM   4352  OE2 GLU C 270      -9.070  44.091 -14.922  1.00  0.00           O  
ATOM   4353  H   GLU C 270      -8.563  39.856 -13.588  1.00  0.00           H  
ATOM   4354  HA  GLU C 270      -9.388  41.063 -16.058  1.00  0.00           H  
ATOM   4355 1HB  GLU C 270      -6.632  40.418 -14.978  1.00  0.00           H  
ATOM   4356 2HB  GLU C 270      -6.899  41.288 -16.483  1.00  0.00           H  
ATOM   4357 1HG  GLU C 270      -7.915  42.199 -13.791  1.00  0.00           H  
ATOM   4358 2HG  GLU C 270      -6.445  42.785 -14.572  1.00  0.00           H  
ATOM   4359  N   VAL C 271      -8.145  38.025 -16.344  1.00  0.00           N  
ATOM   4360  CA  VAL C 271      -8.088  36.933 -17.307  1.00  0.00           C  
ATOM   4361  C   VAL C 271      -9.463  36.591 -17.838  1.00  0.00           C  
ATOM   4362  O   VAL C 271      -9.634  36.371 -19.032  1.00  0.00           O  
ATOM   4363  CB  VAL C 271      -7.416  35.684 -16.743  1.00  0.00           C  
ATOM   4364  CG1 VAL C 271      -7.619  34.547 -17.673  1.00  0.00           C  
ATOM   4365  CG2 VAL C 271      -5.960  35.938 -16.640  1.00  0.00           C  
ATOM   4366  H   VAL C 271      -7.853  37.890 -15.369  1.00  0.00           H  
ATOM   4367  HA  VAL C 271      -7.484  37.261 -18.145  1.00  0.00           H  
ATOM   4368  HB  VAL C 271      -7.840  35.433 -15.769  1.00  0.00           H  
ATOM   4369 1HG1 VAL C 271      -7.127  33.654 -17.282  1.00  0.00           H  
ATOM   4370 2HG1 VAL C 271      -8.680  34.375 -17.758  1.00  0.00           H  
ATOM   4371 3HG1 VAL C 271      -7.213  34.796 -18.641  1.00  0.00           H  
ATOM   4372 1HG2 VAL C 271      -5.480  35.064 -16.289  1.00  0.00           H  
ATOM   4373 2HG2 VAL C 271      -5.561  36.171 -17.600  1.00  0.00           H  
ATOM   4374 3HG2 VAL C 271      -5.783  36.771 -15.958  1.00  0.00           H  
ATOM   4375  N   LEU C 272     -10.465  36.547 -16.969  1.00  0.00           N  
ATOM   4376  CA  LEU C 272     -11.804  36.261 -17.463  1.00  0.00           C  
ATOM   4377  C   LEU C 272     -12.353  37.393 -18.333  1.00  0.00           C  
ATOM   4378  O   LEU C 272     -13.103  37.139 -19.278  1.00  0.00           O  
ATOM   4379  CB  LEU C 272     -12.756  35.978 -16.313  1.00  0.00           C  
ATOM   4380  CG  LEU C 272     -12.459  34.705 -15.602  1.00  0.00           C  
ATOM   4381  CD1 LEU C 272     -13.385  34.566 -14.409  1.00  0.00           C  
ATOM   4382  CD2 LEU C 272     -12.579  33.548 -16.612  1.00  0.00           C  
ATOM   4383  H   LEU C 272     -10.289  36.708 -15.972  1.00  0.00           H  
ATOM   4384  HA  LEU C 272     -11.748  35.367 -18.080  1.00  0.00           H  
ATOM   4385 1HB  LEU C 272     -12.678  36.796 -15.589  1.00  0.00           H  
ATOM   4386 2HB  LEU C 272     -13.776  35.938 -16.690  1.00  0.00           H  
ATOM   4387  HG  LEU C 272     -11.462  34.750 -15.223  1.00  0.00           H  
ATOM   4388 1HD1 LEU C 272     -13.169  33.668 -13.855  1.00  0.00           H  
ATOM   4389 2HD1 LEU C 272     -13.246  35.411 -13.769  1.00  0.00           H  
ATOM   4390 3HD1 LEU C 272     -14.410  34.540 -14.755  1.00  0.00           H  
ATOM   4391 1HD2 LEU C 272     -12.349  32.620 -16.145  1.00  0.00           H  
ATOM   4392 2HD2 LEU C 272     -13.598  33.514 -17.002  1.00  0.00           H  
ATOM   4393 3HD2 LEU C 272     -11.881  33.713 -17.431  1.00  0.00           H  
ATOM   4394  N   ARG C 273     -11.982  38.643 -18.028  1.00  0.00           N  
ATOM   4395  CA  ARG C 273     -12.436  39.781 -18.821  1.00  0.00           C  
ATOM   4396  C   ARG C 273     -11.945  39.641 -20.271  1.00  0.00           C  
ATOM   4397  O   ARG C 273     -12.694  39.914 -21.214  1.00  0.00           O  
ATOM   4398  CB  ARG C 273     -11.951  41.099 -18.215  1.00  0.00           C  
ATOM   4399  CG  ARG C 273     -12.512  42.372 -18.873  1.00  0.00           C  
ATOM   4400  CD  ARG C 273     -12.088  43.638 -18.151  1.00  0.00           C  
ATOM   4401  NE  ARG C 273     -10.660  43.948 -18.291  1.00  0.00           N  
ATOM   4402  CZ  ARG C 273     -10.103  44.572 -19.337  1.00  0.00           C  
ATOM   4403  NH1 ARG C 273     -10.826  44.971 -20.367  1.00  0.00           N  
ATOM   4404  NH2 ARG C 273      -8.811  44.780 -19.297  1.00  0.00           N  
ATOM   4405  H   ARG C 273     -11.399  38.810 -17.204  1.00  0.00           H  
ATOM   4406  HA  ARG C 273     -13.524  39.787 -18.822  1.00  0.00           H  
ATOM   4407 1HB  ARG C 273     -12.201  41.125 -17.152  1.00  0.00           H  
ATOM   4408 2HB  ARG C 273     -10.865  41.148 -18.288  1.00  0.00           H  
ATOM   4409 1HG  ARG C 273     -12.146  42.426 -19.900  1.00  0.00           H  
ATOM   4410 2HG  ARG C 273     -13.601  42.327 -18.878  1.00  0.00           H  
ATOM   4411 1HD  ARG C 273     -12.655  44.482 -18.540  1.00  0.00           H  
ATOM   4412 2HD  ARG C 273     -12.299  43.523 -17.086  1.00  0.00           H  
ATOM   4413  HE  ARG C 273     -10.004  43.684 -17.537  1.00  0.00           H  
ATOM   4414 1HH1 ARG C 273     -11.822  44.805 -20.379  1.00  0.00           H  
ATOM   4415 2HH1 ARG C 273     -10.383  45.444 -21.141  1.00  0.00           H  
ATOM   4416 1HH2 ARG C 273      -8.302  44.449 -18.461  1.00  0.00           H  
ATOM   4417 2HH2 ARG C 273      -8.336  45.248 -20.050  1.00  0.00           H  
ATOM   4418  N   ASN C 274     -10.695  39.193 -20.454  1.00  0.00           N  
ATOM   4419  CA  ASN C 274     -10.175  38.966 -21.800  1.00  0.00           C  
ATOM   4420  C   ASN C 274      -9.250  37.755 -21.919  1.00  0.00           C  
ATOM   4421  O   ASN C 274      -8.056  37.929 -22.176  1.00  0.00           O  
ATOM   4422  CB  ASN C 274      -9.436  40.154 -22.348  1.00  0.00           C  
ATOM   4423  CG  ASN C 274      -9.045  39.891 -23.800  1.00  0.00           C  
ATOM   4424  OD1 ASN C 274      -8.971  38.722 -24.268  1.00  0.00           O  
ATOM   4425  ND2 ASN C 274      -8.797  40.956 -24.529  1.00  0.00           N  
ATOM   4426  H   ASN C 274     -10.106  39.021 -19.630  1.00  0.00           H  
ATOM   4427  HA  ASN C 274     -11.027  38.831 -22.454  1.00  0.00           H  
ATOM   4428 1HB  ASN C 274     -10.066  41.046 -22.290  1.00  0.00           H  
ATOM   4429 2HB  ASN C 274      -8.537  40.335 -21.755  1.00  0.00           H  
ATOM   4430 1HD2 ASN C 274      -8.540  40.860 -25.491  1.00  0.00           H  
ATOM   4431 2HD2 ASN C 274      -8.872  41.868 -24.122  1.00  0.00           H  
ATOM   4432  N   PRO C 275      -9.787  36.529 -21.974  1.00  0.00           N  
ATOM   4433  CA  PRO C 275      -9.075  35.266 -21.901  1.00  0.00           C  
ATOM   4434  C   PRO C 275      -8.217  35.004 -23.135  1.00  0.00           C  
ATOM   4435  O   PRO C 275      -7.462  34.028 -23.175  1.00  0.00           O  
ATOM   4436  CB  PRO C 275     -10.218  34.252 -21.778  1.00  0.00           C  
ATOM   4437  CG  PRO C 275     -11.384  34.894 -22.460  1.00  0.00           C  
ATOM   4438  CD  PRO C 275     -11.245  36.373 -22.178  1.00  0.00           C  
ATOM   4439  HA  PRO C 275      -8.451  35.262 -20.992  1.00  0.00           H  
ATOM   4440 1HB  PRO C 275      -9.924  33.294 -22.224  1.00  0.00           H  
ATOM   4441 2HB  PRO C 275     -10.428  34.073 -20.716  1.00  0.00           H  
ATOM   4442 1HG  PRO C 275     -11.352  34.665 -23.536  1.00  0.00           H  
ATOM   4443 2HG  PRO C 275     -12.323  34.474 -22.071  1.00  0.00           H  
ATOM   4444 1HD  PRO C 275     -11.593  36.900 -23.072  1.00  0.00           H  
ATOM   4445 2HD  PRO C 275     -11.794  36.658 -21.277  1.00  0.00           H  
ATOM   4446  N   SER C 276      -8.396  35.825 -24.184  1.00  0.00           N  
ATOM   4447  CA  SER C 276      -7.676  35.647 -25.437  1.00  0.00           C  
ATOM   4448  C   SER C 276      -6.385  36.469 -25.469  1.00  0.00           C  
ATOM   4449  O   SER C 276      -5.586  36.353 -26.403  1.00  0.00           O  
ATOM   4450  CB  SER C 276      -8.565  36.032 -26.604  1.00  0.00           C  
ATOM   4451  OG  SER C 276      -9.677  35.173 -26.703  1.00  0.00           O  
ATOM   4452  H   SER C 276      -8.979  36.657 -24.107  1.00  0.00           H  
ATOM   4453  HA  SER C 276      -7.415  34.592 -25.540  1.00  0.00           H  
ATOM   4454 1HB  SER C 276      -8.904  37.059 -26.474  1.00  0.00           H  
ATOM   4455 2HB  SER C 276      -7.989  35.988 -27.525  1.00  0.00           H  
ATOM   4456  HG  SER C 276      -9.306  34.280 -26.911  1.00  0.00           H  
ATOM   4457  N   SER C 277      -6.178  37.306 -24.453  1.00  0.00           N  
ATOM   4458  CA  SER C 277      -4.989  38.141 -24.401  1.00  0.00           C  
ATOM   4459  C   SER C 277      -3.786  37.403 -23.849  1.00  0.00           C  
ATOM   4460  O   SER C 277      -3.770  36.974 -22.694  1.00  0.00           O  
ATOM   4461  CB  SER C 277      -5.250  39.393 -23.586  1.00  0.00           C  
ATOM   4462  OG  SER C 277      -4.046  40.076 -23.286  1.00  0.00           O  
ATOM   4463  H   SER C 277      -6.874  37.374 -23.702  1.00  0.00           H  
ATOM   4464  HA  SER C 277      -4.754  38.451 -25.420  1.00  0.00           H  
ATOM   4465 1HB  SER C 277      -5.891  40.048 -24.169  1.00  0.00           H  
ATOM   4466 2HB  SER C 277      -5.790  39.162 -22.692  1.00  0.00           H  
ATOM   4467  HG  SER C 277      -4.324  40.936 -22.945  1.00  0.00           H  
ATOM   4468  N   SER C 278      -2.736  37.306 -24.656  1.00  0.00           N  
ATOM   4469  CA  SER C 278      -1.555  36.576 -24.223  1.00  0.00           C  
ATOM   4470  C   SER C 278      -0.910  37.208 -23.014  1.00  0.00           C  
ATOM   4471  O   SER C 278      -0.335  36.516 -22.174  1.00  0.00           O  
ATOM   4472  CB  SER C 278      -0.525  36.574 -25.333  1.00  0.00           C  
ATOM   4473  OG  SER C 278      -0.058  37.895 -25.591  1.00  0.00           O  
ATOM   4474  H   SER C 278      -2.786  37.689 -25.591  1.00  0.00           H  
ATOM   4475  HA  SER C 278      -1.846  35.555 -23.976  1.00  0.00           H  
ATOM   4476 1HB  SER C 278       0.314  35.940 -25.048  1.00  0.00           H  
ATOM   4477 2HB  SER C 278      -0.964  36.156 -26.236  1.00  0.00           H  
ATOM   4478  HG  SER C 278       0.372  38.248 -24.758  1.00  0.00           H  
ATOM   4479  N   ASP C 279      -1.054  38.514 -22.893  1.00  0.00           N  
ATOM   4480  CA  ASP C 279      -0.419  39.207 -21.803  1.00  0.00           C  
ATOM   4481  C   ASP C 279      -1.204  39.098 -20.519  1.00  0.00           C  
ATOM   4482  O   ASP C 279      -0.612  39.064 -19.438  1.00  0.00           O  
ATOM   4483  CB  ASP C 279      -0.152  40.628 -22.208  1.00  0.00           C  
ATOM   4484  CG  ASP C 279       0.831  40.598 -23.342  1.00  0.00           C  
ATOM   4485  OD1 ASP C 279       1.378  39.506 -23.614  1.00  0.00           O  
ATOM   4486  OD2 ASP C 279       1.073  41.628 -23.928  1.00  0.00           O  
ATOM   4487  H   ASP C 279      -1.591  39.014 -23.592  1.00  0.00           H  
ATOM   4488  HA  ASP C 279       0.550  38.744 -21.630  1.00  0.00           H  
ATOM   4489 1HB  ASP C 279      -1.076  41.114 -22.523  1.00  0.00           H  
ATOM   4490 2HB  ASP C 279       0.263  41.188 -21.373  1.00  0.00           H  
ATOM   4491  N   VAL C 280      -2.533  39.003 -20.604  1.00  0.00           N  
ATOM   4492  CA  VAL C 280      -3.257  38.886 -19.350  1.00  0.00           C  
ATOM   4493  C   VAL C 280      -3.019  37.477 -18.813  1.00  0.00           C  
ATOM   4494  O   VAL C 280      -2.895  37.279 -17.600  1.00  0.00           O  
ATOM   4495  CB  VAL C 280      -4.762  39.193 -19.478  1.00  0.00           C  
ATOM   4496  CG1 VAL C 280      -5.556  38.053 -20.098  1.00  0.00           C  
ATOM   4497  CG2 VAL C 280      -5.282  39.505 -18.137  1.00  0.00           C  
ATOM   4498  H   VAL C 280      -3.013  39.032 -21.505  1.00  0.00           H  
ATOM   4499  HA  VAL C 280      -2.843  39.601 -18.640  1.00  0.00           H  
ATOM   4500  HB  VAL C 280      -4.885  40.057 -20.129  1.00  0.00           H  
ATOM   4501 1HG1 VAL C 280      -6.602  38.346 -20.168  1.00  0.00           H  
ATOM   4502 2HG1 VAL C 280      -5.196  37.834 -21.060  1.00  0.00           H  
ATOM   4503 3HG1 VAL C 280      -5.484  37.173 -19.508  1.00  0.00           H  
ATOM   4504 1HG2 VAL C 280      -6.322  39.757 -18.238  1.00  0.00           H  
ATOM   4505 2HG2 VAL C 280      -5.169  38.647 -17.486  1.00  0.00           H  
ATOM   4506 3HG2 VAL C 280      -4.739  40.351 -17.717  1.00  0.00           H  
ATOM   4507  N   ASN C 281      -2.916  36.503 -19.727  1.00  0.00           N  
ATOM   4508  CA  ASN C 281      -2.666  35.135 -19.324  1.00  0.00           C  
ATOM   4509  C   ASN C 281      -1.242  34.967 -18.781  1.00  0.00           C  
ATOM   4510  O   ASN C 281      -1.051  34.279 -17.770  1.00  0.00           O  
ATOM   4511  CB  ASN C 281      -2.920  34.223 -20.500  1.00  0.00           C  
ATOM   4512  CG  ASN C 281      -4.380  34.127 -20.794  1.00  0.00           C  
ATOM   4513  OD1 ASN C 281      -5.199  34.345 -19.903  1.00  0.00           O  
ATOM   4514  ND2 ASN C 281      -4.722  33.831 -22.021  1.00  0.00           N  
ATOM   4515  H   ASN C 281      -3.048  36.722 -20.720  1.00  0.00           H  
ATOM   4516  HA  ASN C 281      -3.358  34.880 -18.522  1.00  0.00           H  
ATOM   4517 1HB  ASN C 281      -2.407  34.618 -21.380  1.00  0.00           H  
ATOM   4518 2HB  ASN C 281      -2.521  33.232 -20.298  1.00  0.00           H  
ATOM   4519 1HD2 ASN C 281      -5.709  33.782 -22.291  1.00  0.00           H  
ATOM   4520 2HD2 ASN C 281      -4.020  33.678 -22.711  1.00  0.00           H  
ATOM   4521  N   ARG C 282      -0.247  35.654 -19.381  1.00  0.00           N  
ATOM   4522  CA  ARG C 282       1.109  35.570 -18.848  1.00  0.00           C  
ATOM   4523  C   ARG C 282       1.174  36.248 -17.488  1.00  0.00           C  
ATOM   4524  O   ARG C 282       1.841  35.750 -16.574  1.00  0.00           O  
ATOM   4525  CB  ARG C 282       2.153  36.210 -19.772  1.00  0.00           C  
ATOM   4526  CG  ARG C 282       2.507  35.409 -21.041  1.00  0.00           C  
ATOM   4527  CD  ARG C 282       3.695  35.977 -21.811  1.00  0.00           C  
ATOM   4528  NE  ARG C 282       3.448  37.255 -22.553  1.00  0.00           N  
ATOM   4529  CZ  ARG C 282       4.435  37.958 -23.165  1.00  0.00           C  
ATOM   4530  NH1 ARG C 282       5.684  37.535 -23.111  1.00  0.00           N  
ATOM   4531  NH2 ARG C 282       4.149  39.064 -23.821  1.00  0.00           N  
ATOM   4532  H   ARG C 282      -0.416  36.189 -20.237  1.00  0.00           H  
ATOM   4533  HA  ARG C 282       1.366  34.519 -18.725  1.00  0.00           H  
ATOM   4534 1HB  ARG C 282       1.785  37.185 -20.096  1.00  0.00           H  
ATOM   4535 2HB  ARG C 282       3.074  36.379 -19.216  1.00  0.00           H  
ATOM   4536 1HG  ARG C 282       2.766  34.393 -20.745  1.00  0.00           H  
ATOM   4537 2HG  ARG C 282       1.668  35.368 -21.709  1.00  0.00           H  
ATOM   4538 1HD  ARG C 282       4.504  36.157 -21.106  1.00  0.00           H  
ATOM   4539 2HD  ARG C 282       4.020  35.233 -22.536  1.00  0.00           H  
ATOM   4540  HE  ARG C 282       2.490  37.650 -22.641  1.00  0.00           H  
ATOM   4541 1HH1 ARG C 282       5.908  36.685 -22.613  1.00  0.00           H  
ATOM   4542 2HH1 ARG C 282       6.414  38.062 -23.571  1.00  0.00           H  
ATOM   4543 1HH2 ARG C 282       3.163  39.381 -23.867  1.00  0.00           H  
ATOM   4544 2HH2 ARG C 282       4.874  39.591 -24.280  1.00  0.00           H  
ATOM   4545  N   ALA C 283       0.460  37.372 -17.338  1.00  0.00           N  
ATOM   4546  CA  ALA C 283       0.441  38.075 -16.074  1.00  0.00           C  
ATOM   4547  C   ALA C 283      -0.170  37.222 -14.984  1.00  0.00           C  
ATOM   4548  O   ALA C 283       0.396  37.130 -13.898  1.00  0.00           O  
ATOM   4549  CB  ALA C 283      -0.353  39.354 -16.211  1.00  0.00           C  
ATOM   4550  H   ALA C 283      -0.056  37.772 -18.126  1.00  0.00           H  
ATOM   4551  HA  ALA C 283       1.467  38.308 -15.793  1.00  0.00           H  
ATOM   4552 1HB  ALA C 283      -0.370  39.888 -15.281  1.00  0.00           H  
ATOM   4553 2HB  ALA C 283       0.117  39.955 -16.980  1.00  0.00           H  
ATOM   4554 3HB  ALA C 283      -1.371  39.117 -16.502  1.00  0.00           H  
ATOM   4555  N   LEU C 284      -1.260  36.504 -15.277  1.00  0.00           N  
ATOM   4556  CA  LEU C 284      -1.844  35.687 -14.226  1.00  0.00           C  
ATOM   4557  C   LEU C 284      -0.917  34.536 -13.897  1.00  0.00           C  
ATOM   4558  O   LEU C 284      -0.740  34.205 -12.728  1.00  0.00           O  
ATOM   4559  CB  LEU C 284      -3.252  35.190 -14.573  1.00  0.00           C  
ATOM   4560  CG  LEU C 284      -3.966  34.369 -13.430  1.00  0.00           C  
ATOM   4561  CD1 LEU C 284      -4.020  35.202 -12.249  1.00  0.00           C  
ATOM   4562  CD2 LEU C 284      -5.412  34.066 -13.773  1.00  0.00           C  
ATOM   4563  H   LEU C 284      -1.714  36.588 -16.192  1.00  0.00           H  
ATOM   4564  HA  LEU C 284      -1.941  36.305 -13.338  1.00  0.00           H  
ATOM   4565 1HB  LEU C 284      -3.857  36.063 -14.780  1.00  0.00           H  
ATOM   4566 2HB  LEU C 284      -3.194  34.582 -15.469  1.00  0.00           H  
ATOM   4567  HG  LEU C 284      -3.404  33.455 -13.232  1.00  0.00           H  
ATOM   4568 1HD1 LEU C 284      -4.511  34.687 -11.435  1.00  0.00           H  
ATOM   4569 2HD1 LEU C 284      -3.024  35.503 -11.947  1.00  0.00           H  
ATOM   4570 3HD1 LEU C 284      -4.588  36.043 -12.522  1.00  0.00           H  
ATOM   4571 1HD2 LEU C 284      -5.883  33.533 -12.944  1.00  0.00           H  
ATOM   4572 2HD2 LEU C 284      -5.903  35.005 -13.932  1.00  0.00           H  
ATOM   4573 3HD2 LEU C 284      -5.502  33.489 -14.653  1.00  0.00           H  
ATOM   4574  N   LYS C 285      -0.272  33.931 -14.894  1.00  0.00           N  
ATOM   4575  CA  LYS C 285       0.612  32.830 -14.553  1.00  0.00           C  
ATOM   4576  C   LYS C 285       1.763  33.310 -13.658  1.00  0.00           C  
ATOM   4577  O   LYS C 285       2.095  32.637 -12.679  1.00  0.00           O  
ATOM   4578  CB  LYS C 285       1.171  32.167 -15.809  1.00  0.00           C  
ATOM   4579  CG  LYS C 285       2.088  30.961 -15.538  1.00  0.00           C  
ATOM   4580  CD  LYS C 285       1.323  29.776 -14.924  1.00  0.00           C  
ATOM   4581  CE  LYS C 285       2.227  28.550 -14.766  1.00  0.00           C  
ATOM   4582  NZ  LYS C 285       1.502  27.381 -14.163  1.00  0.00           N  
ATOM   4583  H   LYS C 285      -0.420  34.204 -15.871  1.00  0.00           H  
ATOM   4584  HA  LYS C 285       0.039  32.088 -13.996  1.00  0.00           H  
ATOM   4585 1HB  LYS C 285       0.347  31.842 -16.446  1.00  0.00           H  
ATOM   4586 2HB  LYS C 285       1.742  32.907 -16.375  1.00  0.00           H  
ATOM   4587 1HG  LYS C 285       2.546  30.642 -16.474  1.00  0.00           H  
ATOM   4588 2HG  LYS C 285       2.880  31.267 -14.852  1.00  0.00           H  
ATOM   4589 1HD  LYS C 285       0.933  30.055 -13.939  1.00  0.00           H  
ATOM   4590 2HD  LYS C 285       0.483  29.510 -15.562  1.00  0.00           H  
ATOM   4591 1HE  LYS C 285       2.600  28.262 -15.747  1.00  0.00           H  
ATOM   4592 2HE  LYS C 285       3.072  28.808 -14.127  1.00  0.00           H  
ATOM   4593 1HZ  LYS C 285       2.125  26.599 -14.082  1.00  0.00           H  
ATOM   4594 2HZ  LYS C 285       1.139  27.609 -13.222  1.00  0.00           H  
ATOM   4595 3HZ  LYS C 285       0.719  27.125 -14.746  1.00  0.00           H  
ATOM   4596  N   LEU C 286       2.352  34.483 -13.945  1.00  0.00           N  
ATOM   4597  CA  LEU C 286       3.435  34.969 -13.086  1.00  0.00           C  
ATOM   4598  C   LEU C 286       2.948  35.377 -11.702  1.00  0.00           C  
ATOM   4599  O   LEU C 286       3.631  35.140 -10.706  1.00  0.00           O  
ATOM   4600  CB  LEU C 286       4.151  36.169 -13.691  1.00  0.00           C  
ATOM   4601  CG  LEU C 286       4.991  35.939 -14.893  1.00  0.00           C  
ATOM   4602  CD1 LEU C 286       5.490  37.313 -15.416  1.00  0.00           C  
ATOM   4603  CD2 LEU C 286       6.153  35.035 -14.493  1.00  0.00           C  
ATOM   4604  H   LEU C 286       2.061  35.016 -14.772  1.00  0.00           H  
ATOM   4605  HA  LEU C 286       4.156  34.165 -12.970  1.00  0.00           H  
ATOM   4606 1HB  LEU C 286       3.406  36.933 -13.935  1.00  0.00           H  
ATOM   4607 2HB  LEU C 286       4.817  36.545 -12.942  1.00  0.00           H  
ATOM   4608  HG  LEU C 286       4.398  35.463 -15.680  1.00  0.00           H  
ATOM   4609 1HD1 LEU C 286       6.113  37.166 -16.296  1.00  0.00           H  
ATOM   4610 2HD1 LEU C 286       4.631  37.937 -15.678  1.00  0.00           H  
ATOM   4611 3HD1 LEU C 286       6.078  37.813 -14.641  1.00  0.00           H  
ATOM   4612 1HD2 LEU C 286       6.786  34.857 -15.357  1.00  0.00           H  
ATOM   4613 2HD2 LEU C 286       6.728  35.524 -13.709  1.00  0.00           H  
ATOM   4614 3HD2 LEU C 286       5.766  34.085 -14.123  1.00  0.00           H  
ATOM   4615  N   ILE C 287       1.769  35.983 -11.624  1.00  0.00           N  
ATOM   4616  CA  ILE C 287       1.230  36.419 -10.347  1.00  0.00           C  
ATOM   4617  C   ILE C 287       0.906  35.229  -9.475  1.00  0.00           C  
ATOM   4618  O   ILE C 287       1.271  35.198  -8.302  1.00  0.00           O  
ATOM   4619  CB  ILE C 287       0.008  37.301 -10.583  1.00  0.00           C  
ATOM   4620  CG1 ILE C 287       0.497  38.601 -11.237  1.00  0.00           C  
ATOM   4621  CG2 ILE C 287      -0.780  37.539  -9.286  1.00  0.00           C  
ATOM   4622  CD1 ILE C 287      -0.577  39.414 -11.787  1.00  0.00           C  
ATOM   4623  H   ILE C 287       1.237  36.177 -12.477  1.00  0.00           H  
ATOM   4624  HA  ILE C 287       1.982  37.014  -9.836  1.00  0.00           H  
ATOM   4625  HB  ILE C 287      -0.643  36.812 -11.305  1.00  0.00           H  
ATOM   4626 1HG1 ILE C 287       1.009  39.186 -10.513  1.00  0.00           H  
ATOM   4627 2HG1 ILE C 287       1.198  38.364 -12.028  1.00  0.00           H  
ATOM   4628 1HG2 ILE C 287      -1.647  38.168  -9.499  1.00  0.00           H  
ATOM   4629 2HG2 ILE C 287      -1.118  36.584  -8.887  1.00  0.00           H  
ATOM   4630 3HG2 ILE C 287      -0.154  38.024  -8.558  1.00  0.00           H  
ATOM   4631 1HD1 ILE C 287      -0.158  40.321 -12.221  1.00  0.00           H  
ATOM   4632 2HD1 ILE C 287      -1.108  38.853 -12.552  1.00  0.00           H  
ATOM   4633 3HD1 ILE C 287      -1.252  39.662 -10.980  1.00  0.00           H  
ATOM   4634  N   VAL C 288       0.256  34.238 -10.050  1.00  0.00           N  
ATOM   4635  CA  VAL C 288      -0.103  33.046  -9.324  1.00  0.00           C  
ATOM   4636  C   VAL C 288       1.123  32.245  -8.947  1.00  0.00           C  
ATOM   4637  O   VAL C 288       1.195  31.718  -7.833  1.00  0.00           O  
ATOM   4638  CB  VAL C 288      -1.075  32.247 -10.139  1.00  0.00           C  
ATOM   4639  CG1 VAL C 288      -1.352  30.954  -9.514  1.00  0.00           C  
ATOM   4640  CG2 VAL C 288      -2.277  33.052 -10.247  1.00  0.00           C  
ATOM   4641  H   VAL C 288      -0.019  34.313 -11.033  1.00  0.00           H  
ATOM   4642  HA  VAL C 288      -0.609  33.344  -8.411  1.00  0.00           H  
ATOM   4643  HB  VAL C 288      -0.660  32.061 -11.135  1.00  0.00           H  
ATOM   4644 1HG1 VAL C 288      -2.070  30.442 -10.136  1.00  0.00           H  
ATOM   4645 2HG1 VAL C 288      -0.432  30.372  -9.445  1.00  0.00           H  
ATOM   4646 3HG1 VAL C 288      -1.760  31.104  -8.531  1.00  0.00           H  
ATOM   4647 1HG2 VAL C 288      -2.991  32.518 -10.858  1.00  0.00           H  
ATOM   4648 2HG2 VAL C 288      -2.682  33.252  -9.263  1.00  0.00           H  
ATOM   4649 3HG2 VAL C 288      -2.015  33.977 -10.707  1.00  0.00           H  
ATOM   4650  N   ARG C 289       2.082  32.125  -9.871  1.00  0.00           N  
ATOM   4651  CA  ARG C 289       3.319  31.432  -9.575  1.00  0.00           C  
ATOM   4652  C   ARG C 289       4.025  32.147  -8.420  1.00  0.00           C  
ATOM   4653  O   ARG C 289       4.575  31.485  -7.541  1.00  0.00           O  
ATOM   4654  CB  ARG C 289       4.201  31.369 -10.808  1.00  0.00           C  
ATOM   4655  CG  ARG C 289       5.485  30.591 -10.659  1.00  0.00           C  
ATOM   4656  CD  ARG C 289       6.231  30.533 -11.960  1.00  0.00           C  
ATOM   4657  NE  ARG C 289       7.538  29.903 -11.820  1.00  0.00           N  
ATOM   4658  CZ  ARG C 289       8.421  29.726 -12.820  1.00  0.00           C  
ATOM   4659  NH1 ARG C 289       8.130  30.117 -14.047  1.00  0.00           N  
ATOM   4660  NH2 ARG C 289       9.583  29.158 -12.564  1.00  0.00           N  
ATOM   4661  H   ARG C 289       1.969  32.524 -10.805  1.00  0.00           H  
ATOM   4662  HA  ARG C 289       3.083  30.413  -9.269  1.00  0.00           H  
ATOM   4663 1HB  ARG C 289       3.641  30.911 -11.622  1.00  0.00           H  
ATOM   4664 2HB  ARG C 289       4.451  32.382 -11.120  1.00  0.00           H  
ATOM   4665 1HG  ARG C 289       6.102  31.054  -9.898  1.00  0.00           H  
ATOM   4666 2HG  ARG C 289       5.251  29.571 -10.359  1.00  0.00           H  
ATOM   4667 1HD  ARG C 289       5.651  29.959 -12.682  1.00  0.00           H  
ATOM   4668 2HD  ARG C 289       6.378  31.544 -12.341  1.00  0.00           H  
ATOM   4669  HE  ARG C 289       7.820  29.584 -10.893  1.00  0.00           H  
ATOM   4670 1HH1 ARG C 289       7.240  30.551 -14.242  1.00  0.00           H  
ATOM   4671 2HH1 ARG C 289       8.799  29.980 -14.792  1.00  0.00           H  
ATOM   4672 1HH2 ARG C 289       9.813  28.867 -11.594  1.00  0.00           H  
ATOM   4673 2HH2 ARG C 289      10.257  29.021 -13.299  1.00  0.00           H  
ATOM   4674  N   ALA C 290       3.993  33.494  -8.406  1.00  0.00           N  
ATOM   4675  CA  ALA C 290       4.563  34.277  -7.316  1.00  0.00           C  
ATOM   4676  C   ALA C 290       3.840  33.998  -6.009  1.00  0.00           C  
ATOM   4677  O   ALA C 290       4.479  33.894  -4.962  1.00  0.00           O  
ATOM   4678  CB  ALA C 290       4.485  35.752  -7.636  1.00  0.00           C  
ATOM   4679  H   ALA C 290       3.575  34.003  -9.187  1.00  0.00           H  
ATOM   4680  HA  ALA C 290       5.596  33.985  -7.188  1.00  0.00           H  
ATOM   4681 1HB  ALA C 290       4.911  36.323  -6.853  1.00  0.00           H  
ATOM   4682 2HB  ALA C 290       5.019  35.934  -8.549  1.00  0.00           H  
ATOM   4683 3HB  ALA C 290       3.458  36.047  -7.761  1.00  0.00           H  
ATOM   4684  N   ILE C 291       2.519  33.810  -6.063  1.00  0.00           N  
ATOM   4685  CA  ILE C 291       1.782  33.501  -4.850  1.00  0.00           C  
ATOM   4686  C   ILE C 291       2.215  32.139  -4.341  1.00  0.00           C  
ATOM   4687  O   ILE C 291       2.459  31.975  -3.147  1.00  0.00           O  
ATOM   4688  CB  ILE C 291       0.255  33.513  -5.036  1.00  0.00           C  
ATOM   4689  CG1 ILE C 291      -0.276  34.929  -5.348  1.00  0.00           C  
ATOM   4690  CG2 ILE C 291      -0.371  33.001  -3.732  1.00  0.00           C  
ATOM   4691  CD1 ILE C 291      -1.704  34.937  -5.826  1.00  0.00           C  
ATOM   4692  H   ILE C 291       2.025  33.944  -6.949  1.00  0.00           H  
ATOM   4693  HA  ILE C 291       2.049  34.224  -4.100  1.00  0.00           H  
ATOM   4694  HB  ILE C 291      -0.018  32.880  -5.870  1.00  0.00           H  
ATOM   4695 1HG1 ILE C 291      -0.246  35.531  -4.468  1.00  0.00           H  
ATOM   4696 2HG1 ILE C 291       0.350  35.385  -6.100  1.00  0.00           H  
ATOM   4697 1HG2 ILE C 291      -1.455  32.995  -3.822  1.00  0.00           H  
ATOM   4698 2HG2 ILE C 291      -0.018  31.991  -3.520  1.00  0.00           H  
ATOM   4699 3HG2 ILE C 291      -0.083  33.636  -2.926  1.00  0.00           H  
ATOM   4700 1HD1 ILE C 291      -2.012  35.963  -6.020  1.00  0.00           H  
ATOM   4701 2HD1 ILE C 291      -1.796  34.358  -6.735  1.00  0.00           H  
ATOM   4702 3HD1 ILE C 291      -2.338  34.505  -5.054  1.00  0.00           H  
ATOM   4703  N   GLU C 292       2.333  31.163  -5.239  1.00  0.00           N  
ATOM   4704  CA  GLU C 292       2.779  29.845  -4.815  1.00  0.00           C  
ATOM   4705  C   GLU C 292       4.217  29.895  -4.293  1.00  0.00           C  
ATOM   4706  O   GLU C 292       4.543  29.213  -3.313  1.00  0.00           O  
ATOM   4707  CB  GLU C 292       2.661  28.839  -5.958  1.00  0.00           C  
ATOM   4708  CG  GLU C 292       3.182  27.444  -5.621  1.00  0.00           C  
ATOM   4709  CD  GLU C 292       2.452  26.762  -4.504  1.00  0.00           C  
ATOM   4710  OE1 GLU C 292       1.326  27.132  -4.218  1.00  0.00           O  
ATOM   4711  OE2 GLU C 292       3.032  25.865  -3.916  1.00  0.00           O  
ATOM   4712  H   GLU C 292       2.100  31.349  -6.219  1.00  0.00           H  
ATOM   4713  HA  GLU C 292       2.132  29.513  -4.004  1.00  0.00           H  
ATOM   4714 1HB  GLU C 292       1.617  28.757  -6.264  1.00  0.00           H  
ATOM   4715 2HB  GLU C 292       3.223  29.210  -6.818  1.00  0.00           H  
ATOM   4716 1HG  GLU C 292       3.120  26.823  -6.513  1.00  0.00           H  
ATOM   4717 2HG  GLU C 292       4.234  27.539  -5.355  1.00  0.00           H  
ATOM   4718  N   ALA C 293       5.086  30.692  -4.932  1.00  0.00           N  
ATOM   4719  CA  ALA C 293       6.450  30.811  -4.449  1.00  0.00           C  
ATOM   4720  C   ALA C 293       6.422  31.390  -3.046  1.00  0.00           C  
ATOM   4721  O   ALA C 293       7.148  30.920  -2.170  1.00  0.00           O  
ATOM   4722  CB  ALA C 293       7.280  31.699  -5.369  1.00  0.00           C  
ATOM   4723  H   ALA C 293       4.796  31.201  -5.765  1.00  0.00           H  
ATOM   4724  HA  ALA C 293       6.890  29.815  -4.407  1.00  0.00           H  
ATOM   4725 1HB  ALA C 293       8.297  31.770  -4.990  1.00  0.00           H  
ATOM   4726 2HB  ALA C 293       7.288  31.269  -6.369  1.00  0.00           H  
ATOM   4727 3HB  ALA C 293       6.837  32.688  -5.406  1.00  0.00           H  
ATOM   4728  N   ALA C 294       5.524  32.363  -2.821  1.00  0.00           N  
ATOM   4729  CA  ALA C 294       5.379  32.997  -1.525  1.00  0.00           C  
ATOM   4730  C   ALA C 294       4.958  32.000  -0.467  1.00  0.00           C  
ATOM   4731  O   ALA C 294       5.480  32.022   0.651  1.00  0.00           O  
ATOM   4732  CB  ALA C 294       4.372  34.115  -1.603  1.00  0.00           C  
ATOM   4733  H   ALA C 294       4.958  32.710  -3.597  1.00  0.00           H  
ATOM   4734  HA  ALA C 294       6.338  33.395  -1.245  1.00  0.00           H  
ATOM   4735 1HB  ALA C 294       4.292  34.570  -0.646  1.00  0.00           H  
ATOM   4736 2HB  ALA C 294       4.692  34.847  -2.345  1.00  0.00           H  
ATOM   4737 3HB  ALA C 294       3.415  33.728  -1.881  1.00  0.00           H  
ATOM   4738  N   VAL C 295       4.076  31.073  -0.833  1.00  0.00           N  
ATOM   4739  CA  VAL C 295       3.644  30.060   0.112  1.00  0.00           C  
ATOM   4740  C   VAL C 295       4.808  29.191   0.509  1.00  0.00           C  
ATOM   4741  O   VAL C 295       4.990  28.900   1.692  1.00  0.00           O  
ATOM   4742  CB  VAL C 295       2.560  29.162  -0.484  1.00  0.00           C  
ATOM   4743  CG1 VAL C 295       2.305  27.988   0.453  1.00  0.00           C  
ATOM   4744  CG2 VAL C 295       1.305  29.965  -0.680  1.00  0.00           C  
ATOM   4745  H   VAL C 295       3.666  31.121  -1.771  1.00  0.00           H  
ATOM   4746  HA  VAL C 295       3.247  30.555   0.998  1.00  0.00           H  
ATOM   4747  HB  VAL C 295       2.904  28.766  -1.441  1.00  0.00           H  
ATOM   4748 1HG1 VAL C 295       1.562  27.342   0.025  1.00  0.00           H  
ATOM   4749 2HG1 VAL C 295       3.230  27.425   0.585  1.00  0.00           H  
ATOM   4750 3HG1 VAL C 295       1.966  28.356   1.411  1.00  0.00           H  
ATOM   4751 1HG2 VAL C 295       0.535  29.348  -1.111  1.00  0.00           H  
ATOM   4752 2HG2 VAL C 295       0.998  30.323   0.278  1.00  0.00           H  
ATOM   4753 3HG2 VAL C 295       1.497  30.795  -1.334  1.00  0.00           H  
ATOM   4754  N   GLN C 296       5.608  28.786  -0.476  1.00  0.00           N  
ATOM   4755  CA  GLN C 296       6.753  27.939  -0.199  1.00  0.00           C  
ATOM   4756  C   GLN C 296       7.790  28.675   0.648  1.00  0.00           C  
ATOM   4757  O   GLN C 296       8.404  28.073   1.532  1.00  0.00           O  
ATOM   4758  CB  GLN C 296       7.356  27.430  -1.502  1.00  0.00           C  
ATOM   4759  CG  GLN C 296       6.449  26.451  -2.226  1.00  0.00           C  
ATOM   4760  CD  GLN C 296       6.997  25.971  -3.550  1.00  0.00           C  
ATOM   4761  OE1 GLN C 296       8.215  25.960  -3.786  1.00  0.00           O  
ATOM   4762  NE2 GLN C 296       6.090  25.560  -4.437  1.00  0.00           N  
ATOM   4763  H   GLN C 296       5.388  29.058  -1.442  1.00  0.00           H  
ATOM   4764  HA  GLN C 296       6.407  27.077   0.368  1.00  0.00           H  
ATOM   4765 1HB  GLN C 296       7.547  28.273  -2.167  1.00  0.00           H  
ATOM   4766 2HB  GLN C 296       8.300  26.938  -1.298  1.00  0.00           H  
ATOM   4767 1HG  GLN C 296       6.289  25.584  -1.589  1.00  0.00           H  
ATOM   4768 2HG  GLN C 296       5.490  26.946  -2.423  1.00  0.00           H  
ATOM   4769 1HE2 GLN C 296       6.377  25.229  -5.332  1.00  0.00           H  
ATOM   4770 2HE2 GLN C 296       5.080  25.598  -4.206  1.00  0.00           H  
ATOM   4771  N   LEU C 297       7.954  29.986   0.437  1.00  0.00           N  
ATOM   4772  CA  LEU C 297       8.900  30.746   1.248  1.00  0.00           C  
ATOM   4773  C   LEU C 297       8.473  30.753   2.707  1.00  0.00           C  
ATOM   4774  O   LEU C 297       9.296  30.525   3.606  1.00  0.00           O  
ATOM   4775  CB  LEU C 297       8.965  32.199   0.765  1.00  0.00           C  
ATOM   4776  CG  LEU C 297       9.602  32.452  -0.568  1.00  0.00           C  
ATOM   4777  CD1 LEU C 297       9.382  33.876  -0.925  1.00  0.00           C  
ATOM   4778  CD2 LEU C 297      11.029  32.146  -0.460  1.00  0.00           C  
ATOM   4779  H   LEU C 297       7.447  30.440  -0.329  1.00  0.00           H  
ATOM   4780  HA  LEU C 297       9.879  30.307   1.181  1.00  0.00           H  
ATOM   4781 1HB  LEU C 297       7.953  32.594   0.726  1.00  0.00           H  
ATOM   4782 2HB  LEU C 297       9.519  32.777   1.479  1.00  0.00           H  
ATOM   4783  HG  LEU C 297       9.164  31.826  -1.326  1.00  0.00           H  
ATOM   4784 1HD1 LEU C 297       9.848  34.105  -1.871  1.00  0.00           H  
ATOM   4785 2HD1 LEU C 297       8.342  34.089  -0.990  1.00  0.00           H  
ATOM   4786 3HD1 LEU C 297       9.804  34.466  -0.148  1.00  0.00           H  
ATOM   4787 1HD2 LEU C 297      11.535  32.319  -1.398  1.00  0.00           H  
ATOM   4788 2HD2 LEU C 297      11.469  32.775   0.310  1.00  0.00           H  
ATOM   4789 3HD2 LEU C 297      11.121  31.110  -0.187  1.00  0.00           H  
ATOM   4790  N   LEU C 298       7.168  30.934   2.933  1.00  0.00           N  
ATOM   4791  CA  LEU C 298       6.620  30.990   4.278  1.00  0.00           C  
ATOM   4792  C   LEU C 298       6.613  29.632   4.963  1.00  0.00           C  
ATOM   4793  O   LEU C 298       6.963  29.529   6.145  1.00  0.00           O  
ATOM   4794  CB  LEU C 298       5.182  31.501   4.197  1.00  0.00           C  
ATOM   4795  CG  LEU C 298       5.026  32.939   3.746  1.00  0.00           C  
ATOM   4796  CD1 LEU C 298       3.527  33.220   3.513  1.00  0.00           C  
ATOM   4797  CD2 LEU C 298       5.653  33.855   4.784  1.00  0.00           C  
ATOM   4798  H   LEU C 298       6.547  31.102   2.134  1.00  0.00           H  
ATOM   4799  HA  LEU C 298       7.225  31.676   4.868  1.00  0.00           H  
ATOM   4800 1HB  LEU C 298       4.640  30.876   3.485  1.00  0.00           H  
ATOM   4801 2HB  LEU C 298       4.713  31.397   5.176  1.00  0.00           H  
ATOM   4802  HG  LEU C 298       5.538  33.084   2.809  1.00  0.00           H  
ATOM   4803 1HD1 LEU C 298       3.391  34.248   3.174  1.00  0.00           H  
ATOM   4804 2HD1 LEU C 298       3.157  32.535   2.747  1.00  0.00           H  
ATOM   4805 3HD1 LEU C 298       2.972  33.058   4.429  1.00  0.00           H  
ATOM   4806 1HD2 LEU C 298       5.549  34.893   4.467  1.00  0.00           H  
ATOM   4807 2HD2 LEU C 298       5.154  33.705   5.731  1.00  0.00           H  
ATOM   4808 3HD2 LEU C 298       6.712  33.612   4.891  1.00  0.00           H  
ATOM   4809  N   GLU C 299       6.262  28.585   4.209  1.00  0.00           N  
ATOM   4810  CA  GLU C 299       6.173  27.246   4.767  1.00  0.00           C  
ATOM   4811  C   GLU C 299       7.565  26.717   5.067  1.00  0.00           C  
ATOM   4812  O   GLU C 299       7.798  26.138   6.130  1.00  0.00           O  
ATOM   4813  CB  GLU C 299       5.461  26.314   3.776  1.00  0.00           C  
ATOM   4814  CG  GLU C 299       5.169  24.881   4.269  1.00  0.00           C  
ATOM   4815  CD  GLU C 299       4.147  24.809   5.390  1.00  0.00           C  
ATOM   4816  OE1 GLU C 299       3.404  25.754   5.567  1.00  0.00           O  
ATOM   4817  OE2 GLU C 299       4.080  23.794   6.044  1.00  0.00           O  
ATOM   4818  H   GLU C 299       5.990  28.733   3.234  1.00  0.00           H  
ATOM   4819  HA  GLU C 299       5.608  27.290   5.698  1.00  0.00           H  
ATOM   4820 1HB  GLU C 299       4.511  26.765   3.483  1.00  0.00           H  
ATOM   4821 2HB  GLU C 299       6.065  26.236   2.869  1.00  0.00           H  
ATOM   4822 1HG  GLU C 299       4.809  24.291   3.427  1.00  0.00           H  
ATOM   4823 2HG  GLU C 299       6.105  24.438   4.612  1.00  0.00           H  
ATOM   4824  N   HIS C 300       8.511  26.967   4.161  1.00  0.00           N  
ATOM   4825  CA  HIS C 300       9.863  26.498   4.356  1.00  0.00           C  
ATOM   4826  C   HIS C 300      10.464  27.170   5.570  1.00  0.00           C  
ATOM   4827  O   HIS C 300      11.054  26.507   6.437  1.00  0.00           O  
ATOM   4828  CB  HIS C 300      10.740  26.801   3.142  1.00  0.00           C  
ATOM   4829  CG  HIS C 300      12.114  26.265   3.292  1.00  0.00           C  
ATOM   4830  ND1 HIS C 300      12.407  24.922   3.129  1.00  0.00           N  
ATOM   4831  CD2 HIS C 300      13.277  26.864   3.635  1.00  0.00           C  
ATOM   4832  CE1 HIS C 300      13.692  24.727   3.357  1.00  0.00           C  
ATOM   4833  NE2 HIS C 300      14.234  25.879   3.673  1.00  0.00           N  
ATOM   4834  H   HIS C 300       8.294  27.460   3.293  1.00  0.00           H  
ATOM   4835  HA  HIS C 300       9.861  25.423   4.526  1.00  0.00           H  
ATOM   4836 1HB  HIS C 300      10.290  26.366   2.250  1.00  0.00           H  
ATOM   4837 2HB  HIS C 300      10.795  27.882   2.990  1.00  0.00           H  
ATOM   4838  HD2 HIS C 300      13.424  27.924   3.858  1.00  0.00           H  
ATOM   4839  HE1 HIS C 300      14.213  23.772   3.308  1.00  0.00           H  
ATOM   4840  HE2 HIS C 300      15.203  26.021   3.916  1.00  0.00           H  
ATOM   4841  N   ALA C 301      10.340  28.499   5.639  1.00  0.00           N  
ATOM   4842  CA  ALA C 301      10.935  29.203   6.745  1.00  0.00           C  
ATOM   4843  C   ALA C 301      10.339  28.787   8.083  1.00  0.00           C  
ATOM   4844  O   ALA C 301      11.080  28.609   9.056  1.00  0.00           O  
ATOM   4845  CB  ALA C 301      10.758  30.676   6.558  1.00  0.00           C  
ATOM   4846  H   ALA C 301       9.845  29.034   4.917  1.00  0.00           H  
ATOM   4847  HA  ALA C 301      11.996  28.966   6.756  1.00  0.00           H  
ATOM   4848 1HB  ALA C 301      11.230  31.158   7.367  1.00  0.00           H  
ATOM   4849 2HB  ALA C 301      11.208  30.977   5.631  1.00  0.00           H  
ATOM   4850 3HB  ALA C 301       9.694  30.919   6.542  1.00  0.00           H  
ATOM   4851  N   GLU C 302       9.022  28.555   8.139  1.00  0.00           N  
ATOM   4852  CA  GLU C 302       8.430  28.181   9.413  1.00  0.00           C  
ATOM   4853  C   GLU C 302       8.857  26.786   9.846  1.00  0.00           C  
ATOM   4854  O   GLU C 302       9.106  26.557  11.033  1.00  0.00           O  
ATOM   4855  CB  GLU C 302       6.911  28.278   9.371  1.00  0.00           C  
ATOM   4856  CG  GLU C 302       6.264  28.020  10.726  1.00  0.00           C  
ATOM   4857  CD  GLU C 302       6.702  29.047  11.749  1.00  0.00           C  
ATOM   4858  OE1 GLU C 302       6.936  30.177  11.373  1.00  0.00           O  
ATOM   4859  OE2 GLU C 302       6.856  28.695  12.898  1.00  0.00           O  
ATOM   4860  H   GLU C 302       8.415  28.700   7.324  1.00  0.00           H  
ATOM   4861  HA  GLU C 302       8.784  28.885  10.165  1.00  0.00           H  
ATOM   4862 1HB  GLU C 302       6.636  29.262   9.030  1.00  0.00           H  
ATOM   4863 2HB  GLU C 302       6.518  27.556   8.647  1.00  0.00           H  
ATOM   4864 1HG  GLU C 302       5.178  28.056  10.620  1.00  0.00           H  
ATOM   4865 2HG  GLU C 302       6.540  27.023  11.068  1.00  0.00           H  
ATOM   4866  N   LYS C 303       8.982  25.859   8.887  1.00  0.00           N  
ATOM   4867  CA  LYS C 303       9.408  24.504   9.209  1.00  0.00           C  
ATOM   4868  C   LYS C 303      10.874  24.486   9.639  1.00  0.00           C  
ATOM   4869  O   LYS C 303      11.263  23.684  10.492  1.00  0.00           O  
ATOM   4870  CB  LYS C 303       9.194  23.571   8.016  1.00  0.00           C  
ATOM   4871  CG  LYS C 303       7.726  23.290   7.682  1.00  0.00           C  
ATOM   4872  CD  LYS C 303       7.045  22.461   8.760  1.00  0.00           C  
ATOM   4873  CE  LYS C 303       5.605  22.155   8.375  1.00  0.00           C  
ATOM   4874  NZ  LYS C 303       4.912  21.342   9.407  1.00  0.00           N  
ATOM   4875  H   LYS C 303       8.746  26.089   7.917  1.00  0.00           H  
ATOM   4876  HA  LYS C 303       8.809  24.145  10.045  1.00  0.00           H  
ATOM   4877 1HB  LYS C 303       9.652  24.021   7.128  1.00  0.00           H  
ATOM   4878 2HB  LYS C 303       9.694  22.623   8.200  1.00  0.00           H  
ATOM   4879 1HG  LYS C 303       7.189  24.234   7.594  1.00  0.00           H  
ATOM   4880 2HG  LYS C 303       7.657  22.773   6.725  1.00  0.00           H  
ATOM   4881 1HD  LYS C 303       7.585  21.525   8.902  1.00  0.00           H  
ATOM   4882 2HD  LYS C 303       7.052  23.015   9.698  1.00  0.00           H  
ATOM   4883 1HE  LYS C 303       5.068  23.095   8.250  1.00  0.00           H  
ATOM   4884 2HE  LYS C 303       5.593  21.616   7.428  1.00  0.00           H  
ATOM   4885 1HZ  LYS C 303       3.962  21.169   9.109  1.00  0.00           H  
ATOM   4886 2HZ  LYS C 303       5.395  20.464   9.523  1.00  0.00           H  
ATOM   4887 3HZ  LYS C 303       4.906  21.844  10.281  1.00  0.00           H  
ATOM   4888  N   SER C 304      11.683  25.379   9.055  1.00  0.00           N  
ATOM   4889  CA  SER C 304      13.094  25.485   9.394  1.00  0.00           C  
ATOM   4890  C   SER C 304      13.248  26.024  10.833  1.00  0.00           C  
ATOM   4891  O   SER C 304      14.085  25.549  11.603  1.00  0.00           O  
ATOM   4892  CB  SER C 304      13.753  26.410   8.400  1.00  0.00           C  
ATOM   4893  OG  SER C 304      13.694  25.874   7.102  1.00  0.00           O  
ATOM   4894  H   SER C 304      11.309  25.983   8.318  1.00  0.00           H  
ATOM   4895  HA  SER C 304      13.549  24.496   9.333  1.00  0.00           H  
ATOM   4896 1HB  SER C 304      13.237  27.355   8.417  1.00  0.00           H  
ATOM   4897 2HB  SER C 304      14.789  26.583   8.686  1.00  0.00           H  
ATOM   4898  HG  SER C 304      12.746  25.963   6.822  1.00  0.00           H  
ATOM   4899  N   GLY C 305      12.429  27.022  11.191  1.00  0.00           N  
ATOM   4900  CA  GLY C 305      12.343  27.566  12.554  1.00  0.00           C  
ATOM   4901  C   GLY C 305      13.275  28.737  12.912  1.00  0.00           C  
ATOM   4902  O   GLY C 305      13.134  29.353  13.975  1.00  0.00           O  
ATOM   4903  H   GLY C 305      11.801  27.412  10.481  1.00  0.00           H  
ATOM   4904 1HA  GLY C 305      11.311  27.873  12.712  1.00  0.00           H  
ATOM   4905 2HA  GLY C 305      12.519  26.752  13.255  1.00  0.00           H  
ATOM   4906  N   ASP C 306      14.230  29.031  12.049  1.00  0.00           N  
ATOM   4907  CA  ASP C 306      15.206  30.100  12.257  1.00  0.00           C  
ATOM   4908  C   ASP C 306      14.644  31.542  12.073  1.00  0.00           C  
ATOM   4909  O   ASP C 306      14.108  31.871  11.019  1.00  0.00           O  
ATOM   4910  CB  ASP C 306      16.433  29.860  11.371  1.00  0.00           C  
ATOM   4911  CG  ASP C 306      17.475  30.882  11.560  1.00  0.00           C  
ATOM   4912  OD1 ASP C 306      17.244  31.998  11.121  1.00  0.00           O  
ATOM   4913  OD2 ASP C 306      18.497  30.587  12.135  1.00  0.00           O  
ATOM   4914  H   ASP C 306      14.282  28.461  11.216  1.00  0.00           H  
ATOM   4915  HA  ASP C 306      15.574  29.973  13.266  1.00  0.00           H  
ATOM   4916 1HB  ASP C 306      16.864  28.892  11.633  1.00  0.00           H  
ATOM   4917 2HB  ASP C 306      16.173  29.804  10.340  1.00  0.00           H  
ATOM   4918  N   PRO C 307      14.724  32.446  13.060  1.00  0.00           N  
ATOM   4919  CA  PRO C 307      14.226  33.813  12.957  1.00  0.00           C  
ATOM   4920  C   PRO C 307      14.698  34.585  11.707  1.00  0.00           C  
ATOM   4921  O   PRO C 307      13.956  35.442  11.209  1.00  0.00           O  
ATOM   4922  CB  PRO C 307      14.810  34.453  14.223  1.00  0.00           C  
ATOM   4923  CG  PRO C 307      14.910  33.313  15.211  1.00  0.00           C  
ATOM   4924  CD  PRO C 307      15.312  32.110  14.375  1.00  0.00           C  
ATOM   4925  HA  PRO C 307      13.129  33.796  13.002  1.00  0.00           H  
ATOM   4926 1HB  PRO C 307      15.785  34.911  13.993  1.00  0.00           H  
ATOM   4927 2HB  PRO C 307      14.151  35.262  14.570  1.00  0.00           H  
ATOM   4928 1HG  PRO C 307      15.650  33.553  15.990  1.00  0.00           H  
ATOM   4929 2HG  PRO C 307      13.947  33.169  15.724  1.00  0.00           H
[truncated: 1,879,541 more chars]
