# Supplementary material for: De novo design of obligate ABC-type heterotrimeric proteins
Source: Nat Struct Mol Biol. 2022 Dec 15;29(12):1266–76. doi: 10.1038/s41594-022-00879-4 (PMC9758053; doi:10.1038/s41594-022-00879-4)
Supplement: Supplementary file 4 — This compressed file contains all PDB files and scripts used in our design protocols and analyses, as well as the final design model outputs. [file 41594_2022_879_MOESM4_ESM.zip › source_data/pdbs/crown_pdbs/C3-DHT03-01.pdb]

HEADER                                            01-FEB-22   XXXX              
EXPDTA    THEORETICAL MODEL                                                     
REMARK 220                                                                      
REMARK 220 EXPERIMENTAL DETAILS                                                 
REMARK 220  EXPERIMENT TYPE                : THEORETICAL MODELLING              
REMARK 220  DATE OF DATA COLLECTION        : 01-FEB-22                          
REMARK 220                                                                      
REMARK 220 REMARK: MODEL GENERATED BY ROSETTA                                   
REMARK 220  VERSION 2021.16+release.8ee4f02                                     
ATOM      1  N   ASN G   1      26.232 -69.708   5.688  1.00  0.00           N  
ATOM      2  CA  ASN G   1      24.891 -69.468   5.141  1.00  0.00           C  
ATOM      3  C   ASN G   1      24.419 -68.031   5.410  1.00  0.00           C  
ATOM      4  O   ASN G   1      23.756 -67.773   6.433  1.00  0.00           O  
ATOM      5  CB  ASN G   1      23.889 -70.466   5.692  1.00  0.00           C  
ATOM      6  CG  ASN G   1      24.131 -71.881   5.215  1.00  0.00           C  
ATOM      7  OD1 ASN G   1      24.611 -72.108   4.092  1.00  0.00           O  
ATOM      8  ND2 ASN G   1      23.785 -72.842   6.039  1.00  0.00           N  
ATOM      9 1H   ASN G   1      26.346 -70.691   5.895  1.00  0.00           H  
ATOM     10 2H   ASN G   1      26.927 -69.422   5.014  1.00  0.00           H  
ATOM     11 3H   ASN G   1      26.344 -69.167   6.535  1.00  0.00           H  
ATOM     12  HA  ASN G   1      24.934 -69.623   4.058  1.00  0.00           H  
ATOM     13 1HB  ASN G   1      23.907 -70.448   6.782  1.00  0.00           H  
ATOM     14 2HB  ASN G   1      22.896 -70.172   5.385  1.00  0.00           H  
ATOM     15 1HD2 ASN G   1      23.912 -73.797   5.775  1.00  0.00           H  
ATOM     16 2HD2 ASN G   1      23.392 -72.620   6.932  1.00  0.00           H  
ATOM     17  N   THR G   2      24.774 -67.093   4.488  1.00  0.00           N  
ATOM     18  CA  THR G   2      24.405 -65.665   4.577  1.00  0.00           C  
ATOM     19  C   THR G   2      23.709 -65.146   3.332  1.00  0.00           C  
ATOM     20  O   THR G   2      24.059 -65.519   2.209  1.00  0.00           O  
ATOM     21  CB  THR G   2      25.665 -64.794   4.748  1.00  0.00           C  
ATOM     22  OG1 THR G   2      26.540 -64.965   3.620  1.00  0.00           O  
ATOM     23  CG2 THR G   2      26.405 -65.122   6.000  1.00  0.00           C  
ATOM     24  H   THR G   2      25.307 -67.376   3.679  1.00  0.00           H  
ATOM     25  HA  THR G   2      23.726 -65.487   5.417  1.00  0.00           H  
ATOM     26  HB  THR G   2      25.362 -63.778   4.770  1.00  0.00           H  
ATOM     27  HG1 THR G   2      27.257 -64.282   3.675  1.00  0.00           H  
ATOM     28 1HG2 THR G   2      27.264 -64.459   6.065  1.00  0.00           H  
ATOM     29 2HG2 THR G   2      25.756 -64.971   6.845  1.00  0.00           H  
ATOM     30 3HG2 THR G   2      26.740 -66.154   5.982  1.00  0.00           H  
ATOM     31  N   HIS G   3      22.788 -64.208   3.554  1.00  0.00           N  
ATOM     32  CA  HIS G   3      22.104 -63.460   2.505  1.00  0.00           C  
ATOM     33  C   HIS G   3      21.910 -62.019   2.901  1.00  0.00           C  
ATOM     34  O   HIS G   3      21.862 -61.663   4.078  1.00  0.00           O  
ATOM     35  CB  HIS G   3      20.763 -64.068   2.029  1.00  0.00           C  
ATOM     36  CG  HIS G   3      20.894 -65.313   1.164  1.00  0.00           C  
ATOM     37  ND1 HIS G   3      21.152 -66.557   1.662  1.00  0.00           N  
ATOM     38  CD2 HIS G   3      20.810 -65.459  -0.178  1.00  0.00           C  
ATOM     39  CE1 HIS G   3      21.237 -67.421   0.667  1.00  0.00           C  
ATOM     40  NE2 HIS G   3      21.029 -66.781  -0.456  1.00  0.00           N  
ATOM     41  H   HIS G   3      22.565 -63.992   4.535  1.00  0.00           H  
ATOM     42  HA  HIS G   3      22.744 -63.442   1.623  1.00  0.00           H  
ATOM     43 1HB  HIS G   3      20.143 -64.305   2.882  1.00  0.00           H  
ATOM     44 2HB  HIS G   3      20.223 -63.322   1.446  1.00  0.00           H  
ATOM     45  HD2 HIS G   3      20.615 -64.669  -0.911  1.00  0.00           H  
ATOM     46  HE1 HIS G   3      21.446 -68.485   0.759  1.00  0.00           H  
ATOM     47  HE2 HIS G   3      21.039 -67.194  -1.378  1.00  0.00           H  
ATOM     48  N   PHE G   4      21.800 -61.196   1.897  1.00  0.00           N  
ATOM     49  CA  PHE G   4      21.590 -59.778   2.063  1.00  0.00           C  
ATOM     50  C   PHE G   4      20.509 -59.398   1.125  1.00  0.00           C  
ATOM     51  O   PHE G   4      20.363 -60.018   0.071  1.00  0.00           O  
ATOM     52  CB  PHE G   4      22.852 -59.021   1.729  1.00  0.00           C  
ATOM     53  CG  PHE G   4      22.880 -57.485   1.859  1.00  0.00           C  
ATOM     54  CD1 PHE G   4      23.131 -56.915   3.058  1.00  0.00           C  
ATOM     55  CD2 PHE G   4      22.724 -56.634   0.774  1.00  0.00           C  
ATOM     56  CE1 PHE G   4      23.233 -55.549   3.186  1.00  0.00           C  
ATOM     57  CE2 PHE G   4      22.826 -55.303   0.888  1.00  0.00           C  
ATOM     58  CZ  PHE G   4      23.084 -54.749   2.079  1.00  0.00           C  
ATOM     59  H   PHE G   4      21.858 -61.568   0.958  1.00  0.00           H  
ATOM     60  HA  PHE G   4      21.279 -59.570   3.082  1.00  0.00           H  
ATOM     61 1HB  PHE G   4      23.614 -59.393   2.359  1.00  0.00           H  
ATOM     62 2HB  PHE G   4      23.118 -59.275   0.743  1.00  0.00           H  
ATOM     63  HD1 PHE G   4      23.264 -57.558   3.903  1.00  0.00           H  
ATOM     64  HD2 PHE G   4      22.531 -57.010  -0.180  1.00  0.00           H  
ATOM     65  HE1 PHE G   4      23.447 -55.108   4.159  1.00  0.00           H  
ATOM     66  HE2 PHE G   4      22.714 -54.680   0.008  1.00  0.00           H  
ATOM     67  HZ  PHE G   4      23.177 -53.671   2.146  1.00  0.00           H  
ATOM     68  N   ILE G   5      19.683 -58.480   1.539  1.00  0.00           N  
ATOM     69  CA  ILE G   5      18.676 -58.015   0.628  1.00  0.00           C  
ATOM     70  C   ILE G   5      18.712 -56.500   0.441  1.00  0.00           C  
ATOM     71  O   ILE G   5      18.625 -55.735   1.414  1.00  0.00           O  
ATOM     72  CB  ILE G   5      17.313 -58.503   1.161  1.00  0.00           C  
ATOM     73  CG1 ILE G   5      16.196 -58.134   0.290  1.00  0.00           C  
ATOM     74  CG2 ILE G   5      17.090 -57.993   2.504  1.00  0.00           C  
ATOM     75  CD1 ILE G   5      14.919 -58.888   0.674  1.00  0.00           C  
ATOM     76  H   ILE G   5      19.814 -58.074   2.470  1.00  0.00           H  
ATOM     77  HA  ILE G   5      18.845 -58.468  -0.348  1.00  0.00           H  
ATOM     78  HB  ILE G   5      17.332 -59.585   1.198  1.00  0.00           H  
ATOM     79 1HG1 ILE G   5      16.018 -57.061   0.347  1.00  0.00           H  
ATOM     80 2HG1 ILE G   5      16.470 -58.378  -0.724  1.00  0.00           H  
ATOM     81 1HG2 ILE G   5      16.147 -58.370   2.896  1.00  0.00           H  
ATOM     82 2HG2 ILE G   5      17.916 -58.337   3.128  1.00  0.00           H  
ATOM     83 3HG2 ILE G   5      17.064 -56.903   2.473  1.00  0.00           H  
ATOM     84 1HD1 ILE G   5      14.134 -58.622   0.019  1.00  0.00           H  
ATOM     85 2HD1 ILE G   5      15.092 -59.963   0.600  1.00  0.00           H  
ATOM     86 3HD1 ILE G   5      14.637 -58.636   1.694  1.00  0.00           H  
ATOM     87  N   VAL G   6      18.791 -56.067  -0.825  1.00  0.00           N  
ATOM     88  CA  VAL G   6      18.653 -54.642  -1.130  1.00  0.00           C  
ATOM     89  C   VAL G   6      17.199 -54.333  -1.357  1.00  0.00           C  
ATOM     90  O   VAL G   6      16.556 -54.931  -2.215  1.00  0.00           O  
ATOM     91  CB  VAL G   6      19.422 -54.221  -2.387  1.00  0.00           C  
ATOM     92  CG1 VAL G   6      19.147 -52.736  -2.727  1.00  0.00           C  
ATOM     93  CG2 VAL G   6      20.845 -54.414  -2.143  1.00  0.00           C  
ATOM     94  H   VAL G   6      18.992 -56.740  -1.578  1.00  0.00           H  
ATOM     95  HA  VAL G   6      19.009 -54.056  -0.280  1.00  0.00           H  
ATOM     96  HB  VAL G   6      19.104 -54.825  -3.210  1.00  0.00           H  
ATOM     97 1HG1 VAL G   6      19.701 -52.455  -3.624  1.00  0.00           H  
ATOM     98 2HG1 VAL G   6      18.079 -52.588  -2.908  1.00  0.00           H  
ATOM     99 3HG1 VAL G   6      19.458 -52.106  -1.893  1.00  0.00           H  
ATOM    100 1HG2 VAL G   6      21.417 -54.136  -3.015  1.00  0.00           H  
ATOM    101 2HG2 VAL G   6      21.143 -53.795  -1.306  1.00  0.00           H  
ATOM    102 3HG2 VAL G   6      21.008 -55.459  -1.908  1.00  0.00           H  
ATOM    103  N   VAL G   7      16.686 -53.383  -0.614  1.00  0.00           N  
ATOM    104  CA  VAL G   7      15.299 -53.044  -0.723  1.00  0.00           C  
ATOM    105  C   VAL G   7      15.090 -51.720  -1.437  1.00  0.00           C  
ATOM    106  O   VAL G   7      15.425 -50.645  -0.921  1.00  0.00           O  
ATOM    107  CB  VAL G   7      14.746 -52.949   0.683  1.00  0.00           C  
ATOM    108  CG1 VAL G   7      13.249 -52.579   0.657  1.00  0.00           C  
ATOM    109  CG2 VAL G   7      15.074 -54.257   1.443  1.00  0.00           C  
ATOM    110  H   VAL G   7      17.256 -52.918   0.092  1.00  0.00           H  
ATOM    111  HA  VAL G   7      14.782 -53.835  -1.266  1.00  0.00           H  
ATOM    112  HB  VAL G   7      15.252 -52.178   1.157  1.00  0.00           H  
ATOM    113 1HG1 VAL G   7      12.879 -52.477   1.658  1.00  0.00           H  
ATOM    114 2HG1 VAL G   7      13.117 -51.633   0.126  1.00  0.00           H  
ATOM    115 3HG1 VAL G   7      12.684 -53.342   0.150  1.00  0.00           H  
ATOM    116 1HG2 VAL G   7      14.756 -54.166   2.462  1.00  0.00           H  
ATOM    117 2HG2 VAL G   7      14.588 -55.098   0.972  1.00  0.00           H  
ATOM    118 3HG2 VAL G   7      16.155 -54.416   1.436  1.00  0.00           H  
ATOM    119  N   HIS G   8      14.491 -51.818  -2.618  1.00  0.00           N  
ATOM    120  CA  HIS G   8      14.175 -50.687  -3.480  1.00  0.00           C  
ATOM    121  C   HIS G   8      12.799 -50.152  -3.156  1.00  0.00           C  
ATOM    122  O   HIS G   8      11.946 -50.900  -2.684  1.00  0.00           O  
ATOM    123  CB  HIS G   8      14.237 -51.066  -4.968  1.00  0.00           C  
ATOM    124  CG  HIS G   8      15.628 -51.266  -5.546  1.00  0.00           C  
ATOM    125  ND1 HIS G   8      16.440 -50.202  -5.892  1.00  0.00           N  
ATOM    126  CD2 HIS G   8      16.322 -52.379  -5.869  1.00  0.00           C  
ATOM    127  CE1 HIS G   8      17.580 -50.657  -6.390  1.00  0.00           C  
ATOM    128  NE2 HIS G   8      17.535 -51.965  -6.405  1.00  0.00           N  
ATOM    129  H   HIS G   8      14.259 -52.746  -2.944  1.00  0.00           H  
ATOM    130  HA  HIS G   8      14.882 -49.883  -3.308  1.00  0.00           H  
ATOM    131 1HB  HIS G   8      13.673 -51.988  -5.129  1.00  0.00           H  
ATOM    132 2HB  HIS G   8      13.740 -50.286  -5.547  1.00  0.00           H  
ATOM    133  HD2 HIS G   8      15.984 -53.405  -5.746  1.00  0.00           H  
ATOM    134  HE1 HIS G   8      18.408 -50.047  -6.750  1.00  0.00           H  
ATOM    135  HE2 HIS G   8      18.288 -52.588  -6.777  1.00  0.00           H  
ATOM    136  N   GLY G   9      12.575 -48.876  -3.454  1.00  0.00           N  
ATOM    137  CA  GLY G   9      11.264 -48.261  -3.273  1.00  0.00           C  
ATOM    138  C   GLY G   9      11.269 -47.240  -2.158  1.00  0.00           C  
ATOM    139  O   GLY G   9      12.317 -46.902  -1.615  1.00  0.00           O  
ATOM    140  H   GLY G   9      13.332 -48.315  -3.818  1.00  0.00           H  
ATOM    141 1HA  GLY G   9      10.961 -47.777  -4.204  1.00  0.00           H  
ATOM    142 2HA  GLY G   9      10.524 -49.025  -3.052  1.00  0.00           H  
ATOM    143  N   GLY G  10      10.091 -46.725  -1.844  1.00  0.00           N  
ATOM    144  CA  GLY G  10       9.961 -45.687  -0.839  1.00  0.00           C  
ATOM    145  C   GLY G  10       9.718 -46.296   0.527  1.00  0.00           C  
ATOM    146  O   GLY G  10       9.953 -47.493   0.738  1.00  0.00           O  
ATOM    147  H   GLY G  10       9.266 -47.049  -2.330  1.00  0.00           H  
ATOM    148 1HA  GLY G  10      10.866 -45.079  -0.819  1.00  0.00           H  
ATOM    149 2HA  GLY G  10       9.133 -45.027  -1.100  1.00  0.00           H  
ATOM    150  N   GLU G  11       9.178 -45.493   1.432  1.00  0.00           N  
ATOM    151  CA  GLU G  11       8.986 -45.907   2.815  1.00  0.00           C  
ATOM    152  C   GLU G  11       8.156 -47.178   2.930  1.00  0.00           C  
ATOM    153  O   GLU G  11       8.408 -47.999   3.807  1.00  0.00           O  
ATOM    154  CB  GLU G  11       8.357 -44.769   3.610  1.00  0.00           C  
ATOM    155  CG  GLU G  11       8.204 -45.038   5.090  1.00  0.00           C  
ATOM    156  CD  GLU G  11       9.535 -45.203   5.902  1.00  0.00           C  
ATOM    157  OE1 GLU G  11      10.605 -44.800   5.441  1.00  0.00           O  
ATOM    158  OE2 GLU G  11       9.443 -45.720   7.010  1.00  0.00           O  
ATOM    159  H   GLU G  11       8.942 -44.546   1.168  1.00  0.00           H  
ATOM    160  HA  GLU G  11       9.961 -46.115   3.244  1.00  0.00           H  
ATOM    161 1HB  GLU G  11       8.950 -43.867   3.492  1.00  0.00           H  
ATOM    162 2HB  GLU G  11       7.362 -44.561   3.210  1.00  0.00           H  
ATOM    163 1HG  GLU G  11       7.622 -44.232   5.535  1.00  0.00           H  
ATOM    164 2HG  GLU G  11       7.625 -45.949   5.174  1.00  0.00           H  
ATOM    165  N   GLU G  12       7.194 -47.355   2.044  1.00  0.00           N  
ATOM    166  CA  GLU G  12       6.335 -48.526   2.072  1.00  0.00           C  
ATOM    167  C   GLU G  12       7.118 -49.825   1.829  1.00  0.00           C  
ATOM    168  O   GLU G  12       6.812 -50.866   2.427  1.00  0.00           O  
ATOM    169  CB  GLU G  12       5.269 -48.369   0.994  1.00  0.00           C  
ATOM    170  CG  GLU G  12       4.282 -47.226   1.244  1.00  0.00           C  
ATOM    171  CD  GLU G  12       4.825 -45.886   0.813  1.00  0.00           C  
ATOM    172  OE1 GLU G  12       5.760 -45.862   0.049  1.00  0.00           O  
ATOM    173  OE2 GLU G  12       4.291 -44.873   1.221  1.00  0.00           O  
ATOM    174  H   GLU G  12       7.055 -46.647   1.341  1.00  0.00           H  
ATOM    175  HA  GLU G  12       5.863 -48.586   3.055  1.00  0.00           H  
ATOM    176 1HB  GLU G  12       5.767 -48.158   0.052  1.00  0.00           H  
ATOM    177 2HB  GLU G  12       4.734 -49.301   0.869  1.00  0.00           H  
ATOM    178 1HG  GLU G  12       3.361 -47.425   0.699  1.00  0.00           H  
ATOM    179 2HG  GLU G  12       4.047 -47.190   2.305  1.00  0.00           H  
ATOM    180  N   ALA G  13       8.117 -49.774   0.933  1.00  0.00           N  
ATOM    181  CA  ALA G  13       8.901 -50.958   0.614  1.00  0.00           C  
ATOM    182  C   ALA G  13       9.885 -51.205   1.732  1.00  0.00           C  
ATOM    183  O   ALA G  13      10.164 -52.355   2.093  1.00  0.00           O  
ATOM    184  CB  ALA G  13       9.632 -50.789  -0.700  1.00  0.00           C  
ATOM    185  H   ALA G  13       8.385 -48.880   0.526  1.00  0.00           H  
ATOM    186  HA  ALA G  13       8.230 -51.814   0.548  1.00  0.00           H  
ATOM    187 1HB  ALA G  13      10.213 -51.686  -0.918  1.00  0.00           H  
ATOM    188 2HB  ALA G  13       8.921 -50.619  -1.502  1.00  0.00           H  
ATOM    189 3HB  ALA G  13      10.309 -49.935  -0.625  1.00  0.00           H  
ATOM    190  N   ARG G  14      10.381 -50.104   2.311  1.00  0.00           N  
ATOM    191  CA  ARG G  14      11.337 -50.204   3.392  1.00  0.00           C  
ATOM    192  C   ARG G  14      10.666 -50.821   4.618  1.00  0.00           C  
ATOM    193  O   ARG G  14      11.219 -51.731   5.241  1.00  0.00           O  
ATOM    194  CB  ARG G  14      11.920 -48.829   3.737  1.00  0.00           C  
ATOM    195  CG  ARG G  14      12.890 -48.220   2.669  1.00  0.00           C  
ATOM    196  CD  ARG G  14      13.673 -47.029   3.205  1.00  0.00           C  
ATOM    197  NE  ARG G  14      12.845 -45.820   3.447  1.00  0.00           N  
ATOM    198  CZ  ARG G  14      12.626 -44.810   2.562  1.00  0.00           C  
ATOM    199  NH1 ARG G  14      13.170 -44.776   1.353  1.00  0.00           N  
ATOM    200  NH2 ARG G  14      11.842 -43.824   2.951  1.00  0.00           N  
ATOM    201  H   ARG G  14      10.109 -49.185   1.951  1.00  0.00           H  
ATOM    202  HA  ARG G  14      12.150 -50.843   3.074  1.00  0.00           H  
ATOM    203 1HB  ARG G  14      11.106 -48.124   3.881  1.00  0.00           H  
ATOM    204 2HB  ARG G  14      12.462 -48.890   4.680  1.00  0.00           H  
ATOM    205 1HG  ARG G  14      13.590 -48.972   2.329  1.00  0.00           H  
ATOM    206 2HG  ARG G  14      12.304 -47.874   1.813  1.00  0.00           H  
ATOM    207 1HD  ARG G  14      14.140 -47.312   4.145  1.00  0.00           H  
ATOM    208 2HD  ARG G  14      14.449 -46.770   2.488  1.00  0.00           H  
ATOM    209  HE  ARG G  14      12.341 -45.727   4.347  1.00  0.00           H  
ATOM    210 1HH1 ARG G  14      13.806 -45.517   1.018  1.00  0.00           H  
ATOM    211 2HH1 ARG G  14      12.978 -44.007   0.740  1.00  0.00           H  
ATOM    212 1HH2 ARG G  14      11.434 -43.873   3.901  1.00  0.00           H  
ATOM    213 2HH2 ARG G  14      11.652 -43.047   2.344  1.00  0.00           H  
ATOM    214  N   GLN G  15       9.430 -50.392   4.924  1.00  0.00           N  
ATOM    215  CA  GLN G  15       8.723 -50.935   6.076  1.00  0.00           C  
ATOM    216  C   GLN G  15       8.380 -52.396   5.892  1.00  0.00           C  
ATOM    217  O   GLN G  15       8.521 -53.179   6.842  1.00  0.00           O  
ATOM    218  CB  GLN G  15       7.451 -50.141   6.379  1.00  0.00           C  
ATOM    219  CG  GLN G  15       7.723 -48.761   6.930  1.00  0.00           C  
ATOM    220  CD  GLN G  15       6.478 -47.941   7.175  1.00  0.00           C  
ATOM    221  OE1 GLN G  15       5.337 -48.382   6.971  1.00  0.00           O  
ATOM    222  NE2 GLN G  15       6.700 -46.714   7.624  1.00  0.00           N  
ATOM    223  H   GLN G  15       9.004 -49.635   4.384  1.00  0.00           H  
ATOM    224  HA  GLN G  15       9.380 -50.852   6.940  1.00  0.00           H  
ATOM    225 1HB  GLN G  15       6.878 -50.022   5.454  1.00  0.00           H  
ATOM    226 2HB  GLN G  15       6.831 -50.689   7.085  1.00  0.00           H  
ATOM    227 1HG  GLN G  15       8.242 -48.867   7.880  1.00  0.00           H  
ATOM    228 2HG  GLN G  15       8.358 -48.217   6.238  1.00  0.00           H  
ATOM    229 1HE2 GLN G  15       5.942 -46.096   7.809  1.00  0.00           H  
ATOM    230 2HE2 GLN G  15       7.673 -46.395   7.745  1.00  0.00           H  
ATOM    231  N   LEU G  16       7.987 -52.800   4.675  1.00  0.00           N  
ATOM    232  CA  LEU G  16       7.723 -54.212   4.473  1.00  0.00           C  
ATOM    233  C   LEU G  16       8.962 -55.049   4.621  1.00  0.00           C  
ATOM    234  O   LEU G  16       8.947 -56.053   5.334  1.00  0.00           O  
ATOM    235  CB  LEU G  16       7.106 -54.494   3.102  1.00  0.00           C  
ATOM    236  CG  LEU G  16       6.981 -56.010   2.764  1.00  0.00           C  
ATOM    237  CD1 LEU G  16       6.197 -56.713   3.827  1.00  0.00           C  
ATOM    238  CD2 LEU G  16       6.295 -56.175   1.404  1.00  0.00           C  
ATOM    239  H   LEU G  16       7.843 -52.133   3.908  1.00  0.00           H  
ATOM    240  HA  LEU G  16       7.010 -54.531   5.231  1.00  0.00           H  
ATOM    241 1HB  LEU G  16       6.115 -54.046   3.061  1.00  0.00           H  
ATOM    242 2HB  LEU G  16       7.732 -54.022   2.337  1.00  0.00           H  
ATOM    243  HG  LEU G  16       7.975 -56.456   2.728  1.00  0.00           H  
ATOM    244 1HD1 LEU G  16       6.144 -57.756   3.566  1.00  0.00           H  
ATOM    245 2HD1 LEU G  16       6.698 -56.604   4.784  1.00  0.00           H  
ATOM    246 3HD1 LEU G  16       5.218 -56.301   3.911  1.00  0.00           H  
ATOM    247 1HD2 LEU G  16       6.217 -57.231   1.171  1.00  0.00           H  
ATOM    248 2HD2 LEU G  16       5.303 -55.736   1.434  1.00  0.00           H  
ATOM    249 3HD2 LEU G  16       6.875 -55.679   0.637  1.00  0.00           H  
ATOM    250  N   ALA G  17      10.049 -54.660   3.976  1.00  0.00           N  
ATOM    251  CA  ALA G  17      11.225 -55.490   4.077  1.00  0.00           C  
ATOM    252  C   ALA G  17      11.771 -55.554   5.486  1.00  0.00           C  
ATOM    253  O   ALA G  17      12.143 -56.627   5.961  1.00  0.00           O  
ATOM    254  CB  ALA G  17      12.288 -54.957   3.198  1.00  0.00           C  
ATOM    255  H   ALA G  17      10.055 -53.810   3.401  1.00  0.00           H  
ATOM    256  HA  ALA G  17      10.949 -56.492   3.760  1.00  0.00           H  
ATOM    257 1HB  ALA G  17      13.155 -55.604   3.255  1.00  0.00           H  
ATOM    258 2HB  ALA G  17      11.930 -54.895   2.203  1.00  0.00           H  
ATOM    259 3HB  ALA G  17      12.525 -53.977   3.543  1.00  0.00           H  
ATOM    260  N   GLU G  18      11.776 -54.417   6.190  1.00  0.00           N  
ATOM    261  CA  GLU G  18      12.316 -54.404   7.533  1.00  0.00           C  
ATOM    262  C   GLU G  18      11.456 -55.186   8.486  1.00  0.00           C  
ATOM    263  O   GLU G  18      11.965 -55.994   9.268  1.00  0.00           O  
ATOM    264  CB  GLU G  18      12.464 -52.969   8.058  1.00  0.00           C  
ATOM    265  CG  GLU G  18      13.016 -52.883   9.467  1.00  0.00           C  
ATOM    266  CD  GLU G  18      13.351 -51.485   9.941  1.00  0.00           C  
ATOM    267  OE1 GLU G  18      13.181 -50.524   9.207  1.00  0.00           O  
ATOM    268  OE2 GLU G  18      13.782 -51.385  11.067  1.00  0.00           O  
ATOM    269  H   GLU G  18      11.440 -53.540   5.781  1.00  0.00           H  
ATOM    270  HA  GLU G  18      13.296 -54.866   7.510  1.00  0.00           H  
ATOM    271 1HB  GLU G  18      13.119 -52.404   7.423  1.00  0.00           H  
ATOM    272 2HB  GLU G  18      11.490 -52.476   8.038  1.00  0.00           H  
ATOM    273 1HG  GLU G  18      12.271 -53.306  10.140  1.00  0.00           H  
ATOM    274 2HG  GLU G  18      13.889 -53.492   9.533  1.00  0.00           H  
ATOM    275  N   THR G  19      10.147 -54.977   8.419  1.00  0.00           N  
ATOM    276  CA  THR G  19       9.281 -55.623   9.365  1.00  0.00           C  
ATOM    277  C   THR G  19       9.273 -57.125   9.088  1.00  0.00           C  
ATOM    278  O   THR G  19       9.353 -57.928  10.023  1.00  0.00           O  
ATOM    279  CB  THR G  19       7.857 -55.072   9.270  1.00  0.00           C  
ATOM    280  OG1 THR G  19       7.874 -53.653   9.439  1.00  0.00           O  
ATOM    281  CG2 THR G  19       7.063 -55.644  10.417  1.00  0.00           C  
ATOM    282  H   THR G  19       9.740 -54.329   7.740  1.00  0.00           H  
ATOM    283  HA  THR G  19       9.665 -55.454  10.370  1.00  0.00           H  
ATOM    284  HB  THR G  19       7.413 -55.335   8.308  1.00  0.00           H  
ATOM    285  HG1 THR G  19       8.217 -53.255   8.599  1.00  0.00           H  
ATOM    286 1HG2 THR G  19       6.048 -55.264  10.382  1.00  0.00           H  
ATOM    287 2HG2 THR G  19       7.061 -56.706  10.358  1.00  0.00           H  
ATOM    288 3HG2 THR G  19       7.530 -55.351  11.355  1.00  0.00           H  
ATOM    289  N   ALA G  20       9.189 -57.506   7.796  1.00  0.00           N  
ATOM    290  CA  ALA G  20       9.159 -58.910   7.415  1.00  0.00           C  
ATOM    291  C   ALA G  20      10.431 -59.619   7.802  1.00  0.00           C  
ATOM    292  O   ALA G  20      10.366 -60.742   8.298  1.00  0.00           O  
ATOM    293  CB  ALA G  20       8.944 -59.043   5.926  1.00  0.00           C  
ATOM    294  H   ALA G  20       9.138 -56.809   7.048  1.00  0.00           H  
ATOM    295  HA  ALA G  20       8.351 -59.393   7.945  1.00  0.00           H  
ATOM    296 1HB  ALA G  20       8.914 -60.088   5.657  1.00  0.00           H  
ATOM    297 2HB  ALA G  20       8.009 -58.561   5.647  1.00  0.00           H  
ATOM    298 3HB  ALA G  20       9.765 -58.558   5.412  1.00  0.00           H  
ATOM    299  N   VAL G  21      11.591 -58.981   7.647  1.00  0.00           N  
ATOM    300  CA  VAL G  21      12.791 -59.673   8.062  1.00  0.00           C  
ATOM    301  C   VAL G  21      12.835 -59.802   9.571  1.00  0.00           C  
ATOM    302  O   VAL G  21      13.228 -60.850  10.080  1.00  0.00           O  
ATOM    303  CB  VAL G  21      14.084 -59.049   7.547  1.00  0.00           C  
ATOM    304  CG1 VAL G  21      15.247 -59.775   8.225  1.00  0.00           C  
ATOM    305  CG2 VAL G  21      14.171 -59.212   6.011  1.00  0.00           C  
ATOM    306  H   VAL G  21      11.652 -58.053   7.216  1.00  0.00           H  
ATOM    307  HA  VAL G  21      12.752 -60.677   7.642  1.00  0.00           H  
ATOM    308  HB  VAL G  21      14.118 -57.993   7.816  1.00  0.00           H  
ATOM    309 1HG1 VAL G  21      16.181 -59.383   7.899  1.00  0.00           H  
ATOM    310 2HG1 VAL G  21      15.159 -59.650   9.304  1.00  0.00           H  
ATOM    311 3HG1 VAL G  21      15.208 -60.835   7.978  1.00  0.00           H  
ATOM    312 1HG2 VAL G  21      15.099 -58.784   5.641  1.00  0.00           H  
ATOM    313 2HG2 VAL G  21      14.137 -60.270   5.759  1.00  0.00           H  
ATOM    314 3HG2 VAL G  21      13.332 -58.705   5.544  1.00  0.00           H  
ATOM    315  N   ARG G  22      12.464 -58.749  10.317  1.00  0.00           N  
ATOM    316  CA  ARG G  22      12.501 -58.876  11.768  1.00  0.00           C  
ATOM    317  C   ARG G  22      11.589 -60.009  12.256  1.00  0.00           C  
ATOM    318  O   ARG G  22      12.001 -60.804  13.108  1.00  0.00           O  
ATOM    319  CB  ARG G  22      12.066 -57.574  12.447  1.00  0.00           C  
ATOM    320  CG  ARG G  22      13.062 -56.420  12.351  1.00  0.00           C  
ATOM    321  CD  ARG G  22      12.607 -55.178  13.033  1.00  0.00           C  
ATOM    322  NE  ARG G  22      13.552 -54.062  12.831  1.00  0.00           N  
ATOM    323  CZ  ARG G  22      14.679 -53.863  13.519  1.00  0.00           C  
ATOM    324  NH1 ARG G  22      15.065 -54.693  14.468  1.00  0.00           N  
ATOM    325  NH2 ARG G  22      15.388 -52.809  13.211  1.00  0.00           N  
ATOM    326  H   ARG G  22      12.155 -57.872   9.885  1.00  0.00           H  
ATOM    327  HA  ARG G  22      13.525 -59.100  12.066  1.00  0.00           H  
ATOM    328 1HB  ARG G  22      11.133 -57.235  11.992  1.00  0.00           H  
ATOM    329 2HB  ARG G  22      11.867 -57.763  13.500  1.00  0.00           H  
ATOM    330 1HG  ARG G  22      14.003 -56.722  12.803  1.00  0.00           H  
ATOM    331 2HG  ARG G  22      13.216 -56.174  11.317  1.00  0.00           H  
ATOM    332 1HD  ARG G  22      11.641 -54.881  12.621  1.00  0.00           H  
ATOM    333 2HD  ARG G  22      12.511 -55.358  14.100  1.00  0.00           H  
ATOM    334  HE  ARG G  22      13.349 -53.343  12.118  1.00  0.00           H  
ATOM    335 1HH1 ARG G  22      14.503 -55.501  14.688  1.00  0.00           H  
ATOM    336 2HH1 ARG G  22      15.921 -54.519  14.973  1.00  0.00           H  
ATOM    337 1HH2 ARG G  22      15.031 -52.198  12.458  1.00  0.00           H  
ATOM    338 2HH2 ARG G  22      16.245 -52.604  13.692  1.00  0.00           H  
ATOM    339  N   GLU G  23      10.376 -60.132  11.697  1.00  0.00           N  
ATOM    340  CA  GLU G  23       9.499 -61.214  12.142  1.00  0.00           C  
ATOM    341  C   GLU G  23       9.984 -62.592  11.678  1.00  0.00           C  
ATOM    342  O   GLU G  23       9.955 -63.550  12.462  1.00  0.00           O  
ATOM    343  CB  GLU G  23       8.048 -60.969  11.711  1.00  0.00           C  
ATOM    344  CG  GLU G  23       7.329 -59.822  12.466  1.00  0.00           C  
ATOM    345  CD  GLU G  23       5.892 -59.547  11.991  1.00  0.00           C  
ATOM    346  OE1 GLU G  23       5.489 -60.131  11.004  1.00  0.00           O  
ATOM    347  OE2 GLU G  23       5.208 -58.754  12.622  1.00  0.00           O  
ATOM    348  H   GLU G  23      10.060 -59.456  10.993  1.00  0.00           H  
ATOM    349  HA  GLU G  23       9.510 -61.219  13.231  1.00  0.00           H  
ATOM    350 1HB  GLU G  23       8.045 -60.703  10.654  1.00  0.00           H  
ATOM    351 2HB  GLU G  23       7.472 -61.883  11.835  1.00  0.00           H  
ATOM    352 1HG  GLU G  23       7.310 -60.060  13.529  1.00  0.00           H  
ATOM    353 2HG  GLU G  23       7.921 -58.913  12.337  1.00  0.00           H  
ATOM    354  N   ILE G  24      10.493 -62.702  10.443  1.00  0.00           N  
ATOM    355  CA  ILE G  24      10.946 -64.005   9.978  1.00  0.00           C  
ATOM    356  C   ILE G  24      12.167 -64.435  10.783  1.00  0.00           C  
ATOM    357  O   ILE G  24      12.242 -65.578  11.240  1.00  0.00           O  
ATOM    358  CB  ILE G  24      11.342 -64.036   8.487  1.00  0.00           C  
ATOM    359  CG1 ILE G  24      10.190 -63.813   7.534  1.00  0.00           C  
ATOM    360  CG2 ILE G  24      11.829 -65.390   8.218  1.00  0.00           C  
ATOM    361  CD1 ILE G  24      10.627 -63.560   6.107  1.00  0.00           C  
ATOM    362  H   ILE G  24      10.522 -61.899   9.808  1.00  0.00           H  
ATOM    363  HA  ILE G  24      10.151 -64.731  10.142  1.00  0.00           H  
ATOM    364  HB  ILE G  24      12.115 -63.291   8.281  1.00  0.00           H  
ATOM    365 1HG1 ILE G  24       9.587 -64.698   7.535  1.00  0.00           H  
ATOM    366 2HG1 ILE G  24       9.596 -62.975   7.867  1.00  0.00           H  
ATOM    367 1HG2 ILE G  24      12.105 -65.440   7.179  1.00  0.00           H  
ATOM    368 2HG2 ILE G  24      12.685 -65.596   8.861  1.00  0.00           H  
ATOM    369 3HG2 ILE G  24      11.039 -66.113   8.420  1.00  0.00           H  
ATOM    370 1HD1 ILE G  24       9.759 -63.435   5.479  1.00  0.00           H  
ATOM    371 2HD1 ILE G  24      11.237 -62.654   6.074  1.00  0.00           H  
ATOM    372 3HD1 ILE G  24      11.210 -64.405   5.749  1.00  0.00           H  
ATOM    373  N   SER G  25      13.116 -63.510  10.968  1.00  0.00           N  
ATOM    374  CA  SER G  25      14.345 -63.784  11.687  1.00  0.00           C  
ATOM    375  C   SER G  25      14.075 -64.197  13.120  1.00  0.00           C  
ATOM    376  O   SER G  25      14.728 -65.116  13.626  1.00  0.00           O  
ATOM    377  CB  SER G  25      15.244 -62.575  11.672  1.00  0.00           C  
ATOM    378  OG  SER G  25      16.433 -62.834  12.372  1.00  0.00           O  
ATOM    379  H   SER G  25      12.991 -62.575  10.586  1.00  0.00           H  
ATOM    380  HA  SER G  25      14.856 -64.603  11.180  1.00  0.00           H  
ATOM    381 1HB  SER G  25      15.469 -62.321  10.639  1.00  0.00           H  
ATOM    382 2HB  SER G  25      14.727 -61.723  12.116  1.00  0.00           H  
ATOM    383  HG  SER G  25      16.211 -62.781  13.313  1.00  0.00           H  
ATOM    384  N   LYS G  26      13.142 -63.523  13.811  1.00  0.00           N  
ATOM    385  CA  LYS G  26      12.854 -63.932  15.179  1.00  0.00           C  
ATOM    386  C   LYS G  26      12.302 -65.355  15.229  1.00  0.00           C  
ATOM    387  O   LYS G  26      12.684 -66.130  16.107  1.00  0.00           O  
ATOM    388  CB  LYS G  26      11.889 -62.963  15.858  1.00  0.00           C  
ATOM    389  CG  LYS G  26      12.496 -61.605  16.221  1.00  0.00           C  
ATOM    390  CD  LYS G  26      11.455 -60.688  16.853  1.00  0.00           C  
ATOM    391  CE  LYS G  26      12.050 -59.337  17.222  1.00  0.00           C  
ATOM    392  NZ  LYS G  26      11.034 -58.433  17.836  1.00  0.00           N  
ATOM    393  H   LYS G  26      12.639 -62.727  13.400  1.00  0.00           H  
ATOM    394  HA  LYS G  26      13.788 -63.920  15.739  1.00  0.00           H  
ATOM    395 1HB  LYS G  26      11.045 -62.775  15.185  1.00  0.00           H  
ATOM    396 2HB  LYS G  26      11.491 -63.416  16.764  1.00  0.00           H  
ATOM    397 1HG  LYS G  26      13.304 -61.758  16.936  1.00  0.00           H  
ATOM    398 2HG  LYS G  26      12.910 -61.133  15.338  1.00  0.00           H  
ATOM    399 1HD  LYS G  26      10.643 -60.531  16.139  1.00  0.00           H  
ATOM    400 2HD  LYS G  26      11.048 -61.156  17.747  1.00  0.00           H  
ATOM    401 1HE  LYS G  26      12.864 -59.487  17.930  1.00  0.00           H  
ATOM    402 2HE  LYS G  26      12.446 -58.864  16.321  1.00  0.00           H  
ATOM    403 1HZ  LYS G  26      11.461 -57.549  18.068  1.00  0.00           H  
ATOM    404 2HZ  LYS G  26      10.281 -58.282  17.180  1.00  0.00           H  
ATOM    405 3HZ  LYS G  26      10.668 -58.859  18.675  1.00  0.00           H  
ATOM    406  N   LYS G  27      11.446 -65.725  14.267  1.00  0.00           N  
ATOM    407  CA  LYS G  27      10.899 -67.081  14.241  1.00  0.00           C  
ATOM    408  C   LYS G  27      11.987 -68.125  13.950  1.00  0.00           C  
ATOM    409  O   LYS G  27      11.993 -69.212  14.534  1.00  0.00           O  
ATOM    410  CB  LYS G  27       9.800 -67.201  13.188  1.00  0.00           C  
ATOM    411  CG  LYS G  27       8.517 -66.458  13.513  1.00  0.00           C  
ATOM    412  CD  LYS G  27       7.534 -66.597  12.372  1.00  0.00           C  
ATOM    413  CE  LYS G  27       6.943 -67.982  12.366  1.00  0.00           C  
ATOM    414  NZ  LYS G  27       5.998 -68.161  11.283  1.00  0.00           N  
ATOM    415  H   LYS G  27      11.141 -65.046  13.560  1.00  0.00           H  
ATOM    416  HA  LYS G  27      10.476 -67.299  15.220  1.00  0.00           H  
ATOM    417 1HB  LYS G  27      10.171 -66.810  12.237  1.00  0.00           H  
ATOM    418 2HB  LYS G  27       9.559 -68.251  13.034  1.00  0.00           H  
ATOM    419 1HG  LYS G  27       8.077 -66.863  14.422  1.00  0.00           H  
ATOM    420 2HG  LYS G  27       8.737 -65.404  13.672  1.00  0.00           H  
ATOM    421 1HD  LYS G  27       6.730 -65.864  12.471  1.00  0.00           H  
ATOM    422 2HD  LYS G  27       8.042 -66.424  11.420  1.00  0.00           H  
ATOM    423 1HE  LYS G  27       7.733 -68.724  12.275  1.00  0.00           H  
ATOM    424 2HE  LYS G  27       6.420 -68.134  13.309  1.00  0.00           H  
ATOM    425 1HZ  LYS G  27       5.610 -69.082  11.323  1.00  0.00           H  
ATOM    426 2HZ  LYS G  27       5.242 -67.465  11.345  1.00  0.00           H  
ATOM    427 3HZ  LYS G  27       6.464 -68.037  10.360  1.00  0.00           H  
ATOM    428  N   GLU G  28      12.915 -67.776  13.052  1.00  0.00           N  
ATOM    429  CA  GLU G  28      14.016 -68.651  12.648  1.00  0.00           C  
ATOM    430  C   GLU G  28      15.197 -68.646  13.636  1.00  0.00           C  
ATOM    431  O   GLU G  28      15.971 -69.604  13.684  1.00  0.00           O  
ATOM    432  CB  GLU G  28      14.493 -68.275  11.239  1.00  0.00           C  
ATOM    433  CG  GLU G  28      13.462 -68.537  10.114  1.00  0.00           C  
ATOM    434  CD  GLU G  28      13.213 -69.995   9.822  1.00  0.00           C  
ATOM    435  OE1 GLU G  28      14.167 -70.753   9.766  1.00  0.00           O  
ATOM    436  OE2 GLU G  28      12.075 -70.355   9.648  1.00  0.00           O  
ATOM    437  H   GLU G  28      12.820 -66.866  12.592  1.00  0.00           H  
ATOM    438  HA  GLU G  28      13.629 -69.668  12.607  1.00  0.00           H  
ATOM    439 1HB  GLU G  28      14.740 -67.210  11.219  1.00  0.00           H  
ATOM    440 2HB  GLU G  28      15.400 -68.826  11.000  1.00  0.00           H  
ATOM    441 1HG  GLU G  28      12.517 -68.084  10.417  1.00  0.00           H  
ATOM    442 2HG  GLU G  28      13.770 -68.049   9.218  1.00  0.00           H  
ATOM    443  N   GLY G  29      15.339 -67.576  14.423  1.00  0.00           N  
ATOM    444  CA  GLY G  29      16.441 -67.441  15.370  1.00  0.00           C  
ATOM    445  C   GLY G  29      17.729 -66.915  14.729  1.00  0.00           C  
ATOM    446  O   GLY G  29      18.831 -67.235  15.184  1.00  0.00           O  
ATOM    447  H   GLY G  29      14.684 -66.804  14.335  1.00  0.00           H  
ATOM    448 1HA  GLY G  29      16.131 -66.761  16.164  1.00  0.00           H  
ATOM    449 2HA  GLY G  29      16.632 -68.405  15.837  1.00  0.00           H  
ATOM    450  N   THR G  30      17.593 -66.158  13.644  1.00  0.00           N  
ATOM    451  CA  THR G  30      18.768 -65.629  12.943  1.00  0.00           C  
ATOM    452  C   THR G  30      19.226 -64.253  13.424  1.00  0.00           C  
ATOM    453  O   THR G  30      18.536 -63.579  14.195  1.00  0.00           O  
ATOM    454  CB  THR G  30      18.573 -65.645  11.422  1.00  0.00           C  
ATOM    455  OG1 THR G  30      17.448 -64.853  11.042  1.00  0.00           O  
ATOM    456  CG2 THR G  30      18.410 -67.048  10.971  1.00  0.00           C  
ATOM    457  H   THR G  30      16.643 -65.914  13.352  1.00  0.00           H  
ATOM    458  HA  THR G  30      19.595 -66.313  13.133  1.00  0.00           H  
ATOM    459  HB  THR G  30      19.446 -65.222  10.958  1.00  0.00           H  
ATOM    460  HG1 THR G  30      17.345 -64.114  11.664  1.00  0.00           H  
ATOM    461 1HG2 THR G  30      18.324 -67.071   9.923  1.00  0.00           H  
ATOM    462 2HG2 THR G  30      19.289 -67.608  11.268  1.00  0.00           H  
ATOM    463 3HG2 THR G  30      17.528 -67.487  11.430  1.00  0.00           H  
ATOM    464  N   GLU G  31      20.439 -63.869  13.003  1.00  0.00           N  
ATOM    465  CA  GLU G  31      21.022 -62.571  13.373  1.00  0.00           C  
ATOM    466  C   GLU G  31      20.885 -61.566  12.245  1.00  0.00           C  
ATOM    467  O   GLU G  31      21.301 -61.843  11.115  1.00  0.00           O  
ATOM    468  CB  GLU G  31      22.501 -62.719  13.762  1.00  0.00           C  
ATOM    469  CG  GLU G  31      23.198 -61.391  14.145  1.00  0.00           C  
ATOM    470  CD  GLU G  31      24.674 -61.550  14.537  1.00  0.00           C  
ATOM    471  OE1 GLU G  31      25.066 -62.636  14.881  1.00  0.00           O  
ATOM    472  OE2 GLU G  31      25.425 -60.589  14.416  1.00  0.00           O  
ATOM    473  H   GLU G  31      20.940 -64.486  12.354  1.00  0.00           H  
ATOM    474  HA  GLU G  31      20.479 -62.182  14.236  1.00  0.00           H  
ATOM    475 1HB  GLU G  31      22.585 -63.396  14.612  1.00  0.00           H  
ATOM    476 2HB  GLU G  31      23.046 -63.164  12.940  1.00  0.00           H  
ATOM    477 1HG  GLU G  31      23.138 -60.712  13.292  1.00  0.00           H  
ATOM    478 2HG  GLU G  31      22.654 -60.935  14.970  1.00  0.00           H  
ATOM    479  N   VAL G  32      20.268 -60.407  12.523  1.00  0.00           N  
ATOM    480  CA  VAL G  32      20.070 -59.445  11.442  1.00  0.00           C  
ATOM    481  C   VAL G  32      20.534 -58.016  11.729  1.00  0.00           C  
ATOM    482  O   VAL G  32      20.223 -57.448  12.781  1.00  0.00           O  
ATOM    483  CB  VAL G  32      18.598 -59.384  11.032  1.00  0.00           C  
ATOM    484  CG1 VAL G  32      18.443 -58.428   9.885  1.00  0.00           C  
ATOM    485  CG2 VAL G  32      18.155 -60.696  10.651  1.00  0.00           C  
ATOM    486  H   VAL G  32      19.940 -60.209  13.458  1.00  0.00           H  
ATOM    487  HA  VAL G  32      20.625 -59.809  10.599  1.00  0.00           H  
ATOM    488  HB  VAL G  32      17.996 -59.016  11.858  1.00  0.00           H  
ATOM    489 1HG1 VAL G  32      17.417 -58.397   9.594  1.00  0.00           H  
ATOM    490 2HG1 VAL G  32      18.763 -57.441  10.158  1.00  0.00           H  
ATOM    491 3HG1 VAL G  32      19.041 -58.772   9.052  1.00  0.00           H  
ATOM    492 1HG2 VAL G  32      17.125 -60.658  10.341  1.00  0.00           H  
ATOM    493 2HG2 VAL G  32      18.770 -61.000   9.851  1.00  0.00           H  
ATOM    494 3HG2 VAL G  32      18.256 -61.385  11.474  1.00  0.00           H  
ATOM    495  N   ARG G  33      21.265 -57.433  10.775  1.00  0.00           N  
ATOM    496  CA  ARG G  33      21.685 -56.033  10.879  1.00  0.00           C  
ATOM    497  C   ARG G  33      20.856 -55.201   9.899  1.00  0.00           C  
ATOM    498  O   ARG G  33      20.601 -55.625   8.766  1.00  0.00           O  
ATOM    499  CB  ARG G  33      23.156 -55.822  10.531  1.00  0.00           C  
ATOM    500  CG  ARG G  33      23.716 -54.419  10.867  1.00  0.00           C  
ATOM    501  CD  ARG G  33      25.101 -54.204  10.340  1.00  0.00           C  
ATOM    502  NE  ARG G  33      26.063 -55.189  10.805  1.00  0.00           N  
ATOM    503  CZ  ARG G  33      26.730 -55.126  11.985  1.00  0.00           C  
ATOM    504  NH1 ARG G  33      26.502 -54.118  12.808  1.00  0.00           N  
ATOM    505  NH2 ARG G  33      27.613 -56.056  12.327  1.00  0.00           N  
ATOM    506  H   ARG G  33      21.486 -57.994   9.946  1.00  0.00           H  
ATOM    507  HA  ARG G  33      21.501 -55.674  11.892  1.00  0.00           H  
ATOM    508 1HB  ARG G  33      23.777 -56.573  11.016  1.00  0.00           H  
ATOM    509 2HB  ARG G  33      23.286 -55.926   9.471  1.00  0.00           H  
ATOM    510 1HG  ARG G  33      23.092 -53.653  10.417  1.00  0.00           H  
ATOM    511 2HG  ARG G  33      23.733 -54.283  11.948  1.00  0.00           H  
ATOM    512 1HD  ARG G  33      25.077 -54.239   9.256  1.00  0.00           H  
ATOM    513 2HD  ARG G  33      25.448 -53.222  10.653  1.00  0.00           H  
ATOM    514  HE  ARG G  33      26.244 -55.978  10.154  1.00  0.00           H  
ATOM    515 1HH1 ARG G  33      25.835 -53.402  12.560  1.00  0.00           H  
ATOM    516 2HH1 ARG G  33      26.997 -54.065  13.686  1.00  0.00           H  
ATOM    517 1HH2 ARG G  33      27.828 -56.848  11.696  1.00  0.00           H  
ATOM    518 2HH2 ARG G  33      28.104 -55.987  13.202  1.00  0.00           H  
ATOM    519  N   PHE G  34      20.449 -54.002  10.310  1.00  0.00           N  
ATOM    520  CA  PHE G  34      19.681 -53.134   9.417  1.00  0.00           C  
ATOM    521  C   PHE G  34      20.387 -51.789   9.216  1.00  0.00           C  
ATOM    522  O   PHE G  34      20.911 -51.222  10.178  1.00  0.00           O  
ATOM    523  CB  PHE G  34      18.299 -52.876  10.037  1.00  0.00           C  
ATOM    524  CG  PHE G  34      17.450 -54.121  10.227  1.00  0.00           C  
ATOM    525  CD1 PHE G  34      17.613 -54.923  11.349  1.00  0.00           C  
ATOM    526  CD2 PHE G  34      16.485 -54.472   9.314  1.00  0.00           C  
ATOM    527  CE1 PHE G  34      16.839 -56.045  11.526  1.00  0.00           C  
ATOM    528  CE2 PHE G  34      15.713 -55.604   9.492  1.00  0.00           C  
ATOM    529  CZ  PHE G  34      15.895 -56.383  10.587  1.00  0.00           C  
ATOM    530  H   PHE G  34      20.666 -53.690  11.247  1.00  0.00           H  
ATOM    531  HA  PHE G  34      19.569 -53.618   8.445  1.00  0.00           H  
ATOM    532 1HB  PHE G  34      18.419 -52.393  11.003  1.00  0.00           H  
ATOM    533 2HB  PHE G  34      17.747 -52.186   9.396  1.00  0.00           H  
ATOM    534  HD1 PHE G  34      18.366 -54.663  12.093  1.00  0.00           H  
ATOM    535  HD2 PHE G  34      16.331 -53.839   8.446  1.00  0.00           H  
ATOM    536  HE1 PHE G  34      16.985 -56.670  12.408  1.00  0.00           H  
ATOM    537  HE2 PHE G  34      14.956 -55.877   8.764  1.00  0.00           H  
ATOM    538  HZ  PHE G  34      15.290 -57.277  10.719  1.00  0.00           H  
ATOM    539  N   GLU G  35      20.327 -51.260   7.987  1.00  0.00           N  
ATOM    540  CA  GLU G  35      20.869 -49.935   7.647  1.00  0.00           C  
ATOM    541  C   GLU G  35      20.048 -49.242   6.549  1.00  0.00           C  
ATOM    542  O   GLU G  35      19.436 -49.903   5.713  1.00  0.00           O  
ATOM    543  CB  GLU G  35      22.338 -50.073   7.200  1.00  0.00           C  
ATOM    544  CG  GLU G  35      23.073 -48.757   6.832  1.00  0.00           C  
ATOM    545  CD  GLU G  35      23.196 -47.773   7.976  1.00  0.00           C  
ATOM    546  OE1 GLU G  35      24.297 -47.618   8.492  1.00  0.00           O  
ATOM    547  OE2 GLU G  35      22.193 -47.179   8.330  1.00  0.00           O  
ATOM    548  H   GLU G  35      19.940 -51.842   7.240  1.00  0.00           H  
ATOM    549  HA  GLU G  35      20.835 -49.310   8.539  1.00  0.00           H  
ATOM    550 1HB  GLU G  35      22.907 -50.552   8.000  1.00  0.00           H  
ATOM    551 2HB  GLU G  35      22.395 -50.728   6.343  1.00  0.00           H  
ATOM    552 1HG  GLU G  35      24.068 -49.019   6.503  1.00  0.00           H  
ATOM    553 2HG  GLU G  35      22.594 -48.280   5.985  1.00  0.00           H  
ATOM    554  N   LYS G  36      20.082 -47.909   6.518  1.00  0.00           N  
ATOM    555  CA  LYS G  36      19.391 -47.164   5.452  1.00  0.00           C  
ATOM    556  C   LYS G  36      20.332 -46.145   4.791  1.00  0.00           C  
ATOM    557  O   LYS G  36      20.982 -45.348   5.468  1.00  0.00           O  
ATOM    558  CB  LYS G  36      18.125 -46.477   5.992  1.00  0.00           C  
ATOM    559  CG  LYS G  36      17.014 -47.451   6.475  1.00  0.00           C  
ATOM    560  CD  LYS G  36      15.748 -46.707   6.951  1.00  0.00           C  
ATOM    561  CE  LYS G  36      14.646 -47.692   7.412  1.00  0.00           C  
ATOM    562  NZ  LYS G  36      14.957 -48.325   8.741  1.00  0.00           N  
ATOM    563  H   LYS G  36      20.646 -47.430   7.233  1.00  0.00           H  
ATOM    564  HA  LYS G  36      19.088 -47.868   4.683  1.00  0.00           H  
ATOM    565 1HB  LYS G  36      18.390 -45.822   6.821  1.00  0.00           H  
ATOM    566 2HB  LYS G  36      17.696 -45.855   5.205  1.00  0.00           H  
ATOM    567 1HG  LYS G  36      16.746 -48.106   5.646  1.00  0.00           H  
ATOM    568 2HG  LYS G  36      17.389 -48.067   7.290  1.00  0.00           H  
ATOM    569 1HD  LYS G  36      16.004 -46.049   7.782  1.00  0.00           H  
ATOM    570 2HD  LYS G  36      15.356 -46.098   6.135  1.00  0.00           H  
ATOM    571 1HE  LYS G  36      13.693 -47.168   7.484  1.00  0.00           H  
ATOM    572 2HE  LYS G  36      14.554 -48.476   6.665  1.00  0.00           H  
ATOM    573 1HZ  LYS G  36      14.207 -48.998   8.997  1.00  0.00           H  
ATOM    574 2HZ  LYS G  36      15.828 -48.826   8.698  1.00  0.00           H  
ATOM    575 3HZ  LYS G  36      15.023 -47.617   9.450  1.00  0.00           H  
ATOM    576  N   LYS G  37      20.403 -46.174   3.453  1.00  0.00           N  
ATOM    577  CA  LYS G  37      21.331 -45.292   2.737  1.00  0.00           C  
ATOM    578  C   LYS G  37      20.825 -44.844   1.362  1.00  0.00           C  
ATOM    579  O   LYS G  37      20.488 -45.656   0.498  1.00  0.00           O  
ATOM    580  CB  LYS G  37      22.689 -46.010   2.613  1.00  0.00           C  
ATOM    581  CG  LYS G  37      23.831 -45.247   1.902  1.00  0.00           C  
ATOM    582  CD  LYS G  37      24.286 -44.039   2.715  1.00  0.00           C  
ATOM    583  CE  LYS G  37      25.569 -43.383   2.157  1.00  0.00           C  
ATOM    584  NZ  LYS G  37      25.375 -42.707   0.811  1.00  0.00           N  
ATOM    585  H   LYS G  37      19.796 -46.823   2.947  1.00  0.00           H  
ATOM    586  HA  LYS G  37      21.474 -44.394   3.337  1.00  0.00           H  
ATOM    587 1HB  LYS G  37      23.052 -46.262   3.613  1.00  0.00           H  
ATOM    588 2HB  LYS G  37      22.547 -46.950   2.080  1.00  0.00           H  
ATOM    589 1HG  LYS G  37      24.683 -45.914   1.763  1.00  0.00           H  
ATOM    590 2HG  LYS G  37      23.498 -44.913   0.924  1.00  0.00           H  
ATOM    591 1HD  LYS G  37      23.492 -43.291   2.703  1.00  0.00           H  
ATOM    592 2HD  LYS G  37      24.463 -44.343   3.745  1.00  0.00           H  
ATOM    593 1HE  LYS G  37      25.897 -42.633   2.874  1.00  0.00           H  
ATOM    594 2HE  LYS G  37      26.347 -44.143   2.062  1.00  0.00           H  
ATOM    595 1HZ  LYS G  37      26.233 -42.290   0.519  1.00  0.00           H  
ATOM    596 2HZ  LYS G  37      25.069 -43.361   0.084  1.00  0.00           H  
ATOM    597 3HZ  LYS G  37      24.637 -41.986   0.837  1.00  0.00           H  
ATOM    598  N   ASP G  38      20.787 -43.527   1.164  1.00  0.00           N  
ATOM    599  CA  ASP G  38      20.382 -42.884  -0.094  1.00  0.00           C  
ATOM    600  C   ASP G  38      18.997 -43.351  -0.561  1.00  0.00           C  
ATOM    601  O   ASP G  38      18.740 -43.486  -1.756  1.00  0.00           O  
ATOM    602  CB  ASP G  38      21.412 -43.184  -1.190  1.00  0.00           C  
ATOM    603  CG  ASP G  38      22.827 -42.729  -0.815  1.00  0.00           C  
ATOM    604  OD1 ASP G  38      22.992 -41.769  -0.079  1.00  0.00           O  
ATOM    605  OD2 ASP G  38      23.771 -43.396  -1.196  1.00  0.00           O  
ATOM    606  H   ASP G  38      21.063 -42.932   1.931  1.00  0.00           H  
ATOM    607  HA  ASP G  38      20.342 -41.806   0.067  1.00  0.00           H  
ATOM    608 1HB  ASP G  38      21.427 -44.256  -1.402  1.00  0.00           H  
ATOM    609 2HB  ASP G  38      21.116 -42.678  -2.111  1.00  0.00           H  
ATOM    610  N   GLY G  39      18.108 -43.585   0.399  1.00  0.00           N  
ATOM    611  CA  GLY G  39      16.738 -44.019   0.145  1.00  0.00           C  
ATOM    612  C   GLY G  39      16.553 -45.548   0.151  1.00  0.00           C  
ATOM    613  O   GLY G  39      15.419 -46.034   0.223  1.00  0.00           O  
ATOM    614  H   GLY G  39      18.404 -43.451   1.353  1.00  0.00           H  
ATOM    615 1HA  GLY G  39      16.083 -43.577   0.895  1.00  0.00           H  
ATOM    616 2HA  GLY G  39      16.417 -43.625  -0.818  1.00  0.00           H  
ATOM    617  N   LEU G  40      17.647 -46.310   0.126  1.00  0.00           N  
ATOM    618  CA  LEU G  40      17.542 -47.768   0.110  1.00  0.00           C  
ATOM    619  C   LEU G  40      17.647 -48.390   1.483  1.00  0.00           C  
ATOM    620  O   LEU G  40      18.347 -47.895   2.371  1.00  0.00           O  
ATOM    621  CB  LEU G  40      18.628 -48.389  -0.781  1.00  0.00           C  
ATOM    622  CG  LEU G  40      18.580 -48.009  -2.253  1.00  0.00           C  
ATOM    623  CD1 LEU G  40      19.770 -48.615  -2.984  1.00  0.00           C  
ATOM    624  CD2 LEU G  40      17.293 -48.534  -2.828  1.00  0.00           C  
ATOM    625  H   LEU G  40      18.578 -45.887   0.092  1.00  0.00           H  
ATOM    626  HA  LEU G  40      16.569 -48.039  -0.305  1.00  0.00           H  
ATOM    627 1HB  LEU G  40      19.602 -48.087  -0.393  1.00  0.00           H  
ATOM    628 2HB  LEU G  40      18.548 -49.476  -0.712  1.00  0.00           H  
ATOM    629  HG  LEU G  40      18.625 -46.921  -2.358  1.00  0.00           H  
ATOM    630 1HD1 LEU G  40      19.723 -48.345  -4.039  1.00  0.00           H  
ATOM    631 2HD1 LEU G  40      20.694 -48.232  -2.548  1.00  0.00           H  
ATOM    632 3HD1 LEU G  40      19.741 -49.698  -2.886  1.00  0.00           H  
ATOM    633 1HD2 LEU G  40      17.228 -48.278  -3.886  1.00  0.00           H  
ATOM    634 2HD2 LEU G  40      17.267 -49.621  -2.716  1.00  0.00           H  
ATOM    635 3HD2 LEU G  40      16.447 -48.094  -2.294  1.00  0.00           H  
ATOM    636  N   LEU G  41      16.983 -49.520   1.645  1.00  0.00           N  
ATOM    637  CA  LEU G  41      17.123 -50.290   2.874  1.00  0.00           C  
ATOM    638  C   LEU G  41      18.022 -51.502   2.645  1.00  0.00           C  
ATOM    639  O   LEU G  41      17.947 -52.193   1.625  1.00  0.00           O  
ATOM    640  CB  LEU G  41      15.744 -50.639   3.455  1.00  0.00           C  
ATOM    641  CG  LEU G  41      15.663 -51.690   4.559  1.00  0.00           C  
ATOM    642  CD1 LEU G  41      16.297 -51.252   5.846  1.00  0.00           C  
ATOM    643  CD2 LEU G  41      14.267 -51.969   4.775  1.00  0.00           C  
ATOM    644  H   LEU G  41      16.402 -49.875   0.873  1.00  0.00           H  
ATOM    645  HA  LEU G  41      17.616 -49.667   3.621  1.00  0.00           H  
ATOM    646 1HB  LEU G  41      15.392 -49.733   3.927  1.00  0.00           H  
ATOM    647 2HB  LEU G  41      15.046 -50.859   2.700  1.00  0.00           H  
ATOM    648  HG  LEU G  41      16.166 -52.585   4.219  1.00  0.00           H  
ATOM    649 1HD1 LEU G  41      16.193 -52.046   6.581  1.00  0.00           H  
ATOM    650 2HD1 LEU G  41      17.333 -51.050   5.687  1.00  0.00           H  
ATOM    651 3HD1 LEU G  41      15.809 -50.372   6.203  1.00  0.00           H  
ATOM    652 1HD2 LEU G  41      14.157 -52.729   5.507  1.00  0.00           H  
ATOM    653 2HD2 LEU G  41      13.767 -51.075   5.115  1.00  0.00           H  
ATOM    654 3HD2 LEU G  41      13.840 -52.291   3.858  1.00  0.00           H  
ATOM    655  N   SER G  42      18.953 -51.683   3.568  1.00  0.00           N  
ATOM    656  CA  SER G  42      19.924 -52.759   3.539  1.00  0.00           C  
ATOM    657  C   SER G  42      19.758 -53.714   4.707  1.00  0.00           C  
ATOM    658  O   SER G  42      19.856 -53.306   5.872  1.00  0.00           O  
ATOM    659  CB  SER G  42      21.304 -52.150   3.626  1.00  0.00           C  
ATOM    660  OG  SER G  42      21.618 -51.397   2.485  1.00  0.00           O  
ATOM    661  H   SER G  42      18.994 -51.036   4.354  1.00  0.00           H  
ATOM    662  HA  SER G  42      19.811 -53.320   2.608  1.00  0.00           H  
ATOM    663 1HB  SER G  42      21.327 -51.497   4.486  1.00  0.00           H  
ATOM    664 2HB  SER G  42      22.028 -52.910   3.807  1.00  0.00           H  
ATOM    665  HG  SER G  42      21.152 -50.563   2.584  1.00  0.00           H  
ATOM    666  N   ILE G  43      19.492 -54.991   4.415  1.00  0.00           N  
ATOM    667  CA  ILE G  43      19.344 -55.930   5.525  1.00  0.00           C  
ATOM    668  C   ILE G  43      20.309 -57.127   5.392  1.00  0.00           C  
ATOM    669  O   ILE G  43      20.338 -57.812   4.364  1.00  0.00           O  
ATOM    670  CB  ILE G  43      17.897 -56.413   5.622  1.00  0.00           C  
ATOM    671  CG1 ILE G  43      16.949 -55.249   5.745  1.00  0.00           C  
ATOM    672  CG2 ILE G  43      17.755 -57.244   6.814  1.00  0.00           C  
ATOM    673  CD1 ILE G  43      15.497 -55.651   5.651  1.00  0.00           C  
ATOM    674  H   ILE G  43      19.360 -55.287   3.440  1.00  0.00           H  
ATOM    675  HA  ILE G  43      19.585 -55.420   6.457  1.00  0.00           H  
ATOM    676  HB  ILE G  43      17.635 -56.956   4.793  1.00  0.00           H  
ATOM    677 1HG1 ILE G  43      17.141 -54.754   6.667  1.00  0.00           H  
ATOM    678 2HG1 ILE G  43      17.137 -54.555   4.942  1.00  0.00           H  
ATOM    679 1HG2 ILE G  43      16.738 -57.554   6.881  1.00  0.00           H  
ATOM    680 2HG2 ILE G  43      18.409 -58.107   6.749  1.00  0.00           H  
ATOM    681 3HG2 ILE G  43      18.019 -56.648   7.689  1.00  0.00           H  
ATOM    682 1HD1 ILE G  43      14.875 -54.786   5.733  1.00  0.00           H  
ATOM    683 2HD1 ILE G  43      15.315 -56.134   4.689  1.00  0.00           H  
ATOM    684 3HD1 ILE G  43      15.257 -56.339   6.446  1.00  0.00           H  
ATOM    685  N   GLU G  44      21.107 -57.369   6.443  1.00  0.00           N  
ATOM    686  CA  GLU G  44      22.107 -58.459   6.489  1.00  0.00           C  
ATOM    687  C   GLU G  44      21.612 -59.614   7.339  1.00  0.00           C  
ATOM    688  O   GLU G  44      21.423 -59.408   8.535  1.00  0.00           O  
ATOM    689  CB  GLU G  44      23.393 -57.979   7.181  1.00  0.00           C  
ATOM    690  CG  GLU G  44      24.166 -56.833   6.538  1.00  0.00           C  
ATOM    691  CD  GLU G  44      25.339 -56.380   7.381  1.00  0.00           C  
ATOM    692  OE1 GLU G  44      25.616 -57.012   8.380  1.00  0.00           O  
ATOM    693  OE2 GLU G  44      25.936 -55.384   7.056  1.00  0.00           O  
ATOM    694  H   GLU G  44      21.003 -56.760   7.260  1.00  0.00           H  
ATOM    695  HA  GLU G  44      22.300 -58.828   5.482  1.00  0.00           H  
ATOM    696 1HB  GLU G  44      23.147 -57.696   8.184  1.00  0.00           H  
ATOM    697 2HB  GLU G  44      24.071 -58.814   7.262  1.00  0.00           H  
ATOM    698 1HG  GLU G  44      24.560 -57.152   5.589  1.00  0.00           H  
ATOM    699 2HG  GLU G  44      23.489 -55.997   6.374  1.00  0.00           H  
ATOM    700  N   VAL G  45      21.421 -60.825   6.787  1.00  0.00           N  
ATOM    701  CA  VAL G  45      20.894 -61.892   7.651  1.00  0.00           C  
ATOM    702  C   VAL G  45      21.867 -63.101   7.708  1.00  0.00           C  
ATOM    703  O   VAL G  45      22.215 -63.696   6.673  1.00  0.00           O  
ATOM    704  CB  VAL G  45      19.535 -62.395   7.135  1.00  0.00           C  
ATOM    705  CG1 VAL G  45      18.973 -63.440   8.162  1.00  0.00           C  
ATOM    706  CG2 VAL G  45      18.576 -61.223   6.825  1.00  0.00           C  
ATOM    707  H   VAL G  45      21.610 -61.006   5.798  1.00  0.00           H  
ATOM    708  HA  VAL G  45      20.771 -61.509   8.662  1.00  0.00           H  
ATOM    709  HB  VAL G  45      19.711 -62.934   6.207  1.00  0.00           H  
ATOM    710 1HG1 VAL G  45      18.046 -63.856   7.792  1.00  0.00           H  
ATOM    711 2HG1 VAL G  45      19.690 -64.227   8.323  1.00  0.00           H  
ATOM    712 3HG1 VAL G  45      18.788 -62.990   9.108  1.00  0.00           H  
ATOM    713 1HG2 VAL G  45      17.641 -61.614   6.433  1.00  0.00           H  
ATOM    714 2HG2 VAL G  45      18.377 -60.656   7.709  1.00  0.00           H  
ATOM    715 3HG2 VAL G  45      19.032 -60.570   6.077  1.00  0.00           H  
ATOM    716  N   LYS G  46      22.288 -63.477   8.928  1.00  0.00           N  
ATOM    717  CA  LYS G  46      23.248 -64.575   9.127  1.00  0.00           C  
ATOM    718  C   LYS G  46      22.672 -65.846   9.771  1.00  0.00           C  
ATOM    719  O   LYS G  46      21.729 -65.787  10.573  1.00  0.00           O  
ATOM    720  CB  LYS G  46      24.424 -64.092   9.977  1.00  0.00           C  
ATOM    721  CG  LYS G  46      25.266 -63.001   9.330  1.00  0.00           C  
ATOM    722  CD  LYS G  46      26.462 -62.639  10.189  1.00  0.00           C  
ATOM    723  CE  LYS G  46      26.027 -61.829  11.391  1.00  0.00           C  
ATOM    724  NZ  LYS G  46      27.170 -61.438  12.279  1.00  0.00           N  
ATOM    725  H   LYS G  46      21.954 -62.946   9.739  1.00  0.00           H  
ATOM    726  HA  LYS G  46      23.632 -64.861   8.149  1.00  0.00           H  
ATOM    727 1HB  LYS G  46      24.051 -63.705  10.920  1.00  0.00           H  
ATOM    728 2HB  LYS G  46      25.079 -64.933  10.205  1.00  0.00           H  
ATOM    729 1HG  LYS G  46      25.617 -63.324   8.364  1.00  0.00           H  
ATOM    730 2HG  LYS G  46      24.653 -62.110   9.189  1.00  0.00           H  
ATOM    731 1HD  LYS G  46      26.952 -63.550  10.533  1.00  0.00           H  
ATOM    732 2HD  LYS G  46      27.185 -62.054   9.609  1.00  0.00           H  
ATOM    733 1HE  LYS G  46      25.527 -60.924  11.046  1.00  0.00           H  
ATOM    734 2HE  LYS G  46      25.323 -62.423  11.962  1.00  0.00           H  
ATOM    735 1HZ  LYS G  46      26.779 -60.910  13.082  1.00  0.00           H  
ATOM    736 2HZ  LYS G  46      27.621 -62.263  12.622  1.00  0.00           H  
ATOM    737 3HZ  LYS G  46      27.871 -60.860  11.763  1.00  0.00           H  
ATOM    738  N   ASN G  47      23.367 -66.979   9.515  1.00  0.00           N  
ATOM    739  CA  ASN G  47      23.036 -68.336  10.002  1.00  0.00           C  
ATOM    740  C   ASN G  47      21.668 -68.807   9.510  1.00  0.00           C  
ATOM    741  O   ASN G  47      20.821 -69.264  10.279  1.00  0.00           O  
ATOM    742  CB  ASN G  47      23.109 -68.396  11.520  1.00  0.00           C  
ATOM    743  CG  ASN G  47      24.493 -68.088  12.036  1.00  0.00           C  
ATOM    744  OD1 ASN G  47      25.499 -68.548  11.481  1.00  0.00           O  
ATOM    745  ND2 ASN G  47      24.563 -67.311  13.087  1.00  0.00           N  
ATOM    746  H   ASN G  47      24.141 -66.903   8.868  1.00  0.00           H  
ATOM    747  HA  ASN G  47      23.772 -69.032   9.596  1.00  0.00           H  
ATOM    748 1HB  ASN G  47      22.396 -67.707  11.969  1.00  0.00           H  
ATOM    749 2HB  ASN G  47      22.833 -69.397  11.849  1.00  0.00           H  
ATOM    750 1HD2 ASN G  47      25.453 -67.069  13.476  1.00  0.00           H  
ATOM    751 2HD2 ASN G  47      23.725 -66.958  13.506  1.00  0.00           H  
ATOM    752  N   LEU G  48      21.475 -68.678   8.204  1.00  0.00           N  
ATOM    753  CA  LEU G  48      20.215 -68.971   7.540  1.00  0.00           C  
ATOM    754  C   LEU G  48      19.881 -70.438   7.297  1.00  0.00           C  
ATOM    755  O   LEU G  48      20.693 -71.191   6.744  1.00  0.00           O  
ATOM    756  CB  LEU G  48      20.288 -68.373   6.158  1.00  0.00           C  
ATOM    757  CG  LEU G  48      20.541 -66.949   6.071  1.00  0.00           C  
ATOM    758  CD1 LEU G  48      20.716 -66.592   4.730  1.00  0.00           C  
ATOM    759  CD2 LEU G  48      19.485 -66.268   6.543  1.00  0.00           C  
ATOM    760  H   LEU G  48      22.253 -68.326   7.641  1.00  0.00           H  
ATOM    761  HA  LEU G  48      19.416 -68.520   8.125  1.00  0.00           H  
ATOM    762 1HB  LEU G  48      21.051 -68.878   5.592  1.00  0.00           H  
ATOM    763 2HB  LEU G  48      19.325 -68.547   5.682  1.00  0.00           H  
ATOM    764  HG  LEU G  48      21.444 -66.682   6.625  1.00  0.00           H  
ATOM    765 1HD1 LEU G  48      20.883 -65.536   4.700  1.00  0.00           H  
ATOM    766 2HD1 LEU G  48      21.571 -67.124   4.317  1.00  0.00           H  
ATOM    767 3HD1 LEU G  48      19.824 -66.834   4.168  1.00  0.00           H  
ATOM    768 1HD2 LEU G  48      19.710 -65.245   6.400  1.00  0.00           H  
ATOM    769 2HD2 LEU G  48      18.631 -66.543   5.963  1.00  0.00           H  
ATOM    770 3HD2 LEU G  48      19.344 -66.502   7.589  1.00  0.00           H  
ATOM    771  N   SER G  49      18.631 -70.806   7.588  1.00  0.00           N  
ATOM    772  CA  SER G  49      18.098 -72.128   7.264  1.00  0.00           C  
ATOM    773  C   SER G  49      17.814 -72.148   5.773  1.00  0.00           C  
ATOM    774  O   SER G  49      17.587 -71.081   5.205  1.00  0.00           O  
ATOM    775  CB  SER G  49      16.803 -72.361   8.029  1.00  0.00           C  
ATOM    776  OG  SER G  49      15.772 -71.496   7.565  1.00  0.00           O  
ATOM    777  H   SER G  49      18.035 -70.145   8.067  1.00  0.00           H  
ATOM    778  HA  SER G  49      18.837 -72.892   7.509  1.00  0.00           H  
ATOM    779 1HB  SER G  49      16.490 -73.398   7.927  1.00  0.00           H  
ATOM    780 2HB  SER G  49      16.978 -72.172   9.088  1.00  0.00           H  
ATOM    781  HG  SER G  49      15.146 -71.374   8.339  1.00  0.00           H  
ATOM    782  N   GLU G  50      17.692 -73.321   5.147  1.00  0.00           N  
ATOM    783  CA  GLU G  50      17.380 -73.318   3.712  1.00  0.00           C  
ATOM    784  C   GLU G  50      16.084 -72.589   3.385  1.00  0.00           C  
ATOM    785  O   GLU G  50      16.008 -71.847   2.398  1.00  0.00           O  
ATOM    786  CB  GLU G  50      17.277 -74.734   3.153  1.00  0.00           C  
ATOM    787  CG  GLU G  50      16.945 -74.748   1.658  1.00  0.00           C  
ATOM    788  CD  GLU G  50      16.880 -76.123   1.040  1.00  0.00           C  
ATOM    789  OE1 GLU G  50      17.240 -77.078   1.689  1.00  0.00           O  
ATOM    790  OE2 GLU G  50      16.439 -76.213  -0.096  1.00  0.00           O  
ATOM    791  H   GLU G  50      17.859 -74.187   5.639  1.00  0.00           H  
ATOM    792  HA  GLU G  50      18.191 -72.807   3.194  1.00  0.00           H  
ATOM    793 1HB  GLU G  50      18.220 -75.259   3.300  1.00  0.00           H  
ATOM    794 2HB  GLU G  50      16.499 -75.285   3.681  1.00  0.00           H  
ATOM    795 1HG  GLU G  50      15.978 -74.260   1.521  1.00  0.00           H  
ATOM    796 2HG  GLU G  50      17.691 -74.154   1.131  1.00  0.00           H  
ATOM    797  N   GLU G  51      15.060 -72.792   4.206  1.00  0.00           N  
ATOM    798  CA  GLU G  51      13.788 -72.155   3.930  1.00  0.00           C  
ATOM    799  C   GLU G  51      13.931 -70.645   4.030  1.00  0.00           C  
ATOM    800  O   GLU G  51      13.366 -69.921   3.212  1.00  0.00           O  
ATOM    801  CB  GLU G  51      12.698 -72.684   4.863  1.00  0.00           C  
ATOM    802  CG  GLU G  51      12.314 -74.150   4.576  1.00  0.00           C  
ATOM    803  CD  GLU G  51      11.252 -74.712   5.498  1.00  0.00           C  
ATOM    804  OE1 GLU G  51      10.885 -74.051   6.434  1.00  0.00           O  
ATOM    805  OE2 GLU G  51      10.809 -75.811   5.253  1.00  0.00           O  
ATOM    806  H   GLU G  51      15.175 -73.391   5.010  1.00  0.00           H  
ATOM    807  HA  GLU G  51      13.500 -72.396   2.905  1.00  0.00           H  
ATOM    808 1HB  GLU G  51      13.039 -72.614   5.899  1.00  0.00           H  
ATOM    809 2HB  GLU G  51      11.803 -72.068   4.769  1.00  0.00           H  
ATOM    810 1HG  GLU G  51      11.955 -74.217   3.549  1.00  0.00           H  
ATOM    811 2HG  GLU G  51      13.213 -74.760   4.654  1.00  0.00           H  
ATOM    812  N   LEU G  52      14.734 -70.172   4.985  1.00  0.00           N  
ATOM    813  CA  LEU G  52      14.941 -68.743   5.137  1.00  0.00           C  
ATOM    814  C   LEU G  52      15.721 -68.168   3.973  1.00  0.00           C  
ATOM    815  O   LEU G  52      15.405 -67.080   3.487  1.00  0.00           O  
ATOM    816  CB  LEU G  52      15.643 -68.420   6.436  1.00  0.00           C  
ATOM    817  CG  LEU G  52      15.834 -66.965   6.659  1.00  0.00           C  
ATOM    818  CD1 LEU G  52      14.571 -66.314   6.597  1.00  0.00           C  
ATOM    819  CD2 LEU G  52      16.423 -66.771   7.991  1.00  0.00           C  
ATOM    820  H   LEU G  52      15.197 -70.809   5.634  1.00  0.00           H  
ATOM    821  HA  LEU G  52      13.967 -68.266   5.163  1.00  0.00           H  
ATOM    822 1HB  LEU G  52      15.065 -68.831   7.263  1.00  0.00           H  
ATOM    823 2HB  LEU G  52      16.626 -68.896   6.426  1.00  0.00           H  
ATOM    824  HG  LEU G  52      16.464 -66.556   5.893  1.00  0.00           H  
ATOM    825 1HD1 LEU G  52      14.693 -65.246   6.778  1.00  0.00           H  
ATOM    826 2HD1 LEU G  52      14.128 -66.468   5.624  1.00  0.00           H  
ATOM    827 3HD1 LEU G  52      13.961 -66.757   7.350  1.00  0.00           H  
ATOM    828 1HD2 LEU G  52      16.577 -65.711   8.190  1.00  0.00           H  
ATOM    829 2HD2 LEU G  52      15.777 -67.179   8.747  1.00  0.00           H  
ATOM    830 3HD2 LEU G  52      17.344 -67.291   8.007  1.00  0.00           H  
ATOM    831  N   GLN G  53      16.708 -68.907   3.472  1.00  0.00           N  
ATOM    832  CA  GLN G  53      17.500 -68.410   2.355  1.00  0.00           C  
ATOM    833  C   GLN G  53      16.551 -68.148   1.175  1.00  0.00           C  
ATOM    834  O   GLN G  53      16.655 -67.125   0.480  1.00  0.00           O  
ATOM    835  CB  GLN G  53      18.539 -69.471   1.945  1.00  0.00           C  
ATOM    836  CG  GLN G  53      19.663 -69.719   2.966  1.00  0.00           C  
ATOM    837  CD  GLN G  53      20.561 -70.875   2.608  1.00  0.00           C  
ATOM    838  OE1 GLN G  53      20.775 -71.144   1.419  1.00  0.00           O  
ATOM    839  NE2 GLN G  53      21.089 -71.591   3.612  1.00  0.00           N  
ATOM    840  H   GLN G  53      16.934 -69.805   3.913  1.00  0.00           H  
ATOM    841  HA  GLN G  53      17.990 -67.478   2.639  1.00  0.00           H  
ATOM    842 1HB  GLN G  53      18.033 -70.419   1.787  1.00  0.00           H  
ATOM    843 2HB  GLN G  53      18.982 -69.188   0.999  1.00  0.00           H  
ATOM    844 1HG  GLN G  53      20.275 -68.843   3.042  1.00  0.00           H  
ATOM    845 2HG  GLN G  53      19.217 -69.940   3.908  1.00  0.00           H  
ATOM    846 1HE2 GLN G  53      21.664 -72.383   3.392  1.00  0.00           H  
ATOM    847 2HE2 GLN G  53      20.908 -71.357   4.606  1.00  0.00           H  
ATOM    848  N   ARG G  54      15.581 -69.062   1.001  1.00  0.00           N  
ATOM    849  CA  ARG G  54      14.592 -68.952  -0.059  1.00  0.00           C  
ATOM    850  C   ARG G  54      13.580 -67.822   0.205  1.00  0.00           C  
ATOM    851  O   ARG G  54      13.235 -67.081  -0.723  1.00  0.00           O  
ATOM    852  CB  ARG G  54      13.872 -70.286  -0.220  1.00  0.00           C  
ATOM    853  CG  ARG G  54      14.750 -71.413  -0.803  1.00  0.00           C  
ATOM    854  CD  ARG G  54      14.010 -72.712  -0.929  1.00  0.00           C  
ATOM    855  NE  ARG G  54      14.875 -73.807  -1.401  1.00  0.00           N  
ATOM    856  CZ  ARG G  54      15.178 -74.064  -2.678  1.00  0.00           C  
ATOM    857  NH1 ARG G  54      14.712 -73.318  -3.662  1.00  0.00           N  
ATOM    858  NH2 ARG G  54      15.959 -75.091  -2.916  1.00  0.00           N  
ATOM    859  H   ARG G  54      15.568 -69.887   1.610  1.00  0.00           H  
ATOM    860  HA  ARG G  54      15.116 -68.735  -0.989  1.00  0.00           H  
ATOM    861 1HB  ARG G  54      13.512 -70.622   0.749  1.00  0.00           H  
ATOM    862 2HB  ARG G  54      13.007 -70.160  -0.867  1.00  0.00           H  
ATOM    863 1HG  ARG G  54      15.108 -71.121  -1.790  1.00  0.00           H  
ATOM    864 2HG  ARG G  54      15.605 -71.575  -0.143  1.00  0.00           H  
ATOM    865 1HD  ARG G  54      13.617 -72.991   0.051  1.00  0.00           H  
ATOM    866 2HD  ARG G  54      13.187 -72.598  -1.631  1.00  0.00           H  
ATOM    867  HE  ARG G  54      15.291 -74.457  -0.711  1.00  0.00           H  
ATOM    868 1HH1 ARG G  54      14.112 -72.530  -3.458  1.00  0.00           H  
ATOM    869 2HH1 ARG G  54      14.955 -73.532  -4.618  1.00  0.00           H  
ATOM    870 1HH2 ARG G  54      16.289 -75.642  -2.104  1.00  0.00           H  
ATOM    871 2HH2 ARG G  54      16.221 -75.335  -3.857  1.00  0.00           H  
ATOM    872  N   LEU G  55      13.151 -67.638   1.468  1.00  0.00           N  
ATOM    873  CA  LEU G  55      12.193 -66.574   1.789  1.00  0.00           C  
ATOM    874  C   LEU G  55      12.806 -65.202   1.544  1.00  0.00           C  
ATOM    875  O   LEU G  55      12.116 -64.293   1.080  1.00  0.00           O  
ATOM    876  CB  LEU G  55      11.742 -66.625   3.259  1.00  0.00           C  
ATOM    877  CG  LEU G  55      10.865 -67.811   3.705  1.00  0.00           C  
ATOM    878  CD1 LEU G  55      10.704 -67.747   5.219  1.00  0.00           C  
ATOM    879  CD2 LEU G  55       9.518 -67.768   3.005  1.00  0.00           C  
ATOM    880  H   LEU G  55      13.453 -68.288   2.199  1.00  0.00           H  
ATOM    881  HA  LEU G  55      11.323 -66.688   1.145  1.00  0.00           H  
ATOM    882 1HB  LEU G  55      12.631 -66.633   3.871  1.00  0.00           H  
ATOM    883 2HB  LEU G  55      11.191 -65.713   3.478  1.00  0.00           H  
ATOM    884  HG  LEU G  55      11.351 -68.734   3.459  1.00  0.00           H  
ATOM    885 1HD1 LEU G  55      10.107 -68.591   5.553  1.00  0.00           H  
ATOM    886 2HD1 LEU G  55      11.681 -67.792   5.692  1.00  0.00           H  
ATOM    887 3HD1 LEU G  55      10.214 -66.819   5.495  1.00  0.00           H  
ATOM    888 1HD2 LEU G  55       8.910 -68.612   3.334  1.00  0.00           H  
ATOM    889 2HD2 LEU G  55       9.011 -66.843   3.247  1.00  0.00           H  
ATOM    890 3HD2 LEU G  55       9.672 -67.828   1.929  1.00  0.00           H  
ATOM    891  N   ILE G  56      14.106 -65.050   1.836  1.00  0.00           N  
ATOM    892  CA  ILE G  56      14.768 -63.764   1.637  1.00  0.00           C  
ATOM    893  C   ILE G  56      14.825 -63.442   0.147  1.00  0.00           C  
ATOM    894  O   ILE G  56      14.478 -62.324  -0.257  1.00  0.00           O  
ATOM    895  CB  ILE G  56      16.206 -63.760   2.223  1.00  0.00           C  
ATOM    896  CG1 ILE G  56      16.149 -63.858   3.758  1.00  0.00           C  
ATOM    897  CG2 ILE G  56      16.952 -62.464   1.807  1.00  0.00           C  
ATOM    898  CD1 ILE G  56      17.486 -64.160   4.390  1.00  0.00           C  
ATOM    899  H   ILE G  56      14.623 -65.835   2.242  1.00  0.00           H  
ATOM    900  HA  ILE G  56      14.192 -62.992   2.135  1.00  0.00           H  
ATOM    901  HB  ILE G  56      16.750 -64.636   1.853  1.00  0.00           H  
ATOM    902 1HG1 ILE G  56      15.780 -62.919   4.163  1.00  0.00           H  
ATOM    903 2HG1 ILE G  56      15.453 -64.649   4.032  1.00  0.00           H  
ATOM    904 1HG2 ILE G  56      17.958 -62.472   2.219  1.00  0.00           H  
ATOM    905 2HG2 ILE G  56      17.008 -62.406   0.719  1.00  0.00           H  
ATOM    906 3HG2 ILE G  56      16.412 -61.601   2.190  1.00  0.00           H  
ATOM    907 1HD1 ILE G  56      17.367 -64.222   5.467  1.00  0.00           H  
ATOM    908 2HD1 ILE G  56      17.855 -65.113   4.009  1.00  0.00           H  
ATOM    909 3HD1 ILE G  56      18.196 -63.372   4.149  1.00  0.00           H  
ATOM    910  N   GLN G  57      15.216 -64.411  -0.686  1.00  0.00           N  
ATOM    911  CA  GLN G  57      15.270 -64.124  -2.112  1.00  0.00           C  
ATOM    912  C   GLN G  57      13.878 -63.856  -2.708  1.00  0.00           C  
ATOM    913  O   GLN G  57      13.730 -62.948  -3.535  1.00  0.00           O  
ATOM    914  CB  GLN G  57      15.969 -65.259  -2.869  1.00  0.00           C  
ATOM    915  CG  GLN G  57      17.484 -65.358  -2.589  1.00  0.00           C  
ATOM    916  CD  GLN G  57      18.162 -66.500  -3.349  1.00  0.00           C  
ATOM    917  OE1 GLN G  57      17.573 -67.569  -3.561  1.00  0.00           O  
ATOM    918  NE2 GLN G  57      19.407 -66.277  -3.777  1.00  0.00           N  
ATOM    919  H   GLN G  57      15.504 -65.329  -0.324  1.00  0.00           H  
ATOM    920  HA  GLN G  57      15.864 -63.221  -2.248  1.00  0.00           H  
ATOM    921 1HB  GLN G  57      15.514 -66.211  -2.580  1.00  0.00           H  
ATOM    922 2HB  GLN G  57      15.821 -65.133  -3.939  1.00  0.00           H  
ATOM    923 1HG  GLN G  57      17.967 -64.423  -2.878  1.00  0.00           H  
ATOM    924 2HG  GLN G  57      17.624 -65.534  -1.518  1.00  0.00           H  
ATOM    925 1HE2 GLN G  57      19.901 -66.976  -4.291  1.00  0.00           H  
ATOM    926 2HE2 GLN G  57      19.881 -65.378  -3.603  1.00  0.00           H  
ATOM    927  N   GLU G  58      12.847 -64.593  -2.268  1.00  0.00           N  
ATOM    928  CA  GLU G  58      11.509 -64.340  -2.804  1.00  0.00           C  
ATOM    929  C   GLU G  58      10.978 -62.986  -2.332  1.00  0.00           C  
ATOM    930  O   GLU G  58      10.310 -62.282  -3.098  1.00  0.00           O  
ATOM    931  CB  GLU G  58      10.524 -65.451  -2.484  1.00  0.00           C  
ATOM    932  CG  GLU G  58       9.160 -65.256  -3.201  1.00  0.00           C  
ATOM    933  CD  GLU G  58       8.232 -66.443  -3.097  1.00  0.00           C  
ATOM    934  OE1 GLU G  58       8.569 -67.385  -2.418  1.00  0.00           O  
ATOM    935  OE2 GLU G  58       7.197 -66.424  -3.710  1.00  0.00           O  
ATOM    936  H   GLU G  58      12.997 -65.350  -1.591  1.00  0.00           H  
ATOM    937  HA  GLU G  58      11.588 -64.299  -3.892  1.00  0.00           H  
ATOM    938 1HB  GLU G  58      10.943 -66.409  -2.791  1.00  0.00           H  
ATOM    939 2HB  GLU G  58      10.373 -65.491  -1.409  1.00  0.00           H  
ATOM    940 1HG  GLU G  58       8.665 -64.384  -2.769  1.00  0.00           H  
ATOM    941 2HG  GLU G  58       9.350 -65.040  -4.254  1.00  0.00           H  
ATOM    942  N   LEU G  59      11.280 -62.609  -1.077  1.00  0.00           N  
ATOM    943  CA  LEU G  59      10.833 -61.326  -0.556  1.00  0.00           C  
ATOM    944  C   LEU G  59      11.436 -60.239  -1.421  1.00  0.00           C  
ATOM    945  O   LEU G  59      10.735 -59.299  -1.788  1.00  0.00           O  
ATOM    946  CB  LEU G  59      11.263 -61.135   0.918  1.00  0.00           C  
ATOM    947  CG  LEU G  59      10.803 -59.815   1.630  1.00  0.00           C  
ATOM    948  CD1 LEU G  59       9.253 -59.716   1.673  1.00  0.00           C  
ATOM    949  CD2 LEU G  59      11.392 -59.773   3.049  1.00  0.00           C  
ATOM    950  H   LEU G  59      11.802 -63.234  -0.458  1.00  0.00           H  
ATOM    951  HA  LEU G  59       9.753 -61.264  -0.628  1.00  0.00           H  
ATOM    952 1HB  LEU G  59      10.906 -61.977   1.501  1.00  0.00           H  
ATOM    953 2HB  LEU G  59      12.354 -61.156   0.949  1.00  0.00           H  
ATOM    954  HG  LEU G  59      11.169 -58.984   1.069  1.00  0.00           H  
ATOM    955 1HD1 LEU G  59       8.961 -58.782   2.158  1.00  0.00           H  
ATOM    956 2HD1 LEU G  59       8.856 -59.735   0.657  1.00  0.00           H  
ATOM    957 3HD1 LEU G  59       8.850 -60.557   2.238  1.00  0.00           H  
ATOM    958 1HD2 LEU G  59      11.103 -58.848   3.535  1.00  0.00           H  
ATOM    959 2HD2 LEU G  59      11.020 -60.620   3.628  1.00  0.00           H  
ATOM    960 3HD2 LEU G  59      12.481 -59.823   2.988  1.00  0.00           H  
ATOM    961  N   LEU G  60      12.697 -60.407  -1.831  1.00  0.00           N  
ATOM    962  CA  LEU G  60      13.348 -59.418  -2.672  1.00  0.00           C  
ATOM    963  C   LEU G  60      12.648 -59.287  -4.003  1.00  0.00           C  
ATOM    964  O   LEU G  60      12.356 -58.171  -4.442  1.00  0.00           O  
ATOM    965  CB  LEU G  60      14.803 -59.776  -2.927  1.00  0.00           C  
ATOM    966  CG  LEU G  60      15.583 -58.719  -3.676  1.00  0.00           C  
ATOM    967  CD1 LEU G  60      15.405 -58.874  -5.189  1.00  0.00           C  
ATOM    968  CD2 LEU G  60      15.070 -57.351  -3.254  1.00  0.00           C  
ATOM    969  H   LEU G  60      13.233 -61.213  -1.491  1.00  0.00           H  
ATOM    970  HA  LEU G  60      13.315 -58.460  -2.177  1.00  0.00           H  
ATOM    971 1HB  LEU G  60      15.290 -59.988  -1.987  1.00  0.00           H  
ATOM    972 2HB  LEU G  60      14.831 -60.683  -3.526  1.00  0.00           H  
ATOM    973  HG  LEU G  60      16.616 -58.822  -3.438  1.00  0.00           H  
ATOM    974 1HD1 LEU G  60      15.979 -58.104  -5.693  1.00  0.00           H  
ATOM    975 2HD1 LEU G  60      15.759 -59.855  -5.502  1.00  0.00           H  
ATOM    976 3HD1 LEU G  60      14.359 -58.768  -5.449  1.00  0.00           H  
ATOM    977 1HD2 LEU G  60      15.623 -56.582  -3.786  1.00  0.00           H  
ATOM    978 2HD2 LEU G  60      14.018 -57.277  -3.499  1.00  0.00           H  
ATOM    979 3HD2 LEU G  60      15.191 -57.203  -2.195  1.00  0.00           H  
ATOM    980  N   GLN G  61      12.322 -60.410  -4.635  1.00  0.00           N  
ATOM    981  CA  GLN G  61      11.681 -60.330  -5.938  1.00  0.00           C  
ATOM    982  C   GLN G  61      10.358 -59.571  -5.841  1.00  0.00           C  
ATOM    983  O   GLN G  61      10.028 -58.761  -6.725  1.00  0.00           O  
ATOM    984  CB  GLN G  61      11.399 -61.740  -6.468  1.00  0.00           C  
ATOM    985  CG  GLN G  61      12.631 -62.538  -6.853  1.00  0.00           C  
ATOM    986  CD  GLN G  61      12.290 -63.980  -7.236  1.00  0.00           C  
ATOM    987  OE1 GLN G  61      11.268 -64.532  -6.810  1.00  0.00           O  
ATOM    988  NE2 GLN G  61      13.149 -64.595  -8.048  1.00  0.00           N  
ATOM    989  H   GLN G  61      12.577 -61.315  -4.224  1.00  0.00           H  
ATOM    990  HA  GLN G  61      12.339 -59.799  -6.624  1.00  0.00           H  
ATOM    991 1HB  GLN G  61      10.863 -62.307  -5.702  1.00  0.00           H  
ATOM    992 2HB  GLN G  61      10.748 -61.676  -7.337  1.00  0.00           H  
ATOM    993 1HG  GLN G  61      13.113 -62.058  -7.703  1.00  0.00           H  
ATOM    994 2HG  GLN G  61      13.309 -62.560  -6.001  1.00  0.00           H  
ATOM    995 1HE2 GLN G  61      12.980 -65.540  -8.336  1.00  0.00           H  
ATOM    996 2HE2 GLN G  61      13.964 -64.113  -8.369  1.00  0.00           H  
ATOM    997  N   LEU G  62       9.623 -59.800  -4.746  1.00  0.00           N  
ATOM    998  CA  LEU G  62       8.340 -59.145  -4.564  1.00  0.00           C  
ATOM    999  C   LEU G  62       8.496 -57.685  -4.135  1.00  0.00           C  
ATOM   1000  O   LEU G  62       7.666 -56.858  -4.512  1.00  0.00           O  
ATOM   1001  CB  LEU G  62       7.488 -59.947  -3.586  1.00  0.00           C  
ATOM   1002  CG  LEU G  62       7.120 -61.336  -4.129  1.00  0.00           C  
ATOM   1003  CD1 LEU G  62       6.334 -62.132  -3.096  1.00  0.00           C  
ATOM   1004  CD2 LEU G  62       6.340 -61.163  -5.404  1.00  0.00           C  
ATOM   1005  H   LEU G  62       9.950 -60.487  -4.056  1.00  0.00           H  
ATOM   1006  HA  LEU G  62       7.825 -59.153  -5.521  1.00  0.00           H  
ATOM   1007 1HB  LEU G  62       8.044 -60.074  -2.652  1.00  0.00           H  
ATOM   1008 2HB  LEU G  62       6.569 -59.404  -3.392  1.00  0.00           H  
ATOM   1009  HG  LEU G  62       8.042 -61.890  -4.338  1.00  0.00           H  
ATOM   1010 1HD1 LEU G  62       6.099 -63.125  -3.490  1.00  0.00           H  
ATOM   1011 2HD1 LEU G  62       6.924 -62.234  -2.203  1.00  0.00           H  
ATOM   1012 3HD1 LEU G  62       5.415 -61.611  -2.872  1.00  0.00           H  
ATOM   1013 1HD2 LEU G  62       6.113 -62.145  -5.796  1.00  0.00           H  
ATOM   1014 2HD2 LEU G  62       5.419 -60.617  -5.199  1.00  0.00           H  
ATOM   1015 3HD2 LEU G  62       6.937 -60.612  -6.129  1.00  0.00           H  
ATOM   1016  N   LEU G  63       9.559 -57.351  -3.388  1.00  0.00           N  
ATOM   1017  CA  LEU G  63       9.826 -55.963  -3.004  1.00  0.00           C  
ATOM   1018  C   LEU G  63      10.185 -55.124  -4.212  1.00  0.00           C  
ATOM   1019  O   LEU G  63       9.767 -53.972  -4.307  1.00  0.00           O  
ATOM   1020  CB  LEU G  63      10.984 -55.884  -2.015  1.00  0.00           C  
ATOM   1021  CG  LEU G  63      10.723 -56.371  -0.624  1.00  0.00           C  
ATOM   1022  CD1 LEU G  63      12.032 -56.513   0.040  1.00  0.00           C  
ATOM   1023  CD2 LEU G  63       9.851 -55.359   0.119  1.00  0.00           C  
ATOM   1024  H   LEU G  63      10.190 -58.084  -3.059  1.00  0.00           H  
ATOM   1025  HA  LEU G  63       8.932 -55.553  -2.540  1.00  0.00           H  
ATOM   1026 1HB  LEU G  63      11.806 -56.473  -2.416  1.00  0.00           H  
ATOM   1027 2HB  LEU G  63      11.312 -54.847  -1.947  1.00  0.00           H  
ATOM   1028  HG  LEU G  63      10.219 -57.321  -0.640  1.00  0.00           H  
ATOM   1029 1HD1 LEU G  63      11.904 -56.863   1.051  1.00  0.00           H  
ATOM   1030 2HD1 LEU G  63      12.601 -57.210  -0.511  1.00  0.00           H  
ATOM   1031 3HD1 LEU G  63      12.532 -55.570   0.040  1.00  0.00           H  
ATOM   1032 1HD2 LEU G  63       9.678 -55.708   1.133  1.00  0.00           H  
ATOM   1033 2HD2 LEU G  63      10.350 -54.386   0.151  1.00  0.00           H  
ATOM   1034 3HD2 LEU G  63       8.906 -55.259  -0.401  1.00  0.00           H  
ATOM   1035  N   VAL G  64      10.948 -55.690  -5.150  1.00  0.00           N  
ATOM   1036  CA  VAL G  64      11.311 -54.930  -6.338  1.00  0.00           C  
ATOM   1037  C   VAL G  64      10.082 -54.697  -7.206  1.00  0.00           C  
ATOM   1038  O   VAL G  64       9.851 -53.571  -7.661  1.00  0.00           O  
ATOM   1039  CB  VAL G  64      12.409 -55.630  -7.158  1.00  0.00           C  
ATOM   1040  CG1 VAL G  64      12.624 -54.893  -8.476  1.00  0.00           C  
ATOM   1041  CG2 VAL G  64      13.694 -55.644  -6.365  1.00  0.00           C  
ATOM   1042  H   VAL G  64      11.298 -56.645  -5.013  1.00  0.00           H  
ATOM   1043  HA  VAL G  64      11.697 -53.963  -6.019  1.00  0.00           H  
ATOM   1044  HB  VAL G  64      12.095 -56.656  -7.378  1.00  0.00           H  
ATOM   1045 1HG1 VAL G  64      13.398 -55.399  -9.051  1.00  0.00           H  
ATOM   1046 2HG1 VAL G  64      11.693 -54.888  -9.044  1.00  0.00           H  
ATOM   1047 3HG1 VAL G  64      12.934 -53.867  -8.274  1.00  0.00           H  
ATOM   1048 1HG2 VAL G  64      14.467 -56.145  -6.932  1.00  0.00           H  
ATOM   1049 2HG2 VAL G  64      14.000 -54.627  -6.150  1.00  0.00           H  
ATOM   1050 3HG2 VAL G  64      13.524 -56.172  -5.442  1.00  0.00           H  
ATOM   1051  N   ARG G  65       9.272 -55.747  -7.420  1.00  0.00           N  
ATOM   1052  CA  ARG G  65       8.074 -55.574  -8.226  1.00  0.00           C  
ATOM   1053  C   ARG G  65       7.095 -54.626  -7.527  1.00  0.00           C  
ATOM   1054  O   ARG G  65       6.522 -53.739  -8.168  1.00  0.00           O  
ATOM   1055  CB  ARG G  65       7.418 -56.916  -8.502  1.00  0.00           C  
ATOM   1056  CG  ARG G  65       6.232 -56.875  -9.457  1.00  0.00           C  
ATOM   1057  CD  ARG G  65       5.773 -58.254  -9.801  1.00  0.00           C  
ATOM   1058  NE  ARG G  65       4.620 -58.251 -10.695  1.00  0.00           N  
ATOM   1059  CZ  ARG G  65       4.027 -59.365 -11.168  1.00  0.00           C  
ATOM   1060  NH1 ARG G  65       4.489 -60.546 -10.814  1.00  0.00           N  
ATOM   1061  NH2 ARG G  65       2.990 -59.284 -11.991  1.00  0.00           N  
ATOM   1062  H   ARG G  65       9.501 -56.673  -7.042  1.00  0.00           H  
ATOM   1063  HA  ARG G  65       8.362 -55.133  -9.180  1.00  0.00           H  
ATOM   1064 1HB  ARG G  65       8.158 -57.604  -8.910  1.00  0.00           H  
ATOM   1065 2HB  ARG G  65       7.069 -57.343  -7.556  1.00  0.00           H  
ATOM   1066 1HG  ARG G  65       5.415 -56.328  -9.000  1.00  0.00           H  
ATOM   1067 2HG  ARG G  65       6.529 -56.372 -10.378  1.00  0.00           H  
ATOM   1068 1HD  ARG G  65       6.586 -58.779 -10.301  1.00  0.00           H  
ATOM   1069 2HD  ARG G  65       5.509 -58.793  -8.894  1.00  0.00           H  
ATOM   1070  HE  ARG G  65       4.242 -57.355 -10.988  1.00  0.00           H  
ATOM   1071 1HH1 ARG G  65       5.281 -60.612 -10.190  1.00  0.00           H  
ATOM   1072 2HH1 ARG G  65       4.054 -61.386 -11.167  1.00  0.00           H  
ATOM   1073 1HH2 ARG G  65       2.615 -58.363 -12.287  1.00  0.00           H  
ATOM   1074 2HH2 ARG G  65       2.565 -60.125 -12.338  1.00  0.00           H  
ATOM   1075  N   LEU G  66       6.951 -54.758  -6.202  1.00  0.00           N  
ATOM   1076  CA  LEU G  66       6.045 -53.894  -5.474  1.00  0.00           C  
ATOM   1077  C   LEU G  66       6.526 -52.463  -5.555  1.00  0.00           C  
ATOM   1078  O   LEU G  66       5.733 -51.567  -5.832  1.00  0.00           O  
ATOM   1079  CB  LEU G  66       5.956 -54.300  -3.992  1.00  0.00           C  
ATOM   1080  CG  LEU G  66       5.034 -53.433  -3.135  1.00  0.00           C  
ATOM   1081  CD1 LEU G  66       3.631 -53.507  -3.698  1.00  0.00           C  
ATOM   1082  CD2 LEU G  66       5.069 -53.890  -1.669  1.00  0.00           C  
ATOM   1083  H   LEU G  66       7.435 -55.491  -5.689  1.00  0.00           H  
ATOM   1084  HA  LEU G  66       5.057 -53.962  -5.926  1.00  0.00           H  
ATOM   1085 1HB  LEU G  66       5.634 -55.329  -3.918  1.00  0.00           H  
ATOM   1086 2HB  LEU G  66       6.958 -54.234  -3.566  1.00  0.00           H  
ATOM   1087  HG  LEU G  66       5.370 -52.412  -3.196  1.00  0.00           H  
ATOM   1088 1HD1 LEU G  66       2.973 -52.868  -3.113  1.00  0.00           H  
ATOM   1089 2HD1 LEU G  66       3.650 -53.167  -4.728  1.00  0.00           H  
ATOM   1090 3HD1 LEU G  66       3.275 -54.532  -3.659  1.00  0.00           H  
ATOM   1091 1HD2 LEU G  66       4.412 -53.254  -1.070  1.00  0.00           H  
ATOM   1092 2HD2 LEU G  66       4.736 -54.915  -1.602  1.00  0.00           H  
ATOM   1093 3HD2 LEU G  66       6.091 -53.816  -1.290  1.00  0.00           H  
ATOM   1094  N   ALA G  67       7.828 -52.236  -5.364  1.00  0.00           N  
ATOM   1095  CA  ALA G  67       8.360 -50.891  -5.410  1.00  0.00           C  
ATOM   1096  C   ALA G  67       8.122 -50.243  -6.750  1.00  0.00           C  
ATOM   1097  O   ALA G  67       7.731 -49.074  -6.807  1.00  0.00           O  
ATOM   1098  CB  ALA G  67       9.848 -50.927  -5.165  1.00  0.00           C  
ATOM   1099  H   ALA G  67       8.468 -52.998  -5.142  1.00  0.00           H  
ATOM   1100  HA  ALA G  67       7.864 -50.298  -4.643  1.00  0.00           H  
ATOM   1101 1HB  ALA G  67      10.243 -49.931  -5.202  1.00  0.00           H  
ATOM   1102 2HB  ALA G  67      10.040 -51.376  -4.194  1.00  0.00           H  
ATOM   1103 3HB  ALA G  67      10.325 -51.529  -5.937  1.00  0.00           H  
ATOM   1104  N   ALA G  68       8.297 -51.012  -7.831  1.00  0.00           N  
ATOM   1105  CA  ALA G  68       8.092 -50.468  -9.159  1.00  0.00           C  
ATOM   1106  C   ALA G  68       6.651 -50.036  -9.346  1.00  0.00           C  
ATOM   1107  O   ALA G  68       6.378 -48.978  -9.927  1.00  0.00           O  
ATOM   1108  CB  ALA G  68       8.457 -51.509 -10.201  1.00  0.00           C  
ATOM   1109  H   ALA G  68       8.626 -51.978  -7.727  1.00  0.00           H  
ATOM   1110  HA  ALA G  68       8.731 -49.593  -9.273  1.00  0.00           H  
ATOM   1111 1HB  ALA G  68       8.321 -51.096 -11.197  1.00  0.00           H  
ATOM   1112 2HB  ALA G  68       9.497 -51.807 -10.063  1.00  0.00           H  
ATOM   1113 3HB  ALA G  68       7.812 -52.381 -10.075  1.00  0.00           H  
ATOM   1114  N   LEU G  69       5.727 -50.831  -8.810  1.00  0.00           N  
ATOM   1115  CA  LEU G  69       4.322 -50.516  -8.931  1.00  0.00           C  
ATOM   1116  C   LEU G  69       3.911 -49.368  -8.031  1.00  0.00           C  
ATOM   1117  O   LEU G  69       3.107 -48.536  -8.438  1.00  0.00           O  
ATOM   1118  CB  LEU G  69       3.495 -51.733  -8.591  1.00  0.00           C  
ATOM   1119  CG  LEU G  69       3.599 -52.877  -9.548  1.00  0.00           C  
ATOM   1120  CD1 LEU G  69       2.869 -54.044  -8.954  1.00  0.00           C  
ATOM   1121  CD2 LEU G  69       3.014 -52.464 -10.878  1.00  0.00           C  
ATOM   1122  H   LEU G  69       6.014 -51.701  -8.347  1.00  0.00           H  
ATOM   1123  HA  LEU G  69       4.125 -50.239  -9.962  1.00  0.00           H  
ATOM   1124 1HB  LEU G  69       3.808 -52.094  -7.612  1.00  0.00           H  
ATOM   1125 2HB  LEU G  69       2.458 -51.434  -8.546  1.00  0.00           H  
ATOM   1126  HG  LEU G  69       4.642 -53.157  -9.680  1.00  0.00           H  
ATOM   1127 1HD1 LEU G  69       2.933 -54.906  -9.615  1.00  0.00           H  
ATOM   1128 2HD1 LEU G  69       3.325 -54.273  -8.003  1.00  0.00           H  
ATOM   1129 3HD1 LEU G  69       1.838 -53.773  -8.810  1.00  0.00           H  
ATOM   1130 1HD2 LEU G  69       3.081 -53.295 -11.579  1.00  0.00           H  
ATOM   1131 2HD2 LEU G  69       1.970 -52.181 -10.740  1.00  0.00           H  
ATOM   1132 3HD2 LEU G  69       3.570 -51.614 -11.271  1.00  0.00           H  
ATOM   1133  N   LEU G  70       4.467 -49.287  -6.824  1.00  0.00           N  
ATOM   1134  CA  LEU G  70       4.055 -48.214  -5.937  1.00  0.00           C  
ATOM   1135  C   LEU G  70       4.536 -46.871  -6.496  1.00  0.00           C  
ATOM   1136  O   LEU G  70       3.798 -45.875  -6.455  1.00  0.00           O  
ATOM   1137  CB  LEU G  70       4.607 -48.432  -4.521  1.00  0.00           C  
ATOM   1138  CG  LEU G  70       4.040 -49.659  -3.735  1.00  0.00           C  
ATOM   1139  CD1 LEU G  70       4.768 -49.771  -2.401  1.00  0.00           C  
ATOM   1140  CD2 LEU G  70       2.579 -49.519  -3.547  1.00  0.00           C  
ATOM   1141  H   LEU G  70       5.134 -49.997  -6.515  1.00  0.00           H  
ATOM   1142  HA  LEU G  70       2.968 -48.201  -5.890  1.00  0.00           H  
ATOM   1143 1HB  LEU G  70       5.686 -48.569  -4.603  1.00  0.00           H  
ATOM   1144 2HB  LEU G  70       4.417 -47.537  -3.929  1.00  0.00           H  
ATOM   1145  HG  LEU G  70       4.224 -50.557  -4.295  1.00  0.00           H  
ATOM   1146 1HD1 LEU G  70       4.395 -50.628  -1.845  1.00  0.00           H  
ATOM   1147 2HD1 LEU G  70       5.836 -49.890  -2.575  1.00  0.00           H  
ATOM   1148 3HD1 LEU G  70       4.587 -48.867  -1.833  1.00  0.00           H  
ATOM   1149 1HD2 LEU G  70       2.191 -50.378  -3.002  1.00  0.00           H  
ATOM   1150 2HD2 LEU G  70       2.405 -48.617  -2.987  1.00  0.00           H  
ATOM   1151 3HD2 LEU G  70       2.093 -49.456  -4.518  1.00  0.00           H  
ATOM   1152  N   GLU G  71       5.756 -46.847  -7.065  1.00  0.00           N  
ATOM   1153  CA  GLU G  71       6.251 -45.613  -7.661  1.00  0.00           C  
ATOM   1154  C   GLU G  71       5.440 -45.271  -8.905  1.00  0.00           C  
ATOM   1155  O   GLU G  71       5.091 -44.103  -9.115  1.00  0.00           O  
ATOM   1156  CB  GLU G  71       7.743 -45.705  -8.015  1.00  0.00           C  
ATOM   1157  CG  GLU G  71       8.701 -45.722  -6.807  1.00  0.00           C  
ATOM   1158  CD  GLU G  71      10.176 -45.794  -7.201  1.00  0.00           C  
ATOM   1159  OE1 GLU G  71      10.470 -46.172  -8.310  1.00  0.00           O  
ATOM   1160  OE2 GLU G  71      11.002 -45.437  -6.389  1.00  0.00           O  
ATOM   1161  H   GLU G  71       6.347 -47.686  -7.066  1.00  0.00           H  
ATOM   1162  HA  GLU G  71       6.123 -44.808  -6.940  1.00  0.00           H  
ATOM   1163 1HB  GLU G  71       7.915 -46.626  -8.581  1.00  0.00           H  
ATOM   1164 2HB  GLU G  71       8.018 -44.870  -8.656  1.00  0.00           H  
ATOM   1165 1HG  GLU G  71       8.537 -44.825  -6.213  1.00  0.00           H  
ATOM   1166 2HG  GLU G  71       8.455 -46.585  -6.187  1.00  0.00           H  
ATOM   1167  N   ALA G  72       5.091 -46.294  -9.707  1.00  0.00           N  
ATOM   1168  CA  ALA G  72       4.289 -46.076 -10.899  1.00  0.00           C  
ATOM   1169  C   ALA G  72       2.928 -45.514 -10.531  1.00  0.00           C  
ATOM   1170  O   ALA G  72       2.418 -44.624 -11.220  1.00  0.00           O  
ATOM   1171  CB  ALA G  72       4.120 -47.371 -11.661  1.00  0.00           C  
ATOM   1172  H   ALA G  72       5.428 -47.242  -9.516  1.00  0.00           H  
ATOM   1173  HA  ALA G  72       4.804 -45.352 -11.527  1.00  0.00           H  
ATOM   1174 1HB  ALA G  72       3.538 -47.193 -12.558  1.00  0.00           H  
ATOM   1175 2HB  ALA G  72       5.098 -47.765 -11.932  1.00  0.00           H  
ATOM   1176 3HB  ALA G  72       3.608 -48.083 -11.027  1.00  0.00           H  
ATOM   1177  N   VAL G  73       2.354 -45.990  -9.418  1.00  0.00           N  
ATOM   1178  CA  VAL G  73       1.070 -45.479  -8.993  1.00  0.00           C  
ATOM   1179  C   VAL G  73       1.136 -44.037  -8.597  1.00  0.00           C  
ATOM   1180  O   VAL G  73       0.285 -43.254  -9.001  1.00  0.00           O  
ATOM   1181  CB  VAL G  73       0.440 -46.268  -7.853  1.00  0.00           C  
ATOM   1182  CG1 VAL G  73      -0.747 -45.490  -7.341  1.00  0.00           C  
ATOM   1183  CG2 VAL G  73      -0.056 -47.594  -8.379  1.00  0.00           C  
ATOM   1184  H   VAL G  73       2.800 -46.747  -8.895  1.00  0.00           H  
ATOM   1185  HA  VAL G  73       0.390 -45.583  -9.826  1.00  0.00           H  
ATOM   1186  HB  VAL G  73       1.161 -46.415  -7.044  1.00  0.00           H  
ATOM   1187 1HG1 VAL G  73      -1.227 -46.034  -6.539  1.00  0.00           H  
ATOM   1188 2HG1 VAL G  73      -0.420 -44.521  -6.963  1.00  0.00           H  
ATOM   1189 3HG1 VAL G  73      -1.451 -45.334  -8.152  1.00  0.00           H  
ATOM   1190 1HG2 VAL G  73      -0.533 -48.131  -7.583  1.00  0.00           H  
ATOM   1191 2HG2 VAL G  73      -0.779 -47.411  -9.172  1.00  0.00           H  
ATOM   1192 3HG2 VAL G  73       0.767 -48.173  -8.770  1.00  0.00           H  
ATOM   1193  N   ARG G  74       2.129 -43.646  -7.825  1.00  0.00           N  
ATOM   1194  CA  ARG G  74       2.143 -42.246  -7.465  1.00  0.00           C  
ATOM   1195  C   ARG G  74       2.429 -41.366  -8.684  1.00  0.00           C  
ATOM   1196  O   ARG G  74       1.879 -40.265  -8.798  1.00  0.00           O  
ATOM   1197  CB  ARG G  74       3.071 -42.029  -6.298  1.00  0.00           C  
ATOM   1198  CG  ARG G  74       2.440 -42.634  -5.053  1.00  0.00           C  
ATOM   1199  CD  ARG G  74       3.228 -42.548  -3.828  1.00  0.00           C  
ATOM   1200  NE  ARG G  74       2.477 -43.157  -2.736  1.00  0.00           N  
ATOM   1201  CZ  ARG G  74       2.964 -43.459  -1.523  1.00  0.00           C  
ATOM   1202  NH1 ARG G  74       4.201 -43.206  -1.205  1.00  0.00           N  
ATOM   1203  NH2 ARG G  74       2.205 -44.032  -0.618  1.00  0.00           N  
ATOM   1204  H   ARG G  74       2.830 -44.314  -7.481  1.00  0.00           H  
ATOM   1205  HA  ARG G  74       1.147 -41.990  -7.101  1.00  0.00           H  
ATOM   1206 1HB  ARG G  74       4.028 -42.523  -6.484  1.00  0.00           H  
ATOM   1207 2HB  ARG G  74       3.249 -40.968  -6.137  1.00  0.00           H  
ATOM   1208 1HG  ARG G  74       1.481 -42.140  -4.874  1.00  0.00           H  
ATOM   1209 2HG  ARG G  74       2.257 -43.694  -5.251  1.00  0.00           H  
ATOM   1210 1HD  ARG G  74       4.167 -43.091  -3.951  1.00  0.00           H  
ATOM   1211 2HD  ARG G  74       3.427 -41.507  -3.578  1.00  0.00           H  
ATOM   1212  HE  ARG G  74       1.508 -43.386  -2.917  1.00  0.00           H  
ATOM   1213 1HH1 ARG G  74       4.830 -42.777  -1.862  1.00  0.00           H  
ATOM   1214 2HH1 ARG G  74       4.514 -43.477  -0.258  1.00  0.00           H  
ATOM   1215 1HH2 ARG G  74       1.244 -44.254  -0.813  1.00  0.00           H  
ATOM   1216 2HH2 ARG G  74       2.640 -44.274   0.281  1.00  0.00           H  
ATOM   1217  N   ALA G  75       3.254 -41.851  -9.622  1.00  0.00           N  
ATOM   1218  CA  ALA G  75       3.518 -41.083 -10.832  1.00  0.00           C  
ATOM   1219  C   ALA G  75       2.237 -40.883 -11.658  1.00  0.00           C  
ATOM   1220  O   ALA G  75       2.000 -39.789 -12.195  1.00  0.00           O  
ATOM   1221  CB  ALA G  75       4.564 -41.791 -11.673  1.00  0.00           C  
ATOM   1222  H   ALA G  75       3.722 -42.753  -9.486  1.00  0.00           H  
ATOM   1223  HA  ALA G  75       3.891 -40.104 -10.537  1.00  0.00           H  
ATOM   1224 1HB  ALA G  75       4.776 -41.205 -12.564  1.00  0.00           H  
ATOM   1225 2HB  ALA G  75       5.475 -41.916 -11.088  1.00  0.00           H  
ATOM   1226 3HB  ALA G  75       4.185 -42.770 -11.963  1.00  0.00           H  
ATOM   1227  N   VAL G  76       1.387 -41.920 -11.731  1.00  0.00           N  
ATOM   1228  CA  VAL G  76       0.153 -41.781 -12.487  1.00  0.00           C  
ATOM   1229  C   VAL G  76      -0.851 -40.943 -11.716  1.00  0.00           C  
ATOM   1230  O   VAL G  76      -1.575 -40.154 -12.325  1.00  0.00           O  
ATOM   1231  CB  VAL G  76      -0.469 -43.125 -12.903  1.00  0.00           C  
ATOM   1232  CG1 VAL G  76      -1.102 -43.830 -11.780  1.00  0.00           C  
ATOM   1233  CG2 VAL G  76      -1.467 -42.864 -13.918  1.00  0.00           C  
ATOM   1234  H   VAL G  76       1.628 -42.817 -11.298  1.00  0.00           H  
ATOM   1235  HA  VAL G  76       0.389 -41.258 -13.412  1.00  0.00           H  
ATOM   1236  HB  VAL G  76       0.314 -43.774 -13.296  1.00  0.00           H  
ATOM   1237 1HG1 VAL G  76      -1.502 -44.747 -12.132  1.00  0.00           H  
ATOM   1238 2HG1 VAL G  76      -0.365 -44.014 -11.079  1.00  0.00           H  
ATOM   1239 3HG1 VAL G  76      -1.900 -43.241 -11.345  1.00  0.00           H  
ATOM   1240 1HG2 VAL G  76      -1.887 -43.800 -14.211  1.00  0.00           H  
ATOM   1241 2HG2 VAL G  76      -2.248 -42.227 -13.509  1.00  0.00           H  
ATOM   1242 3HG2 VAL G  76      -1.006 -42.377 -14.770  1.00  0.00           H  
ATOM   1243  N   GLU G  77      -0.878 -41.054 -10.375  1.00  0.00           N  
ATOM   1244  CA  GLU G  77      -1.821 -40.234  -9.637  1.00  0.00           C  
ATOM   1245  C   GLU G  77      -1.529 -38.774  -9.883  1.00  0.00           C  
ATOM   1246  O   GLU G  77      -2.460 -37.990 -10.061  1.00  0.00           O  
ATOM   1247  CB  GLU G  77      -1.765 -40.435  -8.111  1.00  0.00           C  
ATOM   1248  CG  GLU G  77      -2.306 -41.736  -7.519  1.00  0.00           C  
ATOM   1249  CD  GLU G  77      -2.163 -41.738  -5.990  1.00  0.00           C  
ATOM   1250  OE1 GLU G  77      -1.638 -40.776  -5.457  1.00  0.00           O  
ATOM   1251  OE2 GLU G  77      -2.576 -42.681  -5.367  1.00  0.00           O  
ATOM   1252  H   GLU G  77      -0.278 -41.726  -9.891  1.00  0.00           H  
ATOM   1253  HA  GLU G  77      -2.817 -40.453 -10.001  1.00  0.00           H  
ATOM   1254 1HB  GLU G  77      -0.724 -40.362  -7.795  1.00  0.00           H  
ATOM   1255 2HB  GLU G  77      -2.295 -39.619  -7.633  1.00  0.00           H  
ATOM   1256 1HG  GLU G  77      -3.353 -41.850  -7.774  1.00  0.00           H  
ATOM   1257 2HG  GLU G  77      -1.775 -42.574  -7.934  1.00  0.00           H  
ATOM   1258  N   GLU G  78      -0.246 -38.403  -9.949  1.00  0.00           N  
ATOM   1259  CA  GLU G  78       0.075 -37.008 -10.182  1.00  0.00           C  
ATOM   1260  C   GLU G  78      -0.366 -36.608 -11.590  1.00  0.00           C  
ATOM   1261  O   GLU G  78      -0.919 -35.522 -11.782  1.00  0.00           O  
ATOM   1262  CB  GLU G  78       1.574 -36.761 -10.001  1.00  0.00           C  
ATOM   1263  CG  GLU G  78       2.002 -35.291 -10.098  1.00  0.00           C  
ATOM   1264  CD  GLU G  78       1.471 -34.414  -8.966  1.00  0.00           C  
ATOM   1265  OE1 GLU G  78       1.145 -34.939  -7.926  1.00  0.00           O  
ATOM   1266  OE2 GLU G  78       1.402 -33.211  -9.153  1.00  0.00           O  
ATOM   1267  H   GLU G  78       0.496 -39.091  -9.776  1.00  0.00           H  
ATOM   1268  HA  GLU G  78      -0.469 -36.400  -9.461  1.00  0.00           H  
ATOM   1269 1HB  GLU G  78       1.889 -37.146  -9.031  1.00  0.00           H  
ATOM   1270 2HB  GLU G  78       2.122 -37.323 -10.762  1.00  0.00           H  
ATOM   1271 1HG  GLU G  78       3.089 -35.237 -10.110  1.00  0.00           H  
ATOM   1272 2HG  GLU G  78       1.639 -34.910 -11.046  1.00  0.00           H  
ATOM   1273  N   ALA G  79      -0.178 -37.495 -12.580  1.00  0.00           N  
ATOM   1274  CA  ALA G  79      -0.606 -37.176 -13.940  1.00  0.00           C  
ATOM   1275  C   ALA G  79      -2.120 -36.946 -14.013  1.00  0.00           C  
ATOM   1276  O   ALA G  79      -2.576 -36.019 -14.694  1.00  0.00           O  
ATOM   1277  CB  ALA G  79      -0.222 -38.301 -14.887  1.00  0.00           C  
ATOM   1278  H   ALA G  79       0.307 -38.379 -12.390  1.00  0.00           H  
ATOM   1279  HA  ALA G  79      -0.105 -36.258 -14.243  1.00  0.00           H  
ATOM   1280 1HB  ALA G  79      -0.523 -38.046 -15.900  1.00  0.00           H  
ATOM   1281 2HB  ALA G  79       0.856 -38.454 -14.849  1.00  0.00           H  
ATOM   1282 3HB  ALA G  79      -0.724 -39.212 -14.578  1.00  0.00           H  
ATOM   1283  N   ILE G  80      -2.884 -37.749 -13.264  1.00  0.00           N  
ATOM   1284  CA  ILE G  80      -4.340 -37.638 -13.258  1.00  0.00           C  
ATOM   1285  C   ILE G  80      -4.784 -36.391 -12.502  1.00  0.00           C  
ATOM   1286  O   ILE G  80      -5.674 -35.676 -12.940  1.00  0.00           O  
ATOM   1287  CB  ILE G  80      -5.029 -38.850 -12.615  1.00  0.00           C  
ATOM   1288  CG1 ILE G  80      -4.799 -40.098 -13.400  1.00  0.00           C  
ATOM   1289  CG2 ILE G  80      -6.495 -38.587 -12.580  1.00  0.00           C  
ATOM   1290  CD1 ILE G  80      -5.236 -41.345 -12.682  1.00  0.00           C  
ATOM   1291  H   ILE G  80      -2.430 -38.493 -12.724  1.00  0.00           H  
ATOM   1292  HA  ILE G  80      -4.685 -37.553 -14.290  1.00  0.00           H  
ATOM   1293  HB  ILE G  80      -4.638 -39.005 -11.618  1.00  0.00           H  
ATOM   1294 1HG1 ILE G  80      -5.327 -40.028 -14.350  1.00  0.00           H  
ATOM   1295 2HG1 ILE G  80      -3.749 -40.183 -13.588  1.00  0.00           H  
ATOM   1296 1HG2 ILE G  80      -7.001 -39.430 -12.140  1.00  0.00           H  
ATOM   1297 2HG2 ILE G  80      -6.694 -37.691 -11.991  1.00  0.00           H  
ATOM   1298 3HG2 ILE G  80      -6.860 -38.444 -13.597  1.00  0.00           H  
ATOM   1299 1HD1 ILE G  80      -5.020 -42.203 -13.295  1.00  0.00           H  
ATOM   1300 2HD1 ILE G  80      -4.688 -41.430 -11.745  1.00  0.00           H  
ATOM   1301 3HD1 ILE G  80      -6.303 -41.302 -12.477  1.00  0.00           H  
ATOM   1302  N   LYS G  81      -4.190 -36.140 -11.336  1.00  0.00           N  
ATOM   1303  CA  LYS G  81      -4.552 -34.971 -10.544  1.00  0.00           C  
ATOM   1304  C   LYS G  81      -4.241 -33.673 -11.295  1.00  0.00           C  
ATOM   1305  O   LYS G  81      -5.033 -32.729 -11.250  1.00  0.00           O  
ATOM   1306  CB  LYS G  81      -3.824 -35.010  -9.197  1.00  0.00           C  
ATOM   1307  CG  LYS G  81      -4.343 -36.093  -8.241  1.00  0.00           C  
ATOM   1308  CD  LYS G  81      -3.516 -36.180  -6.963  1.00  0.00           C  
ATOM   1309  CE  LYS G  81      -4.011 -37.316  -6.064  1.00  0.00           C  
ATOM   1310  NZ  LYS G  81      -3.144 -37.507  -4.862  1.00  0.00           N  
ATOM   1311  H   LYS G  81      -3.467 -36.771 -10.990  1.00  0.00           H  
ATOM   1312  HA  LYS G  81      -5.624 -35.004 -10.360  1.00  0.00           H  
ATOM   1313 1HB  LYS G  81      -2.759 -35.197  -9.369  1.00  0.00           H  
ATOM   1314 2HB  LYS G  81      -3.912 -34.043  -8.705  1.00  0.00           H  
ATOM   1315 1HG  LYS G  81      -5.379 -35.880  -7.981  1.00  0.00           H  
ATOM   1316 2HG  LYS G  81      -4.312 -37.042  -8.741  1.00  0.00           H  
ATOM   1317 1HD  LYS G  81      -2.472 -36.373  -7.229  1.00  0.00           H  
ATOM   1318 2HD  LYS G  81      -3.570 -35.238  -6.421  1.00  0.00           H  
ATOM   1319 1HE  LYS G  81      -5.026 -37.098  -5.740  1.00  0.00           H  
ATOM   1320 2HE  LYS G  81      -4.016 -38.236  -6.636  1.00  0.00           H  
ATOM   1321 1HZ  LYS G  81      -3.501 -38.274  -4.306  1.00  0.00           H  
ATOM   1322 2HZ  LYS G  81      -2.199 -37.731  -5.165  1.00  0.00           H  
ATOM   1323 3HZ  LYS G  81      -3.131 -36.665  -4.308  1.00  0.00           H  
ATOM   1324  N   ARG G  82      -3.108 -33.631 -12.019  1.00  0.00           N  
ATOM   1325  CA  ARG G  82      -2.765 -32.451 -12.808  1.00  0.00           C  
ATOM   1326  C   ARG G  82      -3.686 -32.318 -14.019  1.00  0.00           C  
ATOM   1327  O   ARG G  82      -4.052 -31.206 -14.412  1.00  0.00           O  
ATOM   1328  CB  ARG G  82      -1.326 -32.498 -13.304  1.00  0.00           C  
ATOM   1329  CG  ARG G  82      -0.242 -32.321 -12.244  1.00  0.00           C  
ATOM   1330  CD  ARG G  82       1.121 -32.389 -12.855  1.00  0.00           C  
ATOM   1331  NE  ARG G  82       2.186 -32.270 -11.865  1.00  0.00           N  
ATOM   1332  CZ  ARG G  82       3.497 -32.122 -12.163  1.00  0.00           C  
ATOM   1333  NH1 ARG G  82       3.882 -32.045 -13.424  1.00  0.00           N  
ATOM   1334  NH2 ARG G  82       4.400 -32.051 -11.198  1.00  0.00           N  
ATOM   1335  H   ARG G  82      -2.455 -34.421 -12.000  1.00  0.00           H  
ATOM   1336  HA  ARG G  82      -2.887 -31.571 -12.180  1.00  0.00           H  
ATOM   1337 1HB  ARG G  82      -1.154 -33.470 -13.775  1.00  0.00           H  
ATOM   1338 2HB  ARG G  82      -1.181 -31.737 -14.067  1.00  0.00           H  
ATOM   1339 1HG  ARG G  82      -0.355 -31.350 -11.765  1.00  0.00           H  
ATOM   1340 2HG  ARG G  82      -0.324 -33.103 -11.489  1.00  0.00           H  
ATOM   1341 1HD  ARG G  82       1.232 -33.352 -13.355  1.00  0.00           H  
ATOM   1342 2HD  ARG G  82       1.237 -31.587 -13.578  1.00  0.00           H  
ATOM   1343  HE  ARG G  82       1.924 -32.368 -10.870  1.00  0.00           H  
ATOM   1344 1HH1 ARG G  82       3.198 -32.097 -14.165  1.00  0.00           H  
ATOM   1345 2HH1 ARG G  82       4.861 -31.932 -13.646  1.00  0.00           H  
ATOM   1346 1HH2 ARG G  82       4.121 -32.097 -10.222  1.00  0.00           H  
ATOM   1347 2HH2 ARG G  82       5.374 -31.940 -11.431  1.00  0.00           H  
ATOM   1348  N   ASN G  83      -4.075 -33.450 -14.606  1.00  0.00           N  
ATOM   1349  CA  ASN G  83      -4.960 -33.450 -15.750  1.00  0.00           C  
ATOM   1350  C   ASN G  83      -5.961 -34.608 -15.707  1.00  0.00           C  
ATOM   1351  O   ASN G  83      -5.726 -35.646 -16.322  1.00  0.00           O  
ATOM   1352  CB  ASN G  83      -4.177 -33.515 -17.036  1.00  0.00           C  
ATOM   1353  CG  ASN G  83      -5.070 -33.405 -18.241  1.00  0.00           C  
ATOM   1354  OD1 ASN G  83      -6.307 -33.528 -18.156  1.00  0.00           O  
ATOM   1355  ND2 ASN G  83      -4.466 -33.179 -19.386  1.00  0.00           N  
ATOM   1356  H   ASN G  83      -3.716 -34.348 -14.274  1.00  0.00           H  
ATOM   1357  HA  ASN G  83      -5.505 -32.510 -15.763  1.00  0.00           H  
ATOM   1358 1HB  ASN G  83      -3.447 -32.703 -17.059  1.00  0.00           H  
ATOM   1359 2HB  ASN G  83      -3.625 -34.453 -17.074  1.00  0.00           H  
ATOM   1360 1HD2 ASN G  83      -5.002 -33.098 -20.228  1.00  0.00           H  
ATOM   1361 2HD2 ASN G  83      -3.470 -33.087 -19.417  1.00  0.00           H  
ATOM   1362  N   PRO G  84      -7.141 -34.428 -15.092  1.00  0.00           N  
ATOM   1363  CA  PRO G  84      -8.191 -35.424 -14.928  1.00  0.00           C  
ATOM   1364  C   PRO G  84      -8.713 -35.969 -16.258  1.00  0.00           C  
ATOM   1365  O   PRO G  84      -9.362 -37.011 -16.289  1.00  0.00           O  
ATOM   1366  CB  PRO G  84      -9.281 -34.647 -14.182  1.00  0.00           C  
ATOM   1367  CG  PRO G  84      -8.536 -33.544 -13.463  1.00  0.00           C  
ATOM   1368  CD  PRO G  84      -7.423 -33.151 -14.401  1.00  0.00           C  
ATOM   1369  HA  PRO G  84      -7.803 -36.241 -14.301  1.00  0.00           H  
ATOM   1370 1HB  PRO G  84     -10.023 -34.270 -14.908  1.00  0.00           H  
ATOM   1371 2HB  PRO G  84      -9.815 -35.324 -13.498  1.00  0.00           H  
ATOM   1372 1HG  PRO G  84      -9.208 -32.711 -13.217  1.00  0.00           H  
ATOM   1373 2HG  PRO G  84      -8.134 -33.928 -12.506  1.00  0.00           H  
ATOM   1374 1HD  PRO G  84      -7.755 -32.379 -15.109  1.00  0.00           H  
ATOM   1375 2HD  PRO G  84      -6.571 -32.829 -13.781  1.00  0.00           H  
ATOM   1376  N   ASP G  85      -8.436 -35.264 -17.364  1.00  0.00           N  
ATOM   1377  CA  ASP G  85      -8.889 -35.674 -18.685  1.00  0.00           C  
ATOM   1378  C   ASP G  85      -7.807 -36.502 -19.383  1.00  0.00           C  
ATOM   1379  O   ASP G  85      -7.942 -36.901 -20.547  1.00  0.00           O  
ATOM   1380  CB  ASP G  85      -9.251 -34.450 -19.531  1.00  0.00           C  
ATOM   1381  CG  ASP G  85     -10.468 -33.684 -18.995  1.00  0.00           C  
ATOM   1382  OD1 ASP G  85     -11.347 -34.295 -18.437  1.00  0.00           O  
ATOM   1383  OD2 ASP G  85     -10.497 -32.488 -19.143  1.00  0.00           O  
ATOM   1384  H   ASP G  85      -7.845 -34.436 -17.331  1.00  0.00           H  
ATOM   1385  HA  ASP G  85      -9.777 -36.296 -18.573  1.00  0.00           H  
ATOM   1386 1HB  ASP G  85      -8.403 -33.773 -19.574  1.00  0.00           H  
ATOM   1387 2HB  ASP G  85      -9.464 -34.771 -20.550  1.00  0.00           H  
ATOM   1388  N   ASN G  86      -6.737 -36.818 -18.662  1.00  0.00           N  
ATOM   1389  CA  ASN G  86      -5.686 -37.620 -19.240  1.00  0.00           C  
ATOM   1390  C   ASN G  86      -6.082 -39.083 -19.199  1.00  0.00           C  
ATOM   1391  O   ASN G  86      -5.593 -39.852 -18.365  1.00  0.00           O  
ATOM   1392  CB  ASN G  86      -4.380 -37.390 -18.488  1.00  0.00           C  
ATOM   1393  CG  ASN G  86      -3.213 -38.109 -19.084  1.00  0.00           C  
ATOM   1394  OD1 ASN G  86      -3.411 -39.133 -19.750  1.00  0.00           O  
ATOM   1395  ND2 ASN G  86      -2.010 -37.620 -18.862  1.00  0.00           N  
ATOM   1396  H   ASN G  86      -6.626 -36.468 -17.709  1.00  0.00           H  
ATOM   1397  HA  ASN G  86      -5.555 -37.334 -20.285  1.00  0.00           H  
ATOM   1398 1HB  ASN G  86      -4.161 -36.328 -18.480  1.00  0.00           H  
ATOM   1399 2HB  ASN G  86      -4.500 -37.698 -17.448  1.00  0.00           H  
ATOM   1400 1HD2 ASN G  86      -1.205 -38.076 -19.244  1.00  0.00           H  
ATOM   1401 2HD2 ASN G  86      -1.897 -36.791 -18.315  1.00  0.00           H  
ATOM   1402  N   ASP G  87      -6.861 -39.492 -20.207  1.00  0.00           N  
ATOM   1403  CA  ASP G  87      -7.414 -40.849 -20.260  1.00  0.00           C  
ATOM   1404  C   ASP G  87      -6.345 -41.921 -20.153  1.00  0.00           C  
ATOM   1405  O   ASP G  87      -6.601 -42.982 -19.583  1.00  0.00           O  
ATOM   1406  CB  ASP G  87      -8.195 -41.113 -21.563  1.00  0.00           C  
ATOM   1407  CG  ASP G  87      -9.599 -40.462 -21.669  1.00  0.00           C  
ATOM   1408  OD1 ASP G  87     -10.131 -40.028 -20.670  1.00  0.00           O  
ATOM   1409  OD2 ASP G  87     -10.127 -40.441 -22.761  1.00  0.00           O  
ATOM   1410  H   ASP G  87      -7.183 -38.756 -20.843  1.00  0.00           H  
ATOM   1411  HA  ASP G  87      -8.103 -40.962 -19.424  1.00  0.00           H  
ATOM   1412 1HB  ASP G  87      -7.598 -40.762 -22.405  1.00  0.00           H  
ATOM   1413 2HB  ASP G  87      -8.311 -42.189 -21.690  1.00  0.00           H  
ATOM   1414  N   GLU G  88      -5.158 -41.661 -20.695  1.00  0.00           N  
ATOM   1415  CA  GLU G  88      -4.084 -42.642 -20.634  1.00  0.00           C  
ATOM   1416  C   GLU G  88      -3.623 -42.848 -19.190  1.00  0.00           C  
ATOM   1417  O   GLU G  88      -3.231 -43.961 -18.814  1.00  0.00           O  
ATOM   1418  CB  GLU G  88      -2.904 -42.220 -21.518  1.00  0.00           C  
ATOM   1419  CG  GLU G  88      -3.198 -42.273 -23.024  1.00  0.00           C  
ATOM   1420  CD  GLU G  88      -2.027 -41.849 -23.896  1.00  0.00           C  
ATOM   1421  OE1 GLU G  88      -1.035 -41.402 -23.370  1.00  0.00           O  
ATOM   1422  OE2 GLU G  88      -2.135 -41.979 -25.094  1.00  0.00           O  
ATOM   1423  H   GLU G  88      -5.001 -40.760 -21.129  1.00  0.00           H  
ATOM   1424  HA  GLU G  88      -4.466 -43.593 -21.006  1.00  0.00           H  
ATOM   1425 1HB  GLU G  88      -2.610 -41.201 -21.268  1.00  0.00           H  
ATOM   1426 2HB  GLU G  88      -2.050 -42.865 -21.316  1.00  0.00           H  
ATOM   1427 1HG  GLU G  88      -3.482 -43.292 -23.287  1.00  0.00           H  
ATOM   1428 2HG  GLU G  88      -4.050 -41.626 -23.230  1.00  0.00           H  
ATOM   1429  N   ALA G  89      -3.626 -41.770 -18.391  1.00  0.00           N  
ATOM   1430  CA  ALA G  89      -3.208 -41.848 -16.998  1.00  0.00           C  
ATOM   1431  C   ALA G  89      -4.286 -42.570 -16.206  1.00  0.00           C  
ATOM   1432  O   ALA G  89      -4.006 -43.370 -15.313  1.00  0.00           O  
ATOM   1433  CB  ALA G  89      -2.947 -40.464 -16.434  1.00  0.00           C  
ATOM   1434  H   ALA G  89      -3.996 -40.884 -18.744  1.00  0.00           H  
ATOM   1435  HA  ALA G  89      -2.289 -42.427 -16.947  1.00  0.00           H  
ATOM   1436 1HB  ALA G  89      -2.619 -40.545 -15.417  1.00  0.00           H  
ATOM   1437 2HB  ALA G  89      -2.173 -39.980 -17.017  1.00  0.00           H  
ATOM   1438 3HB  ALA G  89      -3.858 -39.874 -16.477  1.00  0.00           H  
ATOM   1439  N   VAL G  90      -5.532 -42.340 -16.595  1.00  0.00           N  
ATOM   1440  CA  VAL G  90      -6.655 -42.972 -15.929  1.00  0.00           C  
ATOM   1441  C   VAL G  90      -6.605 -44.484 -16.179  1.00  0.00           C  
ATOM   1442  O   VAL G  90      -6.683 -45.274 -15.232  1.00  0.00           O  
ATOM   1443  CB  VAL G  90      -7.960 -42.331 -16.435  1.00  0.00           C  
ATOM   1444  CG1 VAL G  90      -9.140 -43.058 -15.946  1.00  0.00           C  
ATOM   1445  CG2 VAL G  90      -8.017 -40.854 -15.949  1.00  0.00           C  
ATOM   1446  H   VAL G  90      -5.686 -41.663 -17.349  1.00  0.00           H  
ATOM   1447  HA  VAL G  90      -6.582 -42.791 -14.861  1.00  0.00           H  
ATOM   1448  HB  VAL G  90      -7.974 -42.379 -17.513  1.00  0.00           H  
ATOM   1449 1HG1 VAL G  90     -10.026 -42.594 -16.341  1.00  0.00           H  
ATOM   1450 2HG1 VAL G  90      -9.085 -44.086 -16.277  1.00  0.00           H  
ATOM   1451 3HG1 VAL G  90      -9.162 -43.012 -14.890  1.00  0.00           H  
ATOM   1452 1HG2 VAL G  90      -8.930 -40.376 -16.315  1.00  0.00           H  
ATOM   1453 2HG2 VAL G  90      -8.006 -40.830 -14.859  1.00  0.00           H  
ATOM   1454 3HG2 VAL G  90      -7.149 -40.312 -16.334  1.00  0.00           H  
ATOM   1455  N   GLU G  91      -6.398 -44.887 -17.443  1.00  0.00           N  
ATOM   1456  CA  GLU G  91      -6.270 -46.305 -17.780  1.00  0.00           C  
ATOM   1457  C   GLU G  91      -5.069 -46.937 -17.086  1.00  0.00           C  
ATOM   1458  O   GLU G  91      -5.158 -48.069 -16.588  1.00  0.00           O  
ATOM   1459  CB  GLU G  91      -6.142 -46.515 -19.293  1.00  0.00           C  
ATOM   1460  CG  GLU G  91      -6.004 -47.998 -19.700  1.00  0.00           C  
ATOM   1461  CD  GLU G  91      -5.953 -48.241 -21.209  1.00  0.00           C  
ATOM   1462  OE1 GLU G  91      -6.210 -47.333 -21.963  1.00  0.00           O  
ATOM   1463  OE2 GLU G  91      -5.624 -49.350 -21.597  1.00  0.00           O  
ATOM   1464  H   GLU G  91      -6.350 -44.187 -18.189  1.00  0.00           H  
ATOM   1465  HA  GLU G  91      -7.166 -46.818 -17.436  1.00  0.00           H  
ATOM   1466 1HB  GLU G  91      -7.015 -46.096 -19.793  1.00  0.00           H  
ATOM   1467 2HB  GLU G  91      -5.265 -45.975 -19.658  1.00  0.00           H  
ATOM   1468 1HG  GLU G  91      -5.088 -48.386 -19.254  1.00  0.00           H  
ATOM   1469 2HG  GLU G  91      -6.839 -48.555 -19.277  1.00  0.00           H  
ATOM   1470  N   THR G  92      -3.948 -46.208 -17.044  1.00  0.00           N  
ATOM   1471  CA  THR G  92      -2.746 -46.698 -16.406  1.00  0.00           C  
ATOM   1472  C   THR G  92      -2.986 -46.979 -14.934  1.00  0.00           C  
ATOM   1473  O   THR G  92      -2.585 -48.031 -14.442  1.00  0.00           O  
ATOM   1474  CB  THR G  92      -1.594 -45.696 -16.569  1.00  0.00           C  
ATOM   1475  OG1 THR G  92      -1.274 -45.550 -17.958  1.00  0.00           O  
ATOM   1476  CG2 THR G  92      -0.387 -46.136 -15.776  1.00  0.00           C  
ATOM   1477  H   THR G  92      -3.909 -45.292 -17.500  1.00  0.00           H  
ATOM   1478  HA  THR G  92      -2.458 -47.631 -16.889  1.00  0.00           H  
ATOM   1479  HB  THR G  92      -1.921 -44.742 -16.212  1.00  0.00           H  
ATOM   1480  HG1 THR G  92      -2.023 -45.093 -18.408  1.00  0.00           H  
ATOM   1481 1HG2 THR G  92       0.409 -45.403 -15.888  1.00  0.00           H  
ATOM   1482 2HG2 THR G  92      -0.668 -46.209 -14.733  1.00  0.00           H  
ATOM   1483 3HG2 THR G  92      -0.044 -47.106 -16.131  1.00  0.00           H  
ATOM   1484  N   ALA G  93      -3.664 -46.067 -14.234  1.00  0.00           N  
ATOM   1485  CA  ALA G  93      -3.945 -46.258 -12.818  1.00  0.00           C  
ATOM   1486  C   ALA G  93      -4.788 -47.505 -12.569  1.00  0.00           C  
ATOM   1487  O   ALA G  93      -4.566 -48.214 -11.581  1.00  0.00           O  
ATOM   1488  CB  ALA G  93      -4.641 -45.039 -12.276  1.00  0.00           C  
ATOM   1489  H   ALA G  93      -3.964 -45.201 -14.693  1.00  0.00           H  
ATOM   1490  HA  ALA G  93      -3.003 -46.396 -12.301  1.00  0.00           H  
ATOM   1491 1HB  ALA G  93      -4.833 -45.158 -11.220  1.00  0.00           H  
ATOM   1492 2HB  ALA G  93      -4.016 -44.170 -12.438  1.00  0.00           H  
ATOM   1493 3HB  ALA G  93      -5.569 -44.914 -12.808  1.00  0.00           H  
ATOM   1494  N   VAL G  94      -5.722 -47.811 -13.480  1.00  0.00           N  
ATOM   1495  CA  VAL G  94      -6.550 -49.002 -13.306  1.00  0.00           C  
ATOM   1496  C   VAL G  94      -5.667 -50.240 -13.462  1.00  0.00           C  
ATOM   1497  O   VAL G  94      -5.724 -51.170 -12.648  1.00  0.00           O  
ATOM   1498  CB  VAL G  94      -7.674 -49.054 -14.363  1.00  0.00           C  
ATOM   1499  CG1 VAL G  94      -8.451 -50.377 -14.258  1.00  0.00           C  
ATOM   1500  CG2 VAL G  94      -8.571 -47.891 -14.190  1.00  0.00           C  
ATOM   1501  H   VAL G  94      -5.883 -47.174 -14.268  1.00  0.00           H  
ATOM   1502  HA  VAL G  94      -6.988 -48.990 -12.309  1.00  0.00           H  
ATOM   1503  HB  VAL G  94      -7.226 -49.016 -15.357  1.00  0.00           H  
ATOM   1504 1HG1 VAL G  94      -9.229 -50.408 -15.022  1.00  0.00           H  
ATOM   1505 2HG1 VAL G  94      -7.769 -51.213 -14.405  1.00  0.00           H  
ATOM   1506 3HG1 VAL G  94      -8.908 -50.452 -13.278  1.00  0.00           H  
ATOM   1507 1HG2 VAL G  94      -9.345 -47.926 -14.955  1.00  0.00           H  
ATOM   1508 2HG2 VAL G  94      -9.007 -47.926 -13.225  1.00  0.00           H  
ATOM   1509 3HG2 VAL G  94      -8.006 -46.986 -14.291  1.00  0.00           H  
ATOM   1510  N   ARG G  95      -4.824 -50.238 -14.500  1.00  0.00           N  
ATOM   1511  CA  ARG G  95      -3.940 -51.369 -14.744  1.00  0.00           C  
ATOM   1512  C   ARG G  95      -2.928 -51.569 -13.613  1.00  0.00           C  
ATOM   1513  O   ARG G  95      -2.669 -52.708 -13.212  1.00  0.00           O  
ATOM   1514  CB  ARG G  95      -3.212 -51.192 -16.067  1.00  0.00           C  
ATOM   1515  CG  ARG G  95      -4.099 -51.361 -17.303  1.00  0.00           C  
ATOM   1516  CD  ARG G  95      -3.334 -51.182 -18.572  1.00  0.00           C  
ATOM   1517  NE  ARG G  95      -4.186 -51.307 -19.758  1.00  0.00           N  
ATOM   1518  CZ  ARG G  95      -4.522 -52.456 -20.357  1.00  0.00           C  
ATOM   1519  NH1 ARG G  95      -4.090 -53.618 -19.907  1.00  0.00           N  
ATOM   1520  NH2 ARG G  95      -5.295 -52.382 -21.413  1.00  0.00           N  
ATOM   1521  H   ARG G  95      -4.817 -49.435 -15.140  1.00  0.00           H  
ATOM   1522  HA  ARG G  95      -4.554 -52.264 -14.818  1.00  0.00           H  
ATOM   1523 1HB  ARG G  95      -2.783 -50.189 -16.107  1.00  0.00           H  
ATOM   1524 2HB  ARG G  95      -2.393 -51.905 -16.135  1.00  0.00           H  
ATOM   1525 1HG  ARG G  95      -4.541 -52.356 -17.302  1.00  0.00           H  
ATOM   1526 2HG  ARG G  95      -4.894 -50.610 -17.278  1.00  0.00           H  
ATOM   1527 1HD  ARG G  95      -2.891 -50.184 -18.579  1.00  0.00           H  
ATOM   1528 2HD  ARG G  95      -2.547 -51.930 -18.636  1.00  0.00           H  
ATOM   1529  HE  ARG G  95      -4.576 -50.455 -20.190  1.00  0.00           H  
ATOM   1530 1HH1 ARG G  95      -3.491 -53.653 -19.094  1.00  0.00           H  
ATOM   1531 2HH1 ARG G  95      -4.354 -54.471 -20.378  1.00  0.00           H  
ATOM   1532 1HH2 ARG G  95      -5.596 -51.443 -21.722  1.00  0.00           H  
ATOM   1533 2HH2 ARG G  95      -5.579 -53.213 -21.905  1.00  0.00           H  
ATOM   1534  N   LEU G  96      -2.392 -50.477 -13.066  1.00  0.00           N  
ATOM   1535  CA  LEU G  96      -1.445 -50.586 -11.968  1.00  0.00           C  
ATOM   1536  C   LEU G  96      -2.129 -51.136 -10.733  1.00  0.00           C  
ATOM   1537  O   LEU G  96      -1.546 -51.943 -10.006  1.00  0.00           O  
ATOM   1538  CB  LEU G  96      -0.828 -49.235 -11.654  1.00  0.00           C  
ATOM   1539  CG  LEU G  96       0.122 -48.688 -12.692  1.00  0.00           C  
ATOM   1540  CD1 LEU G  96       0.447 -47.284 -12.329  1.00  0.00           C  
ATOM   1541  CD2 LEU G  96       1.369 -49.543 -12.719  1.00  0.00           C  
ATOM   1542  H   LEU G  96      -2.627 -49.558 -13.445  1.00  0.00           H  
ATOM   1543  HA  LEU G  96      -0.653 -51.270 -12.264  1.00  0.00           H  
ATOM   1544 1HB  LEU G  96      -1.634 -48.511 -11.522  1.00  0.00           H  
ATOM   1545 2HB  LEU G  96      -0.283 -49.323 -10.723  1.00  0.00           H  
ATOM   1546  HG  LEU G  96      -0.347 -48.697 -13.671  1.00  0.00           H  
ATOM   1547 1HD1 LEU G  96       1.132 -46.850 -13.053  1.00  0.00           H  
ATOM   1548 2HD1 LEU G  96      -0.462 -46.713 -12.306  1.00  0.00           H  
ATOM   1549 3HD1 LEU G  96       0.899 -47.288 -11.361  1.00  0.00           H  
ATOM   1550 1HD2 LEU G  96       2.063 -49.147 -13.459  1.00  0.00           H  
ATOM   1551 2HD2 LEU G  96       1.836 -49.530 -11.734  1.00  0.00           H  
ATOM   1552 3HD2 LEU G  96       1.102 -50.567 -12.981  1.00  0.00           H  
ATOM   1553  N   ALA G  97      -3.381 -50.737 -10.505  1.00  0.00           N  
ATOM   1554  CA  ALA G  97      -4.114 -51.242  -9.362  1.00  0.00           C  
ATOM   1555  C   ALA G  97      -4.269 -52.768  -9.462  1.00  0.00           C  
ATOM   1556  O   ALA G  97      -4.134 -53.491  -8.463  1.00  0.00           O  
ATOM   1557  CB  ALA G  97      -5.466 -50.554  -9.291  1.00  0.00           C  
ATOM   1558  H   ALA G  97      -3.826 -50.038 -11.109  1.00  0.00           H  
ATOM   1559  HA  ALA G  97      -3.542 -51.015  -8.470  1.00  0.00           H  
ATOM   1560 1HB  ALA G  97      -5.994 -50.891  -8.441  1.00  0.00           H  
ATOM   1561 2HB  ALA G  97      -5.328 -49.482  -9.218  1.00  0.00           H  
ATOM   1562 3HB  ALA G  97      -6.037 -50.777 -10.186  1.00  0.00           H  
ATOM   1563  N   ARG G  98      -4.474 -53.266 -10.689  1.00  0.00           N  
ATOM   1564  CA  ARG G  98      -4.604 -54.701 -10.909  1.00  0.00           C  
ATOM   1565  C   ARG G  98      -3.255 -55.411 -10.691  1.00  0.00           C  
ATOM   1566  O   ARG G  98      -3.211 -56.514 -10.128  1.00  0.00           O  
ATOM   1567  CB  ARG G  98      -5.120 -54.970 -12.313  1.00  0.00           C  
ATOM   1568  CG  ARG G  98      -6.568 -54.542 -12.545  1.00  0.00           C  
ATOM   1569  CD  ARG G  98      -6.992 -54.751 -13.947  1.00  0.00           C  
ATOM   1570  NE  ARG G  98      -8.352 -54.293 -14.189  1.00  0.00           N  
ATOM   1571  CZ  ARG G  98      -8.974 -54.351 -15.379  1.00  0.00           C  
ATOM   1572  NH1 ARG G  98      -8.366 -54.855 -16.430  1.00  0.00           N  
ATOM   1573  NH2 ARG G  98     -10.196 -53.904 -15.482  1.00  0.00           N  
ATOM   1574  H   ARG G  98      -4.597 -52.615 -11.473  1.00  0.00           H  
ATOM   1575  HA  ARG G  98      -5.326 -55.094 -10.195  1.00  0.00           H  
ATOM   1576 1HB  ARG G  98      -4.501 -54.445 -13.035  1.00  0.00           H  
ATOM   1577 2HB  ARG G  98      -5.045 -56.033 -12.532  1.00  0.00           H  
ATOM   1578 1HG  ARG G  98      -7.228 -55.114 -11.895  1.00  0.00           H  
ATOM   1579 2HG  ARG G  98      -6.665 -53.484 -12.318  1.00  0.00           H  
ATOM   1580 1HD  ARG G  98      -6.327 -54.193 -14.604  1.00  0.00           H  
ATOM   1581 2HD  ARG G  98      -6.940 -55.809 -14.190  1.00  0.00           H  
ATOM   1582  HE  ARG G  98      -8.881 -53.878 -13.413  1.00  0.00           H  
ATOM   1583 1HH1 ARG G  98      -7.425 -55.203 -16.348  1.00  0.00           H  
ATOM   1584 2HH1 ARG G  98      -8.847 -54.896 -17.321  1.00  0.00           H  
ATOM   1585 1HH2 ARG G  98     -10.652 -53.524 -14.663  1.00  0.00           H  
ATOM   1586 2HH2 ARG G  98     -10.697 -53.948 -16.384  1.00  0.00           H  
ATOM   1587  N   GLU G  99      -2.150 -54.761 -11.091  1.00  0.00           N  
ATOM   1588  CA  GLU G  99      -0.825 -55.347 -10.878  1.00  0.00           C  
ATOM   1589  C   GLU G  99      -0.489 -55.410  -9.388  1.00  0.00           C  
ATOM   1590  O   GLU G  99       0.102 -56.395  -8.933  1.00  0.00           O  
ATOM   1591  CB  GLU G  99       0.261 -54.570 -11.624  1.00  0.00           C  
ATOM   1592  CG  GLU G  99       0.276 -54.715 -13.146  1.00  0.00           C  
ATOM   1593  CD  GLU G  99       0.626 -56.128 -13.594  1.00  0.00           C  
ATOM   1594  OE1 GLU G  99       1.531 -56.709 -13.011  1.00  0.00           O  
ATOM   1595  OE2 GLU G  99      -0.005 -56.629 -14.517  1.00  0.00           O  
ATOM   1596  H   GLU G  99      -2.251 -53.868 -11.585  1.00  0.00           H  
ATOM   1597  HA  GLU G  99      -0.837 -56.363 -11.262  1.00  0.00           H  
ATOM   1598 1HB  GLU G  99       0.154 -53.515 -11.396  1.00  0.00           H  
ATOM   1599 2HB  GLU G  99       1.227 -54.890 -11.265  1.00  0.00           H  
ATOM   1600 1HG  GLU G  99      -0.712 -54.455 -13.528  1.00  0.00           H  
ATOM   1601 2HG  GLU G  99       0.993 -54.008 -13.560  1.00  0.00           H  
ATOM   1602  N   LEU G 100      -0.900 -54.395  -8.619  1.00  0.00           N  
ATOM   1603  CA  LEU G 100      -0.675 -54.425  -7.178  1.00  0.00           C  
ATOM   1604  C   LEU G 100      -1.455 -55.553  -6.533  1.00  0.00           C  
ATOM   1605  O   LEU G 100      -0.942 -56.184  -5.609  1.00  0.00           O  
ATOM   1606  CB  LEU G 100      -1.001 -53.089  -6.535  1.00  0.00           C  
ATOM   1607  CG  LEU G 100      -0.009 -51.965  -6.762  1.00  0.00           C  
ATOM   1608  CD1 LEU G 100      -0.572 -50.690  -6.250  1.00  0.00           C  
ATOM   1609  CD2 LEU G 100       1.252 -52.272  -5.988  1.00  0.00           C  
ATOM   1610  H   LEU G 100      -1.350 -53.587  -9.058  1.00  0.00           H  
ATOM   1611  HA  LEU G 100       0.382 -54.612  -7.007  1.00  0.00           H  
ATOM   1612 1HB  LEU G 100      -1.916 -52.761  -6.997  1.00  0.00           H  
ATOM   1613 2HB  LEU G 100      -1.164 -53.220  -5.470  1.00  0.00           H  
ATOM   1614  HG  LEU G 100       0.203 -51.861  -7.827  1.00  0.00           H  
ATOM   1615 1HD1 LEU G 100       0.159 -49.904  -6.392  1.00  0.00           H  
ATOM   1616 2HD1 LEU G 100      -1.483 -50.452  -6.789  1.00  0.00           H  
ATOM   1617 3HD1 LEU G 100      -0.788 -50.798  -5.192  1.00  0.00           H  
ATOM   1618 1HD2 LEU G 100       1.968 -51.464  -6.123  1.00  0.00           H  
ATOM   1619 2HD2 LEU G 100       1.008 -52.357  -4.933  1.00  0.00           H  
ATOM   1620 3HD2 LEU G 100       1.680 -53.205  -6.339  1.00  0.00           H  
ATOM   1621  N   LYS G 101      -2.675 -55.836  -7.018  1.00  0.00           N  
ATOM   1622  CA  LYS G 101      -3.417 -56.976  -6.488  1.00  0.00           C  
ATOM   1623  C   LYS G 101      -2.658 -58.271  -6.736  1.00  0.00           C  
ATOM   1624  O   LYS G 101      -2.521 -59.090  -5.827  1.00  0.00           O  
ATOM   1625  CB  LYS G 101      -4.812 -57.097  -7.096  1.00  0.00           C  
ATOM   1626  CG  LYS G 101      -5.637 -58.302  -6.571  1.00  0.00           C  
ATOM   1627  CD  LYS G 101      -7.061 -58.347  -7.160  1.00  0.00           C  
ATOM   1628  CE  LYS G 101      -7.815 -59.586  -6.674  1.00  0.00           C  
ATOM   1629  NZ  LYS G 101      -7.221 -60.830  -7.247  1.00  0.00           N  
ATOM   1630  H   LYS G 101      -3.087 -55.241  -7.746  1.00  0.00           H  
ATOM   1631  HA  LYS G 101      -3.513 -56.850  -5.416  1.00  0.00           H  
ATOM   1632 1HB  LYS G 101      -5.347 -56.207  -6.894  1.00  0.00           H  
ATOM   1633 2HB  LYS G 101      -4.732 -57.190  -8.177  1.00  0.00           H  
ATOM   1634 1HG  LYS G 101      -5.119 -59.228  -6.835  1.00  0.00           H  
ATOM   1635 2HG  LYS G 101      -5.710 -58.253  -5.489  1.00  0.00           H  
ATOM   1636 1HD  LYS G 101      -7.617 -57.466  -6.860  1.00  0.00           H  
ATOM   1637 2HD  LYS G 101      -7.002 -58.368  -8.248  1.00  0.00           H  
ATOM   1638 1HE  LYS G 101      -7.755 -59.642  -5.592  1.00  0.00           H  
ATOM   1639 2HE  LYS G 101      -8.864 -59.521  -6.967  1.00  0.00           H  
ATOM   1640 1HZ  LYS G 101      -7.712 -61.645  -6.909  1.00  0.00           H  
ATOM   1641 2HZ  LYS G 101      -7.272 -60.807  -8.252  1.00  0.00           H  
ATOM   1642 3HZ  LYS G 101      -6.244 -60.892  -6.963  1.00  0.00           H  
ATOM   1643  N   LYS G 102      -2.127 -58.452  -7.952  1.00  0.00           N  
ATOM   1644  CA  LYS G 102      -1.380 -59.679  -8.226  1.00  0.00           C  
ATOM   1645  C   LYS G 102      -0.171 -59.791  -7.294  1.00  0.00           C  
ATOM   1646  O   LYS G 102       0.108 -60.873  -6.764  1.00  0.00           O  
ATOM   1647  CB  LYS G 102      -0.964 -59.753  -9.694  1.00  0.00           C  
ATOM   1648  CG  LYS G 102      -2.144 -60.017 -10.639  1.00  0.00           C  
ATOM   1649  CD  LYS G 102      -1.696 -60.313 -12.065  1.00  0.00           C  
ATOM   1650  CE  LYS G 102      -1.182 -59.062 -12.731  1.00  0.00           C  
ATOM   1651  NZ  LYS G 102      -0.883 -59.263 -14.179  1.00  0.00           N  
ATOM   1652  H   LYS G 102      -2.278 -57.746  -8.683  1.00  0.00           H  
ATOM   1653  HA  LYS G 102      -2.032 -60.528  -8.021  1.00  0.00           H  
ATOM   1654 1HB  LYS G 102      -0.501 -58.807  -9.988  1.00  0.00           H  
ATOM   1655 2HB  LYS G 102      -0.224 -60.540  -9.830  1.00  0.00           H  
ATOM   1656 1HG  LYS G 102      -2.725 -60.859 -10.265  1.00  0.00           H  
ATOM   1657 2HG  LYS G 102      -2.787 -59.132 -10.650  1.00  0.00           H  
ATOM   1658 1HD  LYS G 102      -0.906 -61.063 -12.057  1.00  0.00           H  
ATOM   1659 2HD  LYS G 102      -2.538 -60.698 -12.640  1.00  0.00           H  
ATOM   1660 1HE  LYS G 102      -1.929 -58.272 -12.632  1.00  0.00           H  
ATOM   1661 2HE  LYS G 102      -0.268 -58.745 -12.226  1.00  0.00           H  
ATOM   1662 1HZ  LYS G 102      -0.538 -58.360 -14.534  1.00  0.00           H  
ATOM   1663 2HZ  LYS G 102      -0.177 -59.966 -14.298  1.00  0.00           H  
ATOM   1664 3HZ  LYS G 102      -1.716 -59.530 -14.675  1.00  0.00           H  
ATOM   1665  N   VAL G 103       0.507 -58.669  -7.036  1.00  0.00           N  
ATOM   1666  CA  VAL G 103       1.629 -58.701  -6.110  1.00  0.00           C  
ATOM   1667  C   VAL G 103       1.139 -59.042  -4.720  1.00  0.00           C  
ATOM   1668  O   VAL G 103       1.771 -59.830  -4.019  1.00  0.00           O  
ATOM   1669  CB  VAL G 103       2.419 -57.392  -6.079  1.00  0.00           C  
ATOM   1670  CG1 VAL G 103       3.434 -57.425  -4.952  1.00  0.00           C  
ATOM   1671  CG2 VAL G 103       3.137 -57.239  -7.362  1.00  0.00           C  
ATOM   1672  H   VAL G 103       0.252 -57.799  -7.516  1.00  0.00           H  
ATOM   1673  HA  VAL G 103       2.313 -59.480  -6.434  1.00  0.00           H  
ATOM   1674  HB  VAL G 103       1.740 -56.551  -5.914  1.00  0.00           H  
ATOM   1675 1HG1 VAL G 103       3.985 -56.500  -4.953  1.00  0.00           H  
ATOM   1676 2HG1 VAL G 103       2.913 -57.540  -4.008  1.00  0.00           H  
ATOM   1677 3HG1 VAL G 103       4.122 -58.260  -5.093  1.00  0.00           H  
ATOM   1678 1HG2 VAL G 103       3.711 -56.332  -7.331  1.00  0.00           H  
ATOM   1679 2HG2 VAL G 103       3.799 -58.084  -7.488  1.00  0.00           H  
ATOM   1680 3HG2 VAL G 103       2.422 -57.205  -8.187  1.00  0.00           H  
ATOM   1681  N   ALA G 104       0.011 -58.469  -4.309  1.00  0.00           N  
ATOM   1682  CA  ALA G 104      -0.530 -58.765  -2.998  1.00  0.00           C  
ATOM   1683  C   ALA G 104      -0.802 -60.263  -2.855  1.00  0.00           C  
ATOM   1684  O   ALA G 104      -0.551 -60.829  -1.788  1.00  0.00           O  
ATOM   1685  CB  ALA G 104      -1.805 -57.977  -2.769  1.00  0.00           C  
ATOM   1686  H   ALA G 104      -0.470 -57.803  -4.912  1.00  0.00           H  
ATOM   1687  HA  ALA G 104       0.208 -58.478  -2.261  1.00  0.00           H  
ATOM   1688 1HB  ALA G 104      -2.203 -58.172  -1.786  1.00  0.00           H  
ATOM   1689 2HB  ALA G 104      -1.595 -56.920  -2.865  1.00  0.00           H  
ATOM   1690 3HB  ALA G 104      -2.542 -58.260  -3.506  1.00  0.00           H  
ATOM   1691  N   GLU G 105      -1.268 -60.924  -3.924  1.00  0.00           N  
ATOM   1692  CA  GLU G 105      -1.491 -62.365  -3.835  1.00  0.00           C  
ATOM   1693  C   GLU G 105      -0.159 -63.112  -3.699  1.00  0.00           C  
ATOM   1694  O   GLU G 105      -0.068 -64.090  -2.949  1.00  0.00           O  
ATOM   1695  CB  GLU G 105      -2.289 -62.908  -5.031  1.00  0.00           C  
ATOM   1696  CG  GLU G 105      -3.761 -62.465  -5.061  1.00  0.00           C  
ATOM   1697  CD  GLU G 105      -4.595 -63.133  -6.156  1.00  0.00           C  
ATOM   1698  OE1 GLU G 105      -4.047 -63.736  -7.038  1.00  0.00           O  
ATOM   1699  OE2 GLU G 105      -5.828 -63.083  -6.061  1.00  0.00           O  
ATOM   1700  H   GLU G 105      -1.493 -60.403  -4.779  1.00  0.00           H  
ATOM   1701  HA  GLU G 105      -2.077 -62.560  -2.939  1.00  0.00           H  
ATOM   1702 1HB  GLU G 105      -1.821 -62.567  -5.957  1.00  0.00           H  
ATOM   1703 2HB  GLU G 105      -2.257 -63.995  -5.027  1.00  0.00           H  
ATOM   1704 1HG  GLU G 105      -4.210 -62.678  -4.092  1.00  0.00           H  
ATOM   1705 2HG  GLU G 105      -3.784 -61.383  -5.207  1.00  0.00           H  
ATOM   1706  N   LEU G 106       0.881 -62.637  -4.391  1.00  0.00           N  
ATOM   1707  CA  LEU G 106       2.193 -63.269  -4.293  1.00  0.00           C  
ATOM   1708  C   LEU G 106       2.756 -63.079  -2.880  1.00  0.00           C  
ATOM   1709  O   LEU G 106       3.363 -63.998  -2.314  1.00  0.00           O  
ATOM   1710  CB  LEU G 106       3.136 -62.677  -5.340  1.00  0.00           C  
ATOM   1711  CG  LEU G 106       2.784 -63.007  -6.799  1.00  0.00           C  
ATOM   1712  CD1 LEU G 106       3.660 -62.188  -7.759  1.00  0.00           C  
ATOM   1713  CD2 LEU G 106       2.985 -64.488  -7.021  1.00  0.00           C  
ATOM   1714  H   LEU G 106       0.734 -61.842  -5.023  1.00  0.00           H  
ATOM   1715  HA  LEU G 106       2.081 -64.335  -4.482  1.00  0.00           H  
ATOM   1716 1HB  LEU G 106       3.155 -61.599  -5.226  1.00  0.00           H  
ATOM   1717 2HB  LEU G 106       4.122 -63.069  -5.146  1.00  0.00           H  
ATOM   1718  HG  LEU G 106       1.744 -62.747  -6.985  1.00  0.00           H  
ATOM   1719 1HD1 LEU G 106       3.384 -62.431  -8.782  1.00  0.00           H  
ATOM   1720 2HD1 LEU G 106       3.501 -61.129  -7.585  1.00  0.00           H  
ATOM   1721 3HD1 LEU G 106       4.700 -62.430  -7.600  1.00  0.00           H  
ATOM   1722 1HD2 LEU G 106       2.726 -64.739  -8.049  1.00  0.00           H  
ATOM   1723 2HD2 LEU G 106       4.029 -64.747  -6.833  1.00  0.00           H  
ATOM   1724 3HD2 LEU G 106       2.343 -65.046  -6.338  1.00  0.00           H  
ATOM   1725  N   LEU G 107       2.507 -61.904  -2.293  1.00  0.00           N  
ATOM   1726  CA  LEU G 107       2.933 -61.621  -0.933  1.00  0.00           C  
ATOM   1727  C   LEU G 107       2.174 -62.515   0.041  1.00  0.00           C  
ATOM   1728  O   LEU G 107       2.777 -63.023   0.981  1.00  0.00           O  
ATOM   1729  CB  LEU G 107       2.758 -60.132  -0.607  1.00  0.00           C  
ATOM   1730  CG  LEU G 107       3.745 -59.174  -1.319  1.00  0.00           C  
ATOM   1731  CD1 LEU G 107       3.313 -57.732  -1.103  1.00  0.00           C  
ATOM   1732  CD2 LEU G 107       5.148 -59.379  -0.741  1.00  0.00           C  
ATOM   1733  H   LEU G 107       2.023 -61.183  -2.829  1.00  0.00           H  
ATOM   1734  HA  LEU G 107       3.992 -61.853  -0.849  1.00  0.00           H  
ATOM   1735 1HB  LEU G 107       1.767 -59.844  -0.921  1.00  0.00           H  
ATOM   1736 2HB  LEU G 107       2.840 -59.980   0.471  1.00  0.00           H  
ATOM   1737  HG  LEU G 107       3.749 -59.385  -2.391  1.00  0.00           H  
ATOM   1738 1HD1 LEU G 107       4.013 -57.078  -1.608  1.00  0.00           H  
ATOM   1739 2HD1 LEU G 107       2.322 -57.578  -1.511  1.00  0.00           H  
ATOM   1740 3HD1 LEU G 107       3.311 -57.515  -0.043  1.00  0.00           H  
ATOM   1741 1HD2 LEU G 107       5.849 -58.707  -1.233  1.00  0.00           H  
ATOM   1742 2HD2 LEU G 107       5.126 -59.162   0.319  1.00  0.00           H  
ATOM   1743 3HD2 LEU G 107       5.462 -60.404  -0.886  1.00  0.00           H  
ATOM   1744  N   GLN G 108       0.879 -62.785  -0.208  1.00  0.00           N  
ATOM   1745  CA  GLN G 108       0.141 -63.689   0.677  1.00  0.00           C  
ATOM   1746  C   GLN G 108       0.742 -65.092   0.639  1.00  0.00           C  
ATOM   1747  O   GLN G 108       0.858 -65.739   1.683  1.00  0.00           O  
ATOM   1748  CB  GLN G 108      -1.339 -63.792   0.269  1.00  0.00           C  
ATOM   1749  CG  GLN G 108      -2.205 -62.579   0.545  1.00  0.00           C  
ATOM   1750  CD  GLN G 108      -2.593 -62.438   1.995  1.00  0.00           C  
ATOM   1751  OE1 GLN G 108      -3.168 -63.363   2.581  1.00  0.00           O  
ATOM   1752  NE2 GLN G 108      -2.294 -61.304   2.578  1.00  0.00           N  
ATOM   1753  H   GLN G 108       0.400 -62.321  -0.985  1.00  0.00           H  
ATOM   1754  HA  GLN G 108       0.207 -63.308   1.693  1.00  0.00           H  
ATOM   1755 1HB  GLN G 108      -1.397 -63.993  -0.798  1.00  0.00           H  
ATOM   1756 2HB  GLN G 108      -1.788 -64.643   0.776  1.00  0.00           H  
ATOM   1757 1HG  GLN G 108      -1.648 -61.695   0.266  1.00  0.00           H  
ATOM   1758 2HG  GLN G 108      -3.113 -62.646  -0.053  1.00  0.00           H  
ATOM   1759 1HE2 GLN G 108      -2.546 -61.124   3.533  1.00  0.00           H  
ATOM   1760 2HE2 GLN G 108      -1.836 -60.594   2.060  1.00  0.00           H  
ATOM   1761  N   GLU G 109       1.189 -65.550  -0.539  1.00  0.00           N  
ATOM   1762  CA  GLU G 109       1.771 -66.889  -0.596  1.00  0.00           C  
ATOM   1763  C   GLU G 109       3.107 -66.928   0.147  1.00  0.00           C  
ATOM   1764  O   GLU G 109       3.385 -67.880   0.890  1.00  0.00           O  
ATOM   1765  CB  GLU G 109       1.949 -67.351  -2.047  1.00  0.00           C  
ATOM   1766  CG  GLU G 109       0.631 -67.634  -2.798  1.00  0.00           C  
ATOM   1767  CD  GLU G 109      -0.186 -68.751  -2.169  1.00  0.00           C  
ATOM   1768  OE1 GLU G 109       0.372 -69.776  -1.867  1.00  0.00           O  
ATOM   1769  OE2 GLU G 109      -1.378 -68.574  -1.979  1.00  0.00           O  
ATOM   1770  H   GLU G 109       1.058 -64.986  -1.387  1.00  0.00           H  
ATOM   1771  HA  GLU G 109       1.094 -67.578  -0.103  1.00  0.00           H  
ATOM   1772 1HB  GLU G 109       2.487 -66.579  -2.604  1.00  0.00           H  
ATOM   1773 2HB  GLU G 109       2.557 -68.254  -2.071  1.00  0.00           H  
ATOM   1774 1HG  GLU G 109       0.033 -66.721  -2.802  1.00  0.00           H  
ATOM   1775 2HG  GLU G 109       0.860 -67.888  -3.831  1.00  0.00           H  
ATOM   1776  N   LEU G 110       3.892 -65.853   0.029  1.00  0.00           N  
ATOM   1777  CA  LEU G 110       5.163 -65.779   0.733  1.00  0.00           C  
ATOM   1778  C   LEU G 110       4.917 -65.737   2.230  1.00  0.00           C  
ATOM   1779  O   LEU G 110       5.612 -66.402   3.005  1.00  0.00           O  
ATOM   1780  CB  LEU G 110       5.944 -64.530   0.325  1.00  0.00           C  
ATOM   1781  CG  LEU G 110       7.295 -64.359   1.012  1.00  0.00           C  
ATOM   1782  CD1 LEU G 110       8.173 -65.516   0.695  1.00  0.00           C  
ATOM   1783  CD2 LEU G 110       7.931 -63.088   0.558  1.00  0.00           C  
ATOM   1784  H   LEU G 110       3.616 -65.099  -0.611  1.00  0.00           H  
ATOM   1785  HA  LEU G 110       5.748 -66.663   0.494  1.00  0.00           H  
ATOM   1786 1HB  LEU G 110       6.112 -64.564  -0.754  1.00  0.00           H  
ATOM   1787 2HB  LEU G 110       5.336 -63.656   0.546  1.00  0.00           H  
ATOM   1788  HG  LEU G 110       7.149 -64.338   2.083  1.00  0.00           H  
ATOM   1789 1HD1 LEU G 110       9.137 -65.388   1.190  1.00  0.00           H  
ATOM   1790 2HD1 LEU G 110       7.701 -66.435   1.034  1.00  0.00           H  
ATOM   1791 3HD1 LEU G 110       8.319 -65.563  -0.370  1.00  0.00           H  
ATOM   1792 1HD2 LEU G 110       8.880 -62.982   1.062  1.00  0.00           H  
ATOM   1793 2HD2 LEU G 110       8.092 -63.135  -0.512  1.00  0.00           H  
ATOM   1794 3HD2 LEU G 110       7.288 -62.242   0.800  1.00  0.00           H  
ATOM   1795  N   ALA G 111       3.917 -64.953   2.631  1.00  0.00           N  
ATOM   1796  CA  ALA G 111       3.566 -64.786   4.020  1.00  0.00           C  
ATOM   1797  C   ALA G 111       3.143 -66.080   4.655  1.00  0.00           C  
ATOM   1798  O   ALA G 111       3.450 -66.323   5.824  1.00  0.00           O  
ATOM   1799  CB  ALA G 111       2.425 -63.841   4.160  1.00  0.00           C  
ATOM   1800  H   ALA G 111       3.394 -64.426   1.934  1.00  0.00           H  
ATOM   1801  HA  ALA G 111       4.440 -64.399   4.539  1.00  0.00           H  
ATOM   1802 1HB  ALA G 111       2.236 -63.741   5.200  1.00  0.00           H  
ATOM   1803 2HB  ALA G 111       2.641 -62.898   3.735  1.00  0.00           H  
ATOM   1804 3HB  ALA G 111       1.571 -64.261   3.653  1.00  0.00           H  
ATOM   1805  N   LYS G 112       2.398 -66.908   3.909  1.00  0.00           N  
ATOM   1806  CA  LYS G 112       1.960 -68.192   4.430  1.00  0.00           C  
ATOM   1807  C   LYS G 112       3.133 -69.138   4.606  1.00  0.00           C  
ATOM   1808  O   LYS G 112       3.218 -69.830   5.621  1.00  0.00           O  
ATOM   1809  CB  LYS G 112       0.884 -68.815   3.539  1.00  0.00           C  
ATOM   1810  CG  LYS G 112      -0.490 -68.128   3.623  1.00  0.00           C  
ATOM   1811  CD  LYS G 112      -1.549 -68.905   2.843  1.00  0.00           C  
ATOM   1812  CE  LYS G 112      -1.322 -68.755   1.349  1.00  0.00           C  
ATOM   1813  NZ  LYS G 112      -2.387 -69.398   0.529  1.00  0.00           N  
ATOM   1814  H   LYS G 112       2.115 -66.623   2.965  1.00  0.00           H  
ATOM   1815  HA  LYS G 112       1.518 -68.027   5.411  1.00  0.00           H  
ATOM   1816 1HB  LYS G 112       1.214 -68.764   2.495  1.00  0.00           H  
ATOM   1817 2HB  LYS G 112       0.762 -69.866   3.794  1.00  0.00           H  
ATOM   1818 1HG  LYS G 112      -0.795 -68.067   4.667  1.00  0.00           H  
ATOM   1819 2HG  LYS G 112      -0.426 -67.121   3.231  1.00  0.00           H  
ATOM   1820 1HD  LYS G 112      -1.502 -69.961   3.107  1.00  0.00           H  
ATOM   1821 2HD  LYS G 112      -2.539 -68.524   3.091  1.00  0.00           H  
ATOM   1822 1HE  LYS G 112      -1.286 -67.691   1.104  1.00  0.00           H  
ATOM   1823 2HE  LYS G 112      -0.363 -69.206   1.089  1.00  0.00           H  
ATOM   1824 1HZ  LYS G 112      -2.134 -69.231  -0.459  1.00  0.00           H  
ATOM   1825 2HZ  LYS G 112      -2.421 -70.386   0.712  1.00  0.00           H  
ATOM   1826 3HZ  LYS G 112      -3.278 -68.983   0.727  1.00  0.00           H  
ATOM   1827  N   LYS G 113       4.075 -69.137   3.653  1.00  0.00           N  
ATOM   1828  CA  LYS G 113       5.247 -70.000   3.783  1.00  0.00           C  
ATOM   1829  C   LYS G 113       6.115 -69.551   4.957  1.00  0.00           C  
ATOM   1830  O   LYS G 113       6.644 -70.375   5.706  1.00  0.00           O  
ATOM   1831  CB  LYS G 113       6.068 -70.007   2.495  1.00  0.00           C  
ATOM   1832  CG  LYS G 113       5.392 -70.725   1.336  1.00  0.00           C  
ATOM   1833  CD  LYS G 113       6.341 -70.932   0.173  1.00  0.00           C  
ATOM   1834  CE  LYS G 113       6.710 -69.619  -0.487  1.00  0.00           C  
ATOM   1835  NZ  LYS G 113       7.508 -69.834  -1.717  1.00  0.00           N  
ATOM   1836  H   LYS G 113       3.952 -68.556   2.816  1.00  0.00           H  
ATOM   1837  HA  LYS G 113       4.908 -71.015   3.985  1.00  0.00           H  
ATOM   1838 1HB  LYS G 113       6.256 -68.974   2.184  1.00  0.00           H  
ATOM   1839 2HB  LYS G 113       7.033 -70.476   2.679  1.00  0.00           H  
ATOM   1840 1HG  LYS G 113       5.027 -71.694   1.675  1.00  0.00           H  
ATOM   1841 2HG  LYS G 113       4.539 -70.138   0.998  1.00  0.00           H  
ATOM   1842 1HD  LYS G 113       7.251 -71.417   0.527  1.00  0.00           H  
ATOM   1843 2HD  LYS G 113       5.870 -71.577  -0.568  1.00  0.00           H  
ATOM   1844 1HE  LYS G 113       5.804 -69.065  -0.741  1.00  0.00           H  
ATOM   1845 2HE  LYS G 113       7.300 -69.025   0.213  1.00  0.00           H  
ATOM   1846 1HZ  LYS G 113       7.752 -68.921  -2.110  1.00  0.00           H  
ATOM   1847 2HZ  LYS G 113       8.355 -70.326  -1.494  1.00  0.00           H  
ATOM   1848 3HZ  LYS G 113       6.980 -70.361  -2.390  1.00  0.00           H  
ATOM   1849  N   ALA G 114       6.244 -68.231   5.115  1.00  0.00           N  
ATOM   1850  CA  ALA G 114       6.993 -67.636   6.209  1.00  0.00           C  
ATOM   1851  C   ALA G 114       6.250 -67.764   7.539  1.00  0.00           C  
ATOM   1852  O   ALA G 114       6.871 -67.883   8.610  1.00  0.00           O  
ATOM   1853  CB  ALA G 114       7.240 -66.164   5.918  1.00  0.00           C  
ATOM   1854  H   ALA G 114       5.815 -67.607   4.428  1.00  0.00           H  
ATOM   1855  HA  ALA G 114       7.938 -68.162   6.296  1.00  0.00           H  
ATOM   1856 1HB  ALA G 114       7.807 -65.739   6.718  1.00  0.00           H  
ATOM   1857 2HB  ALA G 114       7.779 -66.051   4.991  1.00  0.00           H  
ATOM   1858 3HB  ALA G 114       6.285 -65.657   5.837  1.00  0.00           H  
ATOM   1859  N   GLY G 115       4.913 -67.696   7.463  1.00  0.00           N  
ATOM   1860  CA  GLY G 115       4.032 -67.674   8.614  1.00  0.00           C  
ATOM   1861  C   GLY G 115       4.173 -66.307   9.289  1.00  0.00           C  
ATOM   1862  O   GLY G 115       4.253 -66.221  10.523  1.00  0.00           O  
ATOM   1863  H   GLY G 115       4.475 -67.620   6.553  1.00  0.00           H  
ATOM   1864 1HA  GLY G 115       3.006 -67.815   8.271  1.00  0.00           H  
ATOM   1865 2HA  GLY G 115       4.263 -68.489   9.288  1.00  0.00           H  
ATOM   1866  N   VAL G 116       4.369 -65.276   8.457  1.00  0.00           N  
ATOM   1867  CA  VAL G 116       4.632 -63.911   8.914  1.00  0.00           C  
ATOM   1868  C   VAL G 116       3.623 -62.786   8.568  1.00  0.00           C  
ATOM   1869  O   VAL G 116       3.532 -62.366   7.403  1.00  0.00           O  
ATOM   1870  CB  VAL G 116       6.033 -63.519   8.446  1.00  0.00           C  
ATOM   1871  CG1 VAL G 116       6.329 -62.128   8.777  1.00  0.00           C  
ATOM   1872  CG2 VAL G 116       7.008 -64.379   9.225  1.00  0.00           C  
ATOM   1873  H   VAL G 116       4.267 -65.486   7.461  1.00  0.00           H  
ATOM   1874  HA  VAL G 116       4.758 -63.992   9.980  1.00  0.00           H  
ATOM   1875  HB  VAL G 116       6.135 -63.661   7.378  1.00  0.00           H  
ATOM   1876 1HG1 VAL G 116       7.349 -61.877   8.477  1.00  0.00           H  
ATOM   1877 2HG1 VAL G 116       5.635 -61.487   8.267  1.00  0.00           H  
ATOM   1878 3HG1 VAL G 116       6.221 -62.013   9.835  1.00  0.00           H  
ATOM   1879 1HG2 VAL G 116       7.984 -64.128   8.971  1.00  0.00           H  
ATOM   1880 2HG2 VAL G 116       6.867 -64.195  10.290  1.00  0.00           H  
ATOM   1881 3HG2 VAL G 116       6.845 -65.415   9.024  1.00  0.00           H  
ATOM   1882  N   PRO G 117       2.911 -62.237   9.596  1.00  0.00           N  
ATOM   1883  CA  PRO G 117       1.934 -61.156   9.531  1.00  0.00           C  
ATOM   1884  C   PRO G 117       2.423 -59.921   8.803  1.00  0.00           C  
ATOM   1885  O   PRO G 117       1.668 -59.310   8.060  1.00  0.00           O  
ATOM   1886  CB  PRO G 117       1.690 -60.851  11.006  1.00  0.00           C  
ATOM   1887  CG  PRO G 117       1.908 -62.158  11.705  1.00  0.00           C  
ATOM   1888  CD  PRO G 117       3.060 -62.787  10.979  1.00  0.00           C  
ATOM   1889  HA  PRO G 117       1.017 -61.531   9.066  1.00  0.00           H  
ATOM   1890 1HB  PRO G 117       2.405 -60.077  11.343  1.00  0.00           H  
ATOM   1891 2HB  PRO G 117       0.683 -60.442  11.147  1.00  0.00           H  
ATOM   1892 1HG  PRO G 117       2.126 -61.983  12.769  1.00  0.00           H  
ATOM   1893 2HG  PRO G 117       0.996 -62.770  11.660  1.00  0.00           H  
ATOM   1894 1HD  PRO G 117       4.016 -62.461  11.437  1.00  0.00           H  
ATOM   1895 2HD  PRO G 117       2.909 -63.882  11.006  1.00  0.00           H  
ATOM   1896  N   ALA G 118       3.709 -59.600   8.917  1.00  0.00           N  
ATOM   1897  CA  ALA G 118       4.269 -58.441   8.225  1.00  0.00           C  
ATOM   1898  C   ALA G 118       4.109 -58.513   6.730  1.00  0.00           C  
ATOM   1899  O   ALA G 118       3.988 -57.487   6.056  1.00  0.00           O  
ATOM   1900  CB  ALA G 118       5.728 -58.333   8.503  1.00  0.00           C  
ATOM   1901  H   ALA G 118       4.321 -60.088   9.579  1.00  0.00           H  
ATOM   1902  HA  ALA G 118       3.754 -57.556   8.582  1.00  0.00           H  
ATOM   1903 1HB  ALA G 118       6.138 -57.460   8.007  1.00  0.00           H  
ATOM   1904 2HB  ALA G 118       5.868 -58.264   9.551  1.00  0.00           H  
ATOM   1905 3HB  ALA G 118       6.200 -59.214   8.135  1.00  0.00           H  
ATOM   1906  N   ILE G 119       4.141 -59.716   6.198  1.00  0.00           N  
ATOM   1907  CA  ILE G 119       4.078 -59.884   4.777  1.00  0.00           C  
ATOM   1908  C   ILE G 119       2.606 -59.846   4.416  1.00  0.00           C  
ATOM   1909  O   ILE G 119       2.225 -59.222   3.422  1.00  0.00           O  
ATOM   1910  CB  ILE G 119       4.808 -61.137   4.321  1.00  0.00           C  
ATOM   1911  CG1 ILE G 119       6.277 -61.019   4.661  1.00  0.00           C  
ATOM   1912  CG2 ILE G 119       4.689 -61.241   2.803  1.00  0.00           C  
ATOM   1913  CD1 ILE G 119       7.020 -62.292   4.484  1.00  0.00           C  
ATOM   1914  H   ILE G 119       4.170 -60.546   6.793  1.00  0.00           H  
ATOM   1915  HA  ILE G 119       4.555 -59.045   4.298  1.00  0.00           H  
ATOM   1916  HB  ILE G 119       4.409 -61.996   4.831  1.00  0.00           H  
ATOM   1917 1HG1 ILE G 119       6.729 -60.260   4.023  1.00  0.00           H  
ATOM   1918 2HG1 ILE G 119       6.374 -60.707   5.701  1.00  0.00           H  
ATOM   1919 1HG2 ILE G 119       5.214 -62.125   2.454  1.00  0.00           H  
ATOM   1920 2HG2 ILE G 119       3.650 -61.303   2.522  1.00  0.00           H  
ATOM   1921 3HG2 ILE G 119       5.126 -60.358   2.353  1.00  0.00           H  
ATOM   1922 1HD1 ILE G 119       8.056 -62.140   4.739  1.00  0.00           H  
ATOM   1923 2HD1 ILE G 119       6.596 -63.060   5.124  1.00  0.00           H  
ATOM   1924 3HD1 ILE G 119       6.941 -62.594   3.458  1.00  0.00           H  
ATOM   1925  N   LEU G 120       1.757 -60.437   5.271  1.00  0.00           N  
ATOM   1926  CA  LEU G 120       0.317 -60.378   4.999  1.00  0.00           C  
ATOM   1927  C   LEU G 120      -0.098 -58.885   4.976  1.00  0.00           C  
ATOM   1928  O   LEU G 120      -0.909 -58.466   4.139  1.00  0.00           O  
ATOM   1929  CB  LEU G 120      -0.500 -61.106   6.095  1.00  0.00           C  
ATOM   1930  CG  LEU G 120      -0.319 -62.635   6.184  1.00  0.00           C  
ATOM   1931  CD1 LEU G 120      -1.048 -63.192   7.372  1.00  0.00           C  
ATOM   1932  CD2 LEU G 120      -0.823 -63.286   4.921  1.00  0.00           C  
ATOM   1933  H   LEU G 120       2.136 -60.932   6.083  1.00  0.00           H  
ATOM   1934  HA  LEU G 120       0.120 -60.827   4.027  1.00  0.00           H  
ATOM   1935 1HB  LEU G 120      -0.232 -60.683   7.057  1.00  0.00           H  
ATOM   1936 2HB  LEU G 120      -1.557 -60.907   5.926  1.00  0.00           H  
ATOM   1937  HG  LEU G 120       0.718 -62.837   6.334  1.00  0.00           H  
ATOM   1938 1HD1 LEU G 120      -0.883 -64.268   7.422  1.00  0.00           H  
ATOM   1939 2HD1 LEU G 120      -0.681 -62.739   8.274  1.00  0.00           H  
ATOM   1940 3HD1 LEU G 120      -2.114 -62.993   7.268  1.00  0.00           H  
ATOM   1941 1HD2 LEU G 120      -0.675 -64.367   4.974  1.00  0.00           H  
ATOM   1942 2HD2 LEU G 120      -1.881 -63.075   4.816  1.00  0.00           H  
ATOM   1943 3HD2 LEU G 120      -0.288 -62.888   4.068  1.00  0.00           H  
ATOM   1944  N   ARG G 121       0.501 -58.082   5.869  1.00  0.00           N  
ATOM   1945  CA  ARG G 121       0.277 -56.642   5.905  1.00  0.00           C  
ATOM   1946  C   ARG G 121       0.843 -55.978   4.644  1.00  0.00           C  
ATOM   1947  O   ARG G 121       0.217 -55.073   4.096  1.00  0.00           O  
ATOM   1948  CB  ARG G 121       0.871 -56.003   7.157  1.00  0.00           C  
ATOM   1949  CG  ARG G 121       0.107 -56.297   8.460  1.00  0.00           C  
ATOM   1950  CD  ARG G 121       0.547 -55.420   9.594  1.00  0.00           C  
ATOM   1951  NE  ARG G 121       1.921 -55.682  10.015  1.00  0.00           N  
ATOM   1952  CZ  ARG G 121       2.285 -56.578  10.966  1.00  0.00           C  
ATOM   1953  NH1 ARG G 121       1.377 -57.275  11.609  1.00  0.00           N  
ATOM   1954  NH2 ARG G 121       3.562 -56.740  11.254  1.00  0.00           N  
ATOM   1955  H   ARG G 121       1.124 -58.500   6.556  1.00  0.00           H  
ATOM   1956  HA  ARG G 121      -0.797 -56.468   5.934  1.00  0.00           H  
ATOM   1957 1HB  ARG G 121       1.888 -56.360   7.289  1.00  0.00           H  
ATOM   1958 2HB  ARG G 121       0.917 -54.923   7.029  1.00  0.00           H  
ATOM   1959 1HG  ARG G 121      -0.950 -56.111   8.295  1.00  0.00           H  
ATOM   1960 2HG  ARG G 121       0.251 -57.337   8.749  1.00  0.00           H  
ATOM   1961 1HD  ARG G 121       0.477 -54.378   9.290  1.00  0.00           H  
ATOM   1962 2HD  ARG G 121      -0.108 -55.593  10.448  1.00  0.00           H  
ATOM   1963  HE  ARG G 121       2.656 -55.164   9.552  1.00  0.00           H  
ATOM   1964 1HH1 ARG G 121       0.394 -57.154  11.396  1.00  0.00           H  
ATOM   1965 2HH1 ARG G 121       1.665 -57.908  12.345  1.00  0.00           H  
ATOM   1966 1HH2 ARG G 121       4.259 -56.202  10.768  1.00  0.00           H  
ATOM   1967 2HH2 ARG G 121       3.867 -57.432  11.953  1.00  0.00           H  
ATOM   1968  N   GLY G 122       1.991 -56.446   4.143  1.00  0.00           N  
ATOM   1969  CA  GLY G 122       2.547 -55.904   2.904  1.00  0.00           C  
ATOM   1970  C   GLY G 122       1.575 -56.095   1.746  1.00  0.00           C  
ATOM   1971  O   GLY G 122       1.433 -55.221   0.881  1.00  0.00           O  
ATOM   1972  H   GLY G 122       2.514 -57.159   4.653  1.00  0.00           H  
ATOM   1973 1HA  GLY G 122       2.802 -54.851   3.028  1.00  0.00           H  
ATOM   1974 2HA  GLY G 122       3.455 -56.447   2.671  1.00  0.00           H  
ATOM   1975  N   ALA G 123       0.888 -57.239   1.737  1.00  0.00           N  
ATOM   1976  CA  ALA G 123      -0.113 -57.508   0.710  1.00  0.00           C  
ATOM   1977  C   ALA G 123      -1.263 -56.517   0.837  1.00  0.00           C  
ATOM   1978  O   ALA G 123      -1.750 -55.975  -0.161  1.00  0.00           O  
ATOM   1979  CB  ALA G 123      -0.633 -58.918   0.844  1.00  0.00           C  
ATOM   1980  H   ALA G 123       1.100 -57.935   2.461  1.00  0.00           H  
ATOM   1981  HA  ALA G 123       0.349 -57.370  -0.258  1.00  0.00           H  
ATOM   1982 1HB  ALA G 123      -1.370 -59.125   0.087  1.00  0.00           H  
ATOM   1983 2HB  ALA G 123       0.181 -59.629   0.757  1.00  0.00           H  
ATOM   1984 3HB  ALA G 123      -1.079 -59.001   1.807  1.00  0.00           H  
ATOM   1985  N   LEU G 124      -1.635 -56.215   2.083  1.00  0.00           N  
ATOM   1986  CA  LEU G 124      -2.711 -55.277   2.358  1.00  0.00           C  
ATOM   1987  C   LEU G 124      -2.308 -53.878   1.910  1.00  0.00           C  
ATOM   1988  O   LEU G 124      -3.133 -53.145   1.363  1.00  0.00           O  
ATOM   1989  CB  LEU G 124      -3.054 -55.280   3.846  1.00  0.00           C  
ATOM   1990  CG  LEU G 124      -4.205 -54.404   4.269  1.00  0.00           C  
ATOM   1991  CD1 LEU G 124      -5.462 -54.836   3.528  1.00  0.00           C  
ATOM   1992  CD2 LEU G 124      -4.373 -54.539   5.768  1.00  0.00           C  
ATOM   1993  H   LEU G 124      -1.192 -56.712   2.862  1.00  0.00           H  
ATOM   1994  HA  LEU G 124      -3.592 -55.585   1.799  1.00  0.00           H  
ATOM   1995 1HB  LEU G 124      -3.267 -56.304   4.154  1.00  0.00           H  
ATOM   1996 2HB  LEU G 124      -2.190 -54.937   4.396  1.00  0.00           H  
ATOM   1997  HG  LEU G 124      -3.998 -53.364   4.010  1.00  0.00           H  
ATOM   1998 1HD1 LEU G 124      -6.301 -54.212   3.828  1.00  0.00           H  
ATOM   1999 2HD1 LEU G 124      -5.306 -54.744   2.456  1.00  0.00           H  
ATOM   2000 3HD1 LEU G 124      -5.684 -55.857   3.769  1.00  0.00           H  
ATOM   2001 1HD2 LEU G 124      -5.205 -53.917   6.101  1.00  0.00           H  
ATOM   2002 2HD2 LEU G 124      -4.568 -55.584   6.004  1.00  0.00           H  
ATOM   2003 3HD2 LEU G 124      -3.459 -54.221   6.267  1.00  0.00           H  
ATOM   2004  N   LEU G 125      -1.044 -53.514   2.140  1.00  0.00           N  
ATOM   2005  CA  LEU G 125      -0.520 -52.215   1.734  1.00  0.00           C  
ATOM   2006  C   LEU G 125      -0.638 -52.063   0.228  1.00  0.00           C  
ATOM   2007  O   LEU G 125      -1.105 -51.029  -0.261  1.00  0.00           O  
ATOM   2008  CB  LEU G 125       0.953 -52.062   2.133  1.00  0.00           C  
ATOM   2009  CG  LEU G 125       1.593 -50.682   1.873  1.00  0.00           C  
ATOM   2010  CD1 LEU G 125       2.781 -50.505   2.828  1.00  0.00           C  
ATOM   2011  CD2 LEU G 125       2.033 -50.583   0.389  1.00  0.00           C  
ATOM   2012  H   LEU G 125      -0.435 -54.168   2.635  1.00  0.00           H  
ATOM   2013  HA  LEU G 125      -1.107 -51.434   2.214  1.00  0.00           H  
ATOM   2014 1HB  LEU G 125       1.048 -52.293   3.193  1.00  0.00           H  
ATOM   2015 2HB  LEU G 125       1.534 -52.794   1.579  1.00  0.00           H  
ATOM   2016  HG  LEU G 125       0.867 -49.897   2.089  1.00  0.00           H  
ATOM   2017 1HD1 LEU G 125       3.228 -49.536   2.680  1.00  0.00           H  
ATOM   2018 2HD1 LEU G 125       2.433 -50.582   3.859  1.00  0.00           H  
ATOM   2019 3HD1 LEU G 125       3.525 -51.282   2.637  1.00  0.00           H  
ATOM   2020 1HD2 LEU G 125       2.478 -49.613   0.200  1.00  0.00           H  
ATOM   2021 2HD2 LEU G 125       2.760 -51.366   0.171  1.00  0.00           H  
ATOM   2022 3HD2 LEU G 125       1.169 -50.706  -0.257  1.00  0.00           H  
ATOM   2023  N   ALA G 126      -0.216 -53.099  -0.514  1.00  0.00           N  
ATOM   2024  CA  ALA G 126      -0.281 -53.039  -1.964  1.00  0.00           C  
ATOM   2025  C   ALA G 126      -1.725 -52.833  -2.409  1.00  0.00           C  
ATOM   2026  O   ALA G 126      -1.993 -52.007  -3.286  1.00  0.00           O  
ATOM   2027  CB  ALA G 126       0.276 -54.327  -2.555  1.00  0.00           C  
ATOM   2028  H   ALA G 126       0.178 -53.926  -0.050  1.00  0.00           H  
ATOM   2029  HA  ALA G 126       0.311 -52.192  -2.304  1.00  0.00           H  
ATOM   2030 1HB  ALA G 126       0.242 -54.295  -3.641  1.00  0.00           H  
ATOM   2031 2HB  ALA G 126       1.300 -54.461  -2.223  1.00  0.00           H  
ATOM   2032 3HB  ALA G 126      -0.319 -55.157  -2.202  1.00  0.00           H  
ATOM   2033  N   LEU G 127      -2.667 -53.502  -1.729  1.00  0.00           N  
ATOM   2034  CA  LEU G 127      -4.075 -53.349  -2.060  1.00  0.00           C  
ATOM   2035  C   LEU G 127      -4.629 -51.984  -1.686  1.00  0.00           C  
ATOM   2036  O   LEU G 127      -5.392 -51.412  -2.459  1.00  0.00           O  
ATOM   2037  CB  LEU G 127      -4.890 -54.421  -1.370  1.00  0.00           C  
ATOM   2038  CG  LEU G 127      -4.665 -55.787  -1.893  1.00  0.00           C  
ATOM   2039  CD1 LEU G 127      -5.326 -56.741  -1.002  1.00  0.00           C  
ATOM   2040  CD2 LEU G 127      -5.211 -55.885  -3.309  1.00  0.00           C  
ATOM   2041  H   LEU G 127      -2.385 -54.176  -1.011  1.00  0.00           H  
ATOM   2042  HA  LEU G 127      -4.180 -53.487  -3.129  1.00  0.00           H  
ATOM   2043 1HB  LEU G 127      -4.647 -54.421  -0.310  1.00  0.00           H  
ATOM   2044 2HB  LEU G 127      -5.944 -54.185  -1.484  1.00  0.00           H  
ATOM   2045  HG  LEU G 127      -3.608 -56.004  -1.897  1.00  0.00           H  
ATOM   2046 1HD1 LEU G 127      -5.160 -57.753  -1.368  1.00  0.00           H  
ATOM   2047 2HD1 LEU G 127      -4.897 -56.626  -0.011  1.00  0.00           H  
ATOM   2048 3HD1 LEU G 127      -6.371 -56.535  -0.967  1.00  0.00           H  
ATOM   2049 1HD2 LEU G 127      -5.049 -56.893  -3.670  1.00  0.00           H  
ATOM   2050 2HD2 LEU G 127      -6.277 -55.665  -3.308  1.00  0.00           H  
ATOM   2051 3HD2 LEU G 127      -4.696 -55.171  -3.954  1.00  0.00           H  
ATOM   2052  N   GLU G 128      -4.229 -51.413  -0.551  1.00  0.00           N  
ATOM   2053  CA  GLU G 128      -4.747 -50.088  -0.224  1.00  0.00           C  
ATOM   2054  C   GLU G 128      -4.347 -49.099  -1.306  1.00  0.00           C  
ATOM   2055  O   GLU G 128      -5.162 -48.275  -1.744  1.00  0.00           O  
ATOM   2056  CB  GLU G 128      -4.244 -49.576   1.125  1.00  0.00           C  
ATOM   2057  CG  GLU G 128      -4.785 -48.173   1.455  1.00  0.00           C  
ATOM   2058  CD  GLU G 128      -4.373 -47.631   2.800  1.00  0.00           C  
ATOM   2059  OE1 GLU G 128      -3.846 -48.371   3.599  1.00  0.00           O  
ATOM   2060  OE2 GLU G 128      -4.573 -46.447   3.015  1.00  0.00           O  
ATOM   2061  H   GLU G 128      -3.604 -51.913   0.088  1.00  0.00           H  
ATOM   2062  HA  GLU G 128      -5.834 -50.140  -0.192  1.00  0.00           H  
ATOM   2063 1HB  GLU G 128      -4.546 -50.267   1.914  1.00  0.00           H  
ATOM   2064 2HB  GLU G 128      -3.151 -49.539   1.117  1.00  0.00           H  
ATOM   2065 1HG  GLU G 128      -4.435 -47.488   0.683  1.00  0.00           H  
ATOM   2066 2HG  GLU G 128      -5.873 -48.201   1.402  1.00  0.00           H  
ATOM   2067  N   VAL G 129      -3.100 -49.208  -1.765  1.00  0.00           N  
ATOM   2068  CA  VAL G 129      -2.614 -48.330  -2.810  1.00  0.00           C  
ATOM   2069  C   VAL G 129      -3.370 -48.604  -4.102  1.00  0.00           C  
ATOM   2070  O   VAL G 129      -3.750 -47.664  -4.806  1.00  0.00           O  
ATOM   2071  CB  VAL G 129      -1.104 -48.486  -3.001  1.00  0.00           C  
ATOM   2072  CG1 VAL G 129      -0.657 -47.683  -4.231  1.00  0.00           C  
ATOM   2073  CG2 VAL G 129      -0.414 -48.013  -1.724  1.00  0.00           C  
ATOM   2074  H   VAL G 129      -2.475 -49.912  -1.355  1.00  0.00           H  
ATOM   2075  HA  VAL G 129      -2.803 -47.303  -2.507  1.00  0.00           H  
ATOM   2076  HB  VAL G 129      -0.864 -49.537  -3.174  1.00  0.00           H  
ATOM   2077 1HG1 VAL G 129       0.408 -47.787  -4.383  1.00  0.00           H  
ATOM   2078 2HG1 VAL G 129      -1.184 -48.055  -5.105  1.00  0.00           H  
ATOM   2079 3HG1 VAL G 129      -0.896 -46.629  -4.085  1.00  0.00           H  
ATOM   2080 1HG2 VAL G 129       0.647 -48.115  -1.802  1.00  0.00           H  
ATOM   2081 2HG2 VAL G 129      -0.663 -46.970  -1.547  1.00  0.00           H  
ATOM   2082 3HG2 VAL G 129      -0.766 -48.616  -0.885  1.00  0.00           H  
ATOM   2083  N   ALA G 130      -3.599 -49.884  -4.414  1.00  0.00           N  
ATOM   2084  CA  ALA G 130      -4.342 -50.251  -5.606  1.00  0.00           C  
ATOM   2085  C   ALA G 130      -5.742 -49.663  -5.600  1.00  0.00           C  
ATOM   2086  O   ALA G 130      -6.199 -49.137  -6.619  1.00  0.00           O  
ATOM   2087  CB  ALA G 130      -4.472 -51.758  -5.680  1.00  0.00           C  
ATOM   2088  H   ALA G 130      -3.222 -50.624  -3.816  1.00  0.00           H  
ATOM   2089  HA  ALA G 130      -3.803 -49.867  -6.466  1.00  0.00           H  
ATOM   2090 1HB  ALA G 130      -5.005 -52.044  -6.568  1.00  0.00           H  
ATOM   2091 2HB  ALA G 130      -3.512 -52.203  -5.678  1.00  0.00           H  
ATOM   2092 3HB  ALA G 130      -5.019 -52.103  -4.821  1.00  0.00           H  
ATOM   2093  N   VAL G 131      -6.395 -49.670  -4.435  1.00  0.00           N  
ATOM   2094  CA  VAL G 131      -7.735 -49.126  -4.336  1.00  0.00           C  
ATOM   2095  C   VAL G 131      -7.696 -47.634  -4.568  1.00  0.00           C  
ATOM   2096  O   VAL G 131      -8.494 -47.109  -5.340  1.00  0.00           O  
ATOM   2097  CB  VAL G 131      -8.388 -49.416  -2.972  1.00  0.00           C  
ATOM   2098  CG1 VAL G 131      -9.696 -48.645  -2.872  1.00  0.00           C  
ATOM   2099  CG2 VAL G 131      -8.676 -50.904  -2.836  1.00  0.00           C  
ATOM   2100  H   VAL G 131      -5.962 -50.114  -3.622  1.00  0.00           H  
ATOM   2101  HA  VAL G 131      -8.353 -49.592  -5.099  1.00  0.00           H  
ATOM   2102  HB  VAL G 131      -7.716 -49.087  -2.174  1.00  0.00           H  
ATOM   2103 1HG1 VAL G 131     -10.165 -48.835  -1.909  1.00  0.00           H  
ATOM   2104 2HG1 VAL G 131      -9.495 -47.576  -2.968  1.00  0.00           H  
ATOM   2105 3HG1 VAL G 131     -10.373 -48.957  -3.669  1.00  0.00           H  
ATOM   2106 1HG2 VAL G 131      -9.139 -51.102  -1.871  1.00  0.00           H  
ATOM   2107 2HG2 VAL G 131      -9.353 -51.193  -3.626  1.00  0.00           H  
ATOM   2108 3HG2 VAL G 131      -7.756 -51.468  -2.914  1.00  0.00           H  
ATOM   2109  N   ARG G 132      -6.746 -46.945  -3.945  1.00  0.00           N  
ATOM   2110  CA  ARG G 132      -6.659 -45.509  -4.133  1.00  0.00           C  
ATOM   2111  C   ARG G 132      -6.356 -45.140  -5.596  1.00  0.00           C  
ATOM   2112  O   ARG G 132      -6.921 -44.173  -6.125  1.00  0.00           O  
ATOM   2113  CB  ARG G 132      -5.593 -44.941  -3.207  1.00  0.00           C  
ATOM   2114  CG  ARG G 132      -5.981 -44.958  -1.714  1.00  0.00           C  
ATOM   2115  CD  ARG G 132      -4.896 -44.420  -0.836  1.00  0.00           C  
ATOM   2116  NE  ARG G 132      -5.236 -44.511   0.595  1.00  0.00           N  
ATOM   2117  CZ  ARG G 132      -5.975 -43.628   1.275  1.00  0.00           C  
ATOM   2118  NH1 ARG G 132      -6.485 -42.561   0.690  1.00  0.00           N  
ATOM   2119  NH2 ARG G 132      -6.173 -43.864   2.549  1.00  0.00           N  
ATOM   2120  H   ARG G 132      -6.096 -47.424  -3.310  1.00  0.00           H  
ATOM   2121  HA  ARG G 132      -7.620 -45.073  -3.857  1.00  0.00           H  
ATOM   2122 1HB  ARG G 132      -4.679 -45.527  -3.316  1.00  0.00           H  
ATOM   2123 2HB  ARG G 132      -5.362 -43.916  -3.493  1.00  0.00           H  
ATOM   2124 1HG  ARG G 132      -6.875 -44.352  -1.569  1.00  0.00           H  
ATOM   2125 2HG  ARG G 132      -6.189 -45.983  -1.408  1.00  0.00           H  
ATOM   2126 1HD  ARG G 132      -3.987 -45.001  -1.004  1.00  0.00           H  
ATOM   2127 2HD  ARG G 132      -4.710 -43.376  -1.079  1.00  0.00           H  
ATOM   2128  HE  ARG G 132      -4.883 -45.308   1.152  1.00  0.00           H  
ATOM   2129 1HH1 ARG G 132      -6.320 -42.397  -0.293  1.00  0.00           H  
ATOM   2130 2HH1 ARG G 132      -7.039 -41.908   1.225  1.00  0.00           H  
ATOM   2131 1HH2 ARG G 132      -5.743 -44.715   2.952  1.00  0.00           H  
ATOM   2132 2HH2 ARG G 132      -6.720 -43.235   3.114  1.00  0.00           H  
ATOM   2133  N   ALA G 133      -5.488 -45.922  -6.267  1.00  0.00           N  
ATOM   2134  CA  ALA G 133      -5.131 -45.639  -7.658  1.00  0.00           C  
ATOM   2135  C   ALA G 133      -6.345 -45.707  -8.569  1.00  0.00           C  
ATOM   2136  O   ALA G 133      -6.560 -44.827  -9.418  1.00  0.00           O  
ATOM   2137  CB  ALA G 133      -4.112 -46.658  -8.147  1.00  0.00           C  
ATOM   2138  H   ALA G 133      -5.032 -46.698  -5.781  1.00  0.00           H  
ATOM   2139  HA  ALA G 133      -4.708 -44.635  -7.701  1.00  0.00           H  
ATOM   2140 1HB  ALA G 133      -3.827 -46.442  -9.177  1.00  0.00           H  
ATOM   2141 2HB  ALA G 133      -3.254 -46.630  -7.513  1.00  0.00           H  
ATOM   2142 3HB  ALA G 133      -4.551 -47.643  -8.094  1.00  0.00           H  
ATOM   2143  N   VAL G 134      -7.176 -46.714  -8.341  1.00  0.00           N  
ATOM   2144  CA  VAL G 134      -8.354 -46.877  -9.151  1.00  0.00           C  
ATOM   2145  C   VAL G 134      -9.473 -45.917  -8.756  1.00  0.00           C  
ATOM   2146  O   VAL G 134     -10.149 -45.391  -9.638  1.00  0.00           O  
ATOM   2147  CB  VAL G 134      -8.792 -48.329  -9.177  1.00  0.00           C  
ATOM   2148  CG1 VAL G 134      -9.271 -48.754  -7.897  1.00  0.00           C  
ATOM   2149  CG2 VAL G 134      -9.836 -48.463 -10.165  1.00  0.00           C  
ATOM   2150  H   VAL G 134      -6.950 -47.408  -7.619  1.00  0.00           H  
ATOM   2151  HA  VAL G 134      -8.071 -46.647 -10.177  1.00  0.00           H  
ATOM   2152  HB  VAL G 134      -7.947 -48.957  -9.440  1.00  0.00           H  
ATOM   2153 1HG1 VAL G 134      -9.549 -49.761  -7.987  1.00  0.00           H  
ATOM   2154 2HG1 VAL G 134      -8.481 -48.655  -7.200  1.00  0.00           H  
ATOM   2155 3HG1 VAL G 134     -10.107 -48.169  -7.577  1.00  0.00           H  
ATOM   2156 1HG2 VAL G 134     -10.148 -49.483 -10.199  1.00  0.00           H  
ATOM   2157 2HG2 VAL G 134     -10.680 -47.831  -9.888  1.00  0.00           H  
ATOM   2158 3HG2 VAL G 134      -9.463 -48.164 -11.115  1.00  0.00           H  
ATOM   2159  N   GLU G 135      -9.651 -45.621  -7.461  1.00  0.00           N  
ATOM   2160  CA  GLU G 135     -10.697 -44.674  -7.098  1.00  0.00           C  
ATOM   2161  C   GLU G 135     -10.408 -43.312  -7.719  1.00  0.00           C  
ATOM   2162  O   GLU G 135     -11.337 -42.627  -8.151  1.00  0.00           O  
ATOM   2163  CB  GLU G 135     -10.896 -44.563  -5.583  1.00  0.00           C  
ATOM   2164  CG  GLU G 135     -11.572 -45.787  -4.934  1.00  0.00           C  
ATOM   2165  CD  GLU G 135     -11.762 -45.647  -3.432  1.00  0.00           C  
ATOM   2166  OE1 GLU G 135     -11.305 -44.673  -2.873  1.00  0.00           O  
ATOM   2167  OE2 GLU G 135     -12.371 -46.517  -2.849  1.00  0.00           O  
ATOM   2168  H   GLU G 135      -9.085 -46.071  -6.737  1.00  0.00           H  
ATOM   2169  HA  GLU G 135     -11.630 -45.030  -7.512  1.00  0.00           H  
ATOM   2170 1HB  GLU G 135      -9.921 -44.435  -5.106  1.00  0.00           H  
ATOM   2171 2HB  GLU G 135     -11.492 -43.681  -5.356  1.00  0.00           H  
ATOM   2172 1HG  GLU G 135     -12.546 -45.932  -5.400  1.00  0.00           H  
ATOM   2173 2HG  GLU G 135     -10.975 -46.671  -5.143  1.00  0.00           H  
ATOM   2174  N   LEU G 136      -9.128 -42.923  -7.804  1.00  0.00           N  
ATOM   2175  CA  LEU G 136      -8.796 -41.664  -8.457  1.00  0.00           C  
ATOM   2176  C   LEU G 136      -9.182 -41.736  -9.933  1.00  0.00           C  
ATOM   2177  O   LEU G 136      -9.764 -40.784 -10.472  1.00  0.00           O  
ATOM   2178  CB  LEU G 136      -7.307 -41.363  -8.336  1.00  0.00           C  
ATOM   2179  CG  LEU G 136      -6.844 -40.071  -9.008  1.00  0.00           C  
ATOM   2180  CD1 LEU G 136      -7.536 -38.864  -8.406  1.00  0.00           C  
ATOM   2181  CD2 LEU G 136      -5.375 -39.972  -8.871  1.00  0.00           C  
ATOM   2182  H   LEU G 136      -8.384 -43.497  -7.392  1.00  0.00           H  
ATOM   2183  HA  LEU G 136      -9.361 -40.865  -7.983  1.00  0.00           H  
ATOM   2184 1HB  LEU G 136      -7.045 -41.315  -7.279  1.00  0.00           H  
ATOM   2185 2HB  LEU G 136      -6.751 -42.194  -8.782  1.00  0.00           H  
ATOM   2186  HG  LEU G 136      -7.103 -40.113 -10.047  1.00  0.00           H  
ATOM   2187 1HD1 LEU G 136      -7.191 -37.961  -8.918  1.00  0.00           H  
ATOM   2188 2HD1 LEU G 136      -8.615 -38.962  -8.529  1.00  0.00           H  
ATOM   2189 3HD1 LEU G 136      -7.295 -38.796  -7.347  1.00  0.00           H  
ATOM   2190 1HD2 LEU G 136      -5.016 -39.080  -9.365  1.00  0.00           H  
ATOM   2191 2HD2 LEU G 136      -5.108 -39.942  -7.821  1.00  0.00           H  
ATOM   2192 3HD2 LEU G 136      -4.938 -40.848  -9.331  1.00  0.00           H  
ATOM   2193  N   ALA G 137      -8.887 -42.880 -10.580  1.00  0.00           N  
ATOM   2194  CA  ALA G 137      -9.234 -43.083 -11.982  1.00  0.00           C  
ATOM   2195  C   ALA G 137     -10.756 -42.982 -12.196  1.00  0.00           C  
ATOM   2196  O   ALA G 137     -11.202 -42.392 -13.185  1.00  0.00           O  
ATOM   2197  CB  ALA G 137      -8.726 -44.451 -12.437  1.00  0.00           C  
ATOM   2198  H   ALA G 137      -8.375 -43.620 -10.086  1.00  0.00           H  
ATOM   2199  HA  ALA G 137      -8.749 -42.303 -12.567  1.00  0.00           H  
ATOM   2200 1HB  ALA G 137      -8.943 -44.630 -13.473  1.00  0.00           H  
ATOM   2201 2HB  ALA G 137      -7.664 -44.497 -12.285  1.00  0.00           H  
ATOM   2202 3HB  ALA G 137      -9.201 -45.223 -11.856  1.00  0.00           H  
ATOM   2203  N   ILE G 138     -11.544 -43.498 -11.239  1.00  0.00           N  
ATOM   2204  CA  ILE G 138     -13.010 -43.464 -11.332  1.00  0.00           C  
ATOM   2205  C   ILE G 138     -13.546 -42.058 -11.171  1.00  0.00           C  
ATOM   2206  O   ILE G 138     -14.403 -41.617 -11.925  1.00  0.00           O  
ATOM   2207  CB  ILE G 138     -13.705 -44.285 -10.234  1.00  0.00           C  
ATOM   2208  CG1 ILE G 138     -13.413 -45.720 -10.379  1.00  0.00           C  
ATOM   2209  CG2 ILE G 138     -15.209 -44.055 -10.320  1.00  0.00           C  
ATOM   2210  CD1 ILE G 138     -13.823 -46.525  -9.216  1.00  0.00           C  
ATOM   2211  H   ILE G 138     -11.097 -43.981 -10.454  1.00  0.00           H  
ATOM   2212  HA  ILE G 138     -13.306 -43.839 -12.313  1.00  0.00           H  
ATOM   2213  HB  ILE G 138     -13.339 -43.969  -9.256  1.00  0.00           H  
ATOM   2214 1HG1 ILE G 138     -13.912 -46.097 -11.264  1.00  0.00           H  
ATOM   2215 2HG1 ILE G 138     -12.358 -45.838 -10.496  1.00  0.00           H  
ATOM   2216 1HG2 ILE G 138     -15.709 -44.624  -9.539  1.00  0.00           H  
ATOM   2217 2HG2 ILE G 138     -15.423 -42.994 -10.190  1.00  0.00           H  
ATOM   2218 3HG2 ILE G 138     -15.568 -44.380 -11.298  1.00  0.00           H  
ATOM   2219 1HD1 ILE G 138     -13.554 -47.536  -9.396  1.00  0.00           H  
ATOM   2220 2HD1 ILE G 138     -13.321 -46.180  -8.332  1.00  0.00           H  
ATOM   2221 3HD1 ILE G 138     -14.897 -46.447  -9.072  1.00  0.00           H  
ATOM   2222  N   LYS G 139     -13.054 -41.350 -10.157  1.00  0.00           N  
ATOM   2223  CA  LYS G 139     -13.507 -39.994  -9.903  1.00  0.00           C  
ATOM   2224  C   LYS G 139     -13.149 -39.074 -11.063  1.00  0.00           C  
ATOM   2225  O   LYS G 139     -13.939 -38.207 -11.444  1.00  0.00           O  
ATOM   2226  CB  LYS G 139     -12.892 -39.481  -8.601  1.00  0.00           C  
ATOM   2227  CG  LYS G 139     -13.453 -40.153  -7.347  1.00  0.00           C  
ATOM   2228  CD  LYS G 139     -12.763 -39.658  -6.083  1.00  0.00           C  
ATOM   2229  CE  LYS G 139     -13.310 -40.364  -4.845  1.00  0.00           C  
ATOM   2230  NZ  LYS G 139     -12.618 -39.928  -3.600  1.00  0.00           N  
ATOM   2231  H   LYS G 139     -12.351 -41.772  -9.544  1.00  0.00           H  
ATOM   2232  HA  LYS G 139     -14.591 -40.005  -9.803  1.00  0.00           H  
ATOM   2233 1HB  LYS G 139     -11.813 -39.663  -8.620  1.00  0.00           H  
ATOM   2234 2HB  LYS G 139     -13.045 -38.407  -8.520  1.00  0.00           H  
ATOM   2235 1HG  LYS G 139     -14.520 -39.945  -7.274  1.00  0.00           H  
ATOM   2236 2HG  LYS G 139     -13.320 -41.230  -7.428  1.00  0.00           H  
ATOM   2237 1HD  LYS G 139     -11.692 -39.859  -6.161  1.00  0.00           H  
ATOM   2238 2HD  LYS G 139     -12.910 -38.585  -5.979  1.00  0.00           H  
ATOM   2239 1HE  LYS G 139     -14.373 -40.147  -4.754  1.00  0.00           H  
ATOM   2240 2HE  LYS G 139     -13.177 -41.442  -4.964  1.00  0.00           H  
ATOM   2241 1HZ  LYS G 139     -13.008 -40.421  -2.808  1.00  0.00           H  
ATOM   2242 2HZ  LYS G 139     -11.632 -40.140  -3.674  1.00  0.00           H  
ATOM   2243 3HZ  LYS G 139     -12.741 -38.933  -3.473  1.00  0.00           H  
ATOM   2244  N   SER G 140     -11.964 -39.291 -11.643  1.00  0.00           N  
ATOM   2245  CA  SER G 140     -11.489 -38.501 -12.762  1.00  0.00           C  
ATOM   2246  C   SER G 140     -12.287 -38.826 -14.027  1.00  0.00           C  
ATOM   2247  O   SER G 140     -12.612 -37.935 -14.815  1.00  0.00           O  
ATOM   2248  CB  SER G 140     -10.031 -38.798 -12.961  1.00  0.00           C  
ATOM   2249  OG  SER G 140      -9.324 -38.420 -11.818  1.00  0.00           O  
ATOM   2250  H   SER G 140     -11.339 -40.006 -11.262  1.00  0.00           H  
ATOM   2251  HA  SER G 140     -11.618 -37.446 -12.527  1.00  0.00           H  
ATOM   2252 1HB  SER G 140      -9.889 -39.863 -13.152  1.00  0.00           H  
ATOM   2253 2HB  SER G 140      -9.659 -38.251 -13.829  1.00  0.00           H  
ATOM   2254  HG  SER G 140      -9.529 -39.129 -11.159  1.00  0.00           H  
ATOM   2255  N   ASN G 141     -12.666 -40.097 -14.190  1.00  0.00           N  
ATOM   2256  CA  ASN G 141     -13.456 -40.517 -15.330  1.00  0.00           C  
ATOM   2257  C   ASN G 141     -14.575 -41.470 -14.910  1.00  0.00           C  
ATOM   2258  O   ASN G 141     -14.419 -42.688 -15.030  1.00  0.00           O  
ATOM   2259  CB  ASN G 141     -12.604 -41.194 -16.365  1.00  0.00           C  
ATOM   2260  CG  ASN G 141     -13.382 -41.519 -17.610  1.00  0.00           C  
ATOM   2261  OD1 ASN G 141     -14.625 -41.676 -17.607  1.00  0.00           O  
ATOM   2262  ND2 ASN G 141     -12.670 -41.621 -18.707  1.00  0.00           N  
ATOM   2263  H   ASN G 141     -12.349 -40.810 -13.530  1.00  0.00           H  
ATOM   2264  HA  ASN G 141     -13.885 -39.638 -15.801  1.00  0.00           H  
ATOM   2265 1HB  ASN G 141     -11.750 -40.560 -16.621  1.00  0.00           H  
ATOM   2266 2HB  ASN G 141     -12.221 -42.118 -15.940  1.00  0.00           H  
ATOM   2267 1HD2 ASN G 141     -13.111 -41.825 -19.583  1.00  0.00           H  
ATOM   2268 2HD2 ASN G 141     -11.676 -41.475 -18.678  1.00  0.00           H  
ATOM   2269  N   PRO G 142     -15.757 -40.947 -14.537  1.00  0.00           N  
ATOM   2270  CA  PRO G 142     -16.922 -41.667 -14.046  1.00  0.00           C  
ATOM   2271  C   PRO G 142     -17.462 -42.702 -15.028  1.00  0.00           C  
ATOM   2272  O   PRO G 142     -18.271 -43.549 -14.647  1.00  0.00           O  
ATOM   2273  CB  PRO G 142     -17.949 -40.547 -13.834  1.00  0.00           C  
ATOM   2274  CG  PRO G 142     -17.121 -39.305 -13.618  1.00  0.00           C  
ATOM   2275  CD  PRO G 142     -15.932 -39.473 -14.516  1.00  0.00           C  
ATOM   2276  HA  PRO G 142     -16.661 -42.142 -13.088  1.00  0.00           H  
ATOM   2277 1HB  PRO G 142     -18.605 -40.480 -14.721  1.00  0.00           H  
ATOM   2278 2HB  PRO G 142     -18.590 -40.789 -12.978  1.00  0.00           H  
ATOM   2279 1HG  PRO G 142     -17.704 -38.403 -13.844  1.00  0.00           H  
ATOM   2280 2HG  PRO G 142     -16.814 -39.231 -12.558  1.00  0.00           H  
ATOM   2281 1HD  PRO G 142     -16.137 -39.080 -15.522  1.00  0.00           H  
ATOM   2282 2HD  PRO G 142     -15.096 -38.968 -14.020  1.00  0.00           H  
ATOM   2283  N   ASP G 143     -17.065 -42.611 -16.303  1.00  0.00           N  
ATOM   2284  CA  ASP G 143     -17.539 -43.532 -17.321  1.00  0.00           C  
ATOM   2285  C   ASP G 143     -16.551 -44.682 -17.518  1.00  0.00           C  
ATOM   2286  O   ASP G 143     -16.747 -45.565 -18.365  1.00  0.00           O  
ATOM   2287  CB  ASP G 143     -17.755 -42.785 -18.637  1.00  0.00           C  
ATOM   2288  CG  ASP G 143     -18.889 -41.750 -18.560  1.00  0.00           C  
ATOM   2289  OD1 ASP G 143     -19.835 -41.968 -17.839  1.00  0.00           O  
ATOM   2290  OD2 ASP G 143     -18.787 -40.745 -19.220  1.00  0.00           O  
ATOM   2291  H   ASP G 143     -16.352 -41.942 -16.593  1.00  0.00           H  
ATOM   2292  HA  ASP G 143     -18.490 -43.953 -16.996  1.00  0.00           H  
ATOM   2293 1HB  ASP G 143     -16.832 -42.276 -18.917  1.00  0.00           H  
ATOM   2294 2HB  ASP G 143     -17.986 -43.500 -19.426  1.00  0.00           H  
ATOM   2295  N   ASN G 144     -15.492 -44.720 -16.716  1.00  0.00           N  
ATOM   2296  CA  ASN G 144     -14.534 -45.787 -16.887  1.00  0.00           C  
ATOM   2297  C   ASN G 144     -14.970 -47.044 -16.154  1.00  0.00           C  
ATOM   2298  O   ASN G 144     -14.457 -47.373 -15.080  1.00  0.00           O  
ATOM   2299  CB  ASN G 144     -13.147 -45.355 -16.438  1.00  0.00           C  
ATOM   2300  CG  ASN G 144     -12.131 -46.411 -16.726  1.00  0.00           C  
ATOM   2301  OD1 ASN G 144     -12.492 -47.591 -16.732  1.00  0.00           O  
ATOM   2302  ND2 ASN G 144     -10.902 -46.048 -16.971  1.00  0.00           N  
ATOM   2303  H   ASN G 144     -15.325 -43.991 -16.016  1.00  0.00           H  
ATOM   2304  HA  ASN G 144     -14.481 -46.032 -17.948  1.00  0.00           H  
ATOM   2305 1HB  ASN G 144     -12.867 -44.439 -16.955  1.00  0.00           H  
ATOM   2306 2HB  ASN G 144     -13.156 -45.132 -15.369  1.00  0.00           H  
ATOM   2307 1HD2 ASN G 144     -10.212 -46.743 -17.180  1.00  0.00           H  
ATOM   2308 2HD2 ASN G 144     -10.655 -45.081 -16.960  1.00  0.00           H  
ATOM   2309  N   ASP G 145     -15.805 -47.835 -16.829  1.00  0.00           N  
ATOM   2310  CA  ASP G 145     -16.371 -49.049 -16.226  1.00  0.00           C  
ATOM   2311  C   ASP G 145     -15.298 -50.001 -15.714  1.00  0.00           C  
ATOM   2312  O   ASP G 145     -15.519 -50.703 -14.723  1.00  0.00           O  
ATOM   2313  CB  ASP G 145     -17.245 -49.838 -17.218  1.00  0.00           C  
ATOM   2314  CG  ASP G 145     -18.629 -49.231 -17.526  1.00  0.00           C  
ATOM   2315  OD1 ASP G 145     -19.055 -48.347 -16.821  1.00  0.00           O  
ATOM   2316  OD2 ASP G 145     -19.253 -49.692 -18.460  1.00  0.00           O  
ATOM   2317  H   ASP G 145     -16.145 -47.461 -17.720  1.00  0.00           H  
ATOM   2318  HA  ASP G 145     -16.993 -48.748 -15.383  1.00  0.00           H  
ATOM   2319 1HB  ASP G 145     -16.702 -49.942 -18.158  1.00  0.00           H  
ATOM   2320 2HB  ASP G 145     -17.394 -50.847 -16.830  1.00  0.00           H  
ATOM   2321  N   GLU G 146     -14.139 -50.029 -16.373  1.00  0.00           N  
ATOM   2322  CA  GLU G 146     -13.074 -50.927 -15.958  1.00  0.00           C  
ATOM   2323  C   GLU G 146     -12.535 -50.492 -14.601  1.00  0.00           C  
ATOM   2324  O   GLU G 146     -12.164 -51.345 -13.781  1.00  0.00           O  
ATOM   2325  CB  GLU G 146     -11.921 -50.927 -16.974  1.00  0.00           C  
ATOM   2326  CG  GLU G 146     -12.245 -51.519 -18.360  1.00  0.00           C  
ATOM   2327  CD  GLU G 146     -12.626 -52.991 -18.375  1.00  0.00           C  
ATOM   2328  OE1 GLU G 146     -11.952 -53.800 -17.762  1.00  0.00           O  
ATOM   2329  OE2 GLU G 146     -13.604 -53.302 -19.014  1.00  0.00           O  
ATOM   2330  H   GLU G 146     -14.001 -49.402 -17.156  1.00  0.00           H  
ATOM   2331  HA  GLU G 146     -13.478 -51.935 -15.867  1.00  0.00           H  
ATOM   2332 1HB  GLU G 146     -11.576 -49.910 -17.127  1.00  0.00           H  
ATOM   2333 2HB  GLU G 146     -11.084 -51.480 -16.565  1.00  0.00           H  
ATOM   2334 1HG  GLU G 146     -13.071 -50.947 -18.783  1.00  0.00           H  
ATOM   2335 2HG  GLU G 146     -11.380 -51.373 -19.004  1.00  0.00           H  
ATOM   2336  N   ALA G 147     -12.488 -49.168 -14.366  1.00  0.00           N  
ATOM   2337  CA  ALA G 147     -11.990 -48.624 -13.112  1.00  0.00           C  
ATOM   2338  C   ALA G 147     -12.963 -48.963 -12.008  1.00  0.00           C  
ATOM   2339  O   ALA G 147     -12.579 -49.287 -10.883  1.00  0.00           O  
ATOM   2340  CB  ALA G 147     -11.811 -47.111 -13.200  1.00  0.00           C  
ATOM   2341  H   ALA G 147     -12.862 -48.522 -15.066  1.00  0.00           H  
ATOM   2342  HA  ALA G 147     -11.037 -49.095 -12.895  1.00  0.00           H  
ATOM   2343 1HB  ALA G 147     -11.421 -46.742 -12.269  1.00  0.00           H  
ATOM   2344 2HB  ALA G 147     -11.132 -46.855 -13.986  1.00  0.00           H  
ATOM   2345 3HB  ALA G 147     -12.769 -46.646 -13.402  1.00  0.00           H  
ATOM   2346  N   VAL G 148     -14.247 -48.932 -12.354  1.00  0.00           N  
ATOM   2347  CA  VAL G 148     -15.286 -49.185 -11.373  1.00  0.00           C  
ATOM   2348  C   VAL G 148     -15.273 -50.637 -10.941  1.00  0.00           C  
ATOM   2349  O   VAL G 148     -15.253 -50.930  -9.741  1.00  0.00           O  
ATOM   2350  CB  VAL G 148     -16.657 -48.805 -11.939  1.00  0.00           C  
ATOM   2351  CG1 VAL G 148     -17.740 -49.215 -10.970  1.00  0.00           C  
ATOM   2352  CG2 VAL G 148     -16.682 -47.300 -12.211  1.00  0.00           C  
ATOM   2353  H   VAL G 148     -14.481 -48.662 -13.316  1.00  0.00           H  
ATOM   2354  HA  VAL G 148     -15.111 -48.573 -10.506  1.00  0.00           H  
ATOM   2355  HB  VAL G 148     -16.826 -49.346 -12.869  1.00  0.00           H  
ATOM   2356 1HG1 VAL G 148     -18.713 -48.954 -11.384  1.00  0.00           H  
ATOM   2357 2HG1 VAL G 148     -17.692 -50.292 -10.808  1.00  0.00           H  
ATOM   2358 3HG1 VAL G 148     -17.596 -48.696 -10.023  1.00  0.00           H  
ATOM   2359 1HG2 VAL G 148     -17.650 -47.019 -12.629  1.00  0.00           H  
ATOM   2360 2HG2 VAL G 148     -16.517 -46.762 -11.282  1.00  0.00           H  
ATOM   2361 3HG2 VAL G 148     -15.894 -47.049 -12.925  1.00  0.00           H  
ATOM   2362  N   GLU G 149     -15.233 -51.551 -11.909  1.00  0.00           N  
ATOM   2363  CA  GLU G 149     -15.193 -52.965 -11.576  1.00  0.00           C  
ATOM   2364  C   GLU G 149     -13.923 -53.316 -10.804  1.00  0.00           C  
ATOM   2365  O   GLU G 149     -13.973 -54.073  -9.824  1.00  0.00           O  
ATOM   2366  CB  GLU G 149     -15.304 -53.820 -12.835  1.00  0.00           C  
ATOM   2367  CG  GLU G 149     -15.318 -55.310 -12.558  1.00  0.00           C  
ATOM   2368  CD  GLU G 149     -15.545 -56.152 -13.781  1.00  0.00           C  
ATOM   2369  OE1 GLU G 149     -15.936 -55.642 -14.798  1.00  0.00           O  
ATOM   2370  OE2 GLU G 149     -15.309 -57.329 -13.684  1.00  0.00           O  
ATOM   2371  H   GLU G 149     -15.249 -51.253 -12.890  1.00  0.00           H  
ATOM   2372  HA  GLU G 149     -16.048 -53.187 -10.937  1.00  0.00           H  
ATOM   2373 1HB  GLU G 149     -16.217 -53.559 -13.373  1.00  0.00           H  
ATOM   2374 2HB  GLU G 149     -14.461 -53.599 -13.497  1.00  0.00           H  
ATOM   2375 1HG  GLU G 149     -14.359 -55.581 -12.116  1.00  0.00           H  
ATOM   2376 2HG  GLU G 149     -16.095 -55.525 -11.824  1.00  0.00           H  
ATOM   2377  N   THR G 150     -12.788 -52.739 -11.225  1.00  0.00           N  
ATOM   2378  CA  THR G 150     -11.515 -52.992 -10.581  1.00  0.00           C  
ATOM   2379  C   THR G 150     -11.562 -52.541  -9.125  1.00  0.00           C  
ATOM   2380  O   THR G 150     -11.159 -53.297  -8.238  1.00  0.00           O  
ATOM   2381  CB  THR G 150     -10.384 -52.277 -11.356  1.00  0.00           C  
ATOM   2382  OG1 THR G 150     -10.313 -52.809 -12.686  1.00  0.00           O  
ATOM   2383  CG2 THR G 150      -9.031 -52.398 -10.663  1.00  0.00           C  
ATOM   2384  H   THR G 150     -12.790 -52.124 -12.043  1.00  0.00           H  
ATOM   2385  HA  THR G 150     -11.324 -54.064 -10.601  1.00  0.00           H  
ATOM   2386  HB  THR G 150     -10.642 -51.235 -11.440  1.00  0.00           H  
ATOM   2387  HG1 THR G 150     -11.132 -52.521 -13.159  1.00  0.00           H  
ATOM   2388 1HG2 THR G 150      -8.274 -51.863 -11.240  1.00  0.00           H  
ATOM   2389 2HG2 THR G 150      -9.111 -51.959  -9.681  1.00  0.00           H  
ATOM   2390 3HG2 THR G 150      -8.751 -53.444 -10.575  1.00  0.00           H  
ATOM   2391  N   ALA G 151     -12.102 -51.342  -8.862  1.00  0.00           N  
ATOM   2392  CA  ALA G 151     -12.194 -50.838  -7.498  1.00  0.00           C  
ATOM   2393  C   ALA G 151     -13.044 -51.717  -6.614  1.00  0.00           C  
ATOM   2394  O   ALA G 151     -12.714 -51.914  -5.442  1.00  0.00           O  
ATOM   2395  CB  ALA G 151     -12.777 -49.448  -7.493  1.00  0.00           C  
ATOM   2396  H   ALA G 151     -12.423 -50.744  -9.630  1.00  0.00           H  
ATOM   2397  HA  ALA G 151     -11.198 -50.822  -7.075  1.00  0.00           H  
ATOM   2398 1HB  ALA G 151     -12.817 -49.064  -6.476  1.00  0.00           H  
ATOM   2399 2HB  ALA G 151     -12.170 -48.803  -8.100  1.00  0.00           H  
ATOM   2400 3HB  ALA G 151     -13.784 -49.490  -7.912  1.00  0.00           H  
ATOM   2401  N   VAL G 152     -14.128 -52.265  -7.158  1.00  0.00           N  
ATOM   2402  CA  VAL G 152     -14.976 -53.095  -6.327  1.00  0.00           C  
ATOM   2403  C   VAL G 152     -14.271 -54.405  -5.974  1.00  0.00           C  
ATOM   2404  O   VAL G 152     -14.293 -54.819  -4.810  1.00  0.00           O  
ATOM   2405  CB  VAL G 152     -16.319 -53.389  -7.007  1.00  0.00           C  
ATOM   2406  CG1 VAL G 152     -17.078 -54.362  -6.171  1.00  0.00           C  
ATOM   2407  CG2 VAL G 152     -17.120 -52.114  -7.176  1.00  0.00           C  
ATOM   2408  H   VAL G 152     -14.383 -52.060  -8.131  1.00  0.00           H  
ATOM   2409  HA  VAL G 152     -15.183 -52.553  -5.407  1.00  0.00           H  
ATOM   2410  HB  VAL G 152     -16.132 -53.845  -7.985  1.00  0.00           H  
ATOM   2411 1HG1 VAL G 152     -18.023 -54.596  -6.655  1.00  0.00           H  
ATOM   2412 2HG1 VAL G 152     -16.478 -55.241  -6.069  1.00  0.00           H  
ATOM   2413 3HG1 VAL G 152     -17.271 -53.937  -5.186  1.00  0.00           H  
ATOM   2414 1HG2 VAL G 152     -18.069 -52.343  -7.661  1.00  0.00           H  
ATOM   2415 2HG2 VAL G 152     -17.308 -51.671  -6.199  1.00  0.00           H  
ATOM   2416 3HG2 VAL G 152     -16.564 -51.414  -7.785  1.00  0.00           H  
ATOM   2417  N   ARG G 153     -13.635 -55.058  -6.960  1.00  0.00           N  
ATOM   2418  CA  ARG G 153     -12.957 -56.324  -6.670  1.00  0.00           C  
ATOM   2419  C   ARG G 153     -11.816 -56.107  -5.668  1.00  0.00           C  
ATOM   2420  O   ARG G 153     -11.624 -56.912  -4.743  1.00  0.00           O  
ATOM   2421  CB  ARG G 153     -12.403 -56.955  -7.951  1.00  0.00           C  
ATOM   2422  CG  ARG G 153     -13.476 -57.486  -8.905  1.00  0.00           C  
ATOM   2423  CD  ARG G 153     -12.948 -58.136 -10.158  1.00  0.00           C  
ATOM   2424  NE  ARG G 153     -14.050 -58.409 -11.114  1.00  0.00           N  
ATOM   2425  CZ  ARG G 153     -14.888 -59.454 -11.103  1.00  0.00           C  
ATOM   2426  NH1 ARG G 153     -14.820 -60.417 -10.255  1.00  0.00           N  
ATOM   2427  NH2 ARG G 153     -15.826 -59.505 -11.996  1.00  0.00           N  
ATOM   2428  H   ARG G 153     -13.638 -54.673  -7.913  1.00  0.00           H  
ATOM   2429  HA  ARG G 153     -13.682 -57.009  -6.231  1.00  0.00           H  
ATOM   2430 1HB  ARG G 153     -11.819 -56.207  -8.493  1.00  0.00           H  
ATOM   2431 2HB  ARG G 153     -11.736 -57.778  -7.697  1.00  0.00           H  
ATOM   2432 1HG  ARG G 153     -14.044 -58.245  -8.373  1.00  0.00           H  
ATOM   2433 2HG  ARG G 153     -14.134 -56.664  -9.199  1.00  0.00           H  
ATOM   2434 1HD  ARG G 153     -12.232 -57.473 -10.642  1.00  0.00           H  
ATOM   2435 2HD  ARG G 153     -12.469 -59.085  -9.908  1.00  0.00           H  
ATOM   2436  HE  ARG G 153     -14.232 -57.740 -11.869  1.00  0.00           H  
ATOM   2437 1HH1 ARG G 153     -14.076 -60.481  -9.565  1.00  0.00           H  
ATOM   2438 2HH1 ARG G 153     -15.526 -61.163 -10.338  1.00  0.00           H  
ATOM   2439 1HH2 ARG G 153     -15.885 -58.749 -12.688  1.00  0.00           H  
ATOM   2440 2HH2 ARG G 153     -16.469 -60.311 -11.980  1.00  0.00           H  
ATOM   2441  N   LEU G 154     -11.094 -54.988  -5.817  1.00  0.00           N  
ATOM   2442  CA  LEU G 154     -10.008 -54.668  -4.907  1.00  0.00           C  
ATOM   2443  C   LEU G 154     -10.523 -54.390  -3.510  1.00  0.00           C  
ATOM   2444  O   LEU G 154      -9.920 -54.829  -2.534  1.00  0.00           O  
ATOM   2445  CB  LEU G 154      -9.269 -53.437  -5.386  1.00  0.00           C  
ATOM   2446  CG  LEU G 154      -8.462 -53.576  -6.606  1.00  0.00           C  
ATOM   2447  CD1 LEU G 154      -8.081 -52.247  -7.045  1.00  0.00           C  
ATOM   2448  CD2 LEU G 154      -7.249 -54.355  -6.310  1.00  0.00           C  
ATOM   2449  H   LEU G 154     -11.285 -54.356  -6.601  1.00  0.00           H  
ATOM   2450  HA  LEU G 154      -9.320 -55.506  -4.883  1.00  0.00           H  
ATOM   2451 1HB  LEU G 154      -9.993 -52.640  -5.553  1.00  0.00           H  
ATOM   2452 2HB  LEU G 154      -8.589 -53.138  -4.603  1.00  0.00           H  
ATOM   2453  HG  LEU G 154      -9.034 -54.066  -7.385  1.00  0.00           H  
ATOM   2454 1HD1 LEU G 154      -7.494 -52.349  -7.939  1.00  0.00           H  
ATOM   2455 2HD1 LEU G 154      -8.973 -51.703  -7.246  1.00  0.00           H  
ATOM   2456 3HD1 LEU G 154      -7.514 -51.756  -6.272  1.00  0.00           H  
ATOM   2457 1HD2 LEU G 154      -6.656 -54.424  -7.222  1.00  0.00           H  
ATOM   2458 2HD2 LEU G 154      -6.675 -53.856  -5.535  1.00  0.00           H  
ATOM   2459 3HD2 LEU G 154      -7.529 -55.344  -5.969  1.00  0.00           H  
ATOM   2460  N   ALA G 155     -11.652 -53.686  -3.399  1.00  0.00           N  
ATOM   2461  CA  ALA G 155     -12.217 -53.367  -2.100  1.00  0.00           C  
ATOM   2462  C   ALA G 155     -12.617 -54.636  -1.338  1.00  0.00           C  
ATOM   2463  O   ALA G 155     -12.438 -54.722  -0.118  1.00  0.00           O  
ATOM   2464  CB  ALA G 155     -13.405 -52.453  -2.286  1.00  0.00           C  
ATOM   2465  H   ALA G 155     -12.117 -53.318  -4.233  1.00  0.00           H  
ATOM   2466  HA  ALA G 155     -11.457 -52.846  -1.521  1.00  0.00           H  
ATOM   2467 1HB  ALA G 155     -13.791 -52.185  -1.338  1.00  0.00           H  
ATOM   2468 2HB  ALA G 155     -13.087 -51.554  -2.816  1.00  0.00           H  
ATOM   2469 3HB  ALA G 155     -14.170 -52.967  -2.869  1.00  0.00           H  
ATOM   2470  N   VAL G 156     -13.115 -55.643  -2.068  1.00  0.00           N  
ATOM   2471  CA  VAL G 156     -13.509 -56.911  -1.458  1.00  0.00           C  
ATOM   2472  C   VAL G 156     -12.304 -57.663  -0.873  1.00  0.00           C  
ATOM   2473  O   VAL G 156     -12.341 -58.105   0.284  1.00  0.00           O  
ATOM   2474  CB  VAL G 156     -14.249 -57.780  -2.505  1.00  0.00           C  
ATOM   2475  CG1 VAL G 156     -14.466 -59.148  -2.009  1.00  0.00           C  
ATOM   2476  CG2 VAL G 156     -15.603 -57.178  -2.790  1.00  0.00           C  
ATOM   2477  H   VAL G 156     -13.261 -55.497  -3.073  1.00  0.00           H  
ATOM   2478  HA  VAL G 156     -14.206 -56.692  -0.649  1.00  0.00           H  
ATOM   2479  HB  VAL G 156     -13.659 -57.827  -3.419  1.00  0.00           H  
ATOM   2480 1HG1 VAL G 156     -14.992 -59.716  -2.765  1.00  0.00           H  
ATOM   2481 2HG1 VAL G 156     -13.513 -59.600  -1.816  1.00  0.00           H  
ATOM   2482 3HG1 VAL G 156     -15.044 -59.107  -1.109  1.00  0.00           H  
ATOM   2483 1HG2 VAL G 156     -16.117 -57.787  -3.523  1.00  0.00           H  
ATOM   2484 2HG2 VAL G 156     -16.185 -57.154  -1.875  1.00  0.00           H  
ATOM   2485 3HG2 VAL G 156     -15.492 -56.170  -3.172  1.00  0.00           H  
ATOM   2486  N   VAL G 157     -11.220 -57.767  -1.639  1.00  0.00           N  
ATOM   2487  CA  VAL G 157     -10.041 -58.443  -1.106  1.00  0.00           C  
ATOM   2488  C   VAL G 157      -9.302 -57.606  -0.055  1.00  0.00           C  
ATOM   2489  O   VAL G 157      -8.806 -58.166   0.930  1.00  0.00           O  
ATOM   2490  CB  VAL G 157      -9.107 -58.937  -2.228  1.00  0.00           C  
ATOM   2491  CG1 VAL G 157      -8.510 -57.788  -2.994  1.00  0.00           C  
ATOM   2492  CG2 VAL G 157      -8.002 -59.771  -1.582  1.00  0.00           C  
ATOM   2493  H   VAL G 157     -11.235 -57.389  -2.594  1.00  0.00           H  
ATOM   2494  HA  VAL G 157     -10.384 -59.343  -0.605  1.00  0.00           H  
ATOM   2495  HB  VAL G 157      -9.674 -59.545  -2.927  1.00  0.00           H  
ATOM   2496 1HG1 VAL G 157      -7.861 -58.158  -3.774  1.00  0.00           H  
ATOM   2497 2HG1 VAL G 157      -9.320 -57.229  -3.431  1.00  0.00           H  
ATOM   2498 3HG1 VAL G 157      -7.951 -57.158  -2.352  1.00  0.00           H  
ATOM   2499 1HG2 VAL G 157      -7.329 -60.147  -2.353  1.00  0.00           H  
ATOM   2500 2HG2 VAL G 157      -7.442 -59.146  -0.884  1.00  0.00           H  
ATOM   2501 3HG2 VAL G 157      -8.444 -60.610  -1.042  1.00  0.00           H  
ATOM   2502  N   LYS G 158      -9.242 -56.280  -0.244  1.00  0.00           N  
ATOM   2503  CA  LYS G 158      -8.590 -55.398   0.710  1.00  0.00           C  
ATOM   2504  C   LYS G 158      -9.226 -55.548   2.074  1.00  0.00           C  
ATOM   2505  O   LYS G 158      -8.512 -55.785   3.054  1.00  0.00           O  
ATOM   2506  CB  LYS G 158      -8.673 -53.931   0.257  1.00  0.00           C  
ATOM   2507  CG  LYS G 158      -7.868 -52.918   1.115  1.00  0.00           C  
ATOM   2508  CD  LYS G 158      -8.723 -52.309   2.268  1.00  0.00           C  
ATOM   2509  CE  LYS G 158      -7.947 -51.228   3.053  1.00  0.00           C  
ATOM   2510  NZ  LYS G 158      -8.789 -50.561   4.136  1.00  0.00           N  
ATOM   2511  H   LYS G 158      -9.653 -55.867  -1.079  1.00  0.00           H  
ATOM   2512  HA  LYS G 158      -7.545 -55.682   0.801  1.00  0.00           H  
ATOM   2513 1HB  LYS G 158      -8.317 -53.852  -0.769  1.00  0.00           H  
ATOM   2514 2HB  LYS G 158      -9.717 -53.616   0.258  1.00  0.00           H  
ATOM   2515 1HG  LYS G 158      -7.000 -53.406   1.526  1.00  0.00           H  
ATOM   2516 2HG  LYS G 158      -7.523 -52.110   0.468  1.00  0.00           H  
ATOM   2517 1HD  LYS G 158      -9.637 -51.876   1.860  1.00  0.00           H  
ATOM   2518 2HD  LYS G 158      -9.004 -53.102   2.966  1.00  0.00           H  
ATOM   2519 1HE  LYS G 158      -7.080 -51.695   3.523  1.00  0.00           H  
ATOM   2520 2HE  LYS G 158      -7.599 -50.464   2.356  1.00  0.00           H  
ATOM   2521 1HZ  LYS G 158      -8.224 -49.872   4.616  1.00  0.00           H  
ATOM   2522 2HZ  LYS G 158      -9.583 -50.110   3.717  1.00  0.00           H  
ATOM   2523 3HZ  LYS G 158      -9.130 -51.248   4.843  1.00  0.00           H  
ATOM   2524  N   LEU G 159     -10.565 -55.478   2.153  1.00  0.00           N  
ATOM   2525  CA  LEU G 159     -11.165 -55.605   3.464  1.00  0.00           C  
ATOM   2526  C   LEU G 159     -10.939 -56.961   4.062  1.00  0.00           C  
ATOM   2527  O   LEU G 159     -10.627 -57.053   5.246  1.00  0.00           O  
ATOM   2528  CB  LEU G 159     -12.667 -55.386   3.443  1.00  0.00           C  
ATOM   2529  CG  LEU G 159     -13.142 -54.022   3.198  1.00  0.00           C  
ATOM   2530  CD1 LEU G 159     -14.643 -54.065   3.119  1.00  0.00           C  
ATOM   2531  CD2 LEU G 159     -12.676 -53.139   4.312  1.00  0.00           C  
ATOM   2532  H   LEU G 159     -11.146 -55.301   1.326  1.00  0.00           H  
ATOM   2533  HA  LEU G 159     -10.715 -54.861   4.118  1.00  0.00           H  
ATOM   2534 1HB  LEU G 159     -13.084 -56.003   2.654  1.00  0.00           H  
ATOM   2535 2HB  LEU G 159     -13.071 -55.708   4.396  1.00  0.00           H  
ATOM   2536  HG  LEU G 159     -12.753 -53.652   2.246  1.00  0.00           H  
ATOM   2537 1HD1 LEU G 159     -15.015 -53.076   2.956  1.00  0.00           H  
ATOM   2538 2HD1 LEU G 159     -14.954 -54.720   2.305  1.00  0.00           H  
ATOM   2539 3HD1 LEU G 159     -15.041 -54.441   4.057  1.00  0.00           H  
ATOM   2540 1HD2 LEU G 159     -13.028 -52.141   4.141  1.00  0.00           H  
ATOM   2541 2HD2 LEU G 159     -13.073 -53.513   5.250  1.00  0.00           H  
ATOM   2542 3HD2 LEU G 159     -11.586 -53.138   4.354  1.00  0.00           H  
ATOM   2543  N   ALA G 160     -11.017 -58.026   3.273  1.00  0.00           N  
ATOM   2544  CA  ALA G 160     -10.814 -59.316   3.894  1.00  0.00           C  
ATOM   2545  C   ALA G 160      -9.433 -59.429   4.501  1.00  0.00           C  
ATOM   2546  O   ALA G 160      -9.284 -59.993   5.580  1.00  0.00           O  
ATOM   2547  CB  ALA G 160     -11.021 -60.402   2.918  1.00  0.00           C  
ATOM   2548  H   ALA G 160     -11.262 -57.953   2.279  1.00  0.00           H  
ATOM   2549  HA  ALA G 160     -11.539 -59.429   4.688  1.00  0.00           H  
ATOM   2550 1HB  ALA G 160     -10.893 -61.311   3.445  1.00  0.00           H  
ATOM   2551 2HB  ALA G 160     -12.022 -60.316   2.549  1.00  0.00           H  
ATOM   2552 3HB  ALA G 160     -10.302 -60.319   2.102  1.00  0.00           H  
ATOM   2553  N   LEU G 161      -8.422 -58.868   3.853  1.00  0.00           N  
ATOM   2554  CA  LEU G 161      -7.095 -58.951   4.435  1.00  0.00           C  
ATOM   2555  C   LEU G 161      -6.925 -58.043   5.656  1.00  0.00           C  
ATOM   2556  O   LEU G 161      -6.194 -58.398   6.593  1.00  0.00           O  
ATOM   2557  CB  LEU G 161      -6.048 -58.716   3.366  1.00  0.00           C  
ATOM   2558  CG  LEU G 161      -5.975 -59.850   2.383  1.00  0.00           C  
ATOM   2559  CD1 LEU G 161      -4.986 -59.524   1.313  1.00  0.00           C  
ATOM   2560  CD2 LEU G 161      -5.627 -61.103   3.155  1.00  0.00           C  
ATOM   2561  H   LEU G 161      -8.572 -58.414   2.942  1.00  0.00           H  
ATOM   2562  HA  LEU G 161      -6.955 -59.973   4.774  1.00  0.00           H  
ATOM   2563 1HB  LEU G 161      -6.329 -57.824   2.802  1.00  0.00           H  
ATOM   2564 2HB  LEU G 161      -5.073 -58.563   3.824  1.00  0.00           H  
ATOM   2565  HG  LEU G 161      -6.944 -59.985   1.895  1.00  0.00           H  
ATOM   2566 1HD1 LEU G 161      -4.936 -60.342   0.592  1.00  0.00           H  
ATOM   2567 2HD1 LEU G 161      -5.323 -58.646   0.836  1.00  0.00           H  
ATOM   2568 3HD1 LEU G 161      -4.007 -59.354   1.743  1.00  0.00           H  
ATOM   2569 1HD2 LEU G 161      -5.569 -61.944   2.469  1.00  0.00           H  
ATOM   2570 2HD2 LEU G 161      -4.683 -60.977   3.653  1.00  0.00           H  
ATOM   2571 3HD2 LEU G 161      -6.395 -61.294   3.903  1.00  0.00           H  
ATOM   2572  N   GLU G 162      -7.618 -56.898   5.674  1.00  0.00           N  
ATOM   2573  CA  GLU G 162      -7.556 -56.016   6.835  1.00  0.00           C  
ATOM   2574  C   GLU G 162      -8.168 -56.763   8.015  1.00  0.00           C  
ATOM   2575  O   GLU G 162      -7.601 -56.765   9.108  1.00  0.00           O  
ATOM   2576  CB  GLU G 162      -8.256 -54.683   6.548  1.00  0.00           C  
ATOM   2577  CG  GLU G 162      -8.093 -53.618   7.635  1.00  0.00           C  
ATOM   2578  CD  GLU G 162      -8.591 -52.247   7.177  1.00  0.00           C  
ATOM   2579  OE1 GLU G 162      -9.567 -52.180   6.447  1.00  0.00           O  
ATOM   2580  OE2 GLU G 162      -7.970 -51.268   7.517  1.00  0.00           O  
ATOM   2581  H   GLU G 162      -8.176 -56.630   4.856  1.00  0.00           H  
ATOM   2582  HA  GLU G 162      -6.521 -55.818   7.080  1.00  0.00           H  
ATOM   2583 1HB  GLU G 162      -7.891 -54.276   5.609  1.00  0.00           H  
ATOM   2584 2HB  GLU G 162      -9.326 -54.866   6.422  1.00  0.00           H  
ATOM   2585 1HG  GLU G 162      -8.656 -53.928   8.518  1.00  0.00           H  
ATOM   2586 2HG  GLU G 162      -7.043 -53.549   7.912  1.00  0.00           H  
ATOM   2587  N   ILE G 163      -9.260 -57.477   7.742  1.00  0.00           N  
ATOM   2588  CA  ILE G 163      -9.991 -58.313   8.684  1.00  0.00           C  
ATOM   2589  C   ILE G 163      -9.105 -59.439   9.202  1.00  0.00           C  
ATOM   2590  O   ILE G 163      -9.063 -59.722  10.402  1.00  0.00           O  
ATOM   2591  CB  ILE G 163     -11.265 -58.833   8.016  1.00  0.00           C  
ATOM   2592  CG1 ILE G 163     -12.207 -57.685   7.814  1.00  0.00           C  
ATOM   2593  CG2 ILE G 163     -11.886 -59.872   8.786  1.00  0.00           C  
ATOM   2594  CD1 ILE G 163     -13.329 -57.980   6.906  1.00  0.00           C  
ATOM   2595  H   ILE G 163      -9.639 -57.406   6.794  1.00  0.00           H  
ATOM   2596  HA  ILE G 163     -10.296 -57.692   9.524  1.00  0.00           H  
ATOM   2597  HB  ILE G 163     -11.017 -59.222   7.050  1.00  0.00           H  
ATOM   2598 1HG1 ILE G 163     -12.617 -57.421   8.783  1.00  0.00           H  
ATOM   2599 2HG1 ILE G 163     -11.654 -56.829   7.431  1.00  0.00           H  
ATOM   2600 1HG2 ILE G 163     -12.771 -60.213   8.276  1.00  0.00           H  
ATOM   2601 2HG2 ILE G 163     -11.193 -60.700   8.913  1.00  0.00           H  
ATOM   2602 3HG2 ILE G 163     -12.151 -59.449   9.734  1.00  0.00           H  
ATOM   2603 1HD1 ILE G 163     -13.945 -57.107   6.828  1.00  0.00           H  
ATOM   2604 2HD1 ILE G 163     -12.933 -58.215   5.948  1.00  0.00           H  
ATOM   2605 3HD1 ILE G 163     -13.913 -58.813   7.279  1.00  0.00           H  
ATOM   2606  N   VAL G 164      -8.334 -60.064   8.316  1.00  0.00           N  
ATOM   2607  CA  VAL G 164      -7.430 -61.104   8.773  1.00  0.00           C  
ATOM   2608  C   VAL G 164      -6.431 -60.578   9.801  1.00  0.00           C  
ATOM   2609  O   VAL G 164      -6.162 -61.242  10.802  1.00  0.00           O  
ATOM   2610  CB  VAL G 164      -6.656 -61.753   7.598  1.00  0.00           C  
ATOM   2611  CG1 VAL G 164      -5.554 -62.654   8.126  1.00  0.00           C  
ATOM   2612  CG2 VAL G 164      -7.598 -62.588   6.744  1.00  0.00           C  
ATOM   2613  H   VAL G 164      -8.419 -59.844   7.320  1.00  0.00           H  
ATOM   2614  HA  VAL G 164      -8.029 -61.845   9.251  1.00  0.00           H  
ATOM   2615  HB  VAL G 164      -6.203 -60.966   6.999  1.00  0.00           H  
ATOM   2616 1HG1 VAL G 164      -5.011 -63.093   7.288  1.00  0.00           H  
ATOM   2617 2HG1 VAL G 164      -4.873 -62.069   8.735  1.00  0.00           H  
ATOM   2618 3HG1 VAL G 164      -5.992 -63.447   8.732  1.00  0.00           H  
ATOM   2619 1HG2 VAL G 164      -7.043 -63.025   5.928  1.00  0.00           H  
ATOM   2620 2HG2 VAL G 164      -8.035 -63.377   7.342  1.00  0.00           H  
ATOM   2621 3HG2 VAL G 164      -8.382 -61.981   6.353  1.00  0.00           H  
ATOM   2622  N   GLN G 165      -5.880 -59.389   9.562  1.00  0.00           N  
ATOM   2623  CA  GLN G 165      -4.937 -58.801  10.512  1.00  0.00           C  
ATOM   2624  C   GLN G 165      -5.597 -58.116  11.728  1.00  0.00           C  
ATOM   2625  O   GLN G 165      -4.979 -57.995  12.789  1.00  0.00           O  
ATOM   2626  CB  GLN G 165      -4.016 -57.832   9.772  1.00  0.00           C  
ATOM   2627  CG  GLN G 165      -3.106 -58.554   8.810  1.00  0.00           C  
ATOM   2628  CD  GLN G 165      -2.211 -59.502   9.580  1.00  0.00           C  
ATOM   2629  OE1 GLN G 165      -1.467 -59.081  10.478  1.00  0.00           O  
ATOM   2630  NE2 GLN G 165      -2.313 -60.778   9.279  1.00  0.00           N  
ATOM   2631  H   GLN G 165      -6.116 -58.899   8.692  1.00  0.00           H  
ATOM   2632  HA  GLN G 165      -4.319 -59.609  10.899  1.00  0.00           H  
ATOM   2633 1HB  GLN G 165      -4.625 -57.121   9.203  1.00  0.00           H  
ATOM   2634 2HB  GLN G 165      -3.414 -57.270  10.483  1.00  0.00           H  
ATOM   2635 1HG  GLN G 165      -3.718 -59.136   8.115  1.00  0.00           H  
ATOM   2636 2HG  GLN G 165      -2.496 -57.846   8.265  1.00  0.00           H  
ATOM   2637 1HE2 GLN G 165      -1.791 -61.464   9.792  1.00  0.00           H  
ATOM   2638 2HE2 GLN G 165      -2.952 -61.063   8.565  1.00  0.00           H  
ATOM   2639  N   GLN G 166      -6.841 -57.674  11.570  1.00  0.00           N  
ATOM   2640  CA  GLN G 166      -7.603 -56.971  12.598  1.00  0.00           C  
ATOM   2641  C   GLN G 166      -8.310 -57.870  13.632  1.00  0.00           C  
ATOM   2642  O   GLN G 166      -8.360 -57.527  14.816  1.00  0.00           O  
ATOM   2643  CB  GLN G 166      -8.636 -56.102  11.880  1.00  0.00           C  
ATOM   2644  CG  GLN G 166      -9.510 -55.219  12.692  1.00  0.00           C  
ATOM   2645  CD  GLN G 166     -10.368 -54.398  11.738  1.00  0.00           C  
ATOM   2646  OE1 GLN G 166     -10.410 -54.736  10.537  1.00  0.00           O  
ATOM   2647  NE2 GLN G 166     -11.021 -53.349  12.243  1.00  0.00           N  
ATOM   2648  H   GLN G 166      -7.272 -57.776  10.654  1.00  0.00           H  
ATOM   2649  HA  GLN G 166      -6.913 -56.325  13.138  1.00  0.00           H  
ATOM   2650 1HB  GLN G 166      -8.120 -55.462  11.168  1.00  0.00           H  
ATOM   2651 2HB  GLN G 166      -9.285 -56.749  11.313  1.00  0.00           H  
ATOM   2652 1HG  GLN G 166     -10.156 -55.833  13.321  1.00  0.00           H  
ATOM   2653 2HG  GLN G 166      -8.900 -54.548  13.298  1.00  0.00           H  
ATOM   2654 1HE2 GLN G 166     -11.582 -52.754  11.665  1.00  0.00           H  
ATOM   2655 2HE2 GLN G 166     -10.940 -53.137  13.217  1.00  0.00           H  
ATOM   2656  N   LEU G 167      -8.879 -58.996  13.201  1.00  0.00           N  
ATOM   2657  CA  LEU G 167      -9.639 -59.841  14.117  1.00  0.00           C  
ATOM   2658  C   LEU G 167      -8.796 -60.749  15.020  1.00  0.00           C  
ATOM   2659  O   LEU G 167      -7.747 -61.233  14.605  1.00  0.00           O  
ATOM   2660  CB  LEU G 167     -10.521 -60.794  13.328  1.00  0.00           C  
ATOM   2661  CG  LEU G 167     -11.582 -60.235  12.489  1.00  0.00           C  
ATOM   2662  CD1 LEU G 167     -12.155 -61.393  11.755  1.00  0.00           C  
ATOM   2663  CD2 LEU G 167     -12.633 -59.544  13.332  1.00  0.00           C  
ATOM   2664  H   LEU G 167      -8.819 -59.250  12.211  1.00  0.00           H  
ATOM   2665  HA  LEU G 167     -10.253 -59.168  14.700  1.00  0.00           H  
ATOM   2666 1HB  LEU G 167      -9.871 -61.364  12.657  1.00  0.00           H  
ATOM   2667 2HB  LEU G 167     -10.988 -61.493  14.004  1.00  0.00           H  
ATOM   2668  HG  LEU G 167     -11.169 -59.521  11.783  1.00  0.00           H  
ATOM   2669 1HD1 LEU G 167     -12.953 -61.067  11.114  1.00  0.00           H  
ATOM   2670 2HD1 LEU G 167     -11.374 -61.854  11.166  1.00  0.00           H  
ATOM   2671 3HD1 LEU G 167     -12.526 -62.105  12.469  1.00  0.00           H  
ATOM   2672 1HD2 LEU G 167     -13.427 -59.161  12.687  1.00  0.00           H  
ATOM   2673 2HD2 LEU G 167     -13.055 -60.257  14.041  1.00  0.00           H  
ATOM   2674 3HD2 LEU G 167     -12.176 -58.717  13.875  1.00  0.00           H  
ATOM   2675  N   PRO G 168      -9.249 -61.028  16.267  1.00  0.00           N  
ATOM   2676  CA  PRO G 168      -8.720 -62.052  17.161  1.00  0.00           C  
ATOM   2677  C   PRO G 168      -9.240 -63.457  16.810  1.00  0.00           C  
ATOM   2678  O   PRO G 168      -8.728 -64.468  17.296  1.00  0.00           O  
ATOM   2679  CB  PRO G 168      -9.246 -61.591  18.522  1.00  0.00           C  
ATOM   2680  CG  PRO G 168     -10.562 -60.906  18.204  1.00  0.00           C  
ATOM   2681  CD  PRO G 168     -10.339 -60.217  16.865  1.00  0.00           C  
ATOM   2682  HA  PRO G 168      -7.620 -62.022  17.129  1.00  0.00           H  
ATOM   2683 1HB  PRO G 168      -9.372 -62.461  19.183  1.00  0.00           H  
ATOM   2684 2HB  PRO G 168      -8.517 -60.923  19.002  1.00  0.00           H  
ATOM   2685 1HG  PRO G 168     -11.370 -61.653  18.166  1.00  0.00           H  
ATOM   2686 2HG  PRO G 168     -10.823 -60.199  19.007  1.00  0.00           H  
ATOM   2687 1HD  PRO G 168     -11.269 -60.289  16.282  1.00  0.00           H  
ATOM   2688 2HD  PRO G 168     -10.008 -59.171  17.011  1.00  0.00           H  
ATOM   2689  N   ASP G 169     -10.289 -63.501  15.983  1.00  0.00           N  
ATOM   2690  CA  ASP G 169     -10.973 -64.734  15.602  1.00  0.00           C  
ATOM   2691  C   ASP G 169     -10.451 -65.325  14.302  1.00  0.00           C  
ATOM   2692  O   ASP G 169     -10.841 -64.891  13.215  1.00  0.00           O  
ATOM   2693  CB  ASP G 169     -12.494 -64.505  15.508  1.00  0.00           C  
ATOM   2694  CG  ASP G 169     -13.320 -65.795  15.115  1.00  0.00           C  
ATOM   2695  OD1 ASP G 169     -12.750 -66.716  14.566  1.00  0.00           O  
ATOM   2696  OD2 ASP G 169     -14.510 -65.827  15.338  1.00  0.00           O  
ATOM   2697  H   ASP G 169     -10.645 -62.638  15.616  1.00  0.00           H  
ATOM   2698  HA  ASP G 169     -10.802 -65.467  16.392  1.00  0.00           H  
ATOM   2699 1HB  ASP G 169     -12.859 -64.146  16.471  1.00  0.00           H  
ATOM   2700 2HB  ASP G 169     -12.694 -63.719  14.784  1.00  0.00           H  
ATOM   2701  N   THR G 170      -9.612 -66.348  14.422  1.00  0.00           N  
ATOM   2702  CA  THR G 170      -8.972 -66.978  13.276  1.00  0.00           C  
ATOM   2703  C   THR G 170      -9.957 -67.594  12.280  1.00  0.00           C  
ATOM   2704  O   THR G 170      -9.748 -67.495  11.069  1.00  0.00           O  
ATOM   2705  CB  THR G 170      -7.991 -68.068  13.728  1.00  0.00           C  
ATOM   2706  OG1 THR G 170      -6.946 -67.479  14.517  1.00  0.00           O  
ATOM   2707  CG2 THR G 170      -7.402 -68.759  12.512  1.00  0.00           C  
ATOM   2708  H   THR G 170      -9.373 -66.656  15.356  1.00  0.00           H  
ATOM   2709  HA  THR G 170      -8.403 -66.212  12.752  1.00  0.00           H  
ATOM   2710  HB  THR G 170      -8.520 -68.802  14.334  1.00  0.00           H  
ATOM   2711  HG1 THR G 170      -7.329 -67.035  15.282  1.00  0.00           H  
ATOM   2712 1HG2 THR G 170      -6.711 -69.536  12.833  1.00  0.00           H  
ATOM   2713 2HG2 THR G 170      -8.208 -69.206  11.930  1.00  0.00           H  
ATOM   2714 3HG2 THR G 170      -6.872 -68.033  11.898  1.00  0.00           H  
ATOM   2715  N   GLU G 171     -11.000 -68.271  12.764  1.00  0.00           N  
ATOM   2716  CA  GLU G 171     -11.920 -68.919  11.836  1.00  0.00           C  
ATOM   2717  C   GLU G 171     -12.695 -67.875  11.037  1.00  0.00           C  
ATOM   2718  O   GLU G 171     -12.899 -68.043   9.831  1.00  0.00           O  
ATOM   2719  CB  GLU G 171     -12.875 -69.866  12.571  1.00  0.00           C  
ATOM   2720  CG  GLU G 171     -12.187 -71.114  13.156  1.00  0.00           C  
ATOM   2721  CD  GLU G 171     -13.136 -72.058  13.876  1.00  0.00           C  
ATOM   2722  OE1 GLU G 171     -14.310 -71.776  13.922  1.00  0.00           O  
ATOM   2723  OE2 GLU G 171     -12.678 -73.058  14.377  1.00  0.00           O  
ATOM   2724  H   GLU G 171     -11.174 -68.292  13.764  1.00  0.00           H  
ATOM   2725  HA  GLU G 171     -11.336 -69.513  11.134  1.00  0.00           H  
ATOM   2726 1HB  GLU G 171     -13.354 -69.324  13.393  1.00  0.00           H  
ATOM   2727 2HB  GLU G 171     -13.661 -70.193  11.892  1.00  0.00           H  
ATOM   2728 1HG  GLU G 171     -11.700 -71.656  12.346  1.00  0.00           H  
ATOM   2729 2HG  GLU G 171     -11.414 -70.786  13.850  1.00  0.00           H  
ATOM   2730  N   LEU G 172     -13.072 -66.776  11.699  1.00  0.00           N  
ATOM   2731  CA  LEU G 172     -13.779 -65.671  11.047  1.00  0.00           C  
ATOM   2732  C   LEU G 172     -12.860 -64.990  10.050  1.00  0.00           C  
ATOM   2733  O   LEU G 172     -13.288 -64.627   8.951  1.00  0.00           O  
ATOM   2734  CB  LEU G 172     -14.297 -64.686  12.090  1.00  0.00           C  
ATOM   2735  CG  LEU G 172     -15.022 -63.428  11.615  1.00  0.00           C  
ATOM   2736  CD1 LEU G 172     -16.210 -63.750  10.770  1.00  0.00           C  
ATOM   2737  CD2 LEU G 172     -15.438 -62.662  12.883  1.00  0.00           C  
ATOM   2738  H   LEU G 172     -12.868 -66.722  12.709  1.00  0.00           H  
ATOM   2739  HA  LEU G 172     -14.633 -66.079  10.509  1.00  0.00           H  
ATOM   2740 1HB  LEU G 172     -14.965 -65.218  12.767  1.00  0.00           H  
ATOM   2741 2HB  LEU G 172     -13.440 -64.353  12.656  1.00  0.00           H  
ATOM   2742  HG  LEU G 172     -14.357 -62.843  11.013  1.00  0.00           H  
ATOM   2743 1HD1 LEU G 172     -16.699 -62.833  10.451  1.00  0.00           H  
ATOM   2744 2HD1 LEU G 172     -15.882 -64.309   9.900  1.00  0.00           H  
ATOM   2745 3HD1 LEU G 172     -16.888 -64.328  11.333  1.00  0.00           H  
ATOM   2746 1HD2 LEU G 172     -15.913 -61.753  12.621  1.00  0.00           H  
ATOM   2747 2HD2 LEU G 172     -16.120 -63.281  13.474  1.00  0.00           H  
ATOM   2748 3HD2 LEU G 172     -14.563 -62.436  13.479  1.00  0.00           H  
ATOM   2749  N   ALA G 173     -11.595 -64.812  10.433  1.00  0.00           N  
ATOM   2750  CA  ALA G 173     -10.612 -64.219   9.548  1.00  0.00           C  
ATOM   2751  C   ALA G 173     -10.449 -65.052   8.287  1.00  0.00           C  
ATOM   2752  O   ALA G 173     -10.475 -64.519   7.168  1.00  0.00           O  
ATOM   2753  CB  ALA G 173      -9.284 -64.155  10.268  1.00  0.00           C  
ATOM   2754  H   ALA G 173     -11.312 -65.088  11.378  1.00  0.00           H  
ATOM   2755  HA  ALA G 173     -10.946 -63.224   9.258  1.00  0.00           H  
ATOM   2756 1HB  ALA G 173      -8.552 -63.766   9.638  1.00  0.00           H  
ATOM   2757 2HB  ALA G 173      -9.375 -63.544  11.169  1.00  0.00           H  
ATOM   2758 3HB  ALA G 173      -8.986 -65.155  10.545  1.00  0.00           H  
ATOM   2759  N   ARG G 174     -10.409 -66.376   8.451  1.00  0.00           N  
ATOM   2760  CA  ARG G 174     -10.272 -67.240   7.303  1.00  0.00           C  
ATOM   2761  C   ARG G 174     -11.520 -67.193   6.446  1.00  0.00           C  
ATOM   2762  O   ARG G 174     -11.408 -67.069   5.230  1.00  0.00           O  
ATOM   2763  CB  ARG G 174      -9.983 -68.666   7.742  1.00  0.00           C  
ATOM   2764  CG  ARG G 174      -8.584 -68.878   8.320  1.00  0.00           C  
ATOM   2765  CD  ARG G 174      -8.408 -70.248   8.866  1.00  0.00           C  
ATOM   2766  NE  ARG G 174      -7.075 -70.448   9.409  1.00  0.00           N  
ATOM   2767  CZ  ARG G 174      -6.711 -71.490  10.180  1.00  0.00           C  
ATOM   2768  NH1 ARG G 174      -7.591 -72.413  10.496  1.00  0.00           N  
ATOM   2769  NH2 ARG G 174      -5.469 -71.582  10.622  1.00  0.00           N  
ATOM   2770  H   ARG G 174     -10.404 -66.780   9.392  1.00  0.00           H  
ATOM   2771  HA  ARG G 174      -9.430 -66.889   6.707  1.00  0.00           H  
ATOM   2772 1HB  ARG G 174     -10.700 -68.954   8.511  1.00  0.00           H  
ATOM   2773 2HB  ARG G 174     -10.114 -69.345   6.897  1.00  0.00           H  
ATOM   2774 1HG  ARG G 174      -7.847 -68.733   7.532  1.00  0.00           H  
ATOM   2775 2HG  ARG G 174      -8.402 -68.161   9.115  1.00  0.00           H  
ATOM   2776 1HD  ARG G 174      -9.129 -70.406   9.669  1.00  0.00           H  
ATOM   2777 2HD  ARG G 174      -8.572 -70.980   8.077  1.00  0.00           H  
ATOM   2778  HE  ARG G 174      -6.370 -69.757   9.189  1.00  0.00           H  
ATOM   2779 1HH1 ARG G 174      -8.541 -72.339  10.161  1.00  0.00           H  
ATOM   2780 2HH1 ARG G 174      -7.319 -73.194  11.076  1.00  0.00           H  
ATOM   2781 1HH2 ARG G 174      -4.791 -70.872  10.380  1.00  0.00           H  
ATOM   2782 2HH2 ARG G 174      -5.196 -72.363  11.202  1.00  0.00           H  
ATOM   2783  N   GLU G 175     -12.709 -67.198   7.065  1.00  0.00           N  
ATOM   2784  CA  GLU G 175     -13.931 -67.161   6.273  1.00  0.00           C  
ATOM   2785  C   GLU G 175     -14.025 -65.857   5.487  1.00  0.00           C  
ATOM   2786  O   GLU G 175     -14.443 -65.857   4.324  1.00  0.00           O  
ATOM   2787  CB  GLU G 175     -15.181 -67.341   7.146  1.00  0.00           C  
ATOM   2788  CG  GLU G 175     -16.485 -67.474   6.326  1.00  0.00           C  
ATOM   2789  CD  GLU G 175     -17.731 -67.779   7.148  1.00  0.00           C  
ATOM   2790  OE1 GLU G 175     -17.664 -67.812   8.356  1.00  0.00           O  
ATOM   2791  OE2 GLU G 175     -18.752 -67.997   6.546  1.00  0.00           O  
ATOM   2792  H   GLU G 175     -12.760 -67.292   8.082  1.00  0.00           H  
ATOM   2793  HA  GLU G 175     -13.900 -67.987   5.562  1.00  0.00           H  
ATOM   2794 1HB  GLU G 175     -15.066 -68.229   7.767  1.00  0.00           H  
ATOM   2795 2HB  GLU G 175     -15.279 -66.483   7.816  1.00  0.00           H  
ATOM   2796 1HG  GLU G 175     -16.648 -66.558   5.768  1.00  0.00           H  
ATOM   2797 2HG  GLU G 175     -16.343 -68.274   5.599  1.00  0.00           H  
ATOM   2798  N   ALA G 176     -13.628 -64.735   6.105  1.00  0.00           N  
ATOM   2799  CA  ALA G 176     -13.692 -63.449   5.424  1.00  0.00           C  
ATOM   2800  C   ALA G 176     -12.823 -63.466   4.173  1.00  0.00           C  
ATOM   2801  O   ALA G 176     -13.238 -62.966   3.119  1.00  0.00           O  
ATOM   2802  CB  ALA G 176     -13.234 -62.339   6.365  1.00  0.00           C  
ATOM   2803  H   ALA G 176     -13.309 -64.776   7.077  1.00  0.00           H  
ATOM   2804  HA  ALA G 176     -14.720 -63.271   5.119  1.00  0.00           H  
ATOM   2805 1HB  ALA G 176     -13.290 -61.381   5.870  1.00  0.00           H  
ATOM   2806 2HB  ALA G 176     -13.867 -62.329   7.251  1.00  0.00           H  
ATOM   2807 3HB  ALA G 176     -12.202 -62.529   6.665  1.00  0.00           H  
ATOM   2808  N   LEU G 177     -11.647 -64.101   4.265  1.00  0.00           N  
ATOM   2809  CA  LEU G 177     -10.752 -64.172   3.123  1.00  0.00           C  
ATOM   2810  C   LEU G 177     -11.189 -65.212   2.104  1.00  0.00           C  
ATOM   2811  O   LEU G 177     -11.061 -64.966   0.903  1.00  0.00           O  
ATOM   2812  CB  LEU G 177      -9.317 -64.400   3.573  1.00  0.00           C  
ATOM   2813  CG  LEU G 177      -8.281 -64.329   2.452  1.00  0.00           C  
ATOM   2814  CD1 LEU G 177      -8.394 -62.937   1.783  1.00  0.00           C  
ATOM   2815  CD2 LEU G 177      -6.886 -64.546   3.041  1.00  0.00           C  
ATOM   2816  H   LEU G 177     -11.351 -64.489   5.169  1.00  0.00           H  
ATOM   2817  HA  LEU G 177     -10.775 -63.229   2.607  1.00  0.00           H  
ATOM   2818 1HB  LEU G 177      -9.066 -63.649   4.319  1.00  0.00           H  
ATOM   2819 2HB  LEU G 177      -9.256 -65.387   4.042  1.00  0.00           H  
ATOM   2820  HG  LEU G 177      -8.485 -65.095   1.701  1.00  0.00           H  
ATOM   2821 1HD1 LEU G 177      -7.664 -62.850   0.978  1.00  0.00           H  
ATOM   2822 2HD1 LEU G 177      -9.394 -62.812   1.376  1.00  0.00           H  
ATOM   2823 3HD1 LEU G 177      -8.212 -62.165   2.522  1.00  0.00           H  
ATOM   2824 1HD2 LEU G 177      -6.135 -64.486   2.249  1.00  0.00           H  
ATOM   2825 2HD2 LEU G 177      -6.683 -63.787   3.782  1.00  0.00           H  
ATOM   2826 3HD2 LEU G 177      -6.841 -65.528   3.510  1.00  0.00           H  
ATOM   2827  N   GLU G 178     -11.704 -66.364   2.548  1.00  0.00           N  
ATOM   2828  CA  GLU G 178     -12.146 -67.375   1.594  1.00  0.00           C  
ATOM   2829  C   GLU G 178     -13.321 -66.824   0.793  1.00  0.00           C  
ATOM   2830  O   GLU G 178     -13.388 -67.014  -0.426  1.00  0.00           O  
ATOM   2831  CB  GLU G 178     -12.537 -68.688   2.293  1.00  0.00           C  
ATOM   2832  CG  GLU G 178     -11.356 -69.490   2.889  1.00  0.00           C  
ATOM   2833  CD  GLU G 178     -11.789 -70.743   3.633  1.00  0.00           C  
ATOM   2834  OE1 GLU G 178     -12.971 -70.979   3.741  1.00  0.00           O  
ATOM   2835  OE2 GLU G 178     -10.929 -71.459   4.096  1.00  0.00           O  
ATOM   2836  H   GLU G 178     -11.774 -66.538   3.549  1.00  0.00           H  
ATOM   2837  HA  GLU G 178     -11.328 -67.584   0.905  1.00  0.00           H  
ATOM   2838 1HB  GLU G 178     -13.224 -68.461   3.110  1.00  0.00           H  
ATOM   2839 2HB  GLU G 178     -13.064 -69.331   1.591  1.00  0.00           H  
ATOM   2840 1HG  GLU G 178     -10.689 -69.780   2.078  1.00  0.00           H  
ATOM   2841 2HG  GLU G 178     -10.796 -68.848   3.562  1.00  0.00           H  
ATOM   2842  N   LEU G 179     -14.216 -66.083   1.461  1.00  0.00           N  
ATOM   2843  CA  LEU G 179     -15.322 -65.477   0.750  1.00  0.00           C  
ATOM   2844  C   LEU G 179     -14.836 -64.424  -0.205  1.00  0.00           C  
ATOM   2845  O   LEU G 179     -15.276 -64.403  -1.348  1.00  0.00           O  
ATOM   2846  CB  LEU G 179     -16.342 -64.846   1.687  1.00  0.00           C  
ATOM   2847  CG  LEU G 179     -17.482 -64.119   0.955  1.00  0.00           C  
ATOM   2848  CD1 LEU G 179     -18.212 -65.073   0.038  1.00  0.00           C  
ATOM   2849  CD2 LEU G 179     -18.426 -63.536   1.969  1.00  0.00           C  
ATOM   2850  H   LEU G 179     -14.139 -65.962   2.474  1.00  0.00           H  
ATOM   2851  HA  LEU G 179     -15.823 -66.254   0.175  1.00  0.00           H  
ATOM   2852 1HB  LEU G 179     -16.773 -65.621   2.322  1.00  0.00           H  
ATOM   2853 2HB  LEU G 179     -15.826 -64.123   2.330  1.00  0.00           H  
ATOM   2854  HG  LEU G 179     -17.067 -63.327   0.342  1.00  0.00           H  
ATOM   2855 1HD1 LEU G 179     -19.008 -64.534  -0.476  1.00  0.00           H  
ATOM   2856 2HD1 LEU G 179     -17.518 -65.481  -0.696  1.00  0.00           H  
ATOM   2857 3HD1 LEU G 179     -18.629 -65.877   0.625  1.00  0.00           H  
ATOM   2858 1HD2 LEU G 179     -19.204 -63.030   1.448  1.00  0.00           H  
ATOM   2859 2HD2 LEU G 179     -18.854 -64.331   2.584  1.00  0.00           H  
ATOM   2860 3HD2 LEU G 179     -17.890 -62.838   2.593  1.00  0.00           H  
ATOM   2861  N   ALA G 180     -13.923 -63.553   0.231  1.00  0.00           N  
ATOM   2862  CA  ALA G 180     -13.422 -62.539  -0.674  1.00  0.00           C  
ATOM   2863  C   ALA G 180     -12.714 -63.165  -1.868  1.00  0.00           C  
ATOM   2864  O   ALA G 180     -12.868 -62.689  -2.990  1.00  0.00           O  
ATOM   2865  CB  ALA G 180     -12.480 -61.620   0.047  1.00  0.00           C  
ATOM   2866  H   ALA G 180     -13.589 -63.569   1.201  1.00  0.00           H  
ATOM   2867  HA  ALA G 180     -14.268 -61.965  -1.039  1.00  0.00           H  
ATOM   2868 1HB  ALA G 180     -12.122 -60.855  -0.613  1.00  0.00           H  
ATOM   2869 2HB  ALA G 180     -13.025 -61.177   0.860  1.00  0.00           H  
ATOM   2870 3HB  ALA G 180     -11.638 -62.191   0.426  1.00  0.00           H  
ATOM   2871  N   LYS G 181     -11.985 -64.266  -1.652  1.00  0.00           N  
ATOM   2872  CA  LYS G 181     -11.263 -64.903  -2.743  1.00  0.00           C  
ATOM   2873  C   LYS G 181     -12.228 -65.467  -3.778  1.00  0.00           C  
ATOM   2874  O   LYS G 181     -11.994 -65.341  -4.981  1.00  0.00           O  
ATOM   2875  CB  LYS G 181     -10.369 -66.024  -2.218  1.00  0.00           C  
ATOM   2876  CG  LYS G 181      -9.502 -66.687  -3.283  1.00  0.00           C  
ATOM   2877  CD  LYS G 181      -8.434 -65.727  -3.790  1.00  0.00           C  
ATOM   2878  CE  LYS G 181      -7.501 -66.390  -4.791  1.00  0.00           C  
ATOM   2879  NZ  LYS G 181      -6.437 -65.464  -5.218  1.00  0.00           N  
ATOM   2880  H   LYS G 181     -11.878 -64.634  -0.705  1.00  0.00           H  
ATOM   2881  HA  LYS G 181     -10.640 -64.154  -3.228  1.00  0.00           H  
ATOM   2882 1HB  LYS G 181      -9.719 -65.633  -1.433  1.00  0.00           H  
ATOM   2883 2HB  LYS G 181     -10.995 -66.796  -1.764  1.00  0.00           H  
ATOM   2884 1HG  LYS G 181      -9.025 -67.571  -2.862  1.00  0.00           H  
ATOM   2885 2HG  LYS G 181     -10.135 -66.996  -4.116  1.00  0.00           H  
ATOM   2886 1HD  LYS G 181      -8.917 -64.873  -4.272  1.00  0.00           H  
ATOM   2887 2HD  LYS G 181      -7.847 -65.359  -2.948  1.00  0.00           H  
ATOM   2888 1HE  LYS G 181      -7.046 -67.269  -4.340  1.00  0.00           H  
ATOM   2889 2HE  LYS G 181      -8.074 -66.696  -5.667  1.00  0.00           H  
ATOM   2890 1HZ  LYS G 181      -5.817 -65.899  -5.887  1.00  0.00           H  
ATOM   2891 2HZ  LYS G 181      -6.848 -64.624  -5.650  1.00  0.00           H  
ATOM   2892 3HZ  LYS G 181      -5.909 -65.191  -4.407  1.00  0.00           H  
ATOM   2893  N   GLU G 182     -13.326 -66.070  -3.326  1.00  0.00           N  
ATOM   2894  CA  GLU G 182     -14.308 -66.560  -4.278  1.00  0.00           C  
ATOM   2895  C   GLU G 182     -15.105 -65.403  -4.883  1.00  0.00           C  
ATOM   2896  O   GLU G 182     -15.453 -65.414  -6.063  1.00  0.00           O  
ATOM   2897  CB  GLU G 182     -15.243 -67.577  -3.615  1.00  0.00           C  
ATOM   2898  CG  GLU G 182     -14.567 -68.916  -3.256  1.00  0.00           C  
ATOM   2899  CD  GLU G 182     -14.073 -69.663  -4.486  1.00  0.00           C  
ATOM   2900  OE1 GLU G 182     -14.843 -69.837  -5.398  1.00  0.00           O  
ATOM   2901  OE2 GLU G 182     -12.916 -70.041  -4.532  1.00  0.00           O  
ATOM   2902  H   GLU G 182     -13.467 -66.196  -2.318  1.00  0.00           H  
ATOM   2903  HA  GLU G 182     -13.783 -67.060  -5.082  1.00  0.00           H  
ATOM   2904 1HB  GLU G 182     -15.637 -67.144  -2.690  1.00  0.00           H  
ATOM   2905 2HB  GLU G 182     -16.089 -67.780  -4.270  1.00  0.00           H  
ATOM   2906 1HG  GLU G 182     -13.719 -68.711  -2.598  1.00  0.00           H  
ATOM   2907 2HG  GLU G 182     -15.274 -69.538  -2.710  1.00  0.00           H  
ATOM   2908  N   ALA G 183     -15.384 -64.379  -4.084  1.00  0.00           N  
ATOM   2909  CA  ALA G 183     -16.177 -63.259  -4.548  1.00  0.00           C  
ATOM   2910  C   ALA G 183     -15.505 -62.535  -5.692  1.00  0.00           C  
ATOM   2911  O   ALA G 183     -16.145 -62.241  -6.697  1.00  0.00           O  
ATOM   2912  CB  ALA G 183     -16.398 -62.297  -3.417  1.00  0.00           C  
ATOM   2913  H   ALA G 183     -15.076 -64.393  -3.118  1.00  0.00           H  
ATOM   2914  HA  ALA G 183     -17.136 -63.644  -4.894  1.00  0.00           H  
ATOM   2915 1HB  ALA G 183     -17.017 -61.464  -3.741  1.00  0.00           H  
ATOM   2916 2HB  ALA G 183     -16.876 -62.833  -2.609  1.00  0.00           H  
ATOM   2917 3HB  ALA G 183     -15.440 -61.933  -3.088  1.00  0.00           H  
ATOM   2918  N   VAL G 184     -14.188 -62.362  -5.628  1.00  0.00           N  
ATOM   2919  CA  VAL G 184     -13.484 -61.647  -6.690  1.00  0.00           C  
ATOM   2920  C   VAL G 184     -13.447 -62.406  -8.015  1.00  0.00           C  
ATOM   2921  O   VAL G 184     -13.002 -61.842  -9.014  1.00  0.00           O  
ATOM   2922  CB  VAL G 184     -12.070 -61.195  -6.274  1.00  0.00           C  
ATOM   2923  CG1 VAL G 184     -12.166 -60.207  -5.075  1.00  0.00           C  
ATOM   2924  CG2 VAL G 184     -11.243 -62.399  -5.926  1.00  0.00           C  
ATOM   2925  H   VAL G 184     -13.681 -62.653  -4.785  1.00  0.00           H  
ATOM   2926  HA  VAL G 184     -14.025 -60.724  -6.865  1.00  0.00           H  
ATOM   2927  HB  VAL G 184     -11.608 -60.664  -7.102  1.00  0.00           H  
ATOM   2928 1HG1 VAL G 184     -11.169 -59.873  -4.795  1.00  0.00           H  
ATOM   2929 2HG1 VAL G 184     -12.763 -59.343  -5.364  1.00  0.00           H  
ATOM   2930 3HG1 VAL G 184     -12.630 -60.688  -4.233  1.00  0.00           H  
ATOM   2931 1HG2 VAL G 184     -10.243 -62.092  -5.635  1.00  0.00           H  
ATOM   2932 2HG2 VAL G 184     -11.713 -62.906  -5.110  1.00  0.00           H  
ATOM   2933 3HG2 VAL G 184     -11.186 -63.072  -6.781  1.00  0.00           H  
ATOM   2934  N   LYS G 185     -13.868 -63.679  -8.029  1.00  0.00           N  
ATOM   2935  CA  LYS G 185     -13.943 -64.474  -9.250  1.00  0.00           C  
ATOM   2936  C   LYS G 185     -15.364 -64.439  -9.862  1.00  0.00           C  
ATOM   2937  O   LYS G 185     -15.602 -65.018 -10.926  1.00  0.00           O  
ATOM   2938  CB  LYS G 185     -13.507 -65.918  -8.980  1.00  0.00           C  
ATOM   2939  CG  LYS G 185     -12.027 -66.074  -8.592  1.00  0.00           C  
ATOM   2940  CD  LYS G 185     -11.612 -67.552  -8.520  1.00  0.00           C  
ATOM   2941  CE  LYS G 185     -12.158 -68.203  -7.258  1.00  0.00           C  
ATOM   2942  NZ  LYS G 185     -11.690 -69.605  -7.070  1.00  0.00           N  
ATOM   2943  H   LYS G 185     -14.221 -64.113  -7.173  1.00  0.00           H  
ATOM   2944  HA  LYS G 185     -13.259 -64.045  -9.981  1.00  0.00           H  
ATOM   2945 1HB  LYS G 185     -14.108 -66.325  -8.162  1.00  0.00           H  
ATOM   2946 2HB  LYS G 185     -13.697 -66.527  -9.862  1.00  0.00           H  
ATOM   2947 1HG  LYS G 185     -11.402 -65.555  -9.317  1.00  0.00           H  
ATOM   2948 2HG  LYS G 185     -11.870 -65.617  -7.611  1.00  0.00           H  
ATOM   2949 1HD  LYS G 185     -11.993 -68.085  -9.390  1.00  0.00           H  
ATOM   2950 2HD  LYS G 185     -10.525 -67.626  -8.513  1.00  0.00           H  
ATOM   2951 1HE  LYS G 185     -11.835 -67.615  -6.401  1.00  0.00           H  
ATOM   2952 2HE  LYS G 185     -13.249 -68.200  -7.297  1.00  0.00           H  
ATOM   2953 1HZ  LYS G 185     -12.109 -69.940  -6.181  1.00  0.00           H  
ATOM   2954 2HZ  LYS G 185     -11.996 -70.184  -7.833  1.00  0.00           H  
ATOM   2955 3HZ  LYS G 185     -10.690 -69.630  -7.002  1.00  0.00           H  
ATOM   2956  N   SER G 186     -16.301 -63.773  -9.170  1.00  0.00           N  
ATOM   2957  CA  SER G 186     -17.702 -63.643  -9.571  1.00  0.00           C  
ATOM   2958  C   SER G 186     -17.881 -62.825 -10.836  1.00  0.00           C  
ATOM   2959  O   SER G 186     -17.124 -61.887 -11.104  1.00  0.00           O  
ATOM   2960  CB  SER G 186     -18.535 -62.995  -8.480  1.00  0.00           C  
ATOM   2961  OG  SER G 186     -19.862 -62.788  -8.920  1.00  0.00           O  
ATOM   2962  H   SER G 186     -16.036 -63.316  -8.295  1.00  0.00           H  
ATOM   2963  HA  SER G 186     -18.092 -64.645  -9.755  1.00  0.00           H  
ATOM   2964 1HB  SER G 186     -18.528 -63.622  -7.587  1.00  0.00           H  
ATOM   2965 2HB  SER G 186     -18.094 -62.036  -8.210  1.00  0.00           H  
ATOM   2966  HG  SER G 186     -20.326 -62.412  -8.161  1.00  0.00           H  
ATOM   2967  N   THR G 187     -18.910 -63.169 -11.605  1.00  0.00           N  
ATOM   2968  CA  THR G 187     -19.233 -62.445 -12.827  1.00  0.00           C  
ATOM   2969  C   THR G 187     -20.291 -61.349 -12.608  1.00  0.00           C  
ATOM   2970  O   THR G 187     -20.660 -60.640 -13.545  1.00  0.00           O  
ATOM   2971  CB  THR G 187     -19.711 -63.425 -13.910  1.00  0.00           C  
ATOM   2972  OG1 THR G 187     -20.895 -64.092 -13.462  1.00  0.00           O  
ATOM   2973  CG2 THR G 187     -18.626 -64.455 -14.178  1.00  0.00           C  
ATOM   2974  H   THR G 187     -19.482 -63.955 -11.328  1.00  0.00           H  
ATOM   2975  HA  THR G 187     -18.325 -61.964 -13.188  1.00  0.00           H  
ATOM   2976  HB  THR G 187     -19.933 -62.878 -14.826  1.00  0.00           H  
ATOM   2977  HG1 THR G 187     -21.559 -63.434 -13.233  1.00  0.00           H  
ATOM   2978 1HG2 THR G 187     -18.966 -65.152 -14.944  1.00  0.00           H  
ATOM   2979 2HG2 THR G 187     -17.723 -63.951 -14.521  1.00  0.00           H  
ATOM   2980 3HG2 THR G 187     -18.408 -65.003 -13.261  1.00  0.00           H  
ATOM   2981  N   ASP G 188     -20.794 -61.225 -11.373  1.00  0.00           N  
ATOM   2982  CA  ASP G 188     -21.813 -60.217 -11.056  1.00  0.00           C  
ATOM   2983  C   ASP G 188     -21.305 -59.227 -10.004  1.00  0.00           C  
ATOM   2984  O   ASP G 188     -21.252 -59.535  -8.806  1.00  0.00           O  
ATOM   2985  CB  ASP G 188     -23.129 -60.867 -10.601  1.00  0.00           C  
ATOM   2986  CG  ASP G 188     -24.298 -59.847 -10.377  1.00  0.00           C  
ATOM   2987  OD1 ASP G 188     -24.045 -58.668 -10.161  1.00  0.00           O  
ATOM   2988  OD2 ASP G 188     -25.441 -60.278 -10.455  1.00  0.00           O  
ATOM   2989  H   ASP G 188     -20.438 -61.838 -10.642  1.00  0.00           H  
ATOM   2990  HA  ASP G 188     -22.028 -59.653 -11.962  1.00  0.00           H  
ATOM   2991 1HB  ASP G 188     -23.446 -61.594 -11.351  1.00  0.00           H  
ATOM   2992 2HB  ASP G 188     -22.958 -61.414  -9.673  1.00  0.00           H  
ATOM   2993  N   SER G 189     -20.987 -58.008 -10.442  1.00  0.00           N  
ATOM   2994  CA  SER G 189     -20.384 -57.021  -9.549  1.00  0.00           C  
ATOM   2995  C   SER G 189     -21.285 -56.614  -8.378  1.00  0.00           C  
ATOM   2996  O   SER G 189     -20.804 -56.071  -7.376  1.00  0.00           O  
ATOM   2997  CB  SER G 189     -19.964 -55.788 -10.331  1.00  0.00           C  
ATOM   2998  OG  SER G 189     -21.076 -55.115 -10.851  1.00  0.00           O  
ATOM   2999  H   SER G 189     -21.115 -57.793 -11.422  1.00  0.00           H  
ATOM   3000  HA  SER G 189     -19.494 -57.475  -9.135  1.00  0.00           H  
ATOM   3001 1HB  SER G 189     -19.410 -55.120  -9.670  1.00  0.00           H  
ATOM   3002 2HB  SER G 189     -19.293 -56.077 -11.141  1.00  0.00           H  
ATOM   3003  HG  SER G 189     -21.723 -55.070 -10.134  1.00  0.00           H  
ATOM   3004  N   GLU G 190     -22.586 -56.877  -8.477  1.00  0.00           N  
ATOM   3005  CA  GLU G 190     -23.460 -56.529  -7.374  1.00  0.00           C  
ATOM   3006  C   GLU G 190     -23.183 -57.495  -6.216  1.00  0.00           C  
ATOM   3007  O   GLU G 190     -23.297 -57.123  -5.043  1.00  0.00           O  
ATOM   3008  CB  GLU G 190     -24.927 -56.554  -7.808  1.00  0.00           C  
ATOM   3009  CG  GLU G 190     -25.353 -55.468  -8.815  1.00  0.00           C  
ATOM   3010  CD  GLU G 190     -25.241 -54.076  -8.279  1.00  0.00           C  
ATOM   3011  OE1 GLU G 190     -25.668 -53.856  -7.172  1.00  0.00           O  
ATOM   3012  OE2 GLU G 190     -24.714 -53.216  -8.962  1.00  0.00           O  
ATOM   3013  H   GLU G 190     -22.975 -57.377  -9.293  1.00  0.00           H  
ATOM   3014  HA  GLU G 190     -23.223 -55.524  -7.043  1.00  0.00           H  
ATOM   3015 1HB  GLU G 190     -25.130 -57.504  -8.286  1.00  0.00           H  
ATOM   3016 2HB  GLU G 190     -25.565 -56.468  -6.935  1.00  0.00           H  
ATOM   3017 1HG  GLU G 190     -24.726 -55.561  -9.703  1.00  0.00           H  
ATOM   3018 2HG  GLU G 190     -26.385 -55.662  -9.112  1.00  0.00           H  
ATOM   3019  N   ALA G 191     -22.806 -58.740  -6.550  1.00  0.00           N  
ATOM   3020  CA  ALA G 191     -22.489 -59.745  -5.548  1.00  0.00           C  
ATOM   3021  C   ALA G 191     -21.220 -59.336  -4.831  1.00  0.00           C  
ATOM   3022  O   ALA G 191     -21.076 -59.557  -3.626  1.00  0.00           O  
ATOM   3023  CB  ALA G 191     -22.346 -61.109  -6.182  1.00  0.00           C  
ATOM   3024  H   ALA G 191     -22.677 -58.978  -7.534  1.00  0.00           H  
ATOM   3025  HA  ALA G 191     -23.285 -59.775  -4.815  1.00  0.00           H  
ATOM   3026 1HB  ALA G 191     -22.129 -61.809  -5.418  1.00  0.00           H  
ATOM   3027 2HB  ALA G 191     -23.274 -61.385  -6.680  1.00  0.00           H  
ATOM   3028 3HB  ALA G 191     -21.540 -61.095  -6.905  1.00  0.00           H  
ATOM   3029  N   LEU G 192     -20.305 -58.706  -5.576  1.00  0.00           N  
ATOM   3030  CA  LEU G 192     -19.057 -58.249  -4.969  1.00  0.00           C  
ATOM   3031  C   LEU G 192     -19.358 -57.184  -3.933  1.00  0.00           C  
ATOM   3032  O   LEU G 192     -18.766 -57.182  -2.851  1.00  0.00           O  
ATOM   3033  CB  LEU G 192     -18.134 -57.590  -5.983  1.00  0.00           C  
ATOM   3034  CG  LEU G 192     -17.520 -58.418  -7.031  1.00  0.00           C  
ATOM   3035  CD1 LEU G 192     -16.816 -57.515  -8.039  1.00  0.00           C  
ATOM   3036  CD2 LEU G 192     -16.539 -59.309  -6.415  1.00  0.00           C  
ATOM   3037  H   LEU G 192     -20.501 -58.595  -6.575  1.00  0.00           H  
ATOM   3038  HA  LEU G 192     -18.560 -59.091  -4.489  1.00  0.00           H  
ATOM   3039 1HB  LEU G 192     -18.675 -56.804  -6.470  1.00  0.00           H  
ATOM   3040 2HB  LEU G 192     -17.328 -57.155  -5.427  1.00  0.00           H  
ATOM   3041  HG  LEU G 192     -18.295 -58.994  -7.548  1.00  0.00           H  
ATOM   3042 1HD1 LEU G 192     -16.372 -58.129  -8.815  1.00  0.00           H  
ATOM   3043 2HD1 LEU G 192     -17.509 -56.824  -8.488  1.00  0.00           H  
ATOM   3044 3HD1 LEU G 192     -16.045 -56.951  -7.533  1.00  0.00           H  
ATOM   3045 1HD2 LEU G 192     -16.097 -59.895  -7.209  1.00  0.00           H  
ATOM   3046 2HD2 LEU G 192     -15.769 -58.727  -5.910  1.00  0.00           H  
ATOM   3047 3HD2 LEU G 192     -17.036 -59.957  -5.699  1.00  0.00           H  
ATOM   3048  N   LYS G 193     -20.304 -56.295  -4.259  1.00  0.00           N  
ATOM   3049  CA  LYS G 193     -20.706 -55.237  -3.341  1.00  0.00           C  
ATOM   3050  C   LYS G 193     -21.376 -55.809  -2.086  1.00  0.00           C  
ATOM   3051  O   LYS G 193     -21.183 -55.272  -0.990  1.00  0.00           O  
ATOM   3052  CB  LYS G 193     -21.556 -54.188  -4.054  1.00  0.00           C  
ATOM   3053  CG  LYS G 193     -20.719 -53.319  -5.028  1.00  0.00           C  
ATOM   3054  CD  LYS G 193     -21.500 -52.135  -5.593  1.00  0.00           C  
ATOM   3055  CE  LYS G 193     -22.474 -52.602  -6.646  1.00  0.00           C  
ATOM   3056  NZ  LYS G 193     -23.186 -51.481  -7.330  1.00  0.00           N  
ATOM   3057  H   LYS G 193     -20.724 -56.344  -5.193  1.00  0.00           H  
ATOM   3058  HA  LYS G 193     -19.803 -54.723  -3.020  1.00  0.00           H  
ATOM   3059 1HB  LYS G 193     -22.342 -54.683  -4.629  1.00  0.00           H  
ATOM   3060 2HB  LYS G 193     -22.035 -53.537  -3.327  1.00  0.00           H  
ATOM   3061 1HG  LYS G 193     -19.832 -52.949  -4.515  1.00  0.00           H  
ATOM   3062 2HG  LYS G 193     -20.394 -53.946  -5.861  1.00  0.00           H  
ATOM   3063 1HD  LYS G 193     -22.051 -51.639  -4.794  1.00  0.00           H  
ATOM   3064 2HD  LYS G 193     -20.809 -51.421  -6.040  1.00  0.00           H  
ATOM   3065 1HE  LYS G 193     -21.929 -53.180  -7.395  1.00  0.00           H  
ATOM   3066 2HE  LYS G 193     -23.215 -53.248  -6.177  1.00  0.00           H  
ATOM   3067 1HZ  LYS G 193     -23.816 -51.917  -8.026  1.00  0.00           H  
ATOM   3068 2HZ  LYS G 193     -23.724 -50.954  -6.664  1.00  0.00           H  
ATOM   3069 3HZ  LYS G 193     -22.532 -50.877  -7.794  1.00  0.00           H  
ATOM   3070  N   VAL G 194     -22.127 -56.915  -2.227  1.00  0.00           N  
ATOM   3071  CA  VAL G 194     -22.738 -57.549  -1.054  1.00  0.00           C  
ATOM   3072  C   VAL G 194     -21.633 -58.086  -0.138  1.00  0.00           C  
ATOM   3073  O   VAL G 194     -21.715 -57.954   1.087  1.00  0.00           O  
ATOM   3074  CB  VAL G 194     -23.670 -58.725  -1.401  1.00  0.00           C  
ATOM   3075  CG1 VAL G 194     -24.089 -59.379  -0.122  1.00  0.00           C  
ATOM   3076  CG2 VAL G 194     -24.878 -58.255  -2.138  1.00  0.00           C  
ATOM   3077  H   VAL G 194     -22.299 -57.282  -3.169  1.00  0.00           H  
ATOM   3078  HA  VAL G 194     -23.314 -56.800  -0.512  1.00  0.00           H  
ATOM   3079  HB  VAL G 194     -23.124 -59.456  -2.001  1.00  0.00           H  
ATOM   3080 1HG1 VAL G 194     -24.734 -60.209  -0.326  1.00  0.00           H  
ATOM   3081 2HG1 VAL G 194     -23.211 -59.711   0.405  1.00  0.00           H  
ATOM   3082 3HG1 VAL G 194     -24.623 -58.653   0.476  1.00  0.00           H  
ATOM   3083 1HG2 VAL G 194     -25.522 -59.094  -2.348  1.00  0.00           H  
ATOM   3084 2HG2 VAL G 194     -25.394 -57.556  -1.524  1.00  0.00           H  
ATOM   3085 3HG2 VAL G 194     -24.578 -57.780  -3.064  1.00  0.00           H  
ATOM   3086  N   VAL G 195     -20.603 -58.699  -0.735  1.00  0.00           N  
ATOM   3087  CA  VAL G 195     -19.475 -59.207   0.040  1.00  0.00           C  
ATOM   3088  C   VAL G 195     -18.716 -58.058   0.694  1.00  0.00           C  
ATOM   3089  O   VAL G 195     -18.402 -58.134   1.878  1.00  0.00           O  
ATOM   3090  CB  VAL G 195     -18.538 -60.039  -0.829  1.00  0.00           C  
ATOM   3091  CG1 VAL G 195     -17.297 -60.402  -0.034  1.00  0.00           C  
ATOM   3092  CG2 VAL G 195     -19.279 -61.260  -1.296  1.00  0.00           C  
ATOM   3093  H   VAL G 195     -20.618 -58.815  -1.754  1.00  0.00           H  
ATOM   3094  HA  VAL G 195     -19.851 -59.842   0.831  1.00  0.00           H  
ATOM   3095  HB  VAL G 195     -18.226 -59.449  -1.694  1.00  0.00           H  
ATOM   3096 1HG1 VAL G 195     -16.620 -60.988  -0.649  1.00  0.00           H  
ATOM   3097 2HG1 VAL G 195     -16.812 -59.489   0.279  1.00  0.00           H  
ATOM   3098 3HG1 VAL G 195     -17.577 -60.973   0.841  1.00  0.00           H  
ATOM   3099 1HG2 VAL G 195     -18.664 -61.844  -1.913  1.00  0.00           H  
ATOM   3100 2HG2 VAL G 195     -19.579 -61.849  -0.460  1.00  0.00           H  
ATOM   3101 3HG2 VAL G 195     -20.156 -60.957  -1.855  1.00  0.00           H  
ATOM   3102  N   TYR G 196     -18.475 -56.974  -0.047  1.00  0.00           N  
ATOM   3103  CA  TYR G 196     -17.830 -55.789   0.513  1.00  0.00           C  
ATOM   3104  C   TYR G 196     -18.591 -55.331   1.756  1.00  0.00           C  
ATOM   3105  O   TYR G 196     -17.989 -55.079   2.808  1.00  0.00           O  
ATOM   3106  CB  TYR G 196     -17.791 -54.663  -0.520  1.00  0.00           C  
ATOM   3107  CG  TYR G 196     -17.331 -53.352   0.017  1.00  0.00           C  
ATOM   3108  CD1 TYR G 196     -16.001 -53.056   0.149  1.00  0.00           C  
ATOM   3109  CD2 TYR G 196     -18.289 -52.428   0.394  1.00  0.00           C  
ATOM   3110  CE1 TYR G 196     -15.626 -51.820   0.664  1.00  0.00           C  
ATOM   3111  CE2 TYR G 196     -17.919 -51.213   0.902  1.00  0.00           C  
ATOM   3112  CZ  TYR G 196     -16.595 -50.908   1.038  1.00  0.00           C  
ATOM   3113  OH  TYR G 196     -16.232 -49.692   1.560  1.00  0.00           O  
ATOM   3114  H   TYR G 196     -18.740 -56.979  -1.033  1.00  0.00           H  
ATOM   3115  HA  TYR G 196     -16.814 -56.044   0.805  1.00  0.00           H  
ATOM   3116 1HB  TYR G 196     -17.139 -54.943  -1.345  1.00  0.00           H  
ATOM   3117 2HB  TYR G 196     -18.778 -54.522  -0.925  1.00  0.00           H  
ATOM   3118  HD1 TYR G 196     -15.245 -53.788  -0.143  1.00  0.00           H  
ATOM   3119  HD2 TYR G 196     -19.348 -52.673   0.287  1.00  0.00           H  
ATOM   3120  HE1 TYR G 196     -14.570 -51.576   0.781  1.00  0.00           H  
ATOM   3121  HE2 TYR G 196     -18.680 -50.493   1.201  1.00  0.00           H  
ATOM   3122  HH  TYR G 196     -17.014 -49.126   1.617  1.00  0.00           H  
ATOM   3123  N   LEU G 197     -19.918 -55.239   1.636  1.00  0.00           N  
ATOM   3124  CA  LEU G 197     -20.760 -54.843   2.746  1.00  0.00           C  
ATOM   3125  C   LEU G 197     -20.615 -55.828   3.906  1.00  0.00           C  
ATOM   3126  O   LEU G 197     -20.358 -55.405   5.034  1.00  0.00           O  
ATOM   3127  CB  LEU G 197     -22.215 -54.769   2.257  1.00  0.00           C  
ATOM   3128  CG  LEU G 197     -23.291 -54.469   3.271  1.00  0.00           C  
ATOM   3129  CD1 LEU G 197     -23.078 -53.125   3.916  1.00  0.00           C  
ATOM   3130  CD2 LEU G 197     -24.639 -54.523   2.568  1.00  0.00           C  
ATOM   3131  H   LEU G 197     -20.353 -55.433   0.731  1.00  0.00           H  
ATOM   3132  HA  LEU G 197     -20.449 -53.857   3.084  1.00  0.00           H  
ATOM   3133 1HB  LEU G 197     -22.270 -54.016   1.474  1.00  0.00           H  
ATOM   3134 2HB  LEU G 197     -22.466 -55.721   1.809  1.00  0.00           H  
ATOM   3135  HG  LEU G 197     -23.254 -55.213   4.035  1.00  0.00           H  
ATOM   3136 1HD1 LEU G 197     -23.871 -52.956   4.642  1.00  0.00           H  
ATOM   3137 2HD1 LEU G 197     -22.112 -53.110   4.422  1.00  0.00           H  
ATOM   3138 3HD1 LEU G 197     -23.107 -52.345   3.159  1.00  0.00           H  
ATOM   3139 1HD2 LEU G 197     -25.427 -54.341   3.285  1.00  0.00           H  
ATOM   3140 2HD2 LEU G 197     -24.673 -53.767   1.786  1.00  0.00           H  
ATOM   3141 3HD2 LEU G 197     -24.767 -55.507   2.125  1.00  0.00           H  
ATOM   3142  N   ALA G 198     -20.677 -57.137   3.638  1.00  0.00           N  
ATOM   3143  CA  ALA G 198     -20.524 -58.116   4.711  1.00  0.00           C  
ATOM   3144  C   ALA G 198     -19.167 -57.996   5.394  1.00  0.00           C  
ATOM   3145  O   ALA G 198     -19.079 -58.181   6.605  1.00  0.00           O  
ATOM   3146  CB  ALA G 198     -20.707 -59.510   4.196  1.00  0.00           C  
ATOM   3147  H   ALA G 198     -20.877 -57.451   2.684  1.00  0.00           H  
ATOM   3148  HA  ALA G 198     -21.294 -57.929   5.446  1.00  0.00           H  
ATOM   3149 1HB  ALA G 198     -20.624 -60.209   5.013  1.00  0.00           H  
ATOM   3150 2HB  ALA G 198     -21.691 -59.560   3.767  1.00  0.00           H  
ATOM   3151 3HB  ALA G 198     -19.950 -59.730   3.444  1.00  0.00           H  
ATOM   3152  N   LEU G 199     -18.116 -57.681   4.639  1.00  0.00           N  
ATOM   3153  CA  LEU G 199     -16.789 -57.526   5.218  1.00  0.00           C  
ATOM   3154  C   LEU G 199     -16.762 -56.284   6.138  1.00  0.00           C  
ATOM   3155  O   LEU G 199     -16.158 -56.315   7.216  1.00  0.00           O  
ATOM   3156  CB  LEU G 199     -15.758 -57.457   4.087  1.00  0.00           C  
ATOM   3157  CG  LEU G 199     -15.569 -58.783   3.283  1.00  0.00           C  
ATOM   3158  CD1 LEU G 199     -14.736 -58.516   2.065  1.00  0.00           C  
ATOM   3159  CD2 LEU G 199     -14.884 -59.814   4.127  1.00  0.00           C  
ATOM   3160  H   LEU G 199     -18.242 -57.571   3.629  1.00  0.00           H  
ATOM   3161  HA  LEU G 199     -16.571 -58.406   5.820  1.00  0.00           H  
ATOM   3162 1HB  LEU G 199     -16.074 -56.696   3.383  1.00  0.00           H  
ATOM   3163 2HB  LEU G 199     -14.808 -57.178   4.495  1.00  0.00           H  
ATOM   3164  HG  LEU G 199     -16.537 -59.156   2.982  1.00  0.00           H  
ATOM   3165 1HD1 LEU G 199     -14.607 -59.432   1.497  1.00  0.00           H  
ATOM   3166 2HD1 LEU G 199     -15.224 -57.774   1.441  1.00  0.00           H  
ATOM   3167 3HD1 LEU G 199     -13.771 -58.153   2.368  1.00  0.00           H  
ATOM   3168 1HD2 LEU G 199     -14.768 -60.739   3.554  1.00  0.00           H  
ATOM   3169 2HD2 LEU G 199     -13.918 -59.449   4.403  1.00  0.00           H  
ATOM   3170 3HD2 LEU G 199     -15.464 -60.000   5.009  1.00  0.00           H  
ATOM   3171  N   ARG G 200     -17.464 -55.201   5.754  1.00  0.00           N  
ATOM   3172  CA  ARG G 200     -17.518 -54.020   6.631  1.00  0.00           C  
ATOM   3173  C   ARG G 200     -18.240 -54.392   7.921  1.00  0.00           C  
ATOM   3174  O   ARG G 200     -17.847 -53.978   9.012  1.00  0.00           O  
ATOM   3175  CB  ARG G 200     -18.248 -52.847   5.979  1.00  0.00           C  
ATOM   3176  CG  ARG G 200     -17.533 -52.150   4.828  1.00  0.00           C  
ATOM   3177  CD  ARG G 200     -16.340 -51.402   5.339  1.00  0.00           C  
ATOM   3178  NE  ARG G 200     -15.711 -50.564   4.330  1.00  0.00           N  
ATOM   3179  CZ  ARG G 200     -14.591 -49.859   4.521  1.00  0.00           C  
ATOM   3180  NH1 ARG G 200     -13.973 -49.893   5.681  1.00  0.00           N  
ATOM   3181  NH2 ARG G 200     -14.122 -49.134   3.528  1.00  0.00           N  
ATOM   3182  H   ARG G 200     -17.931 -55.195   4.839  1.00  0.00           H  
ATOM   3183  HA  ARG G 200     -16.499 -53.711   6.870  1.00  0.00           H  
ATOM   3184 1HB  ARG G 200     -19.206 -53.194   5.597  1.00  0.00           H  
ATOM   3185 2HB  ARG G 200     -18.460 -52.096   6.738  1.00  0.00           H  
ATOM   3186 1HG  ARG G 200     -17.206 -52.894   4.103  1.00  0.00           H  
ATOM   3187 2HG  ARG G 200     -18.209 -51.447   4.343  1.00  0.00           H  
ATOM   3188 1HD  ARG G 200     -16.642 -50.767   6.170  1.00  0.00           H  
ATOM   3189 2HD  ARG G 200     -15.597 -52.121   5.690  1.00  0.00           H  
ATOM   3190  HE  ARG G 200     -16.139 -50.490   3.415  1.00  0.00           H  
ATOM   3191 1HH1 ARG G 200     -14.343 -50.463   6.434  1.00  0.00           H  
ATOM   3192 2HH1 ARG G 200     -13.128 -49.361   5.821  1.00  0.00           H  
ATOM   3193 1HH2 ARG G 200     -14.627 -49.135   2.643  1.00  0.00           H  
ATOM   3194 2HH2 ARG G 200     -13.283 -48.589   3.643  1.00  0.00           H  
ATOM   3195  N   ILE G 201     -19.256 -55.221   7.782  1.00  0.00           N  
ATOM   3196  CA  ILE G 201     -20.070 -55.737   8.866  1.00  0.00           C  
ATOM   3197  C   ILE G 201     -19.246 -56.606   9.818  1.00  0.00           C  
ATOM   3198  O   ILE G 201     -19.392 -56.523  11.043  1.00  0.00           O  
ATOM   3199  CB  ILE G 201     -21.294 -56.388   8.268  1.00  0.00           C  
ATOM   3200  CG1 ILE G 201     -22.088 -55.297   7.703  1.00  0.00           C  
ATOM   3201  CG2 ILE G 201     -22.051 -57.088   9.198  1.00  0.00           C  
ATOM   3202  CD1 ILE G 201     -23.145 -55.706   6.880  1.00  0.00           C  
ATOM   3203  H   ILE G 201     -19.512 -55.489   6.825  1.00  0.00           H  
ATOM   3204  HA  ILE G 201     -20.436 -54.883   9.435  1.00  0.00           H  
ATOM   3205  HB  ILE G 201     -21.000 -57.038   7.488  1.00  0.00           H  
ATOM   3206 1HG1 ILE G 201     -22.492 -54.746   8.525  1.00  0.00           H  
ATOM   3207 2HG1 ILE G 201     -21.439 -54.639   7.130  1.00  0.00           H  
ATOM   3208 1HG2 ILE G 201     -22.935 -57.500   8.723  1.00  0.00           H  
ATOM   3209 2HG2 ILE G 201     -21.457 -57.884   9.650  1.00  0.00           H  
ATOM   3210 3HG2 ILE G 201     -22.329 -56.379   9.901  1.00  0.00           H  
ATOM   3211 1HD1 ILE G 201     -23.676 -54.825   6.529  1.00  0.00           H  
ATOM   3212 2HD1 ILE G 201     -22.741 -56.243   6.046  1.00  0.00           H  
ATOM   3213 3HD1 ILE G 201     -23.821 -56.342   7.445  1.00  0.00           H  
ATOM   3214  N   VAL G 202     -18.350 -57.425   9.264  1.00  0.00           N  
ATOM   3215  CA  VAL G 202     -17.446 -58.219  10.095  1.00  0.00           C  
ATOM   3216  C   VAL G 202     -16.603 -57.303  10.984  1.00  0.00           C  
ATOM   3217  O   VAL G 202     -16.387 -57.605  12.159  1.00  0.00           O  
ATOM   3218  CB  VAL G 202     -16.484 -59.077   9.241  1.00  0.00           C  
ATOM   3219  CG1 VAL G 202     -15.404 -59.693  10.095  1.00  0.00           C  
ATOM   3220  CG2 VAL G 202     -17.223 -60.168   8.581  1.00  0.00           C  
ATOM   3221  H   VAL G 202     -18.320 -57.506   8.246  1.00  0.00           H  
ATOM   3222  HA  VAL G 202     -18.047 -58.864  10.720  1.00  0.00           H  
ATOM   3223  HB  VAL G 202     -16.012 -58.447   8.498  1.00  0.00           H  
ATOM   3224 1HG1 VAL G 202     -14.754 -60.283   9.468  1.00  0.00           H  
ATOM   3225 2HG1 VAL G 202     -14.831 -58.903  10.577  1.00  0.00           H  
ATOM   3226 3HG1 VAL G 202     -15.832 -60.321  10.838  1.00  0.00           H  
ATOM   3227 1HG2 VAL G 202     -16.520 -60.736   7.997  1.00  0.00           H  
ATOM   3228 2HG2 VAL G 202     -17.683 -60.809   9.319  1.00  0.00           H  
ATOM   3229 3HG2 VAL G 202     -17.985 -59.767   7.945  1.00  0.00           H  
ATOM   3230  N   GLN G 203     -16.116 -56.197  10.416  1.00  0.00           N  
ATOM   3231  CA  GLN G 203     -15.347 -55.209  11.176  1.00  0.00           C  
ATOM   3232  C   GLN G 203     -16.205 -54.412  12.200  1.00  0.00           C  
ATOM   3233  O   GLN G 203     -15.717 -54.048  13.274  1.00  0.00           O  
ATOM   3234  CB  GLN G 203     -14.709 -54.185  10.216  1.00  0.00           C  
ATOM   3235  CG  GLN G 203     -13.630 -54.730   9.317  1.00  0.00           C  
ATOM   3236  CD  GLN G 203     -13.066 -53.692   8.308  1.00  0.00           C  
ATOM   3237  OE1 GLN G 203     -13.822 -53.000   7.604  1.00  0.00           O  
ATOM   3238  NE2 GLN G 203     -11.736 -53.581   8.263  1.00  0.00           N  
ATOM   3239  H   GLN G 203     -16.291 -56.045   9.416  1.00  0.00           H  
ATOM   3240  HA  GLN G 203     -14.564 -55.733  11.720  1.00  0.00           H  
ATOM   3241 1HB  GLN G 203     -15.474 -53.756   9.584  1.00  0.00           H  
ATOM   3242 2HB  GLN G 203     -14.279 -53.373  10.797  1.00  0.00           H  
ATOM   3243 1HG  GLN G 203     -12.821 -55.119   9.921  1.00  0.00           H  
ATOM   3244 2HG  GLN G 203     -14.083 -55.532   8.740  1.00  0.00           H  
ATOM   3245 1HE2 GLN G 203     -11.266 -52.930   7.612  1.00  0.00           H  
ATOM   3246 2HE2 GLN G 203     -11.172 -54.142   8.899  1.00  0.00           H  
ATOM   3247  N   GLN G 204     -17.465 -54.119  11.839  1.00  0.00           N  
ATOM   3248  CA  GLN G 204     -18.374 -53.260  12.622  1.00  0.00           C  
ATOM   3249  C   GLN G 204     -19.348 -53.845  13.678  1.00  0.00           C  
ATOM   3250  O   GLN G 204     -19.601 -53.184  14.688  1.00  0.00           O  
ATOM   3251  CB  GLN G 204     -19.246 -52.503  11.621  1.00  0.00           C  
ATOM   3252  CG  GLN G 204     -18.508 -51.511  10.754  1.00  0.00           C  
ATOM   3253  CD  GLN G 204     -19.372 -51.042   9.597  1.00  0.00           C  
ATOM   3254  OE1 GLN G 204     -20.290 -51.769   9.170  1.00  0.00           O  
ATOM   3255  NE2 GLN G 204     -19.089 -49.846   9.090  1.00  0.00           N  
ATOM   3256  H   GLN G 204     -17.779 -54.443  10.924  1.00  0.00           H  
ATOM   3257  HA  GLN G 204     -17.742 -52.544  13.143  1.00  0.00           H  
ATOM   3258 1HB  GLN G 204     -19.729 -53.220  10.964  1.00  0.00           H  
ATOM   3259 2HB  GLN G 204     -20.033 -51.973  12.156  1.00  0.00           H  
ATOM   3260 1HG  GLN G 204     -18.250 -50.645  11.360  1.00  0.00           H  
ATOM   3261 2HG  GLN G 204     -17.603 -51.967  10.361  1.00  0.00           H  
ATOM   3262 1HE2 GLN G 204     -19.615 -49.465   8.330  1.00  0.00           H  
ATOM   3263 2HE2 GLN G 204     -18.340 -49.312   9.480  1.00  0.00           H  
ATOM   3264  N   LEU G 205     -19.941 -55.026  13.468  1.00  0.00           N  
ATOM   3265  CA  LEU G 205     -20.983 -55.462  14.416  1.00  0.00           C  
ATOM   3266  C   LEU G 205     -20.490 -55.965  15.782  1.00  0.00           C  
ATOM   3267  O   LEU G 205     -19.498 -56.689  15.866  1.00  0.00           O  
ATOM   3268  CB  LEU G 205     -21.867 -56.547  13.799  1.00  0.00           C  
ATOM   3269  CG  LEU G 205     -22.709 -56.103  12.643  1.00  0.00           C  
ATOM   3270  CD1 LEU G 205     -23.521 -57.281  12.088  1.00  0.00           C  
ATOM   3271  CD2 LEU G 205     -23.639 -55.035  13.066  1.00  0.00           C  
ATOM   3272  H   LEU G 205     -19.710 -55.577  12.635  1.00  0.00           H  
ATOM   3273  HA  LEU G 205     -21.614 -54.594  14.560  1.00  0.00           H  
ATOM   3274 1HB  LEU G 205     -21.216 -57.345  13.428  1.00  0.00           H  
ATOM   3275 2HB  LEU G 205     -22.484 -56.950  14.546  1.00  0.00           H  
ATOM   3276  HG  LEU G 205     -22.048 -55.716  11.883  1.00  0.00           H  
ATOM   3277 1HD1 LEU G 205     -24.114 -56.949  11.243  1.00  0.00           H  
ATOM   3278 2HD1 LEU G 205     -22.848 -58.079  11.771  1.00  0.00           H  
ATOM   3279 3HD1 LEU G 205     -24.182 -57.643  12.844  1.00  0.00           H  
ATOM   3280 1HD2 LEU G 205     -24.205 -54.736  12.211  1.00  0.00           H  
ATOM   3281 2HD2 LEU G 205     -24.314 -55.407  13.838  1.00  0.00           H  
ATOM   3282 3HD2 LEU G 205     -23.080 -54.184  13.454  1.00  0.00           H  
ATOM   3283  N   PRO G 206     -21.254 -55.728  16.875  1.00  0.00           N  
ATOM   3284  CA  PRO G 206     -20.935 -56.135  18.241  1.00  0.00           C  
ATOM   3285  C   PRO G 206     -21.205 -57.606  18.567  1.00  0.00           C  
ATOM   3286  O   PRO G 206     -21.975 -57.918  19.492  1.00  0.00           O  
ATOM   3287  CB  PRO G 206     -21.854 -55.216  19.053  1.00  0.00           C  
ATOM   3288  CG  PRO G 206     -23.074 -55.025  18.170  1.00  0.00           C  
ATOM   3289  CD  PRO G 206     -22.520 -54.942  16.768  1.00  0.00           C  
ATOM   3290  HA  PRO G 206     -19.881 -55.893  18.439  1.00  0.00           H  
ATOM   3291 1HB  PRO G 206     -22.102 -55.687  20.016  1.00  0.00           H  
ATOM   3292 2HB  PRO G 206     -21.339 -54.272  19.280  1.00  0.00           H  
ATOM   3293 1HG  PRO G 206     -23.775 -55.857  18.288  1.00  0.00           H  
ATOM   3294 2HG  PRO G 206     -23.623 -54.117  18.471  1.00  0.00           H  
ATOM   3295 1HD  PRO G 206     -23.238 -55.399  16.081  1.00  0.00           H  
ATOM   3296 2HD  PRO G 206     -22.312 -53.885  16.527  1.00  0.00           H  
ATOM   3297  N   ASP G 207     -20.604 -58.496  17.762  1.00  0.00           N  
ATOM   3298  CA  ASP G 207     -20.651 -59.948  17.976  1.00  0.00           C  
ATOM   3299  C   ASP G 207     -19.880 -60.787  16.953  1.00  0.00           C  
ATOM   3300  O   ASP G 207     -19.939 -60.537  15.741  1.00  0.00           O  
ATOM   3301  CB  ASP G 207     -22.048 -60.491  18.025  1.00  0.00           C  
ATOM   3302  CG  ASP G 207     -22.090 -61.844  18.549  1.00  0.00           C  
ATOM   3303  OD1 ASP G 207     -21.927 -62.053  19.724  1.00  0.00           O  
ATOM   3304  OD2 ASP G 207     -22.262 -62.716  17.735  1.00  0.00           O  
ATOM   3305  H   ASP G 207     -20.019 -58.112  17.016  1.00  0.00           H  
ATOM   3306  HA  ASP G 207     -20.200 -60.140  18.950  1.00  0.00           H  
ATOM   3307 1HB  ASP G 207     -22.706 -59.879  18.573  1.00  0.00           H  
ATOM   3308 2HB  ASP G 207     -22.368 -60.532  17.054  1.00  0.00           H  
ATOM   3309  N   THR G 208     -19.275 -61.867  17.437  1.00  0.00           N  
ATOM   3310  CA  THR G 208     -18.612 -62.832  16.568  1.00  0.00           C  
ATOM   3311  C   THR G 208     -19.580 -63.587  15.641  1.00  0.00           C  
ATOM   3312  O   THR G 208     -19.274 -63.789  14.464  1.00  0.00           O  
ATOM   3313  CB  THR G 208     -17.823 -63.855  17.385  1.00  0.00           C  
ATOM   3314  OG1 THR G 208     -16.808 -63.188  18.151  1.00  0.00           O  
ATOM   3315  CG2 THR G 208     -17.192 -64.844  16.445  1.00  0.00           C  
ATOM   3316  H   THR G 208     -19.283 -62.025  18.438  1.00  0.00           H  
ATOM   3317  HA  THR G 208     -17.907 -62.290  15.936  1.00  0.00           H  
ATOM   3318  HB  THR G 208     -18.495 -64.382  18.064  1.00  0.00           H  
ATOM   3319  HG1 THR G 208     -16.267 -63.845  18.601  1.00  0.00           H  
ATOM   3320 1HG2 THR G 208     -16.627 -65.584  17.010  1.00  0.00           H  
ATOM   3321 2HG2 THR G 208     -17.975 -65.340  15.878  1.00  0.00           H  
ATOM   3322 3HG2 THR G 208     -16.520 -64.326  15.762  1.00  0.00           H  
ATOM   3323  N   GLU G 209     -20.737 -64.024  16.156  1.00  0.00           N  
ATOM   3324  CA  GLU G 209     -21.676 -64.783  15.336  1.00  0.00           C  
ATOM   3325  C   GLU G 209     -22.298 -63.855  14.315  1.00  0.00           C  
ATOM   3326  O   GLU G 209     -22.551 -64.266  13.180  1.00  0.00           O  
ATOM   3327  CB  GLU G 209     -22.757 -65.472  16.178  1.00  0.00           C  
ATOM   3328  CG  GLU G 209     -22.269 -66.648  17.040  1.00  0.00           C  
ATOM   3329  CD  GLU G 209     -21.805 -67.846  16.227  1.00  0.00           C  
ATOM   3330  OE1 GLU G 209     -22.497 -68.212  15.304  1.00  0.00           O  
ATOM   3331  OE2 GLU G 209     -20.773 -68.399  16.533  1.00  0.00           O  
ATOM   3332  H   GLU G 209     -21.012 -63.779  17.107  1.00  0.00           H  
ATOM   3333  HA  GLU G 209     -21.125 -65.556  14.805  1.00  0.00           H  
ATOM   3334 1HB  GLU G 209     -23.224 -64.747  16.840  1.00  0.00           H  
ATOM   3335 2HB  GLU G 209     -23.539 -65.848  15.518  1.00  0.00           H  
ATOM   3336 1HG  GLU G 209     -21.440 -66.299  17.657  1.00  0.00           H  
ATOM   3337 2HG  GLU G 209     -23.076 -66.955  17.704  1.00  0.00           H  
ATOM   3338  N   LEU G 210     -22.506 -62.592  14.693  1.00  0.00           N  
ATOM   3339  CA  LEU G 210     -23.063 -61.652  13.717  1.00  0.00           C  
ATOM   3340  C   LEU G 210     -22.125 -61.484  12.537  1.00  0.00           C  
ATOM   3341  O   LEU G 210     -22.564 -61.429  11.385  1.00  0.00           O  
ATOM   3342  CB  LEU G 210     -23.249 -60.252  14.286  1.00  0.00           C  
ATOM   3343  CG  LEU G 210     -24.307 -60.056  15.282  1.00  0.00           C  
ATOM   3344  CD1 LEU G 210     -24.233 -58.635  15.843  1.00  0.00           C  
ATOM   3345  CD2 LEU G 210     -25.522 -60.268  14.672  1.00  0.00           C  
ATOM   3346  H   LEU G 210     -22.307 -62.352  15.676  1.00  0.00           H  
ATOM   3347  HA  LEU G 210     -24.019 -62.037  13.364  1.00  0.00           H  
ATOM   3348 1HB  LEU G 210     -22.305 -59.919  14.718  1.00  0.00           H  
ATOM   3349 2HB  LEU G 210     -23.473 -59.628  13.469  1.00  0.00           H  
ATOM   3350  HG  LEU G 210     -24.212 -60.775  16.081  1.00  0.00           H  
ATOM   3351 1HD1 LEU G 210     -25.013 -58.493  16.544  1.00  0.00           H  
ATOM   3352 2HD1 LEU G 210     -23.275 -58.464  16.326  1.00  0.00           H  
ATOM   3353 3HD1 LEU G 210     -24.363 -57.935  15.051  1.00  0.00           H  
ATOM   3354 1HD2 LEU G 210     -26.258 -60.121  15.439  1.00  0.00           H  
ATOM   3355 2HD2 LEU G 210     -25.662 -59.562  13.858  1.00  0.00           H  
ATOM   3356 3HD2 LEU G 210     -25.563 -61.285  14.290  1.00  0.00           H  
ATOM   3357  N   ALA G 211     -20.828 -61.404  12.822  1.00  0.00           N  
ATOM   3358  CA  ALA G 211     -19.845 -61.269  11.770  1.00  0.00           C  
ATOM   3359  C   ALA G 211     -19.788 -62.512  10.876  1.00  0.00           C  
ATOM   3360  O   ALA G 211     -19.751 -62.403   9.644  1.00  0.00           O  
ATOM   3361  CB  ALA G 211     -18.512 -61.030  12.406  1.00  0.00           C  
ATOM   3362  H   ALA G 211     -20.524 -61.402  13.803  1.00  0.00           H  
ATOM   3363  HA  ALA G 211     -20.116 -60.416  11.150  1.00  0.00           H  
ATOM   3364 1HB  ALA G 211     -17.787 -60.916  11.651  1.00  0.00           H  
ATOM   3365 2HB  ALA G 211     -18.552 -60.130  13.025  1.00  0.00           H  
ATOM   3366 3HB  ALA G 211     -18.266 -61.884  13.027  1.00  0.00           H  
ATOM   3367  N   ARG G 212     -19.881 -63.698  11.489  1.00  0.00           N  
ATOM   3368  CA  ARG G 212     -19.826 -64.937  10.719  1.00  0.00           C  
ATOM   3369  C   ARG G 212     -21.081 -65.049   9.844  1.00  0.00           C  
ATOM   3370  O   ARG G 212     -21.015 -65.433   8.671  1.00  0.00           O  
ATOM   3371  CB  ARG G 212     -19.734 -66.138  11.671  1.00  0.00           C  
ATOM   3372  CG  ARG G 212     -18.387 -66.287  12.460  1.00  0.00           C  
ATOM   3373  CD  ARG G 212     -18.414 -67.413  13.448  1.00  0.00           C  
ATOM   3374  NE  ARG G 212     -17.176 -67.500  14.271  1.00  0.00           N  
ATOM   3375  CZ  ARG G 212     -16.933 -68.452  15.181  1.00  0.00           C  
ATOM   3376  NH1 ARG G 212     -17.794 -69.428  15.397  1.00  0.00           N  
ATOM   3377  NH2 ARG G 212     -15.813 -68.384  15.855  1.00  0.00           N  
ATOM   3378  H   ARG G 212     -19.917 -63.736  12.514  1.00  0.00           H  
ATOM   3379  HA  ARG G 212     -18.949 -64.920  10.074  1.00  0.00           H  
ATOM   3380 1HB  ARG G 212     -20.535 -66.072  12.406  1.00  0.00           H  
ATOM   3381 2HB  ARG G 212     -19.886 -67.056  11.104  1.00  0.00           H  
ATOM   3382 1HG  ARG G 212     -17.585 -66.499  11.753  1.00  0.00           H  
ATOM   3383 2HG  ARG G 212     -18.164 -65.372  12.994  1.00  0.00           H  
ATOM   3384 1HD  ARG G 212     -19.260 -67.271  14.127  1.00  0.00           H  
ATOM   3385 2HD  ARG G 212     -18.536 -68.354  12.916  1.00  0.00           H  
ATOM   3386  HE  ARG G 212     -16.440 -66.773  14.202  1.00  0.00           H  
ATOM   3387 1HH1 ARG G 212     -18.662 -69.467  14.875  1.00  0.00           H  
ATOM   3388 2HH1 ARG G 212     -17.593 -70.132  16.088  1.00  0.00           H  
ATOM   3389 1HH2 ARG G 212     -15.176 -67.588  15.662  1.00  0.00           H  
ATOM   3390 2HH2 ARG G 212     -15.585 -69.075  16.545  1.00  0.00           H  
ATOM   3391  N   LEU G 213     -22.221 -64.644  10.401  1.00  0.00           N  
ATOM   3392  CA  LEU G 213     -23.499 -64.690   9.712  1.00  0.00           C  
ATOM   3393  C   LEU G 213     -23.543 -63.691   8.558  1.00  0.00           C  
ATOM   3394  O   LEU G 213     -24.052 -64.008   7.480  1.00  0.00           O  
ATOM   3395  CB  LEU G 213     -24.622 -64.449  10.716  1.00  0.00           C  
ATOM   3396  CG  LEU G 213     -26.034 -64.516  10.193  1.00  0.00           C  
ATOM   3397  CD1 LEU G 213     -26.321 -65.881   9.558  1.00  0.00           C  
ATOM   3398  CD2 LEU G 213     -26.973 -64.272  11.359  1.00  0.00           C  
ATOM   3399  H   LEU G 213     -22.215 -64.331  11.373  1.00  0.00           H  
ATOM   3400  HA  LEU G 213     -23.626 -65.692   9.303  1.00  0.00           H  
ATOM   3401 1HB  LEU G 213     -24.525 -65.177  11.521  1.00  0.00           H  
ATOM   3402 2HB  LEU G 213     -24.477 -63.457  11.147  1.00  0.00           H  
ATOM   3403  HG  LEU G 213     -26.165 -63.760   9.436  1.00  0.00           H  
ATOM   3404 1HD1 LEU G 213     -27.352 -65.911   9.187  1.00  0.00           H  
ATOM   3405 2HD1 LEU G 213     -25.637 -66.056   8.725  1.00  0.00           H  
ATOM   3406 3HD1 LEU G 213     -26.187 -66.667  10.300  1.00  0.00           H  
ATOM   3407 1HD2 LEU G 213     -27.989 -64.291  10.998  1.00  0.00           H  
ATOM   3408 2HD2 LEU G 213     -26.835 -65.047  12.111  1.00  0.00           H  
ATOM   3409 3HD2 LEU G 213     -26.763 -63.303  11.803  1.00  0.00           H  
ATOM   3410  N   ALA G 214     -22.985 -62.491   8.752  1.00  0.00           N  
ATOM   3411  CA  ALA G 214     -22.964 -61.521   7.670  1.00  0.00           C  
ATOM   3412  C   ALA G 214     -22.212 -62.085   6.470  1.00  0.00           C  
ATOM   3413  O   ALA G 214     -22.637 -61.918   5.317  1.00  0.00           O  
ATOM   3414  CB  ALA G 214     -22.295 -60.248   8.133  1.00  0.00           C  
ATOM   3415  H   ALA G 214     -22.601 -62.240   9.668  1.00  0.00           H  
ATOM   3416  HA  ALA G 214     -23.992 -61.317   7.374  1.00  0.00           H  
ATOM   3417 1HB  ALA G 214     -22.286 -59.519   7.333  1.00  0.00           H  
ATOM   3418 2HB  ALA G 214     -22.848 -59.863   8.986  1.00  0.00           H  
ATOM   3419 3HB  ALA G 214     -21.267 -60.466   8.435  1.00  0.00           H  
ATOM   3420  N   LEU G 215     -21.118 -62.811   6.735  1.00  0.00           N  
ATOM   3421  CA  LEU G 215     -20.376 -63.398   5.637  1.00  0.00           C  
ATOM   3422  C   LEU G 215     -21.202 -64.486   4.977  1.00  0.00           C  
ATOM   3423  O   LEU G 215     -21.253 -64.551   3.750  1.00  0.00           O  
ATOM   3424  CB  LEU G 215     -19.062 -63.993   6.124  1.00  0.00           C  
ATOM   3425  CG  LEU G 215     -18.061 -62.999   6.620  1.00  0.00           C  
ATOM   3426  CD1 LEU G 215     -16.897 -63.746   7.204  1.00  0.00           C  
ATOM   3427  CD2 LEU G 215     -17.625 -62.096   5.490  1.00  0.00           C  
ATOM   3428  H   LEU G 215     -20.785 -62.907   7.702  1.00  0.00           H  
ATOM   3429  HA  LEU G 215     -20.164 -62.625   4.903  1.00  0.00           H  
ATOM   3430 1HB  LEU G 215     -19.275 -64.684   6.944  1.00  0.00           H  
ATOM   3431 2HB  LEU G 215     -18.605 -64.562   5.315  1.00  0.00           H  
ATOM   3432  HG  LEU G 215     -18.516 -62.406   7.408  1.00  0.00           H  
ATOM   3433 1HD1 LEU G 215     -16.161 -63.057   7.596  1.00  0.00           H  
ATOM   3434 2HD1 LEU G 215     -17.260 -64.388   8.004  1.00  0.00           H  
ATOM   3435 3HD1 LEU G 215     -16.450 -64.352   6.437  1.00  0.00           H  
ATOM   3436 1HD2 LEU G 215     -16.917 -61.392   5.862  1.00  0.00           H  
ATOM   3437 2HD2 LEU G 215     -17.165 -62.694   4.716  1.00  0.00           H  
ATOM   3438 3HD2 LEU G 215     -18.485 -61.565   5.085  1.00  0.00           H  
ATOM   3439  N   GLU G 216     -21.921 -65.286   5.775  1.00  0.00           N  
ATOM   3440  CA  GLU G 216     -22.736 -66.348   5.197  1.00  0.00           C  
ATOM   3441  C   GLU G 216     -23.826 -65.777   4.284  1.00  0.00           C  
ATOM   3442  O   GLU G 216     -24.102 -66.362   3.230  1.00  0.00           O  
ATOM   3443  CB  GLU G 216     -23.332 -67.267   6.268  1.00  0.00           C  
ATOM   3444  CG  GLU G 216     -24.060 -68.489   5.673  1.00  0.00           C  
ATOM   3445  CD  GLU G 216     -24.451 -69.554   6.688  1.00  0.00           C  
ATOM   3446  OE1 GLU G 216     -24.263 -69.351   7.865  1.00  0.00           O  
ATOM   3447  OE2 GLU G 216     -24.904 -70.598   6.258  1.00  0.00           O  
ATOM   3448  H   GLU G 216     -21.838 -65.195   6.793  1.00  0.00           H  
ATOM   3449  HA  GLU G 216     -22.083 -66.969   4.585  1.00  0.00           H  
ATOM   3450 1HB  GLU G 216     -22.541 -67.613   6.936  1.00  0.00           H  
ATOM   3451 2HB  GLU G 216     -24.047 -66.704   6.868  1.00  0.00           H  
ATOM   3452 1HG  GLU G 216     -24.968 -68.131   5.183  1.00  0.00           H  
ATOM   3453 2HG  GLU G 216     -23.424 -68.936   4.909  1.00  0.00           H  
ATOM   3454  N   LEU G 217     -24.437 -64.634   4.653  1.00  0.00           N  
ATOM   3455  CA  LEU G 217     -25.446 -64.082   3.745  1.00  0.00           C  
ATOM   3456  C   LEU G 217     -24.809 -63.679   2.445  1.00  0.00           C  
ATOM   3457  O   LEU G 217     -25.371 -63.913   1.372  1.00  0.00           O  
ATOM   3458  CB  LEU G 217     -26.115 -62.801   4.252  1.00  0.00           C  
ATOM   3459  CG  LEU G 217     -27.029 -62.898   5.394  1.00  0.00           C  
ATOM   3460  CD1 LEU G 217     -27.486 -61.492   5.747  1.00  0.00           C  
ATOM   3461  CD2 LEU G 217     -28.169 -63.771   5.029  1.00  0.00           C  
ATOM   3462  H   LEU G 217     -24.205 -64.199   5.553  1.00  0.00           H  
ATOM   3463  HA  LEU G 217     -26.199 -64.843   3.551  1.00  0.00           H  
ATOM   3464 1HB  LEU G 217     -25.325 -62.102   4.535  1.00  0.00           H  
ATOM   3465 2HB  LEU G 217     -26.671 -62.361   3.431  1.00  0.00           H  
ATOM   3466  HG  LEU G 217     -26.504 -63.319   6.260  1.00  0.00           H  
ATOM   3467 1HD1 LEU G 217     -28.156 -61.536   6.588  1.00  0.00           H  
ATOM   3468 2HD1 LEU G 217     -26.622 -60.903   5.990  1.00  0.00           H  
ATOM   3469 3HD1 LEU G 217     -28.000 -61.045   4.894  1.00  0.00           H  
ATOM   3470 1HD2 LEU G 217     -28.832 -63.829   5.868  1.00  0.00           H  
ATOM   3471 2HD2 LEU G 217     -28.696 -63.353   4.169  1.00  0.00           H  
ATOM   3472 3HD2 LEU G 217     -27.803 -64.768   4.782  1.00  0.00           H  
ATOM   3473  N   ALA G 218     -23.625 -63.081   2.533  1.00  0.00           N  
ATOM   3474  CA  ALA G 218     -22.931 -62.662   1.343  1.00  0.00           C  
ATOM   3475  C   ALA G 218     -22.493 -63.857   0.513  1.00  0.00           C  
ATOM   3476  O   ALA G 218     -22.517 -63.792  -0.713  1.00  0.00           O  
ATOM   3477  CB  ALA G 218     -21.780 -61.798   1.709  1.00  0.00           C  
ATOM   3478  H   ALA G 218     -23.210 -62.897   3.456  1.00  0.00           H  
ATOM   3479  HA  ALA G 218     -23.618 -62.080   0.744  1.00  0.00           H  
ATOM   3480 1HB  ALA G 218     -21.316 -61.473   0.817  1.00  0.00           H  
ATOM   3481 2HB  ALA G 218     -22.166 -60.966   2.245  1.00  0.00           H  
ATOM   3482 3HB  ALA G 218     -21.091 -62.347   2.329  1.00  0.00           H  
ATOM   3483  N   LYS G 219     -22.116 -64.956   1.159  1.00  0.00           N  
ATOM   3484  CA  LYS G 219     -21.704 -66.131   0.414  1.00  0.00           C  
ATOM   3485  C   LYS G 219     -22.890 -66.648  -0.384  1.00  0.00           C  
ATOM   3486  O   LYS G 219     -22.756 -66.954  -1.573  1.00  0.00           O  
ATOM   3487  CB  LYS G 219     -21.162 -67.208   1.357  1.00  0.00           C  
ATOM   3488  CG  LYS G 219     -20.598 -68.458   0.664  1.00  0.00           C  
ATOM   3489  CD  LYS G 219     -19.996 -69.424   1.689  1.00  0.00           C  
ATOM   3490  CE  LYS G 219     -19.258 -70.595   1.022  1.00  0.00           C  
ATOM   3491  NZ  LYS G 219     -20.171 -71.472   0.218  1.00  0.00           N  
ATOM   3492  H   LYS G 219     -22.081 -64.955   2.178  1.00  0.00           H  
ATOM   3493  HA  LYS G 219     -20.931 -65.851  -0.293  1.00  0.00           H  
ATOM   3494 1HB  LYS G 219     -20.389 -66.778   1.995  1.00  0.00           H  
ATOM   3495 2HB  LYS G 219     -21.968 -67.537   2.015  1.00  0.00           H  
ATOM   3496 1HG  LYS G 219     -21.402 -68.966   0.122  1.00  0.00           H  
ATOM   3497 2HG  LYS G 219     -19.830 -68.167  -0.050  1.00  0.00           H  
ATOM   3498 1HD  LYS G 219     -19.294 -68.878   2.325  1.00  0.00           H  
ATOM   3499 2HD  LYS G 219     -20.793 -69.820   2.320  1.00  0.00           H  
ATOM   3500 1HE  LYS G 219     -18.485 -70.198   0.366  1.00  0.00           H  
ATOM   3501 2HE  LYS G 219     -18.787 -71.198   1.798  1.00  0.00           H  
ATOM   3502 1HZ  LYS G 219     -19.653 -72.223  -0.204  1.00  0.00           H  
ATOM   3503 2HZ  LYS G 219     -20.893 -71.860   0.799  1.00  0.00           H  
ATOM   3504 3HZ  LYS G 219     -20.615 -70.932  -0.538  1.00  0.00           H  
ATOM   3505  N   LYS G 220     -24.065 -66.705   0.259  1.00  0.00           N  
ATOM   3506  CA  LYS G 220     -25.275 -67.154  -0.415  1.00  0.00           C  
ATOM   3507  C   LYS G 220     -25.658 -66.170  -1.514  1.00  0.00           C  
ATOM   3508  O   LYS G 220     -26.117 -66.569  -2.584  1.00  0.00           O  
ATOM   3509  CB  LYS G 220     -26.397 -67.385   0.603  1.00  0.00           C  
ATOM   3510  CG  LYS G 220     -26.108 -68.630   1.459  1.00  0.00           C  
ATOM   3511  CD  LYS G 220     -27.154 -68.958   2.537  1.00  0.00           C  
ATOM   3512  CE  LYS G 220     -26.723 -70.279   3.246  1.00  0.00           C  
ATOM   3513  NZ  LYS G 220     -27.656 -70.757   4.344  1.00  0.00           N  
ATOM   3514  H   LYS G 220     -24.105 -66.445   1.251  1.00  0.00           H  
ATOM   3515  HA  LYS G 220     -25.065 -68.114  -0.887  1.00  0.00           H  
ATOM   3516 1HB  LYS G 220     -26.472 -66.516   1.264  1.00  0.00           H  
ATOM   3517 2HB  LYS G 220     -27.351 -67.506   0.089  1.00  0.00           H  
ATOM   3518 1HG  LYS G 220     -26.012 -69.488   0.794  1.00  0.00           H  
ATOM   3519 2HG  LYS G 220     -25.145 -68.481   1.956  1.00  0.00           H  
ATOM   3520 1HD  LYS G 220     -27.193 -68.149   3.272  1.00  0.00           H  
ATOM   3521 2HD  LYS G 220     -28.140 -69.080   2.089  1.00  0.00           H  
ATOM   3522 1HE  LYS G 220     -26.666 -71.054   2.485  1.00  0.00           H  
ATOM   3523 2HE  LYS G 220     -25.732 -70.136   3.673  1.00  0.00           H  
ATOM   3524 1HZ  LYS G 220     -27.284 -71.617   4.718  1.00  0.00           H  
ATOM   3525 2HZ  LYS G 220     -27.746 -70.100   5.140  1.00  0.00           H  
ATOM   3526 3HZ  LYS G 220     -28.570 -70.921   3.967  1.00  0.00           H  
ATOM   3527  N   ALA G 221     -25.435 -64.879  -1.266  1.00  0.00           N  
ATOM   3528  CA  ALA G 221     -25.715 -63.859  -2.258  1.00  0.00           C  
ATOM   3529  C   ALA G 221     -24.850 -64.039  -3.520  1.00  0.00           C  
ATOM   3530  O   ALA G 221     -25.326 -63.832  -4.637  1.00  0.00           O  
ATOM   3531  CB  ALA G 221     -25.497 -62.496  -1.653  1.00  0.00           C  
ATOM   3532  H   ALA G 221     -25.099 -64.590  -0.347  1.00  0.00           H  
ATOM   3533  HA  ALA G 221     -26.745 -63.966  -2.536  1.00  0.00           H  
ATOM   3534 1HB  ALA G 221     -25.733 -61.750  -2.338  1.00  0.00           H  
ATOM   3535 2HB  ALA G 221     -26.129 -62.393  -0.772  1.00  0.00           H  
ATOM   3536 3HB  ALA G 221     -24.464 -62.404  -1.375  1.00  0.00           H  
ATOM   3537  N   VAL G 222     -23.592 -64.468  -3.338  1.00  0.00           N  
ATOM   3538  CA  VAL G 222     -22.686 -64.751  -4.455  1.00  0.00           C  
ATOM   3539  C   VAL G 222     -23.117 -66.021  -5.201  1.00  0.00           C  
ATOM   3540  O   VAL G 222     -23.109 -66.052  -6.435  1.00  0.00           O  
ATOM   3541  CB  VAL G 222     -21.213 -64.923  -3.967  1.00  0.00           C  
ATOM   3542  CG1 VAL G 222     -20.312 -65.403  -5.111  1.00  0.00           C  
ATOM   3543  CG2 VAL G 222     -20.651 -63.603  -3.436  1.00  0.00           C  
ATOM   3544  H   VAL G 222     -23.249 -64.573  -2.380  1.00  0.00           H  
ATOM   3545  HA  VAL G 222     -22.731 -63.923  -5.152  1.00  0.00           H  
ATOM   3546  HB  VAL G 222     -21.200 -65.672  -3.173  1.00  0.00           H  
ATOM   3547 1HG1 VAL G 222     -19.293 -65.537  -4.741  1.00  0.00           H  
ATOM   3548 2HG1 VAL G 222     -20.687 -66.356  -5.488  1.00  0.00           H  
ATOM   3549 3HG1 VAL G 222     -20.309 -64.670  -5.918  1.00  0.00           H  
ATOM   3550 1HG2 VAL G 222     -19.635 -63.773  -3.086  1.00  0.00           H  
ATOM   3551 2HG2 VAL G 222     -20.635 -62.864  -4.217  1.00  0.00           H  
ATOM   3552 3HG2 VAL G 222     -21.255 -63.245  -2.623  1.00  0.00           H  
ATOM   3553  N   GLU G 223     -23.455 -67.078  -4.447  1.00  0.00           N  
ATOM   3554  CA  GLU G 223     -23.864 -68.360  -5.029  1.00  0.00           C  
ATOM   3555  C   GLU G 223     -25.246 -68.396  -5.719  1.00  0.00           C  
ATOM   3556  O   GLU G 223     -25.406 -69.083  -6.733  1.00  0.00           O  
ATOM   3557  CB  GLU G 223     -23.848 -69.459  -3.958  1.00  0.00           C  
ATOM   3558  CG  GLU G 223     -22.463 -69.862  -3.451  1.00  0.00           C  
ATOM   3559  CD  GLU G 223     -22.514 -70.963  -2.405  1.00  0.00           C  
ATOM   3560  OE1 GLU G 223     -23.591 -71.392  -2.061  1.00  0.00           O  
ATOM   3561  OE2 GLU G 223     -21.461 -71.368  -1.933  1.00  0.00           O  
ATOM   3562  H   GLU G 223     -23.411 -66.982  -3.429  1.00  0.00           H  
ATOM   3563  HA  GLU G 223     -23.121 -68.619  -5.781  1.00  0.00           H  
ATOM   3564 1HB  GLU G 223     -24.414 -69.108  -3.094  1.00  0.00           H  
ATOM   3565 2HB  GLU G 223     -24.351 -70.345  -4.338  1.00  0.00           H  
ATOM   3566 1HG  GLU G 223     -21.862 -70.199  -4.295  1.00  0.00           H  
ATOM   3567 2HG  GLU G 223     -21.978 -68.982  -3.025  1.00  0.00           H  
ATOM   3568  N   MET G 224     -26.251 -67.696  -5.181  1.00  0.00           N  
ATOM   3569  CA  MET G 224     -27.589 -67.759  -5.773  1.00  0.00           C  
ATOM   3570  C   MET G 224     -27.752 -66.814  -6.966  1.00  0.00           C  
ATOM   3571  O   MET G 224     -27.500 -65.610  -6.895  1.00  0.00           O  
ATOM   3572  CB  MET G 224     -28.642 -67.458  -4.712  1.00  0.00           C  
ATOM   3573  CG  MET G 224     -28.754 -68.483  -3.589  1.00  0.00           C  
ATOM   3574  SD  MET G 224     -30.062 -68.056  -2.422  1.00  0.00           S  
ATOM   3575  CE  MET G 224     -29.976 -69.368  -1.212  1.00  0.00           C  
ATOM   3576  H   MET G 224     -26.095 -67.150  -4.331  1.00  0.00           H  
ATOM   3577  HA  MET G 224     -27.749 -68.772  -6.139  1.00  0.00           H  
ATOM   3578 1HB  MET G 224     -28.373 -66.548  -4.228  1.00  0.00           H  
ATOM   3579 2HB  MET G 224     -29.619 -67.315  -5.176  1.00  0.00           H  
ATOM   3580 1HG  MET G 224     -28.950 -69.469  -3.993  1.00  0.00           H  
ATOM   3581 2HG  MET G 224     -27.806 -68.514  -3.045  1.00  0.00           H  
ATOM   3582 1HE  MET G 224     -30.730 -69.204  -0.449  1.00  0.00           H  
ATOM   3583 2HE  MET G 224     -30.155 -70.324  -1.701  1.00  0.00           H  
ATOM   3584 3HE  MET G 224     -28.988 -69.376  -0.751  1.00  0.00           H  
ATOM   3585  N   THR G 225     -28.293 -67.348  -8.050  1.00  0.00           N  
ATOM   3586  CA  THR G 225     -28.447 -66.597  -9.294  1.00  0.00           C  
ATOM   3587  C   THR G 225     -29.678 -65.700  -9.368  1.00  0.00           C  
ATOM   3588  O   THR G 225     -30.560 -65.914 -10.199  1.00  0.00           O  
ATOM   3589  CB  THR G 225     -28.462 -67.569 -10.481  1.00  0.00           C  
ATOM   3590  OG1 THR G 225     -29.475 -68.571 -10.273  1.00  0.00           O  
ATOM   3591  CG2 THR G 225     -27.109 -68.243 -10.597  1.00  0.00           C  
ATOM   3592  H   THR G 225     -28.532 -68.328  -8.042  1.00  0.00           H  
ATOM   3593  HA  THR G 225     -27.569 -65.958  -9.401  1.00  0.00           H  
ATOM   3594  HB  THR G 225     -28.679 -67.020 -11.403  1.00  0.00           H  
ATOM   3595  HG1 THR G 225     -29.559 -69.103 -11.068  1.00  0.00           H  
ATOM   3596 1HG2 THR G 225     -27.114 -68.932 -11.435  1.00  0.00           H  
ATOM   3597 2HG2 THR G 225     -26.338 -67.490 -10.756  1.00  0.00           H  
ATOM   3598 3HG2 THR G 225     -26.896 -68.790  -9.678  1.00  0.00           H  
ATOM   3599  N   ALA G 226     -29.745 -64.707  -8.490  1.00  0.00           N  
ATOM   3600  CA  ALA G 226     -30.895 -63.796  -8.504  1.00  0.00           C  
ATOM   3601  C   ALA G 226     -30.595 -62.401  -7.986  1.00  0.00           C  
ATOM   3602  O   ALA G 226     -30.041 -62.226  -6.909  1.00  0.00           O  
ATOM   3603  CB  ALA G 226     -32.014 -64.374  -7.655  1.00  0.00           C  
ATOM   3604  H   ALA G 226     -28.965 -64.633  -7.831  1.00  0.00           H  
ATOM   3605  HA  ALA G 226     -31.229 -63.704  -9.535  1.00  0.00           H  
ATOM   3606 1HB  ALA G 226     -32.882 -63.722  -7.700  1.00  0.00           H  
ATOM   3607 2HB  ALA G 226     -32.281 -65.358  -8.037  1.00  0.00           H  
ATOM   3608 3HB  ALA G 226     -31.676 -64.463  -6.625  1.00  0.00           H  
ATOM   3609  N   GLN G 227     -31.171 -61.392  -8.620  1.00  0.00           N  
ATOM   3610  CA  GLN G 227     -30.972 -60.039  -8.104  1.00  0.00           C  
ATOM   3611  C   GLN G 227     -31.689 -59.881  -6.769  1.00  0.00           C  
ATOM   3612  O   GLN G 227     -31.315 -59.055  -5.933  1.00  0.00           O  
ATOM   3613  CB  GLN G 227     -31.416 -58.996  -9.122  1.00  0.00           C  
ATOM   3614  CG  GLN G 227     -30.551 -59.002 -10.392  1.00  0.00           C  
ATOM   3615  CD  GLN G 227     -29.059 -58.698 -10.113  1.00  0.00           C  
ATOM   3616  OE1 GLN G 227     -28.723 -57.704  -9.453  1.00  0.00           O  
ATOM   3617  NE2 GLN G 227     -28.187 -59.580 -10.618  1.00  0.00           N  
ATOM   3618  H   GLN G 227     -31.666 -61.543  -9.490  1.00  0.00           H  
ATOM   3619  HA  GLN G 227     -29.912 -59.895  -7.927  1.00  0.00           H  
ATOM   3620 1HB  GLN G 227     -32.453 -59.179  -9.408  1.00  0.00           H  
ATOM   3621 2HB  GLN G 227     -31.369 -58.002  -8.676  1.00  0.00           H  
ATOM   3622 1HG  GLN G 227     -30.610 -59.992 -10.842  1.00  0.00           H  
ATOM   3623 2HG  GLN G 227     -30.930 -58.253 -11.087  1.00  0.00           H  
ATOM   3624 1HE2 GLN G 227     -27.161 -59.498 -10.477  1.00  0.00           H  
ATOM   3625 2HE2 GLN G 227     -28.513 -60.362 -11.137  1.00  0.00           H  
ATOM   3626  N   GLU G 228     -32.692 -60.717  -6.564  1.00  0.00           N  
ATOM   3627  CA  GLU G 228     -33.460 -60.729  -5.344  1.00  0.00           C  
ATOM   3628  C   GLU G 228     -32.624 -61.214  -4.154  1.00  0.00           C  
ATOM   3629  O   GLU G 228     -32.879 -60.792  -3.025  1.00  0.00           O  
ATOM   3630  CB  GLU G 228     -34.701 -61.591  -5.512  1.00  0.00           C  
ATOM   3631  CG  GLU G 228     -35.723 -61.030  -6.487  1.00  0.00           C  
ATOM   3632  CD  GLU G 228     -36.283 -59.703  -6.040  1.00  0.00           C  
ATOM   3633  OE1 GLU G 228     -36.657 -59.592  -4.891  1.00  0.00           O  
ATOM   3634  OE2 GLU G 228     -36.340 -58.800  -6.846  1.00  0.00           O  
ATOM   3635  H   GLU G 228     -32.924 -61.363  -7.301  1.00  0.00           H  
ATOM   3636  HA  GLU G 228     -33.784 -59.710  -5.134  1.00  0.00           H  
ATOM   3637 1HB  GLU G 228     -34.425 -62.601  -5.816  1.00  0.00           H  
ATOM   3638 2HB  GLU G 228     -35.190 -61.652  -4.560  1.00  0.00           H  
ATOM   3639 1HG  GLU G 228     -35.240 -60.900  -7.454  1.00  0.00           H  
ATOM   3640 2HG  GLU G 228     -36.536 -61.746  -6.605  1.00  0.00           H  
ATOM   3641  N   VAL G 229     -31.633 -62.105  -4.365  1.00  0.00           N  
ATOM   3642  CA  VAL G 229     -30.867 -62.559  -3.204  1.00  0.00           C  
ATOM   3643  C   VAL G 229     -29.969 -61.421  -2.797  1.00  0.00           C  
ATOM   3644  O   VAL G 229     -29.715 -61.203  -1.609  1.00  0.00           O  
ATOM   3645  CB  VAL G 229     -29.990 -63.826  -3.445  1.00  0.00           C  
ATOM   3646  CG1 VAL G 229     -28.744 -63.527  -4.296  1.00  0.00           C  
ATOM   3647  CG2 VAL G 229     -29.532 -64.355  -2.092  1.00  0.00           C  
ATOM   3648  H   VAL G 229     -31.374 -62.401  -5.305  1.00  0.00           H  
ATOM   3649  HA  VAL G 229     -31.554 -62.775  -2.387  1.00  0.00           H  
ATOM   3650  HB  VAL G 229     -30.580 -64.579  -3.967  1.00  0.00           H  
ATOM   3651 1HG1 VAL G 229     -28.156 -64.414  -4.439  1.00  0.00           H  
ATOM   3652 2HG1 VAL G 229     -29.007 -63.179  -5.220  1.00  0.00           H  
ATOM   3653 3HG1 VAL G 229     -28.121 -62.798  -3.814  1.00  0.00           H  
ATOM   3654 1HG2 VAL G 229     -28.927 -65.250  -2.230  1.00  0.00           H  
ATOM   3655 2HG2 VAL G 229     -28.941 -63.598  -1.581  1.00  0.00           H  
ATOM   3656 3HG2 VAL G 229     -30.400 -64.587  -1.505  1.00  0.00           H  
ATOM   3657  N   LEU G 230     -29.494 -60.683  -3.801  1.00  0.00           N  
ATOM   3658  CA  LEU G 230     -28.589 -59.591  -3.545  1.00  0.00           C  
ATOM   3659  C   LEU G 230     -29.307 -58.482  -2.781  1.00  0.00           C  
ATOM   3660  O   LEU G 230     -28.756 -57.925  -1.826  1.00  0.00           O  
ATOM   3661  CB  LEU G 230     -28.074 -59.060  -4.884  1.00  0.00           C  
ATOM   3662  CG  LEU G 230     -27.224 -60.048  -5.682  1.00  0.00           C  
ATOM   3663  CD1 LEU G 230     -26.920 -59.488  -6.994  1.00  0.00           C  
ATOM   3664  CD2 LEU G 230     -26.010 -60.317  -4.959  1.00  0.00           C  
ATOM   3665  H   LEU G 230     -29.751 -60.936  -4.761  1.00  0.00           H  
ATOM   3666  HA  LEU G 230     -27.760 -59.958  -2.944  1.00  0.00           H  
ATOM   3667 1HB  LEU G 230     -28.916 -58.773  -5.500  1.00  0.00           H  
ATOM   3668 2HB  LEU G 230     -27.469 -58.178  -4.698  1.00  0.00           H  
ATOM   3669  HG  LEU G 230     -27.784 -60.976  -5.829  1.00  0.00           H  
ATOM   3670 1HD1 LEU G 230     -26.309 -60.182  -7.577  1.00  0.00           H  
ATOM   3671 2HD1 LEU G 230     -27.824 -59.276  -7.525  1.00  0.00           H  
ATOM   3672 3HD1 LEU G 230     -26.389 -58.595  -6.831  1.00  0.00           H  
ATOM   3673 1HD2 LEU G 230     -25.401 -61.032  -5.510  1.00  0.00           H  
ATOM   3674 2HD2 LEU G 230     -25.472 -59.385  -4.826  1.00  0.00           H  
ATOM   3675 3HD2 LEU G 230     -26.284 -60.719  -4.030  1.00  0.00           H  
ATOM   3676  N   GLU G 231     -30.568 -58.215  -3.156  1.00  0.00           N  
ATOM   3677  CA  GLU G 231     -31.340 -57.156  -2.508  1.00  0.00           C  
ATOM   3678  C   GLU G 231     -31.738 -57.529  -1.078  1.00  0.00           C  
ATOM   3679  O   GLU G 231     -31.615 -56.707  -0.160  1.00  0.00           O  
ATOM   3680  CB  GLU G 231     -32.599 -56.859  -3.331  1.00  0.00           C  
ATOM   3681  CG  GLU G 231     -33.458 -55.689  -2.832  1.00  0.00           C  
ATOM   3682  CD  GLU G 231     -32.770 -54.325  -2.934  1.00  0.00           C  
ATOM   3683  OE1 GLU G 231     -31.850 -54.179  -3.720  1.00  0.00           O  
ATOM   3684  OE2 GLU G 231     -33.180 -53.432  -2.234  1.00  0.00           O  
ATOM   3685  H   GLU G 231     -30.962 -58.711  -3.963  1.00  0.00           H  
ATOM   3686  HA  GLU G 231     -30.724 -56.261  -2.466  1.00  0.00           H  
ATOM   3687 1HB  GLU G 231     -32.313 -56.654  -4.364  1.00  0.00           H  
ATOM   3688 2HB  GLU G 231     -33.231 -57.752  -3.348  1.00  0.00           H  
ATOM   3689 1HG  GLU G 231     -34.379 -55.665  -3.417  1.00  0.00           H  
ATOM   3690 2HG  GLU G 231     -33.727 -55.881  -1.793  1.00  0.00           H  
ATOM   3691  N   ILE G 232     -32.156 -58.779  -0.876  1.00  0.00           N  
ATOM   3692  CA  ILE G 232     -32.534 -59.239   0.450  1.00  0.00           C  
ATOM   3693  C   ILE G 232     -31.316 -59.293   1.391  1.00  0.00           C  
ATOM   3694  O   ILE G 232     -31.404 -58.834   2.542  1.00  0.00           O  
ATOM   3695  CB  ILE G 232     -33.288 -60.585   0.334  1.00  0.00           C  
ATOM   3696  CG1 ILE G 232     -34.670 -60.374  -0.395  1.00  0.00           C  
ATOM   3697  CG2 ILE G 232     -33.475 -61.240   1.635  1.00  0.00           C  
ATOM   3698  CD1 ILE G 232     -35.644 -59.445   0.320  1.00  0.00           C  
ATOM   3699  H   ILE G 232     -32.247 -59.426  -1.665  1.00  0.00           H  
ATOM   3700  HA  ILE G 232     -33.236 -58.519   0.865  1.00  0.00           H  
ATOM   3701  HB  ILE G 232     -32.695 -61.250  -0.303  1.00  0.00           H  
ATOM   3702 1HG1 ILE G 232     -34.483 -59.963  -1.386  1.00  0.00           H  
ATOM   3703 2HG1 ILE G 232     -35.163 -61.331  -0.502  1.00  0.00           H  
ATOM   3704 1HG2 ILE G 232     -33.971 -62.183   1.467  1.00  0.00           H  
ATOM   3705 2HG2 ILE G 232     -32.508 -61.412   2.070  1.00  0.00           H  
ATOM   3706 3HG2 ILE G 232     -34.077 -60.610   2.290  1.00  0.00           H  
ATOM   3707 1HD1 ILE G 232     -36.565 -59.368  -0.261  1.00  0.00           H  
ATOM   3708 2HD1 ILE G 232     -35.876 -59.851   1.306  1.00  0.00           H  
ATOM   3709 3HD1 ILE G 232     -35.200 -58.457   0.428  1.00  0.00           H  
ATOM   3710  N   ALA G 233     -30.169 -59.818   0.914  1.00  0.00           N  
ATOM   3711  CA  ALA G 233     -28.984 -59.837   1.759  1.00  0.00           C  
ATOM   3712  C   ALA G 233     -28.548 -58.417   2.105  1.00  0.00           C  
ATOM   3713  O   ALA G 233     -28.270 -58.142   3.272  1.00  0.00           O  
ATOM   3714  CB  ALA G 233     -27.840 -60.568   1.071  1.00  0.00           C  
ATOM   3715  H   ALA G 233     -30.115 -60.203  -0.032  1.00  0.00           H  
ATOM   3716  HA  ALA G 233     -29.230 -60.351   2.685  1.00  0.00           H  
ATOM   3717 1HB  ALA G 233     -26.968 -60.581   1.721  1.00  0.00           H  
ATOM   3718 2HB  ALA G 233     -28.141 -61.590   0.843  1.00  0.00           H  
ATOM   3719 3HB  ALA G 233     -27.593 -60.047   0.140  1.00  0.00           H  
ATOM   3720  N   ARG G 234     -28.580 -57.476   1.139  1.00  0.00           N  
ATOM   3721  CA  ARG G 234     -28.172 -56.111   1.465  1.00  0.00           C  
ATOM   3722  C   ARG G 234     -29.072 -55.465   2.487  1.00  0.00           C  
ATOM   3723  O   ARG G 234     -28.594 -54.758   3.377  1.00  0.00           O  
ATOM   3724  CB  ARG G 234     -28.144 -55.187   0.255  1.00  0.00           C  
ATOM   3725  CG  ARG G 234     -26.988 -55.339  -0.707  1.00  0.00           C  
ATOM   3726  CD  ARG G 234     -26.948 -54.185  -1.655  1.00  0.00           C  
ATOM   3727  NE  ARG G 234     -28.065 -54.232  -2.593  1.00  0.00           N  
ATOM   3728  CZ  ARG G 234     -28.001 -54.822  -3.804  1.00  0.00           C  
ATOM   3729  NH1 ARG G 234     -26.862 -55.320  -4.223  1.00  0.00           N  
ATOM   3730  NH2 ARG G 234     -29.073 -54.890  -4.579  1.00  0.00           N  
ATOM   3731  H   ARG G 234     -28.828 -57.707   0.169  1.00  0.00           H  
ATOM   3732  HA  ARG G 234     -27.166 -56.154   1.870  1.00  0.00           H  
ATOM   3733 1HB  ARG G 234     -29.060 -55.347  -0.323  1.00  0.00           H  
ATOM   3734 2HB  ARG G 234     -28.155 -54.153   0.597  1.00  0.00           H  
ATOM   3735 1HG  ARG G 234     -26.043 -55.401  -0.166  1.00  0.00           H  
ATOM   3736 2HG  ARG G 234     -27.138 -56.225  -1.287  1.00  0.00           H  
ATOM   3737 1HD  ARG G 234     -27.006 -53.252  -1.098  1.00  0.00           H  
ATOM   3738 2HD  ARG G 234     -26.019 -54.218  -2.224  1.00  0.00           H  
ATOM   3739  HE  ARG G 234     -28.963 -53.857  -2.298  1.00  0.00           H  
ATOM   3740 1HH1 ARG G 234     -26.037 -55.226  -3.650  1.00  0.00           H  
ATOM   3741 2HH1 ARG G 234     -26.807 -55.747  -5.139  1.00  0.00           H  
ATOM   3742 1HH2 ARG G 234     -29.975 -54.497  -4.260  1.00  0.00           H  
ATOM   3743 2HH2 ARG G 234     -29.013 -55.328  -5.486  1.00  0.00           H  
ATOM   3744  N   ALA G 235     -30.381 -55.695   2.383  1.00  0.00           N  
ATOM   3745  CA  ALA G 235     -31.287 -55.064   3.324  1.00  0.00           C  
ATOM   3746  C   ALA G 235     -30.997 -55.483   4.757  1.00  0.00           C  
ATOM   3747  O   ALA G 235     -30.962 -54.636   5.656  1.00  0.00           O  
ATOM   3748  CB  ALA G 235     -32.708 -55.433   2.974  1.00  0.00           C  
ATOM   3749  H   ALA G 235     -30.754 -56.271   1.622  1.00  0.00           H  
ATOM   3750  HA  ALA G 235     -31.164 -53.983   3.249  1.00  0.00           H  
ATOM   3751 1HB  ALA G 235     -33.394 -54.942   3.665  1.00  0.00           H  
ATOM   3752 2HB  ALA G 235     -32.926 -55.110   1.953  1.00  0.00           H  
ATOM   3753 3HB  ALA G 235     -32.816 -56.515   3.046  1.00  0.00           H  
ATOM   3754  N   ALA G 236     -30.717 -56.774   4.979  1.00  0.00           N  
ATOM   3755  CA  ALA G 236     -30.430 -57.204   6.345  1.00  0.00           C  
ATOM   3756  C   ALA G 236     -29.031 -56.837   6.776  1.00  0.00           C  
ATOM   3757  O   ALA G 236     -28.792 -56.577   7.958  1.00  0.00           O  
ATOM   3758  CB  ALA G 236     -30.601 -58.667   6.503  1.00  0.00           C  
ATOM   3759  H   ALA G 236     -30.747 -57.447   4.200  1.00  0.00           H  
ATOM   3760  HA  ALA G 236     -31.133 -56.703   7.006  1.00  0.00           H  
ATOM   3761 1HB  ALA G 236     -30.414 -58.903   7.523  1.00  0.00           H  
ATOM   3762 2HB  ALA G 236     -31.620 -58.919   6.251  1.00  0.00           H  
ATOM   3763 3HB  ALA G 236     -29.898 -59.191   5.854  1.00  0.00           H  
ATOM   3764  N   LEU G 237     -28.089 -56.834   5.842  1.00  0.00           N  
ATOM   3765  CA  LEU G 237     -26.736 -56.479   6.204  1.00  0.00           C  
ATOM   3766  C   LEU G 237     -26.699 -55.012   6.649  1.00  0.00           C  
ATOM   3767  O   LEU G 237     -26.159 -54.691   7.716  1.00  0.00           O  
ATOM   3768  CB  LEU G 237     -25.823 -56.751   4.999  1.00  0.00           C  
ATOM   3769  CG  LEU G 237     -25.499 -58.240   4.640  1.00  0.00           C  
ATOM   3770  CD1 LEU G 237     -24.819 -58.296   3.285  1.00  0.00           C  
ATOM   3771  CD2 LEU G 237     -24.574 -58.831   5.650  1.00  0.00           C  
ATOM   3772  H   LEU G 237     -28.301 -57.090   4.874  1.00  0.00           H  
ATOM   3773  HA  LEU G 237     -26.418 -57.100   7.033  1.00  0.00           H  
ATOM   3774 1HB  LEU G 237     -26.337 -56.353   4.137  1.00  0.00           H  
ATOM   3775 2HB  LEU G 237     -24.937 -56.226   5.100  1.00  0.00           H  
ATOM   3776  HG  LEU G 237     -26.414 -58.812   4.609  1.00  0.00           H  
ATOM   3777 1HD1 LEU G 237     -24.598 -59.334   3.033  1.00  0.00           H  
ATOM   3778 2HD1 LEU G 237     -25.487 -57.875   2.542  1.00  0.00           H  
ATOM   3779 3HD1 LEU G 237     -23.889 -57.724   3.311  1.00  0.00           H  
ATOM   3780 1HD2 LEU G 237     -24.361 -59.863   5.375  1.00  0.00           H  
ATOM   3781 2HD2 LEU G 237     -23.660 -58.276   5.665  1.00  0.00           H  
ATOM   3782 3HD2 LEU G 237     -25.030 -58.799   6.623  1.00  0.00           H  
ATOM   3783  N   LYS G 238     -27.393 -54.136   5.913  1.00  0.00           N  
ATOM   3784  CA  LYS G 238     -27.431 -52.733   6.298  1.00  0.00           C  
ATOM   3785  C   LYS G 238     -28.249 -52.526   7.569  1.00  0.00           C  
ATOM   3786  O   LYS G 238     -27.886 -51.709   8.429  1.00  0.00           O  
ATOM   3787  CB  LYS G 238     -27.985 -51.866   5.172  1.00  0.00           C  
ATOM   3788  CG  LYS G 238     -27.051 -51.733   3.983  1.00  0.00           C  
ATOM   3789  CD  LYS G 238     -27.628 -50.843   2.906  1.00  0.00           C  
ATOM   3790  CE  LYS G 238     -26.669 -50.711   1.732  1.00  0.00           C  
ATOM   3791  NZ  LYS G 238     -27.216 -49.816   0.667  1.00  0.00           N  
ATOM   3792  H   LYS G 238     -27.858 -54.433   5.052  1.00  0.00           H  
ATOM   3793  HA  LYS G 238     -26.414 -52.411   6.502  1.00  0.00           H  
ATOM   3794 1HB  LYS G 238     -28.922 -52.305   4.813  1.00  0.00           H  
ATOM   3795 2HB  LYS G 238     -28.209 -50.871   5.550  1.00  0.00           H  
ATOM   3796 1HG  LYS G 238     -26.082 -51.348   4.311  1.00  0.00           H  
ATOM   3797 2HG  LYS G 238     -26.912 -52.712   3.561  1.00  0.00           H  
ATOM   3798 1HD  LYS G 238     -28.567 -51.276   2.552  1.00  0.00           H  
ATOM   3799 2HD  LYS G 238     -27.831 -49.856   3.317  1.00  0.00           H  
ATOM   3800 1HE  LYS G 238     -25.723 -50.303   2.089  1.00  0.00           H  
ATOM   3801 2HE  LYS G 238     -26.488 -51.700   1.307  1.00  0.00           H  
ATOM   3802 1HZ  LYS G 238     -26.556 -49.749  -0.094  1.00  0.00           H  
ATOM   3803 2HZ  LYS G 238     -28.089 -50.191   0.323  1.00  0.00           H  
ATOM   3804 3HZ  LYS G 238     -27.377 -48.896   1.053  1.00  0.00           H  
ATOM   3805  N   ALA G 239     -29.367 -53.249   7.697  1.00  0.00           N  
ATOM   3806  CA  ALA G 239     -30.175 -53.075   8.881  1.00  0.00           C  
ATOM   3807  C   ALA G 239     -29.381 -53.477  10.114  1.00  0.00           C  
ATOM   3808  O   ALA G 239     -29.461 -52.821  11.145  1.00  0.00           O  
ATOM   3809  CB  ALA G 239     -31.460 -53.878   8.782  1.00  0.00           C  
ATOM   3810  H   ALA G 239     -29.681 -53.895   6.968  1.00  0.00           H  
ATOM   3811  HA  ALA G 239     -30.416 -52.025   8.956  1.00  0.00           H  
ATOM   3812 1HB  ALA G 239     -32.060 -53.706   9.663  1.00  0.00           H  
ATOM   3813 2HB  ALA G 239     -32.020 -53.569   7.898  1.00  0.00           H  
ATOM   3814 3HB  ALA G 239     -31.218 -54.934   8.705  1.00  0.00           H  
ATOM   3815  N   ALA G 240     -28.566 -54.533  10.006  1.00  0.00           N  
ATOM   3816  CA  ALA G 240     -27.745 -54.972  11.123  1.00  0.00           C  
ATOM   3817  C   ALA G 240     -26.717 -53.912  11.522  1.00  0.00           C  
ATOM   3818  O   ALA G 240     -26.505 -53.673  12.713  1.00  0.00           O  
ATOM   3819  CB  ALA G 240     -27.044 -56.266  10.757  1.00  0.00           C  
ATOM   3820  H   ALA G 240     -28.537 -55.074   9.138  1.00  0.00           H  
ATOM   3821  HA  ALA G 240     -28.395 -55.145  11.975  1.00  0.00           H  
ATOM   3822 1HB  ALA G 240     -26.457 -56.614  11.582  1.00  0.00           H  
ATOM   3823 2HB  ALA G 240     -27.796 -57.009  10.502  1.00  0.00           H  
ATOM   3824 3HB  ALA G 240     -26.397 -56.096   9.897  1.00  0.00           H  
ATOM   3825  N   GLN G 241     -26.140 -53.198  10.530  1.00  0.00           N  
ATOM   3826  CA  GLN G 241     -25.117 -52.167  10.802  1.00  0.00           C  
ATOM   3827  C   GLN G 241     -25.659 -51.065  11.683  1.00  0.00           C  
ATOM   3828  O   GLN G 241     -24.944 -50.499  12.512  1.00  0.00           O  
ATOM   3829  CB  GLN G 241     -24.618 -51.484   9.514  1.00  0.00           C  
ATOM   3830  CG  GLN G 241     -23.758 -52.308   8.625  1.00  0.00           C  
ATOM   3831  CD  GLN G 241     -23.397 -51.596   7.300  1.00  0.00           C  
ATOM   3832  OE1 GLN G 241     -24.266 -51.223   6.506  1.00  0.00           O  
ATOM   3833  NE2 GLN G 241     -22.112 -51.382   7.076  1.00  0.00           N  
ATOM   3834  H   GLN G 241     -26.362 -53.441   9.559  1.00  0.00           H  
ATOM   3835  HA  GLN G 241     -24.275 -52.628  11.309  1.00  0.00           H  
ATOM   3836 1HB  GLN G 241     -25.474 -51.156   8.929  1.00  0.00           H  
ATOM   3837 2HB  GLN G 241     -24.053 -50.594   9.781  1.00  0.00           H  
ATOM   3838 1HG  GLN G 241     -22.834 -52.533   9.155  1.00  0.00           H  
ATOM   3839 2HG  GLN G 241     -24.295 -53.216   8.391  1.00  0.00           H  
ATOM   3840 1HE2 GLN G 241     -21.819 -50.921   6.242  1.00  0.00           H  
ATOM   3841 2HE2 GLN G 241     -21.425 -51.658   7.771  1.00  0.00           H  
ATOM   3842  N   ALA G 242     -26.929 -50.766  11.493  1.00  0.00           N  
ATOM   3843  CA  ALA G 242     -27.615 -49.720  12.230  1.00  0.00           C  
ATOM   3844  C   ALA G 242     -27.731 -49.950  13.738  1.00  0.00           C  
ATOM   3845  O   ALA G 242     -27.930 -48.984  14.479  1.00  0.00           O  
ATOM   3846  CB  ALA G 242     -29.008 -49.558  11.702  1.00  0.00           C  
ATOM   3847  H   ALA G 242     -27.432 -51.276  10.755  1.00  0.00           H  
ATOM   3848  HA  ALA G 242     -27.061 -48.797  12.070  1.00  0.00           H  
ATOM   3849 1HB  ALA G 242     -29.508 -48.741  12.221  1.00  0.00           H  
ATOM   3850 2HB  ALA G 242     -28.969 -49.347  10.635  1.00  0.00           H  
ATOM   3851 3HB  ALA G 242     -29.544 -50.480  11.882  1.00  0.00           H  
ATOM   3852  N   PHE G 243     -27.693 -51.200  14.211  1.00  0.00           N  
ATOM   3853  CA  PHE G 243     -27.961 -51.380  15.635  1.00  0.00           C  
ATOM   3854  C   PHE G 243     -26.765 -51.749  16.532  1.00  0.00           C  
ATOM   3855  O   PHE G 243     -25.910 -52.540  16.145  1.00  0.00           O  
ATOM   3856  CB  PHE G 243     -28.975 -52.502  15.816  1.00  0.00           C  
ATOM   3857  CG  PHE G 243     -30.303 -52.221  15.296  1.00  0.00           C  
ATOM   3858  CD1 PHE G 243     -30.605 -52.628  14.057  1.00  0.00           C  
ATOM   3859  CD2 PHE G 243     -31.265 -51.559  16.038  1.00  0.00           C  
ATOM   3860  CE1 PHE G 243     -31.839 -52.415  13.531  1.00  0.00           C  
ATOM   3861  CE2 PHE G 243     -32.510 -51.340  15.504  1.00  0.00           C  
ATOM   3862  CZ  PHE G 243     -32.782 -51.789  14.243  1.00  0.00           C  
ATOM   3863  H   PHE G 243     -27.456 -51.993  13.601  1.00  0.00           H  
ATOM   3864  HA  PHE G 243     -28.444 -50.476  15.972  1.00  0.00           H  
ATOM   3865 1HB  PHE G 243     -28.602 -53.400  15.311  1.00  0.00           H  
ATOM   3866 2HB  PHE G 243     -29.076 -52.744  16.838  1.00  0.00           H  
ATOM   3867  HD1 PHE G 243     -29.834 -53.140  13.481  1.00  0.00           H  
ATOM   3868  HD2 PHE G 243     -31.035 -51.211  17.048  1.00  0.00           H  
ATOM   3869  HE1 PHE G 243     -32.068 -52.754  12.528  1.00  0.00           H  
ATOM   3870  HE2 PHE G 243     -33.272 -50.814  16.085  1.00  0.00           H  
ATOM   3871  HZ  PHE G 243     -33.740 -51.646  13.793  1.00  0.00           H  
ATOM   3872  N   PRO G 244     -26.701 -51.185  17.766  1.00  0.00           N  
ATOM   3873  CA  PRO G 244     -25.893 -51.626  18.903  1.00  0.00           C  
ATOM   3874  C   PRO G 244     -26.461 -52.919  19.501  1.00  0.00           C  
ATOM   3875  O   PRO G 244     -25.823 -53.595  20.307  1.00  0.00           O  
ATOM   3876  CB  PRO G 244     -26.037 -50.475  19.909  1.00  0.00           C  
ATOM   3877  CG  PRO G 244     -26.495 -49.289  19.101  1.00  0.00           C  
ATOM   3878  CD  PRO G 244     -27.339 -49.866  17.987  1.00  0.00           C  
ATOM   3879  HA  PRO G 244     -24.848 -51.760  18.585  1.00  0.00           H  
ATOM   3880 1HB  PRO G 244     -26.757 -50.759  20.693  1.00  0.00           H  
ATOM   3881 2HB  PRO G 244     -25.075 -50.299  20.412  1.00  0.00           H  
ATOM   3882 1HG  PRO G 244     -27.058 -48.593  19.742  1.00  0.00           H  
ATOM   3883 2HG  PRO G 244     -25.625 -48.733  18.720  1.00  0.00           H  
ATOM   3884 1HD  PRO G 244     -28.393 -49.971  18.294  1.00  0.00           H  
ATOM   3885 2HD  PRO G 244     -27.208 -49.200  17.113  1.00  0.00           H  
ATOM   3886  N   ASN G 245     -27.701 -53.221  19.118  1.00  0.00           N  
ATOM   3887  CA  ASN G 245     -28.470 -54.351  19.609  1.00  0.00           C  
ATOM   3888  C   ASN G 245     -28.146 -55.627  18.838  1.00  0.00           C  
ATOM   3889  O   ASN G 245     -28.627 -55.842  17.716  1.00  0.00           O  
ATOM   3890  CB  ASN G 245     -29.960 -53.991  19.535  1.00  0.00           C  
ATOM   3891  CG  ASN G 245     -30.921 -55.028  20.074  1.00  0.00           C  
ATOM   3892  OD1 ASN G 245     -30.829 -56.230  19.785  1.00  0.00           O  
ATOM   3893  ND2 ASN G 245     -31.855 -54.571  20.874  1.00  0.00           N  
ATOM   3894  H   ASN G 245     -28.151 -52.615  18.462  1.00  0.00           H  
ATOM   3895  HA  ASN G 245     -28.201 -54.522  20.653  1.00  0.00           H  
ATOM   3896 1HB  ASN G 245     -30.127 -53.056  20.073  1.00  0.00           H  
ATOM   3897 2HB  ASN G 245     -30.229 -53.812  18.501  1.00  0.00           H  
ATOM   3898 1HD2 ASN G 245     -32.529 -55.199  21.269  1.00  0.00           H  
ATOM   3899 2HD2 ASN G 245     -31.883 -53.597  21.100  1.00  0.00           H  
ATOM   3900  N   THR G 246     -27.347 -56.479  19.481  1.00  0.00           N  
ATOM   3901  CA  THR G 246     -26.851 -57.713  18.888  1.00  0.00           C  
ATOM   3902  C   THR G 246     -27.969 -58.679  18.510  1.00  0.00           C  
ATOM   3903  O   THR G 246     -27.909 -59.300  17.448  1.00  0.00           O  
ATOM   3904  CB  THR G 246     -25.806 -58.385  19.818  1.00  0.00           C  
ATOM   3905  OG1 THR G 246     -24.649 -57.490  19.933  1.00  0.00           O  
ATOM   3906  CG2 THR G 246     -25.411 -59.757  19.305  1.00  0.00           C  
ATOM   3907  H   THR G 246     -27.021 -56.212  20.403  1.00  0.00           H  
ATOM   3908  HA  THR G 246     -26.333 -57.439  17.974  1.00  0.00           H  
ATOM   3909  HB  THR G 246     -26.238 -58.513  20.807  1.00  0.00           H  
ATOM   3910  HG1 THR G 246     -23.753 -57.954  19.884  1.00  0.00           H  
ATOM   3911 1HG2 THR G 246     -24.687 -60.203  19.990  1.00  0.00           H  
ATOM   3912 2HG2 THR G 246     -26.294 -60.394  19.250  1.00  0.00           H  
ATOM   3913 3HG2 THR G 246     -24.979 -59.687  18.344  1.00  0.00           H  
ATOM   3914  N   GLU G 247     -28.980 -58.814  19.374  1.00  0.00           N  
ATOM   3915  CA  GLU G 247     -30.084 -59.728  19.095  1.00  0.00           C  
ATOM   3916  C   GLU G 247     -30.811 -59.354  17.811  1.00  0.00           C  
ATOM   3917  O   GLU G 247     -31.071 -60.224  16.971  1.00  0.00           O  
ATOM   3918  CB  GLU G 247     -31.094 -59.736  20.251  1.00  0.00           C  
ATOM   3919  CG  GLU G 247     -32.289 -60.672  20.040  1.00  0.00           C  
ATOM   3920  CD  GLU G 247     -33.254 -60.704  21.214  1.00  0.00           C  
ATOM   3921  OE1 GLU G 247     -32.998 -60.049  22.197  1.00  0.00           O  
ATOM   3922  OE2 GLU G 247     -34.247 -61.386  21.117  1.00  0.00           O  
ATOM   3923  H   GLU G 247     -28.979 -58.265  20.221  1.00  0.00           H  
ATOM   3924  HA  GLU G 247     -29.678 -60.732  18.974  1.00  0.00           H  
ATOM   3925 1HB  GLU G 247     -30.591 -60.032  21.170  1.00  0.00           H  
ATOM   3926 2HB  GLU G 247     -31.486 -58.732  20.398  1.00  0.00           H  
ATOM   3927 1HG  GLU G 247     -32.829 -60.333  19.158  1.00  0.00           H  
ATOM   3928 2HG  GLU G 247     -31.924 -61.679  19.842  1.00  0.00           H  
ATOM   3929  N   LEU G 248     -31.098 -58.063  17.619  1.00  0.00           N  
ATOM   3930  CA  LEU G 248     -31.768 -57.683  16.391  1.00  0.00           C  
ATOM   3931  C   LEU G 248     -30.874 -57.876  15.208  1.00  0.00           C  
ATOM   3932  O   LEU G 248     -31.319 -58.344  14.163  1.00  0.00           O  
ATOM   3933  CB  LEU G 248     -32.203 -56.225  16.386  1.00  0.00           C  
ATOM   3934  CG  LEU G 248     -33.318 -55.861  17.274  1.00  0.00           C  
ATOM   3935  CD1 LEU G 248     -33.490 -54.406  17.225  1.00  0.00           C  
ATOM   3936  CD2 LEU G 248     -34.544 -56.524  16.797  1.00  0.00           C  
ATOM   3937  H   LEU G 248     -30.859 -57.369  18.329  1.00  0.00           H  
ATOM   3938  HA  LEU G 248     -32.646 -58.314  16.269  1.00  0.00           H  
ATOM   3939 1HB  LEU G 248     -31.341 -55.612  16.667  1.00  0.00           H  
ATOM   3940 2HB  LEU G 248     -32.494 -55.953  15.374  1.00  0.00           H  
ATOM   3941  HG  LEU G 248     -33.105 -56.157  18.296  1.00  0.00           H  
ATOM   3942 1HD1 LEU G 248     -34.322 -54.141  17.863  1.00  0.00           H  
ATOM   3943 2HD1 LEU G 248     -32.578 -53.926  17.567  1.00  0.00           H  
ATOM   3944 3HD1 LEU G 248     -33.699 -54.100  16.202  1.00  0.00           H  
ATOM   3945 1HD2 LEU G 248     -35.378 -56.239  17.410  1.00  0.00           H  
ATOM   3946 2HD2 LEU G 248     -34.721 -56.197  15.777  1.00  0.00           H  
ATOM   3947 3HD2 LEU G 248     -34.418 -57.606  16.828  1.00  0.00           H  
ATOM   3948  N   ALA G 249     -29.592 -57.548  15.347  1.00  0.00           N  
ATOM   3949  CA  ALA G 249     -28.735 -57.696  14.195  1.00  0.00           C  
ATOM   3950  C   ALA G 249     -28.712 -59.154  13.748  1.00  0.00           C  
ATOM   3951  O   ALA G 249     -28.830 -59.429  12.554  1.00  0.00           O  
ATOM   3952  CB  ALA G 249     -27.347 -57.188  14.527  1.00  0.00           C  
ATOM   3953  H   ALA G 249     -29.232 -57.164  16.228  1.00  0.00           H  
ATOM   3954  HA  ALA G 249     -29.140 -57.107  13.380  1.00  0.00           H  
ATOM   3955 1HB  ALA G 249     -26.697 -57.287  13.677  1.00  0.00           H  
ATOM   3956 2HB  ALA G 249     -27.404 -56.138  14.823  1.00  0.00           H  
ATOM   3957 3HB  ALA G 249     -26.959 -57.768  15.348  1.00  0.00           H  
ATOM   3958  N   GLU G 250     -28.673 -60.098  14.697  1.00  0.00           N  
ATOM   3959  CA  GLU G 250     -28.603 -61.501  14.302  1.00  0.00           C  
ATOM   3960  C   GLU G 250     -29.872 -61.966  13.665  1.00  0.00           C  
ATOM   3961  O   GLU G 250     -29.848 -62.622  12.620  1.00  0.00           O  
ATOM   3962  CB  GLU G 250     -28.312 -62.427  15.490  1.00  0.00           C  
ATOM   3963  CG  GLU G 250     -28.183 -63.904  15.072  1.00  0.00           C  
ATOM   3964  CD  GLU G 250     -27.857 -64.865  16.200  1.00  0.00           C  
ATOM   3965  OE1 GLU G 250     -27.621 -64.427  17.301  1.00  0.00           O  
ATOM   3966  OE2 GLU G 250     -27.870 -66.059  15.947  1.00  0.00           O  
ATOM   3967  H   GLU G 250     -28.611 -59.832  15.686  1.00  0.00           H  
ATOM   3968  HA  GLU G 250     -27.811 -61.612  13.567  1.00  0.00           H  
ATOM   3969 1HB  GLU G 250     -27.395 -62.127  15.989  1.00  0.00           H  
ATOM   3970 2HB  GLU G 250     -29.122 -62.344  16.219  1.00  0.00           H  
ATOM   3971 1HG  GLU G 250     -29.122 -64.210  14.608  1.00  0.00           H  
ATOM   3972 2HG  GLU G 250     -27.403 -63.975  14.319  1.00  0.00           H  
ATOM   3973  N   LEU G 251     -30.992 -61.629  14.274  1.00  0.00           N  
ATOM   3974  CA  LEU G 251     -32.234 -62.117  13.749  1.00  0.00           C  
ATOM   3975  C   LEU G 251     -32.551 -61.498  12.392  1.00  0.00           C  
ATOM   3976  O   LEU G 251     -33.002 -62.205  11.491  1.00  0.00           O  
ATOM   3977  CB  LEU G 251     -33.323 -61.848  14.750  1.00  0.00           C  
ATOM   3978  CG  LEU G 251     -33.228 -62.636  16.047  1.00  0.00           C  
ATOM   3979  CD1 LEU G 251     -34.297 -62.127  17.021  1.00  0.00           C  
ATOM   3980  CD2 LEU G 251     -33.384 -64.127  15.749  1.00  0.00           C  
ATOM   3981  H   LEU G 251     -30.973 -61.061  15.129  1.00  0.00           H  
ATOM   3982  HA  LEU G 251     -32.149 -63.193  13.625  1.00  0.00           H  
ATOM   3983 1HB  LEU G 251     -33.295 -60.787  14.998  1.00  0.00           H  
ATOM   3984 2HB  LEU G 251     -34.249 -62.097  14.289  1.00  0.00           H  
ATOM   3985  HG  LEU G 251     -32.250 -62.460  16.504  1.00  0.00           H  
ATOM   3986 1HD1 LEU G 251     -34.223 -62.671  17.966  1.00  0.00           H  
ATOM   3987 2HD1 LEU G 251     -34.139 -61.063  17.205  1.00  0.00           H  
ATOM   3988 3HD1 LEU G 251     -35.287 -62.280  16.598  1.00  0.00           H  
ATOM   3989 1HD2 LEU G 251     -33.304 -64.690  16.680  1.00  0.00           H  
ATOM   3990 2HD2 LEU G 251     -34.351 -64.316  15.303  1.00  0.00           H  
ATOM   3991 3HD2 LEU G 251     -32.598 -64.444  15.063  1.00  0.00           H  
ATOM   3992  N   MET G 252     -32.237 -60.211  12.197  1.00  0.00           N  
ATOM   3993  CA  MET G 252     -32.503 -59.585  10.908  1.00  0.00           C  
ATOM   3994  C   MET G 252     -31.631 -60.227   9.829  1.00  0.00           C  
ATOM   3995  O   MET G 252     -32.094 -60.456   8.703  1.00  0.00           O  
ATOM   3996  CB  MET G 252     -32.259 -58.096  10.986  1.00  0.00           C  
ATOM   3997  CG  MET G 252     -33.269 -57.321  11.833  1.00  0.00           C  
ATOM   3998  SD  MET G 252     -32.984 -55.604  11.668  1.00  0.00           S  
ATOM   3999  CE  MET G 252     -31.329 -55.611  12.286  1.00  0.00           C  
ATOM   4000  H   MET G 252     -31.841 -59.647  12.955  1.00  0.00           H  
ATOM   4001  HA  MET G 252     -33.539 -59.757  10.654  1.00  0.00           H  
ATOM   4002 1HB  MET G 252     -31.270 -57.931  11.422  1.00  0.00           H  
ATOM   4003 2HB  MET G 252     -32.249 -57.671   9.983  1.00  0.00           H  
ATOM   4004 1HG  MET G 252     -34.279 -57.540  11.488  1.00  0.00           H  
ATOM   4005 2HG  MET G 252     -33.202 -57.594  12.878  1.00  0.00           H  
ATOM   4006 1HE  MET G 252     -30.918 -54.648  12.213  1.00  0.00           H  
ATOM   4007 2HE  MET G 252     -31.326 -55.931  13.307  1.00  0.00           H  
ATOM   4008 3HE  MET G 252     -30.724 -56.289  11.684  1.00  0.00           H  
ATOM   4009  N   LEU G 253     -30.384 -60.579  10.177  1.00  0.00           N  
ATOM   4010  CA  LEU G 253     -29.526 -61.252   9.217  1.00  0.00           C  
ATOM   4011  C   LEU G 253     -30.153 -62.616   8.887  1.00  0.00           C  
ATOM   4012  O   LEU G 253     -30.181 -63.017   7.720  1.00  0.00           O  
ATOM   4013  CB  LEU G 253     -28.100 -61.398   9.775  1.00  0.00           C  
ATOM   4014  CG  LEU G 253     -27.232 -60.085   9.938  1.00  0.00           C  
ATOM   4015  CD1 LEU G 253     -25.936 -60.406  10.726  1.00  0.00           C  
ATOM   4016  CD2 LEU G 253     -26.860 -59.538   8.615  1.00  0.00           C  
ATOM   4017  H   LEU G 253     -30.011 -60.348  11.105  1.00  0.00           H  
ATOM   4018  HA  LEU G 253     -29.473 -60.671   8.312  1.00  0.00           H  
ATOM   4019 1HB  LEU G 253     -28.190 -61.826  10.759  1.00  0.00           H  
ATOM   4020 2HB  LEU G 253     -27.561 -62.073   9.137  1.00  0.00           H  
ATOM   4021  HG  LEU G 253     -27.799 -59.350  10.470  1.00  0.00           H  
ATOM   4022 1HD1 LEU G 253     -25.345 -59.500  10.846  1.00  0.00           H  
ATOM   4023 2HD1 LEU G 253     -26.200 -60.794  11.705  1.00  0.00           H  
ATOM   4024 3HD1 LEU G 253     -25.348 -61.150  10.188  1.00  0.00           H  
ATOM   4025 1HD2 LEU G 253     -26.269 -58.639   8.767  1.00  0.00           H  
ATOM   4026 2HD2 LEU G 253     -26.274 -60.278   8.098  1.00  0.00           H  
ATOM   4027 3HD2 LEU G 253     -27.757 -59.297   8.045  1.00  0.00           H  
ATOM   4028  N   ARG G 254     -30.739 -63.287   9.895  1.00  0.00           N  
ATOM   4029  CA  ARG G 254     -31.396 -64.570   9.658  1.00  0.00           C  
ATOM   4030  C   ARG G 254     -32.691 -64.389   8.859  1.00  0.00           C  
ATOM   4031  O   ARG G 254     -33.090 -65.288   8.114  1.00  0.00           O  
ATOM   4032  CB  ARG G 254     -31.668 -65.329  10.949  1.00  0.00           C  
ATOM   4033  CG  ARG G 254     -30.400 -65.814  11.606  1.00  0.00           C  
ATOM   4034  CD  ARG G 254     -30.596 -66.703  12.745  1.00  0.00           C  
ATOM   4035  NE  ARG G 254     -29.311 -66.994  13.378  1.00  0.00           N  
ATOM   4036  CZ  ARG G 254     -28.385 -67.839  12.904  1.00  0.00           C  
ATOM   4037  NH1 ARG G 254     -28.556 -68.488  11.765  1.00  0.00           N  
ATOM   4038  NH2 ARG G 254     -27.293 -67.984  13.614  1.00  0.00           N  
ATOM   4039  H   ARG G 254     -30.678 -62.919  10.849  1.00  0.00           H  
ATOM   4040  HA  ARG G 254     -30.717 -65.189   9.073  1.00  0.00           H  
ATOM   4041 1HB  ARG G 254     -32.193 -64.687  11.652  1.00  0.00           H  
ATOM   4042 2HB  ARG G 254     -32.301 -66.191  10.745  1.00  0.00           H  
ATOM   4043 1HG  ARG G 254     -29.776 -66.324  10.867  1.00  0.00           H  
ATOM   4044 2HG  ARG G 254     -29.875 -64.960  11.987  1.00  0.00           H  
ATOM   4045 1HD  ARG G 254     -31.239 -66.218  13.480  1.00  0.00           H  
ATOM   4046 2HD  ARG G 254     -31.043 -67.640  12.418  1.00  0.00           H  
ATOM   4047  HE  ARG G 254     -29.073 -66.537  14.273  1.00  0.00           H  
ATOM   4048 1HH1 ARG G 254     -29.400 -68.353  11.220  1.00  0.00           H  
ATOM   4049 2HH1 ARG G 254     -27.838 -69.110  11.418  1.00  0.00           H  
ATOM   4050 1HH2 ARG G 254     -27.218 -67.445  14.493  1.00  0.00           H  
ATOM   4051 2HH2 ARG G 254     -26.554 -68.599  13.311  1.00  0.00           H  
ATOM   4052  N   LEU G 255     -33.338 -63.219   8.944  1.00  0.00           N  
ATOM   4053  CA  LEU G 255     -34.522 -63.034   8.116  1.00  0.00           C  
ATOM   4054  C   LEU G 255     -34.096 -63.110   6.649  1.00  0.00           C  
ATOM   4055  O   LEU G 255     -34.765 -63.749   5.831  1.00  0.00           O  
ATOM   4056  CB  LEU G 255     -35.205 -61.655   8.333  1.00  0.00           C  
ATOM   4057  CG  LEU G 255     -35.938 -61.387   9.673  1.00  0.00           C  
ATOM   4058  CD1 LEU G 255     -36.366 -59.897   9.764  1.00  0.00           C  
ATOM   4059  CD2 LEU G 255     -37.143 -62.265   9.749  1.00  0.00           C  
ATOM   4060  H   LEU G 255     -33.025 -62.509   9.608  1.00  0.00           H  
ATOM   4061  HA  LEU G 255     -35.220 -63.831   8.338  1.00  0.00           H  
ATOM   4062 1HB  LEU G 255     -34.453 -60.886   8.224  1.00  0.00           H  
ATOM   4063 2HB  LEU G 255     -35.928 -61.517   7.538  1.00  0.00           H  
ATOM   4064  HG  LEU G 255     -35.271 -61.602  10.505  1.00  0.00           H  
ATOM   4065 1HD1 LEU G 255     -36.878 -59.726  10.712  1.00  0.00           H  
ATOM   4066 2HD1 LEU G 255     -35.498 -59.255   9.705  1.00  0.00           H  
ATOM   4067 3HD1 LEU G 255     -37.033 -59.653   8.949  1.00  0.00           H  
ATOM   4068 1HD2 LEU G 255     -37.653 -62.079  10.669  1.00  0.00           H  
ATOM   4069 2HD2 LEU G 255     -37.815 -62.062   8.929  1.00  0.00           H  
ATOM   4070 3HD2 LEU G 255     -36.826 -63.292   9.709  1.00  0.00           H  
ATOM   4071  N   ALA G 256     -32.951 -62.490   6.318  1.00  0.00           N  
ATOM   4072  CA  ALA G 256     -32.449 -62.547   4.943  1.00  0.00           C  
ATOM   4073  C   ALA G 256     -32.004 -63.946   4.553  1.00  0.00           C  
ATOM   4074  O   ALA G 256     -32.178 -64.352   3.402  1.00  0.00           O  
ATOM   4075  CB  ALA G 256     -31.292 -61.608   4.739  1.00  0.00           C  
ATOM   4076  H   ALA G 256     -32.449 -61.963   7.045  1.00  0.00           H  
ATOM   4077  HA  ALA G 256     -33.260 -62.259   4.282  1.00  0.00           H  
ATOM   4078 1HB  ALA G 256     -30.950 -61.657   3.718  1.00  0.00           H  
ATOM   4079 2HB  ALA G 256     -31.624 -60.632   4.947  1.00  0.00           H  
ATOM   4080 3HB  ALA G 256     -30.482 -61.882   5.403  1.00  0.00           H  
ATOM   4081  N   GLU G 257     -31.408 -64.679   5.494  1.00  0.00           N  
ATOM   4082  CA  GLU G 257     -30.919 -66.017   5.179  1.00  0.00           C  
ATOM   4083  C   GLU G 257     -32.064 -66.948   4.824  1.00  0.00           C  
ATOM   4084  O   GLU G 257     -32.018 -67.674   3.819  1.00  0.00           O  
ATOM   4085  CB  GLU G 257     -30.163 -66.625   6.364  1.00  0.00           C  
ATOM   4086  CG  GLU G 257     -29.546 -67.959   6.043  1.00  0.00           C  
ATOM   4087  CD  GLU G 257     -28.808 -68.593   7.171  1.00  0.00           C  
ATOM   4088  OE1 GLU G 257     -28.841 -68.096   8.273  1.00  0.00           O  
ATOM   4089  OE2 GLU G 257     -28.191 -69.598   6.914  1.00  0.00           O  
ATOM   4090  H   GLU G 257     -31.251 -64.269   6.418  1.00  0.00           H  
ATOM   4091  HA  GLU G 257     -30.251 -65.950   4.321  1.00  0.00           H  
ATOM   4092 1HB  GLU G 257     -29.385 -65.950   6.708  1.00  0.00           H  
ATOM   4093 2HB  GLU G 257     -30.855 -66.773   7.194  1.00  0.00           H  
ATOM   4094 1HG  GLU G 257     -30.340 -68.635   5.725  1.00  0.00           H  
ATOM   4095 2HG  GLU G 257     -28.865 -67.825   5.206  1.00  0.00           H  
ATOM   4096  N   VAL G 258     -33.113 -66.903   5.637  1.00  0.00           N  
ATOM   4097  CA  VAL G 258     -34.251 -67.761   5.409  1.00  0.00           C  
ATOM   4098  C   VAL G 258     -34.979 -67.299   4.154  1.00  0.00           C  
ATOM   4099  O   VAL G 258     -35.315 -68.128   3.306  1.00  0.00           O  
ATOM   4100  CB  VAL G 258     -35.170 -67.792   6.635  1.00  0.00           C  
ATOM   4101  CG1 VAL G 258     -36.450 -68.590   6.314  1.00  0.00           C  
ATOM   4102  CG2 VAL G 258     -34.431 -68.395   7.811  1.00  0.00           C  
ATOM   4103  H   VAL G 258     -33.098 -66.276   6.447  1.00  0.00           H  
ATOM   4104  HA  VAL G 258     -33.890 -68.776   5.245  1.00  0.00           H  
ATOM   4105  HB  VAL G 258     -35.433 -66.799   6.889  1.00  0.00           H  
ATOM   4106 1HG1 VAL G 258     -37.102 -68.600   7.186  1.00  0.00           H  
ATOM   4107 2HG1 VAL G 258     -36.970 -68.130   5.475  1.00  0.00           H  
ATOM   4108 3HG1 VAL G 258     -36.193 -69.621   6.055  1.00  0.00           H  
ATOM   4109 1HG2 VAL G 258     -35.083 -68.394   8.685  1.00  0.00           H  
ATOM   4110 2HG2 VAL G 258     -34.141 -69.417   7.571  1.00  0.00           H  
ATOM   4111 3HG2 VAL G 258     -33.539 -67.800   8.019  1.00  0.00           H  
ATOM   4112  N   ALA G 259     -35.173 -65.982   3.991  1.00  0.00           N  
ATOM   4113  CA  ALA G 259     -35.840 -65.468   2.806  1.00  0.00           C  
ATOM   4114  C   ALA G 259     -35.106 -65.879   1.535  1.00  0.00           C  
ATOM   4115  O   ALA G 259     -35.741 -66.231   0.537  1.00  0.00           O  
ATOM   4116  CB  ALA G 259     -35.889 -63.959   2.875  1.00  0.00           C  
ATOM   4117  H   ALA G 259     -34.876 -65.311   4.706  1.00  0.00           H  
ATOM   4118  HA  ALA G 259     -36.847 -65.878   2.769  1.00  0.00           H  
ATOM   4119 1HB  ALA G 259     -36.374 -63.556   1.997  1.00  0.00           H  
ATOM   4120 2HB  ALA G 259     -36.423 -63.648   3.770  1.00  0.00           H  
ATOM   4121 3HB  ALA G 259     -34.878 -63.598   2.924  1.00  0.00           H  
ATOM   4122  N   ALA G 260     -33.768 -65.872   1.573  1.00  0.00           N  
ATOM   4123  CA  ALA G 260     -32.986 -66.267   0.418  1.00  0.00           C  
ATOM   4124  C   ALA G 260     -33.245 -67.721   0.053  1.00  0.00           C  
ATOM   4125  O   ALA G 260     -33.389 -68.054  -1.132  1.00  0.00           O  
ATOM   4126  CB  ALA G 260     -31.516 -66.053   0.708  1.00  0.00           C  
ATOM   4127  H   ALA G 260     -33.274 -65.548   2.408  1.00  0.00           H  
ATOM   4128  HA  ALA G 260     -33.277 -65.654  -0.420  1.00  0.00           H  
ATOM   4129 1HB  ALA G 260     -30.932 -66.332  -0.150  1.00  0.00           H  
ATOM   4130 2HB  ALA G 260     -31.345 -65.002   0.948  1.00  0.00           H  
ATOM   4131 3HB  ALA G 260     -31.221 -66.667   1.557  1.00  0.00           H  
ATOM   4132  N   ARG G 261     -33.378 -68.581   1.071  1.00  0.00           N  
ATOM   4133  CA  ARG G 261     -33.629 -69.992   0.817  1.00  0.00           C  
ATOM   4134  C   ARG G 261     -35.019 -70.182   0.230  1.00  0.00           C  
ATOM   4135  O   ARG G 261     -35.200 -70.981  -0.693  1.00  0.00           O  
ATOM   4136  CB  ARG G 261     -33.494 -70.820   2.080  1.00  0.00           C  
ATOM   4137  CG  ARG G 261     -33.688 -72.321   1.867  1.00  0.00           C  
ATOM   4138  CD  ARG G 261     -32.593 -72.892   0.996  1.00  0.00           C  
ATOM   4139  NE  ARG G 261     -32.777 -74.319   0.711  1.00  0.00           N  
ATOM   4140  CZ  ARG G 261     -32.354 -75.329   1.505  1.00  0.00           C  
ATOM   4141  NH1 ARG G 261     -31.733 -75.072   2.640  1.00  0.00           N  
ATOM   4142  NH2 ARG G 261     -32.566 -76.582   1.137  1.00  0.00           N  
ATOM   4143  H   ARG G 261     -33.244 -68.252   2.034  1.00  0.00           H  
ATOM   4144  HA  ARG G 261     -32.896 -70.348   0.096  1.00  0.00           H  
ATOM   4145 1HB  ARG G 261     -32.513 -70.654   2.523  1.00  0.00           H  
ATOM   4146 2HB  ARG G 261     -34.240 -70.490   2.809  1.00  0.00           H  
ATOM   4147 1HG  ARG G 261     -33.670 -72.830   2.830  1.00  0.00           H  
ATOM   4148 2HG  ARG G 261     -34.649 -72.499   1.378  1.00  0.00           H  
ATOM   4149 1HD  ARG G 261     -32.580 -72.359   0.043  1.00  0.00           H  
ATOM   4150 2HD  ARG G 261     -31.632 -72.767   1.492  1.00  0.00           H  
ATOM   4151  HE  ARG G 261     -33.247 -74.579  -0.175  1.00  0.00           H  
ATOM   4152 1HH1 ARG G 261     -31.572 -74.116   2.921  1.00  0.00           H  
ATOM   4153 2HH1 ARG G 261     -31.420 -75.831   3.227  1.00  0.00           H  
ATOM   4154 1HH2 ARG G 261     -33.045 -76.769   0.255  1.00  0.00           H  
ATOM   4155 2HH2 ARG G 261     -32.255 -77.343   1.719  1.00  0.00           H  
ATOM   4156  N   VAL G 262     -35.987 -69.407   0.720  1.00  0.00           N  
ATOM   4157  CA  VAL G 262     -37.349 -69.513   0.219  1.00  0.00           C  
ATOM   4158  C   VAL G 262     -37.407 -69.180  -1.261  1.00  0.00           C  
ATOM   4159  O   VAL G 262     -38.030 -69.905  -2.041  1.00  0.00           O  
ATOM   4160  CB  VAL G 262     -38.284 -68.531   0.948  1.00  0.00           C  
ATOM   4161  CG1 VAL G 262     -39.603 -68.504   0.243  1.00  0.00           C  
ATOM   4162  CG2 VAL G 262     -38.472 -68.939   2.419  1.00  0.00           C  
ATOM   4163  H   VAL G 262     -35.764 -68.765   1.489  1.00  0.00           H  
ATOM   4164  HA  VAL G 262     -37.703 -70.534   0.372  1.00  0.00           H  
ATOM   4165  HB  VAL G 262     -37.855 -67.537   0.899  1.00  0.00           H  
ATOM   4166 1HG1 VAL G 262     -40.240 -67.790   0.730  1.00  0.00           H  
ATOM   4167 2HG1 VAL G 262     -39.450 -68.202  -0.787  1.00  0.00           H  
ATOM   4168 3HG1 VAL G 262     -40.056 -69.491   0.268  1.00  0.00           H  
ATOM   4169 1HG2 VAL G 262     -39.123 -68.226   2.914  1.00  0.00           H  
ATOM   4170 2HG2 VAL G 262     -38.914 -69.935   2.470  1.00  0.00           H  
ATOM   4171 3HG2 VAL G 262     -37.518 -68.953   2.919  1.00  0.00           H  
ATOM   4172  N   MET G 263     -36.734 -68.102  -1.660  1.00  0.00           N  
ATOM   4173  CA  MET G 263     -36.748 -67.715  -3.063  1.00  0.00           C  
ATOM   4174  C   MET G 263     -36.082 -68.758  -3.940  1.00  0.00           C  
ATOM   4175  O   MET G 263     -36.577 -69.061  -5.029  1.00  0.00           O  
ATOM   4176  CB  MET G 263     -36.047 -66.390  -3.223  1.00  0.00           C  
ATOM   4177  CG  MET G 263     -36.812 -65.308  -2.625  1.00  0.00           C  
ATOM   4178  SD  MET G 263     -36.169 -63.701  -2.938  1.00  0.00           S  
ATOM   4179  CE  MET G 263     -34.711 -63.748  -1.914  1.00  0.00           C  
ATOM   4180  H   MET G 263     -36.234 -67.535  -0.964  1.00  0.00           H  
ATOM   4181  HA  MET G 263     -37.782 -67.614  -3.382  1.00  0.00           H  
ATOM   4182 1HB  MET G 263     -35.071 -66.434  -2.727  1.00  0.00           H  
ATOM   4183 2HB  MET G 263     -35.882 -66.174  -4.278  1.00  0.00           H  
ATOM   4184 1HG  MET G 263     -37.844 -65.353  -2.965  1.00  0.00           H  
ATOM   4185 2HG  MET G 263     -36.784 -65.483  -1.569  1.00  0.00           H  
ATOM   4186 1HE  MET G 263     -34.178 -62.813  -2.002  1.00  0.00           H  
ATOM   4187 2HE  MET G 263     -34.997 -63.919  -0.873  1.00  0.00           H  
ATOM   4188 3HE  MET G 263     -34.072 -64.558  -2.255  1.00  0.00           H  
ATOM   4189  N   LYS G 264     -34.993 -69.350  -3.449  1.00  0.00           N  
ATOM   4190  CA  LYS G 264     -34.272 -70.351  -4.217  1.00  0.00           C  
ATOM   4191  C   LYS G 264     -35.171 -71.565  -4.486  1.00  0.00           C  
ATOM   4192  O   LYS G 264     -35.242 -72.062  -5.622  1.00  0.00           O  
ATOM   4193  CB  LYS G 264     -33.017 -70.759  -3.430  1.00  0.00           C  
ATOM   4194  CG  LYS G 264     -32.072 -71.767  -4.078  1.00  0.00           C  
ATOM   4195  CD  LYS G 264     -31.395 -71.190  -5.316  1.00  0.00           C  
ATOM   4196  CE  LYS G 264     -30.167 -72.011  -5.717  1.00  0.00           C  
ATOM   4197  NZ  LYS G 264     -30.514 -73.421  -6.064  1.00  0.00           N  
ATOM   4198  H   LYS G 264     -34.620 -69.058  -2.539  1.00  0.00           H  
ATOM   4199  HA  LYS G 264     -33.978 -69.919  -5.173  1.00  0.00           H  
ATOM   4200 1HB  LYS G 264     -32.446 -69.862  -3.201  1.00  0.00           H  
ATOM   4201 2HB  LYS G 264     -33.326 -71.182  -2.477  1.00  0.00           H  
ATOM   4202 1HG  LYS G 264     -31.308 -72.046  -3.353  1.00  0.00           H  
ATOM   4203 2HG  LYS G 264     -32.636 -72.660  -4.347  1.00  0.00           H  
ATOM   4204 1HD  LYS G 264     -32.104 -71.182  -6.142  1.00  0.00           H  
ATOM   4205 2HD  LYS G 264     -31.091 -70.162  -5.112  1.00  0.00           H  
ATOM   4206 1HE  LYS G 264     -29.692 -71.539  -6.581  1.00  0.00           H  
ATOM   4207 2HE  LYS G 264     -29.461 -72.018  -4.884  1.00  0.00           H  
ATOM   4208 1HZ  LYS G 264     -29.679 -73.923  -6.320  1.00  0.00           H  
ATOM   4209 2HZ  LYS G 264     -30.943 -73.871  -5.268  1.00  0.00           H  
ATOM   4210 3HZ  LYS G 264     -31.157 -73.428  -6.838  1.00  0.00           H  
ATOM   4211  N   GLU G 265     -35.913 -71.994  -3.459  1.00  0.00           N  
ATOM   4212  CA  GLU G 265     -36.774 -73.157  -3.609  1.00  0.00           C  
ATOM   4213  C   GLU G 265     -38.004 -72.842  -4.481  1.00  0.00           C  
ATOM   4214  O   GLU G 265     -38.444 -73.700  -5.260  1.00  0.00           O  
ATOM   4215  CB  GLU G 265     -37.173 -73.701  -2.238  1.00  0.00           C  
ATOM   4216  CG  GLU G 265     -35.974 -74.250  -1.406  1.00  0.00           C  
ATOM   4217  CD  GLU G 265     -35.160 -75.326  -2.101  1.00  0.00           C  
ATOM   4218  OE1 GLU G 265     -35.715 -76.096  -2.848  1.00  0.00           O  
ATOM   4219  OE2 GLU G 265     -33.967 -75.377  -1.866  1.00  0.00           O  
ATOM   4220  H   GLU G 265     -35.823 -71.532  -2.547  1.00  0.00           H  
ATOM   4221  HA  GLU G 265     -36.203 -73.934  -4.116  1.00  0.00           H  
ATOM   4222 1HB  GLU G 265     -37.643 -72.901  -1.660  1.00  0.00           H  
ATOM   4223 2HB  GLU G 265     -37.897 -74.502  -2.354  1.00  0.00           H  
ATOM   4224 1HG  GLU G 265     -35.308 -73.422  -1.181  1.00  0.00           H  
ATOM   4225 2HG  GLU G 265     -36.350 -74.636  -0.460  1.00  0.00           H  
ATOM   4226  N   LEU G 266     -38.537 -71.610  -4.400  1.00  0.00           N  
ATOM   4227  CA  LEU G 266     -39.663 -71.244  -5.255  1.00  0.00           C  
ATOM   4228  C   LEU G 266     -39.269 -71.229  -6.718  1.00  0.00           C  
ATOM   4229  O   LEU G 266     -40.047 -71.691  -7.560  1.00  0.00           O  
ATOM   4230  CB  LEU G 266     -40.225 -69.872  -4.882  1.00  0.00           C  
ATOM   4231  CG  LEU G 266     -41.000 -69.802  -3.594  1.00  0.00           C  
ATOM   4232  CD1 LEU G 266     -41.243 -68.406  -3.237  1.00  0.00           C  
ATOM   4233  CD2 LEU G 266     -42.352 -70.493  -3.788  1.00  0.00           C  
ATOM   4234  H   LEU G 266     -38.172 -70.937  -3.718  1.00  0.00           H  
ATOM   4235  HA  LEU G 266     -40.449 -71.982  -5.122  1.00  0.00           H  
ATOM   4236 1HB  LEU G 266     -39.389 -69.174  -4.804  1.00  0.00           H  
ATOM   4237 2HB  LEU G 266     -40.878 -69.537  -5.684  1.00  0.00           H  
ATOM   4238  HG  LEU G 266     -40.435 -70.276  -2.796  1.00  0.00           H  
ATOM   4239 1HD1 LEU G 266     -41.808 -68.412  -2.326  1.00  0.00           H  
ATOM   4240 2HD1 LEU G 266     -40.294 -67.892  -3.094  1.00  0.00           H  
ATOM   4241 3HD1 LEU G 266     -41.802 -67.916  -4.020  1.00  0.00           H  
ATOM   4242 1HD2 LEU G 266     -42.927 -70.438  -2.865  1.00  0.00           H  
ATOM   4243 2HD2 LEU G 266     -42.906 -69.994  -4.589  1.00  0.00           H  
ATOM   4244 3HD2 LEU G 266     -42.198 -71.532  -4.057  1.00  0.00           H  
ATOM   4245  N   GLU G 267     -38.059 -70.743  -7.033  1.00  0.00           N  
ATOM   4246  CA  GLU G 267     -37.642 -70.706  -8.431  1.00  0.00           C  
ATOM   4247  C   GLU G 267     -37.457 -72.128  -8.960  1.00  0.00           C  
ATOM   4248  O   GLU G 267     -37.862 -72.429 -10.088  1.00  0.00           O  
ATOM   4249  CB  GLU G 267     -36.336 -69.915  -8.599  1.00  0.00           C  
ATOM   4250  CG  GLU G 267     -36.428 -68.384  -8.346  1.00  0.00           C  
ATOM   4251  CD  GLU G 267     -37.281 -67.592  -9.329  1.00  0.00           C  
ATOM   4252  OE1 GLU G 267     -37.128 -67.758 -10.512  1.00  0.00           O  
ATOM   4253  OE2 GLU G 267     -38.083 -66.798  -8.870  1.00  0.00           O  
ATOM   4254  H   GLU G 267     -37.449 -70.357  -6.302  1.00  0.00           H  
ATOM   4255  HA  GLU G 267     -38.424 -70.220  -9.014  1.00  0.00           H  
ATOM   4256 1HB  GLU G 267     -35.594 -70.311  -7.898  1.00  0.00           H  
ATOM   4257 2HB  GLU G 267     -35.947 -70.069  -9.603  1.00  0.00           H  
ATOM   4258 1HG  GLU G 267     -36.844 -68.234  -7.356  1.00  0.00           H  
ATOM   4259 2HG  GLU G 267     -35.421 -67.974  -8.342  1.00  0.00           H  
ATOM   4260  N   ARG G 268     -36.910 -73.026  -8.125  1.00  0.00           N  
ATOM   4261  CA  ARG G 268     -36.734 -74.408  -8.554  1.00  0.00           C  
ATOM   4262  C   ARG G 268     -38.072 -75.071  -8.853  1.00  0.00           C  
ATOM   4263  O   ARG G 268     -38.252 -75.653  -9.932  1.00  0.00           O  
ATOM   4264  CB  ARG G 268     -35.994 -75.222  -7.502  1.00  0.00           C  
ATOM   4265  CG  ARG G 268     -35.805 -76.696  -7.870  1.00  0.00           C  
ATOM   4266  CD  ARG G 268     -35.101 -77.478  -6.807  1.00  0.00           C  
ATOM   4267  NE  ARG G 268     -35.823 -77.446  -5.547  1.00  0.00           N  
ATOM   4268  CZ  ARG G 268     -36.923 -78.156  -5.254  1.00  0.00           C  
ATOM   4269  NH1 ARG G 268     -37.478 -78.997  -6.124  1.00  0.00           N  
ATOM   4270  NH2 ARG G 268     -37.432 -77.975  -4.055  1.00  0.00           N  
ATOM   4271  H   ARG G 268     -36.573 -72.728  -7.203  1.00  0.00           H  
ATOM   4272  HA  ARG G 268     -36.139 -74.408  -9.466  1.00  0.00           H  
ATOM   4273 1HB  ARG G 268     -35.015 -74.781  -7.316  1.00  0.00           H  
ATOM   4274 2HB  ARG G 268     -36.549 -75.185  -6.562  1.00  0.00           H  
ATOM   4275 1HG  ARG G 268     -36.789 -77.153  -8.025  1.00  0.00           H  
ATOM   4276 2HG  ARG G 268     -35.228 -76.774  -8.791  1.00  0.00           H  
ATOM   4277 1HD  ARG G 268     -35.020 -78.519  -7.125  1.00  0.00           H  
ATOM   4278 2HD  ARG G 268     -34.107 -77.067  -6.642  1.00  0.00           H  
ATOM   4279  HE  ARG G 268     -35.483 -76.833  -4.787  1.00  0.00           H  
ATOM   4280 1HH1 ARG G 268     -37.090 -79.144  -7.071  1.00  0.00           H  
ATOM   4281 2HH1 ARG G 268     -38.317 -79.503  -5.871  1.00  0.00           H  
ATOM   4282 1HH2 ARG G 268     -36.966 -77.318  -3.423  1.00  0.00           H  
ATOM   4283 2HH2 ARG G 268     -38.281 -78.460  -3.741  1.00  0.00           H  
ATOM   4284  N   ASN G 269     -39.039 -74.924  -7.936  1.00  0.00           N  
ATOM   4285  CA  ASN G 269     -40.338 -75.534  -8.157  1.00  0.00           C  
ATOM   4286  C   ASN G 269     -41.096 -74.876  -9.294  1.00  0.00           C  
ATOM   4287  O   ASN G 269     -41.833 -75.555 -10.004  1.00  0.00           O  
ATOM   4288  CB  ASN G 269     -41.163 -75.568  -6.880  1.00  0.00           C  
ATOM   4289  CG  ASN G 269     -40.747 -76.696  -5.960  1.00  0.00           C  
ATOM   4290  OD1 ASN G 269     -40.251 -77.714  -6.451  1.00  0.00           O  
ATOM   4291  ND2 ASN G 269     -40.935 -76.545  -4.675  1.00  0.00           N  
ATOM   4292  H   ASN G 269     -38.849 -74.413  -7.066  1.00  0.00           H  
ATOM   4293  HA  ASN G 269     -40.172 -76.569  -8.452  1.00  0.00           H  
ATOM   4294 1HB  ASN G 269     -41.045 -74.617  -6.350  1.00  0.00           H  
ATOM   4295 2HB  ASN G 269     -42.220 -75.680  -7.129  1.00  0.00           H  
ATOM   4296 1HD2 ASN G 269     -40.671 -77.307  -4.028  1.00  0.00           H  
ATOM   4297 2HD2 ASN G 269     -41.323 -75.695  -4.322  1.00  0.00           H  
ATOM   4298  N   ASP G 270     -40.876 -73.585  -9.537  1.00  0.00           N  
ATOM   4299  CA  ASP G 270     -41.589 -72.945 -10.623  1.00  0.00           C  
ATOM   4300  C   ASP G 270     -41.116 -73.502 -11.954  1.00  0.00           C  
ATOM   4301  O   ASP G 270     -41.932 -73.722 -12.853  1.00  0.00           O  
ATOM   4302  CB  ASP G 270     -41.402 -71.425 -10.568  1.00  0.00           C  
ATOM   4303  CG  ASP G 270     -42.294 -70.682 -11.534  1.00  0.00           C  
ATOM   4304  OD1 ASP G 270     -43.480 -70.958 -11.566  1.00  0.00           O  
ATOM   4305  OD2 ASP G 270     -41.838 -69.807 -12.248  1.00  0.00           O  
ATOM   4306  H   ASP G 270     -40.266 -73.027  -8.935  1.00  0.00           H  
ATOM   4307  HA  ASP G 270     -42.647 -73.171 -10.522  1.00  0.00           H  
ATOM   4308 1HB  ASP G 270     -41.600 -71.069  -9.553  1.00  0.00           H  
ATOM   4309 2HB  ASP G 270     -40.356 -71.189 -10.790  1.00  0.00           H  
ATOM   4310  N   GLU G 271     -39.813 -73.777 -12.080  1.00  0.00           N  
ATOM   4311  CA  GLU G 271     -39.325 -74.346 -13.326  1.00  0.00           C  
ATOM   4312  C   GLU G 271     -39.832 -75.781 -13.520  1.00  0.00           C  
ATOM   4313  O   GLU G 271     -40.279 -76.141 -14.618  1.00  0.00           O  
ATOM   4314  CB  GLU G 271     -37.790 -74.327 -13.339  1.00  0.00           C  
ATOM   4315  CG  GLU G 271     -37.140 -72.930 -13.491  1.00  0.00           C  
ATOM   4316  CD  GLU G 271     -37.333 -72.325 -14.866  1.00  0.00           C  
ATOM   4317  OE1 GLU G 271     -37.048 -73.014 -15.825  1.00  0.00           O  
ATOM   4318  OE2 GLU G 271     -37.745 -71.199 -14.971  1.00  0.00           O  
ATOM   4319  H   GLU G 271     -39.164 -73.553 -11.317  1.00  0.00           H  
ATOM   4320  HA  GLU G 271     -39.698 -73.736 -14.148  1.00  0.00           H  
ATOM   4321 1HB  GLU G 271     -37.427 -74.749 -12.397  1.00  0.00           H  
ATOM   4322 2HB  GLU G 271     -37.425 -74.964 -14.140  1.00  0.00           H  
ATOM   4323 1HG  GLU G 271     -37.582 -72.262 -12.747  1.00  0.00           H  
ATOM   4324 2HG  GLU G 271     -36.077 -73.012 -13.274  1.00  0.00           H  
ATOM   4325  N   GLU G 272     -39.856 -76.571 -12.433  1.00  0.00           N  
ATOM   4326  CA  GLU G 272     -40.311 -77.958 -12.529  1.00  0.00           C  
ATOM   4327  C   GLU G 272     -41.797 -78.035 -12.875  1.00  0.00           C  
ATOM   4328  O   GLU G 272     -42.206 -78.878 -13.677  1.00  0.00           O  
ATOM   4329  CB  GLU G 272     -40.040 -78.715 -11.217  1.00  0.00           C  
ATOM   4330  CG  GLU G 272     -38.540 -78.955 -10.917  1.00  0.00           C  
ATOM   4331  CD  GLU G 272     -38.266 -79.647  -9.572  1.00  0.00           C  
ATOM   4332  OE1 GLU G 272     -39.198 -80.083  -8.942  1.00  0.00           O  
ATOM   4333  OE2 GLU G 272     -37.116 -79.716  -9.171  1.00  0.00           O  
ATOM   4334  H   GLU G 272     -39.488 -76.211 -11.545  1.00  0.00           H  
ATOM   4335  HA  GLU G 272     -39.753 -78.445 -13.328  1.00  0.00           H  
ATOM   4336 1HB  GLU G 272     -40.463 -78.149 -10.385  1.00  0.00           H  
ATOM   4337 2HB  GLU G 272     -40.543 -79.680 -11.245  1.00  0.00           H  
ATOM   4338 1HG  GLU G 272     -38.122 -79.565 -11.716  1.00  0.00           H  
ATOM   4339 2HG  GLU G 272     -38.029 -77.995 -10.932  1.00  0.00           H  
ATOM   4340  N   ILE G 273     -42.594 -77.124 -12.305  1.00  0.00           N  
ATOM   4341  CA  ILE G 273     -44.028 -77.076 -12.546  1.00  0.00           C  
ATOM   4342  C   ILE G 273     -44.367 -76.531 -13.933  1.00  0.00           C  
ATOM   4343  O   ILE G 273     -45.102 -77.171 -14.688  1.00  0.00           O  
ATOM   4344  CB  ILE G 273     -44.720 -76.267 -11.428  1.00  0.00           C  
ATOM   4345  CG1 ILE G 273     -44.587 -77.031 -10.099  1.00  0.00           C  
ATOM   4346  CG2 ILE G 273     -46.167 -75.982 -11.758  1.00  0.00           C  
ATOM   4347  CD1 ILE G 273     -44.982 -76.216  -8.906  1.00  0.00           C  
ATOM   4348  H   ILE G 273     -42.192 -76.461 -11.639  1.00  0.00           H  
ATOM   4349  HA  ILE G 273     -44.421 -78.081 -12.499  1.00  0.00           H  
ATOM   4350  HB  ILE G 273     -44.190 -75.317 -11.299  1.00  0.00           H  
ATOM   4351 1HG1 ILE G 273     -45.201 -77.912 -10.136  1.00  0.00           H  
ATOM   4352 2HG1 ILE G 273     -43.552 -77.346  -9.974  1.00  0.00           H  
ATOM   4353 1HG2 ILE G 273     -46.620 -75.407 -10.948  1.00  0.00           H  
ATOM   4354 2HG2 ILE G 273     -46.199 -75.412 -12.670  1.00  0.00           H  
ATOM   4355 3HG2 ILE G 273     -46.701 -76.913 -11.889  1.00  0.00           H  
ATOM   4356 1HD1 ILE G 273     -44.868 -76.794  -7.997  1.00  0.00           H  
ATOM   4357 2HD1 ILE G 273     -44.344 -75.336  -8.853  1.00  0.00           H  
ATOM   4358 3HD1 ILE G 273     -46.019 -75.913  -9.010  1.00  0.00           H  
ATOM   4359  N   LYS G 274     -43.783 -75.398 -14.328  1.00  0.00           N  
ATOM   4360  CA  LYS G 274     -44.101 -74.846 -15.641  1.00  0.00           C  
ATOM   4361  C   LYS G 274     -43.731 -75.776 -16.799  1.00  0.00           C  
ATOM   4362  O   LYS G 274     -44.399 -75.767 -17.835  1.00  0.00           O  
ATOM   4363  CB  LYS G 274     -43.462 -73.469 -15.853  1.00  0.00           C  
ATOM   4364  CG  LYS G 274     -44.134 -72.303 -15.074  1.00  0.00           C  
ATOM   4365  CD  LYS G 274     -43.533 -70.948 -15.500  1.00  0.00           C  
ATOM   4366  CE  LYS G 274     -44.364 -69.720 -14.998  1.00  0.00           C  
ATOM   4367  NZ  LYS G 274     -44.173 -69.417 -13.546  1.00  0.00           N  
ATOM   4368  H   LYS G 274     -43.141 -74.888 -13.715  1.00  0.00           H  
ATOM   4369  HA  LYS G 274     -45.179 -74.702 -15.683  1.00  0.00           H  
ATOM   4370 1HB  LYS G 274     -42.417 -73.512 -15.531  1.00  0.00           H  
ATOM   4371 2HB  LYS G 274     -43.468 -73.225 -16.913  1.00  0.00           H  
ATOM   4372 1HG  LYS G 274     -45.208 -72.302 -15.256  1.00  0.00           H  
ATOM   4373 2HG  LYS G 274     -43.962 -72.437 -13.999  1.00  0.00           H  
ATOM   4374 1HD  LYS G 274     -42.526 -70.871 -15.071  1.00  0.00           H  
ATOM   4375 2HD  LYS G 274     -43.451 -70.906 -16.582  1.00  0.00           H  
ATOM   4376 1HE  LYS G 274     -44.078 -68.844 -15.576  1.00  0.00           H  
ATOM   4377 2HE  LYS G 274     -45.419 -69.926 -15.167  1.00  0.00           H  
ATOM   4378 1HZ  LYS G 274     -44.747 -68.603 -13.260  1.00  0.00           H  
ATOM   4379 2HZ  LYS G 274     -44.415 -70.201 -12.948  1.00  0.00           H  
ATOM   4380 3HZ  LYS G 274     -43.190 -69.220 -13.334  1.00  0.00           H  
ATOM   4381  N   LYS G 275     -42.680 -76.584 -16.643  1.00  0.00           N  
ATOM   4382  CA  LYS G 275     -42.255 -77.464 -17.722  1.00  0.00           C  
ATOM   4383  C   LYS G 275     -42.961 -78.823 -17.828  1.00  0.00           C  
ATOM   4384  O   LYS G 275     -42.665 -79.567 -18.767  1.00  0.00           O  
ATOM   4385  CB  LYS G 275     -40.753 -77.737 -17.648  1.00  0.00           C  
ATOM   4386  CG  LYS G 275     -39.853 -76.546 -17.945  1.00  0.00           C  
ATOM   4387  CD  LYS G 275     -38.389 -76.983 -17.967  1.00  0.00           C  
ATOM   4388  CE  LYS G 275     -37.469 -75.864 -18.439  1.00  0.00           C  
ATOM   4389  NZ  LYS G 275     -37.363 -74.782 -17.443  1.00  0.00           N  
ATOM   4390  H   LYS G 275     -42.121 -76.550 -15.784  1.00  0.00           H  
ATOM   4391  HA  LYS G 275     -42.445 -76.939 -18.657  1.00  0.00           H  
ATOM   4392 1HB  LYS G 275     -40.510 -78.081 -16.636  1.00  0.00           H  
ATOM   4393 2HB  LYS G 275     -40.494 -78.538 -18.335  1.00  0.00           H  
ATOM   4394 1HG  LYS G 275     -40.120 -76.113 -18.908  1.00  0.00           H  
ATOM   4395 2HG  LYS G 275     -39.990 -75.788 -17.170  1.00  0.00           H  
ATOM   4396 1HD  LYS G 275     -38.095 -77.274 -16.955  1.00  0.00           H  
ATOM   4397 2HD  LYS G 275     -38.273 -77.843 -18.624  1.00  0.00           H  
ATOM   4398 1HE  LYS G 275     -36.477 -76.272 -18.623  1.00  0.00           H  
ATOM   4399 2HE  LYS G 275     -37.860 -75.450 -19.367  1.00  0.00           H  
ATOM   4400 1HZ  LYS G 275     -36.749 -74.048 -17.767  1.00  0.00           H  
ATOM   4401 2HZ  LYS G 275     -38.265 -74.373 -17.252  1.00  0.00           H  
ATOM   4402 3HZ  LYS G 275     -36.991 -75.146 -16.579  1.00  0.00           H  
ATOM   4403  N   SER G 276     -43.844 -79.202 -16.892  1.00  0.00           N  
ATOM   4404  CA  SER G 276     -44.421 -80.542 -17.043  1.00  0.00           C  
ATOM   4405  C   SER G 276     -45.836 -80.772 -16.523  1.00  0.00           C  
ATOM   4406  O   SER G 276     -46.176 -80.471 -15.382  1.00  0.00           O  
ATOM   4407  CB  SER G 276     -43.520 -81.571 -16.397  1.00  0.00           C  
ATOM   4408  OG  SER G 276     -44.083 -82.862 -16.513  1.00  0.00           O  
ATOM   4409  H   SER G 276     -44.118 -78.572 -16.128  1.00  0.00           H  
ATOM   4410  HA  SER G 276     -44.450 -80.755 -18.111  1.00  0.00           H  
ATOM   4411 1HB  SER G 276     -42.543 -81.555 -16.878  1.00  0.00           H  
ATOM   4412 2HB  SER G 276     -43.370 -81.319 -15.349  1.00  0.00           H  
ATOM   4413  HG  SER G 276     -43.469 -83.456 -16.060  1.00  0.00           H  
ATOM   4414  N   ASP G 277     -46.630 -81.447 -17.360  1.00  0.00           N  
ATOM   4415  CA  ASP G 277     -48.001 -81.842 -17.033  1.00  0.00           C  
ATOM   4416  C   ASP G 277     -48.014 -83.296 -16.531  1.00  0.00           C  
ATOM   4417  O   ASP G 277     -49.065 -83.885 -16.252  1.00  0.00           O  
ATOM   4418  CB  ASP G 277     -48.869 -81.715 -18.286  1.00  0.00           C  
ATOM   4419  CG  ASP G 277     -48.933 -80.268 -18.811  1.00  0.00           C  
ATOM   4420  OD1 ASP G 277     -48.790 -79.348 -18.034  1.00  0.00           O  
ATOM   4421  OD2 ASP G 277     -49.096 -80.090 -19.984  1.00  0.00           O  
ATOM   4422  H   ASP G 277     -46.270 -81.673 -18.278  1.00  0.00           H  
ATOM   4423  HA  ASP G 277     -48.387 -81.191 -16.246  1.00  0.00           H  
ATOM   4424 1HB  ASP G 277     -48.478 -82.366 -19.069  1.00  0.00           H  
ATOM   4425 2HB  ASP G 277     -49.884 -82.049 -18.058  1.00  0.00           H  
ATOM   4426  N   GLU G 278     -46.811 -83.882 -16.455  1.00  0.00           N  
ATOM   4427  CA  GLU G 278     -46.591 -85.264 -16.025  1.00  0.00           C  
ATOM   4428  C   GLU G 278     -45.810 -85.298 -14.712  1.00  0.00           C  
ATOM   4429  O   GLU G 278     -45.251 -86.325 -14.326  1.00  0.00           O  
ATOM   4430  CB  GLU G 278     -45.838 -86.054 -17.104  1.00  0.00           C  
ATOM   4431  CG  GLU G 278     -46.590 -86.200 -18.433  1.00  0.00           C  
ATOM   4432  CD  GLU G 278     -45.842 -87.033 -19.464  1.00  0.00           C  
ATOM   4433  OE1 GLU G 278     -44.746 -87.459 -19.183  1.00  0.00           O  
ATOM   4434  OE2 GLU G 278     -46.376 -87.238 -20.529  1.00  0.00           O  
ATOM   4435  H   GLU G 278     -45.985 -83.333 -16.685  1.00  0.00           H  
ATOM   4436  HA  GLU G 278     -47.558 -85.737 -15.855  1.00  0.00           H  
ATOM   4437 1HB  GLU G 278     -44.886 -85.564 -17.311  1.00  0.00           H  
ATOM   4438 2HB  GLU G 278     -45.617 -87.054 -16.732  1.00  0.00           H  
ATOM   4439 1HG  GLU G 278     -47.556 -86.664 -18.238  1.00  0.00           H  
ATOM   4440 2HG  GLU G 278     -46.773 -85.207 -18.841  1.00  0.00           H  
ATOM   4441  N   LEU G 279     -45.743 -84.149 -14.061  1.00  0.00           N  
ATOM   4442  CA  LEU G 279     -45.027 -83.968 -12.806  1.00  0.00           C  
ATOM   4443  C   LEU G 279     -45.770 -84.679 -11.675  1.00  0.00           C  
ATOM   4444  O   LEU G 279     -47.003 -84.700 -11.635  1.00  0.00           O  
ATOM   4445  CB  LEU G 279     -44.875 -82.470 -12.516  1.00  0.00           C  
ATOM   4446  CG  LEU G 279     -43.909 -82.057 -11.395  1.00  0.00           C  
ATOM   4447  CD1 LEU G 279     -42.487 -82.421 -11.791  1.00  0.00           C  
ATOM   4448  CD2 LEU G 279     -44.010 -80.573 -11.220  1.00  0.00           C  
ATOM   4449  H   LEU G 279     -46.236 -83.357 -14.453  1.00  0.00           H  
ATOM   4450  HA  LEU G 279     -44.037 -84.409 -12.903  1.00  0.00           H  
ATOM   4451 1HB  LEU G 279     -44.564 -81.965 -13.424  1.00  0.00           H  
ATOM   4452 2HB  LEU G 279     -45.860 -82.078 -12.242  1.00  0.00           H  
ATOM   4453  HG  LEU G 279     -44.167 -82.563 -10.462  1.00  0.00           H  
ATOM   4454 1HD1 LEU G 279     -41.799 -82.108 -11.002  1.00  0.00           H  
ATOM   4455 2HD1 LEU G 279     -42.408 -83.495 -11.938  1.00  0.00           H  
ATOM   4456 3HD1 LEU G 279     -42.231 -81.904 -12.720  1.00  0.00           H  
ATOM   4457 1HD2 LEU G 279     -43.320 -80.230 -10.458  1.00  0.00           H  
ATOM   4458 2HD2 LEU G 279     -43.754 -80.127 -12.162  1.00  0.00           H  
ATOM   4459 3HD2 LEU G 279     -45.037 -80.311 -10.944  1.00  0.00           H  
ATOM   4460  N   ASP G 280     -45.036 -85.274 -10.736  1.00  0.00           N  
ATOM   4461  CA  ASP G 280     -45.695 -85.988  -9.646  1.00  0.00           C  
ATOM   4462  C   ASP G 280     -46.147 -85.010  -8.565  1.00  0.00           C  
ATOM   4463  O   ASP G 280     -45.616 -84.974  -7.449  1.00  0.00           O  
ATOM   4464  CB  ASP G 280     -44.714 -87.040  -9.090  1.00  0.00           C  
ATOM   4465  CG  ASP G 280     -45.277 -88.005  -8.026  1.00  0.00           C  
ATOM   4466  OD1 ASP G 280     -46.328 -87.753  -7.487  1.00  0.00           O  
ATOM   4467  OD2 ASP G 280     -44.635 -89.015  -7.760  1.00  0.00           O  
ATOM   4468  H   ASP G 280     -44.031 -85.239 -10.788  1.00  0.00           H  
ATOM   4469  HA  ASP G 280     -46.572 -86.499 -10.045  1.00  0.00           H  
ATOM   4470 1HB  ASP G 280     -44.335 -87.638  -9.921  1.00  0.00           H  
ATOM   4471 2HB  ASP G 280     -43.857 -86.525  -8.653  1.00  0.00           H  
ATOM   4472  N   ASP G 281     -47.228 -84.308  -8.895  1.00  0.00           N  
ATOM   4473  CA  ASP G 281     -47.794 -83.214  -8.114  1.00  0.00           C  
ATOM   4474  C   ASP G 281     -48.328 -83.656  -6.762  1.00  0.00           C  
ATOM   4475  O   ASP G 281     -48.345 -82.878  -5.802  1.00  0.00           O  
ATOM   4476  CB  ASP G 281     -48.901 -82.555  -8.916  1.00  0.00           C  
ATOM   4477  CG  ASP G 281     -48.374 -81.779 -10.083  1.00  0.00           C  
ATOM   4478  OD1 ASP G 281     -47.197 -81.501 -10.112  1.00  0.00           O  
ATOM   4479  OD2 ASP G 281     -49.158 -81.440 -10.941  1.00  0.00           O  
ATOM   4480  H   ASP G 281     -47.586 -84.489  -9.839  1.00  0.00           H  
ATOM   4481  HA  ASP G 281     -47.011 -82.477  -7.961  1.00  0.00           H  
ATOM   4482 1HB  ASP G 281     -49.603 -83.311  -9.276  1.00  0.00           H  
ATOM   4483 2HB  ASP G 281     -49.441 -81.879  -8.291  1.00  0.00           H  
ATOM   4484  N   GLU G 282     -48.757 -84.913  -6.687  1.00  0.00           N  
ATOM   4485  CA  GLU G 282     -49.318 -85.463  -5.460  1.00  0.00           C  
ATOM   4486  C   GLU G 282     -48.227 -85.729  -4.434  1.00  0.00           C  
ATOM   4487  O   GLU G 282     -48.512 -85.907  -3.248  1.00  0.00           O  
ATOM   4488  CB  GLU G 282     -50.126 -86.719  -5.741  1.00  0.00           C  
ATOM   4489  CG  GLU G 282     -51.384 -86.445  -6.540  1.00  0.00           C  
ATOM   4490  CD  GLU G 282     -52.239 -87.649  -6.785  1.00  0.00           C  
ATOM   4491  OE1 GLU G 282     -52.445 -88.433  -5.883  1.00  0.00           O  
ATOM   4492  OE2 GLU G 282     -52.721 -87.781  -7.893  1.00  0.00           O  
ATOM   4493  H   GLU G 282     -48.685 -85.496  -7.513  1.00  0.00           H  
ATOM   4494  HA  GLU G 282     -50.000 -84.729  -5.046  1.00  0.00           H  
ATOM   4495 1HB  GLU G 282     -49.510 -87.413  -6.310  1.00  0.00           H  
ATOM   4496 2HB  GLU G 282     -50.402 -87.201  -4.801  1.00  0.00           H  
ATOM   4497 1HG  GLU G 282     -51.982 -85.700  -6.006  1.00  0.00           H  
ATOM   4498 2HG  GLU G 282     -51.097 -86.012  -7.498  1.00  0.00           H  
ATOM   4499  N   SER G 283     -46.973 -85.799  -4.892  1.00  0.00           N  
ATOM   4500  CA  SER G 283     -45.860 -85.984  -3.990  1.00  0.00           C  
ATOM   4501  C   SER G 283     -45.182 -84.625  -3.781  1.00  0.00           C  
ATOM   4502  O   SER G 283     -44.732 -84.301  -2.681  1.00  0.00           O  
ATOM   4503  CB  SER G 283     -44.885 -86.962  -4.586  1.00  0.00           C  
ATOM   4504  OG  SER G 283     -45.504 -88.193  -4.806  1.00  0.00           O  
ATOM   4505  H   SER G 283     -46.768 -85.687  -5.887  1.00  0.00           H  
ATOM   4506  HA  SER G 283     -46.230 -86.354  -3.035  1.00  0.00           H  
ATOM   4507 1HB  SER G 283     -44.497 -86.570  -5.527  1.00  0.00           H  
ATOM   4508 2HB  SER G 283     -44.045 -87.090  -3.913  1.00  0.00           H  
ATOM   4509  HG  SER G 283     -45.933 -88.110  -5.706  1.00  0.00           H  
ATOM   4510  N   LEU G 284     -45.208 -83.783  -4.829  1.00  0.00           N  
ATOM   4511  CA  LEU G 284     -44.584 -82.459  -4.816  1.00  0.00           C  
ATOM   4512  C   LEU G 284     -45.168 -81.588  -3.735  1.00  0.00           C  
ATOM   4513  O   LEU G 284     -44.443 -80.856  -3.062  1.00  0.00           O  
ATOM   4514  CB  LEU G 284     -44.752 -81.743  -6.148  1.00  0.00           C  
ATOM   4515  CG  LEU G 284     -44.064 -80.381  -6.255  1.00  0.00           C  
ATOM   4516  CD1 LEU G 284     -42.581 -80.531  -6.032  1.00  0.00           C  
ATOM   4517  CD2 LEU G 284     -44.325 -79.827  -7.612  1.00  0.00           C  
ATOM   4518  H   LEU G 284     -45.598 -84.118  -5.710  1.00  0.00           H  
ATOM   4519  HA  LEU G 284     -43.520 -82.586  -4.624  1.00  0.00           H  
ATOM   4520 1HB  LEU G 284     -44.397 -82.388  -6.953  1.00  0.00           H  
ATOM   4521 2HB  LEU G 284     -45.811 -81.565  -6.289  1.00  0.00           H  
ATOM   4522  HG  LEU G 284     -44.457 -79.707  -5.496  1.00  0.00           H  
ATOM   4523 1HD1 LEU G 284     -42.099 -79.557  -6.111  1.00  0.00           H  
ATOM   4524 2HD1 LEU G 284     -42.400 -80.942  -5.047  1.00  0.00           H  
ATOM   4525 3HD1 LEU G 284     -42.165 -81.202  -6.785  1.00  0.00           H  
ATOM   4526 1HD2 LEU G 284     -43.836 -78.863  -7.710  1.00  0.00           H  
ATOM   4527 2HD2 LEU G 284     -43.922 -80.517  -8.334  1.00  0.00           H  
ATOM   4528 3HD2 LEU G 284     -45.391 -79.717  -7.775  1.00  0.00           H  
ATOM   4529  N   LEU G 285     -46.451 -81.756  -3.468  1.00  0.00           N  
ATOM   4530  CA  LEU G 285     -47.107 -80.969  -2.444  1.00  0.00           C  
ATOM   4531  C   LEU G 285     -46.462 -81.134  -1.038  1.00  0.00           C  
ATOM   4532  O   LEU G 285     -46.591 -80.237  -0.194  1.00  0.00           O  
ATOM   4533  CB  LEU G 285     -48.620 -81.273  -2.521  1.00  0.00           C  
ATOM   4534  CG  LEU G 285     -49.077 -82.742  -2.355  1.00  0.00           C  
ATOM   4535  CD1 LEU G 285     -49.111 -83.164  -0.979  1.00  0.00           C  
ATOM   4536  CD2 LEU G 285     -50.471 -82.880  -2.957  1.00  0.00           C  
ATOM   4537  H   LEU G 285     -47.006 -82.378  -4.066  1.00  0.00           H  
ATOM   4538  HA  LEU G 285     -47.009 -79.930  -2.732  1.00  0.00           H  
ATOM   4539 1HB  LEU G 285     -49.113 -80.709  -1.767  1.00  0.00           H  
ATOM   4540 2HB  LEU G 285     -48.986 -80.937  -3.492  1.00  0.00           H  
ATOM   4541  HG  LEU G 285     -48.378 -83.382  -2.880  1.00  0.00           H  
ATOM   4542 1HD1 LEU G 285     -49.427 -84.201  -0.933  1.00  0.00           H  
ATOM   4543 2HD1 LEU G 285     -48.135 -83.078  -0.561  1.00  0.00           H  
ATOM   4544 3HD1 LEU G 285     -49.799 -82.555  -0.446  1.00  0.00           H  
ATOM   4545 1HD2 LEU G 285     -50.799 -83.909  -2.877  1.00  0.00           H  
ATOM   4546 2HD2 LEU G 285     -51.176 -82.234  -2.431  1.00  0.00           H  
ATOM   4547 3HD2 LEU G 285     -50.422 -82.600  -3.999  1.00  0.00           H  
ATOM   4548  N   GLU G 286     -45.714 -82.223  -0.799  1.00  0.00           N  
ATOM   4549  CA  GLU G 286     -45.024 -82.372   0.479  1.00  0.00           C  
ATOM   4550  C   GLU G 286     -43.794 -81.425   0.487  1.00  0.00           C  
ATOM   4551  O   GLU G 286     -43.360 -80.938   1.535  1.00  0.00           O  
ATOM   4552  CB  GLU G 286     -44.660 -83.834   0.755  1.00  0.00           C  
ATOM   4553  CG  GLU G 286     -44.267 -84.137   2.234  1.00  0.00           C  
ATOM   4554  CD  GLU G 286     -42.795 -83.953   2.582  1.00  0.00           C  
ATOM   4555  OE1 GLU G 286     -41.961 -84.156   1.732  1.00  0.00           O  
ATOM   4556  OE2 GLU G 286     -42.517 -83.612   3.710  1.00  0.00           O  
ATOM   4557  H   GLU G 286     -45.589 -82.940  -1.519  1.00  0.00           H  
ATOM   4558  HA  GLU G 286     -45.698 -82.063   1.269  1.00  0.00           H  
ATOM   4559 1HB  GLU G 286     -45.508 -84.469   0.495  1.00  0.00           H  
ATOM   4560 2HB  GLU G 286     -43.827 -84.127   0.113  1.00  0.00           H  
ATOM   4561 1HG  GLU G 286     -44.848 -83.472   2.873  1.00  0.00           H  
ATOM   4562 2HG  GLU G 286     -44.570 -85.153   2.477  1.00  0.00           H  
ATOM   4563  N   ASP G 287     -43.213 -81.177  -0.695  1.00  0.00           N  
ATOM   4564  CA  ASP G 287     -42.043 -80.312  -0.823  1.00  0.00           C  
ATOM   4565  C   ASP G 287     -42.505 -78.878  -0.604  1.00  0.00           C  
ATOM   4566  O   ASP G 287     -41.797 -78.048  -0.026  1.00  0.00           O  
ATOM   4567  CB  ASP G 287     -41.431 -80.436  -2.220  1.00  0.00           C  
ATOM   4568  CG  ASP G 287     -40.031 -79.858  -2.352  1.00  0.00           C  
ATOM   4569  OD1 ASP G 287     -39.122 -80.439  -1.805  1.00  0.00           O  
ATOM   4570  OD2 ASP G 287     -39.865 -78.825  -2.985  1.00  0.00           O  
ATOM   4571  H   ASP G 287     -43.623 -81.558  -1.542  1.00  0.00           H  
ATOM   4572  HA  ASP G 287     -41.309 -80.580  -0.061  1.00  0.00           H  
ATOM   4573 1HB  ASP G 287     -41.419 -81.486  -2.515  1.00  0.00           H  
ATOM   4574 2HB  ASP G 287     -42.076 -79.913  -2.926  1.00  0.00           H  
ATOM   4575  N   ILE G 288     -43.719 -78.619  -1.067  1.00  0.00           N  
ATOM   4576  CA  ILE G 288     -44.369 -77.323  -0.982  1.00  0.00           C  
ATOM   4577  C   ILE G 288     -44.618 -76.933   0.465  1.00  0.00           C  
ATOM   4578  O   ILE G 288     -44.381 -75.783   0.837  1.00  0.00           O  
ATOM   4579  CB  ILE G 288     -45.644 -77.367  -1.795  1.00  0.00           C  
ATOM   4580  CG1 ILE G 288     -45.252 -77.592  -3.218  1.00  0.00           C  
ATOM   4581  CG2 ILE G 288     -46.456 -76.141  -1.646  1.00  0.00           C  
ATOM   4582  CD1 ILE G 288     -44.455 -76.485  -3.855  1.00  0.00           C  
ATOM   4583  H   ILE G 288     -44.192 -79.388  -1.550  1.00  0.00           H  
ATOM   4584  HA  ILE G 288     -43.709 -76.580  -1.426  1.00  0.00           H  
ATOM   4585  HB  ILE G 288     -46.233 -78.195  -1.474  1.00  0.00           H  
ATOM   4586 1HG1 ILE G 288     -44.645 -78.477  -3.260  1.00  0.00           H  
ATOM   4587 2HG1 ILE G 288     -46.101 -77.767  -3.748  1.00  0.00           H  
ATOM   4588 1HG2 ILE G 288     -47.361 -76.219  -2.246  1.00  0.00           H  
ATOM   4589 2HG2 ILE G 288     -46.723 -76.023  -0.601  1.00  0.00           H  
ATOM   4590 3HG2 ILE G 288     -45.871 -75.288  -1.980  1.00  0.00           H  
ATOM   4591 1HD1 ILE G 288     -44.212 -76.759  -4.887  1.00  0.00           H  
ATOM   4592 2HD1 ILE G 288     -45.044 -75.564  -3.856  1.00  0.00           H  
ATOM   4593 3HD1 ILE G 288     -43.537 -76.332  -3.295  1.00  0.00           H  
ATOM   4594  N   VAL G 289     -45.071 -77.874   1.295  1.00  0.00           N  
ATOM   4595  CA  VAL G 289     -45.226 -77.527   2.701  1.00  0.00           C  
ATOM   4596  C   VAL G 289     -43.872 -77.360   3.403  1.00  0.00           C  
ATOM   4597  O   VAL G 289     -43.789 -76.591   4.356  1.00  0.00           O  
ATOM   4598  CB  VAL G 289     -46.072 -78.515   3.469  1.00  0.00           C  
ATOM   4599  CG1 VAL G 289     -47.451 -78.547   2.866  1.00  0.00           C  
ATOM   4600  CG2 VAL G 289     -45.419 -79.827   3.430  1.00  0.00           C  
ATOM   4601  H   VAL G 289     -45.322 -78.800   0.933  1.00  0.00           H  
ATOM   4602  HA  VAL G 289     -45.760 -76.584   2.740  1.00  0.00           H  
ATOM   4603  HB  VAL G 289     -46.166 -78.184   4.499  1.00  0.00           H  
ATOM   4604 1HG1 VAL G 289     -48.061 -79.238   3.415  1.00  0.00           H  
ATOM   4605 2HG1 VAL G 289     -47.892 -77.553   2.915  1.00  0.00           H  
ATOM   4606 3HG1 VAL G 289     -47.386 -78.865   1.824  1.00  0.00           H  
ATOM   4607 1HG2 VAL G 289     -45.966 -80.547   3.962  1.00  0.00           H  
ATOM   4608 2HG2 VAL G 289     -45.362 -80.104   2.410  1.00  0.00           H  
ATOM   4609 3HG2 VAL G 289     -44.432 -79.788   3.860  1.00  0.00           H  
ATOM   4610  N   GLU G 290     -42.812 -78.051   2.946  1.00  0.00           N  
ATOM   4611  CA  GLU G 290     -41.486 -77.835   3.536  1.00  0.00           C  
ATOM   4612  C   GLU G 290     -41.028 -76.407   3.187  1.00  0.00           C  
ATOM   4613  O   GLU G 290     -40.479 -75.688   4.032  1.00  0.00           O  
ATOM   4614  CB  GLU G 290     -40.486 -78.879   3.005  1.00  0.00           C  
ATOM   4615  CG  GLU G 290     -39.042 -78.814   3.563  1.00  0.00           C  
ATOM   4616  CD  GLU G 290     -38.902 -79.130   5.042  1.00  0.00           C  
ATOM   4617  OE1 GLU G 290     -39.788 -79.725   5.600  1.00  0.00           O  
ATOM   4618  OE2 GLU G 290     -37.874 -78.780   5.610  1.00  0.00           O  
ATOM   4619  H   GLU G 290     -42.934 -78.750   2.205  1.00  0.00           H  
ATOM   4620  HA  GLU G 290     -41.561 -77.930   4.619  1.00  0.00           H  
ATOM   4621 1HB  GLU G 290     -40.879 -79.880   3.197  1.00  0.00           H  
ATOM   4622 2HB  GLU G 290     -40.406 -78.776   1.928  1.00  0.00           H  
ATOM   4623 1HG  GLU G 290     -38.428 -79.513   2.997  1.00  0.00           H  
ATOM   4624 2HG  GLU G 290     -38.656 -77.811   3.379  1.00  0.00           H  
ATOM   4625  N   LEU G 291     -41.323 -75.983   1.953  1.00  0.00           N  
ATOM   4626  CA  LEU G 291     -41.004 -74.638   1.485  1.00  0.00           C  
ATOM   4627  C   LEU G 291     -41.794 -73.635   2.344  1.00  0.00           C  
ATOM   4628  O   LEU G 291     -41.242 -72.638   2.829  1.00  0.00           O  
ATOM   4629  CB  LEU G 291     -41.382 -74.501   0.001  1.00  0.00           C  
ATOM   4630  CG  LEU G 291     -40.920 -73.250  -0.726  1.00  0.00           C  
ATOM   4631  CD1 LEU G 291     -40.896 -73.549  -2.234  1.00  0.00           C  
ATOM   4632  CD2 LEU G 291     -41.831 -72.098  -0.390  1.00  0.00           C  
ATOM   4633  H   LEU G 291     -41.744 -76.646   1.298  1.00  0.00           H  
ATOM   4634  HA  LEU G 291     -39.938 -74.460   1.612  1.00  0.00           H  
ATOM   4635 1HB  LEU G 291     -40.993 -75.369  -0.534  1.00  0.00           H  
ATOM   4636 2HB  LEU G 291     -42.463 -74.524  -0.077  1.00  0.00           H  
ATOM   4637  HG  LEU G 291     -39.903 -73.003  -0.416  1.00  0.00           H  
ATOM   4638 1HD1 LEU G 291     -40.548 -72.680  -2.756  1.00  0.00           H  
ATOM   4639 2HD1 LEU G 291     -40.227 -74.382  -2.434  1.00  0.00           H  
ATOM   4640 3HD1 LEU G 291     -41.900 -73.805  -2.571  1.00  0.00           H  
ATOM   4641 1HD2 LEU G 291     -41.495 -71.207  -0.903  1.00  0.00           H  
ATOM   4642 2HD2 LEU G 291     -42.850 -72.333  -0.694  1.00  0.00           H  
ATOM   4643 3HD2 LEU G 291     -41.802 -71.933   0.684  1.00  0.00           H  
ATOM   4644  N   LEU G 292     -43.088 -73.933   2.550  1.00  0.00           N  
ATOM   4645  CA  LEU G 292     -43.976 -73.101   3.347  1.00  0.00           C  
ATOM   4646  C   LEU G 292     -43.488 -73.016   4.778  1.00  0.00           C  
ATOM   4647  O   LEU G 292     -43.477 -71.938   5.359  1.00  0.00           O  
ATOM   4648  CB  LEU G 292     -45.398 -73.670   3.322  1.00  0.00           C  
ATOM   4649  CG  LEU G 292     -46.446 -72.929   4.108  1.00  0.00           C  
ATOM   4650  CD1 LEU G 292     -46.529 -71.525   3.597  1.00  0.00           C  
ATOM   4651  CD2 LEU G 292     -47.786 -73.672   3.965  1.00  0.00           C  
ATOM   4652  H   LEU G 292     -43.478 -74.759   2.094  1.00  0.00           H  
ATOM   4653  HA  LEU G 292     -43.990 -72.106   2.925  1.00  0.00           H  
ATOM   4654 1HB  LEU G 292     -45.727 -73.761   2.287  1.00  0.00           H  
ATOM   4655 2HB  LEU G 292     -45.355 -74.652   3.753  1.00  0.00           H  
ATOM   4656  HG  LEU G 292     -46.165 -72.894   5.155  1.00  0.00           H  
ATOM   4657 1HD1 LEU G 292     -47.271 -70.973   4.155  1.00  0.00           H  
ATOM   4658 2HD1 LEU G 292     -45.559 -71.050   3.722  1.00  0.00           H  
ATOM   4659 3HD1 LEU G 292     -46.788 -71.525   2.562  1.00  0.00           H  
ATOM   4660 1HD2 LEU G 292     -48.562 -73.158   4.506  1.00  0.00           H  
ATOM   4661 2HD2 LEU G 292     -48.058 -73.722   2.955  1.00  0.00           H  
ATOM   4662 3HD2 LEU G 292     -47.680 -74.688   4.349  1.00  0.00           H  
ATOM   4663  N   LYS G 293     -43.047 -74.134   5.343  1.00  0.00           N  
ATOM   4664  CA  LYS G 293     -42.534 -74.150   6.699  1.00  0.00           C  
ATOM   4665  C   LYS G 293     -41.400 -73.137   6.826  1.00  0.00           C  
ATOM   4666  O   LYS G 293     -41.388 -72.362   7.781  1.00  0.00           O  
ATOM   4667  CB  LYS G 293     -42.094 -75.562   7.084  1.00  0.00           C  
ATOM   4668  CG  LYS G 293     -41.576 -75.753   8.504  1.00  0.00           C  
ATOM   4669  CD  LYS G 293     -40.050 -75.745   8.548  1.00  0.00           C  
ATOM   4670  CE  LYS G 293     -39.493 -76.904   7.727  1.00  0.00           C  
ATOM   4671  NZ  LYS G 293     -38.006 -76.976   7.758  1.00  0.00           N  
ATOM   4672  H   LYS G 293     -43.094 -75.007   4.828  1.00  0.00           H  
ATOM   4673  HA  LYS G 293     -43.332 -73.850   7.375  1.00  0.00           H  
ATOM   4674 1HB  LYS G 293     -42.928 -76.244   6.936  1.00  0.00           H  
ATOM   4675 2HB  LYS G 293     -41.306 -75.879   6.409  1.00  0.00           H  
ATOM   4676 1HG  LYS G 293     -41.958 -74.952   9.134  1.00  0.00           H  
ATOM   4677 2HG  LYS G 293     -41.938 -76.704   8.891  1.00  0.00           H  
ATOM   4678 1HD  LYS G 293     -39.668 -74.806   8.134  1.00  0.00           H  
ATOM   4679 2HD  LYS G 293     -39.707 -75.835   9.577  1.00  0.00           H  
ATOM   4680 1HE  LYS G 293     -39.901 -77.845   8.089  1.00  0.00           H  
ATOM   4681 2HE  LYS G 293     -39.804 -76.763   6.688  1.00  0.00           H  
ATOM   4682 1HZ  LYS G 293     -37.729 -77.759   7.149  1.00  0.00           H  
ATOM   4683 2HZ  LYS G 293     -37.594 -76.097   7.393  1.00  0.00           H  
ATOM   4684 3HZ  LYS G 293     -37.678 -77.129   8.690  1.00  0.00           H  
ATOM   4685  N   GLU G 294     -40.482 -73.085   5.845  1.00  0.00           N  
ATOM   4686  CA  GLU G 294     -39.387 -72.114   5.926  1.00  0.00           C  
ATOM   4687  C   GLU G 294     -39.921 -70.673   5.865  1.00  0.00           C  
ATOM   4688  O   GLU G 294     -39.436 -69.804   6.599  1.00  0.00           O  
ATOM   4689  CB  GLU G 294     -38.359 -72.367   4.817  1.00  0.00           C  
ATOM   4690  CG  GLU G 294     -37.536 -73.661   5.009  1.00  0.00           C  
ATOM   4691  CD  GLU G 294     -36.607 -73.612   6.215  1.00  0.00           C  
ATOM   4692  OE1 GLU G 294     -35.851 -72.676   6.304  1.00  0.00           O  
ATOM   4693  OE2 GLU G 294     -36.657 -74.505   7.051  1.00  0.00           O  
ATOM   4694  H   GLU G 294     -40.536 -73.757   5.070  1.00  0.00           H  
ATOM   4695  HA  GLU G 294     -38.887 -72.248   6.884  1.00  0.00           H  
ATOM   4696 1HB  GLU G 294     -38.876 -72.444   3.861  1.00  0.00           H  
ATOM   4697 2HB  GLU G 294     -37.671 -71.521   4.748  1.00  0.00           H  
ATOM   4698 1HG  GLU G 294     -38.233 -74.494   5.133  1.00  0.00           H  
ATOM   4699 2HG  GLU G 294     -36.949 -73.849   4.108  1.00  0.00           H  
ATOM   4700  N   ILE G 295     -40.970 -70.440   5.068  1.00  0.00           N  
ATOM   4701  CA  ILE G 295     -41.585 -69.109   4.996  1.00  0.00           C  
ATOM   4702  C   ILE G 295     -42.168 -68.773   6.368  1.00  0.00           C  
ATOM   4703  O   ILE G 295     -42.031 -67.659   6.871  1.00  0.00           O  
ATOM   4704  CB  ILE G 295     -42.694 -69.039   3.937  1.00  0.00           C  
ATOM   4705  CG1 ILE G 295     -42.102 -69.180   2.583  1.00  0.00           C  
ATOM   4706  CG2 ILE G 295     -43.386 -67.720   4.057  1.00  0.00           C  
ATOM   4707  CD1 ILE G 295     -43.089 -69.413   1.485  1.00  0.00           C  
ATOM   4708  H   ILE G 295     -41.307 -71.203   4.468  1.00  0.00           H  
ATOM   4709  HA  ILE G 295     -40.821 -68.375   4.754  1.00  0.00           H  
ATOM   4710  HB  ILE G 295     -43.408 -69.837   4.085  1.00  0.00           H  
ATOM   4711 1HG1 ILE G 295     -41.573 -68.273   2.381  1.00  0.00           H  
ATOM   4712 2HG1 ILE G 295     -41.396 -70.011   2.593  1.00  0.00           H  
ATOM   4713 1HG2 ILE G 295     -44.175 -67.641   3.320  1.00  0.00           H  
ATOM   4714 2HG2 ILE G 295     -43.809 -67.649   5.050  1.00  0.00           H  
ATOM   4715 3HG2 ILE G 295     -42.671 -66.914   3.906  1.00  0.00           H  
ATOM   4716 1HD1 ILE G 295     -42.567 -69.476   0.538  1.00  0.00           H  
ATOM   4717 2HD1 ILE G 295     -43.629 -70.326   1.659  1.00  0.00           H  
ATOM   4718 3HD1 ILE G 295     -43.766 -68.608   1.464  1.00  0.00           H  
ATOM   4719  N   ILE G 296     -42.817 -69.743   6.968  1.00  0.00           N  
ATOM   4720  CA  ILE G 296     -43.378 -69.600   8.288  1.00  0.00           C  
ATOM   4721  C   ILE G 296     -42.344 -69.362   9.380  1.00  0.00           C  
ATOM   4722  O   ILE G 296     -42.588 -68.559  10.284  1.00  0.00           O  
ATOM   4723  CB  ILE G 296     -44.302 -70.752   8.600  1.00  0.00           C  
ATOM   4724  CG1 ILE G 296     -45.684 -70.287   8.216  1.00  0.00           C  
ATOM   4725  CG2 ILE G 296     -44.133 -71.271   9.979  1.00  0.00           C  
ATOM   4726  CD1 ILE G 296     -45.770 -70.024   6.748  1.00  0.00           C  
ATOM   4727  H   ILE G 296     -42.915 -70.636   6.481  1.00  0.00           H  
ATOM   4728  HA  ILE G 296     -44.015 -68.716   8.263  1.00  0.00           H  
ATOM   4729  HB  ILE G 296     -44.079 -71.564   7.914  1.00  0.00           H  
ATOM   4730 1HG1 ILE G 296     -46.397 -70.998   8.491  1.00  0.00           H  
ATOM   4731 2HG1 ILE G 296     -45.918 -69.378   8.744  1.00  0.00           H  
ATOM   4732 1HG2 ILE G 296     -44.821 -72.097  10.150  1.00  0.00           H  
ATOM   4733 2HG2 ILE G 296     -43.122 -71.626  10.118  1.00  0.00           H  
ATOM   4734 3HG2 ILE G 296     -44.317 -70.503  10.651  1.00  0.00           H  
ATOM   4735 1HD1 ILE G 296     -46.761 -69.711   6.484  1.00  0.00           H  
ATOM   4736 2HD1 ILE G 296     -45.055 -69.262   6.464  1.00  0.00           H  
ATOM   4737 3HD1 ILE G 296     -45.541 -70.932   6.233  1.00  0.00           H  
ATOM   4738  N   LYS G 297     -41.203 -70.051   9.330  1.00  0.00           N  
ATOM   4739  CA  LYS G 297     -40.194 -69.824  10.352  1.00  0.00           C  
ATOM   4740  C   LYS G 297     -39.613 -68.411  10.163  1.00  0.00           C  
ATOM   4741  O   LYS G 297     -39.229 -67.766  11.141  1.00  0.00           O  
ATOM   4742  CB  LYS G 297     -39.125 -70.916  10.336  1.00  0.00           C  
ATOM   4743  CG  LYS G 297     -39.694 -72.339  10.660  1.00  0.00           C  
ATOM   4744  CD  LYS G 297     -40.391 -72.452  12.031  1.00  0.00           C  
ATOM   4745  CE  LYS G 297     -40.985 -73.882  12.202  1.00  0.00           C  
ATOM   4746  NZ  LYS G 297     -41.785 -74.057  13.474  1.00  0.00           N  
ATOM   4747  H   LYS G 297     -41.066 -70.746   8.593  1.00  0.00           H  
ATOM   4748  HA  LYS G 297     -40.678 -69.858  11.326  1.00  0.00           H  
ATOM   4749 1HB  LYS G 297     -38.669 -70.958   9.340  1.00  0.00           H  
ATOM   4750 2HB  LYS G 297     -38.341 -70.681  11.053  1.00  0.00           H  
ATOM   4751 1HG  LYS G 297     -40.413 -72.610   9.913  1.00  0.00           H  
ATOM   4752 2HG  LYS G 297     -38.882 -73.063  10.618  1.00  0.00           H  
ATOM   4753 1HD  LYS G 297     -39.676 -72.257  12.831  1.00  0.00           H  
ATOM   4754 2HD  LYS G 297     -41.199 -71.720  12.096  1.00  0.00           H  
ATOM   4755 1HE  LYS G 297     -41.640 -74.080  11.358  1.00  0.00           H  
ATOM   4756 2HE  LYS G 297     -40.173 -74.606  12.194  1.00  0.00           H  
ATOM   4757 1HZ  LYS G 297     -42.177 -75.015  13.523  1.00  0.00           H  
ATOM   4758 2HZ  LYS G 297     -41.205 -73.896  14.277  1.00  0.00           H  
ATOM   4759 3HZ  LYS G 297     -42.558 -73.413  13.484  1.00  0.00           H  
ATOM   4760  N   LEU G 298     -39.609 -67.905   8.918  1.00  0.00           N  
ATOM   4761  CA  LEU G 298     -39.187 -66.532   8.648  1.00  0.00           C  
ATOM   4762  C   LEU G 298     -40.160 -65.571   9.338  1.00  0.00           C  
ATOM   4763  O   LEU G 298     -39.750 -64.580   9.954  1.00  0.00           O  
ATOM   4764  CB  LEU G 298     -39.230 -66.237   7.147  1.00  0.00           C  
ATOM   4765  CG  LEU G 298     -38.833 -64.904   6.734  1.00  0.00           C  
ATOM   4766  CD1 LEU G 298     -37.488 -64.653   7.079  1.00  0.00           C  
ATOM   4767  CD2 LEU G 298     -39.008 -64.788   5.283  1.00  0.00           C  
ATOM   4768  H   LEU G 298     -39.878 -68.505   8.132  1.00  0.00           H  
ATOM   4769  HA  LEU G 298     -38.183 -66.379   9.038  1.00  0.00           H  
ATOM   4770 1HB  LEU G 298     -38.655 -66.957   6.613  1.00  0.00           H  
ATOM   4771 2HB  LEU G 298     -40.226 -66.316   6.820  1.00  0.00           H  
ATOM   4772  HG  LEU G 298     -39.440 -64.193   7.262  1.00  0.00           H  
ATOM   4773 1HD1 LEU G 298     -37.223 -63.646   6.778  1.00  0.00           H  
ATOM   4774 2HD1 LEU G 298     -37.368 -64.773   8.142  1.00  0.00           H  
ATOM   4775 3HD1 LEU G 298     -36.879 -65.339   6.562  1.00  0.00           H  
ATOM   4776 1HD2 LEU G 298     -38.720 -63.785   4.971  1.00  0.00           H  
ATOM   4777 2HD2 LEU G 298     -38.376 -65.526   4.788  1.00  0.00           H  
ATOM   4778 3HD2 LEU G 298     -40.054 -64.973   5.034  1.00  0.00           H  
ATOM   4779  N   TRP G 299     -41.465 -65.872   9.229  1.00  0.00           N  
ATOM   4780  CA  TRP G 299     -42.499 -65.059   9.863  1.00  0.00           C  
ATOM   4781  C   TRP G 299     -42.351 -65.097  11.383  1.00  0.00           C  
ATOM   4782  O   TRP G 299     -42.484 -64.065  12.045  1.00  0.00           O  
ATOM   4783  CB  TRP G 299     -43.900 -65.541   9.481  1.00  0.00           C  
ATOM   4784  CG  TRP G 299     -44.227 -65.330   8.037  1.00  0.00           C  
ATOM   4785  CD1 TRP G 299     -43.536 -64.559   7.175  1.00  0.00           C  
ATOM   4786  CD2 TRP G 299     -45.320 -65.896   7.273  1.00  0.00           C  
ATOM   4787  NE1 TRP G 299     -44.106 -64.609   5.935  1.00  0.00           N  
ATOM   4788  CE2 TRP G 299     -45.195 -65.418   5.974  1.00  0.00           C  
ATOM   4789  CE3 TRP G 299     -46.365 -66.752   7.578  1.00  0.00           C  
ATOM   4790  CZ2 TRP G 299     -46.086 -65.772   4.963  1.00  0.00           C  
ATOM   4791  CZ3 TRP G 299     -47.251 -67.106   6.555  1.00  0.00           C  
ATOM   4792  CH2 TRP G 299     -47.113 -66.631   5.296  1.00  0.00           C  
ATOM   4793  H   TRP G 299     -41.730 -66.679   8.659  1.00  0.00           H  
ATOM   4794  HA  TRP G 299     -42.385 -64.030   9.526  1.00  0.00           H  
ATOM   4795 1HB  TRP G 299     -43.995 -66.598   9.699  1.00  0.00           H  
ATOM   4796 2HB  TRP G 299     -44.617 -65.026  10.089  1.00  0.00           H  
ATOM   4797  HD1 TRP G 299     -42.647 -63.994   7.435  1.00  0.00           H  
ATOM   4798  HE1 TRP G 299     -43.782 -64.138   5.114  1.00  0.00           H  
ATOM   4799  HE3 TRP G 299     -46.487 -67.139   8.588  1.00  0.00           H  
ATOM   4800  HZ2 TRP G 299     -45.992 -65.400   3.942  1.00  0.00           H  
ATOM   4801  HZ3 TRP G 299     -48.057 -67.776   6.784  1.00  0.00           H  
ATOM   4802  HH2 TRP G 299     -47.833 -66.937   4.541  1.00  0.00           H  
ATOM   4803  N   LYS G 300     -42.033 -66.278  11.934  1.00  0.00           N  
ATOM   4804  CA  LYS G 300     -41.832 -66.413  13.375  1.00  0.00           C  
ATOM   4805  C   LYS G 300     -40.691 -65.510  13.831  1.00  0.00           C  
ATOM   4806  O   LYS G 300     -40.812 -64.824  14.855  1.00  0.00           O  
ATOM   4807  CB  LYS G 300     -41.530 -67.862  13.769  1.00  0.00           C  
ATOM   4808  CG  LYS G 300     -41.368 -68.082  15.280  1.00  0.00           C  
ATOM   4809  CD  LYS G 300     -41.144 -69.555  15.614  1.00  0.00           C  
ATOM   4810  CE  LYS G 300     -41.077 -69.789  17.133  1.00  0.00           C  
ATOM   4811  NZ  LYS G 300     -39.882 -69.129  17.760  1.00  0.00           N  
ATOM   4812  H   LYS G 300     -41.968 -67.102  11.331  1.00  0.00           H  
ATOM   4813  HA  LYS G 300     -42.740 -66.094  13.884  1.00  0.00           H  
ATOM   4814 1HB  LYS G 300     -42.305 -68.523  13.389  1.00  0.00           H  
ATOM   4815 2HB  LYS G 300     -40.596 -68.167  13.301  1.00  0.00           H  
ATOM   4816 1HG  LYS G 300     -40.511 -67.503  15.642  1.00  0.00           H  
ATOM   4817 2HG  LYS G 300     -42.262 -67.732  15.796  1.00  0.00           H  
ATOM   4818 1HD  LYS G 300     -41.958 -70.148  15.194  1.00  0.00           H  
ATOM   4819 2HD  LYS G 300     -40.207 -69.884  15.164  1.00  0.00           H  
ATOM   4820 1HE  LYS G 300     -41.980 -69.392  17.594  1.00  0.00           H  
ATOM   4821 2HE  LYS G 300     -41.024 -70.860  17.322  1.00  0.00           H  
ATOM   4822 1HZ  LYS G 300     -39.869 -69.297  18.751  1.00  0.00           H  
ATOM   4823 2HZ  LYS G 300     -39.034 -69.483  17.358  1.00  0.00           H  
ATOM   4824 3HZ  LYS G 300     -39.909 -68.107  17.616  1.00  0.00           H  
ATOM   4825  N   ILE G 301     -39.594 -65.474  13.055  1.00  0.00           N  
ATOM   4826  CA  ILE G 301     -38.477 -64.608  13.400  1.00  0.00           C  
ATOM   4827  C   ILE G 301     -38.958 -63.174  13.357  1.00  0.00           C  
ATOM   4828  O   ILE G 301     -38.737 -62.410  14.292  1.00  0.00           O  
ATOM   4829  CB  ILE G 301     -37.278 -64.725  12.440  1.00  0.00           C  
ATOM   4830  CG1 ILE G 301     -36.595 -66.074  12.505  1.00  0.00           C  
ATOM   4831  CG2 ILE G 301     -36.273 -63.627  12.774  1.00  0.00           C  
ATOM   4832  CD1 ILE G 301     -35.607 -66.276  11.342  1.00  0.00           C  
ATOM   4833  H   ILE G 301     -39.537 -66.085  12.231  1.00  0.00           H  
ATOM   4834  HA  ILE G 301     -38.149 -64.842  14.419  1.00  0.00           H  
ATOM   4835  HB  ILE G 301     -37.637 -64.607  11.424  1.00  0.00           H  
ATOM   4836 1HG1 ILE G 301     -36.053 -66.154  13.447  1.00  0.00           H  
ATOM   4837 2HG1 ILE G 301     -37.346 -66.860  12.471  1.00  0.00           H  
ATOM   4838 1HG2 ILE G 301     -35.424 -63.671  12.086  1.00  0.00           H  
ATOM   4839 2HG2 ILE G 301     -36.751 -62.663  12.693  1.00  0.00           H  
ATOM   4840 3HG2 ILE G 301     -35.928 -63.768  13.784  1.00  0.00           H  
ATOM   4841 1HD1 ILE G 301     -35.136 -67.254  11.425  1.00  0.00           H  
ATOM   4842 2HD1 ILE G 301     -36.143 -66.211  10.396  1.00  0.00           H  
ATOM   4843 3HD1 ILE G 301     -34.843 -65.500  11.375  1.00  0.00           H  
ATOM   4844  N   LEU G 302     -39.682 -62.801  12.292  1.00  0.00           N  
ATOM   4845  CA  LEU G 302     -40.163 -61.431  12.198  1.00  0.00           C  
ATOM   4846  C   LEU G 302     -40.936 -61.038  13.435  1.00  0.00           C  
ATOM   4847  O   LEU G 302     -40.738 -59.933  13.929  1.00  0.00           O  
ATOM   4848  CB  LEU G 302     -41.014 -61.181  10.953  1.00  0.00           C  
ATOM   4849  CG  LEU G 302     -41.498 -59.705  10.791  1.00  0.00           C  
ATOM   4850  CD1 LEU G 302     -41.615 -59.389   9.365  1.00  0.00           C  
ATOM   4851  CD2 LEU G 302     -42.870 -59.532  11.464  1.00  0.00           C  
ATOM   4852  H   LEU G 302     -39.861 -63.468  11.536  1.00  0.00           H  
ATOM   4853  HA  LEU G 302     -39.295 -60.779  12.125  1.00  0.00           H  
ATOM   4854 1HB  LEU G 302     -40.440 -61.465  10.069  1.00  0.00           H  
ATOM   4855 2HB  LEU G 302     -41.897 -61.814  11.007  1.00  0.00           H  
ATOM   4856  HG  LEU G 302     -40.777 -59.023  11.245  1.00  0.00           H  
ATOM   4857 1HD1 LEU G 302     -41.956 -58.368   9.232  1.00  0.00           H  
ATOM   4858 2HD1 LEU G 302     -40.649 -59.505   8.908  1.00  0.00           H  
ATOM   4859 3HD1 LEU G 302     -42.324 -60.073   8.925  1.00  0.00           H  
ATOM   4860 1HD2 LEU G 302     -43.210 -58.501  11.343  1.00  0.00           H  
ATOM   4861 2HD2 LEU G 302     -43.591 -60.205  11.005  1.00  0.00           H  
ATOM   4862 3HD2 LEU G 302     -42.799 -59.758  12.523  1.00  0.00           H  
ATOM   4863  N   VAL G 303     -41.793 -61.920  13.952  1.00  0.00           N  
ATOM   4864  CA  VAL G 303     -42.545 -61.597  15.160  1.00  0.00           C  
ATOM   4865  C   VAL G 303     -41.650 -61.340  16.371  1.00  0.00           C  
ATOM   4866  O   VAL G 303     -41.866 -60.371  17.120  1.00  0.00           O  
ATOM   4867  CB  VAL G 303     -43.512 -62.739  15.513  1.00  0.00           C  
ATOM   4868  CG1 VAL G 303     -44.078 -62.499  16.891  1.00  0.00           C  
ATOM   4869  CG2 VAL G 303     -44.623 -62.792  14.468  1.00  0.00           C  
ATOM   4870  H   VAL G 303     -41.930 -62.816  13.474  1.00  0.00           H  
ATOM   4871  HA  VAL G 303     -43.132 -60.702  14.961  1.00  0.00           H  
ATOM   4872  HB  VAL G 303     -42.981 -63.691  15.525  1.00  0.00           H  
ATOM   4873 1HG1 VAL G 303     -44.768 -63.298  17.142  1.00  0.00           H  
ATOM   4874 2HG1 VAL G 303     -43.264 -62.483  17.613  1.00  0.00           H  
ATOM   4875 3HG1 VAL G 303     -44.574 -61.559  16.916  1.00  0.00           H  
ATOM   4876 1HG2 VAL G 303     -45.322 -63.596  14.708  1.00  0.00           H  
ATOM   4877 2HG2 VAL G 303     -45.148 -61.844  14.457  1.00  0.00           H  
ATOM   4878 3HG2 VAL G 303     -44.185 -62.972  13.492  1.00  0.00           H  
ATOM   4879  N   GLU G 304     -40.641 -62.189  16.575  1.00  0.00           N  
ATOM   4880  CA  GLU G 304     -39.755 -62.001  17.722  1.00  0.00           C  
ATOM   4881  C   GLU G 304     -38.955 -60.699  17.575  1.00  0.00           C  
ATOM   4882  O   GLU G 304     -38.805 -59.927  18.534  1.00  0.00           O  
ATOM   4883  CB  GLU G 304     -38.809 -63.205  17.853  1.00  0.00           C  
ATOM   4884  CG  GLU G 304     -39.525 -64.517  18.242  1.00  0.00           C  
ATOM   4885  CD  GLU G 304     -38.613 -65.736  18.318  1.00  0.00           C  
ATOM   4886  OE1 GLU G 304     -37.419 -65.582  18.237  1.00  0.00           O  
ATOM   4887  OE2 GLU G 304     -39.135 -66.838  18.439  1.00  0.00           O  
ATOM   4888  H   GLU G 304     -40.510 -62.979  15.929  1.00  0.00           H  
ATOM   4889  HA  GLU G 304     -40.364 -61.932  18.622  1.00  0.00           H  
ATOM   4890 1HB  GLU G 304     -38.303 -63.371  16.896  1.00  0.00           H  
ATOM   4891 2HB  GLU G 304     -38.043 -62.993  18.597  1.00  0.00           H  
ATOM   4892 1HG  GLU G 304     -40.007 -64.378  19.208  1.00  0.00           H  
ATOM   4893 2HG  GLU G 304     -40.307 -64.706  17.503  1.00  0.00           H  
ATOM   4894  N   VAL G 305     -38.522 -60.427  16.345  1.00  0.00           N  
ATOM   4895  CA  VAL G 305     -37.742 -59.247  16.028  1.00  0.00           C  
ATOM   4896  C   VAL G 305     -38.595 -58.003  16.185  1.00  0.00           C  
ATOM   4897  O   VAL G 305     -38.165 -57.031  16.804  1.00  0.00           O  
ATOM   4898  CB  VAL G 305     -37.222 -59.329  14.574  1.00  0.00           C  
ATOM   4899  CG1 VAL G 305     -36.574 -58.093  14.167  1.00  0.00           C  
ATOM   4900  CG2 VAL G 305     -36.250 -60.369  14.464  1.00  0.00           C  
ATOM   4901  H   VAL G 305     -38.712 -61.106  15.603  1.00  0.00           H  
ATOM   4902  HA  VAL G 305     -36.896 -59.191  16.712  1.00  0.00           H  
ATOM   4903  HB  VAL G 305     -38.069 -59.512  13.914  1.00  0.00           H  
ATOM   4904 1HG1 VAL G 305     -36.234 -58.173  13.137  1.00  0.00           H  
ATOM   4905 2HG1 VAL G 305     -37.260 -57.309  14.263  1.00  0.00           H  
ATOM   4906 3HG1 VAL G 305     -35.740 -57.923  14.799  1.00  0.00           H  
ATOM   4907 1HG2 VAL G 305     -35.885 -60.429  13.438  1.00  0.00           H  
ATOM   4908 2HG2 VAL G 305     -35.447 -60.113  15.134  1.00  0.00           H  
ATOM   4909 3HG2 VAL G 305     -36.681 -61.312  14.755  1.00  0.00           H  
ATOM   4910  N   SER G 306     -39.818 -58.049  15.662  1.00  0.00           N  
ATOM   4911  CA  SER G 306     -40.713 -56.914  15.665  1.00  0.00           C  
ATOM   4912  C   SER G 306     -41.070 -56.472  17.060  1.00  0.00           C  
ATOM   4913  O   SER G 306     -41.092 -55.268  17.315  1.00  0.00           O  
ATOM   4914  CB  SER G 306     -41.975 -57.251  14.905  1.00  0.00           C  
ATOM   4915  OG  SER G 306     -41.684 -57.482  13.567  1.00  0.00           O  
ATOM   4916  H   SER G 306     -40.124 -58.893  15.194  1.00  0.00           H  
ATOM   4917  HA  SER G 306     -40.221 -56.087  15.164  1.00  0.00           H  
ATOM   4918 1HB  SER G 306     -42.440 -58.139  15.338  1.00  0.00           H  
ATOM   4919 2HB  SER G 306     -42.685 -56.431  14.992  1.00  0.00           H  
ATOM   4920  HG  SER G 306     -41.222 -58.347  13.555  1.00  0.00           H  
ATOM   4921  N   ASP G 307     -41.296 -57.404  17.995  1.00  0.00           N  
ATOM   4922  CA  ASP G 307     -41.648 -56.915  19.321  1.00  0.00           C  
ATOM   4923  C   ASP G 307     -40.429 -56.237  19.965  1.00  0.00           C  
ATOM   4924  O   ASP G 307     -40.584 -55.246  20.687  1.00  0.00           O  
ATOM   4925  CB  ASP G 307     -42.231 -58.007  20.215  1.00  0.00           C  
ATOM   4926  CG  ASP G 307     -43.000 -57.399  21.434  1.00  0.00           C  
ATOM   4927  OD1 ASP G 307     -43.961 -56.672  21.204  1.00  0.00           O  
ATOM   4928  OD2 ASP G 307     -42.618 -57.645  22.568  1.00  0.00           O  
ATOM   4929  H   ASP G 307     -41.284 -58.406  17.766  1.00  0.00           H
[truncated: 2,723,546 more chars]
