# Supplementary material for: De novo design of obligate ABC-type heterotrimeric proteins
Source: Nat Struct Mol Biol. 2022 Dec 15;29(12):1266–76. doi: 10.1038/s41594-022-00879-4 (PMC9758053; doi:10.1038/s41594-022-00879-4)
Supplement: Supplementary file 4 — This compressed file contains all PDB files and scripts used in our design protocols and analyses, as well as the final design model outputs. [file 41594_2022_879_MOESM4_ESM.zip › source_data/pdbs/crown_pdbs/C4-DHT03-01.pdb]

HEADER                                            01-FEB-22   XXXX              
EXPDTA    THEORETICAL MODEL                                                     
REMARK 220                                                                      
REMARK 220 EXPERIMENTAL DETAILS                                                 
REMARK 220  EXPERIMENT TYPE                : THEORETICAL MODELLING              
REMARK 220  DATE OF DATA COLLECTION        : 01-FEB-22                          
REMARK 220                                                                      
REMARK 220 REMARK: MODEL GENERATED BY ROSETTA                                   
REMARK 220  VERSION 2021.16+release.8ee4f02                                     
ATOM      1  N   MET J   1       3.606  15.729  -8.938  1.00  0.00           N  
ATOM      2  CA  MET J   1       3.400  17.123  -9.331  1.00  0.00           C  
ATOM      3  C   MET J   1       4.014  18.124  -8.323  1.00  0.00           C  
ATOM      4  O   MET J   1       4.053  17.857  -7.115  1.00  0.00           O  
ATOM      5  CB  MET J   1       1.906  17.391  -9.536  1.00  0.00           C  
ATOM      6  CG  MET J   1       1.295  16.688 -10.746  1.00  0.00           C  
ATOM      7  SD  MET J   1      -0.470  16.997 -10.905  1.00  0.00           S  
ATOM      8  CE  MET J   1      -0.485  18.754 -11.218  1.00  0.00           C  
ATOM      9 1H   MET J   1       2.841  15.163  -9.276  1.00  0.00           H  
ATOM     10 2H   MET J   1       4.473  15.395  -9.333  1.00  0.00           H  
ATOM     11 3H   MET J   1       3.652  15.669  -7.931  1.00  0.00           H  
ATOM     12  HA  MET J   1       3.891  17.256 -10.299  1.00  0.00           H  
ATOM     13 1HB  MET J   1       1.364  17.067  -8.659  1.00  0.00           H  
ATOM     14 2HB  MET J   1       1.741  18.462  -9.648  1.00  0.00           H  
ATOM     15 1HG  MET J   1       1.789  17.030 -11.654  1.00  0.00           H  
ATOM     16 2HG  MET J   1       1.448  15.613 -10.656  1.00  0.00           H  
ATOM     17 1HE  MET J   1      -1.515  19.093 -11.335  1.00  0.00           H  
ATOM     18 2HE  MET J   1      -0.022  19.275 -10.385  1.00  0.00           H  
ATOM     19 3HE  MET J   1       0.072  18.965 -12.131  1.00  0.00           H  
ATOM     20  N   GLY J   2       4.478  19.285  -8.846  1.00  0.00           N  
ATOM     21  CA  GLY J   2       5.133  20.392  -8.116  1.00  0.00           C  
ATOM     22  C   GLY J   2       4.198  21.584  -7.932  1.00  0.00           C  
ATOM     23  O   GLY J   2       3.021  21.423  -7.574  1.00  0.00           O  
ATOM     24  H   GLY J   2       4.387  19.412  -9.845  1.00  0.00           H  
ATOM     25 1HA  GLY J   2       5.493  20.059  -7.140  1.00  0.00           H  
ATOM     26 2HA  GLY J   2       6.015  20.713  -8.670  1.00  0.00           H  
ATOM     27  N   ASN J   3       4.723  22.792  -8.176  1.00  0.00           N  
ATOM     28  CA  ASN J   3       3.975  24.029  -7.932  1.00  0.00           C  
ATOM     29  C   ASN J   3       4.719  25.302  -8.316  1.00  0.00           C  
ATOM     30  O   ASN J   3       5.816  25.592  -7.814  1.00  0.00           O  
ATOM     31  CB  ASN J   3       3.618  24.163  -6.460  1.00  0.00           C  
ATOM     32  CG  ASN J   3       4.856  24.240  -5.570  1.00  0.00           C  
ATOM     33  OD1 ASN J   3       5.753  25.082  -5.762  1.00  0.00           O  
ATOM     34  ND2 ASN J   3       4.917  23.359  -4.597  1.00  0.00           N  
ATOM     35  H   ASN J   3       5.683  22.856  -8.494  1.00  0.00           H  
ATOM     36  HA  ASN J   3       3.059  24.000  -8.525  1.00  0.00           H  
ATOM     37 1HB  ASN J   3       3.037  25.081  -6.322  1.00  0.00           H  
ATOM     38 2HB  ASN J   3       2.993  23.345  -6.127  1.00  0.00           H  
ATOM     39 1HD2 ASN J   3       5.700  23.353  -3.974  1.00  0.00           H  
ATOM     40 2HD2 ASN J   3       4.175  22.700  -4.474  1.00  0.00           H  
ATOM     41  N   THR J   4       4.082  26.067  -9.207  1.00  0.00           N  
ATOM     42  CA  THR J   4       4.604  27.350  -9.652  1.00  0.00           C  
ATOM     43  C   THR J   4       3.601  28.445  -9.284  1.00  0.00           C  
ATOM     44  O   THR J   4       2.410  28.331  -9.580  1.00  0.00           O  
ATOM     45  CB  THR J   4       4.872  27.377 -11.162  1.00  0.00           C  
ATOM     46  OG1 THR J   4       5.818  26.354 -11.504  1.00  0.00           O  
ATOM     47  CG2 THR J   4       5.467  28.723 -11.532  1.00  0.00           C  
ATOM     48  H   THR J   4       3.191  25.754  -9.567  1.00  0.00           H  
ATOM     49  HA  THR J   4       5.533  27.547  -9.134  1.00  0.00           H  
ATOM     50  HB  THR J   4       3.946  27.220 -11.711  1.00  0.00           H  
ATOM     51  HG1 THR J   4       6.097  26.475 -12.415  1.00  0.00           H  
ATOM     52 1HG2 THR J   4       5.669  28.744 -12.601  1.00  0.00           H  
ATOM     53 2HG2 THR J   4       4.775  29.519 -11.282  1.00  0.00           H  
ATOM     54 3HG2 THR J   4       6.397  28.873 -10.982  1.00  0.00           H  
ATOM     55  N   HIS J   5       4.091  29.505  -8.657  1.00  0.00           N  
ATOM     56  CA  HIS J   5       3.259  30.596  -8.185  1.00  0.00           C  
ATOM     57  C   HIS J   5       3.642  31.908  -8.861  1.00  0.00           C  
ATOM     58  O   HIS J   5       4.810  32.142  -9.170  1.00  0.00           O  
ATOM     59  CB  HIS J   5       3.455  30.730  -6.676  1.00  0.00           C  
ATOM     60  CG  HIS J   5       3.151  29.482  -5.909  1.00  0.00           C  
ATOM     61  ND1 HIS J   5       1.898  29.154  -5.519  1.00  0.00           N  
ATOM     62  CD2 HIS J   5       3.966  28.480  -5.475  1.00  0.00           C  
ATOM     63  CE1 HIS J   5       1.926  28.007  -4.846  1.00  0.00           C  
ATOM     64  NE2 HIS J   5       3.181  27.574  -4.783  1.00  0.00           N  
ATOM     65  H   HIS J   5       5.087  29.518  -8.462  1.00  0.00           H  
ATOM     66  HA  HIS J   5       2.210  30.390  -8.398  1.00  0.00           H  
ATOM     67 1HB  HIS J   5       4.469  30.999  -6.462  1.00  0.00           H  
ATOM     68 2HB  HIS J   5       2.819  31.529  -6.295  1.00  0.00           H  
ATOM     69  HD1 HIS J   5       1.087  29.697  -5.730  1.00  0.00           H  
ATOM     70  HD2 HIS J   5       5.045  28.313  -5.563  1.00  0.00           H  
ATOM     71  HE1 HIS J   5       1.018  27.594  -4.446  1.00  0.00           H  
ATOM     72  N   PHE J   6       2.669  32.788  -9.090  1.00  0.00           N  
ATOM     73  CA  PHE J   6       3.008  34.060  -9.728  1.00  0.00           C  
ATOM     74  C   PHE J   6       2.508  35.293  -8.992  1.00  0.00           C  
ATOM     75  O   PHE J   6       1.346  35.352  -8.567  1.00  0.00           O  
ATOM     76  CB  PHE J   6       2.397  34.094 -11.124  1.00  0.00           C  
ATOM     77  CG  PHE J   6       2.893  33.033 -12.041  1.00  0.00           C  
ATOM     78  CD1 PHE J   6       2.308  31.768 -12.045  1.00  0.00           C  
ATOM     79  CD2 PHE J   6       3.920  33.293 -12.915  1.00  0.00           C  
ATOM     80  CE1 PHE J   6       2.754  30.794 -12.902  1.00  0.00           C  
ATOM     81  CE2 PHE J   6       4.359  32.324 -13.775  1.00  0.00           C  
ATOM     82  CZ  PHE J   6       3.782  31.074 -13.771  1.00  0.00           C  
ATOM     83  H   PHE J   6       1.714  32.575  -8.840  1.00  0.00           H  
ATOM     84  HA  PHE J   6       4.091  34.136  -9.805  1.00  0.00           H  
ATOM     85 1HB  PHE J   6       1.315  34.002 -11.050  1.00  0.00           H  
ATOM     86 2HB  PHE J   6       2.611  35.061 -11.579  1.00  0.00           H  
ATOM     87  HD1 PHE J   6       1.487  31.551 -11.357  1.00  0.00           H  
ATOM     88  HD2 PHE J   6       4.382  34.285 -12.919  1.00  0.00           H  
ATOM     89  HE1 PHE J   6       2.294  29.805 -12.894  1.00  0.00           H  
ATOM     90  HE2 PHE J   6       5.177  32.535 -14.467  1.00  0.00           H  
ATOM     91  HZ  PHE J   6       4.152  30.311 -14.459  1.00  0.00           H  
ATOM     92  N   ILE J   7       3.383  36.294  -8.893  1.00  0.00           N  
ATOM     93  CA  ILE J   7       3.004  37.601  -8.346  1.00  0.00           C  
ATOM     94  C   ILE J   7       3.461  38.751  -9.253  1.00  0.00           C  
ATOM     95  O   ILE J   7       4.338  38.567 -10.107  1.00  0.00           O  
ATOM     96  CB  ILE J   7       3.581  37.828  -6.942  1.00  0.00           C  
ATOM     97  CG1 ILE J   7       5.078  37.781  -6.998  1.00  0.00           C  
ATOM     98  CG2 ILE J   7       3.051  36.792  -5.954  1.00  0.00           C  
ATOM     99  CD1 ILE J   7       5.670  39.101  -7.412  1.00  0.00           C  
ATOM    100  H   ILE J   7       4.341  36.125  -9.225  1.00  0.00           H  
ATOM    101  HA  ILE J   7       1.919  37.644  -8.276  1.00  0.00           H  
ATOM    102  HB  ILE J   7       3.298  38.824  -6.599  1.00  0.00           H  
ATOM    103 1HG1 ILE J   7       5.448  37.532  -6.009  1.00  0.00           H  
ATOM    104 2HG1 ILE J   7       5.402  37.002  -7.695  1.00  0.00           H  
ATOM    105 1HG2 ILE J   7       3.466  36.988  -4.966  1.00  0.00           H  
ATOM    106 2HG2 ILE J   7       1.964  36.856  -5.911  1.00  0.00           H  
ATOM    107 3HG2 ILE J   7       3.343  35.793  -6.274  1.00  0.00           H  
ATOM    108 1HD1 ILE J   7       6.716  39.041  -7.408  1.00  0.00           H  
ATOM    109 2HD1 ILE J   7       5.350  39.358  -8.400  1.00  0.00           H  
ATOM    110 3HD1 ILE J   7       5.355  39.878  -6.719  1.00  0.00           H  
ATOM    111  N   VAL J   8       2.915  39.955  -9.023  1.00  0.00           N  
ATOM    112  CA  VAL J   8       3.406  41.146  -9.726  1.00  0.00           C  
ATOM    113  C   VAL J   8       3.871  42.253  -8.772  1.00  0.00           C  
ATOM    114  O   VAL J   8       3.158  42.642  -7.842  1.00  0.00           O  
ATOM    115  CB  VAL J   8       2.353  41.708 -10.697  1.00  0.00           C  
ATOM    116  CG1 VAL J   8       2.897  42.978 -11.369  1.00  0.00           C  
ATOM    117  CG2 VAL J   8       2.033  40.660 -11.753  1.00  0.00           C  
ATOM    118  H   VAL J   8       2.177  40.047  -8.338  1.00  0.00           H  
ATOM    119  HA  VAL J   8       4.267  40.855 -10.326  1.00  0.00           H  
ATOM    120  HB  VAL J   8       1.452  41.976 -10.149  1.00  0.00           H  
ATOM    121 1HG1 VAL J   8       2.151  43.361 -12.050  1.00  0.00           H  
ATOM    122 2HG1 VAL J   8       3.122  43.737 -10.621  1.00  0.00           H  
ATOM    123 3HG1 VAL J   8       3.807  42.734 -11.920  1.00  0.00           H  
ATOM    124 1HG2 VAL J   8       1.293  41.058 -12.446  1.00  0.00           H  
ATOM    125 2HG2 VAL J   8       2.945  40.408 -12.298  1.00  0.00           H  
ATOM    126 3HG2 VAL J   8       1.636  39.765 -11.282  1.00  0.00           H  
ATOM    127  N   VAL J   9       5.079  42.744  -9.027  1.00  0.00           N  
ATOM    128  CA  VAL J   9       5.724  43.817  -8.291  1.00  0.00           C  
ATOM    129  C   VAL J   9       5.478  45.161  -8.970  1.00  0.00           C  
ATOM    130  O   VAL J   9       5.823  45.360 -10.144  1.00  0.00           O  
ATOM    131  CB  VAL J   9       7.232  43.559  -8.259  1.00  0.00           C  
ATOM    132  CG1 VAL J   9       7.979  44.680  -7.557  1.00  0.00           C  
ATOM    133  CG2 VAL J   9       7.499  42.235  -7.622  1.00  0.00           C  
ATOM    134  H   VAL J   9       5.595  42.343  -9.804  1.00  0.00           H  
ATOM    135  HA  VAL J   9       5.323  43.839  -7.280  1.00  0.00           H  
ATOM    136  HB  VAL J   9       7.564  43.530  -9.243  1.00  0.00           H  
ATOM    137 1HG1 VAL J   9       9.042  44.484  -7.597  1.00  0.00           H  
ATOM    138 2HG1 VAL J   9       7.771  45.622  -8.065  1.00  0.00           H  
ATOM    139 3HG1 VAL J   9       7.671  44.747  -6.528  1.00  0.00           H  
ATOM    140 1HG2 VAL J   9       8.557  42.037  -7.642  1.00  0.00           H  
ATOM    141 2HG2 VAL J   9       7.142  42.244  -6.597  1.00  0.00           H  
ATOM    142 3HG2 VAL J   9       6.981  41.468  -8.188  1.00  0.00           H  
ATOM    143  N   HIS J  10       4.913  46.098  -8.219  1.00  0.00           N  
ATOM    144  CA  HIS J  10       4.568  47.414  -8.745  1.00  0.00           C  
ATOM    145  C   HIS J  10       5.521  48.499  -8.259  1.00  0.00           C  
ATOM    146  O   HIS J  10       6.099  48.390  -7.179  1.00  0.00           O  
ATOM    147  CB  HIS J  10       3.129  47.770  -8.360  1.00  0.00           C  
ATOM    148  CG  HIS J  10       2.102  46.853  -8.959  1.00  0.00           C  
ATOM    149  ND1 HIS J  10       1.380  47.172 -10.093  1.00  0.00           N  
ATOM    150  CD2 HIS J  10       1.690  45.621  -8.585  1.00  0.00           C  
ATOM    151  CE1 HIS J  10       0.567  46.172 -10.387  1.00  0.00           C  
ATOM    152  NE2 HIS J  10       0.733  45.222  -9.486  1.00  0.00           N  
ATOM    153  H   HIS J  10       4.677  45.872  -7.263  1.00  0.00           H  
ATOM    154  HA  HIS J  10       4.633  47.398  -9.828  1.00  0.00           H  
ATOM    155 1HB  HIS J  10       3.018  47.743  -7.284  1.00  0.00           H  
ATOM    156 2HB  HIS J  10       2.910  48.786  -8.684  1.00  0.00           H  
ATOM    157  HD2 HIS J  10       2.052  45.049  -7.728  1.00  0.00           H  
ATOM    158  HE1 HIS J  10      -0.123  46.139 -11.230  1.00  0.00           H  
ATOM    159  HE2 HIS J  10       0.245  44.338  -9.457  1.00  0.00           H  
ATOM    160  N   GLY J  11       5.662  49.550  -9.067  1.00  0.00           N  
ATOM    161  CA  GLY J  11       6.530  50.691  -8.765  1.00  0.00           C  
ATOM    162  C   GLY J  11       7.594  50.814  -9.855  1.00  0.00           C  
ATOM    163  O   GLY J  11       7.550  50.085 -10.845  1.00  0.00           O  
ATOM    164  H   GLY J  11       5.157  49.553  -9.942  1.00  0.00           H  
ATOM    165 1HA  GLY J  11       5.941  51.608  -8.722  1.00  0.00           H  
ATOM    166 2HA  GLY J  11       6.997  50.569  -7.791  1.00  0.00           H  
ATOM    167  N   GLY J  12       8.535  51.735  -9.689  1.00  0.00           N  
ATOM    168  CA  GLY J  12       9.564  51.983 -10.689  1.00  0.00           C  
ATOM    169  C   GLY J  12      10.793  51.104 -10.487  1.00  0.00           C  
ATOM    170  O   GLY J  12      10.715  50.040  -9.859  1.00  0.00           O  
ATOM    171  H   GLY J  12       8.521  52.342  -8.866  1.00  0.00           H  
ATOM    172 1HA  GLY J  12       9.149  51.815 -11.684  1.00  0.00           H  
ATOM    173 2HA  GLY J  12       9.854  53.033 -10.639  1.00  0.00           H  
ATOM    174  N   GLU J  13      11.939  51.568 -10.983  1.00  0.00           N  
ATOM    175  CA  GLU J  13      13.161  50.763 -10.979  1.00  0.00           C  
ATOM    176  C   GLU J  13      13.514  50.234  -9.596  1.00  0.00           C  
ATOM    177  O   GLU J  13      13.940  49.085  -9.475  1.00  0.00           O  
ATOM    178  CB  GLU J  13      14.313  51.588 -11.556  1.00  0.00           C  
ATOM    179  CG  GLU J  13      15.639  50.859 -11.711  1.00  0.00           C  
ATOM    180  CD  GLU J  13      15.686  49.733 -12.803  1.00  0.00           C  
ATOM    181  OE1 GLU J  13      14.828  49.679 -13.672  1.00  0.00           O  
ATOM    182  OE2 GLU J  13      16.618  48.939 -12.750  1.00  0.00           O  
ATOM    183  H   GLU J  13      11.946  52.475 -11.428  1.00  0.00           H  
ATOM    184  HA  GLU J  13      13.006  49.900 -11.619  1.00  0.00           H  
ATOM    185 1HB  GLU J  13      14.028  51.969 -12.535  1.00  0.00           H  
ATOM    186 2HB  GLU J  13      14.491  52.450 -10.913  1.00  0.00           H  
ATOM    187 1HG  GLU J  13      16.415  51.591 -11.931  1.00  0.00           H  
ATOM    188 2HG  GLU J  13      15.864  50.422 -10.745  1.00  0.00           H  
ATOM    189  N   GLU J  14      13.309  51.029  -8.551  1.00  0.00           N  
ATOM    190  CA  GLU J  14      13.605  50.539  -7.214  1.00  0.00           C  
ATOM    191  C   GLU J  14      12.704  49.372  -6.832  1.00  0.00           C  
ATOM    192  O   GLU J  14      13.148  48.463  -6.140  1.00  0.00           O  
ATOM    193  CB  GLU J  14      13.499  51.656  -6.169  1.00  0.00           C  
ATOM    194  CG  GLU J  14      14.640  52.662  -6.244  1.00  0.00           C  
ATOM    195  CD  GLU J  14      14.480  53.856  -5.340  1.00  0.00           C  
ATOM    196  OE1 GLU J  14      13.375  54.282  -5.128  1.00  0.00           O  
ATOM    197  OE2 GLU J  14      15.469  54.344  -4.839  1.00  0.00           O  
ATOM    198  H   GLU J  14      12.947  51.960  -8.693  1.00  0.00           H  
ATOM    199  HA  GLU J  14      14.635  50.180  -7.208  1.00  0.00           H  
ATOM    200 1HB  GLU J  14      12.557  52.191  -6.299  1.00  0.00           H  
ATOM    201 2HB  GLU J  14      13.495  51.220  -5.167  1.00  0.00           H  
ATOM    202 1HG  GLU J  14      15.565  52.149  -5.981  1.00  0.00           H  
ATOM    203 2HG  GLU J  14      14.731  53.004  -7.275  1.00  0.00           H  
ATOM    204  N   ALA J  15      11.432  49.370  -7.253  1.00  0.00           N  
ATOM    205  CA  ALA J  15      10.570  48.267  -6.848  1.00  0.00           C  
ATOM    206  C   ALA J  15      11.078  46.994  -7.451  1.00  0.00           C  
ATOM    207  O   ALA J  15      11.133  45.943  -6.801  1.00  0.00           O  
ATOM    208  CB  ALA J  15       9.148  48.467  -7.330  1.00  0.00           C  
ATOM    209  H   ALA J  15      11.090  50.075  -7.901  1.00  0.00           H  
ATOM    210  HA  ALA J  15      10.595  48.186  -5.762  1.00  0.00           H  
ATOM    211 1HB  ALA J  15       8.539  47.630  -7.012  1.00  0.00           H  
ATOM    212 2HB  ALA J  15       8.743  49.354  -6.941  1.00  0.00           H  
ATOM    213 3HB  ALA J  15       9.137  48.527  -8.419  1.00  0.00           H  
ATOM    214  N   ARG J  16      11.501  47.125  -8.705  1.00  0.00           N  
ATOM    215  CA  ARG J  16      11.958  45.999  -9.480  1.00  0.00           C  
ATOM    216  C   ARG J  16      13.291  45.463  -8.949  1.00  0.00           C  
ATOM    217  O   ARG J  16      13.444  44.251  -8.773  1.00  0.00           O  
ATOM    218  CB  ARG J  16      12.090  46.432 -10.938  1.00  0.00           C  
ATOM    219  CG  ARG J  16      10.731  46.758 -11.640  1.00  0.00           C  
ATOM    220  CD  ARG J  16      10.851  46.890 -13.140  1.00  0.00           C  
ATOM    221  NE  ARG J  16      11.653  48.062 -13.573  1.00  0.00           N  
ATOM    222  CZ  ARG J  16      11.175  49.315 -13.845  1.00  0.00           C  
ATOM    223  NH1 ARG J  16       9.894  49.615 -13.764  1.00  0.00           N  
ATOM    224  NH2 ARG J  16      12.026  50.263 -14.209  1.00  0.00           N  
ATOM    225  H   ARG J  16      11.444  48.056  -9.135  1.00  0.00           H  
ATOM    226  HA  ARG J  16      11.209  45.211  -9.413  1.00  0.00           H  
ATOM    227 1HB  ARG J  16      12.716  47.321 -10.999  1.00  0.00           H  
ATOM    228 2HB  ARG J  16      12.580  45.646 -11.506  1.00  0.00           H  
ATOM    229 1HG  ARG J  16      10.003  45.987 -11.416  1.00  0.00           H  
ATOM    230 2HG  ARG J  16      10.361  47.714 -11.253  1.00  0.00           H  
ATOM    231 1HD  ARG J  16      11.318  45.996 -13.530  1.00  0.00           H  
ATOM    232 2HD  ARG J  16       9.859  46.982 -13.567  1.00  0.00           H  
ATOM    233  HE  ARG J  16      12.659  47.932 -13.663  1.00  0.00           H  
ATOM    234 1HH1 ARG J  16       9.188  48.918 -13.499  1.00  0.00           H  
ATOM    235 2HH1 ARG J  16       9.582  50.545 -13.973  1.00  0.00           H  
ATOM    236 1HH2 ARG J  16      13.036  50.054 -14.253  1.00  0.00           H  
ATOM    237 2HH2 ARG J  16      11.694  51.187 -14.420  1.00  0.00           H  
ATOM    238  N   GLN J  17      14.236  46.365  -8.632  1.00  0.00           N  
ATOM    239  CA  GLN J  17      15.541  45.939  -8.130  1.00  0.00           C  
ATOM    240  C   GLN J  17      15.469  45.378  -6.724  1.00  0.00           C  
ATOM    241  O   GLN J  17      16.129  44.374  -6.418  1.00  0.00           O  
ATOM    242  CB  GLN J  17      16.549  47.094  -8.115  1.00  0.00           C  
ATOM    243  CG  GLN J  17      17.004  47.584  -9.471  1.00  0.00           C  
ATOM    244  CD  GLN J  17      17.994  48.739  -9.356  1.00  0.00           C  
ATOM    245  OE1 GLN J  17      18.402  49.126  -8.252  1.00  0.00           O  
ATOM    246  NE2 GLN J  17      18.383  49.292 -10.493  1.00  0.00           N  
ATOM    247  H   GLN J  17      14.058  47.361  -8.791  1.00  0.00           H  
ATOM    248  HA  GLN J  17      15.917  45.156  -8.787  1.00  0.00           H  
ATOM    249 1HB  GLN J  17      16.095  47.946  -7.602  1.00  0.00           H  
ATOM    250 2HB  GLN J  17      17.428  46.802  -7.544  1.00  0.00           H  
ATOM    251 1HG  GLN J  17      17.486  46.769 -10.005  1.00  0.00           H  
ATOM    252 2HG  GLN J  17      16.137  47.932 -10.034  1.00  0.00           H  
ATOM    253 1HE2 GLN J  17      19.023  50.054 -10.491  1.00  0.00           H  
ATOM    254 2HE2 GLN J  17      17.991  48.955 -11.380  1.00  0.00           H  
ATOM    255  N   LEU J  18      14.651  45.998  -5.865  1.00  0.00           N  
ATOM    256  CA  LEU J  18      14.540  45.530  -4.501  1.00  0.00           C  
ATOM    257  C   LEU J  18      13.886  44.163  -4.466  1.00  0.00           C  
ATOM    258  O   LEU J  18      14.370  43.248  -3.785  1.00  0.00           O  
ATOM    259  CB  LEU J  18      13.666  46.506  -3.705  1.00  0.00           C  
ATOM    260  CG  LEU J  18      14.226  47.905  -3.378  1.00  0.00           C  
ATOM    261  CD1 LEU J  18      13.063  48.792  -2.875  1.00  0.00           C  
ATOM    262  CD2 LEU J  18      15.288  47.772  -2.307  1.00  0.00           C  
ATOM    263  H   LEU J  18      14.114  46.824  -6.145  1.00  0.00           H  
ATOM    264  HA  LEU J  18      15.533  45.467  -4.062  1.00  0.00           H  
ATOM    265 1HB  LEU J  18      12.721  46.642  -4.238  1.00  0.00           H  
ATOM    266 2HB  LEU J  18      13.465  46.044  -2.779  1.00  0.00           H  
ATOM    267  HG  LEU J  18      14.659  48.358  -4.267  1.00  0.00           H  
ATOM    268 1HD1 LEU J  18      13.421  49.779  -2.639  1.00  0.00           H  
ATOM    269 2HD1 LEU J  18      12.307  48.866  -3.659  1.00  0.00           H  
ATOM    270 3HD1 LEU J  18      12.624  48.355  -2.003  1.00  0.00           H  
ATOM    271 1HD2 LEU J  18      15.681  48.757  -2.058  1.00  0.00           H  
ATOM    272 2HD2 LEU J  18      14.843  47.319  -1.429  1.00  0.00           H  
ATOM    273 3HD2 LEU J  18      16.095  47.139  -2.672  1.00  0.00           H  
ATOM    274  N   ALA J  19      12.806  43.995  -5.244  1.00  0.00           N  
ATOM    275  CA  ALA J  19      12.115  42.725  -5.263  1.00  0.00           C  
ATOM    276  C   ALA J  19      12.969  41.652  -5.876  1.00  0.00           C  
ATOM    277  O   ALA J  19      13.068  40.551  -5.339  1.00  0.00           O  
ATOM    278  CB  ALA J  19      10.841  42.854  -6.048  1.00  0.00           C  
ATOM    279  H   ALA J  19      12.429  44.761  -5.811  1.00  0.00           H  
ATOM    280  HA  ALA J  19      11.891  42.434  -4.240  1.00  0.00           H  
ATOM    281 1HB  ALA J  19      10.332  41.912  -6.065  1.00  0.00           H  
ATOM    282 2HB  ALA J  19      10.210  43.614  -5.592  1.00  0.00           H  
ATOM    283 3HB  ALA J  19      11.090  43.150  -7.063  1.00  0.00           H  
ATOM    284  N   GLU J  20      13.663  41.973  -6.960  1.00  0.00           N  
ATOM    285  CA  GLU J  20      14.458  40.953  -7.588  1.00  0.00           C  
ATOM    286  C   GLU J  20      15.613  40.518  -6.719  1.00  0.00           C  
ATOM    287  O   GLU J  20      15.854  39.319  -6.555  1.00  0.00           O  
ATOM    288  CB  GLU J  20      14.956  41.433  -8.950  1.00  0.00           C  
ATOM    289  CG  GLU J  20      15.789  40.422  -9.705  1.00  0.00           C  
ATOM    290  CD  GLU J  20      16.109  40.837 -11.127  1.00  0.00           C  
ATOM    291  OE1 GLU J  20      15.716  41.918 -11.546  1.00  0.00           O  
ATOM    292  OE2 GLU J  20      16.744  40.052 -11.802  1.00  0.00           O  
ATOM    293  H   GLU J  20      13.604  42.897  -7.395  1.00  0.00           H  
ATOM    294  HA  GLU J  20      13.824  40.097  -7.746  1.00  0.00           H  
ATOM    295 1HB  GLU J  20      14.103  41.696  -9.573  1.00  0.00           H  
ATOM    296 2HB  GLU J  20      15.552  42.338  -8.816  1.00  0.00           H  
ATOM    297 1HG  GLU J  20      16.724  40.296  -9.163  1.00  0.00           H  
ATOM    298 2HG  GLU J  20      15.287  39.468  -9.709  1.00  0.00           H  
ATOM    299  N   THR J  21      16.310  41.470  -6.109  1.00  0.00           N  
ATOM    300  CA  THR J  21      17.477  41.094  -5.354  1.00  0.00           C  
ATOM    301  C   THR J  21      17.100  40.283  -4.113  1.00  0.00           C  
ATOM    302  O   THR J  21      17.685  39.226  -3.856  1.00  0.00           O  
ATOM    303  CB  THR J  21      18.240  42.339  -4.896  1.00  0.00           C  
ATOM    304  OG1 THR J  21      18.591  43.139  -6.033  1.00  0.00           O  
ATOM    305  CG2 THR J  21      19.515  41.885  -4.219  1.00  0.00           C  
ATOM    306  H   THR J  21      16.075  42.461  -6.219  1.00  0.00           H  
ATOM    307  HA  THR J  21      18.120  40.484  -5.986  1.00  0.00           H  
ATOM    308  HB  THR J  21      17.623  42.922  -4.207  1.00  0.00           H  
ATOM    309  HG1 THR J  21      17.759  43.571  -6.373  1.00  0.00           H  
ATOM    310 1HG2 THR J  21      20.077  42.742  -3.879  1.00  0.00           H  
ATOM    311 2HG2 THR J  21      19.265  41.255  -3.386  1.00  0.00           H  
ATOM    312 3HG2 THR J  21      20.113  41.312  -4.924  1.00  0.00           H  
ATOM    313  N   ALA J  22      16.107  40.758  -3.345  1.00  0.00           N  
ATOM    314  CA  ALA J  22      15.730  40.062  -2.122  1.00  0.00           C  
ATOM    315  C   ALA J  22      15.105  38.696  -2.403  1.00  0.00           C  
ATOM    316  O   ALA J  22      15.376  37.732  -1.676  1.00  0.00           O  
ATOM    317  CB  ALA J  22      14.811  40.944  -1.318  1.00  0.00           C  
ATOM    318  H   ALA J  22      15.612  41.622  -3.600  1.00  0.00           H  
ATOM    319  HA  ALA J  22      16.627  39.873  -1.549  1.00  0.00           H  
ATOM    320 1HB  ALA J  22      14.557  40.441  -0.399  1.00  0.00           H  
ATOM    321 2HB  ALA J  22      15.311  41.888  -1.096  1.00  0.00           H  
ATOM    322 3HB  ALA J  22      13.915  41.147  -1.899  1.00  0.00           H  
ATOM    323  N   VAL J  23      14.309  38.576  -3.469  1.00  0.00           N  
ATOM    324  CA  VAL J  23      13.709  37.290  -3.772  1.00  0.00           C  
ATOM    325  C   VAL J  23      14.783  36.307  -4.212  1.00  0.00           C  
ATOM    326  O   VAL J  23      14.759  35.142  -3.794  1.00  0.00           O  
ATOM    327  CB  VAL J  23      12.609  37.419  -4.829  1.00  0.00           C  
ATOM    328  CG1 VAL J  23      12.127  36.055  -5.265  1.00  0.00           C  
ATOM    329  CG2 VAL J  23      11.449  38.189  -4.249  1.00  0.00           C  
ATOM    330  H   VAL J  23      14.086  39.374  -4.073  1.00  0.00           H  
ATOM    331  HA  VAL J  23      13.246  36.908  -2.862  1.00  0.00           H  
ATOM    332  HB  VAL J  23      13.010  37.945  -5.692  1.00  0.00           H  
ATOM    333 1HG1 VAL J  23      11.356  36.188  -6.003  1.00  0.00           H  
ATOM    334 2HG1 VAL J  23      12.954  35.493  -5.683  1.00  0.00           H  
ATOM    335 3HG1 VAL J  23      11.728  35.512  -4.432  1.00  0.00           H  
ATOM    336 1HG2 VAL J  23      10.682  38.290  -5.001  1.00  0.00           H  
ATOM    337 2HG2 VAL J  23      11.051  37.672  -3.403  1.00  0.00           H  
ATOM    338 3HG2 VAL J  23      11.779  39.169  -3.931  1.00  0.00           H  
ATOM    339  N   ARG J  24      15.731  36.757  -5.058  1.00  0.00           N  
ATOM    340  CA  ARG J  24      16.801  35.867  -5.479  1.00  0.00           C  
ATOM    341  C   ARG J  24      17.641  35.393  -4.298  1.00  0.00           C  
ATOM    342  O   ARG J  24      17.967  34.208  -4.235  1.00  0.00           O  
ATOM    343  CB  ARG J  24      17.740  36.527  -6.488  1.00  0.00           C  
ATOM    344  CG  ARG J  24      17.201  36.715  -7.909  1.00  0.00           C  
ATOM    345  CD  ARG J  24      18.225  37.322  -8.812  1.00  0.00           C  
ATOM    346  NE  ARG J  24      17.729  37.562 -10.178  1.00  0.00           N  
ATOM    347  CZ  ARG J  24      17.642  36.646 -11.148  1.00  0.00           C  
ATOM    348  NH1 ARG J  24      17.976  35.388 -10.941  1.00  0.00           N  
ATOM    349  NH2 ARG J  24      17.210  37.049 -12.320  1.00  0.00           N  
ATOM    350  H   ARG J  24      15.721  37.720  -5.410  1.00  0.00           H  
ATOM    351  HA  ARG J  24      16.349  34.997  -5.954  1.00  0.00           H  
ATOM    352 1HB  ARG J  24      18.005  37.520  -6.117  1.00  0.00           H  
ATOM    353 2HB  ARG J  24      18.660  35.950  -6.553  1.00  0.00           H  
ATOM    354 1HG  ARG J  24      16.922  35.748  -8.313  1.00  0.00           H  
ATOM    355 2HG  ARG J  24      16.345  37.368  -7.893  1.00  0.00           H  
ATOM    356 1HD  ARG J  24      18.528  38.283  -8.394  1.00  0.00           H  
ATOM    357 2HD  ARG J  24      19.088  36.666  -8.874  1.00  0.00           H  
ATOM    358  HE  ARG J  24      17.447  38.515 -10.454  1.00  0.00           H  
ATOM    359 1HH1 ARG J  24      18.298  35.096 -10.033  1.00  0.00           H  
ATOM    360 2HH1 ARG J  24      17.901  34.713 -11.689  1.00  0.00           H  
ATOM    361 1HH2 ARG J  24      16.968  38.048 -12.425  1.00  0.00           H  
ATOM    362 2HH2 ARG J  24      17.124  36.405 -13.089  1.00  0.00           H  
ATOM    363  N   GLU J  25      17.954  36.271  -3.328  1.00  0.00           N  
ATOM    364  CA  GLU J  25      18.755  35.800  -2.197  1.00  0.00           C  
ATOM    365  C   GLU J  25      17.996  34.768  -1.348  1.00  0.00           C  
ATOM    366  O   GLU J  25      18.587  33.774  -0.914  1.00  0.00           O  
ATOM    367  CB  GLU J  25      19.264  36.960  -1.332  1.00  0.00           C  
ATOM    368  CG  GLU J  25      20.380  37.832  -1.979  1.00  0.00           C  
ATOM    369  CD  GLU J  25      20.911  38.970  -1.075  1.00  0.00           C  
ATOM    370  OE1 GLU J  25      20.295  39.257  -0.065  1.00  0.00           O  
ATOM    371  OE2 GLU J  25      21.932  39.534  -1.400  1.00  0.00           O  
ATOM    372  H   GLU J  25      17.679  37.258  -3.405  1.00  0.00           H  
ATOM    373  HA  GLU J  25      19.635  35.302  -2.601  1.00  0.00           H  
ATOM    374 1HB  GLU J  25      18.426  37.622  -1.122  1.00  0.00           H  
ATOM    375 2HB  GLU J  25      19.637  36.567  -0.391  1.00  0.00           H  
ATOM    376 1HG  GLU J  25      21.211  37.185  -2.255  1.00  0.00           H  
ATOM    377 2HG  GLU J  25      19.980  38.268  -2.896  1.00  0.00           H  
ATOM    378  N   ILE J  26      16.683  34.951  -1.151  1.00  0.00           N  
ATOM    379  CA  ILE J  26      15.934  33.959  -0.378  1.00  0.00           C  
ATOM    380  C   ILE J  26      15.896  32.606  -1.103  1.00  0.00           C  
ATOM    381  O   ILE J  26      16.157  31.553  -0.495  1.00  0.00           O  
ATOM    382  CB  ILE J  26      14.492  34.440  -0.065  1.00  0.00           C  
ATOM    383  CG1 ILE J  26      14.503  35.590   0.916  1.00  0.00           C  
ATOM    384  CG2 ILE J  26      13.634  33.329   0.460  1.00  0.00           C  
ATOM    385  CD1 ILE J  26      13.182  36.237   1.058  1.00  0.00           C  
ATOM    386  H   ILE J  26      16.219  35.794  -1.508  1.00  0.00           H  
ATOM    387  HA  ILE J  26      16.445  33.816   0.572  1.00  0.00           H  
ATOM    388  HB  ILE J  26      14.060  34.823  -0.991  1.00  0.00           H  
ATOM    389 1HG1 ILE J  26      14.805  35.214   1.881  1.00  0.00           H  
ATOM    390 2HG1 ILE J  26      15.216  36.346   0.582  1.00  0.00           H  
ATOM    391 1HG2 ILE J  26      12.624  33.692   0.644  1.00  0.00           H  
ATOM    392 2HG2 ILE J  26      13.601  32.537  -0.281  1.00  0.00           H  
ATOM    393 3HG2 ILE J  26      14.060  32.958   1.390  1.00  0.00           H  
ATOM    394 1HD1 ILE J  26      13.223  37.036   1.766  1.00  0.00           H  
ATOM    395 2HD1 ILE J  26      12.912  36.617   0.089  1.00  0.00           H  
ATOM    396 3HD1 ILE J  26      12.449  35.506   1.390  1.00  0.00           H  
ATOM    397  N   SER J  27      15.606  32.635  -2.408  1.00  0.00           N  
ATOM    398  CA  SER J  27      15.537  31.409  -3.186  1.00  0.00           C  
ATOM    399  C   SER J  27      16.893  30.705  -3.243  1.00  0.00           C  
ATOM    400  O   SER J  27      16.957  29.474  -3.089  1.00  0.00           O  
ATOM    401  CB  SER J  27      15.045  31.704  -4.585  1.00  0.00           C  
ATOM    402  OG  SER J  27      14.937  30.519  -5.340  1.00  0.00           O  
ATOM    403  H   SER J  27      15.414  33.534  -2.864  1.00  0.00           H  
ATOM    404  HA  SER J  27      14.824  30.740  -2.701  1.00  0.00           H  
ATOM    405 1HB  SER J  27      14.077  32.194  -4.521  1.00  0.00           H  
ATOM    406 2HB  SER J  27      15.730  32.399  -5.076  1.00  0.00           H  
ATOM    407  HG  SER J  27      15.847  30.248  -5.566  1.00  0.00           H  
ATOM    408  N   LYS J  28      17.982  31.467  -3.467  1.00  0.00           N  
ATOM    409  CA  LYS J  28      19.306  30.860  -3.554  1.00  0.00           C  
ATOM    410  C   LYS J  28      19.729  30.195  -2.259  1.00  0.00           C  
ATOM    411  O   LYS J  28      20.328  29.121  -2.296  1.00  0.00           O  
ATOM    412  CB  LYS J  28      20.380  31.870  -3.963  1.00  0.00           C  
ATOM    413  CG  LYS J  28      20.350  32.322  -5.422  1.00  0.00           C  
ATOM    414  CD  LYS J  28      21.470  33.325  -5.690  1.00  0.00           C  
ATOM    415  CE  LYS J  28      21.502  33.770  -7.141  1.00  0.00           C  
ATOM    416  NZ  LYS J  28      22.613  34.736  -7.398  1.00  0.00           N  
ATOM    417  H   LYS J  28      17.892  32.478  -3.597  1.00  0.00           H  
ATOM    418  HA  LYS J  28      19.269  30.089  -4.322  1.00  0.00           H  
ATOM    419 1HB  LYS J  28      20.270  32.766  -3.344  1.00  0.00           H  
ATOM    420 2HB  LYS J  28      21.364  31.454  -3.758  1.00  0.00           H  
ATOM    421 1HG  LYS J  28      20.487  31.457  -6.070  1.00  0.00           H  
ATOM    422 2HG  LYS J  28      19.392  32.775  -5.653  1.00  0.00           H  
ATOM    423 1HD  LYS J  28      21.317  34.202  -5.056  1.00  0.00           H  
ATOM    424 2HD  LYS J  28      22.429  32.877  -5.434  1.00  0.00           H  
ATOM    425 1HE  LYS J  28      21.636  32.899  -7.780  1.00  0.00           H  
ATOM    426 2HE  LYS J  28      20.553  34.249  -7.389  1.00  0.00           H  
ATOM    427 1HZ  LYS J  28      22.607  35.011  -8.370  1.00  0.00           H  
ATOM    428 2HZ  LYS J  28      22.494  35.553  -6.816  1.00  0.00           H  
ATOM    429 3HZ  LYS J  28      23.497  34.297  -7.180  1.00  0.00           H  
ATOM    430  N   LYS J  29      19.402  30.793  -1.107  1.00  0.00           N  
ATOM    431  CA  LYS J  29      19.792  30.167   0.149  1.00  0.00           C  
ATOM    432  C   LYS J  29      19.149  28.789   0.312  1.00  0.00           C  
ATOM    433  O   LYS J  29      19.800  27.860   0.796  1.00  0.00           O  
ATOM    434  CB  LYS J  29      19.449  31.054   1.344  1.00  0.00           C  
ATOM    435  CG  LYS J  29      20.353  32.276   1.497  1.00  0.00           C  
ATOM    436  CD  LYS J  29      19.919  33.137   2.667  1.00  0.00           C  
ATOM    437  CE  LYS J  29      20.247  32.453   3.974  1.00  0.00           C  
ATOM    438  NZ  LYS J  29      19.902  33.280   5.125  1.00  0.00           N  
ATOM    439  H   LYS J  29      18.920  31.699  -1.102  1.00  0.00           H  
ATOM    440  HA  LYS J  29      20.871  30.026   0.135  1.00  0.00           H  
ATOM    441 1HB  LYS J  29      18.422  31.420   1.233  1.00  0.00           H  
ATOM    442 2HB  LYS J  29      19.494  30.470   2.260  1.00  0.00           H  
ATOM    443 1HG  LYS J  29      21.378  31.946   1.661  1.00  0.00           H  
ATOM    444 2HG  LYS J  29      20.326  32.867   0.588  1.00  0.00           H  
ATOM    445 1HD  LYS J  29      20.428  34.102   2.634  1.00  0.00           H  
ATOM    446 2HD  LYS J  29      18.842  33.313   2.619  1.00  0.00           H  
ATOM    447 1HE  LYS J  29      19.707  31.511   4.040  1.00  0.00           H  
ATOM    448 2HE  LYS J  29      21.317  32.251   3.999  1.00  0.00           H  
ATOM    449 1HZ  LYS J  29      20.149  32.805   5.970  1.00  0.00           H  
ATOM    450 2HZ  LYS J  29      20.404  34.177   5.075  1.00  0.00           H  
ATOM    451 3HZ  LYS J  29      18.885  33.491   5.148  1.00  0.00           H  
ATOM    452  N   GLU J  30      17.880  28.649  -0.097  1.00  0.00           N  
ATOM    453  CA  GLU J  30      17.222  27.342  -0.023  1.00  0.00           C  
ATOM    454  C   GLU J  30      17.639  26.399  -1.166  1.00  0.00           C  
ATOM    455  O   GLU J  30      17.706  25.181  -0.981  1.00  0.00           O  
ATOM    456  CB  GLU J  30      15.710  27.447  -0.043  1.00  0.00           C  
ATOM    457  CG  GLU J  30      15.007  26.073   0.193  1.00  0.00           C  
ATOM    458  CD  GLU J  30      15.148  25.545   1.601  1.00  0.00           C  
ATOM    459  OE1 GLU J  30      15.438  26.315   2.486  1.00  0.00           O  
ATOM    460  OE2 GLU J  30      14.940  24.368   1.793  1.00  0.00           O  
ATOM    461  H   GLU J  30      17.373  29.469  -0.453  1.00  0.00           H  
ATOM    462  HA  GLU J  30      17.515  26.873   0.916  1.00  0.00           H  
ATOM    463 1HB  GLU J  30      15.383  28.139   0.732  1.00  0.00           H  
ATOM    464 2HB  GLU J  30      15.395  27.858  -1.001  1.00  0.00           H  
ATOM    465 1HG  GLU J  30      13.967  26.106  -0.074  1.00  0.00           H  
ATOM    466 2HG  GLU J  30      15.479  25.360  -0.482  1.00  0.00           H  
ATOM    467  N   GLY J  31      17.874  26.955  -2.362  1.00  0.00           N  
ATOM    468  CA  GLY J  31      18.169  26.145  -3.542  1.00  0.00           C  
ATOM    469  C   GLY J  31      16.945  25.948  -4.454  1.00  0.00           C  
ATOM    470  O   GLY J  31      16.857  24.957  -5.184  1.00  0.00           O  
ATOM    471  H   GLY J  31      17.819  27.966  -2.465  1.00  0.00           H  
ATOM    472 1HA  GLY J  31      18.965  26.632  -4.106  1.00  0.00           H  
ATOM    473 2HA  GLY J  31      18.551  25.176  -3.228  1.00  0.00           H  
ATOM    474  N   THR J  32      15.984  26.866  -4.365  1.00  0.00           N  
ATOM    475  CA  THR J  32      14.750  26.831  -5.158  1.00  0.00           C  
ATOM    476  C   THR J  32      14.869  27.692  -6.415  1.00  0.00           C  
ATOM    477  O   THR J  32      15.907  28.330  -6.620  1.00  0.00           O  
ATOM    478  CB  THR J  32      13.568  27.250  -4.311  1.00  0.00           C  
ATOM    479  OG1 THR J  32      13.728  28.612  -3.890  1.00  0.00           O  
ATOM    480  CG2 THR J  32      13.485  26.365  -3.115  1.00  0.00           C  
ATOM    481  H   THR J  32      16.151  27.665  -3.750  1.00  0.00           H  
ATOM    482  HA  THR J  32      14.574  25.804  -5.479  1.00  0.00           H  
ATOM    483  HB  THR J  32      12.677  27.154  -4.891  1.00  0.00           H  
ATOM    484  HG1 THR J  32      14.088  29.145  -4.621  1.00  0.00           H  
ATOM    485 1HG2 THR J  32      12.656  26.650  -2.505  1.00  0.00           H  
ATOM    486 2HG2 THR J  32      13.360  25.332  -3.439  1.00  0.00           H  
ATOM    487 3HG2 THR J  32      14.397  26.456  -2.553  1.00  0.00           H  
ATOM    488  N   GLU J  33      13.867  27.668  -7.311  1.00  0.00           N  
ATOM    489  CA  GLU J  33      14.026  28.449  -8.540  1.00  0.00           C  
ATOM    490  C   GLU J  33      13.006  29.562  -8.704  1.00  0.00           C  
ATOM    491  O   GLU J  33      11.799  29.347  -8.570  1.00  0.00           O  
ATOM    492  CB  GLU J  33      13.976  27.529  -9.770  1.00  0.00           C  
ATOM    493  CG  GLU J  33      14.157  28.264 -11.119  1.00  0.00           C  
ATOM    494  CD  GLU J  33      14.197  27.349 -12.359  1.00  0.00           C  
ATOM    495  OE1 GLU J  33      14.131  26.139 -12.221  1.00  0.00           O  
ATOM    496  OE2 GLU J  33      14.262  27.872 -13.442  1.00  0.00           O  
ATOM    497  H   GLU J  33      12.985  27.167  -7.142  1.00  0.00           H  
ATOM    498  HA  GLU J  33      15.007  28.920  -8.523  1.00  0.00           H  
ATOM    499 1HB  GLU J  33      14.756  26.773  -9.689  1.00  0.00           H  
ATOM    500 2HB  GLU J  33      13.020  27.012  -9.786  1.00  0.00           H  
ATOM    501 1HG  GLU J  33      13.330  28.966 -11.240  1.00  0.00           H  
ATOM    502 2HG  GLU J  33      15.077  28.846 -11.075  1.00  0.00           H  
ATOM    503  N   VAL J  34      13.501  30.765  -8.979  1.00  0.00           N  
ATOM    504  CA  VAL J  34      12.614  31.884  -9.241  1.00  0.00           C  
ATOM    505  C   VAL J  34      13.037  32.600 -10.536  1.00  0.00           C  
ATOM    506  O   VAL J  34      14.219  32.911 -10.721  1.00  0.00           O  
ATOM    507  CB  VAL J  34      12.569  32.868  -8.062  1.00  0.00           C  
ATOM    508  CG1 VAL J  34      11.644  33.966  -8.415  1.00  0.00           C  
ATOM    509  CG2 VAL J  34      12.084  32.166  -6.777  1.00  0.00           C  
ATOM    510  H   VAL J  34      14.501  30.891  -9.043  1.00  0.00           H  
ATOM    511  HA  VAL J  34      11.612  31.494  -9.379  1.00  0.00           H  
ATOM    512  HB  VAL J  34      13.558  33.294  -7.903  1.00  0.00           H  
ATOM    513 1HG1 VAL J  34      11.605  34.663  -7.621  1.00  0.00           H  
ATOM    514 2HG1 VAL J  34      11.975  34.462  -9.314  1.00  0.00           H  
ATOM    515 3HG1 VAL J  34      10.658  33.555  -8.583  1.00  0.00           H  
ATOM    516 1HG2 VAL J  34      12.046  32.886  -5.961  1.00  0.00           H  
ATOM    517 2HG2 VAL J  34      11.106  31.755  -6.932  1.00  0.00           H  
ATOM    518 3HG2 VAL J  34      12.761  31.365  -6.514  1.00  0.00           H  
ATOM    519  N   ARG J  35      12.078  32.842 -11.431  1.00  0.00           N  
ATOM    520  CA  ARG J  35      12.346  33.537 -12.692  1.00  0.00           C  
ATOM    521  C   ARG J  35      11.756  34.949 -12.671  1.00  0.00           C  
ATOM    522  O   ARG J  35      10.657  35.189 -12.161  1.00  0.00           O  
ATOM    523  CB  ARG J  35      11.819  32.753 -13.890  1.00  0.00           C  
ATOM    524  CG  ARG J  35      12.056  33.389 -15.255  1.00  0.00           C  
ATOM    525  CD  ARG J  35      11.611  32.492 -16.366  1.00  0.00           C  
ATOM    526  NE  ARG J  35      10.160  32.301 -16.357  1.00  0.00           N  
ATOM    527  CZ  ARG J  35       9.278  33.127 -16.981  1.00  0.00           C  
ATOM    528  NH1 ARG J  35       9.713  34.175 -17.651  1.00  0.00           N  
ATOM    529  NH2 ARG J  35       7.980  32.892 -16.919  1.00  0.00           N  
ATOM    530  H   ARG J  35      11.128  32.544 -11.200  1.00  0.00           H  
ATOM    531  HA  ARG J  35      13.426  33.627 -12.811  1.00  0.00           H  
ATOM    532 1HB  ARG J  35      12.293  31.772 -13.906  1.00  0.00           H  
ATOM    533 2HB  ARG J  35      10.776  32.585 -13.806  1.00  0.00           H  
ATOM    534 1HG  ARG J  35      11.488  34.318 -15.330  1.00  0.00           H  
ATOM    535 2HG  ARG J  35      13.118  33.600 -15.383  1.00  0.00           H  
ATOM    536 1HD  ARG J  35      11.893  32.927 -17.323  1.00  0.00           H  
ATOM    537 2HD  ARG J  35      12.082  31.515 -16.255  1.00  0.00           H  
ATOM    538  HE  ARG J  35       9.777  31.493 -15.829  1.00  0.00           H  
ATOM    539 1HH1 ARG J  35      10.700  34.373 -17.704  1.00  0.00           H  
ATOM    540 2HH1 ARG J  35       9.038  34.805 -18.117  1.00  0.00           H  
ATOM    541 1HH2 ARG J  35       7.630  32.078 -16.390  1.00  0.00           H  
ATOM    542 2HH2 ARG J  35       7.328  33.507 -17.382  1.00  0.00           H  
ATOM    543  N   PHE J  36      12.507  35.894 -13.222  1.00  0.00           N  
ATOM    544  CA  PHE J  36      12.103  37.295 -13.222  1.00  0.00           C  
ATOM    545  C   PHE J  36      11.882  37.854 -14.629  1.00  0.00           C  
ATOM    546  O   PHE J  36      12.804  37.849 -15.449  1.00  0.00           O  
ATOM    547  CB  PHE J  36      13.208  38.063 -12.508  1.00  0.00           C  
ATOM    548  CG  PHE J  36      13.360  37.603 -11.099  1.00  0.00           C  
ATOM    549  CD1 PHE J  36      14.119  36.486 -10.824  1.00  0.00           C  
ATOM    550  CD2 PHE J  36      12.767  38.252 -10.061  1.00  0.00           C  
ATOM    551  CE1 PHE J  36      14.274  36.040  -9.557  1.00  0.00           C  
ATOM    552  CE2 PHE J  36      12.929  37.798  -8.779  1.00  0.00           C  
ATOM    553  CZ  PHE J  36      13.683  36.698  -8.533  1.00  0.00           C  
ATOM    554  H   PHE J  36      13.393  35.640 -13.634  1.00  0.00           H  
ATOM    555  HA  PHE J  36      11.168  37.395 -12.665  1.00  0.00           H  
ATOM    556 1HB  PHE J  36      14.157  37.914 -13.021  1.00  0.00           H  
ATOM    557 2HB  PHE J  36      13.005  39.120 -12.510  1.00  0.00           H  
ATOM    558  HD1 PHE J  36      14.598  35.951 -11.639  1.00  0.00           H  
ATOM    559  HD2 PHE J  36      12.174  39.133 -10.262  1.00  0.00           H  
ATOM    560  HE1 PHE J  36      14.875  35.149  -9.369  1.00  0.00           H  
ATOM    561  HE2 PHE J  36      12.463  38.316  -7.957  1.00  0.00           H  
ATOM    562  HZ  PHE J  36      13.817  36.345  -7.527  1.00  0.00           H  
ATOM    563  N   GLU J  37      10.667  38.347 -14.903  1.00  0.00           N  
ATOM    564  CA  GLU J  37      10.343  38.905 -16.221  1.00  0.00           C  
ATOM    565  C   GLU J  37       9.796  40.333 -16.120  1.00  0.00           C  
ATOM    566  O   GLU J  37       8.889  40.616 -15.336  1.00  0.00           O  
ATOM    567  CB  GLU J  37       9.344  37.992 -16.945  1.00  0.00           C  
ATOM    568  CG  GLU J  37       8.944  38.453 -18.359  1.00  0.00           C  
ATOM    569  CD  GLU J  37       8.021  37.472 -19.110  1.00  0.00           C  
ATOM    570  OE1 GLU J  37       7.954  36.309 -18.751  1.00  0.00           O  
ATOM    571  OE2 GLU J  37       7.390  37.900 -20.048  1.00  0.00           O  
ATOM    572  H   GLU J  37       9.935  38.309 -14.184  1.00  0.00           H  
ATOM    573  HA  GLU J  37      11.257  38.943 -16.813  1.00  0.00           H  
ATOM    574 1HB  GLU J  37       9.769  36.995 -17.026  1.00  0.00           H  
ATOM    575 2HB  GLU J  37       8.434  37.910 -16.349  1.00  0.00           H  
ATOM    576 1HG  GLU J  37       8.436  39.417 -18.281  1.00  0.00           H  
ATOM    577 2HG  GLU J  37       9.850  38.605 -18.943  1.00  0.00           H  
ATOM    578  N   LYS J  38      10.350  41.249 -16.907  1.00  0.00           N  
ATOM    579  CA  LYS J  38       9.893  42.638 -16.840  1.00  0.00           C  
ATOM    580  C   LYS J  38       9.038  43.007 -18.053  1.00  0.00           C  
ATOM    581  O   LYS J  38       9.427  42.743 -19.193  1.00  0.00           O  
ATOM    582  CB  LYS J  38      11.104  43.572 -16.719  1.00  0.00           C  
ATOM    583  CG  LYS J  38      11.917  43.354 -15.428  1.00  0.00           C  
ATOM    584  CD  LYS J  38      13.124  44.296 -15.309  1.00  0.00           C  
ATOM    585  CE  LYS J  38      13.905  44.022 -14.004  1.00  0.00           C  
ATOM    586  NZ  LYS J  38      14.744  42.776 -14.095  1.00  0.00           N  
ATOM    587  H   LYS J  38      11.090  40.987 -17.544  1.00  0.00           H  
ATOM    588  HA  LYS J  38       9.276  42.763 -15.953  1.00  0.00           H  
ATOM    589 1HB  LYS J  38      11.765  43.431 -17.572  1.00  0.00           H  
ATOM    590 2HB  LYS J  38      10.763  44.608 -16.730  1.00  0.00           H  
ATOM    591 1HG  LYS J  38      11.257  43.527 -14.577  1.00  0.00           H  
ATOM    592 2HG  LYS J  38      12.268  42.323 -15.385  1.00  0.00           H  
ATOM    593 1HD  LYS J  38      13.790  44.138 -16.158  1.00  0.00           H  
ATOM    594 2HD  LYS J  38      12.793  45.333 -15.322  1.00  0.00           H  
ATOM    595 1HE  LYS J  38      14.546  44.871 -13.767  1.00  0.00           H  
ATOM    596 2HE  LYS J  38      13.183  43.889 -13.197  1.00  0.00           H  
ATOM    597 1HZ  LYS J  38      15.225  42.597 -13.192  1.00  0.00           H  
ATOM    598 2HZ  LYS J  38      14.160  41.987 -14.302  1.00  0.00           H  
ATOM    599 3HZ  LYS J  38      15.432  42.877 -14.823  1.00  0.00           H  
ATOM    600  N   LYS J  39       7.872  43.622 -17.808  1.00  0.00           N  
ATOM    601  CA  LYS J  39       6.993  44.023 -18.911  1.00  0.00           C  
ATOM    602  C   LYS J  39       6.190  45.291 -18.602  1.00  0.00           C  
ATOM    603  O   LYS J  39       5.439  45.364 -17.625  1.00  0.00           O  
ATOM    604  CB  LYS J  39       6.056  42.858 -19.275  1.00  0.00           C  
ATOM    605  CG  LYS J  39       5.068  43.104 -20.448  1.00  0.00           C  
ATOM    606  CD  LYS J  39       5.808  43.265 -21.784  1.00  0.00           C  
ATOM    607  CE  LYS J  39       4.858  43.309 -23.013  1.00  0.00           C  
ATOM    608  NZ  LYS J  39       3.988  44.555 -23.073  1.00  0.00           N  
ATOM    609  H   LYS J  39       7.610  43.809 -16.835  1.00  0.00           H  
ATOM    610  HA  LYS J  39       7.614  44.237 -19.781  1.00  0.00           H  
ATOM    611 1HB  LYS J  39       6.658  41.983 -19.532  1.00  0.00           H  
ATOM    612 2HB  LYS J  39       5.464  42.593 -18.400  1.00  0.00           H  
ATOM    613 1HG  LYS J  39       4.378  42.267 -20.525  1.00  0.00           H  
ATOM    614 2HG  LYS J  39       4.490  44.004 -20.254  1.00  0.00           H  
ATOM    615 1HD  LYS J  39       6.367  44.200 -21.760  1.00  0.00           H  
ATOM    616 2HD  LYS J  39       6.513  42.444 -21.908  1.00  0.00           H  
ATOM    617 1HE  LYS J  39       5.473  43.277 -23.909  1.00  0.00           H  
ATOM    618 2HE  LYS J  39       4.212  42.432 -22.998  1.00  0.00           H  
ATOM    619 1HZ  LYS J  39       3.414  44.538 -23.889  1.00  0.00           H  
ATOM    620 2HZ  LYS J  39       3.379  44.644 -22.255  1.00  0.00           H  
ATOM    621 3HZ  LYS J  39       4.545  45.422 -23.074  1.00  0.00           H  
ATOM    622  N   ASP J  40       6.345  46.293 -19.465  1.00  0.00           N  
ATOM    623  CA  ASP J  40       5.644  47.580 -19.385  1.00  0.00           C  
ATOM    624  C   ASP J  40       5.836  48.259 -18.025  1.00  0.00           C  
ATOM    625  O   ASP J  40       4.938  48.923 -17.511  1.00  0.00           O  
ATOM    626  CB  ASP J  40       4.148  47.378 -19.636  1.00  0.00           C  
ATOM    627  CG  ASP J  40       3.872  46.725 -20.979  1.00  0.00           C  
ATOM    628  OD1 ASP J  40       4.625  46.914 -21.922  1.00  0.00           O  
ATOM    629  OD2 ASP J  40       2.943  45.946 -21.064  1.00  0.00           O  
ATOM    630  H   ASP J  40       6.989  46.153 -20.230  1.00  0.00           H  
ATOM    631  HA  ASP J  40       6.044  48.241 -20.155  1.00  0.00           H  
ATOM    632 1HB  ASP J  40       3.714  46.765 -18.842  1.00  0.00           H  
ATOM    633 2HB  ASP J  40       3.645  48.345 -19.609  1.00  0.00           H  
ATOM    634  N   GLY J  41       7.025  48.095 -17.460  1.00  0.00           N  
ATOM    635  CA  GLY J  41       7.394  48.688 -16.181  1.00  0.00           C  
ATOM    636  C   GLY J  41       7.127  47.792 -14.958  1.00  0.00           C  
ATOM    637  O   GLY J  41       7.626  48.077 -13.867  1.00  0.00           O  
ATOM    638  H   GLY J  41       7.703  47.531 -17.948  1.00  0.00           H  
ATOM    639 1HA  GLY J  41       8.451  48.947 -16.212  1.00  0.00           H  
ATOM    640 2HA  GLY J  41       6.850  49.623 -16.059  1.00  0.00           H  
ATOM    641  N   LEU J  42       6.395  46.692 -15.122  1.00  0.00           N  
ATOM    642  CA  LEU J  42       6.107  45.829 -13.976  1.00  0.00           C  
ATOM    643  C   LEU J  42       6.998  44.599 -13.919  1.00  0.00           C  
ATOM    644  O   LEU J  42       7.431  44.072 -14.949  1.00  0.00           O  
ATOM    645  CB  LEU J  42       4.637  45.406 -13.999  1.00  0.00           C  
ATOM    646  CG  LEU J  42       3.636  46.558 -13.909  1.00  0.00           C  
ATOM    647  CD1 LEU J  42       2.221  46.028 -14.026  1.00  0.00           C  
ATOM    648  CD2 LEU J  42       3.835  47.248 -12.583  1.00  0.00           C  
ATOM    649  H   LEU J  42       6.005  46.451 -16.037  1.00  0.00           H  
ATOM    650  HA  LEU J  42       6.274  46.402 -13.063  1.00  0.00           H  
ATOM    651 1HB  LEU J  42       4.448  44.866 -14.928  1.00  0.00           H  
ATOM    652 2HB  LEU J  42       4.460  44.740 -13.161  1.00  0.00           H  
ATOM    653  HG  LEU J  42       3.807  47.263 -14.728  1.00  0.00           H  
ATOM    654 1HD1 LEU J  42       1.517  46.857 -13.956  1.00  0.00           H  
ATOM    655 2HD1 LEU J  42       2.102  45.527 -14.987  1.00  0.00           H  
ATOM    656 3HD1 LEU J  42       2.032  45.330 -13.223  1.00  0.00           H  
ATOM    657 1HD2 LEU J  42       3.134  48.076 -12.485  1.00  0.00           H  
ATOM    658 2HD2 LEU J  42       3.660  46.525 -11.785  1.00  0.00           H  
ATOM    659 3HD2 LEU J  42       4.859  47.625 -12.515  1.00  0.00           H  
ATOM    660  N   LEU J  43       7.285  44.127 -12.706  1.00  0.00           N  
ATOM    661  CA  LEU J  43       8.063  42.895 -12.575  1.00  0.00           C  
ATOM    662  C   LEU J  43       7.210  41.693 -12.185  1.00  0.00           C  
ATOM    663  O   LEU J  43       6.544  41.670 -11.150  1.00  0.00           O  
ATOM    664  CB  LEU J  43       9.245  43.097 -11.605  1.00  0.00           C  
ATOM    665  CG  LEU J  43      10.020  41.836 -11.193  1.00  0.00           C  
ATOM    666  CD1 LEU J  43      10.707  41.224 -12.377  1.00  0.00           C  
ATOM    667  CD2 LEU J  43      11.022  42.197 -10.099  1.00  0.00           C  
ATOM    668  H   LEU J  43       6.912  44.592 -11.867  1.00  0.00           H  
ATOM    669  HA  LEU J  43       8.502  42.666 -13.545  1.00  0.00           H  
ATOM    670 1HB  LEU J  43       9.968  43.712 -12.129  1.00  0.00           H  
ATOM    671 2HB  LEU J  43       8.952  43.637 -10.751  1.00  0.00           H  
ATOM    672  HG  LEU J  43       9.316  41.110 -10.817  1.00  0.00           H  
ATOM    673 1HD1 LEU J  43      11.207  40.333 -12.060  1.00  0.00           H  
ATOM    674 2HD1 LEU J  43       9.977  40.970 -13.129  1.00  0.00           H  
ATOM    675 3HD1 LEU J  43      11.421  41.922 -12.786  1.00  0.00           H  
ATOM    676 1HD2 LEU J  43      11.558  41.310  -9.779  1.00  0.00           H  
ATOM    677 2HD2 LEU J  43      11.736  42.928 -10.480  1.00  0.00           H  
ATOM    678 3HD2 LEU J  43      10.492  42.620  -9.254  1.00  0.00           H  
ATOM    679  N   SER J  44       7.213  40.687 -13.044  1.00  0.00           N  
ATOM    680  CA  SER J  44       6.462  39.474 -12.791  1.00  0.00           C  
ATOM    681  C   SER J  44       7.414  38.431 -12.242  1.00  0.00           C  
ATOM    682  O   SER J  44       8.472  38.158 -12.831  1.00  0.00           O  
ATOM    683  CB  SER J  44       5.779  38.980 -14.050  1.00  0.00           C  
ATOM    684  OG  SER J  44       5.147  37.744 -13.822  1.00  0.00           O  
ATOM    685  H   SER J  44       7.774  40.747 -13.896  1.00  0.00           H  
ATOM    686  HA  SER J  44       5.699  39.671 -12.038  1.00  0.00           H  
ATOM    687 1HB  SER J  44       5.039  39.716 -14.363  1.00  0.00           H  
ATOM    688 2HB  SER J  44       6.510  38.884 -14.855  1.00  0.00           H  
ATOM    689  HG  SER J  44       4.729  37.818 -12.954  1.00  0.00           H  
ATOM    690  N   ILE J  45       7.082  37.880 -11.082  1.00  0.00           N  
ATOM    691  CA  ILE J  45       7.985  36.899 -10.506  1.00  0.00           C  
ATOM    692  C   ILE J  45       7.341  35.516 -10.479  1.00  0.00           C  
ATOM    693  O   ILE J  45       6.241  35.322  -9.941  1.00  0.00           O  
ATOM    694  CB  ILE J  45       8.475  37.301  -9.099  1.00  0.00           C  
ATOM    695  CG1 ILE J  45       9.188  38.668  -9.147  1.00  0.00           C  
ATOM    696  CG2 ILE J  45       9.431  36.307  -8.621  1.00  0.00           C  
ATOM    697  CD1 ILE J  45       9.660  39.209  -7.788  1.00  0.00           C  
ATOM    698  H   ILE J  45       6.197  38.133 -10.633  1.00  0.00           H  
ATOM    699  HA  ILE J  45       8.873  36.824 -11.133  1.00  0.00           H  
ATOM    700  HB  ILE J  45       7.656  37.344  -8.427  1.00  0.00           H  
ATOM    701 1HG1 ILE J  45      10.024  38.579  -9.813  1.00  0.00           H  
ATOM    702 2HG1 ILE J  45       8.495  39.396  -9.563  1.00  0.00           H  
ATOM    703 1HG2 ILE J  45       9.779  36.585  -7.639  1.00  0.00           H  
ATOM    704 2HG2 ILE J  45       8.958  35.342  -8.581  1.00  0.00           H  
ATOM    705 3HG2 ILE J  45      10.271  36.274  -9.319  1.00  0.00           H  
ATOM    706 1HD1 ILE J  45      10.149  40.170  -7.932  1.00  0.00           H  
ATOM    707 2HD1 ILE J  45       8.837  39.336  -7.110  1.00  0.00           H  
ATOM    708 3HD1 ILE J  45      10.358  38.515  -7.353  1.00  0.00           H  
ATOM    709  N   GLU J  46       8.032  34.566 -11.117  1.00  0.00           N  
ATOM    710  CA  GLU J  46       7.614  33.168 -11.230  1.00  0.00           C  
ATOM    711  C   GLU J  46       8.349  32.332 -10.207  1.00  0.00           C  
ATOM    712  O   GLU J  46       9.557  32.105 -10.312  1.00  0.00           O  
ATOM    713  CB  GLU J  46       7.911  32.641 -12.631  1.00  0.00           C  
ATOM    714  CG  GLU J  46       7.544  31.182 -12.869  1.00  0.00           C  
ATOM    715  CD  GLU J  46       7.845  30.706 -14.281  1.00  0.00           C  
ATOM    716  OE1 GLU J  46       8.927  30.222 -14.510  1.00  0.00           O  
ATOM    717  OE2 GLU J  46       7.006  30.846 -15.141  1.00  0.00           O  
ATOM    718  H   GLU J  46       8.930  34.828 -11.533  1.00  0.00           H  
ATOM    719  HA  GLU J  46       6.542  33.094 -11.031  1.00  0.00           H  
ATOM    720 1HB  GLU J  46       7.384  33.248 -13.365  1.00  0.00           H  
ATOM    721 2HB  GLU J  46       8.942  32.759 -12.811  1.00  0.00           H  
ATOM    722 1HG  GLU J  46       8.109  30.568 -12.166  1.00  0.00           H  
ATOM    723 2HG  GLU J  46       6.508  31.055 -12.647  1.00  0.00           H  
ATOM    724  N   VAL J  47       7.619  31.873  -9.215  1.00  0.00           N  
ATOM    725  CA  VAL J  47       8.188  31.184  -8.077  1.00  0.00           C  
ATOM    726  C   VAL J  47       7.956  29.681  -8.132  1.00  0.00           C  
ATOM    727  O   VAL J  47       6.812  29.243  -8.148  1.00  0.00           O  
ATOM    728  CB  VAL J  47       7.530  31.815  -6.832  1.00  0.00           C  
ATOM    729  CG1 VAL J  47       7.963  31.180  -5.625  1.00  0.00           C  
ATOM    730  CG2 VAL J  47       7.872  33.291  -6.790  1.00  0.00           C  
ATOM    731  H   VAL J  47       6.614  32.051  -9.223  1.00  0.00           H  
ATOM    732  HA  VAL J  47       9.256  31.368  -8.064  1.00  0.00           H  
ATOM    733  HB  VAL J  47       6.471  31.705  -6.907  1.00  0.00           H  
ATOM    734 1HG1 VAL J  47       7.477  31.648  -4.769  1.00  0.00           H  
ATOM    735 2HG1 VAL J  47       7.689  30.128  -5.670  1.00  0.00           H  
ATOM    736 3HG1 VAL J  47       9.039  31.296  -5.551  1.00  0.00           H  
ATOM    737 1HG2 VAL J  47       7.396  33.751  -5.926  1.00  0.00           H  
ATOM    738 2HG2 VAL J  47       8.951  33.413  -6.716  1.00  0.00           H  
ATOM    739 3HG2 VAL J  47       7.505  33.767  -7.699  1.00  0.00           H  
ATOM    740  N   LYS J  48       9.024  28.870  -8.168  1.00  0.00           N  
ATOM    741  CA  LYS J  48       8.828  27.426  -8.332  1.00  0.00           C  
ATOM    742  C   LYS J  48       9.491  26.523  -7.278  1.00  0.00           C  
ATOM    743  O   LYS J  48      10.700  26.606  -6.984  1.00  0.00           O  
ATOM    744  CB  LYS J  48       9.313  27.029  -9.726  1.00  0.00           C  
ATOM    745  CG  LYS J  48       9.173  25.562 -10.074  1.00  0.00           C  
ATOM    746  CD  LYS J  48       9.575  25.324 -11.519  1.00  0.00           C  
ATOM    747  CE  LYS J  48      11.069  25.532 -11.661  1.00  0.00           C  
ATOM    748  NZ  LYS J  48      11.585  25.207 -12.998  1.00  0.00           N  
ATOM    749  H   LYS J  48       9.980  29.235  -8.159  1.00  0.00           H  
ATOM    750  HA  LYS J  48       7.761  27.222  -8.281  1.00  0.00           H  
ATOM    751 1HB  LYS J  48       8.753  27.595 -10.472  1.00  0.00           H  
ATOM    752 2HB  LYS J  48      10.365  27.304  -9.830  1.00  0.00           H  
ATOM    753 1HG  LYS J  48       9.827  24.989  -9.429  1.00  0.00           H  
ATOM    754 2HG  LYS J  48       8.139  25.239  -9.910  1.00  0.00           H  
ATOM    755 1HD  LYS J  48       9.319  24.306 -11.812  1.00  0.00           H  
ATOM    756 2HD  LYS J  48       9.047  26.022 -12.170  1.00  0.00           H  
ATOM    757 1HE  LYS J  48      11.296  26.576 -11.448  1.00  0.00           H  
ATOM    758 2HE  LYS J  48      11.579  24.906 -10.929  1.00  0.00           H  
ATOM    759 1HZ  LYS J  48      12.604  25.389 -12.965  1.00  0.00           H  
ATOM    760 2HZ  LYS J  48      11.416  24.242 -13.219  1.00  0.00           H  
ATOM    761 3HZ  LYS J  48      11.155  25.797 -13.691  1.00  0.00           H  
ATOM    762  N   ASN J  49       8.672  25.589  -6.772  1.00  0.00           N  
ATOM    763  CA  ASN J  49       9.047  24.584  -5.774  1.00  0.00           C  
ATOM    764  C   ASN J  49       9.633  25.130  -4.460  1.00  0.00           C  
ATOM    765  O   ASN J  49      10.617  24.603  -3.941  1.00  0.00           O  
ATOM    766  CB  ASN J  49       9.972  23.544  -6.386  1.00  0.00           C  
ATOM    767  CG  ASN J  49       9.291  22.733  -7.500  1.00  0.00           C  
ATOM    768  OD1 ASN J  49       8.077  22.468  -7.468  1.00  0.00           O  
ATOM    769  ND2 ASN J  49      10.068  22.321  -8.473  1.00  0.00           N  
ATOM    770  H   ASN J  49       7.691  25.586  -7.090  1.00  0.00           H  
ATOM    771  HA  ASN J  49       8.133  24.059  -5.494  1.00  0.00           H  
ATOM    772 1HB  ASN J  49      10.859  24.031  -6.793  1.00  0.00           H  
ATOM    773 2HB  ASN J  49      10.306  22.859  -5.608  1.00  0.00           H  
ATOM    774 1HD2 ASN J  49       9.688  21.778  -9.224  1.00  0.00           H  
ATOM    775 2HD2 ASN J  49      11.043  22.544  -8.461  1.00  0.00           H  
ATOM    776  N   LEU J  50       9.007  26.175  -3.911  1.00  0.00           N  
ATOM    777  CA  LEU J  50       9.434  26.748  -2.627  1.00  0.00           C  
ATOM    778  C   LEU J  50       8.544  26.202  -1.518  1.00  0.00           C  
ATOM    779  O   LEU J  50       7.340  26.027  -1.722  1.00  0.00           O  
ATOM    780  CB  LEU J  50       9.321  28.286  -2.625  1.00  0.00           C  
ATOM    781  CG  LEU J  50      10.453  29.092  -3.282  1.00  0.00           C  
ATOM    782  CD1 LEU J  50      10.457  28.815  -4.753  1.00  0.00           C  
ATOM    783  CD2 LEU J  50      10.269  30.580  -2.932  1.00  0.00           C  
ATOM    784  H   LEU J  50       8.214  26.560  -4.404  1.00  0.00           H  
ATOM    785  HA  LEU J  50      10.456  26.453  -2.425  1.00  0.00           H  
ATOM    786 1HB  LEU J  50       8.407  28.553  -3.145  1.00  0.00           H  
ATOM    787 2HB  LEU J  50       9.236  28.621  -1.589  1.00  0.00           H  
ATOM    788  HG  LEU J  50      11.399  28.771  -2.913  1.00  0.00           H  
ATOM    789 1HD1 LEU J  50      11.266  29.360  -5.242  1.00  0.00           H  
ATOM    790 2HD1 LEU J  50      10.598  27.773  -4.883  1.00  0.00           H  
ATOM    791 3HD1 LEU J  50       9.545  29.079  -5.189  1.00  0.00           H  
ATOM    792 1HD2 LEU J  50      11.074  31.165  -3.384  1.00  0.00           H  
ATOM    793 2HD2 LEU J  50       9.325  30.932  -3.287  1.00  0.00           H  
ATOM    794 3HD2 LEU J  50      10.292  30.704  -1.861  1.00  0.00           H  
ATOM    795  N   SER J  51       9.114  25.973  -0.333  1.00  0.00           N  
ATOM    796  CA  SER J  51       8.320  25.485   0.796  1.00  0.00           C  
ATOM    797  C   SER J  51       7.395  26.574   1.296  1.00  0.00           C  
ATOM    798  O   SER J  51       7.690  27.750   1.107  1.00  0.00           O  
ATOM    799  CB  SER J  51       9.227  25.073   1.939  1.00  0.00           C  
ATOM    800  OG  SER J  51       9.864  26.199   2.507  1.00  0.00           O  
ATOM    801  H   SER J  51      10.107  26.122  -0.221  1.00  0.00           H  
ATOM    802  HA  SER J  51       7.721  24.633   0.467  1.00  0.00           H  
ATOM    803 1HB  SER J  51       8.647  24.555   2.701  1.00  0.00           H  
ATOM    804 2HB  SER J  51       9.979  24.377   1.569  1.00  0.00           H  
ATOM    805  HG  SER J  51      10.533  25.843   3.116  1.00  0.00           H  
ATOM    806  N   GLU J  52       6.344  26.208   2.028  1.00  0.00           N  
ATOM    807  CA  GLU J  52       5.414  27.215   2.541  1.00  0.00           C  
ATOM    808  C   GLU J  52       6.101  28.257   3.429  1.00  0.00           C  
ATOM    809  O   GLU J  52       5.749  29.441   3.388  1.00  0.00           O  
ATOM    810  CB  GLU J  52       4.256  26.541   3.283  1.00  0.00           C  
ATOM    811  CG  GLU J  52       3.186  27.510   3.789  1.00  0.00           C  
ATOM    812  CD  GLU J  52       1.943  26.835   4.385  1.00  0.00           C  
ATOM    813  OE1 GLU J  52       1.712  25.661   4.149  1.00  0.00           O  
ATOM    814  OE2 GLU J  52       1.225  27.512   5.080  1.00  0.00           O  
ATOM    815  H   GLU J  52       6.162  25.227   2.182  1.00  0.00           H  
ATOM    816  HA  GLU J  52       4.990  27.741   1.685  1.00  0.00           H  
ATOM    817 1HB  GLU J  52       3.773  25.828   2.621  1.00  0.00           H  
ATOM    818 2HB  GLU J  52       4.643  25.990   4.140  1.00  0.00           H  
ATOM    819 1HG  GLU J  52       3.636  28.149   4.551  1.00  0.00           H  
ATOM    820 2HG  GLU J  52       2.880  28.147   2.960  1.00  0.00           H  
ATOM    821  N   GLU J  53       7.062  27.818   4.243  1.00  0.00           N  
ATOM    822  CA  GLU J  53       7.777  28.744   5.115  1.00  0.00           C  
ATOM    823  C   GLU J  53       8.629  29.712   4.284  1.00  0.00           C  
ATOM    824  O   GLU J  53       8.762  30.900   4.604  1.00  0.00           O  
ATOM    825  CB  GLU J  53       8.659  27.985   6.109  1.00  0.00           C  
ATOM    826  CG  GLU J  53       7.880  27.209   7.169  1.00  0.00           C  
ATOM    827  CD  GLU J  53       8.769  26.438   8.123  1.00  0.00           C  
ATOM    828  OE1 GLU J  53       9.931  26.277   7.830  1.00  0.00           O  
ATOM    829  OE2 GLU J  53       8.281  26.025   9.150  1.00  0.00           O  
ATOM    830  H   GLU J  53       7.301  26.838   4.235  1.00  0.00           H  
ATOM    831  HA  GLU J  53       7.044  29.313   5.678  1.00  0.00           H  
ATOM    832 1HB  GLU J  53       9.290  27.280   5.567  1.00  0.00           H  
ATOM    833 2HB  GLU J  53       9.315  28.688   6.620  1.00  0.00           H  
ATOM    834 1HG  GLU J  53       7.272  27.907   7.740  1.00  0.00           H  
ATOM    835 2HG  GLU J  53       7.207  26.516   6.666  1.00  0.00           H  
ATOM    836  N   LEU J  54       9.200  29.204   3.202  1.00  0.00           N  
ATOM    837  CA  LEU J  54      10.043  30.023   2.361  1.00  0.00           C  
ATOM    838  C   LEU J  54       9.142  31.016   1.607  1.00  0.00           C  
ATOM    839  O   LEU J  54       9.473  32.200   1.471  1.00  0.00           O  
ATOM    840  CB  LEU J  54      10.795  29.101   1.409  1.00  0.00           C  
ATOM    841  CG  LEU J  54      11.889  29.656   0.573  1.00  0.00           C  
ATOM    842  CD1 LEU J  54      12.975  30.196   1.457  1.00  0.00           C  
ATOM    843  CD2 LEU J  54      12.401  28.567  -0.240  1.00  0.00           C  
ATOM    844  H   LEU J  54       9.068  28.221   2.960  1.00  0.00           H  
ATOM    845  HA  LEU J  54      10.746  30.573   2.984  1.00  0.00           H  
ATOM    846 1HB  LEU J  54      11.231  28.302   1.999  1.00  0.00           H  
ATOM    847 2HB  LEU J  54      10.067  28.656   0.735  1.00  0.00           H  
ATOM    848  HG  LEU J  54      11.523  30.453  -0.049  1.00  0.00           H  
ATOM    849 1HD1 LEU J  54      13.793  30.560   0.845  1.00  0.00           H  
ATOM    850 2HD1 LEU J  54      12.581  30.992   2.067  1.00  0.00           H  
ATOM    851 3HD1 LEU J  54      13.349  29.395   2.098  1.00  0.00           H  
ATOM    852 1HD2 LEU J  54      13.216  28.921  -0.877  1.00  0.00           H  
ATOM    853 2HD2 LEU J  54      12.751  27.813   0.436  1.00  0.00           H  
ATOM    854 3HD2 LEU J  54      11.617  28.169  -0.836  1.00  0.00           H  
ATOM    855  N   GLN J  55       7.963  30.543   1.164  1.00  0.00           N  
ATOM    856  CA  GLN J  55       7.047  31.400   0.428  1.00  0.00           C  
ATOM    857  C   GLN J  55       6.478  32.500   1.313  1.00  0.00           C  
ATOM    858  O   GLN J  55       6.304  33.621   0.836  1.00  0.00           O  
ATOM    859  CB  GLN J  55       5.884  30.630  -0.226  1.00  0.00           C  
ATOM    860  CG  GLN J  55       6.284  29.718  -1.393  1.00  0.00           C  
ATOM    861  CD  GLN J  55       5.084  29.088  -2.142  1.00  0.00           C  
ATOM    862  OE1 GLN J  55       4.037  29.733  -2.317  1.00  0.00           O  
ATOM    863  NE2 GLN J  55       5.219  27.850  -2.611  1.00  0.00           N  
ATOM    864  H   GLN J  55       7.735  29.560   1.306  1.00  0.00           H  
ATOM    865  HA  GLN J  55       7.610  31.874  -0.374  1.00  0.00           H  
ATOM    866 1HB  GLN J  55       5.404  30.007   0.531  1.00  0.00           H  
ATOM    867 2HB  GLN J  55       5.142  31.338  -0.585  1.00  0.00           H  
ATOM    868 1HG  GLN J  55       6.872  30.294  -2.105  1.00  0.00           H  
ATOM    869 2HG  GLN J  55       6.880  28.904  -0.989  1.00  0.00           H  
ATOM    870 1HE2 GLN J  55       4.455  27.448  -3.174  1.00  0.00           H  
ATOM    871 2HE2 GLN J  55       6.068  27.303  -2.440  1.00  0.00           H  
ATOM    872  N   ARG J  56       6.231  32.238   2.605  1.00  0.00           N  
ATOM    873  CA  ARG J  56       5.697  33.329   3.419  1.00  0.00           C  
ATOM    874  C   ARG J  56       6.753  34.427   3.601  1.00  0.00           C  
ATOM    875  O   ARG J  56       6.395  35.606   3.698  1.00  0.00           O  
ATOM    876  CB  ARG J  56       5.141  32.854   4.760  1.00  0.00           C  
ATOM    877  CG  ARG J  56       6.138  32.325   5.712  1.00  0.00           C  
ATOM    878  CD  ARG J  56       5.539  31.785   6.956  1.00  0.00           C  
ATOM    879  NE  ARG J  56       6.575  31.279   7.849  1.00  0.00           N  
ATOM    880  CZ  ARG J  56       6.355  30.619   9.004  1.00  0.00           C  
ATOM    881  NH1 ARG J  56       5.126  30.392   9.414  1.00  0.00           N  
ATOM    882  NH2 ARG J  56       7.378  30.193   9.723  1.00  0.00           N  
ATOM    883  H   ARG J  56       6.346  31.293   2.985  1.00  0.00           H  
ATOM    884  HA  ARG J  56       4.860  33.759   2.885  1.00  0.00           H  
ATOM    885 1HB  ARG J  56       4.610  33.674   5.244  1.00  0.00           H  
ATOM    886 2HB  ARG J  56       4.415  32.060   4.580  1.00  0.00           H  
ATOM    887 1HG  ARG J  56       6.603  31.520   5.221  1.00  0.00           H  
ATOM    888 2HG  ARG J  56       6.878  33.083   5.965  1.00  0.00           H  
ATOM    889 1HD  ARG J  56       4.985  32.569   7.474  1.00  0.00           H  
ATOM    890 2HD  ARG J  56       4.867  30.962   6.707  1.00  0.00           H  
ATOM    891  HE  ARG J  56       7.538  31.424   7.563  1.00  0.00           H  
ATOM    892 1HH1 ARG J  56       4.339  30.714   8.866  1.00  0.00           H  
ATOM    893 2HH1 ARG J  56       4.966  29.892  10.277  1.00  0.00           H  
ATOM    894 1HH2 ARG J  56       8.324  30.359   9.406  1.00  0.00           H  
ATOM    895 2HH2 ARG J  56       7.218  29.691  10.584  1.00  0.00           H  
ATOM    896  N   LEU J  57       8.060  34.080   3.571  1.00  0.00           N  
ATOM    897  CA  LEU J  57       9.071  35.142   3.644  1.00  0.00           C  
ATOM    898  C   LEU J  57       8.945  36.018   2.399  1.00  0.00           C  
ATOM    899  O   LEU J  57       9.035  37.247   2.483  1.00  0.00           O  
ATOM    900  CB  LEU J  57      10.502  34.586   3.653  1.00  0.00           C  
ATOM    901  CG  LEU J  57      10.963  33.816   4.867  1.00  0.00           C  
ATOM    902  CD1 LEU J  57      12.311  33.205   4.538  1.00  0.00           C  
ATOM    903  CD2 LEU J  57      11.069  34.744   6.070  1.00  0.00           C  
ATOM    904  H   LEU J  57       8.334  33.090   3.540  1.00  0.00           H  
ATOM    905  HA  LEU J  57       8.891  35.746   4.531  1.00  0.00           H  
ATOM    906 1HB  LEU J  57      10.623  33.936   2.792  1.00  0.00           H  
ATOM    907 2HB  LEU J  57      11.184  35.425   3.533  1.00  0.00           H  
ATOM    908  HG  LEU J  57      10.257  33.007   5.083  1.00  0.00           H  
ATOM    909 1HD1 LEU J  57      12.672  32.630   5.391  1.00  0.00           H  
ATOM    910 2HD1 LEU J  57      12.199  32.556   3.682  1.00  0.00           H  
ATOM    911 3HD1 LEU J  57      13.016  33.989   4.302  1.00  0.00           H  
ATOM    912 1HD2 LEU J  57      11.416  34.169   6.925  1.00  0.00           H  
ATOM    913 2HD2 LEU J  57      11.776  35.540   5.861  1.00  0.00           H  
ATOM    914 3HD2 LEU J  57      10.093  35.174   6.290  1.00  0.00           H  
ATOM    915  N   ILE J  58       8.687  35.369   1.254  1.00  0.00           N  
ATOM    916  CA  ILE J  58       8.527  36.052  -0.029  1.00  0.00           C  
ATOM    917  C   ILE J  58       7.273  36.931  -0.035  1.00  0.00           C  
ATOM    918  O   ILE J  58       7.314  38.065  -0.514  1.00  0.00           O  
ATOM    919  CB  ILE J  58       8.461  35.061  -1.215  1.00  0.00           C  
ATOM    920  CG1 ILE J  58       9.764  34.284  -1.340  1.00  0.00           C  
ATOM    921  CG2 ILE J  58       8.189  35.821  -2.496  1.00  0.00           C  
ATOM    922  CD1 ILE J  58      10.915  35.155  -1.579  1.00  0.00           C  
ATOM    923  H   ILE J  58       8.644  34.343   1.285  1.00  0.00           H  
ATOM    924  HA  ILE J  58       9.393  36.693  -0.181  1.00  0.00           H  
ATOM    925  HB  ILE J  58       7.666  34.349  -1.053  1.00  0.00           H  
ATOM    926 1HG1 ILE J  58       9.936  33.725  -0.423  1.00  0.00           H  
ATOM    927 2HG1 ILE J  58       9.680  33.578  -2.167  1.00  0.00           H  
ATOM    928 1HG2 ILE J  58       8.131  35.124  -3.330  1.00  0.00           H  
ATOM    929 2HG2 ILE J  58       7.243  36.347  -2.394  1.00  0.00           H  
ATOM    930 3HG2 ILE J  58       8.987  36.537  -2.673  1.00  0.00           H  
ATOM    931 1HD1 ILE J  58      11.819  34.562  -1.668  1.00  0.00           H  
ATOM    932 2HD1 ILE J  58      10.746  35.692  -2.479  1.00  0.00           H  
ATOM    933 3HD1 ILE J  58      11.001  35.845  -0.760  1.00  0.00           H  
ATOM    934  N   GLN J  59       6.165  36.429   0.520  1.00  0.00           N  
ATOM    935  CA  GLN J  59       4.929  37.212   0.555  1.00  0.00           C  
ATOM    936  C   GLN J  59       5.099  38.483   1.377  1.00  0.00           C  
ATOM    937  O   GLN J  59       4.733  39.579   0.930  1.00  0.00           O  
ATOM    938  CB  GLN J  59       3.829  36.434   1.278  1.00  0.00           C  
ATOM    939  CG  GLN J  59       3.295  35.218   0.617  1.00  0.00           C  
ATOM    940  CD  GLN J  59       2.385  34.492   1.587  1.00  0.00           C  
ATOM    941  OE1 GLN J  59       2.536  34.654   2.797  1.00  0.00           O  
ATOM    942  NE2 GLN J  59       1.455  33.712   1.098  1.00  0.00           N  
ATOM    943  H   GLN J  59       6.193  35.474   0.883  1.00  0.00           H  
ATOM    944  HA  GLN J  59       4.635  37.473  -0.461  1.00  0.00           H  
ATOM    945 1HB  GLN J  59       4.192  36.138   2.259  1.00  0.00           H  
ATOM    946 2HB  GLN J  59       2.986  37.099   1.440  1.00  0.00           H  
ATOM    947 1HG  GLN J  59       2.736  35.489  -0.261  1.00  0.00           H  
ATOM    948 2HG  GLN J  59       4.112  34.565   0.348  1.00  0.00           H  
ATOM    949 1HE2 GLN J  59       0.823  33.224   1.702  1.00  0.00           H  
ATOM    950 2HE2 GLN J  59       1.331  33.621   0.111  1.00  0.00           H  
ATOM    951  N   GLU J  60       5.733  38.349   2.555  1.00  0.00           N  
ATOM    952  CA  GLU J  60       5.927  39.504   3.421  1.00  0.00           C  
ATOM    953  C   GLU J  60       6.867  40.481   2.745  1.00  0.00           C  
ATOM    954  O   GLU J  60       6.626  41.692   2.738  1.00  0.00           O  
ATOM    955  CB  GLU J  60       6.442  39.087   4.812  1.00  0.00           C  
ATOM    956  CG  GLU J  60       6.538  40.256   5.829  1.00  0.00           C  
ATOM    957  CD  GLU J  60       6.916  39.861   7.281  1.00  0.00           C  
ATOM    958  OE1 GLU J  60       7.172  38.704   7.557  1.00  0.00           O  
ATOM    959  OE2 GLU J  60       6.928  40.734   8.111  1.00  0.00           O  
ATOM    960  H   GLU J  60       6.036  37.419   2.869  1.00  0.00           H  
ATOM    961  HA  GLU J  60       4.974  39.998   3.551  1.00  0.00           H  
ATOM    962 1HB  GLU J  60       5.785  38.323   5.227  1.00  0.00           H  
ATOM    963 2HB  GLU J  60       7.434  38.639   4.706  1.00  0.00           H  
ATOM    964 1HG  GLU J  60       7.283  40.939   5.462  1.00  0.00           H  
ATOM    965 2HG  GLU J  60       5.589  40.784   5.842  1.00  0.00           H  
ATOM    966  N   LEU J  61       7.905  39.938   2.115  1.00  0.00           N  
ATOM    967  CA  LEU J  61       8.908  40.724   1.440  1.00  0.00           C  
ATOM    968  C   LEU J  61       8.364  41.549   0.324  1.00  0.00           C  
ATOM    969  O   LEU J  61       8.601  42.756   0.266  1.00  0.00           O  
ATOM    970  CB  LEU J  61       9.898  39.777   0.781  1.00  0.00           C  
ATOM    971  CG  LEU J  61      10.921  40.369   0.006  1.00  0.00           C  
ATOM    972  CD1 LEU J  61      11.750  41.200   0.919  1.00  0.00           C  
ATOM    973  CD2 LEU J  61      11.655  39.260  -0.651  1.00  0.00           C  
ATOM    974  H   LEU J  61       8.048  38.926   2.151  1.00  0.00           H  
ATOM    975  HA  LEU J  61       9.388  41.381   2.157  1.00  0.00           H  
ATOM    976 1HB  LEU J  61      10.364  39.151   1.512  1.00  0.00           H  
ATOM    977 2HB  LEU J  61       9.359  39.138   0.116  1.00  0.00           H  
ATOM    978  HG  LEU J  61      10.499  41.010  -0.761  1.00  0.00           H  
ATOM    979 1HD1 LEU J  61      12.557  41.651   0.390  1.00  0.00           H  
ATOM    980 2HD1 LEU J  61      11.132  41.977   1.372  1.00  0.00           H  
ATOM    981 3HD1 LEU J  61      12.136  40.554   1.693  1.00  0.00           H  
ATOM    982 1HD2 LEU J  61      12.434  39.630  -1.261  1.00  0.00           H  
ATOM    983 2HD2 LEU J  61      12.057  38.635   0.115  1.00  0.00           H  
ATOM    984 3HD2 LEU J  61      10.961  38.693  -1.266  1.00  0.00           H  
ATOM    985  N   LEU J  62       7.604  40.923  -0.552  1.00  0.00           N  
ATOM    986  CA  LEU J  62       7.140  41.648  -1.696  1.00  0.00           C  
ATOM    987  C   LEU J  62       6.083  42.662  -1.335  1.00  0.00           C  
ATOM    988  O   LEU J  62       6.069  43.750  -1.910  1.00  0.00           O  
ATOM    989  CB  LEU J  62       6.706  40.666  -2.764  1.00  0.00           C  
ATOM    990  CG  LEU J  62       7.904  39.886  -3.320  1.00  0.00           C  
ATOM    991  CD1 LEU J  62       7.439  38.870  -4.286  1.00  0.00           C  
ATOM    992  CD2 LEU J  62       8.859  40.869  -3.952  1.00  0.00           C  
ATOM    993  H   LEU J  62       7.399  39.925  -0.450  1.00  0.00           H  
ATOM    994  HA  LEU J  62       7.987  42.194  -2.102  1.00  0.00           H  
ATOM    995 1HB  LEU J  62       6.008  39.950  -2.319  1.00  0.00           H  
ATOM    996 2HB  LEU J  62       6.213  41.196  -3.575  1.00  0.00           H  
ATOM    997  HG  LEU J  62       8.409  39.360  -2.504  1.00  0.00           H  
ATOM    998 1HD1 LEU J  62       8.282  38.309  -4.680  1.00  0.00           H  
ATOM    999 2HD1 LEU J  62       6.747  38.191  -3.793  1.00  0.00           H  
ATOM   1000 3HD1 LEU J  62       6.946  39.380  -5.072  1.00  0.00           H  
ATOM   1001 1HD2 LEU J  62       9.714  40.351  -4.345  1.00  0.00           H  
ATOM   1002 2HD2 LEU J  62       8.353  41.388  -4.756  1.00  0.00           H  
ATOM   1003 3HD2 LEU J  62       9.190  41.590  -3.206  1.00  0.00           H  
ATOM   1004  N   GLN J  63       5.226  42.388  -0.353  1.00  0.00           N  
ATOM   1005  CA  GLN J  63       4.268  43.433  -0.052  1.00  0.00           C  
ATOM   1006  C   GLN J  63       4.980  44.630   0.600  1.00  0.00           C  
ATOM   1007  O   GLN J  63       4.638  45.787   0.315  1.00  0.00           O  
ATOM   1008  CB  GLN J  63       3.144  42.912   0.826  1.00  0.00           C  
ATOM   1009  CG  GLN J  63       2.237  41.874   0.141  1.00  0.00           C  
ATOM   1010  CD  GLN J  63       1.613  42.369  -1.147  1.00  0.00           C  
ATOM   1011  OE1 GLN J  63       1.492  43.579  -1.376  1.00  0.00           O  
ATOM   1012  NE2 GLN J  63       1.183  41.435  -1.995  1.00  0.00           N  
ATOM   1013  H   GLN J  63       5.214  41.485   0.138  1.00  0.00           H  
ATOM   1014  HA  GLN J  63       3.828  43.776  -0.987  1.00  0.00           H  
ATOM   1015 1HB  GLN J  63       3.590  42.433   1.698  1.00  0.00           H  
ATOM   1016 2HB  GLN J  63       2.532  43.738   1.179  1.00  0.00           H  
ATOM   1017 1HG  GLN J  63       2.828  40.984  -0.083  1.00  0.00           H  
ATOM   1018 2HG  GLN J  63       1.425  41.620   0.808  1.00  0.00           H  
ATOM   1019 1HE2 GLN J  63       0.753  41.699  -2.856  1.00  0.00           H  
ATOM   1020 2HE2 GLN J  63       1.268  40.437  -1.757  1.00  0.00           H  
ATOM   1021  N   LEU J  64       6.017  44.367   1.419  1.00  0.00           N  
ATOM   1022  CA  LEU J  64       6.776  45.451   2.032  1.00  0.00           C  
ATOM   1023  C   LEU J  64       7.574  46.238   1.004  1.00  0.00           C  
ATOM   1024  O   LEU J  64       7.629  47.465   1.083  1.00  0.00           O  
ATOM   1025  CB  LEU J  64       7.740  44.904   3.083  1.00  0.00           C  
ATOM   1026  CG  LEU J  64       7.130  44.375   4.364  1.00  0.00           C  
ATOM   1027  CD1 LEU J  64       8.191  43.638   5.173  1.00  0.00           C  
ATOM   1028  CD2 LEU J  64       6.613  45.536   5.159  1.00  0.00           C  
ATOM   1029  H   LEU J  64       6.269  43.399   1.648  1.00  0.00           H  
ATOM   1030  HA  LEU J  64       6.075  46.128   2.515  1.00  0.00           H  
ATOM   1031 1HB  LEU J  64       8.303  44.086   2.630  1.00  0.00           H  
ATOM   1032 2HB  LEU J  64       8.425  45.696   3.348  1.00  0.00           H  
ATOM   1033  HG  LEU J  64       6.319  43.686   4.134  1.00  0.00           H  
ATOM   1034 1HD1 LEU J  64       7.755  43.258   6.096  1.00  0.00           H  
ATOM   1035 2HD1 LEU J  64       8.574  42.805   4.586  1.00  0.00           H  
ATOM   1036 3HD1 LEU J  64       8.994  44.313   5.412  1.00  0.00           H  
ATOM   1037 1HD2 LEU J  64       6.187  45.160   6.068  1.00  0.00           H  
ATOM   1038 2HD2 LEU J  64       7.438  46.209   5.391  1.00  0.00           H  
ATOM   1039 3HD2 LEU J  64       5.856  46.067   4.585  1.00  0.00           H  
ATOM   1040  N   LEU J  65       8.166  45.553   0.019  1.00  0.00           N  
ATOM   1041  CA  LEU J  65       8.975  46.245  -0.975  1.00  0.00           C  
ATOM   1042  C   LEU J  65       8.132  46.996  -2.006  1.00  0.00           C  
ATOM   1043  O   LEU J  65       8.555  48.048  -2.497  1.00  0.00           O  
ATOM   1044  CB  LEU J  65       9.928  45.278  -1.660  1.00  0.00           C  
ATOM   1045  CG  LEU J  65      11.027  44.696  -0.759  1.00  0.00           C  
ATOM   1046  CD1 LEU J  65      11.807  43.728  -1.580  1.00  0.00           C  
ATOM   1047  CD2 LEU J  65      11.896  45.823  -0.182  1.00  0.00           C  
ATOM   1048  H   LEU J  65       8.101  44.532  -0.003  1.00  0.00           H  
ATOM   1049  HA  LEU J  65       9.590  46.967  -0.447  1.00  0.00           H  
ATOM   1050 1HB  LEU J  65       9.342  44.441  -2.046  1.00  0.00           H  
ATOM   1051 2HB  LEU J  65      10.407  45.782  -2.499  1.00  0.00           H  
ATOM   1052  HG  LEU J  65      10.586  44.153   0.070  1.00  0.00           H  
ATOM   1053 1HD1 LEU J  65      12.600  43.298  -0.999  1.00  0.00           H  
ATOM   1054 2HD1 LEU J  65      11.146  42.948  -1.942  1.00  0.00           H  
ATOM   1055 3HD1 LEU J  65      12.218  44.242  -2.395  1.00  0.00           H  
ATOM   1056 1HD2 LEU J  65      12.675  45.395   0.452  1.00  0.00           H  
ATOM   1057 2HD2 LEU J  65      12.344  46.376  -0.963  1.00  0.00           H  
ATOM   1058 3HD2 LEU J  65      11.271  46.489   0.410  1.00  0.00           H  
ATOM   1059  N   VAL J  66       6.941  46.488  -2.336  1.00  0.00           N  
ATOM   1060  CA  VAL J  66       6.065  47.217  -3.247  1.00  0.00           C  
ATOM   1061  C   VAL J  66       5.543  48.465  -2.537  1.00  0.00           C  
ATOM   1062  O   VAL J  66       5.562  49.563  -3.111  1.00  0.00           O  
ATOM   1063  CB  VAL J  66       4.910  46.340  -3.762  1.00  0.00           C  
ATOM   1064  CG1 VAL J  66       3.918  47.185  -4.538  1.00  0.00           C  
ATOM   1065  CG2 VAL J  66       5.472  45.285  -4.692  1.00  0.00           C  
ATOM   1066  H   VAL J  66       6.633  45.585  -1.964  1.00  0.00           H  
ATOM   1067  HA  VAL J  66       6.647  47.530  -4.116  1.00  0.00           H  
ATOM   1068  HB  VAL J  66       4.399  45.871  -2.913  1.00  0.00           H  
ATOM   1069 1HG1 VAL J  66       3.109  46.554  -4.905  1.00  0.00           H  
ATOM   1070 2HG1 VAL J  66       3.510  47.954  -3.882  1.00  0.00           H  
ATOM   1071 3HG1 VAL J  66       4.431  47.654  -5.371  1.00  0.00           H  
ATOM   1072 1HG2 VAL J  66       4.661  44.657  -5.062  1.00  0.00           H  
ATOM   1073 2HG2 VAL J  66       5.959  45.794  -5.516  1.00  0.00           H  
ATOM   1074 3HG2 VAL J  66       6.194  44.669  -4.164  1.00  0.00           H  
ATOM   1075  N   ARG J  67       5.105  48.320  -1.265  1.00  0.00           N  
ATOM   1076  CA  ARG J  67       4.662  49.496  -0.527  1.00  0.00           C  
ATOM   1077  C   ARG J  67       5.832  50.446  -0.356  1.00  0.00           C  
ATOM   1078  O   ARG J  67       5.660  51.660  -0.481  1.00  0.00           O  
ATOM   1079  CB  ARG J  67       4.097  49.170   0.851  1.00  0.00           C  
ATOM   1080  CG  ARG J  67       3.507  50.416   1.579  1.00  0.00           C  
ATOM   1081  CD  ARG J  67       2.842  50.091   2.888  1.00  0.00           C  
ATOM   1082  NE  ARG J  67       2.191  51.281   3.506  1.00  0.00           N  
ATOM   1083  CZ  ARG J  67       0.984  51.745   3.142  1.00  0.00           C  
ATOM   1084  NH1 ARG J  67       0.310  51.173   2.165  1.00  0.00           N  
ATOM   1085  NH2 ARG J  67       0.484  52.776   3.781  1.00  0.00           N  
ATOM   1086  H   ARG J  67       5.074  47.402  -0.809  1.00  0.00           H  
ATOM   1087  HA  ARG J  67       3.886  49.997  -1.104  1.00  0.00           H  
ATOM   1088 1HB  ARG J  67       3.316  48.417   0.760  1.00  0.00           H  
ATOM   1089 2HB  ARG J  67       4.891  48.748   1.477  1.00  0.00           H  
ATOM   1090 1HG  ARG J  67       4.319  51.105   1.779  1.00  0.00           H  
ATOM   1091 2HG  ARG J  67       2.776  50.902   0.933  1.00  0.00           H  
ATOM   1092 1HD  ARG J  67       2.079  49.331   2.727  1.00  0.00           H  
ATOM   1093 2HD  ARG J  67       3.588  49.713   3.585  1.00  0.00           H  
ATOM   1094  HE  ARG J  67       2.642  51.788   4.293  1.00  0.00           H  
ATOM   1095 1HH1 ARG J  67       0.700  50.378   1.678  1.00  0.00           H  
ATOM   1096 2HH1 ARG J  67      -0.597  51.531   1.902  1.00  0.00           H  
ATOM   1097 1HH2 ARG J  67       1.031  53.186   4.553  1.00  0.00           H  
ATOM   1098 2HH2 ARG J  67      -0.418  53.146   3.537  1.00  0.00           H  
ATOM   1099  N   LEU J  68       7.032  49.903  -0.117  1.00  0.00           N  
ATOM   1100  CA  LEU J  68       8.179  50.756   0.044  1.00  0.00           C  
ATOM   1101  C   LEU J  68       8.435  51.560  -1.198  1.00  0.00           C  
ATOM   1102  O   LEU J  68       8.561  52.776  -1.118  1.00  0.00           O  
ATOM   1103  CB  LEU J  68       9.449  49.952   0.334  1.00  0.00           C  
ATOM   1104  CG  LEU J  68      10.633  50.791   0.418  1.00  0.00           C  
ATOM   1105  CD1 LEU J  68      10.364  51.774   1.442  1.00  0.00           C  
ATOM   1106  CD2 LEU J  68      11.878  49.977   0.769  1.00  0.00           C  
ATOM   1107  H   LEU J  68       7.145  48.899   0.011  1.00  0.00           H  
ATOM   1108  HA  LEU J  68       7.988  51.435   0.871  1.00  0.00           H  
ATOM   1109 1HB  LEU J  68       9.352  49.373   1.218  1.00  0.00           H  
ATOM   1110 2HB  LEU J  68       9.610  49.279  -0.493  1.00  0.00           H  
ATOM   1111  HG  LEU J  68      10.782  51.285  -0.521  1.00  0.00           H  
ATOM   1112 1HD1 LEU J  68      11.202  52.433   1.513  1.00  0.00           H  
ATOM   1113 2HD1 LEU J  68       9.482  52.328   1.152  1.00  0.00           H  
ATOM   1114 3HD1 LEU J  68      10.186  51.277   2.390  1.00  0.00           H  
ATOM   1115 1HD2 LEU J  68      12.746  50.640   0.838  1.00  0.00           H  
ATOM   1116 2HD2 LEU J  68      11.730  49.485   1.722  1.00  0.00           H  
ATOM   1117 3HD2 LEU J  68      12.056  49.234   0.010  1.00  0.00           H  
ATOM   1118  N   ALA J  69       8.450  50.925  -2.364  1.00  0.00           N  
ATOM   1119  CA  ALA J  69       8.724  51.691  -3.558  1.00  0.00           C  
ATOM   1120  C   ALA J  69       7.685  52.776  -3.763  1.00  0.00           C  
ATOM   1121  O   ALA J  69       8.033  53.897  -4.134  1.00  0.00           O  
ATOM   1122  CB  ALA J  69       8.763  50.789  -4.751  1.00  0.00           C  
ATOM   1123  H   ALA J  69       8.325  49.911  -2.411  1.00  0.00           H  
ATOM   1124  HA  ALA J  69       9.689  52.167  -3.443  1.00  0.00           H  
ATOM   1125 1HB  ALA J  69       8.994  51.375  -5.641  1.00  0.00           H  
ATOM   1126 2HB  ALA J  69       9.528  50.033  -4.593  1.00  0.00           H  
ATOM   1127 3HB  ALA J  69       7.786  50.304  -4.866  1.00  0.00           H  
ATOM   1128  N   ALA J  70       6.412  52.478  -3.473  1.00  0.00           N  
ATOM   1129  CA  ALA J  70       5.383  53.491  -3.649  1.00  0.00           C  
ATOM   1130  C   ALA J  70       5.638  54.692  -2.738  1.00  0.00           C  
ATOM   1131  O   ALA J  70       5.445  55.847  -3.141  1.00  0.00           O  
ATOM   1132  CB  ALA J  70       4.021  52.892  -3.350  1.00  0.00           C  
ATOM   1133  H   ALA J  70       6.158  51.530  -3.169  1.00  0.00           H  
ATOM   1134  HA  ALA J  70       5.416  53.833  -4.683  1.00  0.00           H  
ATOM   1135 1HB  ALA J  70       3.250  53.642  -3.501  1.00  0.00           H  
ATOM   1136 2HB  ALA J  70       3.846  52.043  -4.013  1.00  0.00           H  
ATOM   1137 3HB  ALA J  70       4.001  52.552  -2.314  1.00  0.00           H  
ATOM   1138  N   LEU J  71       6.094  54.413  -1.516  1.00  0.00           N  
ATOM   1139  CA  LEU J  71       6.396  55.450  -0.547  1.00  0.00           C  
ATOM   1140  C   LEU J  71       7.657  56.219  -0.914  1.00  0.00           C  
ATOM   1141  O   LEU J  71       7.705  57.435  -0.747  1.00  0.00           O  
ATOM   1142  CB  LEU J  71       6.572  54.821   0.824  1.00  0.00           C  
ATOM   1143  CG  LEU J  71       5.350  54.238   1.485  1.00  0.00           C  
ATOM   1144  CD1 LEU J  71       5.804  53.435   2.696  1.00  0.00           C  
ATOM   1145  CD2 LEU J  71       4.428  55.367   1.901  1.00  0.00           C  
ATOM   1146  H   LEU J  71       6.212  53.431  -1.241  1.00  0.00           H  
ATOM   1147  HA  LEU J  71       5.559  56.143  -0.516  1.00  0.00           H  
ATOM   1148 1HB  LEU J  71       7.299  54.022   0.736  1.00  0.00           H  
ATOM   1149 2HB  LEU J  71       6.957  55.581   1.488  1.00  0.00           H  
ATOM   1150  HG  LEU J  71       4.830  53.576   0.799  1.00  0.00           H  
ATOM   1151 1HD1 LEU J  71       4.943  53.001   3.196  1.00  0.00           H  
ATOM   1152 2HD1 LEU J  71       6.469  52.641   2.367  1.00  0.00           H  
ATOM   1153 3HD1 LEU J  71       6.329  54.089   3.378  1.00  0.00           H  
ATOM   1154 1HD2 LEU J  71       3.546  54.953   2.393  1.00  0.00           H  
ATOM   1155 2HD2 LEU J  71       4.956  56.029   2.590  1.00  0.00           H  
ATOM   1156 3HD2 LEU J  71       4.123  55.930   1.021  1.00  0.00           H  
ATOM   1157  N   LEU J  72       8.669  55.531  -1.448  1.00  0.00           N  
ATOM   1158  CA  LEU J  72       9.921  56.198  -1.782  1.00  0.00           C  
ATOM   1159  C   LEU J  72       9.668  57.197  -2.908  1.00  0.00           C  
ATOM   1160  O   LEU J  72      10.188  58.322  -2.891  1.00  0.00           O  
ATOM   1161  CB  LEU J  72      10.959  55.170  -2.278  1.00  0.00           C  
ATOM   1162  CG  LEU J  72      11.493  54.120  -1.261  1.00  0.00           C  
ATOM   1163  CD1 LEU J  72      12.328  53.105  -2.004  1.00  0.00           C  
ATOM   1164  CD2 LEU J  72      12.312  54.739  -0.227  1.00  0.00           C  
ATOM   1165  H   LEU J  72       8.574  54.523  -1.574  1.00  0.00           H  
ATOM   1166  HA  LEU J  72      10.291  56.722  -0.904  1.00  0.00           H  
ATOM   1167 1HB  LEU J  72      10.511  54.615  -3.104  1.00  0.00           H  
ATOM   1168 2HB  LEU J  72      11.819  55.712  -2.671  1.00  0.00           H  
ATOM   1169  HG  LEU J  72      10.677  53.637  -0.800  1.00  0.00           H  
ATOM   1170 1HD1 LEU J  72      12.702  52.361  -1.310  1.00  0.00           H  
ATOM   1171 2HD1 LEU J  72      11.743  52.621  -2.765  1.00  0.00           H  
ATOM   1172 3HD1 LEU J  72      13.164  53.617  -2.476  1.00  0.00           H  
ATOM   1173 1HD2 LEU J  72      12.668  53.978   0.439  1.00  0.00           H  
ATOM   1174 2HD2 LEU J  72      13.135  55.195  -0.702  1.00  0.00           H  
ATOM   1175 3HD2 LEU J  72      11.730  55.475   0.323  1.00  0.00           H  
ATOM   1176  N   GLU J  73       8.831  56.788  -3.871  1.00  0.00           N  
ATOM   1177  CA  GLU J  73       8.495  57.628  -5.008  1.00  0.00           C  
ATOM   1178  C   GLU J  73       7.625  58.806  -4.574  1.00  0.00           C  
ATOM   1179  O   GLU J  73       7.856  59.946  -5.007  1.00  0.00           O  
ATOM   1180  CB  GLU J  73       7.802  56.769  -6.068  1.00  0.00           C  
ATOM   1181  CG  GLU J  73       8.752  55.737  -6.688  1.00  0.00           C  
ATOM   1182  CD  GLU J  73       8.106  54.717  -7.597  1.00  0.00           C  
ATOM   1183  OE1 GLU J  73       6.951  54.839  -7.934  1.00  0.00           O  
ATOM   1184  OE2 GLU J  73       8.793  53.774  -7.929  1.00  0.00           O  
ATOM   1185  H   GLU J  73       8.443  55.839  -3.826  1.00  0.00           H  
ATOM   1186  HA  GLU J  73       9.418  58.023  -5.430  1.00  0.00           H  
ATOM   1187 1HB  GLU J  73       6.968  56.230  -5.610  1.00  0.00           H  
ATOM   1188 2HB  GLU J  73       7.402  57.400  -6.858  1.00  0.00           H  
ATOM   1189 1HG  GLU J  73       9.505  56.275  -7.261  1.00  0.00           H  
ATOM   1190 2HG  GLU J  73       9.269  55.218  -5.884  1.00  0.00           H  
ATOM   1191  N   ALA J  74       6.667  58.547  -3.663  1.00  0.00           N  
ATOM   1192  CA  ALA J  74       5.820  59.611  -3.150  1.00  0.00           C  
ATOM   1193  C   ALA J  74       6.659  60.641  -2.425  1.00  0.00           C  
ATOM   1194  O   ALA J  74       6.462  61.846  -2.605  1.00  0.00           O  
ATOM   1195  CB  ALA J  74       4.780  59.047  -2.200  1.00  0.00           C  
ATOM   1196  H   ALA J  74       6.489  57.586  -3.357  1.00  0.00           H  
ATOM   1197  HA  ALA J  74       5.327  60.094  -3.992  1.00  0.00           H  
ATOM   1198 1HB  ALA J  74       4.147  59.850  -1.832  1.00  0.00           H  
ATOM   1199 2HB  ALA J  74       4.172  58.310  -2.724  1.00  0.00           H  
ATOM   1200 3HB  ALA J  74       5.286  58.569  -1.364  1.00  0.00           H  
ATOM   1201  N   VAL J  75       7.659  60.176  -1.674  1.00  0.00           N  
ATOM   1202  CA  VAL J  75       8.506  61.103  -0.968  1.00  0.00           C  
ATOM   1203  C   VAL J  75       9.306  61.965  -1.882  1.00  0.00           C  
ATOM   1204  O   VAL J  75       9.331  63.175  -1.690  1.00  0.00           O  
ATOM   1205  CB  VAL J  75       9.472  60.413  -0.020  1.00  0.00           C  
ATOM   1206  CG1 VAL J  75      10.435  61.404   0.437  1.00  0.00           C  
ATOM   1207  CG2 VAL J  75       8.747  59.901   1.168  1.00  0.00           C  
ATOM   1208  H   VAL J  75       7.790  59.168  -1.550  1.00  0.00           H  
ATOM   1209  HA  VAL J  75       7.868  61.750  -0.371  1.00  0.00           H  
ATOM   1210  HB  VAL J  75       9.994  59.608  -0.537  1.00  0.00           H  
ATOM   1211 1HG1 VAL J  75      11.133  60.952   1.102  1.00  0.00           H  
ATOM   1212 2HG1 VAL J  75      10.970  61.792  -0.414  1.00  0.00           H  
ATOM   1213 3HG1 VAL J  75       9.914  62.213   0.941  1.00  0.00           H  
ATOM   1214 1HG2 VAL J  75       9.445  59.454   1.848  1.00  0.00           H  
ATOM   1215 2HG2 VAL J  75       8.258  60.734   1.656  1.00  0.00           H  
ATOM   1216 3HG2 VAL J  75       8.015  59.171   0.863  1.00  0.00           H  
ATOM   1217  N   ARG J  76       9.933  61.393  -2.902  1.00  0.00           N  
ATOM   1218  CA  ARG J  76      10.738  62.249  -3.752  1.00  0.00           C  
ATOM   1219  C   ARG J  76       9.891  63.326  -4.421  1.00  0.00           C  
ATOM   1220  O   ARG J  76      10.331  64.475  -4.549  1.00  0.00           O  
ATOM   1221  CB  ARG J  76      11.502  61.441  -4.771  1.00  0.00           C  
ATOM   1222  CG  ARG J  76      12.619  60.612  -4.151  1.00  0.00           C  
ATOM   1223  CD  ARG J  76      13.493  60.023  -5.171  1.00  0.00           C  
ATOM   1224  NE  ARG J  76      14.520  59.173  -4.593  1.00  0.00           N  
ATOM   1225  CZ  ARG J  76      14.433  57.831  -4.515  1.00  0.00           C  
ATOM   1226  NH1 ARG J  76      13.367  57.224  -4.975  1.00  0.00           N  
ATOM   1227  NH2 ARG J  76      15.420  57.122  -4.000  1.00  0.00           N  
ATOM   1228  H   ARG J  76       9.889  60.377  -3.044  1.00  0.00           H  
ATOM   1229  HA  ARG J  76      11.478  62.743  -3.121  1.00  0.00           H  
ATOM   1230 1HB  ARG J  76      10.816  60.756  -5.275  1.00  0.00           H  
ATOM   1231 2HB  ARG J  76      11.934  62.099  -5.522  1.00  0.00           H  
ATOM   1232 1HG  ARG J  76      13.220  61.251  -3.497  1.00  0.00           H  
ATOM   1233 2HG  ARG J  76      12.182  59.805  -3.561  1.00  0.00           H  
ATOM   1234 1HD  ARG J  76      12.893  59.417  -5.851  1.00  0.00           H  
ATOM   1235 2HD  ARG J  76      13.983  60.818  -5.729  1.00  0.00           H  
ATOM   1236  HE  ARG J  76      15.356  59.615  -4.240  1.00  0.00           H  
ATOM   1237 1HH1 ARG J  76      12.618  57.761  -5.380  1.00  0.00           H  
ATOM   1238 2HH1 ARG J  76      13.305  56.192  -4.938  1.00  0.00           H  
ATOM   1239 1HH2 ARG J  76      16.250  57.574  -3.656  1.00  0.00           H  
ATOM   1240 2HH2 ARG J  76      15.348  56.091  -4.012  1.00  0.00           H  
ATOM   1241  N   ALA J  77       8.662  62.983  -4.827  1.00  0.00           N  
ATOM   1242  CA  ALA J  77       7.806  63.992  -5.440  1.00  0.00           C  
ATOM   1243  C   ALA J  77       7.527  65.142  -4.460  1.00  0.00           C  
ATOM   1244  O   ALA J  77       7.559  66.323  -4.837  1.00  0.00           O  
ATOM   1245  CB  ALA J  77       6.497  63.356  -5.874  1.00  0.00           C  
ATOM   1246  H   ALA J  77       8.332  62.015  -4.724  1.00  0.00           H  
ATOM   1247  HA  ALA J  77       8.323  64.399  -6.307  1.00  0.00           H  
ATOM   1248 1HB  ALA J  77       5.866  64.104  -6.346  1.00  0.00           H  
ATOM   1249 2HB  ALA J  77       6.702  62.550  -6.578  1.00  0.00           H  
ATOM   1250 3HB  ALA J  77       5.990  62.949  -4.997  1.00  0.00           H  
ATOM   1251  N   VAL J  78       7.317  64.787  -3.191  1.00  0.00           N  
ATOM   1252  CA  VAL J  78       7.054  65.755  -2.139  1.00  0.00           C  
ATOM   1253  C   VAL J  78       8.286  66.578  -1.797  1.00  0.00           C  
ATOM   1254  O   VAL J  78       8.177  67.787  -1.586  1.00  0.00           O  
ATOM   1255  CB  VAL J  78       6.517  65.067  -0.891  1.00  0.00           C  
ATOM   1256  CG1 VAL J  78       6.421  66.046   0.206  1.00  0.00           C  
ATOM   1257  CG2 VAL J  78       5.161  64.501  -1.182  1.00  0.00           C  
ATOM   1258  H   VAL J  78       7.300  63.789  -2.951  1.00  0.00           H  
ATOM   1259  HA  VAL J  78       6.279  66.431  -2.496  1.00  0.00           H  
ATOM   1260  HB  VAL J  78       7.201  64.271  -0.592  1.00  0.00           H  
ATOM   1261 1HG1 VAL J  78       6.036  65.557   1.085  1.00  0.00           H  
ATOM   1262 2HG1 VAL J  78       7.404  66.465   0.415  1.00  0.00           H  
ATOM   1263 3HG1 VAL J  78       5.749  66.838  -0.085  1.00  0.00           H  
ATOM   1264 1HG2 VAL J  78       4.793  64.014  -0.303  1.00  0.00           H  
ATOM   1265 2HG2 VAL J  78       4.486  65.305  -1.467  1.00  0.00           H  
ATOM   1266 3HG2 VAL J  78       5.226  63.787  -1.989  1.00  0.00           H  
ATOM   1267  N   GLU J  79       9.451  65.930  -1.719  1.00  0.00           N  
ATOM   1268  CA  GLU J  79      10.676  66.631  -1.374  1.00  0.00           C  
ATOM   1269  C   GLU J  79      10.992  67.715  -2.389  1.00  0.00           C  
ATOM   1270  O   GLU J  79      11.361  68.836  -2.020  1.00  0.00           O  
ATOM   1271  CB  GLU J  79      11.884  65.672  -1.364  1.00  0.00           C  
ATOM   1272  CG  GLU J  79      11.999  64.649  -0.228  1.00  0.00           C  
ATOM   1273  CD  GLU J  79      13.095  63.593  -0.559  1.00  0.00           C  
ATOM   1274  OE1 GLU J  79      13.577  63.626  -1.664  1.00  0.00           O  
ATOM   1275  OE2 GLU J  79      13.424  62.764   0.260  1.00  0.00           O  
ATOM   1276  H   GLU J  79       9.468  64.929  -1.897  1.00  0.00           H  
ATOM   1277  HA  GLU J  79      10.532  67.081  -0.401  1.00  0.00           H  
ATOM   1278 1HB  GLU J  79      11.878  65.104  -2.295  1.00  0.00           H  
ATOM   1279 2HB  GLU J  79      12.801  66.260  -1.363  1.00  0.00           H  
ATOM   1280 1HG  GLU J  79      12.274  65.169   0.691  1.00  0.00           H  
ATOM   1281 2HG  GLU J  79      11.040  64.180  -0.074  1.00  0.00           H  
ATOM   1282  N   GLU J  80      10.798  67.415  -3.672  1.00  0.00           N  
ATOM   1283  CA  GLU J  80      11.086  68.431  -4.660  1.00  0.00           C  
ATOM   1284  C   GLU J  80      10.048  69.547  -4.565  1.00  0.00           C  
ATOM   1285  O   GLU J  80      10.394  70.721  -4.733  1.00  0.00           O  
ATOM   1286  CB  GLU J  80      11.176  67.822  -6.057  1.00  0.00           C  
ATOM   1287  CG  GLU J  80      12.420  66.888  -6.270  1.00  0.00           C  
ATOM   1288  CD  GLU J  80      13.802  67.594  -6.115  1.00  0.00           C  
ATOM   1289  OE1 GLU J  80      13.955  68.674  -6.631  1.00  0.00           O  
ATOM   1290  OE2 GLU J  80      14.697  67.033  -5.475  1.00  0.00           O  
ATOM   1291  H   GLU J  80      10.499  66.471  -3.947  1.00  0.00           H  
ATOM   1292  HA  GLU J  80      12.058  68.862  -4.433  1.00  0.00           H  
ATOM   1293 1HB  GLU J  80      10.277  67.227  -6.245  1.00  0.00           H  
ATOM   1294 2HB  GLU J  80      11.209  68.615  -6.801  1.00  0.00           H  
ATOM   1295 1HG  GLU J  80      12.360  66.076  -5.540  1.00  0.00           H  
ATOM   1296 2HG  GLU J  80      12.356  66.445  -7.262  1.00  0.00           H  
ATOM   1297  N   ALA J  81       8.785  69.201  -4.253  1.00  0.00           N  
ATOM   1298  CA  ALA J  81       7.760  70.224  -4.092  1.00  0.00           C  
ATOM   1299  C   ALA J  81       8.101  71.164  -2.935  1.00  0.00           C  
ATOM   1300  O   ALA J  81       7.910  72.379  -3.054  1.00  0.00           O  
ATOM   1301  CB  ALA J  81       6.404  69.585  -3.848  1.00  0.00           C  
ATOM   1302  H   ALA J  81       8.523  68.213  -4.161  1.00  0.00           H  
ATOM   1303  HA  ALA J  81       7.723  70.811  -5.005  1.00  0.00           H  
ATOM   1304 1HB  ALA J  81       5.647  70.360  -3.753  1.00  0.00           H  
ATOM   1305 2HB  ALA J  81       6.159  68.930  -4.683  1.00  0.00           H  
ATOM   1306 3HB  ALA J  81       6.439  69.003  -2.934  1.00  0.00           H  
ATOM   1307  N   ILE J  82       8.666  70.619  -1.845  1.00  0.00           N  
ATOM   1308  CA  ILE J  82       9.032  71.454  -0.702  1.00  0.00           C  
ATOM   1309  C   ILE J  82      10.154  72.399  -1.086  1.00  0.00           C  
ATOM   1310  O   ILE J  82      10.131  73.567  -0.724  1.00  0.00           O  
ATOM   1311  CB  ILE J  82       9.515  70.670   0.528  1.00  0.00           C  
ATOM   1312  CG1 ILE J  82       8.432  69.848   1.136  1.00  0.00           C  
ATOM   1313  CG2 ILE J  82      10.009  71.658   1.553  1.00  0.00           C  
ATOM   1314  CD1 ILE J  82       8.944  68.886   2.174  1.00  0.00           C  
ATOM   1315  H   ILE J  82       8.785  69.602  -1.802  1.00  0.00           H  
ATOM   1316  HA  ILE J  82       8.164  72.049  -0.414  1.00  0.00           H  
ATOM   1317  HB  ILE J  82      10.303  69.997   0.234  1.00  0.00           H  
ATOM   1318 1HG1 ILE J  82       7.695  70.503   1.590  1.00  0.00           H  
ATOM   1319 2HG1 ILE J  82       7.959  69.274   0.361  1.00  0.00           H  
ATOM   1320 1HG2 ILE J  82      10.356  71.130   2.430  1.00  0.00           H  
ATOM   1321 2HG2 ILE J  82      10.824  72.247   1.132  1.00  0.00           H  
ATOM   1322 3HG2 ILE J  82       9.187  72.319   1.834  1.00  0.00           H  
ATOM   1323 1HD1 ILE J  82       8.122  68.312   2.563  1.00  0.00           H  
ATOM   1324 2HD1 ILE J  82       9.665  68.214   1.719  1.00  0.00           H  
ATOM   1325 3HD1 ILE J  82       9.421  69.433   2.982  1.00  0.00           H  
ATOM   1326  N   LYS J  83      11.174  71.900  -1.783  1.00  0.00           N  
ATOM   1327  CA  LYS J  83      12.251  72.796  -2.188  1.00  0.00           C  
ATOM   1328  C   LYS J  83      11.761  73.895  -3.134  1.00  0.00           C  
ATOM   1329  O   LYS J  83      12.189  75.046  -3.016  1.00  0.00           O  
ATOM   1330  CB  LYS J  83      13.405  72.029  -2.821  1.00  0.00           C  
ATOM   1331  CG  LYS J  83      14.208  71.238  -1.827  1.00  0.00           C  
ATOM   1332  CD  LYS J  83      15.452  70.662  -2.425  1.00  0.00           C  
ATOM   1333  CE  LYS J  83      15.113  69.473  -3.276  1.00  0.00           C  
ATOM   1334  NZ  LYS J  83      16.327  68.783  -3.785  1.00  0.00           N  
ATOM   1335  H   LYS J  83      11.186  70.906  -2.036  1.00  0.00           H  
ATOM   1336  HA  LYS J  83      12.632  73.285  -1.292  1.00  0.00           H  
ATOM   1337 1HB  LYS J  83      13.006  71.329  -3.564  1.00  0.00           H  
ATOM   1338 2HB  LYS J  83      14.068  72.720  -3.339  1.00  0.00           H  
ATOM   1339 1HG  LYS J  83      14.460  71.854  -0.967  1.00  0.00           H  
ATOM   1340 2HG  LYS J  83      13.603  70.420  -1.507  1.00  0.00           H  
ATOM   1341 1HD  LYS J  83      15.958  71.408  -3.038  1.00  0.00           H  
ATOM   1342 2HD  LYS J  83      16.133  70.342  -1.632  1.00  0.00           H  
ATOM   1343 1HE  LYS J  83      14.529  68.768  -2.681  1.00  0.00           H  
ATOM   1344 2HE  LYS J  83      14.510  69.798  -4.124  1.00  0.00           H  
ATOM   1345 1HZ  LYS J  83      15.994  67.985  -4.362  1.00  0.00           H  
ATOM   1346 2HZ  LYS J  83      16.872  69.406  -4.353  1.00  0.00           H  
ATOM   1347 3HZ  LYS J  83      16.915  68.466  -2.979  1.00  0.00           H  
ATOM   1348  N   ARG J  84      10.845  73.561  -4.058  1.00  0.00           N  
ATOM   1349  CA  ARG J  84      10.312  74.581  -4.960  1.00  0.00           C  
ATOM   1350  C   ARG J  84       9.506  75.621  -4.182  1.00  0.00           C  
ATOM   1351  O   ARG J  84       9.554  76.816  -4.487  1.00  0.00           O  
ATOM   1352  CB  ARG J  84       9.422  73.991  -6.047  1.00  0.00           C  
ATOM   1353  CG  ARG J  84      10.138  73.178  -7.123  1.00  0.00           C  
ATOM   1354  CD  ARG J  84       9.257  72.929  -8.309  1.00  0.00           C  
ATOM   1355  NE  ARG J  84       8.058  72.159  -7.988  1.00  0.00           N  
ATOM   1356  CZ  ARG J  84       7.964  70.814  -7.994  1.00  0.00           C  
ATOM   1357  NH1 ARG J  84       9.004  70.071  -8.298  1.00  0.00           N  
ATOM   1358  NH2 ARG J  84       6.810  70.239  -7.699  1.00  0.00           N  
ATOM   1359  H   ARG J  84      10.539  72.587  -4.150  1.00  0.00           H  
ATOM   1360  HA  ARG J  84      11.149  75.083  -5.442  1.00  0.00           H  
ATOM   1361 1HB  ARG J  84       8.691  73.329  -5.578  1.00  0.00           H  
ATOM   1362 2HB  ARG J  84       8.871  74.790  -6.538  1.00  0.00           H  
ATOM   1363 1HG  ARG J  84      11.020  73.723  -7.458  1.00  0.00           H  
ATOM   1364 2HG  ARG J  84      10.442  72.218  -6.716  1.00  0.00           H  
ATOM   1365 1HD  ARG J  84       8.943  73.885  -8.727  1.00  0.00           H  
ATOM   1366 2HD  ARG J  84       9.821  72.378  -9.060  1.00  0.00           H  
ATOM   1367  HE  ARG J  84       7.226  72.679  -7.746  1.00  0.00           H  
ATOM   1368 1HH1 ARG J  84       9.891  70.505  -8.523  1.00  0.00           H  
ATOM   1369 2HH1 ARG J  84       8.914  69.064  -8.307  1.00  0.00           H  
ATOM   1370 1HH2 ARG J  84       6.006  70.808  -7.470  1.00  0.00           H  
ATOM   1371 2HH2 ARG J  84       6.732  69.232  -7.705  1.00  0.00           H  
ATOM   1372  N   ASN J  85       8.768  75.163  -3.170  1.00  0.00           N  
ATOM   1373  CA  ASN J  85       7.973  76.043  -2.338  1.00  0.00           C  
ATOM   1374  C   ASN J  85       7.992  75.626  -0.864  1.00  0.00           C  
ATOM   1375  O   ASN J  85       7.076  74.939  -0.410  1.00  0.00           O  
ATOM   1376  CB  ASN J  85       6.544  76.096  -2.818  1.00  0.00           C  
ATOM   1377  CG  ASN J  85       5.729  77.096  -2.038  1.00  0.00           C  
ATOM   1378  OD1 ASN J  85       6.133  77.579  -0.963  1.00  0.00           O  
ATOM   1379  ND2 ASN J  85       4.567  77.419  -2.557  1.00  0.00           N  
ATOM   1380  H   ASN J  85       8.740  74.156  -2.989  1.00  0.00           H  
ATOM   1381  HA  ASN J  85       8.371  77.050  -2.427  1.00  0.00           H  
ATOM   1382 1HB  ASN J  85       6.525  76.367  -3.876  1.00  0.00           H  
ATOM   1383 2HB  ASN J  85       6.095  75.107  -2.724  1.00  0.00           H  
ATOM   1384 1HD2 ASN J  85       3.974  78.077  -2.088  1.00  0.00           H  
ATOM   1385 2HD2 ASN J  85       4.273  77.011  -3.423  1.00  0.00           H  
ATOM   1386  N   PRO J  86       8.952  76.116  -0.060  1.00  0.00           N  
ATOM   1387  CA  PRO J  86       9.150  75.809   1.351  1.00  0.00           C  
ATOM   1388  C   PRO J  86       7.945  76.174   2.216  1.00  0.00           C  
ATOM   1389  O   PRO J  86       7.844  75.727   3.356  1.00  0.00           O  
ATOM   1390  CB  PRO J  86      10.367  76.663   1.721  1.00  0.00           C  
ATOM   1391  CG  PRO J  86      11.098  76.867   0.415  1.00  0.00           C  
ATOM   1392  CD  PRO J  86      10.011  76.983  -0.625  1.00  0.00           C  
ATOM   1393  HA  PRO J  86       9.384  74.740   1.447  1.00  0.00           H  
ATOM   1394 1HB  PRO J  86      10.024  77.609   2.177  1.00  0.00           H  
ATOM   1395 2HB  PRO J  86      10.971  76.144   2.477  1.00  0.00           H  
ATOM   1396 1HG  PRO J  86      11.745  77.753   0.463  1.00  0.00           H  
ATOM   1397 2HG  PRO J  86      11.753  76.000   0.209  1.00  0.00           H  
ATOM   1398 1HD  PRO J  86       9.665  78.022  -0.722  1.00  0.00           H  
ATOM   1399 2HD  PRO J  86      10.414  76.573  -1.564  1.00  0.00           H  
ATOM   1400  N   ASP J  87       7.039  77.007   1.688  1.00  0.00           N  
ATOM   1401  CA  ASP J  87       5.859  77.434   2.420  1.00  0.00           C  
ATOM   1402  C   ASP J  87       4.674  76.524   2.091  1.00  0.00           C  
ATOM   1403  O   ASP J  87       3.547  76.730   2.561  1.00  0.00           O  
ATOM   1404  CB  ASP J  87       5.525  78.891   2.093  1.00  0.00           C  
ATOM   1405  CG  ASP J  87       6.592  79.878   2.589  1.00  0.00           C  
ATOM   1406  OD1 ASP J  87       7.201  79.623   3.602  1.00  0.00           O  
ATOM   1407  OD2 ASP J  87       6.793  80.873   1.939  1.00  0.00           O  
ATOM   1408  H   ASP J  87       7.109  77.326   0.724  1.00  0.00           H  
ATOM   1409  HA  ASP J  87       6.062  77.356   3.489  1.00  0.00           H  
ATOM   1410 1HB  ASP J  87       5.412  79.006   1.018  1.00  0.00           H  
ATOM   1411 2HB  ASP J  87       4.571  79.151   2.550  1.00  0.00           H  
ATOM   1412  N   ASN J  88       4.918  75.471   1.318  1.00  0.00           N  
ATOM   1413  CA  ASN J  88       3.845  74.560   1.006  1.00  0.00           C  
ATOM   1414  C   ASN J  88       3.656  73.600   2.160  1.00  0.00           C  
ATOM   1415  O   ASN J  88       4.093  72.444   2.108  1.00  0.00           O  
ATOM   1416  CB  ASN J  88       4.132  73.801  -0.281  1.00  0.00           C  
ATOM   1417  CG  ASN J  88       2.996  72.910  -0.684  1.00  0.00           C  
ATOM   1418  OD1 ASN J  88       2.260  72.450   0.199  1.00  0.00           O  
ATOM   1419  ND2 ASN J  88       2.828  72.651  -1.963  1.00  0.00           N  
ATOM   1420  H   ASN J  88       5.844  75.313   0.916  1.00  0.00           H  
ATOM   1421  HA  ASN J  88       2.921  75.127   0.885  1.00  0.00           H  
ATOM   1422 1HB  ASN J  88       4.323  74.512  -1.081  1.00  0.00           H  
ATOM   1423 2HB  ASN J  88       5.037  73.204  -0.159  1.00  0.00           H  
ATOM   1424 1HD2 ASN J  88       2.076  72.059  -2.260  1.00  0.00           H  
ATOM   1425 2HD2 ASN J  88       3.450  73.044  -2.640  1.00  0.00           H  
ATOM   1426  N   ASP J  89       2.862  74.046   3.139  1.00  0.00           N  
ATOM   1427  CA  ASP J  89       2.659  73.294   4.377  1.00  0.00           C  
ATOM   1428  C   ASP J  89       2.192  71.877   4.117  1.00  0.00           C  
ATOM   1429  O   ASP J  89       2.551  70.968   4.865  1.00  0.00           O  
ATOM   1430  CB  ASP J  89       1.612  73.951   5.295  1.00  0.00           C  
ATOM   1431  CG  ASP J  89       2.066  75.225   6.036  1.00  0.00           C  
ATOM   1432  OD1 ASP J  89       3.243  75.498   6.076  1.00  0.00           O  
ATOM   1433  OD2 ASP J  89       1.212  75.894   6.581  1.00  0.00           O  
ATOM   1434  H   ASP J  89       2.551  75.017   3.046  1.00  0.00           H  
ATOM   1435  HA  ASP J  89       3.608  73.257   4.908  1.00  0.00           H  
ATOM   1436 1HB  ASP J  89       0.733  74.201   4.702  1.00  0.00           H  
ATOM   1437 2HB  ASP J  89       1.291  73.221   6.040  1.00  0.00           H  
ATOM   1438  N   GLU J  90       1.397  71.673   3.072  1.00  0.00           N  
ATOM   1439  CA  GLU J  90       0.911  70.336   2.784  1.00  0.00           C  
ATOM   1440  C   GLU J  90       2.063  69.413   2.387  1.00  0.00           C  
ATOM   1441  O   GLU J  90       2.049  68.229   2.737  1.00  0.00           O  
ATOM   1442  CB  GLU J  90      -0.149  70.362   1.676  1.00  0.00           C  
ATOM   1443  CG  GLU J  90      -1.472  71.016   2.083  1.00  0.00           C  
ATOM   1444  CD  GLU J  90      -2.502  71.056   0.967  1.00  0.00           C  
ATOM   1445  OE1 GLU J  90      -2.175  70.711  -0.144  1.00  0.00           O  
ATOM   1446  OE2 GLU J  90      -3.619  71.433   1.238  1.00  0.00           O  
ATOM   1447  H   GLU J  90       1.158  72.450   2.469  1.00  0.00           H  
ATOM   1448  HA  GLU J  90       0.452  69.936   3.688  1.00  0.00           H  
ATOM   1449 1HB  GLU J  90       0.239  70.899   0.813  1.00  0.00           H  
ATOM   1450 2HB  GLU J  90      -0.362  69.343   1.355  1.00  0.00           H  
ATOM   1451 1HG  GLU J  90      -1.888  70.466   2.927  1.00  0.00           H  
ATOM   1452 2HG  GLU J  90      -1.265  72.032   2.416  1.00  0.00           H  
ATOM   1453  N   ALA J  91       3.053  69.939   1.648  1.00  0.00           N  
ATOM   1454  CA  ALA J  91       4.193  69.136   1.206  1.00  0.00           C  
ATOM   1455  C   ALA J  91       5.080  68.825   2.404  1.00  0.00           C  
ATOM   1456  O   ALA J  91       5.637  67.733   2.531  1.00  0.00           O  
ATOM   1457  CB  ALA J  91       4.976  69.862   0.118  1.00  0.00           C  
ATOM   1458  H   ALA J  91       3.041  70.941   1.437  1.00  0.00           H  
ATOM   1459  HA  ALA J  91       3.815  68.198   0.803  1.00  0.00           H  
ATOM   1460 1HB  ALA J  91       5.799  69.250  -0.216  1.00  0.00           H  
ATOM   1461 2HB  ALA J  91       4.320  70.066  -0.724  1.00  0.00           H  
ATOM   1462 3HB  ALA J  91       5.358  70.802   0.514  1.00  0.00           H  
ATOM   1463  N   VAL J  92       5.158  69.788   3.318  1.00  0.00           N  
ATOM   1464  CA  VAL J  92       5.976  69.662   4.516  1.00  0.00           C  
ATOM   1465  C   VAL J  92       5.375  68.593   5.447  1.00  0.00           C  
ATOM   1466  O   VAL J  92       6.070  67.658   5.872  1.00  0.00           O  
ATOM   1467  CB  VAL J  92       6.064  71.059   5.176  1.00  0.00           C  
ATOM   1468  CG1 VAL J  92       6.734  71.026   6.511  1.00  0.00           C  
ATOM   1469  CG2 VAL J  92       6.842  71.995   4.225  1.00  0.00           C  
ATOM   1470  H   VAL J  92       4.656  70.662   3.130  1.00  0.00           H  
ATOM   1471  HA  VAL J  92       6.977  69.357   4.232  1.00  0.00           H  
ATOM   1472  HB  VAL J  92       5.060  71.430   5.330  1.00  0.00           H  
ATOM   1473 1HG1 VAL J  92       6.753  72.033   6.928  1.00  0.00           H  
ATOM   1474 2HG1 VAL J  92       6.184  70.364   7.177  1.00  0.00           H  
ATOM   1475 3HG1 VAL J  92       7.731  70.684   6.394  1.00  0.00           H  
ATOM   1476 1HG2 VAL J  92       6.896  73.002   4.652  1.00  0.00           H  
ATOM   1477 2HG2 VAL J  92       7.848  71.604   4.084  1.00  0.00           H  
ATOM   1478 3HG2 VAL J  92       6.333  72.042   3.262  1.00  0.00           H  
ATOM   1479  N   GLU J  93       4.062  68.686   5.693  1.00  0.00           N  
ATOM   1480  CA  GLU J  93       3.368  67.697   6.511  1.00  0.00           C  
ATOM   1481  C   GLU J  93       3.389  66.320   5.859  1.00  0.00           C  
ATOM   1482  O   GLU J  93       3.626  65.315   6.542  1.00  0.00           O  
ATOM   1483  CB  GLU J  93       1.915  68.116   6.772  1.00  0.00           C  
ATOM   1484  CG  GLU J  93       1.118  67.117   7.640  1.00  0.00           C  
ATOM   1485  CD  GLU J  93      -0.300  67.579   7.990  1.00  0.00           C  
ATOM   1486  OE1 GLU J  93      -0.619  68.723   7.771  1.00  0.00           O  
ATOM   1487  OE2 GLU J  93      -1.069  66.758   8.460  1.00  0.00           O  
ATOM   1488  H   GLU J  93       3.535  69.476   5.315  1.00  0.00           H  
ATOM   1489  HA  GLU J  93       3.883  67.625   7.468  1.00  0.00           H  
ATOM   1490 1HB  GLU J  93       1.900  69.089   7.263  1.00  0.00           H  
ATOM   1491 2HB  GLU J  93       1.397  68.227   5.816  1.00  0.00           H  
ATOM   1492 1HG  GLU J  93       1.054  66.175   7.096  1.00  0.00           H  
ATOM   1493 2HG  GLU J  93       1.671  66.932   8.559  1.00  0.00           H  
ATOM   1494  N   THR J  94       3.166  66.275   4.538  1.00  0.00           N  
ATOM   1495  CA  THR J  94       3.142  65.022   3.817  1.00  0.00           C  
ATOM   1496  C   THR J  94       4.489  64.333   3.893  1.00  0.00           C  
ATOM   1497  O   THR J  94       4.546  63.130   4.140  1.00  0.00           O  
ATOM   1498  CB  THR J  94       2.742  65.210   2.349  1.00  0.00           C  
ATOM   1499  OG1 THR J  94       1.425  65.761   2.272  1.00  0.00           O  
ATOM   1500  CG2 THR J  94       2.768  63.887   1.665  1.00  0.00           C  
ATOM   1501  H   THR J  94       2.964  67.128   4.011  1.00  0.00           H  
ATOM   1502  HA  THR J  94       2.402  64.375   4.283  1.00  0.00           H  
ATOM   1503  HB  THR J  94       3.442  65.889   1.862  1.00  0.00           H  
ATOM   1504  HG1 THR J  94       1.458  66.689   2.591  1.00  0.00           H  
ATOM   1505 1HG2 THR J  94       2.489  64.008   0.621  1.00  0.00           H  
ATOM   1506 2HG2 THR J  94       3.768  63.494   1.737  1.00  0.00           H  
ATOM   1507 3HG2 THR J  94       2.071  63.207   2.151  1.00  0.00           H  
ATOM   1508  N   ALA J  95       5.587  65.080   3.738  1.00  0.00           N  
ATOM   1509  CA  ALA J  95       6.901  64.462   3.804  1.00  0.00           C  
ATOM   1510  C   ALA J  95       7.111  63.768   5.144  1.00  0.00           C  
ATOM   1511  O   ALA J  95       7.673  62.667   5.189  1.00  0.00           O  
ATOM   1512  CB  ALA J  95       7.971  65.506   3.610  1.00  0.00           C  
ATOM   1513  H   ALA J  95       5.512  66.079   3.523  1.00  0.00           H  
ATOM   1514  HA  ALA J  95       6.969  63.716   3.013  1.00  0.00           H  
ATOM   1515 1HB  ALA J  95       8.944  65.059   3.641  1.00  0.00           H  
ATOM   1516 2HB  ALA J  95       7.836  65.989   2.664  1.00  0.00           H  
ATOM   1517 3HB  ALA J  95       7.886  66.242   4.400  1.00  0.00           H  
ATOM   1518  N   VAL J  96       6.617  64.370   6.231  1.00  0.00           N  
ATOM   1519  CA  VAL J  96       6.779  63.734   7.527  1.00  0.00           C  
ATOM   1520  C   VAL J  96       5.902  62.482   7.614  1.00  0.00           C  
ATOM   1521  O   VAL J  96       6.347  61.439   8.100  1.00  0.00           O  
ATOM   1522  CB  VAL J  96       6.448  64.693   8.681  1.00  0.00           C  
ATOM   1523  CG1 VAL J  96       6.502  63.938  10.016  1.00  0.00           C  
ATOM   1524  CG2 VAL J  96       7.421  65.847   8.672  1.00  0.00           C  
ATOM   1525  H   VAL J  96       6.175  65.294   6.148  1.00  0.00           H  
ATOM   1526  HA  VAL J  96       7.813  63.432   7.621  1.00  0.00           H  
ATOM   1527  HB  VAL J  96       5.429  65.071   8.549  1.00  0.00           H  
ATOM   1528 1HG1 VAL J  96       6.250  64.619  10.831  1.00  0.00           H  
ATOM   1529 2HG1 VAL J  96       5.784  63.120   9.989  1.00  0.00           H  
ATOM   1530 3HG1 VAL J  96       7.505  63.541  10.174  1.00  0.00           H  
ATOM   1531 1HG2 VAL J  96       7.169  66.526   9.479  1.00  0.00           H  
ATOM   1532 2HG2 VAL J  96       8.428  65.482   8.803  1.00  0.00           H  
ATOM   1533 3HG2 VAL J  96       7.342  66.365   7.718  1.00  0.00           H  
ATOM   1534  N   ARG J  97       4.650  62.578   7.159  1.00  0.00           N  
ATOM   1535  CA  ARG J  97       3.767  61.415   7.220  1.00  0.00           C  
ATOM   1536  C   ARG J  97       4.288  60.247   6.375  1.00  0.00           C  
ATOM   1537  O   ARG J  97       4.223  59.087   6.803  1.00  0.00           O  
ATOM   1538  CB  ARG J  97       2.360  61.784   6.778  1.00  0.00           C  
ATOM   1539  CG  ARG J  97       1.587  62.646   7.776  1.00  0.00           C  
ATOM   1540  CD  ARG J  97       0.208  62.954   7.296  1.00  0.00           C  
ATOM   1541  NE  ARG J  97      -0.532  63.795   8.237  1.00  0.00           N  
ATOM   1542  CZ  ARG J  97      -1.219  63.357   9.299  1.00  0.00           C  
ATOM   1543  NH1 ARG J  97      -1.285  62.072   9.593  1.00  0.00           N  
ATOM   1544  NH2 ARG J  97      -1.828  64.254  10.035  1.00  0.00           N  
ATOM   1545  H   ARG J  97       4.316  63.470   6.776  1.00  0.00           H  
ATOM   1546  HA  ARG J  97       3.714  61.090   8.255  1.00  0.00           H  
ATOM   1547 1HB  ARG J  97       2.417  62.338   5.841  1.00  0.00           H  
ATOM   1548 2HB  ARG J  97       1.785  60.880   6.592  1.00  0.00           H  
ATOM   1549 1HG  ARG J  97       1.516  62.126   8.730  1.00  0.00           H  
ATOM   1550 2HG  ARG J  97       2.118  63.592   7.916  1.00  0.00           H  
ATOM   1551 1HD  ARG J  97       0.275  63.488   6.347  1.00  0.00           H  
ATOM   1552 2HD  ARG J  97      -0.347  62.029   7.154  1.00  0.00           H  
ATOM   1553  HE  ARG J  97      -0.545  64.816   8.095  1.00  0.00           H  
ATOM   1554 1HH1 ARG J  97      -0.812  61.396   9.011  1.00  0.00           H  
ATOM   1555 2HH1 ARG J  97      -1.812  61.766  10.398  1.00  0.00           H  
ATOM   1556 1HH2 ARG J  97      -1.745  65.243   9.749  1.00  0.00           H  
ATOM   1557 2HH2 ARG J  97      -2.362  63.984  10.844  1.00  0.00           H  
ATOM   1558  N   LEU J  98       4.844  60.547   5.203  1.00  0.00           N  
ATOM   1559  CA  LEU J  98       5.398  59.507   4.356  1.00  0.00           C  
ATOM   1560  C   LEU J  98       6.619  58.896   5.023  1.00  0.00           C  
ATOM   1561  O   LEU J  98       6.823  57.684   4.953  1.00  0.00           O  
ATOM   1562  CB  LEU J  98       5.782  60.069   2.998  1.00  0.00           C  
ATOM   1563  CG  LEU J  98       4.645  60.493   2.082  1.00  0.00           C  
ATOM   1564  CD1 LEU J  98       5.227  61.224   0.893  1.00  0.00           C  
ATOM   1565  CD2 LEU J  98       3.892  59.263   1.622  1.00  0.00           C  
ATOM   1566  H   LEU J  98       4.862  61.518   4.891  1.00  0.00           H  
ATOM   1567  HA  LEU J  98       4.647  58.731   4.219  1.00  0.00           H  
ATOM   1568 1HB  LEU J  98       6.418  60.941   3.161  1.00  0.00           H  
ATOM   1569 2HB  LEU J  98       6.345  59.310   2.482  1.00  0.00           H  
ATOM   1570  HG  LEU J  98       3.972  61.162   2.614  1.00  0.00           H  
ATOM   1571 1HD1 LEU J  98       4.430  61.533   0.221  1.00  0.00           H  
ATOM   1572 2HD1 LEU J  98       5.777  62.100   1.235  1.00  0.00           H  
ATOM   1573 3HD1 LEU J  98       5.888  60.556   0.380  1.00  0.00           H  
ATOM   1574 1HD2 LEU J  98       3.080  59.561   0.960  1.00  0.00           H  
ATOM   1575 2HD2 LEU J  98       4.574  58.598   1.088  1.00  0.00           H  
ATOM   1576 3HD2 LEU J  98       3.482  58.743   2.489  1.00  0.00           H  
ATOM   1577  N   ALA J  99       7.423  59.724   5.696  1.00  0.00           N  
ATOM   1578  CA  ALA J  99       8.593  59.227   6.397  1.00  0.00           C  
ATOM   1579  C   ALA J  99       8.203  58.251   7.495  1.00  0.00           C  
ATOM   1580  O   ALA J  99       8.900  57.256   7.719  1.00  0.00           O  
ATOM   1581  CB  ALA J  99       9.346  60.369   6.998  1.00  0.00           C  
ATOM   1582  H   ALA J  99       7.246  60.734   5.700  1.00  0.00           H  
ATOM   1583  HA  ALA J  99       9.221  58.710   5.681  1.00  0.00           H  
ATOM   1584 1HB  ALA J  99      10.224  60.015   7.504  1.00  0.00           H  
ATOM   1585 2HB  ALA J  99       9.627  61.052   6.219  1.00  0.00           H  
ATOM   1586 3HB  ALA J  99       8.711  60.879   7.709  1.00  0.00           H  
ATOM   1587  N   ARG J 100       7.075  58.519   8.167  1.00  0.00           N  
ATOM   1588  CA  ARG J 100       6.591  57.632   9.218  1.00  0.00           C  
ATOM   1589  C   ARG J 100       6.188  56.285   8.614  1.00  0.00           C  
ATOM   1590  O   ARG J 100       6.499  55.230   9.184  1.00  0.00           O  
ATOM   1591  CB  ARG J 100       5.418  58.269   9.952  1.00  0.00           C  
ATOM   1592  CG  ARG J 100       5.791  59.473  10.833  1.00  0.00           C  
ATOM   1593  CD  ARG J 100       4.585  60.151  11.396  1.00  0.00           C  
ATOM   1594  NE  ARG J 100       4.933  61.314  12.203  1.00  0.00           N  
ATOM   1595  CZ  ARG J 100       4.073  62.302  12.537  1.00  0.00           C  
ATOM   1596  NH1 ARG J 100       2.827  62.259  12.123  1.00  0.00           N  
ATOM   1597  NH2 ARG J 100       4.485  63.313  13.274  1.00  0.00           N  
ATOM   1598  H   ARG J 100       6.570  59.387   7.960  1.00  0.00           H  
ATOM   1599  HA  ARG J 100       7.397  57.469   9.933  1.00  0.00           H  
ATOM   1600 1HB  ARG J 100       4.681  58.606   9.231  1.00  0.00           H  
ATOM   1601 2HB  ARG J 100       4.939  57.526  10.585  1.00  0.00           H  
ATOM   1602 1HG  ARG J 100       6.410  59.135  11.662  1.00  0.00           H  
ATOM   1603 2HG  ARG J 100       6.348  60.195  10.243  1.00  0.00           H  
ATOM   1604 1HD  ARG J 100       3.949  60.484  10.580  1.00  0.00           H  
ATOM   1605 2HD  ARG J 100       4.033  59.453  12.022  1.00  0.00           H  
ATOM   1606  HE  ARG J 100       5.885  61.387  12.536  1.00  0.00           H  
ATOM   1607 1HH1 ARG J 100       2.513  61.488  11.557  1.00  0.00           H  
ATOM   1608 2HH1 ARG J 100       2.183  63.001  12.373  1.00  0.00           H  
ATOM   1609 1HH2 ARG J 100       5.437  63.347  13.594  1.00  0.00           H  
ATOM   1610 2HH2 ARG J 100       3.833  64.077  13.522  1.00  0.00           H  
ATOM   1611  N   GLU J 101       5.559  56.313   7.425  1.00  0.00           N  
ATOM   1612  CA  GLU J 101       5.198  55.063   6.755  1.00  0.00           C  
ATOM   1613  C   GLU J 101       6.444  54.308   6.311  1.00  0.00           C  
ATOM   1614  O   GLU J 101       6.503  53.081   6.443  1.00  0.00           O  
ATOM   1615  CB  GLU J 101       4.299  55.309   5.542  1.00  0.00           C  
ATOM   1616  CG  GLU J 101       2.878  55.717   5.837  1.00  0.00           C  
ATOM   1617  CD  GLU J 101       2.097  54.605   6.504  1.00  0.00           C  
ATOM   1618  OE1 GLU J 101       2.176  53.467   6.049  1.00  0.00           O  
ATOM   1619  OE2 GLU J 101       1.411  54.878   7.474  1.00  0.00           O  
ATOM   1620  H   GLU J 101       5.304  57.219   7.016  1.00  0.00           H  
ATOM   1621  HA  GLU J 101       4.661  54.438   7.462  1.00  0.00           H  
ATOM   1622 1HB  GLU J 101       4.742  56.088   4.930  1.00  0.00           H  
ATOM   1623 2HB  GLU J 101       4.254  54.410   4.948  1.00  0.00           H  
ATOM   1624 1HG  GLU J 101       2.893  56.592   6.491  1.00  0.00           H  
ATOM   1625 2HG  GLU J 101       2.391  56.000   4.904  1.00  0.00           H  
ATOM   1626  N   LEU J 102       7.462  55.038   5.845  1.00  0.00           N  
ATOM   1627  CA  LEU J 102       8.705  54.401   5.450  1.00  0.00           C  
ATOM   1628  C   LEU J 102       9.391  53.770   6.644  1.00  0.00           C  
ATOM   1629  O   LEU J 102       9.940  52.676   6.519  1.00  0.00           O  
ATOM   1630  CB  LEU J 102       9.655  55.398   4.797  1.00  0.00           C  
ATOM   1631  CG  LEU J 102       9.325  55.880   3.407  1.00  0.00           C  
ATOM   1632  CD1 LEU J 102      10.244  56.979   3.015  1.00  0.00           C  
ATOM   1633  CD2 LEU J 102       9.530  54.775   2.486  1.00  0.00           C  
ATOM   1634  H   LEU J 102       7.343  56.048   5.732  1.00  0.00           H  
ATOM   1635  HA  LEU J 102       8.477  53.619   4.729  1.00  0.00           H  
ATOM   1636 1HB  LEU J 102       9.645  56.270   5.421  1.00  0.00           H  
ATOM   1637 2HB  LEU J 102      10.653  54.985   4.792  1.00  0.00           H  
ATOM   1638  HG  LEU J 102       8.298  56.239   3.364  1.00  0.00           H  
ATOM   1639 1HD1 LEU J 102      10.009  57.282   2.001  1.00  0.00           H  
ATOM   1640 2HD1 LEU J 102      10.123  57.816   3.686  1.00  0.00           H  
ATOM   1641 3HD1 LEU J 102      11.268  56.619   3.057  1.00  0.00           H  
ATOM   1642 1HD2 LEU J 102       9.329  55.096   1.472  1.00  0.00           H  
ATOM   1643 2HD2 LEU J 102      10.556  54.463   2.562  1.00  0.00           H  
ATOM   1644 3HD2 LEU J 102       8.869  53.958   2.759  1.00  0.00           H  
ATOM   1645  N   LYS J 103       9.344  54.427   7.810  1.00  0.00           N  
ATOM   1646  CA  LYS J 103       9.971  53.852   8.989  1.00  0.00           C  
ATOM   1647  C   LYS J 103       9.269  52.558   9.374  1.00  0.00           C  
ATOM   1648  O   LYS J 103       9.935  51.553   9.617  1.00  0.00           O  
ATOM   1649  CB  LYS J 103       9.963  54.819  10.171  1.00  0.00           C  
ATOM   1650  CG  LYS J 103      10.708  54.287  11.428  1.00  0.00           C  
ATOM   1651  CD  LYS J 103      10.757  55.336  12.549  1.00  0.00           C  
ATOM   1652  CE  LYS J 103      11.699  54.913  13.703  1.00  0.00           C  
ATOM   1653  NZ  LYS J 103      11.130  53.825  14.584  1.00  0.00           N  
ATOM   1654  H   LYS J 103       8.908  55.352   7.859  1.00  0.00           H  
ATOM   1655  HA  LYS J 103      11.006  53.618   8.746  1.00  0.00           H  
ATOM   1656 1HB  LYS J 103      10.405  55.755   9.865  1.00  0.00           H  
ATOM   1657 2HB  LYS J 103       8.929  55.028  10.454  1.00  0.00           H  
ATOM   1658 1HG  LYS J 103      10.194  53.395  11.802  1.00  0.00           H  
ATOM   1659 2HG  LYS J 103      11.727  54.009  11.162  1.00  0.00           H  
ATOM   1660 1HD  LYS J 103      11.080  56.292  12.156  1.00  0.00           H  
ATOM   1661 2HD  LYS J 103       9.752  55.458  12.954  1.00  0.00           H  
ATOM   1662 1HE  LYS J 103      12.630  54.558  13.271  1.00  0.00           H  
ATOM   1663 2HE  LYS J 103      11.910  55.789  14.318  1.00  0.00           H  
ATOM   1664 1HZ  LYS J 103      11.798  53.605  15.309  1.00  0.00           H  
ATOM   1665 2HZ  LYS J 103      10.276  54.139  15.007  1.00  0.00           H  
ATOM   1666 3HZ  LYS J 103      10.922  52.960  14.077  1.00  0.00           H  
ATOM   1667  N   LYS J 104       7.923  52.546   9.369  1.00  0.00           N  
ATOM   1668  CA  LYS J 104       7.217  51.312   9.724  1.00  0.00           C  
ATOM   1669  C   LYS J 104       7.593  50.187   8.764  1.00  0.00           C  
ATOM   1670  O   LYS J 104       7.857  49.056   9.188  1.00  0.00           O  
ATOM   1671  CB  LYS J 104       5.701  51.519   9.710  1.00  0.00           C  
ATOM   1672  CG  LYS J 104       5.156  52.361  10.865  1.00  0.00           C  
ATOM   1673  CD  LYS J 104       3.626  52.338  10.891  1.00  0.00           C  
ATOM   1674  CE  LYS J 104       3.065  53.143   9.733  1.00  0.00           C  
ATOM   1675  NZ  LYS J 104       1.581  53.244   9.759  1.00  0.00           N  
ATOM   1676  H   LYS J 104       7.404  53.406   9.156  1.00  0.00           H  
ATOM   1677  HA  LYS J 104       7.522  51.016  10.730  1.00  0.00           H  
ATOM   1678 1HB  LYS J 104       5.419  52.020   8.777  1.00  0.00           H  
ATOM   1679 2HB  LYS J 104       5.202  50.552   9.726  1.00  0.00           H  
ATOM   1680 1HG  LYS J 104       5.542  51.975  11.811  1.00  0.00           H  
ATOM   1681 2HG  LYS J 104       5.495  53.390  10.746  1.00  0.00           H  
ATOM   1682 1HD  LYS J 104       3.270  51.310  10.818  1.00  0.00           H  
ATOM   1683 2HD  LYS J 104       3.269  52.767  11.826  1.00  0.00           H  
ATOM   1684 1HE  LYS J 104       3.485  54.150   9.769  1.00  0.00           H  
ATOM   1685 2HE  LYS J 104       3.365  52.672   8.796  1.00  0.00           H  
ATOM   1686 1HZ  LYS J 104       1.315  53.809   8.938  1.00  0.00           H  
ATOM   1687 2HZ  LYS J 104       1.166  52.331   9.696  1.00  0.00           H  
ATOM   1688 3HZ  LYS J 104       1.275  53.700  10.600  1.00  0.00           H  
ATOM   1689  N   VAL J 105       7.689  50.509   7.472  1.00  0.00           N  
ATOM   1690  CA  VAL J 105       8.076  49.506   6.500  1.00  0.00           C  
ATOM   1691  C   VAL J 105       9.498  49.047   6.774  1.00  0.00           C  
ATOM   1692  O   VAL J 105       9.778  47.849   6.721  1.00  0.00           O  
ATOM   1693  CB  VAL J 105       7.933  50.030   5.061  1.00  0.00           C  
ATOM   1694  CG1 VAL J 105       8.537  49.063   4.097  1.00  0.00           C  
ATOM   1695  CG2 VAL J 105       6.459  50.196   4.719  1.00  0.00           C  
ATOM   1696  H   VAL J 105       7.456  51.458   7.161  1.00  0.00           H  
ATOM   1697  HA  VAL J 105       7.410  48.651   6.607  1.00  0.00           H  
ATOM   1698  HB  VAL J 105       8.453  50.986   4.970  1.00  0.00           H  
ATOM   1699 1HG1 VAL J 105       8.410  49.460   3.118  1.00  0.00           H  
ATOM   1700 2HG1 VAL J 105       9.588  48.947   4.322  1.00  0.00           H  
ATOM   1701 3HG1 VAL J 105       8.041  48.104   4.160  1.00  0.00           H  
ATOM   1702 1HG2 VAL J 105       6.366  50.564   3.700  1.00  0.00           H  
ATOM   1703 2HG2 VAL J 105       5.959  49.232   4.806  1.00  0.00           H  
ATOM   1704 3HG2 VAL J 105       6.000  50.905   5.405  1.00  0.00           H  
ATOM   1705  N   ALA J 106      10.401  49.984   7.076  1.00  0.00           N  
ATOM   1706  CA  ALA J 106      11.775  49.622   7.364  1.00  0.00           C  
ATOM   1707  C   ALA J 106      11.871  48.696   8.554  1.00  0.00           C  
ATOM   1708  O   ALA J 106      12.659  47.755   8.526  1.00  0.00           O  
ATOM   1709  CB  ALA J 106      12.603  50.843   7.675  1.00  0.00           C  
ATOM   1710  H   ALA J 106      10.129  50.966   7.093  1.00  0.00           H  
ATOM   1711  HA  ALA J 106      12.171  49.119   6.490  1.00  0.00           H  
ATOM   1712 1HB  ALA J 106      13.631  50.545   7.860  1.00  0.00           H  
ATOM   1713 2HB  ALA J 106      12.570  51.529   6.868  1.00  0.00           H  
ATOM   1714 3HB  ALA J 106      12.204  51.327   8.557  1.00  0.00           H  
ATOM   1715  N   GLU J 107      11.060  48.928   9.591  1.00  0.00           N  
ATOM   1716  CA  GLU J 107      11.124  48.076  10.773  1.00  0.00           C  
ATOM   1717  C   GLU J 107      10.699  46.662  10.418  1.00  0.00           C  
ATOM   1718  O   GLU J 107      11.333  45.688  10.839  1.00  0.00           O  
ATOM   1719  CB  GLU J 107      10.206  48.612  11.884  1.00  0.00           C  
ATOM   1720  CG  GLU J 107      10.653  49.926  12.544  1.00  0.00           C  
ATOM   1721  CD  GLU J 107       9.633  50.452  13.547  1.00  0.00           C  
ATOM   1722  OE1 GLU J 107       8.594  49.850  13.677  1.00  0.00           O  
ATOM   1723  OE2 GLU J 107       9.890  51.463  14.183  1.00  0.00           O  
ATOM   1724  H   GLU J 107      10.429  49.735   9.564  1.00  0.00           H  
ATOM   1725  HA  GLU J 107      12.149  48.054  11.136  1.00  0.00           H  
ATOM   1726 1HB  GLU J 107       9.210  48.779  11.469  1.00  0.00           H  
ATOM   1727 2HB  GLU J 107      10.109  47.859  12.664  1.00  0.00           H  
ATOM   1728 1HG  GLU J 107      11.603  49.759  13.056  1.00  0.00           H  
ATOM   1729 2HG  GLU J 107      10.822  50.670  11.773  1.00  0.00           H  
ATOM   1730  N   LEU J 108       9.665  46.555   9.587  1.00  0.00           N  
ATOM   1731  CA  LEU J 108       9.158  45.265   9.164  1.00  0.00           C  
ATOM   1732  C   LEU J 108      10.165  44.557   8.251  1.00  0.00           C  
ATOM   1733  O   LEU J 108      10.369  43.345   8.374  1.00  0.00           O  
ATOM   1734  CB  LEU J 108       7.813  45.489   8.498  1.00  0.00           C  
ATOM   1735  CG  LEU J 108       6.710  45.965   9.463  1.00  0.00           C  
ATOM   1736  CD1 LEU J 108       5.492  46.370   8.684  1.00  0.00           C  
ATOM   1737  CD2 LEU J 108       6.378  44.846  10.415  1.00  0.00           C  
ATOM   1738  H   LEU J 108       9.186  47.411   9.282  1.00  0.00           H  
ATOM   1739  HA  LEU J 108       9.006  44.649  10.047  1.00  0.00           H  
ATOM   1740 1HB  LEU J 108       7.934  46.245   7.729  1.00  0.00           H  
ATOM   1741 2HB  LEU J 108       7.487  44.561   8.047  1.00  0.00           H  
ATOM   1742  HG  LEU J 108       7.063  46.831  10.023  1.00  0.00           H  
ATOM   1743 1HD1 LEU J 108       4.712  46.705   9.364  1.00  0.00           H  
ATOM   1744 2HD1 LEU J 108       5.749  47.177   7.997  1.00  0.00           H  
ATOM   1745 3HD1 LEU J 108       5.153  45.515   8.138  1.00  0.00           H  
ATOM   1746 1HD2 LEU J 108       5.601  45.176  11.105  1.00  0.00           H  
ATOM   1747 2HD2 LEU J 108       6.020  43.982   9.847  1.00  0.00           H  
ATOM   1748 3HD2 LEU J 108       7.270  44.570  10.976  1.00  0.00           H  
ATOM   1749  N   LEU J 109      10.847  45.320   7.386  1.00  0.00           N  
ATOM   1750  CA  LEU J 109      11.892  44.762   6.535  1.00  0.00           C  
ATOM   1751  C   LEU J 109      13.088  44.318   7.380  1.00  0.00           C  
ATOM   1752  O   LEU J 109      13.689  43.291   7.085  1.00  0.00           O  
ATOM   1753  CB  LEU J 109      12.312  45.765   5.451  1.00  0.00           C  
ATOM   1754  CG  LEU J 109      11.302  46.013   4.321  1.00  0.00           C  
ATOM   1755  CD1 LEU J 109      11.740  47.191   3.505  1.00  0.00           C  
ATOM   1756  CD2 LEU J 109      11.249  44.772   3.407  1.00  0.00           C  
ATOM   1757  H   LEU J 109      10.613  46.312   7.306  1.00  0.00           H  
ATOM   1758  HA  LEU J 109      11.489  43.888   6.031  1.00  0.00           H  
ATOM   1759 1HB  LEU J 109      12.463  46.719   5.936  1.00  0.00           H  
ATOM   1760 2HB  LEU J 109      13.255  45.444   5.004  1.00  0.00           H  
ATOM   1761  HG  LEU J 109      10.323  46.226   4.748  1.00  0.00           H  
ATOM   1762 1HD1 LEU J 109      11.018  47.362   2.708  1.00  0.00           H  
ATOM   1763 2HD1 LEU J 109      11.799  48.074   4.135  1.00  0.00           H  
ATOM   1764 3HD1 LEU J 109      12.709  46.982   3.080  1.00  0.00           H  
ATOM   1765 1HD2 LEU J 109      10.552  44.942   2.595  1.00  0.00           H  
ATOM   1766 2HD2 LEU J 109      12.236  44.601   2.991  1.00  0.00           H  
ATOM   1767 3HD2 LEU J 109      10.940  43.900   3.977  1.00  0.00           H  
ATOM   1768  N   GLN J 110      13.430  45.048   8.451  1.00  0.00           N  
ATOM   1769  CA  GLN J 110      14.551  44.613   9.284  1.00  0.00           C  
ATOM   1770  C   GLN J 110      14.204  43.290   9.972  1.00  0.00           C  
ATOM   1771  O   GLN J 110      15.040  42.378  10.025  1.00  0.00           O  
ATOM   1772  CB  GLN J 110      14.887  45.661  10.350  1.00  0.00           C  
ATOM   1773  CG  GLN J 110      15.501  46.946   9.825  1.00  0.00           C  
ATOM   1774  CD  GLN J 110      15.620  47.996  10.897  1.00  0.00           C  
ATOM   1775  OE1 GLN J 110      16.354  47.791  11.883  1.00  0.00           O  
ATOM   1776  NE2 GLN J 110      14.902  49.109  10.745  1.00  0.00           N  
ATOM   1777  H   GLN J 110      12.939  45.920   8.663  1.00  0.00           H  
ATOM   1778  HA  GLN J 110      15.421  44.459   8.647  1.00  0.00           H  
ATOM   1779 1HB  GLN J 110      13.974  45.927  10.884  1.00  0.00           H  
ATOM   1780 2HB  GLN J 110      15.574  45.228  11.075  1.00  0.00           H  
ATOM   1781 1HG  GLN J 110      16.490  46.739   9.446  1.00  0.00           H  
ATOM   1782 2HG  GLN J 110      14.889  47.320   9.059  1.00  0.00           H  
ATOM   1783 1HE2 GLN J 110      14.922  49.844  11.464  1.00  0.00           H  
ATOM   1784 2HE2 GLN J 110      14.305  49.220   9.944  1.00  0.00           H  
ATOM   1785  N   GLU J 111      12.952  43.151  10.439  1.00  0.00           N  
ATOM   1786  CA  GLU J 111      12.564  41.908  11.093  1.00  0.00           C  
ATOM   1787  C   GLU J 111      12.533  40.768  10.086  1.00  0.00           C  
ATOM   1788  O   GLU J 111      12.974  39.656  10.391  1.00  0.00           O  
ATOM   1789  CB  GLU J 111      11.206  42.047  11.791  1.00  0.00           C  
ATOM   1790  CG  GLU J 111      11.218  42.948  13.044  1.00  0.00           C  
ATOM   1791  CD  GLU J 111      12.102  42.403  14.153  1.00  0.00           C  
ATOM   1792  OE1 GLU J 111      11.993  41.241  14.458  1.00  0.00           O  
ATOM   1793  OE2 GLU J 111      12.907  43.146  14.692  1.00  0.00           O  
ATOM   1794  H   GLU J 111      12.295  43.937  10.383  1.00  0.00           H  
ATOM   1795  HA  GLU J 111      13.308  41.670  11.845  1.00  0.00           H  
ATOM   1796 1HB  GLU J 111      10.485  42.471  11.086  1.00  0.00           H  
ATOM   1797 2HB  GLU J 111      10.842  41.063  12.080  1.00  0.00           H  
ATOM   1798 1HG  GLU J 111      11.581  43.935  12.757  1.00  0.00           H  
ATOM   1799 2HG  GLU J 111      10.199  43.059  13.410  1.00  0.00           H  
ATOM   1800  N   LEU J 112      12.088  41.059   8.865  1.00  0.00           N  
ATOM   1801  CA  LEU J 112      12.055  40.055   7.825  1.00  0.00           C  
ATOM   1802  C   LEU J 112      13.469  39.661   7.433  1.00  0.00           C  
ATOM   1803  O   LEU J 112      13.746  38.484   7.190  1.00  0.00           O  
ATOM   1804  CB  LEU J 112      11.308  40.552   6.605  1.00  0.00           C  
ATOM   1805  CG  LEU J 112      11.166  39.539   5.510  1.00  0.00           C  
ATOM   1806  CD1 LEU J 112      10.426  38.339   6.000  1.00  0.00           C  
ATOM   1807  CD2 LEU J 112      10.464  40.150   4.398  1.00  0.00           C  
ATOM   1808  H   LEU J 112      11.710  41.990   8.671  1.00  0.00           H  
ATOM   1809  HA  LEU J 112      11.538  39.180   8.210  1.00  0.00           H  
ATOM   1810 1HB  LEU J 112      10.306  40.867   6.913  1.00  0.00           H  
ATOM   1811 2HB  LEU J 112      11.828  41.419   6.211  1.00  0.00           H  
ATOM   1812  HG  LEU J 112      12.135  39.203   5.204  1.00  0.00           H  
ATOM   1813 1HD1 LEU J 112      10.341  37.620   5.188  1.00  0.00           H  
ATOM   1814 2HD1 LEU J 112      10.966  37.898   6.821  1.00  0.00           H  
ATOM   1815 3HD1 LEU J 112       9.433  38.630   6.332  1.00  0.00           H  
ATOM   1816 1HD2 LEU J 112      10.371  39.408   3.637  1.00  0.00           H  
ATOM   1817 2HD2 LEU J 112       9.481  40.470   4.723  1.00  0.00           H  
ATOM   1818 3HD2 LEU J 112      11.025  41.008   4.032  1.00  0.00           H  
ATOM   1819  N   ALA J 113      14.383  40.637   7.383  1.00  0.00           N  
ATOM   1820  CA  ALA J 113      15.758  40.351   7.019  1.00  0.00           C  
ATOM   1821  C   ALA J 113      16.334  39.345   7.988  1.00  0.00           C  
ATOM   1822  O   ALA J 113      17.049  38.427   7.570  1.00  0.00           O  
ATOM   1823  CB  ALA J 113      16.603  41.619   7.041  1.00  0.00           C  
ATOM   1824  H   ALA J 113      14.109  41.599   7.566  1.00  0.00           H  
ATOM   1825  HA  ALA J 113      15.767  39.922   6.024  1.00  0.00           H  
ATOM   1826 1HB  ALA J 113      17.624  41.381   6.749  1.00  0.00           H  
ATOM   1827 2HB  ALA J 113      16.186  42.343   6.355  1.00  0.00           H  
ATOM   1828 3HB  ALA J 113      16.600  42.040   8.041  1.00  0.00           H  
ATOM   1829  N   LYS J 114      15.989  39.490   9.280  1.00  0.00           N  
ATOM   1830  CA  LYS J 114      16.430  38.556  10.311  1.00  0.00           C  
ATOM   1831  C   LYS J 114      15.766  37.181  10.165  1.00  0.00           C  
ATOM   1832  O   LYS J 114      16.431  36.159  10.330  1.00  0.00           O  
ATOM   1833  CB  LYS J 114      16.175  39.125  11.711  1.00  0.00           C  
ATOM   1834  CG  LYS J 114      17.087  40.298  12.100  1.00  0.00           C  
ATOM   1835  CD  LYS J 114      16.918  40.693  13.577  1.00  0.00           C  
ATOM   1836  CE  LYS J 114      15.598  41.416  13.787  1.00  0.00           C  
ATOM   1837  NZ  LYS J 114      15.425  41.935  15.176  1.00  0.00           N  
ATOM   1838  H   LYS J 114      15.423  40.303   9.549  1.00  0.00           H  
ATOM   1839  HA  LYS J 114      17.503  38.416  10.200  1.00  0.00           H  
ATOM   1840 1HB  LYS J 114      15.144  39.478  11.773  1.00  0.00           H  
ATOM   1841 2HB  LYS J 114      16.295  38.337  12.452  1.00  0.00           H  
ATOM   1842 1HG  LYS J 114      18.127  40.028  11.918  1.00  0.00           H  
ATOM   1843 2HG  LYS J 114      16.844  41.160  11.475  1.00  0.00           H  
ATOM   1844 1HD  LYS J 114      16.942  39.802  14.204  1.00  0.00           H  
ATOM   1845 2HD  LYS J 114      17.734  41.353  13.873  1.00  0.00           H  
ATOM   1846 1HE  LYS J 114      15.544  42.254  13.091  1.00  0.00           H  
ATOM   1847 2HE  LYS J 114      14.780  40.727  13.570  1.00  0.00           H  
ATOM   1848 1HZ  LYS J 114      14.503  42.406  15.197  1.00  0.00           H  
ATOM   1849 2HZ  LYS J 114      15.438  41.177  15.836  1.00  0.00           H  
ATOM   1850 3HZ  LYS J 114      16.150  42.593  15.398  1.00  0.00           H  
ATOM   1851  N   LYS J 115      14.470  37.147   9.808  1.00  0.00           N  
ATOM   1852  CA  LYS J 115      13.768  35.868   9.636  1.00  0.00           C  
ATOM   1853  C   LYS J 115      14.358  35.089   8.461  1.00  0.00           C  
ATOM   1854  O   LYS J 115      14.517  33.868   8.514  1.00  0.00           O  
ATOM   1855  CB  LYS J 115      12.282  36.070   9.303  1.00  0.00           C  
ATOM   1856  CG  LYS J 115      11.371  36.627  10.381  1.00  0.00           C  
ATOM   1857  CD  LYS J 115       9.935  36.763   9.820  1.00  0.00           C  
ATOM   1858  CE  LYS J 115       8.996  37.483  10.771  1.00  0.00           C  
ATOM   1859  NZ  LYS J 115       7.595  37.585  10.207  1.00  0.00           N  
ATOM   1860  H   LYS J 115      13.960  38.030   9.709  1.00  0.00           H  
ATOM   1861  HA  LYS J 115      13.878  35.275  10.542  1.00  0.00           H  
ATOM   1862 1HB  LYS J 115      12.206  36.724   8.443  1.00  0.00           H  
ATOM   1863 2HB  LYS J 115      11.865  35.115   9.013  1.00  0.00           H  
ATOM   1864 1HG  LYS J 115      11.363  35.956  11.239  1.00  0.00           H  
ATOM   1865 2HG  LYS J 115      11.726  37.595  10.703  1.00  0.00           H  
ATOM   1866 1HD  LYS J 115       9.960  37.320   8.888  1.00  0.00           H  
ATOM   1867 2HD  LYS J 115       9.534  35.773   9.613  1.00  0.00           H  
ATOM   1868 1HE  LYS J 115       8.960  36.952  11.719  1.00  0.00           H  
ATOM   1869 2HE  LYS J 115       9.380  38.492  10.943  1.00  0.00           H  
ATOM   1870 1HZ  LYS J 115       7.005  38.076  10.857  1.00  0.00           H  
ATOM   1871 2HZ  LYS J 115       7.577  38.094   9.296  1.00  0.00           H  
ATOM   1872 3HZ  LYS J 115       7.228  36.662  10.057  1.00  0.00           H  
ATOM   1873  N   ALA J 116      14.662  35.821   7.388  1.00  0.00           N  
ATOM   1874  CA  ALA J 116      15.203  35.265   6.159  1.00  0.00           C  
ATOM   1875  C   ALA J 116      16.717  35.047   6.208  1.00  0.00           C  
ATOM   1876  O   ALA J 116      17.243  34.136   5.545  1.00  0.00           O  
ATOM   1877  CB  ALA J 116      14.882  36.203   5.007  1.00  0.00           C  
ATOM   1878  H   ALA J 116      14.475  36.823   7.424  1.00  0.00           H  
ATOM   1879  HA  ALA J 116      14.730  34.300   5.995  1.00  0.00           H  
ATOM   1880 1HB  ALA J 116      15.249  35.784   4.089  1.00  0.00           H  
ATOM   1881 2HB  ALA J 116      13.810  36.355   4.934  1.00  0.00           H  
ATOM   1882 3HB  ALA J 116      15.366  37.157   5.197  1.00  0.00           H  
ATOM   1883  N   GLY J 117      17.418  35.905   6.962  1.00  0.00           N  
ATOM   1884  CA  GLY J 117      18.871  35.912   7.014  1.00  0.00           C  
ATOM   1885  C   GLY J 117      19.409  36.487   5.698  1.00  0.00           C  
ATOM   1886  O   GLY J 117      20.374  35.961   5.126  1.00  0.00           O  
ATOM   1887  H   GLY J 117      16.933  36.617   7.498  1.00  0.00           H  
ATOM   1888 1HA  GLY J 117      19.189  36.539   7.849  1.00  0.00           H  
ATOM   1889 2HA  GLY J 117      19.247  34.912   7.198  1.00  0.00           H  
ATOM   1890  N   VAL J 118      18.670  37.462   5.158  1.00  0.00           N  
ATOM   1891  CA  VAL J 118      18.968  38.065   3.857  1.00  0.00           C  
ATOM   1892  C   VAL J 118      19.277  39.588   3.835  1.00  0.00           C  
ATOM   1893  O   VAL J 118      18.359  40.410   3.992  1.00  0.00           O  
ATOM   1894  CB  VAL J 118      17.806  37.749   2.909  1.00  0.00           C  
ATOM   1895  CG1 VAL J 118      17.997  38.393   1.617  1.00  0.00           C  
ATOM   1896  CG2 VAL J 118      17.780  36.254   2.671  1.00  0.00           C  
ATOM   1897  H   VAL J 118      17.909  37.815   5.743  1.00  0.00           H  
ATOM   1898  HA  VAL J 118      19.798  37.495   3.477  1.00  0.00           H  
ATOM   1899  HB  VAL J 118      16.899  38.078   3.333  1.00  0.00           H  
ATOM   1900 1HG1 VAL J 118      17.175  38.139   0.942  1.00  0.00           H  
ATOM   1901 2HG1 VAL J 118      18.051  39.463   1.733  1.00  0.00           H  
ATOM   1902 3HG1 VAL J 118      18.911  38.026   1.229  1.00  0.00           H  
ATOM   1903 1HG2 VAL J 118      16.994  36.013   2.004  1.00  0.00           H  
ATOM   1904 2HG2 VAL J 118      18.726  35.951   2.229  1.00  0.00           H  
ATOM   1905 3HG2 VAL J 118      17.636  35.728   3.593  1.00  0.00           H  
ATOM   1906  N   PRO J 119      20.536  39.983   3.502  1.00  0.00           N  
ATOM   1907  CA  PRO J 119      21.046  41.346   3.521  1.00  0.00           C  
ATOM   1908  C   PRO J 119      20.372  42.274   2.517  1.00  0.00           C  
ATOM   1909  O   PRO J 119      20.320  43.481   2.751  1.00  0.00           O  
ATOM   1910  CB  PRO J 119      22.528  41.150   3.190  1.00  0.00           C  
ATOM   1911  CG  PRO J 119      22.612  39.858   2.451  1.00  0.00           C  
ATOM   1912  CD  PRO J 119      21.534  38.991   3.022  1.00  0.00           C  
ATOM   1913  HA  PRO J 119      20.938  41.746   4.540  1.00  0.00           H  
ATOM   1914 1HB  PRO J 119      22.878  41.972   2.556  1.00  0.00           H  
ATOM   1915 2HB  PRO J 119      23.124  41.165   4.111  1.00  0.00           H  
ATOM   1916 1HG  PRO J 119      22.469  40.038   1.366  1.00  0.00           H  
ATOM   1917 2HG  PRO J 119      23.618  39.425   2.561  1.00  0.00           H  
ATOM   1918 1HD  PRO J 119      21.154  38.406   2.168  1.00  0.00           H  
ATOM   1919 2HD  PRO J 119      21.910  38.363   3.848  1.00  0.00           H  
ATOM   1920  N   ALA J 120      19.778  41.726   1.451  1.00  0.00           N  
ATOM   1921  CA  ALA J 120      19.054  42.548   0.483  1.00  0.00           C  
ATOM   1922  C   ALA J 120      17.738  43.061   1.056  1.00  0.00           C  
ATOM   1923  O   ALA J 120      17.139  44.007   0.532  1.00  0.00           O  
ATOM   1924  CB  ALA J 120      18.775  41.769  -0.757  1.00  0.00           C  
ATOM   1925  H   ALA J 120      19.890  40.730   1.221  1.00  0.00           H  
ATOM   1926  HA  ALA J 120      19.676  43.403   0.230  1.00  0.00           H  
ATOM   1927 1HB  ALA J 120      18.249  42.390  -1.477  1.00  0.00           H  
ATOM   1928 2HB  ALA J 120      19.718  41.442  -1.169  1.00  0.00           H  
ATOM   1929 3HB  ALA J 120      18.180  40.919  -0.491  1.00  0.00           H  
ATOM   1930  N   ILE J 121      17.257  42.432   2.117  1.00  0.00           N  
ATOM   1931  CA  ILE J 121      16.010  42.869   2.693  1.00  0.00           C  
ATOM   1932  C   ILE J 121      16.382  44.023   3.595  1.00  0.00           C  
ATOM   1933  O   ILE J 121      15.723  45.068   3.604  1.00  0.00           O  
ATOM   1934  CB  ILE J 121      15.318  41.772   3.466  1.00  0.00           C  
ATOM   1935  CG1 ILE J 121      14.992  40.689   2.548  1.00  0.00           C  
ATOM   1936  CG2 ILE J 121      14.068  42.297   4.095  1.00  0.00           C  
ATOM   1937  CD1 ILE J 121      14.461  39.519   3.225  1.00  0.00           C  
ATOM   1938  H   ILE J 121      17.765  41.660   2.552  1.00  0.00           H  
ATOM   1939  HA  ILE J 121      15.343  43.225   1.910  1.00  0.00           H  
ATOM   1940  HB  ILE J 121      15.989  41.385   4.210  1.00  0.00           H  
ATOM   1941 1HG1 ILE J 121      14.312  41.042   1.826  1.00  0.00           H  
ATOM   1942 2HG1 ILE J 121      15.900  40.397   2.038  1.00  0.00           H  
ATOM   1943 1HG2 ILE J 121      13.581  41.506   4.645  1.00  0.00           H  
ATOM   1944 2HG2 ILE J 121      14.324  43.103   4.764  1.00  0.00           H  
ATOM   1945 3HG2 ILE J 121      13.409  42.660   3.320  1.00  0.00           H  
ATOM   1946 1HD1 ILE J 121      14.271  38.759   2.503  1.00  0.00           H  
ATOM   1947 2HD1 ILE J 121      15.159  39.168   3.952  1.00  0.00           H  
ATOM   1948 3HD1 ILE J 121      13.558  39.800   3.710  1.00  0.00           H  
ATOM   1949  N   LEU J 122      17.493  43.837   4.315  1.00  0.00           N  
ATOM   1950  CA  LEU J 122      18.005  44.886   5.189  1.00  0.00           C  
ATOM   1951  C   LEU J 122      18.336  46.117   4.321  1.00  0.00           C  
ATOM   1952  O   LEU J 122      18.055  47.249   4.715  1.00  0.00           O  
ATOM   1953  CB  LEU J 122      19.237  44.402   5.961  1.00  0.00           C  
ATOM   1954  CG  LEU J 122      19.819  45.374   6.991  1.00  0.00           C  
ATOM   1955  CD1 LEU J 122      18.760  45.703   8.045  1.00  0.00           C  
ATOM   1956  CD2 LEU J 122      21.045  44.725   7.642  1.00  0.00           C  
ATOM   1957  H   LEU J 122      17.963  42.931   4.242  1.00  0.00           H  
ATOM   1958  HA  LEU J 122      17.230  45.157   5.905  1.00  0.00           H  
ATOM   1959 1HB  LEU J 122      18.989  43.481   6.474  1.00  0.00           H  
ATOM   1960 2HB  LEU J 122      20.027  44.188   5.241  1.00  0.00           H  
ATOM   1961  HG  LEU J 122      20.105  46.298   6.500  1.00  0.00           H  
ATOM   1962 1HD1 LEU J 122      19.175  46.393   8.781  1.00  0.00           H  
ATOM   1963 2HD1 LEU J 122      17.901  46.158   7.562  1.00  0.00           H  
ATOM   1964 3HD1 LEU J 122      18.451  44.785   8.552  1.00  0.00           H  
ATOM   1965 1HD2 LEU J 122      21.474  45.410   8.376  1.00  0.00           H  
ATOM   1966 2HD2 LEU J 122      20.743  43.802   8.140  1.00  0.00           H  
ATOM   1967 3HD2 LEU J 122      21.783  44.496   6.884  1.00  0.00           H  
ATOM   1968  N   ARG J 123      18.870  45.888   3.110  1.00  0.00           N  
ATOM   1969  CA  ARG J 123      19.131  46.968   2.159  1.00  0.00           C  
ATOM   1970  C   ARG J 123      17.858  47.760   1.868  1.00  0.00           C  
ATOM   1971  O   ARG J 123      17.881  48.997   1.873  1.00  0.00           O  
ATOM   1972  CB  ARG J 123      19.649  46.396   0.850  1.00  0.00           C  
ATOM   1973  CG  ARG J 123      19.946  47.385  -0.256  1.00  0.00           C  
ATOM   1974  CD  ARG J 123      20.457  46.677  -1.478  1.00  0.00           C  
ATOM   1975  NE  ARG J 123      21.670  45.919  -1.188  1.00  0.00           N  
ATOM   1976  CZ  ARG J 123      22.271  45.052  -2.023  1.00  0.00           C  
ATOM   1977  NH1 ARG J 123      21.783  44.840  -3.222  1.00  0.00           N  
ATOM   1978  NH2 ARG J 123      23.360  44.415  -1.629  1.00  0.00           N  
ATOM   1979  H   ARG J 123      19.137  44.935   2.861  1.00  0.00           H  
ATOM   1980  HA  ARG J 123      19.873  47.638   2.587  1.00  0.00           H  
ATOM   1981 1HB  ARG J 123      20.551  45.816   1.041  1.00  0.00           H  
ATOM   1982 2HB  ARG J 123      18.914  45.723   0.450  1.00  0.00           H  
ATOM   1983 1HG  ARG J 123      19.016  47.886  -0.530  1.00  0.00           H  
ATOM   1984 2HG  ARG J 123      20.656  48.123   0.064  1.00  0.00           H  
ATOM   1985 1HD  ARG J 123      19.697  45.981  -1.838  1.00  0.00           H  
ATOM   1986 2HD  ARG J 123      20.685  47.405  -2.255  1.00  0.00           H  
ATOM   1987  HE  ARG J 123      22.082  46.040  -0.274  1.00  0.00           H  
ATOM   1988 1HH1 ARG J 123      20.951  45.327  -3.525  1.00  0.00           H  
ATOM   1989 2HH1 ARG J 123      22.240  44.187  -3.844  1.00  0.00           H  
ATOM   1990 1HH2 ARG J 123      23.736  44.576  -0.702  1.00  0.00           H  
ATOM   1991 2HH2 ARG J 123      23.822  43.761  -2.248  1.00  0.00           H  
ATOM   1992  N   GLY J 124      16.739  47.056   1.646  1.00  0.00           N  
ATOM   1993  CA  GLY J 124      15.467  47.735   1.425  1.00  0.00           C  
ATOM   1994  C   GLY J 124      15.066  48.549   2.656  1.00  0.00           C  
ATOM   1995  O   GLY J 124      14.562  49.672   2.528  1.00  0.00           O  
ATOM   1996  H   GLY J 124      16.782  46.032   1.606  1.00  0.00           H  
ATOM   1997 1HA  GLY J 124      15.551  48.393   0.564  1.00  0.00           H  
ATOM   1998 2HA  GLY J 124      14.699  46.994   1.204  1.00  0.00           H  
ATOM   1999  N   ALA J 125      15.316  47.998   3.855  1.00  0.00           N  
ATOM   2000  CA  ALA J 125      14.987  48.728   5.079  1.00  0.00           C  
ATOM   2001  C   ALA J 125      15.805  50.000   5.175  1.00  0.00           C  
ATOM   2002  O   ALA J 125      15.293  51.059   5.553  1.00  0.00           O  
ATOM   2003  CB  ALA J 125      15.258  47.903   6.317  1.00  0.00           C  
ATOM   2004  H   ALA J 125      15.711  47.052   3.890  1.00  0.00           H  
ATOM   2005  HA  ALA J 125      13.937  48.992   5.034  1.00  0.00           H  
ATOM   2006 1HB  ALA J 125      14.980  48.493   7.177  1.00  0.00           H  
ATOM   2007 2HB  ALA J 125      14.690  46.993   6.301  1.00  0.00           H  
ATOM   2008 3HB  ALA J 125      16.307  47.659   6.371  1.00  0.00           H  
ATOM   2009  N   LEU J 126      17.072  49.922   4.782  1.00  0.00           N  
ATOM   2010  CA  LEU J 126      17.878  51.115   4.847  1.00  0.00           C  
ATOM   2011  C   LEU J 126      17.397  52.154   3.869  1.00  0.00           C  
ATOM   2012  O   LEU J 126      17.280  53.324   4.230  1.00  0.00           O  
ATOM   2013  CB  LEU J 126      19.354  50.877   4.587  1.00  0.00           C  
ATOM   2014  CG  LEU J 126      20.064  52.192   4.620  1.00  0.00           C  
ATOM   2015  CD1 LEU J 126      19.825  52.819   5.969  1.00  0.00           C  
ATOM   2016  CD2 LEU J 126      21.503  52.067   4.331  1.00  0.00           C  
ATOM   2017  H   LEU J 126      17.462  49.023   4.486  1.00  0.00           H  
ATOM   2018  HA  LEU J 126      17.783  51.522   5.851  1.00  0.00           H  
ATOM   2019 1HB  LEU J 126      19.762  50.219   5.349  1.00  0.00           H  
ATOM   2020 2HB  LEU J 126      19.482  50.418   3.602  1.00  0.00           H  
ATOM   2021  HG  LEU J 126      19.634  52.805   3.872  1.00  0.00           H  
ATOM   2022 1HD1 LEU J 126      20.290  53.790   5.990  1.00  0.00           H  
ATOM   2023 2HD1 LEU J 126      18.762  52.927   6.132  1.00  0.00           H  
ATOM   2024 3HD1 LEU J 126      20.248  52.191   6.747  1.00  0.00           H  
ATOM   2025 1HD2 LEU J 126      21.961  53.053   4.345  1.00  0.00           H  
ATOM   2026 2HD2 LEU J 126      21.970  51.453   5.063  1.00  0.00           H  
ATOM   2027 3HD2 LEU J 126      21.629  51.636   3.360  1.00  0.00           H  
ATOM   2028  N   LEU J 127      17.062  51.744   2.651  1.00  0.00           N  
ATOM   2029  CA  LEU J 127      16.618  52.707   1.659  1.00  0.00           C  
ATOM   2030  C   LEU J 127      15.394  53.448   2.174  1.00  0.00           C  
ATOM   2031  O   LEU J 127      15.287  54.673   2.023  1.00  0.00           O  
ATOM   2032  CB  LEU J 127      16.325  51.995   0.340  1.00  0.00           C  
ATOM   2033  CG  LEU J 127      15.861  52.865  -0.813  1.00  0.00           C  
ATOM   2034  CD1 LEU J 127      16.899  53.930  -1.119  1.00  0.00           C  
ATOM   2035  CD2 LEU J 127      15.643  51.966  -2.020  1.00  0.00           C  
ATOM   2036  H   LEU J 127      17.165  50.753   2.406  1.00  0.00           H  
ATOM   2037  HA  LEU J 127      17.414  53.426   1.496  1.00  0.00           H  
ATOM   2038 1HB  LEU J 127      17.225  51.465   0.028  1.00  0.00           H  
ATOM   2039 2HB  LEU J 127      15.544  51.252   0.524  1.00  0.00           H  
ATOM   2040  HG  LEU J 127      14.936  53.360  -0.548  1.00  0.00           H  
ATOM   2041 1HD1 LEU J 127      16.548  54.541  -1.957  1.00  0.00           H  
ATOM   2042 2HD1 LEU J 127      17.043  54.561  -0.242  1.00  0.00           H  
ATOM   2043 3HD1 LEU J 127      17.842  53.456  -1.386  1.00  0.00           H  
ATOM   2044 1HD2 LEU J 127      15.303  52.559  -2.867  1.00  0.00           H  
ATOM   2045 2HD2 LEU J 127      16.576  51.470  -2.282  1.00  0.00           H  
ATOM   2046 3HD2 LEU J 127      14.900  51.227  -1.772  1.00  0.00           H  
ATOM   2047  N   ALA J 128      14.495  52.718   2.834  1.00  0.00           N  
ATOM   2048  CA  ALA J 128      13.313  53.325   3.408  1.00  0.00           C  
ATOM   2049  C   ALA J 128      13.678  54.392   4.433  1.00  0.00           C  
ATOM   2050  O   ALA J 128      13.083  55.472   4.450  1.00  0.00           O  
ATOM   2051  CB  ALA J 128      12.486  52.250   4.074  1.00  0.00           C  
ATOM   2052  H   ALA J 128      14.631  51.704   2.911  1.00  0.00           H  
ATOM   2053  HA  ALA J 128      12.753  53.798   2.617  1.00  0.00           H  
ATOM   2054 1HB  ALA J 128      11.583  52.672   4.501  1.00  0.00           H  
ATOM   2055 2HB  ALA J 128      12.239  51.485   3.371  1.00  0.00           H  
ATOM   2056 3HB  ALA J 128      13.082  51.817   4.834  1.00  0.00           H  
ATOM   2057  N   LEU J 129      14.714  54.132   5.232  1.00  0.00           N  
ATOM   2058  CA  LEU J 129      15.125  55.072   6.264  1.00  0.00           C  
ATOM   2059  C   LEU J 129      15.955  56.234   5.717  1.00  0.00           C  
ATOM   2060  O   LEU J 129      15.926  57.336   6.274  1.00  0.00           O  
ATOM   2061  CB  LEU J 129      15.922  54.345   7.329  1.00  0.00           C  
ATOM   2062  CG  LEU J 129      15.189  53.316   8.109  1.00  0.00           C  
ATOM   2063  CD1 LEU J 129      16.188  52.578   8.979  1.00  0.00           C  
ATOM   2064  CD2 LEU J 129      14.090  53.986   8.946  1.00  0.00           C  
ATOM   2065  H   LEU J 129      15.182  53.219   5.162  1.00  0.00           H  
ATOM   2066  HA  LEU J 129      14.227  55.468   6.727  1.00  0.00           H  
ATOM   2067 1HB  LEU J 129      16.767  53.866   6.852  1.00  0.00           H  
ATOM   2068 2HB  LEU J 129      16.275  55.077   8.040  1.00  0.00           H  
ATOM   2069  HG  LEU J 129      14.748  52.609   7.430  1.00  0.00           H  
ATOM   2070 1HD1 LEU J 129      15.674  51.802   9.543  1.00  0.00           H  
ATOM   2071 2HD1 LEU J 129      16.943  52.124   8.339  1.00  0.00           H  
ATOM   2072 3HD1 LEU J 129      16.665  53.278   9.665  1.00  0.00           H  
ATOM   2073 1HD2 LEU J 129      13.556  53.226   9.514  1.00  0.00           H  
ATOM   2074 2HD2 LEU J 129      14.540  54.706   9.633  1.00  0.00           H  
ATOM   2075 3HD2 LEU J 129      13.393  54.502   8.284  1.00  0.00           H  
ATOM   2076  N   LEU J 130      16.709  56.012   4.634  1.00  0.00           N  
ATOM   2077  CA  LEU J 130      17.518  57.101   4.088  1.00  0.00           C  
ATOM   2078  C   LEU J 130      16.570  58.147   3.531  1.00  0.00           C  
ATOM   2079  O   LEU J 130      16.763  59.355   3.712  1.00  0.00           O  
ATOM   2080  CB  LEU J 130      18.406  56.607   2.932  1.00  0.00           C  
ATOM   2081  CG  LEU J 130      19.494  55.626   3.298  1.00  0.00           C  
ATOM   2082  CD1 LEU J 130      20.149  55.087   2.038  1.00  0.00           C  
ATOM   2083  CD2 LEU J 130      20.505  56.240   4.156  1.00  0.00           C  
ATOM   2084  H   LEU J 130      16.734  55.075   4.224  1.00  0.00           H  
ATOM   2085  HA  LEU J 130      18.123  57.536   4.881  1.00  0.00           H  
ATOM   2086 1HB  LEU J 130      17.763  56.116   2.199  1.00  0.00           H  
ATOM   2087 2HB  LEU J 130      18.873  57.467   2.458  1.00  0.00           H  
ATOM   2088  HG  LEU J 130      19.048  54.838   3.824  1.00  0.00           H  
ATOM   2089 1HD1 LEU J 130      20.912  54.360   2.308  1.00  0.00           H  
ATOM   2090 2HD1 LEU J 130      19.403  54.611   1.413  1.00  0.00           H  
ATOM   2091 3HD1 LEU J 130      20.606  55.902   1.497  1.00  0.00           H  
ATOM   2092 1HD2 LEU J 130      21.237  55.489   4.395  1.00  0.00           H  
ATOM   2093 2HD2 LEU J 130      20.982  57.047   3.634  1.00  0.00           H  
ATOM   2094 3HD2 LEU J 130      20.040  56.607   5.065  1.00  0.00           H  
ATOM   2095  N   VAL J 131      15.518  57.662   2.872  1.00  0.00           N  
ATOM   2096  CA  VAL J 131      14.527  58.534   2.289  1.00  0.00           C  
ATOM   2097  C   VAL J 131      13.662  59.156   3.373  1.00  0.00           C  
ATOM   2098  O   VAL J 131      13.380  60.352   3.320  1.00  0.00           O  
ATOM   2099  CB  VAL J 131      13.728  57.798   1.207  1.00  0.00           C  
ATOM   2100  CG1 VAL J 131      12.598  58.652   0.726  1.00  0.00           C  
ATOM   2101  CG2 VAL J 131      14.685  57.490   0.043  1.00  0.00           C  
ATOM   2102  H   VAL J 131      15.420  56.647   2.750  1.00  0.00           H  
ATOM   2103  HA  VAL J 131      15.049  59.343   1.786  1.00  0.00           H  
ATOM   2104  HB  VAL J 131      13.315  56.873   1.616  1.00  0.00           H  
ATOM   2105 1HG1 VAL J 131      12.044  58.127  -0.048  1.00  0.00           H  
ATOM   2106 2HG1 VAL J 131      11.946  58.862   1.564  1.00  0.00           H  
ATOM   2107 3HG1 VAL J 131      12.992  59.587   0.319  1.00  0.00           H  
ATOM   2108 1HG2 VAL J 131      14.179  56.997  -0.757  1.00  0.00           H  
ATOM   2109 2HG2 VAL J 131      15.086  58.411  -0.335  1.00  0.00           H  
ATOM   2110 3HG2 VAL J 131      15.499  56.856   0.408  1.00  0.00           H  
ATOM   2111  N   ALA J 132      13.244  58.368   4.371  1.00  0.00           N  
ATOM   2112  CA  ALA J 132      12.444  58.924   5.448  1.00  0.00           C  
ATOM   2113  C   ALA J 132      13.181  60.042   6.176  1.00  0.00           C  
ATOM   2114  O   ALA J 132      12.589  61.083   6.476  1.00  0.00           O  
ATOM   2115  CB  ALA J 132      12.122  57.833   6.451  1.00  0.00           C  
ATOM   2116  H   ALA J 132      13.455  57.367   4.381  1.00  0.00           H  
ATOM   2117  HA  ALA J 132      11.532  59.330   5.017  1.00  0.00           H  
ATOM   2118 1HB  ALA J 132      11.515  58.213   7.255  1.00  0.00           H  
ATOM   2119 2HB  ALA J 132      11.609  57.040   5.966  1.00  0.00           H  
ATOM   2120 3HB  ALA J 132      13.049  57.458   6.858  1.00  0.00           H  
ATOM   2121  N   ALA J 133      14.489  59.859   6.427  1.00  0.00           N  
ATOM   2122  CA  ALA J 133      15.263  60.884   7.111  1.00  0.00           C  
ATOM   2123  C   ALA J 133      15.359  62.135   6.267  1.00  0.00           C  
ATOM   2124  O   ALA J 133      15.257  63.242   6.797  1.00  0.00           O  
ATOM   2125  CB  ALA J 133      16.640  60.357   7.450  1.00  0.00           C  
ATOM   2126  H   ALA J 133      14.950  58.980   6.178  1.00  0.00           H  
ATOM   2127  HA  ALA J 133      14.757  61.150   8.032  1.00  0.00           H  
ATOM   2128 1HB  ALA J 133      17.208  61.115   7.975  1.00  0.00           H  
ATOM   2129 2HB  ALA J 133      16.532  59.476   8.078  1.00  0.00           H  
ATOM   2130 3HB  ALA J 133      17.153  60.085   6.526  1.00  0.00           H  
ATOM   2131  N   ARG J 134      15.510  61.983   4.947  1.00  0.00           N  
ATOM   2132  CA  ARG J 134      15.599  63.161   4.100  1.00  0.00           C  
ATOM   2133  C   ARG J 134      14.267  63.879   4.050  1.00  0.00           C  
ATOM   2134  O   ARG J 134      14.213  65.110   4.013  1.00  0.00           O  
ATOM   2135  CB  ARG J 134      15.988  62.829   2.678  1.00  0.00           C  
ATOM   2136  CG  ARG J 134      16.341  64.052   1.833  1.00  0.00           C  
ATOM   2137  CD  ARG J 134      16.665  63.675   0.456  1.00  0.00           C  
ATOM   2138  NE  ARG J 134      17.675  62.677   0.402  1.00  0.00           N  
ATOM   2139  CZ  ARG J 134      17.423  61.395   0.086  1.00  0.00           C  
ATOM   2140  NH1 ARG J 134      16.179  61.017  -0.167  1.00  0.00           N  
ATOM   2141  NH2 ARG J 134      18.415  60.516   0.021  1.00  0.00           N  
ATOM   2142  H   ARG J 134      15.612  61.051   4.530  1.00  0.00           H  
ATOM   2143  HA  ARG J 134      16.335  63.826   4.522  1.00  0.00           H  
ATOM   2144 1HB  ARG J 134      16.827  62.147   2.663  1.00  0.00           H  
ATOM   2145 2HB  ARG J 134      15.150  62.319   2.189  1.00  0.00           H  
ATOM   2146 1HG  ARG J 134      15.489  64.736   1.810  1.00  0.00           H  
ATOM   2147 2HG  ARG J 134      17.205  64.553   2.255  1.00  0.00           H  
ATOM   2148 1HD  ARG J 134      15.794  63.288  -0.040  1.00  0.00           H  
ATOM   2149 2HD  ARG J 134      17.028  64.550  -0.081  1.00  0.00           H  
ATOM   2150  HE  ARG J 134      18.637  62.964   0.568  1.00  0.00           H  
ATOM   2151 1HH1 ARG J 134      15.384  61.693  -0.102  1.00  0.00           H  
ATOM   2152 2HH1 ARG J 134      15.995  60.068  -0.419  1.00  0.00           H  
ATOM   2153 1HH2 ARG J 134      19.362  60.807   0.220  1.00  0.00           H  
ATOM   2154 2HH2 ARG J 134      18.234  59.557  -0.220  1.00  0.00           H  
ATOM   2155  N   ALA J 135      13.180  63.105   3.987  1.00  0.00           N  
ATOM   2156  CA  ALA J 135      11.848  63.674   3.881  1.00  0.00           C  
ATOM   2157  C   ALA J 135      11.511  64.531   5.078  1.00  0.00           C  
ATOM   2158  O   ALA J 135      11.072  65.682   4.938  1.00  0.00           O  
ATOM   2159  CB  ALA J 135      10.843  62.550   3.801  1.00  0.00           C  
ATOM   2160  H   ALA J 135      13.286  62.087   3.982  1.00  0.00           H  
ATOM   2161  HA  ALA J 135      11.810  64.283   2.980  1.00  0.00           H  
ATOM   2162 1HB  ALA J 135       9.840  62.932   3.698  1.00  0.00           H  
ATOM   2163 2HB  ALA J 135      11.085  61.944   2.987  1.00  0.00           H  
ATOM   2164 3HB  ALA J 135      10.915  61.968   4.695  1.00  0.00           H  
ATOM   2165  N   VAL J 136      11.847  64.020   6.258  1.00  0.00           N  
ATOM   2166  CA  VAL J 136      11.586  64.758   7.465  1.00  0.00           C  
ATOM   2167  C   VAL J 136      12.539  65.924   7.582  1.00  0.00           C  
ATOM   2168  O   VAL J 136      12.134  67.012   7.986  1.00  0.00           O  
ATOM   2169  CB  VAL J 136      11.693  63.906   8.705  1.00  0.00           C  
ATOM   2170  CG1 VAL J 136      11.555  64.753   9.809  1.00  0.00           C  
ATOM   2171  CG2 VAL J 136      10.663  62.924   8.736  1.00  0.00           C  
ATOM   2172  H   VAL J 136      12.235  63.071   6.311  1.00  0.00           H  
ATOM   2173  HA  VAL J 136      10.568  65.142   7.414  1.00  0.00           H  
ATOM   2174  HB  VAL J 136      12.659  63.419   8.732  1.00  0.00           H  
ATOM   2175 1HG1 VAL J 136      11.631  64.169  10.708  1.00  0.00           H  
ATOM   2176 2HG1 VAL J 136      12.327  65.513   9.782  1.00  0.00           H  
ATOM   2177 3HG1 VAL J 136      10.593  65.225   9.762  1.00  0.00           H  
ATOM   2178 1HG2 VAL J 136      10.741  62.331   9.641  1.00  0.00           H  
ATOM   2179 2HG2 VAL J 136       9.712  63.407   8.709  1.00  0.00           H  
ATOM   2180 3HG2 VAL J 136      10.805  62.319   7.876  1.00  0.00           H  
ATOM   2181  N   ALA J 137      13.820  65.700   7.266  1.00  0.00           N  
ATOM   2182  CA  ALA J 137      14.797  66.763   7.347  1.00  0.00           C  
ATOM   2183  C   ALA J 137      14.433  67.901   6.433  1.00  0.00           C  
ATOM   2184  O   ALA J 137      14.518  69.059   6.829  1.00  0.00           O  
ATOM   2185  CB  ALA J 137      16.160  66.226   7.006  1.00  0.00           C  
ATOM   2186  H   ALA J 137      14.136  64.777   6.960  1.00  0.00           H  
ATOM   2187  HA  ALA J 137      14.796  67.157   8.342  1.00  0.00           H  
ATOM   2188 1HB  ALA J 137      16.876  67.004   7.081  1.00  0.00           H  
ATOM   2189 2HB  ALA J 137      16.427  65.435   7.675  1.00  0.00           H  
ATOM   2190 3HB  ALA J 137      16.138  65.843   5.995  1.00  0.00           H  
ATOM   2191  N   LEU J 138      13.927  67.609   5.254  1.00  0.00           N  
ATOM   2192  CA  LEU J 138      13.562  68.698   4.392  1.00  0.00           C  
ATOM   2193  C   LEU J 138      12.369  69.437   4.971  1.00  0.00           C  
ATOM   2194  O   LEU J 138      12.317  70.669   4.914  1.00  0.00           O  
ATOM   2195  CB  LEU J 138      13.307  68.210   2.994  1.00  0.00           C  
ATOM   2196  CG  LEU J 138      12.980  69.281   2.047  1.00  0.00           C  
ATOM   2197  CD1 LEU J 138      14.086  70.313   2.002  1.00  0.00           C  
ATOM   2198  CD2 LEU J 138      12.791  68.678   0.754  1.00  0.00           C  
ATOM   2199  H   LEU J 138      13.850  66.645   4.928  1.00  0.00           H  
ATOM   2200  HA  LEU J 138      14.398  69.386   4.347  1.00  0.00           H  
ATOM   2201 1HB  LEU J 138      14.190  67.683   2.637  1.00  0.00           H  
ATOM   2202 2HB  LEU J 138      12.471  67.502   3.020  1.00  0.00           H  
ATOM   2203  HG  LEU J 138      12.079  69.759   2.361  1.00  0.00           H  
ATOM   2204 1HD1 LEU J 138      13.816  71.095   1.294  1.00  0.00           H  
ATOM   2205 2HD1 LEU J 138      14.213  70.748   2.989  1.00  0.00           H  
ATOM   2206 3HD1 LEU J 138      15.017  69.840   1.689  1.00  0.00           H  
ATOM   2207 1HD2 LEU J 138      12.515  69.434   0.055  1.00  0.00           H  
ATOM   2208 2HD2 LEU J 138      13.703  68.182   0.426  1.00  0.00           H  
ATOM   2209 3HD2 LEU J 138      12.010  67.966   0.852  1.00  0.00           H  
ATOM   2210  N   ALA J 139      11.404  68.699   5.533  1.00  0.00           N  
ATOM   2211  CA  ALA J 139      10.262  69.342   6.160  1.00  0.00           C  
ATOM   2212  C   ALA J 139      10.728  70.233   7.331  1.00  0.00           C  
ATOM   2213  O   ALA J 139      10.218  71.344   7.512  1.00  0.00           O  
ATOM   2214  CB  ALA J 139       9.293  68.277   6.648  1.00  0.00           C  
ATOM   2215  H   ALA J 139      11.462  67.675   5.520  1.00  0.00           H  
ATOM   2216  HA  ALA J 139       9.774  69.973   5.420  1.00  0.00           H  
ATOM   2217 1HB  ALA J 139       8.426  68.715   7.111  1.00  0.00           H  
ATOM   2218 2HB  ALA J 139       8.978  67.671   5.807  1.00  0.00           H  
ATOM   2219 3HB  ALA J 139       9.792  67.647   7.374  1.00  0.00           H  
ATOM   2220  N   ALA J 140      11.732  69.752   8.089  1.00  0.00           N  
ATOM   2221  CA  ALA J 140      12.323  70.483   9.212  1.00  0.00           C  
ATOM   2222  C   ALA J 140      13.077  71.729   8.730  1.00  0.00           C  
ATOM   2223  O   ALA J 140      13.064  72.761   9.403  1.00  0.00           O  
ATOM   2224  CB  ALA J 140      13.257  69.572   9.996  1.00  0.00           C  
ATOM   2225  H   ALA J 140      12.086  68.819   7.884  1.00  0.00           H  
ATOM   2226  HA  ALA J 140      11.515  70.815   9.865  1.00  0.00           H  
ATOM   2227 1HB  ALA J 140      13.674  70.117  10.831  1.00  0.00           H  
ATOM   2228 2HB  ALA J 140      12.709  68.702  10.358  1.00  0.00           H  
ATOM   2229 3HB  ALA J 140      14.049  69.247   9.348  1.00  0.00           H  
ATOM   2230  N   LEU J 141      13.728  71.643   7.562  1.00  0.00           N  
ATOM   2231  CA  LEU J 141      14.417  72.804   7.008  1.00  0.00           C  
ATOM   2232  C   LEU J 141      13.410  73.845   6.543  1.00  0.00           C  
ATOM   2233  O   LEU J 141      13.599  75.041   6.748  1.00  0.00           O  
ATOM   2234  CB  LEU J 141      15.284  72.414   5.796  1.00  0.00           C  
ATOM   2235  CG  LEU J 141      16.527  71.581   6.063  1.00  0.00           C  
ATOM   2236  CD1 LEU J 141      17.130  71.123   4.770  1.00  0.00           C  
ATOM   2237  CD2 LEU J 141      17.491  72.401   6.814  1.00  0.00           C  
ATOM   2238  H   LEU J 141      13.754  70.749   7.067  1.00  0.00           H  
ATOM   2239  HA  LEU J 141      15.038  73.239   7.783  1.00  0.00           H  
ATOM   2240 1HB  LEU J 141      14.660  71.848   5.112  1.00  0.00           H  
ATOM   2241 2HB  LEU J 141      15.596  73.326   5.291  1.00  0.00           H  
ATOM   2242  HG  LEU J 141      16.270  70.710   6.630  1.00  0.00           H  
ATOM   2243 1HD1 LEU J 141      18.024  70.528   4.977  1.00  0.00           H  
ATOM   2244 2HD1 LEU J 141      16.415  70.522   4.237  1.00  0.00           H  
ATOM   2245 3HD1 LEU J 141      17.387  71.980   4.170  1.00  0.00           H  
ATOM   2246 1HD2 LEU J 141      18.363  71.818   6.993  1.00  0.00           H  
ATOM   2247 2HD2 LEU J 141      17.757  73.282   6.243  1.00  0.00           H  
ATOM   2248 3HD2 LEU J 141      17.042  72.680   7.734  1.00  0.00           H  
ATOM   2249  N   ALA J 142      12.322  73.374   5.925  1.00  0.00           N  
ATOM   2250  CA  ALA J 142      11.267  74.247   5.429  1.00  0.00           C  
ATOM   2251  C   ALA J 142      10.578  74.987   6.571  1.00  0.00           C  
ATOM   2252  O   ALA J 142      10.220  76.161   6.444  1.00  0.00           O  
ATOM   2253  CB  ALA J 142      10.260  73.432   4.650  1.00  0.00           C  
ATOM   2254  H   ALA J 142      12.243  72.366   5.764  1.00  0.00           H  
ATOM   2255  HA  ALA J 142      11.720  74.986   4.772  1.00  0.00           H  
ATOM   2256 1HB  ALA J 142       9.488  74.080   4.251  1.00  0.00           H  
ATOM   2257 2HB  ALA J 142      10.781  72.942   3.850  1.00  0.00           H  
ATOM   2258 3HB  ALA J 142       9.811  72.690   5.305  1.00  0.00           H  
ATOM   2259  N   ASN J 143      10.423  74.307   7.706  1.00  0.00           N  
ATOM   2260  CA  ASN J 143       9.780  74.898   8.861  1.00  0.00           C  
ATOM   2261  C   ASN J 143      10.524  74.564  10.152  1.00  0.00           C  
ATOM   2262  O   ASN J 143      10.335  73.507  10.756  1.00  0.00           O  
ATOM   2263  CB  ASN J 143       8.333  74.463   8.925  1.00  0.00           C  
ATOM   2264  CG  ASN J 143       7.563  75.133  10.035  1.00  0.00           C  
ATOM   2265  OD1 ASN J 143       8.129  75.712  10.977  1.00  0.00           O  
ATOM   2266  ND2 ASN J 143       6.256  75.062   9.948  1.00  0.00           N  
ATOM   2267  H   ASN J 143      10.713  73.327   7.742  1.00  0.00           H  
ATOM   2268  HA  ASN J 143       9.808  75.981   8.750  1.00  0.00           H  
ATOM   2269 1HB  ASN J 143       7.849  74.699   7.973  1.00  0.00           H  
ATOM   2270 2HB  ASN J 143       8.294  73.384   9.039  1.00  0.00           H  
ATOM   2271 1HD2 ASN J 143       5.681  75.485  10.650  1.00  0.00           H  
ATOM   2272 2HD2 ASN J 143       5.828  74.591   9.174  1.00  0.00           H  
ATOM   2273  N   SER J 144      11.311  75.523  10.631  1.00  0.00           N  
ATOM   2274  CA  SER J 144      12.153  75.338  11.815  1.00  0.00           C  
ATOM   2275  C   SER J 144      11.326  75.195  13.100  1.00  0.00           C  
ATOM   2276  O   SER J 144      11.842  74.821  14.158  1.00  0.00           O  
ATOM   2277  CB  SER J 144      13.113  76.502  11.953  1.00  0.00           C  
ATOM   2278  OG  SER J 144      12.417  77.682  12.244  1.00  0.00           O  
ATOM   2279  H   SER J 144      11.381  76.385  10.108  1.00  0.00           H  
ATOM   2280  HA  SER J 144      12.732  74.424  11.671  1.00  0.00           H  
ATOM   2281 1HB  SER J 144      13.830  76.288  12.745  1.00  0.00           H  
ATOM   2282 2HB  SER J 144      13.676  76.621  11.028  1.00  0.00           H  
ATOM   2283  HG  SER J 144      11.872  77.480  13.013  1.00  0.00           H  
ATOM   2284  N   LYS J 145      10.036  75.535  13.020  1.00  0.00           N  
ATOM   2285  CA  LYS J 145       9.115  75.441  14.145  1.00  0.00           C  
ATOM   2286  C   LYS J 145       8.332  74.127  14.076  1.00  0.00           C  
ATOM   2287  O   LYS J 145       7.462  73.848  14.911  1.00  0.00           O  
ATOM   2288  CB  LYS J 145       8.158  76.637  14.190  1.00  0.00           C  
ATOM   2289  CG  LYS J 145       8.837  77.983  14.447  1.00  0.00           C  
ATOM   2290  CD  LYS J 145       7.815  79.118  14.520  1.00  0.00           C  
ATOM   2291  CE  LYS J 145       8.486  80.461  14.788  1.00  0.00           C  
ATOM   2292  NZ  LYS J 145       7.499  81.576  14.826  1.00  0.00           N  
ATOM   2293  H   LYS J 145       9.645  75.813  12.121  1.00  0.00           H  
ATOM   2294  HA  LYS J 145       9.692  75.431  15.070  1.00  0.00           H  
ATOM   2295 1HB  LYS J 145       7.616  76.708  13.252  1.00  0.00           H  
ATOM   2296 2HB  LYS J 145       7.422  76.479  14.977  1.00  0.00           H  
ATOM   2297 1HG  LYS J 145       9.390  77.938  15.386  1.00  0.00           H  
ATOM   2298 2HG  LYS J 145       9.539  78.191  13.641  1.00  0.00           H  
ATOM   2299 1HD  LYS J 145       7.270  79.175  13.576  1.00  0.00           H  
ATOM   2300 2HD  LYS J 145       7.102  78.914  15.318  1.00  0.00           H  
ATOM   2301 1HE  LYS J 145       9.004  80.416  15.745  1.00  0.00           H  
ATOM   2302 2HE  LYS J 145       9.213  80.661  14.001  1.00  0.00           H  
ATOM   2303 1HZ  LYS J 145       7.979  82.446  15.006  1.00  0.00           H  
ATOM   2304 2HZ  LYS J 145       7.020  81.633  13.938  1.00  0.00           H  
ATOM   2305 3HZ  LYS J 145       6.826  81.406  15.560  1.00  0.00           H  
ATOM   2306  N   ASN J 146       8.640  73.287  13.090  1.00  0.00           N  
ATOM   2307  CA  ASN J 146       7.924  72.039  12.984  1.00  0.00           C  
ATOM   2308  C   ASN J 146       8.536  71.030  13.939  1.00  0.00           C  
ATOM   2309  O   ASN J 146       9.355  70.185  13.558  1.00  0.00           O  
ATOM   2310  CB  ASN J 146       7.943  71.529  11.552  1.00  0.00           C  
ATOM   2311  CG  ASN J 146       7.087  70.326  11.330  1.00  0.00           C  
ATOM   2312  OD1 ASN J 146       6.817  69.560  12.267  1.00  0.00           O  
ATOM   2313  ND2 ASN J 146       6.646  70.135  10.111  1.00  0.00           N  
ATOM   2314  H   ASN J 146       9.356  73.510  12.397  1.00  0.00           H  
ATOM   2315  HA  ASN J 146       6.888  72.198  13.286  1.00  0.00           H  
ATOM   2316 1HB  ASN J 146       7.587  72.313  10.908  1.00  0.00           H  
ATOM   2317 2HB  ASN J 146       8.968  71.306  11.253  1.00  0.00           H  
ATOM   2318 1HD2 ASN J 146       6.055  69.355   9.902  1.00  0.00           H  
ATOM   2319 2HD2 ASN J 146       6.895  70.780   9.389  1.00  0.00           H  
ATOM   2320  N   ASP J 147       8.061  71.078  15.185  1.00  0.00           N  
ATOM   2321  CA  ASP J 147       8.584  70.202  16.232  1.00  0.00           C  
ATOM   2322  C   ASP J 147       8.404  68.742  15.869  1.00  0.00           C  
ATOM   2323  O   ASP J 147       9.239  67.913  16.226  1.00  0.00           O  
ATOM   2324  CB  ASP J 147       7.899  70.428  17.591  1.00  0.00           C  
ATOM   2325  CG  ASP J 147       8.301  71.712  18.343  1.00  0.00           C  
ATOM   2326  OD1 ASP J 147       9.280  72.323  17.986  1.00  0.00           O  
ATOM   2327  OD2 ASP J 147       7.624  72.044  19.295  1.00  0.00           O  
ATOM   2328  H   ASP J 147       7.406  71.838  15.389  1.00  0.00           H  
ATOM   2329  HA  ASP J 147       9.650  70.400  16.344  1.00  0.00           H  
ATOM   2330 1HB  ASP J 147       6.820  70.446  17.443  1.00  0.00           H  
ATOM   2331 2HB  ASP J 147       8.115  69.576  18.238  1.00  0.00           H  
ATOM   2332  N   GLU J 148       7.315  68.409  15.174  1.00  0.00           N  
ATOM   2333  CA  GLU J 148       7.104  67.014  14.829  1.00  0.00           C  
ATOM   2334  C   GLU J 148       8.166  66.543  13.850  1.00  0.00           C  
ATOM   2335  O   GLU J 148       8.691  65.438  13.999  1.00  0.00           O  
ATOM   2336  CB  GLU J 148       5.712  66.793  14.229  1.00  0.00           C  
ATOM   2337  CG  GLU J 148       4.555  66.958  15.226  1.00  0.00           C  
ATOM   2338  CD  GLU J 148       3.170  66.767  14.611  1.00  0.00           C  
ATOM   2339  OE1 GLU J 148       2.950  65.783  13.925  1.00  0.00           O  
ATOM   2340  OE2 GLU J 148       2.332  67.610  14.835  1.00  0.00           O  
ATOM   2341  H   GLU J 148       6.666  69.125  14.879  1.00  0.00           H  
ATOM   2342  HA  GLU J 148       7.189  66.417  15.737  1.00  0.00           H  
ATOM   2343 1HB  GLU J 148       5.554  67.499  13.415  1.00  0.00           H  
ATOM   2344 2HB  GLU J 148       5.660  65.799  13.804  1.00  0.00           H  
ATOM   2345 1HG  GLU J 148       4.683  66.234  16.030  1.00  0.00           H  
ATOM   2346 2HG  GLU J 148       4.617  67.955  15.662  1.00  0.00           H  
ATOM   2347  N   ALA J 149       8.523  67.389  12.876  1.00  0.00           N  
ATOM   2348  CA  ALA J 149       9.559  67.009  11.926  1.00  0.00           C  
ATOM   2349  C   ALA J 149      10.909  66.920  12.620  1.00  0.00           C  
ATOM   2350  O   ALA J 149      11.695  66.017  12.359  1.00  0.00           O  
ATOM   2351  CB  ALA J 149       9.656  68.006  10.781  1.00  0.00           C  
ATOM   2352  H   ALA J 149       8.055  68.291  12.796  1.00  0.00           H  
ATOM   2353  HA  ALA J 149       9.305  66.028  11.532  1.00  0.00           H  
ATOM   2354 1HB  ALA J 149      10.425  67.688  10.080  1.00  0.00           H  
ATOM   2355 2HB  ALA J 149       8.712  68.071  10.266  1.00  0.00           H  
ATOM   2356 3HB  ALA J 149       9.916  68.983  11.183  1.00  0.00           H  
ATOM   2357  N   ARG J 150      11.190  67.833  13.541  1.00  0.00           N  
ATOM   2358  CA  ARG J 150      12.509  67.801  14.153  1.00  0.00           C  
ATOM   2359  C   ARG J 150      12.651  66.599  15.104  1.00  0.00           C  
ATOM   2360  O   ARG J 150      13.683  65.913  15.087  1.00  0.00           O  
ATOM   2361  CB  ARG J 150      12.794  69.146  14.818  1.00  0.00           C  
ATOM   2362  CG  ARG J 150      12.962  70.288  13.761  1.00  0.00           C  
ATOM   2363  CD  ARG J 150      13.158  71.682  14.310  1.00  0.00           C  
ATOM   2364  NE  ARG J 150      14.445  71.851  14.971  1.00  0.00           N  
ATOM   2365  CZ  ARG J 150      14.921  72.993  15.522  1.00  0.00           C  
ATOM   2366  NH1 ARG J 150      14.246  74.127  15.491  1.00  0.00           N  
ATOM   2367  NH2 ARG J 150      16.109  72.943  16.090  1.00  0.00           N  
ATOM   2368  H   ARG J 150      10.512  68.572  13.758  1.00  0.00           H  
ATOM   2369  HA  ARG J 150      13.245  67.685  13.357  1.00  0.00           H  
ATOM   2370 1HB  ARG J 150      11.970  69.409  15.484  1.00  0.00           H  
ATOM   2371 2HB  ARG J 150      13.707  69.086  15.412  1.00  0.00           H  
ATOM   2372 1HG  ARG J 150      13.835  70.063  13.157  1.00  0.00           H  
ATOM   2373 2HG  ARG J 150      12.075  70.307  13.119  1.00  0.00           H  
ATOM   2374 1HD  ARG J 150      13.103  72.397  13.489  1.00  0.00           H  
ATOM   2375 2HD  ARG J 150      12.369  71.906  15.029  1.00  0.00           H  
ATOM   2376  HE  ARG J 150      15.075  71.043  15.036  1.00  0.00           H  
ATOM   2377 1HH1 ARG J 150      13.327  74.196  15.023  1.00  0.00           H  
ATOM   2378 2HH1 ARG J 150      14.642  74.952  15.910  1.00  0.00           H  
ATOM   2379 1HH2 ARG J 150      16.597  72.037  16.077  1.00  0.00           H  
ATOM   2380 2HH2 ARG J 150      16.523  73.757  16.511  1.00  0.00           H  
ATOM   2381  N   GLU J 151      11.599  66.278  15.870  1.00  0.00           N  
ATOM   2382  CA  GLU J 151      11.687  65.124  16.759  1.00  0.00           C  
ATOM   2383  C   GLU J 151      11.661  63.816  15.965  1.00  0.00           C  
ATOM   2384  O   GLU J 151      12.387  62.870  16.298  1.00  0.00           O  
ATOM   2385  CB  GLU J 151      10.557  65.141  17.794  1.00  0.00           C  
ATOM   2386  CG  GLU J 151      10.658  66.263  18.860  1.00  0.00           C  
ATOM   2387  CD  GLU J 151      11.887  66.151  19.747  1.00  0.00           C  
ATOM   2388  OE1 GLU J 151      12.162  65.076  20.222  1.00  0.00           O  
ATOM   2389  OE2 GLU J 151      12.564  67.146  19.948  1.00  0.00           O  
ATOM   2390  H   GLU J 151      10.751  66.852  15.864  1.00  0.00           H  
ATOM   2391  HA  GLU J 151      12.633  65.173  17.291  1.00  0.00           H  
ATOM   2392 1HB  GLU J 151       9.604  65.268  17.273  1.00  0.00           H  
ATOM   2393 2HB  GLU J 151      10.522  64.184  18.309  1.00  0.00           H  
ATOM   2394 1HG  GLU J 151      10.685  67.224  18.344  1.00  0.00           H  
ATOM   2395 2HG  GLU J 151       9.762  66.242  19.478  1.00  0.00           H  
ATOM   2396  N   ALA J 152      10.859  63.765  14.888  1.00  0.00           N  
ATOM   2397  CA  ALA J 152      10.798  62.572  14.058  1.00  0.00           C  
ATOM   2398  C   ALA J 152      12.144  62.322  13.423  1.00  0.00           C  
ATOM   2399  O   ALA J 152      12.579  61.174  13.306  1.00  0.00           O  
ATOM   2400  CB  ALA J 152       9.737  62.714  12.979  1.00  0.00           C  
ATOM   2401  H   ALA J 152      10.257  64.555  14.639  1.00  0.00           H  
ATOM   2402  HA  ALA J 152      10.560  61.724  14.694  1.00  0.00           H  
ATOM   2403 1HB  ALA J 152       9.704  61.810  12.375  1.00  0.00           H  
ATOM   2404 2HB  ALA J 152       8.769  62.881  13.443  1.00  0.00           H  
ATOM   2405 3HB  ALA J 152       9.983  63.565  12.347  1.00  0.00           H  
ATOM   2406  N   LEU J 153      12.829  63.403  13.067  1.00  0.00           N  
ATOM   2407  CA  LEU J 153      14.103  63.312  12.409  1.00  0.00           C  
ATOM   2408  C   LEU J 153      15.163  62.752  13.328  1.00  0.00           C  
ATOM   2409  O   LEU J 153      15.953  61.900  12.908  1.00  0.00           O  
ATOM   2410  CB  LEU J 153      14.495  64.686  11.950  1.00  0.00           C  
ATOM   2411  CG  LEU J 153      15.639  64.768  11.180  1.00  0.00           C  
ATOM   2412  CD1 LEU J 153      15.458  63.864   9.961  1.00  0.00           C  
ATOM   2413  CD2 LEU J 153      15.764  66.171  10.773  1.00  0.00           C  
ATOM   2414  H   LEU J 153      12.415  64.332  13.181  1.00  0.00           H  
ATOM   2415  HA  LEU J 153      14.000  62.662  11.545  1.00  0.00           H  
ATOM   2416 1HB  LEU J 153      13.719  65.114  11.404  1.00  0.00           H  
ATOM   2417 2HB  LEU J 153      14.653  65.301  12.828  1.00  0.00           H  
ATOM   2418  HG  LEU J 153      16.505  64.458  11.741  1.00  0.00           H  
ATOM   2419 1HD1 LEU J 153      16.317  63.920   9.315  1.00  0.00           H  
ATOM   2420 2HD1 LEU J 153      15.322  62.832  10.281  1.00  0.00           H  
ATOM   2421 3HD1 LEU J 153      14.600  64.182   9.422  1.00  0.00           H  
ATOM   2422 1HD2 LEU J 153      16.616  66.278  10.141  1.00  0.00           H  
ATOM   2423 2HD2 LEU J 153      14.867  66.430  10.264  1.00  0.00           H  
ATOM   2424 3HD2 LEU J 153      15.864  66.801  11.626  1.00  0.00           H  
ATOM   2425  N   LYS J 154      15.156  63.180  14.593  1.00  0.00           N  
ATOM   2426  CA  LYS J 154      16.111  62.630  15.540  1.00  0.00           C  
ATOM   2427  C   LYS J 154      15.856  61.133  15.727  1.00  0.00           C  
ATOM   2428  O   LYS J 154      16.808  60.350  15.804  1.00  0.00           O  
ATOM   2429  CB  LYS J 154      16.049  63.376  16.871  1.00  0.00           C  
ATOM   2430  CG  LYS J 154      16.628  64.783  16.798  1.00  0.00           C  
ATOM   2431  CD  LYS J 154      16.716  65.453  18.165  1.00  0.00           C  
ATOM   2432  CE  LYS J 154      15.334  65.887  18.621  1.00  0.00           C  
ATOM   2433  NZ  LYS J 154      15.350  66.650  19.902  1.00  0.00           N  
ATOM   2434  H   LYS J 154      14.499  63.915  14.878  1.00  0.00           H  
ATOM   2435  HA  LYS J 154      17.113  62.753  15.128  1.00  0.00           H  
ATOM   2436 1HB  LYS J 154      15.004  63.460  17.188  1.00  0.00           H  
ATOM   2437 2HB  LYS J 154      16.585  62.815  17.635  1.00  0.00           H  
ATOM   2438 1HG  LYS J 154      17.617  64.755  16.335  1.00  0.00           H  
ATOM   2439 2HG  LYS J 154      15.968  65.368  16.171  1.00  0.00           H  
ATOM   2440 1HD  LYS J 154      17.133  64.758  18.893  1.00  0.00           H  
ATOM   2441 2HD  LYS J 154      17.362  66.329  18.102  1.00  0.00           H  
ATOM   2442 1HE  LYS J 154      14.893  66.516  17.844  1.00  0.00           H  
ATOM   2443 2HE  LYS J 154      14.709  65.002  18.750  1.00  0.00           H  
ATOM   2444 1HZ  LYS J 154      14.366  66.895  20.106  1.00  0.00           H  
ATOM   2445 2HZ  LYS J 154      15.722  66.081  20.643  1.00  0.00           H  
ATOM   2446 3HZ  LYS J 154      15.896  67.486  19.807  1.00  0.00           H  
ATOM   2447  N   ARG J 155      14.576  60.723  15.761  1.00  0.00           N  
ATOM   2448  CA  ARG J 155      14.273  59.300  15.913  1.00  0.00           C  
ATOM   2449  C   ARG J 155      14.753  58.510  14.691  1.00  0.00           C  
ATOM   2450  O   ARG J 155      15.296  57.408  14.832  1.00  0.00           O  
ATOM   2451  CB  ARG J 155      12.782  59.059  16.126  1.00  0.00           C  
ATOM   2452  CG  ARG J 155      12.245  59.521  17.482  1.00  0.00           C  
ATOM   2453  CD  ARG J 155      10.882  58.971  17.775  1.00  0.00           C  
ATOM   2454  NE  ARG J 155       9.851  59.431  16.846  1.00  0.00           N  
ATOM   2455  CZ  ARG J 155       9.104  60.546  16.994  1.00  0.00           C  
ATOM   2456  NH1 ARG J 155       9.273  61.335  18.029  1.00  0.00           N  
ATOM   2457  NH2 ARG J 155       8.185  60.838  16.092  1.00  0.00           N  
ATOM   2458  H   ARG J 155      13.816  61.413  15.715  1.00  0.00           H  
ATOM   2459  HA  ARG J 155      14.802  58.930  16.792  1.00  0.00           H  
ATOM   2460 1HB  ARG J 155      12.221  59.586  15.356  1.00  0.00           H  
ATOM   2461 2HB  ARG J 155      12.566  57.999  16.021  1.00  0.00           H  
ATOM   2462 1HG  ARG J 155      12.925  59.195  18.268  1.00  0.00           H  
ATOM   2463 2HG  ARG J 155      12.183  60.610  17.488  1.00  0.00           H  
ATOM   2464 1HD  ARG J 155      10.919  57.884  17.726  1.00  0.00           H  
ATOM   2465 2HD  ARG J 155      10.589  59.274  18.779  1.00  0.00           H  
ATOM   2466  HE  ARG J 155       9.674  58.862  16.032  1.00  0.00           H  
ATOM   2467 1HH1 ARG J 155       9.977  61.120  18.723  1.00  0.00           H  
ATOM   2468 2HH1 ARG J 155       8.692  62.154  18.134  1.00  0.00           H  
ATOM   2469 1HH2 ARG J 155       8.046  60.229  15.299  1.00  0.00           H  
ATOM   2470 2HH2 ARG J 155       7.621  61.668  16.201  1.00  0.00           H  
ATOM   2471  N   LEU J 156      14.590  59.085  13.494  1.00  0.00           N  
ATOM   2472  CA  LEU J 156      15.056  58.438  12.275  1.00  0.00           C  
ATOM   2473  C   LEU J 156      16.574  58.328  12.294  1.00  0.00           C  
ATOM   2474  O   LEU J 156      17.121  57.306  11.874  1.00  0.00           O  
ATOM   2475  CB  LEU J 156      14.565  59.215  11.049  1.00  0.00           C  
ATOM   2476  CG  LEU J 156      13.053  59.104  10.794  1.00  0.00           C  
ATOM   2477  CD1 LEU J 156      12.618  60.104   9.778  1.00  0.00           C  
ATOM   2478  CD2 LEU J 156      12.755  57.715  10.268  1.00  0.00           C  
ATOM   2479  H   LEU J 156      14.101  59.984  13.433  1.00  0.00           H  
ATOM   2480  HA  LEU J 156      14.637  57.434  12.236  1.00  0.00           H  
ATOM   2481 1HB  LEU J 156      14.807  60.266  11.185  1.00  0.00           H  
ATOM   2482 2HB  LEU J 156      15.086  58.850  10.166  1.00  0.00           H  
ATOM   2483  HG  LEU J 156      12.510  59.283  11.719  1.00  0.00           H  
ATOM   2484 1HD1 LEU J 156      11.550  60.003   9.606  1.00  0.00           H  
ATOM   2485 2HD1 LEU J 156      12.837  61.106  10.132  1.00  0.00           H  
ATOM   2486 3HD1 LEU J 156      13.138  59.914   8.883  1.00  0.00           H  
ATOM   2487 1HD2 LEU J 156      11.688  57.634  10.082  1.00  0.00           H  
ATOM   2488 2HD2 LEU J 156      13.300  57.553   9.340  1.00  0.00           H  
ATOM   2489 3HD2 LEU J 156      13.062  56.971  11.001  1.00  0.00           H  
ATOM   2490  N   ALA J 157      17.263  59.353  12.810  1.00  0.00           N  
ATOM   2491  CA  ALA J 157      18.715  59.288  12.884  1.00  0.00           C  
ATOM   2492  C   ALA J 157      19.163  58.134  13.772  1.00  0.00           C  
ATOM   2493  O   ALA J 157      20.113  57.422  13.431  1.00  0.00           O  
ATOM   2494  CB  ALA J 157      19.284  60.577  13.435  1.00  0.00           C  
ATOM   2495  H   ALA J 157      16.770  60.196  13.119  1.00  0.00           H  
ATOM   2496  HA  ALA J 157      19.089  59.120  11.881  1.00  0.00           H  
ATOM   2497 1HB  ALA J 157      20.369  60.509  13.457  1.00  0.00           H  
ATOM   2498 2HB  ALA J 157      18.985  61.404  12.826  1.00  0.00           H  
ATOM   2499 3HB  ALA J 157      18.913  60.733  14.444  1.00  0.00           H  
ATOM   2500  N   GLU J 158      18.449  57.904  14.886  1.00  0.00           N  
ATOM   2501  CA  GLU J 158      18.819  56.799  15.766  1.00  0.00           C  
ATOM   2502  C   GLU J 158      18.572  55.455  15.089  1.00  0.00           C  
ATOM   2503  O   GLU J 158      19.389  54.531  15.224  1.00  0.00           O  
ATOM   2504  CB  GLU J 158      18.062  56.845  17.103  1.00  0.00           C  
ATOM   2505  CG  GLU J 158      18.463  57.990  18.039  1.00  0.00           C  
ATOM   2506  CD  GLU J 158      17.740  57.962  19.391  1.00  0.00           C  
ATOM   2507  OE1 GLU J 158      16.853  57.156  19.568  1.00  0.00           O  
ATOM   2508  OE2 GLU J 158      18.096  58.745  20.244  1.00  0.00           O  
ATOM   2509  H   GLU J 158      17.681  58.539  15.133  1.00  0.00           H  
ATOM   2510  HA  GLU J 158      19.883  56.880  15.981  1.00  0.00           H  
ATOM   2511 1HB  GLU J 158      16.993  56.947  16.902  1.00  0.00           H  
ATOM   2512 2HB  GLU J 158      18.205  55.906  17.634  1.00  0.00           H  
ATOM   2513 1HG  GLU J 158      19.538  57.942  18.211  1.00  0.00           H  
ATOM   2514 2HG  GLU J 158      18.247  58.934  17.537  1.00  0.00           H  
ATOM   2515  N   GLU J 159      17.478  55.361  14.321  1.00  0.00           N  
ATOM   2516  CA  GLU J 159      17.144  54.115  13.641  1.00  0.00           C  
ATOM   2517  C   GLU J 159      18.201  53.832  12.573  1.00  0.00           C  
ATOM   2518  O   GLU J 159      18.642  52.689  12.422  1.00  0.00           O  
ATOM   2519  CB  GLU J 159      15.753  54.208  13.000  1.00  0.00           C  
ATOM   2520  CG  GLU J 159      15.195  52.893  12.444  1.00  0.00           C  
ATOM   2521  CD  GLU J 159      14.879  51.879  13.505  1.00  0.00           C  
ATOM   2522  OE1 GLU J 159      14.749  52.253  14.643  1.00  0.00           O  
ATOM   2523  OE2 GLU J 159      14.755  50.711  13.182  1.00  0.00           O  
ATOM   2524  H   GLU J 159      16.839  56.162  14.268  1.00  0.00           H  
ATOM   2525  HA  GLU J 159      17.154  53.305  14.368  1.00  0.00           H  
ATOM   2526 1HB  GLU J 159      15.049  54.602  13.731  1.00  0.00           H  
ATOM   2527 2HB  GLU J 159      15.789  54.923  12.175  1.00  0.00           H  
ATOM   2528 1HG  GLU J 159      14.301  53.094  11.859  1.00  0.00           H  
ATOM   2529 2HG  GLU J 159      15.944  52.469  11.795  1.00  0.00           H  
ATOM   2530  N   LEU J 160      18.655  54.885  11.880  1.00  0.00           N  
ATOM   2531  CA  LEU J 160      19.707  54.742  10.886  1.00  0.00           C  
ATOM   2532  C   LEU J 160      21.026  54.316  11.500  1.00  0.00           C  
ATOM   2533  O   LEU J 160      21.716  53.481  10.920  1.00  0.00           O  
ATOM   2534  CB  LEU J 160      19.923  56.046  10.133  1.00  0.00           C  
ATOM   2535  CG  LEU J 160      18.893  56.452   9.130  1.00  0.00           C  
ATOM   2536  CD1 LEU J 160      19.160  57.841   8.694  1.00  0.00           C  
ATOM   2537  CD2 LEU J 160      19.032  55.558   7.960  1.00  0.00           C  
ATOM   2538  H   LEU J 160      18.233  55.804  12.036  1.00  0.00           H  
ATOM   2539  HA  LEU J 160      19.396  53.980  10.174  1.00  0.00           H  
ATOM   2540 1HB  LEU J 160      19.946  56.834  10.874  1.00  0.00           H  
ATOM   2541 2HB  LEU J 160      20.886  56.008   9.638  1.00  0.00           H  
ATOM   2542  HG  LEU J 160      17.888  56.391   9.552  1.00  0.00           H  
ATOM   2543 1HD1 LEU J 160      18.444  58.124   7.934  1.00  0.00           H  
ATOM   2544 2HD1 LEU J 160      19.085  58.515   9.540  1.00  0.00           H  
ATOM   2545 3HD1 LEU J 160      20.157  57.866   8.292  1.00  0.00           H  
ATOM   2546 1HD2 LEU J 160      18.333  55.847   7.198  1.00  0.00           H  
ATOM   2547 2HD2 LEU J 160      20.027  55.653   7.578  1.00  0.00           H  
ATOM   2548 3HD2 LEU J 160      18.851  54.529   8.266  1.00  0.00           H  
ATOM   2549  N   LYS J 161      21.378  54.850  12.677  1.00  0.00           N  
ATOM   2550  CA  LYS J 161      22.627  54.445  13.312  1.00  0.00           C  
ATOM   2551  C   LYS J 161      22.578  52.972  13.717  1.00  0.00           C  
ATOM   2552  O   LYS J 161      23.560  52.245  13.541  1.00  0.00           O  
ATOM   2553  CB  LYS J 161      22.938  55.342  14.514  1.00  0.00           C  
ATOM   2554  CG  LYS J 161      23.372  56.759  14.126  1.00  0.00           C  
ATOM   2555  CD  LYS J 161      23.605  57.666  15.342  1.00  0.00           C  
ATOM   2556  CE  LYS J 161      24.162  59.042  14.924  1.00  0.00           C  
ATOM   2557  NZ  LYS J 161      24.316  59.971  16.089  1.00  0.00           N  
ATOM   2558  H   LYS J 161      20.789  55.571  13.107  1.00  0.00           H  
ATOM   2559  HA  LYS J 161      23.431  54.567  12.587  1.00  0.00           H  
ATOM   2560 1HB  LYS J 161      22.045  55.426  15.137  1.00  0.00           H  
ATOM   2561 2HB  LYS J 161      23.723  54.890  15.117  1.00  0.00           H  
ATOM   2562 1HG  LYS J 161      24.279  56.717  13.521  1.00  0.00           H  
ATOM   2563 2HG  LYS J 161      22.588  57.181  13.532  1.00  0.00           H  
ATOM   2564 1HD  LYS J 161      22.654  57.820  15.859  1.00  0.00           H  
ATOM   2565 2HD  LYS J 161      24.302  57.192  16.030  1.00  0.00           H  
ATOM   2566 1HE  LYS J 161      25.137  58.891  14.467  1.00  0.00           H  
ATOM   2567 2HE  LYS J 161      23.498  59.508  14.197  1.00  0.00           H  
ATOM   2568 1HZ  LYS J 161      24.689  60.867  15.779  1.00  0.00           H  
ATOM   2569 2HZ  LYS J 161      23.407  60.168  16.508  1.00  0.00           H  
ATOM   2570 3HZ  LYS J 161      24.929  59.577  16.778  1.00  0.00           H  
ATOM   2571  N   LYS J 162      21.427  52.521  14.228  1.00  0.00           N  
ATOM   2572  CA  LYS J 162      21.267  51.123  14.621  1.00  0.00           C  
ATOM   2573  C   LYS J 162      21.428  50.215  13.396  1.00  0.00           C  
ATOM   2574  O   LYS J 162      22.166  49.217  13.434  1.00  0.00           O  
ATOM   2575  CB  LYS J 162      19.922  50.949  15.335  1.00  0.00           C  
ATOM   2576  CG  LYS J 162      19.594  49.553  15.888  1.00  0.00           C  
ATOM   2577  CD  LYS J 162      18.587  48.802  15.029  1.00  0.00           C  
ATOM   2578  CE  LYS J 162      17.269  49.569  15.000  1.00  0.00           C  
ATOM   2579  NZ  LYS J 162      16.160  48.798  14.406  1.00  0.00           N  
ATOM   2580  H   LYS J 162      20.652  53.178  14.375  1.00  0.00           H  
ATOM   2581  HA  LYS J 162      22.058  50.872  15.327  1.00  0.00           H  
ATOM   2582 1HB  LYS J 162      19.865  51.657  16.162  1.00  0.00           H  
ATOM   2583 2HB  LYS J 162      19.122  51.218  14.639  1.00  0.00           H  
ATOM   2584 1HG  LYS J 162      20.512  48.967  15.943  1.00  0.00           H  
ATOM   2585 2HG  LYS J 162      19.191  49.654  16.894  1.00  0.00           H  
ATOM   2586 1HD  LYS J 162      18.962  48.709  14.005  1.00  0.00           H  
ATOM   2587 2HD  LYS J 162      18.416  47.804  15.431  1.00  0.00           H  
ATOM   2588 1HE  LYS J 162      16.992  49.876  16.005  1.00  0.00           H  
ATOM   2589 2HE  LYS J 162      17.425  50.463  14.388  1.00  0.00           H  
ATOM   2590 1HZ  LYS J 162      15.334  49.403  14.367  1.00  0.00           H  
ATOM   2591 2HZ  LYS J 162      16.373  48.519  13.456  1.00  0.00           H  
ATOM   2592 3HZ  LYS J 162      15.968  47.980  14.948  1.00  0.00           H  
ATOM   2593  N   VAL J 163      20.782  50.598  12.290  1.00  0.00           N  
ATOM   2594  CA  VAL J 163      20.887  49.854  11.045  1.00  0.00           C  
ATOM   2595  C   VAL J 163      22.318  49.895  10.512  1.00  0.00           C  
ATOM   2596  O   VAL J 163      22.825  48.874  10.047  1.00  0.00           O  
ATOM   2597  CB  VAL J 163      19.877  50.367   9.999  1.00  0.00           C  
ATOM   2598  CG1 VAL J 163      20.141  49.741   8.655  1.00  0.00           C  
ATOM   2599  CG2 VAL J 163      18.487  49.994  10.449  1.00  0.00           C  
ATOM   2600  H   VAL J 163      20.178  51.426  12.322  1.00  0.00           H  
ATOM   2601  HA  VAL J 163      20.632  48.815  11.252  1.00  0.00           H  
ATOM   2602  HB  VAL J 163      19.968  51.452   9.903  1.00  0.00           H  
ATOM   2603 1HG1 VAL J 163      19.418  50.109   7.929  1.00  0.00           H  
ATOM   2604 2HG1 VAL J 163      21.130  50.018   8.355  1.00  0.00           H  
ATOM   2605 3HG1 VAL J 163      20.065  48.658   8.725  1.00  0.00           H  
ATOM   2606 1HG2 VAL J 163      17.764  50.338   9.728  1.00  0.00           H  
ATOM   2607 2HG2 VAL J 163      18.424  48.910  10.535  1.00  0.00           H  
ATOM   2608 3HG2 VAL J 163      18.276  50.444  11.418  1.00  0.00           H  
ATOM   2609  N   ALA J 164      22.982  51.055  10.582  1.00  0.00           N  
ATOM   2610  CA  ALA J 164      24.354  51.158  10.107  1.00  0.00           C  
ATOM   2611  C   ALA J 164      25.261  50.186  10.833  1.00  0.00           C  
ATOM   2612  O   ALA J 164      26.128  49.568  10.210  1.00  0.00           O  
ATOM   2613  CB  ALA J 164      24.908  52.548  10.334  1.00  0.00           C  
ATOM   2614  H   ALA J 164      22.523  51.881  10.954  1.00  0.00           H  
ATOM   2615  HA  ALA J 164      24.359  50.930   9.051  1.00  0.00           H  
ATOM   2616 1HB  ALA J 164      25.927  52.588   9.951  1.00  0.00           H  
ATOM   2617 2HB  ALA J 164      24.311  53.286   9.851  1.00  0.00           H  
ATOM   2618 3HB  ALA J 164      24.915  52.757  11.399  1.00  0.00           H  
ATOM   2619  N   LYS J 165      25.048  50.012  12.143  1.00  0.00           N  
ATOM   2620  CA  LYS J 165      25.875  49.083  12.894  1.00  0.00           C  
ATOM   2621  C   LYS J 165      25.647  47.653  12.422  1.00  0.00           C  
ATOM   2622  O   LYS J 165      26.609  46.898  12.262  1.00  0.00           O  
ATOM   2623  CB  LYS J 165      25.605  49.205  14.395  1.00  0.00           C  
ATOM   2624  CG  LYS J 165      26.129  50.500  15.021  1.00  0.00           C  
ATOM   2625  CD  LYS J 165      25.797  50.585  16.509  1.00  0.00           C  
ATOM   2626  CE  LYS J 165      26.300  51.888  17.113  1.00  0.00           C  
ATOM   2627  NZ  LYS J 165      25.952  52.000  18.557  1.00  0.00           N  
ATOM   2628  H   LYS J 165      24.332  50.571  12.621  1.00  0.00           H  
ATOM   2629  HA  LYS J 165      26.920  49.331  12.715  1.00  0.00           H  
ATOM   2630 1HB  LYS J 165      24.527  49.169  14.568  1.00  0.00           H  
ATOM   2631 2HB  LYS J 165      26.052  48.362  14.918  1.00  0.00           H  
ATOM   2632 1HG  LYS J 165      27.209  50.549  14.895  1.00  0.00           H  
ATOM   2633 2HG  LYS J 165      25.686  51.350  14.510  1.00  0.00           H  
ATOM   2634 1HD  LYS J 165      24.714  50.530  16.637  1.00  0.00           H  
ATOM   2635 2HD  LYS J 165      26.253  49.747  17.035  1.00  0.00           H  
ATOM   2636 1HE  LYS J 165      27.382  51.937  17.005  1.00  0.00           H  
ATOM   2637 2HE  LYS J 165      25.851  52.725  16.575  1.00  0.00           H  
ATOM   2638 1HZ  LYS J 165      26.300  52.876  18.921  1.00  0.00           H  
ATOM   2639 2HZ  LYS J 165      24.948  51.966  18.664  1.00  0.00           H  
ATOM   2640 3HZ  LYS J 165      26.370  51.234  19.065  1.00  0.00           H  
ATOM   2641  N   GLU J 166      24.387  47.284  12.154  1.00  0.00           N  
ATOM   2642  CA  GLU J 166      24.114  45.933  11.667  1.00  0.00           C  
ATOM   2643  C   GLU J 166      24.741  45.712  10.291  1.00  0.00           C  
ATOM   2644  O   GLU J 166      25.327  44.657  10.025  1.00  0.00           O  
ATOM   2645  CB  GLU J 166      22.612  45.647  11.600  1.00  0.00           C  
ATOM   2646  CG  GLU J 166      22.295  44.222  11.153  1.00  0.00           C  
ATOM   2647  CD  GLU J 166      20.823  43.874  11.174  1.00  0.00           C  
ATOM   2648  OE1 GLU J 166      20.044  44.650  11.668  1.00  0.00           O  
ATOM   2649  OE2 GLU J 166      20.483  42.821  10.668  1.00  0.00           O  
ATOM   2650  H   GLU J 166      23.623  47.948  12.323  1.00  0.00           H  
ATOM   2651  HA  GLU J 166      24.565  45.224  12.360  1.00  0.00           H  
ATOM   2652 1HB  GLU J 166      22.162  45.818  12.578  1.00  0.00           H  
ATOM   2653 2HB  GLU J 166      22.143  46.340  10.896  1.00  0.00           H  
ATOM   2654 1HG  GLU J 166      22.674  44.095  10.142  1.00  0.00           H  
ATOM   2655 2HG  GLU J 166      22.833  43.527  11.795  1.00  0.00           H  
ATOM   2656  N   LEU J 167      24.629  46.716   9.422  1.00  0.00           N  
ATOM   2657  CA  LEU J 167      25.177  46.635   8.077  1.00  0.00           C  
ATOM   2658  C   LEU J 167      26.702  46.533   8.101  1.00  0.00           C  
ATOM   2659  O   LEU J 167      27.282  45.737   7.357  1.00  0.00           O  
ATOM   2660  CB  LEU J 167      24.749  47.885   7.309  1.00  0.00           C  
ATOM   2661  CG  LEU J 167      23.290  47.997   6.923  1.00  0.00           C  
ATOM   2662  CD1 LEU J 167      23.017  49.368   6.486  1.00  0.00           C  
ATOM   2663  CD2 LEU J 167      23.026  47.085   5.784  1.00  0.00           C  
ATOM   2664  H   LEU J 167      24.122  47.559   9.708  1.00  0.00           H  
ATOM   2665  HA  LEU J 167      24.771  45.752   7.590  1.00  0.00           H  
ATOM   2666 1HB  LEU J 167      24.964  48.741   7.934  1.00  0.00           H  
ATOM   2667 2HB  LEU J 167      25.340  47.957   6.400  1.00  0.00           H  
ATOM   2668  HG  LEU J 167      22.649  47.750   7.770  1.00  0.00           H  
ATOM   2669 1HD1 LEU J 167      21.977  49.438   6.185  1.00  0.00           H  
ATOM   2670 2HD1 LEU J 167      23.212  50.059   7.289  1.00  0.00           H  
ATOM   2671 3HD1 LEU J 167      23.643  49.587   5.673  1.00  0.00           H  
ATOM   2672 1HD2 LEU J 167      21.989  47.169   5.472  1.00  0.00           H  
ATOM   2673 2HD2 LEU J 167      23.676  47.350   4.951  1.00  0.00           H  
ATOM   2674 3HD2 LEU J 167      23.232  46.083   6.099  1.00  0.00           H  
ATOM   2675  N   LYS J 168      27.355  47.289   8.991  1.00  0.00           N  
ATOM   2676  CA  LYS J 168      28.807  47.250   9.084  1.00  0.00           C  
ATOM   2677  C   LYS J 168      29.290  45.924   9.674  1.00  0.00           C  
ATOM   2678  O   LYS J 168      30.269  45.357   9.179  1.00  0.00           O  
ATOM   2679  CB  LYS J 168      29.329  48.432   9.901  1.00  0.00           C  
ATOM   2680  CG  LYS J 168      30.867  48.527  10.036  1.00  0.00           C  
ATOM   2681  CD  LYS J 168      31.599  48.803   8.698  1.00  0.00           C  
ATOM   2682  CE  LYS J 168      33.112  49.033   8.958  1.00  0.00           C  
ATOM   2683  NZ  LYS J 168      33.916  49.193   7.700  1.00  0.00           N  
ATOM   2684  H   LYS J 168      26.835  47.943   9.582  1.00  0.00           H  
ATOM   2685  HA  LYS J 168      29.213  47.336   8.077  1.00  0.00           H  
ATOM   2686 1HB  LYS J 168      28.970  49.361   9.464  1.00  0.00           H  
ATOM   2687 2HB  LYS J 168      28.908  48.373  10.910  1.00  0.00           H  
ATOM   2688 1HG  LYS J 168      31.110  49.323  10.739  1.00  0.00           H  
ATOM   2689 2HG  LYS J 168      31.234  47.590  10.444  1.00  0.00           H  
ATOM   2690 1HD  LYS J 168      31.476  47.952   8.022  1.00  0.00           H  
ATOM   2691 2HD  LYS J 168      31.179  49.689   8.220  1.00  0.00           H  
ATOM   2692 1HE  LYS J 168      33.225  49.933   9.559  1.00  0.00           H  
ATOM   2693 2HE  LYS J 168      33.503  48.183   9.516  1.00  0.00           H  
ATOM   2694 1HZ  LYS J 168      34.883  49.340   7.926  1.00  0.00           H  
ATOM   2695 2HZ  LYS J 168      33.837  48.364   7.131  1.00  0.00           H  
ATOM   2696 3HZ  LYS J 168      33.593  49.991   7.135  1.00  0.00           H  
ATOM   2697  N   GLU J 169      28.608  45.400  10.706  1.00  0.00           N  
ATOM   2698  CA  GLU J 169      29.063  44.132  11.266  1.00  0.00           C  
ATOM   2699  C   GLU J 169      28.850  42.996  10.268  1.00  0.00           C  
ATOM   2700  O   GLU J 169      29.724  42.133  10.116  1.00  0.00           O  
ATOM   2701  CB  GLU J 169      28.351  43.818  12.589  1.00  0.00           C  
ATOM   2702  CG  GLU J 169      28.753  44.712  13.788  1.00  0.00           C  
ATOM   2703  CD  GLU J 169      30.205  44.551  14.199  1.00  0.00           C  
ATOM   2704  OE1 GLU J 169      30.659  43.439  14.299  1.00  0.00           O  
ATOM   2705  OE2 GLU J 169      30.872  45.549  14.409  1.00  0.00           O  
ATOM   2706  H   GLU J 169      27.806  45.889  11.115  1.00  0.00           H  
ATOM   2707  HA  GLU J 169      30.127  44.208  11.465  1.00  0.00           H  
ATOM   2708 1HB  GLU J 169      27.272  43.936  12.444  1.00  0.00           H  
ATOM   2709 2HB  GLU J 169      28.531  42.780  12.862  1.00  0.00           H  
ATOM   2710 1HG  GLU J 169      28.582  45.753  13.514  1.00  0.00           H  
ATOM   2711 2HG  GLU J 169      28.108  44.479  14.634  1.00  0.00           H  
ATOM   2712  N   ARG J 170      27.731  43.021   9.531  1.00  0.00           N  
ATOM   2713  CA  ARG J 170      27.516  41.987   8.540  1.00  0.00           C  
ATOM   2714  C   ARG J 170      28.552  42.120   7.431  1.00  0.00           C  
ATOM   2715  O   ARG J 170      29.056  41.107   6.928  1.00  0.00           O  
ATOM   2716  CB  ARG J 170      26.116  42.050   7.950  1.00  0.00           C  
ATOM   2717  CG  ARG J 170      24.968  41.604   8.842  1.00  0.00           C  
ATOM   2718  CD  ARG J 170      23.658  41.728   8.115  1.00  0.00           C  
ATOM   2719  NE  ARG J 170      22.517  41.342   8.945  1.00  0.00           N  
ATOM   2720  CZ  ARG J 170      22.073  40.094   9.122  1.00  0.00           C  
ATOM   2721  NH1 ARG J 170      22.652  39.067   8.532  1.00  0.00           N  
ATOM   2722  NH2 ARG J 170      21.036  39.930   9.909  1.00  0.00           N  
ATOM   2723  H   ARG J 170      27.013  43.737   9.682  1.00  0.00           H  
ATOM   2724  HA  ARG J 170      27.641  41.017   9.017  1.00  0.00           H  
ATOM   2725 1HB  ARG J 170      25.906  43.079   7.647  1.00  0.00           H  
ATOM   2726 2HB  ARG J 170      26.080  41.419   7.070  1.00  0.00           H  
ATOM   2727 1HG  ARG J 170      25.109  40.563   9.125  1.00  0.00           H  
ATOM   2728 2HG  ARG J 170      24.929  42.221   9.737  1.00  0.00           H  
ATOM   2729 1HD  ARG J 170      23.522  42.768   7.817  1.00  0.00           H  
ATOM   2730 2HD  ARG J 170      23.666  41.096   7.228  1.00  0.00           H  
ATOM   2731  HE  ARG J 170      21.992  42.070   9.450  1.00  0.00           H  
ATOM   2732 1HH1 ARG J 170      23.450  39.214   7.931  1.00  0.00           H  
ATOM   2733 2HH1 ARG J 170      22.299  38.134   8.680  1.00  0.00           H  
ATOM   2734 1HH2 ARG J 170      20.622  40.772  10.339  1.00  0.00           H  
ATOM   2735 2HH2 ARG J 170      20.660  39.014  10.085  1.00  0.00           H  
ATOM   2736  N   ALA J 171      28.897  43.364   7.056  1.00  0.00           N  
ATOM   2737  CA  ALA J 171      29.880  43.578   6.007  1.00  0.00           C  
ATOM   2738  C   ALA J 171      31.232  43.003   6.386  1.00  0.00           C  
ATOM   2739  O   ALA J 171      31.865  42.339   5.560  1.00  0.00           O  
ATOM   2740  CB  ALA J 171      30.057  45.060   5.739  1.00  0.00           C  
ATOM   2741  H   ALA J 171      28.440  44.179   7.470  1.00  0.00           H  
ATOM   2742  HA  ALA J 171      29.521  43.085   5.107  1.00  0.00           H  
ATOM   2743 1HB  ALA J 171      30.773  45.200   4.931  1.00  0.00           H  
ATOM   2744 2HB  ALA J 171      29.121  45.492   5.467  1.00  0.00           H  
ATOM   2745 3HB  ALA J 171      30.421  45.550   6.634  1.00  0.00           H  
ATOM   2746  N   LYS J 172      31.651  43.193   7.651  1.00  0.00           N  
ATOM   2747  CA  LYS J 172      32.937  42.673   8.117  1.00  0.00           C  
ATOM   2748  C   LYS J 172      32.978  41.151   8.125  1.00  0.00           C  
ATOM   2749  O   LYS J 172      34.001  40.546   7.767  1.00  0.00           O  
ATOM   2750  CB  LYS J 172      33.269  43.196   9.516  1.00  0.00           C  
ATOM   2751  CG  LYS J 172      33.653  44.674   9.583  1.00  0.00           C  
ATOM   2752  CD  LYS J 172      34.172  45.041  10.975  1.00  0.00           C  
ATOM   2753  CE  LYS J 172      33.035  45.063  11.978  1.00  0.00           C  
ATOM   2754  NZ  LYS J 172      33.463  45.509  13.337  1.00  0.00           N  
ATOM   2755  H   LYS J 172      31.078  43.762   8.286  1.00  0.00           H  
ATOM   2756  HA  LYS J 172      33.708  43.022   7.433  1.00  0.00           H  
ATOM   2757 1HB  LYS J 172      32.394  43.058  10.161  1.00  0.00           H  
ATOM   2758 2HB  LYS J 172      34.082  42.611   9.939  1.00  0.00           H  
ATOM   2759 1HG  LYS J 172      34.425  44.883   8.844  1.00  0.00           H  
ATOM   2760 2HG  LYS J 172      32.782  45.284   9.356  1.00  0.00           H  
ATOM   2761 1HD  LYS J 172      34.916  44.313  11.295  1.00  0.00           H  
ATOM   2762 2HD  LYS J 172      34.634  46.025  10.945  1.00  0.00           H  
ATOM   2763 1HE  LYS J 172      32.265  45.741  11.615  1.00  0.00           H  
ATOM   2764 2HE  LYS J 172      32.608  44.062  12.057  1.00  0.00           H  
ATOM   2765 1HZ  LYS J 172      32.613  45.495  13.921  1.00  0.00           H  
ATOM   2766 2HZ  LYS J 172      34.151  44.880  13.713  1.00  0.00           H  
ATOM   2767 3HZ  LYS J 172      33.834  46.440  13.301  1.00  0.00           H  
ATOM   2768  N   LYS J 173      31.861  40.529   8.513  1.00  0.00           N  
ATOM   2769  CA  LYS J 173      31.764  39.075   8.553  1.00  0.00           C  
ATOM   2770  C   LYS J 173      31.763  38.455   7.154  1.00  0.00           C  
ATOM   2771  O   LYS J 173      32.368  37.402   6.935  1.00  0.00           O  
ATOM   2772  CB  LYS J 173      30.505  38.648   9.309  1.00  0.00           C  
ATOM   2773  CG  LYS J 173      30.559  38.907  10.816  1.00  0.00           C  
ATOM   2774  CD  LYS J 173      29.265  38.488  11.506  1.00  0.00           C  
ATOM   2775  CE  LYS J 173      29.321  38.763  13.004  1.00  0.00           C  
ATOM   2776  NZ  LYS J 173      28.054  38.373  13.688  1.00  0.00           N  
ATOM   2777  H   LYS J 173      31.060  41.092   8.823  1.00  0.00           H  
ATOM   2778  HA  LYS J 173      32.631  38.692   9.087  1.00  0.00           H  
ATOM   2779 1HB  LYS J 173      29.647  39.196   8.910  1.00  0.00           H  
ATOM   2780 2HB  LYS J 173      30.323  37.588   9.147  1.00  0.00           H  
ATOM   2781 1HG  LYS J 173      31.389  38.351  11.249  1.00  0.00           H  
ATOM   2782 2HG  LYS J 173      30.728  39.969  10.993  1.00  0.00           H  
ATOM   2783 1HD  LYS J 173      28.434  39.052  11.075  1.00  0.00           H  
ATOM   2784 2HD  LYS J 173      29.088  37.427  11.342  1.00  0.00           H  
ATOM   2785 1HE  LYS J 173      30.146  38.201  13.438  1.00  0.00           H  
ATOM   2786 2HE  LYS J 173      29.495  39.830  13.163  1.00  0.00           H  
ATOM   2787 1HZ  LYS J 173      28.130  38.571  14.676  1.00  0.00           H  
ATOM   2788 2HZ  LYS J 173      27.286  38.899  13.297  1.00  0.00           H  
ATOM   2789 3HZ  LYS J 173      27.889  37.386  13.555  1.00  0.00           H  
ATOM   2790  N   THR J 174      31.106  39.127   6.203  1.00  0.00           N  
ATOM   2791  CA  THR J 174      30.965  38.615   4.844  1.00  0.00           C  
ATOM   2792  C   THR J 174      31.877  39.263   3.782  1.00  0.00           C  
ATOM   2793  O   THR J 174      31.894  38.816   2.636  1.00  0.00           O  
ATOM   2794  CB  THR J 174      29.494  38.765   4.406  1.00  0.00           C  
ATOM   2795  OG1 THR J 174      29.127  40.149   4.426  1.00  0.00           O  
ATOM   2796  CG2 THR J 174      28.588  38.019   5.366  1.00  0.00           C  
ATOM   2797  H   THR J 174      30.612  39.988   6.456  1.00  0.00           H  
ATOM   2798  HA  THR J 174      31.201  37.553   4.867  1.00  0.00           H  
ATOM   2799  HB  THR J 174      29.373  38.373   3.399  1.00  0.00           H  
ATOM   2800  HG1 THR J 174      29.126  40.464   5.360  1.00  0.00           H  
ATOM   2801 1HG2 THR J 174      27.552  38.137   5.052  1.00  0.00           H  
ATOM   2802 2HG2 THR J 174      28.851  36.963   5.370  1.00  0.00           H  
ATOM   2803 3HG2 THR J 174      28.711  38.430   6.370  1.00  0.00           H  
ATOM   2804  N   LYS J 175      32.636  40.302   4.157  1.00  0.00           N  
ATOM   2805  CA  LYS J 175      33.525  41.058   3.257  1.00  0.00           C  
ATOM   2806  C   LYS J 175      32.715  41.616   2.090  1.00  0.00           C  
ATOM   2807  O   LYS J 175      33.131  41.607   0.929  1.00  0.00           O  
ATOM   2808  CB  LYS J 175      34.687  40.183   2.767  1.00  0.00           C  
ATOM   2809  CG  LYS J 175      35.479  39.517   3.906  1.00  0.00           C  
ATOM   2810  CD  LYS J 175      36.154  40.556   4.793  1.00  0.00           C  
ATOM   2811  CE  LYS J 175      37.022  39.912   5.872  1.00  0.00           C  
ATOM   2812  NZ  LYS J 175      36.202  39.110   6.824  1.00  0.00           N  
ATOM   2813  H   LYS J 175      32.555  40.640   5.112  1.00  0.00           H  
ATOM   2814  HA  LYS J 175      33.934  41.903   3.813  1.00  0.00           H  
ATOM   2815 1HB  LYS J 175      34.315  39.405   2.106  1.00  0.00           H  
ATOM   2816 2HB  LYS J 175      35.379  40.791   2.188  1.00  0.00           H  
ATOM   2817 1HG  LYS J 175      34.803  38.917   4.520  1.00  0.00           H  
ATOM   2818 2HG  LYS J 175      36.236  38.858   3.481  1.00  0.00           H  
ATOM   2819 1HD  LYS J 175      36.767  41.219   4.185  1.00  0.00           H  
ATOM   2820 2HD  LYS J 175      35.378  41.152   5.287  1.00  0.00           H  
ATOM   2821 1HE  LYS J 175      37.770  39.267   5.413  1.00  0.00           H  
ATOM   2822 2HE  LYS J 175      37.527  40.702   6.427  1.00  0.00           H  
ATOM   2823 1HZ  LYS J 175      36.791  38.713   7.537  1.00  0.00           H  
ATOM   2824 2HZ  LYS J 175      35.483  39.719   7.260  1.00  0.00           H  
ATOM   2825 3HZ  LYS J 175      35.730  38.370   6.330  1.00  0.00           H  
ATOM   2826  N   ASP J 176      31.537  42.097   2.446  1.00  0.00           N  
ATOM   2827  CA  ASP J 176      30.564  42.645   1.521  1.00  0.00           C  
ATOM   2828  C   ASP J 176      30.600  44.162   1.442  1.00  0.00           C  
ATOM   2829  O   ASP J 176      30.137  44.864   2.350  1.00  0.00           O  
ATOM   2830  CB  ASP J 176      29.176  42.130   1.883  1.00  0.00           C  
ATOM   2831  CG  ASP J 176      28.046  42.570   0.953  1.00  0.00           C  
ATOM   2832  OD1 ASP J 176      28.133  43.639   0.366  1.00  0.00           O  
ATOM   2833  OD2 ASP J 176      27.093  41.837   0.834  1.00  0.00           O  
ATOM   2834  H   ASP J 176      31.350  42.070   3.449  1.00  0.00           H  
ATOM   2835  HA  ASP J 176      30.800  42.258   0.529  1.00  0.00           H  
ATOM   2836 1HB  ASP J 176      29.198  41.037   1.909  1.00  0.00           H  
ATOM   2837 2HB  ASP J 176      28.954  42.455   2.877  1.00  0.00           H  
ATOM   2838  N   SER J 177      31.146  44.665   0.341  1.00  0.00           N  
ATOM   2839  CA  SER J 177      31.304  46.095   0.146  1.00  0.00           C  
ATOM   2840  C   SER J 177      29.970  46.831  -0.009  1.00  0.00           C  
ATOM   2841  O   SER J 177      29.923  48.043   0.194  1.00  0.00           O  
ATOM   2842  CB  SER J 177      32.177  46.353  -1.069  1.00  0.00           C  
ATOM   2843  OG  SER J 177      31.538  45.940  -2.249  1.00  0.00           O  
ATOM   2844  H   SER J 177      31.487  44.025  -0.364  1.00  0.00           H  
ATOM   2845  HA  SER J 177      31.811  46.501   1.023  1.00  0.00           H  
ATOM   2846 1HB  SER J 177      32.405  47.420  -1.130  1.00  0.00           H  
ATOM   2847 2HB  SER J 177      33.121  45.822  -0.957  1.00  0.00           H  
ATOM   2848  HG  SER J 177      30.720  46.456  -2.302  1.00  0.00           H  
ATOM   2849  N   GLU J 178      28.884  46.121  -0.356  1.00  0.00           N  
ATOM   2850  CA  GLU J 178      27.603  46.801  -0.499  1.00  0.00           C  
ATOM   2851  C   GLU J 178      27.055  47.019   0.891  1.00  0.00           C  
ATOM   2852  O   GLU J 178      26.546  48.090   1.206  1.00  0.00           O  
ATOM   2853  CB  GLU J 178      26.613  46.015  -1.363  1.00  0.00           C  
ATOM   2854  CG  GLU J 178      27.004  45.908  -2.836  1.00  0.00           C  
ATOM   2855  CD  GLU J 178      27.081  47.253  -3.517  1.00  0.00           C  
ATOM   2856  OE1 GLU J 178      26.177  48.045  -3.344  1.00  0.00           O  
ATOM   2857  OE2 GLU J 178      28.041  47.494  -4.208  1.00  0.00           O  
ATOM   2858  H   GLU J 178      28.921  45.099  -0.430  1.00  0.00           H  
ATOM   2859  HA  GLU J 178      27.766  47.772  -0.963  1.00  0.00           H  
ATOM   2860 1HB  GLU J 178      26.509  45.004  -0.967  1.00  0.00           H  
ATOM   2861 2HB  GLU J 178      25.632  46.489  -1.308  1.00  0.00           H  
ATOM   2862 1HG  GLU J 178      27.977  45.419  -2.903  1.00  0.00           H  
ATOM   2863 2HG  GLU J 178      26.275  45.283  -3.350  1.00  0.00           H  
ATOM   2864  N   LEU J 179      27.247  46.043   1.767  1.00  0.00           N  
ATOM   2865  CA  LEU J 179      26.770  46.240   3.127  1.00  0.00           C  
ATOM   2866  C   LEU J 179      27.537  47.384   3.785  1.00  0.00           C  
ATOM   2867  O   LEU J 179      26.938  48.206   4.484  1.00  0.00           O  
ATOM   2868  CB  LEU J 179      26.843  44.948   3.935  1.00  0.00           C  
ATOM   2869  CG  LEU J 179      25.818  43.889   3.562  1.00  0.00           C  
ATOM   2870  CD1 LEU J 179      26.125  42.616   4.296  1.00  0.00           C  
ATOM   2871  CD2 LEU J 179      24.454  44.400   3.967  1.00  0.00           C  
ATOM   2872  H   LEU J 179      27.684  45.166   1.447  1.00  0.00           H  
ATOM   2873  HA  LEU J 179      25.726  46.527   3.086  1.00  0.00           H  
ATOM   2874 1HB  LEU J 179      27.824  44.508   3.775  1.00  0.00           H  
ATOM   2875 2HB  LEU J 179      26.725  45.178   4.989  1.00  0.00           H  
ATOM   2876  HG  LEU J 179      25.849  43.695   2.486  1.00  0.00           H  
ATOM   2877 1HD1 LEU J 179      25.393  41.860   4.049  1.00  0.00           H  
ATOM   2878 2HD1 LEU J 179      27.100  42.252   4.035  1.00  0.00           H  
ATOM   2879 3HD1 LEU J 179      26.094  42.833   5.331  1.00  0.00           H  
ATOM   2880 1HD2 LEU J 179      23.693  43.684   3.733  1.00  0.00           H  
ATOM   2881 2HD2 LEU J 179      24.467  44.571   5.036  1.00  0.00           H  
ATOM   2882 3HD2 LEU J 179      24.246  45.325   3.446  1.00  0.00           H  
ATOM   2883  N   GLU J 180      28.845  47.492   3.517  1.00  0.00           N  
ATOM   2884  CA  GLU J 180      29.571  48.622   4.081  1.00  0.00           C  
ATOM   2885  C   GLU J 180      29.087  49.942   3.470  1.00  0.00           C  
ATOM   2886  O   GLU J 180      28.897  50.919   4.199  1.00  0.00           O  
ATOM   2887  CB  GLU J 180      31.078  48.522   3.911  1.00  0.00           C  
ATOM   2888  CG  GLU J 180      31.780  49.680   4.618  1.00  0.00           C  
ATOM   2889  CD  GLU J 180      33.272  49.612   4.643  1.00  0.00           C  
ATOM   2890  OE1 GLU J 180      33.843  48.801   3.970  1.00  0.00           O  
ATOM   2891  OE2 GLU J 180      33.858  50.370   5.411  1.00  0.00           O  
ATOM   2892  H   GLU J 180      29.312  46.771   2.958  1.00  0.00           H  
ATOM   2893  HA  GLU J 180      29.365  48.653   5.151  1.00  0.00           H  
ATOM   2894 1HB  GLU J 180      31.440  47.580   4.319  1.00  0.00           H  
ATOM   2895 2HB  GLU J 180      31.331  48.549   2.847  1.00  0.00           H  
ATOM   2896 1HG  GLU J 180      31.489  50.603   4.111  1.00  0.00           H  
ATOM   2897 2HG  GLU J 180      31.406  49.736   5.637  1.00  0.00           H  
ATOM   2898  N   ARG J 181      28.850  49.965   2.147  1.00  0.00           N  
ATOM   2899  CA  ARG J 181      28.372  51.172   1.473  1.00  0.00           C  
ATOM   2900  C   ARG J 181      27.069  51.639   2.091  1.00  0.00           C  
ATOM   2901  O   ARG J 181      26.878  52.829   2.365  1.00  0.00           O  
ATOM   2902  CB  ARG J 181      28.112  50.909  -0.007  1.00  0.00           C  
ATOM   2903  CG  ARG J 181      27.626  52.120  -0.779  1.00  0.00           C  
ATOM   2904  CD  ARG J 181      27.376  51.848  -2.219  1.00  0.00           C  
ATOM   2905  NE  ARG J 181      26.309  50.876  -2.462  1.00  0.00           N  
ATOM   2906  CZ  ARG J 181      24.989  51.124  -2.384  1.00  0.00           C  
ATOM   2907  NH1 ARG J 181      24.531  52.312  -2.034  1.00  0.00           N  
ATOM   2908  NH2 ARG J 181      24.162  50.144  -2.673  1.00  0.00           N  
ATOM   2909  H   ARG J 181      29.049  49.144   1.571  1.00  0.00           H  
ATOM   2910  HA  ARG J 181      29.127  51.951   1.567  1.00  0.00           H  
ATOM   2911 1HB  ARG J 181      29.015  50.530  -0.482  1.00  0.00           H  
ATOM   2912 2HB  ARG J 181      27.352  50.141  -0.109  1.00  0.00           H  
ATOM   2913 1HG  ARG J 181      26.709  52.498  -0.326  1.00  0.00           H  
ATOM   2914 2HG  ARG J 181      28.398  52.881  -0.735  1.00  0.00           H  
ATOM   2915 1HD  ARG J 181      27.101  52.771  -2.693  1.00  0.00           H  
ATOM   2916 2HD  ARG J 181      28.294  51.469  -2.674  1.00  0.00           H  
ATOM   2917  HE  ARG J 181      26.570  49.922  -2.761  1.00  0.00           H  
ATOM   2918 1HH1 ARG J 181      25.175  53.052  -1.808  1.00  0.00           H  
ATOM   2919 2HH1 ARG J 181      23.536  52.478  -1.990  1.00  0.00           H  
ATOM   2920 1HH2 ARG J 181      24.575  49.237  -2.947  1.00  0.00           H  
ATOM   2921 2HH2 ARG J 181      23.166  50.280  -2.634  1.00  0.00           H  
ATOM   2922  N   LEU J 182      26.179  50.687   2.336  1.00  0.00           N  
ATOM   2923  CA  LEU J 182      24.898  50.984   2.927  1.00  0.00           C  
ATOM   2924  C   LEU J 182      25.089  51.492   4.349  1.00  0.00           C  
ATOM   2925  O   LEU J 182      24.429  52.449   4.755  1.00  0.00           O  
ATOM   2926  CB  LEU J 182      24.053  49.717   2.902  1.00  0.00           C  
ATOM   2927  CG  LEU J 182      23.632  49.250   1.531  1.00  0.00           C  
ATOM   2928  CD1 LEU J 182      23.035  47.886   1.669  1.00  0.00           C  
ATOM   2929  CD2 LEU J 182      22.653  50.227   0.922  1.00  0.00           C  
ATOM   2930  H   LEU J 182      26.398  49.723   2.074  1.00  0.00           H  
ATOM   2931  HA  LEU J 182      24.409  51.753   2.335  1.00  0.00           H  
ATOM   2932 1HB  LEU J 182      24.635  48.917   3.354  1.00  0.00           H  
ATOM   2933 2HB  LEU J 182      23.162  49.863   3.479  1.00  0.00           H  
ATOM   2934  HG  LEU J 182      24.494  49.190   0.885  1.00  0.00           H  
ATOM   2935 1HD1 LEU J 182      22.761  47.536   0.705  1.00  0.00           H  
ATOM   2936 2HD1 LEU J 182      23.771  47.222   2.093  1.00  0.00           H  
ATOM   2937 3HD1 LEU J 182      22.171  47.932   2.319  1.00  0.00           H  
ATOM   2938 1HD2 LEU J 182      22.367  49.879  -0.067  1.00  0.00           H  
ATOM   2939 2HD2 LEU J 182      21.769  50.297   1.545  1.00  0.00           H  
ATOM   2940 3HD2 LEU J 182      23.124  51.207   0.839  1.00  0.00           H  
ATOM   2941  N   ALA J 183      26.031  50.908   5.103  1.00  0.00           N  
ATOM   2942  CA  ALA J 183      26.252  51.391   6.456  1.00  0.00           C  
ATOM   2943  C   ALA J 183      26.709  52.835   6.427  1.00  0.00           C  
ATOM   2944  O   ALA J 183      26.245  53.649   7.225  1.00  0.00           O  
ATOM   2945  CB  ALA J 183      27.297  50.562   7.176  1.00  0.00           C  
ATOM   2946  H   ALA J 183      26.558  50.102   4.752  1.00  0.00           H  
ATOM   2947  HA  ALA J 183      25.310  51.335   6.990  1.00  0.00           H  
ATOM   2948 1HB  ALA J 183      27.424  50.939   8.190  1.00  0.00           H  
ATOM   2949 2HB  ALA J 183      26.997  49.537   7.212  1.00  0.00           H  
ATOM   2950 3HB  ALA J 183      28.242  50.631   6.643  1.00  0.00           H  
ATOM   2951  N   LEU J 184      27.569  53.172   5.461  1.00  0.00           N  
ATOM   2952  CA  LEU J 184      28.056  54.536   5.357  1.00  0.00           C  
ATOM   2953  C   LEU J 184      26.916  55.476   4.981  1.00  0.00           C  
ATOM   2954  O   LEU J 184      26.800  56.564   5.547  1.00  0.00           O  
ATOM   2955  CB  LEU J 184      29.170  54.621   4.310  1.00  0.00           C  
ATOM   2956  CG  LEU J 184      30.497  53.962   4.642  1.00  0.00           C  
ATOM   2957  CD1 LEU J 184      31.386  53.953   3.376  1.00  0.00           C  
ATOM   2958  CD2 LEU J 184      31.170  54.741   5.762  1.00  0.00           C  
ATOM   2959  H   LEU J 184      27.919  52.447   4.826  1.00  0.00           H  
ATOM   2960  HA  LEU J 184      28.454  54.836   6.327  1.00  0.00           H  
ATOM   2961 1HB  LEU J 184      28.819  54.154   3.404  1.00  0.00           H  
ATOM   2962 2HB  LEU J 184      29.371  55.653   4.124  1.00  0.00           H  
ATOM   2963  HG  LEU J 184      30.329  52.929   4.956  1.00  0.00           H  
ATOM   2964 1HD1 LEU J 184      32.338  53.477   3.603  1.00  0.00           H  
ATOM   2965 2HD1 LEU J 184      30.886  53.394   2.582  1.00  0.00           H  
ATOM   2966 3HD1 LEU J 184      31.562  54.972   3.042  1.00  0.00           H  
ATOM   2967 1HD2 LEU J 184      32.125  54.275   6.002  1.00  0.00           H  
ATOM   2968 2HD2 LEU J 184      31.337  55.771   5.438  1.00  0.00           H  
ATOM   2969 3HD2 LEU J 184      30.525  54.736   6.649  1.00  0.00           H  
ATOM   2970  N   ALA J 185      26.040  55.041   4.065  1.00  0.00           N  
ATOM   2971  CA  ALA J 185      24.908  55.866   3.657  1.00  0.00           C  
ATOM   2972  C   ALA J 185      23.988  56.125   4.840  1.00  0.00           C  
ATOM   2973  O   ALA J 185      23.486  57.242   5.029  1.00  0.00           O  
ATOM   2974  CB  ALA J 185      24.137  55.175   2.546  1.00  0.00           C  
ATOM   2975  H   ALA J 185      26.193  54.131   3.619  1.00  0.00           H  
ATOM   2976  HA  ALA J 185      25.288  56.822   3.305  1.00  0.00           H  
ATOM   2977 1HB  ALA J 185      23.299  55.791   2.240  1.00  0.00           H  
ATOM   2978 2HB  ALA J 185      24.801  55.003   1.699  1.00  0.00           H  
ATOM   2979 3HB  ALA J 185      23.765  54.222   2.912  1.00  0.00           H  
ATOM   2980  N   ALA J 186      23.802  55.094   5.671  1.00  0.00           N  
ATOM   2981  CA  ALA J 186      22.962  55.205   6.847  1.00  0.00           C  
ATOM   2982  C   ALA J 186      23.544  56.212   7.817  1.00  0.00           C  
ATOM   2983  O   ALA J 186      22.816  57.034   8.383  1.00  0.00           O  
ATOM   2984  CB  ALA J 186      22.833  53.850   7.508  1.00  0.00           C  
ATOM   2985  H   ALA J 186      24.235  54.191   5.454  1.00  0.00           H  
ATOM   2986  HA  ALA J 186      21.990  55.559   6.541  1.00  0.00           H  
ATOM   2987 1HB  ALA J 186      22.195  53.916   8.387  1.00  0.00           H  
ATOM   2988 2HB  ALA J 186      22.429  53.145   6.821  1.00  0.00           H  
ATOM   2989 3HB  ALA J 186      23.809  53.524   7.783  1.00  0.00           H  
ATOM   2990  N   GLU J 187      24.871  56.195   7.962  1.00  0.00           N  
ATOM   2991  CA  GLU J 187      25.532  57.127   8.854  1.00  0.00           C  
ATOM   2992  C   GLU J 187      25.421  58.547   8.334  1.00  0.00           C  
ATOM   2993  O   GLU J 187      25.220  59.472   9.125  1.00  0.00           O  
ATOM   2994  CB  GLU J 187      27.003  56.751   9.059  1.00  0.00           C  
ATOM   2995  CG  GLU J 187      27.206  55.474   9.873  1.00  0.00           C  
ATOM   2996  CD  GLU J 187      28.652  55.043  10.009  1.00  0.00           C  
ATOM   2997  OE1 GLU J 187      29.484  55.513   9.264  1.00  0.00           O  
ATOM   2998  OE2 GLU J 187      28.936  54.256  10.877  1.00  0.00           O  
ATOM   2999  H   GLU J 187      25.424  55.481   7.477  1.00  0.00           H  
ATOM   3000  HA  GLU J 187      25.035  57.079   9.822  1.00  0.00           H  
ATOM   3001 1HB  GLU J 187      27.478  56.606   8.089  1.00  0.00           H  
ATOM   3002 2HB  GLU J 187      27.524  57.567   9.560  1.00  0.00           H  
ATOM   3003 1HG  GLU J 187      26.784  55.618  10.867  1.00  0.00           H  
ATOM   3004 2HG  GLU J 187      26.652  54.695   9.393  1.00  0.00           H  
ATOM   3005  N   LEU J 188      25.506  58.734   7.009  1.00  0.00           N  
ATOM   3006  CA  LEU J 188      25.435  60.091   6.500  1.00  0.00           C  
ATOM   3007  C   LEU J 188      24.075  60.684   6.698  1.00  0.00           C  
ATOM   3008  O   LEU J 188      23.956  61.856   7.061  1.00  0.00           O  
ATOM   3009  CB  LEU J 188      25.655  60.177   5.012  1.00  0.00           C  
ATOM   3010  CG  LEU J 188      26.927  59.815   4.535  1.00  0.00           C  
ATOM   3011  CD1 LEU J 188      26.925  60.021   3.086  1.00  0.00           C  
ATOM   3012  CD2 LEU J 188      27.911  60.551   5.222  1.00  0.00           C  
ATOM   3013  H   LEU J 188      25.688  57.935   6.392  1.00  0.00           H  
ATOM   3014  HA  LEU J 188      26.169  60.699   7.024  1.00  0.00           H  
ATOM   3015 1HB  LEU J 188      24.928  59.536   4.524  1.00  0.00           H  
ATOM   3016 2HB  LEU J 188      25.485  61.192   4.704  1.00  0.00           H  
ATOM   3017  HG  LEU J 188      27.101  58.768   4.706  1.00  0.00           H  
ATOM   3018 1HD1 LEU J 188      27.874  59.737   2.719  1.00  0.00           H  
ATOM   3019 2HD1 LEU J 188      26.147  59.415   2.649  1.00  0.00           H  
ATOM   3020 3HD1 LEU J 188      26.743  61.062   2.859  1.00  0.00           H  
ATOM   3021 1HD2 LEU J 188      28.868  60.267   4.844  1.00  0.00           H  
ATOM   3022 2HD2 LEU J 188      27.736  61.567   5.059  1.00  0.00           H  
ATOM   3023 3HD2 LEU J 188      27.855  60.336   6.289  1.00  0.00           H  
ATOM   3024  N   MET J 189      23.032  59.886   6.480  1.00  0.00           N  
ATOM   3025  CA  MET J 189      21.718  60.442   6.686  1.00  0.00           C  
ATOM   3026  C   MET J 189      21.449  60.635   8.155  1.00  0.00           C  
ATOM   3027  O   MET J 189      20.724  61.554   8.521  1.00  0.00           O  
ATOM   3028  CB  MET J 189      20.644  59.622   6.016  1.00  0.00           C  
ATOM   3029  CG  MET J 189      20.673  59.717   4.546  1.00  0.00           C  
ATOM   3030  SD  MET J 189      20.617  61.404   3.964  1.00  0.00           S  
ATOM   3031  CE  MET J 189      19.040  61.866   4.615  1.00  0.00           C  
ATOM   3032  H   MET J 189      23.168  58.920   6.158  1.00  0.00           H  
ATOM   3033  HA  MET J 189      21.695  61.425   6.223  1.00  0.00           H  
ATOM   3034 1HB  MET J 189      20.802  58.577   6.256  1.00  0.00           H  
ATOM   3035 2HB  MET J 189      19.662  59.910   6.378  1.00  0.00           H  
ATOM   3036 1HG  MET J 189      21.585  59.263   4.214  1.00  0.00           H  
ATOM   3037 2HG  MET J 189      19.831  59.183   4.120  1.00  0.00           H  
ATOM   3038 1HE  MET J 189      18.822  62.883   4.335  1.00  0.00           H  
ATOM   3039 2HE  MET J 189      18.284  61.207   4.212  1.00  0.00           H  
ATOM   3040 3HE  MET J 189      19.051  61.780   5.702  1.00  0.00           H  
ATOM   3041  N   ALA J 190      22.028  59.793   9.019  1.00  0.00           N  
ATOM   3042  CA  ALA J 190      21.818  59.996  10.435  1.00  0.00           C  
ATOM   3043  C   ALA J 190      22.477  61.289  10.885  1.00  0.00           C  
ATOM   3044  O   ALA J 190      21.885  62.049  11.653  1.00  0.00           O  
ATOM   3045  CB  ALA J 190      22.370  58.844  11.232  1.00  0.00           C  
ATOM   3046  H   ALA J 190      22.583  58.996   8.696  1.00  0.00           H  
ATOM   3047  HA  ALA J 190      20.751  60.076  10.606  1.00  0.00           H  
ATOM   3048 1HB  ALA J 190      22.169  59.027  12.277  1.00  0.00           H  
ATOM   3049 2HB  ALA J 190      21.904  57.926  10.930  1.00  0.00           H  
ATOM   3050 3HB  ALA J 190      23.443  58.770  11.066  1.00  0.00           H  
ATOM   3051  N   LEU J 191      23.682  61.573  10.367  1.00  0.00           N  
ATOM   3052  CA  LEU J 191      24.355  62.808  10.733  1.00  0.00           C  
ATOM   3053  C   LEU J 191      23.641  64.003  10.141  1.00  0.00           C  
ATOM   3054  O   LEU J 191      23.433  64.997  10.837  1.00  0.00           O  
ATOM   3055  CB  LEU J 191      25.804  62.801  10.244  1.00  0.00           C  
ATOM   3056  CG  LEU J 191      26.774  61.867  10.942  1.00  0.00           C  
ATOM   3057  CD1 LEU J 191      28.088  61.838  10.156  1.00  0.00           C  
ATOM   3058  CD2 LEU J 191      27.015  62.375  12.362  1.00  0.00           C  
ATOM   3059  H   LEU J 191      24.144  60.905   9.745  1.00  0.00           H  
ATOM   3060  HA  LEU J 191      24.348  62.899  11.818  1.00  0.00           H  
ATOM   3061 1HB  LEU J 191      25.796  62.506   9.203  1.00  0.00           H  
ATOM   3062 2HB  LEU J 191      26.194  63.802  10.329  1.00  0.00           H  
ATOM   3063  HG  LEU J 191      26.362  60.857  10.970  1.00  0.00           H  
ATOM   3064 1HD1 LEU J 191      28.788  61.171  10.654  1.00  0.00           H  
ATOM   3065 2HD1 LEU J 191      27.895  61.480   9.143  1.00  0.00           H  
ATOM   3066 3HD1 LEU J 191      28.512  62.835  10.116  1.00  0.00           H  
ATOM   3067 1HD2 LEU J 191      27.715  61.714  12.871  1.00  0.00           H  
ATOM   3068 2HD2 LEU J 191      27.431  63.387  12.328  1.00  0.00           H  
ATOM   3069 3HD2 LEU J 191      26.071  62.395  12.910  1.00  0.00           H  
ATOM   3070  N   ALA J 192      23.210  63.907   8.876  1.00  0.00           N  
ATOM   3071  CA  ALA J 192      22.513  65.025   8.267  1.00  0.00           C  
ATOM   3072  C   ALA J 192      21.208  65.264   9.007  1.00  0.00           C  
ATOM   3073  O   ALA J 192      20.822  66.410   9.216  1.00  0.00           O  
ATOM   3074  CB  ALA J 192      22.264  64.777   6.793  1.00  0.00           C  
ATOM   3075  H   ALA J 192      23.395  63.069   8.323  1.00  0.00           H  
ATOM   3076  HA  ALA J 192      23.131  65.912   8.368  1.00  0.00           H  
ATOM   3077 1HB  ALA J 192      21.760  65.634   6.376  1.00  0.00           H  
ATOM   3078 2HB  ALA J 192      23.215  64.627   6.284  1.00  0.00           H  
ATOM   3079 3HB  ALA J 192      21.643  63.890   6.673  1.00  0.00           H  
ATOM   3080  N   ALA J 193      20.542  64.181   9.429  1.00  0.00           N  
ATOM   3081  CA  ALA J 193      19.296  64.266  10.171  1.00  0.00           C  
ATOM   3082  C   ALA J 193      19.492  64.940  11.526  1.00  0.00           C  
ATOM   3083  O   ALA J 193      18.705  65.818  11.893  1.00  0.00           O  
ATOM   3084  CB  ALA J 193      18.751  62.863  10.357  1.00  0.00           C  
ATOM   3085  H   ALA J 193      20.891  63.249   9.208  1.00  0.00           H  
ATOM   3086  HA  ALA J 193      18.590  64.863   9.599  1.00  0.00           H  
ATOM   3087 1HB  ALA J 193      17.834  62.862  10.904  1.00  0.00           H  
ATOM   3088 2HB  ALA J 193      18.592  62.413   9.389  1.00  0.00           H  
ATOM   3089 3HB  ALA J 193      19.479  62.296  10.895  1.00  0.00           H  
ATOM   3090  N   GLU J 194      20.578  64.617  12.245  1.00  0.00           N  
ATOM   3091  CA  GLU J 194      20.793  65.288  13.524  1.00  0.00           C  
ATOM   3092  C   GLU J 194      21.137  66.756  13.295  1.00  0.00           C  
ATOM   3093  O   GLU J 194      20.637  67.618  14.019  1.00  0.00           O  
ATOM   3094  CB  GLU J 194      21.860  64.594  14.381  1.00  0.00           C  
ATOM   3095  CG  GLU J 194      21.427  63.223  14.946  1.00  0.00           C  
ATOM   3096  CD  GLU J 194      22.475  62.521  15.826  1.00  0.00           C  
ATOM   3097  OE1 GLU J 194      23.590  63.002  15.927  1.00  0.00           O  
ATOM   3098  OE2 GLU J 194      22.156  61.493  16.416  1.00  0.00           O  
ATOM   3099  H   GLU J 194      21.212  63.877  11.926  1.00  0.00           H  
ATOM   3100  HA  GLU J 194      19.860  65.251  14.085  1.00  0.00           H  
ATOM   3101 1HB  GLU J 194      22.763  64.447  13.781  1.00  0.00           H  
ATOM   3102 2HB  GLU J 194      22.114  65.238  15.218  1.00  0.00           H  
ATOM   3103 1HG  GLU J 194      20.506  63.346  15.516  1.00  0.00           H  
ATOM   3104 2HG  GLU J 194      21.210  62.592  14.100  1.00  0.00           H  
ATOM   3105  N   ILE J 195      21.916  67.052  12.244  1.00  0.00           N  
ATOM   3106  CA  ILE J 195      22.274  68.433  11.938  1.00  0.00           C  
ATOM   3107  C   ILE J 195      21.043  69.227  11.602  1.00  0.00           C  
ATOM   3108  O   ILE J 195      20.855  70.317  12.117  1.00  0.00           O  
ATOM   3109  CB  ILE J 195      23.229  68.525  10.740  1.00  0.00           C  
ATOM   3110  CG1 ILE J 195      24.591  67.963  11.103  1.00  0.00           C  
ATOM   3111  CG2 ILE J 195      23.319  69.974  10.250  1.00  0.00           C  
ATOM   3112  CD1 ILE J 195      25.457  67.713   9.917  1.00  0.00           C  
ATOM   3113  H   ILE J 195      22.301  66.296  11.672  1.00  0.00           H  
ATOM   3114  HA  ILE J 195      22.750  68.871  12.813  1.00  0.00           H  
ATOM   3115  HB  ILE J 195      22.835  67.910   9.935  1.00  0.00           H  
ATOM   3116 1HG1 ILE J 195      25.099  68.677  11.751  1.00  0.00           H  
ATOM   3117 2HG1 ILE J 195      24.465  67.036  11.653  1.00  0.00           H  
ATOM   3118 1HG2 ILE J 195      23.963  70.017   9.381  1.00  0.00           H  
ATOM   3119 2HG2 ILE J 195      22.329  70.320   9.983  1.00  0.00           H  
ATOM   3120 3HG2 ILE J 195      23.721  70.600  11.031  1.00  0.00           H  
ATOM   3121 1HD1 ILE J 195      26.397  67.325  10.248  1.00  0.00           H  
ATOM   3122 2HD1 ILE J 195      24.971  66.990   9.288  1.00  0.00           H  
ATOM   3123 3HD1 ILE J 195      25.612  68.628   9.365  1.00  0.00           H  
ATOM   3124  N   VAL J 196      20.176  68.692  10.764  1.00  0.00           N  
ATOM   3125  CA  VAL J 196      18.982  69.428  10.433  1.00  0.00           C  
ATOM   3126  C   VAL J 196      18.067  69.597  11.641  1.00  0.00           C  
ATOM   3127  O   VAL J 196      17.500  70.665  11.835  1.00  0.00           O  
ATOM   3128  CB  VAL J 196      18.230  68.788   9.277  1.00  0.00           C  
ATOM   3129  CG1 VAL J 196      16.922  69.495   9.144  1.00  0.00           C  
ATOM   3130  CG2 VAL J 196      19.057  68.888   7.968  1.00  0.00           C  
ATOM   3131  H   VAL J 196      20.358  67.779  10.342  1.00  0.00           H  
ATOM   3132  HA  VAL J 196      19.282  70.418  10.116  1.00  0.00           H  
ATOM   3133  HB  VAL J 196      18.053  67.752   9.496  1.00  0.00           H  
ATOM   3134 1HG1 VAL J 196      16.371  69.063   8.350  1.00  0.00           H  
ATOM   3135 2HG1 VAL J 196      16.366  69.396  10.073  1.00  0.00           H  
ATOM   3136 3HG1 VAL J 196      17.093  70.539   8.942  1.00  0.00           H  
ATOM   3137 1HG2 VAL J 196      18.522  68.443   7.151  1.00  0.00           H  
ATOM   3138 2HG2 VAL J 196      19.248  69.904   7.729  1.00  0.00           H  
ATOM   3139 3HG2 VAL J 196      20.002  68.379   8.091  1.00  0.00           H  
ATOM   3140  N   ALA J 197      17.883  68.557  12.456  1.00  0.00           N  
ATOM   3141  CA  ALA J 197      17.031  68.700  13.634  1.00  0.00           C  
ATOM   3142  C   ALA J 197      17.569  69.756  14.615  1.00  0.00           C  
ATOM   3143  O   ALA J 197      16.786  70.473  15.248  1.00  0.00           O  
ATOM   3144  CB  ALA J 197      16.911  67.378  14.373  1.00  0.00           C  
ATOM   3145  H   ALA J 197      18.337  67.659  12.268  1.00  0.00           H  
ATOM   3146  HA  ALA J 197      16.046  69.013  13.295  1.00  0.00           H  
ATOM   3147 1HB  ALA J 197      16.252  67.513  15.226  1.00  0.00           H  
ATOM   3148 2HB  ALA J 197      16.510  66.608  13.734  1.00  0.00           H  
ATOM   3149 3HB  ALA J 197      17.901  67.073  14.714  1.00  0.00           H  
ATOM   3150  N   GLN J 198      18.905  69.845  14.738  1.00  0.00           N  
ATOM   3151  CA  GLN J 198      19.596  70.757  15.657  1.00  0.00           C  
ATOM   3152  C   GLN J 198      19.844  72.178  15.100  1.00  0.00           C  
ATOM   3153  O   GLN J 198      19.802  73.159  15.846  1.00  0.00           O  
ATOM   3154  CB  GLN J 198      20.938  70.107  16.027  1.00  0.00           C  
ATOM   3155  CG  GLN J 198      20.795  68.818  16.841  1.00  0.00           C  
ATOM   3156  CD  GLN J 198      22.113  68.014  17.006  1.00  0.00           C  
ATOM   3157  OE1 GLN J 198      23.042  68.036  16.173  1.00  0.00           O  
ATOM   3158  NE2 GLN J 198      22.181  67.291  18.118  1.00  0.00           N  
ATOM   3159  H   GLN J 198      19.488  69.196  14.201  1.00  0.00           H  
ATOM   3160  HA  GLN J 198      18.988  70.849  16.554  1.00  0.00           H  
ATOM   3161 1HB  GLN J 198      21.480  69.864  15.110  1.00  0.00           H  
ATOM   3162 2HB  GLN J 198      21.543  70.811  16.593  1.00  0.00           H  
ATOM   3163 1HG  GLN J 198      20.440  69.084  17.835  1.00  0.00           H  
ATOM   3164 2HG  GLN J 198      20.063  68.175  16.355  1.00  0.00           H  
ATOM   3165 1HE2 GLN J 198      22.989  66.740  18.328  1.00  0.00           H  
ATOM   3166 2HE2 GLN J 198      21.415  67.300  18.759  1.00  0.00           H  
ATOM   3167  N   LEU J 199      20.075  72.278  13.794  1.00  0.00           N  
ATOM   3168  CA  LEU J 199      20.389  73.508  13.065  1.00  0.00           C  
ATOM   3169  C   LEU J 199      19.344  73.765  11.976  1.00  0.00           C  
ATOM   3170  O   LEU J 199      19.699  74.095  10.833  1.00  0.00           O  
ATOM   3171  CB  LEU J 199      21.747  73.406  12.340  1.00  0.00           C  
ATOM   3172  CG  LEU J 199      23.070  73.523  13.087  1.00  0.00           C  
ATOM   3173  CD1 LEU J 199      23.378  72.234  13.851  1.00  0.00           C  
ATOM   3174  CD2 LEU J 199      24.151  73.815  12.018  1.00  0.00           C  
ATOM   3175  H   LEU J 199      20.080  71.426  13.246  1.00  0.00           H  
ATOM   3176  HA  LEU J 199      20.392  74.345  13.760  1.00  0.00           H  
ATOM   3177 1HB  LEU J 199      21.777  72.483  11.792  1.00  0.00           H  
ATOM   3178 2HB  LEU J 199      21.769  74.186  11.644  1.00  0.00           H  
ATOM   3179  HG  LEU J 199      23.027  74.343  13.804  1.00  0.00           H  
ATOM   3180 1HD1 LEU J 199      24.336  72.331  14.362  1.00  0.00           H  
ATOM   3181 2HD1 LEU J 199      22.607  72.057  14.577  1.00  0.00           H  
ATOM   3182 3HD1 LEU J 199      23.420  71.397  13.165  1.00  0.00           H  
ATOM   3183 1HD2 LEU J 199      25.117  73.919  12.480  1.00  0.00           H  
ATOM   3184 2HD2 LEU J 199      24.186  72.998  11.300  1.00  0.00           H  
ATOM   3185 3HD2 LEU J 199      23.902  74.741  11.497  1.00  0.00           H  
ATOM   3186  N   ALA J 200      18.076  73.536  12.288  1.00  0.00           N  
ATOM   3187  CA  ALA J 200      17.042  73.626  11.263  1.00  0.00           C  
ATOM   3188  C   ALA J 200      17.040  74.983  10.583  1.00  0.00           C  
ATOM   3189  O   ALA J 200      17.099  76.031  11.223  1.00  0.00           O  
ATOM   3190  CB  ALA J 200      15.669  73.346  11.852  1.00  0.00           C  
ATOM   3191  H   ALA J 200      17.841  73.259  13.232  1.00  0.00           H  
ATOM   3192  HA  ALA J 200      17.255  72.867  10.509  1.00  0.00           H  
ATOM   3193 1HB  ALA J 200      14.926  73.385  11.058  1.00  0.00           H  
ATOM   3194 2HB  ALA J 200      15.666  72.355  12.305  1.00  0.00           H  
ATOM   3195 3HB  ALA J 200      15.437  74.092  12.604  1.00  0.00           H  
ATOM   3196  N   ASN J 201      16.955  74.919   9.267  1.00  0.00           N  
ATOM   3197  CA  ASN J 201      16.916  76.016   8.309  1.00  0.00           C  
ATOM   3198  C   ASN J 201      18.154  76.914   8.279  1.00  0.00           C  
ATOM   3199  O   ASN J 201      18.108  78.016   7.730  1.00  0.00           O  
ATOM   3200  CB  ASN J 201      15.665  76.837   8.510  1.00  0.00           C  
ATOM   3201  CG  ASN J 201      15.301  77.633   7.278  1.00  0.00           C  
ATOM   3202  OD1 ASN J 201      15.672  77.295   6.134  1.00  0.00           O  
ATOM   3203  ND2 ASN J 201      14.551  78.691   7.489  1.00  0.00           N  
ATOM   3204  H   ASN J 201      16.924  73.993   8.885  1.00  0.00           H  
ATOM   3205  HA  ASN J 201      16.840  75.568   7.316  1.00  0.00           H  
ATOM   3206 1HB  ASN J 201      14.832  76.175   8.762  1.00  0.00           H  
ATOM   3207 2HB  ASN J 201      15.807  77.522   9.347  1.00  0.00           H  
ATOM   3208 1HD2 ASN J 201      14.254  79.259   6.724  1.00  0.00           H  
ATOM   3209 2HD2 ASN J 201      14.265  78.918   8.420  1.00  0.00           H  
ATOM   3210  N   THR J 202      19.287  76.408   8.752  1.00  0.00           N  
ATOM   3211  CA  THR J 202      20.542  77.136   8.625  1.00  0.00           C  
ATOM   3212  C   THR J 202      21.195  76.793   7.301  1.00  0.00           C  
ATOM   3213  O   THR J 202      20.843  75.790   6.672  1.00  0.00           O  
ATOM   3214  CB  THR J 202      21.516  76.777   9.744  1.00  0.00           C  
ATOM   3215  OG1 THR J 202      21.833  75.379   9.634  1.00  0.00           O  
ATOM   3216  CG2 THR J 202      20.898  77.083  11.113  1.00  0.00           C  
ATOM   3217  H   THR J 202      19.274  75.519   9.263  1.00  0.00           H  
ATOM   3218  HA  THR J 202      20.338  78.206   8.651  1.00  0.00           H  
ATOM   3219  HB  THR J 202      22.431  77.351   9.627  1.00  0.00           H  
ATOM   3220  HG1 THR J 202      21.052  74.863   9.981  1.00  0.00           H  
ATOM   3221 1HG2 THR J 202      21.599  76.813  11.902  1.00  0.00           H  
ATOM   3222 2HG2 THR J 202      20.670  78.146  11.176  1.00  0.00           H  
ATOM   3223 3HG2 THR J 202      19.981  76.519  11.237  1.00  0.00           H  
ATOM   3224  N   GLU J 203      22.205  77.568   6.908  1.00  0.00           N  
ATOM   3225  CA  GLU J 203      22.900  77.277   5.660  1.00  0.00           C  
ATOM   3226  C   GLU J 203      23.576  75.914   5.697  1.00  0.00           C  
ATOM   3227  O   GLU J 203      23.522  75.157   4.722  1.00  0.00           O  
ATOM   3228  CB  GLU J 203      23.996  78.321   5.413  1.00  0.00           C  
ATOM   3229  CG  GLU J 203      23.526  79.728   5.076  1.00  0.00           C  
ATOM   3230  CD  GLU J 203      24.694  80.706   4.979  1.00  0.00           C  
ATOM   3231  OE1 GLU J 203      25.762  80.373   5.468  1.00  0.00           O  
ATOM   3232  OE2 GLU J 203      24.519  81.766   4.422  1.00  0.00           O  
ATOM   3233  H   GLU J 203      22.461  78.376   7.457  1.00  0.00           H  
ATOM   3234  HA  GLU J 203      22.177  77.288   4.844  1.00  0.00           H  
ATOM   3235 1HB  GLU J 203      24.631  78.390   6.297  1.00  0.00           H  
ATOM   3236 2HB  GLU J 203      24.630  77.983   4.593  1.00  0.00           H  
ATOM   3237 1HG  GLU J 203      22.997  79.708   4.124  1.00  0.00           H  
ATOM   3238 2HG  GLU J 203      22.830  80.065   5.843  1.00  0.00           H  
ATOM   3239  N   LEU J 204      24.169  75.583   6.845  1.00  0.00           N  
ATOM   3240  CA  LEU J 204      24.893  74.335   6.968  1.00  0.00           C  
ATOM   3241  C   LEU J 204      23.949  73.160   6.924  1.00  0.00           C  
ATOM   3242  O   LEU J 204      24.276  72.124   6.359  1.00  0.00           O  
ATOM   3243  CB  LEU J 204      25.666  74.295   8.279  1.00  0.00           C  
ATOM   3244  CG  LEU J 204      26.804  75.300   8.411  1.00  0.00           C  
ATOM   3245  CD1 LEU J 204      27.368  75.234   9.795  1.00  0.00           C  
ATOM   3246  CD2 LEU J 204      27.861  75.011   7.395  1.00  0.00           C  
ATOM   3247  H   LEU J 204      24.138  76.232   7.617  1.00  0.00           H  
ATOM   3248  HA  LEU J 204      25.588  74.257   6.136  1.00  0.00           H  
ATOM   3249 1HB  LEU J 204      24.972  74.455   9.101  1.00  0.00           H  
ATOM   3250 2HB  LEU J 204      26.090  73.309   8.374  1.00  0.00           H  
ATOM   3251  HG  LEU J 204      26.417  76.309   8.258  1.00  0.00           H  
ATOM   3252 1HD1 LEU J 204      28.167  75.969   9.895  1.00  0.00           H  
ATOM   3253 2HD1 LEU J 204      26.587  75.454  10.524  1.00  0.00           H  
ATOM   3254 3HD1 LEU J 204      27.767  74.262   9.988  1.00  0.00           H  
ATOM   3255 1HD2 LEU J 204      28.652  75.731   7.516  1.00  0.00           H  
ATOM   3256 2HD2 LEU J 204      28.258  74.015   7.541  1.00  0.00           H  
ATOM   3257 3HD2 LEU J 204      27.437  75.092   6.398  1.00  0.00           H  
ATOM   3258  N   ALA J 205      22.778  73.307   7.534  1.00  0.00           N  
ATOM   3259  CA  ALA J 205      21.802  72.229   7.551  1.00  0.00           C  
ATOM   3260  C   ALA J 205      21.243  71.955   6.159  1.00  0.00           C  
ATOM   3261  O   ALA J 205      21.003  70.799   5.785  1.00  0.00           O  
ATOM   3262  CB  ALA J 205      20.701  72.582   8.511  1.00  0.00           C  
ATOM   3263  H   ALA J 205      22.552  74.185   8.003  1.00  0.00           H  
ATOM   3264  HA  ALA J 205      22.298  71.326   7.890  1.00  0.00           H  
ATOM   3265 1HB  ALA J 205      19.998  71.805   8.566  1.00  0.00           H  
ATOM   3266 2HB  ALA J 205      21.145  72.731   9.479  1.00  0.00           H  
ATOM   3267 3HB  ALA J 205      20.207  73.495   8.182  1.00  0.00           H  
ATOM   3268  N   ARG J 206      21.048  73.017   5.371  1.00  0.00           N  
ATOM   3269  CA  ARG J 206      20.499  72.827   4.040  1.00  0.00           C  
ATOM   3270  C   ARG J 206      21.510  72.121   3.148  1.00  0.00           C  
ATOM   3271  O   ARG J 206      21.164  71.182   2.410  1.00  0.00           O  
ATOM   3272  CB  ARG J 206      20.135  74.170   3.417  1.00  0.00           C  
ATOM   3273  CG  ARG J 206      18.924  74.915   4.027  1.00  0.00           C  
ATOM   3274  CD  ARG J 206      18.756  76.244   3.370  1.00  0.00           C  
ATOM   3275  NE  ARG J 206      17.642  77.044   3.897  1.00  0.00           N  
ATOM   3276  CZ  ARG J 206      17.269  78.233   3.388  1.00  0.00           C  
ATOM   3277  NH1 ARG J 206      17.897  78.746   2.348  1.00  0.00           N  
ATOM   3278  NH2 ARG J 206      16.268  78.874   3.942  1.00  0.00           N  
ATOM   3279  H   ARG J 206      21.239  73.962   5.720  1.00  0.00           H  
ATOM   3280  HA  ARG J 206      19.616  72.212   4.114  1.00  0.00           H  
ATOM   3281 1HB  ARG J 206      20.995  74.839   3.506  1.00  0.00           H  
ATOM   3282 2HB  ARG J 206      19.942  74.033   2.356  1.00  0.00           H  
ATOM   3283 1HG  ARG J 206      18.016  74.338   3.868  1.00  0.00           H  
ATOM   3284 2HG  ARG J 206      19.076  75.068   5.093  1.00  0.00           H  
ATOM   3285 1HD  ARG J 206      19.673  76.816   3.516  1.00  0.00           H  
ATOM   3286 2HD  ARG J 206      18.591  76.097   2.305  1.00  0.00           H  
ATOM   3287  HE  ARG J 206      17.112  76.723   4.722  1.00  0.00           H  
ATOM   3288 1HH1 ARG J 206      18.665  78.246   1.926  1.00  0.00           H  
ATOM   3289 2HH1 ARG J 206      17.607  79.637   1.975  1.00  0.00           H  
ATOM   3290 1HH2 ARG J 206      15.809  78.445   4.748  1.00  0.00           H  
ATOM   3291 2HH2 ARG J 206      15.968  79.765   3.585  1.00  0.00           H  
ATOM   3292  N   GLU J 207      22.772  72.541   3.266  1.00  0.00           N  
ATOM   3293  CA  GLU J 207      23.846  71.962   2.486  1.00  0.00           C  
ATOM   3294  C   GLU J 207      24.180  70.551   2.966  1.00  0.00           C  
ATOM   3295  O   GLU J 207      24.461  69.681   2.145  1.00  0.00           O  
ATOM   3296  CB  GLU J 207      25.064  72.883   2.540  1.00  0.00           C  
ATOM   3297  CG  GLU J 207      24.935  74.204   1.770  1.00  0.00           C  
ATOM   3298  CD  GLU J 207      24.909  74.041   0.267  1.00  0.00           C  
ATOM   3299  OE1 GLU J 207      25.765  73.343  -0.237  1.00  0.00           O  
ATOM   3300  OE2 GLU J 207      24.062  74.610  -0.379  1.00  0.00           O  
ATOM   3301  H   GLU J 207      22.989  73.321   3.897  1.00  0.00           H  
ATOM   3302  HA  GLU J 207      23.515  71.896   1.450  1.00  0.00           H  
ATOM   3303 1HB  GLU J 207      25.219  73.179   3.573  1.00  0.00           H  
ATOM   3304 2HB  GLU J 207      25.953  72.356   2.198  1.00  0.00           H  
ATOM   3305 1HG  GLU J 207      24.012  74.694   2.087  1.00  0.00           H  
ATOM   3306 2HG  GLU J 207      25.765  74.851   2.050  1.00  0.00           H  
ATOM   3307  N   ALA J 208      24.113  70.308   4.281  1.00  0.00           N  
ATOM   3308  CA  ALA J 208      24.396  68.997   4.852  1.00  0.00           C  
ATOM   3309  C   ALA J 208      23.409  67.950   4.350  1.00  0.00           C  
ATOM   3310  O   ALA J 208      23.791  66.809   4.060  1.00  0.00           O  
ATOM   3311  CB  ALA J 208      24.327  69.079   6.370  1.00  0.00           C  
ATOM   3312  H   ALA J 208      23.899  71.067   4.925  1.00  0.00           H  
ATOM   3313  HA  ALA J 208      25.392  68.694   4.546  1.00  0.00           H  
ATOM   3314 1HB  ALA J 208      24.532  68.131   6.808  1.00  0.00           H  
ATOM   3315 2HB  ALA J 208      25.052  69.806   6.730  1.00  0.00           H  
ATOM   3316 3HB  ALA J 208      23.326  69.390   6.662  1.00  0.00           H  
ATOM   3317  N   LEU J 209      22.138  68.339   4.196  1.00  0.00           N  
ATOM   3318  CA  LEU J 209      21.153  67.374   3.747  1.00  0.00           C  
ATOM   3319  C   LEU J 209      21.367  67.026   2.267  1.00  0.00           C  
ATOM   3320  O   LEU J 209      21.340  65.841   1.883  1.00  0.00           O  
ATOM   3321  CB  LEU J 209      19.746  67.941   3.958  1.00  0.00           C  
ATOM   3322  CG  LEU J 209      18.634  66.971   3.672  1.00  0.00           C  
ATOM   3323  CD1 LEU J 209      18.830  65.808   4.622  1.00  0.00           C  
ATOM   3324  CD2 LEU J 209      17.264  67.643   3.860  1.00  0.00           C  
ATOM   3325  H   LEU J 209      21.845  69.285   4.463  1.00  0.00           H  
ATOM   3326  HA  LEU J 209      21.262  66.466   4.328  1.00  0.00           H  
ATOM   3327 1HB  LEU J 209      19.659  68.276   4.988  1.00  0.00           H  
ATOM   3328 2HB  LEU J 209      19.621  68.812   3.305  1.00  0.00           H  
ATOM   3329  HG  LEU J 209      18.712  66.599   2.649  1.00  0.00           H  
ATOM   3330 1HD1 LEU J 209      18.074  65.089   4.451  1.00  0.00           H  
ATOM   3331 2HD1 LEU J 209      19.806  65.355   4.451  1.00  0.00           H  
ATOM   3332 3HD1 LEU J 209      18.773  66.161   5.648  1.00  0.00           H  
ATOM   3333 1HD2 LEU J 209      16.468  66.916   3.669  1.00  0.00           H  
ATOM   3334 2HD2 LEU J 209      17.176  68.019   4.875  1.00  0.00           H  
ATOM   3335 3HD2 LEU J 209      17.174  68.470   3.159  1.00  0.00           H  
ATOM   3336  N   GLU J 210      21.627  68.053   1.439  1.00  0.00           N  
ATOM   3337  CA  GLU J 210      21.864  67.825   0.014  1.00  0.00           C  
ATOM   3338  C   GLU J 210      23.190  67.088  -0.209  1.00  0.00           C  
ATOM   3339  O   GLU J 210      23.292  66.234  -1.091  1.00  0.00           O  
ATOM   3340  CB  GLU J 210      21.814  69.153  -0.755  1.00  0.00           C  
ATOM   3341  CG  GLU J 210      20.381  69.792  -0.908  1.00  0.00           C  
ATOM   3342  CD  GLU J 210      19.426  69.036  -1.902  1.00  0.00           C  
ATOM   3343  OE1 GLU J 210      19.847  68.814  -3.010  1.00  0.00           O  
ATOM   3344  OE2 GLU J 210      18.291  68.714  -1.560  1.00  0.00           O  
ATOM   3345  H   GLU J 210      21.634  69.014   1.803  1.00  0.00           H  
ATOM   3346  HA  GLU J 210      21.061  67.196  -0.365  1.00  0.00           H  
ATOM   3347 1HB  GLU J 210      22.445  69.885  -0.238  1.00  0.00           H  
ATOM   3348 2HB  GLU J 210      22.230  69.010  -1.752  1.00  0.00           H  
ATOM   3349 1HG  GLU J 210      19.914  69.812   0.080  1.00  0.00           H  
ATOM   3350 2HG  GLU J 210      20.497  70.823  -1.238  1.00  0.00           H  
ATOM   3351  N   LEU J 211      24.191  67.384   0.614  1.00  0.00           N  
ATOM   3352  CA  LEU J 211      25.487  66.746   0.504  1.00  0.00           C  
ATOM   3353  C   LEU J 211      25.426  65.251   0.799  1.00  0.00           C  
ATOM   3354  O   LEU J 211      25.984  64.440   0.045  1.00  0.00           O  
ATOM   3355  CB  LEU J 211      26.449  67.392   1.477  1.00  0.00           C  
ATOM   3356  CG  LEU J 211      27.766  66.798   1.488  1.00  0.00           C  
ATOM   3357  CD1 LEU J 211      28.387  66.941   0.143  1.00  0.00           C  
ATOM   3358  CD2 LEU J 211      28.575  67.441   2.555  1.00  0.00           C  
ATOM   3359  H   LEU J 211      24.072  68.112   1.318  1.00  0.00           H  
ATOM   3360  HA  LEU J 211      25.852  66.887  -0.512  1.00  0.00           H  
ATOM   3361 1HB  LEU J 211      26.550  68.448   1.224  1.00  0.00           H  
ATOM   3362 2HB  LEU J 211      26.033  67.315   2.480  1.00  0.00           H  
ATOM   3363  HG  LEU J 211      27.658  65.762   1.689  1.00  0.00           H  
ATOM   3364 1HD1 LEU J 211      29.368  66.490   0.125  1.00  0.00           H  
ATOM   3365 2HD1 LEU J 211      27.759  66.461  -0.607  1.00  0.00           H  
ATOM   3366 3HD1 LEU J 211      28.470  67.990  -0.065  1.00  0.00           H  
ATOM   3367 1HD2 LEU J 211      29.543  66.985   2.601  1.00  0.00           H  
ATOM   3368 2HD2 LEU J 211      28.671  68.501   2.332  1.00  0.00           H  
ATOM   3369 3HD2 LEU J 211      28.070  67.301   3.510  1.00  0.00           H  
ATOM   3370  N   ALA J 212      24.729  64.872   1.885  1.00  0.00           N  
ATOM   3371  CA  ALA J 212      24.597  63.457   2.198  1.00  0.00           C  
ATOM   3372  C   ALA J 212      23.879  62.762   1.060  1.00  0.00           C  
ATOM   3373  O   ALA J 212      24.282  61.676   0.627  1.00  0.00           O  
ATOM   3374  CB  ALA J 212      23.831  63.270   3.499  1.00  0.00           C  
ATOM   3375  H   ALA J 212      24.304  65.573   2.504  1.00  0.00           H  
ATOM   3376  HA  ALA J 212      25.579  63.020   2.278  1.00  0.00           H  
ATOM   3377 1HB  ALA J 212      23.727  62.214   3.718  1.00  0.00           H  
ATOM   3378 2HB  ALA J 212      24.358  63.761   4.305  1.00  0.00           H  
ATOM   3379 3HB  ALA J 212      22.839  63.715   3.397  1.00  0.00           H  
ATOM   3380  N   THR J 213      22.878  63.445   0.503  1.00  0.00           N  
ATOM   3381  CA  THR J 213      22.097  62.897  -0.578  1.00  0.00           C  
ATOM   3382  C   THR J 213      22.952  62.645  -1.822  1.00  0.00           C  
ATOM   3383  O   THR J 213      22.832  61.584  -2.441  1.00  0.00           O  
ATOM   3384  CB  THR J 213      20.925  63.835  -0.907  1.00  0.00           C  
ATOM   3385  OG1 THR J 213      20.081  63.975   0.262  1.00  0.00           O  
ATOM   3386  CG2 THR J 213      20.123  63.281  -2.058  1.00  0.00           C  
ATOM   3387  H   THR J 213      22.598  64.354   0.888  1.00  0.00           H  
ATOM   3388  HA  THR J 213      21.690  61.942  -0.251  1.00  0.00           H  
ATOM   3389  HB  THR J 213      21.301  64.808  -1.186  1.00  0.00           H  
ATOM   3390  HG1 THR J 213      20.560  64.529   0.943  1.00  0.00           H  
ATOM   3391 1HG2 THR J 213      19.298  63.956  -2.283  1.00  0.00           H  
ATOM   3392 2HG2 THR J 213      20.766  63.195  -2.918  1.00  0.00           H  
ATOM   3393 3HG2 THR J 213      19.733  62.305  -1.803  1.00  0.00           H  
ATOM   3394  N   GLU J 214      23.835  63.586  -2.183  1.00  0.00           N  
ATOM   3395  CA  GLU J 214      24.647  63.387  -3.384  1.00  0.00           C  
ATOM   3396  C   GLU J 214      25.629  62.220  -3.271  1.00  0.00           C  
ATOM   3397  O   GLU J 214      25.798  61.475  -4.240  1.00  0.00           O  
ATOM   3398  CB  GLU J 214      25.443  64.657  -3.729  1.00  0.00           C  
ATOM   3399  CG  GLU J 214      24.626  65.842  -4.278  1.00  0.00           C  
ATOM   3400  CD  GLU J 214      24.003  65.568  -5.638  1.00  0.00           C  
ATOM   3401  OE1 GLU J 214      24.680  65.050  -6.491  1.00  0.00           O  
ATOM   3402  OE2 GLU J 214      22.841  65.881  -5.823  1.00  0.00           O  
ATOM   3403  H   GLU J 214      23.888  64.459  -1.647  1.00  0.00           H  
ATOM   3404  HA  GLU J 214      23.973  63.176  -4.209  1.00  0.00           H  
ATOM   3405 1HB  GLU J 214      25.956  65.006  -2.828  1.00  0.00           H  
ATOM   3406 2HB  GLU J 214      26.209  64.414  -4.463  1.00  0.00           H  
ATOM   3407 1HG  GLU J 214      23.828  66.070  -3.573  1.00  0.00           H  
ATOM   3408 2HG  GLU J 214      25.274  66.716  -4.344  1.00  0.00           H  
ATOM   3409  N   ALA J 215      26.257  62.020  -2.103  1.00  0.00           N  
ATOM   3410  CA  ALA J 215      27.202  60.895  -1.979  1.00  0.00           C  
ATOM   3411  C   ALA J 215      26.460  59.559  -2.082  1.00  0.00           C  
ATOM   3412  O   ALA J 215      26.956  58.574  -2.666  1.00  0.00           O  
ATOM   3413  CB  ALA J 215      27.979  60.996  -0.693  1.00  0.00           C  
ATOM   3414  H   ALA J 215      26.090  62.673  -1.324  1.00  0.00           H  
ATOM   3415  HA  ALA J 215      27.901  60.943  -2.807  1.00  0.00           H  
ATOM   3416 1HB  ALA J 215      28.685  60.180  -0.639  1.00  0.00           H  
ATOM   3417 2HB  ALA J 215      28.511  61.927  -0.697  1.00  0.00           H  
ATOM   3418 3HB  ALA J 215      27.294  60.959   0.154  1.00  0.00           H  
ATOM   3419  N   ILE J 216      25.238  59.542  -1.546  1.00  0.00           N  
ATOM   3420  CA  ILE J 216      24.399  58.362  -1.576  1.00  0.00           C  
ATOM   3421  C   ILE J 216      23.927  58.080  -2.994  1.00  0.00           C  
ATOM   3422  O   ILE J 216      24.028  56.943  -3.450  1.00  0.00           O  
ATOM   3423  CB  ILE J 216      23.248  58.504  -0.582  1.00  0.00           C  
ATOM   3424  CG1 ILE J 216      23.857  58.516   0.801  1.00  0.00           C  
ATOM   3425  CG2 ILE J 216      22.255  57.371  -0.722  1.00  0.00           C  
ATOM   3426  CD1 ILE J 216      22.933  58.905   1.887  1.00  0.00           C  
ATOM   3427  H   ILE J 216      24.885  60.375  -1.059  1.00  0.00           H  
ATOM   3428  HA  ILE J 216      24.984  57.509  -1.263  1.00  0.00           H  
ATOM   3429  HB  ILE J 216      22.749  59.463  -0.741  1.00  0.00           H  
ATOM   3430 1HG1 ILE J 216      24.246  57.539   1.004  1.00  0.00           H  
ATOM   3431 2HG1 ILE J 216      24.685  59.217   0.799  1.00  0.00           H  
ATOM   3432 1HG2 ILE J 216      21.462  57.506   0.006  1.00  0.00           H  
ATOM   3433 2HG2 ILE J 216      21.832  57.383  -1.727  1.00  0.00           H  
ATOM   3434 3HG2 ILE J 216      22.756  56.419  -0.548  1.00  0.00           H  
ATOM   3435 1HD1 ILE J 216      23.467  58.883   2.833  1.00  0.00           H  
ATOM   3436 2HD1 ILE J 216      22.557  59.911   1.704  1.00  0.00           H  
ATOM   3437 3HD1 ILE J 216      22.105  58.208   1.923  1.00  0.00           H  
ATOM   3438  N   LYS J 217      23.461  59.104  -3.724  1.00  0.00           N  
ATOM   3439  CA  LYS J 217      23.066  58.885  -5.117  1.00  0.00           C  
ATOM   3440  C   LYS J 217      24.260  58.399  -5.941  1.00  0.00           C  
ATOM   3441  O   LYS J 217      24.119  57.512  -6.786  1.00  0.00           O  
ATOM   3442  CB  LYS J 217      22.511  60.154  -5.767  1.00  0.00           C  
ATOM   3443  CG  LYS J 217      21.134  60.606  -5.299  1.00  0.00           C  
ATOM   3444  CD  LYS J 217      20.617  61.717  -6.209  1.00  0.00           C  
ATOM   3445  CE  LYS J 217      21.480  62.958  -6.075  1.00  0.00           C  
ATOM   3446  NZ  LYS J 217      20.975  64.106  -6.870  1.00  0.00           N  
ATOM   3447  H   LYS J 217      23.374  60.033  -3.304  1.00  0.00           H  
ATOM   3448  HA  LYS J 217      22.299  58.112  -5.142  1.00  0.00           H  
ATOM   3449 1HB  LYS J 217      23.204  60.979  -5.570  1.00  0.00           H  
ATOM   3450 2HB  LYS J 217      22.470  60.017  -6.846  1.00  0.00           H  
ATOM   3451 1HG  LYS J 217      20.443  59.765  -5.324  1.00  0.00           H  
ATOM   3452 2HG  LYS J 217      21.197  60.974  -4.278  1.00  0.00           H  
ATOM   3453 1HD  LYS J 217      20.629  61.382  -7.246  1.00  0.00           H  
ATOM   3454 2HD  LYS J 217      19.594  61.968  -5.934  1.00  0.00           H  
ATOM   3455 1HE  LYS J 217      21.516  63.250  -5.037  1.00  0.00           H  
ATOM   3456 2HE  LYS J 217      22.493  62.725  -6.405  1.00  0.00           H  
ATOM   3457 1HZ  LYS J 217      21.630  64.879  -6.692  1.00  0.00           H  
ATOM   3458 2HZ  LYS J 217      20.962  63.880  -7.850  1.00  0.00           H  
ATOM   3459 3HZ  LYS J 217      20.054  64.364  -6.567  1.00  0.00           H  
ATOM   3460  N   ALA J 218      25.452  58.962  -5.665  1.00  0.00           N  
ATOM   3461  CA  ALA J 218      26.693  58.569  -6.327  1.00  0.00           C  
ATOM   3462  C   ALA J 218      27.010  57.108  -6.036  1.00  0.00           C  
ATOM   3463  O   ALA J 218      27.609  56.419  -6.866  1.00  0.00           O  
ATOM   3464  CB  ALA J 218      27.857  59.445  -5.871  1.00  0.00           C  
ATOM   3465  H   ALA J 218      25.501  59.720  -4.980  1.00  0.00           H  
ATOM   3466  HA  ALA J 218      26.555  58.684  -7.400  1.00  0.00           H  
ATOM   3467 1HB  ALA J 218      28.766  59.148  -6.392  1.00  0.00           H  
ATOM   3468 2HB  ALA J 218      27.634  60.489  -6.092  1.00  0.00           H  
ATOM   3469 3HB  ALA J 218      28.003  59.332  -4.806  1.00  0.00           H  
ATOM   3470  N   SER J 219      26.611  56.654  -4.837  1.00  0.00           N  
ATOM   3471  CA  SER J 219      26.830  55.309  -4.331  1.00  0.00           C  
ATOM   3472  C   SER J 219      28.308  54.987  -4.327  1.00  0.00           C  
ATOM   3473  O   SER J 219      28.729  53.885  -4.678  1.00  0.00           O  
ATOM   3474  CB  SER J 219      26.069  54.295  -5.180  1.00  0.00           C  
ATOM   3475  OG  SER J 219      24.685  54.535  -5.146  1.00  0.00           O  
ATOM   3476  H   SER J 219      26.148  57.312  -4.210  1.00  0.00           H  
ATOM   3477  HA  SER J 219      26.457  55.270  -3.306  1.00  0.00           H  
ATOM   3478 1HB  SER J 219      26.417  54.336  -6.206  1.00  0.00           H  
ATOM   3479 2HB  SER J 219      26.269  53.294  -4.820  1.00  0.00           H  
ATOM   3480  HG  SER J 219      24.560  55.446  -5.470  1.00  0.00           H  
ATOM   3481  N   ASP J 220      29.099  55.974  -3.923  1.00  0.00           N  
ATOM   3482  CA  ASP J 220      30.553  55.847  -3.874  1.00  0.00           C  
ATOM   3483  C   ASP J 220      31.081  55.797  -2.450  1.00  0.00           C  
ATOM   3484  O   ASP J 220      30.993  56.775  -1.714  1.00  0.00           O  
ATOM   3485  CB  ASP J 220      31.225  56.932  -4.728  1.00  0.00           C  
ATOM   3486  CG  ASP J 220      32.773  56.852  -4.761  1.00  0.00           C  
ATOM   3487  OD1 ASP J 220      33.406  56.735  -3.700  1.00  0.00           O  
ATOM   3488  OD2 ASP J 220      33.305  56.878  -5.846  1.00  0.00           O  
ATOM   3489  H   ASP J 220      28.633  56.842  -3.629  1.00  0.00           H  
ATOM   3490  HA  ASP J 220      30.816  54.897  -4.341  1.00  0.00           H  
ATOM   3491 1HB  ASP J 220      30.869  56.820  -5.756  1.00  0.00           H  
ATOM   3492 2HB  ASP J 220      30.911  57.900  -4.412  1.00  0.00           H  
ATOM   3493  N   ASP J 221      31.652  54.663  -2.055  1.00  0.00           N  
ATOM   3494  CA  ASP J 221      32.104  54.484  -0.676  1.00  0.00           C  
ATOM   3495  C   ASP J 221      33.063  55.567  -0.202  1.00  0.00           C  
ATOM   3496  O   ASP J 221      33.066  55.913   0.983  1.00  0.00           O  
ATOM   3497  CB  ASP J 221      32.853  53.159  -0.529  1.00  0.00           C  
ATOM   3498  CG  ASP J 221      31.976  51.977  -0.635  1.00  0.00           C  
ATOM   3499  OD1 ASP J 221      30.799  52.154  -0.544  1.00  0.00           O  
ATOM   3500  OD2 ASP J 221      32.476  50.896  -0.835  1.00  0.00           O  
ATOM   3501  H   ASP J 221      31.737  53.902  -2.715  1.00  0.00           H  
ATOM   3502  HA  ASP J 221      31.240  54.485  -0.024  1.00  0.00           H  
ATOM   3503 1HB  ASP J 221      33.631  53.094  -1.291  1.00  0.00           H  
ATOM   3504 2HB  ASP J 221      33.348  53.136   0.441  1.00  0.00           H  
ATOM   3505  N   GLU J 222      33.927  56.065  -1.083  1.00  0.00           N  
ATOM   3506  CA  GLU J 222      34.888  57.032  -0.604  1.00  0.00           C  
ATOM   3507  C   GLU J 222      34.156  58.357  -0.477  1.00  0.00           C  
ATOM   3508  O   GLU J 222      34.377  59.100   0.479  1.00  0.00           O  
ATOM   3509  CB  GLU J 222      36.121  57.098  -1.497  1.00  0.00           C  
ATOM   3510  CG  GLU J 222      37.273  57.891  -0.897  1.00  0.00           C  
ATOM   3511  CD  GLU J 222      37.861  57.188   0.332  1.00  0.00           C  
ATOM   3512  OE1 GLU J 222      37.512  56.038   0.566  1.00  0.00           O  
ATOM   3513  OE2 GLU J 222      38.679  57.783   1.007  1.00  0.00           O  
ATOM   3514  H   GLU J 222      33.854  55.859  -2.086  1.00  0.00           H  
ATOM   3515  HA  GLU J 222      35.222  56.735   0.388  1.00  0.00           H  
ATOM   3516 1HB  GLU J 222      36.482  56.086  -1.670  1.00  0.00           H  
ATOM   3517 2HB  GLU J 222      35.863  57.498  -2.454  1.00  0.00           H  
ATOM   3518 1HG  GLU J 222      38.052  58.041  -1.647  1.00  0.00           H  
ATOM   3519 2HG  GLU J 222      36.899  58.864  -0.590  1.00  0.00           H  
ATOM   3520  N   ALA J 223      33.240  58.625  -1.419  1.00  0.00           N  
ATOM   3521  CA  ALA J 223      32.444  59.855  -1.376  1.00  0.00           C  
ATOM   3522  C   ALA J 223      31.616  59.889  -0.112  1.00  0.00           C  
ATOM   3523  O   ALA J 223      31.446  60.950   0.496  1.00  0.00           O  
ATOM   3524  CB  ALA J 223      31.540  59.961  -2.585  1.00  0.00           C  
ATOM   3525  H   ALA J 223      33.117  57.944  -2.185  1.00  0.00           H  
ATOM   3526  HA  ALA J 223      33.111  60.698  -1.340  1.00  0.00           H  
ATOM   3527 1HB  ALA J 223      30.964  60.853  -2.550  1.00  0.00           H  
ATOM   3528 2HB  ALA J 223      32.143  59.952  -3.492  1.00  0.00           H  
ATOM   3529 3HB  ALA J 223      30.868  59.120  -2.577  1.00  0.00           H  
ATOM   3530  N   LEU J 224      31.132  58.723   0.307  1.00  0.00           N  
ATOM   3531  CA  LEU J 224      30.349  58.646   1.515  1.00  0.00           C  
ATOM   3532  C   LEU J 224      31.247  58.963   2.725  1.00  0.00           C  
ATOM   3533  O   LEU J 224      30.834  59.699   3.620  1.00  0.00           O  
ATOM   3534  CB  LEU J 224      29.719  57.248   1.645  1.00  0.00           C  
ATOM   3535  CG  LEU J 224      28.620  56.844   0.584  1.00  0.00           C  
ATOM   3536  CD1 LEU J 224      28.283  55.390   0.707  1.00  0.00           C  
ATOM   3537  CD2 LEU J 224      27.395  57.586   0.804  1.00  0.00           C  
ATOM   3538  H   LEU J 224      31.283  57.890  -0.267  1.00  0.00           H  
ATOM   3539  HA  LEU J 224      29.569  59.389   1.454  1.00  0.00           H  
ATOM   3540 1HB  LEU J 224      30.509  56.507   1.602  1.00  0.00           H  
ATOM   3541 2HB  LEU J 224      29.246  57.204   2.608  1.00  0.00           H  
ATOM   3542  HG  LEU J 224      28.995  57.038  -0.412  1.00  0.00           H  
ATOM   3543 1HD1 LEU J 224      27.531  55.135  -0.036  1.00  0.00           H  
ATOM   3544 2HD1 LEU J 224      29.158  54.787   0.550  1.00  0.00           H  
ATOM   3545 3HD1 LEU J 224      27.887  55.197   1.688  1.00  0.00           H  
ATOM   3546 1HD2 LEU J 224      26.681  57.280   0.073  1.00  0.00           H  
ATOM   3547 2HD2 LEU J 224      27.024  57.365   1.795  1.00  0.00           H  
ATOM   3548 3HD2 LEU J 224      27.584  58.625   0.708  1.00  0.00           H  
ATOM   3549  N   ARG J 225      32.505  58.481   2.725  1.00  0.00           N  
ATOM   3550  CA  ARG J 225      33.432  58.792   3.824  1.00  0.00           C  
ATOM   3551  C   ARG J 225      33.786  60.294   3.853  1.00  0.00           C  
ATOM   3552  O   ARG J 225      33.887  60.901   4.931  1.00  0.00           O  
ATOM   3553  CB  ARG J 225      34.698  57.949   3.731  1.00  0.00           C  
ATOM   3554  CG  ARG J 225      34.478  56.459   4.009  1.00  0.00           C  
ATOM   3555  CD  ARG J 225      35.746  55.679   4.036  1.00  0.00           C  
ATOM   3556  NE  ARG J 225      35.487  54.244   4.177  1.00  0.00           N  
ATOM   3557  CZ  ARG J 225      35.550  53.335   3.170  1.00  0.00           C  
ATOM   3558  NH1 ARG J 225      35.930  53.684   1.949  1.00  0.00           N  
ATOM   3559  NH2 ARG J 225      35.239  52.064   3.401  1.00  0.00           N  
ATOM   3560  H   ARG J 225      32.809  57.852   1.974  1.00  0.00           H  
ATOM   3561  HA  ARG J 225      32.939  58.538   4.762  1.00  0.00           H  
ATOM   3562 1HB  ARG J 225      35.123  58.037   2.730  1.00  0.00           H  
ATOM   3563 2HB  ARG J 225      35.443  58.320   4.434  1.00  0.00           H  
ATOM   3564 1HG  ARG J 225      33.991  56.346   4.976  1.00  0.00           H  
ATOM   3565 2HG  ARG J 225      33.843  56.041   3.248  1.00  0.00           H  
ATOM   3566 1HD  ARG J 225      36.288  55.841   3.098  1.00  0.00           H  
ATOM   3567 2HD  ARG J 225      36.361  56.003   4.873  1.00  0.00           H  
ATOM   3568  HE  ARG J 225      35.192  53.912   5.084  1.00  0.00           H  
ATOM   3569 1HH1 ARG J 225      36.223  54.650   1.722  1.00  0.00           H  
ATOM   3570 2HH1 ARG J 225      35.974  52.985   1.224  1.00  0.00           H  
ATOM   3571 1HH2 ARG J 225      34.939  51.738   4.330  1.00  0.00           H  
ATOM   3572 2HH2 ARG J 225      35.287  51.388   2.654  1.00  0.00           H  
ATOM   3573  N   VAL J 226      33.918  60.903   2.665  1.00  0.00           N  
ATOM   3574  CA  VAL J 226      34.217  62.331   2.561  1.00  0.00           C  
ATOM   3575  C   VAL J 226      33.085  63.136   3.176  1.00  0.00           C  
ATOM   3576  O   VAL J 226      33.314  64.029   3.999  1.00  0.00           O  
ATOM   3577  CB  VAL J 226      34.377  62.753   1.076  1.00  0.00           C  
ATOM   3578  CG1 VAL J 226      34.443  64.224   0.956  1.00  0.00           C  
ATOM   3579  CG2 VAL J 226      35.638  62.193   0.507  1.00  0.00           C  
ATOM   3580  H   VAL J 226      33.844  60.334   1.817  1.00  0.00           H  
ATOM   3581  HA  VAL J 226      35.142  62.539   3.098  1.00  0.00           H  
ATOM   3582  HB  VAL J 226      33.518  62.400   0.517  1.00  0.00           H  
ATOM   3583 1HG1 VAL J 226      34.539  64.495  -0.093  1.00  0.00           H  
ATOM   3584 2HG1 VAL J 226      33.543  64.638   1.361  1.00  0.00           H  
ATOM   3585 3HG1 VAL J 226      35.297  64.586   1.507  1.00  0.00           H  
ATOM   3586 1HG2 VAL J 226      35.733  62.493  -0.521  1.00  0.00           H  
ATOM   3587 2HG2 VAL J 226      36.470  62.579   1.063  1.00  0.00           H  
ATOM   3588 3HG2 VAL J 226      35.635  61.118   0.566  1.00  0.00           H  
ATOM   3589  N   VAL J 227      31.855  62.781   2.841  1.00  0.00           N  
ATOM   3590  CA  VAL J 227      30.751  63.501   3.416  1.00  0.00           C  
ATOM   3591  C   VAL J 227      30.642  63.272   4.910  1.00  0.00           C  
ATOM   3592  O   VAL J 227      30.398  64.219   5.656  1.00  0.00           O  
ATOM   3593  CB  VAL J 227      29.437  63.155   2.777  1.00  0.00           C  
ATOM   3594  CG1 VAL J 227      28.385  63.830   3.557  1.00  0.00           C  
ATOM   3595  CG2 VAL J 227      29.458  63.601   1.399  1.00  0.00           C  
ATOM   3596  H   VAL J 227      31.699  62.033   2.156  1.00  0.00           H  
ATOM   3597  HA  VAL J 227      30.922  64.562   3.245  1.00  0.00           H  
ATOM   3598  HB  VAL J 227      29.258  62.078   2.821  1.00  0.00           H  
ATOM   3599 1HG1 VAL J 227      27.430  63.621   3.152  1.00  0.00           H  
ATOM   3600 2HG1 VAL J 227      28.443  63.483   4.554  1.00  0.00           H  
ATOM   3601 3HG1 VAL J 227      28.554  64.879   3.556  1.00  0.00           H  
ATOM   3602 1HG2 VAL J 227      28.500  63.398   0.943  1.00  0.00           H  
ATOM   3603 2HG2 VAL J 227      29.654  64.646   1.382  1.00  0.00           H  
ATOM   3604 3HG2 VAL J 227      30.248  63.081   0.868  1.00  0.00           H  
ATOM   3605  N   LYS J 228      30.829  62.032   5.370  1.00  0.00           N  
ATOM   3606  CA  LYS J 228      30.723  61.765   6.796  1.00  0.00           C  
ATOM   3607  C   LYS J 228      31.597  62.727   7.580  1.00  0.00           C  
ATOM   3608  O   LYS J 228      31.136  63.317   8.562  1.00  0.00           O  
ATOM   3609  CB  LYS J 228      31.126  60.321   7.108  1.00  0.00           C  
ATOM   3610  CG  LYS J 228      31.026  59.931   8.569  1.00  0.00           C  
ATOM   3611  CD  LYS J 228      31.402  58.469   8.777  1.00  0.00           C  
ATOM   3612  CE  LYS J 228      31.397  58.094  10.257  1.00  0.00           C  
ATOM   3613  NZ  LYS J 228      31.740  56.654  10.461  1.00  0.00           N  
ATOM   3614  H   LYS J 228      31.020  61.263   4.721  1.00  0.00           H  
ATOM   3615  HA  LYS J 228      29.692  61.921   7.107  1.00  0.00           H  
ATOM   3616 1HB  LYS J 228      30.511  59.633   6.529  1.00  0.00           H  
ATOM   3617 2HB  LYS J 228      32.158  60.166   6.795  1.00  0.00           H  
ATOM   3618 1HG  LYS J 228      31.680  60.569   9.164  1.00  0.00           H  
ATOM   3619 2HG  LYS J 228      30.006  60.066   8.899  1.00  0.00           H  
ATOM   3620 1HD  LYS J 228      30.680  57.828   8.255  1.00  0.00           H  
ATOM   3621 2HD  LYS J 228      32.392  58.283   8.362  1.00  0.00           H  
ATOM   3622 1HE  LYS J 228      32.125  58.710  10.783  1.00  0.00           H  
ATOM   3623 2HE  LYS J 228      30.405  58.281  10.672  1.00  0.00           H  
ATOM   3624 1HZ  LYS J 228      31.720  56.429  11.441  1.00  0.00           H  
ATOM   3625 2HZ  LYS J 228      31.033  56.087   9.975  1.00  0.00           H  
ATOM   3626 3HZ  LYS J 228      32.649  56.452  10.087  1.00  0.00           H  
ATOM   3627  N   LEU J 229      32.840  62.938   7.135  1.00  0.00           N  
ATOM   3628  CA  LEU J 229      33.675  63.882   7.858  1.00  0.00           C  
ATOM   3629  C   LEU J 229      33.112  65.298   7.773  1.00  0.00           C  
ATOM   3630  O   LEU J 229      33.086  66.007   8.782  1.00  0.00           O  
ATOM   3631  CB  LEU J 229      35.102  63.858   7.326  1.00  0.00           C  
ATOM   3632  CG  LEU J 229      35.911  62.621   7.638  1.00  0.00           C  
ATOM   3633  CD1 LEU J 229      37.196  62.667   6.846  1.00  0.00           C  
ATOM   3634  CD2 LEU J 229      36.214  62.600   9.141  1.00  0.00           C  
ATOM   3635  H   LEU J 229      33.189  62.423   6.317  1.00  0.00           H  
ATOM   3636  HA  LEU J 229      33.697  63.585   8.902  1.00  0.00           H  
ATOM   3637 1HB  LEU J 229      35.072  63.977   6.240  1.00  0.00           H  
ATOM   3638 2HB  LEU J 229      35.632  64.689   7.762  1.00  0.00           H  
ATOM   3639  HG  LEU J 229      35.352  61.726   7.348  1.00  0.00           H  
ATOM   3640 1HD1 LEU J 229      37.796  61.786   7.057  1.00  0.00           H  
ATOM   3641 2HD1 LEU J 229      36.953  62.703   5.789  1.00  0.00           H  
ATOM   3642 3HD1 LEU J 229      37.753  63.551   7.112  1.00  0.00           H  
ATOM   3643 1HD2 LEU J 229      36.806  61.719   9.385  1.00  0.00           H  
ATOM   3644 2HD2 LEU J 229      36.774  63.499   9.410  1.00  0.00           H  
ATOM   3645 3HD2 LEU J 229      35.281  62.577   9.696  1.00  0.00           H  
ATOM   3646  N   ALA J 230      32.599  65.702   6.608  1.00  0.00           N  
ATOM   3647  CA  ALA J 230      32.066  67.057   6.489  1.00  0.00           C  
ATOM   3648  C   ALA J 230      30.884  67.284   7.417  1.00  0.00           C  
ATOM   3649  O   ALA J 230      30.742  68.363   8.003  1.00  0.00           O  
ATOM   3650  CB  ALA J 230      31.657  67.341   5.061  1.00  0.00           C  
ATOM   3651  H   ALA J 230      32.617  65.077   5.792  1.00  0.00           H  
ATOM   3652  HA  ALA J 230      32.844  67.740   6.787  1.00  0.00           H  
ATOM   3653 1HB  ALA J 230      31.303  68.358   4.980  1.00  0.00           H  
ATOM   3654 2HB  ALA J 230      32.514  67.207   4.421  1.00  0.00           H  
ATOM   3655 3HB  ALA J 230      30.869  66.653   4.768  1.00  0.00           H  
ATOM   3656  N   LEU J 231      30.060  66.255   7.586  1.00  0.00           N  
ATOM   3657  CA  LEU J 231      28.888  66.364   8.434  1.00  0.00           C  
ATOM   3658  C   LEU J 231      29.318  66.409   9.900  1.00  0.00           C  
ATOM   3659  O   LEU J 231      28.725  67.134  10.704  1.00  0.00           O  
ATOM   3660  CB  LEU J 231      27.961  65.184   8.185  1.00  0.00           C  
ATOM   3661  CG  LEU J 231      27.357  65.113   6.798  1.00  0.00           C  
ATOM   3662  CD1 LEU J 231      26.588  63.831   6.674  1.00  0.00           C  
ATOM   3663  CD2 LEU J 231      26.484  66.263   6.535  1.00  0.00           C  
ATOM   3664  H   LEU J 231      30.245  65.391   7.068  1.00  0.00           H  
ATOM   3665  HA  LEU J 231      28.364  67.286   8.191  1.00  0.00           H  
ATOM   3666 1HB  LEU J 231      28.532  64.272   8.330  1.00  0.00           H  
ATOM   3667 2HB  LEU J 231      27.157  65.220   8.897  1.00  0.00           H  
ATOM   3668  HG  LEU J 231      28.155  65.118   6.084  1.00  0.00           H  
ATOM   3669 1HD1 LEU J 231      26.179  63.741   5.681  1.00  0.00           H  
ATOM   3670 2HD1 LEU J 231      27.253  62.998   6.869  1.00  0.00           H  
ATOM   3671 3HD1 LEU J 231      25.780  63.826   7.388  1.00  0.00           H  
ATOM   3672 1HD2 LEU J 231      26.072  66.185   5.524  1.00  0.00           H  
ATOM   3673 2HD2 LEU J 231      25.680  66.245   7.253  1.00  0.00           H  
ATOM   3674 3HD2 LEU J 231      27.053  67.187   6.628  1.00  0.00           H  
ATOM   3675  N   ARG J 232      30.376  65.667  10.252  1.00  0.00           N  
ATOM   3676  CA  ARG J 232      30.872  65.691  11.624  1.00  0.00           C  
ATOM   3677  C   ARG J 232      31.403  67.084  11.958  1.00  0.00           C  
ATOM   3678  O   ARG J 232      31.192  67.575  13.068  1.00  0.00           O  
ATOM   3679  CB  ARG J 232      31.942  64.632  11.841  1.00  0.00           C  
ATOM   3680  CG  ARG J 232      31.408  63.198  11.865  1.00  0.00           C  
ATOM   3681  CD  ARG J 232      32.494  62.185  11.864  1.00  0.00           C  
ATOM   3682  NE  ARG J 232      33.306  62.228  13.074  1.00  0.00           N  
ATOM   3683  CZ  ARG J 232      34.506  61.627  13.204  1.00  0.00           C  
ATOM   3684  NH1 ARG J 232      35.005  60.944  12.198  1.00  0.00           N  
ATOM   3685  NH2 ARG J 232      35.173  61.724  14.338  1.00  0.00           N  
ATOM   3686  H   ARG J 232      30.824  65.054   9.563  1.00  0.00           H  
ATOM   3687  HA  ARG J 232      30.042  65.466  12.293  1.00  0.00           H  
ATOM   3688 1HB  ARG J 232      32.677  64.695  11.040  1.00  0.00           H  
ATOM   3689 2HB  ARG J 232      32.462  64.819  12.780  1.00  0.00           H  
ATOM   3690 1HG  ARG J 232      30.801  63.053  12.759  1.00  0.00           H  
ATOM   3691 2HG  ARG J 232      30.793  63.033  10.990  1.00  0.00           H  
ATOM   3692 1HD  ARG J 232      32.055  61.193  11.782  1.00  0.00           H  
ATOM   3693 2HD  ARG J 232      33.143  62.361  11.010  1.00  0.00           H  
ATOM   3694  HE  ARG J 232      32.949  62.747  13.868  1.00  0.00           H  
ATOM   3695 1HH1 ARG J 232      34.477  60.861  11.341  1.00  0.00           H  
ATOM   3696 2HH1 ARG J 232      35.905  60.493  12.291  1.00  0.00           H  
ATOM   3697 1HH2 ARG J 232      34.776  62.241  15.112  1.00  0.00           H  
ATOM   3698 2HH2 ARG J 232      36.075  61.279  14.434  1.00  0.00           H  
ATOM   3699  N   ILE J 233      32.036  67.746  10.981  1.00  0.00           N  
ATOM   3700  CA  ILE J 233      32.546  69.102  11.179  1.00  0.00           C  
ATOM   3701  C   ILE J 233      31.377  70.052  11.419  1.00  0.00           C  
ATOM   3702  O   ILE J 233      31.423  70.881  12.317  1.00  0.00           O  
ATOM   3703  CB  ILE J 233      33.373  69.590   9.987  1.00  0.00           C  
ATOM   3704  CG1 ILE J 233      34.642  68.782   9.888  1.00  0.00           C  
ATOM   3705  CG2 ILE J 233      33.717  71.063  10.179  1.00  0.00           C  
ATOM   3706  CD1 ILE J 233      35.348  68.968   8.617  1.00  0.00           C  
ATOM   3707  H   ILE J 233      32.200  67.266  10.090  1.00  0.00           H  
ATOM   3708  HA  ILE J 233      33.185  69.108  12.060  1.00  0.00           H  
ATOM   3709  HB  ILE J 233      32.804  69.458   9.068  1.00  0.00           H  
ATOM   3710 1HG1 ILE J 233      35.310  69.070  10.700  1.00  0.00           H  
ATOM   3711 2HG1 ILE J 233      34.399  67.728   9.998  1.00  0.00           H  
ATOM   3712 1HG2 ILE J 233      34.300  71.423   9.334  1.00  0.00           H  
ATOM   3713 2HG2 ILE J 233      32.804  71.627  10.265  1.00  0.00           H  
ATOM   3714 3HG2 ILE J 233      34.288  71.177  11.083  1.00  0.00           H  
ATOM   3715 1HD1 ILE J 233      36.223  68.361   8.620  1.00  0.00           H  
ATOM   3716 2HD1 ILE J 233      34.705  68.660   7.829  1.00  0.00           H  
ATOM   3717 3HD1 ILE J 233      35.618  70.011   8.492  1.00  0.00           H  
ATOM   3718  N   VAL J 234      30.303  69.925  10.644  1.00  0.00           N  
ATOM   3719  CA  VAL J 234      29.142  70.783  10.868  1.00  0.00           C  
ATOM   3720  C   VAL J 234      28.520  70.593  12.238  1.00  0.00           C  
ATOM   3721  O   VAL J 234      28.127  71.561  12.882  1.00  0.00           O  
ATOM   3722  CB  VAL J 234      28.037  70.492   9.863  1.00  0.00           C  
ATOM   3723  CG1 VAL J 234      26.778  71.232  10.256  1.00  0.00           C  
ATOM   3724  CG2 VAL J 234      28.449  70.889   8.540  1.00  0.00           C  
ATOM   3725  H   VAL J 234      30.309  69.241   9.880  1.00  0.00           H  
ATOM   3726  HA  VAL J 234      29.458  71.815  10.778  1.00  0.00           H  
ATOM   3727  HB  VAL J 234      27.829  69.429   9.865  1.00  0.00           H  
ATOM   3728 1HG1 VAL J 234      26.004  71.019   9.536  1.00  0.00           H  
ATOM   3729 2HG1 VAL J 234      26.457  70.912  11.246  1.00  0.00           H  
ATOM   3730 3HG1 VAL J 234      26.964  72.276  10.274  1.00  0.00           H  
ATOM   3731 1HG2 VAL J 234      27.644  70.643   7.889  1.00  0.00           H  
ATOM   3732 2HG2 VAL J 234      28.643  71.941   8.506  1.00  0.00           H  
ATOM   3733 3HG2 VAL J 234      29.342  70.348   8.248  1.00  0.00           H  
ATOM   3734  N   GLN J 235      28.378  69.345  12.668  1.00  0.00           N  
ATOM   3735  CA  GLN J 235      27.778  69.080  13.965  1.00  0.00           C  
ATOM   3736  C   GLN J 235      28.701  69.482  15.133  1.00  0.00           C  
ATOM   3737  O   GLN J 235      28.227  69.957  16.168  1.00  0.00           O  
ATOM   3738  CB  GLN J 235      27.380  67.608  14.062  1.00  0.00           C  
ATOM   3739  CG  GLN J 235      26.606  67.264  15.314  1.00  0.00           C  
ATOM   3740  CD  GLN J 235      26.084  65.846  15.304  1.00  0.00           C  
ATOM   3741  OE1 GLN J 235      26.805  64.888  14.982  1.00  0.00           O  
ATOM   3742  NE2 GLN J 235      24.817  65.707  15.653  1.00  0.00           N  
ATOM   3743  H   GLN J 235      28.685  68.570  12.073  1.00  0.00           H  
ATOM   3744  HA  GLN J 235      26.870  69.677  14.042  1.00  0.00           H  
ATOM   3745 1HB  GLN J 235      26.778  67.334  13.196  1.00  0.00           H  
ATOM   3746 2HB  GLN J 235      28.284  66.993  14.033  1.00  0.00           H  
ATOM   3747 1HG  GLN J 235      27.265  67.384  16.174  1.00  0.00           H  
ATOM   3748 2HG  GLN J 235      25.750  67.940  15.399  1.00  0.00           H  
ATOM   3749 1HE2 GLN J 235      24.377  64.774  15.666  1.00  0.00           H  
ATOM   3750 2HE2 GLN J 235      24.260  66.533  15.899  1.00  0.00           H  
ATOM   3751  N   GLN J 236      30.017  69.298  14.958  1.00  0.00           N  
ATOM   3752  CA  GLN J 236      31.028  69.612  15.968  1.00  0.00           C  
ATOM   3753  C   GLN J 236      31.358  71.108  16.046  1.00  0.00           C  
ATOM   3754  O   GLN J 236      31.527  71.656  17.139  1.00  0.00           O  
ATOM   3755  CB  GLN J 236      32.311  68.834  15.639  1.00  0.00           C  
ATOM   3756  CG  GLN J 236      33.463  68.967  16.618  1.00  0.00           C  
ATOM   3757  CD  GLN J 236      34.661  68.114  16.161  1.00  0.00           C  
ATOM   3758  OE1 GLN J 236      34.492  66.925  15.851  1.00  0.00           O  
ATOM   3759  NE2 GLN J 236      35.845  68.731  16.100  1.00  0.00           N  
ATOM   3760  H   GLN J 236      30.345  68.873  14.090  1.00  0.00           H  
ATOM   3761  HA  GLN J 236      30.651  69.294  16.937  1.00  0.00           H  
ATOM   3762 1HB  GLN J 236      32.071  67.776  15.548  1.00  0.00           H  
ATOM   3763 2HB  GLN J 236      32.674  69.162  14.663  1.00  0.00           H  
ATOM   3764 1HG  GLN J 236      33.770  70.008  16.677  1.00  0.00           H  
ATOM   3765 2HG  GLN J 236      33.139  68.615  17.596  1.00  0.00           H  
ATOM   3766 1HE2 GLN J 236      36.708  68.256  15.771  1.00  0.00           H  
ATOM   3767 2HE2 GLN J 236      35.898  69.689  16.369  1.00  0.00           H  
ATOM   3768  N   LEU J 237      31.438  71.767  14.890  1.00  0.00           N  
ATOM   3769  CA  LEU J 237      31.806  73.168  14.788  1.00  0.00           C  
ATOM   3770  C   LEU J 237      30.815  73.986  13.937  1.00  0.00           C  
ATOM   3771  O   LEU J 237      31.253  74.678  13.010  1.00  0.00           O  
ATOM   3772  CB  LEU J 237      33.166  73.259  14.092  1.00  0.00           C  
ATOM   3773  CG  LEU J 237      34.323  72.572  14.746  1.00  0.00           C  
ATOM   3774  CD1 LEU J 237      35.490  72.603  13.792  1.00  0.00           C  
ATOM   3775  CD2 LEU J 237      34.645  73.259  16.045  1.00  0.00           C  
ATOM   3776  H   LEU J 237      31.269  71.270  14.024  1.00  0.00           H  
ATOM   3777  HA  LEU J 237      31.879  73.589  15.787  1.00  0.00           H  
ATOM   3778 1HB  LEU J 237      33.066  72.855  13.081  1.00  0.00           H  
ATOM   3779 2HB  LEU J 237      33.431  74.280  14.021  1.00  0.00           H  
ATOM   3780  HG  LEU J 237      34.075  71.536  14.929  1.00  0.00           H  
ATOM   3781 1HD1 LEU J 237      36.330  72.101  14.222  1.00  0.00           H  
ATOM   3782 2HD1 LEU J 237      35.226  72.109  12.873  1.00  0.00           H  
ATOM   3783 3HD1 LEU J 237      35.741  73.637  13.587  1.00  0.00           H  
ATOM   3784 1HD2 LEU J 237      35.468  72.771  16.523  1.00  0.00           H  
ATOM   3785 2HD2 LEU J 237      34.898  74.299  15.853  1.00  0.00           H  
ATOM   3786 3HD2 LEU J 237      33.773  73.215  16.702  1.00  0.00           H  
ATOM   3787  N   PRO J 238      29.514  74.045  14.293  1.00  0.00           N  
ATOM   3788  CA  PRO J 238      28.421  74.633  13.519  1.00  0.00           C  
ATOM   3789  C   PRO J 238      28.545  76.137  13.309  1.00  0.00           C  
ATOM   3790  O   PRO J 238      27.931  76.707  12.410  1.00  0.00           O  
ATOM   3791  CB  PRO J 238      27.199  74.321  14.394  1.00  0.00           C  
ATOM   3792  CG  PRO J 238      27.746  74.158  15.789  1.00  0.00           C  
ATOM   3793  CD  PRO J 238      29.080  73.505  15.598  1.00  0.00           C  
ATOM   3794  HA  PRO J 238      28.348  74.108  12.554  1.00  0.00           H  
ATOM   3795 1HB  PRO J 238      26.461  75.134  14.314  1.00  0.00           H  
ATOM   3796 2HB  PRO J 238      26.722  73.398  14.039  1.00  0.00           H  
ATOM   3797 1HG  PRO J 238      27.813  75.142  16.286  1.00  0.00           H  
ATOM   3798 2HG  PRO J 238      27.063  73.542  16.391  1.00  0.00           H  
ATOM   3799 1HD  PRO J 238      29.754  73.773  16.416  1.00  0.00           H  
ATOM   3800 2HD  PRO J 238      28.917  72.424  15.525  1.00  0.00           H  
ATOM   3801  N   ASP J 239      29.349  76.783  14.139  1.00  0.00           N  
ATOM   3802  CA  ASP J 239      29.532  78.221  14.065  1.00  0.00           C  
ATOM   3803  C   ASP J 239      30.813  78.635  13.337  1.00  0.00           C  
ATOM   3804  O   ASP J 239      31.169  79.817  13.344  1.00  0.00           O  
ATOM   3805  CB  ASP J 239      29.560  78.799  15.481  1.00  0.00           C  
ATOM   3806  CG  ASP J 239      28.232  78.636  16.224  1.00  0.00           C  
ATOM   3807  OD1 ASP J 239      27.199  78.735  15.607  1.00  0.00           O  
ATOM   3808  OD2 ASP J 239      28.272  78.394  17.406  1.00  0.00           O  
ATOM   3809  H   ASP J 239      29.840  76.275  14.856  1.00  0.00           H  
ATOM   3810  HA  ASP J 239      28.684  78.646  13.528  1.00  0.00           H  
ATOM   3811 1HB  ASP J 239      30.345  78.306  16.054  1.00  0.00           H  
ATOM   3812 2HB  ASP J 239      29.807  79.859  15.433  1.00  0.00           H  
ATOM   3813  N   THR J 240      31.518  77.685  12.717  1.00  0.00           N  
ATOM   3814  CA  THR J 240      32.792  78.033  12.088  1.00  0.00           C  
ATOM   3815  C   THR J 240      32.834  78.015  10.559  1.00  0.00           C  
ATOM   3816  O   THR J 240      32.079  77.301   9.883  1.00  0.00           O  
ATOM   3817  CB  THR J 240      33.876  77.052  12.545  1.00  0.00           C  
ATOM   3818  OG1 THR J 240      33.550  75.745  12.039  1.00  0.00           O  
ATOM   3819  CG2 THR J 240      33.963  76.997  14.052  1.00  0.00           C  
ATOM   3820  H   THR J 240      31.202  76.709  12.722  1.00  0.00           H  
ATOM   3821  HA  THR J 240      33.066  79.036  12.414  1.00  0.00           H  
ATOM   3822  HB  THR J 240      34.837  77.360  12.145  1.00  0.00           H  
ATOM   3823  HG1 THR J 240      32.673  75.452  12.403  1.00  0.00           H  
ATOM   3824 1HG2 THR J 240      34.737  76.290  14.333  1.00  0.00           H  
ATOM   3825 2HG2 THR J 240      34.212  77.983  14.443  1.00  0.00           H  
ATOM   3826 3HG2 THR J 240      33.006  76.675  14.464  1.00  0.00           H  
ATOM   3827  N   GLU J 241      33.877  78.671  10.035  1.00  0.00           N  
ATOM   3828  CA  GLU J 241      34.170  78.695   8.605  1.00  0.00           C  
ATOM   3829  C   GLU J 241      34.517  77.304   8.132  1.00  0.00           C  
ATOM   3830  O   GLU J 241      34.258  76.953   6.983  1.00  0.00           O  
ATOM   3831  CB  GLU J 241      35.316  79.658   8.292  1.00  0.00           C  
ATOM   3832  CG  GLU J 241      34.963  81.133   8.479  1.00  0.00           C  
ATOM   3833  CD  GLU J 241      33.897  81.621   7.513  1.00  0.00           C  
ATOM   3834  OE1 GLU J 241      34.064  81.444   6.325  1.00  0.00           O  
ATOM   3835  OE2 GLU J 241      32.911  82.154   7.970  1.00  0.00           O  
ATOM   3836  H   GLU J 241      34.460  79.215  10.656  1.00  0.00           H  
ATOM   3837  HA  GLU J 241      33.280  79.027   8.070  1.00  0.00           H  
ATOM   3838 1HB  GLU J 241      36.172  79.428   8.929  1.00  0.00           H  
ATOM   3839 2HB  GLU J 241      35.637  79.516   7.257  1.00  0.00           H  
ATOM   3840 1HG  GLU J 241      34.610  81.282   9.499  1.00  0.00           H  
ATOM   3841 2HG  GLU J 241      35.869  81.727   8.346  1.00  0.00           H  
ATOM   3842  N   LEU J 242      35.082  76.506   9.033  1.00  0.00           N  
ATOM   3843  CA  LEU J 242      35.460  75.147   8.724  1.00  0.00           C  
ATOM   3844  C   LEU J 242      34.233  74.353   8.301  1.00  0.00           C  
ATOM   3845  O   LEU J 242      34.338  73.492   7.437  1.00  0.00           O  
ATOM   3846  CB  LEU J 242      36.087  74.468   9.960  1.00  0.00           C  
ATOM   3847  CG  LEU J 242      37.628  74.566  10.147  1.00  0.00           C  
ATOM   3848  CD1 LEU J 242      38.071  76.016  10.048  1.00  0.00           C  
ATOM   3849  CD2 LEU J 242      37.984  73.990  11.540  1.00  0.00           C  
ATOM   3850  H   LEU J 242      35.243  76.867   9.960  1.00  0.00           H  
ATOM   3851  HA  LEU J 242      36.173  75.165   7.909  1.00  0.00           H  
ATOM   3852 1HB  LEU J 242      35.627  74.887  10.848  1.00  0.00           H  
ATOM   3853 2HB  LEU J 242      35.833  73.410   9.926  1.00  0.00           H  
ATOM   3854  HG  LEU J 242      38.139  73.999   9.374  1.00  0.00           H  
ATOM   3855 1HD1 LEU J 242      39.153  76.078  10.192  1.00  0.00           H  
ATOM   3856 2HD1 LEU J 242      37.814  76.410   9.065  1.00  0.00           H  
ATOM   3857 3HD1 LEU J 242      37.572  76.602  10.817  1.00  0.00           H  
ATOM   3858 1HD2 LEU J 242      39.047  74.041  11.719  1.00  0.00           H  
ATOM   3859 2HD2 LEU J 242      37.473  74.573  12.295  1.00  0.00           H  
ATOM   3860 3HD2 LEU J 242      37.665  72.948  11.603  1.00  0.00           H  
ATOM   3861  N   ALA J 243      33.071  74.610   8.918  1.00  0.00           N  
ATOM   3862  CA  ALA J 243      31.870  73.857   8.579  1.00  0.00           C  
ATOM   3863  C   ALA J 243      31.365  74.255   7.205  1.00  0.00           C  
ATOM   3864  O   ALA J 243      30.991  73.402   6.394  1.00  0.00           O  
ATOM   3865  CB  ALA J 243      30.810  74.081   9.632  1.00  0.00           C  
ATOM   3866  H   ALA J 243      32.995  75.377   9.589  1.00  0.00           H  
ATOM   3867  HA  ALA J 243      32.117  72.803   8.536  1.00  0.00           H  
ATOM   3868 1HB  ALA J 243      29.943  73.524   9.380  1.00  0.00           H  
ATOM   3869 2HB  ALA J 243      31.183  73.761  10.606  1.00  0.00           H  
ATOM   3870 3HB  ALA J 243      30.559  75.138   9.676  1.00  0.00           H  
ATOM   3871  N   ARG J 244      31.446  75.547   6.894  1.00  0.00           N  
ATOM   3872  CA  ARG J 244      30.975  75.976   5.579  1.00  0.00           C  
ATOM   3873  C   ARG J 244      31.896  75.443   4.486  1.00  0.00           C  
ATOM   3874  O   ARG J 244      31.432  74.971   3.436  1.00  0.00           O  
ATOM   3875  CB  ARG J 244      30.889  77.495   5.498  1.00  0.00           C  
ATOM   3876  CG  ARG J 244      29.765  78.119   6.328  1.00  0.00           C  
ATOM   3877  CD  ARG J 244      29.677  79.600   6.153  1.00  0.00           C  
ATOM   3878  NE  ARG J 244      28.513  80.167   6.850  1.00  0.00           N  
ATOM   3879  CZ  ARG J 244      28.515  80.591   8.132  1.00  0.00           C  
ATOM   3880  NH1 ARG J 244      29.609  80.512   8.855  1.00  0.00           N  
ATOM   3881  NH2 ARG J 244      27.410  81.089   8.653  1.00  0.00           N  
ATOM   3882  H   ARG J 244      31.783  76.212   7.600  1.00  0.00           H  
ATOM   3883  HA  ARG J 244      29.980  75.567   5.414  1.00  0.00           H  
ATOM   3884 1HB  ARG J 244      31.833  77.927   5.844  1.00  0.00           H  
ATOM   3885 2HB  ARG J 244      30.752  77.797   4.461  1.00  0.00           H  
ATOM   3886 1HG  ARG J 244      28.808  77.688   6.030  1.00  0.00           H  
ATOM   3887 2HG  ARG J 244      29.947  77.911   7.386  1.00  0.00           H  
ATOM   3888 1HD  ARG J 244      30.580  80.068   6.557  1.00  0.00           H  
ATOM   3889 2HD  ARG J 244      29.588  79.839   5.094  1.00  0.00           H  
ATOM   3890  HE  ARG J 244      27.622  80.256   6.319  1.00  0.00           H  
ATOM   3891 1HH1 ARG J 244      30.454  80.131   8.446  1.00  0.00           H  
ATOM   3892 2HH1 ARG J 244      29.609  80.830   9.814  1.00  0.00           H  
ATOM   3893 1HH2 ARG J 244      26.570  81.147   8.080  1.00  0.00           H  
ATOM   3894 2HH2 ARG J 244      27.398  81.410   9.607  1.00  0.00           H  
ATOM   3895  N   LEU J 245      33.201  75.481   4.761  1.00  0.00           N  
ATOM   3896  CA  LEU J 245      34.193  74.991   3.826  1.00  0.00           C  
ATOM   3897  C   LEU J 245      34.100  73.480   3.695  1.00  0.00           C  
ATOM   3898  O   LEU J 245      34.210  72.944   2.592  1.00  0.00           O  
ATOM   3899  CB  LEU J 245      35.586  75.379   4.313  1.00  0.00           C  
ATOM   3900  CG  LEU J 245      35.943  76.852   4.268  1.00  0.00           C  
ATOM   3901  CD1 LEU J 245      37.253  77.065   5.016  1.00  0.00           C  
ATOM   3902  CD2 LEU J 245      36.079  77.281   2.831  1.00  0.00           C  
ATOM   3903  H   LEU J 245      33.517  75.888   5.644  1.00  0.00           H  
ATOM   3904  HA  LEU J 245      34.012  75.442   2.851  1.00  0.00           H  
ATOM   3905 1HB  LEU J 245      35.677  75.068   5.342  1.00  0.00           H  
ATOM   3906 2HB  LEU J 245      36.307  74.857   3.712  1.00  0.00           H  
ATOM   3907  HG  LEU J 245      35.165  77.438   4.750  1.00  0.00           H  
ATOM   3908 1HD1 LEU J 245      37.511  78.121   4.986  1.00  0.00           H  
ATOM   3909 2HD1 LEU J 245      37.135  76.748   6.052  1.00  0.00           H  
ATOM   3910 3HD1 LEU J 245      38.043  76.486   4.548  1.00  0.00           H  
ATOM   3911 1HD2 LEU J 245      36.335  78.329   2.794  1.00  0.00           H  
ATOM   3912 2HD2 LEU J 245      36.861  76.694   2.344  1.00  0.00           H  
ATOM   3913 3HD2 LEU J 245      35.135  77.119   2.307  1.00  0.00           H  
ATOM   3914  N   ALA J 246      33.847  72.786   4.810  1.00  0.00           N  
ATOM   3915  CA  ALA J 246      33.756  71.341   4.799  1.00  0.00           C  
ATOM   3916  C   ALA J 246      32.638  70.841   3.913  1.00  0.00           C  
ATOM   3917  O   ALA J 246      32.809  69.853   3.188  1.00  0.00           O  
ATOM   3918  CB  ALA J 246      33.507  70.835   6.200  1.00  0.00           C  
ATOM   3919  H   ALA J 246      33.770  73.259   5.709  1.00  0.00           H  
ATOM   3920  HA  ALA J 246      34.695  70.954   4.418  1.00  0.00           H  
ATOM   3921 1HB  ALA J 246      33.452  69.783   6.189  1.00  0.00           H  
ATOM   3922 2HB  ALA J 246      34.313  71.153   6.841  1.00  0.00           H  
ATOM   3923 3HB  ALA J 246      32.566  71.237   6.568  1.00  0.00           H  
ATOM   3924  N   LEU J 247      31.496  71.529   3.935  1.00  0.00           N  
ATOM   3925  CA  LEU J 247      30.398  71.065   3.116  1.00  0.00           C  
ATOM   3926  C   LEU J 247      30.627  71.380   1.644  1.00  0.00           C  
ATOM   3927  O   LEU J 247      30.300  70.553   0.787  1.00  0.00           O  
ATOM   3928  CB  LEU J 247      29.085  71.683   3.579  1.00  0.00           C  
ATOM   3929  CG  LEU J 247      28.590  71.266   4.971  1.00  0.00           C  
ATOM   3930  CD1 LEU J 247      27.378  72.059   5.271  1.00  0.00           C  
ATOM   3931  CD2 LEU J 247      28.282  69.782   5.004  1.00  0.00           C  
ATOM   3932  H   LEU J 247      31.386  72.330   4.569  1.00  0.00           H  
ATOM   3933  HA  LEU J 247      30.327  69.987   3.228  1.00  0.00           H  
ATOM   3934 1HB  LEU J 247      29.209  72.770   3.589  1.00  0.00           H  
ATOM   3935 2HB  LEU J 247      28.309  71.433   2.857  1.00  0.00           H  
ATOM   3936  HG  LEU J 247      29.353  71.506   5.715  1.00  0.00           H  
ATOM   3937 1HD1 LEU J 247      26.975  71.839   6.235  1.00  0.00           H  
ATOM   3938 2HD1 LEU J 247      27.627  73.106   5.218  1.00  0.00           H  
ATOM   3939 3HD1 LEU J 247      26.645  71.821   4.541  1.00  0.00           H  
ATOM   3940 1HD2 LEU J 247      27.920  69.488   5.977  1.00  0.00           H  
ATOM   3941 2HD2 LEU J 247      27.521  69.574   4.261  1.00  0.00           H  
ATOM   3942 3HD2 LEU J 247      29.179  69.228   4.778  1.00  0.00           H  
ATOM   3943  N   GLU J 248      31.210  72.555   1.331  1.00  0.00           N  
ATOM   3944  CA  GLU J 248      31.429  72.894  -0.078  1.00  0.00           C  
ATOM   3945  C   GLU J 248      32.502  71.980  -0.664  1.00  0.00           C  
ATOM   3946  O   GLU J 248      32.390  71.520  -1.806  1.00  0.00           O  
ATOM   3947  CB  GLU J 248      31.846  74.358  -0.256  1.00  0.00           C  
ATOM   3948  CG  GLU J 248      31.959  74.816  -1.738  1.00  0.00           C  
ATOM   3949  CD  GLU J 248      30.616  74.841  -2.505  1.00  0.00           C  
ATOM   3950  OE1 GLU J 248      29.591  75.129  -1.903  1.00  0.00           O  
ATOM   3951  OE2 GLU J 248      30.611  74.547  -3.690  1.00  0.00           O  
ATOM   3952  H   GLU J 248      31.461  73.227   2.066  1.00  0.00           H  
ATOM   3953  HA  GLU J 248      30.502  72.730  -0.618  1.00  0.00           H  
ATOM   3954 1HB  GLU J 248      31.131  75.006   0.251  1.00  0.00           H  
ATOM   3955 2HB  GLU J 248      32.821  74.516   0.219  1.00  0.00           H  
ATOM   3956 1HG  GLU J 248      32.396  75.816  -1.758  1.00  0.00           H  
ATOM   3957 2HG  GLU J 248      32.653  74.145  -2.250  1.00  0.00           H  
ATOM   3958  N   LEU J 249      33.523  71.695   0.141  1.00  0.00           N  
ATOM   3959  CA  LEU J 249      34.600  70.814  -0.250  1.00  0.00           C  
ATOM   3960  C   LEU J 249      34.123  69.420  -0.536  1.00  0.00           C  
ATOM   3961  O   LEU J 249      34.432  68.856  -1.596  1.00  0.00           O  
ATOM   3962  CB  LEU J 249      35.627  70.758   0.869  1.00  0.00           C  
ATOM   3963  CG  LEU J 249      36.694  69.742   0.719  1.00  0.00           C  
ATOM   3964  CD1 LEU J 249      37.429  69.958  -0.538  1.00  0.00           C  
ATOM   3965  CD2 LEU J 249      37.604  69.872   1.905  1.00  0.00           C  
ATOM   3966  H   LEU J 249      33.572  72.123   1.067  1.00  0.00           H  
ATOM   3967  HA  LEU J 249      35.064  71.219  -1.148  1.00  0.00           H  
ATOM   3968 1HB  LEU J 249      36.099  71.739   0.958  1.00  0.00           H  
ATOM   3969 2HB  LEU J 249      35.105  70.551   1.803  1.00  0.00           H  
ATOM   3970  HG  LEU J 249      36.256  68.754   0.699  1.00  0.00           H  
ATOM   3971 1HD1 LEU J 249      38.214  69.223  -0.646  1.00  0.00           H  
ATOM   3972 2HD1 LEU J 249      36.749  69.881  -1.386  1.00  0.00           H  
ATOM   3973 3HD1 LEU J 249      37.839  70.930  -0.488  1.00  0.00           H  
ATOM   3974 1HD2 LEU J 249      38.377  69.151   1.837  1.00  0.00           H  
ATOM   3975 2HD2 LEU J 249      38.037  70.876   1.922  1.00  0.00           H  
ATOM   3976 3HD2 LEU J 249      37.032  69.708   2.808  1.00  0.00           H  
ATOM   3977  N   ALA J 250      33.350  68.856   0.390  1.00  0.00           N  
ATOM   3978  CA  ALA J 250      32.854  67.535   0.142  1.00  0.00           C  
ATOM   3979  C   ALA J 250      31.949  67.545  -1.071  1.00  0.00           C  
ATOM   3980  O   ALA J 250      32.118  66.716  -1.954  1.00  0.00           O  
ATOM   3981  CB  ALA J 250      32.111  67.033   1.349  1.00  0.00           C  
ATOM   3982  H   ALA J 250      33.118  69.336   1.266  1.00  0.00           H  
ATOM   3983  HA  ALA J 250      33.698  66.883  -0.069  1.00  0.00           H  
ATOM   3984 1HB  ALA J 250      31.726  66.036   1.168  1.00  0.00           H  
ATOM   3985 2HB  ALA J 250      32.774  67.023   2.195  1.00  0.00           H  
ATOM   3986 3HB  ALA J 250      31.298  67.718   1.532  1.00  0.00           H  
ATOM   3987  N   LYS J 251      31.089  68.559  -1.217  1.00  0.00           N  
ATOM   3988  CA  LYS J 251      30.186  68.579  -2.360  1.00  0.00           C  
ATOM   3989  C   LYS J 251      30.925  68.531  -3.683  1.00  0.00           C  
ATOM   3990  O   LYS J 251      30.562  67.731  -4.550  1.00  0.00           O  
ATOM   3991  CB  LYS J 251      29.273  69.803  -2.292  1.00  0.00           C  
ATOM   3992  CG  LYS J 251      28.254  69.947  -3.421  1.00  0.00           C  
ATOM   3993  CD  LYS J 251      27.297  71.097  -3.094  1.00  0.00           C  
ATOM   3994  CE  LYS J 251      28.090  72.373  -2.912  1.00  0.00           C  
ATOM   3995  NZ  LYS J 251      27.246  73.576  -2.657  1.00  0.00           N  
ATOM   3996  H   LYS J 251      30.994  69.286  -0.502  1.00  0.00           H  
ATOM   3997  HA  LYS J 251      29.561  67.691  -2.315  1.00  0.00           H  
ATOM   3998 1HB  LYS J 251      28.741  69.824  -1.348  1.00  0.00           H  
ATOM   3999 2HB  LYS J 251      29.897  70.699  -2.313  1.00  0.00           H  
ATOM   4000 1HG  LYS J 251      28.774  70.160  -4.362  1.00  0.00           H  
ATOM   4001 2HG  LYS J 251      27.689  69.022  -3.533  1.00  0.00           H  
ATOM   4002 1HD  LYS J 251      26.579  71.229  -3.903  1.00  0.00           H  
ATOM   4003 2HD  LYS J 251      26.755  70.884  -2.167  1.00  0.00           H  
ATOM   4004 1HE  LYS J 251      28.743  72.231  -2.058  1.00  0.00           H  
ATOM   4005 2HE  LYS J 251      28.703  72.550  -3.795  1.00  0.00           H  
ATOM   4006 1HZ  LYS J 251      27.903  74.368  -2.501  1.00  0.00           H  
ATOM   4007 2HZ  LYS J 251      26.639  73.767  -3.430  1.00  0.00           H  
ATOM   4008 3HZ  LYS J 251      26.679  73.446  -1.808  1.00  0.00           H  
ATOM   4009  N   LYS J 252      31.987  69.329  -3.837  1.00  0.00           N  
ATOM   4010  CA  LYS J 252      32.705  69.308  -5.104  1.00  0.00           C  
ATOM   4011  C   LYS J 252      33.403  67.972  -5.329  1.00  0.00           C  
ATOM   4012  O   LYS J 252      33.373  67.429  -6.441  1.00  0.00           O  
ATOM   4013  CB  LYS J 252      33.743  70.437  -5.153  1.00  0.00           C  
ATOM   4014  CG  LYS J 252      33.177  71.868  -5.302  1.00  0.00           C  
ATOM   4015  CD  LYS J 252      32.625  72.079  -6.720  1.00  0.00           C  
ATOM   4016  CE  LYS J 252      32.298  73.558  -7.036  1.00  0.00           C  
ATOM   4017  NZ  LYS J 252      31.071  74.065  -6.347  1.00  0.00           N  
ATOM   4018  H   LYS J 252      32.257  69.976  -3.086  1.00  0.00           H  
ATOM   4019  HA  LYS J 252      31.985  69.453  -5.910  1.00  0.00           H  
ATOM   4020 1HB  LYS J 252      34.327  70.417  -4.224  1.00  0.00           H  
ATOM   4021 2HB  LYS J 252      34.437  70.260  -5.974  1.00  0.00           H  
ATOM   4022 1HG  LYS J 252      32.374  72.022  -4.568  1.00  0.00           H  
ATOM   4023 2HG  LYS J 252      33.967  72.594  -5.107  1.00  0.00           H  
ATOM   4024 1HD  LYS J 252      33.359  71.719  -7.445  1.00  0.00           H  
ATOM   4025 2HD  LYS J 252      31.711  71.488  -6.835  1.00  0.00           H  
ATOM   4026 1HE  LYS J 252      33.143  74.175  -6.739  1.00  0.00           H  
ATOM   4027 2HE  LYS J 252      32.155  73.650  -8.111  1.00  0.00           H  
ATOM   4028 1HZ  LYS J 252      30.914  75.024  -6.606  1.00  0.00           H  
ATOM   4029 2HZ  LYS J 252      30.275  73.513  -6.624  1.00  0.00           H  
ATOM   4030 3HZ  LYS J 252      31.154  74.029  -5.328  1.00  0.00           H  
ATOM   4031  N   ALA J 253      33.988  67.411  -4.267  1.00  0.00           N  
ATOM   4032  CA  ALA J 253      34.686  66.144  -4.401  1.00  0.00           C  
ATOM   4033  C   ALA J 253      33.713  65.019  -4.766  1.00  0.00           C  
ATOM   4034  O   ALA J 253      34.017  64.156  -5.599  1.00  0.00           O  
ATOM   4035  CB  ALA J 253      35.415  65.849  -3.110  1.00  0.00           C  
ATOM   4036  H   ALA J 253      33.974  67.885  -3.355  1.00  0.00           H  
ATOM   4037  HA  ALA J 253      35.405  66.244  -5.208  1.00  0.00           H  
ATOM   4038 1HB  ALA J 253      35.981  64.948  -3.197  1.00  0.00           H  
ATOM   4039 2HB  ALA J 253      36.083  66.674  -2.912  1.00  0.00           H  
ATOM   4040 3HB  ALA J 253      34.694  65.760  -2.300  1.00  0.00           H  
ATOM   4041  N   VAL J 254      32.514  65.079  -4.187  1.00  0.00           N  
ATOM   4042  CA  VAL J 254      31.457  64.112  -4.424  1.00  0.00           C  
ATOM   4043  C   VAL J 254      30.935  64.200  -5.854  1.00  0.00           C  
ATOM   4044  O   VAL J 254      30.732  63.165  -6.486  1.00  0.00           O  
ATOM   4045  CB  VAL J 254      30.303  64.294  -3.420  1.00  0.00           C  
ATOM   4046  CG1 VAL J 254      29.139  63.419  -3.809  1.00  0.00           C  
ATOM   4047  CG2 VAL J 254      30.763  63.913  -1.989  1.00  0.00           C  
ATOM   4048  H   VAL J 254      32.338  65.826  -3.514  1.00  0.00           H  
ATOM   4049  HA  VAL J 254      31.871  63.117  -4.272  1.00  0.00           H  
ATOM   4050  HB  VAL J 254      29.979  65.336  -3.440  1.00  0.00           H  
ATOM   4051 1HG1 VAL J 254      28.339  63.574  -3.099  1.00  0.00           H  
ATOM   4052 2HG1 VAL J 254      28.797  63.688  -4.809  1.00  0.00           H  
ATOM   4053 3HG1 VAL J 254      29.447  62.381  -3.801  1.00  0.00           H  
ATOM   4054 1HG2 VAL J 254      29.932  64.066  -1.318  1.00  0.00           H  
ATOM   4055 2HG2 VAL J 254      31.069  62.895  -1.950  1.00  0.00           H  
ATOM   4056 3HG2 VAL J 254      31.587  64.512  -1.676  1.00  0.00           H  
ATOM   4057  N   GLU J 255      30.729  65.422  -6.385  1.00  0.00           N  
ATOM   4058  CA  GLU J 255      30.255  65.547  -7.768  1.00  0.00           C  
ATOM   4059  C   GLU J 255      31.247  64.945  -8.757  1.00  0.00           C  
ATOM   4060  O   GLU J 255      30.850  64.308  -9.735  1.00  0.00           O  
ATOM   4061  CB  GLU J 255      30.090  67.016  -8.211  1.00  0.00           C  
ATOM   4062  CG  GLU J 255      28.951  67.825  -7.626  1.00  0.00           C  
ATOM   4063  CD  GLU J 255      28.946  69.268  -8.182  1.00  0.00           C  
ATOM   4064  OE1 GLU J 255      29.881  69.634  -8.900  1.00  0.00           O  
ATOM   4065  OE2 GLU J 255      28.016  69.986  -7.908  1.00  0.00           O  
ATOM   4066  H   GLU J 255      30.882  66.257  -5.812  1.00  0.00           H  
ATOM   4067  HA  GLU J 255      29.304  65.023  -7.860  1.00  0.00           H  
ATOM   4068 1HB  GLU J 255      31.010  67.553  -7.962  1.00  0.00           H  
ATOM   4069 2HB  GLU J 255      29.989  67.047  -9.293  1.00  0.00           H  
ATOM   4070 1HG  GLU J 255      28.005  67.342  -7.871  1.00  0.00           H  
ATOM   4071 2HG  GLU J 255      29.045  67.851  -6.544  1.00  0.00           H  
ATOM   4072  N   MET J 256      32.539  65.164  -8.505  1.00  0.00           N  
ATOM   4073  CA  MET J 256      33.598  64.647  -9.362  1.00  0.00           C  
ATOM   4074  C   MET J 256      33.777  63.135  -9.311  1.00  0.00           C  
ATOM   4075  O   MET J 256      34.003  62.502 -10.343  1.00  0.00           O  
ATOM   4076  CB  MET J 256      34.893  65.305  -8.981  1.00  0.00           C  
ATOM   4077  CG  MET J 256      35.007  66.752  -9.312  1.00  0.00           C  
ATOM   4078  SD  MET J 256      36.480  67.438  -8.609  1.00  0.00           S  
ATOM   4079  CE  MET J 256      37.755  66.598  -9.539  1.00  0.00           C  
ATOM   4080  H   MET J 256      32.791  65.736  -7.690  1.00  0.00           H  
ATOM   4081  HA  MET J 256      33.353  64.912 -10.389  1.00  0.00           H  
ATOM   4082 1HB  MET J 256      34.952  65.251  -7.907  1.00  0.00           H  
ATOM   4083 2HB  MET J 256      35.739  64.765  -9.403  1.00  0.00           H  
ATOM   4084 1HG  MET J 256      35.036  66.892 -10.391  1.00  0.00           H  
ATOM   4085 2HG  MET J 256      34.147  67.291  -8.910  1.00  0.00           H  
ATOM   4086 1HE  MET J 256      38.713  66.933  -9.187  1.00  0.00           H  
ATOM   4087 2HE  MET J 256      37.673  65.522  -9.391  1.00  0.00           H  
ATOM   4088 3HE  MET J 256      37.655  66.824 -10.600  1.00  0.00           H  
ATOM   4089  N   THR J 257      33.747  62.560  -8.100  1.00  0.00           N  
ATOM   4090  CA  THR J 257      33.923  61.121  -7.807  1.00  0.00           C  
ATOM   4091  C   THR J 257      35.352  60.585  -8.026  1.00  0.00           C  
ATOM   4092  O   THR J 257      35.656  59.452  -7.664  1.00  0.00           O  
ATOM   4093  CB  THR J 257      32.929  60.204  -8.575  1.00  0.00           C  
ATOM   4094  OG1 THR J 257      33.361  60.025  -9.938  1.00  0.00           O  
ATOM   4095  CG2 THR J 257      31.493  60.768  -8.536  1.00  0.00           C  
ATOM   4096  H   THR J 257      33.591  63.165  -7.287  1.00  0.00           H  
ATOM   4097  HA  THR J 257      33.693  60.992  -6.751  1.00  0.00           H  
ATOM   4098  HB  THR J 257      32.919  59.225  -8.089  1.00  0.00           H  
ATOM   4099  HG1 THR J 257      33.634  60.879 -10.298  1.00  0.00           H  
ATOM   4100 1HG2 THR J 257      30.825  60.086  -9.056  1.00  0.00           H  
ATOM   4101 2HG2 THR J 257      31.177  60.865  -7.499  1.00  0.00           H  
ATOM   4102 3HG2 THR J 257      31.444  61.740  -9.014  1.00  0.00           H  
ATOM   4103  N   ALA J 258      36.234  61.381  -8.621  1.00  0.00           N  
ATOM   4104  CA  ALA J 258      37.597  60.938  -8.869  1.00  0.00           C  
ATOM   4105  C   ALA J 258      38.246  60.573  -7.551  1.00  0.00           C  
ATOM   4106  O   ALA J 258      38.099  61.292  -6.564  1.00  0.00           O  
ATOM   4107  CB  ALA J 258      38.399  62.028  -9.566  1.00  0.00           C  
ATOM   4108  H   ALA J 258      35.926  62.292  -8.924  1.00  0.00           H  
ATOM   4109  HA  ALA J 258      37.564  60.048  -9.499  1.00  0.00           H  
ATOM   4110 1HB  ALA J 258      39.414  61.667  -9.746  1.00  0.00           H  
ATOM   4111 2HB  ALA J 258      37.928  62.276 -10.522  1.00  0.00           H  
ATOM   4112 3HB  ALA J 258      38.441  62.918  -8.953  1.00  0.00           H  
ATOM   4113  N   GLN J 259      39.019  59.499  -7.525  1.00  0.00           N  
ATOM   4114  CA  GLN J 259      39.611  59.112  -6.255  1.00  0.00           C  
ATOM   4115  C   GLN J 259      40.500  60.186  -5.656  1.00  0.00           C  
ATOM   4116  O   GLN J 259      40.488  60.382  -4.444  1.00  0.00           O  
ATOM   4117  CB  GLN J 259      40.413  57.821  -6.394  1.00  0.00           C  
ATOM   4118  CG  GLN J 259      41.007  57.347  -5.080  1.00  0.00           C  
ATOM   4119  CD  GLN J 259      41.702  56.009  -5.183  1.00  0.00           C  
ATOM   4120  OE1 GLN J 259      41.288  55.126  -5.947  1.00  0.00           O  
ATOM   4121  NE2 GLN J 259      42.769  55.843  -4.410  1.00  0.00           N  
ATOM   4122  H   GLN J 259      39.153  58.932  -8.352  1.00  0.00           H  
ATOM   4123  HA  GLN J 259      38.797  58.928  -5.553  1.00  0.00           H  
ATOM   4124 1HB  GLN J 259      39.779  57.033  -6.796  1.00  0.00           H  
ATOM   4125 2HB  GLN J 259      41.239  57.979  -7.097  1.00  0.00           H  
ATOM   4126 1HG  GLN J 259      41.750  58.081  -4.755  1.00  0.00           H  
ATOM   4127 2HG  GLN J 259      40.214  57.269  -4.336  1.00  0.00           H  
ATOM   4128 1HE2 GLN J 259      43.276  54.984  -4.429  1.00  0.00           H  
ATOM   4129 2HE2 GLN J 259      43.090  56.608  -3.797  1.00  0.00           H  
ATOM   4130  N   GLU J 260      41.243  60.899  -6.487  1.00  0.00           N  
ATOM   4131  CA  GLU J 260      42.189  61.887  -5.988  1.00  0.00           C  
ATOM   4132  C   GLU J 260      41.505  63.061  -5.295  1.00  0.00           C  
ATOM   4133  O   GLU J 260      41.999  63.567  -4.279  1.00  0.00           O  
ATOM   4134  CB  GLU J 260      43.069  62.347  -7.139  1.00  0.00           C  
ATOM   4135  CG  GLU J 260      43.913  61.207  -7.666  1.00  0.00           C  
ATOM   4136  CD  GLU J 260      43.196  60.315  -8.670  1.00  0.00           C  
ATOM   4137  OE1 GLU J 260      42.374  60.808  -9.406  1.00  0.00           O  
ATOM   4138  OE2 GLU J 260      43.486  59.143  -8.701  1.00  0.00           O  
ATOM   4139  H   GLU J 260      41.173  60.720  -7.477  1.00  0.00           H  
ATOM   4140  HA  GLU J 260      42.830  61.395  -5.252  1.00  0.00           H  
ATOM   4141 1HB  GLU J 260      42.453  62.732  -7.947  1.00  0.00           H  
ATOM   4142 2HB  GLU J 260      43.732  63.152  -6.810  1.00  0.00           H  
ATOM   4143 1HG  GLU J 260      44.817  61.589  -8.082  1.00  0.00           H  
ATOM   4144 2HG  GLU J 260      44.173  60.594  -6.815  1.00  0.00           H  
ATOM   4145  N   VAL J 261      40.359  63.481  -5.814  1.00  0.00           N  
ATOM   4146  CA  VAL J 261      39.659  64.572  -5.175  1.00  0.00           C  
ATOM   4147  C   VAL J 261      38.977  64.069  -3.917  1.00  0.00           C  
ATOM   4148  O   VAL J 261      38.839  64.799  -2.932  1.00  0.00           O  
ATOM   4149  CB  VAL J 261      38.681  65.283  -6.088  1.00  0.00           C  
ATOM   4150  CG1 VAL J 261      37.467  64.463  -6.341  1.00  0.00           C  
ATOM   4151  CG2 VAL J 261      38.337  66.567  -5.433  1.00  0.00           C  
ATOM   4152  H   VAL J 261      39.979  63.027  -6.634  1.00  0.00           H  
ATOM   4153  HA  VAL J 261      40.386  65.308  -4.881  1.00  0.00           H  
ATOM   4154  HB  VAL J 261      39.154  65.475  -7.051  1.00  0.00           H  
ATOM   4155 1HG1 VAL J 261      36.835  65.006  -6.968  1.00  0.00           H  
ATOM   4156 2HG1 VAL J 261      37.741  63.561  -6.816  1.00  0.00           H  
ATOM   4157 3HG1 VAL J 261      36.942  64.244  -5.423  1.00  0.00           H  
ATOM   4158 1HG2 VAL J 261      37.657  67.111  -6.050  1.00  0.00           H  
ATOM   4159 2HG2 VAL J 261      37.881  66.372  -4.477  1.00  0.00           H  
ATOM   4160 3HG2 VAL J 261      39.245  67.147  -5.284  1.00  0.00           H  
ATOM   4161  N   LEU J 262      38.534  62.821  -3.930  1.00  0.00           N  
ATOM   4162  CA  LEU J 262      37.933  62.304  -2.732  1.00  0.00           C  
ATOM   4163  C   LEU J 262      39.012  62.186  -1.634  1.00  0.00           C  
ATOM   4164  O   LEU J 262      38.724  62.466  -0.467  1.00  0.00           O  
ATOM   4165  CB  LEU J 262      37.238  60.983  -3.038  1.00  0.00           C  
ATOM   4166  CG  LEU J 262      36.007  61.121  -3.987  1.00  0.00           C  
ATOM   4167  CD1 LEU J 262      35.475  59.765  -4.336  1.00  0.00           C  
ATOM   4168  CD2 LEU J 262      34.966  61.931  -3.327  1.00  0.00           C  
ATOM   4169  H   LEU J 262      38.605  62.240  -4.772  1.00  0.00           H  
ATOM   4170  HA  LEU J 262      37.179  63.009  -2.395  1.00  0.00           H  
ATOM   4171 1HB  LEU J 262      37.955  60.306  -3.500  1.00  0.00           H  
ATOM   4172 2HB  LEU J 262      36.893  60.554  -2.112  1.00  0.00           H  
ATOM   4173  HG  LEU J 262      36.313  61.610  -4.910  1.00  0.00           H  
ATOM   4174 1HD1 LEU J 262      34.629  59.852  -5.003  1.00  0.00           H  
ATOM   4175 2HD1 LEU J 262      36.254  59.179  -4.829  1.00  0.00           H  
ATOM   4176 3HD1 LEU J 262      35.158  59.273  -3.443  1.00  0.00           H  
ATOM   4177 1HD2 LEU J 262      34.105  62.031  -3.986  1.00  0.00           H  
ATOM   4178 2HD2 LEU J 262      34.696  61.442  -2.437  1.00  0.00           H  
ATOM   4179 3HD2 LEU J 262      35.353  62.891  -3.096  1.00  0.00           H  
ATOM   4180  N   GLU J 263      40.269  61.829  -2.004  1.00  0.00           N  
ATOM   4181  CA  GLU J 263      41.354  61.748  -1.011  1.00  0.00           C  
ATOM   4182  C   GLU J 263      41.699  63.120  -0.433  1.00  0.00           C  
ATOM   4183  O   GLU J 263      41.961  63.234   0.772  1.00  0.00           O  
ATOM   4184  CB  GLU J 263      42.673  61.152  -1.576  1.00  0.00           C  
ATOM   4185  CG  GLU J 263      42.670  59.646  -1.916  1.00  0.00           C  
ATOM   4186  CD  GLU J 263      44.059  59.085  -2.372  1.00  0.00           C  
ATOM   4187  OE1 GLU J 263      45.068  59.762  -2.220  1.00  0.00           O  
ATOM   4188  OE2 GLU J 263      44.087  57.976  -2.879  1.00  0.00           O  
ATOM   4189  H   GLU J 263      40.450  61.567  -2.976  1.00  0.00           H  
ATOM   4190  HA  GLU J 263      41.017  61.110  -0.195  1.00  0.00           H  
ATOM   4191 1HB  GLU J 263      42.933  61.686  -2.493  1.00  0.00           H  
ATOM   4192 2HB  GLU J 263      43.478  61.330  -0.864  1.00  0.00           H  
ATOM   4193 1HG  GLU J 263      42.346  59.095  -1.034  1.00  0.00           H  
ATOM   4194 2HG  GLU J 263      41.943  59.467  -2.693  1.00  0.00           H  
ATOM   4195  N   ILE J 264      41.671  64.176  -1.268  1.00  0.00           N  
ATOM   4196  CA  ILE J 264      42.023  65.496  -0.753  1.00  0.00           C  
ATOM   4197  C   ILE J 264      40.914  66.013   0.123  1.00  0.00           C  
ATOM   4198  O   ILE J 264      41.186  66.611   1.171  1.00  0.00           O  
ATOM   4199  CB  ILE J 264      42.321  66.511  -1.887  1.00  0.00           C  
ATOM   4200  CG1 ILE J 264      43.082  67.639  -1.377  1.00  0.00           C  
ATOM   4201  CG2 ILE J 264      41.071  67.131  -2.539  1.00  0.00           C  
ATOM   4202  CD1 ILE J 264      43.508  68.455  -2.492  1.00  0.00           C  
ATOM   4203  H   ILE J 264      41.484  64.035  -2.266  1.00  0.00           H  
ATOM   4204  HA  ILE J 264      42.894  65.421  -0.126  1.00  0.00           H  
ATOM   4205  HB  ILE J 264      42.911  66.002  -2.655  1.00  0.00           H  
ATOM   4206 1HG1 ILE J 264      42.472  68.211  -0.715  1.00  0.00           H  
ATOM   4207 2HG1 ILE J 264      43.958  67.294  -0.832  1.00  0.00           H  
ATOM   4208 1HG2 ILE J 264      41.375  67.816  -3.327  1.00  0.00           H  
ATOM   4209 2HG2 ILE J 264      40.493  66.384  -2.953  1.00  0.00           H  
ATOM   4210 3HG2 ILE J 264      40.488  67.682  -1.814  1.00  0.00           H  
ATOM   4211 1HD1 ILE J 264      44.054  69.305  -2.181  1.00  0.00           H  
ATOM   4212 2HD1 ILE J 264      44.111  67.850  -3.109  1.00  0.00           H  
ATOM   4213 3HD1 ILE J 264      42.633  68.774  -3.026  1.00  0.00           H  
ATOM   4214  N   ALA J 265      39.663  65.767  -0.271  1.00  0.00           N  
ATOM   4215  CA  ALA J 265      38.588  66.228   0.558  1.00  0.00           C  
ATOM   4216  C   ALA J 265      38.573  65.467   1.862  1.00  0.00           C  
ATOM   4217  O   ALA J 265      38.500  66.082   2.918  1.00  0.00           O  
ATOM   4218  CB  ALA J 265      37.273  66.083  -0.161  1.00  0.00           C  
ATOM   4219  H   ALA J 265      39.469  65.286  -1.153  1.00  0.00           H  
ATOM   4220  HA  ALA J 265      38.760  67.271   0.780  1.00  0.00           H  
ATOM   4221 1HB  ALA J 265      36.468  66.450   0.463  1.00  0.00           H  
ATOM   4222 2HB  ALA J 265      37.325  66.661  -1.069  1.00  0.00           H  
ATOM   4223 3HB  ALA J 265      37.108  65.033  -0.399  1.00  0.00           H  
ATOM   4224  N   ARG J 266      38.773  64.148   1.821  1.00  0.00           N  
ATOM   4225  CA  ARG J 266      38.737  63.378   3.049  1.00  0.00           C  
ATOM   4226  C   ARG J 266      39.822  63.822   4.008  1.00  0.00           C  
ATOM   4227  O   ARG J 266      39.557  64.052   5.191  1.00  0.00           O  
ATOM   4228  CB  ARG J 266      38.929  61.891   2.761  1.00  0.00           C  
ATOM   4229  CG  ARG J 266      38.898  60.981   3.980  1.00  0.00           C  
ATOM   4230  CD  ARG J 266      39.009  59.539   3.615  1.00  0.00           C  
ATOM   4231  NE  ARG J 266      39.122  58.692   4.807  1.00  0.00           N  
ATOM   4232  CZ  ARG J 266      39.318  57.355   4.794  1.00  0.00           C  
ATOM   4233  NH1 ARG J 266      39.405  56.706   3.655  1.00  0.00           N  
ATOM   4234  NH2 ARG J 266      39.427  56.694   5.939  1.00  0.00           N  
ATOM   4235  H   ARG J 266      38.881  63.657   0.932  1.00  0.00           H  
ATOM   4236  HA  ARG J 266      37.766  63.524   3.519  1.00  0.00           H  
ATOM   4237 1HB  ARG J 266      38.171  61.538   2.078  1.00  0.00           H  
ATOM   4238 2HB  ARG J 266      39.892  61.747   2.266  1.00  0.00           H  
ATOM   4239 1HG  ARG J 266      39.711  61.243   4.659  1.00  0.00           H  
ATOM   4240 2HG  ARG J 266      37.947  61.100   4.479  1.00  0.00           H  
ATOM   4241 1HD  ARG J 266      38.114  59.237   3.064  1.00  0.00           H  
ATOM   4242 2HD  ARG J 266      39.888  59.379   2.990  1.00  0.00           H  
ATOM   4243  HE  ARG J 266      39.065  59.146   5.706  1.00  0.00           H  
ATOM   4244 1HH1 ARG J 266      39.304  57.205   2.755  1.00  0.00           H  
ATOM   4245 2HH1 ARG J 266      39.555  55.711   3.648  1.00  0.00           H  
ATOM   4246 1HH2 ARG J 266      39.363  57.190   6.818  1.00  0.00           H  
ATOM   4247 2HH2 ARG J 266      39.577  55.696   5.933  1.00  0.00           H  
ATOM   4248  N   ALA J 267      41.050  63.963   3.512  1.00  0.00           N  
ATOM   4249  CA  ALA J 267      42.136  64.344   4.387  1.00  0.00           C  
ATOM   4250  C   ALA J 267      41.974  65.762   4.943  1.00  0.00           C  
ATOM   4251  O   ALA J 267      42.271  65.999   6.117  1.00  0.00           O  
ATOM   4252  CB  ALA J 267      43.431  64.213   3.642  1.00  0.00           C  
ATOM   4253  H   ALA J 267      41.244  63.780   2.522  1.00  0.00           H  
ATOM   4254  HA  ALA J 267      42.147  63.652   5.227  1.00  0.00           H  
ATOM   4255 1HB  ALA J 267      44.249  64.442   4.306  1.00  0.00           H  
ATOM   4256 2HB  ALA J 267      43.544  63.196   3.276  1.00  0.00           H  
ATOM   4257 3HB  ALA J 267      43.420  64.899   2.802  1.00  0.00           H  
ATOM   4258  N   ALA J 268      41.500  66.714   4.123  1.00  0.00           N  
ATOM   4259  CA  ALA J 268      41.321  68.084   4.605  1.00  0.00           C  
ATOM   4260  C   ALA J 268      40.214  68.148   5.640  1.00  0.00           C  
ATOM   4261  O   ALA J 268      40.311  68.890   6.624  1.00  0.00           O  
ATOM   4262  CB  ALA J 268      41.048  68.996   3.451  1.00  0.00           C  
ATOM   4263  H   ALA J 268      41.268  66.505   3.146  1.00  0.00           H  
ATOM   4264  HA  ALA J 268      42.230  68.411   5.086  1.00  0.00           H  
ATOM   4265 1HB  ALA J 268      40.943  70.011   3.798  1.00  0.00           H  
ATOM   4266 2HB  ALA J 268      41.880  68.931   2.758  1.00  0.00           H  
ATOM   4267 3HB  ALA J 268      40.149  68.671   2.970  1.00  0.00           H  
ATOM   4268  N   LEU J 269      39.174  67.347   5.445  1.00  0.00           N  
ATOM   4269  CA  LEU J 269      38.087  67.320   6.395  1.00  0.00           C  
ATOM   4270  C   LEU J 269      38.593  66.702   7.693  1.00  0.00           C  
ATOM   4271  O   LEU J 269      38.303  67.204   8.782  1.00  0.00           O  
ATOM   4272  CB  LEU J 269      36.944  66.529   5.796  1.00  0.00           C  
ATOM   4273  CG  LEU J 269      36.281  67.170   4.595  1.00  0.00           C  
ATOM   4274  CD1 LEU J 269      35.406  66.190   3.955  1.00  0.00           C  
ATOM   4275  CD2 LEU J 269      35.500  68.280   5.007  1.00  0.00           C  
ATOM   4276  H   LEU J 269      39.116  66.762   4.605  1.00  0.00           H  
ATOM   4277  HA  LEU J 269      37.756  68.331   6.591  1.00  0.00           H  
ATOM   4278 1HB  LEU J 269      37.303  65.542   5.507  1.00  0.00           H  
ATOM   4279 2HB  LEU J 269      36.181  66.429   6.545  1.00  0.00           H  
ATOM   4280  HG  LEU J 269      37.020  67.510   3.901  1.00  0.00           H  
ATOM   4281 1HD1 LEU J 269      34.923  66.637   3.095  1.00  0.00           H  
ATOM   4282 2HD1 LEU J 269      35.990  65.331   3.640  1.00  0.00           H  
ATOM   4283 3HD1 LEU J 269      34.667  65.881   4.670  1.00  0.00           H  
ATOM   4284 1HD2 LEU J 269      35.024  68.705   4.128  1.00  0.00           H  
ATOM   4285 2HD2 LEU J 269      34.765  67.923   5.682  1.00  0.00           H  
ATOM   4286 3HD2 LEU J 269      36.123  69.016   5.490  1.00  0.00           H  
ATOM   4287  N   LYS J 270      39.430  65.663   7.589  1.00  0.00           N  
ATOM   4288  CA  LYS J 270      39.990  65.063   8.784  1.00  0.00           C  
ATOM   4289  C   LYS J 270      40.821  66.093   9.525  1.00  0.00           C  
ATOM   4290  O   LYS J 270      40.749  66.177  10.746  1.00  0.00           O  
ATOM   4291  CB  LYS J 270      40.848  63.845   8.474  1.00  0.00           C  
ATOM   4292  CG  LYS J 270      41.387  63.152   9.722  1.00  0.00           C  
ATOM   4293  CD  LYS J 270      42.177  61.906   9.367  1.00  0.00           C  
ATOM   4294  CE  LYS J 270      42.733  61.216  10.611  1.00  0.00           C  
ATOM   4295  NZ  LYS J 270      43.488  59.973  10.266  1.00  0.00           N  
ATOM   4296  H   LYS J 270      39.643  65.259   6.674  1.00  0.00           H  
ATOM   4297  HA  LYS J 270      39.173  64.752   9.434  1.00  0.00           H  
ATOM   4298 1HB  LYS J 270      40.272  63.128   7.889  1.00  0.00           H  
ATOM   4299 2HB  LYS J 270      41.701  64.149   7.866  1.00  0.00           H  
ATOM   4300 1HG  LYS J 270      42.032  63.842  10.260  1.00  0.00           H  
ATOM   4301 2HG  LYS J 270      40.556  62.878  10.373  1.00  0.00           H  
ATOM   4302 1HD  LYS J 270      41.543  61.209   8.820  1.00  0.00           H  
ATOM   4303 2HD  LYS J 270      43.017  62.185   8.722  1.00  0.00           H  
ATOM   4304 1HE  LYS J 270      43.401  61.900  11.132  1.00  0.00           H  
ATOM   4305 2HE  LYS J 270      41.907  60.955  11.271  1.00  0.00           H  
ATOM   4306 1HZ  LYS J 270      43.839  59.544  11.104  1.00  0.00           H  
ATOM   4307 2HZ  LYS J 270      42.882  59.330   9.789  1.00  0.00           H  
ATOM   4308 3HZ  LYS J 270      44.287  60.199   9.649  1.00  0.00           H  
ATOM   4309  N   ALA J 271      41.598  66.901   8.793  1.00  0.00           N  
ATOM   4310  CA  ALA J 271      42.420  67.919   9.435  1.00  0.00           C  
ATOM   4311  C   ALA J 271      41.565  68.897  10.222  1.00  0.00           C  
ATOM   4312  O   ALA J 271      41.927  69.274  11.335  1.00  0.00           O  
ATOM   4313  CB  ALA J 271      43.214  68.688   8.394  1.00  0.00           C  
ATOM   4314  H   ALA J 271      41.643  66.772   7.779  1.00  0.00           H  
ATOM   4315  HA  ALA J 271      43.099  67.430  10.123  1.00  0.00           H  
ATOM   4316 1HB  ALA J 271      43.822  69.424   8.882  1.00  0.00           H  
ATOM   4317 2HB  ALA J 271      43.836  68.004   7.839  1.00  0.00           H  
ATOM   4318 3HB  ALA J 271      42.534  69.185   7.713  1.00  0.00           H  
ATOM   4319  N   ALA J 272      40.410  69.272   9.663  1.00  0.00           N  
ATOM   4320  CA  ALA J 272      39.493  70.204  10.311  1.00  0.00           C  
ATOM   4321  C   ALA J 272      38.756  69.612  11.499  1.00  0.00           C  
ATOM   4322  O   ALA J 272      38.427  70.328  12.447  1.00  0.00           O  
ATOM   4323  CB  ALA J 272      38.513  70.710   9.287  1.00  0.00           C  
ATOM   4324  H   ALA J 272      40.187  68.926   8.722  1.00  0.00           H  
ATOM   4325  HA  ALA J 272      40.078  71.014  10.710  1.00  0.00           H  
ATOM   4326 1HB  ALA J 272      37.842  71.430   9.734  1.00  0.00           H  
ATOM   4327 2HB  ALA J 272      39.067  71.168   8.475  1.00  0.00           H  
ATOM   4328 3HB  ALA J 272      37.957  69.876   8.910  1.00  0.00           H  
ATOM   4329  N   GLN J 273      38.490  68.312  11.463  1.00  0.00           N  
ATOM   4330  CA  GLN J 273      37.796  67.682  12.574  1.00  0.00           C  
ATOM   4331  C   GLN J 273      38.799  67.388  13.701  1.00  0.00           C  
ATOM   4332  O   GLN J 273      38.495  67.566  14.890  1.00  0.00           O  
ATOM   4333  CB  GLN J 273      37.106  66.396  12.077  1.00  0.00           C  
ATOM   4334  CG  GLN J 273      36.132  65.763  13.058  1.00  0.00           C  
ATOM   4335  CD  GLN J 273      36.777  64.785  14.036  1.00  0.00           C  
ATOM   4336  OE1 GLN J 273      37.614  63.945  13.678  1.00  0.00           O  
ATOM   4337  NE2 GLN J 273      36.389  64.902  15.294  1.00  0.00           N  
ATOM   4338  H   GLN J 273      38.739  67.772  10.630  1.00  0.00           H  
ATOM   4339  HA  GLN J 273      37.039  68.368  12.951  1.00  0.00           H  
ATOM   4340 1HB  GLN J 273      36.568  66.611  11.153  1.00  0.00           H  
ATOM   4341 2HB  GLN J 273      37.872  65.655  11.833  1.00  0.00           H  
ATOM   4342 1HG  GLN J 273      35.666  66.558  13.629  1.00  0.00           H  
ATOM   4343 2HG  GLN J 273      35.371  65.225  12.493  1.00  0.00           H  
ATOM   4344 1HE2 GLN J 273      36.771  64.311  15.999  1.00  0.00           H  
ATOM   4345 2HE2 GLN J 273      35.708  65.617  15.539  1.00  0.00           H  
ATOM   4346  N   ALA J 274      40.016  66.977  13.301  1.00  0.00           N  
ATOM   4347  CA  ALA J 274      41.131  66.667  14.190  1.00  0.00           C  
ATOM   4348  C   ALA J 274      41.709  67.915  14.842  1.00  0.00           C  
ATOM   4349  O   ALA J 274      42.111  67.881  16.000  1.00  0.00           O  
ATOM   4350  CB  ALA J 274      42.228  65.968  13.413  1.00  0.00           C  
ATOM   4351  H   ALA J 274      40.177  66.844  12.308  1.00  0.00           H  
ATOM   4352  HA  ALA J 274      40.764  66.010  14.977  1.00  0.00           H  
ATOM   4353 1HB  ALA J 274      43.056  65.721  14.072  1.00  0.00           H  
ATOM   4354 2HB  ALA J 274      41.833  65.059  12.960  1.00  0.00           H  
ATOM   4355 3HB  ALA J 274      42.572  66.640  12.634  1.00  0.00           H  
ATOM   4356  N   PHE J 275      41.740  69.023  14.106  1.00  0.00           N  
ATOM   4357  CA  PHE J 275      42.273  70.275  14.609  1.00  0.00           C  
ATOM   4358  C   PHE J 275      41.211  71.370  14.418  1.00  0.00           C  
ATOM   4359  O   PHE J 275      41.202  72.032  13.383  1.00  0.00           O  
ATOM   4360  CB  PHE J 275      43.564  70.642  13.873  1.00  0.00           C  
ATOM   4361  CG  PHE J 275      44.328  71.752  14.526  1.00  0.00           C  
ATOM   4362  CD1 PHE J 275      43.886  72.317  15.701  1.00  0.00           C  
ATOM   4363  CD2 PHE J 275      45.498  72.231  13.978  1.00  0.00           C  
ATOM   4364  CE1 PHE J 275      44.599  73.328  16.311  1.00  0.00           C  
ATOM   4365  CE2 PHE J 275      46.210  73.243  14.601  1.00  0.00           C  
ATOM   4366  CZ  PHE J 275      45.762  73.784  15.759  1.00  0.00           C  
ATOM   4367  H   PHE J 275      41.424  69.004  13.135  1.00  0.00           H  
ATOM   4368  HA  PHE J 275      42.533  70.155  15.652  1.00  0.00           H  
ATOM   4369 1HB  PHE J 275      44.212  69.769  13.809  1.00  0.00           H  
ATOM   4370 2HB  PHE J 275      43.323  70.942  12.849  1.00  0.00           H  
ATOM   4371  HD1 PHE J 275      42.957  71.962  16.147  1.00  0.00           H  
ATOM   4372  HD2 PHE J 275      45.858  71.795  13.046  1.00  0.00           H  
ATOM   4373  HE1 PHE J 275      44.232  73.765  17.232  1.00  0.00           H  
ATOM   4374  HE2 PHE J 275      47.127  73.610  14.181  1.00  0.00           H  
ATOM   4375  HZ  PHE J 275      46.324  74.581  16.247  1.00  0.00           H  
ATOM   4376  N   PRO J 276      40.236  71.492  15.336  1.00  0.00           N  
ATOM   4377  CA  PRO J 276      39.116  72.405  15.279  1.00  0.00           C  
ATOM   4378  C   PRO J 276      39.520  73.839  15.541  1.00  0.00           C  
ATOM   4379  O   PRO J 276      40.523  74.087  16.205  1.00  0.00           O  
ATOM   4380  CB  PRO J 276      38.220  71.891  16.408  1.00  0.00           C  
ATOM   4381  CG  PRO J 276      39.160  71.250  17.386  1.00  0.00           C  
ATOM   4382  CD  PRO J 276      40.227  70.630  16.542  1.00  0.00           C  
ATOM   4383  HA  PRO J 276      38.633  72.305  14.295  1.00  0.00           H  
ATOM   4384 1HB  PRO J 276      37.683  72.734  16.851  1.00  0.00           H  
ATOM   4385 2HB  PRO J 276      37.481  71.191  16.014  1.00  0.00           H  
ATOM   4386 1HG  PRO J 276      39.565  72.003  18.081  1.00  0.00           H  
ATOM   4387 2HG  PRO J 276      38.631  70.507  18.001  1.00  0.00           H  
ATOM   4388 1HD  PRO J 276      41.136  70.700  17.104  1.00  0.00           H  
ATOM   4389 2HD  PRO J 276      39.958  69.593  16.289  1.00  0.00           H  
ATOM   4390  N   ASN J 277      38.706  74.784  15.069  1.00  0.00           N  
ATOM   4391  CA  ASN J 277      38.868  76.205  15.399  1.00  0.00           C  
ATOM   4392  C   ASN J 277      40.269  76.771  15.127  1.00  0.00           C  
ATOM   4393  O   ASN J 277      40.799  77.539  15.932  1.00  0.00           O  
ATOM   4394  CB  ASN J 277      38.504  76.436  16.857  1.00  0.00           C  
ATOM   4395  CG  ASN J 277      37.058  76.152  17.164  1.00  0.00           C  
ATOM   4396  OD1 ASN J 277      36.165  76.556  16.420  1.00  0.00           O  
ATOM   4397  ND2 ASN J 277      36.815  75.463  18.251  1.00  0.00           N  
ATOM   4398  H   ASN J 277      37.924  74.504  14.494  1.00  0.00           H  
ATOM   4399  HA  ASN J 277      38.173  76.772  14.776  1.00  0.00           H  
ATOM   4400 1HB  ASN J 277      39.128  75.812  17.499  1.00  0.00           H  
ATOM   4401 2HB  ASN J 277      38.716  77.473  17.116  1.00  0.00           H  
ATOM   4402 1HD2 ASN J 277      35.871  75.252  18.513  1.00  0.00           H  
ATOM   4403 2HD2 ASN J 277      37.573  75.158  18.828  1.00  0.00           H  
ATOM   4404  N   THR J 278      40.849  76.417  13.989  1.00  0.00           N  
ATOM   4405  CA  THR J 278      42.189  76.862  13.629  1.00  0.00           C  
ATOM   4406  C   THR J 278      42.387  77.242  12.174  1.00  0.00           C  
ATOM   4407  O   THR J 278      41.737  76.711  11.267  1.00  0.00           O  
ATOM   4408  CB  THR J 278      43.189  75.767  13.914  1.00  0.00           C  
ATOM   4409  OG1 THR J 278      44.532  76.216  13.602  1.00  0.00           O  
ATOM   4410  CG2 THR J 278      42.822  74.683  13.058  1.00  0.00           C  
ATOM   4411  H   THR J 278      40.353  75.789  13.377  1.00  0.00           H  
ATOM   4412  HA  THR J 278      42.429  77.733  14.239  1.00  0.00           H  
ATOM   4413  HB  THR J 278      43.141  75.462  14.958  1.00  0.00           H  
ATOM   4414  HG1 THR J 278      45.156  75.588  13.992  1.00  0.00           H  
ATOM   4415 1HG2 THR J 278      43.476  73.869  13.165  1.00  0.00           H  
ATOM   4416 2HG2 THR J 278      41.811  74.376  13.300  1.00  0.00           H  
ATOM   4417 3HG2 THR J 278      42.854  75.039  12.080  1.00  0.00           H  
ATOM   4418  N   GLU J 279      43.374  78.106  11.970  1.00  0.00           N  
ATOM   4419  CA  GLU J 279      43.807  78.535  10.652  1.00  0.00           C  
ATOM   4420  C   GLU J 279      44.439  77.404   9.840  1.00  0.00           C  
ATOM   4421  O   GLU J 279      44.415  77.449   8.609  1.00  0.00           O  
ATOM   4422  CB  GLU J 279      44.789  79.709  10.770  1.00  0.00           C  
ATOM   4423  CG  GLU J 279      46.134  79.366  11.399  1.00  0.00           C  
ATOM   4424  CD  GLU J 279      47.040  80.565  11.574  1.00  0.00           C  
ATOM   4425  OE1 GLU J 279      46.697  81.621  11.099  1.00  0.00           O  
ATOM   4426  OE2 GLU J 279      48.081  80.421  12.179  1.00  0.00           O  
ATOM   4427  H   GLU J 279      43.853  78.469  12.785  1.00  0.00           H  
ATOM   4428  HA  GLU J 279      42.930  78.890  10.111  1.00  0.00           H  
ATOM   4429 1HB  GLU J 279      44.985  80.114   9.776  1.00  0.00           H  
ATOM   4430 2HB  GLU J 279      44.336  80.502  11.363  1.00  0.00           H  
ATOM   4431 1HG  GLU J 279      45.970  78.889  12.366  1.00  0.00           H  
ATOM   4432 2HG  GLU J 279      46.628  78.655  10.755  1.00  0.00           H  
ATOM   4433  N   LEU J 280      44.958  76.353  10.500  1.00  0.00           N  
ATOM   4434  CA  LEU J 280      45.589  75.306   9.692  1.00  0.00           C  
ATOM   4435  C   LEU J 280      44.514  74.584   8.906  1.00  0.00           C  
ATOM   4436  O   LEU J 280      44.684  74.267   7.727  1.00  0.00           O  
ATOM   4437  CB  LEU J 280      46.318  74.245  10.545  1.00  0.00           C  
ATOM   4438  CG  LEU J 280      47.739  74.585  10.941  1.00  0.00           C  
ATOM   4439  CD1 LEU J 280      47.665  75.730  11.919  1.00  0.00           C  
ATOM   4440  CD2 LEU J 280      48.493  73.358  11.475  1.00  0.00           C  
ATOM   4441  H   LEU J 280      44.932  76.323  11.521  1.00  0.00           H  
ATOM   4442  HA  LEU J 280      46.286  75.763   8.997  1.00  0.00           H  
ATOM   4443 1HB  LEU J 280      45.743  74.074  11.454  1.00  0.00           H  
ATOM   4444 2HB  LEU J 280      46.347  73.323   9.979  1.00  0.00           H  
ATOM   4445  HG  LEU J 280      48.257  74.930  10.092  1.00  0.00           H  
ATOM   4446 1HD1 LEU J 280      48.664  76.046  12.186  1.00  0.00           H  
ATOM   4447 2HD1 LEU J 280      47.144  76.550  11.460  1.00  0.00           H  
ATOM   4448 3HD1 LEU J 280      47.132  75.429  12.805  1.00  0.00           H  
ATOM   4449 1HD2 LEU J 280      49.505  73.649  11.739  1.00  0.00           H  
ATOM   4450 2HD2 LEU J 280      48.006  72.961  12.333  1.00  0.00           H  
ATOM   4451 3HD2 LEU J 280      48.530  72.596  10.707  1.00  0.00           H  
ATOM   4452  N   ALA J 281      43.398  74.348   9.578  1.00  0.00           N  
ATOM   4453  CA  ALA J 281      42.241  73.686   9.024  1.00  0.00           C  
ATOM   4454  C   ALA J 281      41.526  74.570   8.035  1.00  0.00           C  
ATOM   4455  O   ALA J 281      41.115  74.099   6.978  1.00  0.00           O  
ATOM   4456  CB  ALA J 281      41.294  73.329  10.115  1.00  0.00           C  
ATOM   4457  H   ALA J 281      43.359  74.665  10.529  1.00  0.00           H  
ATOM   4458  HA  ALA J 281      42.567  72.783   8.510  1.00  0.00           H  
ATOM   4459 1HB  ALA J 281      40.445  72.857   9.669  1.00  0.00           H  
ATOM   4460 2HB  ALA J 281      41.776  72.665  10.839  1.00  0.00           H  
ATOM   4461 3HB  ALA J 281      40.985  74.239  10.608  1.00  0.00           H  
ATOM   4462  N   GLU J 282      41.413  75.867   8.337  1.00  0.00           N  
ATOM   4463  CA  GLU J 282      40.735  76.733   7.389  1.00  0.00           C  
ATOM   4464  C   GLU J 282      41.497  76.759   6.075  1.00  0.00           C  
ATOM   4465  O   GLU J 282      40.911  76.572   5.004  1.00  0.00           O  
ATOM   4466  CB  GLU J 282      40.616  78.164   7.911  1.00  0.00           C  
ATOM   4467  CG  GLU J 282      39.884  79.079   6.949  1.00  0.00           C  
ATOM   4468  CD  GLU J 282      39.775  80.510   7.384  1.00  0.00           C  
ATOM   4469  OE1 GLU J 282      40.135  80.833   8.491  1.00  0.00           O  
ATOM   4470  OE2 GLU J 282      39.344  81.295   6.566  1.00  0.00           O  
ATOM   4471  H   GLU J 282      41.745  76.229   9.236  1.00  0.00           H  
ATOM   4472  HA  GLU J 282      39.737  76.335   7.204  1.00  0.00           H  
ATOM   4473 1HB  GLU J 282      40.096  78.168   8.869  1.00  0.00           H  
ATOM   4474 2HB  GLU J 282      41.612  78.573   8.073  1.00  0.00           H  
ATOM   4475 1HG  GLU J 282      40.391  79.037   5.986  1.00  0.00           H  
ATOM   4476 2HG  GLU J 282      38.884  78.688   6.819  1.00  0.00           H  
ATOM   4477  N   LEU J 283      42.819  76.933   6.154  1.00  0.00           N  
ATOM   4478  CA  LEU J 283      43.618  76.973   4.948  1.00  0.00           C  
ATOM   4479  C   LEU J 283      43.638  75.637   4.236  1.00  0.00           C  
ATOM   4480  O   LEU J 283      43.569  75.604   3.008  1.00  0.00           O  
ATOM   4481  CB  LEU J 283      45.041  77.406   5.267  1.00  0.00           C  
ATOM   4482  CG  LEU J 283      45.224  78.845   5.669  1.00  0.00           C  
ATOM   4483  CD1 LEU J 283      46.635  79.028   6.165  1.00  0.00           C  
ATOM   4484  CD2 LEU J 283      44.962  79.727   4.451  1.00  0.00           C  
ATOM   4485  H   LEU J 283      43.275  77.067   7.062  1.00  0.00           H  
ATOM   4486  HA  LEU J 283      43.181  77.710   4.278  1.00  0.00           H  
ATOM   4487 1HB  LEU J 283      45.428  76.774   6.073  1.00  0.00           H  
ATOM   4488 2HB  LEU J 283      45.633  77.259   4.388  1.00  0.00           H  
ATOM   4489  HG  LEU J 283      44.532  79.103   6.476  1.00  0.00           H  
ATOM   4490 1HD1 LEU J 283      46.794  80.066   6.459  1.00  0.00           H  
ATOM   4491 2HD1 LEU J 283      46.776  78.388   7.016  1.00  0.00           H  
ATOM   4492 3HD1 LEU J 283      47.330  78.758   5.382  1.00  0.00           H  
ATOM   4493 1HD2 LEU J 283      45.103  80.778   4.720  1.00  0.00           H  
ATOM   4494 2HD2 LEU J 283      45.661  79.470   3.655  1.00  0.00           H  
ATOM   4495 3HD2 LEU J 283      43.941  79.576   4.102  1.00  0.00           H  
ATOM   4496  N   MET J 284      43.689  74.531   4.981  1.00  0.00           N  
ATOM   4497  CA  MET J 284      43.718  73.230   4.346  1.00  0.00           C  
ATOM   4498  C   MET J 284      42.393  72.892   3.659  1.00  0.00           C  
ATOM   4499  O   MET J 284      42.394  72.294   2.576  1.00  0.00           O  
ATOM   4500  CB  MET J 284      44.094  72.177   5.365  1.00  0.00           C  
ATOM   4501  CG  MET J 284      44.297  70.862   4.783  1.00  0.00           C  
ATOM   4502  SD  MET J 284      45.589  70.890   3.544  1.00  0.00           S  
ATOM   4503  CE  MET J 284      47.019  71.124   4.536  1.00  0.00           C  
ATOM   4504  H   MET J 284      43.764  74.581   6.001  1.00  0.00           H  
ATOM   4505  HA  MET J 284      44.492  73.249   3.582  1.00  0.00           H  
ATOM   4506 1HB  MET J 284      45.008  72.474   5.878  1.00  0.00           H  
ATOM   4507 2HB  MET J 284      43.304  72.106   6.117  1.00  0.00           H  
ATOM   4508 1HG  MET J 284      44.564  70.169   5.569  1.00  0.00           H  
ATOM   4509 2HG  MET J 284      43.380  70.529   4.320  1.00  0.00           H  
ATOM   4510 1HE  MET J 284      47.875  71.160   3.893  1.00  0.00           H  
ATOM   4511 2HE  MET J 284      46.929  72.059   5.087  1.00  0.00           H  
ATOM   4512 3HE  MET J 284      47.132  70.318   5.233  1.00  0.00           H  
ATOM   4513  N   LEU J 285      41.263  73.302   4.247  1.00  0.00           N  
ATOM   4514  CA  LEU J 285      39.988  73.068   3.592  1.00  0.00           C  
ATOM   4515  C   LEU J 285      39.897  73.930   2.339  1.00  0.00           C  
ATOM   4516  O   LEU J 285      39.435  73.452   1.303  1.00  0.00           O  
ATOM   4517  CB  LEU J 285      38.819  73.383   4.521  1.00  0.00           C  
ATOM   4518  CG  LEU J 285      38.588  72.445   5.711  1.00  0.00           C  
ATOM   4519  CD1 LEU J 285      37.559  73.060   6.604  1.00  0.00           C  
ATOM   4520  CD2 LEU J 285      38.090  71.118   5.238  1.00  0.00           C  
ATOM   4521  H   LEU J 285      41.288  73.759   5.162  1.00  0.00           H  
ATOM   4522  HA  LEU J 285      39.928  72.025   3.299  1.00  0.00           H  
ATOM   4523 1HB  LEU J 285      38.973  74.382   4.925  1.00  0.00           H  
ATOM   4524 2HB  LEU J 285      37.920  73.375   3.929  1.00  0.00           H  
ATOM   4525  HG  LEU J 285      39.518  72.314   6.266  1.00  0.00           H  
ATOM   4526 1HD1 LEU J 285      37.362  72.435   7.454  1.00  0.00           H  
ATOM   4527 2HD1 LEU J 285      37.933  74.026   6.936  1.00  0.00           H  
ATOM   4528 3HD1 LEU J 285      36.640  73.186   6.054  1.00  0.00           H  
ATOM   4529 1HD2 LEU J 285      37.927  70.495   6.102  1.00  0.00           H  
ATOM   4530 2HD2 LEU J 285      37.156  71.257   4.700  1.00  0.00           H  
ATOM   4531 3HD2 LEU J 285      38.821  70.661   4.589  1.00  0.00           H  
ATOM   4532  N   ARG J 286      40.395  75.181   2.406  1.00  0.00           N  
ATOM   4533  CA  ARG J 286      40.369  76.056   1.234  1.00  0.00           C  
ATOM   4534  C   ARG J 286      41.294  75.519   0.147  1.00  0.00           C  
ATOM   4535  O   ARG J 286      40.965  75.575  -1.039  1.00  0.00           O  
ATOM   4536  CB  ARG J 286      40.775  77.485   1.581  1.00  0.00           C  
ATOM   4537  CG  ARG J 286      39.755  78.255   2.410  1.00  0.00           C  
ATOM   4538  CD  ARG J 286      40.162  79.659   2.674  1.00  0.00           C  
ATOM   4539  NE  ARG J 286      39.235  80.330   3.595  1.00  0.00           N  
ATOM   4540  CZ  ARG J 286      38.044  80.844   3.277  1.00  0.00           C  
ATOM   4541  NH1 ARG J 286      37.562  80.778   2.050  1.00  0.00           N  
ATOM   4542  NH2 ARG J 286      37.369  81.413   4.243  1.00  0.00           N  
ATOM   4543  H   ARG J 286      40.756  75.546   3.294  1.00  0.00           H  
ATOM   4544  HA  ARG J 286      39.349  76.081   0.848  1.00  0.00           H  
ATOM   4545 1HB  ARG J 286      41.711  77.466   2.142  1.00  0.00           H  
ATOM   4546 2HB  ARG J 286      40.953  78.046   0.667  1.00  0.00           H  
ATOM   4547 1HG  ARG J 286      38.809  78.274   1.874  1.00  0.00           H  
ATOM   4548 2HG  ARG J 286      39.616  77.766   3.355  1.00  0.00           H  
ATOM   4549 1HD  ARG J 286      41.154  79.662   3.130  1.00  0.00           H  
ATOM   4550 2HD  ARG J 286      40.186  80.219   1.742  1.00  0.00           H  
ATOM   4551  HE  ARG J 286      39.512  80.455   4.581  1.00  0.00           H  
ATOM   4552 1HH1 ARG J 286      38.097  80.328   1.320  1.00  0.00           H  
ATOM   4553 2HH1 ARG J 286      36.656  81.173   1.844  1.00  0.00           H  
ATOM   4554 1HH2 ARG J 286      37.806  81.434   5.180  1.00  0.00           H  
ATOM   4555 2HH2 ARG J 286      36.457  81.816   4.081  1.00  0.00           H  
ATOM   4556  N   LEU J 287      42.431  74.949   0.547  1.00  0.00           N  
ATOM   4557  CA  LEU J 287      43.383  74.407  -0.403  1.00  0.00           C  
ATOM   4558  C   LEU J 287      42.753  73.228  -1.128  1.00  0.00           C  
ATOM   4559  O   LEU J 287      42.839  73.132  -2.355  1.00  0.00           O  
ATOM   4560  CB  LEU J 287      44.647  73.959   0.353  1.00  0.00           C  
ATOM   4561  CG  LEU J 287      45.760  73.392  -0.438  1.00  0.00           C  
ATOM   4562  CD1 LEU J 287      46.233  74.362  -1.498  1.00  0.00           C  
ATOM   4563  CD2 LEU J 287      46.902  73.104   0.504  1.00  0.00           C  
ATOM   4564  H   LEU J 287      42.670  74.946   1.539  1.00  0.00           H  
ATOM   4565  HA  LEU J 287      43.641  75.177  -1.129  1.00  0.00           H  
ATOM   4566 1HB  LEU J 287      45.014  74.724   0.976  1.00  0.00           H  
ATOM   4567 2HB  LEU J 287      44.337  73.155   1.018  1.00  0.00           H  
ATOM   4568  HG  LEU J 287      45.417  72.509  -0.899  1.00  0.00           H  
ATOM   4569 1HD1 LEU J 287      47.042  73.912  -2.065  1.00  0.00           H  
ATOM   4570 2HD1 LEU J 287      45.415  74.593  -2.158  1.00  0.00           H  
ATOM   4571 3HD1 LEU J 287      46.589  75.266  -1.036  1.00  0.00           H  
ATOM   4572 1HD2 LEU J 287      47.709  72.665  -0.029  1.00  0.00           H  
ATOM   4573 2HD2 LEU J 287      47.227  74.032   0.946  1.00  0.00           H  
ATOM   4574 3HD2 LEU J 287      46.575  72.432   1.276  1.00  0.00           H  
ATOM   4575  N   ALA J 288      42.082  72.353  -0.369  1.00  0.00           N  
ATOM   4576  CA  ALA J 288      41.399  71.199  -0.933  1.00  0.00           C  
ATOM   4577  C   ALA J 288      40.225  71.608  -1.829  1.00  0.00           C  
ATOM   4578  O   ALA J 288      39.956  70.962  -2.849  1.00  0.00           O  
ATOM   4579  CB  ALA J 288      40.925  70.312   0.192  1.00  0.00           C  
ATOM   4580  H   ALA J 288      42.068  72.480   0.649  1.00  0.00           H  
ATOM   4581  HA  ALA J 288      42.111  70.659  -1.540  1.00  0.00           H  
ATOM   4582 1HB  ALA J 288      40.449  69.428  -0.195  1.00  0.00           H  
ATOM   4583 2HB  ALA J 288      41.784  70.032   0.785  1.00  0.00           H  
ATOM   4584 3HB  ALA J 288      40.224  70.867   0.807  1.00  0.00           H  
ATOM   4585  N   GLU J 289      39.508  72.674  -1.440  1.00  0.00           N  
ATOM   4586  CA  GLU J 289      38.356  73.162  -2.196  1.00  0.00           C  
ATOM   4587  C   GLU J 289      38.779  73.700  -3.549  1.00  0.00           C  
ATOM   4588  O   GLU J 289      38.198  73.352  -4.588  1.00  0.00           O  
ATOM   4589  CB  GLU J 289      37.635  74.259  -1.407  1.00  0.00           C  
ATOM   4590  CG  GLU J 289      36.423  74.829  -2.093  1.00  0.00           C  
ATOM   4591  CD  GLU J 289      35.734  75.936  -1.312  1.00  0.00           C  
ATOM   4592  OE1 GLU J 289      35.901  76.012  -0.123  1.00  0.00           O  
ATOM   4593  OE2 GLU J 289      35.066  76.735  -1.941  1.00  0.00           O  
ATOM   4594  H   GLU J 289      39.744  73.140  -0.561  1.00  0.00           H  
ATOM   4595  HA  GLU J 289      37.668  72.335  -2.362  1.00  0.00           H  
ATOM   4596 1HB  GLU J 289      37.326  73.864  -0.436  1.00  0.00           H  
ATOM   4597 2HB  GLU J 289      38.325  75.078  -1.218  1.00  0.00           H  
ATOM   4598 1HG  GLU J 289      36.753  75.216  -3.046  1.00  0.00           H  
ATOM   4599 2HG  GLU J 289      35.711  74.024  -2.282  1.00  0.00           H  
ATOM   4600  N   VAL J 290      39.830  74.511  -3.547  1.00  0.00           N  
ATOM   4601  CA  VAL J 290      40.317  75.061  -4.788  1.00  0.00           C  
ATOM   4602  C   VAL J 290      40.865  73.926  -5.631  1.00  0.00           C  
ATOM   4603  O   VAL J 290      40.600  73.851  -6.829  1.00  0.00           O  
ATOM   4604  CB  VAL J 290      41.418  76.099  -4.556  1.00  0.00           C  
ATOM   4605  CG1 VAL J 290      42.000  76.496  -5.881  1.00  0.00           C  
ATOM   4606  CG2 VAL J 290      40.870  77.315  -3.858  1.00  0.00           C  
ATOM   4607  H   VAL J 290      40.277  74.769  -2.661  1.00  0.00           H  
ATOM   4608  HA  VAL J 290      39.490  75.534  -5.317  1.00  0.00           H  
ATOM   4609  HB  VAL J 290      42.197  75.647  -3.945  1.00  0.00           H  
ATOM   4610 1HG1 VAL J 290      42.797  77.204  -5.720  1.00  0.00           H  
ATOM   4611 2HG1 VAL J 290      42.386  75.619  -6.376  1.00  0.00           H  
ATOM   4612 3HG1 VAL J 290      41.229  76.951  -6.507  1.00  0.00           H  
ATOM   4613 1HG2 VAL J 290      41.672  78.023  -3.699  1.00  0.00           H  
ATOM   4614 2HG2 VAL J 290      40.107  77.764  -4.478  1.00  0.00           H  
ATOM   4615 3HG2 VAL J 290      40.445  77.032  -2.903  1.00  0.00           H  
ATOM   4616  N   ALA J 291      41.617  73.016  -5.007  1.00  0.00           N  
ATOM   4617  CA  ALA J 291      42.218  71.917  -5.736  1.00  0.00           C  
ATOM   4618  C   ALA J 291      41.167  71.058  -6.409  1.00  0.00           C  
ATOM   4619  O   ALA J 291      41.375  70.606  -7.541  1.00  0.00           O  
ATOM   4620  CB  ALA J 291      43.057  71.103  -4.795  1.00  0.00           C  
ATOM   4621  H   ALA J 291      41.820  73.098  -4.007  1.00  0.00           H  
ATOM   4622  HA  ALA J 291      42.855  72.334  -6.512  1.00  0.00           H  
ATOM   4623 1HB  ALA J 291      43.529  70.328  -5.331  1.00  0.00           H  
ATOM   4624 2HB  ALA J 291      43.811  71.723  -4.330  1.00  0.00           H  
ATOM   4625 3HB  ALA J 291      42.407  70.706  -4.039  1.00  0.00           H  
ATOM   4626  N   ALA J 292      40.016  70.858  -5.747  1.00  0.00           N  
ATOM   4627  CA  ALA J 292      38.938  70.107  -6.364  1.00  0.00           C  
ATOM   4628  C   ALA J 292      38.459  70.835  -7.616  1.00  0.00           C  
ATOM   4629  O   ALA J 292      38.212  70.204  -8.647  1.00  0.00           O  
ATOM   4630  CB  ALA J 292      37.784  69.935  -5.380  1.00  0.00           C  
ATOM   4631  H   ALA J 292      39.902  71.203  -4.790  1.00  0.00           H  
ATOM   4632  HA  ALA J 292      39.323  69.134  -6.662  1.00  0.00           H  
ATOM   4633 1HB  ALA J 292      36.979  69.369  -5.845  1.00  0.00           H  
ATOM   4634 2HB  ALA J 292      38.137  69.411  -4.490  1.00  0.00           H  
ATOM   4635 3HB  ALA J 292      37.412  70.918  -5.091  1.00  0.00           H  
ATOM   4636  N   ARG J 293      38.374  72.175  -7.552  1.00  0.00           N  
ATOM   4637  CA  ARG J 293      37.955  72.941  -8.722  1.00  0.00           C  
ATOM   4638  C   ARG J 293      38.999  72.936  -9.832  1.00  0.00           C  
ATOM   4639  O   ARG J 293      38.639  72.828 -11.003  1.00  0.00           O  
ATOM   4640  CB  ARG J 293      37.591  74.379  -8.385  1.00  0.00           C  
ATOM   4641  CG  ARG J 293      36.271  74.557  -7.640  1.00  0.00           C  
ATOM   4642  CD  ARG J 293      35.840  75.994  -7.652  1.00  0.00           C  
ATOM   4643  NE  ARG J 293      36.700  76.840  -6.866  1.00  0.00           N  
ATOM   4644  CZ  ARG J 293      36.521  77.122  -5.574  1.00  0.00           C  
ATOM   4645  NH1 ARG J 293      35.478  76.648  -4.925  1.00  0.00           N  
ATOM   4646  NH2 ARG J 293      37.409  77.890  -4.996  1.00  0.00           N  
ATOM   4647  H   ARG J 293      38.579  72.656  -6.667  1.00  0.00           H  
ATOM   4648  HA  ARG J 293      37.052  72.473  -9.113  1.00  0.00           H  
ATOM   4649 1HB  ARG J 293      38.376  74.815  -7.765  1.00  0.00           H  
ATOM   4650 2HB  ARG J 293      37.540  74.967  -9.301  1.00  0.00           H  
ATOM   4651 1HG  ARG J 293      35.499  73.950  -8.111  1.00  0.00           H  
ATOM   4652 2HG  ARG J 293      36.403  74.241  -6.599  1.00  0.00           H  
ATOM   4653 1HD  ARG J 293      35.851  76.364  -8.677  1.00  0.00           H  
ATOM   4654 2HD  ARG J 293      34.833  76.072  -7.251  1.00  0.00           H  
ATOM   4655  HE  ARG J 293      37.538  77.243  -7.303  1.00  0.00           H  
ATOM   4656 1HH1 ARG J 293      34.814  76.067  -5.402  1.00  0.00           H  
ATOM   4657 2HH1 ARG J 293      35.339  76.850  -3.921  1.00  0.00           H  
ATOM   4658 1HH2 ARG J 293      38.187  78.223  -5.583  1.00  0.00           H  
ATOM   4659 2HH2 ARG J 293      37.327  78.147  -4.023  1.00  0.00           H  
ATOM   4660  N   VAL J 294      40.284  73.010  -9.483  1.00  0.00           N  
ATOM   4661  CA  VAL J 294      41.311  73.018 -10.520  1.00  0.00           C  
ATOM   4662  C   VAL J 294      41.287  71.692 -11.252  1.00  0.00           C  
ATOM   4663  O   VAL J 294      41.290  71.659 -12.487  1.00  0.00           O  
ATOM   4664  CB  VAL J 294      42.719  73.271  -9.936  1.00  0.00           C  
ATOM   4665  CG1 VAL J 294      43.778  73.062 -11.005  1.00  0.00           C  
ATOM   4666  CG2 VAL J 294      42.806  74.702  -9.430  1.00  0.00           C  
ATOM   4667  H   VAL J 294      40.523  73.102  -8.494  1.00  0.00           H  
ATOM   4668  HA  VAL J 294      41.085  73.817 -11.227  1.00  0.00           H  
ATOM   4669  HB  VAL J 294      42.902  72.566  -9.122  1.00  0.00           H  
ATOM   4670 1HG1 VAL J 294      44.761  73.237 -10.579  1.00  0.00           H  
ATOM   4671 2HG1 VAL J 294      43.718  72.047 -11.377  1.00  0.00           H  
ATOM   4672 3HG1 VAL J 294      43.610  73.753 -11.814  1.00  0.00           H  
ATOM   4673 1HG2 VAL J 294      43.782  74.904  -9.019  1.00  0.00           H  
ATOM   4674 2HG2 VAL J 294      42.625  75.379 -10.260  1.00  0.00           H  
ATOM   4675 3HG2 VAL J 294      42.053  74.855  -8.663  1.00  0.00           H  
ATOM   4676  N   MET J 295      41.222  70.589 -10.503  1.00  0.00           N  
ATOM   4677  CA  MET J 295      41.168  69.298 -11.156  1.00  0.00           C  
ATOM   4678  C   MET J 295      39.901  69.147 -11.997  1.00  0.00           C  
ATOM   4679  O   MET J 295      39.973  68.634 -13.117  1.00  0.00           O  
ATOM   4680  CB  MET J 295      41.292  68.172 -10.148  1.00  0.00           C  
ATOM   4681  CG  MET J 295      41.258  66.784 -10.790  1.00  0.00           C  
ATOM   4682  SD  MET J 295      41.489  65.455  -9.621  1.00  0.00           S  
ATOM   4683  CE  MET J 295      41.268  64.090 -10.703  1.00  0.00           C  
ATOM   4684  H   MET J 295      41.213  70.651  -9.479  1.00  0.00           H  
ATOM   4685  HA  MET J 295      42.013  69.232 -11.834  1.00  0.00           H  
ATOM   4686 1HB  MET J 295      42.239  68.272  -9.619  1.00  0.00           H  
ATOM   4687 2HB  MET J 295      40.503  68.266  -9.405  1.00  0.00           H  
ATOM   4688 1HG  MET J 295      40.296  66.641 -11.290  1.00  0.00           H  
ATOM   4689 2HG  MET J 295      42.036  66.711 -11.548  1.00  0.00           H  
ATOM   4690 1HE  MET J 295      41.390  63.158 -10.150  1.00  0.00           H  
ATOM   4691 2HE  MET J 295      40.268  64.127 -11.135  1.00  0.00           H  
ATOM   4692 3HE  MET J 295      42.002  64.140 -11.504  1.00  0.00           H  
ATOM   4693  N   LYS J 296      38.746  69.615 -11.488  1.00  0.00           N  
ATOM   4694  CA  LYS J 296      37.499  69.494 -12.236  1.00  0.00           C  
ATOM   4695  C   LYS J 296      37.576  70.257 -13.555  1.00  0.00           C  
ATOM   4696  O   LYS J 296      37.138  69.748 -14.593  1.00  0.00           O  
ATOM   4697  CB  LYS J 296      36.312  70.014 -11.416  1.00  0.00           C  
ATOM   4698  CG  LYS J 296      34.931  69.807 -12.059  1.00  0.00           C  
ATOM   4699  CD  LYS J 296      33.785  70.246 -11.113  1.00  0.00           C  
ATOM   4700  CE  LYS J 296      32.403  70.017 -11.759  1.00  0.00           C  
ATOM   4701  NZ  LYS J 296      31.256  70.451 -10.870  1.00  0.00           N  
ATOM   4702  H   LYS J 296      38.714  70.021 -10.548  1.00  0.00           H  
ATOM   4703  HA  LYS J 296      37.334  68.441 -12.465  1.00  0.00           H  
ATOM   4704 1HB  LYS J 296      36.313  69.568 -10.445  1.00  0.00           H  
ATOM   4705 2HB  LYS J 296      36.440  71.087 -11.266  1.00  0.00           H  
ATOM   4706 1HG  LYS J 296      34.877  70.392 -12.981  1.00  0.00           H  
ATOM   4707 2HG  LYS J 296      34.805  68.753 -12.307  1.00  0.00           H  
ATOM   4708 1HD  LYS J 296      33.842  69.672 -10.183  1.00  0.00           H  
ATOM   4709 2HD  LYS J 296      33.899  71.303 -10.873  1.00  0.00           H  
ATOM   4710 1HE  LYS J 296      32.356  70.579 -12.691  1.00  0.00           H  
ATOM   4711 2HE  LYS J 296      32.290  68.956 -11.980  1.00  0.00           H  
ATOM   4712 1HZ  LYS J 296      30.378  70.282 -11.331  1.00  0.00           H  
ATOM   4713 2HZ  LYS J 296      31.240  69.931  -9.977  1.00  0.00           H  
ATOM   4714 3HZ  LYS J 296      31.331  71.429 -10.667  1.00  0.00           H  
ATOM   4715  N   GLU J 297      38.160  71.463 -13.533  1.00  0.00           N  
ATOM   4716  CA  GLU J 297      38.257  72.247 -14.753  1.00  0.00           C  
ATOM   4717  C   GLU J 297      39.226  71.584 -15.739  1.00  0.00           C  
ATOM   4718  O   GLU J 297      38.960  71.576 -16.943  1.00  0.00           O  
ATOM   4719  CB  GLU J 297      38.672  73.691 -14.447  1.00  0.00           C  
ATOM   4720  CG  GLU J 297      37.605  74.550 -13.686  1.00  0.00           C  
ATOM   4721  CD  GLU J 297      36.276  74.713 -14.411  1.00  0.00           C  
ATOM   4722  OE1 GLU J 297      36.176  74.276 -15.527  1.00  0.00           O  
ATOM   4723  OE2 GLU J 297      35.371  75.288 -13.854  1.00  0.00           O  
ATOM   4724  H   GLU J 297      38.503  71.850 -12.648  1.00  0.00           H  
ATOM   4725  HA  GLU J 297      37.273  72.277 -15.217  1.00  0.00           H  
ATOM   4726 1HB  GLU J 297      39.556  73.665 -13.810  1.00  0.00           H  
ATOM   4727 2HB  GLU J 297      38.943  74.205 -15.370  1.00  0.00           H  
ATOM   4728 1HG  GLU J 297      37.406  74.083 -12.728  1.00  0.00           H  
ATOM   4729 2HG  GLU J 297      38.032  75.535 -13.491  1.00  0.00           H  
ATOM   4730  N   LEU J 298      40.311  70.975 -15.242  1.00  0.00           N  
ATOM   4731  CA  LEU J 298      41.233  70.284 -16.137  1.00  0.00           C  
ATOM   4732  C   LEU J 298      40.558  69.080 -16.798  1.00  0.00           C  
ATOM   4733  O   LEU J 298      40.720  68.861 -18.009  1.00  0.00           O  
ATOM   4734  CB  LEU J 298      42.478  69.838 -15.360  1.00  0.00           C  
ATOM   4735  CG  LEU J 298      43.422  70.962 -14.944  1.00  0.00           C  
ATOM   4736  CD1 LEU J 298      44.442  70.448 -13.972  1.00  0.00           C  
ATOM   4737  CD2 LEU J 298      44.102  71.483 -16.176  1.00  0.00           C  
ATOM   4738  H   LEU J 298      40.512  71.025 -14.237  1.00  0.00           H  
ATOM   4739  HA  LEU J 298      41.540  70.980 -16.915  1.00  0.00           H  
ATOM   4740 1HB  LEU J 298      42.148  69.334 -14.452  1.00  0.00           H  
ATOM   4741 2HB  LEU J 298      43.038  69.122 -15.964  1.00  0.00           H  
ATOM   4742  HG  LEU J 298      42.866  71.751 -14.462  1.00  0.00           H  
ATOM   4743 1HD1 LEU J 298      45.117  71.255 -13.683  1.00  0.00           H  
ATOM   4744 2HD1 LEU J 298      43.919  70.091 -13.105  1.00  0.00           H  
ATOM   4745 3HD1 LEU J 298      45.006  69.639 -14.419  1.00  0.00           H  
ATOM   4746 1HD2 LEU J 298      44.789  72.269 -15.897  1.00  0.00           H  
ATOM   4747 2HD2 LEU J 298      44.647  70.672 -16.650  1.00  0.00           H  
ATOM   4748 3HD2 LEU J 298      43.354  71.868 -16.869  1.00  0.00           H  
ATOM   4749  N   GLU J 299      39.750  68.333 -16.032  1.00  0.00           N  
ATOM   4750  CA  GLU J 299      39.052  67.200 -16.622  1.00  0.00           C  
ATOM   4751  C   GLU J 299      38.009  67.682 -17.633  1.00  0.00           C  
ATOM   4752  O   GLU J 299      37.835  67.060 -18.686  1.00  0.00           O  
ATOM   4753  CB  GLU J 299      38.420  66.290 -15.554  1.00  0.00           C  
ATOM   4754  CG  GLU J 299      39.444  65.460 -14.724  1.00  0.00           C  
ATOM   4755  CD  GLU J 299      38.801  64.514 -13.712  1.00  0.00           C  
ATOM   4756  OE1 GLU J 299      37.709  64.779 -13.273  1.00  0.00           O  
ATOM   4757  OE2 GLU J 299      39.399  63.503 -13.412  1.00  0.00           O  
ATOM   4758  H   GLU J 299      39.657  68.541 -15.033  1.00  0.00           H  
ATOM   4759  HA  GLU J 299      39.783  66.599 -17.161  1.00  0.00           H  
ATOM   4760 1HB  GLU J 299      37.852  66.908 -14.853  1.00  0.00           H  
ATOM   4761 2HB  GLU J 299      37.722  65.601 -16.026  1.00  0.00           H  
ATOM   4762 1HG  GLU J 299      40.063  64.879 -15.407  1.00  0.00           H  
ATOM   4763 2HG  GLU J 299      40.099  66.155 -14.193  1.00  0.00           H  
ATOM   4764  N   ARG J 300      37.336  68.803 -17.342  1.00  0.00           N  
ATOM   4765  CA  ARG J 300      36.349  69.339 -18.269  1.00  0.00           C  
ATOM   4766  C   ARG J 300      37.025  69.786 -19.571  1.00  0.00           C  
ATOM   4767  O   ARG J 300      36.488  69.553 -20.657  1.00  0.00           O  
ATOM   4768  CB  ARG J 300      35.557  70.482 -17.647  1.00  0.00           C  
ATOM   4769  CG  ARG J 300      34.395  70.986 -18.515  1.00  0.00           C  
ATOM   4770  CD  ARG J 300      33.475  71.920 -17.775  1.00  0.00           C  
ATOM   4771  NE  ARG J 300      34.102  73.179 -17.418  1.00  0.00           N  
ATOM   4772  CZ  ARG J 300      34.252  74.225 -18.233  1.00  0.00           C  
ATOM   4773  NH1 ARG J 300      33.843  74.202 -19.485  1.00  0.00           N  
ATOM   4774  NH2 ARG J 300      34.836  75.279 -17.741  1.00  0.00           N  
ATOM   4775  H   ARG J 300      37.486  69.270 -16.442  1.00  0.00           H  
ATOM   4776  HA  ARG J 300      35.641  68.545 -18.507  1.00  0.00           H  
ATOM   4777 1HB  ARG J 300      35.161  70.171 -16.681  1.00  0.00           H  
ATOM   4778 2HB  ARG J 300      36.229  71.327 -17.465  1.00  0.00           H  
ATOM   4779 1HG  ARG J 300      34.804  71.524 -19.374  1.00  0.00           H  
ATOM   4780 2HG  ARG J 300      33.810  70.134 -18.868  1.00  0.00           H  
ATOM   4781 1HD  ARG J 300      32.610  72.139 -18.400  1.00  0.00           H  
ATOM   4782 2HD  ARG J 300      33.144  71.438 -16.856  1.00  0.00           H  
ATOM   4783  HE  ARG J 300      34.504  73.306 -16.477  1.00  0.00           H  
ATOM   4784 1HH1 ARG J 300      33.403  73.383 -19.868  1.00  0.00           H  
ATOM   4785 2HH1 ARG J 300      34.070  75.008 -20.091  1.00  0.00           H  
ATOM   4786 1HH2 ARG J 300      35.176  75.232 -16.778  1.00  0.00           H  
ATOM   4787 2HH2 ARG J 300      34.973  76.123 -18.315  1.00  0.00           H  
ATOM   4788  N   ASN J 301      38.213  70.397 -19.474  1.00  0.00           N  
ATOM   4789  CA  ASN J 301      38.916  70.842 -20.674  1.00  0.00           C  
ATOM   4790  C   ASN J 301      39.303  69.642 -21.535  1.00  0.00           C  
ATOM   4791  O   ASN J 301      39.205  69.696 -22.768  1.00  0.00           O  
ATOM   4792  CB  ASN J 301      40.158  71.616 -20.296  1.00  0.00           C  
ATOM   4793  CG  ASN J 301      39.857  72.951 -19.747  1.00  0.00           C  
ATOM   4794  OD1 ASN J 301      38.816  73.535 -20.040  1.00  0.00           O  
ATOM   4795  ND2 ASN J 301      40.745  73.455 -18.938  1.00  0.00           N  
ATOM   4796  H   ASN J 301      38.608  70.596 -18.550  1.00  0.00           H  
ATOM   4797  HA  ASN J 301      38.249  71.477 -21.258  1.00  0.00           H  
ATOM   4798 1HB  ASN J 301      40.734  71.050 -19.561  1.00  0.00           H  
ATOM   4799 2HB  ASN J 301      40.777  71.738 -21.174  1.00  0.00           H  
ATOM   4800 1HD2 ASN J 301      40.597  74.349 -18.525  1.00  0.00           H  
ATOM   4801 2HD2 ASN J 301      41.572  72.936 -18.722  1.00  0.00           H  
ATOM   4802  N   ASP J 302      39.648  68.526 -20.878  1.00  0.00           N  
ATOM   4803  CA  ASP J 302      39.997  67.309 -21.591  1.00  0.00           C  
ATOM   4804  C   ASP J 302      38.780  66.761 -22.318  1.00  0.00           C  
ATOM   4805  O   ASP J 302      38.891  66.353 -23.477  1.00  0.00           O  
ATOM   4806  CB  ASP J 302      40.555  66.262 -20.616  1.00  0.00           C  
ATOM   4807  CG  ASP J 302      40.985  64.952 -21.267  1.00  0.00           C  
ATOM   4808  OD1 ASP J 302      41.714  64.958 -22.245  1.00  0.00           O  
ATOM   4809  OD2 ASP J 302      40.602  63.898 -20.784  1.00  0.00           O  
ATOM   4810  H   ASP J 302      39.729  68.552 -19.857  1.00  0.00           H  
ATOM   4811  HA  ASP J 302      40.761  67.547 -22.327  1.00  0.00           H  
ATOM   4812 1HB  ASP J 302      41.394  66.691 -20.070  1.00  0.00           H  
ATOM   4813 2HB  ASP J 302      39.792  66.031 -19.877  1.00  0.00           H  
ATOM   4814  N   GLU J 303      37.611  66.799 -21.667  1.00  0.00           N  
ATOM   4815  CA  GLU J 303      36.388  66.327 -22.304  1.00  0.00           C  
ATOM   4816  C   GLU J 303      36.047  67.162 -23.545  1.00  0.00           C  
ATOM   4817  O   GLU J 303      35.663  66.606 -24.582  1.00  0.00           O  
ATOM   4818  CB  GLU J 303      35.209  66.342 -21.318  1.00  0.00           C  
ATOM   4819  CG  GLU J 303      33.901  65.821 -21.915  1.00  0.00           C  
ATOM   4820  CD  GLU J 303      32.725  65.727 -20.935  1.00  0.00           C  
ATOM   4821  OE1 GLU J 303      32.922  65.827 -19.750  1.00  0.00           O  
ATOM   4822  OE2 GLU J 303      31.610  65.575 -21.412  1.00  0.00           O  
ATOM   4823  H   GLU J 303      37.593  67.126 -20.697  1.00  0.00           H  
ATOM   4824  HA  GLU J 303      36.549  65.298 -22.623  1.00  0.00           H  
ATOM   4825 1HB  GLU J 303      35.459  65.743 -20.442  1.00  0.00           H  
ATOM   4826 2HB  GLU J 303      35.038  67.364 -20.976  1.00  0.00           H  
ATOM   4827 1HG  GLU J 303      33.624  66.493 -22.728  1.00  0.00           H  
ATOM   4828 2HG  GLU J 303      34.089  64.838 -22.344  1.00  0.00           H  
ATOM   4829  N   GLU J 304      36.220  68.491 -23.453  1.00  0.00           N  
ATOM   4830  CA  GLU J 304      35.896  69.358 -24.587  1.00  0.00           C  
ATOM   4831  C   GLU J 304      36.825  69.085 -25.774  1.00  0.00           C  
ATOM   4832  O   GLU J 304      36.374  69.089 -26.923  1.00  0.00           O  
ATOM   4833  CB  GLU J 304      35.954  70.833 -24.175  1.00  0.00           C  
ATOM   4834  CG  GLU J 304      34.836  71.288 -23.213  1.00  0.00           C  
ATOM   4835  CD  GLU J 304      33.435  71.263 -23.819  1.00  0.00           C  
ATOM   4836  OE1 GLU J 304      33.251  71.804 -24.882  1.00  0.00           O  
ATOM   4837  OE2 GLU J 304      32.550  70.708 -23.205  1.00  0.00           O  
ATOM   4838  H   GLU J 304      36.532  68.893 -22.562  1.00  0.00           H  
ATOM   4839  HA  GLU J 304      34.877  69.137 -24.901  1.00  0.00           H  
ATOM   4840 1HB  GLU J 304      36.916  71.037 -23.698  1.00  0.00           H  
ATOM   4841 2HB  GLU J 304      35.888  71.451 -25.054  1.00  0.00           H  
ATOM   4842 1HG  GLU J 304      34.847  70.630 -22.343  1.00  0.00           H  
ATOM   4843 2HG  GLU J 304      35.063  72.296 -22.867  1.00  0.00           H  
ATOM   4844  N   ILE J 305      38.105  68.797 -25.505  1.00  0.00           N  
ATOM   4845  CA  ILE J 305      39.001  68.412 -26.594  1.00  0.00           C  
ATOM   4846  C   ILE J 305      38.680  67.030 -27.142  1.00  0.00           C  
ATOM   4847  O   ILE J 305      38.572  66.856 -28.351  1.00  0.00           O  
ATOM   4848  CB  ILE J 305      40.483  68.458 -26.191  1.00  0.00           C  
ATOM   4849  CG1 ILE J 305      40.905  69.896 -25.934  1.00  0.00           C  
ATOM   4850  CG2 ILE J 305      41.353  67.781 -27.273  1.00  0.00           C  
ATOM   4851  CD1 ILE J 305      40.786  70.759 -27.156  1.00  0.00           C  
ATOM   4852  H   ILE J 305      38.451  68.856 -24.539  1.00  0.00           H  
ATOM   4853  HA  ILE J 305      38.864  69.125 -27.406  1.00  0.00           H  
ATOM   4854  HB  ILE J 305      40.602  67.917 -25.246  1.00  0.00           H  
ATOM   4855 1HG1 ILE J 305      40.290  70.315 -25.134  1.00  0.00           H  
ATOM   4856 2HG1 ILE J 305      41.921  69.920 -25.628  1.00  0.00           H  
ATOM   4857 1HG2 ILE J 305      42.382  67.786 -26.963  1.00  0.00           H  
ATOM   4858 2HG2 ILE J 305      41.026  66.751 -27.402  1.00  0.00           H  
ATOM   4859 3HG2 ILE J 305      41.252  68.311 -28.222  1.00  0.00           H  
ATOM   4860 1HD1 ILE J 305      41.109  71.765 -26.924  1.00  0.00           H  
ATOM   4861 2HD1 ILE J 305      41.414  70.352 -27.944  1.00  0.00           H  
ATOM   4862 3HD1 ILE J 305      39.760  70.767 -27.492  1.00  0.00           H  
ATOM   4863  N   LYS J 306      38.454  66.040 -26.277  1.00  0.00           N  
ATOM   4864  CA  LYS J 306      38.175  64.705 -26.790  1.00  0.00           C  
ATOM   4865  C   LYS J 306      36.941  64.667 -27.689  1.00  0.00           C  
ATOM   4866  O   LYS J 306      36.919  63.928 -28.675  1.00  0.00           O  
ATOM   4867  CB  LYS J 306      38.080  63.672 -25.664  1.00  0.00           C  
ATOM   4868  CG  LYS J 306      39.453  63.277 -25.044  1.00  0.00           C  
ATOM   4869  CD  LYS J 306      39.300  62.131 -24.044  1.00  0.00           C  
ATOM   4870  CE  LYS J 306      40.661  61.500 -23.654  1.00  0.00           C  
ATOM   4871  NZ  LYS J 306      41.465  62.338 -22.713  1.00  0.00           N  
ATOM   4872  H   LYS J 306      38.516  66.204 -25.270  1.00  0.00           H  
ATOM   4873  HA  LYS J 306      39.015  64.414 -27.403  1.00  0.00           H  
ATOM   4874 1HB  LYS J 306      37.461  64.080 -24.859  1.00  0.00           H  
ATOM   4875 2HB  LYS J 306      37.593  62.772 -26.032  1.00  0.00           H  
ATOM   4876 1HG  LYS J 306      40.143  62.979 -25.832  1.00  0.00           H  
ATOM   4877 2HG  LYS J 306      39.878  64.141 -24.521  1.00  0.00           H  
ATOM   4878 1HD  LYS J 306      38.837  62.527 -23.134  1.00  0.00           H  
ATOM   4879 2HD  LYS J 306      38.653  61.363 -24.458  1.00  0.00           H  
ATOM   4880 1HE  LYS J 306      40.476  60.534 -23.188  1.00  0.00           H  
ATOM   4881 2HE  LYS J 306      41.242  61.348 -24.563  1.00  0.00           H  
ATOM   4882 1HZ  LYS J 306      42.328  61.884 -22.495  1.00  0.00           H  
ATOM   4883 2HZ  LYS J 306      41.680  63.275 -23.073  1.00  0.00           H  
ATOM   4884 3HZ  LYS J 306      40.961  62.507 -21.845  1.00  0.00           H  
ATOM   4885  N   LYS J 307      35.934  65.482 -27.387  1.00  0.00           N  
ATOM   4886  CA  LYS J 307      34.739  65.541 -28.218  1.00  0.00           C  
ATOM   4887  C   LYS J 307      34.931  66.245 -29.576  1.00  0.00           C  
ATOM   4888  O   LYS J 307      34.085  66.085 -30.463  1.00  0.00           O  
ATOM   4889  CB  LYS J 307      33.589  66.199 -27.458  1.00  0.00           C  
ATOM   4890  CG  LYS J 307      33.027  65.346 -26.329  1.00  0.00           C  
ATOM   4891  CD  LYS J 307      31.898  66.053 -25.598  1.00  0.00           C  
ATOM   4892  CE  LYS J 307      31.313  65.164 -24.511  1.00  0.00           C  
ATOM   4893  NZ  LYS J 307      30.268  65.867 -23.712  1.00  0.00           N  
ATOM   4894  H   LYS J 307      35.981  66.050 -26.535  1.00  0.00           H  
ATOM   4895  HA  LYS J 307      34.442  64.515 -28.432  1.00  0.00           H  
ATOM   4896 1HB  LYS J 307      33.947  67.138 -27.018  1.00  0.00           H  
ATOM   4897 2HB  LYS J 307      32.783  66.441 -28.147  1.00  0.00           H  
ATOM   4898 1HG  LYS J 307      32.658  64.405 -26.733  1.00  0.00           H  
ATOM   4899 2HG  LYS J 307      33.822  65.128 -25.615  1.00  0.00           H  
ATOM   4900 1HD  LYS J 307      32.288  66.966 -25.135  1.00  0.00           H  
ATOM   4901 2HD  LYS J 307      31.114  66.325 -26.300  1.00  0.00           H  
ATOM   4902 1HE  LYS J 307      30.873  64.281 -24.966  1.00  0.00           H  
ATOM   4903 2HE  LYS J 307      32.109  64.851 -23.856  1.00  0.00           H  
ATOM   4904 1HZ  LYS J 307      29.917  65.240 -22.990  1.00  0.00           H  
ATOM   4905 2HZ  LYS J 307      30.670  66.695 -23.272  1.00  0.00           H  
ATOM   4906 3HZ  LYS J 307      29.512  66.146 -24.313  1.00  0.00           H  
ATOM   4907  N   SER J 308      35.973  67.077 -29.732  1.00  0.00           N  
ATOM   4908  CA  SER J 308      36.166  67.788 -30.994  1.00  0.00           C  
ATOM   4909  C   SER J 308      37.576  68.308 -31.266  1.00  0.00           C  
ATOM   4910  O   SER J 308      38.097  69.189 -30.572  1.00  0.00           O  
ATOM   4911  CB  SER J 308      35.229  68.969 -31.106  1.00  0.00           C  
ATOM   4912  OG  SER J 308      35.473  69.658 -32.315  1.00  0.00           O  
ATOM   4913  H   SER J 308      36.684  67.147 -29.002  1.00  0.00           H  
ATOM   4914  HA  SER J 308      35.920  67.089 -31.793  1.00  0.00           H  
ATOM   4915 1HB  SER J 308      34.196  68.628 -31.078  1.00  0.00           H  
ATOM   4916 2HB  SER J 308      35.382  69.640 -30.259  1.00  0.00           H  
ATOM   4917  HG  SER J 308      34.801  70.351 -32.363  1.00  0.00           H  
ATOM   4918  N   ASP J 309      38.091  67.944 -32.437  1.00  0.00           N  
ATOM   4919  CA  ASP J 309      39.408  68.390 -32.888  1.00  0.00           C  
ATOM   4920  C   ASP J 309      39.366  69.876 -33.244  1.00  0.00           C  
ATOM   4921  O   ASP J 309      40.398  70.538 -33.350  1.00  0.00           O  
ATOM   4922  CB  ASP J 309      39.849  67.614 -34.140  1.00  0.00           C  
ATOM   4923  CG  ASP J 309      40.177  66.110 -33.924  1.00  0.00           C  
ATOM   4924  OD1 ASP J 309      40.371  65.678 -32.804  1.00  0.00           O  
ATOM   4925  OD2 ASP J 309      40.186  65.404 -34.894  1.00  0.00           O  
ATOM   4926  H   ASP J 309      37.585  67.269 -32.991  1.00  0.00           H  
ATOM   4927  HA  ASP J 309      40.118  68.248 -32.079  1.00  0.00           H  
ATOM   4928 1HB  ASP J 309      39.069  67.694 -34.899  1.00  0.00           H  
ATOM   4929 2HB  ASP J 309      40.739  68.097 -34.556  1.00  0.00           H
[truncated: 4,096,648 more chars]
