# Supplementary material for: De novo design of obligate ABC-type heterotrimeric proteins
Source: Nat Struct Mol Biol. 2022 Dec 15;29(12):1266–76. doi: 10.1038/s41594-022-00879-4 (PMC9758053; doi:10.1038/s41594-022-00879-4)
Supplement: Supplementary file 4 — This compressed file contains all PDB files and scripts used in our design protocols and analyses, as well as the final design model outputs. [file 41594_2022_879_MOESM4_ESM.zip › source_data/pdbs/crown_pdbs/C2-DHT01-03.pdb]

HEADER                                            01-FEB-22   XXXX              
EXPDTA    THEORETICAL MODEL                                                     
REMARK 220                                                                      
REMARK 220 EXPERIMENTAL DETAILS                                                 
REMARK 220  EXPERIMENT TYPE                : THEORETICAL MODELLING              
REMARK 220  DATE OF DATA COLLECTION        : 01-FEB-22                          
REMARK 220                                                                      
REMARK 220 REMARK: MODEL GENERATED BY ROSETTA                                   
REMARK 220  VERSION 2021.16+release.8ee4f02                                     
ATOM      1  N   MET A   1      32.327  15.556  14.554  1.00  0.00           N  
ATOM      2  CA  MET A   1      31.615  16.809  14.838  1.00  0.00           C  
ATOM      3  C   MET A   1      31.295  17.656  13.586  1.00  0.00           C  
ATOM      4  O   MET A   1      30.111  17.789  13.227  1.00  0.00           O  
ATOM      5  CB  MET A   1      32.382  17.627  15.905  1.00  0.00           C  
ATOM      6  CG  MET A   1      32.391  17.012  17.295  1.00  0.00           C  
ATOM      7  SD  MET A   1      30.728  16.929  17.986  1.00  0.00           S  
ATOM      8  CE  MET A   1      30.276  15.269  17.553  1.00  0.00           C  
ATOM      9 1H   MET A   1      32.653  15.145  15.416  1.00  0.00           H  
ATOM     10 2H   MET A   1      31.685  14.918  14.092  1.00  0.00           H  
ATOM     11 3H   MET A   1      33.109  15.734  13.946  1.00  0.00           H  
ATOM     12  HA  MET A   1      30.652  16.540  15.272  1.00  0.00           H  
ATOM     13 1HB  MET A   1      33.417  17.748  15.600  1.00  0.00           H  
ATOM     14 2HB  MET A   1      31.944  18.624  15.982  1.00  0.00           H  
ATOM     15 1HG  MET A   1      32.801  16.002  17.249  1.00  0.00           H  
ATOM     16 2HG  MET A   1      33.015  17.609  17.960  1.00  0.00           H  
ATOM     17 1HE  MET A   1      29.273  15.074  17.908  1.00  0.00           H  
ATOM     18 2HE  MET A   1      30.304  15.147  16.466  1.00  0.00           H  
ATOM     19 3HE  MET A   1      30.973  14.573  18.019  1.00  0.00           H  
ATOM     20  N   GLY A   2      32.339  18.227  12.914  1.00  0.00           N  
ATOM     21  CA  GLY A   2      32.178  19.133  11.756  1.00  0.00           C  
ATOM     22  C   GLY A   2      31.459  18.514  10.556  1.00  0.00           C  
ATOM     23  O   GLY A   2      30.670  19.186   9.897  1.00  0.00           O  
ATOM     24  H   GLY A   2      33.281  18.068  13.239  1.00  0.00           H  
ATOM     25 1HA  GLY A   2      31.639  20.030  12.071  1.00  0.00           H  
ATOM     26 2HA  GLY A   2      33.165  19.471  11.439  1.00  0.00           H  
ATOM     27  N   ASP A   3      31.678  17.224  10.304  1.00  0.00           N  
ATOM     28  CA  ASP A   3      31.019  16.579   9.174  1.00  0.00           C  
ATOM     29  C   ASP A   3      29.536  16.387   9.436  1.00  0.00           C  
ATOM     30  O   ASP A   3      28.713  16.576   8.539  1.00  0.00           O  
ATOM     31  CB  ASP A   3      31.668  15.229   8.849  1.00  0.00           C  
ATOM     32  CG  ASP A   3      31.101  14.583   7.577  1.00  0.00           C  
ATOM     33  OD1 ASP A   3      31.101  15.210   6.528  1.00  0.00           O  
ATOM     34  OD2 ASP A   3      30.659  13.445   7.623  1.00  0.00           O  
ATOM     35  H   ASP A   3      32.320  16.705  10.881  1.00  0.00           H  
ATOM     36  HA  ASP A   3      31.126  17.226   8.302  1.00  0.00           H  
ATOM     37 1HB  ASP A   3      32.743  15.359   8.731  1.00  0.00           H  
ATOM     38 2HB  ASP A   3      31.509  14.545   9.688  1.00  0.00           H  
ATOM     39  N   GLU A   4      29.177  16.042  10.667  1.00  0.00           N  
ATOM     40  CA  GLU A   4      27.777  15.825  10.965  1.00  0.00           C  
ATOM     41  C   GLU A   4      27.016  17.151  10.910  1.00  0.00           C  
ATOM     42  O   GLU A   4      25.919  17.226  10.335  1.00  0.00           O  
ATOM     43  CB  GLU A   4      27.624  15.138  12.332  1.00  0.00           C  
ATOM     44  CG  GLU A   4      28.093  13.672  12.407  1.00  0.00           C  
ATOM     45  CD  GLU A   4      29.564  13.431  12.608  1.00  0.00           C  
ATOM     46  OE1 GLU A   4      30.213  14.262  13.213  1.00  0.00           O  
ATOM     47  OE2 GLU A   4      30.036  12.393  12.156  1.00  0.00           O  
ATOM     48  H   GLU A   4      29.875  15.938  11.382  1.00  0.00           H  
ATOM     49  HA  GLU A   4      27.360  15.167  10.203  1.00  0.00           H  
ATOM     50 1HB  GLU A   4      28.158  15.712  13.093  1.00  0.00           H  
ATOM     51 2HB  GLU A   4      26.604  15.122  12.605  1.00  0.00           H  
ATOM     52 1HG  GLU A   4      27.583  13.230  13.254  1.00  0.00           H  
ATOM     53 2HG  GLU A   4      27.763  13.161  11.508  1.00  0.00           H  
ATOM     54  N   GLU A   5      27.621  18.211  11.462  1.00  0.00           N  
ATOM     55  CA  GLU A   5      26.976  19.514  11.445  1.00  0.00           C  
ATOM     56  C   GLU A   5      26.874  20.074  10.034  1.00  0.00           C  
ATOM     57  O   GLU A   5      25.810  20.574   9.644  1.00  0.00           O  
ATOM     58  CB  GLU A   5      27.717  20.522  12.329  1.00  0.00           C  
ATOM     59  CG  GLU A   5      27.042  21.909  12.362  1.00  0.00           C  
ATOM     60  CD  GLU A   5      27.700  22.925  13.295  1.00  0.00           C  
ATOM     61  OE1 GLU A   5      28.625  22.582  13.992  1.00  0.00           O  
ATOM     62  OE2 GLU A   5      27.267  24.065  13.287  1.00  0.00           O  
ATOM     63  H   GLU A   5      28.528  18.093  11.927  1.00  0.00           H  
ATOM     64  HA  GLU A   5      25.966  19.395  11.837  1.00  0.00           H  
ATOM     65 1HB  GLU A   5      27.775  20.138  13.348  1.00  0.00           H  
ATOM     66 2HB  GLU A   5      28.740  20.641  11.963  1.00  0.00           H  
ATOM     67 1HG  GLU A   5      27.053  22.311  11.348  1.00  0.00           H  
ATOM     68 2HG  GLU A   5      26.000  21.780  12.655  1.00  0.00           H  
ATOM     69  N   GLU A   6      27.955  19.958   9.248  1.00  0.00           N  
ATOM     70  CA  GLU A   6      27.945  20.516   7.911  1.00  0.00           C  
ATOM     71  C   GLU A   6      26.964  19.768   7.029  1.00  0.00           C  
ATOM     72  O   GLU A   6      26.246  20.403   6.255  1.00  0.00           O  
ATOM     73  CB  GLU A   6      29.344  20.475   7.290  1.00  0.00           C  
ATOM     74  CG  GLU A   6      29.474  21.153   5.909  1.00  0.00           C  
ATOM     75  CD  GLU A   6      29.246  22.666   5.931  1.00  0.00           C  
ATOM     76  OE1 GLU A   6      29.307  23.254   6.987  1.00  0.00           O  
ATOM     77  OE2 GLU A   6      29.023  23.224   4.882  1.00  0.00           O  
ATOM     78  H   GLU A   6      28.816  19.526   9.591  1.00  0.00           H  
ATOM     79  HA  GLU A   6      27.627  21.555   7.975  1.00  0.00           H  
ATOM     80 1HB  GLU A   6      30.050  20.957   7.966  1.00  0.00           H  
ATOM     81 2HB  GLU A   6      29.657  19.433   7.187  1.00  0.00           H  
ATOM     82 1HG  GLU A   6      30.471  20.954   5.518  1.00  0.00           H  
ATOM     83 2HG  GLU A   6      28.751  20.694   5.232  1.00  0.00           H  
ATOM     84  N   LYS A   7      26.878  18.433   7.156  1.00  0.00           N  
ATOM     85  CA  LYS A   7      25.915  17.719   6.337  1.00  0.00           C  
ATOM     86  C   LYS A   7      24.490  18.120   6.674  1.00  0.00           C  
ATOM     87  O   LYS A   7      23.679  18.287   5.759  1.00  0.00           O  
ATOM     88  CB  LYS A   7      26.070  16.199   6.439  1.00  0.00           C  
ATOM     89  CG  LYS A   7      27.279  15.602   5.687  1.00  0.00           C  
ATOM     90  CD  LYS A   7      27.247  14.073   5.756  1.00  0.00           C  
ATOM     91  CE  LYS A   7      28.222  13.405   4.754  1.00  0.00           C  
ATOM     92  NZ  LYS A   7      29.658  13.509   5.151  1.00  0.00           N  
ATOM     93  H   LYS A   7      27.492  17.911   7.789  1.00  0.00           H  
ATOM     94  HA  LYS A   7      26.093  17.994   5.297  1.00  0.00           H  
ATOM     95 1HB  LYS A   7      26.180  15.927   7.495  1.00  0.00           H  
ATOM     96 2HB  LYS A   7      25.170  15.715   6.069  1.00  0.00           H  
ATOM     97 1HG  LYS A   7      27.258  15.920   4.645  1.00  0.00           H  
ATOM     98 2HG  LYS A   7      28.210  15.955   6.138  1.00  0.00           H  
ATOM     99 1HD  LYS A   7      27.541  13.772   6.767  1.00  0.00           H  
ATOM    100 2HD  LYS A   7      26.236  13.716   5.568  1.00  0.00           H  
ATOM    101 1HE  LYS A   7      27.961  12.352   4.668  1.00  0.00           H  
ATOM    102 2HE  LYS A   7      28.096  13.880   3.783  1.00  0.00           H  
ATOM    103 1HZ  LYS A   7      30.237  13.061   4.475  1.00  0.00           H  
ATOM    104 2HZ  LYS A   7      29.984  14.472   5.262  1.00  0.00           H  
ATOM    105 3HZ  LYS A   7      29.828  13.076   6.061  1.00  0.00           H  
ATOM    106  N   LEU A   8      24.156  18.327   7.958  1.00  0.00           N  
ATOM    107  CA  LEU A   8      22.779  18.729   8.211  1.00  0.00           C  
ATOM    108  C   LEU A   8      22.531  20.122   7.662  1.00  0.00           C  
ATOM    109  O   LEU A   8      21.465  20.378   7.108  1.00  0.00           O  
ATOM    110  CB  LEU A   8      22.384  18.724   9.684  1.00  0.00           C  
ATOM    111  CG  LEU A   8      20.869  19.098   9.896  1.00  0.00           C  
ATOM    112  CD1 LEU A   8      19.996  18.090   9.201  1.00  0.00           C  
ATOM    113  CD2 LEU A   8      20.488  19.127  11.309  1.00  0.00           C  
ATOM    114  H   LEU A   8      24.823  18.173   8.725  1.00  0.00           H  
ATOM    115  HA  LEU A   8      22.117  18.047   7.686  1.00  0.00           H  
ATOM    116 1HB  LEU A   8      22.557  17.728  10.087  1.00  0.00           H  
ATOM    117 2HB  LEU A   8      23.011  19.442  10.218  1.00  0.00           H  
ATOM    118  HG  LEU A   8      20.706  20.068   9.459  1.00  0.00           H  
ATOM    119 1HD1 LEU A   8      18.946  18.357   9.323  1.00  0.00           H  
ATOM    120 2HD1 LEU A   8      20.237  18.051   8.141  1.00  0.00           H  
ATOM    121 3HD1 LEU A   8      20.170  17.129   9.657  1.00  0.00           H  
ATOM    122 1HD2 LEU A   8      19.444  19.395  11.391  1.00  0.00           H  
ATOM    123 2HD2 LEU A   8      20.630  18.153  11.713  1.00  0.00           H  
ATOM    124 3HD2 LEU A   8      21.085  19.859  11.843  1.00  0.00           H  
ATOM    125  N   ARG A   9      23.487  21.046   7.823  1.00  0.00           N  
ATOM    126  CA  ARG A   9      23.245  22.394   7.327  1.00  0.00           C  
ATOM    127  C   ARG A   9      23.121  22.437   5.802  1.00  0.00           C  
ATOM    128  O   ARG A   9      22.230  23.115   5.273  1.00  0.00           O  
ATOM    129  CB  ARG A   9      24.358  23.338   7.758  1.00  0.00           C  
ATOM    130  CG  ARG A   9      24.369  23.704   9.243  1.00  0.00           C  
ATOM    131  CD  ARG A   9      25.471  24.661   9.562  1.00  0.00           C  
ATOM    132  NE  ARG A   9      25.532  24.993  10.986  1.00  0.00           N  
ATOM    133  CZ  ARG A   9      24.788  25.916  11.604  1.00  0.00           C  
ATOM    134  NH1 ARG A   9      23.889  26.627  10.951  1.00  0.00           N  
ATOM    135  NH2 ARG A   9      24.988  26.088  12.888  1.00  0.00           N  
ATOM    136  H   ARG A   9      24.365  20.816   8.302  1.00  0.00           H  
ATOM    137  HA  ARG A   9      22.311  22.750   7.758  1.00  0.00           H  
ATOM    138 1HB  ARG A   9      25.323  22.873   7.533  1.00  0.00           H  
ATOM    139 2HB  ARG A   9      24.299  24.260   7.184  1.00  0.00           H  
ATOM    140 1HG  ARG A   9      23.420  24.164   9.514  1.00  0.00           H  
ATOM    141 2HG  ARG A   9      24.518  22.801   9.837  1.00  0.00           H  
ATOM    142 1HD  ARG A   9      26.425  24.207   9.280  1.00  0.00           H  
ATOM    143 2HD  ARG A   9      25.330  25.583   9.002  1.00  0.00           H  
ATOM    144  HE  ARG A   9      26.207  24.498  11.588  1.00  0.00           H  
ATOM    145 1HH1 ARG A   9      23.751  26.480   9.961  1.00  0.00           H  
ATOM    146 2HH1 ARG A   9      23.340  27.319  11.440  1.00  0.00           H  
ATOM    147 1HH2 ARG A   9      25.713  25.505  13.340  1.00  0.00           H  
ATOM    148 2HH2 ARG A   9      24.460  26.769  13.408  1.00  0.00           H  
ATOM    149  N   GLU A  10      23.977  21.690   5.088  1.00  0.00           N  
ATOM    150  CA  GLU A  10      23.897  21.687   3.633  1.00  0.00           C  
ATOM    151  C   GLU A  10      22.582  21.084   3.179  1.00  0.00           C  
ATOM    152  O   GLU A  10      21.909  21.639   2.297  1.00  0.00           O  
ATOM    153  CB  GLU A  10      25.053  20.903   2.991  1.00  0.00           C  
ATOM    154  CG  GLU A  10      25.025  20.929   1.437  1.00  0.00           C  
ATOM    155  CD  GLU A  10      26.177  20.194   0.748  1.00  0.00           C  
ATOM    156  OE1 GLU A  10      26.986  19.597   1.416  1.00  0.00           O  
ATOM    157  OE2 GLU A  10      26.231  20.243  -0.459  1.00  0.00           O  
ATOM    158  H   GLU A  10      24.705  21.146   5.559  1.00  0.00           H  
ATOM    159  HA  GLU A  10      23.939  22.717   3.282  1.00  0.00           H  
ATOM    160 1HB  GLU A  10      26.006  21.315   3.330  1.00  0.00           H  
ATOM    161 2HB  GLU A  10      25.011  19.862   3.322  1.00  0.00           H  
ATOM    162 1HG  GLU A  10      24.085  20.481   1.110  1.00  0.00           H  
ATOM    163 2HG  GLU A  10      25.024  21.968   1.110  1.00  0.00           H  
ATOM    164  N   SER A  11      22.191  19.960   3.795  1.00  0.00           N  
ATOM    165  CA  SER A  11      20.957  19.347   3.382  1.00  0.00           C  
ATOM    166  C   SER A  11      19.767  20.211   3.742  1.00  0.00           C  
ATOM    167  O   SER A  11      18.930  20.442   2.883  1.00  0.00           O  
ATOM    168  CB  SER A  11      20.797  17.956   3.982  1.00  0.00           C  
ATOM    169  OG  SER A  11      21.733  17.043   3.449  1.00  0.00           O  
ATOM    170  H   SER A  11      22.760  19.523   4.526  1.00  0.00           H  
ATOM    171  HA  SER A  11      20.980  19.241   2.298  1.00  0.00           H  
ATOM    172 1HB  SER A  11      20.921  18.018   5.067  1.00  0.00           H  
ATOM    173 2HB  SER A  11      19.799  17.601   3.793  1.00  0.00           H  
ATOM    174  HG  SER A  11      21.428  16.148   3.708  1.00  0.00           H  
ATOM    175  N   LEU A  12      19.728  20.826   4.926  1.00  0.00           N  
ATOM    176  CA  LEU A  12      18.541  21.606   5.231  1.00  0.00           C  
ATOM    177  C   LEU A  12      18.369  22.781   4.290  1.00  0.00           C  
ATOM    178  O   LEU A  12      17.237  23.099   3.919  1.00  0.00           O  
ATOM    179  CB  LEU A  12      18.530  22.118   6.670  1.00  0.00           C  
ATOM    180  CG  LEU A  12      18.336  21.063   7.751  1.00  0.00           C  
ATOM    181  CD1 LEU A  12      18.463  21.725   9.110  1.00  0.00           C  
ATOM    182  CD2 LEU A  12      16.996  20.386   7.582  1.00  0.00           C  
ATOM    183  H   LEU A  12      20.457  20.691   5.628  1.00  0.00           H  
ATOM    184  HA  LEU A  12      17.680  20.951   5.119  1.00  0.00           H  
ATOM    185 1HB  LEU A  12      19.494  22.602   6.858  1.00  0.00           H  
ATOM    186 2HB  LEU A  12      17.746  22.863   6.772  1.00  0.00           H  
ATOM    187  HG  LEU A  12      19.105  20.321   7.662  1.00  0.00           H  
ATOM    188 1HD1 LEU A  12      18.340  20.981   9.900  1.00  0.00           H  
ATOM    189 2HD1 LEU A  12      19.447  22.186   9.197  1.00  0.00           H  
ATOM    190 3HD1 LEU A  12      17.696  22.485   9.219  1.00  0.00           H  
ATOM    191 1HD2 LEU A  12      16.871  19.624   8.353  1.00  0.00           H  
ATOM    192 2HD2 LEU A  12      16.199  21.121   7.667  1.00  0.00           H  
ATOM    193 3HD2 LEU A  12      16.961  19.918   6.602  1.00  0.00           H  
ATOM    194  N   GLU A  13      19.451  23.440   3.868  1.00  0.00           N  
ATOM    195  CA  GLU A  13      19.208  24.560   2.972  1.00  0.00           C  
ATOM    196  C   GLU A  13      18.688  24.070   1.614  1.00  0.00           C  
ATOM    197  O   GLU A  13      17.756  24.665   1.057  1.00  0.00           O  
ATOM    198  CB  GLU A  13      20.465  25.416   2.809  1.00  0.00           C  
ATOM    199  CG  GLU A  13      20.865  26.203   4.081  1.00  0.00           C  
ATOM    200  CD  GLU A  13      19.796  27.188   4.541  1.00  0.00           C  
ATOM    201  OE1 GLU A  13      19.296  27.927   3.730  1.00  0.00           O  
ATOM    202  OE2 GLU A  13      19.471  27.190   5.719  1.00  0.00           O  
ATOM    203  H   GLU A  13      20.398  23.191   4.184  1.00  0.00           H  
ATOM    204  HA  GLU A  13      18.438  25.186   3.413  1.00  0.00           H  
ATOM    205 1HB  GLU A  13      21.305  24.766   2.543  1.00  0.00           H  
ATOM    206 2HB  GLU A  13      20.325  26.122   1.992  1.00  0.00           H  
ATOM    207 1HG  GLU A  13      21.053  25.487   4.883  1.00  0.00           H  
ATOM    208 2HG  GLU A  13      21.792  26.739   3.887  1.00  0.00           H  
ATOM    209  N   GLU A  14      19.213  22.945   1.112  1.00  0.00           N  
ATOM    210  CA  GLU A  14      18.737  22.458  -0.180  1.00  0.00           C  
ATOM    211  C   GLU A  14      17.314  21.904  -0.071  1.00  0.00           C  
ATOM    212  O   GLU A  14      16.486  22.088  -0.975  1.00  0.00           O  
ATOM    213  CB  GLU A  14      19.686  21.388  -0.733  1.00  0.00           C  
ATOM    214  CG  GLU A  14      21.081  21.912  -1.152  1.00  0.00           C  
ATOM    215  CD  GLU A  14      21.028  22.936  -2.271  1.00  0.00           C  
ATOM    216  OE1 GLU A  14      20.350  22.701  -3.239  1.00  0.00           O  
ATOM    217  OE2 GLU A  14      21.663  23.972  -2.153  1.00  0.00           O  
ATOM    218  H   GLU A  14      19.972  22.455   1.605  1.00  0.00           H  
ATOM    219  HA  GLU A  14      18.720  23.291  -0.874  1.00  0.00           H  
ATOM    220 1HB  GLU A  14      19.841  20.623   0.034  1.00  0.00           H  
ATOM    221 2HB  GLU A  14      19.228  20.900  -1.593  1.00  0.00           H  
ATOM    222 1HG  GLU A  14      21.553  22.368  -0.279  1.00  0.00           H  
ATOM    223 2HG  GLU A  14      21.697  21.069  -1.460  1.00  0.00           H  
ATOM    224  N   GLN A  15      17.022  21.264   1.058  1.00  0.00           N  
ATOM    225  CA  GLN A  15      15.727  20.662   1.292  1.00  0.00           C  
ATOM    226  C   GLN A  15      14.652  21.744   1.412  1.00  0.00           C  
ATOM    227  O   GLN A  15      13.568  21.611   0.828  1.00  0.00           O  
ATOM    228  CB  GLN A  15      15.795  19.791   2.558  1.00  0.00           C  
ATOM    229  CG  GLN A  15      16.669  18.498   2.407  1.00  0.00           C  
ATOM    230  CD  GLN A  15      16.814  17.687   3.679  1.00  0.00           C  
ATOM    231  OE1 GLN A  15      16.515  18.139   4.781  1.00  0.00           O  
ATOM    232  NE2 GLN A  15      17.299  16.457   3.524  1.00  0.00           N  
ATOM    233  H   GLN A  15      17.745  21.157   1.763  1.00  0.00           H  
ATOM    234  HA  GLN A  15      15.487  20.031   0.440  1.00  0.00           H  
ATOM    235 1HB  GLN A  15      16.215  20.380   3.364  1.00  0.00           H  
ATOM    236 2HB  GLN A  15      14.807  19.512   2.859  1.00  0.00           H  
ATOM    237 1HG  GLN A  15      16.231  17.869   1.690  1.00  0.00           H  
ATOM    238 2HG  GLN A  15      17.643  18.748   2.046  1.00  0.00           H  
ATOM    239 1HE2 GLN A  15      17.417  15.855   4.312  1.00  0.00           H  
ATOM    240 2HE2 GLN A  15      17.568  16.141   2.612  1.00  0.00           H  
ATOM    241  N   LYS A  16      14.974  22.855   2.095  1.00  0.00           N  
ATOM    242  CA  LYS A  16      14.032  23.962   2.211  1.00  0.00           C  
ATOM    243  C   LYS A  16      13.772  24.612   0.858  1.00  0.00           C  
ATOM    244  O   LYS A  16      12.630  24.980   0.568  1.00  0.00           O  
ATOM    245  CB  LYS A  16      14.521  25.013   3.208  1.00  0.00           C  
ATOM    246  CG  LYS A  16      14.445  24.604   4.688  1.00  0.00           C  
ATOM    247  CD  LYS A  16      14.801  25.787   5.589  1.00  0.00           C  
ATOM    248  CE  LYS A  16      16.285  26.121   5.465  1.00  0.00           C  
ATOM    249  NZ  LYS A  16      16.717  27.213   6.384  1.00  0.00           N  
ATOM    250  H   LYS A  16      15.877  22.922   2.575  1.00  0.00           H  
ATOM    251  HA  LYS A  16      13.086  23.566   2.577  1.00  0.00           H  
ATOM    252 1HB  LYS A  16      15.569  25.246   2.989  1.00  0.00           H  
ATOM    253 2HB  LYS A  16      13.950  25.930   3.079  1.00  0.00           H  
ATOM    254 1HG  LYS A  16      13.431  24.278   4.917  1.00  0.00           H  
ATOM    255 2HG  LYS A  16      15.119  23.779   4.889  1.00  0.00           H  
ATOM    256 1HD  LYS A  16      14.213  26.658   5.301  1.00  0.00           H  
ATOM    257 2HD  LYS A  16      14.577  25.541   6.625  1.00  0.00           H  
ATOM    258 1HE  LYS A  16      16.867  25.227   5.689  1.00  0.00           H  
ATOM    259 2HE  LYS A  16      16.494  26.426   4.439  1.00  0.00           H  
ATOM    260 1HZ  LYS A  16      17.728  27.356   6.218  1.00  0.00           H  
ATOM    261 2HZ  LYS A  16      16.217  28.060   6.181  1.00  0.00           H  
ATOM    262 3HZ  LYS A  16      16.562  26.948   7.338  1.00  0.00           H  
ATOM    263  N   LYS A  17      14.815  24.751   0.019  1.00  0.00           N  
ATOM    264  CA  LYS A  17      14.599  25.341  -1.298  1.00  0.00           C  
ATOM    265  C   LYS A  17      13.654  24.485  -2.136  1.00  0.00           C  
ATOM    266  O   LYS A  17      12.779  25.031  -2.820  1.00  0.00           O  
ATOM    267  CB  LYS A  17      15.920  25.576  -2.037  1.00  0.00           C  
ATOM    268  CG  LYS A  17      16.757  26.745  -1.485  1.00  0.00           C  
ATOM    269  CD  LYS A  17      17.963  27.055  -2.381  1.00  0.00           C  
ATOM    270  CE  LYS A  17      19.025  25.980  -2.238  1.00  0.00           C  
ATOM    271  NZ  LYS A  17      20.273  26.287  -2.992  1.00  0.00           N  
ATOM    272  H   LYS A  17      15.759  24.472   0.308  1.00  0.00           H  
ATOM    273  HA  LYS A  17      14.125  26.312  -1.159  1.00  0.00           H  
ATOM    274 1HB  LYS A  17      16.533  24.672  -1.968  1.00  0.00           H  
ATOM    275 2HB  LYS A  17      15.722  25.760  -3.092  1.00  0.00           H  
ATOM    276 1HG  LYS A  17      16.129  27.633  -1.415  1.00  0.00           H  
ATOM    277 2HG  LYS A  17      17.111  26.499  -0.489  1.00  0.00           H  
ATOM    278 1HD  LYS A  17      17.646  27.105  -3.422  1.00  0.00           H  
ATOM    279 2HD  LYS A  17      18.391  28.016  -2.100  1.00  0.00           H  
ATOM    280 1HE  LYS A  17      19.272  25.870  -1.181  1.00  0.00           H  
ATOM    281 2HE  LYS A  17      18.622  25.035  -2.603  1.00  0.00           H  
ATOM    282 1HZ  LYS A  17      20.918  25.497  -2.819  1.00  0.00           H  
ATOM    283 2HZ  LYS A  17      20.079  26.362  -3.975  1.00  0.00           H  
ATOM    284 3HZ  LYS A  17      20.682  27.140  -2.658  1.00  0.00           H  
ATOM    285  N   ARG A  18      13.782  23.147  -2.053  1.00  0.00           N  
ATOM    286  CA  ARG A  18      12.865  22.305  -2.820  1.00  0.00           C  
ATOM    287  C   ARG A  18      11.443  22.510  -2.345  1.00  0.00           C  
ATOM    288  O   ARG A  18      10.540  22.645  -3.175  1.00  0.00           O  
ATOM    289  CB  ARG A  18      13.181  20.823  -2.700  1.00  0.00           C  
ATOM    290  CG  ARG A  18      12.168  19.897  -3.434  1.00  0.00           C  
ATOM    291  CD  ARG A  18      12.180  20.066  -4.953  1.00  0.00           C  
ATOM    292  NE  ARG A  18      13.449  19.638  -5.533  1.00  0.00           N  
ATOM    293  CZ  ARG A  18      13.809  19.692  -6.824  1.00  0.00           C  
ATOM    294  NH1 ARG A  18      13.020  20.148  -7.789  1.00  0.00           N  
ATOM    295  NH2 ARG A  18      15.015  19.251  -7.100  1.00  0.00           N  
ATOM    296  H   ARG A  18      14.539  22.736  -1.494  1.00  0.00           H  
ATOM    297  HA  ARG A  18      12.929  22.591  -3.870  1.00  0.00           H  
ATOM    298 1HB  ARG A  18      14.176  20.622  -3.101  1.00  0.00           H  
ATOM    299 2HB  ARG A  18      13.192  20.539  -1.644  1.00  0.00           H  
ATOM    300 1HG  ARG A  18      12.390  18.863  -3.192  1.00  0.00           H  
ATOM    301 2HG  ARG A  18      11.160  20.133  -3.082  1.00  0.00           H  
ATOM    302 1HD  ARG A  18      11.383  19.465  -5.395  1.00  0.00           H  
ATOM    303 2HD  ARG A  18      12.021  21.116  -5.209  1.00  0.00           H  
ATOM    304  HE  ARG A  18      14.171  19.245  -4.902  1.00  0.00           H  
ATOM    305 1HH1 ARG A  18      12.059  20.471  -7.611  1.00  0.00           H  
ATOM    306 2HH1 ARG A  18      13.358  20.168  -8.734  1.00  0.00           H  
ATOM    307 1HH2 ARG A  18      15.583  18.892  -6.311  1.00  0.00           H  
ATOM    308 2HH2 ARG A  18      15.364  19.254  -8.042  1.00  0.00           H  
ATOM    309  N   VAL A  19      11.253  22.609  -1.019  1.00  0.00           N  
ATOM    310  CA  VAL A  19       9.917  22.795  -0.468  1.00  0.00           C  
ATOM    311  C   VAL A  19       9.306  24.092  -0.954  1.00  0.00           C  
ATOM    312  O   VAL A  19       8.135  24.123  -1.346  1.00  0.00           O  
ATOM    313  CB  VAL A  19       9.919  22.785   1.066  1.00  0.00           C  
ATOM    314  CG1 VAL A  19       8.552  23.222   1.577  1.00  0.00           C  
ATOM    315  CG2 VAL A  19      10.227  21.384   1.552  1.00  0.00           C  
ATOM    316  H   VAL A  19      12.054  22.498  -0.387  1.00  0.00           H  
ATOM    317  HA  VAL A  19       9.302  21.963  -0.784  1.00  0.00           H  
ATOM    318  HB  VAL A  19      10.668  23.485   1.437  1.00  0.00           H  
ATOM    319 1HG1 VAL A  19       8.553  23.213   2.663  1.00  0.00           H  
ATOM    320 2HG1 VAL A  19       8.338  24.231   1.222  1.00  0.00           H  
ATOM    321 3HG1 VAL A  19       7.796  22.554   1.209  1.00  0.00           H  
ATOM    322 1HG2 VAL A  19      10.230  21.363   2.640  1.00  0.00           H  
ATOM    323 2HG2 VAL A  19       9.467  20.704   1.176  1.00  0.00           H  
ATOM    324 3HG2 VAL A  19      11.200  21.081   1.181  1.00  0.00           H  
ATOM    325  N   LYS A  20      10.094  25.164  -0.957  1.00  0.00           N  
ATOM    326  CA  LYS A  20       9.579  26.433  -1.430  1.00  0.00           C  
ATOM    327  C   LYS A  20       9.159  26.373  -2.902  1.00  0.00           C  
ATOM    328  O   LYS A  20       8.127  26.948  -3.266  1.00  0.00           O  
ATOM    329  CB  LYS A  20      10.612  27.536  -1.223  1.00  0.00           C  
ATOM    330  CG  LYS A  20      10.832  27.928   0.236  1.00  0.00           C  
ATOM    331  CD  LYS A  20      11.893  29.014   0.366  1.00  0.00           C  
ATOM    332  CE  LYS A  20      12.118  29.402   1.820  1.00  0.00           C  
ATOM    333  NZ  LYS A  20      13.162  30.458   1.955  1.00  0.00           N  
ATOM    334  H   LYS A  20      11.054  25.089  -0.605  1.00  0.00           H  
ATOM    335  HA  LYS A  20       8.695  26.679  -0.843  1.00  0.00           H  
ATOM    336 1HB  LYS A  20      11.572  27.205  -1.630  1.00  0.00           H  
ATOM    337 2HB  LYS A  20      10.310  28.420  -1.768  1.00  0.00           H  
ATOM    338 1HG  LYS A  20       9.896  28.289   0.660  1.00  0.00           H  
ATOM    339 2HG  LYS A  20      11.149  27.050   0.799  1.00  0.00           H  
ATOM    340 1HD  LYS A  20      12.833  28.646  -0.051  1.00  0.00           H  
ATOM    341 2HD  LYS A  20      11.585  29.895  -0.194  1.00  0.00           H  
ATOM    342 1HE  LYS A  20      11.184  29.772   2.239  1.00  0.00           H  
ATOM    343 2HE  LYS A  20      12.433  28.519   2.380  1.00  0.00           H  
ATOM    344 1HZ  LYS A  20      13.284  30.690   2.930  1.00  0.00           H  
ATOM    345 2HZ  LYS A  20      14.036  30.120   1.578  1.00  0.00           H  
ATOM    346 3HZ  LYS A  20      12.875  31.282   1.447  1.00  0.00           H  
ATOM    347  N   GLU A  21       9.920  25.670  -3.760  1.00  0.00           N  
ATOM    348  CA  GLU A  21       9.505  25.632  -5.165  1.00  0.00           C  
ATOM    349  C   GLU A  21       8.198  24.874  -5.354  1.00  0.00           C  
ATOM    350  O   GLU A  21       7.326  25.306  -6.119  1.00  0.00           O  
ATOM    351  CB  GLU A  21      10.531  24.945  -6.080  1.00  0.00           C  
ATOM    352  CG  GLU A  21      11.842  25.652  -6.306  1.00  0.00           C  
ATOM    353  CD  GLU A  21      12.723  24.944  -7.344  1.00  0.00           C  
ATOM    354  OE1 GLU A  21      12.285  23.972  -7.954  1.00  0.00           O  
ATOM    355  OE2 GLU A  21      13.833  25.391  -7.536  1.00  0.00           O  
ATOM    356  H   GLU A  21      10.781  25.211  -3.439  1.00  0.00           H  
ATOM    357  HA  GLU A  21       9.355  26.654  -5.505  1.00  0.00           H  
ATOM    358 1HB  GLU A  21      10.754  23.950  -5.681  1.00  0.00           H  
ATOM    359 2HB  GLU A  21      10.080  24.812  -7.051  1.00  0.00           H  
ATOM    360 1HG  GLU A  21      11.643  26.653  -6.652  1.00  0.00           H  
ATOM    361 2HG  GLU A  21      12.375  25.718  -5.357  1.00  0.00           H  
ATOM    362  N   ILE A  22       8.036  23.772  -4.623  1.00  0.00           N  
ATOM    363  CA  ILE A  22       6.840  22.962  -4.784  1.00  0.00           C  
ATOM    364  C   ILE A  22       5.623  23.640  -4.148  1.00  0.00           C  
ATOM    365  O   ILE A  22       4.534  23.600  -4.733  1.00  0.00           O  
ATOM    366  CB  ILE A  22       7.140  21.503  -4.338  1.00  0.00           C  
ATOM    367  CG1 ILE A  22       7.510  21.408  -2.920  1.00  0.00           C  
ATOM    368  CG2 ILE A  22       8.263  20.945  -5.153  1.00  0.00           C  
ATOM    369  CD1 ILE A  22       7.776  19.981  -2.479  1.00  0.00           C  
ATOM    370  H   ILE A  22       8.788  23.474  -3.990  1.00  0.00           H  
ATOM    371  HA  ILE A  22       6.634  22.891  -5.850  1.00  0.00           H  
ATOM    372  HB  ILE A  22       6.265  20.893  -4.489  1.00  0.00           H  
ATOM    373 1HG1 ILE A  22       8.372  21.978  -2.796  1.00  0.00           H  
ATOM    374 2HG1 ILE A  22       6.728  21.835  -2.293  1.00  0.00           H  
ATOM    375 1HG2 ILE A  22       8.455  19.932  -4.846  1.00  0.00           H  
ATOM    376 2HG2 ILE A  22       7.978  20.965  -6.175  1.00  0.00           H  
ATOM    377 3HG2 ILE A  22       9.163  21.543  -5.007  1.00  0.00           H  
ATOM    378 1HD1 ILE A  22       8.097  19.951  -1.461  1.00  0.00           H  
ATOM    379 2HD1 ILE A  22       6.878  19.414  -2.594  1.00  0.00           H  
ATOM    380 3HD1 ILE A  22       8.564  19.554  -3.093  1.00  0.00           H  
ATOM    381  N   GLU A  23       5.806  24.363  -3.032  1.00  0.00           N  
ATOM    382  CA  GLU A  23       4.682  25.116  -2.492  1.00  0.00           C  
ATOM    383  C   GLU A  23       4.285  26.274  -3.423  1.00  0.00           C  
ATOM    384  O   GLU A  23       3.094  26.549  -3.564  1.00  0.00           O  
ATOM    385  CB  GLU A  23       4.939  25.631  -1.068  1.00  0.00           C  
ATOM    386  CG  GLU A  23       4.879  24.565   0.073  1.00  0.00           C  
ATOM    387  CD  GLU A  23       3.454  23.945   0.265  1.00  0.00           C  
ATOM    388  OE1 GLU A  23       2.585  24.239  -0.539  1.00  0.00           O  
ATOM    389  OE2 GLU A  23       3.239  23.252   1.256  1.00  0.00           O  
ATOM    390  H   GLU A  23       6.712  24.372  -2.554  1.00  0.00           H  
ATOM    391  HA  GLU A  23       3.835  24.438  -2.424  1.00  0.00           H  
ATOM    392 1HB  GLU A  23       5.935  26.082  -1.036  1.00  0.00           H  
ATOM    393 2HB  GLU A  23       4.220  26.416  -0.834  1.00  0.00           H  
ATOM    394 1HG  GLU A  23       5.584  23.762  -0.167  1.00  0.00           H  
ATOM    395 2HG  GLU A  23       5.205  25.026   1.002  1.00  0.00           H  
ATOM    396  N   ARG A  24       5.242  26.946  -4.087  1.00  0.00           N  
ATOM    397  CA  ARG A  24       4.829  28.023  -4.990  1.00  0.00           C  
ATOM    398  C   ARG A  24       4.011  27.500  -6.176  1.00  0.00           C  
ATOM    399  O   ARG A  24       3.004  28.116  -6.559  1.00  0.00           O  
ATOM    400  CB  ARG A  24       6.016  28.814  -5.526  1.00  0.00           C  
ATOM    401  CG  ARG A  24       6.700  29.749  -4.525  1.00  0.00           C  
ATOM    402  CD  ARG A  24       7.624  30.705  -5.213  1.00  0.00           C  
ATOM    403  NE  ARG A  24       8.749  30.042  -5.866  1.00  0.00           N  
ATOM    404  CZ  ARG A  24       9.938  29.780  -5.282  1.00  0.00           C  
ATOM    405  NH1 ARG A  24      10.162  30.133  -4.040  1.00  0.00           N  
ATOM    406  NH2 ARG A  24      10.889  29.176  -5.967  1.00  0.00           N  
ATOM    407  H   ARG A  24       6.236  26.740  -3.942  1.00  0.00           H  
ATOM    408  HA  ARG A  24       4.203  28.712  -4.423  1.00  0.00           H  
ATOM    409 1HB  ARG A  24       6.775  28.109  -5.877  1.00  0.00           H  
ATOM    410 2HB  ARG A  24       5.702  29.407  -6.383  1.00  0.00           H  
ATOM    411 1HG  ARG A  24       5.941  30.323  -3.994  1.00  0.00           H  
ATOM    412 2HG  ARG A  24       7.275  29.172  -3.812  1.00  0.00           H  
ATOM    413 1HD  ARG A  24       7.070  31.256  -5.971  1.00  0.00           H  
ATOM    414 2HD  ARG A  24       8.023  31.405  -4.480  1.00  0.00           H  
ATOM    415  HE  ARG A  24       8.625  29.750  -6.827  1.00  0.00           H  
ATOM    416 1HH1 ARG A  24       9.439  30.597  -3.508  1.00  0.00           H  
ATOM    417 2HH1 ARG A  24      11.063  29.949  -3.623  1.00  0.00           H  
ATOM    418 1HH2 ARG A  24      10.727  28.904  -6.928  1.00  0.00           H  
ATOM    419 2HH2 ARG A  24      11.780  28.979  -5.531  1.00  0.00           H  
ATOM    420  N   GLU A  25       4.400  26.342  -6.730  1.00  0.00           N  
ATOM    421  CA  GLU A  25       3.654  25.802  -7.866  1.00  0.00           C  
ATOM    422  C   GLU A  25       2.265  25.348  -7.396  1.00  0.00           C  
ATOM    423  O   GLU A  25       1.269  25.523  -8.113  1.00  0.00           O  
ATOM    424  CB  GLU A  25       4.417  24.645  -8.523  1.00  0.00           C  
ATOM    425  CG  GLU A  25       5.754  25.045  -9.205  1.00  0.00           C  
ATOM    426  CD  GLU A  25       5.648  26.061 -10.352  1.00  0.00           C  
ATOM    427  OE1 GLU A  25       4.826  25.905 -11.226  1.00  0.00           O  
ATOM    428  OE2 GLU A  25       6.442  26.973 -10.376  1.00  0.00           O  
ATOM    429  H   GLU A  25       5.246  25.871  -6.390  1.00  0.00           H  
ATOM    430  HA  GLU A  25       3.523  26.592  -8.604  1.00  0.00           H  
ATOM    431 1HB  GLU A  25       4.645  23.890  -7.763  1.00  0.00           H  
ATOM    432 2HB  GLU A  25       3.790  24.173  -9.273  1.00  0.00           H  
ATOM    433 1HG  GLU A  25       6.405  25.465  -8.445  1.00  0.00           H  
ATOM    434 2HG  GLU A  25       6.229  24.139  -9.579  1.00  0.00           H  
ATOM    435  N   HIS A  26       2.201  24.824  -6.160  1.00  0.00           N  
ATOM    436  CA  HIS A  26       0.964  24.380  -5.533  1.00  0.00           C  
ATOM    437  C   HIS A  26       0.015  25.569  -5.367  1.00  0.00           C  
ATOM    438  O   HIS A  26      -1.158  25.489  -5.744  1.00  0.00           O  
ATOM    439  CB  HIS A  26       1.265  23.751  -4.161  1.00  0.00           C  
ATOM    440  CG  HIS A  26       0.093  23.248  -3.374  1.00  0.00           C  
ATOM    441  ND1 HIS A  26       0.091  23.248  -1.991  1.00  0.00           N  
ATOM    442  CD2 HIS A  26      -1.088  22.709  -3.753  1.00  0.00           C  
ATOM    443  CE1 HIS A  26      -1.051  22.746  -1.553  1.00  0.00           C  
ATOM    444  NE2 HIS A  26      -1.793  22.398  -2.600  1.00  0.00           N  
ATOM    445  H   HIS A  26       3.068  24.681  -5.635  1.00  0.00           H  
ATOM    446  HA  HIS A  26       0.483  23.630  -6.156  1.00  0.00           H  
ATOM    447 1HB  HIS A  26       1.966  22.925  -4.291  1.00  0.00           H  
ATOM    448 2HB  HIS A  26       1.757  24.481  -3.541  1.00  0.00           H  
ATOM    449  HD1 HIS A  26       0.878  23.565  -1.387  1.00  0.00           H  
ATOM    450  HD2 HIS A  26      -1.524  22.503  -4.728  1.00  0.00           H  
ATOM    451  HE1 HIS A  26      -1.240  22.670  -0.485  1.00  0.00           H  
ATOM    452  N   GLU A  27       0.505  26.688  -4.825  1.00  0.00           N  
ATOM    453  CA  GLU A  27      -0.389  27.823  -4.648  1.00  0.00           C  
ATOM    454  C   GLU A  27      -0.915  28.381  -5.974  1.00  0.00           C  
ATOM    455  O   GLU A  27      -2.104  28.708  -6.056  1.00  0.00           O  
ATOM    456  CB  GLU A  27       0.274  28.960  -3.852  1.00  0.00           C  
ATOM    457  CG  GLU A  27       0.483  28.673  -2.351  1.00  0.00           C  
ATOM    458  CD  GLU A  27       1.105  29.844  -1.580  1.00  0.00           C  
ATOM    459  OE1 GLU A  27       1.538  30.791  -2.199  1.00  0.00           O  
ATOM    460  OE2 GLU A  27       1.126  29.784  -0.369  1.00  0.00           O  
ATOM    461  H   GLU A  27       1.480  26.726  -4.510  1.00  0.00           H  
ATOM    462  HA  GLU A  27      -1.247  27.479  -4.072  1.00  0.00           H  
ATOM    463 1HB  GLU A  27       1.257  29.167  -4.285  1.00  0.00           H  
ATOM    464 2HB  GLU A  27      -0.323  29.866  -3.945  1.00  0.00           H  
ATOM    465 1HG  GLU A  27      -0.479  28.426  -1.905  1.00  0.00           H  
ATOM    466 2HG  GLU A  27       1.129  27.797  -2.256  1.00  0.00           H  
ATOM    467  N   GLU A  28      -0.086  28.445  -7.029  1.00  0.00           N  
ATOM    468  CA  GLU A  28      -0.619  29.011  -8.272  1.00  0.00           C  
ATOM    469  C   GLU A  28      -1.679  28.108  -8.890  1.00  0.00           C  
ATOM    470  O   GLU A  28      -2.705  28.603  -9.374  1.00  0.00           O  
ATOM    471  CB  GLU A  28       0.465  29.275  -9.314  1.00  0.00           C  
ATOM    472  CG  GLU A  28      -0.082  29.957 -10.604  1.00  0.00           C  
ATOM    473  CD  GLU A  28      -0.629  31.381 -10.378  1.00  0.00           C  
ATOM    474  OE1 GLU A  28      -0.142  32.037  -9.488  1.00  0.00           O  
ATOM    475  OE2 GLU A  28      -1.546  31.798 -11.081  1.00  0.00           O  
ATOM    476  H   GLU A  28       0.898  28.164  -6.942  1.00  0.00           H  
ATOM    477  HA  GLU A  28      -1.090  29.963  -8.031  1.00  0.00           H  
ATOM    478 1HB  GLU A  28       1.240  29.910  -8.885  1.00  0.00           H  
ATOM    479 2HB  GLU A  28       0.934  28.328  -9.597  1.00  0.00           H  
ATOM    480 1HG  GLU A  28       0.719  30.004 -11.338  1.00  0.00           H  
ATOM    481 2HG  GLU A  28      -0.874  29.333 -11.010  1.00  0.00           H  
ATOM    482  N   ILE A  29      -1.476  26.790  -8.843  1.00  0.00           N  
ATOM    483  CA  ILE A  29      -2.494  25.926  -9.407  1.00  0.00           C  
ATOM    484  C   ILE A  29      -3.759  25.966  -8.563  1.00  0.00           C  
ATOM    485  O   ILE A  29      -4.849  25.971  -9.125  1.00  0.00           O  
ATOM    486  CB  ILE A  29      -1.996  24.489  -9.620  1.00  0.00           C  
ATOM    487  CG1 ILE A  29      -3.015  23.687 -10.441  1.00  0.00           C  
ATOM    488  CG2 ILE A  29      -1.713  23.827  -8.361  1.00  0.00           C  
ATOM    489  CD1 ILE A  29      -3.197  24.178 -11.800  1.00  0.00           C  
ATOM    490  H   ILE A  29      -0.614  26.399  -8.444  1.00  0.00           H  
ATOM    491  HA  ILE A  29      -2.747  26.309 -10.391  1.00  0.00           H  
ATOM    492  HB  ILE A  29      -1.071  24.531 -10.198  1.00  0.00           H  
ATOM    493 1HG1 ILE A  29      -2.698  22.662 -10.505  1.00  0.00           H  
ATOM    494 2HG1 ILE A  29      -3.960  23.724  -9.935  1.00  0.00           H  
ATOM    495 1HG2 ILE A  29      -1.333  22.878  -8.585  1.00  0.00           H  
ATOM    496 2HG2 ILE A  29      -0.973  24.396  -7.853  1.00  0.00           H  
ATOM    497 3HG2 ILE A  29      -2.599  23.732  -7.748  1.00  0.00           H  
ATOM    498 1HD1 ILE A  29      -3.933  23.567 -12.330  1.00  0.00           H  
ATOM    499 2HD1 ILE A  29      -3.529  25.205 -11.762  1.00  0.00           H  
ATOM    500 3HD1 ILE A  29      -2.242  24.115 -12.298  1.00  0.00           H  
ATOM    501  N   ARG A  30      -3.652  26.060  -7.231  1.00  0.00           N  
ATOM    502  CA  ARG A  30      -4.874  26.125  -6.443  1.00  0.00           C  
ATOM    503  C   ARG A  30      -5.662  27.391  -6.753  1.00  0.00           C  
ATOM    504  O   ARG A  30      -6.894  27.341  -6.829  1.00  0.00           O  
ATOM    505  CB  ARG A  30      -4.587  26.072  -4.960  1.00  0.00           C  
ATOM    506  CG  ARG A  30      -4.065  24.748  -4.433  1.00  0.00           C  
ATOM    507  CD  ARG A  30      -5.090  23.639  -4.418  1.00  0.00           C  
ATOM    508  NE  ARG A  30      -4.545  22.503  -3.698  1.00  0.00           N  
ATOM    509  CZ  ARG A  30      -5.112  21.315  -3.430  1.00  0.00           C  
ATOM    510  NH1 ARG A  30      -6.326  20.968  -3.831  1.00  0.00           N  
ATOM    511  NH2 ARG A  30      -4.360  20.518  -2.705  1.00  0.00           N  
ATOM    512  H   ARG A  30      -2.736  26.050  -6.772  1.00  0.00           H  
ATOM    513  HA  ARG A  30      -5.488  25.265  -6.693  1.00  0.00           H  
ATOM    514 1HB  ARG A  30      -3.836  26.829  -4.723  1.00  0.00           H  
ATOM    515 2HB  ARG A  30      -5.489  26.324  -4.405  1.00  0.00           H  
ATOM    516 1HG  ARG A  30      -3.262  24.416  -5.080  1.00  0.00           H  
ATOM    517 2HG  ARG A  30      -3.677  24.880  -3.422  1.00  0.00           H  
ATOM    518 1HD  ARG A  30      -5.999  23.966  -3.915  1.00  0.00           H  
ATOM    519 2HD  ARG A  30      -5.323  23.324  -5.435  1.00  0.00           H  
ATOM    520  HE  ARG A  30      -3.605  22.610  -3.312  1.00  0.00           H  
ATOM    521 1HH1 ARG A  30      -6.908  21.591  -4.411  1.00  0.00           H  
ATOM    522 2HH1 ARG A  30      -6.692  20.062  -3.585  1.00  0.00           H  
ATOM    523 1HH2 ARG A  30      -3.435  20.895  -2.452  1.00  0.00           H  
ATOM    524 2HH2 ARG A  30      -4.684  19.587  -2.380  1.00  0.00           H  
ATOM    525  N   GLU A  31      -4.977  28.519  -6.978  1.00  0.00           N  
ATOM    526  CA  GLU A  31      -5.725  29.724  -7.300  1.00  0.00           C  
ATOM    527  C   GLU A  31      -6.386  29.573  -8.668  1.00  0.00           C  
ATOM    528  O   GLU A  31      -7.537  29.986  -8.855  1.00  0.00           O  
ATOM    529  CB  GLU A  31      -4.818  30.960  -7.283  1.00  0.00           C  
ATOM    530  CG  GLU A  31      -4.313  31.390  -5.885  1.00  0.00           C  
ATOM    531  CD  GLU A  31      -5.421  31.823  -4.950  1.00  0.00           C  
ATOM    532  OE1 GLU A  31      -6.258  32.590  -5.359  1.00  0.00           O  
ATOM    533  OE2 GLU A  31      -5.441  31.379  -3.815  1.00  0.00           O  
ATOM    534  H   GLU A  31      -3.954  28.539  -6.885  1.00  0.00           H  
ATOM    535  HA  GLU A  31      -6.505  29.857  -6.559  1.00  0.00           H  
ATOM    536 1HB  GLU A  31      -3.936  30.760  -7.901  1.00  0.00           H  
ATOM    537 2HB  GLU A  31      -5.343  31.802  -7.728  1.00  0.00           H  
ATOM    538 1HG  GLU A  31      -3.788  30.549  -5.435  1.00  0.00           H  
ATOM    539 2HG  GLU A  31      -3.598  32.202  -6.005  1.00  0.00           H  
ATOM    540  N   ALA A  32      -5.682  28.942  -9.615  1.00  0.00           N  
ATOM    541  CA  ALA A  32      -6.241  28.727 -10.938  1.00  0.00           C  
ATOM    542  C   ALA A  32      -7.447  27.793 -10.879  1.00  0.00           C  
ATOM    543  O   ALA A  32      -8.428  27.999 -11.597  1.00  0.00           O  
ATOM    544  CB  ALA A  32      -5.188  28.177 -11.857  1.00  0.00           C  
ATOM    545  H   ALA A  32      -4.722  28.638  -9.418  1.00  0.00           H  
ATOM    546  HA  ALA A  32      -6.577  29.685 -11.321  1.00  0.00           H  
ATOM    547 1HB  ALA A  32      -5.611  28.068 -12.841  1.00  0.00           H  
ATOM    548 2HB  ALA A  32      -4.345  28.866 -11.899  1.00  0.00           H  
ATOM    549 3HB  ALA A  32      -4.854  27.220 -11.477  1.00  0.00           H  
ATOM    550  N   LEU A  33      -7.386  26.790 -10.001  1.00  0.00           N  
ATOM    551  CA  LEU A  33      -8.480  25.849  -9.826  1.00  0.00           C  
ATOM    552  C   LEU A  33      -9.689  26.545  -9.223  1.00  0.00           C  
ATOM    553  O   LEU A  33     -10.811  26.296  -9.659  1.00  0.00           O  
ATOM    554  CB  LEU A  33      -8.010  24.668  -8.979  1.00  0.00           C  
ATOM    555  CG  LEU A  33      -7.008  23.767  -9.702  1.00  0.00           C  
ATOM    556  CD1 LEU A  33      -6.367  22.765  -8.740  1.00  0.00           C  
ATOM    557  CD2 LEU A  33      -7.720  23.047 -10.759  1.00  0.00           C  
ATOM    558  H   LEU A  33      -6.528  26.656  -9.462  1.00  0.00           H  
ATOM    559  HA  LEU A  33      -8.760  25.465 -10.803  1.00  0.00           H  
ATOM    560 1HB  LEU A  33      -7.542  25.047  -8.075  1.00  0.00           H  
ATOM    561 2HB  LEU A  33      -8.874  24.065  -8.695  1.00  0.00           H  
ATOM    562  HG  LEU A  33      -6.242  24.372 -10.154  1.00  0.00           H  
ATOM    563 1HD1 LEU A  33      -5.668  22.124  -9.280  1.00  0.00           H  
ATOM    564 2HD1 LEU A  33      -5.837  23.300  -7.962  1.00  0.00           H  
ATOM    565 3HD1 LEU A  33      -7.132  22.159  -8.298  1.00  0.00           H  
ATOM    566 1HD2 LEU A  33      -7.006  22.448 -11.264  1.00  0.00           H  
ATOM    567 2HD2 LEU A  33      -8.487  22.422 -10.313  1.00  0.00           H  
ATOM    568 3HD2 LEU A  33      -8.174  23.745 -11.447  1.00  0.00           H  
ATOM    569  N   LYS A  34      -9.478  27.469  -8.277  1.00  0.00           N  
ATOM    570  CA  LYS A  34     -10.605  28.223  -7.733  1.00  0.00           C  
ATOM    571  C   LYS A  34     -11.253  29.076  -8.833  1.00  0.00           C  
ATOM    572  O   LYS A  34     -12.485  29.192  -8.883  1.00  0.00           O  
ATOM    573  CB  LYS A  34     -10.184  29.075  -6.537  1.00  0.00           C  
ATOM    574  CG  LYS A  34      -9.896  28.259  -5.269  1.00  0.00           C  
ATOM    575  CD  LYS A  34      -9.674  29.157  -4.051  1.00  0.00           C  
ATOM    576  CE  LYS A  34      -8.323  29.837  -4.133  1.00  0.00           C  
ATOM    577  NZ  LYS A  34      -7.997  30.633  -2.916  1.00  0.00           N  
ATOM    578  H   LYS A  34      -8.532  27.620  -7.914  1.00  0.00           H  
ATOM    579  HA  LYS A  34     -11.351  27.512  -7.380  1.00  0.00           H  
ATOM    580 1HB  LYS A  34      -9.275  29.628  -6.791  1.00  0.00           H  
ATOM    581 2HB  LYS A  34     -10.961  29.802  -6.309  1.00  0.00           H  
ATOM    582 1HG  LYS A  34     -10.738  27.592  -5.073  1.00  0.00           H  
ATOM    583 2HG  LYS A  34      -9.007  27.650  -5.429  1.00  0.00           H  
ATOM    584 1HD  LYS A  34     -10.457  29.919  -4.007  1.00  0.00           H  
ATOM    585 2HD  LYS A  34      -9.717  28.561  -3.142  1.00  0.00           H  
ATOM    586 1HE  LYS A  34      -7.555  29.074  -4.270  1.00  0.00           H  
ATOM    587 2HE  LYS A  34      -8.313  30.503  -4.997  1.00  0.00           H  
ATOM    588 1HZ  LYS A  34      -7.063  31.040  -3.081  1.00  0.00           H  
ATOM    589 2HZ  LYS A  34      -8.673  31.366  -2.785  1.00  0.00           H  
ATOM    590 3HZ  LYS A  34      -7.972  30.042  -2.105  1.00  0.00           H  
ATOM    591  N   ARG A  35     -10.427  29.640  -9.736  1.00  0.00           N  
ATOM    592  CA  ARG A  35     -10.951  30.415 -10.861  1.00  0.00           C  
ATOM    593  C   ARG A  35     -11.777  29.489 -11.765  1.00  0.00           C  
ATOM    594  O   ARG A  35     -12.848  29.876 -12.260  1.00  0.00           O  
ATOM    595  CB  ARG A  35      -9.825  31.089 -11.660  1.00  0.00           C  
ATOM    596  CG  ARG A  35      -9.127  32.268 -10.936  1.00  0.00           C  
ATOM    597  CD  ARG A  35      -8.240  33.112 -11.842  1.00  0.00           C  
ATOM    598  NE  ARG A  35      -7.005  32.433 -12.332  1.00  0.00           N  
ATOM    599  CZ  ARG A  35      -5.797  32.438 -11.692  1.00  0.00           C  
ATOM    600  NH1 ARG A  35      -5.661  33.050 -10.533  1.00  0.00           N  
ATOM    601  NH2 ARG A  35      -4.746  31.834 -12.249  1.00  0.00           N  
ATOM    602  H   ARG A  35      -9.413  29.548  -9.610  1.00  0.00           H  
ATOM    603  HA  ARG A  35     -11.605  31.194 -10.472  1.00  0.00           H  
ATOM    604 1HB  ARG A  35      -9.063  30.363 -11.903  1.00  0.00           H  
ATOM    605 2HB  ARG A  35     -10.224  31.463 -12.603  1.00  0.00           H  
ATOM    606 1HG  ARG A  35      -9.887  32.918 -10.506  1.00  0.00           H  
ATOM    607 2HG  ARG A  35      -8.506  31.873 -10.138  1.00  0.00           H  
ATOM    608 1HD  ARG A  35      -8.821  33.413 -12.713  1.00  0.00           H  
ATOM    609 2HD  ARG A  35      -7.936  34.003 -11.296  1.00  0.00           H  
ATOM    610  HE  ARG A  35      -7.052  31.952 -13.227  1.00  0.00           H  
ATOM    611 1HH1 ARG A  35      -6.453  33.509 -10.105  1.00  0.00           H  
ATOM    612 2HH1 ARG A  35      -4.757  33.064 -10.073  1.00  0.00           H  
ATOM    613 1HH2 ARG A  35      -4.847  31.363 -13.165  1.00  0.00           H  
ATOM    614 2HH2 ARG A  35      -3.813  31.835 -11.786  1.00  0.00           H  
ATOM    615  N   LEU A  36     -11.311  28.243 -11.925  1.00  0.00           N  
ATOM    616  CA  LEU A  36     -12.030  27.264 -12.724  1.00  0.00           C  
ATOM    617  C   LEU A  36     -13.341  26.890 -12.039  1.00  0.00           C  
ATOM    618  O   LEU A  36     -14.370  26.819 -12.707  1.00  0.00           O  
ATOM    619  CB  LEU A  36     -11.172  26.020 -13.010  1.00  0.00           C  
ATOM    620  CG  LEU A  36     -11.821  24.980 -13.944  1.00  0.00           C  
ATOM    621  CD1 LEU A  36     -12.124  25.624 -15.236  1.00  0.00           C  
ATOM    622  CD2 LEU A  36     -10.894  23.827 -14.224  1.00  0.00           C  
ATOM    623  H   LEU A  36     -10.404  27.997 -11.524  1.00  0.00           H  
ATOM    624  HA  LEU A  36     -12.278  27.715 -13.675  1.00  0.00           H  
ATOM    625 1HB  LEU A  36     -10.245  26.349 -13.462  1.00  0.00           H  
ATOM    626 2HB  LEU A  36     -10.935  25.542 -12.075  1.00  0.00           H  
ATOM    627  HG  LEU A  36     -12.740  24.621 -13.486  1.00  0.00           H  
ATOM    628 1HD1 LEU A  36     -12.560  24.897 -15.876  1.00  0.00           H  
ATOM    629 2HD1 LEU A  36     -12.799  26.456 -15.089  1.00  0.00           H  
ATOM    630 3HD1 LEU A  36     -11.197  25.985 -15.680  1.00  0.00           H  
ATOM    631 1HD2 LEU A  36     -11.395  23.119 -14.880  1.00  0.00           H  
ATOM    632 2HD2 LEU A  36     -10.023  24.191 -14.720  1.00  0.00           H  
ATOM    633 3HD2 LEU A  36     -10.618  23.337 -13.301  1.00  0.00           H  
ATOM    634  N   GLN A  37     -13.355  26.745 -10.709  1.00  0.00           N  
ATOM    635  CA  GLN A  37     -14.612  26.406 -10.043  1.00  0.00           C  
ATOM    636  C   GLN A  37     -15.638  27.517 -10.285  1.00  0.00           C  
ATOM    637  O   GLN A  37     -16.802  27.249 -10.581  1.00  0.00           O  
ATOM    638  CB  GLN A  37     -14.429  26.251  -8.519  1.00  0.00           C  
ATOM    639  CG  GLN A  37     -13.632  25.036  -8.060  1.00  0.00           C  
ATOM    640  CD  GLN A  37     -13.432  24.981  -6.538  1.00  0.00           C  
ATOM    641  OE1 GLN A  37     -14.313  25.402  -5.760  1.00  0.00           O  
ATOM    642  NE2 GLN A  37     -12.284  24.463  -6.080  1.00  0.00           N  
ATOM    643  H   GLN A  37     -12.481  26.811 -10.186  1.00  0.00           H  
ATOM    644  HA  GLN A  37     -14.994  25.478 -10.462  1.00  0.00           H  
ATOM    645 1HB  GLN A  37     -13.925  27.136  -8.133  1.00  0.00           H  
ATOM    646 2HB  GLN A  37     -15.408  26.206  -8.045  1.00  0.00           H  
ATOM    647 1HG  GLN A  37     -14.168  24.157  -8.345  1.00  0.00           H  
ATOM    648 2HG  GLN A  37     -12.657  25.058  -8.534  1.00  0.00           H  
ATOM    649 1HE2 GLN A  37     -12.091  24.425  -5.103  1.00  0.00           H  
ATOM    650 2HE2 GLN A  37     -11.556  24.086  -6.683  1.00  0.00           H  
ATOM    651  N   GLN A  38     -15.203  28.773 -10.253  1.00  0.00           N  
ATOM    652  CA  GLN A  38     -16.168  29.835 -10.501  1.00  0.00           C  
ATOM    653  C   GLN A  38     -16.597  29.837 -11.975  1.00  0.00           C  
ATOM    654  O   GLN A  38     -17.750  30.151 -12.298  1.00  0.00           O  
ATOM    655  CB  GLN A  38     -15.606  31.187 -10.073  1.00  0.00           C  
ATOM    656  CG  GLN A  38     -15.381  31.309  -8.553  1.00  0.00           C  
ATOM    657  CD  GLN A  38     -16.667  31.132  -7.713  1.00  0.00           C  
ATOM    658  OE1 GLN A  38     -17.720  31.693  -8.028  1.00  0.00           O  
ATOM    659  NE2 GLN A  38     -16.571  30.354  -6.636  1.00  0.00           N  
ATOM    660  H   GLN A  38     -14.229  28.979 -10.003  1.00  0.00           H  
ATOM    661  HA  GLN A  38     -17.051  29.639  -9.899  1.00  0.00           H  
ATOM    662 1HB  GLN A  38     -14.643  31.344 -10.569  1.00  0.00           H  
ATOM    663 2HB  GLN A  38     -16.276  31.983 -10.392  1.00  0.00           H  
ATOM    664 1HG  GLN A  38     -14.670  30.536  -8.250  1.00  0.00           H  
ATOM    665 2HG  GLN A  38     -14.969  32.293  -8.339  1.00  0.00           H  
ATOM    666 1HE2 GLN A  38     -17.368  30.195  -6.051  1.00  0.00           H  
ATOM    667 2HE2 GLN A  38     -15.694  29.919  -6.407  1.00  0.00           H  
ATOM    668  N   SER A  39     -15.685  29.439 -12.865  1.00  0.00           N  
ATOM    669  CA  SER A  39     -15.974  29.393 -14.284  1.00  0.00           C  
ATOM    670  C   SER A  39     -16.995  28.284 -14.611  1.00  0.00           C  
ATOM    671  O   SER A  39     -17.872  28.496 -15.464  1.00  0.00           O  
ATOM    672  CB  SER A  39     -14.689  29.190 -15.049  1.00  0.00           C  
ATOM    673  OG  SER A  39     -13.809  30.271 -14.855  1.00  0.00           O  
ATOM    674  H   SER A  39     -14.736  29.218 -12.551  1.00  0.00           H  
ATOM    675  HA  SER A  39     -16.401  30.351 -14.578  1.00  0.00           H  
ATOM    676 1HB  SER A  39     -14.226  28.271 -14.758  1.00  0.00           H  
ATOM    677 2HB  SER A  39     -14.919  29.118 -16.084  1.00  0.00           H  
ATOM    678  HG  SER A  39     -13.507  30.208 -13.914  1.00  0.00           H  
ATOM    679  N   VAL A  40     -16.963  27.147 -13.870  1.00  0.00           N  
ATOM    680  CA  VAL A  40     -17.927  26.082 -14.172  1.00  0.00           C  
ATOM    681  C   VAL A  40     -19.288  26.608 -13.737  1.00  0.00           C  
ATOM    682  O   VAL A  40     -20.294  26.359 -14.404  1.00  0.00           O  
ATOM    683  CB  VAL A  40     -17.669  24.669 -13.482  1.00  0.00           C  
ATOM    684  CG1 VAL A  40     -16.207  24.205 -13.612  1.00  0.00           C  
ATOM    685  CG2 VAL A  40     -18.125  24.622 -12.036  1.00  0.00           C  
ATOM    686  H   VAL A  40     -16.213  27.023 -13.184  1.00  0.00           H  
ATOM    687  HA  VAL A  40     -17.963  25.930 -15.241  1.00  0.00           H  
ATOM    688  HB  VAL A  40     -18.238  23.948 -14.021  1.00  0.00           H  
ATOM    689 1HG1 VAL A  40     -16.105  23.209 -13.184  1.00  0.00           H  
ATOM    690 2HG1 VAL A  40     -15.910  24.171 -14.621  1.00  0.00           H  
ATOM    691 3HG1 VAL A  40     -15.575  24.876 -13.081  1.00  0.00           H  
ATOM    692 1HG2 VAL A  40     -17.968  23.619 -11.650  1.00  0.00           H  
ATOM    693 2HG2 VAL A  40     -17.564  25.300 -11.462  1.00  0.00           H  
ATOM    694 3HG2 VAL A  40     -19.181  24.861 -11.963  1.00  0.00           H  
ATOM    695  N   LEU A  41     -19.322  27.369 -12.639  1.00  0.00           N  
ATOM    696  CA  LEU A  41     -20.579  27.911 -12.163  1.00  0.00           C  
ATOM    697  C   LEU A  41     -21.181  28.922 -13.142  1.00  0.00           C  
ATOM    698  O   LEU A  41     -22.397  28.945 -13.329  1.00  0.00           O  
ATOM    699  CB  LEU A  41     -20.380  28.524 -10.791  1.00  0.00           C  
ATOM    700  CG  LEU A  41     -20.044  27.494  -9.763  1.00  0.00           C  
ATOM    701  CD1 LEU A  41     -19.724  28.184  -8.432  1.00  0.00           C  
ATOM    702  CD2 LEU A  41     -21.192  26.490  -9.706  1.00  0.00           C  
ATOM    703  H   LEU A  41     -18.459  27.531 -12.108  1.00  0.00           H  
ATOM    704  HA  LEU A  41     -21.272  27.086 -12.054  1.00  0.00           H  
ATOM    705 1HB  LEU A  41     -19.566  29.242 -10.832  1.00  0.00           H  
ATOM    706 2HB  LEU A  41     -21.288  29.038 -10.489  1.00  0.00           H  
ATOM    707  HG  LEU A  41     -19.150  26.966 -10.068  1.00  0.00           H  
ATOM    708 1HD1 LEU A  41     -19.447  27.437  -7.693  1.00  0.00           H  
ATOM    709 2HD1 LEU A  41     -18.891  28.869  -8.575  1.00  0.00           H  
ATOM    710 3HD1 LEU A  41     -20.588  28.738  -8.087  1.00  0.00           H  
ATOM    711 1HD2 LEU A  41     -20.957  25.701  -8.994  1.00  0.00           H  
ATOM    712 2HD2 LEU A  41     -22.105  27.000  -9.410  1.00  0.00           H  
ATOM    713 3HD2 LEU A  41     -21.331  26.044 -10.687  1.00  0.00           H  
ATOM    714  N   ARG A  42     -20.355  29.729 -13.811  1.00  0.00           N  
ATOM    715  CA  ARG A  42     -20.935  30.667 -14.776  1.00  0.00           C  
ATOM    716  C   ARG A  42     -21.610  29.910 -15.929  1.00  0.00           C  
ATOM    717  O   ARG A  42     -22.700  30.288 -16.390  1.00  0.00           O  
ATOM    718  CB  ARG A  42     -19.875  31.586 -15.369  1.00  0.00           C  
ATOM    719  CG  ARG A  42     -19.286  32.608 -14.417  1.00  0.00           C  
ATOM    720  CD  ARG A  42     -18.268  33.476 -15.093  1.00  0.00           C  
ATOM    721  NE  ARG A  42     -18.879  34.365 -16.082  1.00  0.00           N  
ATOM    722  CZ  ARG A  42     -18.205  35.062 -17.022  1.00  0.00           C  
ATOM    723  NH1 ARG A  42     -16.897  34.970 -17.114  1.00  0.00           N  
ATOM    724  NH2 ARG A  42     -18.861  35.852 -17.855  1.00  0.00           N  
ATOM    725  H   ARG A  42     -19.352  29.719 -13.602  1.00  0.00           H  
ATOM    726  HA  ARG A  42     -21.683  31.273 -14.265  1.00  0.00           H  
ATOM    727 1HB  ARG A  42     -19.051  30.981 -15.752  1.00  0.00           H  
ATOM    728 2HB  ARG A  42     -20.298  32.127 -16.207  1.00  0.00           H  
ATOM    729 1HG  ARG A  42     -20.081  33.243 -14.026  1.00  0.00           H  
ATOM    730 2HG  ARG A  42     -18.799  32.088 -13.592  1.00  0.00           H  
ATOM    731 1HD  ARG A  42     -17.760  34.088 -14.348  1.00  0.00           H  
ATOM    732 2HD  ARG A  42     -17.540  32.845 -15.603  1.00  0.00           H  
ATOM    733  HE  ARG A  42     -19.884  34.473 -16.052  1.00  0.00           H  
ATOM    734 1HH1 ARG A  42     -16.381  34.372 -16.480  1.00  0.00           H  
ATOM    735 2HH1 ARG A  42     -16.406  35.508 -17.817  1.00  0.00           H  
ATOM    736 1HH2 ARG A  42     -19.865  35.942 -17.782  1.00  0.00           H  
ATOM    737 2HH2 ARG A  42     -18.357  36.376 -18.556  1.00  0.00           H  
ATOM    738  N   GLN A  43     -20.976  28.817 -16.367  1.00  0.00           N  
ATOM    739  CA  GLN A  43     -21.516  28.023 -17.467  1.00  0.00           C  
ATOM    740  C   GLN A  43     -22.799  27.337 -16.987  1.00  0.00           C  
ATOM    741  O   GLN A  43     -23.760  27.180 -17.748  1.00  0.00           O  
ATOM    742  CB  GLN A  43     -20.511  26.964 -17.852  1.00  0.00           C  
ATOM    743  CG  GLN A  43     -20.667  26.260 -19.224  1.00  0.00           C  
ATOM    744  CD  GLN A  43     -20.350  27.097 -20.378  1.00  0.00           C  
ATOM    745  OE1 GLN A  43     -20.050  28.268 -20.272  1.00  0.00           O  
ATOM    746  NE2 GLN A  43     -20.342  26.479 -21.531  1.00  0.00           N  
ATOM    747  H   GLN A  43     -20.072  28.562 -15.947  1.00  0.00           H  
ATOM    748  HA  GLN A  43     -21.751  28.667 -18.311  1.00  0.00           H  
ATOM    749 1HB  GLN A  43     -19.558  27.427 -17.788  1.00  0.00           H  
ATOM    750 2HB  GLN A  43     -20.526  26.198 -17.095  1.00  0.00           H  
ATOM    751 1HG  GLN A  43     -20.005  25.430 -19.296  1.00  0.00           H  
ATOM    752 2HG  GLN A  43     -21.702  25.924 -19.331  1.00  0.00           H  
ATOM    753 1HE2 GLN A  43     -20.097  26.986 -22.356  1.00  0.00           H  
ATOM    754 2HE2 GLN A  43     -20.585  25.505 -21.574  1.00  0.00           H  
ATOM    755  N   ALA A  44     -22.805  26.948 -15.700  1.00  0.00           N  
ATOM    756  CA  ALA A  44     -23.929  26.289 -15.051  1.00  0.00           C  
ATOM    757  C   ALA A  44     -25.148  27.202 -15.034  1.00  0.00           C  
ATOM    758  O   ALA A  44     -26.271  26.741 -15.251  1.00  0.00           O  
ATOM    759  CB  ALA A  44     -23.531  25.876 -13.646  1.00  0.00           C  
ATOM    760  H   ALA A  44     -21.953  27.079 -15.151  1.00  0.00           H  
ATOM    761  HA  ALA A  44     -24.180  25.401 -15.622  1.00  0.00           H  
ATOM    762 1HB  ALA A  44     -24.313  25.373 -13.172  1.00  0.00           H  
ATOM    763 2HB  ALA A  44     -22.660  25.220 -13.698  1.00  0.00           H  
ATOM    764 3HB  ALA A  44     -23.293  26.743 -13.075  1.00  0.00           H  
ATOM    765  N   VAL A  45     -24.918  28.508 -14.861  1.00  0.00           N  
ATOM    766  CA  VAL A  45     -26.004  29.479 -14.888  1.00  0.00           C  
ATOM    767  C   VAL A  45     -26.609  29.548 -16.282  1.00  0.00           C  
ATOM    768  O   VAL A  45     -27.839  29.549 -16.422  1.00  0.00           O  
ATOM    769  CB  VAL A  45     -25.545  30.856 -14.398  1.00  0.00           C  
ATOM    770  CG1 VAL A  45     -26.638  31.853 -14.616  1.00  0.00           C  
ATOM    771  CG2 VAL A  45     -25.216  30.779 -12.902  1.00  0.00           C  
ATOM    772  H   VAL A  45     -23.962  28.814 -14.649  1.00  0.00           H  
ATOM    773  HA  VAL A  45     -26.781  29.154 -14.232  1.00  0.00           H  
ATOM    774  HB  VAL A  45     -24.666  31.167 -14.962  1.00  0.00           H  
ATOM    775 1HG1 VAL A  45     -26.312  32.832 -14.267  1.00  0.00           H  
ATOM    776 2HG1 VAL A  45     -26.882  31.908 -15.677  1.00  0.00           H  
ATOM    777 3HG1 VAL A  45     -27.511  31.534 -14.051  1.00  0.00           H  
ATOM    778 1HG2 VAL A  45     -24.884  31.758 -12.550  1.00  0.00           H  
ATOM    779 2HG2 VAL A  45     -26.103  30.480 -12.352  1.00  0.00           H  
ATOM    780 3HG2 VAL A  45     -24.433  30.057 -12.735  1.00  0.00           H  
ATOM    781  N   ARG A  46     -25.758  29.569 -17.317  1.00  0.00           N  
ATOM    782  CA  ARG A  46     -26.290  29.569 -18.678  1.00  0.00           C  
ATOM    783  C   ARG A  46     -27.082  28.281 -18.939  1.00  0.00           C  
ATOM    784  O   ARG A  46     -28.131  28.328 -19.589  1.00  0.00           O  
ATOM    785  CB  ARG A  46     -25.195  29.712 -19.718  1.00  0.00           C  
ATOM    786  CG  ARG A  46     -24.507  31.052 -19.794  1.00  0.00           C  
ATOM    787  CD  ARG A  46     -25.410  32.072 -20.417  1.00  0.00           C  
ATOM    788  NE  ARG A  46     -24.760  33.367 -20.629  1.00  0.00           N  
ATOM    789  CZ  ARG A  46     -25.393  34.485 -21.047  1.00  0.00           C  
ATOM    790  NH1 ARG A  46     -26.684  34.451 -21.295  1.00  0.00           N  
ATOM    791  NH2 ARG A  46     -24.730  35.619 -21.207  1.00  0.00           N  
ATOM    792  H   ARG A  46     -24.747  29.597 -17.135  1.00  0.00           H  
ATOM    793  HA  ARG A  46     -26.966  30.417 -18.781  1.00  0.00           H  
ATOM    794 1HB  ARG A  46     -24.435  28.944 -19.568  1.00  0.00           H  
ATOM    795 2HB  ARG A  46     -25.640  29.557 -20.681  1.00  0.00           H  
ATOM    796 1HG  ARG A  46     -24.235  31.376 -18.786  1.00  0.00           H  
ATOM    797 2HG  ARG A  46     -23.610  30.959 -20.407  1.00  0.00           H  
ATOM    798 1HD  ARG A  46     -25.745  31.699 -21.380  1.00  0.00           H  
ATOM    799 2HD  ARG A  46     -26.275  32.228 -19.770  1.00  0.00           H  
ATOM    800  HE  ARG A  46     -23.773  33.433 -20.451  1.00  0.00           H  
ATOM    801 1HH1 ARG A  46     -27.200  33.593 -21.175  1.00  0.00           H  
ATOM    802 2HH1 ARG A  46     -27.161  35.289 -21.607  1.00  0.00           H  
ATOM    803 1HH2 ARG A  46     -23.742  35.682 -21.011  1.00  0.00           H  
ATOM    804 2HH2 ARG A  46     -25.227  36.469 -21.517  1.00  0.00           H  
ATOM    805  N   LEU A  47     -26.612  27.156 -18.387  1.00  0.00           N  
ATOM    806  CA  LEU A  47     -27.299  25.875 -18.521  1.00  0.00           C  
ATOM    807  C   LEU A  47     -28.658  25.907 -17.829  1.00  0.00           C  
ATOM    808  O   LEU A  47     -29.665  25.465 -18.393  1.00  0.00           O  
ATOM    809  CB  LEU A  47     -26.401  24.720 -18.064  1.00  0.00           C  
ATOM    810  CG  LEU A  47     -26.975  23.288 -18.186  1.00  0.00           C  
ATOM    811  CD1 LEU A  47     -27.496  22.854 -16.878  1.00  0.00           C  
ATOM    812  CD2 LEU A  47     -28.135  23.266 -19.173  1.00  0.00           C  
ATOM    813  H   LEU A  47     -25.717  27.191 -17.891  1.00  0.00           H  
ATOM    814  HA  LEU A  47     -27.467  25.700 -19.560  1.00  0.00           H  
ATOM    815 1HB  LEU A  47     -25.467  24.763 -18.626  1.00  0.00           H  
ATOM    816 2HB  LEU A  47     -26.167  24.877 -17.016  1.00  0.00           H  
ATOM    817  HG  LEU A  47     -26.208  22.623 -18.512  1.00  0.00           H  
ATOM    818 1HD1 LEU A  47     -27.903  21.844 -16.958  1.00  0.00           H  
ATOM    819 2HD1 LEU A  47     -26.674  22.859 -16.160  1.00  0.00           H  
ATOM    820 3HD1 LEU A  47     -28.278  23.540 -16.557  1.00  0.00           H  
ATOM    821 1HD2 LEU A  47     -28.536  22.254 -19.247  1.00  0.00           H  
ATOM    822 2HD2 LEU A  47     -28.911  23.927 -18.829  1.00  0.00           H  
ATOM    823 3HD2 LEU A  47     -27.807  23.582 -20.136  1.00  0.00           H  
ATOM    824  N   ALA A  48     -28.724  26.454 -16.617  1.00  0.00           N  
ATOM    825  CA  ALA A  48     -30.008  26.535 -15.931  1.00  0.00           C  
ATOM    826  C   ALA A  48     -31.010  27.325 -16.788  1.00  0.00           C  
ATOM    827  O   ALA A  48     -32.195  26.977 -16.838  1.00  0.00           O  
ATOM    828  CB  ALA A  48     -29.844  27.201 -14.572  1.00  0.00           C  
ATOM    829  H   ALA A  48     -27.870  26.787 -16.165  1.00  0.00           H  
ATOM    830  HA  ALA A  48     -30.387  25.524 -15.795  1.00  0.00           H  
ATOM    831 1HB  ALA A  48     -30.801  27.246 -14.058  1.00  0.00           H  
ATOM    832 2HB  ALA A  48     -29.144  26.621 -13.990  1.00  0.00           H  
ATOM    833 3HB  ALA A  48     -29.459  28.214 -14.707  1.00  0.00           H  
ATOM    834  N   LYS A  49     -30.519  28.363 -17.492  1.00  0.00           N  
ATOM    835  CA  LYS A  49     -31.354  29.182 -18.373  1.00  0.00           C  
ATOM    836  C   LYS A  49     -31.760  28.475 -19.676  1.00  0.00           C  
ATOM    837  O   LYS A  49     -32.907  28.594 -20.114  1.00  0.00           O  
ATOM    838  CB  LYS A  49     -30.632  30.480 -18.764  1.00  0.00           C  
ATOM    839  CG  LYS A  49     -31.466  31.452 -19.597  1.00  0.00           C  
ATOM    840  CD  LYS A  49     -32.636  32.033 -18.791  1.00  0.00           C  
ATOM    841  CE  LYS A  49     -33.397  33.086 -19.597  1.00  0.00           C  
ATOM    842  NZ  LYS A  49     -34.557  33.652 -18.840  1.00  0.00           N  
ATOM    843  H   LYS A  49     -29.533  28.612 -17.374  1.00  0.00           H  
ATOM    844  HA  LYS A  49     -32.266  29.431 -17.841  1.00  0.00           H  
ATOM    845 1HB  LYS A  49     -30.269  30.995 -17.903  1.00  0.00           H  
ATOM    846 2HB  LYS A  49     -29.763  30.227 -19.360  1.00  0.00           H  
ATOM    847 1HG  LYS A  49     -30.830  32.267 -19.938  1.00  0.00           H  
ATOM    848 2HG  LYS A  49     -31.858  30.929 -20.467  1.00  0.00           H  
ATOM    849 1HD  LYS A  49     -33.321  31.227 -18.507  1.00  0.00           H  
ATOM    850 2HD  LYS A  49     -32.255  32.491 -17.878  1.00  0.00           H  
ATOM    851 1HE  LYS A  49     -32.715  33.895 -19.854  1.00  0.00           H  
ATOM    852 2HE  LYS A  49     -33.765  32.629 -20.515  1.00  0.00           H  
ATOM    853 1HZ  LYS A  49     -35.029  34.340 -19.411  1.00  0.00           H  
ATOM    854 2HZ  LYS A  49     -35.202  32.910 -18.604  1.00  0.00           H  
ATOM    855 3HZ  LYS A  49     -34.224  34.088 -17.991  1.00  0.00           H  
ATOM    856  N   LEU A  50     -30.831  27.750 -20.323  1.00  0.00           N  
ATOM    857  CA  LEU A  50     -31.192  27.126 -21.599  1.00  0.00           C  
ATOM    858  C   LEU A  50     -32.129  25.926 -21.327  1.00  0.00           C  
ATOM    859  O   LEU A  50     -33.044  25.657 -22.107  1.00  0.00           O  
ATOM    860  CB  LEU A  50     -29.906  26.793 -22.399  1.00  0.00           C  
ATOM    861  CG  LEU A  50     -29.052  25.630 -21.952  1.00  0.00           C  
ATOM    862  CD1 LEU A  50     -29.471  24.409 -22.680  1.00  0.00           C  
ATOM    863  CD2 LEU A  50     -27.569  25.923 -22.173  1.00  0.00           C  
ATOM    864  H   LEU A  50     -29.882  27.688 -19.947  1.00  0.00           H  
ATOM    865  HA  LEU A  50     -31.749  27.853 -22.187  1.00  0.00           H  
ATOM    866 1HB  LEU A  50     -30.185  26.616 -23.430  1.00  0.00           H  
ATOM    867 2HB  LEU A  50     -29.267  27.671 -22.356  1.00  0.00           H  
ATOM    868  HG  LEU A  50     -29.231  25.465 -20.911  1.00  0.00           H  
ATOM    869 1HD1 LEU A  50     -28.874  23.570 -22.335  1.00  0.00           H  
ATOM    870 2HD1 LEU A  50     -30.510  24.223 -22.502  1.00  0.00           H  
ATOM    871 3HD1 LEU A  50     -29.310  24.544 -23.746  1.00  0.00           H  
ATOM    872 1HD2 LEU A  50     -26.971  25.084 -21.831  1.00  0.00           H  
ATOM    873 2HD2 LEU A  50     -27.380  26.072 -23.183  1.00  0.00           H  
ATOM    874 3HD2 LEU A  50     -27.298  26.815 -21.618  1.00  0.00           H  
ATOM    875  N   GLY A  51     -31.929  25.247 -20.189  1.00  0.00           N  
ATOM    876  CA  GLY A  51     -32.850  24.233 -19.669  1.00  0.00           C  
ATOM    877  C   GLY A  51     -32.962  22.837 -20.306  1.00  0.00           C  
ATOM    878  O   GLY A  51     -33.919  22.127 -20.004  1.00  0.00           O  
ATOM    879  H   GLY A  51     -31.117  25.476 -19.611  1.00  0.00           H  
ATOM    880 1HA  GLY A  51     -32.597  24.098 -18.617  1.00  0.00           H  
ATOM    881 2HA  GLY A  51     -33.844  24.677 -19.660  1.00  0.00           H  
ATOM    882  N   ASP A  52     -32.033  22.394 -21.148  1.00  0.00           N  
ATOM    883  CA  ASP A  52     -32.245  21.073 -21.769  1.00  0.00           C  
ATOM    884  C   ASP A  52     -32.042  19.921 -20.784  1.00  0.00           C  
ATOM    885  O   ASP A  52     -32.735  18.905 -20.835  1.00  0.00           O  
ATOM    886  CB  ASP A  52     -31.306  20.863 -22.951  1.00  0.00           C  
ATOM    887  CG  ASP A  52     -29.861  20.945 -22.560  1.00  0.00           C  
ATOM    888  OD1 ASP A  52     -29.576  21.392 -21.454  1.00  0.00           O  
ATOM    889  OD2 ASP A  52     -29.030  20.527 -23.343  1.00  0.00           O  
ATOM    890  H   ASP A  52     -31.248  22.979 -21.382  1.00  0.00           H  
ATOM    891  HA  ASP A  52     -33.271  21.030 -22.134  1.00  0.00           H  
ATOM    892 1HB  ASP A  52     -31.495  19.886 -23.394  1.00  0.00           H  
ATOM    893 2HB  ASP A  52     -31.507  21.617 -23.713  1.00  0.00           H  
ATOM    894  N   ASP A  53     -31.121  20.119 -19.856  1.00  0.00           N  
ATOM    895  CA  ASP A  53     -30.819  19.120 -18.846  1.00  0.00           C  
ATOM    896  C   ASP A  53     -30.687  19.683 -17.438  1.00  0.00           C  
ATOM    897  O   ASP A  53     -29.583  19.901 -16.911  1.00  0.00           O  
ATOM    898  CB  ASP A  53     -29.541  18.374 -19.211  1.00  0.00           C  
ATOM    899  CG  ASP A  53     -29.219  17.277 -18.230  1.00  0.00           C  
ATOM    900  OD1 ASP A  53     -29.823  17.259 -17.153  1.00  0.00           O  
ATOM    901  OD2 ASP A  53     -28.356  16.462 -18.515  1.00  0.00           O  
ATOM    902  H   ASP A  53     -30.569  20.971 -19.963  1.00  0.00           H  
ATOM    903  HA  ASP A  53     -31.637  18.400 -18.835  1.00  0.00           H  
ATOM    904 1HB  ASP A  53     -29.644  17.949 -20.213  1.00  0.00           H  
ATOM    905 2HB  ASP A  53     -28.716  19.087 -19.239  1.00  0.00           H  
ATOM    906  N   SER A  54     -31.832  19.771 -16.776  1.00  0.00           N  
ATOM    907  CA  SER A  54     -31.883  20.326 -15.446  1.00  0.00           C  
ATOM    908  C   SER A  54     -31.311  19.333 -14.402  1.00  0.00           C  
ATOM    909  O   SER A  54     -31.081  19.693 -13.244  1.00  0.00           O  
ATOM    910  CB  SER A  54     -33.297  20.775 -15.117  1.00  0.00           C  
ATOM    911  OG  SER A  54     -34.175  19.697 -14.959  1.00  0.00           O  
ATOM    912  H   SER A  54     -32.691  19.525 -17.254  1.00  0.00           H  
ATOM    913  HA  SER A  54     -31.280  21.225 -15.461  1.00  0.00           H  
ATOM    914 1HB  SER A  54     -33.285  21.388 -14.225  1.00  0.00           H  
ATOM    915 2HB  SER A  54     -33.662  21.410 -15.922  1.00  0.00           H  
ATOM    916  HG  SER A  54     -35.004  20.084 -14.567  1.00  0.00           H  
ATOM    917  N   ARG A  55     -31.093  18.077 -14.806  1.00  0.00           N  
ATOM    918  CA  ARG A  55     -30.601  17.071 -13.879  1.00  0.00           C  
ATOM    919  C   ARG A  55     -29.109  17.307 -13.682  1.00  0.00           C  
ATOM    920  O   ARG A  55     -28.589  17.216 -12.563  1.00  0.00           O  
ATOM    921  CB  ARG A  55     -30.883  15.671 -14.421  1.00  0.00           C  
ATOM    922  CG  ARG A  55     -32.392  15.291 -14.492  1.00  0.00           C  
ATOM    923  CD  ARG A  55     -32.599  13.884 -14.998  1.00  0.00           C  
ATOM    924  NE  ARG A  55     -34.026  13.538 -15.193  1.00  0.00           N  
ATOM    925  CZ  ARG A  55     -34.699  13.665 -16.351  1.00  0.00           C  
ATOM    926  NH1 ARG A  55     -34.110  14.118 -17.438  1.00  0.00           N  
ATOM    927  NH2 ARG A  55     -35.966  13.319 -16.368  1.00  0.00           N  
ATOM    928  H   ARG A  55     -31.180  17.836 -15.798  1.00  0.00           H  
ATOM    929  HA  ARG A  55     -31.093  17.179 -12.918  1.00  0.00           H  
ATOM    930 1HB  ARG A  55     -30.474  15.586 -15.426  1.00  0.00           H  
ATOM    931 2HB  ARG A  55     -30.380  14.929 -13.807  1.00  0.00           H  
ATOM    932 1HG  ARG A  55     -32.825  15.359 -13.491  1.00  0.00           H  
ATOM    933 2HG  ARG A  55     -32.910  15.981 -15.158  1.00  0.00           H  
ATOM    934 1HD  ARG A  55     -32.087  13.767 -15.951  1.00  0.00           H  
ATOM    935 2HD  ARG A  55     -32.179  13.183 -14.276  1.00  0.00           H  
ATOM    936  HE  ARG A  55     -34.584  13.178 -14.402  1.00  0.00           H  
ATOM    937 1HH1 ARG A  55     -33.134  14.377 -17.412  1.00  0.00           H  
ATOM    938 2HH1 ARG A  55     -34.634  14.202 -18.296  1.00  0.00           H  
ATOM    939 1HH2 ARG A  55     -36.382  12.967 -15.487  1.00  0.00           H  
ATOM    940 2HH2 ARG A  55     -36.512  13.396 -17.209  1.00  0.00           H  
ATOM    941  N   MET A  56     -28.421  17.668 -14.766  1.00  0.00           N  
ATOM    942  CA  MET A  56     -26.996  17.941 -14.672  1.00  0.00           C  
ATOM    943  C   MET A  56     -26.767  19.181 -13.804  1.00  0.00           C  
ATOM    944  O   MET A  56     -25.842  19.191 -12.987  1.00  0.00           O  
ATOM    945  CB  MET A  56     -26.340  18.000 -16.053  1.00  0.00           C  
ATOM    946  CG  MET A  56     -24.814  18.263 -16.039  1.00  0.00           C  
ATOM    947  SD  MET A  56     -24.361  19.977 -15.995  1.00  0.00           S  
ATOM    948  CE  MET A  56     -24.739  20.253 -17.706  1.00  0.00           C  
ATOM    949  H   MET A  56     -28.906  17.703 -15.671  1.00  0.00           H  
ATOM    950  HA  MET A  56     -26.530  17.104 -14.154  1.00  0.00           H  
ATOM    951 1HB  MET A  56     -26.522  17.062 -16.580  1.00  0.00           H  
ATOM    952 2HB  MET A  56     -26.819  18.791 -16.639  1.00  0.00           H  
ATOM    953 1HG  MET A  56     -24.371  17.769 -15.175  1.00  0.00           H  
ATOM    954 2HG  MET A  56     -24.387  17.825 -16.935  1.00  0.00           H  
ATOM    955 1HE  MET A  56     -24.547  21.264 -17.972  1.00  0.00           H  
ATOM    956 2HE  MET A  56     -24.119  19.602 -18.310  1.00  0.00           H  
ATOM    957 3HE  MET A  56     -25.791  20.023 -17.882  1.00  0.00           H  
ATOM    958  N   ILE A  57     -27.630  20.201 -13.914  1.00  0.00           N  
ATOM    959  CA  ILE A  57     -27.435  21.344 -13.014  1.00  0.00           C  
ATOM    960  C   ILE A  57     -27.668  20.965 -11.555  1.00  0.00           C  
ATOM    961  O   ILE A  57     -26.931  21.423 -10.680  1.00  0.00           O  
ATOM    962  CB  ILE A  57     -28.287  22.568 -13.375  1.00  0.00           C  
ATOM    963  CG1 ILE A  57     -27.903  23.702 -12.521  1.00  0.00           C  
ATOM    964  CG2 ILE A  57     -29.647  22.299 -13.350  1.00  0.00           C  
ATOM    965  CD1 ILE A  57     -26.557  24.126 -12.775  1.00  0.00           C  
ATOM    966  H   ILE A  57     -28.370  20.167 -14.626  1.00  0.00           H  
ATOM    967  HA  ILE A  57     -26.399  21.659 -13.110  1.00  0.00           H  
ATOM    968  HB  ILE A  57     -28.045  22.851 -14.343  1.00  0.00           H  
ATOM    969 1HG1 ILE A  57     -28.578  24.533 -12.680  1.00  0.00           H  
ATOM    970 2HG1 ILE A  57     -27.975  23.391 -11.478  1.00  0.00           H  
ATOM    971 1HG2 ILE A  57     -30.181  23.164 -13.684  1.00  0.00           H  
ATOM    972 2HG2 ILE A  57     -29.764  21.518 -14.023  1.00  0.00           H  
ATOM    973 3HG2 ILE A  57     -29.984  22.011 -12.372  1.00  0.00           H  
ATOM    974 1HD1 ILE A  57     -26.302  24.931 -12.109  1.00  0.00           H  
ATOM    975 2HD1 ILE A  57     -25.894  23.310 -12.618  1.00  0.00           H  
ATOM    976 3HD1 ILE A  57     -26.477  24.459 -13.811  1.00  0.00           H  
ATOM    977  N   ALA A  58     -28.633  20.090 -11.272  1.00  0.00           N  
ATOM    978  CA  ALA A  58     -28.813  19.688  -9.885  1.00  0.00           C  
ATOM    979  C   ALA A  58     -27.534  19.013  -9.352  1.00  0.00           C  
ATOM    980  O   ALA A  58     -27.150  19.224  -8.195  1.00  0.00           O  
ATOM    981  CB  ALA A  58     -29.996  18.778  -9.759  1.00  0.00           C  
ATOM    982  H   ALA A  58     -29.263  19.742 -12.003  1.00  0.00           H  
ATOM    983  HA  ALA A  58     -28.999  20.578  -9.293  1.00  0.00           H  
ATOM    984 1HB  ALA A  58     -30.106  18.523  -8.728  1.00  0.00           H  
ATOM    985 2HB  ALA A  58     -30.880  19.294 -10.118  1.00  0.00           H  
ATOM    986 3HB  ALA A  58     -29.835  17.882 -10.348  1.00  0.00           H  
ATOM    987  N   SER A  59     -26.845  18.241 -10.206  1.00  0.00           N  
ATOM    988  CA  SER A  59     -25.587  17.601  -9.802  1.00  0.00           C  
ATOM    989  C   SER A  59     -24.539  18.706  -9.476  1.00  0.00           C  
ATOM    990  O   SER A  59     -23.822  18.614  -8.473  1.00  0.00           O  
ATOM    991  CB  SER A  59     -25.107  16.627 -10.876  1.00  0.00           C  
ATOM    992  OG  SER A  59     -23.922  15.945 -10.491  1.00  0.00           O  
ATOM    993  H   SER A  59     -27.231  18.072 -11.143  1.00  0.00           H  
ATOM    994  HA  SER A  59     -25.769  17.024  -8.895  1.00  0.00           H  
ATOM    995 1HB  SER A  59     -25.896  15.906 -11.097  1.00  0.00           H  
ATOM    996 2HB  SER A  59     -24.916  17.183 -11.788  1.00  0.00           H  
ATOM    997  HG  SER A  59     -24.189  15.132  -9.964  1.00  0.00           H  
ATOM    998  N   ILE A  60     -24.503  19.785 -10.285  1.00  0.00           N  
ATOM    999  CA  ILE A  60     -23.577  20.905 -10.031  1.00  0.00           C  
ATOM   1000  C   ILE A  60     -23.882  21.520  -8.664  1.00  0.00           C  
ATOM   1001  O   ILE A  60     -22.958  21.826  -7.903  1.00  0.00           O  
ATOM   1002  CB  ILE A  60     -23.695  22.045 -11.071  1.00  0.00           C  
ATOM   1003  CG1 ILE A  60     -23.278  21.596 -12.502  1.00  0.00           C  
ATOM   1004  CG2 ILE A  60     -22.876  23.263 -10.626  1.00  0.00           C  
ATOM   1005  CD1 ILE A  60     -21.835  21.180 -12.658  1.00  0.00           C  
ATOM   1006  H   ILE A  60     -25.113  19.793 -11.111  1.00  0.00           H  
ATOM   1007  HA  ILE A  60     -22.558  20.525 -10.026  1.00  0.00           H  
ATOM   1008  HB  ILE A  60     -24.715  22.336 -11.115  1.00  0.00           H  
ATOM   1009 1HG1 ILE A  60     -23.904  20.753 -12.786  1.00  0.00           H  
ATOM   1010 2HG1 ILE A  60     -23.476  22.414 -13.188  1.00  0.00           H  
ATOM   1011 1HG2 ILE A  60     -23.008  24.069 -11.339  1.00  0.00           H  
ATOM   1012 2HG2 ILE A  60     -23.220  23.591  -9.644  1.00  0.00           H  
ATOM   1013 3HG2 ILE A  60     -21.821  22.997 -10.570  1.00  0.00           H  
ATOM   1014 1HD1 ILE A  60     -21.658  20.882 -13.694  1.00  0.00           H  
ATOM   1015 2HD1 ILE A  60     -21.183  22.018 -12.404  1.00  0.00           H  
ATOM   1016 3HD1 ILE A  60     -21.627  20.340 -11.997  1.00  0.00           H  
ATOM   1017  N   ILE A  61     -25.176  21.669  -8.350  1.00  0.00           N  
ATOM   1018  CA  ILE A  61     -25.621  22.215  -7.069  1.00  0.00           C  
ATOM   1019  C   ILE A  61     -25.144  21.356  -5.909  1.00  0.00           C  
ATOM   1020  O   ILE A  61     -24.691  21.882  -4.889  1.00  0.00           O  
ATOM   1021  CB  ILE A  61     -27.138  22.424  -7.009  1.00  0.00           C  
ATOM   1022  CG1 ILE A  61     -27.485  23.564  -7.951  1.00  0.00           C  
ATOM   1023  CG2 ILE A  61     -27.613  22.692  -5.559  1.00  0.00           C  
ATOM   1024  CD1 ILE A  61     -28.912  23.701  -8.199  1.00  0.00           C  
ATOM   1025  H   ILE A  61     -25.870  21.402  -9.055  1.00  0.00           H  
ATOM   1026  HA  ILE A  61     -25.195  23.200  -6.976  1.00  0.00           H  
ATOM   1027  HB  ILE A  61     -27.635  21.535  -7.382  1.00  0.00           H  
ATOM   1028 1HG1 ILE A  61     -27.118  24.493  -7.525  1.00  0.00           H  
ATOM   1029 2HG1 ILE A  61     -26.983  23.396  -8.909  1.00  0.00           H  
ATOM   1030 1HG2 ILE A  61     -28.692  22.831  -5.550  1.00  0.00           H  
ATOM   1031 2HG2 ILE A  61     -27.353  21.840  -4.928  1.00  0.00           H  
ATOM   1032 3HG2 ILE A  61     -27.130  23.582  -5.176  1.00  0.00           H  
ATOM   1033 1HD1 ILE A  61     -29.082  24.532  -8.878  1.00  0.00           H  
ATOM   1034 2HD1 ILE A  61     -29.271  22.786  -8.642  1.00  0.00           H  
ATOM   1035 3HD1 ILE A  61     -29.428  23.879  -7.263  1.00  0.00           H  
ATOM   1036  N   ARG A  62     -25.200  20.031  -6.057  1.00  0.00           N  
ATOM   1037  CA  ARG A  62     -24.704  19.163  -4.992  1.00  0.00           C  
ATOM   1038  C   ARG A  62     -23.265  19.576  -4.611  1.00  0.00           C  
ATOM   1039  O   ARG A  62     -22.942  19.720  -3.421  1.00  0.00           O  
ATOM   1040  CB  ARG A  62     -24.669  17.697  -5.428  1.00  0.00           C  
ATOM   1041  CG  ARG A  62     -24.333  16.752  -4.299  1.00  0.00           C  
ATOM   1042  CD  ARG A  62     -24.159  15.328  -4.680  1.00  0.00           C  
ATOM   1043  NE  ARG A  62     -22.952  15.055  -5.406  1.00  0.00           N  
ATOM   1044  CZ  ARG A  62     -21.739  14.864  -4.864  1.00  0.00           C  
ATOM   1045  NH1 ARG A  62     -21.523  14.918  -3.553  1.00  0.00           N  
ATOM   1046  NH2 ARG A  62     -20.751  14.606  -5.691  1.00  0.00           N  
ATOM   1047  H   ARG A  62     -25.614  19.639  -6.909  1.00  0.00           H  
ATOM   1048  HA  ARG A  62     -25.351  19.267  -4.121  1.00  0.00           H  
ATOM   1049 1HB  ARG A  62     -25.631  17.410  -5.855  1.00  0.00           H  
ATOM   1050 2HB  ARG A  62     -23.912  17.561  -6.200  1.00  0.00           H  
ATOM   1051 1HG  ARG A  62     -23.436  17.091  -3.780  1.00  0.00           H  
ATOM   1052 2HG  ARG A  62     -25.166  16.789  -3.655  1.00  0.00           H  
ATOM   1053 1HD  ARG A  62     -24.179  14.699  -3.786  1.00  0.00           H  
ATOM   1054 2HD  ARG A  62     -24.963  15.071  -5.314  1.00  0.00           H  
ATOM   1055  HE  ARG A  62     -22.995  14.968  -6.430  1.00  0.00           H  
ATOM   1056 1HH1 ARG A  62     -22.281  15.121  -2.874  1.00  0.00           H  
ATOM   1057 2HH1 ARG A  62     -20.596  14.749  -3.202  1.00  0.00           H  
ATOM   1058 1HH2 ARG A  62     -20.966  14.573  -6.701  1.00  0.00           H  
ATOM   1059 2HH2 ARG A  62     -19.817  14.466  -5.351  1.00  0.00           H  
ATOM   1060  N   ASP A  63     -22.420  19.837  -5.623  1.00  0.00           N  
ATOM   1061  CA  ASP A  63     -21.036  20.238  -5.341  1.00  0.00           C  
ATOM   1062  C   ASP A  63     -20.910  21.703  -4.949  1.00  0.00           C  
ATOM   1063  O   ASP A  63     -20.059  22.053  -4.132  1.00  0.00           O  
ATOM   1064  CB  ASP A  63     -20.103  19.988  -6.523  1.00  0.00           C  
ATOM   1065  CG  ASP A  63     -19.779  18.528  -6.780  1.00  0.00           C  
ATOM   1066  OD1 ASP A  63     -19.242  17.867  -5.892  1.00  0.00           O  
ATOM   1067  OD2 ASP A  63     -20.014  18.080  -7.881  1.00  0.00           O  
ATOM   1068  H   ASP A  63     -22.760  19.710  -6.586  1.00  0.00           H  
ATOM   1069  HA  ASP A  63     -20.685  19.633  -4.511  1.00  0.00           H  
ATOM   1070 1HB  ASP A  63     -20.577  20.401  -7.421  1.00  0.00           H  
ATOM   1071 2HB  ASP A  63     -19.174  20.538  -6.370  1.00  0.00           H  
ATOM   1072  N   LEU A  64     -21.773  22.549  -5.475  1.00  0.00           N  
ATOM   1073  CA  LEU A  64     -21.752  23.965  -5.150  1.00  0.00           C  
ATOM   1074  C   LEU A  64     -21.966  24.141  -3.639  1.00  0.00           C  
ATOM   1075  O   LEU A  64     -21.211  24.847  -2.958  1.00  0.00           O  
ATOM   1076  CB  LEU A  64     -22.843  24.619  -6.007  1.00  0.00           C  
ATOM   1077  CG  LEU A  64     -23.126  26.037  -5.877  1.00  0.00           C  
ATOM   1078  CD1 LEU A  64     -21.907  26.789  -6.117  1.00  0.00           C  
ATOM   1079  CD2 LEU A  64     -24.151  26.414  -6.929  1.00  0.00           C  
ATOM   1080  H   LEU A  64     -22.442  22.206  -6.167  1.00  0.00           H  
ATOM   1081  HA  LEU A  64     -20.780  24.377  -5.422  1.00  0.00           H  
ATOM   1082 1HB  LEU A  64     -22.652  24.393  -7.055  1.00  0.00           H  
ATOM   1083 2HB  LEU A  64     -23.751  24.142  -5.719  1.00  0.00           H  
ATOM   1084  HG  LEU A  64     -23.525  26.239  -4.897  1.00  0.00           H  
ATOM   1085 1HD1 LEU A  64     -22.104  27.852  -6.047  1.00  0.00           H  
ATOM   1086 2HD1 LEU A  64     -21.166  26.499  -5.385  1.00  0.00           H  
ATOM   1087 3HD1 LEU A  64     -21.562  26.557  -7.065  1.00  0.00           H  
ATOM   1088 1HD2 LEU A  64     -24.382  27.477  -6.862  1.00  0.00           H  
ATOM   1089 2HD2 LEU A  64     -23.755  26.195  -7.914  1.00  0.00           H  
ATOM   1090 3HD2 LEU A  64     -25.044  25.835  -6.778  1.00  0.00           H  
ATOM   1091  N   VAL A  65     -22.938  23.414  -3.100  1.00  0.00           N  
ATOM   1092  CA  VAL A  65     -23.188  23.452  -1.673  1.00  0.00           C  
ATOM   1093  C   VAL A  65     -22.032  22.814  -0.900  1.00  0.00           C  
ATOM   1094  O   VAL A  65     -21.540  23.396   0.070  1.00  0.00           O  
ATOM   1095  CB  VAL A  65     -24.502  22.743  -1.339  1.00  0.00           C  
ATOM   1096  CG1 VAL A  65     -24.651  22.631   0.154  1.00  0.00           C  
ATOM   1097  CG2 VAL A  65     -25.650  23.536  -1.935  1.00  0.00           C  
ATOM   1098  H   VAL A  65     -23.522  22.834  -3.712  1.00  0.00           H  
ATOM   1099  HA  VAL A  65     -23.276  24.496  -1.368  1.00  0.00           H  
ATOM   1100  HB  VAL A  65     -24.489  21.730  -1.764  1.00  0.00           H  
ATOM   1101 1HG1 VAL A  65     -25.585  22.124   0.388  1.00  0.00           H  
ATOM   1102 2HG1 VAL A  65     -23.816  22.061   0.565  1.00  0.00           H  
ATOM   1103 3HG1 VAL A  65     -24.653  23.632   0.576  1.00  0.00           H  
ATOM   1104 1HG2 VAL A  65     -26.588  23.038  -1.711  1.00  0.00           H  
ATOM   1105 2HG2 VAL A  65     -25.649  24.537  -1.506  1.00  0.00           H  
ATOM   1106 3HG2 VAL A  65     -25.522  23.599  -3.019  1.00  0.00           H  
ATOM   1107  N   LYS A  66     -21.546  21.652  -1.365  1.00  0.00           N  
ATOM   1108  CA  LYS A  66     -20.446  20.969  -0.689  1.00  0.00           C  
ATOM   1109  C   LYS A  66     -19.233  21.887  -0.525  1.00  0.00           C  
ATOM   1110  O   LYS A  66     -18.614  21.907   0.548  1.00  0.00           O  
ATOM   1111  CB  LYS A  66     -20.018  19.721  -1.473  1.00  0.00           C  
ATOM   1112  CG  LYS A  66     -18.988  18.826  -0.772  1.00  0.00           C  
ATOM   1113  CD  LYS A  66     -18.621  17.584  -1.630  1.00  0.00           C  
ATOM   1114  CE  LYS A  66     -17.355  17.814  -2.497  1.00  0.00           C  
ATOM   1115  NZ  LYS A  66     -17.606  18.646  -3.715  1.00  0.00           N  
ATOM   1116  H   LYS A  66     -21.974  21.196  -2.178  1.00  0.00           H  
ATOM   1117  HA  LYS A  66     -20.784  20.667   0.302  1.00  0.00           H  
ATOM   1118 1HB  LYS A  66     -20.900  19.118  -1.709  1.00  0.00           H  
ATOM   1119 2HB  LYS A  66     -19.577  20.034  -2.417  1.00  0.00           H  
ATOM   1120 1HG  LYS A  66     -18.081  19.407  -0.580  1.00  0.00           H  
ATOM   1121 2HG  LYS A  66     -19.394  18.488   0.182  1.00  0.00           H  
ATOM   1122 1HD  LYS A  66     -18.457  16.727  -0.975  1.00  0.00           H  
ATOM   1123 2HD  LYS A  66     -19.459  17.355  -2.295  1.00  0.00           H  
ATOM   1124 1HE  LYS A  66     -16.609  18.321  -1.883  1.00  0.00           H  
ATOM   1125 2HE  LYS A  66     -16.959  16.849  -2.809  1.00  0.00           H  
ATOM   1126 1HZ  LYS A  66     -16.742  18.770  -4.219  1.00  0.00           H  
ATOM   1127 2HZ  LYS A  66     -18.292  18.213  -4.360  1.00  0.00           H  
ATOM   1128 3HZ  LYS A  66     -17.956  19.550  -3.425  1.00  0.00           H  
ATOM   1129  N   GLN A  67     -18.898  22.657  -1.570  1.00  0.00           N  
ATOM   1130  CA  GLN A  67     -17.736  23.530  -1.490  1.00  0.00           C  
ATOM   1131  C   GLN A  67     -17.928  24.619  -0.432  1.00  0.00           C  
ATOM   1132  O   GLN A  67     -16.984  24.971   0.280  1.00  0.00           O  
ATOM   1133  CB  GLN A  67     -17.439  24.167  -2.853  1.00  0.00           C  
ATOM   1134  CG  GLN A  67     -16.949  23.185  -3.938  1.00  0.00           C  
ATOM   1135  CD  GLN A  67     -15.620  22.520  -3.621  1.00  0.00           C  
ATOM   1136  OE1 GLN A  67     -15.569  21.350  -3.166  1.00  0.00           O  
ATOM   1137  NE2 GLN A  67     -14.543  23.243  -3.873  1.00  0.00           N  
ATOM   1138  H   GLN A  67     -19.443  22.601  -2.437  1.00  0.00           H  
ATOM   1139  HA  GLN A  67     -16.883  22.926  -1.213  1.00  0.00           H  
ATOM   1140 1HB  GLN A  67     -18.356  24.626  -3.232  1.00  0.00           H  
ATOM   1141 2HB  GLN A  67     -16.699  24.956  -2.739  1.00  0.00           H  
ATOM   1142 1HG  GLN A  67     -17.681  22.404  -4.057  1.00  0.00           H  
ATOM   1143 2HG  GLN A  67     -16.837  23.735  -4.875  1.00  0.00           H  
ATOM   1144 1HE2 GLN A  67     -13.629  22.879  -3.706  1.00  0.00           H  
ATOM   1145 2HE2 GLN A  67     -14.638  24.182  -4.279  1.00  0.00           H  
ATOM   1146  N   ALA A  68     -19.146  25.132  -0.287  1.00  0.00           N  
ATOM   1147  CA  ALA A  68     -19.389  26.139   0.738  1.00  0.00           C  
ATOM   1148  C   ALA A  68     -19.247  25.545   2.132  1.00  0.00           C  
ATOM   1149  O   ALA A  68     -18.805  26.216   3.067  1.00  0.00           O  
ATOM   1150  CB  ALA A  68     -20.755  26.723   0.584  1.00  0.00           C  
ATOM   1151  H   ALA A  68     -19.905  24.834  -0.914  1.00  0.00           H  
ATOM   1152  HA  ALA A  68     -18.644  26.925   0.629  1.00  0.00           H  
ATOM   1153 1HB  ALA A  68     -20.917  27.473   1.340  1.00  0.00           H  
ATOM   1154 2HB  ALA A  68     -20.851  27.163  -0.370  1.00  0.00           H  
ATOM   1155 3HB  ALA A  68     -21.461  25.921   0.688  1.00  0.00           H  
ATOM   1156  N   LEU A  69     -19.626  24.282   2.277  1.00  0.00           N  
ATOM   1157  CA  LEU A  69     -19.543  23.636   3.577  1.00  0.00           C  
ATOM   1158  C   LEU A  69     -18.120  23.251   3.974  1.00  0.00           C  
ATOM   1159  O   LEU A  69     -17.776  23.298   5.158  1.00  0.00           O  
ATOM   1160  CB  LEU A  69     -20.422  22.403   3.582  1.00  0.00           C  
ATOM   1161  CG  LEU A  69     -21.834  22.612   4.040  1.00  0.00           C  
ATOM   1162  CD1 LEU A  69     -21.894  22.784   5.526  1.00  0.00           C  
ATOM   1163  CD2 LEU A  69     -22.404  23.861   3.401  1.00  0.00           C  
ATOM   1164  H   LEU A  69     -20.017  23.781   1.470  1.00  0.00           H  
ATOM   1165  HA  LEU A  69     -19.921  24.333   4.322  1.00  0.00           H  
ATOM   1166 1HB  LEU A  69     -20.461  22.012   2.565  1.00  0.00           H  
ATOM   1167 2HB  LEU A  69     -19.964  21.649   4.222  1.00  0.00           H  
ATOM   1168  HG  LEU A  69     -22.392  21.756   3.764  1.00  0.00           H  
ATOM   1169 1HD1 LEU A  69     -22.932  22.920   5.825  1.00  0.00           H  
ATOM   1170 2HD1 LEU A  69     -21.490  21.896   6.016  1.00  0.00           H  
ATOM   1171 3HD1 LEU A  69     -21.312  23.656   5.811  1.00  0.00           H  
ATOM   1172 1HD2 LEU A  69     -23.420  24.004   3.736  1.00  0.00           H  
ATOM   1173 2HD2 LEU A  69     -21.807  24.724   3.693  1.00  0.00           H  
ATOM   1174 3HD2 LEU A  69     -22.386  23.759   2.325  1.00  0.00           H  
ATOM   1175  N   ARG A  70     -17.285  22.868   3.001  1.00  0.00           N  
ATOM   1176  CA  ARG A  70     -15.911  22.503   3.340  1.00  0.00           C  
ATOM   1177  C   ARG A  70     -15.063  23.768   3.541  1.00  0.00           C  
ATOM   1178  O   ARG A  70     -14.076  23.752   4.279  1.00  0.00           O  
ATOM   1179  CB  ARG A  70     -15.262  21.639   2.260  1.00  0.00           C  
ATOM   1180  CG  ARG A  70     -14.839  22.391   1.022  1.00  0.00           C  
ATOM   1181  CD  ARG A  70     -14.493  21.520  -0.129  1.00  0.00           C  
ATOM   1182  NE  ARG A  70     -13.326  20.700   0.103  1.00  0.00           N  
ATOM   1183  CZ  ARG A  70     -12.792  19.865  -0.814  1.00  0.00           C  
ATOM   1184  NH1 ARG A  70     -13.315  19.775  -2.026  1.00  0.00           N  
ATOM   1185  NH2 ARG A  70     -11.733  19.133  -0.501  1.00  0.00           N  
ATOM   1186  H   ARG A  70     -17.630  22.798   2.039  1.00  0.00           H  
ATOM   1187  HA  ARG A  70     -15.922  21.940   4.272  1.00  0.00           H  
ATOM   1188 1HB  ARG A  70     -14.387  21.140   2.666  1.00  0.00           H  
ATOM   1189 2HB  ARG A  70     -15.968  20.870   1.942  1.00  0.00           H  
ATOM   1190 1HG  ARG A  70     -15.647  23.016   0.724  1.00  0.00           H  
ATOM   1191 2HG  ARG A  70     -13.972  23.009   1.248  1.00  0.00           H  
ATOM   1192 1HD  ARG A  70     -15.337  20.866  -0.357  1.00  0.00           H  
ATOM   1193 2HD  ARG A  70     -14.288  22.154  -0.984  1.00  0.00           H  
ATOM   1194  HE  ARG A  70     -12.895  20.740   1.016  1.00  0.00           H  
ATOM   1195 1HH1 ARG A  70     -14.128  20.349  -2.298  1.00  0.00           H  
ATOM   1196 2HH1 ARG A  70     -12.905  19.152  -2.703  1.00  0.00           H  
ATOM   1197 1HH2 ARG A  70     -11.328  19.199   0.423  1.00  0.00           H  
ATOM   1198 2HH2 ARG A  70     -11.330  18.510  -1.184  1.00  0.00           H  
ATOM   1199  N   ALA A  71     -15.445  24.865   2.874  1.00  0.00           N  
ATOM   1200  CA  ALA A  71     -14.714  26.116   2.960  1.00  0.00           C  
ATOM   1201  C   ALA A  71     -14.766  26.712   4.352  1.00  0.00           C  
ATOM   1202  O   ALA A  71     -15.812  26.756   4.993  1.00  0.00           O  
ATOM   1203  CB  ALA A  71     -15.297  27.132   1.984  1.00  0.00           C  
ATOM   1204  H   ALA A  71     -16.251  24.828   2.247  1.00  0.00           H  
ATOM   1205  HA  ALA A  71     -13.674  25.916   2.709  1.00  0.00           H  
ATOM   1206 1HB  ALA A  71     -14.737  28.066   2.036  1.00  0.00           H  
ATOM   1207 2HB  ALA A  71     -15.247  26.736   0.972  1.00  0.00           H  
ATOM   1208 3HB  ALA A  71     -16.340  27.319   2.247  1.00  0.00           H  
ATOM   1209  N   THR A  72     -13.646  27.286   4.771  1.00  0.00           N  
ATOM   1210  CA  THR A  72     -13.595  28.000   6.040  1.00  0.00           C  
ATOM   1211  C   THR A  72     -13.553  29.501   5.770  1.00  0.00           C  
ATOM   1212  O   THR A  72     -13.577  30.324   6.684  1.00  0.00           O  
ATOM   1213  CB  THR A  72     -12.374  27.558   6.860  1.00  0.00           C  
ATOM   1214  OG1 THR A  72     -11.174  27.862   6.135  1.00  0.00           O  
ATOM   1215  CG2 THR A  72     -12.446  26.057   7.107  1.00  0.00           C  
ATOM   1216  H   THR A  72     -12.804  27.188   4.223  1.00  0.00           H  
ATOM   1217  HA  THR A  72     -14.497  27.778   6.613  1.00  0.00           H  
ATOM   1218  HB  THR A  72     -12.362  28.085   7.814  1.00  0.00           H  
ATOM   1219  HG1 THR A  72     -11.080  28.818   6.062  1.00  0.00           H  
ATOM   1220 1HG2 THR A  72     -11.581  25.739   7.686  1.00  0.00           H  
ATOM   1221 2HG2 THR A  72     -13.359  25.825   7.657  1.00  0.00           H  
ATOM   1222 3HG2 THR A  72     -12.457  25.527   6.152  1.00  0.00           H  
ATOM   1223  N   ASP A  73     -13.455  29.837   4.486  1.00  0.00           N  
ATOM   1224  CA  ASP A  73     -13.400  31.214   4.021  1.00  0.00           C  
ATOM   1225  C   ASP A  73     -14.796  31.655   3.609  1.00  0.00           C  
ATOM   1226  O   ASP A  73     -15.302  31.284   2.538  1.00  0.00           O  
ATOM   1227  CB  ASP A  73     -12.391  31.390   2.882  1.00  0.00           C  
ATOM   1228  CG  ASP A  73     -12.161  32.885   2.422  1.00  0.00           C  
ATOM   1229  OD1 ASP A  73     -13.046  33.746   2.513  1.00  0.00           O  
ATOM   1230  OD2 ASP A  73     -11.046  33.150   2.009  1.00  0.00           O  
ATOM   1231  H   ASP A  73     -13.446  29.087   3.817  1.00  0.00           H  
ATOM   1232  HA  ASP A  73     -13.078  31.847   4.849  1.00  0.00           H  
ATOM   1233 1HB  ASP A  73     -11.429  30.975   3.189  1.00  0.00           H  
ATOM   1234 2HB  ASP A  73     -12.726  30.816   2.015  1.00  0.00           H  
ATOM   1235  N   GLU A  74     -15.380  32.515   4.421  1.00  0.00           N  
ATOM   1236  CA  GLU A  74     -16.753  32.946   4.244  1.00  0.00           C  
ATOM   1237  C   GLU A  74     -16.977  33.640   2.907  1.00  0.00           C  
ATOM   1238  O   GLU A  74     -18.113  33.698   2.433  1.00  0.00           O  
ATOM   1239  CB  GLU A  74     -17.172  33.876   5.384  1.00  0.00           C  
ATOM   1240  CG  GLU A  74     -17.286  33.185   6.743  1.00  0.00           C  
ATOM   1241  CD  GLU A  74     -17.696  34.123   7.864  1.00  0.00           C  
ATOM   1242  OE1 GLU A  74     -17.780  35.310   7.631  1.00  0.00           O  
ATOM   1243  OE2 GLU A  74     -17.916  33.648   8.959  1.00  0.00           O  
ATOM   1244  H   GLU A  74     -14.871  32.815   5.243  1.00  0.00           H  
ATOM   1245  HA  GLU A  74     -17.390  32.063   4.280  1.00  0.00           H  
ATOM   1246 1HB  GLU A  74     -16.452  34.689   5.472  1.00  0.00           H  
ATOM   1247 2HB  GLU A  74     -18.142  34.318   5.151  1.00  0.00           H  
ATOM   1248 1HG  GLU A  74     -18.024  32.384   6.665  1.00  0.00           H  
ATOM   1249 2HG  GLU A  74     -16.324  32.729   6.985  1.00  0.00           H  
ATOM   1250  N   ARG A  75     -15.925  34.179   2.281  1.00  0.00           N  
ATOM   1251  CA  ARG A  75     -16.154  34.868   1.025  1.00  0.00           C  
ATOM   1252  C   ARG A  75     -16.477  33.864  -0.073  1.00  0.00           C  
ATOM   1253  O   ARG A  75     -17.143  34.214  -1.050  1.00  0.00           O  
ATOM   1254  CB  ARG A  75     -14.932  35.662   0.623  1.00  0.00           C  
ATOM   1255  CG  ARG A  75     -14.600  36.817   1.536  1.00  0.00           C  
ATOM   1256  CD  ARG A  75     -13.323  37.431   1.149  1.00  0.00           C  
ATOM   1257  NE  ARG A  75     -12.240  36.483   1.327  1.00  0.00           N  
ATOM   1258  CZ  ARG A  75     -10.951  36.701   1.002  1.00  0.00           C  
ATOM   1259  NH1 ARG A  75     -10.569  37.864   0.498  1.00  0.00           N  
ATOM   1260  NH2 ARG A  75     -10.075  35.735   1.191  1.00  0.00           N  
ATOM   1261  H   ARG A  75     -14.960  34.077   2.640  1.00  0.00           H  
ATOM   1262  HA  ARG A  75     -16.996  35.549   1.148  1.00  0.00           H  
ATOM   1263 1HB  ARG A  75     -14.066  34.998   0.598  1.00  0.00           H  
ATOM   1264 2HB  ARG A  75     -15.068  36.056  -0.382  1.00  0.00           H  
ATOM   1265 1HG  ARG A  75     -15.387  37.569   1.487  1.00  0.00           H  
ATOM   1266 2HG  ARG A  75     -14.506  36.445   2.559  1.00  0.00           H  
ATOM   1267 1HD  ARG A  75     -13.354  37.725   0.102  1.00  0.00           H  
ATOM   1268 2HD  ARG A  75     -13.125  38.301   1.772  1.00  0.00           H  
ATOM   1269  HE  ARG A  75     -12.485  35.546   1.721  1.00  0.00           H  
ATOM   1270 1HH1 ARG A  75     -11.246  38.600   0.354  1.00  0.00           H  
ATOM   1271 2HH1 ARG A  75      -9.601  38.015   0.257  1.00  0.00           H  
ATOM   1272 1HH2 ARG A  75     -10.402  34.820   1.571  1.00  0.00           H  
ATOM   1273 2HH2 ARG A  75      -9.109  35.866   0.957  1.00  0.00           H  
ATOM   1274  N   GLU A  76     -16.030  32.609   0.090  1.00  0.00           N  
ATOM   1275  CA  GLU A  76     -16.319  31.593  -0.910  1.00  0.00           C  
ATOM   1276  C   GLU A  76     -17.752  31.162  -0.711  1.00  0.00           C  
ATOM   1277  O   GLU A  76     -18.473  30.892  -1.670  1.00  0.00           O  
ATOM   1278  CB  GLU A  76     -15.356  30.406  -0.825  1.00  0.00           C  
ATOM   1279  CG  GLU A  76     -13.910  30.751  -1.214  1.00  0.00           C  
ATOM   1280  CD  GLU A  76     -13.780  31.244  -2.658  1.00  0.00           C  
ATOM   1281  OE1 GLU A  76     -14.294  30.602  -3.545  1.00  0.00           O  
ATOM   1282  OE2 GLU A  76     -13.165  32.282  -2.861  1.00  0.00           O  
ATOM   1283  H   GLU A  76     -15.520  32.349   0.938  1.00  0.00           H  
ATOM   1284  HA  GLU A  76     -16.228  32.034  -1.900  1.00  0.00           H  
ATOM   1285 1HB  GLU A  76     -15.347  30.021   0.196  1.00  0.00           H  
ATOM   1286 2HB  GLU A  76     -15.705  29.603  -1.474  1.00  0.00           H  
ATOM   1287 1HG  GLU A  76     -13.549  31.531  -0.538  1.00  0.00           H  
ATOM   1288 2HG  GLU A  76     -13.286  29.870  -1.074  1.00  0.00           H  
ATOM   1289  N   GLN A  77     -18.182  31.148   0.549  1.00  0.00           N  
ATOM   1290  CA  GLN A  77     -19.552  30.739   0.842  1.00  0.00           C  
ATOM   1291  C   GLN A  77     -20.517  31.757   0.232  1.00  0.00           C  
ATOM   1292  O   GLN A  77     -21.569  31.395  -0.308  1.00  0.00           O  
ATOM   1293  CB  GLN A  77     -19.781  30.655   2.351  1.00  0.00           C  
ATOM   1294  CG  GLN A  77     -19.008  29.554   3.013  1.00  0.00           C  
ATOM   1295  CD  GLN A  77     -19.188  29.499   4.508  1.00  0.00           C  
ATOM   1296  OE1 GLN A  77     -19.469  30.507   5.173  1.00  0.00           O  
ATOM   1297  NE2 GLN A  77     -19.035  28.299   5.046  1.00  0.00           N  
ATOM   1298  H   GLN A  77     -17.512  31.383   1.289  1.00  0.00           H  
ATOM   1299  HA  GLN A  77     -19.736  29.766   0.390  1.00  0.00           H  
ATOM   1300 1HB  GLN A  77     -19.512  31.599   2.818  1.00  0.00           H  
ATOM   1301 2HB  GLN A  77     -20.842  30.488   2.547  1.00  0.00           H  
ATOM   1302 1HG  GLN A  77     -19.320  28.616   2.604  1.00  0.00           H  
ATOM   1303 2HG  GLN A  77     -17.944  29.710   2.809  1.00  0.00           H  
ATOM   1304 1HE2 GLN A  77     -19.133  28.163   6.034  1.00  0.00           H  
ATOM   1305 2HE2 GLN A  77     -18.817  27.501   4.427  1.00  0.00           H  
ATOM   1306  N   LYS A  78     -20.126  33.036   0.281  1.00  0.00           N  
ATOM   1307  CA  LYS A  78     -20.940  34.101  -0.288  1.00  0.00           C  
ATOM   1308  C   LYS A  78     -20.962  34.024  -1.829  1.00  0.00           C  
ATOM   1309  O   LYS A  78     -22.024  34.225  -2.430  1.00  0.00           O  
ATOM   1310  CB  LYS A  78     -20.457  35.456   0.228  1.00  0.00           C  
ATOM   1311  CG  LYS A  78     -20.736  35.656   1.749  1.00  0.00           C  
ATOM   1312  CD  LYS A  78     -20.256  37.007   2.261  1.00  0.00           C  
ATOM   1313  CE  LYS A  78     -20.298  37.105   3.814  1.00  0.00           C  
ATOM   1314  NZ  LYS A  78     -21.688  36.960   4.412  1.00  0.00           N  
ATOM   1315  H   LYS A  78     -19.262  33.269   0.781  1.00  0.00           H  
ATOM   1316  HA  LYS A  78     -21.961  33.967   0.061  1.00  0.00           H  
ATOM   1317 1HB  LYS A  78     -19.381  35.541   0.065  1.00  0.00           H  
ATOM   1318 2HB  LYS A  78     -20.942  36.258  -0.325  1.00  0.00           H  
ATOM   1319 1HG  LYS A  78     -21.809  35.578   1.928  1.00  0.00           H  
ATOM   1320 2HG  LYS A  78     -20.249  34.870   2.315  1.00  0.00           H  
ATOM   1321 1HD  LYS A  78     -19.227  37.164   1.930  1.00  0.00           H  
ATOM   1322 2HD  LYS A  78     -20.878  37.795   1.841  1.00  0.00           H  
ATOM   1323 1HE  LYS A  78     -19.651  36.333   4.236  1.00  0.00           H  
ATOM   1324 2HE  LYS A  78     -19.906  38.081   4.091  1.00  0.00           H  
ATOM   1325 1HZ  LYS A  78     -21.618  37.058   5.413  1.00  0.00           H  
ATOM   1326 2HZ  LYS A  78     -22.293  37.677   4.049  1.00  0.00           H  
ATOM   1327 3HZ  LYS A  78     -22.110  36.029   4.220  1.00  0.00           H  
ATOM   1328  N   LYS A  79     -19.816  33.690  -2.468  1.00  0.00           N  
ATOM   1329  CA  LYS A  79     -19.773  33.516  -3.933  1.00  0.00           C  
ATOM   1330  C   LYS A  79     -20.694  32.367  -4.342  1.00  0.00           C  
ATOM   1331  O   LYS A  79     -21.393  32.437  -5.359  1.00  0.00           O  
ATOM   1332  CB  LYS A  79     -18.355  33.200  -4.422  1.00  0.00           C  
ATOM   1333  CG  LYS A  79     -17.355  34.339  -4.363  1.00  0.00           C  
ATOM   1334  CD  LYS A  79     -15.970  33.842  -4.771  1.00  0.00           C  
ATOM   1335  CE  LYS A  79     -14.901  34.902  -4.578  1.00  0.00           C  
ATOM   1336  NZ  LYS A  79     -13.534  34.353  -4.840  1.00  0.00           N  
ATOM   1337  H   LYS A  79     -18.950  33.589  -1.929  1.00  0.00           H  
ATOM   1338  HA  LYS A  79     -20.126  34.429  -4.409  1.00  0.00           H  
ATOM   1339 1HB  LYS A  79     -17.947  32.382  -3.826  1.00  0.00           H  
ATOM   1340 2HB  LYS A  79     -18.399  32.852  -5.454  1.00  0.00           H  
ATOM   1341 1HG  LYS A  79     -17.665  35.124  -5.051  1.00  0.00           H  
ATOM   1342 2HG  LYS A  79     -17.316  34.754  -3.370  1.00  0.00           H  
ATOM   1343 1HD  LYS A  79     -15.709  32.968  -4.171  1.00  0.00           H  
ATOM   1344 2HD  LYS A  79     -15.987  33.543  -5.817  1.00  0.00           H  
ATOM   1345 1HE  LYS A  79     -15.087  35.734  -5.252  1.00  0.00           H  
ATOM   1346 2HE  LYS A  79     -14.943  35.261  -3.547  1.00  0.00           H  
ATOM   1347 1HZ  LYS A  79     -12.842  35.069  -4.690  1.00  0.00           H  
ATOM   1348 2HZ  LYS A  79     -13.370  33.565  -4.178  1.00  0.00           H  
ATOM   1349 3HZ  LYS A  79     -13.467  34.016  -5.783  1.00  0.00           H  
ATOM   1350  N   ILE A  80     -20.716  31.319  -3.523  1.00  0.00           N  
ATOM   1351  CA  ILE A  80     -21.581  30.183  -3.762  1.00  0.00           C  
ATOM   1352  C   ILE A  80     -23.047  30.546  -3.642  1.00  0.00           C  
ATOM   1353  O   ILE A  80     -23.834  30.207  -4.531  1.00  0.00           O  
ATOM   1354  CB  ILE A  80     -21.182  29.024  -2.867  1.00  0.00           C  
ATOM   1355  CG1 ILE A  80     -19.793  28.526  -3.402  1.00  0.00           C  
ATOM   1356  CG2 ILE A  80     -22.300  28.008  -2.805  1.00  0.00           C  
ATOM   1357  CD1 ILE A  80     -19.063  27.577  -2.542  1.00  0.00           C  
ATOM   1358  H   ILE A  80     -20.083  31.302  -2.717  1.00  0.00           H  
ATOM   1359  HA  ILE A  80     -21.410  29.852  -4.784  1.00  0.00           H  
ATOM   1360  HB  ILE A  80     -20.996  29.392  -1.862  1.00  0.00           H  
ATOM   1361 1HG1 ILE A  80     -19.938  28.067  -4.359  1.00  0.00           H  
ATOM   1362 2HG1 ILE A  80     -19.158  29.398  -3.539  1.00  0.00           H  
ATOM   1363 1HG2 ILE A  80     -22.038  27.174  -2.184  1.00  0.00           H  
ATOM   1364 2HG2 ILE A  80     -23.191  28.480  -2.417  1.00  0.00           H  
ATOM   1365 3HG2 ILE A  80     -22.487  27.680  -3.742  1.00  0.00           H  
ATOM   1366 1HD1 ILE A  80     -18.116  27.315  -3.008  1.00  0.00           H  
ATOM   1367 2HD1 ILE A  80     -18.873  28.042  -1.577  1.00  0.00           H  
ATOM   1368 3HD1 ILE A  80     -19.664  26.694  -2.422  1.00  0.00           H  
ATOM   1369  N   LYS A  81     -23.424  31.283  -2.596  1.00  0.00           N  
ATOM   1370  CA  LYS A  81     -24.811  31.711  -2.511  1.00  0.00           C  
ATOM   1371  C   LYS A  81     -25.189  32.572  -3.713  1.00  0.00           C  
ATOM   1372  O   LYS A  81     -26.313  32.464  -4.211  1.00  0.00           O  
ATOM   1373  CB  LYS A  81     -25.104  32.441  -1.215  1.00  0.00           C  
ATOM   1374  CG  LYS A  81     -25.177  31.539  -0.012  1.00  0.00           C  
ATOM   1375  CD  LYS A  81     -25.704  32.294   1.172  1.00  0.00           C  
ATOM   1376  CE  LYS A  81     -24.638  33.164   1.772  1.00  0.00           C  
ATOM   1377  NZ  LYS A  81     -25.149  33.920   2.915  1.00  0.00           N  
ATOM   1378  H   LYS A  81     -22.750  31.523  -1.862  1.00  0.00           H  
ATOM   1379  HA  LYS A  81     -25.438  30.828  -2.531  1.00  0.00           H  
ATOM   1380 1HB  LYS A  81     -24.316  33.178  -1.035  1.00  0.00           H  
ATOM   1381 2HB  LYS A  81     -26.047  32.979  -1.301  1.00  0.00           H  
ATOM   1382 1HG  LYS A  81     -25.841  30.703  -0.228  1.00  0.00           H  
ATOM   1383 2HG  LYS A  81     -24.182  31.149   0.214  1.00  0.00           H  
ATOM   1384 1HD  LYS A  81     -26.546  32.915   0.867  1.00  0.00           H  
ATOM   1385 2HD  LYS A  81     -26.048  31.591   1.933  1.00  0.00           H  
ATOM   1386 1HE  LYS A  81     -23.827  32.519   2.117  1.00  0.00           H  
ATOM   1387 2HE  LYS A  81     -24.246  33.856   1.029  1.00  0.00           H  
ATOM   1388 1HZ  LYS A  81     -24.382  34.455   3.336  1.00  0.00           H  
ATOM   1389 2HZ  LYS A  81     -25.889  34.538   2.631  1.00  0.00           H  
ATOM   1390 3HZ  LYS A  81     -25.495  33.283   3.610  1.00  0.00           H  
ATOM   1391  N   LYS A  82     -24.263  33.418  -4.188  1.00  0.00           N  
ATOM   1392  CA  LYS A  82     -24.542  34.224  -5.367  1.00  0.00           C  
ATOM   1393  C   LYS A  82     -24.824  33.309  -6.557  1.00  0.00           C  
ATOM   1394  O   LYS A  82     -25.826  33.499  -7.247  1.00  0.00           O  
ATOM   1395  CB  LYS A  82     -23.375  35.170  -5.674  1.00  0.00           C  
ATOM   1396  CG  LYS A  82     -23.574  36.101  -6.880  1.00  0.00           C  
ATOM   1397  CD  LYS A  82     -22.370  37.042  -7.040  1.00  0.00           C  
ATOM   1398  CE  LYS A  82     -22.569  38.052  -8.172  1.00  0.00           C  
ATOM   1399  NZ  LYS A  82     -22.562  37.405  -9.521  1.00  0.00           N  
ATOM   1400  H   LYS A  82     -23.362  33.512  -3.709  1.00  0.00           H  
ATOM   1401  HA  LYS A  82     -25.434  34.820  -5.179  1.00  0.00           H  
ATOM   1402 1HB  LYS A  82     -23.165  35.781  -4.795  1.00  0.00           H  
ATOM   1403 2HB  LYS A  82     -22.487  34.587  -5.873  1.00  0.00           H  
ATOM   1404 1HG  LYS A  82     -23.681  35.499  -7.790  1.00  0.00           H  
ATOM   1405 2HG  LYS A  82     -24.479  36.690  -6.748  1.00  0.00           H  
ATOM   1406 1HD  LYS A  82     -22.205  37.579  -6.105  1.00  0.00           H  
ATOM   1407 2HD  LYS A  82     -21.482  36.447  -7.255  1.00  0.00           H  
ATOM   1408 1HE  LYS A  82     -23.522  38.559  -8.031  1.00  0.00           H  
ATOM   1409 2HE  LYS A  82     -21.767  38.789  -8.132  1.00  0.00           H  
ATOM   1410 1HZ  LYS A  82     -22.699  38.094 -10.239  1.00  0.00           H  
ATOM   1411 2HZ  LYS A  82     -21.688  36.937  -9.679  1.00  0.00           H  
ATOM   1412 3HZ  LYS A  82     -23.321  36.712  -9.599  1.00  0.00           H  
ATOM   1413  N   ALA A  83     -23.989  32.271  -6.758  1.00  0.00           N  
ATOM   1414  CA  ALA A  83     -24.208  31.342  -7.870  1.00  0.00           C  
ATOM   1415  C   ALA A  83     -25.564  30.655  -7.743  1.00  0.00           C  
ATOM   1416  O   ALA A  83     -26.264  30.485  -8.741  1.00  0.00           O  
ATOM   1417  CB  ALA A  83     -23.112  30.292  -7.915  1.00  0.00           C  
ATOM   1418  H   ALA A  83     -23.170  32.165  -6.153  1.00  0.00           H  
ATOM   1419  HA  ALA A  83     -24.197  31.917  -8.798  1.00  0.00           H  
ATOM   1420 1HB  ALA A  83     -23.279  29.622  -8.756  1.00  0.00           H  
ATOM   1421 2HB  ALA A  83     -22.145  30.785  -8.022  1.00  0.00           H  
ATOM   1422 3HB  ALA A  83     -23.130  29.728  -6.990  1.00  0.00           H  
ATOM   1423  N   LEU A  84     -25.960  30.304  -6.518  1.00  0.00           N  
ATOM   1424  CA  LEU A  84     -27.256  29.673  -6.303  1.00  0.00           C  
ATOM   1425  C   LEU A  84     -28.400  30.615  -6.652  1.00  0.00           C  
ATOM   1426  O   LEU A  84     -29.371  30.199  -7.292  1.00  0.00           O  
ATOM   1427  CB  LEU A  84     -27.363  29.199  -4.854  1.00  0.00           C  
ATOM   1428  CG  LEU A  84     -26.531  27.976  -4.493  1.00  0.00           C  
ATOM   1429  CD1 LEU A  84     -26.547  27.788  -3.024  1.00  0.00           C  
ATOM   1430  CD2 LEU A  84     -27.133  26.744  -5.168  1.00  0.00           C  
ATOM   1431  H   LEU A  84     -25.325  30.456  -5.727  1.00  0.00           H  
ATOM   1432  HA  LEU A  84     -27.322  28.803  -6.949  1.00  0.00           H  
ATOM   1433 1HB  LEU A  84     -27.013  30.006  -4.224  1.00  0.00           H  
ATOM   1434 2HB  LEU A  84     -28.370  29.026  -4.605  1.00  0.00           H  
ATOM   1435  HG  LEU A  84     -25.500  28.126  -4.814  1.00  0.00           H  
ATOM   1436 1HD1 LEU A  84     -25.949  26.915  -2.762  1.00  0.00           H  
ATOM   1437 2HD1 LEU A  84     -26.128  28.667  -2.572  1.00  0.00           H  
ATOM   1438 3HD1 LEU A  84     -27.568  27.653  -2.680  1.00  0.00           H  
ATOM   1439 1HD2 LEU A  84     -26.541  25.872  -4.903  1.00  0.00           H  
ATOM   1440 2HD2 LEU A  84     -28.152  26.600  -4.827  1.00  0.00           H  
ATOM   1441 3HD2 LEU A  84     -27.131  26.879  -6.246  1.00  0.00           H  
ATOM   1442  N   GLU A  85     -28.258  31.896  -6.316  1.00  0.00           N  
ATOM   1443  CA  GLU A  85     -29.299  32.853  -6.646  1.00  0.00           C  
ATOM   1444  C   GLU A  85     -29.371  33.036  -8.159  1.00  0.00           C  
ATOM   1445  O   GLU A  85     -30.469  33.102  -8.720  1.00  0.00           O  
ATOM   1446  CB  GLU A  85     -29.038  34.194  -5.958  1.00  0.00           C  
ATOM   1447  CG  GLU A  85     -30.091  35.268  -6.218  1.00  0.00           C  
ATOM   1448  CD  GLU A  85     -31.493  34.961  -5.667  1.00  0.00           C  
ATOM   1449  OE1 GLU A  85     -31.614  34.152  -4.754  1.00  0.00           O  
ATOM   1450  OE2 GLU A  85     -32.446  35.539  -6.172  1.00  0.00           O  
ATOM   1451  H   GLU A  85     -27.433  32.193  -5.782  1.00  0.00           H  
ATOM   1452  HA  GLU A  85     -30.253  32.461  -6.301  1.00  0.00           H  
ATOM   1453 1HB  GLU A  85     -28.964  34.038  -4.881  1.00  0.00           H  
ATOM   1454 2HB  GLU A  85     -28.075  34.585  -6.292  1.00  0.00           H  
ATOM   1455 1HG  GLU A  85     -29.743  36.209  -5.794  1.00  0.00           H  
ATOM   1456 2HG  GLU A  85     -30.152  35.392  -7.295  1.00  0.00           H  
ATOM   1457  N   GLU A  86     -28.211  33.068  -8.826  1.00  0.00           N  
ATOM   1458  CA  GLU A  86     -28.194  33.216 -10.272  1.00  0.00           C  
ATOM   1459  C   GLU A  86     -28.843  32.005 -10.930  1.00  0.00           C  
ATOM   1460  O   GLU A  86     -29.625  32.160 -11.876  1.00  0.00           O  
ATOM   1461  CB  GLU A  86     -26.761  33.392 -10.784  1.00  0.00           C  
ATOM   1462  CG  GLU A  86     -26.122  34.722 -10.425  1.00  0.00           C  
ATOM   1463  CD  GLU A  86     -24.659  34.820 -10.798  1.00  0.00           C  
ATOM   1464  OE1 GLU A  86     -24.044  33.818 -11.071  1.00  0.00           O  
ATOM   1465  OE2 GLU A  86     -24.151  35.930 -10.808  1.00  0.00           O  
ATOM   1466  H   GLU A  86     -27.332  33.021  -8.301  1.00  0.00           H  
ATOM   1467  HA  GLU A  86     -28.771  34.103 -10.535  1.00  0.00           H  
ATOM   1468 1HB  GLU A  86     -26.135  32.598 -10.380  1.00  0.00           H  
ATOM   1469 2HB  GLU A  86     -26.753  33.300 -11.863  1.00  0.00           H  
ATOM   1470 1HG  GLU A  86     -26.668  35.515 -10.935  1.00  0.00           H  
ATOM   1471 2HG  GLU A  86     -26.231  34.880  -9.354  1.00  0.00           H  
ATOM   1472  N   LEU A  87     -28.586  30.806 -10.394  1.00  0.00           N  
ATOM   1473  CA  LEU A  87     -29.196  29.611 -10.948  1.00  0.00           C  
ATOM   1474  C   LEU A  87     -30.707  29.647 -10.781  1.00  0.00           C  
ATOM   1475  O   LEU A  87     -31.432  29.294 -11.710  1.00  0.00           O  
ATOM   1476  CB  LEU A  87     -28.626  28.353 -10.259  1.00  0.00           C  
ATOM   1477  CG  LEU A  87     -27.201  28.008 -10.602  1.00  0.00           C  
ATOM   1478  CD1 LEU A  87     -26.654  26.899  -9.699  1.00  0.00           C  
ATOM   1479  CD2 LEU A  87     -27.219  27.576 -11.967  1.00  0.00           C  
ATOM   1480  H   LEU A  87     -27.917  30.728  -9.622  1.00  0.00           H  
ATOM   1481  HA  LEU A  87     -28.962  29.567 -12.010  1.00  0.00           H  
ATOM   1482 1HB  LEU A  87     -28.668  28.502  -9.186  1.00  0.00           H  
ATOM   1483 2HB  LEU A  87     -29.244  27.504 -10.530  1.00  0.00           H  
ATOM   1484  HG  LEU A  87     -26.575  28.884 -10.504  1.00  0.00           H  
ATOM   1485 1HD1 LEU A  87     -25.631  26.662  -9.991  1.00  0.00           H  
ATOM   1486 2HD1 LEU A  87     -26.665  27.239  -8.669  1.00  0.00           H  
ATOM   1487 3HD1 LEU A  87     -27.275  26.013  -9.798  1.00  0.00           H  
ATOM   1488 1HD2 LEU A  87     -26.213  27.337 -12.301  1.00  0.00           H  
ATOM   1489 2HD2 LEU A  87     -27.852  26.710 -12.050  1.00  0.00           H  
ATOM   1490 3HD2 LEU A  87     -27.628  28.365 -12.539  1.00  0.00           H  
ATOM   1491  N   ALA A  88     -31.191  30.104  -9.620  1.00  0.00           N  
ATOM   1492  CA  ALA A  88     -32.628  30.163  -9.370  1.00  0.00           C  
ATOM   1493  C   ALA A  88     -33.331  31.162 -10.275  1.00  0.00           C  
ATOM   1494  O   ALA A  88     -34.462  30.917 -10.710  1.00  0.00           O  
ATOM   1495  CB  ALA A  88     -32.897  30.538  -7.932  1.00  0.00           C  
ATOM   1496  H   ALA A  88     -30.540  30.373  -8.876  1.00  0.00           H  
ATOM   1497  HA  ALA A  88     -33.042  29.177  -9.566  1.00  0.00           H  
ATOM   1498 1HB  ALA A  88     -33.969  30.550  -7.751  1.00  0.00           H  
ATOM   1499 2HB  ALA A  88     -32.437  29.821  -7.287  1.00  0.00           H  
ATOM   1500 3HB  ALA A  88     -32.480  31.529  -7.732  1.00  0.00           H  
ATOM   1501  N   GLN A  89     -32.677  32.301 -10.547  1.00  0.00           N  
ATOM   1502  CA  GLN A  89     -33.259  33.332 -11.405  1.00  0.00           C  
ATOM   1503  C   GLN A  89     -33.301  32.897 -12.862  1.00  0.00           C  
ATOM   1504  O   GLN A  89     -34.266  33.177 -13.577  1.00  0.00           O  
ATOM   1505  CB  GLN A  89     -32.483  34.645 -11.278  1.00  0.00           C  
ATOM   1506  CG  GLN A  89     -32.645  35.329  -9.927  1.00  0.00           C  
ATOM   1507  CD  GLN A  89     -31.825  36.598  -9.801  1.00  0.00           C  
ATOM   1508  OE1 GLN A  89     -31.222  37.080 -10.772  1.00  0.00           O  
ATOM   1509  NE2 GLN A  89     -31.796  37.155  -8.594  1.00  0.00           N  
ATOM   1510  H   GLN A  89     -31.760  32.467 -10.117  1.00  0.00           H  
ATOM   1511  HA  GLN A  89     -34.281  33.508 -11.077  1.00  0.00           H  
ATOM   1512 1HB  GLN A  89     -31.418  34.442 -11.423  1.00  0.00           H  
ATOM   1513 2HB  GLN A  89     -32.798  35.333 -12.059  1.00  0.00           H  
ATOM   1514 1HG  GLN A  89     -33.693  35.592  -9.795  1.00  0.00           H  
ATOM   1515 2HG  GLN A  89     -32.339  34.647  -9.136  1.00  0.00           H  
ATOM   1516 1HE2 GLN A  89     -31.275  37.989  -8.436  1.00  0.00           H  
ATOM   1517 2HE2 GLN A  89     -32.292  36.708  -7.808  1.00  0.00           H  
ATOM   1518  N   ASN A  90     -32.262  32.186 -13.290  1.00  0.00           N  
ATOM   1519  CA  ASN A  90     -32.165  31.686 -14.649  1.00  0.00           C  
ATOM   1520  C   ASN A  90     -32.990  30.427 -14.885  1.00  0.00           C  
ATOM   1521  O   ASN A  90     -33.528  30.229 -15.973  1.00  0.00           O  
ATOM   1522  CB  ASN A  90     -30.712  31.487 -14.986  1.00  0.00           C  
ATOM   1523  CG  ASN A  90     -30.034  32.808 -15.282  1.00  0.00           C  
ATOM   1524  OD1 ASN A  90     -30.049  33.297 -16.421  1.00  0.00           O  
ATOM   1525  ND2 ASN A  90     -29.485  33.418 -14.273  1.00  0.00           N  
ATOM   1526  H   ASN A  90     -31.477  32.015 -12.655  1.00  0.00           H  
ATOM   1527  HA  ASN A  90     -32.561  32.451 -15.314  1.00  0.00           H  
ATOM   1528 1HB  ASN A  90     -30.213  31.026 -14.131  1.00  0.00           H  
ATOM   1529 2HB  ASN A  90     -30.610  30.805 -15.798  1.00  0.00           H  
ATOM   1530 1HD2 ASN A  90     -29.036  34.301 -14.397  1.00  0.00           H  
ATOM   1531 2HD2 ASN A  90     -29.529  32.987 -13.354  1.00  0.00           H  
ATOM   1532  N   ALA A  91     -33.169  29.621 -13.848  1.00  0.00           N  
ATOM   1533  CA  ALA A  91     -33.881  28.367 -13.967  1.00  0.00           C  
ATOM   1534  C   ALA A  91     -35.275  28.521 -14.534  1.00  0.00           C  
ATOM   1535  O   ALA A  91     -36.075  29.378 -14.127  1.00  0.00           O  
ATOM   1536  CB  ALA A  91     -34.019  27.718 -12.600  1.00  0.00           C  
ATOM   1537  H   ALA A  91     -32.710  29.826 -12.963  1.00  0.00           H  
ATOM   1538  HA  ALA A  91     -33.311  27.719 -14.632  1.00  0.00           H  
ATOM   1539 1HB  ALA A  91     -34.541  26.769 -12.700  1.00  0.00           H  
ATOM   1540 2HB  ALA A  91     -33.045  27.559 -12.167  1.00  0.00           H  
ATOM   1541 3HB  ALA A  91     -34.584  28.374 -11.951  1.00  0.00           H  
ATOM   1542  N   THR A  92     -35.605  27.586 -15.415  1.00  0.00           N  
ATOM   1543  CA  THR A  92     -36.937  27.510 -15.993  1.00  0.00           C  
ATOM   1544  C   THR A  92     -37.709  26.386 -15.287  1.00  0.00           C  
ATOM   1545  O   THR A  92     -38.928  26.264 -15.407  1.00  0.00           O  
ATOM   1546  CB  THR A  92     -36.845  27.221 -17.502  1.00  0.00           C  
ATOM   1547  OG1 THR A  92     -36.280  25.919 -17.713  1.00  0.00           O  
ATOM   1548  CG2 THR A  92     -35.909  28.259 -18.157  1.00  0.00           C  
ATOM   1549  H   THR A  92     -34.881  26.954 -15.741  1.00  0.00           H  
ATOM   1550  HA  THR A  92     -37.459  28.454 -15.834  1.00  0.00           H  
ATOM   1551  HB  THR A  92     -37.835  27.270 -17.954  1.00  0.00           H  
ATOM   1552  HG1 THR A  92     -36.115  25.795 -18.652  1.00  0.00           H  
ATOM   1553 1HG2 THR A  92     -35.823  28.059 -19.226  1.00  0.00           H  
ATOM   1554 2HG2 THR A  92     -36.310  29.260 -18.006  1.00  0.00           H  
ATOM   1555 3HG2 THR A  92     -34.911  28.199 -17.703  1.00  0.00           H  
ATOM   1556  N   ASP A  93     -36.948  25.556 -14.572  1.00  0.00           N  
ATOM   1557  CA  ASP A  93     -37.422  24.380 -13.848  1.00  0.00           C  
ATOM   1558  C   ASP A  93     -37.744  24.704 -12.387  1.00  0.00           C  
ATOM   1559  O   ASP A  93     -36.846  24.977 -11.585  1.00  0.00           O  
ATOM   1560  CB  ASP A  93     -36.405  23.228 -13.947  1.00  0.00           C  
ATOM   1561  CG  ASP A  93     -36.901  21.890 -13.322  1.00  0.00           C  
ATOM   1562  OD1 ASP A  93     -37.846  21.913 -12.536  1.00  0.00           O  
ATOM   1563  OD2 ASP A  93     -36.331  20.858 -13.647  1.00  0.00           O  
ATOM   1564  H   ASP A  93     -35.966  25.773 -14.554  1.00  0.00           H  
ATOM   1565  HA  ASP A  93     -38.345  24.043 -14.324  1.00  0.00           H  
ATOM   1566 1HB  ASP A  93     -36.174  23.049 -14.999  1.00  0.00           H  
ATOM   1567 2HB  ASP A  93     -35.478  23.520 -13.463  1.00  0.00           H  
ATOM   1568  N   GLU A  94     -39.017  24.635 -12.027  1.00  0.00           N  
ATOM   1569  CA  GLU A  94     -39.461  24.987 -10.680  1.00  0.00           C  
ATOM   1570  C   GLU A  94     -38.804  24.108  -9.607  1.00  0.00           C  
ATOM   1571  O   GLU A  94     -38.653  24.536  -8.455  1.00  0.00           O  
ATOM   1572  CB  GLU A  94     -40.984  24.868 -10.573  1.00  0.00           C  
ATOM   1573  CG  GLU A  94     -41.755  25.919 -11.367  1.00  0.00           C  
ATOM   1574  CD  GLU A  94     -43.260  25.749 -11.282  1.00  0.00           C  
ATOM   1575  OE1 GLU A  94     -43.702  24.750 -10.763  1.00  0.00           O  
ATOM   1576  OE2 GLU A  94     -43.962  26.624 -11.736  1.00  0.00           O  
ATOM   1577  H   GLU A  94     -39.698  24.364 -12.724  1.00  0.00           H  
ATOM   1578  HA  GLU A  94     -39.180  26.020 -10.491  1.00  0.00           H  
ATOM   1579 1HB  GLU A  94     -41.295  23.883 -10.922  1.00  0.00           H  
ATOM   1580 2HB  GLU A  94     -41.281  24.954  -9.528  1.00  0.00           H  
ATOM   1581 1HG  GLU A  94     -41.489  26.907 -10.992  1.00  0.00           H  
ATOM   1582 2HG  GLU A  94     -41.445  25.864 -12.411  1.00  0.00           H  
ATOM   1583  N   ALA A  95     -38.440  22.868  -9.966  1.00  0.00           N  
ATOM   1584  CA  ALA A  95     -37.810  21.960  -9.012  1.00  0.00           C  
ATOM   1585  C   ALA A  95     -36.434  22.483  -8.647  1.00  0.00           C  
ATOM   1586  O   ALA A  95     -35.928  22.210  -7.559  1.00  0.00           O  
ATOM   1587  CB  ALA A  95     -37.696  20.551  -9.575  1.00  0.00           C  
ATOM   1588  H   ALA A  95     -38.532  22.562 -10.947  1.00  0.00           H  
ATOM   1589  HA  ALA A  95     -38.419  21.937  -8.112  1.00  0.00           H  
ATOM   1590 1HB  ALA A  95     -37.238  19.889  -8.843  1.00  0.00           H  
ATOM   1591 2HB  ALA A  95     -38.685  20.182  -9.823  1.00  0.00           H  
ATOM   1592 3HB  ALA A  95     -37.085  20.571 -10.479  1.00  0.00           H  
ATOM   1593  N   LEU A  96     -35.810  23.202  -9.583  1.00  0.00           N  
ATOM   1594  CA  LEU A  96     -34.465  23.712  -9.411  1.00  0.00           C  
ATOM   1595  C   LEU A  96     -34.557  24.892  -8.478  1.00  0.00           C  
ATOM   1596  O   LEU A  96     -33.716  25.070  -7.604  1.00  0.00           O  
ATOM   1597  CB  LEU A  96     -33.877  24.078 -10.783  1.00  0.00           C  
ATOM   1598  CG  LEU A  96     -32.427  24.444 -10.842  1.00  0.00           C  
ATOM   1599  CD1 LEU A  96     -31.627  23.297 -10.300  1.00  0.00           C  
ATOM   1600  CD2 LEU A  96     -32.030  24.669 -12.282  1.00  0.00           C  
ATOM   1601  H   LEU A  96     -36.303  23.449 -10.441  1.00  0.00           H  
ATOM   1602  HA  LEU A  96     -33.843  22.953  -8.945  1.00  0.00           H  
ATOM   1603 1HB  LEU A  96     -34.045  23.261 -11.475  1.00  0.00           H  
ATOM   1604 2HB  LEU A  96     -34.424  24.935 -11.150  1.00  0.00           H  
ATOM   1605  HG  LEU A  96     -32.236  25.339 -10.256  1.00  0.00           H  
ATOM   1606 1HD1 LEU A  96     -30.584  23.544 -10.375  1.00  0.00           H  
ATOM   1607 2HD1 LEU A  96     -31.902  23.121  -9.266  1.00  0.00           H  
ATOM   1608 3HD1 LEU A  96     -31.823  22.399 -10.886  1.00  0.00           H  
ATOM   1609 1HD2 LEU A  96     -30.973  24.917 -12.326  1.00  0.00           H  
ATOM   1610 2HD2 LEU A  96     -32.226  23.757 -12.841  1.00  0.00           H  
ATOM   1611 3HD2 LEU A  96     -32.587  25.453 -12.713  1.00  0.00           H  
ATOM   1612  N   LYS A  97     -35.622  25.675  -8.630  1.00  0.00           N  
ATOM   1613  CA  LYS A  97     -35.806  26.837  -7.771  1.00  0.00           C  
ATOM   1614  C   LYS A  97     -36.020  26.360  -6.325  1.00  0.00           C  
ATOM   1615  O   LYS A  97     -35.437  26.912  -5.391  1.00  0.00           O  
ATOM   1616  CB  LYS A  97     -37.001  27.644  -8.263  1.00  0.00           C  
ATOM   1617  CG  LYS A  97     -36.752  28.269  -9.614  1.00  0.00           C  
ATOM   1618  CD  LYS A  97     -37.969  28.980 -10.175  1.00  0.00           C  
ATOM   1619  CE  LYS A  97     -37.706  29.274 -11.624  1.00  0.00           C  
ATOM   1620  NZ  LYS A  97     -36.844  30.466 -11.846  1.00  0.00           N  
ATOM   1621  H   LYS A  97     -36.274  25.463  -9.393  1.00  0.00           H  
ATOM   1622  HA  LYS A  97     -34.907  27.453  -7.806  1.00  0.00           H  
ATOM   1623 1HB  LYS A  97     -37.878  27.004  -8.333  1.00  0.00           H  
ATOM   1624 2HB  LYS A  97     -37.225  28.439  -7.553  1.00  0.00           H  
ATOM   1625 1HG  LYS A  97     -35.925  28.981  -9.545  1.00  0.00           H  
ATOM   1626 2HG  LYS A  97     -36.466  27.479 -10.314  1.00  0.00           H  
ATOM   1627 1HD  LYS A  97     -38.854  28.358 -10.078  1.00  0.00           H  
ATOM   1628 2HD  LYS A  97     -38.131  29.916  -9.643  1.00  0.00           H  
ATOM   1629 1HE  LYS A  97     -37.184  28.399 -12.013  1.00  0.00           H  
ATOM   1630 2HE  LYS A  97     -38.636  29.393 -12.174  1.00  0.00           H  
ATOM   1631 1HZ  LYS A  97     -36.657  30.507 -12.850  1.00  0.00           H  
ATOM   1632 2HZ  LYS A  97     -37.301  31.298 -11.534  1.00  0.00           H  
ATOM   1633 3HZ  LYS A  97     -35.951  30.409 -11.368  1.00  0.00           H  
ATOM   1634  N   LEU A  98     -36.796  25.276  -6.153  1.00  0.00           N  
ATOM   1635  CA  LEU A  98     -37.025  24.706  -4.820  1.00  0.00           C  
ATOM   1636  C   LEU A  98     -35.752  24.089  -4.236  1.00  0.00           C  
ATOM   1637  O   LEU A  98     -35.439  24.307  -3.058  1.00  0.00           O  
ATOM   1638  CB  LEU A  98     -38.159  23.679  -4.861  1.00  0.00           C  
ATOM   1639  CG  LEU A  98     -38.486  22.970  -3.523  1.00  0.00           C  
ATOM   1640  CD1 LEU A  98     -38.841  23.977  -2.444  1.00  0.00           C  
ATOM   1641  CD2 LEU A  98     -39.643  22.029  -3.760  1.00  0.00           C  
ATOM   1642  H   LEU A  98     -37.273  24.872  -6.966  1.00  0.00           H  
ATOM   1643  HA  LEU A  98     -37.338  25.514  -4.162  1.00  0.00           H  
ATOM   1644 1HB  LEU A  98     -39.062  24.179  -5.207  1.00  0.00           H  
ATOM   1645 2HB  LEU A  98     -37.901  22.917  -5.593  1.00  0.00           H  
ATOM   1646  HG  LEU A  98     -37.616  22.410  -3.189  1.00  0.00           H  
ATOM   1647 1HD1 LEU A  98     -39.063  23.444  -1.514  1.00  0.00           H  
ATOM   1648 2HD1 LEU A  98     -37.995  24.649  -2.286  1.00  0.00           H  
ATOM   1649 3HD1 LEU A  98     -39.711  24.552  -2.752  1.00  0.00           H  
ATOM   1650 1HD2 LEU A  98     -39.877  21.511  -2.849  1.00  0.00           H  
ATOM   1651 2HD2 LEU A  98     -40.513  22.591  -4.093  1.00  0.00           H  
ATOM   1652 3HD2 LEU A  98     -39.365  21.324  -4.515  1.00  0.00           H  
ATOM   1653  N   LEU A  99     -34.991  23.373  -5.067  1.00  0.00           N  
ATOM   1654  CA  LEU A  99     -33.741  22.772  -4.635  1.00  0.00           C  
ATOM   1655  C   LEU A  99     -32.789  23.853  -4.142  1.00  0.00           C  
ATOM   1656  O   LEU A  99     -32.166  23.721  -3.081  1.00  0.00           O  
ATOM   1657  CB  LEU A  99     -33.099  22.043  -5.816  1.00  0.00           C  
ATOM   1658  CG  LEU A  99     -31.780  21.424  -5.556  1.00  0.00           C  
ATOM   1659  CD1 LEU A  99     -31.933  20.376  -4.479  1.00  0.00           C  
ATOM   1660  CD2 LEU A  99     -31.247  20.856  -6.874  1.00  0.00           C  
ATOM   1661  H   LEU A  99     -35.304  23.202  -6.025  1.00  0.00           H  
ATOM   1662  HA  LEU A  99     -33.946  22.076  -3.824  1.00  0.00           H  
ATOM   1663 1HB  LEU A  99     -33.779  21.269  -6.159  1.00  0.00           H  
ATOM   1664 2HB  LEU A  99     -32.968  22.757  -6.624  1.00  0.00           H  
ATOM   1665  HG  LEU A  99     -31.097  22.189  -5.185  1.00  0.00           H  
ATOM   1666 1HD1 LEU A  99     -30.985  19.953  -4.255  1.00  0.00           H  
ATOM   1667 2HD1 LEU A  99     -32.332  20.837  -3.578  1.00  0.00           H  
ATOM   1668 3HD1 LEU A  99     -32.607  19.594  -4.820  1.00  0.00           H  
ATOM   1669 1HD2 LEU A  99     -30.273  20.423  -6.736  1.00  0.00           H  
ATOM   1670 2HD2 LEU A  99     -31.931  20.104  -7.243  1.00  0.00           H  
ATOM   1671 3HD2 LEU A  99     -31.171  21.655  -7.596  1.00  0.00           H  
ATOM   1672  N   ILE A 100     -32.714  24.939  -4.898  1.00  0.00           N  
ATOM   1673  CA  ILE A 100     -31.878  26.056  -4.553  1.00  0.00           C  
ATOM   1674  C   ILE A 100     -32.341  26.755  -3.282  1.00  0.00           C  
ATOM   1675  O   ILE A 100     -31.514  27.089  -2.438  1.00  0.00           O  
ATOM   1676  CB  ILE A 100     -31.758  27.030  -5.695  1.00  0.00           C  
ATOM   1677  CG1 ILE A 100     -30.974  26.357  -6.822  1.00  0.00           C  
ATOM   1678  CG2 ILE A 100     -31.067  28.205  -5.177  1.00  0.00           C  
ATOM   1679  CD1 ILE A 100     -31.027  27.077  -8.098  1.00  0.00           C  
ATOM   1680  H   ILE A 100     -33.246  24.981  -5.771  1.00  0.00           H  
ATOM   1681  HA  ILE A 100     -30.877  25.671  -4.376  1.00  0.00           H  
ATOM   1682  HB  ILE A 100     -32.745  27.299  -6.082  1.00  0.00           H  
ATOM   1683 1HG1 ILE A 100     -29.934  26.271  -6.524  1.00  0.00           H  
ATOM   1684 2HG1 ILE A 100     -31.372  25.358  -6.974  1.00  0.00           H  
ATOM   1685 1HG2 ILE A 100     -30.927  28.928  -5.948  1.00  0.00           H  
ATOM   1686 2HG2 ILE A 100     -31.651  28.626  -4.382  1.00  0.00           H  
ATOM   1687 3HG2 ILE A 100     -30.130  27.881  -4.802  1.00  0.00           H  
ATOM   1688 1HD1 ILE A 100     -30.457  26.537  -8.836  1.00  0.00           H  
ATOM   1689 2HD1 ILE A 100     -32.062  27.157  -8.426  1.00  0.00           H  
ATOM   1690 3HD1 ILE A 100     -30.608  28.058  -7.948  1.00  0.00           H  
ATOM   1691  N   GLU A 101     -33.644  26.966  -3.088  1.00  0.00           N  
ATOM   1692  CA  GLU A 101     -34.029  27.616  -1.840  1.00  0.00           C  
ATOM   1693  C   GLU A 101     -33.593  26.752  -0.649  1.00  0.00           C  
ATOM   1694  O   GLU A 101     -33.182  27.295   0.391  1.00  0.00           O  
ATOM   1695  CB  GLU A 101     -35.540  27.879  -1.777  1.00  0.00           C  
ATOM   1696  CG  GLU A 101     -36.064  28.981  -2.718  1.00  0.00           C  
ATOM   1697  CD  GLU A 101     -35.527  30.369  -2.391  1.00  0.00           C  
ATOM   1698  OE1 GLU A 101     -35.451  30.702  -1.234  1.00  0.00           O  
ATOM   1699  OE2 GLU A 101     -35.193  31.101  -3.311  1.00  0.00           O  
ATOM   1700  H   GLU A 101     -34.336  26.714  -3.801  1.00  0.00           H  
ATOM   1701  HA  GLU A 101     -33.514  28.571  -1.775  1.00  0.00           H  
ATOM   1702 1HB  GLU A 101     -36.072  26.954  -2.021  1.00  0.00           H  
ATOM   1703 2HB  GLU A 101     -35.816  28.156  -0.762  1.00  0.00           H  
ATOM   1704 1HG  GLU A 101     -35.774  28.735  -3.733  1.00  0.00           H  
ATOM   1705 2HG  GLU A 101     -37.151  28.993  -2.676  1.00  0.00           H  
ATOM   1706  N   ALA A 102     -33.661  25.414  -0.785  1.00  0.00           N  
ATOM   1707  CA  ALA A 102     -33.188  24.570   0.309  1.00  0.00           C  
ATOM   1708  C   ALA A 102     -31.687  24.785   0.519  1.00  0.00           C  
ATOM   1709  O   ALA A 102     -31.221  24.907   1.658  1.00  0.00           O  
ATOM   1710  CB  ALA A 102     -33.452  23.100   0.018  1.00  0.00           C  
ATOM   1711  H   ALA A 102     -34.050  25.003  -1.643  1.00  0.00           H  
ATOM   1712  HA  ALA A 102     -33.711  24.861   1.213  1.00  0.00           H  
ATOM   1713 1HB  ALA A 102     -33.112  22.496   0.857  1.00  0.00           H  
ATOM   1714 2HB  ALA A 102     -34.501  22.935  -0.137  1.00  0.00           H  
ATOM   1715 3HB  ALA A 102     -32.921  22.808  -0.879  1.00  0.00           H  
ATOM   1716  N   ALA A 103     -30.940  24.899  -0.593  1.00  0.00           N  
ATOM   1717  CA  ALA A 103     -29.494  25.101  -0.546  1.00  0.00           C  
ATOM   1718  C   ALA A 103     -29.117  26.421   0.094  1.00  0.00           C  
ATOM   1719  O   ALA A 103     -28.191  26.474   0.900  1.00  0.00           O  
ATOM   1720  CB  ALA A 103     -28.918  25.077  -1.947  1.00  0.00           C  
ATOM   1721  H   ALA A 103     -31.396  24.781  -1.503  1.00  0.00           H  
ATOM   1722  HA  ALA A 103     -29.061  24.294   0.042  1.00  0.00           H  
ATOM   1723 1HB  ALA A 103     -27.858  25.210  -1.895  1.00  0.00           H  
ATOM   1724 2HB  ALA A 103     -29.146  24.145  -2.431  1.00  0.00           H  
ATOM   1725 3HB  ALA A 103     -29.344  25.885  -2.520  1.00  0.00           H  
ATOM   1726  N   LYS A 104     -29.865  27.477  -0.219  1.00  0.00           N  
ATOM   1727  CA  LYS A 104     -29.592  28.790   0.344  1.00  0.00           C  
ATOM   1728  C   LYS A 104     -29.923  28.821   1.830  1.00  0.00           C  
ATOM   1729  O   LYS A 104     -29.197  29.442   2.613  1.00  0.00           O  
ATOM   1730  CB  LYS A 104     -30.352  29.889  -0.394  1.00  0.00           C  
ATOM   1731  CG  LYS A 104     -29.857  30.185  -1.818  1.00  0.00           C  
ATOM   1732  CD  LYS A 104     -30.512  31.467  -2.353  1.00  0.00           C  
ATOM   1733  CE  LYS A 104     -32.014  31.273  -2.557  1.00  0.00           C  
ATOM   1734  NZ  LYS A 104     -32.688  32.476  -3.138  1.00  0.00           N  
ATOM   1735  H   LYS A 104     -30.621  27.357  -0.893  1.00  0.00           H  
ATOM   1736  HA  LYS A 104     -28.527  28.991   0.235  1.00  0.00           H  
ATOM   1737 1HB  LYS A 104     -31.405  29.599  -0.470  1.00  0.00           H  
ATOM   1738 2HB  LYS A 104     -30.308  30.812   0.180  1.00  0.00           H  
ATOM   1739 1HG  LYS A 104     -28.771  30.306  -1.814  1.00  0.00           H  
ATOM   1740 2HG  LYS A 104     -30.108  29.348  -2.468  1.00  0.00           H  
ATOM   1741 1HD  LYS A 104     -30.346  32.288  -1.658  1.00  0.00           H  
ATOM   1742 2HD  LYS A 104     -30.063  31.731  -3.316  1.00  0.00           H  
ATOM   1743 1HE  LYS A 104     -32.168  30.446  -3.227  1.00  0.00           H  
ATOM   1744 2HE  LYS A 104     -32.480  31.039  -1.600  1.00  0.00           H  
ATOM   1745 1HZ  LYS A 104     -33.687  32.232  -3.250  1.00  0.00           H  
ATOM   1746 2HZ  LYS A 104     -32.593  33.271  -2.536  1.00  0.00           H  
ATOM   1747 3HZ  LYS A 104     -32.285  32.716  -4.054  1.00  0.00           H  
ATOM   1748  N   SER A 105     -31.005  28.132   2.225  1.00  0.00           N  
ATOM   1749  CA  SER A 105     -31.415  28.098   3.621  1.00  0.00           C  
ATOM   1750  C   SER A 105     -30.319  27.393   4.422  1.00  0.00           C  
ATOM   1751  O   SER A 105     -29.919  27.850   5.495  1.00  0.00           O  
ATOM   1752  CB  SER A 105     -32.739  27.372   3.727  1.00  0.00           C  
ATOM   1753  OG  SER A 105     -33.749  28.075   3.040  1.00  0.00           O  
ATOM   1754  H   SER A 105     -31.588  27.654   1.530  1.00  0.00           H  
ATOM   1755  HA  SER A 105     -31.525  29.118   3.988  1.00  0.00           H  
ATOM   1756 1HB  SER A 105     -32.640  26.385   3.298  1.00  0.00           H  
ATOM   1757 2HB  SER A 105     -33.014  27.254   4.777  1.00  0.00           H  
ATOM   1758  HG  SER A 105     -33.551  27.948   2.073  1.00  0.00           H  
ATOM   1759  N   LEU A 106     -29.762  26.342   3.831  1.00  0.00           N  
ATOM   1760  CA  LEU A 106     -28.651  25.604   4.392  1.00  0.00           C  
ATOM   1761  C   LEU A 106     -27.394  26.444   4.470  1.00  0.00           C  
ATOM   1762  O   LEU A 106     -26.720  26.447   5.498  1.00  0.00           O  
ATOM   1763  CB  LEU A 106     -28.461  24.323   3.606  1.00  0.00           C  
ATOM   1764  CG  LEU A 106     -27.271  23.487   3.879  1.00  0.00           C  
ATOM   1765  CD1 LEU A 106     -26.280  23.841   2.850  1.00  0.00           C  
ATOM   1766  CD2 LEU A 106     -26.673  23.777   5.264  1.00  0.00           C  
ATOM   1767  H   LEU A 106     -30.165  26.010   2.950  1.00  0.00           H  
ATOM   1768  HA  LEU A 106     -28.926  25.316   5.405  1.00  0.00           H  
ATOM   1769 1HB  LEU A 106     -29.309  23.702   3.773  1.00  0.00           H  
ATOM   1770 2HB  LEU A 106     -28.441  24.576   2.553  1.00  0.00           H  
ATOM   1771  HG  LEU A 106     -27.543  22.441   3.792  1.00  0.00           H  
ATOM   1772 1HD1 LEU A 106     -25.401  23.269   2.958  1.00  0.00           H  
ATOM   1773 2HD1 LEU A 106     -26.722  23.655   1.874  1.00  0.00           H  
ATOM   1774 3HD1 LEU A 106     -26.033  24.869   2.932  1.00  0.00           H  
ATOM   1775 1HD2 LEU A 106     -25.790  23.167   5.413  1.00  0.00           H  
ATOM   1776 2HD2 LEU A 106     -26.392  24.814   5.326  1.00  0.00           H  
ATOM   1777 3HD2 LEU A 106     -27.383  23.559   6.030  1.00  0.00           H  
ATOM   1778  N   LEU A 107     -27.069  27.189   3.430  1.00  0.00           N  
ATOM   1779  CA  LEU A 107     -25.867  27.983   3.527  1.00  0.00           C  
ATOM   1780  C   LEU A 107     -26.027  29.085   4.577  1.00  0.00           C  
ATOM   1781  O   LEU A 107     -25.038  29.477   5.203  1.00  0.00           O  
ATOM   1782  CB  LEU A 107     -25.459  28.477   2.161  1.00  0.00           C  
ATOM   1783  CG  LEU A 107     -25.018  27.320   1.281  1.00  0.00           C  
ATOM   1784  CD1 LEU A 107     -24.701  27.805  -0.063  1.00  0.00           C  
ATOM   1785  CD2 LEU A 107     -23.875  26.636   1.927  1.00  0.00           C  
ATOM   1786  H   LEU A 107     -27.621  27.160   2.570  1.00  0.00           H  
ATOM   1787  HA  LEU A 107     -25.069  27.330   3.864  1.00  0.00           H  
ATOM   1788 1HB  LEU A 107     -26.318  28.959   1.692  1.00  0.00           H  
ATOM   1789 2HB  LEU A 107     -24.643  29.190   2.253  1.00  0.00           H  
ATOM   1790  HG  LEU A 107     -25.828  26.615   1.185  1.00  0.00           H  
ATOM   1791 1HD1 LEU A 107     -24.410  26.969  -0.695  1.00  0.00           H  
ATOM   1792 2HD1 LEU A 107     -25.584  28.277  -0.452  1.00  0.00           H  
ATOM   1793 3HD1 LEU A 107     -23.887  28.528  -0.012  1.00  0.00           H  
ATOM   1794 1HD2 LEU A 107     -23.578  25.794   1.309  1.00  0.00           H  
ATOM   1795 2HD2 LEU A 107     -23.064  27.336   2.033  1.00  0.00           H  
ATOM   1796 3HD2 LEU A 107     -24.165  26.279   2.909  1.00  0.00           H  
ATOM   1797  N   ARG A 108     -27.261  29.555   4.814  1.00  0.00           N  
ATOM   1798  CA  ARG A 108     -27.473  30.501   5.901  1.00  0.00           C  
ATOM   1799  C   ARG A 108     -27.229  29.761   7.216  1.00  0.00           C  
ATOM   1800  O   ARG A 108     -26.631  30.314   8.144  1.00  0.00           O  
ATOM   1801  CB  ARG A 108     -28.876  31.084   5.890  1.00  0.00           C  
ATOM   1802  CG  ARG A 108     -29.175  32.055   7.035  1.00  0.00           C  
ATOM   1803  CD  ARG A 108     -28.301  33.272   7.007  1.00  0.00           C  
ATOM   1804  NE  ARG A 108     -28.668  34.210   8.056  1.00  0.00           N  
ATOM   1805  CZ  ARG A 108     -27.922  35.280   8.456  1.00  0.00           C  
ATOM   1806  NH1 ARG A 108     -26.744  35.549   7.904  1.00  0.00           N  
ATOM   1807  NH2 ARG A 108     -28.369  36.078   9.415  1.00  0.00           N  
ATOM   1808  H   ARG A 108     -28.047  29.263   4.224  1.00  0.00           H  
ATOM   1809  HA  ARG A 108     -26.754  31.315   5.813  1.00  0.00           H  
ATOM   1810 1HB  ARG A 108     -29.046  31.602   4.948  1.00  0.00           H  
ATOM   1811 2HB  ARG A 108     -29.602  30.283   5.950  1.00  0.00           H  
ATOM   1812 1HG  ARG A 108     -30.215  32.379   6.977  1.00  0.00           H  
ATOM   1813 2HG  ARG A 108     -29.016  31.546   7.989  1.00  0.00           H  
ATOM   1814 1HD  ARG A 108     -27.258  32.981   7.158  1.00  0.00           H  
ATOM   1815 2HD  ARG A 108     -28.403  33.775   6.049  1.00  0.00           H  
ATOM   1816  HE  ARG A 108     -29.568  34.035   8.537  1.00  0.00           H  
ATOM   1817 1HH1 ARG A 108     -26.339  34.962   7.161  1.00  0.00           H  
ATOM   1818 2HH1 ARG A 108     -26.214  36.344   8.220  1.00  0.00           H  
ATOM   1819 1HH2 ARG A 108     -29.273  35.911   9.850  1.00  0.00           H  
ATOM   1820 2HH2 ARG A 108     -27.814  36.867   9.708  1.00  0.00           H  
ATOM   1821  N   ALA A 109     -27.667  28.495   7.296  1.00  0.00           N  
ATOM   1822  CA  ALA A 109     -27.408  27.698   8.485  1.00  0.00           C  
ATOM   1823  C   ALA A 109     -25.895  27.552   8.664  1.00  0.00           C  
ATOM   1824  O   ALA A 109     -25.409  27.574   9.793  1.00  0.00           O  
ATOM   1825  CB  ALA A 109     -28.075  26.325   8.397  1.00  0.00           C  
ATOM   1826  H   ALA A 109     -28.204  28.095   6.521  1.00  0.00           H  
ATOM   1827  HA  ALA A 109     -27.811  28.230   9.343  1.00  0.00           H  
ATOM   1828 1HB  ALA A 109     -27.891  25.770   9.293  1.00  0.00           H  
ATOM   1829 2HB  ALA A 109     -29.138  26.450   8.267  1.00  0.00           H  
ATOM   1830 3HB  ALA A 109     -27.685  25.776   7.565  1.00  0.00           H  
ATOM   1831  N   ALA A 110     -25.142  27.422   7.556  1.00  0.00           N  
ATOM   1832  CA  ALA A 110     -23.686  27.302   7.645  1.00  0.00           C  
ATOM   1833  C   ALA A 110     -23.068  28.569   8.226  1.00  0.00           C  
ATOM   1834  O   ALA A 110     -22.201  28.486   9.102  1.00  0.00           O  
ATOM   1835  CB  ALA A 110     -23.081  26.993   6.275  1.00  0.00           C  
ATOM   1836  H   ALA A 110     -25.611  27.369   6.651  1.00  0.00           H  
ATOM   1837  HA  ALA A 110     -23.453  26.495   8.322  1.00  0.00           H  
ATOM   1838 1HB  ALA A 110     -22.003  26.879   6.371  1.00  0.00           H  
ATOM   1839 2HB  ALA A 110     -23.509  26.076   5.880  1.00  0.00           H  
ATOM   1840 3HB  ALA A 110     -23.291  27.805   5.595  1.00  0.00           H  
ATOM   1841  N   GLU A 111     -23.561  29.749   7.823  1.00  0.00           N  
ATOM   1842  CA  GLU A 111     -23.012  30.973   8.408  1.00  0.00           C  
ATOM   1843  C   GLU A 111     -23.376  31.050   9.889  1.00  0.00           C  
ATOM   1844  O   GLU A 111     -22.543  31.413  10.730  1.00  0.00           O  
ATOM   1845  CB  GLU A 111     -23.533  32.249   7.706  1.00  0.00           C  
ATOM   1846  CG  GLU A 111     -23.008  32.523   6.266  1.00  0.00           C  
ATOM   1847  CD  GLU A 111     -23.606  33.833   5.624  1.00  0.00           C  
ATOM   1848  OE1 GLU A 111     -24.629  34.307   6.085  1.00  0.00           O  
ATOM   1849  OE2 GLU A 111     -23.045  34.340   4.640  1.00  0.00           O  
ATOM   1850  H   GLU A 111     -24.269  29.774   7.082  1.00  0.00           H  
ATOM   1851  HA  GLU A 111     -21.926  30.944   8.319  1.00  0.00           H  
ATOM   1852 1HB  GLU A 111     -24.624  32.192   7.644  1.00  0.00           H  
ATOM   1853 2HB  GLU A 111     -23.292  33.116   8.318  1.00  0.00           H  
ATOM   1854 1HG  GLU A 111     -21.918  32.603   6.295  1.00  0.00           H  
ATOM   1855 2HG  GLU A 111     -23.263  31.665   5.639  1.00  0.00           H  
ATOM   1856  N   ALA A 112     -24.615  30.665  10.213  1.00  0.00           N  
ATOM   1857  CA  ALA A 112     -25.080  30.700  11.586  1.00  0.00           C  
ATOM   1858  C   ALA A 112     -24.273  29.755  12.458  1.00  0.00           C  
ATOM   1859  O   ALA A 112     -23.920  30.083  13.596  1.00  0.00           O  
ATOM   1860  CB  ALA A 112     -26.542  30.318  11.646  1.00  0.00           C  
ATOM   1861  H   ALA A 112     -25.259  30.379   9.469  1.00  0.00           H  
ATOM   1862  HA  ALA A 112     -24.954  31.714  11.961  1.00  0.00           H  
ATOM   1863 1HB  ALA A 112     -26.873  30.369  12.673  1.00  0.00           H  
ATOM   1864 2HB  ALA A 112     -27.123  31.000  11.033  1.00  0.00           H  
ATOM   1865 3HB  ALA A 112     -26.663  29.311  11.273  1.00  0.00           H  
ATOM   1866  N   SER A 113     -23.926  28.589  11.911  1.00  0.00           N  
ATOM   1867  CA  SER A 113     -23.169  27.609  12.661  1.00  0.00           C  
ATOM   1868  C   SER A 113     -21.767  28.134  12.951  1.00  0.00           C  
ATOM   1869  O   SER A 113     -21.315  28.115  14.099  1.00  0.00           O  
ATOM   1870  CB  SER A 113     -23.090  26.323  11.876  1.00  0.00           C  
ATOM   1871  OG  SER A 113     -22.393  25.320  12.573  1.00  0.00           O  
ATOM   1872  H   SER A 113     -24.244  28.358  10.968  1.00  0.00           H  
ATOM   1873  HA  SER A 113     -23.680  27.424  13.605  1.00  0.00           H  
ATOM   1874 1HB  SER A 113     -24.086  25.978  11.622  1.00  0.00           H  
ATOM   1875 2HB  SER A 113     -22.578  26.545  10.950  1.00  0.00           H  
ATOM   1876  HG  SER A 113     -23.010  24.975  13.224  1.00  0.00           H  
ATOM   1877  N   GLU A 114     -21.107  28.697  11.931  1.00  0.00           N  
ATOM   1878  CA  GLU A 114     -19.734  29.179  12.081  1.00  0.00           C  
ATOM   1879  C   GLU A 114     -19.641  30.336  13.076  1.00  0.00           C  
ATOM   1880  O   GLU A 114     -18.652  30.462  13.801  1.00  0.00           O  
ATOM   1881  CB  GLU A 114     -19.155  29.600  10.723  1.00  0.00           C  
ATOM   1882  CG  GLU A 114     -18.877  28.437   9.727  1.00  0.00           C  
ATOM   1883  CD  GLU A 114     -17.775  27.466  10.156  1.00  0.00           C  
ATOM   1884  OE1 GLU A 114     -16.709  27.906  10.505  1.00  0.00           O  
ATOM   1885  OE2 GLU A 114     -18.015  26.271  10.113  1.00  0.00           O  
ATOM   1886  H   GLU A 114     -21.550  28.726  11.007  1.00  0.00           H  
ATOM   1887  HA  GLU A 114     -19.130  28.359  12.466  1.00  0.00           H  
ATOM   1888 1HB  GLU A 114     -19.859  30.283  10.236  1.00  0.00           H  
ATOM   1889 2HB  GLU A 114     -18.227  30.147  10.876  1.00  0.00           H  
ATOM   1890 1HG  GLU A 114     -19.798  27.871   9.602  1.00  0.00           H  
ATOM   1891 2HG  GLU A 114     -18.621  28.868   8.757  1.00  0.00           H  
ATOM   1892  N   ARG A 115     -20.681  31.166  13.142  1.00  0.00           N  
ATOM   1893  CA  ARG A 115     -20.688  32.288  14.072  1.00  0.00           C  
ATOM   1894  C   ARG A 115     -21.262  31.950  15.459  1.00  0.00           C  
ATOM   1895  O   ARG A 115     -21.331  32.828  16.322  1.00  0.00           O  
ATOM   1896  CB  ARG A 115     -21.488  33.454  13.508  1.00  0.00           C  
ATOM   1897  CG  ARG A 115     -20.982  34.057  12.189  1.00  0.00           C  
ATOM   1898  CD  ARG A 115     -19.618  34.653  12.324  1.00  0.00           C  
ATOM   1899  NE  ARG A 115     -19.183  35.310  11.091  1.00  0.00           N  
ATOM   1900  CZ  ARG A 115     -19.401  36.616  10.799  1.00  0.00           C  
ATOM   1901  NH1 ARG A 115     -20.033  37.396  11.662  1.00  0.00           N  
ATOM   1902  NH2 ARG A 115     -18.978  37.110   9.647  1.00  0.00           N  
ATOM   1903  H   ARG A 115     -21.464  31.045  12.490  1.00  0.00           H  
ATOM   1904  HA  ARG A 115     -19.658  32.617  14.203  1.00  0.00           H  
ATOM   1905 1HB  ARG A 115     -22.512  33.113  13.326  1.00  0.00           H  
ATOM   1906 2HB  ARG A 115     -21.537  34.252  14.245  1.00  0.00           H  
ATOM   1907 1HG  ARG A 115     -20.929  33.272  11.434  1.00  0.00           H  
ATOM   1908 2HG  ARG A 115     -21.668  34.834  11.853  1.00  0.00           H  
ATOM   1909 1HD  ARG A 115     -19.615  35.389  13.125  1.00  0.00           H  
ATOM   1910 2HD  ARG A 115     -18.904  33.860  12.554  1.00  0.00           H  
ATOM   1911  HE  ARG A 115     -18.690  34.739  10.379  1.00  0.00           H  
ATOM   1912 1HH1 ARG A 115     -20.356  37.019  12.542  1.00  0.00           H  
ATOM   1913 2HH1 ARG A 115     -20.192  38.368  11.440  1.00  0.00           H  
ATOM   1914 1HH2 ARG A 115     -18.489  36.490   8.974  1.00  0.00           H  
ATOM   1915 2HH2 ARG A 115     -19.132  38.076   9.422  1.00  0.00           H  
ATOM   1916  N   GLY A 116     -21.715  30.707  15.676  1.00  0.00           N  
ATOM   1917  CA  GLY A 116     -22.300  30.318  16.961  1.00  0.00           C  
ATOM   1918  C   GLY A 116     -23.751  30.786  17.153  1.00  0.00           C  
ATOM   1919  O   GLY A 116     -24.275  30.815  18.275  1.00  0.00           O  
ATOM   1920  H   GLY A 116     -21.617  29.985  14.956  1.00  0.00           H  
ATOM   1921 1HA  GLY A 116     -22.260  29.231  17.042  1.00  0.00           H  
ATOM   1922 2HA  GLY A 116     -21.682  30.713  17.764  1.00  0.00           H  
ATOM   1923  N   ASP A 117     -24.427  31.163  16.075  1.00  0.00           N  
ATOM   1924  CA  ASP A 117     -25.773  31.674  16.223  1.00  0.00           C  
ATOM   1925  C   ASP A 117     -26.766  30.539  16.220  1.00  0.00           C  
ATOM   1926  O   ASP A 117     -27.375  30.225  15.198  1.00  0.00           O  
ATOM   1927  CB  ASP A 117     -26.089  32.693  15.128  1.00  0.00           C  
ATOM   1928  CG  ASP A 117     -27.450  33.379  15.296  1.00  0.00           C  
ATOM   1929  OD1 ASP A 117     -28.316  32.860  15.999  1.00  0.00           O  
ATOM   1930  OD2 ASP A 117     -27.618  34.424  14.720  1.00  0.00           O  
ATOM   1931  H   ASP A 117     -24.015  31.063  15.149  1.00  0.00           H  
ATOM   1932  HA  ASP A 117     -25.844  32.186  17.183  1.00  0.00           H  
ATOM   1933 1HB  ASP A 117     -25.311  33.459  15.117  1.00  0.00           H  
ATOM   1934 2HB  ASP A 117     -26.064  32.197  14.165  1.00  0.00           H  
ATOM   1935  N   GLU A 118     -26.967  29.979  17.403  1.00  0.00           N  
ATOM   1936  CA  GLU A 118     -27.808  28.801  17.591  1.00  0.00           C  
ATOM   1937  C   GLU A 118     -29.259  29.030  17.162  1.00  0.00           C  
ATOM   1938  O   GLU A 118     -29.914  28.105  16.665  1.00  0.00           O  
ATOM   1939  CB  GLU A 118     -27.787  28.379  19.063  1.00  0.00           C  
ATOM   1940  CG  GLU A 118     -26.451  27.814  19.550  1.00  0.00           C  
ATOM   1941  CD  GLU A 118     -26.454  27.499  21.035  1.00  0.00           C  
ATOM   1942  OE1 GLU A 118     -27.397  27.864  21.698  1.00  0.00           O  
ATOM   1943  OE2 GLU A 118     -25.516  26.893  21.502  1.00  0.00           O  
ATOM   1944  H   GLU A 118     -26.382  30.341  18.161  1.00  0.00           H  
ATOM   1945  HA  GLU A 118     -27.396  27.992  16.987  1.00  0.00           H  
ATOM   1946 1HB  GLU A 118     -28.032  29.238  19.686  1.00  0.00           H  
ATOM   1947 2HB  GLU A 118     -28.553  27.623  19.234  1.00  0.00           H  
ATOM   1948 1HG  GLU A 118     -26.227  26.903  18.995  1.00  0.00           H  
ATOM   1949 2HG  GLU A 118     -25.665  28.541  19.336  1.00  0.00           H  
ATOM   1950  N   GLU A 119     -29.765  30.248  17.370  1.00  0.00           N  
ATOM   1951  CA  GLU A 119     -31.156  30.553  17.046  1.00  0.00           C  
ATOM   1952  C   GLU A 119     -31.368  30.607  15.528  1.00  0.00           C  
ATOM   1953  O   GLU A 119     -32.357  30.051  15.017  1.00  0.00           O  
ATOM   1954  CB  GLU A 119     -31.547  31.891  17.689  1.00  0.00           C  
ATOM   1955  CG  GLU A 119     -33.006  32.320  17.525  1.00  0.00           C  
ATOM   1956  CD  GLU A 119     -34.003  31.421  18.232  1.00  0.00           C  
ATOM   1957  OE1 GLU A 119     -33.621  30.690  19.110  1.00  0.00           O  
ATOM   1958  OE2 GLU A 119     -35.170  31.490  17.883  1.00  0.00           O  
ATOM   1959  H   GLU A 119     -29.157  30.972  17.739  1.00  0.00           H  
ATOM   1960  HA  GLU A 119     -31.786  29.764  17.453  1.00  0.00           H  
ATOM   1961 1HB  GLU A 119     -31.332  31.851  18.756  1.00  0.00           H  
ATOM   1962 2HB  GLU A 119     -30.922  32.682  17.265  1.00  0.00           H  
ATOM   1963 1HG  GLU A 119     -33.115  33.333  17.909  1.00  0.00           H  
ATOM   1964 2HG  GLU A 119     -33.235  32.341  16.459  1.00  0.00           H  
ATOM   1965  N   GLU A 120     -30.420  31.237  14.811  1.00  0.00           N  
ATOM   1966  CA  GLU A 120     -30.510  31.317  13.359  1.00  0.00           C  
ATOM   1967  C   GLU A 120     -30.217  29.954  12.771  1.00  0.00           C  
ATOM   1968  O   GLU A 120     -30.825  29.563  11.776  1.00  0.00           O  
ATOM   1969  CB  GLU A 120     -29.553  32.356  12.781  1.00  0.00           C  
ATOM   1970  CG  GLU A 120     -29.646  32.583  11.255  1.00  0.00           C  
ATOM   1971  CD  GLU A 120     -30.967  33.170  10.778  1.00  0.00           C  
ATOM   1972  OE1 GLU A 120     -31.780  33.536  11.592  1.00  0.00           O  
ATOM   1973  OE2 GLU A 120     -31.130  33.298   9.582  1.00  0.00           O  
ATOM   1974  H   GLU A 120     -29.627  31.697  15.289  1.00  0.00           H  
ATOM   1975  HA  GLU A 120     -31.527  31.597  13.087  1.00  0.00           H  
ATOM   1976 1HB  GLU A 120     -29.725  33.314  13.272  1.00  0.00           H  
ATOM   1977 2HB  GLU A 120     -28.537  32.063  13.009  1.00  0.00           H  
ATOM   1978 1HG  GLU A 120     -28.836  33.247  10.959  1.00  0.00           H  
ATOM   1979 2HG  GLU A 120     -29.488  31.626  10.755  1.00  0.00           H  
ATOM   1980  N   PHE A 121     -29.275  29.222  13.376  1.00  0.00           N  
ATOM   1981  CA  PHE A 121     -28.953  27.902  12.877  1.00  0.00           C  
ATOM   1982  C   PHE A 121     -30.165  27.025  12.918  1.00  0.00           C  
ATOM   1983  O   PHE A 121     -30.479  26.375  11.930  1.00  0.00           O  
ATOM   1984  CB  PHE A 121     -27.865  27.192  13.664  1.00  0.00           C  
ATOM   1985  CG  PHE A 121     -27.689  25.776  13.145  1.00  0.00           C  
ATOM   1986  CD1 PHE A 121     -27.002  25.560  11.992  1.00  0.00           C  
ATOM   1987  CD2 PHE A 121     -28.247  24.663  13.797  1.00  0.00           C  
ATOM   1988  CE1 PHE A 121     -26.860  24.293  11.474  1.00  0.00           C  
ATOM   1989  CE2 PHE A 121     -28.095  23.392  13.277  1.00  0.00           C  
ATOM   1990  CZ  PHE A 121     -27.399  23.210  12.106  1.00  0.00           C  
ATOM   1991  H   PHE A 121     -28.770  29.594  14.184  1.00  0.00           H  
ATOM   1992  HA  PHE A 121     -28.630  27.991  11.841  1.00  0.00           H  
ATOM   1993 1HB  PHE A 121     -26.921  27.732  13.580  1.00  0.00           H  
ATOM   1994 2HB  PHE A 121     -28.139  27.149  14.716  1.00  0.00           H  
ATOM   1995  HD1 PHE A 121     -26.577  26.413  11.477  1.00  0.00           H  
ATOM   1996  HD2 PHE A 121     -28.815  24.800  14.728  1.00  0.00           H  
ATOM   1997  HE1 PHE A 121     -26.326  24.164  10.555  1.00  0.00           H  
ATOM   1998  HE2 PHE A 121     -28.537  22.543  13.797  1.00  0.00           H  
ATOM   1999  HZ  PHE A 121     -27.279  22.213  11.679  1.00  0.00           H  
ATOM   2000  N   ARG A 122     -30.861  26.975  14.055  1.00  0.00           N  
ATOM   2001  CA  ARG A 122     -32.007  26.093  14.115  1.00  0.00           C  
ATOM   2002  C   ARG A 122     -33.082  26.469  13.106  1.00  0.00           C  
ATOM   2003  O   ARG A 122     -33.622  25.590  12.427  1.00  0.00           O  
ATOM   2004  CB  ARG A 122     -32.609  26.089  15.512  1.00  0.00           C  
ATOM   2005  CG  ARG A 122     -33.907  25.291  15.629  1.00  0.00           C  
ATOM   2006  CD  ARG A 122     -33.731  23.869  15.286  1.00  0.00           C  
ATOM   2007  NE  ARG A 122     -32.953  23.114  16.245  1.00  0.00           N  
ATOM   2008  CZ  ARG A 122     -33.483  22.468  17.304  1.00  0.00           C  
ATOM   2009  NH1 ARG A 122     -34.765  22.493  17.575  1.00  0.00           N  
ATOM   2010  NH2 ARG A 122     -32.729  21.760  18.084  1.00  0.00           N  
ATOM   2011  H   ARG A 122     -30.582  27.514  14.881  1.00  0.00           H  
ATOM   2012  HA  ARG A 122     -31.662  25.083  13.893  1.00  0.00           H  
ATOM   2013 1HB  ARG A 122     -31.887  25.669  16.213  1.00  0.00           H  
ATOM   2014 2HB  ARG A 122     -32.807  27.120  15.824  1.00  0.00           H  
ATOM   2015 1HG  ARG A 122     -34.276  25.351  16.651  1.00  0.00           H  
ATOM   2016 2HG  ARG A 122     -34.651  25.712  14.949  1.00  0.00           H  
ATOM   2017 1HD  ARG A 122     -34.710  23.404  15.215  1.00  0.00           H  
ATOM   2018 2HD  ARG A 122     -33.233  23.798  14.322  1.00  0.00           H  
ATOM   2019  HE  ARG A 122     -31.925  23.021  16.103  1.00  0.00           H  
ATOM   2020 1HH1 ARG A 122     -35.413  23.014  16.999  1.00  0.00           H  
ATOM   2021 2HH1 ARG A 122     -35.083  21.922  18.373  1.00  0.00           H  
ATOM   2022 1HH2 ARG A 122     -31.732  21.640  17.865  1.00  0.00           H  
ATOM   2023 2HH2 ARG A 122     -33.175  21.253  18.856  1.00  0.00           H  
ATOM   2024  N   LYS A 123     -33.386  27.760  12.948  1.00  0.00           N  
ATOM   2025  CA  LYS A 123     -34.429  28.072  11.984  1.00  0.00           C  
ATOM   2026  C   LYS A 123     -33.982  27.817  10.550  1.00  0.00           C  
ATOM   2027  O   LYS A 123     -34.739  27.255   9.753  1.00  0.00           O  
ATOM   2028  CB  LYS A 123     -34.891  29.521  12.120  1.00  0.00           C  
ATOM   2029  CG  LYS A 123     -35.705  29.815  13.373  1.00  0.00           C  
ATOM   2030  CD  LYS A 123     -36.257  31.238  13.350  1.00  0.00           C  
ATOM   2031  CE  LYS A 123     -37.200  31.492  14.524  1.00  0.00           C  
ATOM   2032  NZ  LYS A 123     -36.476  31.499  15.810  1.00  0.00           N  
ATOM   2033  H   LYS A 123     -32.934  28.494  13.507  1.00  0.00           H  
ATOM   2034  HA  LYS A 123     -35.281  27.422  12.184  1.00  0.00           H  
ATOM   2035 1HB  LYS A 123     -34.008  30.174  12.140  1.00  0.00           H  
ATOM   2036 2HB  LYS A 123     -35.482  29.798  11.251  1.00  0.00           H  
ATOM   2037 1HG  LYS A 123     -36.528  29.106  13.453  1.00  0.00           H  
ATOM   2038 2HG  LYS A 123     -35.060  29.701  14.251  1.00  0.00           H  
ATOM   2039 1HD  LYS A 123     -35.424  31.944  13.406  1.00  0.00           H  
ATOM   2040 2HD  LYS A 123     -36.794  31.407  12.418  1.00  0.00           H  
ATOM   2041 1HE  LYS A 123     -37.691  32.455  14.390  1.00  0.00           H  
ATOM   2042 2HE  LYS A 123     -37.957  30.709  14.551  1.00  0.00           H  
ATOM   2043 1HZ  LYS A 123     -37.095  31.665  16.588  1.00  0.00           H  
ATOM   2044 2HZ  LYS A 123     -36.014  30.609  15.958  1.00  0.00           H  
ATOM   2045 3HZ  LYS A 123     -35.776  32.227  15.801  1.00  0.00           H  
ATOM   2046  N   ALA A 124     -32.753  28.215  10.214  1.00  0.00           N  
ATOM   2047  CA  ALA A 124     -32.249  28.039   8.863  1.00  0.00           C  
ATOM   2048  C   ALA A 124     -32.091  26.560   8.523  1.00  0.00           C  
ATOM   2049  O   ALA A 124     -32.404  26.131   7.405  1.00  0.00           O  
ATOM   2050  CB  ALA A 124     -30.926  28.770   8.729  1.00  0.00           C  
ATOM   2051  H   ALA A 124     -32.147  28.666  10.901  1.00  0.00           H  
ATOM   2052  HA  ALA A 124     -32.969  28.469   8.170  1.00  0.00           H  
ATOM   2053 1HB  ALA A 124     -30.552  28.668   7.724  1.00  0.00           H  
ATOM   2054 2HB  ALA A 124     -31.064  29.829   8.962  1.00  0.00           H  
ATOM   2055 3HB  ALA A 124     -30.220  28.343   9.433  1.00  0.00           H  
ATOM   2056  N   ALA A 125     -31.636  25.769   9.502  1.00  0.00           N  
ATOM   2057  CA  ALA A 125     -31.433  24.351   9.311  1.00  0.00           C  
ATOM   2058  C   ALA A 125     -32.740  23.630   9.091  1.00  0.00           C  
ATOM   2059  O   ALA A 125     -32.852  22.829   8.162  1.00  0.00           O  
ATOM   2060  CB  ALA A 125     -30.747  23.776  10.522  1.00  0.00           C  
ATOM   2061  H   ALA A 125     -31.391  26.163  10.407  1.00  0.00           H  
ATOM   2062  HA  ALA A 125     -30.811  24.205   8.428  1.00  0.00           H  
ATOM   2063 1HB  ALA A 125     -30.601  22.743  10.384  1.00  0.00           H  
ATOM   2064 2HB  ALA A 125     -29.794  24.271  10.669  1.00  0.00           H  
ATOM   2065 3HB  ALA A 125     -31.374  23.933  11.400  1.00  0.00           H  
ATOM   2066  N   GLU A 126     -33.772  23.954   9.879  1.00  0.00           N  
ATOM   2067  CA  GLU A 126     -35.019  23.253   9.653  1.00  0.00           C  
ATOM   2068  C   GLU A 126     -35.675  23.698   8.362  1.00  0.00           C  
ATOM   2069  O   GLU A 126     -36.253  22.866   7.662  1.00  0.00           O  
ATOM   2070  CB  GLU A 126     -35.969  23.329  10.846  1.00  0.00           C  
ATOM   2071  CG  GLU A 126     -35.482  22.494  12.047  1.00  0.00           C  
ATOM   2072  CD  GLU A 126     -36.489  22.388  13.177  1.00  0.00           C  
ATOM   2073  OE1 GLU A 126     -37.465  23.097  13.165  1.00  0.00           O  
ATOM   2074  OE2 GLU A 126     -36.291  21.547  14.047  1.00  0.00           O  
ATOM   2075  H   GLU A 126     -33.683  24.635  10.643  1.00  0.00           H  
ATOM   2076  HA  GLU A 126     -34.782  22.197   9.540  1.00  0.00           H  
ATOM   2077 1HB  GLU A 126     -36.057  24.370  11.170  1.00  0.00           H  
ATOM   2078 2HB  GLU A 126     -36.959  22.982  10.554  1.00  0.00           H  
ATOM   2079 1HG  GLU A 126     -35.233  21.491  11.699  1.00  0.00           H  
ATOM   2080 2HG  GLU A 126     -34.567  22.950  12.422  1.00  0.00           H  
ATOM   2081  N   LYS A 127     -35.565  24.982   7.995  1.00  0.00           N  
ATOM   2082  CA  LYS A 127     -36.160  25.377   6.729  1.00  0.00           C  
ATOM   2083  C   LYS A 127     -35.481  24.635   5.590  1.00  0.00           C  
ATOM   2084  O   LYS A 127     -36.161  24.145   4.687  1.00  0.00           O  
ATOM   2085  CB  LYS A 127     -36.066  26.886   6.507  1.00  0.00           C  
ATOM   2086  CG  LYS A 127     -36.992  27.720   7.391  1.00  0.00           C  
ATOM   2087  CD  LYS A 127     -36.806  29.209   7.137  1.00  0.00           C  
ATOM   2088  CE  LYS A 127     -37.718  30.043   8.026  1.00  0.00           C  
ATOM   2089  NZ  LYS A 127     -37.532  31.505   7.796  1.00  0.00           N  
ATOM   2090  H   LYS A 127     -35.102  25.675   8.591  1.00  0.00           H  
ATOM   2091  HA  LYS A 127     -37.212  25.095   6.736  1.00  0.00           H  
ATOM   2092 1HB  LYS A 127     -35.041  27.210   6.710  1.00  0.00           H  
ATOM   2093 2HB  LYS A 127     -36.281  27.117   5.463  1.00  0.00           H  
ATOM   2094 1HG  LYS A 127     -38.026  27.452   7.177  1.00  0.00           H  
ATOM   2095 2HG  LYS A 127     -36.796  27.504   8.435  1.00  0.00           H  
ATOM   2096 1HD  LYS A 127     -35.767  29.476   7.345  1.00  0.00           H  
ATOM   2097 2HD  LYS A 127     -37.019  29.432   6.092  1.00  0.00           H  
ATOM   2098 1HE  LYS A 127     -38.754  29.781   7.820  1.00  0.00           H  
ATOM   2099 2HE  LYS A 127     -37.497  29.819   9.072  1.00  0.00           H  
ATOM   2100 1HZ  LYS A 127     -38.151  32.024   8.403  1.00  0.00           H  
ATOM   2101 2HZ  LYS A 127     -36.575  31.757   7.996  1.00  0.00           H  
ATOM   2102 3HZ  LYS A 127     -37.744  31.724   6.833  1.00  0.00           H  
ATOM   2103  N   ALA A 128     -34.150  24.483   5.656  1.00  0.00           N  
ATOM   2104  CA  ALA A 128     -33.438  23.768   4.606  1.00  0.00           C  
ATOM   2105  C   ALA A 128     -33.890  22.327   4.505  1.00  0.00           C  
ATOM   2106  O   ALA A 128     -34.037  21.796   3.399  1.00  0.00           O  
ATOM   2107  CB  ALA A 128     -31.960  23.785   4.878  1.00  0.00           C  
ATOM   2108  H   ALA A 128     -33.616  24.910   6.421  1.00  0.00           H  
ATOM   2109  HA  ALA A 128     -33.645  24.261   3.659  1.00  0.00           H  
ATOM   2110 1HB  ALA A 128     -31.455  23.267   4.075  1.00  0.00           H  
ATOM   2111 2HB  ALA A 128     -31.623  24.798   4.941  1.00  0.00           H  
ATOM   2112 3HB  ALA A 128     -31.767  23.290   5.820  1.00  0.00           H  
ATOM   2113  N   LEU A 129     -34.141  21.697   5.658  1.00  0.00           N  
ATOM   2114  CA  LEU A 129     -34.569  20.312   5.665  1.00  0.00           C  
ATOM   2115  C   LEU A 129     -35.988  20.154   5.145  1.00  0.00           C  
ATOM   2116  O   LEU A 129     -36.262  19.219   4.387  1.00  0.00           O  
ATOM   2117  CB  LEU A 129     -34.480  19.740   7.079  1.00  0.00           C  
ATOM   2118  CG  LEU A 129     -33.072  19.596   7.624  1.00  0.00           C  
ATOM   2119  CD1 LEU A 129     -33.135  19.148   9.091  1.00  0.00           C  
ATOM   2120  CD2 LEU A 129     -32.319  18.640   6.748  1.00  0.00           C  
ATOM   2121  H   LEU A 129     -33.979  22.185   6.546  1.00  0.00           H  
ATOM   2122  HA  LEU A 129     -33.900  19.747   5.020  1.00  0.00           H  
ATOM   2123 1HB  LEU A 129     -35.032  20.401   7.748  1.00  0.00           H  
ATOM   2124 2HB  LEU A 129     -34.955  18.760   7.094  1.00  0.00           H  
ATOM   2125  HG  LEU A 129     -32.576  20.548   7.595  1.00  0.00           H  
ATOM   2126 1HD1 LEU A 129     -32.144  19.059   9.492  1.00  0.00           H  
ATOM   2127 2HD1 LEU A 129     -33.688  19.885   9.672  1.00  0.00           H  
ATOM   2128 3HD1 LEU A 129     -33.634  18.190   9.146  1.00  0.00           H  
ATOM   2129 1HD2 LEU A 129     -31.303  18.537   7.111  1.00  0.00           H  
ATOM   2130 2HD2 LEU A 129     -32.817  17.676   6.756  1.00  0.00           H  
ATOM   2131 3HD2 LEU A 129     -32.302  19.029   5.733  1.00  0.00           H  
ATOM   2132  N   GLU A 130     -36.886  21.081   5.495  1.00  0.00           N  
ATOM   2133  CA  GLU A 130     -38.253  20.950   5.014  1.00  0.00           C  
ATOM   2134  C   GLU A 130     -38.304  21.200   3.515  1.00  0.00           C  
ATOM   2135  O   GLU A 130     -39.003  20.486   2.788  1.00  0.00           O  
ATOM   2136  CB  GLU A 130     -39.200  21.907   5.751  1.00  0.00           C  
ATOM   2137  CG  GLU A 130     -39.460  21.557   7.241  1.00  0.00           C  
ATOM   2138  CD  GLU A 130     -40.133  20.213   7.433  1.00  0.00           C  
ATOM   2139  OE1 GLU A 130     -41.088  19.940   6.745  1.00  0.00           O  
ATOM   2140  OE2 GLU A 130     -39.684  19.442   8.270  1.00  0.00           O  
ATOM   2141  H   GLU A 130     -36.622  21.845   6.125  1.00  0.00           H  
ATOM   2142  HA  GLU A 130     -38.587  19.934   5.197  1.00  0.00           H  
ATOM   2143 1HB  GLU A 130     -38.774  22.915   5.722  1.00  0.00           H  
ATOM   2144 2HB  GLU A 130     -40.158  21.944   5.234  1.00  0.00           H  
ATOM   2145 1HG  GLU A 130     -38.504  21.546   7.764  1.00  0.00           H  
ATOM   2146 2HG  GLU A 130     -40.074  22.338   7.685  1.00  0.00           H  
ATOM   2147  N   LEU A 131     -37.516  22.162   3.036  1.00  0.00           N  
ATOM   2148  CA  LEU A 131     -37.502  22.450   1.618  1.00  0.00           C  
ATOM   2149  C   LEU A 131     -36.885  21.273   0.865  1.00  0.00           C  
ATOM   2150  O   LEU A 131     -37.374  20.898  -0.205  1.00  0.00           O  
ATOM   2151  CB  LEU A 131     -36.730  23.741   1.371  1.00  0.00           C  
ATOM   2152  CG  LEU A 131     -37.389  25.023   1.892  1.00  0.00           C  
ATOM   2153  CD1 LEU A 131     -36.396  26.164   1.765  1.00  0.00           C  
ATOM   2154  CD2 LEU A 131     -38.646  25.304   1.105  1.00  0.00           C  
ATOM   2155  H   LEU A 131     -36.950  22.731   3.673  1.00  0.00           H  
ATOM   2156  HA  LEU A 131     -38.525  22.584   1.278  1.00  0.00           H  
ATOM   2157 1HB  LEU A 131     -35.764  23.653   1.865  1.00  0.00           H  
ATOM   2158 2HB  LEU A 131     -36.577  23.863   0.301  1.00  0.00           H  
ATOM   2159  HG  LEU A 131     -37.648  24.905   2.940  1.00  0.00           H  
ATOM   2160 1HD1 LEU A 131     -36.840  27.086   2.136  1.00  0.00           H  
ATOM   2161 2HD1 LEU A 131     -35.505  25.937   2.351  1.00  0.00           H  
ATOM   2162 3HD1 LEU A 131     -36.129  26.285   0.726  1.00  0.00           H  
ATOM   2163 1HD2 LEU A 131     -39.112  26.215   1.479  1.00  0.00           H  
ATOM   2164 2HD2 LEU A 131     -38.393  25.432   0.057  1.00  0.00           H  
ATOM   2165 3HD2 LEU A 131     -39.333  24.471   1.218  1.00  0.00           H  
ATOM   2166  N   ALA A 132     -35.834  20.661   1.443  1.00  0.00           N  
ATOM   2167  CA  ALA A 132     -35.194  19.509   0.828  1.00  0.00           C  
ATOM   2168  C   ALA A 132     -36.175  18.338   0.728  1.00  0.00           C  
ATOM   2169  O   ALA A 132     -36.211  17.657  -0.294  1.00  0.00           O  
ATOM   2170  CB  ALA A 132     -33.961  19.107   1.631  1.00  0.00           C  
ATOM   2171  H   ALA A 132     -35.441  21.019   2.315  1.00  0.00           H  
ATOM   2172  HA  ALA A 132     -34.890  19.785  -0.180  1.00  0.00           H  
ATOM   2173 1HB  ALA A 132     -33.465  18.261   1.174  1.00  0.00           H  
ATOM   2174 2HB  ALA A 132     -33.269  19.947   1.678  1.00  0.00           H  
ATOM   2175 3HB  ALA A 132     -34.268  18.838   2.638  1.00  0.00           H  
ATOM   2176  N   LYS A 133     -37.011  18.128   1.755  1.00  0.00           N  
ATOM   2177  CA  LYS A 133     -37.999  17.049   1.696  1.00  0.00           C  
ATOM   2178  C   LYS A 133     -39.074  17.308   0.637  1.00  0.00           C  
ATOM   2179  O   LYS A 133     -39.483  16.378  -0.071  1.00  0.00           O  
ATOM   2180  CB  LYS A 133     -38.644  16.815   3.062  1.00  0.00           C  
ATOM   2181  CG  LYS A 133     -37.724  16.148   4.094  1.00  0.00           C  
ATOM   2182  CD  LYS A 133     -38.487  15.782   5.364  1.00  0.00           C  
ATOM   2183  CE  LYS A 133     -38.836  17.034   6.148  1.00  0.00           C  
ATOM   2184  NZ  LYS A 133     -39.502  16.743   7.448  1.00  0.00           N  
ATOM   2185  H   LYS A 133     -36.930  18.697   2.604  1.00  0.00           H  
ATOM   2186  HA  LYS A 133     -37.479  16.134   1.417  1.00  0.00           H  
ATOM   2187 1HB  LYS A 133     -38.957  17.779   3.477  1.00  0.00           H  
ATOM   2188 2HB  LYS A 133     -39.534  16.201   2.948  1.00  0.00           H  
ATOM   2189 1HG  LYS A 133     -37.294  15.242   3.666  1.00  0.00           H  
ATOM   2190 2HG  LYS A 133     -36.912  16.821   4.350  1.00  0.00           H  
ATOM   2191 1HD  LYS A 133     -39.403  15.252   5.107  1.00  0.00           H  
ATOM   2192 2HD  LYS A 133     -37.867  15.135   5.986  1.00  0.00           H  
ATOM   2193 1HE  LYS A 133     -37.919  17.593   6.341  1.00  0.00           H  
ATOM   2194 2HE  LYS A 133     -39.503  17.654   5.547  1.00  0.00           H  
ATOM   2195 1HZ  LYS A 133     -39.687  17.659   7.891  1.00  0.00           H  
ATOM   2196 2HZ  LYS A 133     -40.368  16.255   7.297  1.00  0.00           H  
ATOM   2197 3HZ  LYS A 133     -38.899  16.195   8.034  1.00  0.00           H  
ATOM   2198  N   ARG A 134     -39.506  18.575   0.501  1.00  0.00           N  
ATOM   2199  CA  ARG A 134     -40.518  18.934  -0.496  1.00  0.00           C  
ATOM   2200  C   ARG A 134     -39.948  18.705  -1.890  1.00  0.00           C  
ATOM   2201  O   ARG A 134     -40.641  18.212  -2.790  1.00  0.00           O  
ATOM   2202  CB  ARG A 134     -40.923  20.396  -0.363  1.00  0.00           C  
ATOM   2203  CG  ARG A 134     -41.719  20.745   0.874  1.00  0.00           C  
ATOM   2204  CD  ARG A 134     -41.957  22.210   0.964  1.00  0.00           C  
ATOM   2205  NE  ARG A 134     -42.586  22.580   2.216  1.00  0.00           N  
ATOM   2206  CZ  ARG A 134     -42.818  23.846   2.609  1.00  0.00           C  
ATOM   2207  NH1 ARG A 134     -42.495  24.851   1.823  1.00  0.00           N  
ATOM   2208  NH2 ARG A 134     -43.372  24.078   3.786  1.00  0.00           N  
ATOM   2209  H   ARG A 134     -39.148  19.295   1.139  1.00  0.00           H  
ATOM   2210  HA  ARG A 134     -41.393  18.300  -0.358  1.00  0.00           H  
ATOM   2211 1HB  ARG A 134     -40.027  21.016  -0.355  1.00  0.00           H  
ATOM   2212 2HB  ARG A 134     -41.516  20.687  -1.227  1.00  0.00           H  
ATOM   2213 1HG  ARG A 134     -42.687  20.248   0.828  1.00  0.00           H  
ATOM   2214 2HG  ARG A 134     -41.194  20.418   1.761  1.00  0.00           H  
ATOM   2215 1HD  ARG A 134     -41.005  22.728   0.895  1.00  0.00           H  
ATOM   2216 2HD  ARG A 134     -42.603  22.527   0.148  1.00  0.00           H  
ATOM   2217  HE  ARG A 134     -42.845  21.834   2.852  1.00  0.00           H  
ATOM   2218 1HH1 ARG A 134     -42.084  24.671   0.918  1.00  0.00           H  
ATOM   2219 2HH1 ARG A 134     -42.671  25.801   2.119  1.00  0.00           H  
ATOM   2220 1HH2 ARG A 134     -43.616  23.303   4.391  1.00  0.00           H  
ATOM   2221 2HH2 ARG A 134     -43.548  25.026   4.084  1.00  0.00           H  
ATOM   2222  N   LEU A 135     -38.655  18.997  -2.033  1.00  0.00           N  
ATOM   2223  CA  LEU A 135     -37.955  18.810  -3.282  1.00  0.00           C  
ATOM   2224  C   LEU A 135     -37.919  17.348  -3.633  1.00  0.00           C  
ATOM   2225  O   LEU A 135     -38.210  16.986  -4.770  1.00  0.00           O  
ATOM   2226  CB  LEU A 135     -36.525  19.316  -3.194  1.00  0.00           C  
ATOM   2227  CG  LEU A 135     -35.748  19.233  -4.460  1.00  0.00           C  
ATOM   2228  CD1 LEU A 135     -35.440  17.779  -4.715  1.00  0.00           C  
ATOM   2229  CD2 LEU A 135     -36.527  19.846  -5.615  1.00  0.00           C  
ATOM   2230  H   LEU A 135     -38.151  19.422  -1.250  1.00  0.00           H  
ATOM   2231  HA  LEU A 135     -38.474  19.342  -4.065  1.00  0.00           H  
ATOM   2232 1HB  LEU A 135     -36.530  20.347  -2.855  1.00  0.00           H  
ATOM   2233 2HB  LEU A 135     -35.995  18.726  -2.463  1.00  0.00           H  
ATOM   2234  HG  LEU A 135     -34.822  19.758  -4.333  1.00  0.00           H  
ATOM   2235 1HD1 LEU A 135     -34.880  17.690  -5.557  1.00  0.00           H  
ATOM   2236 2HD1 LEU A 135     -34.903  17.352  -3.897  1.00  0.00           H  
ATOM   2237 3HD1 LEU A 135     -36.345  17.241  -4.850  1.00  0.00           H  
ATOM   2238 1HD2 LEU A 135     -35.942  19.776  -6.527  1.00  0.00           H  
ATOM   2239 2HD2 LEU A 135     -37.467  19.315  -5.748  1.00  0.00           H  
ATOM   2240 3HD2 LEU A 135     -36.727  20.889  -5.399  1.00  0.00           H  
ATOM   2241  N   VAL A 136     -37.579  16.494  -2.670  1.00  0.00           N  
ATOM   2242  CA  VAL A 136     -37.509  15.076  -2.958  1.00  0.00           C  
ATOM   2243  C   VAL A 136     -38.843  14.507  -3.382  1.00  0.00           C  
ATOM   2244  O   VAL A 136     -38.906  13.715  -4.328  1.00  0.00           O  
ATOM   2245  CB  VAL A 136     -36.988  14.314  -1.753  1.00  0.00           C  
ATOM   2246  CG1 VAL A 136     -37.149  12.805  -1.972  1.00  0.00           C  
ATOM   2247  CG2 VAL A 136     -35.541  14.696  -1.570  1.00  0.00           C  
ATOM   2248  H   VAL A 136     -37.330  16.848  -1.741  1.00  0.00           H  
ATOM   2249  HA  VAL A 136     -36.798  14.940  -3.768  1.00  0.00           H  
ATOM   2250  HB  VAL A 136     -37.559  14.595  -0.864  1.00  0.00           H  
ATOM   2251 1HG1 VAL A 136     -36.775  12.276  -1.113  1.00  0.00           H  
ATOM   2252 2HG1 VAL A 136     -38.207  12.577  -2.102  1.00  0.00           H  
ATOM   2253 3HG1 VAL A 136     -36.621  12.494  -2.847  1.00  0.00           H  
ATOM   2254 1HG2 VAL A 136     -35.148  14.202  -0.725  1.00  0.00           H  
ATOM   2255 2HG2 VAL A 136     -34.975  14.427  -2.436  1.00  0.00           H  
ATOM   2256 3HG2 VAL A 136     -35.466  15.752  -1.425  1.00  0.00           H  
ATOM   2257  N   GLU A 137     -39.923  14.884  -2.698  1.00  0.00           N  
ATOM   2258  CA  GLU A 137     -41.208  14.346  -3.111  1.00  0.00           C  
ATOM   2259  C   GLU A 137     -41.538  14.714  -4.560  1.00  0.00           C  
ATOM   2260  O   GLU A 137     -41.938  13.839  -5.344  1.00  0.00           O  
ATOM   2261  CB  GLU A 137     -42.343  14.824  -2.199  1.00  0.00           C  
ATOM   2262  CG  GLU A 137     -43.712  14.243  -2.595  1.00  0.00           C  
ATOM   2263  CD  GLU A 137     -44.869  14.626  -1.692  1.00  0.00           C  
ATOM   2264  OE1 GLU A 137     -44.658  15.263  -0.690  1.00  0.00           O  
ATOM   2265  OE2 GLU A 137     -45.985  14.278  -2.040  1.00  0.00           O  
ATOM   2266  H   GLU A 137     -39.838  15.525  -1.900  1.00  0.00           H  
ATOM   2267  HA  GLU A 137     -41.155  13.260  -3.045  1.00  0.00           H  
ATOM   2268 1HB  GLU A 137     -42.128  14.543  -1.168  1.00  0.00           H  
ATOM   2269 2HB  GLU A 137     -42.404  15.915  -2.238  1.00  0.00           H  
ATOM   2270 1HG  GLU A 137     -43.936  14.584  -3.606  1.00  0.00           H  
ATOM   2271 2HG  GLU A 137     -43.628  13.158  -2.622  1.00  0.00           H  
ATOM   2272  N   ILE A 138     -41.320  15.979  -4.955  1.00  0.00           N  
ATOM   2273  CA  ILE A 138     -41.705  16.311  -6.320  1.00  0.00           C  
ATOM   2274  C   ILE A 138     -40.698  15.765  -7.316  1.00  0.00           C  
ATOM   2275  O   ILE A 138     -41.088  15.225  -8.347  1.00  0.00           O  
ATOM   2276  CB  ILE A 138     -41.897  17.845  -6.535  1.00  0.00           C  
ATOM   2277  CG1 ILE A 138     -40.563  18.637  -6.415  1.00  0.00           C  
ATOM   2278  CG2 ILE A 138     -42.888  18.370  -5.514  1.00  0.00           C  
ATOM   2279  CD1 ILE A 138     -40.669  20.079  -6.789  1.00  0.00           C  
ATOM   2280  H   ILE A 138     -40.962  16.686  -4.301  1.00  0.00           H  
ATOM   2281  HA  ILE A 138     -42.663  15.841  -6.524  1.00  0.00           H  
ATOM   2282  HB  ILE A 138     -42.284  18.016  -7.535  1.00  0.00           H  
ATOM   2283 1HG1 ILE A 138     -40.208  18.557  -5.398  1.00  0.00           H  
ATOM   2284 2HG1 ILE A 138     -39.827  18.236  -7.083  1.00  0.00           H  
ATOM   2285 1HG2 ILE A 138     -43.046  19.435  -5.675  1.00  0.00           H  
ATOM   2286 2HG2 ILE A 138     -43.832  17.841  -5.621  1.00  0.00           H  
ATOM   2287 3HG2 ILE A 138     -42.492  18.208  -4.511  1.00  0.00           H  
ATOM   2288 1HD1 ILE A 138     -39.697  20.540  -6.683  1.00  0.00           H  
ATOM   2289 2HD1 ILE A 138     -40.998  20.158  -7.824  1.00  0.00           H  
ATOM   2290 3HD1 ILE A 138     -41.383  20.574  -6.138  1.00  0.00           H  
ATOM   2291  N   ALA A 139     -39.416  15.797  -6.975  1.00  0.00           N  
ATOM   2292  CA  ALA A 139     -38.386  15.324  -7.865  1.00  0.00           C  
ATOM   2293  C   ALA A 139     -38.547  13.830  -8.133  1.00  0.00           C  
ATOM   2294  O   ALA A 139     -38.284  13.362  -9.242  1.00  0.00           O  
ATOM   2295  CB  ALA A 139     -37.038  15.669  -7.295  1.00  0.00           C  
ATOM   2296  H   ALA A 139     -39.135  16.203  -6.086  1.00  0.00           H  
ATOM   2297  HA  ALA A 139     -38.494  15.842  -8.816  1.00  0.00           H  
ATOM   2298 1HB  ALA A 139     -36.267  15.340  -7.971  1.00  0.00           H  
ATOM   2299 2HB  ALA A 139     -36.977  16.748  -7.162  1.00  0.00           H  
ATOM   2300 3HB  ALA A 139     -36.932  15.188  -6.341  1.00  0.00           H  
ATOM   2301  N   LYS A 140     -38.996  13.031  -7.158  1.00  0.00           N  
ATOM   2302  CA  LYS A 140     -39.183  11.639  -7.537  1.00  0.00           C  
ATOM   2303  C   LYS A 140     -40.378  11.538  -8.506  1.00  0.00           C  
ATOM   2304  O   LYS A 140     -40.282  10.890  -9.552  1.00  0.00           O  
ATOM   2305  CB  LYS A 140     -39.378  10.704  -6.336  1.00  0.00           C  
ATOM   2306  CG  LYS A 140     -39.471   9.204  -6.774  1.00  0.00           C  
ATOM   2307  CD  LYS A 140     -39.539   8.197  -5.606  1.00  0.00           C  
ATOM   2308  CE  LYS A 140     -39.609   6.745  -6.156  1.00  0.00           C  
ATOM   2309  NZ  LYS A 140     -39.690   5.705  -5.070  1.00  0.00           N  
ATOM   2310  H   LYS A 140     -39.176  13.367  -6.205  1.00  0.00           H  
ATOM   2311  HA  LYS A 140     -38.294  11.302  -8.067  1.00  0.00           H  
ATOM   2312 1HB  LYS A 140     -38.547  10.823  -5.640  1.00  0.00           H  
ATOM   2313 2HB  LYS A 140     -40.295  10.978  -5.808  1.00  0.00           H  
ATOM   2314 1HG  LYS A 140     -40.363   9.078  -7.390  1.00  0.00           H  
ATOM   2315 2HG  LYS A 140     -38.602   8.963  -7.385  1.00  0.00           H  
ATOM   2316 1HD  LYS A 140     -38.652   8.299  -4.978  1.00  0.00           H  
ATOM   2317 2HD  LYS A 140     -40.423   8.395  -5.001  1.00  0.00           H  
ATOM   2318 1HE  LYS A 140     -40.485   6.654  -6.795  1.00  0.00           H  
ATOM   2319 2HE  LYS A 140     -38.716   6.555  -6.752  1.00  0.00           H  
ATOM   2320 1HZ  LYS A 140     -39.725   4.779  -5.479  1.00  0.00           H  
ATOM   2321 2HZ  LYS A 140     -38.870   5.766  -4.476  1.00  0.00           H  
ATOM   2322 3HZ  LYS A 140     -40.517   5.854  -4.515  1.00  0.00           H  
ATOM   2323  N   LYS A 141     -41.484  12.246  -8.213  1.00  0.00           N  
ATOM   2324  CA  LYS A 141     -42.692  12.197  -9.056  1.00  0.00           C  
ATOM   2325  C   LYS A 141     -42.438  12.719 -10.480  1.00  0.00           C  
ATOM   2326  O   LYS A 141     -43.036  12.250 -11.449  1.00  0.00           O  
ATOM   2327  CB  LYS A 141     -43.831  12.996  -8.413  1.00  0.00           C  
ATOM   2328  CG  LYS A 141     -44.421  12.369  -7.142  1.00  0.00           C  
ATOM   2329  CD  LYS A 141     -45.539  13.239  -6.552  1.00  0.00           C  
ATOM   2330  CE  LYS A 141     -46.074  12.660  -5.246  1.00  0.00           C  
ATOM   2331  NZ  LYS A 141     -47.153  13.515  -4.656  1.00  0.00           N  
ATOM   2332  H   LYS A 141     -41.513  12.812  -7.357  1.00  0.00           H  
ATOM   2333  HA  LYS A 141     -43.006  11.157  -9.136  1.00  0.00           H  
ATOM   2334 1HB  LYS A 141     -43.464  13.989  -8.149  1.00  0.00           H  
ATOM   2335 2HB  LYS A 141     -44.635  13.128  -9.134  1.00  0.00           H  
ATOM   2336 1HG  LYS A 141     -44.820  11.382  -7.374  1.00  0.00           H  
ATOM   2337 2HG  LYS A 141     -43.631  12.256  -6.399  1.00  0.00           H  
ATOM   2338 1HD  LYS A 141     -45.141  14.237  -6.352  1.00  0.00           H  
ATOM   2339 2HD  LYS A 141     -46.354  13.327  -7.267  1.00  0.00           H  
ATOM   2340 1HE  LYS A 141     -46.467  11.662  -5.422  1.00  0.00           H  
ATOM   2341 2HE  LYS A 141     -45.254  12.595  -4.536  1.00  0.00           H  
ATOM   2342 1HZ  LYS A 141     -47.469  13.108  -3.780  1.00  0.00           H  
ATOM   2343 2HZ  LYS A 141     -46.793  14.450  -4.483  1.00  0.00           H  
ATOM   2344 3HZ  LYS A 141     -47.926  13.573  -5.298  1.00  0.00           H  
ATOM   2345  N   GLN A 142     -41.525  13.679 -10.582  1.00  0.00           N  
ATOM   2346  CA  GLN A 142     -41.115  14.358 -11.808  1.00  0.00           C  
ATOM   2347  C   GLN A 142     -39.975  13.649 -12.543  1.00  0.00           C  
ATOM   2348  O   GLN A 142     -39.505  14.146 -13.568  1.00  0.00           O  
ATOM   2349  CB  GLN A 142     -40.667  15.787 -11.478  1.00  0.00           C  
ATOM   2350  CG  GLN A 142     -41.771  16.710 -10.965  1.00  0.00           C  
ATOM   2351  CD  GLN A 142     -41.226  18.028 -10.445  1.00  0.00           C  
ATOM   2352  OE1 GLN A 142     -40.148  18.085  -9.843  1.00  0.00           O  
ATOM   2353  NE2 GLN A 142     -41.980  19.098 -10.664  1.00  0.00           N  
ATOM   2354  H   GLN A 142     -41.112  14.012  -9.711  1.00  0.00           H  
ATOM   2355  HA  GLN A 142     -41.974  14.397 -12.476  1.00  0.00           H  
ATOM   2356 1HB  GLN A 142     -39.892  15.742 -10.721  1.00  0.00           H  
ATOM   2357 2HB  GLN A 142     -40.229  16.242 -12.364  1.00  0.00           H  
ATOM   2358 1HG  GLN A 142     -42.442  16.929 -11.793  1.00  0.00           H  
ATOM   2359 2HG  GLN A 142     -42.324  16.220 -10.170  1.00  0.00           H  
ATOM   2360 1HE2 GLN A 142     -41.685  19.999 -10.348  1.00  0.00           H  
ATOM   2361 2HE2 GLN A 142     -42.848  19.002 -11.149  1.00  0.00           H  
ATOM   2362  N   SER A 143     -39.518  12.508 -12.014  1.00  0.00           N  
ATOM   2363  CA  SER A 143     -38.391  11.756 -12.558  1.00  0.00           C  
ATOM   2364  C   SER A 143     -37.093  12.565 -12.663  1.00  0.00           C  
ATOM   2365  O   SER A 143     -36.414  12.546 -13.701  1.00  0.00           O  
ATOM   2366  CB  SER A 143     -38.736  11.177 -13.922  1.00  0.00           C  
ATOM   2367  OG  SER A 143     -39.827  10.300 -13.843  1.00  0.00           O  
ATOM   2368  H   SER A 143     -39.959  12.126 -11.173  1.00  0.00           H  
ATOM   2369  HA  SER A 143     -38.207  10.922 -11.878  1.00  0.00           H  
ATOM   2370 1HB  SER A 143     -38.953  11.971 -14.631  1.00  0.00           H  
ATOM   2371 2HB  SER A 143     -37.868  10.637 -14.301  1.00  0.00           H  
ATOM   2372  HG  SER A 143     -39.672   9.754 -13.066  1.00  0.00           H  
ATOM   2373  N   LEU A 144     -36.715  13.234 -11.565  1.00  0.00           N  
ATOM   2374  CA  LEU A 144     -35.498  14.032 -11.510  1.00  0.00           C  
ATOM   2375  C   LEU A 144     -34.536  13.652 -10.347  1.00  0.00           C  
ATOM   2376  O   LEU A 144     -34.261  14.510  -9.494  1.00  0.00           O  
ATOM   2377  CB  LEU A 144     -35.912  15.485 -11.304  1.00  0.00           C  
ATOM   2378  CG  LEU A 144     -36.788  16.135 -12.344  1.00  0.00           C  
ATOM   2379  CD1 LEU A 144     -37.245  17.489 -11.814  1.00  0.00           C  
ATOM   2380  CD2 LEU A 144     -36.024  16.283 -13.625  1.00  0.00           C  
ATOM   2381  H   LEU A 144     -37.327  13.218 -10.749  1.00  0.00           H  
ATOM   2382  HA  LEU A 144     -34.972  13.931 -12.454  1.00  0.00           H  
ATOM   2383 1HB  LEU A 144     -36.404  15.584 -10.345  1.00  0.00           H  
ATOM   2384 2HB  LEU A 144     -35.053  16.036 -11.296  1.00  0.00           H  
ATOM   2385  HG  LEU A 144     -37.665  15.527 -12.518  1.00  0.00           H  
ATOM   2386 1HD1 LEU A 144     -37.888  17.976 -12.547  1.00  0.00           H  
ATOM   2387 2HD1 LEU A 144     -37.797  17.354 -10.886  1.00  0.00           H  
ATOM   2388 3HD1 LEU A 144     -36.379  18.121 -11.627  1.00  0.00           H  
ATOM   2389 1HD2 LEU A 144     -36.659  16.754 -14.375  1.00  0.00           H  
ATOM   2390 2HD2 LEU A 144     -35.145  16.899 -13.461  1.00  0.00           H  
ATOM   2391 3HD2 LEU A 144     -35.726  15.306 -13.968  1.00  0.00           H  
ATOM   2392  N   PRO A 145     -33.938  12.433 -10.332  1.00  0.00           N  
ATOM   2393  CA  PRO A 145     -33.131  11.875  -9.254  1.00  0.00           C  
ATOM   2394  C   PRO A 145     -31.930  12.717  -8.842  1.00  0.00           C  
ATOM   2395  O   PRO A 145     -31.495  12.642  -7.698  1.00  0.00           O  
ATOM   2396  CB  PRO A 145     -32.631  10.580  -9.864  1.00  0.00           C  
ATOM   2397  CG  PRO A 145     -33.612  10.221 -10.908  1.00  0.00           C  
ATOM   2398  CD  PRO A 145     -34.004  11.532 -11.504  1.00  0.00           C  
ATOM   2399  HA  PRO A 145     -33.779  11.666  -8.393  1.00  0.00           H  
ATOM   2400 1HB  PRO A 145     -31.637  10.762 -10.298  1.00  0.00           H  
ATOM   2401 2HB  PRO A 145     -32.533   9.828  -9.092  1.00  0.00           H  
ATOM   2402 1HG  PRO A 145     -33.147   9.543 -11.654  1.00  0.00           H  
ATOM   2403 2HG  PRO A 145     -34.463   9.681 -10.480  1.00  0.00           H  
ATOM   2404 1HD  PRO A 145     -33.279  11.839 -12.278  1.00  0.00           H  
ATOM   2405 2HD  PRO A 145     -34.963  11.392 -11.887  1.00  0.00           H  
ATOM   2406  N   GLU A 146     -31.407  13.533  -9.745  1.00  0.00           N  
ATOM   2407  CA  GLU A 146     -30.267  14.374  -9.410  1.00  0.00           C  
ATOM   2408  C   GLU A 146     -30.664  15.544  -8.497  1.00  0.00           C  
ATOM   2409  O   GLU A 146     -29.824  16.113  -7.792  1.00  0.00           O  
ATOM   2410  CB  GLU A 146     -29.541  14.782 -10.680  1.00  0.00           C  
ATOM   2411  CG  GLU A 146     -28.694  13.607 -11.301  1.00  0.00           C  
ATOM   2412  CD  GLU A 146     -29.440  12.528 -12.129  1.00  0.00           C  
ATOM   2413  OE1 GLU A 146     -30.621  12.647 -12.351  1.00  0.00           O  
ATOM   2414  OE2 GLU A 146     -28.780  11.574 -12.522  1.00  0.00           O  
ATOM   2415  H   GLU A 146     -31.785  13.573 -10.679  1.00  0.00           H  
ATOM   2416  HA  GLU A 146     -29.559  13.757  -8.859  1.00  0.00           H  
ATOM   2417 1HB  GLU A 146     -30.260  15.130 -11.413  1.00  0.00           H  
ATOM   2418 2HB  GLU A 146     -28.861  15.608 -10.464  1.00  0.00           H  
ATOM   2419 1HG  GLU A 146     -27.937  14.061 -11.944  1.00  0.00           H  
ATOM   2420 2HG  GLU A 146     -28.168  13.111 -10.483  1.00  0.00           H  
ATOM   2421  N   PHE A 147     -31.951  15.904  -8.506  1.00  0.00           N  
ATOM   2422  CA  PHE A 147     -32.461  16.955  -7.635  1.00  0.00           C  
ATOM   2423  C   PHE A 147     -32.665  16.320  -6.288  1.00  0.00           C  
ATOM   2424  O   PHE A 147     -32.387  16.922  -5.249  1.00  0.00           O  
ATOM   2425  CB  PHE A 147     -33.769  17.508  -8.147  1.00  0.00           C  
ATOM   2426  CG  PHE A 147     -33.691  18.279  -9.315  1.00  0.00           C  
ATOM   2427  CD1 PHE A 147     -33.343  17.710 -10.489  1.00  0.00           C  
ATOM   2428  CD2 PHE A 147     -34.043  19.591  -9.287  1.00  0.00           C  
ATOM   2429  CE1 PHE A 147     -33.354  18.438 -11.622  1.00  0.00           C  
ATOM   2430  CE2 PHE A 147     -34.037  20.293 -10.426  1.00  0.00           C  
ATOM   2431  CZ  PHE A 147     -33.704  19.727 -11.573  1.00  0.00           C  
ATOM   2432  H   PHE A 147     -32.615  15.395  -9.090  1.00  0.00           H  
ATOM   2433  HA  PHE A 147     -31.734  17.749  -7.533  1.00  0.00           H  
ATOM   2434 1HB  PHE A 147     -34.465  16.707  -8.316  1.00  0.00           H  
ATOM   2435 2HB  PHE A 147     -34.181  18.153  -7.424  1.00  0.00           H  
ATOM   2436  HD1 PHE A 147     -33.071  16.652 -10.509  1.00  0.00           H  
ATOM   2437  HD2 PHE A 147     -34.343  20.065  -8.348  1.00  0.00           H  
ATOM   2438  HE1 PHE A 147     -33.100  17.997 -12.571  1.00  0.00           H  
ATOM   2439  HE2 PHE A 147     -34.315  21.294 -10.436  1.00  0.00           H  
ATOM   2440  HZ  PHE A 147     -33.727  20.305 -12.459  1.00  0.00           H  
ATOM   2441  N   VAL A 148     -33.112  15.059  -6.326  1.00  0.00           N  
ATOM   2442  CA  VAL A 148     -33.354  14.298  -5.107  1.00  0.00           C  
ATOM   2443  C   VAL A 148     -32.009  14.180  -4.380  1.00  0.00           C  
ATOM   2444  O   VAL A 148     -31.901  14.445  -3.179  1.00  0.00           O  
ATOM   2445  CB  VAL A 148     -33.909  12.885  -5.446  1.00  0.00           C  
ATOM   2446  CG1 VAL A 148     -33.958  12.057  -4.250  1.00  0.00           C  
ATOM   2447  CG2 VAL A 148     -35.269  12.967  -6.052  1.00  0.00           C  
ATOM   2448  H   VAL A 148     -33.315  14.655  -7.243  1.00  0.00           H  
ATOM   2449  HA  VAL A 148     -34.067  14.835  -4.486  1.00  0.00           H  
ATOM   2450  HB  VAL A 148     -33.260  12.420  -6.134  1.00  0.00           H  
ATOM   2451 1HG1 VAL A 148     -34.324  11.061  -4.498  1.00  0.00           H  
ATOM   2452 2HG1 VAL A 148     -32.969  11.982  -3.830  1.00  0.00           H  
ATOM   2453 3HG1 VAL A 148     -34.603  12.512  -3.560  1.00  0.00           H  
ATOM   2454 1HG2 VAL A 148     -35.623  11.966  -6.293  1.00  0.00           H  
ATOM   2455 2HG2 VAL A 148     -35.953  13.426  -5.351  1.00  0.00           H  
ATOM   2456 3HG2 VAL A 148     -35.206  13.553  -6.961  1.00  0.00           H  
ATOM   2457  N   LEU A 149     -30.976  13.869  -5.158  1.00  0.00           N  
ATOM   2458  CA  LEU A 149     -29.608  13.782  -4.694  1.00  0.00           C  
ATOM   2459  C   LEU A 149     -29.062  15.058  -4.125  1.00  0.00           C  
ATOM   2460  O   LEU A 149     -28.525  15.059  -3.013  1.00  0.00           O  
ATOM   2461  CB  LEU A 149     -28.733  13.418  -5.873  1.00  0.00           C  
ATOM   2462  CG  LEU A 149     -27.289  13.459  -5.649  1.00  0.00           C  
ATOM   2463  CD1 LEU A 149     -26.842  12.408  -4.652  1.00  0.00           C  
ATOM   2464  CD2 LEU A 149     -26.633  13.363  -6.996  1.00  0.00           C  
ATOM   2465  H   LEU A 149     -31.164  13.641  -6.136  1.00  0.00           H  
ATOM   2466  HA  LEU A 149     -29.557  13.056  -3.909  1.00  0.00           H  
ATOM   2467 1HB  LEU A 149     -29.005  12.428  -6.217  1.00  0.00           H  
ATOM   2468 2HB  LEU A 149     -28.938  14.107  -6.658  1.00  0.00           H  
ATOM   2469  HG  LEU A 149     -27.054  14.415  -5.211  1.00  0.00           H  
ATOM   2470 1HD1 LEU A 149     -25.776  12.494  -4.475  1.00  0.00           H  
ATOM   2471 2HD1 LEU A 149     -27.371  12.558  -3.715  1.00  0.00           H  
ATOM   2472 3HD1 LEU A 149     -27.054  11.429  -5.043  1.00  0.00           H  
ATOM   2473 1HD2 LEU A 149     -25.576  13.456  -6.894  1.00  0.00           H  
ATOM   2474 2HD2 LEU A 149     -26.869  12.416  -7.457  1.00  0.00           H  
ATOM   2475 3HD2 LEU A 149     -26.997  14.175  -7.632  1.00  0.00           H  
ATOM   2476  N   ALA A 150     -29.207  16.159  -4.846  1.00  0.00           N  
ATOM   2477  CA  ALA A 150     -28.696  17.393  -4.311  1.00  0.00           C  
ATOM   2478  C   ALA A 150     -29.407  17.708  -2.997  1.00  0.00           C  
ATOM   2479  O   ALA A 150     -28.760  18.150  -2.049  1.00  0.00           O  
ATOM   2480  CB  ALA A 150     -28.854  18.484  -5.332  1.00  0.00           C  
ATOM   2481  H   ALA A 150     -29.633  16.139  -5.777  1.00  0.00           H  
ATOM   2482  HA  ALA A 150     -27.639  17.267  -4.093  1.00  0.00           H  
ATOM   2483 1HB  ALA A 150     -28.467  19.427  -4.952  1.00  0.00           H  
ATOM   2484 2HB  ALA A 150     -28.317  18.205  -6.235  1.00  0.00           H  
ATOM   2485 3HB  ALA A 150     -29.900  18.565  -5.557  1.00  0.00           H  
ATOM   2486  N   ALA A 151     -30.715  17.417  -2.902  1.00  0.00           N  
ATOM   2487  CA  ALA A 151     -31.451  17.652  -1.665  1.00  0.00           C  
ATOM   2488  C   ALA A 151     -30.891  16.802  -0.526  1.00  0.00           C  
ATOM   2489  O   ALA A 151     -30.834  17.265   0.619  1.00  0.00           O  
ATOM   2490  CB  ALA A 151     -32.916  17.380  -1.877  1.00  0.00           C  
ATOM   2491  H   ALA A 151     -31.221  17.057  -3.716  1.00  0.00           H  
ATOM   2492  HA  ALA A 151     -31.338  18.691  -1.390  1.00  0.00           H  
ATOM   2493 1HB  ALA A 151     -33.476  17.576  -0.984  1.00  0.00           H  
ATOM   2494 2HB  ALA A 151     -33.250  18.031  -2.665  1.00  0.00           H  
ATOM   2495 3HB  ALA A 151     -33.056  16.348  -2.164  1.00  0.00           H  
ATOM   2496  N   ALA A 152     -30.462  15.566  -0.828  1.00  0.00           N  
ATOM   2497  CA  ALA A 152     -29.856  14.717   0.195  1.00  0.00           C  
ATOM   2498  C   ALA A 152     -28.555  15.333   0.696  1.00  0.00           C  
ATOM   2499  O   ALA A 152     -28.266  15.288   1.892  1.00  0.00           O  
ATOM   2500  CB  ALA A 152     -29.564  13.332  -0.333  1.00  0.00           C  
ATOM   2501  H   ALA A 152     -30.587  15.215  -1.783  1.00  0.00           H  
ATOM   2502  HA  ALA A 152     -30.556  14.643   1.026  1.00  0.00           H  
ATOM   2503 1HB  ALA A 152     -29.150  12.750   0.462  1.00  0.00           H  
ATOM   2504 2HB  ALA A 152     -30.441  12.880  -0.678  1.00  0.00           H  
ATOM   2505 3HB  ALA A 152     -28.858  13.399  -1.152  1.00  0.00           H  
ATOM   2506  N   GLU A 153     -27.783  15.938  -0.220  1.00  0.00           N  
ATOM   2507  CA  GLU A 153     -26.512  16.558   0.161  1.00  0.00           C  
ATOM   2508  C   GLU A 153     -26.765  17.793   1.004  1.00  0.00           C  
ATOM   2509  O   GLU A 153     -25.995  18.096   1.916  1.00  0.00           O  
ATOM   2510  CB  GLU A 153     -25.665  16.942  -1.034  1.00  0.00           C  
ATOM   2511  CG  GLU A 153     -24.242  17.442  -0.663  1.00  0.00           C  
ATOM   2512  CD  GLU A 153     -23.328  16.345  -0.093  1.00  0.00           C  
ATOM   2513  OE1 GLU A 153     -23.095  15.355  -0.773  1.00  0.00           O  
ATOM   2514  OE2 GLU A 153     -22.880  16.493   1.033  1.00  0.00           O  
ATOM   2515  H   GLU A 153     -28.085  15.924  -1.203  1.00  0.00           H  
ATOM   2516  HA  GLU A 153     -25.952  15.848   0.759  1.00  0.00           H  
ATOM   2517 1HB  GLU A 153     -25.562  16.069  -1.654  1.00  0.00           H  
ATOM   2518 2HB  GLU A 153     -26.172  17.716  -1.615  1.00  0.00           H  
ATOM   2519 1HG  GLU A 153     -23.770  17.880  -1.541  1.00  0.00           H  
ATOM   2520 2HG  GLU A 153     -24.347  18.233   0.079  1.00  0.00           H  
ATOM   2521  N   ILE A 154     -27.834  18.517   0.685  1.00  0.00           N  
ATOM   2522  CA  ILE A 154     -28.212  19.697   1.441  1.00  0.00           C  
ATOM   2523  C   ILE A 154     -28.566  19.230   2.850  1.00  0.00           C  
ATOM   2524  O   ILE A 154     -28.114  19.819   3.831  1.00  0.00           O  
ATOM   2525  CB  ILE A 154     -29.370  20.441   0.746  1.00  0.00           C  
ATOM   2526  CG1 ILE A 154     -28.843  21.033  -0.589  1.00  0.00           C  
ATOM   2527  CG2 ILE A 154     -29.921  21.548   1.641  1.00  0.00           C  
ATOM   2528  CD1 ILE A 154     -29.918  21.502  -1.544  1.00  0.00           C  
ATOM   2529  H   ILE A 154     -28.390  18.237  -0.128  1.00  0.00           H  
ATOM   2530  HA  ILE A 154     -27.359  20.371   1.499  1.00  0.00           H  
ATOM   2531  HB  ILE A 154     -30.162  19.739   0.515  1.00  0.00           H  
ATOM   2532 1HG1 ILE A 154     -28.207  21.881  -0.353  1.00  0.00           H  
ATOM   2533 2HG1 ILE A 154     -28.238  20.286  -1.087  1.00  0.00           H  
ATOM   2534 1HG2 ILE A 154     -30.727  22.057   1.130  1.00  0.00           H  
ATOM   2535 2HG2 ILE A 154     -30.293  21.122   2.573  1.00  0.00           H  
ATOM   2536 3HG2 ILE A 154     -29.133  22.246   1.848  1.00  0.00           H  
ATOM   2537 1HD1 ILE A 154     -29.461  21.897  -2.446  1.00  0.00           H  
ATOM   2538 2HD1 ILE A 154     -30.544  20.680  -1.809  1.00  0.00           H  
ATOM   2539 3HD1 ILE A 154     -30.515  22.264  -1.076  1.00  0.00           H  
ATOM   2540  N   ALA A 155     -29.337  18.139   2.964  1.00  0.00           N  
ATOM   2541  CA  ALA A 155     -29.634  17.598   4.285  1.00  0.00           C  
ATOM   2542  C   ALA A 155     -28.339  17.168   5.001  1.00  0.00           C  
ATOM   2543  O   ALA A 155     -28.187  17.423   6.196  1.00  0.00           O  
ATOM   2544  CB  ALA A 155     -30.592  16.423   4.177  1.00  0.00           C  
ATOM   2545  H   ALA A 155     -29.723  17.696   2.125  1.00  0.00           H  
ATOM   2546  HA  ALA A 155     -30.098  18.386   4.871  1.00  0.00           H  
ATOM   2547 1HB  ALA A 155     -30.823  16.045   5.171  1.00  0.00           H  
ATOM   2548 2HB  ALA A 155     -31.509  16.746   3.686  1.00  0.00           H  
ATOM   2549 3HB  ALA A 155     -30.130  15.635   3.592  1.00  0.00           H  
ATOM   2550  N   LEU A 156     -27.366  16.582   4.282  1.00  0.00           N  
ATOM   2551  CA  LEU A 156     -26.113  16.216   4.946  1.00  0.00           C  
ATOM   2552  C   LEU A 156     -25.381  17.452   5.411  1.00  0.00           C  
ATOM   2553  O   LEU A 156     -24.771  17.453   6.474  1.00  0.00           O  
ATOM   2554  CB  LEU A 156     -25.126  15.500   4.038  1.00  0.00           C  
ATOM   2555  CG  LEU A 156     -25.426  14.147   3.583  1.00  0.00           C  
ATOM   2556  CD1 LEU A 156     -24.392  13.792   2.630  1.00  0.00           C  
ATOM   2557  CD2 LEU A 156     -25.394  13.190   4.713  1.00  0.00           C  
ATOM   2558  H   LEU A 156     -27.524  16.350   3.299  1.00  0.00           H  
ATOM   2559  HA  LEU A 156     -26.344  15.587   5.804  1.00  0.00           H  
ATOM   2560 1HB  LEU A 156     -24.982  16.110   3.146  1.00  0.00           H  
ATOM   2561 2HB  LEU A 156     -24.171  15.454   4.557  1.00  0.00           H  
ATOM   2562  HG  LEU A 156     -26.393  14.119   3.094  1.00  0.00           H  
ATOM   2563 1HD1 LEU A 156     -24.559  12.815   2.300  1.00  0.00           H  
ATOM   2564 2HD1 LEU A 156     -24.399  14.475   1.793  1.00  0.00           H  
ATOM   2565 3HD1 LEU A 156     -23.450  13.851   3.122  1.00  0.00           H  
ATOM   2566 1HD2 LEU A 156     -25.589  12.192   4.328  1.00  0.00           H  
ATOM   2567 2HD2 LEU A 156     -24.417  13.215   5.166  1.00  0.00           H  
ATOM   2568 3HD2 LEU A 156     -26.147  13.458   5.444  1.00  0.00           H  
ATOM   2569  N   ALA A 157     -25.424  18.507   4.610  1.00  0.00           N  
ATOM   2570  CA  ALA A 157     -24.764  19.742   4.962  1.00  0.00           C  
ATOM   2571  C   ALA A 157     -25.349  20.292   6.243  1.00  0.00           C  
ATOM   2572  O   ALA A 157     -24.608  20.701   7.141  1.00  0.00           O  
ATOM   2573  CB  ALA A 157     -24.930  20.721   3.844  1.00  0.00           C  
ATOM   2574  H   ALA A 157     -25.910  18.436   3.715  1.00  0.00           H  
ATOM   2575  HA  ALA A 157     -23.705  19.545   5.129  1.00  0.00           H  
ATOM   2576 1HB  ALA A 157     -24.467  21.627   4.115  1.00  0.00           H  
ATOM   2577 2HB  ALA A 157     -24.491  20.321   2.929  1.00  0.00           H  
ATOM   2578 3HB  ALA A 157     -25.963  20.889   3.686  1.00  0.00           H  
ATOM   2579  N   VAL A 158     -26.669  20.185   6.386  1.00  0.00           N  
ATOM   2580  CA  VAL A 158     -27.308  20.635   7.604  1.00  0.00           C  
ATOM   2581  C   VAL A 158     -26.826  19.772   8.760  1.00  0.00           C  
ATOM   2582  O   VAL A 158     -26.508  20.282   9.838  1.00  0.00           O  
ATOM   2583  CB  VAL A 158     -28.839  20.542   7.518  1.00  0.00           C  
ATOM   2584  CG1 VAL A 158     -29.368  20.813   8.828  1.00  0.00           C  
ATOM   2585  CG2 VAL A 158     -29.416  21.543   6.529  1.00  0.00           C  
ATOM   2586  H   VAL A 158     -27.230  19.835   5.603  1.00  0.00           H  
ATOM   2587  HA  VAL A 158     -27.029  21.668   7.788  1.00  0.00           H  
ATOM   2588  HB  VAL A 158     -29.120  19.538   7.225  1.00  0.00           H  
ATOM   2589 1HG1 VAL A 158     -30.452  20.745   8.814  1.00  0.00           H  
ATOM   2590 2HG1 VAL A 158     -28.959  20.085   9.515  1.00  0.00           H  
ATOM   2591 3HG1 VAL A 158     -29.060  21.808   9.115  1.00  0.00           H  
ATOM   2592 1HG2 VAL A 158     -30.499  21.437   6.512  1.00  0.00           H  
ATOM   2593 2HG2 VAL A 158     -29.162  22.547   6.836  1.00  0.00           H  
ATOM   2594 3HG2 VAL A 158     -29.021  21.348   5.539  1.00  0.00           H  
ATOM   2595  N   ALA A 159     -26.777  18.458   8.530  1.00  0.00           N  
ATOM   2596  CA  ALA A 159     -26.331  17.506   9.529  1.00  0.00           C  
ATOM   2597  C   ALA A 159     -24.894  17.695   9.966  1.00  0.00           C  
ATOM   2598  O   ALA A 159     -24.591  17.534  11.147  1.00  0.00           O  
ATOM   2599  CB  ALA A 159     -26.415  16.120   8.995  1.00  0.00           C  
ATOM   2600  H   ALA A 159     -27.075  18.112   7.613  1.00  0.00           H  
ATOM   2601  HA  ALA A 159     -26.976  17.608  10.396  1.00  0.00           H  
ATOM   2602 1HB  ALA A 159     -26.081  15.482   9.767  1.00  0.00           H  
ATOM   2603 2HB  ALA A 159     -27.401  15.861   8.693  1.00  0.00           H  
ATOM   2604 3HB  ALA A 159     -25.772  16.023   8.152  1.00  0.00           H  
ATOM   2605  N   GLU A 160     -23.997  18.030   9.043  1.00  0.00           N  
ATOM   2606  CA  GLU A 160     -22.609  18.177   9.439  1.00  0.00           C  
ATOM   2607  C   GLU A 160     -22.506  19.372  10.360  1.00  0.00           C  
ATOM   2608  O   GLU A 160     -21.821  19.319  11.387  1.00  0.00           O  
ATOM   2609  CB  GLU A 160     -21.668  18.312   8.236  1.00  0.00           C  
ATOM   2610  CG  GLU A 160     -20.182  18.275   8.639  1.00  0.00           C  
ATOM   2611  CD  GLU A 160     -19.173  18.203   7.479  1.00  0.00           C  
ATOM   2612  OE1 GLU A 160     -19.546  18.306   6.322  1.00  0.00           O  
ATOM   2613  OE2 GLU A 160     -18.004  17.991   7.785  1.00  0.00           O  
ATOM   2614  H   GLU A 160     -24.280  18.135   8.069  1.00  0.00           H  
ATOM   2615  HA  GLU A 160     -22.311  17.295   9.997  1.00  0.00           H  
ATOM   2616 1HB  GLU A 160     -21.861  17.515   7.526  1.00  0.00           H  
ATOM   2617 2HB  GLU A 160     -21.867  19.259   7.726  1.00  0.00           H  
ATOM   2618 1HG  GLU A 160     -19.971  19.172   9.224  1.00  0.00           H  
ATOM   2619 2HG  GLU A 160     -20.030  17.415   9.292  1.00  0.00           H  
ATOM   2620  N   LEU A 161     -23.233  20.436  10.018  1.00  0.00           N  
ATOM   2621  CA  LEU A 161     -23.219  21.640  10.824  1.00  0.00           C  
ATOM   2622  C   LEU A 161     -23.830  21.347  12.189  1.00  0.00           C  
ATOM   2623  O   LEU A 161     -23.326  21.811  13.219  1.00  0.00           O  
ATOM   2624  CB  LEU A 161     -24.057  22.687  10.130  1.00  0.00           C  
ATOM   2625  CG  LEU A 161     -23.547  23.183   8.822  1.00  0.00           C  
ATOM   2626  CD1 LEU A 161     -24.649  24.008   8.199  1.00  0.00           C  
ATOM   2627  CD2 LEU A 161     -22.279  23.958   9.019  1.00  0.00           C  
ATOM   2628  H   LEU A 161     -23.784  20.417   9.151  1.00  0.00           H  
ATOM   2629  HA  LEU A 161     -22.196  21.982  10.945  1.00  0.00           H  
ATOM   2630 1HB  LEU A 161     -25.044  22.279   9.958  1.00  0.00           H  
ATOM   2631 2HB  LEU A 161     -24.135  23.538  10.793  1.00  0.00           H  
ATOM   2632  HG  LEU A 161     -23.333  22.354   8.178  1.00  0.00           H  
ATOM   2633 1HD1 LEU A 161     -24.337  24.372   7.235  1.00  0.00           H  
ATOM   2634 2HD1 LEU A 161     -25.525  23.386   8.078  1.00  0.00           H  
ATOM   2635 3HD1 LEU A 161     -24.887  24.835   8.849  1.00  0.00           H  
ATOM   2636 1HD2 LEU A 161     -21.915  24.320   8.064  1.00  0.00           H  
ATOM   2637 2HD2 LEU A 161     -22.464  24.782   9.658  1.00  0.00           H  
ATOM   2638 3HD2 LEU A 161     -21.530  23.313   9.472  1.00  0.00           H  
ATOM   2639  N   ALA A 162     -24.904  20.541  12.188  1.00  0.00           N  
ATOM   2640  CA  ALA A 162     -25.573  20.156  13.413  1.00  0.00           C  
ATOM   2641  C   ALA A 162     -24.643  19.339  14.300  1.00  0.00           C  
ATOM   2642  O   ALA A 162     -24.630  19.495  15.524  1.00  0.00           O  
ATOM   2643  CB  ALA A 162     -26.820  19.364  13.098  1.00  0.00           C  
ATOM   2644  H   ALA A 162     -25.287  20.219  11.298  1.00  0.00           H  
ATOM   2645  HA  ALA A 162     -25.857  21.062  13.938  1.00  0.00           H  
ATOM   2646 1HB  ALA A 162     -27.323  19.113  14.016  1.00  0.00           H  
ATOM   2647 2HB  ALA A 162     -27.467  19.958  12.476  1.00  0.00           H  
ATOM   2648 3HB  ALA A 162     -26.547  18.462  12.575  1.00  0.00           H  
ATOM   2649  N   ALA A 163     -23.827  18.461  13.705  1.00  0.00           N  
ATOM   2650  CA  ALA A 163     -22.912  17.706  14.540  1.00  0.00           C  
ATOM   2651  C   ALA A 163     -21.874  18.649  15.153  1.00  0.00           C  
ATOM   2652  O   ALA A 163     -21.626  18.612  16.360  1.00  0.00           O  
ATOM   2653  CB  ALA A 163     -22.230  16.612  13.730  1.00  0.00           C  
ATOM   2654  H   ALA A 163     -23.870  18.308  12.695  1.00  0.00           H  
ATOM   2655  HA  ALA A 163     -23.480  17.251  15.349  1.00  0.00           H  
ATOM   2656 1HB  ALA A 163     -21.556  16.045  14.368  1.00  0.00           H  
ATOM   2657 2HB  ALA A 163     -22.983  15.948  13.315  1.00  0.00           H  
ATOM   2658 3HB  ALA A 163     -21.665  17.069  12.916  1.00  0.00           H  
ATOM   2659  N   LYS A 164     -21.360  19.586  14.343  1.00  0.00           N  
ATOM   2660  CA  LYS A 164     -20.322  20.521  14.783  1.00  0.00           C  
ATOM   2661  C   LYS A 164     -20.749  21.399  15.953  1.00  0.00           C  
ATOM   2662  O   LYS A 164     -19.948  21.686  16.846  1.00  0.00           O  
ATOM   2663  CB  LYS A 164     -19.874  21.409  13.612  1.00  0.00           C  
ATOM   2664  CG  LYS A 164     -18.980  20.715  12.570  1.00  0.00           C  
ATOM   2665  CD  LYS A 164     -18.807  21.572  11.298  1.00  0.00           C  
ATOM   2666  CE  LYS A 164     -18.119  22.912  11.583  1.00  0.00           C  
ATOM   2667  NZ  LYS A 164     -17.879  23.693  10.326  1.00  0.00           N  
ATOM   2668  H   LYS A 164     -21.650  19.603  13.359  1.00  0.00           H  
ATOM   2669  HA  LYS A 164     -19.465  19.935  15.110  1.00  0.00           H  
ATOM   2670 1HB  LYS A 164     -20.753  21.783  13.091  1.00  0.00           H  
ATOM   2671 2HB  LYS A 164     -19.337  22.273  13.999  1.00  0.00           H  
ATOM   2672 1HG  LYS A 164     -18.000  20.520  13.004  1.00  0.00           H  
ATOM   2673 2HG  LYS A 164     -19.431  19.761  12.292  1.00  0.00           H  
ATOM   2674 1HD  LYS A 164     -18.218  21.016  10.566  1.00  0.00           H  
ATOM   2675 2HD  LYS A 164     -19.786  21.765  10.866  1.00  0.00           H  
ATOM   2676 1HE  LYS A 164     -18.762  23.499  12.240  1.00  0.00           H  
ATOM   2677 2HE  LYS A 164     -17.166  22.738  12.081  1.00  0.00           H  
ATOM   2678 1HZ  LYS A 164     -17.452  24.601  10.529  1.00  0.00           H  
ATOM   2679 2HZ  LYS A 164     -17.280  23.182   9.701  1.00  0.00           H  
ATOM   2680 3HZ  LYS A 164     -18.755  23.877   9.866  1.00  0.00           H  
ATOM   2681  N   ASN A 165     -22.009  21.833  15.951  1.00  0.00           N  
ATOM   2682  CA  ASN A 165     -22.508  22.694  17.020  1.00  0.00           C  
ATOM   2683  C   ASN A 165     -23.374  21.960  18.050  1.00  0.00           C  
ATOM   2684  O   ASN A 165     -24.095  22.606  18.813  1.00  0.00           O  
ATOM   2685  CB  ASN A 165     -23.238  23.902  16.448  1.00  0.00           C  
ATOM   2686  CG  ASN A 165     -24.498  23.566  15.719  1.00  0.00           C  
ATOM   2687  OD1 ASN A 165     -24.977  22.437  15.755  1.00  0.00           O  
ATOM   2688  ND2 ASN A 165     -25.047  24.538  15.050  1.00  0.00           N  
ATOM   2689  H   ASN A 165     -22.611  21.592  15.156  1.00  0.00           H  
ATOM   2690  HA  ASN A 165     -21.646  23.074  17.568  1.00  0.00           H  
ATOM   2691 1HB  ASN A 165     -23.478  24.593  17.256  1.00  0.00           H  
ATOM   2692 2HB  ASN A 165     -22.572  24.425  15.760  1.00  0.00           H  
ATOM   2693 1HD2 ASN A 165     -25.889  24.356  14.531  1.00  0.00           H  
ATOM   2694 2HD2 ASN A 165     -24.636  25.446  15.056  1.00  0.00           H  
ATOM   2695  N   ASN A 166     -23.286  20.622  18.088  1.00  0.00           N  
ATOM   2696  CA  ASN A 166     -24.019  19.766  19.028  1.00  0.00           C  
ATOM   2697  C   ASN A 166     -25.563  19.846  18.937  1.00  0.00           C  
ATOM   2698  O   ASN A 166     -26.275  19.593  19.920  1.00  0.00           O  
ATOM   2699  CB  ASN A 166     -23.598  20.124  20.450  1.00  0.00           C  
ATOM   2700  CG  ASN A 166     -22.105  19.961  20.717  1.00  0.00           C  
ATOM   2701  OD1 ASN A 166     -21.512  18.887  20.558  1.00  0.00           O  
ATOM   2702  ND2 ASN A 166     -21.488  21.035  21.134  1.00  0.00           N  
ATOM   2703  H   ASN A 166     -22.670  20.146  17.420  1.00  0.00           H  
ATOM   2704  HA  ASN A 166     -23.738  18.733  18.815  1.00  0.00           H  
ATOM   2705 1HB  ASN A 166     -23.890  21.139  20.697  1.00  0.00           H  
ATOM   2706 2HB  ASN A 166     -24.139  19.479  21.136  1.00  0.00           H  
ATOM   2707 1HD2 ASN A 166     -20.507  21.007  21.332  1.00  0.00           H  
ATOM   2708 2HD2 ASN A 166     -21.997  21.889  21.250  1.00  0.00           H  
ATOM   2709  N   ASP A 167     -26.115  20.137  17.761  1.00  0.00           N  
ATOM   2710  CA  ASP A 167     -27.567  20.226  17.656  1.00  0.00           C  
ATOM   2711  C   ASP A 167     -28.145  18.865  17.320  1.00  0.00           C  
ATOM   2712  O   ASP A 167     -28.442  18.568  16.159  1.00  0.00           O  
ATOM   2713  CB  ASP A 167     -27.978  21.290  16.626  1.00  0.00           C  
ATOM   2714  CG  ASP A 167     -29.499  21.553  16.569  1.00  0.00           C  
ATOM   2715  OD1 ASP A 167     -30.274  20.694  16.960  1.00  0.00           O  
ATOM   2716  OD2 ASP A 167     -29.888  22.630  16.158  1.00  0.00           O  
ATOM   2717  H   ASP A 167     -25.522  20.281  16.941  1.00  0.00           H  
ATOM   2718  HA  ASP A 167     -27.963  20.534  18.623  1.00  0.00           H  
ATOM   2719 1HB  ASP A 167     -27.470  22.229  16.864  1.00  0.00           H  
ATOM   2720 2HB  ASP A 167     -27.632  20.986  15.646  1.00  0.00           H  
ATOM   2721  N   SER A 168     -28.355  18.059  18.360  1.00  0.00           N  
ATOM   2722  CA  SER A 168     -28.782  16.673  18.158  1.00  0.00           C  
ATOM   2723  C   SER A 168     -30.153  16.510  17.480  1.00  0.00           C  
ATOM   2724  O   SER A 168     -30.372  15.513  16.786  1.00  0.00           O  
ATOM   2725  CB  SER A 168     -28.801  15.938  19.493  1.00  0.00           C  
ATOM   2726  OG  SER A 168     -29.789  16.456  20.353  1.00  0.00           O  
ATOM   2727  H   SER A 168     -28.069  18.421  19.275  1.00  0.00           H  
ATOM   2728  HA  SER A 168     -28.035  16.193  17.527  1.00  0.00           H  
ATOM   2729 1HB  SER A 168     -28.993  14.876  19.319  1.00  0.00           H  
ATOM   2730 2HB  SER A 168     -27.822  16.014  19.970  1.00  0.00           H  
ATOM   2731  HG  SER A 168     -29.829  15.837  21.110  1.00  0.00           H  
ATOM   2732  N   GLU A 169     -31.061  17.482  17.639  1.00  0.00           N  
ATOM   2733  CA  GLU A 169     -32.384  17.357  17.011  1.00  0.00           C  
ATOM   2734  C   GLU A 169     -32.297  17.613  15.507  1.00  0.00           C  
ATOM   2735  O   GLU A 169     -32.877  16.865  14.707  1.00  0.00           O  
ATOM   2736  CB  GLU A 169     -33.401  18.300  17.660  1.00  0.00           C  
ATOM   2737  CG  GLU A 169     -33.790  17.929  19.117  1.00  0.00           C  
ATOM   2738  CD  GLU A 169     -34.785  18.903  19.814  1.00  0.00           C  
ATOM   2739  OE1 GLU A 169     -34.738  20.112  19.589  1.00  0.00           O  
ATOM   2740  OE2 GLU A 169     -35.589  18.413  20.576  1.00  0.00           O  
ATOM   2741  H   GLU A 169     -30.813  18.293  18.195  1.00  0.00           H  
ATOM   2742  HA  GLU A 169     -32.735  16.334  17.155  1.00  0.00           H  
ATOM   2743 1HB  GLU A 169     -32.984  19.273  17.665  1.00  0.00           H  
ATOM   2744 2HB  GLU A 169     -34.307  18.335  17.056  1.00  0.00           H  
ATOM   2745 1HG  GLU A 169     -34.231  16.932  19.108  1.00  0.00           H  
ATOM   2746 2HG  GLU A 169     -32.874  17.877  19.708  1.00  0.00           H  
ATOM   2747  N   VAL A 170     -31.514  18.624  15.110  1.00  0.00           N  
ATOM   2748  CA  VAL A 170     -31.335  18.874  13.686  1.00  0.00           C  
ATOM   2749  C   VAL A 170     -30.574  17.734  13.063  1.00  0.00           C  
ATOM   2750  O   VAL A 170     -30.889  17.313  11.953  1.00  0.00           O  
ATOM   2751  CB  VAL A 170     -30.601  20.177  13.388  1.00  0.00           C  
ATOM   2752  CG1 VAL A 170     -30.269  20.238  11.945  1.00  0.00           C  
ATOM   2753  CG2 VAL A 170     -31.481  21.329  13.721  1.00  0.00           C  
ATOM   2754  H   VAL A 170     -31.047  19.236  15.802  1.00  0.00           H  
ATOM   2755  HA  VAL A 170     -32.319  18.932  13.222  1.00  0.00           H  
ATOM   2756  HB  VAL A 170     -29.682  20.211  13.969  1.00  0.00           H  
ATOM   2757 1HG1 VAL A 170     -29.738  21.158  11.750  1.00  0.00           H  
ATOM   2758 2HG1 VAL A 170     -29.637  19.389  11.687  1.00  0.00           H  
ATOM   2759 3HG1 VAL A 170     -31.182  20.205  11.360  1.00  0.00           H  
ATOM   2760 1HG2 VAL A 170     -30.965  22.266  13.519  1.00  0.00           H  
ATOM   2761 2HG2 VAL A 170     -32.396  21.281  13.131  1.00  0.00           H  
ATOM   2762 3HG2 VAL A 170     -31.724  21.267  14.771  1.00  0.00           H  
ATOM   2763  N   LEU A 171     -29.558  17.247  13.770  1.00  0.00           N  
ATOM   2764  CA  LEU A 171     -28.723  16.172  13.277  1.00  0.00           C  
ATOM   2765  C   LEU A 171     -29.542  14.913  12.994  1.00  0.00           C  
ATOM   2766  O   LEU A 171     -29.404  14.316  11.921  1.00  0.00           O  
ATOM   2767  CB  LEU A 171     -27.667  15.865  14.332  1.00  0.00           C  
ATOM   2768  CG  LEU A 171     -26.701  14.815  14.013  1.00  0.00           C  
ATOM   2769  CD1 LEU A 171     -25.952  15.221  12.817  1.00  0.00           C  
ATOM   2770  CD2 LEU A 171     -25.779  14.643  15.171  1.00  0.00           C  
ATOM   2771  H   LEU A 171     -29.346  17.654  14.687  1.00  0.00           H  
ATOM   2772  HA  LEU A 171     -28.242  16.498  12.358  1.00  0.00           H  
ATOM   2773 1HB  LEU A 171     -27.115  16.774  14.563  1.00  0.00           H  
ATOM   2774 2HB  LEU A 171     -28.184  15.554  15.230  1.00  0.00           H  
ATOM   2775  HG  LEU A 171     -27.218  13.880  13.805  1.00  0.00           H  
ATOM   2776 1HD1 LEU A 171     -25.228  14.468  12.580  1.00  0.00           H  
ATOM   2777 2HD1 LEU A 171     -26.638  15.350  11.993  1.00  0.00           H  
ATOM   2778 3HD1 LEU A 171     -25.448  16.156  13.019  1.00  0.00           H  
ATOM   2779 1HD2 LEU A 171     -25.070  13.875  14.928  1.00  0.00           H  
ATOM   2780 2HD2 LEU A 171     -25.263  15.582  15.365  1.00  0.00           H  
ATOM   2781 3HD2 LEU A 171     -26.349  14.356  16.051  1.00  0.00           H  
ATOM   2782  N   GLU A 172     -30.444  14.534  13.914  1.00  0.00           N  
ATOM   2783  CA  GLU A 172     -31.293  13.370  13.677  1.00  0.00           C  
ATOM   2784  C   GLU A 172     -32.160  13.565  12.435  1.00  0.00           C  
ATOM   2785  O   GLU A 172     -32.223  12.692  11.560  1.00  0.00           O  
ATOM   2786  CB  GLU A 172     -32.209  13.123  14.892  1.00  0.00           C  
ATOM   2787  CG  GLU A 172     -33.181  11.925  14.761  1.00  0.00           C  
ATOM   2788  CD  GLU A 172     -34.104  11.724  16.006  1.00  0.00           C  
ATOM   2789  OE1 GLU A 172     -33.864  12.350  17.004  1.00  0.00           O  
ATOM   2790  OE2 GLU A 172     -35.059  10.967  15.924  1.00  0.00           O  
ATOM   2791  H   GLU A 172     -30.522  15.039  14.802  1.00  0.00           H  
ATOM   2792  HA  GLU A 172     -30.657  12.501  13.521  1.00  0.00           H  
ATOM   2793 1HB  GLU A 172     -31.591  12.958  15.778  1.00  0.00           H  
ATOM   2794 2HB  GLU A 172     -32.803  14.022  15.080  1.00  0.00           H  
ATOM   2795 1HG  GLU A 172     -33.802  12.075  13.878  1.00  0.00           H  
ATOM   2796 2HG  GLU A 172     -32.586  11.035  14.603  1.00  0.00           H  
ATOM   2797  N   LYS A 173     -32.800  14.732  12.312  1.00  0.00           N  
ATOM   2798  CA  LYS A 173     -33.677  14.941  11.170  1.00  0.00           C  
ATOM   2799  C   LYS A 173     -32.901  14.967   9.858  1.00  0.00           C  
ATOM   2800  O   LYS A 173     -33.321  14.364   8.855  1.00  0.00           O  
ATOM   2801  CB  LYS A 173     -34.420  16.275  11.315  1.00  0.00           C  
ATOM   2802  CG  LYS A 173     -35.476  16.332  12.415  1.00  0.00           C  
ATOM   2803  CD  LYS A 173     -36.134  17.727  12.479  1.00  0.00           C  
ATOM   2804  CE  LYS A 173     -37.169  17.812  13.599  1.00  0.00           C  
ATOM   2805  NZ  LYS A 173     -37.819  19.164  13.672  1.00  0.00           N  
ATOM   2806  H   LYS A 173     -32.712  15.452  13.040  1.00  0.00           H  
ATOM   2807  HA  LYS A 173     -34.395  14.123  11.129  1.00  0.00           H  
ATOM   2808 1HB  LYS A 173     -33.690  17.064  11.526  1.00  0.00           H  
ATOM   2809 2HB  LYS A 173     -34.905  16.521  10.374  1.00  0.00           H  
ATOM   2810 1HG  LYS A 173     -36.240  15.578  12.232  1.00  0.00           H  
ATOM   2811 2HG  LYS A 173     -35.001  16.118  13.375  1.00  0.00           H  
ATOM   2812 1HD  LYS A 173     -35.362  18.483  12.662  1.00  0.00           H  
ATOM   2813 2HD  LYS A 173     -36.618  17.952  11.529  1.00  0.00           H  
ATOM   2814 1HE  LYS A 173     -37.937  17.061  13.427  1.00  0.00           H  
ATOM   2815 2HE  LYS A 173     -36.678  17.606  14.551  1.00  0.00           H  
ATOM   2816 1HZ  LYS A 173     -38.492  19.177  14.418  1.00  0.00           H  
ATOM   2817 2HZ  LYS A 173     -37.124  19.909  13.849  1.00  0.00           H  
ATOM   2818 3HZ  LYS A 173     -38.285  19.366  12.800  1.00  0.00           H  
ATOM   2819  N   ALA A 174     -31.761  15.658   9.882  1.00  0.00           N  
ATOM   2820  CA  ALA A 174     -30.920  15.866   8.722  1.00  0.00           C  
ATOM   2821  C   ALA A 174     -30.264  14.595   8.203  1.00  0.00           C  
ATOM   2822  O   ALA A 174     -30.222  14.373   6.987  1.00  0.00           O  
ATOM   2823  CB  ALA A 174     -29.872  16.891   9.085  1.00  0.00           C  
ATOM   2824  H   ALA A 174     -31.474  16.102  10.753  1.00  0.00           H  
ATOM   2825  HA  ALA A 174     -31.544  16.247   7.929  1.00  0.00           H  
ATOM   2826 1HB  ALA A 174     -29.275  17.098   8.236  1.00  0.00           H  
ATOM   2827 2HB  ALA A 174     -30.336  17.798   9.417  1.00  0.00           H  
ATOM   2828 3HB  ALA A 174     -29.262  16.496   9.891  1.00  0.00           H  
ATOM   2829  N   LEU A 175     -29.802  13.726   9.099  1.00  0.00           N  
ATOM   2830  CA  LEU A 175     -29.181  12.501   8.634  1.00  0.00           C  
ATOM   2831  C   LEU A 175     -30.199  11.439   8.299  1.00  0.00           C  
ATOM   2832  O   LEU A 175     -29.952  10.610   7.418  1.00  0.00           O  
ATOM   2833  CB  LEU A 175     -28.171  11.989   9.633  1.00  0.00           C  
ATOM   2834  CG  LEU A 175     -27.000  12.826   9.777  1.00  0.00           C  
ATOM   2835  CD1 LEU A 175     -26.081  12.300  10.811  1.00  0.00           C  
ATOM   2836  CD2 LEU A 175     -26.308  12.873   8.463  1.00  0.00           C  
ATOM   2837  H   LEU A 175     -29.836  13.931  10.104  1.00  0.00           H  
ATOM   2838  HA  LEU A 175     -28.636  12.733   7.723  1.00  0.00           H  
ATOM   2839 1HB  LEU A 175     -28.659  11.992  10.594  1.00  0.00           H  
ATOM   2840 2HB  LEU A 175     -27.860  10.982   9.371  1.00  0.00           H  
ATOM   2841  HG  LEU A 175     -27.320  13.792  10.092  1.00  0.00           H  
ATOM   2842 1HD1 LEU A 175     -25.244  12.933  10.878  1.00  0.00           H  
ATOM   2843 2HD1 LEU A 175     -26.582  12.277  11.765  1.00  0.00           H  
ATOM   2844 3HD1 LEU A 175     -25.756  11.308  10.529  1.00  0.00           H  
ATOM   2845 1HD2 LEU A 175     -25.429  13.492   8.530  1.00  0.00           H  
ATOM   2846 2HD2 LEU A 175     -26.024  11.870   8.207  1.00  0.00           H  
ATOM   2847 3HD2 LEU A 175     -26.980  13.273   7.706  1.00  0.00           H  
ATOM   2848  N   ARG A 176     -31.352  11.439   8.978  1.00  0.00           N  
ATOM   2849  CA  ARG A 176     -32.349  10.455   8.623  1.00  0.00           C  
ATOM   2850  C   ARG A 176     -32.806  10.783   7.223  1.00  0.00           C  
ATOM   2851  O   ARG A 176     -32.924   9.888   6.382  1.00  0.00           O  
ATOM   2852  CB  ARG A 176     -33.541  10.462   9.561  1.00  0.00           C  
ATOM   2853  CG  ARG A 176     -34.607   9.409   9.224  1.00  0.00           C  
ATOM   2854  CD  ARG A 176     -35.802   9.530  10.097  1.00  0.00           C  
ATOM   2855  NE  ARG A 176     -35.547   9.134  11.467  1.00  0.00           N  
ATOM   2856  CZ  ARG A 176     -35.891   9.853  12.538  1.00  0.00           C  
ATOM   2857  NH1 ARG A 176     -36.467  11.034  12.417  1.00  0.00           N  
ATOM   2858  NH2 ARG A 176     -35.626   9.362  13.710  1.00  0.00           N  
ATOM   2859  H   ARG A 176     -31.546  12.096   9.741  1.00  0.00           H  
ATOM   2860  HA  ARG A 176     -31.897   9.463   8.632  1.00  0.00           H  
ATOM   2861 1HB  ARG A 176     -33.203  10.284  10.583  1.00  0.00           H  
ATOM   2862 2HB  ARG A 176     -34.012  11.448   9.542  1.00  0.00           H  
ATOM   2863 1HG  ARG A 176     -34.924   9.537   8.185  1.00  0.00           H  
ATOM   2864 2HG  ARG A 176     -34.184   8.411   9.355  1.00  0.00           H  
ATOM   2865 1HD  ARG A 176     -36.130  10.569  10.100  1.00  0.00           H  
ATOM   2866 2HD  ARG A 176     -36.600   8.901   9.704  1.00  0.00           H  
ATOM   2867  HE  ARG A 176     -35.089   8.235  11.656  1.00  0.00           H  
ATOM   2868 1HH1 ARG A 176     -36.658  11.412  11.501  1.00  0.00           H  
ATOM   2869 2HH1 ARG A 176     -36.706  11.563  13.248  1.00  0.00           H  
ATOM   2870 1HH2 ARG A 176     -35.172   8.448  13.772  1.00  0.00           H  
ATOM   2871 2HH2 ARG A 176     -35.807   9.904  14.558  1.00  0.00           H  
ATOM   2872  N   SER A 177     -33.000  12.085   6.952  1.00  0.00           N  
ATOM   2873  CA  SER A 177     -33.444  12.510   5.648  1.00  0.00           C  
ATOM   2874  C   SER A 177     -32.380  12.200   4.605  1.00  0.00           C  
ATOM   2875  O   SER A 177     -32.686  11.655   3.552  1.00  0.00           O  
ATOM   2876  CB  SER A 177     -33.697  14.009   5.663  1.00  0.00           C  
ATOM   2877  OG  SER A 177     -34.738  14.345   6.543  1.00  0.00           O  
ATOM   2878  H   SER A 177     -32.890  12.797   7.679  1.00  0.00           H  
ATOM   2879  HA  SER A 177     -34.362  11.977   5.396  1.00  0.00           H  
ATOM   2880 1HB  SER A 177     -32.786  14.525   5.966  1.00  0.00           H  
ATOM   2881 2HB  SER A 177     -33.944  14.344   4.658  1.00  0.00           H  
ATOM   2882  HG  SER A 177     -34.371  14.192   7.447  1.00  0.00           H  
ATOM   2883  N   ALA A 178     -31.105  12.460   4.893  1.00  0.00           N  
ATOM   2884  CA  ALA A 178     -30.114  12.162   3.872  1.00  0.00           C  
ATOM   2885  C   ALA A 178     -30.064  10.662   3.541  1.00  0.00           C  
ATOM   2886  O   ALA A 178     -29.966  10.295   2.364  1.00  0.00           O  
ATOM   2887  CB  ALA A 178     -28.754  12.633   4.325  1.00  0.00           C  
ATOM   2888  H   ALA A 178     -30.832  12.920   5.764  1.00  0.00           H  
ATOM   2889  HA  ALA A 178     -30.391  12.700   2.966  1.00  0.00           H  
ATOM   2890 1HB  ALA A 178     -28.038  12.434   3.544  1.00  0.00           H  
ATOM   2891 2HB  ALA A 178     -28.784  13.705   4.531  1.00  0.00           H  
ATOM   2892 3HB  ALA A 178     -28.470  12.099   5.230  1.00  0.00           H  
ATOM   2893  N   ALA A 179     -30.171   9.791   4.567  1.00  0.00           N  
ATOM   2894  CA  ALA A 179     -30.133   8.342   4.340  1.00  0.00           C  
ATOM   2895  C   ALA A 179     -31.377   7.837   3.608  1.00  0.00           C  
ATOM   2896  O   ALA A 179     -31.282   6.973   2.725  1.00  0.00           O  
ATOM   2897  CB  ALA A 179     -29.998   7.609   5.662  1.00  0.00           C  
ATOM   2898  H   ALA A 179     -30.251  10.139   5.529  1.00  0.00           H  
ATOM   2899  HA  ALA A 179     -29.269   8.130   3.719  1.00  0.00           H  
ATOM   2900 1HB  ALA A 179     -29.944   6.543   5.483  1.00  0.00           H  
ATOM   2901 2HB  ALA A 179     -29.096   7.941   6.175  1.00  0.00           H  
ATOM   2902 3HB  ALA A 179     -30.867   7.831   6.284  1.00  0.00           H  
ATOM   2903  N   GLU A 180     -32.545   8.388   3.963  1.00  0.00           N  
ATOM   2904  CA  GLU A 180     -33.800   7.994   3.337  1.00  0.00           C  
ATOM   2905  C   GLU A 180     -33.805   8.373   1.883  1.00  0.00           C  
ATOM   2906  O   GLU A 180     -34.165   7.569   1.013  1.00  0.00           O  
ATOM   2907  CB  GLU A 180     -34.987   8.670   4.044  1.00  0.00           C  
ATOM   2908  CG  GLU A 180     -36.378   8.366   3.451  1.00  0.00           C  
ATOM   2909  CD  GLU A 180     -37.512   9.020   4.228  1.00  0.00           C  
ATOM   2910  OE1 GLU A 180     -37.268   9.475   5.316  1.00  0.00           O  
ATOM   2911  OE2 GLU A 180     -38.613   9.093   3.713  1.00  0.00           O  
ATOM   2912  H   GLU A 180     -32.570   9.089   4.709  1.00  0.00           H  
ATOM   2913  HA  GLU A 180     -33.892   6.915   3.401  1.00  0.00           H  
ATOM   2914 1HB  GLU A 180     -34.994   8.372   5.094  1.00  0.00           H  
ATOM   2915 2HB  GLU A 180     -34.843   9.752   4.021  1.00  0.00           H  
ATOM   2916 1HG  GLU A 180     -36.400   8.724   2.424  1.00  0.00           H  
ATOM   2917 2HG  GLU A 180     -36.534   7.299   3.437  1.00  0.00           H  
ATOM   2918  N   VAL A 181     -33.359   9.586   1.620  1.00  0.00           N  
ATOM   2919  CA  VAL A 181     -33.342  10.094   0.284  1.00  0.00           C  
ATOM   2920  C   VAL A 181     -32.326   9.321  -0.540  1.00  0.00           C  
ATOM   2921  O   VAL A 181     -32.629   8.915  -1.662  1.00  0.00           O  
ATOM   2922  CB  VAL A 181     -33.068  11.584   0.305  1.00  0.00           C  
ATOM   2923  CG1 VAL A 181     -32.916  12.065  -1.064  1.00  0.00           C  
ATOM   2924  CG2 VAL A 181     -34.227  12.278   0.986  1.00  0.00           C  
ATOM   2925  H   VAL A 181     -33.056  10.198   2.384  1.00  0.00           H  
ATOM   2926  HA  VAL A 181     -34.324   9.947  -0.150  1.00  0.00           H  
ATOM   2927  HB  VAL A 181     -32.143  11.774   0.855  1.00  0.00           H  
ATOM   2928 1HG1 VAL A 181     -32.730  13.140  -1.067  1.00  0.00           H  
ATOM   2929 2HG1 VAL A 181     -32.094  11.545  -1.555  1.00  0.00           H  
ATOM   2930 3HG1 VAL A 181     -33.837  11.855  -1.564  1.00  0.00           H  
ATOM   2931 1HG2 VAL A 181     -34.033  13.346   1.022  1.00  0.00           H  
ATOM   2932 2HG2 VAL A 181     -35.129  12.081   0.431  1.00  0.00           H  
ATOM   2933 3HG2 VAL A 181     -34.358  11.907   1.987  1.00  0.00           H  
ATOM   2934  N   ALA A 182     -31.143   9.045   0.020  1.00  0.00           N  
ATOM   2935  CA  ALA A 182     -30.183   8.270  -0.738  1.00  0.00           C  
ATOM   2936  C   ALA A 182     -30.752   6.902  -1.109  1.00  0.00           C  
ATOM   2937  O   ALA A 182     -30.522   6.430  -2.224  1.00  0.00           O  
ATOM   2938  CB  ALA A 182     -28.912   8.107   0.020  1.00  0.00           C  
ATOM   2939  H   ALA A 182     -30.895   9.392   0.951  1.00  0.00           H  
ATOM   2940  HA  ALA A 182     -29.979   8.805  -1.644  1.00  0.00           H  
ATOM   2941 1HB  ALA A 182     -28.206   7.550  -0.592  1.00  0.00           H  
ATOM   2942 2HB  ALA A 182     -28.513   9.068   0.254  1.00  0.00           H  
ATOM   2943 3HB  ALA A 182     -29.129   7.577   0.929  1.00  0.00           H  
ATOM   2944  N   GLN A 183     -31.545   6.270  -0.229  1.00  0.00           N  
ATOM   2945  CA  GLN A 183     -32.129   5.003  -0.652  1.00  0.00           C  
ATOM   2946  C   GLN A 183     -33.027   5.213  -1.863  1.00  0.00           C  
ATOM   2947  O   GLN A 183     -32.981   4.422  -2.808  1.00  0.00           O  
ATOM   2948  CB  GLN A 183     -32.973   4.327   0.421  1.00  0.00           C  
ATOM   2949  CG  GLN A 183     -33.528   2.987  -0.079  1.00  0.00           C  
ATOM   2950  CD  GLN A 183     -34.314   2.219   0.936  1.00  0.00           C  
ATOM   2951  OE1 GLN A 183     -33.916   2.099   2.097  1.00  0.00           O  
ATOM   2952  NE2 GLN A 183     -35.463   1.685   0.510  1.00  0.00           N  
ATOM   2953  H   GLN A 183     -31.705   6.648   0.712  1.00  0.00           H  
ATOM   2954  HA  GLN A 183     -31.323   4.328  -0.934  1.00  0.00           H  
ATOM   2955 1HB  GLN A 183     -32.401   4.175   1.317  1.00  0.00           H  
ATOM   2956 2HB  GLN A 183     -33.814   4.972   0.678  1.00  0.00           H  
ATOM   2957 1HG  GLN A 183     -34.193   3.191  -0.923  1.00  0.00           H  
ATOM   2958 2HG  GLN A 183     -32.696   2.363  -0.410  1.00  0.00           H  
ATOM   2959 1HE2 GLN A 183     -36.033   1.154   1.132  1.00  0.00           H  
ATOM   2960 2HE2 GLN A 183     -35.782   1.822  -0.467  1.00  0.00           H  
ATOM   2961  N   ARG A 184     -33.803   6.308  -1.864  1.00  0.00           N  
ATOM   2962  CA  ARG A 184     -34.717   6.589  -2.973  1.00  0.00           C  
ATOM   2963  C   ARG A 184     -33.924   6.722  -4.273  1.00  0.00           C  
ATOM   2964  O   ARG A 184     -34.353   6.229  -5.324  1.00  0.00           O  
ATOM   2965  CB  ARG A 184     -35.494   7.889  -2.722  1.00  0.00           C  
ATOM   2966  CG  ARG A 184     -36.513   7.827  -1.580  1.00  0.00           C  
ATOM   2967  CD  ARG A 184     -37.166   9.152  -1.313  1.00  0.00           C  
ATOM   2968  NE  ARG A 184     -38.015   9.099  -0.124  1.00  0.00           N  
ATOM   2969  CZ  ARG A 184     -39.313   8.760  -0.108  1.00  0.00           C  
ATOM   2970  NH1 ARG A 184     -39.938   8.489  -1.230  1.00  0.00           N  
ATOM   2971  NH2 ARG A 184     -39.956   8.700   1.044  1.00  0.00           N  
ATOM   2972  H   ARG A 184     -33.782   6.932  -1.047  1.00  0.00           H  
ATOM   2973  HA  ARG A 184     -35.420   5.760  -3.066  1.00  0.00           H  
ATOM   2974 1HB  ARG A 184     -34.823   8.705  -2.525  1.00  0.00           H  
ATOM   2975 2HB  ARG A 184     -36.046   8.148  -3.624  1.00  0.00           H  
ATOM   2976 1HG  ARG A 184     -37.288   7.104  -1.829  1.00  0.00           H  
ATOM   2977 2HG  ARG A 184     -36.006   7.510  -0.671  1.00  0.00           H  
ATOM   2978 1HD  ARG A 184     -36.403   9.901  -1.153  1.00  0.00           H  
ATOM   2979 2HD  ARG A 184     -37.783   9.439  -2.165  1.00  0.00           H  
ATOM   2980  HE  ARG A 184     -37.581   9.296   0.773  1.00  0.00           H  
ATOM   2981 1HH1 ARG A 184     -39.439   8.545  -2.102  1.00  0.00           H  
ATOM   2982 2HH1 ARG A 184     -40.916   8.235  -1.215  1.00  0.00           H  
ATOM   2983 1HH2 ARG A 184     -39.453   8.898   1.930  1.00  0.00           H  
ATOM   2984 2HH2 ARG A 184     -40.930   8.447   1.069  1.00  0.00           H  
ATOM   2985  N   LEU A 185     -32.734   7.330  -4.180  1.00  0.00           N  
ATOM   2986  CA  LEU A 185     -31.877   7.514  -5.345  1.00  0.00           C  
ATOM   2987  C   LEU A 185     -31.398   6.190  -5.875  1.00  0.00           C  
ATOM   2988  O   LEU A 185     -31.312   5.992  -7.085  1.00  0.00           O  
ATOM   2989  CB  LEU A 185     -30.613   8.249  -4.993  1.00  0.00           C  
ATOM   2990  CG  LEU A 185     -30.757   9.583  -4.574  1.00  0.00           C  
ATOM   2991  CD1 LEU A 185     -29.422  10.072  -4.171  1.00  0.00           C  
ATOM   2992  CD2 LEU A 185     -31.349  10.359  -5.658  1.00  0.00           C  
ATOM   2993  H   LEU A 185     -32.462   7.713  -3.268  1.00  0.00           H  
ATOM   2994  HA  LEU A 185     -32.428   8.050  -6.112  1.00  0.00           H  
ATOM   2995 1HB  LEU A 185     -30.112   7.713  -4.213  1.00  0.00           H  
ATOM   2996 2HB  LEU A 185     -29.973   8.250  -5.864  1.00  0.00           H  
ATOM   2997  HG  LEU A 185     -31.402   9.628  -3.702  1.00  0.00           H  
ATOM   2998 1HD1 LEU A 185     -29.501  11.035  -3.825  1.00  0.00           H  
ATOM   2999 2HD1 LEU A 185     -29.016   9.465  -3.399  1.00  0.00           H  
ATOM   3000 3HD1 LEU A 185     -28.776  10.030  -5.028  1.00  0.00           H  
ATOM   3001 1HD2 LEU A 185     -31.432  11.346  -5.341  1.00  0.00           H  
ATOM   3002 2HD2 LEU A 185     -30.743  10.331  -6.522  1.00  0.00           H  
ATOM   3003 3HD2 LEU A 185     -32.330   9.961  -5.905  1.00  0.00           H  
ATOM   3004  N   LEU A 186     -31.086   5.279  -4.966  1.00  0.00           N  
ATOM   3005  CA  LEU A 186     -30.596   3.978  -5.357  1.00  0.00           C  
ATOM   3006  C   LEU A 186     -31.714   3.142  -5.985  1.00  0.00           C  
ATOM   3007  O   LEU A 186     -31.457   2.345  -6.893  1.00  0.00           O  
ATOM   3008  CB  LEU A 186     -29.973   3.286  -4.156  1.00  0.00           C  
ATOM   3009  CG  LEU A 186     -28.697   3.926  -3.630  1.00  0.00           C  
ATOM   3010  CD1 LEU A 186     -28.303   3.249  -2.345  1.00  0.00           C  
ATOM   3011  CD2 LEU A 186     -27.605   3.795  -4.682  1.00  0.00           C  
ATOM   3012  H   LEU A 186     -31.161   5.521  -3.971  1.00  0.00           H  
ATOM   3013  HA  LEU A 186     -29.813   4.122  -6.096  1.00  0.00           H  
ATOM   3014 1HB  LEU A 186     -30.699   3.260  -3.346  1.00  0.00           H  
ATOM   3015 2HB  LEU A 186     -29.718   2.284  -4.443  1.00  0.00           H  
ATOM   3016  HG  LEU A 186     -28.872   4.975  -3.420  1.00  0.00           H  
ATOM   3017 1HD1 LEU A 186     -27.391   3.699  -1.966  1.00  0.00           H  
ATOM   3018 2HD1 LEU A 186     -29.098   3.360  -1.608  1.00  0.00           H  
ATOM   3019 3HD1 LEU A 186     -28.145   2.201  -2.543  1.00  0.00           H  
ATOM   3020 1HD2 LEU A 186     -26.684   4.255  -4.317  1.00  0.00           H  
ATOM   3021 2HD2 LEU A 186     -27.427   2.741  -4.894  1.00  0.00           H  
ATOM   3022 3HD2 LEU A 186     -27.928   4.299  -5.590  1.00  0.00           H  
ATOM   3023  N   GLU A 187     -32.961   3.312  -5.514  1.00  0.00           N  
ATOM   3024  CA  GLU A 187     -34.069   2.547  -6.095  1.00  0.00           C  
ATOM   3025  C   GLU A 187     -34.290   2.962  -7.554  1.00  0.00           C  
ATOM   3026  O   GLU A 187     -34.495   2.111  -8.434  1.00  0.00           O  
ATOM   3027  CB  GLU A 187     -35.384   2.783  -5.330  1.00  0.00           C  
ATOM   3028  CG  GLU A 187     -35.463   2.213  -3.907  1.00  0.00           C  
ATOM   3029  CD  GLU A 187     -36.795   2.545  -3.220  1.00  0.00           C  
ATOM   3030  OE1 GLU A 187     -37.659   3.108  -3.880  1.00  0.00           O  
ATOM   3031  OE2 GLU A 187     -36.941   2.269  -2.039  1.00  0.00           O  
ATOM   3032  H   GLU A 187     -33.119   3.952  -4.729  1.00  0.00           H  
ATOM   3033  HA  GLU A 187     -33.817   1.487  -6.065  1.00  0.00           H  
ATOM   3034 1HB  GLU A 187     -35.559   3.857  -5.257  1.00  0.00           H  
ATOM   3035 2HB  GLU A 187     -36.208   2.362  -5.902  1.00  0.00           H  
ATOM   3036 1HG  GLU A 187     -35.342   1.130  -3.951  1.00  0.00           H  
ATOM   3037 2HG  GLU A 187     -34.643   2.614  -3.324  1.00  0.00           H  
ATOM   3038  N   VAL A 188     -34.200   4.270  -7.817  1.00  0.00           N  
ATOM   3039  CA  VAL A 188     -34.396   4.741  -9.177  1.00  0.00           C  
ATOM   3040  C   VAL A 188     -33.143   4.472 -10.002  1.00  0.00           C  
ATOM   3041  O   VAL A 188     -33.243   4.094 -11.172  1.00  0.00           O  
ATOM   3042  CB  VAL A 188     -34.832   6.228  -9.209  1.00  0.00           C  
ATOM   3043  CG1 VAL A 188     -36.136   6.380  -8.425  1.00  0.00           C  
ATOM   3044  CG2 VAL A 188     -33.787   7.112  -8.609  1.00  0.00           C  
ATOM   3045  H   VAL A 188     -34.046   4.930  -7.045  1.00  0.00           H  
ATOM   3046  HA  VAL A 188     -35.214   4.171  -9.616  1.00  0.00           H  
ATOM   3047  HB  VAL A 188     -35.018   6.528 -10.240  1.00  0.00           H  
ATOM   3048 1HG1 VAL A 188     -36.462   7.422  -8.455  1.00  0.00           H  
ATOM   3049 2HG1 VAL A 188     -36.901   5.747  -8.867  1.00  0.00           H  
ATOM   3050 3HG1 VAL A 188     -35.967   6.081  -7.386  1.00  0.00           H  
ATOM   3051 1HG2 VAL A 188     -34.133   8.134  -8.624  1.00  0.00           H  
ATOM   3052 2HG2 VAL A 188     -33.641   6.800  -7.601  1.00  0.00           H  
ATOM   3053 3HG2 VAL A 188     -32.856   7.043  -9.155  1.00  0.00           H  
ATOM   3054  N   ALA A 189     -31.956   4.596  -9.389  1.00  0.00           N  
ATOM   3055  CA  ALA A 189     -30.734   4.331 -10.115  1.00  0.00           C  
ATOM   3056  C   ALA A 189     -30.719   2.897 -10.605  1.00  0.00           C  
ATOM   3057  O   ALA A 189     -30.263   2.624 -11.719  1.00  0.00           O  
ATOM   3058  CB  ALA A 189     -29.510   4.572  -9.252  1.00  0.00           C  
ATOM   3059  H   ALA A 189     -31.896   4.917  -8.426  1.00  0.00           H  
ATOM   3060  HA  ALA A 189     -30.717   4.994 -10.971  1.00  0.00           H  
ATOM   3061 1HB  ALA A 189     -28.631   4.388  -9.844  1.00  0.00           H  
ATOM   3062 2HB  ALA A 189     -29.485   5.575  -8.889  1.00  0.00           H  
ATOM   3063 3HB  ALA A 189     -29.535   3.894  -8.410  1.00  0.00           H  
ATOM   3064  N   GLU A 190     -31.244   1.955  -9.803  1.00  0.00           N  
ATOM   3065  CA  GLU A 190     -31.280   0.587 -10.283  1.00  0.00           C  
ATOM   3066  C   GLU A 190     -32.155   0.491 -11.524  1.00  0.00           C  
ATOM   3067  O   GLU A 190     -31.720  -0.026 -12.552  1.00  0.00           O  
ATOM   3068  CB  GLU A 190     -31.813  -0.389  -9.218  1.00  0.00           C  
ATOM   3069  CG  GLU A 190     -31.833  -1.853  -9.712  1.00  0.00           C  
ATOM   3070  CD  GLU A 190     -32.369  -2.913  -8.729  1.00  0.00           C  
ATOM   3071  OE1 GLU A 190     -32.617  -2.644  -7.569  1.00  0.00           O  
ATOM   3072  OE2 GLU A 190     -32.541  -4.022  -9.189  1.00  0.00           O  
ATOM   3073  H   GLU A 190     -31.578   2.185  -8.861  1.00  0.00           H  
ATOM   3074  HA  GLU A 190     -30.273   0.292 -10.563  1.00  0.00           H  
ATOM   3075 1HB  GLU A 190     -31.200  -0.325  -8.320  1.00  0.00           H  
ATOM   3076 2HB  GLU A 190     -32.830  -0.102  -8.940  1.00  0.00           H  
ATOM   3077 1HG  GLU A 190     -32.446  -1.888 -10.613  1.00  0.00           H  
ATOM   3078 2HG  GLU A 190     -30.819  -2.127  -9.998  1.00  0.00           H  
ATOM   3079  N   LYS A 191     -33.350   1.087 -11.480  1.00  0.00           N  
ATOM   3080  CA  LYS A 191     -34.274   1.005 -12.615  1.00  0.00           C  
ATOM   3081  C   LYS A 191     -33.689   1.602 -13.899  1.00  0.00           C  
ATOM   3082  O   LYS A 191     -33.919   1.090 -14.998  1.00  0.00           O  
ATOM   3083  CB  LYS A 191     -35.589   1.702 -12.269  1.00  0.00           C  
ATOM   3084  CG  LYS A 191     -36.429   0.965 -11.231  1.00  0.00           C  
ATOM   3085  CD  LYS A 191     -37.709   1.721 -10.906  1.00  0.00           C  
ATOM   3086  CE  LYS A 191     -38.532   0.982  -9.864  1.00  0.00           C  
ATOM   3087  NZ  LYS A 191     -39.773   1.721  -9.516  1.00  0.00           N  
ATOM   3088  H   LYS A 191     -33.649   1.547 -10.613  1.00  0.00           H  
ATOM   3089  HA  LYS A 191     -34.481  -0.048 -12.804  1.00  0.00           H  
ATOM   3090 1HB  LYS A 191     -35.374   2.699 -11.878  1.00  0.00           H  
ATOM   3091 2HB  LYS A 191     -36.184   1.826 -13.171  1.00  0.00           H  
ATOM   3092 1HG  LYS A 191     -36.681  -0.027 -11.603  1.00  0.00           H  
ATOM   3093 2HG  LYS A 191     -35.842   0.853 -10.317  1.00  0.00           H  
ATOM   3094 1HD  LYS A 191     -37.453   2.709 -10.519  1.00  0.00           H  
ATOM   3095 2HD  LYS A 191     -38.302   1.844 -11.811  1.00  0.00           H  
ATOM   3096 1HE  LYS A 191     -38.801   0.001 -10.251  1.00  0.00           H  
ATOM   3097 2HE  LYS A 191     -37.932   0.855  -8.961  1.00  0.00           H  
ATOM   3098 1HZ  LYS A 191     -40.292   1.202  -8.822  1.00  0.00           H  
ATOM   3099 2HZ  LYS A 191     -39.528   2.628  -9.146  1.00  0.00           H  
ATOM   3100 3HZ  LYS A 191     -40.341   1.837 -10.343  1.00  0.00           H  
ATOM   3101  N   GLU A 192     -32.925   2.680 -13.749  1.00  0.00           N  
ATOM   3102  CA  GLU A 192     -32.290   3.376 -14.868  1.00  0.00           C  
ATOM   3103  C   GLU A 192     -30.876   2.894 -15.240  1.00  0.00           C  
ATOM   3104  O   GLU A 192     -30.300   3.396 -16.208  1.00  0.00           O  
ATOM   3105  CB  GLU A 192     -32.172   4.879 -14.564  1.00  0.00           C  
ATOM   3106  CG  GLU A 192     -33.471   5.668 -14.462  1.00  0.00           C  
ATOM   3107  CD  GLU A 192     -33.237   7.163 -14.167  1.00  0.00           C  
ATOM   3108  OE1 GLU A 192     -32.130   7.537 -13.792  1.00  0.00           O  
ATOM   3109  OE2 GLU A 192     -34.164   7.922 -14.345  1.00  0.00           O  
ATOM   3110  H   GLU A 192     -32.812   3.055 -12.801  1.00  0.00           H  
ATOM   3111  HA  GLU A 192     -32.926   3.243 -15.741  1.00  0.00           H  
ATOM   3112 1HB  GLU A 192     -31.677   4.986 -13.599  1.00  0.00           H  
ATOM   3113 2HB  GLU A 192     -31.539   5.353 -15.311  1.00  0.00           H  
ATOM   3114 1HG  GLU A 192     -34.023   5.569 -15.396  1.00  0.00           H  
ATOM   3115 2HG  GLU A 192     -34.076   5.234 -13.663  1.00  0.00           H  
ATOM   3116  N   ASN A 193     -30.277   1.998 -14.441  1.00  0.00           N  
ATOM   3117  CA  ASN A 193     -28.858   1.630 -14.582  1.00  0.00           C  
ATOM   3118  C   ASN A 193     -28.008   2.906 -14.500  1.00  0.00           C  
ATOM   3119  O   ASN A 193     -26.974   3.067 -15.163  1.00  0.00           O  
ATOM   3120  CB  ASN A 193     -28.586   0.875 -15.878  1.00  0.00           C  
ATOM   3121  CG  ASN A 193     -27.263   0.105 -15.849  1.00  0.00           C  
ATOM   3122  OD1 ASN A 193     -26.826  -0.377 -14.793  1.00  0.00           O  
ATOM   3123  ND2 ASN A 193     -26.629  -0.014 -16.992  1.00  0.00           N  
ATOM   3124  H   ASN A 193     -30.818   1.546 -13.697  1.00  0.00           H  
ATOM   3125  HA  ASN A 193     -28.581   0.996 -13.738  1.00  0.00           H  
ATOM   3126 1HB  ASN A 193     -29.401   0.176 -16.066  1.00  0.00           H  
ATOM   3127 2HB  ASN A 193     -28.557   1.577 -16.711  1.00  0.00           H  
ATOM   3128 1HD2 ASN A 193     -25.760  -0.507 -17.034  1.00  0.00           H  
ATOM   3129 2HD2 ASN A 193     -27.017   0.390 -17.821  1.00  0.00           H  
ATOM   3130  N   ASN A 194     -28.411   3.803 -13.612  1.00  0.00           N  
ATOM   3131  CA  ASN A 194     -27.748   5.080 -13.485  1.00  0.00           C  
ATOM   3132  C   ASN A 194     -26.587   4.962 -12.537  1.00  0.00           C  
ATOM   3133  O   ASN A 194     -26.648   5.384 -11.382  1.00  0.00           O  
ATOM   3134  CB  ASN A 194     -28.751   6.137 -13.056  1.00  0.00           C  
ATOM   3135  CG  ASN A 194     -28.253   7.539 -13.073  1.00  0.00           C  
ATOM   3136  OD1 ASN A 194     -27.034   7.772 -12.978  1.00  0.00           O  
ATOM   3137  ND2 ASN A 194     -29.185   8.491 -13.171  1.00  0.00           N  
ATOM   3138  H   ASN A 194     -29.222   3.570 -13.035  1.00  0.00           H  
ATOM   3139  HA  ASN A 194     -27.351   5.362 -14.461  1.00  0.00           H  
ATOM   3140 1HB  ASN A 194     -29.629   6.081 -13.690  1.00  0.00           H  
ATOM   3141 2HB  ASN A 194     -29.062   5.923 -12.056  1.00  0.00           H  
ATOM   3142 1HD2 ASN A 194     -28.938   9.494 -13.149  1.00  0.00           H  
ATOM   3143 2HD2 ASN A 194     -30.179   8.230 -13.261  1.00  0.00           H  
ATOM   3144  N   GLN A 195     -25.489   4.450 -13.066  1.00  0.00           N  
ATOM   3145  CA  GLN A 195     -24.305   4.208 -12.252  1.00  0.00           C  
ATOM   3146  C   GLN A 195     -23.723   5.505 -11.689  1.00  0.00           C  
ATOM   3147  O   GLN A 195     -23.138   5.493 -10.602  1.00  0.00           O  
ATOM   3148  CB  GLN A 195     -23.250   3.424 -13.029  1.00  0.00           C  
ATOM   3149  CG  GLN A 195     -23.651   1.971 -13.301  1.00  0.00           C  
ATOM   3150  CD  GLN A 195     -22.579   1.206 -14.049  1.00  0.00           C  
ATOM   3151  OE1 GLN A 195     -21.875   1.766 -14.898  1.00  0.00           O  
ATOM   3152  NE2 GLN A 195     -22.435  -0.078 -13.727  1.00  0.00           N  
ATOM   3153  H   GLN A 195     -25.565   4.121 -14.036  1.00  0.00           H  
ATOM   3154  HA  GLN A 195     -24.603   3.587 -11.409  1.00  0.00           H  
ATOM   3155 1HB  GLN A 195     -23.065   3.912 -13.986  1.00  0.00           H  
ATOM   3156 2HB  GLN A 195     -22.313   3.422 -12.473  1.00  0.00           H  
ATOM   3157 1HG  GLN A 195     -23.829   1.473 -12.348  1.00  0.00           H  
ATOM   3158 2HG  GLN A 195     -24.566   1.963 -13.905  1.00  0.00           H  
ATOM   3159 1HE2 GLN A 195     -21.723  -0.636 -14.177  1.00  0.00           H  
ATOM   3160 2HE2 GLN A 195     -23.029  -0.493 -13.039  1.00  0.00           H  
ATOM   3161  N   GLU A 196     -23.880   6.622 -12.416  1.00  0.00           N  
ATOM   3162  CA  GLU A 196     -23.377   7.905 -11.921  1.00  0.00           C  
ATOM   3163  C   GLU A 196     -24.148   8.297 -10.659  1.00  0.00           C  
ATOM   3164  O   GLU A 196     -23.563   8.790  -9.687  1.00  0.00           O  
ATOM   3165  CB  GLU A 196     -23.513   9.011 -12.980  1.00  0.00           C  
ATOM   3166  CG  GLU A 196     -22.575   8.875 -14.191  1.00  0.00           C  
ATOM   3167  CD  GLU A 196     -22.767   9.986 -15.234  1.00  0.00           C  
ATOM   3168  OE1 GLU A 196     -23.710  10.729 -15.121  1.00  0.00           O  
ATOM   3169  OE2 GLU A 196     -21.949  10.094 -16.130  1.00  0.00           O  
ATOM   3170  H   GLU A 196     -24.369   6.568 -13.299  1.00  0.00           H  
ATOM   3171  HA  GLU A 196     -22.325   7.794 -11.658  1.00  0.00           H  
ATOM   3172 1HB  GLU A 196     -24.539   9.026 -13.352  1.00  0.00           H  
ATOM   3173 2HB  GLU A 196     -23.323   9.979 -12.516  1.00  0.00           H  
ATOM   3174 1HG  GLU A 196     -21.544   8.895 -13.840  1.00  0.00           H  
ATOM   3175 2HG  GLU A 196     -22.751   7.908 -14.660  1.00  0.00           H  
ATOM   3176  N   LEU A 197     -25.456   8.018 -10.658  1.00  0.00           N  
ATOM   3177  CA  LEU A 197     -26.286   8.280  -9.501  1.00  0.00           C  
ATOM   3178  C   LEU A 197     -25.967   7.309  -8.390  1.00  0.00           C  
ATOM   3179  O   LEU A 197     -26.018   7.685  -7.226  1.00  0.00           O  
ATOM   3180  CB  LEU A 197     -27.760   8.220  -9.808  1.00  0.00           C  
ATOM   3181  CG  LEU A 197     -28.616   8.580  -8.652  1.00  0.00           C  
ATOM   3182  CD1 LEU A 197     -28.228   9.992  -8.203  1.00  0.00           C  
ATOM   3183  CD2 LEU A 197     -30.040   8.515  -9.075  1.00  0.00           C  
ATOM   3184  H   LEU A 197     -25.896   7.637 -11.497  1.00  0.00           H  
ATOM   3185  HA  LEU A 197     -26.064   9.286  -9.151  1.00  0.00           H  
ATOM   3186 1HB  LEU A 197     -27.976   8.924 -10.605  1.00  0.00           H  
ATOM   3187 2HB  LEU A 197     -28.015   7.215 -10.131  1.00  0.00           H  
ATOM   3188  HG  LEU A 197     -28.445   7.887  -7.826  1.00  0.00           H  
ATOM   3189 1HD1 LEU A 197     -28.809  10.297  -7.375  1.00  0.00           H  
ATOM   3190 2HD1 LEU A 197     -27.178  10.003  -7.915  1.00  0.00           H  
ATOM   3191 3HD1 LEU A 197     -28.386  10.693  -9.028  1.00  0.00           H  
ATOM   3192 1HD2 LEU A 197     -30.678   8.784  -8.247  1.00  0.00           H  
ATOM   3193 2HD2 LEU A 197     -30.166   9.200  -9.894  1.00  0.00           H  
ATOM   3194 3HD2 LEU A 197     -30.297   7.525  -9.407  1.00  0.00           H  
ATOM   3195  N   VAL A 198     -25.642   6.058  -8.725  1.00  0.00           N  
ATOM   3196  CA  VAL A 198     -25.305   5.112  -7.670  1.00  0.00           C  
ATOM   3197  C   VAL A 198     -24.097   5.650  -6.924  1.00  0.00           C  
ATOM   3198  O   VAL A 198     -24.072   5.617  -5.694  1.00  0.00           O  
ATOM   3199  CB  VAL A 198     -24.965   3.706  -8.208  1.00  0.00           C  
ATOM   3200  CG1 VAL A 198     -24.425   2.836  -7.097  1.00  0.00           C  
ATOM   3201  CG2 VAL A 198     -26.184   3.074  -8.792  1.00  0.00           C  
ATOM   3202  H   VAL A 198     -25.664   5.781  -9.709  1.00  0.00           H  
ATOM   3203  HA  VAL A 198     -26.146   5.035  -6.986  1.00  0.00           H  
ATOM   3204  HB  VAL A 198     -24.191   3.791  -8.965  1.00  0.00           H  
ATOM   3205 1HG1 VAL A 198     -24.184   1.857  -7.500  1.00  0.00           H  
ATOM   3206 2HG1 VAL A 198     -23.532   3.292  -6.679  1.00  0.00           H  
ATOM   3207 3HG1 VAL A 198     -25.179   2.736  -6.324  1.00  0.00           H  
ATOM   3208 1HG2 VAL A 198     -25.930   2.095  -9.171  1.00  0.00           H  
ATOM   3209 2HG2 VAL A 198     -26.956   2.981  -8.030  1.00  0.00           H  
ATOM   3210 3HG2 VAL A 198     -26.537   3.688  -9.599  1.00  0.00           H  
ATOM   3211  N   GLU A 199     -23.098   6.159  -7.660  1.00  0.00           N  
ATOM   3212  CA  GLU A 199     -21.939   6.737  -6.995  1.00  0.00           C  
ATOM   3213  C   GLU A 199     -22.282   7.948  -6.151  1.00  0.00           C  
ATOM   3214  O   GLU A 199     -21.868   8.014  -4.990  1.00  0.00           O  
ATOM   3215  CB  GLU A 199     -20.839   7.103  -7.994  1.00  0.00           C  
ATOM   3216  CG  GLU A 199     -19.604   7.706  -7.321  1.00  0.00           C  
ATOM   3217  CD  GLU A 199     -18.434   7.988  -8.242  1.00  0.00           C  
ATOM   3218  OE1 GLU A 199     -18.460   7.585  -9.378  1.00  0.00           O  
ATOM   3219  OE2 GLU A 199     -17.509   8.637  -7.788  1.00  0.00           O  
ATOM   3220  H   GLU A 199     -23.155   6.129  -8.684  1.00  0.00           H  
ATOM   3221  HA  GLU A 199     -21.536   6.018  -6.315  1.00  0.00           H  
ATOM   3222 1HB  GLU A 199     -20.538   6.217  -8.550  1.00  0.00           H  
ATOM   3223 2HB  GLU A 199     -21.228   7.827  -8.712  1.00  0.00           H  
ATOM   3224 1HG  GLU A 199     -19.909   8.643  -6.855  1.00  0.00           H  
ATOM   3225 2HG  GLU A 199     -19.286   7.040  -6.534  1.00  0.00           H  
ATOM   3226  N   GLU A 200     -23.067   8.888  -6.673  1.00  0.00           N  
ATOM   3227  CA  GLU A 200     -23.339  10.042  -5.831  1.00  0.00           C  
ATOM   3228  C   GLU A 200     -24.244   9.668  -4.638  1.00  0.00           C  
ATOM   3229  O   GLU A 200     -24.052  10.174  -3.529  1.00  0.00           O  
ATOM   3230  CB  GLU A 200     -23.875  11.222  -6.652  1.00  0.00           C  
ATOM   3231  CG  GLU A 200     -22.803  11.836  -7.614  1.00  0.00           C  
ATOM   3232  CD  GLU A 200     -23.166  13.195  -8.346  1.00  0.00           C  
ATOM   3233  OE1 GLU A 200     -24.143  13.323  -9.061  1.00  0.00           O  
ATOM   3234  OE2 GLU A 200     -22.424  14.125  -8.115  1.00  0.00           O  
ATOM   3235  H   GLU A 200     -23.410   8.817  -7.639  1.00  0.00           H  
ATOM   3236  HA  GLU A 200     -22.389  10.375  -5.417  1.00  0.00           H  
ATOM   3237 1HB  GLU A 200     -24.748  10.910  -7.228  1.00  0.00           H  
ATOM   3238 2HB  GLU A 200     -24.166  11.997  -5.974  1.00  0.00           H  
ATOM   3239 1HG  GLU A 200     -21.892  11.989  -7.037  1.00  0.00           H  
ATOM   3240 2HG  GLU A 200     -22.583  11.083  -8.374  1.00  0.00           H  
ATOM   3241  N   ALA A 201     -25.208   8.766  -4.845  1.00  0.00           N  
ATOM   3242  CA  ALA A 201     -26.096   8.319  -3.776  1.00  0.00           C  
ATOM   3243  C   ALA A 201     -25.312   7.568  -2.708  1.00  0.00           C  
ATOM   3244  O   ALA A 201     -25.564   7.718  -1.506  1.00  0.00           O  
ATOM   3245  CB  ALA A 201     -27.170   7.418  -4.339  1.00  0.00           C  
ATOM   3246  H   ALA A 201     -25.337   8.377  -5.771  1.00  0.00           H  
ATOM   3247  HA  ALA A 201     -26.550   9.198  -3.321  1.00  0.00           H  
ATOM   3248 1HB  ALA A 201     -27.842   7.100  -3.542  1.00  0.00           H  
ATOM   3249 2HB  ALA A 201     -27.719   7.942  -5.100  1.00  0.00           H  
ATOM   3250 3HB  ALA A 201     -26.695   6.556  -4.786  1.00  0.00           H  
ATOM   3251  N   ALA A 202     -24.339   6.761  -3.149  1.00  0.00           N  
ATOM   3252  CA  ALA A 202     -23.501   6.015  -2.234  1.00  0.00           C  
ATOM   3253  C   ALA A 202     -22.664   6.962  -1.396  1.00  0.00           C  
ATOM   3254  O   ALA A 202     -22.480   6.727  -0.200  1.00  0.00           O  
ATOM   3255  CB  ALA A 202     -22.609   5.080  -2.996  1.00  0.00           C  
ATOM   3256  H   ALA A 202     -24.184   6.635  -4.151  1.00  0.00           H  
ATOM   3257  HA  ALA A 202     -24.142   5.442  -1.568  1.00  0.00           H  
ATOM   3258 1HB  ALA A 202     -21.995   4.529  -2.293  1.00  0.00           H  
ATOM   3259 2HB  ALA A 202     -23.214   4.394  -3.581  1.00  0.00           H  
ATOM   3260 3HB  ALA A 202     -21.984   5.664  -3.659  1.00  0.00           H  
ATOM   3261  N   LYS A 203     -22.187   8.054  -2.014  1.00  0.00           N  
ATOM   3262  CA  LYS A 203     -21.419   9.061  -1.295  1.00  0.00           C  
ATOM   3263  C   LYS A 203     -22.285   9.751  -0.252  1.00  0.00           C  
ATOM   3264  O   LYS A 203     -21.789  10.072   0.831  1.00  0.00           O  
ATOM   3265  CB  LYS A 203     -20.753  10.049  -2.251  1.00  0.00           C  
ATOM   3266  CG  LYS A 203     -19.570   9.434  -3.015  1.00  0.00           C  
ATOM   3267  CD  LYS A 203     -18.940  10.405  -4.005  1.00  0.00           C  
ATOM   3268  CE  LYS A 203     -17.732   9.767  -4.691  1.00  0.00           C  
ATOM   3269  NZ  LYS A 203     -17.143  10.645  -5.750  1.00  0.00           N  
ATOM   3270  H   LYS A 203     -22.335   8.171  -3.021  1.00  0.00           H  
ATOM   3271  HA  LYS A 203     -20.616   8.553  -0.766  1.00  0.00           H  
ATOM   3272 1HB  LYS A 203     -21.484  10.393  -2.982  1.00  0.00           H  
ATOM   3273 2HB  LYS A 203     -20.400  10.917  -1.698  1.00  0.00           H  
ATOM   3274 1HG  LYS A 203     -18.810   9.121  -2.299  1.00  0.00           H  
ATOM   3275 2HG  LYS A 203     -19.908   8.553  -3.556  1.00  0.00           H  
ATOM   3276 1HD  LYS A 203     -19.680  10.670  -4.766  1.00  0.00           H  
ATOM   3277 2HD  LYS A 203     -18.627  11.310  -3.490  1.00  0.00           H  
ATOM   3278 1HE  LYS A 203     -16.971   9.562  -3.942  1.00  0.00           H  
ATOM   3279 2HE  LYS A 203     -18.038   8.828  -5.141  1.00  0.00           H  
ATOM   3280 1HZ  LYS A 203     -16.348  10.176  -6.177  1.00  0.00           H  
ATOM   3281 2HZ  LYS A 203     -17.842  10.826  -6.463  1.00  0.00           H  
ATOM   3282 3HZ  LYS A 203     -16.838  11.518  -5.349  1.00  0.00           H  
ATOM   3283  N   ILE A 204     -23.585   9.936  -0.537  1.00  0.00           N  
ATOM   3284  CA  ILE A 204     -24.451  10.537   0.472  1.00  0.00           C  
ATOM   3285  C   ILE A 204     -24.520   9.646   1.700  1.00  0.00           C  
ATOM   3286  O   ILE A 204     -24.408  10.121   2.833  1.00  0.00           O  
ATOM   3287  CB  ILE A 204     -25.916  10.695   0.020  1.00  0.00           C  
ATOM   3288  CG1 ILE A 204     -26.075  11.681  -1.124  1.00  0.00           C  
ATOM   3289  CG2 ILE A 204     -26.780  11.081   1.225  1.00  0.00           C  
ATOM   3290  CD1 ILE A 204     -25.667  13.090  -0.794  1.00  0.00           C  
ATOM   3291  H   ILE A 204     -23.937   9.700  -1.471  1.00  0.00           H  
ATOM   3292  HA  ILE A 204     -24.034  11.498   0.732  1.00  0.00           H  
ATOM   3293  HB  ILE A 204     -26.262   9.742  -0.346  1.00  0.00           H  
ATOM   3294 1HG1 ILE A 204     -25.480  11.342  -1.957  1.00  0.00           H  
ATOM   3295 2HG1 ILE A 204     -27.118  11.683  -1.425  1.00  0.00           H  
ATOM   3296 1HG2 ILE A 204     -27.803  11.130   0.926  1.00  0.00           H  
ATOM   3297 2HG2 ILE A 204     -26.680  10.330   2.006  1.00  0.00           H  
ATOM   3298 3HG2 ILE A 204     -26.483  12.034   1.606  1.00  0.00           H  
ATOM   3299 1HD1 ILE A 204     -25.822  13.722  -1.667  1.00  0.00           H  
ATOM   3300 2HD1 ILE A 204     -26.271  13.456   0.032  1.00  0.00           H  
ATOM   3301 3HD1 ILE A 204     -24.615  13.117  -0.512  1.00  0.00           H  
ATOM   3302  N   LEU A 205     -24.689   8.344   1.474  1.00  0.00           N  
ATOM   3303  CA  LEU A 205     -24.770   7.404   2.582  1.00  0.00           C  
ATOM   3304  C   LEU A 205     -23.454   7.313   3.337  1.00  0.00           C  
ATOM   3305  O   LEU A 205     -23.445   7.280   4.572  1.00  0.00           O  
ATOM   3306  CB  LEU A 205     -25.162   6.044   2.037  1.00  0.00           C  
ATOM   3307  CG  LEU A 205     -26.525   5.994   1.536  1.00  0.00           C  
ATOM   3308  CD1 LEU A 205     -26.780   4.714   0.738  1.00  0.00           C  
ATOM   3309  CD2 LEU A 205     -27.444   6.085   2.757  1.00  0.00           C  
ATOM   3310  H   LEU A 205     -24.787   8.022   0.502  1.00  0.00           H  
ATOM   3311  HA  LEU A 205     -25.541   7.749   3.266  1.00  0.00           H  
ATOM   3312 1HB  LEU A 205     -24.477   5.760   1.237  1.00  0.00           H  
ATOM   3313 2HB  LEU A 205     -25.105   5.334   2.838  1.00  0.00           H  
ATOM   3314  HG  LEU A 205     -26.675   6.828   0.881  1.00  0.00           H  
ATOM   3315 1HD1 LEU A 205     -27.794   4.728   0.364  1.00  0.00           H  
ATOM   3316 2HD1 LEU A 205     -26.092   4.676  -0.104  1.00  0.00           H  
ATOM   3317 3HD1 LEU A 205     -26.642   3.848   1.361  1.00  0.00           H  
ATOM   3318 1HD2 LEU A 205     -28.483   6.078   2.452  1.00  0.00           H  
ATOM   3319 2HD2 LEU A 205     -27.254   5.235   3.415  1.00  0.00           H  
ATOM   3320 3HD2 LEU A 205     -27.231   7.007   3.290  1.00  0.00           H  
ATOM   3321  N   LYS A 206     -22.339   7.321   2.603  1.00  0.00           N  
ATOM   3322  CA  LYS A 206     -21.032   7.260   3.229  1.00  0.00           C  
ATOM   3323  C   LYS A 206     -20.870   8.464   4.146  1.00  0.00           C  
ATOM   3324  O   LYS A 206     -20.508   8.318   5.319  1.00  0.00           O  
ATOM   3325  CB  LYS A 206     -19.935   7.253   2.157  1.00  0.00           C  
ATOM   3326  CG  LYS A 206     -18.506   7.080   2.665  1.00  0.00           C  
ATOM   3327  CD  LYS A 206     -17.506   7.069   1.501  1.00  0.00           C  
ATOM   3328  CE  LYS A 206     -17.135   8.492   1.058  1.00  0.00           C  
ATOM   3329  NZ  LYS A 206     -16.168   9.149   2.011  1.00  0.00           N  
ATOM   3330  H   LYS A 206     -22.407   7.331   1.582  1.00  0.00           H  
ATOM   3331  HA  LYS A 206     -20.964   6.352   3.828  1.00  0.00           H  
ATOM   3332 1HB  LYS A 206     -20.142   6.457   1.438  1.00  0.00           H  
ATOM   3333 2HB  LYS A 206     -19.971   8.195   1.612  1.00  0.00           H  
ATOM   3334 1HG  LYS A 206     -18.255   7.890   3.359  1.00  0.00           H  
ATOM   3335 2HG  LYS A 206     -18.432   6.132   3.185  1.00  0.00           H  
ATOM   3336 1HD  LYS A 206     -16.599   6.546   1.808  1.00  0.00           H  
ATOM   3337 2HD  LYS A 206     -17.944   6.539   0.655  1.00  0.00           H  
ATOM   3338 1HE  LYS A 206     -16.685   8.453   0.068  1.00  0.00           H  
ATOM   3339 2HE  LYS A 206     -18.045   9.095   1.011  1.00  0.00           H  
ATOM   3340 1HZ  LYS A 206     -15.952  10.081   1.701  1.00  0.00           H  
ATOM   3341 2HZ  LYS A 206     -16.575   9.210   2.958  1.00  0.00           H  
ATOM   3342 3HZ  LYS A 206     -15.319   8.619   2.067  1.00  0.00           H  
ATOM   3343  N   ARG A 207     -21.212   9.651   3.620  1.00  0.00           N  
ATOM   3344  CA  ARG A 207     -21.125  10.884   4.382  1.00  0.00           C  
ATOM   3345  C   ARG A 207     -22.090  10.911   5.544  1.00  0.00           C  
ATOM   3346  O   ARG A 207     -21.748  11.408   6.617  1.00  0.00           O  
ATOM   3347  CB  ARG A 207     -21.321  12.098   3.499  1.00  0.00           C  
ATOM   3348  CG  ARG A 207     -20.119  12.431   2.650  1.00  0.00           C  
ATOM   3349  CD  ARG A 207     -20.317  13.593   1.706  1.00  0.00           C  
ATOM   3350  NE  ARG A 207     -20.769  14.821   2.386  1.00  0.00           N  
ATOM   3351  CZ  ARG A 207     -20.025  15.576   3.224  1.00  0.00           C  
ATOM   3352  NH1 ARG A 207     -18.811  15.193   3.559  1.00  0.00           N  
ATOM   3353  NH2 ARG A 207     -20.533  16.698   3.722  1.00  0.00           N  
ATOM   3354  H   ARG A 207     -21.522   9.705   2.646  1.00  0.00           H  
ATOM   3355  HA  ARG A 207     -20.113  10.951   4.776  1.00  0.00           H  
ATOM   3356 1HB  ARG A 207     -22.156  11.911   2.827  1.00  0.00           H  
ATOM   3357 2HB  ARG A 207     -21.557  12.963   4.115  1.00  0.00           H  
ATOM   3358 1HG  ARG A 207     -19.274  12.659   3.305  1.00  0.00           H  
ATOM   3359 2HG  ARG A 207     -19.874  11.553   2.048  1.00  0.00           H  
ATOM   3360 1HD  ARG A 207     -19.380  13.812   1.198  1.00  0.00           H  
ATOM   3361 2HD  ARG A 207     -21.076  13.323   0.965  1.00  0.00           H  
ATOM   3362  HE  ARG A 207     -21.692  15.199   2.111  1.00  0.00           H  
ATOM   3363 1HH1 ARG A 207     -18.430  14.332   3.188  1.00  0.00           H  
ATOM   3364 2HH1 ARG A 207     -18.259  15.757   4.190  1.00  0.00           H  
ATOM   3365 1HH2 ARG A 207     -21.469  16.986   3.448  1.00  0.00           H  
ATOM   3366 2HH2 ARG A 207     -19.999  17.274   4.398  1.00  0.00           H  
ATOM   3367  N   ALA A 208     -23.274  10.322   5.394  1.00  0.00           N  
ATOM   3368  CA  ALA A 208     -24.187  10.321   6.520  1.00  0.00           C  
ATOM   3369  C   ALA A 208     -23.534   9.625   7.712  1.00  0.00           C  
ATOM   3370  O   ALA A 208     -23.643  10.098   8.847  1.00  0.00           O  
ATOM   3371  CB  ALA A 208     -25.495   9.617   6.157  1.00  0.00           C  
ATOM   3372  H   ALA A 208     -23.558   9.935   4.491  1.00  0.00           H  
ATOM   3373  HA  ALA A 208     -24.382  11.352   6.792  1.00  0.00           H  
ATOM   3374 1HB  ALA A 208     -26.171   9.637   7.009  1.00  0.00           H  
ATOM   3375 2HB  ALA A 208     -25.963  10.114   5.312  1.00  0.00           H  
ATOM   3376 3HB  ALA A 208     -25.282   8.585   5.888  1.00  0.00           H  
ATOM   3377  N   LEU A 209     -22.781   8.549   7.449  1.00  0.00           N  
ATOM   3378  CA  LEU A 209     -22.121   7.845   8.540  1.00  0.00           C  
ATOM   3379  C   LEU A 209     -20.880   8.594   9.022  1.00  0.00           C  
ATOM   3380  O   LEU A 209     -20.566   8.555  10.214  1.00  0.00           O  
ATOM   3381  CB  LEU A 209     -21.752   6.436   8.155  1.00  0.00           C  
ATOM   3382  CG  LEU A 209     -22.867   5.449   8.300  1.00  0.00           C  
ATOM   3383  CD1 LEU A 209     -23.589   5.623   9.656  1.00  0.00           C  
ATOM   3384  CD2 LEU A 209     -23.790   5.648   7.188  1.00  0.00           C  
ATOM   3385  H   LEU A 209     -22.723   8.198   6.483  1.00  0.00           H  
ATOM   3386  HA  LEU A 209     -22.820   7.785   9.367  1.00  0.00           H  
ATOM   3387 1HB  LEU A 209     -21.431   6.437   7.109  1.00  0.00           H  
ATOM   3388 2HB  LEU A 209     -20.929   6.106   8.783  1.00  0.00           H  
ATOM   3389  HG  LEU A 209     -22.458   4.449   8.250  1.00  0.00           H  
ATOM   3390 1HD1 LEU A 209     -24.394   4.905   9.742  1.00  0.00           H  
ATOM   3391 2HD1 LEU A 209     -22.907   5.477  10.457  1.00  0.00           H  
ATOM   3392 3HD1 LEU A 209     -24.004   6.625   9.715  1.00  0.00           H  
ATOM   3393 1HD2 LEU A 209     -24.558   4.934   7.268  1.00  0.00           H  
ATOM   3394 2HD2 LEU A 209     -24.207   6.649   7.218  1.00  0.00           H  
ATOM   3395 3HD2 LEU A 209     -23.251   5.511   6.266  1.00  0.00           H  
ATOM   3396  N   GLU A 210     -20.179   9.297   8.118  1.00  0.00           N  
ATOM   3397  CA  GLU A 210     -19.012  10.076   8.546  1.00  0.00           C  
ATOM   3398  C   GLU A 210     -19.483  11.141   9.538  1.00  0.00           C  
ATOM   3399  O   GLU A 210     -18.806  11.419  10.529  1.00  0.00           O  
ATOM   3400  CB  GLU A 210     -18.297  10.776   7.374  1.00  0.00           C  
ATOM   3401  CG  GLU A 210     -17.544   9.861   6.394  1.00  0.00           C  
ATOM   3402  CD  GLU A 210     -16.897  10.623   5.219  1.00  0.00           C  
ATOM   3403  OE1 GLU A 210     -17.078  11.818   5.121  1.00  0.00           O  
ATOM   3404  OE2 GLU A 210     -16.227   9.992   4.407  1.00  0.00           O  
ATOM   3405  H   GLU A 210     -20.451   9.255   7.131  1.00  0.00           H  
ATOM   3406  HA  GLU A 210     -18.307   9.414   9.050  1.00  0.00           H  
ATOM   3407 1HB  GLU A 210     -19.024  11.351   6.809  1.00  0.00           H  
ATOM   3408 2HB  GLU A 210     -17.575  11.485   7.774  1.00  0.00           H  
ATOM   3409 1HG  GLU A 210     -16.765   9.340   6.944  1.00  0.00           H  
ATOM   3410 2HG  GLU A 210     -18.230   9.115   6.008  1.00  0.00           H  
ATOM   3411  N   ILE A 211     -20.667  11.704   9.288  1.00  0.00           N  
ATOM   3412  CA  ILE A 211     -21.239  12.705  10.173  1.00  0.00           C  
ATOM   3413  C   ILE A 211     -21.614  12.044  11.507  1.00  0.00           C  
ATOM   3414  O   ILE A 211     -21.350  12.619  12.562  1.00  0.00           O  
ATOM   3415  CB  ILE A 211     -22.414  13.431   9.544  1.00  0.00           C  
ATOM   3416  CG1 ILE A 211     -21.907  14.241   8.341  1.00  0.00           C  
ATOM   3417  CG2 ILE A 211     -22.968  14.397  10.588  1.00  0.00           C  
ATOM   3418  CD1 ILE A 211     -22.983  14.760   7.463  1.00  0.00           C  
ATOM   3419  H   ILE A 211     -21.158  11.445   8.427  1.00  0.00           H  
ATOM   3420  HA  ILE A 211     -20.479  13.455  10.372  1.00  0.00           H  
ATOM   3421  HB  ILE A 211     -23.170  12.718   9.209  1.00  0.00           H  
ATOM   3422 1HG1 ILE A 211     -21.323  15.085   8.704  1.00  0.00           H  
ATOM   3423 2HG1 ILE A 211     -21.258  13.604   7.742  1.00  0.00           H  
ATOM   3424 1HG2 ILE A 211     -23.797  14.951  10.171  1.00  0.00           H  
ATOM   3425 2HG2 ILE A 211     -23.294  13.839  11.453  1.00  0.00           H  
ATOM   3426 3HG2 ILE A 211     -22.186  15.089  10.890  1.00  0.00           H  
ATOM   3427 1HD1 ILE A 211     -22.551  15.315   6.630  1.00  0.00           H  
ATOM   3428 2HD1 ILE A 211     -23.549  13.925   7.087  1.00  0.00           H  
ATOM   3429 3HD1 ILE A 211     -23.621  15.408   8.030  1.00  0.00           H  
ATOM   3430  N   VAL A 212     -22.196  10.827  11.470  1.00  0.00           N  
ATOM   3431  CA  VAL A 212     -22.499  10.102  12.714  1.00  0.00           C  
ATOM   3432  C   VAL A 212     -21.201   9.896  13.517  1.00  0.00           C  
ATOM   3433  O   VAL A 212     -21.204  10.066  14.741  1.00  0.00           O  
ATOM   3434  CB  VAL A 212     -23.144   8.710  12.445  1.00  0.00           C  
ATOM   3435  CG1 VAL A 212     -23.219   7.902  13.731  1.00  0.00           C  
ATOM   3436  CG2 VAL A 212     -24.550   8.869  11.877  1.00  0.00           C  
ATOM   3437  H   VAL A 212     -22.448  10.419  10.565  1.00  0.00           H  
ATOM   3438  HA  VAL A 212     -23.194  10.700  13.303  1.00  0.00           H  
ATOM   3439  HB  VAL A 212     -22.523   8.167  11.747  1.00  0.00           H  
ATOM   3440 1HG1 VAL A 212     -23.651   6.930  13.517  1.00  0.00           H  
ATOM   3441 2HG1 VAL A 212     -22.213   7.771  14.135  1.00  0.00           H  
ATOM   3442 3HG1 VAL A 212     -23.834   8.419  14.450  1.00  0.00           H  
ATOM   3443 1HG2 VAL A 212     -24.982   7.885  11.688  1.00  0.00           H  
ATOM   3444 2HG2 VAL A 212     -25.171   9.407  12.588  1.00  0.00           H  
ATOM   3445 3HG2 VAL A 212     -24.499   9.418  10.958  1.00  0.00           H  
ATOM   3446  N   GLU A 213     -20.100   9.525  12.847  1.00  0.00           N  
ATOM   3447  CA  GLU A 213     -18.826   9.399  13.554  1.00  0.00           C  
ATOM   3448  C   GLU A 213     -18.368  10.741  14.151  1.00  0.00           C  
ATOM   3449  O   GLU A 213     -17.956  10.795  15.314  1.00  0.00           O  
ATOM   3450  CB  GLU A 213     -17.718   8.849  12.654  1.00  0.00           C  
ATOM   3451  CG  GLU A 213     -16.386   8.739  13.386  1.00  0.00           C  
ATOM   3452  CD  GLU A 213     -15.247   8.098  12.600  1.00  0.00           C  
ATOM   3453  OE1 GLU A 213     -15.446   7.691  11.481  1.00  0.00           O  
ATOM   3454  OE2 GLU A 213     -14.166   8.017  13.150  1.00  0.00           O  
ATOM   3455  H   GLU A 213     -20.161   9.350  11.841  1.00  0.00           H  
ATOM   3456  HA  GLU A 213     -18.966   8.695  14.374  1.00  0.00           H  
ATOM   3457 1HB  GLU A 213     -17.999   7.864  12.283  1.00  0.00           H  
ATOM   3458 2HB  GLU A 213     -17.586   9.502  11.793  1.00  0.00           H  
ATOM   3459 1HG  GLU A 213     -16.086   9.752  13.647  1.00  0.00           H  
ATOM   3460 2HG  GLU A 213     -16.551   8.210  14.310  1.00  0.00           H  
ATOM   3461  N   LYS A 214     -18.483  11.838  13.392  1.00  0.00           N  
ATOM   3462  CA  LYS A 214     -18.093  13.141  13.932  1.00  0.00           C  
ATOM   3463  C   LYS A 214     -18.946  13.462  15.155  1.00  0.00           C  
ATOM   3464  O   LYS A 214     -18.454  13.998  16.155  1.00  0.00           O  
ATOM   3465  CB  LYS A 214     -18.242  14.236  12.867  1.00  0.00           C  
ATOM   3466  CG  LYS A 214     -17.197  14.170  11.743  1.00  0.00           C  
ATOM   3467  CD  LYS A 214     -17.444  15.220  10.645  1.00  0.00           C  
ATOM   3468  CE  LYS A 214     -16.369  15.133   9.556  1.00  0.00           C  
ATOM   3469  NZ  LYS A 214     -16.652  16.039   8.396  1.00  0.00           N  
ATOM   3470  H   LYS A 214     -18.810  11.754  12.424  1.00  0.00           H  
ATOM   3471  HA  LYS A 214     -17.051  13.092  14.245  1.00  0.00           H  
ATOM   3472 1HB  LYS A 214     -19.228  14.163  12.413  1.00  0.00           H  
ATOM   3473 2HB  LYS A 214     -18.173  15.214  13.339  1.00  0.00           H  
ATOM   3474 1HG  LYS A 214     -16.207  14.332  12.168  1.00  0.00           H  
ATOM   3475 2HG  LYS A 214     -17.216  13.179  11.297  1.00  0.00           H  
ATOM   3476 1HD  LYS A 214     -18.422  15.050  10.188  1.00  0.00           H  
ATOM   3477 2HD  LYS A 214     -17.433  16.220  11.076  1.00  0.00           H  
ATOM   3478 1HE  LYS A 214     -15.411  15.410   9.991  1.00  0.00           H  
ATOM   3479 2HE  LYS A 214     -16.310  14.104   9.193  1.00  0.00           H  
ATOM   3480 1HZ  LYS A 214     -15.926  15.955   7.709  1.00  0.00           H  
ATOM   3481 2HZ  LYS A 214     -17.532  15.786   7.969  1.00  0.00           H  
ATOM   3482 3HZ  LYS A 214     -16.718  17.026   8.681  1.00  0.00           H  
ATOM   3483  N   ALA A 215     -20.227  13.119  15.080  1.00  0.00           N  
ATOM   3484  CA  ALA A 215     -21.132  13.328  16.182  1.00  0.00           C  
ATOM   3485  C   ALA A 215     -20.714  12.475  17.388  1.00  0.00           C  
ATOM   3486  O   ALA A 215     -20.853  12.923  18.526  1.00  0.00           O  
ATOM   3487  CB  ALA A 215     -22.541  13.026  15.749  1.00  0.00           C  
ATOM   3488  H   ALA A 215     -20.582  12.711  14.214  1.00  0.00           H  
ATOM   3489  HA  ALA A 215     -21.074  14.376  16.469  1.00  0.00           H  
ATOM   3490 1HB  ALA A 215     -23.220  13.227  16.567  1.00  0.00           H  
ATOM   3491 2HB  ALA A 215     -22.784  13.660  14.901  1.00  0.00           H  
ATOM   3492 3HB  ALA A 215     -22.617  11.990  15.455  1.00  0.00           H  
ATOM   3493  N   ALA A 216     -20.189  11.256  17.155  1.00  0.00           N  
ATOM   3494  CA  ALA A 216     -19.730  10.397  18.255  1.00  0.00           C  
ATOM   3495  C   ALA A 216     -18.601  11.071  19.019  1.00  0.00           C  
ATOM   3496  O   ALA A 216     -18.543  11.018  20.255  1.00  0.00           O  
ATOM   3497  CB  ALA A 216     -19.210   9.070  17.735  1.00  0.00           C  
ATOM   3498  H   ALA A 216     -20.142  10.911  16.193  1.00  0.00           H  
ATOM   3499  HA  ALA A 216     -20.570  10.226  18.926  1.00  0.00           H  
ATOM   3500 1HB  ALA A 216     -18.896   8.464  18.572  1.00  0.00           H  
ATOM   3501 2HB  ALA A 216     -19.961   8.563  17.181  1.00  0.00           H  
ATOM   3502 3HB  ALA A 216     -18.365   9.238  17.088  1.00  0.00           H  
ATOM   3503  N   LYS A 217     -17.727  11.737  18.262  1.00  0.00           N  
ATOM   3504  CA  LYS A 217     -16.592  12.450  18.827  1.00  0.00           C  
ATOM   3505  C   LYS A 217     -17.094  13.615  19.676  1.00  0.00           C  
ATOM   3506  O   LYS A 217     -16.519  13.927  20.717  1.00  0.00           O  
ATOM   3507  CB  LYS A 217     -15.644  12.894  17.711  1.00  0.00           C  
ATOM   3508  CG  LYS A 217     -14.916  11.712  17.049  1.00  0.00           C  
ATOM   3509  CD  LYS A 217     -14.024  12.134  15.886  1.00  0.00           C  
ATOM   3510  CE  LYS A 217     -13.356  10.909  15.257  1.00  0.00           C  
ATOM   3511  NZ  LYS A 217     -12.565  11.251  14.044  1.00  0.00           N  
ATOM   3512  H   LYS A 217     -17.853  11.704  17.243  1.00  0.00           H  
ATOM   3513  HA  LYS A 217     -16.048  11.771  19.483  1.00  0.00           H  
ATOM   3514 1HB  LYS A 217     -16.196  13.424  16.945  1.00  0.00           H  
ATOM   3515 2HB  LYS A 217     -14.899  13.578  18.113  1.00  0.00           H  
ATOM   3516 1HG  LYS A 217     -14.311  11.199  17.794  1.00  0.00           H  
ATOM   3517 2HG  LYS A 217     -15.665  11.010  16.672  1.00  0.00           H  
ATOM   3518 1HD  LYS A 217     -14.629  12.636  15.130  1.00  0.00           H  
ATOM   3519 2HD  LYS A 217     -13.258  12.824  16.238  1.00  0.00           H  
ATOM   3520 1HE  LYS A 217     -12.694  10.451  15.990  1.00  0.00           H  
ATOM   3521 2HE  LYS A 217     -14.125  10.189  14.983  1.00  0.00           H  
ATOM   3522 1HZ  LYS A 217     -12.155  10.401  13.670  1.00  0.00           H  
ATOM   3523 2HZ  LYS A 217     -13.178  11.658  13.352  1.00  0.00           H  
ATOM   3524 3HZ  LYS A 217     -11.836  11.906  14.280  1.00  0.00           H  
ATOM   3525  N   LYS A 218     -18.202  14.227  19.251  1.00  0.00           N  
ATOM   3526  CA  LYS A 218     -18.814  15.305  20.019  1.00  0.00           C  
ATOM   3527  C   LYS A 218     -19.548  14.746  21.257  1.00  0.00           C  
ATOM   3528  O   LYS A 218     -19.483  15.328  22.337  1.00  0.00           O  
ATOM   3529  CB  LYS A 218     -19.753  16.122  19.130  1.00  0.00           C  
ATOM   3530  CG  LYS A 218     -19.039  16.827  17.970  1.00  0.00           C  
ATOM   3531  CD  LYS A 218     -18.437  18.163  18.417  1.00  0.00           C  
ATOM   3532  CE  LYS A 218     -17.123  17.940  19.166  1.00  0.00           C  
ATOM   3533  NZ  LYS A 218     -16.389  19.204  19.458  1.00  0.00           N  
ATOM   3534  H   LYS A 218     -18.593  13.953  18.345  1.00  0.00           H  
ATOM   3535  HA  LYS A 218     -18.023  15.964  20.376  1.00  0.00           H  
ATOM   3536 1HB  LYS A 218     -20.517  15.473  18.714  1.00  0.00           H  
ATOM   3537 2HB  LYS A 218     -20.251  16.873  19.726  1.00  0.00           H  
ATOM   3538 1HG  LYS A 218     -18.244  16.182  17.594  1.00  0.00           H  
ATOM   3539 2HG  LYS A 218     -19.747  17.004  17.161  1.00  0.00           H  
ATOM   3540 1HD  LYS A 218     -18.262  18.795  17.544  1.00  0.00           H  
ATOM   3541 2HD  LYS A 218     -19.142  18.677  19.075  1.00  0.00           H  
ATOM   3542 1HE  LYS A 218     -17.357  17.460  20.113  1.00  0.00           H  
ATOM   3543 2HE  LYS A 218     -16.479  17.280  18.588  1.00  0.00           H  
ATOM   3544 1HZ  LYS A 218     -15.547  18.947  20.005  1.00  0.00           H  
ATOM   3545 2HZ  LYS A 218     -16.131  19.676  18.609  1.00  0.00           H  
ATOM   3546 3HZ  LYS A 218     -16.974  19.808  20.021  1.00  0.00           H  
ATOM   3547  N   LEU A 219     -20.164  13.558  21.156  1.00  0.00           N  
ATOM   3548  CA  LEU A 219     -20.826  12.970  22.333  1.00  0.00           C  
ATOM   3549  C   LEU A 219     -19.809  12.758  23.443  1.00  0.00           C  
ATOM   3550  O   LEU A 219     -20.089  13.000  24.621  1.00  0.00           O  
ATOM   3551  CB  LEU A 219     -21.529  11.638  22.023  1.00  0.00           C  
ATOM   3552  CG  LEU A 219     -22.212  10.943  23.264  1.00  0.00           C  
ATOM   3553  CD1 LEU A 219     -23.234  11.892  23.891  1.00  0.00           C  
ATOM   3554  CD2 LEU A 219     -22.900   9.628  22.819  1.00  0.00           C  
ATOM   3555  H   LEU A 219     -20.215  13.097  20.245  1.00  0.00           H  
ATOM   3556  HA  LEU A 219     -21.582  13.670  22.682  1.00  0.00           H  
ATOM   3557 1HB  LEU A 219     -22.289  11.814  21.262  1.00  0.00           H  
ATOM   3558 2HB  LEU A 219     -20.790  10.943  21.618  1.00  0.00           H  
ATOM   3559  HG  LEU A 219     -21.451  10.712  24.012  1.00  0.00           H  
ATOM   3560 1HD1 LEU A 219     -23.691  11.398  24.744  1.00  0.00           H  
ATOM   3561 2HD1 LEU A 219     -22.738  12.803  24.210  1.00  0.00           H  
ATOM   3562 3HD1 LEU A 219     -23.991  12.140  23.175  1.00  0.00           H  
ATOM   3563 1HD2 LEU A 219     -23.358   9.142  23.679  1.00  0.00           H  
ATOM   3564 2HD2 LEU A 219     -23.663   9.844  22.080  1.00  0.00           H  
ATOM   3565 3HD2 LEU A 219     -22.160   8.960  22.387  1.00  0.00           H  
ATOM   3566  N   LYS A 220     -18.594  12.374  23.071  1.00  0.00           N  
ATOM   3567  CA  LYS A 220     -17.514  12.154  24.029  1.00  0.00           C  
ATOM   3568  C   LYS A 220     -17.282  13.375  24.946  1.00  0.00           C  
ATOM   3569  O   LYS A 220     -16.797  13.228  26.070  1.00  0.00           O  
ATOM   3570  CB  LYS A 220     -16.213  11.807  23.304  1.00  0.00           C  
ATOM   3571  CG  LYS A 220     -15.056  11.427  24.220  1.00  0.00           C  
ATOM   3572  CD  LYS A 220     -13.828  11.003  23.415  1.00  0.00           C  
ATOM   3573  CE  LYS A 220     -12.662  10.642  24.325  1.00  0.00           C  
ATOM   3574  NZ  LYS A 220     -11.461  10.226  23.550  1.00  0.00           N  
ATOM   3575  H   LYS A 220     -18.433  12.170  22.078  1.00  0.00           H  
ATOM   3576  HA  LYS A 220     -17.790  11.309  24.661  1.00  0.00           H  
ATOM   3577 1HB  LYS A 220     -16.391  10.998  22.594  1.00  0.00           H  
ATOM   3578 2HB  LYS A 220     -15.890  12.671  22.733  1.00  0.00           H  
ATOM   3579 1HG  LYS A 220     -14.799  12.283  24.845  1.00  0.00           H  
ATOM   3580 2HG  LYS A 220     -15.364  10.603  24.864  1.00  0.00           H  
ATOM   3581 1HD  LYS A 220     -14.085  10.140  22.798  1.00  0.00           H  
ATOM   3582 2HD  LYS A 220     -13.528  11.820  22.760  1.00  0.00           H  
ATOM   3583 1HE  LYS A 220     -12.407  11.506  24.937  1.00  0.00           H  
ATOM   3584 2HE  LYS A 220     -12.962   9.822  24.979  1.00  0.00           H  
ATOM   3585 1HZ  LYS A 220     -10.711   9.995  24.187  1.00  0.00           H  
ATOM   3586 2HZ  LYS A 220     -11.685   9.418  22.987  1.00  0.00           H  
ATOM   3587 3HZ  LYS A 220     -11.169  10.984  22.948  1.00  0.00           H  
ATOM   3588  N   GLU A 221     -17.550  14.590  24.443  1.00  0.00           N  
ATOM   3589  CA  GLU A 221     -17.332  15.828  25.190  1.00  0.00           C  
ATOM   3590  C   GLU A 221     -18.550  16.237  26.044  1.00  0.00           C  
ATOM   3591  O   GLU A 221     -18.468  17.194  26.820  1.00  0.00           O  
ATOM   3592  CB  GLU A 221     -17.053  16.998  24.227  1.00  0.00           C  
ATOM   3593  CG  GLU A 221     -15.784  16.906  23.366  1.00  0.00           C  
ATOM   3594  CD  GLU A 221     -15.637  18.129  22.441  1.00  0.00           C  
ATOM   3595  OE1 GLU A 221     -16.369  19.076  22.628  1.00  0.00           O  
ATOM   3596  OE2 GLU A 221     -14.839  18.102  21.519  1.00  0.00           O  
ATOM   3597  H   GLU A 221     -17.988  14.667  23.524  1.00  0.00           H  
ATOM   3598  HA  GLU A 221     -16.478  15.685  25.851  1.00  0.00           H  
ATOM   3599 1HB  GLU A 221     -17.898  17.095  23.542  1.00  0.00           H  
ATOM   3600 2HB  GLU A 221     -16.996  17.923  24.798  1.00  0.00           H  
ATOM   3601 1HG  GLU A 221     -14.912  16.832  24.012  1.00  0.00           H  
ATOM   3602 2HG  GLU A 221     -15.840  15.996  22.759  1.00  0.00           H  
ATOM   3603  N   ARG A 222     -19.696  15.572  25.846  1.00  0.00           N  
ATOM   3604  CA  ARG A 222     -20.953  15.962  26.497  1.00  0.00           C  
ATOM   3605  C   ARG A 222     -21.624  14.895  27.378  1.00  0.00           C  
ATOM   3606  O   ARG A 222     -22.180  15.219  28.428  1.00  0.00           O  
ATOM   3607  CB  ARG A 222     -21.953  16.383  25.426  1.00  0.00           C  
ATOM   3608  CG  ARG A 222     -21.635  17.705  24.724  1.00  0.00           C  
ATOM   3609  CD  ARG A 222     -22.724  18.141  23.780  1.00  0.00           C  
ATOM   3610  NE  ARG A 222     -22.720  17.395  22.511  1.00  0.00           N  
ATOM   3611  CZ  ARG A 222     -23.617  16.459  22.138  1.00  0.00           C  
ATOM   3612  NH1 ARG A 222     -24.604  16.134  22.930  1.00  0.00           N  
ATOM   3613  NH2 ARG A 222     -23.516  15.866  20.951  1.00  0.00           N  
ATOM   3614  H   ARG A 222     -19.692  14.760  25.234  1.00  0.00           H  
ATOM   3615  HA  ARG A 222     -20.745  16.827  27.124  1.00  0.00           H  
ATOM   3616 1HB  ARG A 222     -22.007  15.609  24.658  1.00  0.00           H  
ATOM   3617 2HB  ARG A 222     -22.940  16.471  25.871  1.00  0.00           H  
ATOM   3618 1HG  ARG A 222     -21.490  18.485  25.469  1.00  0.00           H  
ATOM   3619 2HG  ARG A 222     -20.717  17.586  24.141  1.00  0.00           H  
ATOM   3620 1HD  ARG A 222     -23.693  17.990  24.257  1.00  0.00           H  
ATOM   3621 2HD  ARG A 222     -22.599  19.196  23.554  1.00  0.00           H  
ATOM   3622  HE  ARG A 222     -22.004  17.645  21.832  1.00  0.00           H  
ATOM   3623 1HH1 ARG A 222     -24.722  16.589  23.850  1.00  0.00           H  
ATOM   3624 2HH1 ARG A 222     -25.281  15.408  22.631  1.00  0.00           H  
ATOM   3625 1HH2 ARG A 222     -22.766  16.101  20.319  1.00  0.00           H  
ATOM   3626 2HH2 ARG A 222     -24.215  15.145  20.676  1.00  0.00           H  
ATOM   3627  N   ASN A 223     -21.573  13.636  26.945  1.00  0.00           N  
ATOM   3628  CA  ASN A 223     -22.255  12.499  27.575  1.00  0.00           C  
ATOM   3629  C   ASN A 223     -23.785  12.645  27.663  1.00  0.00           C  
ATOM   3630  O   ASN A 223     -24.430  12.070  28.546  1.00  0.00           O  
ATOM   3631  CB  ASN A 223     -21.698  12.218  28.963  1.00  0.00           C  
ATOM   3632  CG  ASN A 223     -20.248  11.818  28.951  1.00  0.00           C  
ATOM   3633  OD1 ASN A 223     -19.786  11.110  28.048  1.00  0.00           O  
ATOM   3634  ND2 ASN A 223     -19.519  12.253  29.950  1.00  0.00           N  
ATOM   3635  H   ASN A 223     -21.049  13.447  26.095  1.00  0.00           H  
ATOM   3636  HA  ASN A 223     -22.061  11.621  26.954  1.00  0.00           H  
ATOM   3637 1HB  ASN A 223     -21.819  13.085  29.607  1.00  0.00           H  
ATOM   3638 2HB  ASN A 223     -22.272  11.407  29.412  1.00  0.00           H  
ATOM   3639 1HD2 ASN A 223     -18.547  12.020  29.999  1.00  0.00           H  
ATOM   3640 2HD2 ASN A 223     -19.935  12.821  30.661  1.00  0.00           H  
ATOM   3641  N   ASP A 224     -24.394  13.284  26.672  1.00  0.00           N  
ATOM   3642  CA  ASP A 224     -25.849  13.429  26.628  1.00  0.00           C  
ATOM   3643  C   ASP A 224     -26.460  12.172  26.031  1.00  0.00           C  
ATOM   3644  O   ASP A 224     -27.058  12.161  24.943  1.00  0.00           O  
ATOM   3645  CB  ASP A 224     -26.248  14.634  25.784  1.00  0.00           C  
ATOM   3646  CG  ASP A 224     -25.889  15.986  26.428  1.00  0.00           C  
ATOM   3647  OD1 ASP A 224     -26.068  16.125  27.612  1.00  0.00           O  
ATOM   3648  OD2 ASP A 224     -25.403  16.857  25.723  1.00  0.00           O  
ATOM   3649  H   ASP A 224     -23.828  13.711  25.958  1.00  0.00           H  
ATOM   3650  HA  ASP A 224     -26.226  13.556  27.643  1.00  0.00           H  
ATOM   3651 1HB  ASP A 224     -25.769  14.554  24.811  1.00  0.00           H  
ATOM   3652 2HB  ASP A 224     -27.325  14.606  25.611  1.00  0.00           H  
ATOM   3653  N   GLN A 225     -26.364  11.099  26.795  1.00  0.00           N  
ATOM   3654  CA  GLN A 225     -26.740   9.780  26.320  1.00  0.00           C  
ATOM   3655  C   GLN A 225     -28.230   9.521  26.417  1.00  0.00           C  
ATOM   3656  O   GLN A 225     -28.704   8.657  27.153  1.00  0.00           O  
ATOM   3657  CB  GLN A 225     -25.957   8.727  27.088  1.00  0.00           C  
ATOM   3658  CG  GLN A 225     -24.470   8.811  26.842  1.00  0.00           C  
ATOM   3659  CD  GLN A 225     -23.701   7.834  27.653  1.00  0.00           C  
ATOM   3660  OE1 GLN A 225     -24.289   6.872  28.191  1.00  0.00           O  
ATOM   3661  NE2 GLN A 225     -22.397   8.046  27.748  1.00  0.00           N  
ATOM   3662  H   GLN A 225     -25.901  11.228  27.698  1.00  0.00           H  
ATOM   3663  HA  GLN A 225     -26.454   9.719  25.274  1.00  0.00           H  
ATOM   3664 1HB  GLN A 225     -26.132   8.851  28.157  1.00  0.00           H  
ATOM   3665 2HB  GLN A 225     -26.298   7.732  26.807  1.00  0.00           H  
ATOM   3666 1HG  GLN A 225     -24.275   8.602  25.793  1.00  0.00           H  
ATOM   3667 2HG  GLN A 225     -24.124   9.808  27.092  1.00  0.00           H  
ATOM   3668 1HE2 GLN A 225     -21.800   7.436  28.263  1.00  0.00           H  
ATOM   3669 2HE2 GLN A 225     -21.986   8.814  27.245  1.00  0.00           H  
ATOM   3670  N   SER A 226     -28.935  10.281  25.612  1.00  0.00           N  
ATOM   3671  CA  SER A 226     -30.366  10.269  25.453  1.00  0.00           C  
ATOM   3672  C   SER A 226     -30.622  10.578  23.998  1.00  0.00           C  
ATOM   3673  O   SER A 226     -30.665   9.670  23.161  1.00  0.00           O  
ATOM   3674  CB  SER A 226     -31.028  11.297  26.355  1.00  0.00           C  
ATOM   3675  OG  SER A 226     -30.576  12.603  26.072  1.00  0.00           O  
ATOM   3676  H   SER A 226     -28.390  10.961  25.092  1.00  0.00           H  
ATOM   3677  HA  SER A 226     -30.752   9.275  25.681  1.00  0.00           H  
ATOM   3678 1HB  SER A 226     -32.109  11.247  26.232  1.00  0.00           H  
ATOM   3679 2HB  SER A 226     -30.806  11.052  27.394  1.00  0.00           H  
ATOM   3680  HG  SER A 226     -30.916  13.157  26.787  1.00  0.00           H  
ATOM   3681  N   SER A 227     -30.691  11.867  23.663  1.00  0.00           N  
ATOM   3682  CA  SER A 227     -30.981  12.225  22.280  1.00  0.00           C  
ATOM   3683  C   SER A 227     -29.864  11.786  21.333  1.00  0.00           C  
ATOM   3684  O   SER A 227     -30.145  11.487  20.174  1.00  0.00           O  
ATOM   3685  CB  SER A 227     -31.241  13.723  22.125  1.00  0.00           C  
ATOM   3686  OG  SER A 227     -30.079  14.493  22.296  1.00  0.00           O  
ATOM   3687  H   SER A 227     -30.595  12.573  24.389  1.00  0.00           H  
ATOM   3688  HA  SER A 227     -31.892  11.704  21.982  1.00  0.00           H  
ATOM   3689 1HB  SER A 227     -31.664  13.918  21.138  1.00  0.00           H  
ATOM   3690 2HB  SER A 227     -31.984  14.027  22.860  1.00  0.00           H  
ATOM   3691  HG  SER A 227     -29.623  14.138  23.066  1.00  0.00           H  
ATOM   3692  N   ASP A 228     -28.627  11.610  21.826  1.00  0.00           N  
ATOM   3693  CA  ASP A 228     -27.553  11.171  20.946  1.00  0.00           C  
ATOM   3694  C   ASP A 228     -27.611   9.670  20.706  1.00  0.00           C  
ATOM   3695  O   ASP A 228     -27.090   9.179  19.699  1.00  0.00           O  
ATOM   3696  CB  ASP A 228     -26.195  11.588  21.485  1.00  0.00           C  
ATOM   3697  CG  ASP A 228     -25.917  13.111  21.347  1.00  0.00           C  
ATOM   3698  OD1 ASP A 228     -25.491  13.535  20.286  1.00  0.00           O  
ATOM   3699  OD2 ASP A 228     -26.146  13.830  22.287  1.00  0.00           O  
ATOM   3700  H   ASP A 228     -28.399  11.826  22.800  1.00  0.00           H  
ATOM   3701  HA  ASP A 228     -27.681  11.669  19.988  1.00  0.00           H  
ATOM   3702 1HB  ASP A 228     -26.144  11.321  22.544  1.00  0.00           H  
ATOM   3703 2HB  ASP A 228     -25.418  11.034  20.975  1.00  0.00           H  
ATOM   3704  N   VAL A 229     -28.211   8.940  21.641  1.00  0.00           N  
ATOM   3705  CA  VAL A 229     -28.301   7.505  21.522  1.00  0.00           C  
ATOM   3706  C   VAL A 229     -29.410   7.192  20.541  1.00  0.00           C  
ATOM   3707  O   VAL A 229     -29.232   6.369  19.641  1.00  0.00           O  
ATOM   3708  CB  VAL A 229     -28.551   6.854  22.876  1.00  0.00           C  
ATOM   3709  CG1 VAL A 229     -28.759   5.401  22.694  1.00  0.00           C  
ATOM   3710  CG2 VAL A 229     -27.380   7.129  23.765  1.00  0.00           C  
ATOM   3711  H   VAL A 229     -28.692   9.390  22.414  1.00  0.00           H  
ATOM   3712  HA  VAL A 229     -27.366   7.123  21.124  1.00  0.00           H  
ATOM   3713  HB  VAL A 229     -29.460   7.270  23.323  1.00  0.00           H  
ATOM   3714 1HG1 VAL A 229     -28.927   4.966  23.662  1.00  0.00           H  
ATOM   3715 2HG1 VAL A 229     -29.622   5.237  22.052  1.00  0.00           H  
ATOM   3716 3HG1 VAL A 229     -27.889   4.955  22.244  1.00  0.00           H  
ATOM   3717 1HG2 VAL A 229     -27.546   6.677  24.744  1.00  0.00           H  
ATOM   3718 2HG2 VAL A 229     -26.497   6.719  23.318  1.00  0.00           H  
ATOM   3719 3HG2 VAL A 229     -27.277   8.192  23.861  1.00  0.00           H  
ATOM   3720  N   ASN A 230     -30.548   7.887  20.692  1.00  0.00           N  
ATOM   3721  CA  ASN A 230     -31.654   7.673  19.767  1.00  0.00           C  
ATOM   3722  C   ASN A 230     -31.243   8.093  18.362  1.00  0.00           C  
ATOM   3723  O   ASN A 230     -31.574   7.406  17.388  1.00  0.00           O  
ATOM   3724  CB  ASN A 230     -32.881   8.448  20.204  1.00  0.00           C  
ATOM   3725  CG  ASN A 230     -33.594   7.833  21.371  1.00  0.00           C  
ATOM   3726  OD1 ASN A 230     -33.496   6.628  21.615  1.00  0.00           O  
ATOM   3727  ND2 ASN A 230     -34.318   8.642  22.102  1.00  0.00           N  
ATOM   3728  H   ASN A 230     -30.634   8.553  21.465  1.00  0.00           H  
ATOM   3729  HA  ASN A 230     -31.892   6.609  19.744  1.00  0.00           H  
ATOM   3730 1HB  ASN A 230     -32.577   9.463  20.478  1.00  0.00           H  
ATOM   3731 2HB  ASN A 230     -33.574   8.533  19.368  1.00  0.00           H  
ATOM   3732 1HD2 ASN A 230     -34.817   8.287  22.893  1.00  0.00           H  
ATOM   3733 2HD2 ASN A 230     -34.370   9.612  21.871  1.00  0.00           H  
ATOM   3734  N   ARG A 231     -30.443   9.166  18.270  1.00  0.00           N  
ATOM   3735  CA  ARG A 231     -29.918   9.643  17.006  1.00  0.00           C  
ATOM   3736  C   ARG A 231     -29.046   8.561  16.380  1.00  0.00           C  
ATOM   3737  O   ARG A 231     -29.281   8.150  15.245  1.00  0.00           O  
ATOM   3738  CB  ARG A 231     -29.114  10.924  17.251  1.00  0.00           C  
ATOM   3739  CG  ARG A 231     -28.502  11.632  16.062  1.00  0.00           C  
ATOM   3740  CD  ARG A 231     -27.059  11.234  15.876  1.00  0.00           C  
ATOM   3741  NE  ARG A 231     -26.220  11.621  17.015  1.00  0.00           N  
ATOM   3742  CZ  ARG A 231     -25.051  11.032  17.319  1.00  0.00           C  
ATOM   3743  NH1 ARG A 231     -24.623  10.059  16.563  1.00  0.00           N  
ATOM   3744  NH2 ARG A 231     -24.357  11.429  18.371  1.00  0.00           N  
ATOM   3745  H   ARG A 231     -30.227   9.718  19.101  1.00  0.00           H  
ATOM   3746  HA  ARG A 231     -30.750   9.871  16.341  1.00  0.00           H  
ATOM   3747 1HB  ARG A 231     -29.755  11.653  17.737  1.00  0.00           H  
ATOM   3748 2HB  ARG A 231     -28.305  10.703  17.930  1.00  0.00           H  
ATOM   3749 1HG  ARG A 231     -29.068  11.376  15.183  1.00  0.00           H  
ATOM   3750 2HG  ARG A 231     -28.549  12.713  16.218  1.00  0.00           H  
ATOM   3751 1HD  ARG A 231     -26.989  10.159  15.762  1.00  0.00           H  
ATOM   3752 2HD  ARG A 231     -26.662  11.712  14.984  1.00  0.00           H  
ATOM   3753  HE  ARG A 231     -26.543  12.371  17.620  1.00  0.00           H  
ATOM   3754 1HH1 ARG A 231     -25.191   9.785  15.777  1.00  0.00           H  
ATOM   3755 2HH1 ARG A 231     -23.752   9.592  16.772  1.00  0.00           H  
ATOM   3756 1HH2 ARG A 231     -24.717  12.203  18.965  1.00  0.00           H  
ATOM   3757 2HH2 ARG A 231     -23.496  10.963  18.614  1.00  0.00           H  
ATOM   3758  N   ALA A 232     -28.076   8.029  17.122  1.00  0.00           N  
ATOM   3759  CA  ALA A 232     -27.233   7.016  16.520  1.00  0.00           C  
ATOM   3760  C   ALA A 232     -28.017   5.775  16.089  1.00  0.00           C  
ATOM   3761  O   ALA A 232     -27.794   5.255  14.993  1.00  0.00           O  
ATOM   3762  CB  ALA A 232     -26.169   6.606  17.501  1.00  0.00           C  
ATOM   3763  H   ALA A 232     -27.889   8.352  18.077  1.00  0.00           H  
ATOM   3764  HA  ALA A 232     -26.767   7.446  15.635  1.00  0.00           H  
ATOM   3765 1HB  ALA A 232     -25.547   5.881  17.038  1.00  0.00           H  
ATOM   3766 2HB  ALA A 232     -25.582   7.472  17.796  1.00  0.00           H  
ATOM   3767 3HB  ALA A 232     -26.648   6.177  18.382  1.00  0.00           H  
ATOM   3768  N   LEU A 233     -28.986   5.336  16.899  1.00  0.00           N  
ATOM   3769  CA  LEU A 233     -29.720   4.122  16.564  1.00  0.00           C  
ATOM   3770  C   LEU A 233     -30.576   4.249  15.306  1.00  0.00           C  
ATOM   3771  O   LEU A 233     -30.563   3.353  14.447  1.00  0.00           O  
ATOM   3772  CB  LEU A 233     -30.635   3.752  17.745  1.00  0.00           C  
ATOM   3773  CG  LEU A 233     -29.940   3.247  19.023  1.00  0.00           C  
ATOM   3774  CD1 LEU A 233     -30.942   3.178  20.165  1.00  0.00           C  
ATOM   3775  CD2 LEU A 233     -29.389   1.891  18.769  1.00  0.00           C  
ATOM   3776  H   LEU A 233     -29.170   5.814  17.787  1.00  0.00           H  
ATOM   3777  HA  LEU A 233     -28.995   3.325  16.407  1.00  0.00           H  
ATOM   3778 1HB  LEU A 233     -31.205   4.641  18.021  1.00  0.00           H  
ATOM   3779 2HB  LEU A 233     -31.334   2.984  17.418  1.00  0.00           H  
ATOM   3780  HG  LEU A 233     -29.136   3.924  19.302  1.00  0.00           H  
ATOM   3781 1HD1 LEU A 233     -30.452   2.815  21.055  1.00  0.00           H  
ATOM   3782 2HD1 LEU A 233     -31.348   4.174  20.359  1.00  0.00           H  
ATOM   3783 3HD1 LEU A 233     -31.748   2.505  19.900  1.00  0.00           H  
ATOM   3784 1HD2 LEU A 233     -28.901   1.535  19.673  1.00  0.00           H  
ATOM   3785 2HD2 LEU A 233     -30.200   1.221  18.501  1.00  0.00           H  
ATOM   3786 3HD2 LEU A 233     -28.685   1.933  17.961  1.00  0.00           H  
ATOM   3787  N   THR A 234     -31.261   5.387  15.150  1.00  0.00           N  
ATOM   3788  CA  THR A 234     -32.145   5.560  14.006  1.00  0.00           C  
ATOM   3789  C   THR A 234     -31.367   5.834  12.734  1.00  0.00           C  
ATOM   3790  O   THR A 234     -31.758   5.376  11.654  1.00  0.00           O  
ATOM   3791  CB  THR A 234     -33.170   6.695  14.272  1.00  0.00           C  
ATOM   3792  OG1 THR A 234     -34.236   6.655  13.285  1.00  0.00           O  
ATOM   3793  CG2 THR A 234     -32.508   8.070  14.232  1.00  0.00           C  
ATOM   3794  H   THR A 234     -31.215   6.116  15.872  1.00  0.00           H  
ATOM   3795  HA  THR A 234     -32.700   4.633  13.864  1.00  0.00           H  
ATOM   3796  HB  THR A 234     -33.590   6.546  15.268  1.00  0.00           H  
ATOM   3797  HG1 THR A 234     -34.670   5.792  13.329  1.00  0.00           H  
ATOM   3798 1HG2 THR A 234     -33.223   8.823  14.464  1.00  0.00           H  
ATOM   3799 2HG2 THR A 234     -31.726   8.103  14.964  1.00  0.00           H  
ATOM   3800 3HG2 THR A 234     -32.104   8.269  13.256  1.00  0.00           H  
ATOM   3801  N   LEU A 235     -30.247   6.543  12.849  1.00  0.00           N  
ATOM   3802  CA  LEU A 235     -29.510   6.899  11.665  1.00  0.00           C  
ATOM   3803  C   LEU A 235     -28.720   5.750  11.114  1.00  0.00           C  
ATOM   3804  O   LEU A 235     -28.653   5.563   9.895  1.00  0.00           O  
ATOM   3805  CB  LEU A 235     -28.570   8.015  11.993  1.00  0.00           C  
ATOM   3806  CG  LEU A 235     -29.240   9.254  12.368  1.00  0.00           C  
ATOM   3807  CD1 LEU A 235     -28.203  10.199  12.680  1.00  0.00           C  
ATOM   3808  CD2 LEU A 235     -30.133   9.645  11.298  1.00  0.00           C  
ATOM   3809  H   LEU A 235     -29.941   6.899  13.762  1.00  0.00           H  
ATOM   3810  HA  LEU A 235     -30.217   7.231  10.906  1.00  0.00           H  
ATOM   3811 1HB  LEU A 235     -27.947   7.705  12.838  1.00  0.00           H  
ATOM   3812 2HB  LEU A 235     -27.929   8.212  11.136  1.00  0.00           H  
ATOM   3813  HG  LEU A 235     -29.838   9.130  13.242  1.00  0.00           H  
ATOM   3814 1HD1 LEU A 235     -28.628  11.158  12.955  1.00  0.00           H  
ATOM   3815 2HD1 LEU A 235     -27.611   9.801  13.487  1.00  0.00           H  
ATOM   3816 3HD1 LEU A 235     -27.600  10.291  11.810  1.00  0.00           H  
ATOM   3817 1HD2 LEU A 235     -30.626  10.582  11.564  1.00  0.00           H  
ATOM   3818 2HD2 LEU A 235     -29.564   9.757  10.406  1.00  0.00           H  
ATOM   3819 3HD2 LEU A 235     -30.881   8.872  11.146  1.00  0.00           H  
ATOM   3820  N   ILE A 236     -28.154   4.947  12.000  1.00  0.00           N  
ATOM   3821  CA  ILE A 236     -27.393   3.817  11.551  1.00  0.00           C  
ATOM   3822  C   ILE A 236     -28.340   2.813  10.929  1.00  0.00           C  
ATOM   3823  O   ILE A 236     -28.052   2.313   9.842  1.00  0.00           O  
ATOM   3824  CB  ILE A 236     -26.554   3.249  12.685  1.00  0.00           C  
ATOM   3825  CG1 ILE A 236     -25.481   4.299  13.044  1.00  0.00           C  
ATOM   3826  CG2 ILE A 236     -25.908   1.911  12.258  1.00  0.00           C  
ATOM   3827  CD1 ILE A 236     -24.804   4.034  14.309  1.00  0.00           C  
ATOM   3828  H   ILE A 236     -28.223   5.128  13.007  1.00  0.00           H  
ATOM   3829  HA  ILE A 236     -26.704   4.150  10.777  1.00  0.00           H  
ATOM   3830  HB  ILE A 236     -27.184   3.109  13.562  1.00  0.00           H  
ATOM   3831 1HG1 ILE A 236     -24.733   4.309  12.256  1.00  0.00           H  
ATOM   3832 2HG1 ILE A 236     -25.947   5.288  13.101  1.00  0.00           H  
ATOM   3833 1HG2 ILE A 236     -25.312   1.520  13.080  1.00  0.00           H  
ATOM   3834 2HG2 ILE A 236     -26.690   1.197  12.005  1.00  0.00           H  
ATOM   3835 3HG2 ILE A 236     -25.272   2.072  11.390  1.00  0.00           H  
ATOM   3836 1HD1 ILE A 236     -24.051   4.793  14.500  1.00  0.00           H  
ATOM   3837 2HD1 ILE A 236     -25.538   4.044  15.095  1.00  0.00           H  
ATOM   3838 3HD1 ILE A 236     -24.354   3.076  14.256  1.00  0.00           H  
ATOM   3839  N   ARG A 237     -29.494   2.536  11.562  1.00  0.00           N  
ATOM   3840  CA  ARG A 237     -30.387   1.582  10.932  1.00  0.00           C  
ATOM   3841  C   ARG A 237     -30.953   2.083   9.604  1.00  0.00           C  
ATOM   3842  O   ARG A 237     -31.052   1.296   8.662  1.00  0.00           O  
ATOM   3843  CB  ARG A 237     -31.557   1.195  11.808  1.00  0.00           C  
ATOM   3844  CG  ARG A 237     -32.498   0.223  11.081  1.00  0.00           C  
ATOM   3845  CD  ARG A 237     -31.803  -1.065  10.716  1.00  0.00           C  
ATOM   3846  NE  ARG A 237     -32.632  -1.920   9.867  1.00  0.00           N  
ATOM   3847  CZ  ARG A 237     -32.216  -3.070   9.280  1.00  0.00           C  
ATOM   3848  NH1 ARG A 237     -30.977  -3.521   9.443  1.00  0.00           N  
ATOM   3849  NH2 ARG A 237     -33.059  -3.758   8.523  1.00  0.00           N  
ATOM   3850  H   ARG A 237     -29.745   2.953  12.465  1.00  0.00           H  
ATOM   3851  HA  ARG A 237     -29.817   0.674  10.737  1.00  0.00           H  
ATOM   3852 1HB  ARG A 237     -31.206   0.740  12.725  1.00  0.00           H  
ATOM   3853 2HB  ARG A 237     -32.121   2.091  12.078  1.00  0.00           H  
ATOM   3854 1HG  ARG A 237     -33.347  -0.013  11.720  1.00  0.00           H  
ATOM   3855 2HG  ARG A 237     -32.860   0.687  10.157  1.00  0.00           H  
ATOM   3856 1HD  ARG A 237     -30.881  -0.848  10.186  1.00  0.00           H  
ATOM   3857 2HD  ARG A 237     -31.573  -1.618  11.619  1.00  0.00           H  
ATOM   3858  HE  ARG A 237     -33.591  -1.593   9.646  1.00  0.00           H  
ATOM   3859 1HH1 ARG A 237     -30.284  -3.008  10.005  1.00  0.00           H  
ATOM   3860 2HH1 ARG A 237     -30.693  -4.377   8.994  1.00  0.00           H  
ATOM   3861 1HH2 ARG A 237     -34.012  -3.430   8.390  1.00  0.00           H  
ATOM   3862 2HH2 ARG A 237     -32.758  -4.612   8.083  1.00  0.00           H  
ATOM   3863  N   ARG A 238     -31.306   3.372   9.478  1.00  0.00           N  
ATOM   3864  CA  ARG A 238     -31.861   3.775   8.190  1.00  0.00           C  
ATOM   3865  C   ARG A 238     -30.776   3.706   7.125  1.00  0.00           C  
ATOM   3866  O   ARG A 238     -31.040   3.311   5.985  1.00  0.00           O  
ATOM   3867  CB  ARG A 238     -32.470   5.167   8.212  1.00  0.00           C  
ATOM   3868  CG  ARG A 238     -33.102   5.570   6.858  1.00  0.00           C  
ATOM   3869  CD  ARG A 238     -34.239   4.633   6.470  1.00  0.00           C  
ATOM   3870  NE  ARG A 238     -34.815   4.975   5.171  1.00  0.00           N  
ATOM   3871  CZ  ARG A 238     -35.538   4.132   4.383  1.00  0.00           C  
ATOM   3872  NH1 ARG A 238     -35.790   2.895   4.763  1.00  0.00           N  
ATOM   3873  NH2 ARG A 238     -36.003   4.548   3.214  1.00  0.00           N  
ATOM   3874  H   ARG A 238     -31.242   4.042  10.251  1.00  0.00           H  
ATOM   3875  HA  ARG A 238     -32.654   3.073   7.923  1.00  0.00           H  
ATOM   3876 1HB  ARG A 238     -33.238   5.222   8.983  1.00  0.00           H  
ATOM   3877 2HB  ARG A 238     -31.697   5.900   8.463  1.00  0.00           H  
ATOM   3878 1HG  ARG A 238     -33.491   6.591   6.916  1.00  0.00           H  
ATOM   3879 2HG  ARG A 238     -32.342   5.520   6.075  1.00  0.00           H  
ATOM   3880 1HD  ARG A 238     -33.867   3.607   6.417  1.00  0.00           H  
ATOM   3881 2HD  ARG A 238     -35.028   4.687   7.218  1.00  0.00           H  
ATOM   3882  HE  ARG A 238     -34.665   5.912   4.834  1.00  0.00           H  
ATOM   3883 1HH1 ARG A 238     -35.464   2.528   5.670  1.00  0.00           H  
ATOM   3884 2HH1 ARG A 238     -36.321   2.286   4.166  1.00  0.00           H  
ATOM   3885 1HH2 ARG A 238     -35.819   5.494   2.901  1.00  0.00           H  
ATOM   3886 2HH2 ARG A 238     -36.544   3.923   2.634  1.00  0.00           H  
ATOM   3887  N   ALA A 239     -29.550   4.088   7.473  1.00  0.00           N  
ATOM   3888  CA  ALA A 239     -28.477   3.982   6.512  1.00  0.00           C  
ATOM   3889  C   ALA A 239     -28.238   2.511   6.139  1.00  0.00           C  
ATOM   3890  O   ALA A 239     -27.923   2.237   4.982  1.00  0.00           O  
ATOM   3891  CB  ALA A 239     -27.239   4.630   7.039  1.00  0.00           C  
ATOM   3892  H   ALA A 239     -29.345   4.448   8.411  1.00  0.00           H  
ATOM   3893  HA  ALA A 239     -28.777   4.504   5.608  1.00  0.00           H  
ATOM   3894 1HB  ALA A 239     -26.473   4.553   6.279  1.00  0.00           H  
ATOM   3895 2HB  ALA A 239     -27.438   5.678   7.263  1.00  0.00           H  
ATOM   3896 3HB  ALA A 239     -26.937   4.122   7.952  1.00  0.00           H  
ATOM   3897  N   GLN A 240     -28.418   1.558   7.083  1.00  0.00           N  
ATOM   3898  CA  GLN A 240     -28.271   0.141   6.730  1.00  0.00           C  
ATOM   3899  C   GLN A 240     -29.347  -0.277   5.736  1.00  0.00           C  
ATOM   3900  O   GLN A 240     -29.075  -1.012   4.786  1.00  0.00           O  
ATOM   3901  CB  GLN A 240     -28.377  -0.823   7.936  1.00  0.00           C  
ATOM   3902  CG  GLN A 240     -27.236  -0.815   8.908  1.00  0.00           C  
ATOM   3903  CD  GLN A 240     -27.326  -1.868   9.995  1.00  0.00           C  
ATOM   3904  OE1 GLN A 240     -28.364  -2.477  10.347  1.00  0.00           O  
ATOM   3905  NE2 GLN A 240     -26.154  -2.114  10.546  1.00  0.00           N  
ATOM   3906  H   GLN A 240     -28.625   1.825   8.049  1.00  0.00           H  
ATOM   3907  HA  GLN A 240     -27.302   0.005   6.267  1.00  0.00           H  
ATOM   3908 1HB  GLN A 240     -29.266  -0.563   8.495  1.00  0.00           H  
ATOM   3909 2HB  GLN A 240     -28.517  -1.832   7.593  1.00  0.00           H  
ATOM   3910 1HG  GLN A 240     -26.347  -1.036   8.379  1.00  0.00           H  
ATOM   3911 2HG  GLN A 240     -27.162   0.148   9.376  1.00  0.00           H  
ATOM   3912 1HE2 GLN A 240     -26.039  -2.813  11.273  1.00  0.00           H  
ATOM   3913 2HE2 GLN A 240     -25.346  -1.616  10.248  1.00  0.00           H  
ATOM   3914  N   GLU A 241     -30.561   0.235   5.896  1.00  0.00           N  
ATOM   3915  CA  GLU A 241     -31.608  -0.142   4.956  1.00  0.00           C  
ATOM   3916  C   GLU A 241     -31.227   0.378   3.558  1.00  0.00           C  
ATOM   3917  O   GLU A 241     -31.356  -0.339   2.553  1.00  0.00           O  
ATOM   3918  CB  GLU A 241     -32.959   0.392   5.460  1.00  0.00           C  
ATOM   3919  CG  GLU A 241     -33.414  -0.342   6.757  1.00  0.00           C  
ATOM   3920  CD  GLU A 241     -34.667   0.182   7.486  1.00  0.00           C  
ATOM   3921  OE1 GLU A 241     -35.273   1.155   7.072  1.00  0.00           O  
ATOM   3922  OE2 GLU A 241     -34.991  -0.411   8.508  1.00  0.00           O  
ATOM   3923  H   GLU A 241     -30.754   0.838   6.702  1.00  0.00           H  
ATOM   3924  HA  GLU A 241     -31.667  -1.228   4.914  1.00  0.00           H  
ATOM   3925 1HB  GLU A 241     -32.872   1.454   5.677  1.00  0.00           H  
ATOM   3926 2HB  GLU A 241     -33.720   0.270   4.689  1.00  0.00           H  
ATOM   3927 1HG  GLU A 241     -33.583  -1.386   6.505  1.00  0.00           H  
ATOM   3928 2HG  GLU A 241     -32.579  -0.313   7.449  1.00  0.00           H  
ATOM   3929  N   ALA A 242     -30.675   1.596   3.512  1.00  0.00           N  
ATOM   3930  CA  ALA A 242     -30.214   2.158   2.254  1.00  0.00           C  
ATOM   3931  C   ALA A 242     -29.034   1.336   1.705  1.00  0.00           C  
ATOM   3932  O   ALA A 242     -28.926   1.116   0.491  1.00  0.00           O  
ATOM   3933  CB  ALA A 242     -29.827   3.603   2.449  1.00  0.00           C  
ATOM   3934  H   ALA A 242     -30.614   2.147   4.374  1.00  0.00           H  
ATOM   3935  HA  ALA A 242     -31.033   2.100   1.542  1.00  0.00           H  
ATOM   3936 1HB  ALA A 242     -29.528   4.017   1.509  1.00  0.00           H  
ATOM   3937 2HB  ALA A 242     -30.674   4.168   2.841  1.00  0.00           H  
ATOM   3938 3HB  ALA A 242     -29.014   3.649   3.155  1.00  0.00           H  
ATOM   3939  N   ALA A 243     -28.168   0.851   2.612  1.00  0.00           N  
ATOM   3940  CA  ALA A 243     -27.027   0.019   2.251  1.00  0.00           C  
ATOM   3941  C   ALA A 243     -27.486  -1.271   1.638  1.00  0.00           C  
ATOM   3942  O   ALA A 243     -26.863  -1.758   0.705  1.00  0.00           O  
ATOM   3943  CB  ALA A 243     -26.156  -0.311   3.444  1.00  0.00           C  
ATOM   3944  H   ALA A 243     -28.292   1.103   3.591  1.00  0.00           H  
ATOM   3945  HA  ALA A 243     -26.446   0.563   1.514  1.00  0.00           H  
ATOM   3946 1HB  ALA A 243     -25.304  -0.913   3.123  1.00  0.00           H  
ATOM   3947 2HB  ALA A 243     -25.816   0.594   3.886  1.00  0.00           H  
ATOM   3948 3HB  ALA A 243     -26.727  -0.865   4.159  1.00  0.00           H  
ATOM   3949  N   ASP A 244     -28.610  -1.811   2.107  1.00  0.00           N  
ATOM   3950  CA  ASP A 244     -29.096  -3.063   1.555  1.00  0.00           C  
ATOM   3951  C   ASP A 244     -29.393  -2.863   0.067  1.00  0.00           C  
ATOM   3952  O   ASP A 244     -29.057  -3.725  -0.750  1.00  0.00           O  
ATOM   3953  CB  ASP A 244     -30.350  -3.527   2.312  1.00  0.00           C  
ATOM   3954  CG  ASP A 244     -30.824  -4.960   1.976  1.00  0.00           C  
ATOM   3955  OD1 ASP A 244     -30.100  -5.890   2.264  1.00  0.00           O  
ATOM   3956  OD2 ASP A 244     -31.908  -5.110   1.456  1.00  0.00           O  
ATOM   3957  H   ASP A 244     -29.083  -1.371   2.900  1.00  0.00           H  
ATOM   3958  HA  ASP A 244     -28.324  -3.820   1.663  1.00  0.00           H  
ATOM   3959 1HB  ASP A 244     -30.162  -3.455   3.385  1.00  0.00           H  
ATOM   3960 2HB  ASP A 244     -31.166  -2.839   2.090  1.00  0.00           H  
ATOM   3961  N   GLN A 245     -29.949  -1.696  -0.299  1.00  0.00           N  
ATOM   3962  CA  GLN A 245     -30.212  -1.403  -1.715  1.00  0.00           C  
ATOM   3963  C   GLN A 245     -28.899  -1.238  -2.510  1.00  0.00           C  
ATOM   3964  O   GLN A 245     -28.795  -1.670  -3.668  1.00  0.00           O  
ATOM   3965  CB  GLN A 245     -31.085  -0.143  -1.841  1.00  0.00           C  
ATOM   3966  CG  GLN A 245     -31.494   0.262  -3.267  1.00  0.00           C  
ATOM   3967  CD  GLN A 245     -32.366  -0.706  -4.038  1.00  0.00           C  
ATOM   3968  OE1 GLN A 245     -33.380  -1.214  -3.544  1.00  0.00           O  
ATOM   3969  NE2 GLN A 245     -31.960  -0.941  -5.295  1.00  0.00           N  
ATOM   3970  H   GLN A 245     -30.218  -1.036   0.443  1.00  0.00           H  
ATOM   3971  HA  GLN A 245     -30.759  -2.243  -2.139  1.00  0.00           H  
ATOM   3972 1HB  GLN A 245     -31.994  -0.272  -1.253  1.00  0.00           H  
ATOM   3973 2HB  GLN A 245     -30.548   0.703  -1.412  1.00  0.00           H  
ATOM   3974 1HG  GLN A 245     -32.017   1.219  -3.221  1.00  0.00           H  
ATOM   3975 2HG  GLN A 245     -30.582   0.361  -3.833  1.00  0.00           H  
ATOM   3976 1HE2 GLN A 245     -32.464  -1.573  -5.929  1.00  0.00           H  
ATOM   3977 2HE2 GLN A 245     -31.133  -0.504  -5.641  1.00  0.00           H  
ATOM   3978  N   LEU A 246     -27.886  -0.644  -1.876  1.00  0.00           N  
ATOM   3979  CA  LEU A 246     -26.596  -0.425  -2.540  1.00  0.00           C  
ATOM   3980  C   LEU A 246     -25.867  -1.774  -2.747  1.00  0.00           C  
ATOM   3981  O   LEU A 246     -25.291  -2.026  -3.815  1.00  0.00           O  
ATOM   3982  CB  LEU A 246     -25.752   0.557  -1.709  1.00  0.00           C  
ATOM   3983  CG  LEU A 246     -24.432   1.020  -2.302  1.00  0.00           C  
ATOM   3984  CD1 LEU A 246     -24.641   1.679  -3.641  1.00  0.00           C  
ATOM   3985  CD2 LEU A 246     -23.794   2.025  -1.329  1.00  0.00           C  
ATOM   3986  H   LEU A 246     -28.048  -0.291  -0.927  1.00  0.00           H  
ATOM   3987  HA  LEU A 246     -26.783   0.022  -3.515  1.00  0.00           H  
ATOM   3988 1HB  LEU A 246     -26.338   1.419  -1.453  1.00  0.00           H  
ATOM   3989 2HB  LEU A 246     -25.501   0.050  -0.776  1.00  0.00           H  
ATOM   3990  HG  LEU A 246     -23.803   0.173  -2.458  1.00  0.00           H  
ATOM   3991 1HD1 LEU A 246     -23.676   1.997  -4.040  1.00  0.00           H  
ATOM   3992 2HD1 LEU A 246     -25.103   0.975  -4.332  1.00  0.00           H  
ATOM   3993 3HD1 LEU A 246     -25.279   2.540  -3.513  1.00  0.00           H  
ATOM   3994 1HD2 LEU A 246     -22.840   2.360  -1.727  1.00  0.00           H  
ATOM   3995 2HD2 LEU A 246     -24.458   2.879  -1.202  1.00  0.00           H  
ATOM   3996 3HD2 LEU A 246     -23.633   1.554  -0.366  1.00  0.00           H  
ATOM   3997  N   LEU A 247     -25.950  -2.649  -1.739  1.00  0.00           N  
ATOM   3998  CA  LEU A 247     -25.379  -3.994  -1.760  1.00  0.00           C  
ATOM   3999  C   LEU A 247     -26.068  -4.858  -2.799  1.00  0.00           C  
ATOM   4000  O   LEU A 247     -25.404  -5.631  -3.489  1.00  0.00           O  
ATOM   4001  CB  LEU A 247     -25.513  -4.632  -0.370  1.00  0.00           C  
ATOM   4002  CG  LEU A 247     -24.593  -4.069   0.726  1.00  0.00           C  
ATOM   4003  CD1 LEU A 247     -25.083  -4.516   2.081  1.00  0.00           C  
ATOM   4004  CD2 LEU A 247     -23.182  -4.640   0.518  1.00  0.00           C  
ATOM   4005  H   LEU A 247     -26.435  -2.355  -0.897  1.00  0.00           H  
ATOM   4006  HA  LEU A 247     -24.325  -3.918  -2.015  1.00  0.00           H  
ATOM   4007 1HB  LEU A 247     -26.541  -4.500  -0.035  1.00  0.00           H  
ATOM   4008 2HB  LEU A 247     -25.316  -5.699  -0.457  1.00  0.00           H  
ATOM   4009  HG  LEU A 247     -24.580  -2.979   0.679  1.00  0.00           H  
ATOM   4010 1HD1 LEU A 247     -24.426  -4.131   2.841  1.00  0.00           H  
ATOM   4011 2HD1 LEU A 247     -26.085  -4.135   2.252  1.00  0.00           H  
ATOM   4012 3HD1 LEU A 247     -25.097  -5.603   2.128  1.00  0.00           H  
ATOM   4013 1HD2 LEU A 247     -22.512  -4.262   1.282  1.00  0.00           H  
ATOM   4014 2HD2 LEU A 247     -23.227  -5.728   0.584  1.00  0.00           H  
ATOM   4015 3HD2 LEU A 247     -22.805  -4.374  -0.448  1.00  0.00           H  
ATOM   4016  N   GLU A 248     -27.387  -4.699  -2.943  1.00  0.00           N  
ATOM   4017  CA  GLU A 248     -28.143  -5.458  -3.925  1.00  0.00           C  
ATOM   4018  C   GLU A 248     -27.760  -5.023  -5.341  1.00  0.00           C  
ATOM   4019  O   GLU A 248     -27.648  -5.866  -6.236  1.00  0.00           O  
ATOM   4020  CB  GLU A 248     -29.645  -5.303  -3.664  1.00  0.00           C  
ATOM   4021  CG  GLU A 248     -30.568  -6.106  -4.573  1.00  0.00           C  
ATOM   4022  CD  GLU A 248     -30.376  -7.609  -4.482  1.00  0.00           C  
ATOM   4023  OE1 GLU A 248     -29.608  -8.065  -3.671  1.00  0.00           O  
ATOM   4024  OE2 GLU A 248     -31.033  -8.310  -5.218  1.00  0.00           O  
ATOM   4025  H   GLU A 248     -27.894  -4.072  -2.313  1.00  0.00           H  
ATOM   4026  HA  GLU A 248     -27.891  -6.510  -3.811  1.00  0.00           H  
ATOM   4027 1HB  GLU A 248     -29.861  -5.583  -2.631  1.00  0.00           H  
ATOM   4028 2HB  GLU A 248     -29.915  -4.250  -3.771  1.00  0.00           H  
ATOM   4029 1HG  GLU A 248     -31.599  -5.863  -4.323  1.00  0.00           H  
ATOM   4030 2HG  GLU A 248     -30.389  -5.783  -5.598  1.00  0.00           H  
ATOM   4031  N   HIS A 249     -27.513  -3.722  -5.552  1.00  0.00           N  
ATOM   4032  CA  HIS A 249     -27.104  -3.280  -6.881  1.00  0.00           C  
ATOM   4033  C   HIS A 249     -25.736  -3.920  -7.186  1.00  0.00           C  
ATOM   4034  O   HIS A 249     -25.509  -4.454  -8.287  1.00  0.00           O  
ATOM   4035  CB  HIS A 249     -27.011  -1.741  -6.959  1.00  0.00           C  
ATOM   4036  CG  HIS A 249     -26.867  -1.185  -8.379  1.00  0.00           C  
ATOM   4037  ND1 HIS A 249     -25.662  -1.043  -9.028  1.00  0.00           N  
ATOM   4038  CD2 HIS A 249     -27.803  -0.744  -9.237  1.00  0.00           C  
ATOM   4039  CE1 HIS A 249     -25.865  -0.545 -10.231  1.00  0.00           C  
ATOM   4040  NE2 HIS A 249     -27.156  -0.352 -10.386  1.00  0.00           N  
ATOM   4041  H   HIS A 249     -27.660  -3.040  -4.801  1.00  0.00           H  
ATOM   4042  HA  HIS A 249     -27.821  -3.622  -7.627  1.00  0.00           H  
ATOM   4043 1HB  HIS A 249     -27.904  -1.303  -6.503  1.00  0.00           H  
ATOM   4044 2HB  HIS A 249     -26.154  -1.403  -6.371  1.00  0.00           H  
ATOM   4045  HD2 HIS A 249     -28.864  -0.714  -9.041  1.00  0.00           H  
ATOM   4046  HE1 HIS A 249     -25.096  -0.329 -10.969  1.00  0.00           H  
ATOM   4047  HE2 HIS A 249     -27.606   0.020 -11.211  1.00  0.00           H  
ATOM   4048  N   ALA A 250     -24.825  -3.892  -6.191  1.00  0.00           N  
ATOM   4049  CA  ALA A 250     -23.508  -4.495  -6.371  1.00  0.00           C  
ATOM   4050  C   ALA A 250     -23.606  -5.998  -6.623  1.00  0.00           C  
ATOM   4051  O   ALA A 250     -22.899  -6.533  -7.484  1.00  0.00           O  
ATOM   4052  CB  ALA A 250     -22.642  -4.276  -5.137  1.00  0.00           C  
ATOM   4053  H   ALA A 250     -25.051  -3.419  -5.309  1.00  0.00           H  
ATOM   4054  HA  ALA A 250     -23.038  -4.030  -7.235  1.00  0.00           H  
ATOM   4055 1HB  ALA A 250     -21.670  -4.722  -5.311  1.00  0.00           H  
ATOM   4056 2HB  ALA A 250     -22.531  -3.223  -4.928  1.00  0.00           H  
ATOM   4057 3HB  ALA A 250     -23.109  -4.753  -4.280  1.00  0.00           H  
ATOM   4058  N   ARG A 251     -24.513  -6.679  -5.910  1.00  0.00           N  
ATOM   4059  CA  ARG A 251     -24.667  -8.118  -6.057  1.00  0.00           C  
ATOM   4060  C   ARG A 251     -25.135  -8.480  -7.453  1.00  0.00           C  
ATOM   4061  O   ARG A 251     -24.616  -9.416  -8.066  1.00  0.00           O  
ATOM   4062  CB  ARG A 251     -25.675  -8.678  -5.053  1.00  0.00           C  
ATOM   4063  CG  ARG A 251     -25.788 -10.224  -5.039  1.00  0.00           C  
ATOM   4064  CD  ARG A 251     -26.856 -10.730  -4.095  1.00  0.00           C  
ATOM   4065  NE  ARG A 251     -28.204 -10.470  -4.581  1.00  0.00           N  
ATOM   4066  CZ  ARG A 251     -28.853 -11.248  -5.481  1.00  0.00           C  
ATOM   4067  NH1 ARG A 251     -28.278 -12.337  -5.961  1.00  0.00           N  
ATOM   4068  NH2 ARG A 251     -30.068 -10.919  -5.878  1.00  0.00           N  
ATOM   4069  H   ARG A 251     -25.068  -6.197  -5.202  1.00  0.00           H  
ATOM   4070  HA  ARG A 251     -23.700  -8.586  -5.880  1.00  0.00           H  
ATOM   4071 1HB  ARG A 251     -25.409  -8.345  -4.049  1.00  0.00           H  
ATOM   4072 2HB  ARG A 251     -26.667  -8.275  -5.274  1.00  0.00           H  
ATOM   4073 1HG  ARG A 251     -26.038 -10.564  -6.045  1.00  0.00           H  
ATOM   4074 2HG  ARG A 251     -24.834 -10.652  -4.739  1.00  0.00           H  
ATOM   4075 1HD  ARG A 251     -26.745 -11.805  -3.961  1.00  0.00           H  
ATOM   4076 2HD  ARG A 251     -26.747 -10.232  -3.132  1.00  0.00           H  
ATOM   4077  HE  ARG A 251     -28.697  -9.631  -4.227  1.00  0.00           H  
ATOM   4078 1HH1 ARG A 251     -27.349 -12.592  -5.657  1.00  0.00           H  
ATOM   4079 2HH1 ARG A 251     -28.768 -12.914  -6.628  1.00  0.00           H  
ATOM   4080 1HH2 ARG A 251     -30.504 -10.055  -5.511  1.00  0.00           H  
ATOM   4081 2HH2 ARG A 251     -30.559 -11.490  -6.542  1.00  0.00           H  
ATOM   4082  N   LYS A 252     -26.114  -7.732  -7.969  1.00  0.00           N  
ATOM   4083  CA  LYS A 252     -26.640  -8.032  -9.288  1.00  0.00           C  
ATOM   4084  C   LYS A 252     -25.666  -7.755 -10.429  1.00  0.00           C  
ATOM   4085  O   LYS A 252     -25.624  -8.531 -11.388  1.00  0.00           O  
ATOM   4086  CB  LYS A 252     -27.934  -7.270  -9.562  1.00  0.00           C  
ATOM   4087  CG  LYS A 252     -29.141  -7.745  -8.764  1.00  0.00           C  
ATOM   4088  CD  LYS A 252     -30.391  -6.973  -9.170  1.00  0.00           C  
ATOM   4089  CE  LYS A 252     -31.607  -7.406  -8.359  1.00  0.00           C  
ATOM   4090  NZ  LYS A 252     -32.852  -6.723  -8.805  1.00  0.00           N  
ATOM   4091  H   LYS A 252     -26.519  -6.969  -7.417  1.00  0.00           H  
ATOM   4092  HA  LYS A 252     -26.871  -9.096  -9.313  1.00  0.00           H  
ATOM   4093 1HB  LYS A 252     -27.779  -6.214  -9.317  1.00  0.00           H  
ATOM   4094 2HB  LYS A 252     -28.176  -7.329 -10.621  1.00  0.00           H  
ATOM   4095 1HG  LYS A 252     -29.300  -8.809  -8.932  1.00  0.00           H  
ATOM   4096 2HG  LYS A 252     -28.958  -7.587  -7.696  1.00  0.00           H  
ATOM   4097 1HD  LYS A 252     -30.229  -5.903  -9.000  1.00  0.00           H  
ATOM   4098 2HD  LYS A 252     -30.595  -7.128 -10.227  1.00  0.00           H  
ATOM   4099 1HE  LYS A 252     -31.738  -8.482  -8.439  1.00  0.00           H  
ATOM   4100 2HE  LYS A 252     -31.434  -7.149  -7.328  1.00  0.00           H  
ATOM   4101 1HZ  LYS A 252     -33.626  -7.015  -8.236  1.00  0.00           H  
ATOM   4102 2HZ  LYS A 252     -32.743  -5.709  -8.732  1.00  0.00           H  
ATOM   4103 3HZ  LYS A 252     -33.036  -6.951  -9.763  1.00  0.00           H  
ATOM   4104  N   SER A 253     -24.892  -6.658 -10.366  1.00  0.00           N  
ATOM   4105  CA  SER A 253     -23.995  -6.409 -11.494  1.00  0.00           C  
ATOM   4106  C   SER A 253     -22.657  -7.141 -11.395  1.00  0.00           C  
ATOM   4107  O   SER A 253     -22.060  -7.486 -12.414  1.00  0.00           O  
ATOM   4108  CB  SER A 253     -23.676  -4.931 -11.609  1.00  0.00           C  
ATOM   4109  OG  SER A 253     -22.896  -4.503 -10.521  1.00  0.00           O  
ATOM   4110  H   SER A 253     -24.958  -6.008  -9.573  1.00  0.00           H  
ATOM   4111  HA  SER A 253     -24.496  -6.736 -12.404  1.00  0.00           H  
ATOM   4112 1HB  SER A 253     -23.140  -4.747 -12.538  1.00  0.00           H  
ATOM   4113 2HB  SER A 253     -24.601  -4.357 -11.641  1.00  0.00           H  
ATOM   4114  HG  SER A 253     -23.499  -4.502  -9.754  1.00  0.00           H  
ATOM   4115  N   GLY A 254     -22.147  -7.335 -10.172  1.00  0.00           N  
ATOM   4116  CA  GLY A 254     -20.861  -7.989  -9.959  1.00  0.00           C  
ATOM   4117  C   GLY A 254     -19.673  -7.046 -10.228  1.00  0.00           C  
ATOM   4118  O   GLY A 254     -18.504  -7.461 -10.124  1.00  0.00           O  
ATOM   4119  H   GLY A 254     -22.656  -7.032  -9.339  1.00  0.00           H  
ATOM   4120 1HA  GLY A 254     -20.821  -8.344  -8.929  1.00  0.00           H  
ATOM   4121 2HA  GLY A 254     -20.793  -8.864 -10.604  1.00  0.00           H  
ATOM   4122  N   ASP A 255     -19.997  -5.778 -10.550  1.00  0.00           N  
ATOM   4123  CA  ASP A 255     -19.066  -4.712 -10.925  1.00  0.00           C  
ATOM   4124  C   ASP A 255     -18.311  -4.132  -9.725  1.00  0.00           C  
ATOM   4125  O   ASP A 255     -18.938  -3.453  -8.901  1.00  0.00           O  
ATOM   4126  CB  ASP A 255     -19.833  -3.594 -11.641  1.00  0.00           C  
ATOM   4127  CG  ASP A 255     -18.950  -2.446 -12.188  1.00  0.00           C  
ATOM   4128  OD1 ASP A 255     -17.989  -2.041 -11.532  1.00  0.00           O  
ATOM   4129  OD2 ASP A 255     -19.238  -2.001 -13.282  1.00  0.00           O  
ATOM   4130  H   ASP A 255     -20.991  -5.551 -10.569  1.00  0.00           H  
ATOM   4131  HA  ASP A 255     -18.398  -5.124 -11.666  1.00  0.00           H  
ATOM   4132 1HB  ASP A 255     -20.391  -4.027 -12.476  1.00  0.00           H  
ATOM   4133 2HB  ASP A 255     -20.571  -3.172 -10.958  1.00  0.00           H  
ATOM   4134  N   PRO A 256     -16.969  -4.302  -9.641  1.00  0.00           N  
ATOM   4135  CA  PRO A 256     -16.105  -3.879  -8.555  1.00  0.00           C  
ATOM   4136  C   PRO A 256     -16.241  -2.412  -8.165  1.00  0.00           C  
ATOM   4137  O   PRO A 256     -15.965  -2.073  -7.013  1.00  0.00           O  
ATOM   4138  CB  PRO A 256     -14.701  -4.120  -9.128  1.00  0.00           C  
ATOM   4139  CG  PRO A 256     -14.874  -5.239 -10.101  1.00  0.00           C  
ATOM   4140  CD  PRO A 256     -16.225  -5.004 -10.728  1.00  0.00           C  
ATOM   4141  HA  PRO A 256     -16.273  -4.538  -7.693  1.00  0.00           H  
ATOM   4142 1HB  PRO A 256     -14.326  -3.195  -9.597  1.00  0.00           H  
ATOM   4143 2HB  PRO A 256     -14.005  -4.374  -8.313  1.00  0.00           H  
ATOM   4144 1HG  PRO A 256     -14.057  -5.234 -10.835  1.00  0.00           H  
ATOM   4145 2HG  PRO A 256     -14.819  -6.205  -9.569  1.00  0.00           H  
ATOM   4146 1HD  PRO A 256     -16.151  -4.367 -11.628  1.00  0.00           H  
ATOM   4147 2HD  PRO A 256     -16.639  -5.998 -10.932  1.00  0.00           H  
ATOM   4148  N   GLU A 257     -16.644  -1.528  -9.092  1.00  0.00           N  
ATOM   4149  CA  GLU A 257     -16.749  -0.119  -8.708  1.00  0.00           C  
ATOM   4150  C   GLU A 257     -18.003   0.106  -7.876  1.00  0.00           C  
ATOM   4151  O   GLU A 257     -18.023   0.939  -6.966  1.00  0.00           O  
ATOM   4152  CB  GLU A 257     -16.744   0.809  -9.928  1.00  0.00           C  
ATOM   4153  CG  GLU A 257     -15.409   0.845 -10.683  1.00  0.00           C  
ATOM   4154  CD  GLU A 257     -15.371   1.841 -11.840  1.00  0.00           C  
ATOM   4155  OE1 GLU A 257     -16.353   2.508 -12.080  1.00  0.00           O  
ATOM   4156  OE2 GLU A 257     -14.346   1.928 -12.477  1.00  0.00           O  
ATOM   4157  H   GLU A 257     -16.928  -1.811 -10.043  1.00  0.00           H  
ATOM   4158  HA  GLU A 257     -15.887   0.135  -8.091  1.00  0.00           H  
ATOM   4159 1HB  GLU A 257     -17.516   0.482 -10.630  1.00  0.00           H  
ATOM   4160 2HB  GLU A 257     -16.990   1.823  -9.617  1.00  0.00           H  
ATOM   4161 1HG  GLU A 257     -14.616   1.091  -9.979  1.00  0.00           H  
ATOM   4162 2HG  GLU A 257     -15.214  -0.157 -11.070  1.00  0.00           H  
ATOM   4163  N   VAL A 258     -19.053  -0.649  -8.190  1.00  0.00           N  
ATOM   4164  CA  VAL A 258     -20.307  -0.518  -7.476  1.00  0.00           C  
ATOM   4165  C   VAL A 258     -20.084  -1.171  -6.142  1.00  0.00           C  
ATOM   4166  O   VAL A 258     -20.558  -0.711  -5.099  1.00  0.00           O  
ATOM   4167  CB  VAL A 258     -21.479  -1.185  -8.184  1.00  0.00           C  
ATOM   4168  CG1 VAL A 258     -22.686  -1.093  -7.278  1.00  0.00           C  
ATOM   4169  CG2 VAL A 258     -21.738  -0.519  -9.527  1.00  0.00           C  
ATOM   4170  H   VAL A 258     -18.957  -1.371  -8.907  1.00  0.00           H  
ATOM   4171  HA  VAL A 258     -20.533   0.533  -7.332  1.00  0.00           H  
ATOM   4172  HB  VAL A 258     -21.251  -2.243  -8.335  1.00  0.00           H  
ATOM   4173 1HG1 VAL A 258     -23.518  -1.591  -7.739  1.00  0.00           H  
ATOM   4174 2HG1 VAL A 258     -22.463  -1.562  -6.345  1.00  0.00           H  
ATOM   4175 3HG1 VAL A 258     -22.934  -0.055  -7.101  1.00  0.00           H  
ATOM   4176 1HG2 VAL A 258     -22.579  -1.013 -10.015  1.00  0.00           H  
ATOM   4177 2HG2 VAL A 258     -21.971   0.535  -9.372  1.00  0.00           H  
ATOM   4178 3HG2 VAL A 258     -20.845  -0.610 -10.154  1.00  0.00           H  
ATOM   4179  N   TRP A 259     -19.386  -2.295  -6.198  1.00  0.00           N  
ATOM   4180  CA  TRP A 259     -19.081  -3.033  -5.006  1.00  0.00           C  
ATOM   4181  C   TRP A 259     -18.284  -2.203  -4.025  1.00  0.00           C  
ATOM   4182  O   TRP A 259     -18.669  -2.119  -2.857  1.00  0.00           O  
ATOM   4183  CB  TRP A 259     -18.295  -4.271  -5.331  1.00  0.00           C  
ATOM   4184  CG  TRP A 259     -18.017  -5.011  -4.154  1.00  0.00           C  
ATOM   4185  CD1 TRP A 259     -18.854  -5.894  -3.598  1.00  0.00           C  
ATOM   4186  CD2 TRP A 259     -16.827  -4.988  -3.329  1.00  0.00           C  
ATOM   4187  NE1 TRP A 259     -18.318  -6.424  -2.507  1.00  0.00           N  
ATOM   4188  CE2 TRP A 259     -17.050  -5.882  -2.309  1.00  0.00           C  
ATOM   4189  CE3 TRP A 259     -15.605  -4.287  -3.388  1.00  0.00           C  
ATOM   4190  CZ2 TRP A 259     -16.094  -6.125  -1.314  1.00  0.00           C  
ATOM   4191  CZ3 TRP A 259     -14.646  -4.525  -2.404  1.00  0.00           C  
ATOM   4192  CH2 TRP A 259     -14.885  -5.428  -1.389  1.00  0.00           C  
ATOM   4193  H   TRP A 259     -19.057  -2.632  -7.108  1.00  0.00           H  
ATOM   4194  HA  TRP A 259     -20.009  -3.319  -4.526  1.00  0.00           H  
ATOM   4195 1HB  TRP A 259     -18.831  -4.894  -6.049  1.00  0.00           H  
ATOM   4196 2HB  TRP A 259     -17.353  -3.989  -5.770  1.00  0.00           H  
ATOM   4197  HD1 TRP A 259     -19.842  -6.149  -3.978  1.00  0.00           H  
ATOM   4198  HE1 TRP A 259     -18.847  -7.129  -1.962  1.00  0.00           H  
ATOM   4199  HE3 TRP A 259     -15.412  -3.579  -4.194  1.00  0.00           H  
ATOM   4200  HZ2 TRP A 259     -16.258  -6.816  -0.515  1.00  0.00           H  
ATOM   4201  HZ3 TRP A 259     -13.704  -3.979  -2.459  1.00  0.00           H  
ATOM   4202  HH2 TRP A 259     -14.121  -5.596  -0.631  1.00  0.00           H  
ATOM   4203  N   GLU A 260     -17.229  -1.523  -4.493  1.00  0.00           N  
ATOM   4204  CA  GLU A 260     -16.463  -0.713  -3.571  1.00  0.00           C  
ATOM   4205  C   GLU A 260     -17.363   0.312  -2.899  1.00  0.00           C  
ATOM   4206  O   GLU A 260     -17.269   0.502  -1.689  1.00  0.00           O  
ATOM   4207  CB  GLU A 260     -15.289  -0.010  -4.249  1.00  0.00           C  
ATOM   4208  CG  GLU A 260     -14.473   0.812  -3.257  1.00  0.00           C  
ATOM   4209  CD  GLU A 260     -13.249   1.512  -3.813  1.00  0.00           C  
ATOM   4210  OE1 GLU A 260     -12.854   1.253  -4.922  1.00  0.00           O  
ATOM   4211  OE2 GLU A 260     -12.733   2.359  -3.104  1.00  0.00           O  
ATOM   4212  H   GLU A 260     -16.930  -1.609  -5.466  1.00  0.00           H  
ATOM   4213  HA  GLU A 260     -16.054  -1.364  -2.804  1.00  0.00           H  
ATOM   4214 1HB  GLU A 260     -14.640  -0.750  -4.718  1.00  0.00           H  
ATOM   4215 2HB  GLU A 260     -15.663   0.652  -5.034  1.00  0.00           H  
ATOM   4216 1HG  GLU A 260     -15.139   1.563  -2.864  1.00  0.00           H  
ATOM   4217 2HG  GLU A 260     -14.175   0.169  -2.430  1.00  0.00           H  
ATOM   4218  N   LEU A 261     -18.280   0.933  -3.643  1.00  0.00           N  
ATOM   4219  CA  LEU A 261     -19.152   1.912  -3.014  1.00  0.00           C  
ATOM   4220  C   LEU A 261     -20.005   1.261  -1.930  1.00  0.00           C  
ATOM   4221  O   LEU A 261     -20.175   1.817  -0.832  1.00  0.00           O  
ATOM   4222  CB  LEU A 261     -20.086   2.481  -4.063  1.00  0.00           C  
ATOM   4223  CG  LEU A 261     -19.472   3.340  -5.112  1.00  0.00           C  
ATOM   4224  CD1 LEU A 261     -20.526   3.554  -6.154  1.00  0.00           C  
ATOM   4225  CD2 LEU A 261     -18.974   4.661  -4.499  1.00  0.00           C  
ATOM   4226  H   LEU A 261     -18.337   0.761  -4.654  1.00  0.00           H  
ATOM   4227  HA  LEU A 261     -18.544   2.698  -2.576  1.00  0.00           H  
ATOM   4228 1HB  LEU A 261     -20.575   1.662  -4.570  1.00  0.00           H  
ATOM   4229 2HB  LEU A 261     -20.839   3.047  -3.572  1.00  0.00           H  
ATOM   4230  HG  LEU A 261     -18.630   2.830  -5.568  1.00  0.00           H  
ATOM   4231 1HD1 LEU A 261     -20.133   4.173  -6.960  1.00  0.00           H  
ATOM   4232 2HD1 LEU A 261     -20.832   2.601  -6.551  1.00  0.00           H  
ATOM   4233 3HD1 LEU A 261     -21.373   4.023  -5.688  1.00  0.00           H  
ATOM   4234 1HD2 LEU A 261     -18.534   5.272  -5.281  1.00  0.00           H  
ATOM   4235 2HD2 LEU A 261     -19.794   5.198  -4.042  1.00  0.00           H  
ATOM   4236 3HD2 LEU A 261     -18.222   4.443  -3.747  1.00  0.00           H  
ATOM   4237  N   ALA A 262     -20.491   0.049  -2.219  1.00  0.00           N  
ATOM   4238  CA  ALA A 262     -21.328  -0.688  -1.289  1.00  0.00           C  
ATOM   4239  C   ALA A 262     -20.595  -1.006   0.002  1.00  0.00           C  
ATOM   4240  O   ALA A 262     -21.200  -0.967   1.079  1.00  0.00           O  
ATOM   4241  CB  ALA A 262     -21.855  -1.947  -1.946  1.00  0.00           C  
ATOM   4242  H   ALA A 262     -20.305  -0.354  -3.144  1.00  0.00           H  
ATOM   4243  HA  ALA A 262     -22.156  -0.064  -1.023  1.00  0.00           H  
ATOM   4244 1HB  ALA A 262     -22.506  -2.423  -1.257  1.00  0.00           H  
ATOM   4245 2HB  ALA A 262     -22.407  -1.691  -2.851  1.00  0.00           H  
ATOM   4246 3HB  ALA A 262     -21.032  -2.604  -2.202  1.00  0.00           H  
ATOM   4247  N   ILE A 263     -19.295  -1.267  -0.070  1.00  0.00           N  
ATOM   4248  CA  ILE A 263     -18.603  -1.604   1.160  1.00  0.00           C  
ATOM   4249  C   ILE A 263     -17.871  -0.414   1.764  1.00  0.00           C  
ATOM   4250  O   ILE A 263     -17.503  -0.459   2.938  1.00  0.00           O  
ATOM   4251  CB  ILE A 263     -17.683  -2.809   0.975  1.00  0.00           C  
ATOM   4252  CG1 ILE A 263     -16.701  -2.555  -0.097  1.00  0.00           C  
ATOM   4253  CG2 ILE A 263     -18.521  -4.047   0.653  1.00  0.00           C  
ATOM   4254  CD1 ILE A 263     -15.450  -1.828   0.319  1.00  0.00           C  
ATOM   4255  H   ILE A 263     -18.835  -1.299  -0.990  1.00  0.00           H  
ATOM   4256  HA  ILE A 263     -19.348  -1.919   1.879  1.00  0.00           H  
ATOM   4257  HB  ILE A 263     -17.129  -2.971   1.885  1.00  0.00           H  
ATOM   4258 1HG1 ILE A 263     -16.446  -3.471  -0.514  1.00  0.00           H  
ATOM   4259 2HG1 ILE A 263     -17.194  -1.968  -0.855  1.00  0.00           H  
ATOM   4260 1HG2 ILE A 263     -17.867  -4.902   0.544  1.00  0.00           H  
ATOM   4261 2HG2 ILE A 263     -19.228  -4.236   1.461  1.00  0.00           H  
ATOM   4262 3HG2 ILE A 263     -19.067  -3.885  -0.283  1.00  0.00           H  
ATOM   4263 1HD1 ILE A 263     -14.811  -1.693  -0.552  1.00  0.00           H  
ATOM   4264 2HD1 ILE A 263     -15.695  -0.862   0.726  1.00  0.00           H  
ATOM   4265 3HD1 ILE A 263     -14.925  -2.414   1.069  1.00  0.00           H  
ATOM   4266  N   ARG A 264     -17.760   0.710   1.033  1.00  0.00           N  
ATOM   4267  CA  ARG A 264     -17.279   1.910   1.705  1.00  0.00           C  
ATOM   4268  C   ARG A 264     -18.366   2.251   2.709  1.00  0.00           C  
ATOM   4269  O   ARG A 264     -18.086   2.623   3.852  1.00  0.00           O  
ATOM   4270  CB  ARG A 264     -17.072   3.103   0.770  1.00  0.00           C  
ATOM   4271  CG  ARG A 264     -15.878   3.055  -0.183  1.00  0.00           C  
ATOM   4272  CD  ARG A 264     -15.884   4.245  -1.107  1.00  0.00           C  
ATOM   4273  NE  ARG A 264     -14.783   4.232  -2.073  1.00  0.00           N  
ATOM   4274  CZ  ARG A 264     -14.617   5.116  -3.080  1.00  0.00           C  
ATOM   4275  NH1 ARG A 264     -15.465   6.101  -3.271  1.00  0.00           N  
ATOM   4276  NH2 ARG A 264     -13.581   4.971  -3.877  1.00  0.00           N  
ATOM   4277  H   ARG A 264     -17.984   0.716   0.036  1.00  0.00           H  
ATOM   4278  HA  ARG A 264     -16.350   1.692   2.230  1.00  0.00           H  
ATOM   4279 1HB  ARG A 264     -17.962   3.217   0.151  1.00  0.00           H  
ATOM   4280 2HB  ARG A 264     -16.978   4.005   1.366  1.00  0.00           H  
ATOM   4281 1HG  ARG A 264     -14.957   3.087   0.398  1.00  0.00           H  
ATOM   4282 2HG  ARG A 264     -15.891   2.158  -0.757  1.00  0.00           H  
ATOM   4283 1HD  ARG A 264     -16.818   4.255  -1.662  1.00  0.00           H  
ATOM   4284 2HD  ARG A 264     -15.806   5.155  -0.520  1.00  0.00           H  
ATOM   4285  HE  ARG A 264     -14.077   3.479  -2.021  1.00  0.00           H  
ATOM   4286 1HH1 ARG A 264     -16.262   6.209  -2.665  1.00  0.00           H  
ATOM   4287 2HH1 ARG A 264     -15.313   6.742  -4.035  1.00  0.00           H  
ATOM   4288 1HH2 ARG A 264     -12.939   4.180  -3.707  1.00  0.00           H  
ATOM   4289 2HH2 ARG A 264     -13.424   5.606  -4.639  1.00  0.00           H  
ATOM   4290  N   LEU A 265     -19.625   2.068   2.283  1.00  0.00           N  
ATOM   4291  CA  LEU A 265     -20.738   2.314   3.169  1.00  0.00           C  
ATOM   4292  C   LEU A 265     -20.836   1.302   4.285  1.00  0.00           C  
ATOM   4293  O   LEU A 265     -20.933   1.698   5.445  1.00  0.00           O  
ATOM   4294  CB  LEU A 265     -22.043   2.322   2.411  1.00  0.00           C  
ATOM   4295  CG  LEU A 265     -23.241   2.502   3.287  1.00  0.00           C  
ATOM   4296  CD1 LEU A 265     -23.100   3.761   4.059  1.00  0.00           C  
ATOM   4297  CD2 LEU A 265     -24.428   2.547   2.428  1.00  0.00           C  
ATOM   4298  H   LEU A 265     -19.798   1.785   1.312  1.00  0.00           H  
ATOM   4299  HA  LEU A 265     -20.599   3.298   3.613  1.00  0.00           H  
ATOM   4300 1HB  LEU A 265     -22.024   3.130   1.679  1.00  0.00           H  
ATOM   4301 2HB  LEU A 265     -22.146   1.374   1.878  1.00  0.00           H  
ATOM   4302  HG  LEU A 265     -23.327   1.676   3.987  1.00  0.00           H  
ATOM   4303 1HD1 LEU A 265     -23.981   3.898   4.683  1.00  0.00           H  
ATOM   4304 2HD1 LEU A 265     -22.211   3.708   4.688  1.00  0.00           H  
ATOM   4305 3HD1 LEU A 265     -22.998   4.578   3.374  1.00  0.00           H  
ATOM   4306 1HD2 LEU A 265     -25.325   2.691   3.036  1.00  0.00           H  
ATOM   4307 2HD2 LEU A 265     -24.321   3.359   1.729  1.00  0.00           H  
ATOM   4308 3HD2 LEU A 265     -24.489   1.619   1.885  1.00  0.00           H  
ATOM   4309  N   VAL A 266     -20.727   0.009   3.984  1.00  0.00           N  
ATOM   4310  CA  VAL A 266     -20.839  -0.943   5.075  1.00  0.00           C  
ATOM   4311  C   VAL A 266     -19.708  -0.756   6.075  1.00  0.00           C  
ATOM   4312  O   VAL A 266     -19.947  -0.792   7.282  1.00  0.00           O  
ATOM   4313  CB  VAL A 266     -20.887  -2.385   4.608  1.00  0.00           C  
ATOM   4314  CG1 VAL A 266     -20.830  -3.245   5.793  1.00  0.00           C  
ATOM   4315  CG2 VAL A 266     -22.156  -2.639   3.853  1.00  0.00           C  
ATOM   4316  H   VAL A 266     -20.655  -0.303   3.012  1.00  0.00           H  
ATOM   4317  HA  VAL A 266     -21.765  -0.758   5.589  1.00  0.00           H  
ATOM   4318  HB  VAL A 266     -20.022  -2.601   3.989  1.00  0.00           H  
ATOM   4319 1HG1 VAL A 266     -20.855  -4.278   5.486  1.00  0.00           H  
ATOM   4320 2HG1 VAL A 266     -19.916  -3.038   6.342  1.00  0.00           H  
ATOM   4321 3HG1 VAL A 266     -21.682  -3.040   6.431  1.00  0.00           H  
ATOM   4322 1HG2 VAL A 266     -22.178  -3.679   3.548  1.00  0.00           H  
ATOM   4323 2HG2 VAL A 266     -23.002  -2.424   4.490  1.00  0.00           H  
ATOM   4324 3HG2 VAL A 266     -22.204  -2.004   2.981  1.00  0.00           H  
ATOM   4325  N   ALA A 267     -18.480  -0.537   5.599  1.00  0.00           N  
ATOM   4326  CA  ALA A 267     -17.378  -0.308   6.514  1.00  0.00           C  
ATOM   4327  C   ALA A 267     -17.638   0.930   7.386  1.00  0.00           C  
ATOM   4328  O   ALA A 267     -17.328   0.906   8.581  1.00  0.00           O  
ATOM   4329  CB  ALA A 267     -16.090  -0.153   5.738  1.00  0.00           C  
ATOM   4330  H   ALA A 267     -18.296  -0.519   4.595  1.00  0.00           H  
ATOM   4331  HA  ALA A 267     -17.298  -1.167   7.173  1.00  0.00           H  
ATOM   4332 1HB  ALA A 267     -15.262  -0.005   6.425  1.00  0.00           H  
ATOM   4333 2HB  ALA A 267     -15.919  -1.050   5.142  1.00  0.00           H  
ATOM   4334 3HB  ALA A 267     -16.178   0.710   5.074  1.00  0.00           H  
ATOM   4335  N   ARG A 268     -18.247   1.993   6.820  1.00  0.00           N  
ATOM   4336  CA  ARG A 268     -18.609   3.165   7.619  1.00  0.00           C  
ATOM   4337  C   ARG A 268     -19.749   2.857   8.584  1.00  0.00           C  
ATOM   4338  O   ARG A 268     -19.785   3.390   9.689  1.00  0.00           O  
ATOM   4339  CB  ARG A 268     -18.944   4.370   6.760  1.00  0.00           C  
ATOM   4340  CG  ARG A 268     -17.752   5.030   6.102  1.00  0.00           C  
ATOM   4341  CD  ARG A 268     -16.883   5.675   7.147  1.00  0.00           C  
ATOM   4342  NE  ARG A 268     -15.760   6.404   6.587  1.00  0.00           N  
ATOM   4343  CZ  ARG A 268     -14.824   7.047   7.324  1.00  0.00           C  
ATOM   4344  NH1 ARG A 268     -14.897   7.042   8.641  1.00  0.00           N  
ATOM   4345  NH2 ARG A 268     -13.835   7.688   6.724  1.00  0.00           N  
ATOM   4346  H   ARG A 268     -18.446   2.006   5.814  1.00  0.00           H  
ATOM   4347  HA  ARG A 268     -17.738   3.441   8.210  1.00  0.00           H  
ATOM   4348 1HB  ARG A 268     -19.650   4.082   5.979  1.00  0.00           H  
ATOM   4349 2HB  ARG A 268     -19.411   5.115   7.368  1.00  0.00           H  
ATOM   4350 1HG  ARG A 268     -17.167   4.295   5.552  1.00  0.00           H  
ATOM   4351 2HG  ARG A 268     -18.101   5.807   5.431  1.00  0.00           H  
ATOM   4352 1HD  ARG A 268     -17.488   6.380   7.724  1.00  0.00           H  
ATOM   4353 2HD  ARG A 268     -16.491   4.907   7.815  1.00  0.00           H  
ATOM   4354  HE  ARG A 268     -15.674   6.432   5.580  1.00  0.00           H  
ATOM   4355 1HH1 ARG A 268     -15.653   6.563   9.116  1.00  0.00           H  
ATOM   4356 2HH1 ARG A 268     -14.201   7.529   9.197  1.00  0.00           H  
ATOM   4357 1HH2 ARG A 268     -13.779   7.701   5.716  1.00  0.00           H  
ATOM   4358 2HH2 ARG A 268     -13.143   8.170   7.276  1.00  0.00           H  
ATOM   4359  N   LEU A 269     -20.665   1.970   8.206  1.00  0.00           N  
ATOM   4360  CA  LEU A 269     -21.719   1.568   9.130  1.00  0.00           C  
ATOM   4361  C   LEU A 269     -21.093   0.846  10.322  1.00  0.00           C  
ATOM   4362  O   LEU A 269     -21.465   1.106  11.468  1.00  0.00           O  
ATOM   4363  CB  LEU A 269     -22.748   0.683   8.400  1.00  0.00           C  
ATOM   4364  CG  LEU A 269     -23.642   1.431   7.409  1.00  0.00           C  
ATOM   4365  CD1 LEU A 269     -24.389   0.508   6.499  1.00  0.00           C  
ATOM   4366  CD2 LEU A 269     -24.647   2.165   8.199  1.00  0.00           C  
ATOM   4367  H   LEU A 269     -20.632   1.584   7.260  1.00  0.00           H  
ATOM   4368  HA  LEU A 269     -22.224   2.457   9.497  1.00  0.00           H  
ATOM   4369 1HB  LEU A 269     -22.226  -0.091   7.864  1.00  0.00           H  
ATOM   4370 2HB  LEU A 269     -23.389   0.214   9.143  1.00  0.00           H  
ATOM   4371  HG  LEU A 269     -23.045   2.123   6.813  1.00  0.00           H  
ATOM   4372 1HD1 LEU A 269     -25.026   1.116   5.872  1.00  0.00           H  
ATOM   4373 2HD1 LEU A 269     -23.727  -0.053   5.891  1.00  0.00           H  
ATOM   4374 3HD1 LEU A 269     -24.971  -0.151   7.065  1.00  0.00           H  
ATOM   4375 1HD2 LEU A 269     -25.276   2.694   7.519  1.00  0.00           H  
ATOM   4376 2HD2 LEU A 269     -25.245   1.473   8.781  1.00  0.00           H  
ATOM   4377 3HD2 LEU A 269     -24.151   2.843   8.862  1.00  0.00           H  
ATOM   4378  N   VAL A 270     -20.070   0.016  10.069  1.00  0.00           N  
ATOM   4379  CA  VAL A 270     -19.391  -0.688  11.154  1.00  0.00           C  
ATOM   4380  C   VAL A 270     -18.621   0.277  12.048  1.00  0.00           C  
ATOM   4381  O   VAL A 270     -18.749   0.229  13.278  1.00  0.00           O  
ATOM   4382  CB  VAL A 270     -18.358  -1.708  10.611  1.00  0.00           C  
ATOM   4383  CG1 VAL A 270     -17.544  -2.270  11.760  1.00  0.00           C  
ATOM   4384  CG2 VAL A 270     -19.042  -2.827   9.885  1.00  0.00           C  
ATOM   4385  H   VAL A 270     -19.807  -0.156   9.094  1.00  0.00           H  
ATOM   4386  HA  VAL A 270     -20.140  -1.212  11.750  1.00  0.00           H  
ATOM   4387  HB  VAL A 270     -17.677  -1.196   9.936  1.00  0.00           H  
ATOM   4388 1HG1 VAL A 270     -16.806  -2.972  11.374  1.00  0.00           H  
ATOM   4389 2HG1 VAL A 270     -17.031  -1.459  12.280  1.00  0.00           H  
ATOM   4390 3HG1 VAL A 270     -18.198  -2.788  12.452  1.00  0.00           H  
ATOM   4391 1HG2 VAL A 270     -18.302  -3.527   9.509  1.00  0.00           H  
ATOM   4392 2HG2 VAL A 270     -19.702  -3.333  10.579  1.00  0.00           H  
ATOM   4393 3HG2 VAL A 270     -19.608  -2.432   9.059  1.00  0.00           H  
ATOM   4394  N   GLU A 271     -17.823   1.162  11.438  1.00  0.00           N  
ATOM   4395  CA  GLU A 271     -17.030   2.084  12.234  1.00  0.00           C  
ATOM   4396  C   GLU A 271     -17.825   3.179  12.913  1.00  0.00           C  
ATOM   4397  O   GLU A 271     -17.569   3.461  14.081  1.00  0.00           O  
ATOM   4398  CB  GLU A 271     -15.931   2.722  11.385  1.00  0.00           C  
ATOM   4399  CG  GLU A 271     -14.777   1.792  11.027  1.00  0.00           C  
ATOM   4400  CD  GLU A 271     -13.959   1.394  12.254  1.00  0.00           C  
ATOM   4401  OE1 GLU A 271     -13.601   2.281  13.025  1.00  0.00           O  
ATOM   4402  OE2 GLU A 271     -13.687   0.230  12.421  1.00  0.00           O  
ATOM   4403  H   GLU A 271     -17.750   1.165  10.417  1.00  0.00           H  
ATOM   4404  HA  GLU A 271     -16.544   1.500  13.014  1.00  0.00           H  
ATOM   4405 1HB  GLU A 271     -16.369   3.077  10.448  1.00  0.00           H  
ATOM   4406 2HB  GLU A 271     -15.526   3.591  11.903  1.00  0.00           H  
ATOM   4407 1HG  GLU A 271     -15.187   0.892  10.561  1.00  0.00           H  
ATOM   4408 2HG  GLU A 271     -14.132   2.285  10.301  1.00  0.00           H  
ATOM   4409  N   ALA A 272     -18.807   3.774  12.240  1.00  0.00           N  
ATOM   4410  CA  ALA A 272     -19.562   4.827  12.890  1.00  0.00           C  
ATOM   4411  C   ALA A 272     -20.322   4.243  14.052  1.00  0.00           C  
ATOM   4412  O   ALA A 272     -20.390   4.855  15.118  1.00  0.00           O  
ATOM   4413  CB  ALA A 272     -20.515   5.480  11.925  1.00  0.00           C  
ATOM   4414  H   ALA A 272     -19.027   3.521  11.284  1.00  0.00           H  
ATOM   4415  HA  ALA A 272     -18.863   5.573  13.268  1.00  0.00           H  
ATOM   4416 1HB  ALA A 272     -21.067   6.265  12.425  1.00  0.00           H  
ATOM   4417 2HB  ALA A 272     -19.959   5.903  11.089  1.00  0.00           H  
ATOM   4418 3HB  ALA A 272     -21.191   4.715  11.567  1.00  0.00           H  
ATOM   4419  N   ALA A 273     -20.867   3.033  13.864  1.00  0.00           N  
ATOM   4420  CA  ALA A 273     -21.602   2.383  14.919  1.00  0.00           C  
ATOM   4421  C   ALA A 273     -20.675   2.049  16.092  1.00  0.00           C  
ATOM   4422  O   ALA A 273     -21.041   2.230  17.257  1.00  0.00           O  
ATOM   4423  CB  ALA A 273     -22.292   1.166  14.346  1.00  0.00           C  
ATOM   4424  H   ALA A 273     -20.802   2.544  12.965  1.00  0.00           H  
ATOM   4425  HA  ALA A 273     -22.355   3.063  15.278  1.00  0.00           H  
ATOM   4426 1HB  ALA A 273     -22.884   0.677  15.100  1.00  0.00           H  
ATOM   4427 2HB  ALA A 273     -22.935   1.466  13.532  1.00  0.00           H  
ATOM   4428 3HB  ALA A 273     -21.544   0.490  13.952  1.00  0.00           H  
ATOM   4429  N   ALA A 274     -19.443   1.624  15.807  1.00  0.00           N  
ATOM   4430  CA  ALA A 274     -18.515   1.333  16.886  1.00  0.00           C  
ATOM   4431  C   ALA A 274     -18.152   2.593  17.673  1.00  0.00           C  
ATOM   4432  O   ALA A 274     -18.055   2.555  18.908  1.00  0.00           O  
ATOM   4433  CB  ALA A 274     -17.268   0.690  16.317  1.00  0.00           C  
ATOM   4434  H   ALA A 274     -19.155   1.448  14.840  1.00  0.00           H  
ATOM   4435  HA  ALA A 274     -18.987   0.643  17.569  1.00  0.00           H  
ATOM   4436 1HB  ALA A 274     -16.582   0.445  17.123  1.00  0.00           H  
ATOM   4437 2HB  ALA A 274     -17.546  -0.219  15.778  1.00  0.00           H  
ATOM   4438 3HB  ALA A 274     -16.789   1.386  15.627  1.00  0.00           H  
ATOM   4439  N   LYS A 275     -17.997   3.717  16.962  1.00  0.00           N  
ATOM   4440  CA  LYS A 275     -17.604   4.974  17.588  1.00  0.00           C  
ATOM   4441  C   LYS A 275     -18.710   5.543  18.468  1.00  0.00           C  
ATOM   4442  O   LYS A 275     -18.424   6.174  19.491  1.00  0.00           O  
ATOM   4443  CB  LYS A 275     -17.175   5.988  16.531  1.00  0.00           C  
ATOM   4444  CG  LYS A 275     -15.901   5.588  15.735  1.00  0.00           C  
ATOM   4445  CD  LYS A 275     -14.625   5.582  16.540  1.00  0.00           C  
ATOM   4446  CE  LYS A 275     -13.411   5.424  15.591  1.00  0.00           C  
ATOM   4447  NZ  LYS A 275     -13.467   4.148  14.781  1.00  0.00           N  
ATOM   4448  H   LYS A 275     -18.095   3.678  15.942  1.00  0.00           H  
ATOM   4449  HA  LYS A 275     -16.746   4.776  18.228  1.00  0.00           H  
ATOM   4450 1HB  LYS A 275     -17.989   6.125  15.811  1.00  0.00           H  
ATOM   4451 2HB  LYS A 275     -16.989   6.950  17.002  1.00  0.00           H  
ATOM   4452 1HG  LYS A 275     -16.018   4.578  15.400  1.00  0.00           H  
ATOM   4453 2HG  LYS A 275     -15.772   6.206  14.863  1.00  0.00           H  
ATOM   4454 1HD  LYS A 275     -14.532   6.517  17.092  1.00  0.00           H  
ATOM   4455 2HD  LYS A 275     -14.642   4.753  17.247  1.00  0.00           H  
ATOM   4456 1HE  LYS A 275     -13.394   6.270  14.906  1.00  0.00           H  
ATOM   4457 2HE  LYS A 275     -12.495   5.427  16.180  1.00  0.00           H  
ATOM   4458 1HZ  LYS A 275     -12.669   4.083  14.163  1.00  0.00           H  
ATOM   4459 2HZ  LYS A 275     -13.476   3.337  15.375  1.00  0.00           H  
ATOM   4460 3HZ  LYS A 275     -14.315   4.145  14.215  1.00  0.00           H  
ATOM   4461  N   VAL A 276     -19.973   5.338  18.086  1.00  0.00           N  
ATOM   4462  CA  VAL A 276     -21.040   5.816  18.951  1.00  0.00           C  
ATOM   4463  C   VAL A 276     -21.196   4.852  20.138  1.00  0.00           C  
ATOM   4464  O   VAL A 276     -21.349   5.303  21.267  1.00  0.00           O  
ATOM   4465  CB  VAL A 276     -22.386   6.000  18.184  1.00  0.00           C  
ATOM   4466  CG1 VAL A 276     -22.273   7.047  17.116  1.00  0.00           C  
ATOM   4467  CG2 VAL A 276     -22.755   4.750  17.542  1.00  0.00           C  
ATOM   4468  H   VAL A 276     -20.171   4.871  17.194  1.00  0.00           H  
ATOM   4469  HA  VAL A 276     -20.757   6.792  19.341  1.00  0.00           H  
ATOM   4470  HB  VAL A 276     -23.155   6.321  18.865  1.00  0.00           H  
ATOM   4471 1HG1 VAL A 276     -23.227   7.136  16.605  1.00  0.00           H  
ATOM   4472 2HG1 VAL A 276     -22.026   7.993  17.570  1.00  0.00           H  
ATOM   4473 3HG1 VAL A 276     -21.502   6.761  16.399  1.00  0.00           H  
ATOM   4474 1HG2 VAL A 276     -23.650   4.868  16.992  1.00  0.00           H  
ATOM   4475 2HG2 VAL A 276     -21.967   4.507  16.885  1.00  0.00           H  
ATOM   4476 3HG2 VAL A 276     -22.892   3.970  18.252  1.00  0.00           H  
ATOM   4477  N   ALA A 277     -21.068   3.527  19.921  1.00  0.00           N  
ATOM   4478  CA  ALA A 277     -21.222   2.552  21.009  1.00  0.00           C  
ATOM   4479  C   ALA A 277     -20.204   2.786  22.112  1.00  0.00           C  
ATOM   4480  O   ALA A 277     -20.502   2.639  23.299  1.00  0.00           O  
ATOM   4481  CB  ALA A 277     -21.049   1.140  20.489  1.00  0.00           C  
ATOM   4482  H   ALA A 277     -20.914   3.177  18.971  1.00  0.00           H  
ATOM   4483  HA  ALA A 277     -22.223   2.667  21.426  1.00  0.00           H  
ATOM   4484 1HB  ALA A 277     -21.190   0.428  21.297  1.00  0.00           H  
ATOM   4485 2HB  ALA A 277     -21.758   0.960  19.729  1.00  0.00           H  
ATOM   4486 3HB  ALA A 277     -20.046   1.031  20.075  1.00  0.00           H  
ATOM   4487  N   ALA A 278     -19.009   3.203  21.705  1.00  0.00           N  
ATOM   4488  CA  ALA A 278     -17.879   3.468  22.580  1.00  0.00           C  
ATOM   4489  C   ALA A 278     -18.171   4.568  23.591  1.00  0.00           C  
ATOM   4490  O   ALA A 278     -17.482   4.683  24.605  1.00  0.00           O  
ATOM   4491  CB  ALA A 278     -16.679   3.867  21.746  1.00  0.00           C  
ATOM   4492  H   ALA A 278     -18.842   3.277  20.697  1.00  0.00           H  
ATOM   4493  HA  ALA A 278     -17.656   2.554  23.125  1.00  0.00           H  
ATOM   4494 1HB  ALA A 278     -15.823   4.037  22.395  1.00  0.00           H  
ATOM   4495 2HB  ALA A 278     -16.451   3.072  21.035  1.00  0.00           H  
ATOM   4496 3HB  ALA A 278     -16.912   4.783  21.201  1.00  0.00           H  
ATOM   4497  N   ASN A 279     -19.143   5.418  23.281  1.00  0.00           N  
ATOM   4498  CA  ASN A 279     -19.513   6.540  24.112  1.00  0.00           C  
ATOM   4499  C   ASN A 279     -20.856   6.355  24.829  1.00  0.00           C  
ATOM   4500  O   ASN A 279     -21.420   7.331  25.329  1.00  0.00           O  
ATOM   4501  CB  ASN A 279     -19.508   7.789  23.256  1.00  0.00           C  
ATOM   4502  CG  ASN A 279     -18.114   8.194  22.868  1.00  0.00           C  
ATOM   4503  OD1 ASN A 279     -17.423   8.786  23.703  1.00  0.00           O  
ATOM   4504  ND2 ASN A 279     -17.663   7.884  21.671  1.00  0.00           N  
ATOM   4505  H   ASN A 279     -19.703   5.264  22.440  1.00  0.00           H  
ATOM   4506  HA  ASN A 279     -18.755   6.651  24.886  1.00  0.00           H  
ATOM   4507 1HB  ASN A 279     -20.085   7.603  22.345  1.00  0.00           H  
ATOM   4508 2HB  ASN A 279     -19.981   8.610  23.792  1.00  0.00           H  
ATOM   4509 1HD2 ASN A 279     -16.736   8.146  21.412  1.00  0.00           H  
ATOM   4510 2HD2 ASN A 279     -18.221   7.359  21.000  1.00  0.00           H  
ATOM   4511  N   MET A 280     -21.367   5.116  24.903  1.00  0.00           N  
ATOM   4512  CA  MET A 280     -22.648   4.875  25.578  1.00  0.00           C  
ATOM   4513  C   MET A 280     -22.549   3.960  26.816  1.00  0.00           C  
ATOM   4514  O   MET A 280     -21.947   2.886  26.770  1.00  0.00           O  
ATOM   4515  CB  MET A 280     -23.602   4.231  24.597  1.00  0.00           C  
ATOM   4516  CG  MET A 280     -23.959   5.025  23.406  1.00  0.00           C  
ATOM   4517  SD  MET A 280     -25.105   4.122  22.331  1.00  0.00           S  
ATOM   4518  CE  MET A 280     -25.027   5.097  20.862  1.00  0.00           C  
ATOM   4519  H   MET A 280     -20.887   4.328  24.455  1.00  0.00           H  
ATOM   4520  HA  MET A 280     -23.053   5.827  25.892  1.00  0.00           H  
ATOM   4521 1HB  MET A 280     -23.103   3.356  24.203  1.00  0.00           H  
ATOM   4522 2HB  MET A 280     -24.511   3.910  25.101  1.00  0.00           H  
ATOM   4523 1HG  MET A 280     -24.405   5.960  23.714  1.00  0.00           H  
ATOM   4524 2HG  MET A 280     -23.073   5.247  22.855  1.00  0.00           H  
ATOM   4525 1HE  MET A 280     -25.692   4.681  20.112  1.00  0.00           H  
ATOM   4526 2HE  MET A 280     -25.311   6.119  21.079  1.00  0.00           H  
ATOM   4527 3HE  MET A 280     -24.021   5.078  20.501  1.00  0.00           H  
ATOM   4528  N   SER A 281     -23.231   4.343  27.902  1.00  0.00           N  
ATOM   4529  CA  SER A 281     -23.282   3.547  29.132  1.00  0.00           C  
ATOM   4530  C   SER A 281     -24.630   2.840  29.355  1.00  0.00           C  
ATOM   4531  O   SER A 281     -24.843   2.195  30.383  1.00  0.00           O  
ATOM   4532  CB  SER A 281     -22.970   4.438  30.318  1.00  0.00           C  
ATOM   4533  OG  SER A 281     -23.930   5.452  30.458  1.00  0.00           O  
ATOM   4534  H   SER A 281     -23.695   5.248  27.913  1.00  0.00           H  
ATOM   4535  HA  SER A 281     -22.509   2.780  29.071  1.00  0.00           H  
ATOM   4536 1HB  SER A 281     -22.935   3.838  31.225  1.00  0.00           H  
ATOM   4537 2HB  SER A 281     -21.987   4.885  30.181  1.00  0.00           H  
ATOM   4538  HG  SER A 281     -23.982   5.911  29.594  1.00  0.00           H  
ATOM   4539  N   ASP A 282     -25.544   2.985  28.401  1.00  0.00           N  
ATOM   4540  CA  ASP A 282     -26.877   2.386  28.482  1.00  0.00           C  
ATOM   4541  C   ASP A 282     -26.910   0.994  27.884  1.00  0.00           C  
ATOM   4542  O   ASP A 282     -26.934   0.847  26.667  1.00  0.00           O  
ATOM   4543  CB  ASP A 282     -27.917   3.274  27.790  1.00  0.00           C  
ATOM   4544  CG  ASP A 282     -29.375   2.721  27.838  1.00  0.00           C  
ATOM   4545  OD1 ASP A 282     -29.579   1.499  27.822  1.00  0.00           O  
ATOM   4546  OD2 ASP A 282     -30.275   3.533  27.894  1.00  0.00           O  
ATOM   4547  H   ASP A 282     -25.286   3.524  27.589  1.00  0.00           H  
ATOM   4548  HA  ASP A 282     -27.149   2.306  29.536  1.00  0.00           H  
ATOM   4549 1HB  ASP A 282     -27.907   4.266  28.254  1.00  0.00           H  
ATOM   4550 2HB  ASP A 282     -27.630   3.410  26.745  1.00  0.00           H  
ATOM   4551  N   GLU A 283     -26.964  -0.026  28.731  1.00  0.00           N  
ATOM   4552  CA  GLU A 283     -26.896  -1.408  28.268  1.00  0.00           C  
ATOM   4553  C   GLU A 283     -28.060  -1.811  27.341  1.00  0.00           C  
ATOM   4554  O   GLU A 283     -27.881  -2.662  26.463  1.00  0.00           O  
ATOM   4555  CB  GLU A 283     -26.795  -2.362  29.470  1.00  0.00           C  
ATOM   4556  CG  GLU A 283     -25.434  -2.251  30.217  1.00  0.00           C  
ATOM   4557  CD  GLU A 283     -25.256  -3.195  31.418  1.00  0.00           C  
ATOM   4558  OE1 GLU A 283     -26.196  -3.837  31.807  1.00  0.00           O  
ATOM   4559  OE2 GLU A 283     -24.146  -3.258  31.938  1.00  0.00           O  
ATOM   4560  H   GLU A 283     -26.984   0.172  29.723  1.00  0.00           H  
ATOM   4561  HA  GLU A 283     -25.973  -1.517  27.706  1.00  0.00           H  
ATOM   4562 1HB  GLU A 283     -27.596  -2.144  30.176  1.00  0.00           H  
ATOM   4563 2HB  GLU A 283     -26.923  -3.393  29.132  1.00  0.00           H  
ATOM   4564 1HG  GLU A 283     -24.638  -2.452  29.501  1.00  0.00           H  
ATOM   4565 2HG  GLU A 283     -25.316  -1.220  30.556  1.00  0.00           H  
ATOM   4566  N   GLN A 284     -29.255  -1.226  27.520  1.00  0.00           N  
ATOM   4567  CA  GLN A 284     -30.383  -1.640  26.683  1.00  0.00           C  
ATOM   4568  C   GLN A 284     -30.170  -1.112  25.277  1.00  0.00           C  
ATOM   4569  O   GLN A 284     -30.410  -1.801  24.270  1.00  0.00           O  
ATOM   4570  CB  GLN A 284     -31.722  -1.102  27.231  1.00  0.00           C  
ATOM   4571  CG  GLN A 284     -32.224  -1.705  28.569  1.00  0.00           C  
ATOM   4572  CD  GLN A 284     -32.655  -3.169  28.466  1.00  0.00           C  
ATOM   4573  OE1 GLN A 284     -31.926  -4.063  28.912  1.00  0.00           O  
ATOM   4574  NE2 GLN A 284     -33.843  -3.402  27.880  1.00  0.00           N  
ATOM   4575  H   GLN A 284     -29.354  -0.432  28.159  1.00  0.00           H  
ATOM   4576  HA  GLN A 284     -30.420  -2.717  26.641  1.00  0.00           H  
ATOM   4577 1HB  GLN A 284     -31.629  -0.021  27.378  1.00  0.00           H  
ATOM   4578 2HB  GLN A 284     -32.498  -1.255  26.484  1.00  0.00           H  
ATOM   4579 1HG  GLN A 284     -31.414  -1.640  29.297  1.00  0.00           H  
ATOM   4580 2HG  GLN A 284     -33.078  -1.122  28.915  1.00  0.00           H  
ATOM   4581 1HE2 GLN A 284     -34.205  -4.349  27.757  1.00  0.00           H  
ATOM   4582 2HE2 GLN A 284     -34.387  -2.635  27.544  1.00  0.00           H  
ATOM   4583  N   GLN A 285     -29.646   0.101  25.211  1.00  0.00           N  
ATOM   4584  CA  GLN A 285     -29.442   0.705  23.915  1.00  0.00           C  
ATOM   4585  C   GLN A 285     -28.103   0.299  23.316  1.00  0.00           C  
ATOM   4586  O   GLN A 285     -27.960   0.317  22.090  1.00  0.00           O  
ATOM   4587  CB  GLN A 285     -29.639   2.200  23.999  1.00  0.00           C  
ATOM   4588  CG  GLN A 285     -31.100   2.534  24.351  1.00  0.00           C  
ATOM   4589  CD  GLN A 285     -31.436   3.996  24.361  1.00  0.00           C  
ATOM   4590  OE1 GLN A 285     -31.803   4.540  23.320  1.00  0.00           O  
ATOM   4591  NE2 GLN A 285     -31.316   4.649  25.503  1.00  0.00           N  
ATOM   4592  H   GLN A 285     -29.452   0.613  26.088  1.00  0.00           H  
ATOM   4593  HA  GLN A 285     -30.218   0.334  23.248  1.00  0.00           H  
ATOM   4594 1HB  GLN A 285     -28.988   2.610  24.771  1.00  0.00           H  
ATOM   4595 2HB  GLN A 285     -29.371   2.651  23.061  1.00  0.00           H  
ATOM   4596 1HG  GLN A 285     -31.750   2.041  23.628  1.00  0.00           H  
ATOM   4597 2HG  GLN A 285     -31.296   2.144  25.355  1.00  0.00           H  
ATOM   4598 1HE2 GLN A 285     -31.523   5.621  25.552  1.00  0.00           H  
ATOM   4599 2HE2 GLN A 285     -30.996   4.166  26.353  1.00  0.00           H  
ATOM   4600  N   ASN A 286     -27.151  -0.145  24.156  1.00  0.00           N  
ATOM   4601  CA  ASN A 286     -25.887  -0.640  23.636  1.00  0.00           C  
ATOM   4602  C   ASN A 286     -26.120  -1.930  22.903  1.00  0.00           C  
ATOM   4603  O   ASN A 286     -25.527  -2.132  21.853  1.00  0.00           O  
ATOM   4604  CB  ASN A 286     -24.838  -0.862  24.707  1.00  0.00           C  
ATOM   4605  CG  ASN A 286     -24.229   0.388  25.157  1.00  0.00           C  
ATOM   4606  OD1 ASN A 286     -24.366   1.362  24.437  1.00  0.00           O  
ATOM   4607  ND2 ASN A 286     -23.535   0.392  26.275  1.00  0.00           N  
ATOM   4608  H   ASN A 286     -27.296  -0.096  25.162  1.00  0.00           H  
ATOM   4609  HA  ASN A 286     -25.497   0.084  22.919  1.00  0.00           H  
ATOM   4610 1HB  ASN A 286     -25.296  -1.359  25.549  1.00  0.00           H  
ATOM   4611 2HB  ASN A 286     -24.063  -1.520  24.325  1.00  0.00           H  
ATOM   4612 1HD2 ASN A 286     -23.052   1.241  26.579  1.00  0.00           H  
ATOM   4613 2HD2 ASN A 286     -23.443  -0.444  26.808  1.00  0.00           H  
ATOM   4614  N   THR A 287     -27.027  -2.776  23.393  1.00  0.00           N  
ATOM   4615  CA  THR A 287     -27.320  -3.996  22.655  1.00  0.00           C  
ATOM   4616  C   THR A 287     -27.945  -3.649  21.306  1.00  0.00           C  
ATOM   4617  O   THR A 287     -27.576  -4.223  20.281  1.00  0.00           O  
ATOM   4618  CB  THR A 287     -28.206  -4.956  23.457  1.00  0.00           C  
ATOM   4619  OG1 THR A 287     -27.487  -5.359  24.636  1.00  0.00           O  
ATOM   4620  CG2 THR A 287     -28.587  -6.184  22.615  1.00  0.00           C  
ATOM   4621  H   THR A 287     -27.478  -2.595  24.297  1.00  0.00           H  
ATOM   4622  HA  THR A 287     -26.380  -4.516  22.462  1.00  0.00           H  
ATOM   4623  HB  THR A 287     -29.113  -4.429  23.762  1.00  0.00           H  
ATOM   4624  HG1 THR A 287     -28.039  -5.903  25.221  1.00  0.00           H  
ATOM   4625 1HG2 THR A 287     -29.219  -6.829  23.212  1.00  0.00           H  
ATOM   4626 2HG2 THR A 287     -29.132  -5.863  21.728  1.00  0.00           H  
ATOM   4627 3HG2 THR A 287     -27.683  -6.721  22.311  1.00  0.00           H  
ATOM   4628  N   GLN A 288     -28.874  -2.688  21.268  1.00  0.00           N  
ATOM   4629  CA  GLN A 288     -29.456  -2.363  19.968  1.00  0.00           C  
ATOM   4630  C   GLN A 288     -28.399  -1.787  19.010  1.00  0.00           C  
ATOM   4631  O   GLN A 288     -28.332  -2.158  17.830  1.00  0.00           O  
ATOM   4632  CB  GLN A 288     -30.551  -1.303  20.119  1.00  0.00           C  
ATOM   4633  CG  GLN A 288     -31.802  -1.730  20.830  1.00  0.00           C  
ATOM   4634  CD  GLN A 288     -32.772  -0.559  20.979  1.00  0.00           C  
ATOM   4635  OE1 GLN A 288     -32.934   0.246  20.056  1.00  0.00           O  
ATOM   4636  NE2 GLN A 288     -33.426  -0.461  22.131  1.00  0.00           N  
ATOM   4637  H   GLN A 288     -29.197  -2.236  22.130  1.00  0.00           H  
ATOM   4638  HA  GLN A 288     -29.866  -3.267  19.529  1.00  0.00           H  
ATOM   4639 1HB  GLN A 288     -30.147  -0.446  20.659  1.00  0.00           H  
ATOM   4640 2HB  GLN A 288     -30.844  -0.959  19.133  1.00  0.00           H  
ATOM   4641 1HG  GLN A 288     -32.290  -2.517  20.261  1.00  0.00           H  
ATOM   4642 2HG  GLN A 288     -31.537  -2.094  21.827  1.00  0.00           H  
ATOM   4643 1HE2 GLN A 288     -34.074   0.288  22.275  1.00  0.00           H  
ATOM   4644 2HE2 GLN A 288     -33.279  -1.143  22.851  1.00  0.00           H  
ATOM   4645  N   LEU A 289     -27.533  -0.920  19.536  1.00  0.00           N  
ATOM   4646  CA  LEU A 289     -26.534  -0.273  18.704  1.00  0.00           C  
ATOM   4647  C   LEU A 289     -25.509  -1.297  18.216  1.00  0.00           C  
ATOM   4648  O   LEU A 289     -25.117  -1.310  17.047  1.00  0.00           O  
ATOM   4649  CB  LEU A 289     -25.790   0.810  19.479  1.00  0.00           C  
ATOM   4650  CG  LEU A 289     -25.001   1.788  18.631  1.00  0.00           C  
ATOM   4651  CD1 LEU A 289     -24.008   1.039  17.819  1.00  0.00           C  
ATOM   4652  CD2 LEU A 289     -25.929   2.608  17.752  1.00  0.00           C  
ATOM   4653  H   LEU A 289     -27.611  -0.654  20.521  1.00  0.00           H  
ATOM   4654  HA  LEU A 289     -27.027   0.165  17.843  1.00  0.00           H  
ATOM   4655 1HB  LEU A 289     -26.506   1.375  20.075  1.00  0.00           H  
ATOM   4656 2HB  LEU A 289     -25.095   0.326  20.168  1.00  0.00           H  
ATOM   4657  HG  LEU A 289     -24.453   2.453  19.296  1.00  0.00           H  
ATOM   4658 1HD1 LEU A 289     -23.432   1.739  17.247  1.00  0.00           H  
ATOM   4659 2HD1 LEU A 289     -23.364   0.461  18.446  1.00  0.00           H  
ATOM   4660 3HD1 LEU A 289     -24.528   0.374  17.148  1.00  0.00           H  
ATOM   4661 1HD2 LEU A 289     -25.347   3.297  17.183  1.00  0.00           H  
ATOM   4662 2HD2 LEU A 289     -26.467   1.955  17.082  1.00  0.00           H  
ATOM   4663 3HD2 LEU A 289     -26.633   3.159  18.375  1.00  0.00           H  
ATOM   4664  N   ARG A 290     -25.036  -2.132  19.133  1.00  0.00           N  
ATOM   4665  CA  ARG A 290     -24.023  -3.113  18.822  1.00  0.00           C  
ATOM   4666  C   ARG A 290     -24.549  -4.159  17.856  1.00  0.00           C  
ATOM   4667  O   ARG A 290     -23.811  -4.609  16.976  1.00  0.00           O  
ATOM   4668  CB  ARG A 290     -23.479  -3.722  20.092  1.00  0.00           C  
ATOM   4669  CG  ARG A 290     -22.610  -2.762  20.914  1.00  0.00           C  
ATOM   4670  CD  ARG A 290     -22.183  -3.342  22.217  1.00  0.00           C  
ATOM   4671  NE  ARG A 290     -21.456  -2.348  23.003  1.00  0.00           N  
ATOM   4672  CZ  ARG A 290     -20.121  -2.155  22.985  1.00  0.00           C  
ATOM   4673  NH1 ARG A 290     -19.321  -2.944  22.290  1.00  0.00           N  
ATOM   4674  NH2 ARG A 290     -19.601  -1.158  23.686  1.00  0.00           N  
ATOM   4675  H   ARG A 290     -25.384  -2.092  20.086  1.00  0.00           H  
ATOM   4676  HA  ARG A 290     -23.215  -2.595  18.342  1.00  0.00           H  
ATOM   4677 1HB  ARG A 290     -24.301  -4.067  20.718  1.00  0.00           H  
ATOM   4678 2HB  ARG A 290     -22.867  -4.581  19.842  1.00  0.00           H  
ATOM   4679 1HG  ARG A 290     -21.712  -2.526  20.355  1.00  0.00           H  
ATOM   4680 2HG  ARG A 290     -23.161  -1.843  21.107  1.00  0.00           H  
ATOM   4681 1HD  ARG A 290     -23.064  -3.660  22.780  1.00  0.00           H  
ATOM   4682 2HD  ARG A 290     -21.529  -4.202  22.045  1.00  0.00           H  
ATOM   4683  HE  ARG A 290     -22.008  -1.710  23.558  1.00  0.00           H  
ATOM   4684 1HH1 ARG A 290     -19.677  -3.762  21.771  1.00  0.00           H  
ATOM   4685 2HH1 ARG A 290     -18.327  -2.779  22.299  1.00  0.00           H  
ATOM   4686 1HH2 ARG A 290     -20.202  -0.544  24.227  1.00  0.00           H  
ATOM   4687 2HH2 ARG A 290     -18.604  -1.006  23.682  1.00  0.00           H  
ATOM   4688  N   ARG A 291     -25.838  -4.500  17.951  1.00  0.00           N  
ATOM   4689  CA  ARG A 291     -26.416  -5.433  17.001  1.00  0.00           C  
ATOM   4690  C   ARG A 291     -26.298  -4.828  15.592  1.00  0.00           C  
ATOM   4691  O   ARG A 291     -25.998  -5.550  14.635  1.00  0.00           O  
ATOM   4692  CB  ARG A 291     -27.868  -5.744  17.331  1.00  0.00           C  
ATOM   4693  CG  ARG A 291     -28.481  -6.848  16.485  1.00  0.00           C  
ATOM   4694  CD  ARG A 291     -29.864  -7.220  16.920  1.00  0.00           C  
ATOM   4695  NE  ARG A 291     -30.822  -6.123  16.772  1.00  0.00           N  
ATOM   4696  CZ  ARG A 291     -31.386  -5.431  17.790  1.00  0.00           C  
ATOM   4697  NH1 ARG A 291     -31.097  -5.719  19.032  1.00  0.00           N  
ATOM   4698  NH2 ARG A 291     -32.245  -4.459  17.520  1.00  0.00           N  
ATOM   4699  H   ARG A 291     -26.419  -4.150  18.719  1.00  0.00           H  
ATOM   4700  HA  ARG A 291     -25.853  -6.365  17.039  1.00  0.00           H  
ATOM   4701 1HB  ARG A 291     -27.945  -6.041  18.378  1.00  0.00           H  
ATOM   4702 2HB  ARG A 291     -28.468  -4.840  17.205  1.00  0.00           H  
ATOM   4703 1HG  ARG A 291     -28.515  -6.530  15.442  1.00  0.00           H  
ATOM   4704 2HG  ARG A 291     -27.862  -7.739  16.573  1.00  0.00           H  
ATOM   4705 1HD  ARG A 291     -30.216  -8.061  16.324  1.00  0.00           H  
ATOM   4706 2HD  ARG A 291     -29.840  -7.510  17.974  1.00  0.00           H  
ATOM   4707  HE  ARG A 291     -31.079  -5.856  15.831  1.00  0.00           H  
ATOM   4708 1HH1 ARG A 291     -30.432  -6.455  19.242  1.00  0.00           H  
ATOM   4709 2HH1 ARG A 291     -31.559  -5.195  19.788  1.00  0.00           H  
ATOM   4710 1HH2 ARG A 291     -32.468  -4.235  16.561  1.00  0.00           H  
ATOM   4711 2HH2 ARG A 291     -32.674  -3.932  18.271  1.00  0.00           H  
ATOM   4712  N   LEU A 292     -26.496  -3.495  15.469  1.00  0.00           N  
ATOM   4713  CA  LEU A 292     -26.355  -2.820  14.173  1.00  0.00           C  
ATOM   4714  C   LEU A 292     -24.901  -2.910  13.674  1.00  0.00           C  
ATOM   4715  O   LEU A 292     -24.674  -3.126  12.471  1.00  0.00           O  
ATOM   4716  CB  LEU A 292     -26.759  -1.330  14.269  1.00  0.00           C  
ATOM   4717  CG  LEU A 292     -28.243  -1.031  14.522  1.00  0.00           C  
ATOM   4718  CD1 LEU A 292     -28.428   0.456  14.832  1.00  0.00           C  
ATOM   4719  CD2 LEU A 292     -29.036  -1.392  13.298  1.00  0.00           C  
ATOM   4720  H   LEU A 292     -26.785  -2.954  16.294  1.00  0.00           H  
ATOM   4721  HA  LEU A 292     -27.006  -3.315  13.454  1.00  0.00           H  
ATOM   4722 1HB  LEU A 292     -26.189  -0.845  15.033  1.00  0.00           H  
ATOM   4723 2HB  LEU A 292     -26.503  -0.863  13.326  1.00  0.00           H  
ATOM   4724  HG  LEU A 292     -28.587  -1.613  15.377  1.00  0.00           H  
ATOM   4725 1HD1 LEU A 292     -29.481   0.672  15.018  1.00  0.00           H  
ATOM   4726 2HD1 LEU A 292     -27.853   0.714  15.704  1.00  0.00           H  
ATOM   4727 3HD1 LEU A 292     -28.094   1.035  13.996  1.00  0.00           H  
ATOM   4728 1HD2 LEU A 292     -30.081  -1.188  13.487  1.00  0.00           H  
ATOM   4729 2HD2 LEU A 292     -28.691  -0.799  12.454  1.00  0.00           H  
ATOM   4730 3HD2 LEU A 292     -28.907  -2.450  13.074  1.00  0.00           H  
ATOM   4731  N   ILE A 293     -23.921  -2.816  14.599  1.00  0.00           N  
ATOM   4732  CA  ILE A 293     -22.506  -2.890  14.200  1.00  0.00           C  
ATOM   4733  C   ILE A 293     -22.255  -4.273  13.635  1.00  0.00           C  
ATOM   4734  O   ILE A 293     -21.675  -4.434  12.558  1.00  0.00           O  
ATOM   4735  CB  ILE A 293     -21.489  -2.844  15.387  1.00  0.00           C  
ATOM   4736  CG1 ILE A 293     -21.477  -1.561  16.128  1.00  0.00           C  
ATOM   4737  CG2 ILE A 293     -20.100  -3.068  14.812  1.00  0.00           C  
ATOM   4738  CD1 ILE A 293     -20.710  -1.598  17.427  1.00  0.00           C  
ATOM   4739  H   ILE A 293     -24.189  -2.626  15.571  1.00  0.00           H  
ATOM   4740  HA  ILE A 293     -22.286  -2.134  13.447  1.00  0.00           H  
ATOM   4741  HB  ILE A 293     -21.712  -3.634  16.094  1.00  0.00           H  
ATOM   4742 1HG1 ILE A 293     -21.010  -0.831  15.539  1.00  0.00           H  
ATOM   4743 2HG1 ILE A 293     -22.508  -1.277  16.339  1.00  0.00           H  
ATOM   4744 1HG2 ILE A 293     -19.368  -3.070  15.615  1.00  0.00           H  
ATOM   4745 2HG2 ILE A 293     -20.066  -4.027  14.292  1.00  0.00           H  
ATOM   4746 3HG2 ILE A 293     -19.869  -2.263  14.112  1.00  0.00           H  
ATOM   4747 1HD1 ILE A 293     -20.771  -0.625  17.898  1.00  0.00           H  
ATOM   4748 2HD1 ILE A 293     -21.114  -2.335  18.084  1.00  0.00           H  
ATOM   4749 3HD1 ILE A 293     -19.673  -1.847  17.221  1.00  0.00           H  
ATOM   4750  N   ALA A 294     -22.710  -5.269  14.392  1.00  0.00           N  
ATOM   4751  CA  ALA A 294     -22.506  -6.660  14.059  1.00  0.00           C  
ATOM   4752  C   ALA A 294     -23.163  -7.039  12.734  1.00  0.00           C  
ATOM   4753  O   ALA A 294     -22.568  -7.764  11.937  1.00  0.00           O  
ATOM   4754  CB  ALA A 294     -23.029  -7.509  15.199  1.00  0.00           C  
ATOM   4755  H   ALA A 294     -23.202  -5.034  15.259  1.00  0.00           H  
ATOM   4756  HA  ALA A 294     -21.433  -6.825  13.959  1.00  0.00           H  
ATOM   4757 1HB  ALA A 294     -22.847  -8.532  14.998  1.00  0.00           H  
ATOM   4758 2HB  ALA A 294     -22.521  -7.227  16.122  1.00  0.00           H  
ATOM   4759 3HB  ALA A 294     -24.094  -7.336  15.315  1.00  0.00           H  
ATOM   4760  N   LYS A 295     -24.347  -6.505  12.443  1.00  0.00           N  
ATOM   4761  CA  LYS A 295     -24.980  -6.855  11.179  1.00  0.00           C  
ATOM   4762  C   LYS A 295     -24.172  -6.245  10.026  1.00  0.00           C  
ATOM   4763  O   LYS A 295     -23.998  -6.880   8.976  1.00  0.00           O  
ATOM   4764  CB  LYS A 295     -26.440  -6.396  11.167  1.00  0.00           C  
ATOM   4765  CG  LYS A 295     -27.265  -6.776   9.910  1.00  0.00           C  
ATOM   4766  CD  LYS A 295     -27.398  -8.321   9.666  1.00  0.00           C  
ATOM   4767  CE  LYS A 295     -28.235  -9.058  10.760  1.00  0.00           C  
ATOM   4768  NZ  LYS A 295     -28.554 -10.497  10.351  1.00  0.00           N  
ATOM   4769  H   LYS A 295     -24.833  -5.914  13.125  1.00  0.00           H  
ATOM   4770  HA  LYS A 295     -24.963  -7.940  11.071  1.00  0.00           H  
ATOM   4771 1HB  LYS A 295     -26.948  -6.803  12.043  1.00  0.00           H  
ATOM   4772 2HB  LYS A 295     -26.467  -5.305  11.265  1.00  0.00           H  
ATOM   4773 1HG  LYS A 295     -28.264  -6.351  10.006  1.00  0.00           H  
ATOM   4774 2HG  LYS A 295     -26.791  -6.327   9.033  1.00  0.00           H  
ATOM   4775 1HD  LYS A 295     -27.867  -8.488   8.695  1.00  0.00           H  
ATOM   4776 2HD  LYS A 295     -26.398  -8.761   9.640  1.00  0.00           H  
ATOM   4777 1HE  LYS A 295     -27.659  -9.076  11.682  1.00  0.00           H  
ATOM   4778 2HE  LYS A 295     -29.167  -8.523  10.936  1.00  0.00           H  
ATOM   4779 1HZ  LYS A 295     -29.103 -11.019  11.082  1.00  0.00           H  
ATOM   4780 2HZ  LYS A 295     -29.096 -10.482   9.500  1.00  0.00           H  
ATOM   4781 3HZ  LYS A 295     -27.701 -11.004  10.183  1.00  0.00           H  
ATOM   4782  N   ALA A 296     -23.660  -5.017  10.218  1.00  0.00           N  
ATOM   4783  CA  ALA A 296     -22.836  -4.397   9.187  1.00  0.00           C  
ATOM   4784  C   ALA A 296     -21.548  -5.221   8.984  1.00  0.00           C  
ATOM   4785  O   ALA A 296     -21.093  -5.386   7.848  1.00  0.00           O  
ATOM   4786  CB  ALA A 296     -22.530  -2.950   9.548  1.00  0.00           C  
ATOM   4787  H   ALA A 296     -23.846  -4.511  11.090  1.00  0.00           H  
ATOM   4788  HA  ALA A 296     -23.391  -4.410   8.252  1.00  0.00           H  
ATOM   4789 1HB  ALA A 296     -21.936  -2.487   8.768  1.00  0.00           H  
ATOM   4790 2HB  ALA A 296     -23.456  -2.406   9.661  1.00  0.00           H  
ATOM   4791 3HB  ALA A 296     -21.986  -2.920  10.487  1.00  0.00           H  
ATOM   4792  N   GLU A 297     -20.978  -5.790  10.066  1.00  0.00           N  
ATOM   4793  CA  GLU A 297     -19.783  -6.619   9.886  1.00  0.00           C  
ATOM   4794  C   GLU A 297     -20.100  -7.888   9.111  1.00  0.00           C  
ATOM   4795  O   GLU A 297     -19.299  -8.313   8.280  1.00  0.00           O  
ATOM   4796  CB  GLU A 297     -19.073  -6.997  11.193  1.00  0.00           C  
ATOM   4797  CG  GLU A 297     -18.318  -5.866  11.877  1.00  0.00           C  
ATOM   4798  CD  GLU A 297     -17.463  -6.337  13.048  1.00  0.00           C  
ATOM   4799  OE1 GLU A 297     -17.895  -7.162  13.809  1.00  0.00           O  
ATOM   4800  OE2 GLU A 297     -16.323  -5.911  13.132  1.00  0.00           O  
ATOM   4801  H   GLU A 297     -21.358  -5.604  11.000  1.00  0.00           H  
ATOM   4802  HA  GLU A 297     -19.069  -6.045   9.298  1.00  0.00           H  
ATOM   4803 1HB  GLU A 297     -19.818  -7.358  11.895  1.00  0.00           H  
ATOM   4804 2HB  GLU A 297     -18.376  -7.815  11.008  1.00  0.00           H  
ATOM   4805 1HG  GLU A 297     -17.677  -5.381  11.144  1.00  0.00           H  
ATOM   4806 2HG  GLU A 297     -19.044  -5.136  12.231  1.00  0.00           H  
ATOM   4807  N   VAL A 298     -21.276  -8.477   9.319  1.00  0.00           N  
ATOM   4808  CA  VAL A 298     -21.603  -9.684   8.567  1.00  0.00           C  
ATOM   4809  C   VAL A 298     -21.639  -9.368   7.079  1.00  0.00           C  
ATOM   4810  O   VAL A 298     -21.098 -10.122   6.251  1.00  0.00           O  
ATOM   4811  CB  VAL A 298     -22.957 -10.267   8.989  1.00  0.00           C  
ATOM   4812  CG1 VAL A 298     -23.352 -11.373   8.038  1.00  0.00           C  
ATOM   4813  CG2 VAL A 298     -22.848 -10.794  10.386  1.00  0.00           C  
ATOM   4814  H   VAL A 298     -21.909  -8.106  10.036  1.00  0.00           H  
ATOM   4815  HA  VAL A 298     -20.830 -10.430   8.753  1.00  0.00           H  
ATOM   4816  HB  VAL A 298     -23.726  -9.492   8.944  1.00  0.00           H  
ATOM   4817 1HG1 VAL A 298     -24.311 -11.789   8.337  1.00  0.00           H  
ATOM   4818 2HG1 VAL A 298     -23.430 -10.969   7.029  1.00  0.00           H  
ATOM   4819 3HG1 VAL A 298     -22.596 -12.145   8.060  1.00  0.00           H  
ATOM   4820 1HG2 VAL A 298     -23.796 -11.215  10.674  1.00  0.00           H  
ATOM   4821 2HG2 VAL A 298     -22.087 -11.549  10.426  1.00  0.00           H  
ATOM   4822 3HG2 VAL A 298     -22.583  -9.993  11.055  1.00  0.00           H  
ATOM   4823  N   TRP A 299     -22.265  -8.241   6.730  1.00  0.00           N  
ATOM   4824  CA  TRP A 299     -22.301  -7.838   5.336  1.00  0.00           C  
ATOM   4825  C   TRP A 299     -20.908  -7.625   4.771  1.00  0.00           C  
ATOM   4826  O   TRP A 299     -20.585  -8.118   3.690  1.00  0.00           O  
ATOM   4827  CB  TRP A 299     -23.025  -6.506   5.167  1.00  0.00           C  
ATOM   4828  CG  TRP A 299     -24.481  -6.546   5.104  1.00  0.00           C  
ATOM   4829  CD1 TRP A 299     -25.278  -7.593   4.758  1.00  0.00           C  
ATOM   4830  CD2 TRP A 299     -25.357  -5.433   5.359  1.00  0.00           C  
ATOM   4831  NE1 TRP A 299     -26.593  -7.202   4.764  1.00  0.00           N  
ATOM   4832  CE2 TRP A 299     -26.656  -5.877   5.125  1.00  0.00           C  
ATOM   4833  CE3 TRP A 299     -25.139  -4.101   5.748  1.00  0.00           C  
ATOM   4834  CZ2 TRP A 299     -27.739  -5.042   5.253  1.00  0.00           C  
ATOM   4835  CZ3 TRP A 299     -26.224  -3.268   5.876  1.00  0.00           C  
ATOM   4836  CH2 TRP A 299     -27.491  -3.731   5.629  1.00  0.00           C  
ATOM   4837  H   TRP A 299     -22.715  -7.668   7.455  1.00  0.00           H  
ATOM   4838  HA  TRP A 299     -22.802  -8.613   4.761  1.00  0.00           H  
ATOM   4839 1HB  TRP A 299     -22.759  -5.856   5.995  1.00  0.00           H  
ATOM   4840 2HB  TRP A 299     -22.666  -6.025   4.260  1.00  0.00           H  
ATOM   4841  HD1 TRP A 299     -24.922  -8.586   4.496  1.00  0.00           H  
ATOM   4842  HE1 TRP A 299     -27.388  -7.783   4.531  1.00  0.00           H  
ATOM   4843  HE3 TRP A 299     -24.134  -3.743   5.936  1.00  0.00           H  
ATOM   4844  HZ2 TRP A 299     -28.761  -5.382   5.058  1.00  0.00           H  
ATOM   4845  HZ3 TRP A 299     -26.055  -2.237   6.171  1.00  0.00           H  
ATOM   4846  HH2 TRP A 299     -28.329  -3.063   5.726  1.00  0.00           H  
ATOM   4847  N   LEU A 300     -20.063  -6.935   5.528  1.00  0.00           N  
ATOM   4848  CA  LEU A 300     -18.754  -6.567   5.027  1.00  0.00           C  
ATOM   4849  C   LEU A 300     -17.885  -7.791   4.804  1.00  0.00           C  
ATOM   4850  O   LEU A 300     -17.231  -7.916   3.769  1.00  0.00           O  
ATOM   4851  CB  LEU A 300     -18.076  -5.661   6.062  1.00  0.00           C  
ATOM   4852  CG  LEU A 300     -16.754  -5.036   5.700  1.00  0.00           C  
ATOM   4853  CD1 LEU A 300     -16.939  -4.163   4.450  1.00  0.00           C  
ATOM   4854  CD2 LEU A 300     -16.289  -4.195   6.882  1.00  0.00           C  
ATOM   4855  H   LEU A 300     -20.370  -6.582   6.440  1.00  0.00           H  
ATOM   4856  HA  LEU A 300     -18.877  -6.036   4.085  1.00  0.00           H  
ATOM   4857 1HB  LEU A 300     -18.740  -4.897   6.356  1.00  0.00           H  
ATOM   4858 2HB  LEU A 300     -17.892  -6.273   6.948  1.00  0.00           H  
ATOM   4859  HG  LEU A 300     -16.014  -5.814   5.478  1.00  0.00           H  
ATOM   4860 1HD1 LEU A 300     -15.984  -3.703   4.186  1.00  0.00           H  
ATOM   4861 2HD1 LEU A 300     -17.281  -4.786   3.624  1.00  0.00           H  
ATOM   4862 3HD1 LEU A 300     -17.673  -3.384   4.650  1.00  0.00           H  
ATOM   4863 1HD2 LEU A 300     -15.334  -3.724   6.640  1.00  0.00           H  
ATOM   4864 2HD2 LEU A 300     -17.032  -3.434   7.089  1.00  0.00           H  
ATOM   4865 3HD2 LEU A 300     -16.172  -4.836   7.756  1.00  0.00           H  
ATOM   4866  N   LEU A 301     -17.926  -8.726   5.742  1.00  0.00           N  
ATOM   4867  CA  LEU A 301     -17.078  -9.899   5.675  1.00  0.00           C  
ATOM   4868  C   LEU A 301     -17.454 -10.846   4.546  1.00  0.00           C  
ATOM   4869  O   LEU A 301     -16.572 -11.404   3.877  1.00  0.00           O  
ATOM   4870  CB  LEU A 301     -17.158 -10.578   7.019  1.00  0.00           C  
ATOM   4871  CG  LEU A 301     -16.545  -9.730   8.106  1.00  0.00           C  
ATOM   4872  CD1 LEU A 301     -16.867 -10.319   9.434  1.00  0.00           C  
ATOM   4873  CD2 LEU A 301     -15.054  -9.620   7.869  1.00  0.00           C  
ATOM   4874  H   LEU A 301     -18.521  -8.588   6.564  1.00  0.00           H  
ATOM   4875  HA  LEU A 301     -16.054  -9.563   5.512  1.00  0.00           H  
ATOM   4876 1HB  LEU A 301     -18.210 -10.756   7.267  1.00  0.00           H  
ATOM   4877 2HB  LEU A 301     -16.632 -11.525   6.971  1.00  0.00           H  
ATOM   4878  HG  LEU A 301     -16.970  -8.734   8.067  1.00  0.00           H  
ATOM   4879 1HD1 LEU A 301     -16.447  -9.683  10.197  1.00  0.00           H  
ATOM   4880 2HD1 LEU A 301     -17.952 -10.363   9.555  1.00  0.00           H  
ATOM   4881 3HD1 LEU A 301     -16.452 -11.309   9.510  1.00  0.00           H  
ATOM   4882 1HD2 LEU A 301     -14.612  -8.991   8.633  1.00  0.00           H  
ATOM   4883 2HD2 LEU A 301     -14.618 -10.607   7.903  1.00  0.00           H  
ATOM   4884 3HD2 LEU A 301     -14.870  -9.173   6.887  1.00  0.00           H  
ATOM   4885  N   ASN A 302     -18.753 -11.010   4.278  1.00  0.00           N  
ATOM   4886  CA  ASN A 302     -19.107 -11.891   3.179  1.00  0.00           C  
ATOM   4887  C   ASN A 302     -18.750 -11.224   1.860  1.00  0.00           C  
ATOM   4888  O   ASN A 302     -18.297 -11.899   0.927  1.00  0.00           O  
ATOM   4889  CB  ASN A 302     -20.576 -12.256   3.219  1.00  0.00           C  
ATOM   4890  CG  ASN A 302     -20.912 -13.264   4.288  1.00  0.00           C  
ATOM   4891  OD1 ASN A 302     -20.775 -14.509   4.105  1.00  0.00           O  
ATOM   4892  ND2 ASN A 302     -21.345 -12.750   5.400  1.00  0.00           N  
ATOM   4893  H   ASN A 302     -19.481 -10.557   4.846  1.00  0.00           H  
ATOM   4894  HA  ASN A 302     -18.518 -12.804   3.257  1.00  0.00           H  
ATOM   4895 1HB  ASN A 302     -21.156 -11.344   3.407  1.00  0.00           H  
ATOM   4896 2HB  ASN A 302     -20.882 -12.644   2.250  1.00  0.00           H  
ATOM   4897 1HD2 ASN A 302     -21.599 -13.348   6.162  1.00  0.00           H  
ATOM   4898 2HD2 ASN A 302     -21.403 -11.731   5.494  1.00  0.00           H  
ATOM   4899  N   GLU A 303     -18.872  -9.893   1.801  1.00  0.00           N  
ATOM   4900  CA  GLU A 303     -18.536  -9.195   0.580  1.00  0.00           C  
ATOM   4901  C   GLU A 303     -17.032  -9.202   0.302  1.00  0.00           C  
ATOM   4902  O   GLU A 303     -16.620  -9.391  -0.850  1.00  0.00           O  
ATOM   4903  CB  GLU A 303     -19.076  -7.767   0.638  1.00  0.00           C  
ATOM   4904  CG  GLU A 303     -20.605  -7.645   0.527  1.00  0.00           C  
ATOM   4905  CD  GLU A 303     -21.146  -8.221  -0.740  1.00  0.00           C  
ATOM   4906  OE1 GLU A 303     -20.522  -8.060  -1.763  1.00  0.00           O  
ATOM   4907  OE2 GLU A 303     -22.194  -8.852  -0.695  1.00  0.00           O  
ATOM   4908  H   GLU A 303     -19.250  -9.361   2.595  1.00  0.00           H  
ATOM   4909  HA  GLU A 303     -19.027  -9.706  -0.244  1.00  0.00           H  
ATOM   4910 1HB  GLU A 303     -18.803  -7.337   1.603  1.00  0.00           H  
ATOM   4911 2HB  GLU A 303     -18.619  -7.172  -0.091  1.00  0.00           H  
ATOM   4912 1HG  GLU A 303     -21.066  -8.171   1.347  1.00  0.00           H  
ATOM   4913 2HG  GLU A 303     -20.875  -6.596   0.601  1.00  0.00           H  
ATOM   4914  N   GLU A 304     -16.204  -9.059   1.346  1.00  0.00           N  
ATOM   4915  CA  GLU A 304     -14.762  -9.081   1.134  1.00  0.00           C  
ATOM   4916  C   GLU A 304     -14.315 -10.457   0.652  1.00  0.00           C  
ATOM   4917  O   GLU A 304     -13.482 -10.564  -0.259  1.00  0.00           O  
ATOM   4918  CB  GLU A 304     -14.005  -8.722   2.422  1.00  0.00           C  
ATOM   4919  CG  GLU A 304     -14.087  -7.249   2.876  1.00  0.00           C  
ATOM   4920  CD  GLU A 304     -13.405  -7.036   4.220  1.00  0.00           C  
ATOM   4921  OE1 GLU A 304     -13.057  -8.024   4.840  1.00  0.00           O  
ATOM   4922  OE2 GLU A 304     -13.216  -5.907   4.615  1.00  0.00           O  
ATOM   4923  H   GLU A 304     -16.587  -8.884   2.280  1.00  0.00           H  
ATOM   4924  HA  GLU A 304     -14.511  -8.353   0.365  1.00  0.00           H  
ATOM   4925 1HB  GLU A 304     -14.399  -9.332   3.241  1.00  0.00           H  
ATOM   4926 2HB  GLU A 304     -12.954  -8.979   2.307  1.00  0.00           H  
ATOM   4927 1HG  GLU A 304     -13.600  -6.623   2.129  1.00  0.00           H  
ATOM   4928 2HG  GLU A 304     -15.125  -6.941   2.939  1.00  0.00           H  
ATOM   4929  N   PHE A 305     -14.905 -11.515   1.223  1.00  0.00           N
[truncated: 1,767,512 more chars]
