# Supplementary material for: De novo design of obligate ABC-type heterotrimeric proteins
Source: Nat Struct Mol Biol. 2022 Dec 15;29(12):1266–76. doi: 10.1038/s41594-022-00879-4 (PMC9758053; doi:10.1038/s41594-022-00879-4)
Supplement: Supplementary file 4 — This compressed file contains all PDB files and scripts used in our design protocols and analyses, as well as the final design model outputs. [file 41594_2022_879_MOESM4_ESM.zip › source_data/pdbs/crown_pdbs/C2-DHT01-02.pdb]

HEADER                                            01-FEB-22   XXXX              
EXPDTA    THEORETICAL MODEL                                                     
REMARK 220                                                                      
REMARK 220 EXPERIMENTAL DETAILS                                                 
REMARK 220  EXPERIMENT TYPE                : THEORETICAL MODELLING              
REMARK 220  DATE OF DATA COLLECTION        : 01-FEB-22                          
REMARK 220                                                                      
REMARK 220 REMARK: MODEL GENERATED BY ROSETTA                                   
REMARK 220  VERSION 2021.16+release.8ee4f02                                     
ATOM      1  N   MET B 465     -43.367  -1.781 -60.657  1.00  0.00           N  
ATOM      2  CA  MET B 465     -42.956  -2.739 -59.627  1.00  0.00           C  
ATOM      3  C   MET B 465     -42.134  -2.047 -58.513  1.00  0.00           C  
ATOM      4  O   MET B 465     -41.145  -1.364 -58.807  1.00  0.00           O  
ATOM      5  CB  MET B 465     -42.144  -3.879 -60.263  1.00  0.00           C  
ATOM      6  CG  MET B 465     -41.704  -4.997 -59.288  1.00  0.00           C  
ATOM      7  SD  MET B 465     -40.811  -6.342 -60.114  1.00  0.00           S  
ATOM      8  CE  MET B 465     -42.144  -7.126 -61.013  1.00  0.00           C  
ATOM      9 1H   MET B 465     -42.848  -1.955 -61.506  1.00  0.00           H  
ATOM     10 2H   MET B 465     -44.355  -1.882 -60.839  1.00  0.00           H  
ATOM     11 3H   MET B 465     -43.177  -0.843 -60.333  1.00  0.00           H  
ATOM     12  HA  MET B 465     -43.864  -3.172 -59.199  1.00  0.00           H  
ATOM     13 1HB  MET B 465     -42.730  -4.341 -61.056  1.00  0.00           H  
ATOM     14 2HB  MET B 465     -41.244  -3.468 -60.720  1.00  0.00           H  
ATOM     15 1HG  MET B 465     -41.056  -4.571 -58.522  1.00  0.00           H  
ATOM     16 2HG  MET B 465     -42.580  -5.419 -58.789  1.00  0.00           H  
ATOM     17 1HE  MET B 465     -41.755  -7.976 -61.574  1.00  0.00           H  
ATOM     18 2HE  MET B 465     -42.904  -7.471 -60.308  1.00  0.00           H  
ATOM     19 3HE  MET B 465     -42.589  -6.409 -61.704  1.00  0.00           H  
ATOM     20  N   SER B 466     -42.552  -2.238 -57.236  1.00  0.00           N  
ATOM     21  CA  SER B 466     -41.908  -1.690 -56.026  1.00  0.00           C  
ATOM     22  C   SER B 466     -41.787  -2.713 -54.918  1.00  0.00           C  
ATOM     23  O   SER B 466     -42.794  -3.135 -54.347  1.00  0.00           O  
ATOM     24  CB  SER B 466     -42.703  -0.512 -55.493  1.00  0.00           C  
ATOM     25  OG  SER B 466     -42.190  -0.069 -54.255  1.00  0.00           O  
ATOM     26  H   SER B 466     -43.374  -2.810 -57.095  1.00  0.00           H  
ATOM     27  HA  SER B 466     -40.896  -1.351 -56.266  1.00  0.00           H  
ATOM     28 1HB  SER B 466     -42.653   0.301 -56.215  1.00  0.00           H  
ATOM     29 2HB  SER B 466     -43.750  -0.785 -55.389  1.00  0.00           H  
ATOM     30  HG  SER B 466     -42.523   0.835 -54.152  1.00  0.00           H  
ATOM     31  N   SER B 467     -40.549  -3.059 -54.571  1.00  0.00           N  
ATOM     32  CA  SER B 467     -40.309  -4.042 -53.520  1.00  0.00           C  
ATOM     33  C   SER B 467     -40.689  -3.498 -52.146  1.00  0.00           C  
ATOM     34  O   SER B 467     -40.968  -4.265 -51.219  1.00  0.00           O  
ATOM     35  CB  SER B 467     -38.850  -4.452 -53.529  1.00  0.00           C  
ATOM     36  OG  SER B 467     -38.021  -3.370 -53.186  1.00  0.00           O  
ATOM     37  H   SER B 467     -39.765  -2.661 -55.071  1.00  0.00           H  
ATOM     38  HA  SER B 467     -40.923  -4.924 -53.725  1.00  0.00           H  
ATOM     39 1HB  SER B 467     -38.702  -5.264 -52.819  1.00  0.00           H  
ATOM     40 2HB  SER B 467     -38.581  -4.826 -54.515  1.00  0.00           H  
ATOM     41  HG  SER B 467     -38.351  -3.022 -52.334  1.00  0.00           H  
ATOM     42  N   ASP B 468     -40.730  -2.168 -52.027  1.00  0.00           N  
ATOM     43  CA  ASP B 468     -41.087  -1.540 -50.766  1.00  0.00           C  
ATOM     44  C   ASP B 468     -42.597  -1.620 -50.597  1.00  0.00           C  
ATOM     45  O   ASP B 468     -43.100  -1.838 -49.489  1.00  0.00           O  
ATOM     46  CB  ASP B 468     -40.621  -0.090 -50.734  1.00  0.00           C  
ATOM     47  CG  ASP B 468     -39.100   0.025 -50.768  1.00  0.00           C  
ATOM     48  OD1 ASP B 468     -38.434  -0.986 -50.646  1.00  0.00           O  
ATOM     49  OD2 ASP B 468     -38.610   1.130 -50.873  1.00  0.00           O  
ATOM     50  H   ASP B 468     -40.505  -1.603 -52.835  1.00  0.00           H  
ATOM     51  HA  ASP B 468     -40.615  -2.084 -49.945  1.00  0.00           H  
ATOM     52 1HB  ASP B 468     -41.039   0.448 -51.583  1.00  0.00           H  
ATOM     53 2HB  ASP B 468     -40.993   0.391 -49.828  1.00  0.00           H  
ATOM     54  N   GLU B 469     -43.328  -1.482 -51.710  1.00  0.00           N  
ATOM     55  CA  GLU B 469     -44.774  -1.606 -51.637  1.00  0.00           C  
ATOM     56  C   GLU B 469     -45.129  -3.038 -51.274  1.00  0.00           C  
ATOM     57  O   GLU B 469     -46.015  -3.267 -50.446  1.00  0.00           O  
ATOM     58  CB  GLU B 469     -45.456  -1.216 -52.950  1.00  0.00           C  
ATOM     59  CG  GLU B 469     -46.988  -1.301 -52.899  1.00  0.00           C  
ATOM     60  CD  GLU B 469     -47.687  -0.805 -54.165  1.00  0.00           C  
ATOM     61  OE1 GLU B 469     -47.037  -0.236 -55.012  1.00  0.00           O  
ATOM     62  OE2 GLU B 469     -48.881  -1.023 -54.280  1.00  0.00           O  
ATOM     63  H   GLU B 469     -42.875  -1.291 -52.603  1.00  0.00           H  
ATOM     64  HA  GLU B 469     -45.142  -0.950 -50.849  1.00  0.00           H  
ATOM     65 1HB  GLU B 469     -45.171  -0.202 -53.226  1.00  0.00           H  
ATOM     66 2HB  GLU B 469     -45.116  -1.884 -53.740  1.00  0.00           H  
ATOM     67 1HG  GLU B 469     -47.260  -2.343 -52.736  1.00  0.00           H  
ATOM     68 2HG  GLU B 469     -47.344  -0.727 -52.044  1.00  0.00           H  
ATOM     69  N   GLU B 470     -44.425  -4.008 -51.876  1.00  0.00           N  
ATOM     70  CA  GLU B 470     -44.725  -5.401 -51.584  1.00  0.00           C  
ATOM     71  C   GLU B 470     -44.445  -5.746 -50.121  1.00  0.00           C  
ATOM     72  O   GLU B 470     -45.272  -6.416 -49.490  1.00  0.00           O  
ATOM     73  CB  GLU B 470     -43.918  -6.337 -52.491  1.00  0.00           C  
ATOM     74  CG  GLU B 470     -44.337  -6.327 -53.962  1.00  0.00           C  
ATOM     75  CD  GLU B 470     -43.480  -7.224 -54.840  1.00  0.00           C  
ATOM     76  OE1 GLU B 470     -42.499  -7.748 -54.360  1.00  0.00           O  
ATOM     77  OE2 GLU B 470     -43.813  -7.381 -55.994  1.00  0.00           O  
ATOM     78  H   GLU B 470     -43.715  -3.759 -52.572  1.00  0.00           H  
ATOM     79  HA  GLU B 470     -45.784  -5.566 -51.775  1.00  0.00           H  
ATOM     80 1HB  GLU B 470     -42.866  -6.057 -52.444  1.00  0.00           H  
ATOM     81 2HB  GLU B 470     -44.001  -7.358 -52.123  1.00  0.00           H  
ATOM     82 1HG  GLU B 470     -45.375  -6.647 -54.035  1.00  0.00           H  
ATOM     83 2HG  GLU B 470     -44.276  -5.302 -54.329  1.00  0.00           H  
ATOM     84  N   GLU B 471     -43.329  -5.249 -49.551  1.00  0.00           N  
ATOM     85  CA  GLU B 471     -43.062  -5.533 -48.142  1.00  0.00           C  
ATOM     86  C   GLU B 471     -44.135  -4.909 -47.272  1.00  0.00           C  
ATOM     87  O   GLU B 471     -44.629  -5.543 -46.332  1.00  0.00           O  
ATOM     88  CB  GLU B 471     -41.689  -5.018 -47.679  1.00  0.00           C  
ATOM     89  CG  GLU B 471     -41.365  -5.381 -46.192  1.00  0.00           C  
ATOM     90  CD  GLU B 471     -39.979  -4.950 -45.705  1.00  0.00           C  
ATOM     91  OE1 GLU B 471     -39.284  -4.289 -46.432  1.00  0.00           O  
ATOM     92  OE2 GLU B 471     -39.616  -5.310 -44.606  1.00  0.00           O  
ATOM     93  H   GLU B 471     -42.651  -4.720 -50.108  1.00  0.00           H  
ATOM     94  HA  GLU B 471     -43.091  -6.613 -47.996  1.00  0.00           H  
ATOM     95 1HB  GLU B 471     -40.909  -5.431 -48.319  1.00  0.00           H  
ATOM     96 2HB  GLU B 471     -41.656  -3.928 -47.784  1.00  0.00           H  
ATOM     97 1HG  GLU B 471     -42.112  -4.899 -45.562  1.00  0.00           H  
ATOM     98 2HG  GLU B 471     -41.471  -6.458 -46.063  1.00  0.00           H  
ATOM     99  N   ALA B 472     -44.516  -3.665 -47.586  1.00  0.00           N  
ATOM    100  CA  ALA B 472     -45.529  -3.003 -46.795  1.00  0.00           C  
ATOM    101  C   ALA B 472     -46.845  -3.747 -46.845  1.00  0.00           C  
ATOM    102  O   ALA B 472     -47.477  -3.945 -45.809  1.00  0.00           O  
ATOM    103  CB  ALA B 472     -45.739  -1.599 -47.311  1.00  0.00           C  
ATOM    104  H   ALA B 472     -44.076  -3.161 -48.364  1.00  0.00           H  
ATOM    105  HA  ALA B 472     -45.190  -2.976 -45.762  1.00  0.00           H  
ATOM    106 1HB  ALA B 472     -46.489  -1.097 -46.721  1.00  0.00           H  
ATOM    107 2HB  ALA B 472     -44.795  -1.070 -47.252  1.00  0.00           H  
ATOM    108 3HB  ALA B 472     -46.069  -1.643 -48.347  1.00  0.00           H  
ATOM    109  N   ARG B 473     -47.232  -4.244 -48.022  1.00  0.00           N  
ATOM    110  CA  ARG B 473     -48.493  -4.956 -48.112  1.00  0.00           C  
ATOM    111  C   ARG B 473     -48.462  -6.272 -47.355  1.00  0.00           C  
ATOM    112  O   ARG B 473     -49.443  -6.625 -46.697  1.00  0.00           O  
ATOM    113  CB  ARG B 473     -48.892  -5.187 -49.560  1.00  0.00           C  
ATOM    114  CG  ARG B 473     -49.370  -3.927 -50.292  1.00  0.00           C  
ATOM    115  CD  ARG B 473     -49.785  -4.213 -51.695  1.00  0.00           C  
ATOM    116  NE  ARG B 473     -50.222  -3.005 -52.398  1.00  0.00           N  
ATOM    117  CZ  ARG B 473     -51.448  -2.471 -52.338  1.00  0.00           C  
ATOM    118  NH1 ARG B 473     -52.402  -3.013 -51.604  1.00  0.00           N  
ATOM    119  NH2 ARG B 473     -51.665  -1.385 -53.039  1.00  0.00           N  
ATOM    120  H   ARG B 473     -46.675  -4.074 -48.865  1.00  0.00           H  
ATOM    121  HA  ARG B 473     -49.262  -4.329 -47.664  1.00  0.00           H  
ATOM    122 1HB  ARG B 473     -48.029  -5.575 -50.107  1.00  0.00           H  
ATOM    123 2HB  ARG B 473     -49.681  -5.935 -49.612  1.00  0.00           H  
ATOM    124 1HG  ARG B 473     -50.221  -3.502 -49.763  1.00  0.00           H  
ATOM    125 2HG  ARG B 473     -48.561  -3.196 -50.319  1.00  0.00           H  
ATOM    126 1HD  ARG B 473     -48.935  -4.630 -52.237  1.00  0.00           H  
ATOM    127 2HD  ARG B 473     -50.605  -4.927 -51.698  1.00  0.00           H  
ATOM    128  HE  ARG B 473     -49.553  -2.502 -53.000  1.00  0.00           H  
ATOM    129 1HH1 ARG B 473     -52.217  -3.851 -51.069  1.00  0.00           H  
ATOM    130 2HH1 ARG B 473     -53.318  -2.590 -51.576  1.00  0.00           H  
ATOM    131 1HH2 ARG B 473     -50.880  -1.009 -53.596  1.00  0.00           H  
ATOM    132 2HH2 ARG B 473     -52.567  -0.938 -53.034  1.00  0.00           H  
ATOM    133  N   GLU B 474     -47.342  -7.000 -47.406  1.00  0.00           N  
ATOM    134  CA  GLU B 474     -47.296  -8.254 -46.668  1.00  0.00           C  
ATOM    135  C   GLU B 474     -47.415  -7.996 -45.170  1.00  0.00           C  
ATOM    136  O   GLU B 474     -48.202  -8.655 -44.480  1.00  0.00           O  
ATOM    137  CB  GLU B 474     -46.003  -9.035 -46.947  1.00  0.00           C  
ATOM    138  CG  GLU B 474     -45.933 -10.402 -46.218  1.00  0.00           C  
ATOM    139  CD  GLU B 474     -44.691 -11.231 -46.533  1.00  0.00           C  
ATOM    140  OE1 GLU B 474     -43.870 -10.800 -47.307  1.00  0.00           O  
ATOM    141  OE2 GLU B 474     -44.576 -12.303 -45.984  1.00  0.00           O  
ATOM    142  H   GLU B 474     -46.545  -6.694 -47.975  1.00  0.00           H  
ATOM    143  HA  GLU B 474     -48.144  -8.866 -46.975  1.00  0.00           H  
ATOM    144 1HB  GLU B 474     -45.907  -9.208 -48.019  1.00  0.00           H  
ATOM    145 2HB  GLU B 474     -45.145  -8.432 -46.635  1.00  0.00           H  
ATOM    146 1HG  GLU B 474     -45.962 -10.214 -45.142  1.00  0.00           H  
ATOM    147 2HG  GLU B 474     -46.819 -10.978 -46.476  1.00  0.00           H  
ATOM    148  N   LEU B 475     -46.676  -6.998 -44.669  1.00  0.00           N  
ATOM    149  CA  LEU B 475     -46.706  -6.712 -43.244  1.00  0.00           C  
ATOM    150  C   LEU B 475     -48.061  -6.194 -42.782  1.00  0.00           C  
ATOM    151  O   LEU B 475     -48.535  -6.567 -41.707  1.00  0.00           O  
ATOM    152  CB  LEU B 475     -45.659  -5.664 -42.893  1.00  0.00           C  
ATOM    153  CG  LEU B 475     -44.219  -6.053 -42.998  1.00  0.00           C  
ATOM    154  CD1 LEU B 475     -43.358  -4.794 -42.761  1.00  0.00           C  
ATOM    155  CD2 LEU B 475     -43.933  -7.121 -41.972  1.00  0.00           C  
ATOM    156  H   LEU B 475     -46.056  -6.461 -45.287  1.00  0.00           H  
ATOM    157  HA  LEU B 475     -46.486  -7.631 -42.708  1.00  0.00           H  
ATOM    158 1HB  LEU B 475     -45.818  -4.788 -43.528  1.00  0.00           H  
ATOM    159 2HB  LEU B 475     -45.811  -5.397 -41.876  1.00  0.00           H  
ATOM    160  HG  LEU B 475     -44.004  -6.432 -44.000  1.00  0.00           H  
ATOM    161 1HD1 LEU B 475     -42.298  -5.055 -42.835  1.00  0.00           H  
ATOM    162 2HD1 LEU B 475     -43.596  -4.039 -43.515  1.00  0.00           H  
ATOM    163 3HD1 LEU B 475     -43.558  -4.393 -41.771  1.00  0.00           H  
ATOM    164 1HD2 LEU B 475     -42.881  -7.407 -42.030  1.00  0.00           H  
ATOM    165 2HD2 LEU B 475     -44.155  -6.721 -40.997  1.00  0.00           H  
ATOM    166 3HD2 LEU B 475     -44.560  -7.991 -42.165  1.00  0.00           H  
ATOM    167  N   ILE B 476     -48.695  -5.354 -43.597  1.00  0.00           N  
ATOM    168  CA  ILE B 476     -49.979  -4.780 -43.245  1.00  0.00           C  
ATOM    169  C   ILE B 476     -51.103  -5.797 -43.278  1.00  0.00           C  
ATOM    170  O   ILE B 476     -51.909  -5.849 -42.341  1.00  0.00           O  
ATOM    171  CB  ILE B 476     -50.287  -3.573 -44.127  1.00  0.00           C  
ATOM    172  CG1 ILE B 476     -49.285  -2.464 -43.779  1.00  0.00           C  
ATOM    173  CG2 ILE B 476     -51.724  -3.140 -43.937  1.00  0.00           C  
ATOM    174  CD1 ILE B 476     -49.283  -1.315 -44.718  1.00  0.00           C  
ATOM    175  H   ILE B 476     -48.257  -5.068 -44.478  1.00  0.00           H  
ATOM    176  HA  ILE B 476     -49.911  -4.410 -42.226  1.00  0.00           H  
ATOM    177  HB  ILE B 476     -50.122  -3.837 -45.174  1.00  0.00           H  
ATOM    178 1HG1 ILE B 476     -49.510  -2.112 -42.804  1.00  0.00           H  
ATOM    179 2HG1 ILE B 476     -48.285  -2.886 -43.763  1.00  0.00           H  
ATOM    180 1HG2 ILE B 476     -51.930  -2.278 -44.570  1.00  0.00           H  
ATOM    181 2HG2 ILE B 476     -52.372  -3.961 -44.221  1.00  0.00           H  
ATOM    182 3HG2 ILE B 476     -51.897  -2.886 -42.902  1.00  0.00           H  
ATOM    183 1HD1 ILE B 476     -48.555  -0.575 -44.395  1.00  0.00           H  
ATOM    184 2HD1 ILE B 476     -49.029  -1.663 -45.719  1.00  0.00           H  
ATOM    185 3HD1 ILE B 476     -50.273  -0.873 -44.725  1.00  0.00           H  
ATOM    186  N   GLU B 477     -51.173  -6.617 -44.329  1.00  0.00           N  
ATOM    187  CA  GLU B 477     -52.240  -7.596 -44.370  1.00  0.00           C  
ATOM    188  C   GLU B 477     -52.037  -8.629 -43.265  1.00  0.00           C  
ATOM    189  O   GLU B 477     -53.010  -9.051 -42.626  1.00  0.00           O  
ATOM    190  CB  GLU B 477     -52.313  -8.266 -45.746  1.00  0.00           C  
ATOM    191  CG  GLU B 477     -52.792  -7.334 -46.889  1.00  0.00           C  
ATOM    192  CD  GLU B 477     -54.209  -6.824 -46.696  1.00  0.00           C  
ATOM    193  OE1 GLU B 477     -55.067  -7.611 -46.387  1.00  0.00           O  
ATOM    194  OE2 GLU B 477     -54.438  -5.637 -46.845  1.00  0.00           O  
ATOM    195  H   GLU B 477     -50.496  -6.563 -45.097  1.00  0.00           H  
ATOM    196  HA  GLU B 477     -53.182  -7.089 -44.188  1.00  0.00           H  
ATOM    197 1HB  GLU B 477     -51.319  -8.634 -46.015  1.00  0.00           H  
ATOM    198 2HB  GLU B 477     -52.979  -9.124 -45.701  1.00  0.00           H  
ATOM    199 1HG  GLU B 477     -52.115  -6.479 -46.942  1.00  0.00           H  
ATOM    200 2HG  GLU B 477     -52.726  -7.872 -47.833  1.00  0.00           H  
ATOM    201  N   ARG B 478     -50.775  -8.988 -42.985  1.00  0.00           N  
ATOM    202  CA  ARG B 478     -50.488  -9.936 -41.928  1.00  0.00           C  
ATOM    203  C   ARG B 478     -50.870  -9.336 -40.574  1.00  0.00           C  
ATOM    204  O   ARG B 478     -51.407 -10.041 -39.718  1.00  0.00           O  
ATOM    205  CB  ARG B 478     -49.023 -10.323 -41.943  1.00  0.00           C  
ATOM    206  CG  ARG B 478     -48.630 -11.426 -40.990  1.00  0.00           C  
ATOM    207  CD  ARG B 478     -47.185 -11.784 -41.159  1.00  0.00           C  
ATOM    208  NE  ARG B 478     -46.720 -12.743 -40.156  1.00  0.00           N  
ATOM    209  CZ  ARG B 478     -45.443 -13.169 -40.044  1.00  0.00           C  
ATOM    210  NH1 ARG B 478     -44.522 -12.734 -40.884  1.00  0.00           N  
ATOM    211  NH2 ARG B 478     -45.113 -14.021 -39.088  1.00  0.00           N  
ATOM    212  H   ARG B 478     -49.987  -8.633 -43.536  1.00  0.00           H  
ATOM    213  HA  ARG B 478     -51.084 -10.834 -42.095  1.00  0.00           H  
ATOM    214 1HB  ARG B 478     -48.745 -10.643 -42.945  1.00  0.00           H  
ATOM    215 2HB  ARG B 478     -48.418  -9.444 -41.704  1.00  0.00           H  
ATOM    216 1HG  ARG B 478     -48.832 -11.137 -39.969  1.00  0.00           H  
ATOM    217 2HG  ARG B 478     -49.217 -12.316 -41.221  1.00  0.00           H  
ATOM    218 1HD  ARG B 478     -47.038 -12.225 -42.144  1.00  0.00           H  
ATOM    219 2HD  ARG B 478     -46.580 -10.881 -41.075  1.00  0.00           H  
ATOM    220  HE  ARG B 478     -47.408 -13.122 -39.481  1.00  0.00           H  
ATOM    221 1HH1 ARG B 478     -44.773 -12.084 -41.617  1.00  0.00           H  
ATOM    222 2HH1 ARG B 478     -43.568 -13.053 -40.795  1.00  0.00           H  
ATOM    223 1HH2 ARG B 478     -45.833 -14.340 -38.414  1.00  0.00           H  
ATOM    224 2HH2 ARG B 478     -44.163 -14.338 -38.996  1.00  0.00           H  
ATOM    225  N   ALA B 479     -50.615  -8.032 -40.378  1.00  0.00           N  
ATOM    226  CA  ALA B 479     -50.962  -7.367 -39.130  1.00  0.00           C  
ATOM    227  C   ALA B 479     -52.446  -7.402 -38.867  1.00  0.00           C  
ATOM    228  O   ALA B 479     -52.874  -7.605 -37.725  1.00  0.00           O  
ATOM    229  CB  ALA B 479     -50.520  -5.915 -39.187  1.00  0.00           C  
ATOM    230  H   ALA B 479     -50.128  -7.490 -41.094  1.00  0.00           H  
ATOM    231  HA  ALA B 479     -50.469  -7.898 -38.323  1.00  0.00           H  
ATOM    232 1HB  ALA B 479     -50.736  -5.421 -38.258  1.00  0.00           H  
ATOM    233 2HB  ALA B 479     -49.468  -5.868 -39.381  1.00  0.00           H  
ATOM    234 3HB  ALA B 479     -51.042  -5.412 -39.995  1.00  0.00           H  
ATOM    235  N   LYS B 480     -53.240  -7.216 -39.926  1.00  0.00           N  
ATOM    236  CA  LYS B 480     -54.679  -7.252 -39.760  1.00  0.00           C  
ATOM    237  C   LYS B 480     -55.141  -8.658 -39.413  1.00  0.00           C  
ATOM    238  O   LYS B 480     -55.946  -8.828 -38.496  1.00  0.00           O  
ATOM    239  CB  LYS B 480     -55.380  -6.739 -41.018  1.00  0.00           C  
ATOM    240  CG  LYS B 480     -55.238  -5.227 -41.240  1.00  0.00           C  
ATOM    241  CD  LYS B 480     -56.109  -4.737 -42.401  1.00  0.00           C  
ATOM    242  CE  LYS B 480     -55.514  -5.169 -43.727  1.00  0.00           C  
ATOM    243  NZ  LYS B 480     -56.230  -4.602 -44.907  1.00  0.00           N  
ATOM    244  H   LYS B 480     -52.826  -7.016 -40.843  1.00  0.00           H  
ATOM    245  HA  LYS B 480     -54.945  -6.599 -38.931  1.00  0.00           H  
ATOM    246 1HB  LYS B 480     -54.956  -7.242 -41.893  1.00  0.00           H  
ATOM    247 2HB  LYS B 480     -56.440  -6.987 -40.975  1.00  0.00           H  
ATOM    248 1HG  LYS B 480     -55.520  -4.698 -40.330  1.00  0.00           H  
ATOM    249 2HG  LYS B 480     -54.194  -4.998 -41.462  1.00  0.00           H  
ATOM    250 1HD  LYS B 480     -57.114  -5.151 -42.309  1.00  0.00           H  
ATOM    251 2HD  LYS B 480     -56.173  -3.651 -42.379  1.00  0.00           H  
ATOM    252 1HE  LYS B 480     -54.481  -4.846 -43.759  1.00  0.00           H  
ATOM    253 2HE  LYS B 480     -55.541  -6.257 -43.793  1.00  0.00           H  
ATOM    254 1HZ  LYS B 480     -55.730  -4.952 -45.744  1.00  0.00           H  
ATOM    255 2HZ  LYS B 480     -57.187  -4.912 -44.922  1.00  0.00           H  
ATOM    256 3HZ  LYS B 480     -56.198  -3.599 -44.888  1.00  0.00           H  
ATOM    257  N   GLU B 481     -54.584  -9.673 -40.090  1.00  0.00           N  
ATOM    258  CA  GLU B 481     -54.979 -11.044 -39.785  1.00  0.00           C  
ATOM    259  C   GLU B 481     -54.601 -11.423 -38.366  1.00  0.00           C  
ATOM    260  O   GLU B 481     -55.394 -12.040 -37.646  1.00  0.00           O  
ATOM    261  CB  GLU B 481     -54.333 -12.048 -40.746  1.00  0.00           C  
ATOM    262  CG  GLU B 481     -54.719 -13.513 -40.449  1.00  0.00           C  
ATOM    263  CD  GLU B 481     -54.136 -14.536 -41.420  1.00  0.00           C  
ATOM    264  OE1 GLU B 481     -53.614 -14.153 -42.441  1.00  0.00           O  
ATOM    265  OE2 GLU B 481     -54.195 -15.713 -41.106  1.00  0.00           O  
ATOM    266  H   GLU B 481     -53.913  -9.482 -40.842  1.00  0.00           H  
ATOM    267  HA  GLU B 481     -56.064 -11.116 -39.881  1.00  0.00           H  
ATOM    268 1HB  GLU B 481     -54.622 -11.811 -41.770  1.00  0.00           H  
ATOM    269 2HB  GLU B 481     -53.246 -11.959 -40.684  1.00  0.00           H  
ATOM    270 1HG  GLU B 481     -54.374 -13.752 -39.443  1.00  0.00           H  
ATOM    271 2HG  GLU B 481     -55.806 -13.594 -40.454  1.00  0.00           H  
ATOM    272  N   ALA B 482     -53.382 -11.064 -37.956  1.00  0.00           N  
ATOM    273  CA  ALA B 482     -52.930 -11.410 -36.627  1.00  0.00           C  
ATOM    274  C   ALA B 482     -53.818 -10.754 -35.584  1.00  0.00           C  
ATOM    275  O   ALA B 482     -54.182 -11.386 -34.586  1.00  0.00           O  
ATOM    276  CB  ALA B 482     -51.484 -10.972 -36.445  1.00  0.00           C  
ATOM    277  H   ALA B 482     -52.756 -10.563 -38.590  1.00  0.00           H  
ATOM    278  HA  ALA B 482     -52.998 -12.490 -36.512  1.00  0.00           H  
ATOM    279 1HB  ALA B 482     -51.135 -11.252 -35.462  1.00  0.00           H  
ATOM    280 2HB  ALA B 482     -50.863 -11.458 -37.202  1.00  0.00           H  
ATOM    281 3HB  ALA B 482     -51.417  -9.890 -36.565  1.00  0.00           H  
ATOM    282  N   ALA B 483     -54.206  -9.498 -35.824  1.00  0.00           N  
ATOM    283  CA  ALA B 483     -55.049  -8.800 -34.878  1.00  0.00           C  
ATOM    284  C   ALA B 483     -56.440  -9.423 -34.788  1.00  0.00           C  
ATOM    285  O   ALA B 483     -56.995  -9.533 -33.689  1.00  0.00           O  
ATOM    286  CB  ALA B 483     -55.133  -7.355 -35.263  1.00  0.00           C  
ATOM    287  H   ALA B 483     -53.877  -8.997 -36.655  1.00  0.00           H  
ATOM    288  HA  ALA B 483     -54.591  -8.870 -33.895  1.00  0.00           H  
ATOM    289 1HB  ALA B 483     -55.714  -6.874 -34.542  1.00  0.00           H  
ATOM    290 2HB  ALA B 483     -54.137  -6.925 -35.289  1.00  0.00           H  
ATOM    291 3HB  ALA B 483     -55.594  -7.263 -36.245  1.00  0.00           H  
ATOM    292  N   GLU B 484     -56.992  -9.870 -35.927  1.00  0.00           N  
ATOM    293  CA  GLU B 484     -58.310 -10.500 -35.913  1.00  0.00           C  
ATOM    294  C   GLU B 484     -58.257 -11.813 -35.145  1.00  0.00           C  
ATOM    295  O   GLU B 484     -59.186 -12.140 -34.395  1.00  0.00           O  
ATOM    296  CB  GLU B 484     -58.832 -10.741 -37.335  1.00  0.00           C  
ATOM    297  CG  GLU B 484     -59.231  -9.472 -38.098  1.00  0.00           C  
ATOM    298  CD  GLU B 484     -59.673  -9.737 -39.528  1.00  0.00           C  
ATOM    299  OE1 GLU B 484     -59.586 -10.862 -39.969  1.00  0.00           O  
ATOM    300  OE2 GLU B 484     -60.101  -8.808 -40.175  1.00  0.00           O  
ATOM    301  H   GLU B 484     -56.503  -9.734 -36.818  1.00  0.00           H  
ATOM    302  HA  GLU B 484     -59.004  -9.834 -35.402  1.00  0.00           H  
ATOM    303 1HB  GLU B 484     -58.056 -11.243 -37.918  1.00  0.00           H  
ATOM    304 2HB  GLU B 484     -59.695 -11.404 -37.300  1.00  0.00           H  
ATOM    305 1HG  GLU B 484     -60.050  -8.993 -37.563  1.00  0.00           H  
ATOM    306 2HG  GLU B 484     -58.395  -8.783 -38.101  1.00  0.00           H  
ATOM    307  N   ARG B 485     -57.153 -12.550 -35.303  1.00  0.00           N  
ATOM    308  CA  ARG B 485     -56.979 -13.795 -34.578  1.00  0.00           C  
ATOM    309  C   ARG B 485     -56.853 -13.537 -33.082  1.00  0.00           C  
ATOM    310  O   ARG B 485     -57.389 -14.305 -32.280  1.00  0.00           O  
ATOM    311  CB  ARG B 485     -55.768 -14.554 -35.085  1.00  0.00           C  
ATOM    312  CG  ARG B 485     -55.935 -15.192 -36.452  1.00  0.00           C  
ATOM    313  CD  ARG B 485     -54.700 -15.904 -36.881  1.00  0.00           C  
ATOM    314  NE  ARG B 485     -54.848 -16.511 -38.206  1.00  0.00           N  
ATOM    315  CZ  ARG B 485     -55.386 -17.711 -38.446  1.00  0.00           C  
ATOM    316  NH1 ARG B 485     -55.837 -18.465 -37.462  1.00  0.00           N  
ATOM    317  NH2 ARG B 485     -55.449 -18.112 -39.694  1.00  0.00           N  
ATOM    318  H   ARG B 485     -56.432 -12.243 -35.966  1.00  0.00           H  
ATOM    319  HA  ARG B 485     -57.858 -14.416 -34.749  1.00  0.00           H  
ATOM    320 1HB  ARG B 485     -54.926 -13.873 -35.151  1.00  0.00           H  
ATOM    321 2HB  ARG B 485     -55.513 -15.334 -34.382  1.00  0.00           H  
ATOM    322 1HG  ARG B 485     -56.753 -15.910 -36.419  1.00  0.00           H  
ATOM    323 2HG  ARG B 485     -56.160 -14.421 -37.189  1.00  0.00           H  
ATOM    324 1HD  ARG B 485     -53.876 -15.190 -36.926  1.00  0.00           H  
ATOM    325 2HD  ARG B 485     -54.463 -16.691 -36.167  1.00  0.00           H  
ATOM    326  HE  ARG B 485     -54.526 -15.996 -39.041  1.00  0.00           H  
ATOM    327 1HH1 ARG B 485     -55.778 -18.136 -36.506  1.00  0.00           H  
ATOM    328 2HH1 ARG B 485     -56.238 -19.369 -37.658  1.00  0.00           H  
ATOM    329 1HH2 ARG B 485     -55.076 -17.478 -40.420  1.00  0.00           H  
ATOM    330 2HH2 ARG B 485     -55.843 -19.007 -39.930  1.00  0.00           H  
ATOM    331  N   ALA B 486     -56.164 -12.450 -32.692  1.00  0.00           N  
ATOM    332  CA  ALA B 486     -56.037 -12.127 -31.273  1.00  0.00           C  
ATOM    333  C   ALA B 486     -57.398 -11.820 -30.688  1.00  0.00           C  
ATOM    334  O   ALA B 486     -57.694 -12.228 -29.561  1.00  0.00           O  
ATOM    335  CB  ALA B 486     -55.101 -10.952 -31.065  1.00  0.00           C  
ATOM    336  H   ALA B 486     -55.695 -11.868 -33.393  1.00  0.00           H  
ATOM    337  HA  ALA B 486     -55.642 -12.996 -30.752  1.00  0.00           H  
ATOM    338 1HB  ALA B 486     -55.018 -10.746 -30.006  1.00  0.00           H  
ATOM    339 2HB  ALA B 486     -54.120 -11.193 -31.472  1.00  0.00           H  
ATOM    340 3HB  ALA B 486     -55.499 -10.077 -31.578  1.00  0.00           H  
ATOM    341  N   GLN B 487     -58.247 -11.129 -31.462  1.00  0.00           N  
ATOM    342  CA  GLN B 487     -59.583 -10.827 -30.979  1.00  0.00           C  
ATOM    343  C   GLN B 487     -60.379 -12.091 -30.782  1.00  0.00           C  
ATOM    344  O   GLN B 487     -60.942 -12.293 -29.706  1.00  0.00           O  
ATOM    345  CB  GLN B 487     -60.343  -9.917 -31.940  1.00  0.00           C  
ATOM    346  CG  GLN B 487     -61.764  -9.585 -31.455  1.00  0.00           C  
ATOM    347  CD  GLN B 487     -62.575  -8.701 -32.414  1.00  0.00           C  
ATOM    348  OE1 GLN B 487     -62.020  -7.969 -33.259  1.00  0.00           O  
ATOM    349  NE2 GLN B 487     -63.898  -8.772 -32.289  1.00  0.00           N  
ATOM    350  H   GLN B 487     -57.937 -10.782 -32.375  1.00  0.00           H  
ATOM    351  HA  GLN B 487     -59.511 -10.332 -30.018  1.00  0.00           H  
ATOM    352 1HB  GLN B 487     -59.784  -8.997 -32.074  1.00  0.00           H  
ATOM    353 2HB  GLN B 487     -60.418 -10.397 -32.915  1.00  0.00           H  
ATOM    354 1HG  GLN B 487     -62.307 -10.525 -31.333  1.00  0.00           H  
ATOM    355 2HG  GLN B 487     -61.700  -9.074 -30.494  1.00  0.00           H  
ATOM    356 1HE2 GLN B 487     -64.499  -8.236 -32.875  1.00  0.00           H  
ATOM    357 2HE2 GLN B 487     -64.309  -9.393 -31.575  1.00  0.00           H  
ATOM    358  N   GLU B 488     -60.389 -12.978 -31.783  1.00  0.00           N  
ATOM    359  CA  GLU B 488     -61.173 -14.191 -31.613  1.00  0.00           C  
ATOM    360  C   GLU B 488     -60.654 -15.036 -30.473  1.00  0.00           C  
ATOM    361  O   GLU B 488     -61.434 -15.544 -29.664  1.00  0.00           O  
ATOM    362  CB  GLU B 488     -61.190 -15.070 -32.861  1.00  0.00           C  
ATOM    363  CG  GLU B 488     -62.022 -16.345 -32.632  1.00  0.00           C  
ATOM    364  CD  GLU B 488     -62.116 -17.290 -33.798  1.00  0.00           C  
ATOM    365  OE1 GLU B 488     -61.718 -16.943 -34.885  1.00  0.00           O  
ATOM    366  OE2 GLU B 488     -62.566 -18.406 -33.572  1.00  0.00           O  
ATOM    367  H   GLU B 488     -59.887 -12.784 -32.656  1.00  0.00           H  
ATOM    368  HA  GLU B 488     -62.199 -13.900 -31.385  1.00  0.00           H  
ATOM    369 1HB  GLU B 488     -61.611 -14.515 -33.699  1.00  0.00           H  
ATOM    370 2HB  GLU B 488     -60.168 -15.354 -33.126  1.00  0.00           H  
ATOM    371 1HG  GLU B 488     -61.575 -16.879 -31.796  1.00  0.00           H  
ATOM    372 2HG  GLU B 488     -63.026 -16.050 -32.332  1.00  0.00           H  
ATOM    373  N   ALA B 489     -59.338 -15.202 -30.399  1.00  0.00           N  
ATOM    374  CA  ALA B 489     -58.785 -16.047 -29.369  1.00  0.00           C  
ATOM    375  C   ALA B 489     -59.115 -15.474 -27.983  1.00  0.00           C  
ATOM    376  O   ALA B 489     -59.420 -16.222 -27.046  1.00  0.00           O  
ATOM    377  CB  ALA B 489     -57.298 -16.214 -29.609  1.00  0.00           C  
ATOM    378  H   ALA B 489     -58.715 -14.757 -31.077  1.00  0.00           H  
ATOM    379  HA  ALA B 489     -59.254 -17.021 -29.450  1.00  0.00           H  
ATOM    380 1HB  ALA B 489     -56.901 -16.887 -28.890  1.00  0.00           H  
ATOM    381 2HB  ALA B 489     -57.141 -16.629 -30.606  1.00  0.00           H  
ATOM    382 3HB  ALA B 489     -56.804 -15.245 -29.545  1.00  0.00           H  
ATOM    383  N   ALA B 490     -59.097 -14.143 -27.849  1.00  0.00           N  
ATOM    384  CA  ALA B 490     -59.445 -13.533 -26.580  1.00  0.00           C  
ATOM    385  C   ALA B 490     -60.916 -13.787 -26.261  1.00  0.00           C  
ATOM    386  O   ALA B 490     -61.268 -14.106 -25.112  1.00  0.00           O  
ATOM    387  CB  ALA B 490     -59.158 -12.056 -26.629  1.00  0.00           C  
ATOM    388  H   ALA B 490     -58.812 -13.538 -28.626  1.00  0.00           H  
ATOM    389  HA  ALA B 490     -58.843 -13.989 -25.799  1.00  0.00           H  
ATOM    390 1HB  ALA B 490     -59.400 -11.615 -25.697  1.00  0.00           H  
ATOM    391 2HB  ALA B 490     -58.104 -11.909 -26.840  1.00  0.00           H  
ATOM    392 3HB  ALA B 490     -59.754 -11.596 -27.419  1.00  0.00           H  
ATOM    393  N   GLU B 491     -61.766 -13.726 -27.298  1.00  0.00           N  
ATOM    394  CA  GLU B 491     -63.194 -13.940 -27.132  1.00  0.00           C  
ATOM    395  C   GLU B 491     -63.494 -15.353 -26.672  1.00  0.00           C  
ATOM    396  O   GLU B 491     -64.431 -15.554 -25.885  1.00  0.00           O  
ATOM    397  CB  GLU B 491     -63.976 -13.558 -28.396  1.00  0.00           C  
ATOM    398  CG  GLU B 491     -64.030 -12.036 -28.623  1.00  0.00           C  
ATOM    399  CD  GLU B 491     -64.682 -11.596 -29.919  1.00  0.00           C  
ATOM    400  OE1 GLU B 491     -65.033 -12.419 -30.728  1.00  0.00           O  
ATOM    401  OE2 GLU B 491     -64.823 -10.401 -30.088  1.00  0.00           O  
ATOM    402  H   GLU B 491     -61.414 -13.466 -28.226  1.00  0.00           H  
ATOM    403  HA  GLU B 491     -63.525 -13.272 -26.368  1.00  0.00           H  
ATOM    404 1HB  GLU B 491     -63.511 -14.016 -29.265  1.00  0.00           H  
ATOM    405 2HB  GLU B 491     -64.994 -13.934 -28.326  1.00  0.00           H  
ATOM    406 1HG  GLU B 491     -64.586 -11.596 -27.797  1.00  0.00           H  
ATOM    407 2HG  GLU B 491     -63.023 -11.639 -28.578  1.00  0.00           H  
ATOM    408  N   ARG B 492     -62.680 -16.315 -27.138  1.00  0.00           N  
ATOM    409  CA  ARG B 492     -62.809 -17.717 -26.757  1.00  0.00           C  
ATOM    410  C   ARG B 492     -62.523 -17.916 -25.261  1.00  0.00           C  
ATOM    411  O   ARG B 492     -63.193 -18.729 -24.621  1.00  0.00           O  
ATOM    412  CB  ARG B 492     -61.846 -18.610 -27.544  1.00  0.00           C  
ATOM    413  CG  ARG B 492     -62.134 -18.796 -29.048  1.00  0.00           C  
ATOM    414  CD  ARG B 492     -61.061 -19.630 -29.695  1.00  0.00           C  
ATOM    415  NE  ARG B 492     -61.190 -19.730 -31.160  1.00  0.00           N  
ATOM    416  CZ  ARG B 492     -60.293 -20.340 -31.960  1.00  0.00           C  
ATOM    417  NH1 ARG B 492     -59.223 -20.916 -31.453  1.00  0.00           N  
ATOM    418  NH2 ARG B 492     -60.501 -20.347 -33.260  1.00  0.00           N  
ATOM    419  H   ARG B 492     -61.968 -16.045 -27.824  1.00  0.00           H  
ATOM    420  HA  ARG B 492     -63.828 -18.037 -26.964  1.00  0.00           H  
ATOM    421 1HB  ARG B 492     -60.841 -18.218 -27.455  1.00  0.00           H  
ATOM    422 2HB  ARG B 492     -61.838 -19.601 -27.090  1.00  0.00           H  
ATOM    423 1HG  ARG B 492     -63.088 -19.305 -29.176  1.00  0.00           H  
ATOM    424 2HG  ARG B 492     -62.174 -17.838 -29.541  1.00  0.00           H  
ATOM    425 1HD  ARG B 492     -60.090 -19.201 -29.471  1.00  0.00           H  
ATOM    426 2HD  ARG B 492     -61.105 -20.637 -29.285  1.00  0.00           H  
ATOM    427  HE  ARG B 492     -61.984 -19.273 -31.642  1.00  0.00           H  
ATOM    428 1HH1 ARG B 492     -59.070 -20.906 -30.456  1.00  0.00           H  
ATOM    429 2HH1 ARG B 492     -58.551 -21.363 -32.065  1.00  0.00           H  
ATOM    430 1HH2 ARG B 492     -61.342 -19.877 -33.630  1.00  0.00           H  
ATOM    431 2HH2 ARG B 492     -59.845 -20.788 -33.881  1.00  0.00           H  
ATOM    432  N   THR B 493     -61.568 -17.146 -24.681  1.00  0.00           N  
ATOM    433  CA  THR B 493     -61.286 -17.332 -23.242  1.00  0.00           C  
ATOM    434  C   THR B 493     -62.477 -16.827 -22.446  1.00  0.00           C  
ATOM    435  O   THR B 493     -62.821 -17.343 -21.381  1.00  0.00           O  
ATOM    436  CB  THR B 493     -60.097 -16.496 -22.720  1.00  0.00           C  
ATOM    437  OG1 THR B 493     -60.430 -15.090 -22.816  1.00  0.00           O  
ATOM    438  CG2 THR B 493     -58.833 -16.775 -23.526  1.00  0.00           C  
ATOM    439  H   THR B 493     -61.016 -16.506 -25.264  1.00  0.00           H  
ATOM    440  HA  THR B 493     -61.135 -18.389 -23.033  1.00  0.00           H  
ATOM    441  HB  THR B 493     -59.918 -16.746 -21.677  1.00  0.00           H  
ATOM    442  HG1 THR B 493     -60.516 -14.831 -23.759  1.00  0.00           H  
ATOM    443 1HG2 THR B 493     -58.011 -16.178 -23.136  1.00  0.00           H  
ATOM    444 2HG2 THR B 493     -58.581 -17.838 -23.451  1.00  0.00           H  
ATOM    445 3HG2 THR B 493     -59.008 -16.518 -24.569  1.00  0.00           H  
ATOM    446  N   GLY B 494     -63.086 -15.773 -22.981  1.00  0.00           N  
ATOM    447  CA  GLY B 494     -64.262 -15.140 -22.415  1.00  0.00           C  
ATOM    448  C   GLY B 494     -63.978 -14.053 -21.382  1.00  0.00           C  
ATOM    449  O   GLY B 494     -64.912 -13.441 -20.867  1.00  0.00           O  
ATOM    450  H   GLY B 494     -62.686 -15.392 -23.841  1.00  0.00           H  
ATOM    451 1HA  GLY B 494     -64.840 -14.722 -23.228  1.00  0.00           H  
ATOM    452 2HA  GLY B 494     -64.886 -15.909 -21.962  1.00  0.00           H  
ATOM    453  N   ASP B 495     -62.705 -13.819 -21.065  1.00  0.00           N  
ATOM    454  CA  ASP B 495     -62.318 -12.836 -20.051  1.00  0.00           C  
ATOM    455  C   ASP B 495     -62.248 -11.396 -20.609  1.00  0.00           C  
ATOM    456  O   ASP B 495     -61.341 -11.100 -21.394  1.00  0.00           O  
ATOM    457  CB  ASP B 495     -60.989 -13.241 -19.400  1.00  0.00           C  
ATOM    458  CG  ASP B 495     -60.552 -12.312 -18.248  1.00  0.00           C  
ATOM    459  OD1 ASP B 495     -60.732 -11.102 -18.346  1.00  0.00           O  
ATOM    460  OD2 ASP B 495     -60.056 -12.816 -17.259  1.00  0.00           O  
ATOM    461  H   ASP B 495     -61.986 -14.361 -21.548  1.00  0.00           H  
ATOM    462  HA  ASP B 495     -63.046 -12.907 -19.256  1.00  0.00           H  
ATOM    463 1HB  ASP B 495     -61.089 -14.256 -19.002  1.00  0.00           H  
ATOM    464 2HB  ASP B 495     -60.207 -13.279 -20.148  1.00  0.00           H  
ATOM    465  N   PRO B 496     -63.112 -10.451 -20.170  1.00  0.00           N  
ATOM    466  CA  PRO B 496     -63.202  -9.082 -20.652  1.00  0.00           C  
ATOM    467  C   PRO B 496     -61.875  -8.327 -20.654  1.00  0.00           C  
ATOM    468  O   PRO B 496     -61.702  -7.406 -21.456  1.00  0.00           O  
ATOM    469  CB  PRO B 496     -64.157  -8.433 -19.642  1.00  0.00           C  
ATOM    470  CG  PRO B 496     -65.019  -9.556 -19.155  1.00  0.00           C  
ATOM    471  CD  PRO B 496     -64.100 -10.754 -19.096  1.00  0.00           C  
ATOM    472  HA  PRO B 496     -63.648  -9.078 -21.649  1.00  0.00           H  
ATOM    473 1HB  PRO B 496     -63.580  -7.957 -18.837  1.00  0.00           H  
ATOM    474 2HB  PRO B 496     -64.735  -7.635 -20.132  1.00  0.00           H  
ATOM    475 1HG  PRO B 496     -65.449  -9.307 -18.174  1.00  0.00           H  
ATOM    476 2HG  PRO B 496     -65.865  -9.711 -19.841  1.00  0.00           H  
ATOM    477 1HD  PRO B 496     -63.599 -10.836 -18.116  1.00  0.00           H  
ATOM    478 2HD  PRO B 496     -64.718 -11.619 -19.333  1.00  0.00           H  
ATOM    479  N   ARG B 497     -60.931  -8.701 -19.786  1.00  0.00           N  
ATOM    480  CA  ARG B 497     -59.674  -7.969 -19.741  1.00  0.00           C  
ATOM    481  C   ARG B 497     -58.730  -8.437 -20.836  1.00  0.00           C  
ATOM    482  O   ARG B 497     -57.867  -7.680 -21.286  1.00  0.00           O  
ATOM    483  CB  ARG B 497     -58.993  -8.131 -18.392  1.00  0.00           C  
ATOM    484  CG  ARG B 497     -59.606  -7.338 -17.232  1.00  0.00           C  
ATOM    485  CD  ARG B 497     -60.742  -8.073 -16.628  1.00  0.00           C  
ATOM    486  NE  ARG B 497     -60.351  -9.398 -16.214  1.00  0.00           N  
ATOM    487  CZ  ARG B 497     -59.826  -9.748 -15.021  1.00  0.00           C  
ATOM    488  NH1 ARG B 497     -59.638  -8.843 -14.070  1.00  0.00           N  
ATOM    489  NH2 ARG B 497     -59.501 -11.019 -14.817  1.00  0.00           N  
ATOM    490  H   ARG B 497     -61.052  -9.511 -19.161  1.00  0.00           H  
ATOM    491  HA  ARG B 497     -59.885  -6.909 -19.891  1.00  0.00           H  
ATOM    492 1HB  ARG B 497     -59.011  -9.186 -18.112  1.00  0.00           H  
ATOM    493 2HB  ARG B 497     -57.950  -7.834 -18.478  1.00  0.00           H  
ATOM    494 1HG  ARG B 497     -58.853  -7.174 -16.462  1.00  0.00           H  
ATOM    495 2HG  ARG B 497     -59.971  -6.378 -17.601  1.00  0.00           H  
ATOM    496 1HD  ARG B 497     -61.113  -7.536 -15.758  1.00  0.00           H  
ATOM    497 2HD  ARG B 497     -61.538  -8.176 -17.364  1.00  0.00           H  
ATOM    498  HE  ARG B 497     -60.463 -10.141 -16.917  1.00  0.00           H  
ATOM    499 1HH1 ARG B 497     -59.887  -7.880 -14.236  1.00  0.00           H  
ATOM    500 2HH1 ARG B 497     -59.244  -9.117 -13.183  1.00  0.00           H  
ATOM    501 1HH2 ARG B 497     -59.653 -11.714 -15.583  1.00  0.00           H  
ATOM    502 2HH2 ARG B 497     -59.108 -11.312 -13.942  1.00  0.00           H  
ATOM    503  N   VAL B 498     -58.857  -9.692 -21.265  1.00  0.00           N  
ATOM    504  CA  VAL B 498     -57.948 -10.136 -22.301  1.00  0.00           C  
ATOM    505  C   VAL B 498     -58.557  -9.690 -23.619  1.00  0.00           C  
ATOM    506  O   VAL B 498     -57.840  -9.432 -24.590  1.00  0.00           O  
ATOM    507  CB  VAL B 498     -57.579 -11.626 -22.219  1.00  0.00           C  
ATOM    508  CG1 VAL B 498     -58.653 -12.550 -22.707  1.00  0.00           C  
ATOM    509  CG2 VAL B 498     -56.312 -11.808 -22.978  1.00  0.00           C  
ATOM    510  H   VAL B 498     -59.608 -10.296 -20.920  1.00  0.00           H  
ATOM    511  HA  VAL B 498     -57.006  -9.607 -22.183  1.00  0.00           H  
ATOM    512  HB  VAL B 498     -57.414 -11.875 -21.175  1.00  0.00           H  
ATOM    513 1HG1 VAL B 498     -58.315 -13.578 -22.599  1.00  0.00           H  
ATOM    514 2HG1 VAL B 498     -59.540 -12.411 -22.138  1.00  0.00           H  
ATOM    515 3HG1 VAL B 498     -58.862 -12.357 -23.727  1.00  0.00           H  
ATOM    516 1HG2 VAL B 498     -56.008 -12.825 -22.859  1.00  0.00           H  
ATOM    517 2HG2 VAL B 498     -56.470 -11.572 -24.032  1.00  0.00           H  
ATOM    518 3HG2 VAL B 498     -55.546 -11.153 -22.577  1.00  0.00           H  
ATOM    519  N   ARG B 499     -59.896  -9.574 -23.633  1.00  0.00           N  
ATOM    520  CA  ARG B 499     -60.589  -9.034 -24.794  1.00  0.00           C  
ATOM    521  C   ARG B 499     -60.164  -7.570 -25.000  1.00  0.00           C  
ATOM    522  O   ARG B 499     -59.892  -7.161 -26.135  1.00  0.00           O  
ATOM    523  CB  ARG B 499     -62.098  -9.128 -24.620  1.00  0.00           C  
ATOM    524  CG  ARG B 499     -62.694 -10.547 -24.697  1.00  0.00           C  
ATOM    525  CD  ARG B 499     -64.183 -10.539 -24.440  1.00  0.00           C  
ATOM    526  NE  ARG B 499     -64.777 -11.842 -24.639  1.00  0.00           N  
ATOM    527  CZ  ARG B 499     -66.076 -12.145 -24.484  1.00  0.00           C  
ATOM    528  NH1 ARG B 499     -66.923 -11.225 -24.075  1.00  0.00           N  
ATOM    529  NH2 ARG B 499     -66.507 -13.375 -24.758  1.00  0.00           N  
ATOM    530  H   ARG B 499     -60.428  -9.874 -22.810  1.00  0.00           H  
ATOM    531  HA  ARG B 499     -60.310  -9.596 -25.678  1.00  0.00           H  
ATOM    532 1HB  ARG B 499     -62.369  -8.710 -23.661  1.00  0.00           H  
ATOM    533 2HB  ARG B 499     -62.585  -8.525 -25.384  1.00  0.00           H  
ATOM    534 1HG  ARG B 499     -62.514 -10.964 -25.690  1.00  0.00           H  
ATOM    535 2HG  ARG B 499     -62.217 -11.185 -23.944  1.00  0.00           H  
ATOM    536 1HD  ARG B 499     -64.375 -10.245 -23.420  1.00  0.00           H  
ATOM    537 2HD  ARG B 499     -64.664  -9.838 -25.119  1.00  0.00           H  
ATOM    538  HE  ARG B 499     -64.169 -12.579 -24.929  1.00  0.00           H  
ATOM    539 1HH1 ARG B 499     -66.595 -10.292 -23.869  1.00  0.00           H  
ATOM    540 2HH1 ARG B 499     -67.900 -11.454 -23.962  1.00  0.00           H  
ATOM    541 1HH2 ARG B 499     -65.842 -14.102 -25.106  1.00  0.00           H  
ATOM    542 2HH2 ARG B 499     -67.484 -13.603 -24.647  1.00  0.00           H  
ATOM    543  N   GLU B 500     -60.041  -6.797 -23.901  1.00  0.00           N  
ATOM    544  CA  GLU B 500     -59.567  -5.418 -24.014  1.00  0.00           C  
ATOM    545  C   GLU B 500     -58.139  -5.381 -24.556  1.00  0.00           C  
ATOM    546  O   GLU B 500     -57.820  -4.561 -25.423  1.00  0.00           O  
ATOM    547  CB  GLU B 500     -59.633  -4.678 -22.670  1.00  0.00           C  
ATOM    548  CG  GLU B 500     -59.199  -3.193 -22.757  1.00  0.00           C  
ATOM    549  CD  GLU B 500     -59.349  -2.396 -21.454  1.00  0.00           C  
ATOM    550  OE1 GLU B 500     -59.786  -2.943 -20.471  1.00  0.00           O  
ATOM    551  OE2 GLU B 500     -59.023  -1.233 -21.464  1.00  0.00           O  
ATOM    552  H   GLU B 500     -60.330  -7.155 -22.987  1.00  0.00           H  
ATOM    553  HA  GLU B 500     -60.201  -4.895 -24.722  1.00  0.00           H  
ATOM    554 1HB  GLU B 500     -60.649  -4.723 -22.279  1.00  0.00           H  
ATOM    555 2HB  GLU B 500     -58.984  -5.180 -21.950  1.00  0.00           H  
ATOM    556 1HG  GLU B 500     -58.150  -3.165 -23.061  1.00  0.00           H  
ATOM    557 2HG  GLU B 500     -59.780  -2.708 -23.540  1.00  0.00           H  
ATOM    558  N   LEU B 501     -57.278  -6.282 -24.079  1.00  0.00           N  
ATOM    559  CA  LEU B 501     -55.916  -6.292 -24.590  1.00  0.00           C  
ATOM    560  C   LEU B 501     -55.893  -6.632 -26.081  1.00  0.00           C  
ATOM    561  O   LEU B 501     -55.135  -6.030 -26.845  1.00  0.00           O  
ATOM    562  CB  LEU B 501     -55.076  -7.296 -23.827  1.00  0.00           C  
ATOM    563  CG  LEU B 501     -54.757  -6.956 -22.393  1.00  0.00           C  
ATOM    564  CD1 LEU B 501     -54.126  -8.173 -21.744  1.00  0.00           C  
ATOM    565  CD2 LEU B 501     -53.808  -5.754 -22.367  1.00  0.00           C  
ATOM    566  H   LEU B 501     -57.560  -6.924 -23.331  1.00  0.00           H  
ATOM    567  HA  LEU B 501     -55.491  -5.300 -24.451  1.00  0.00           H  
ATOM    568 1HB  LEU B 501     -55.576  -8.263 -23.847  1.00  0.00           H  
ATOM    569 2HB  LEU B 501     -54.147  -7.377 -24.339  1.00  0.00           H  
ATOM    570  HG  LEU B 501     -55.669  -6.710 -21.853  1.00  0.00           H  
ATOM    571 1HD1 LEU B 501     -53.886  -7.955 -20.708  1.00  0.00           H  
ATOM    572 2HD1 LEU B 501     -54.815  -9.001 -21.780  1.00  0.00           H  
ATOM    573 3HD1 LEU B 501     -53.242  -8.434 -22.274  1.00  0.00           H  
ATOM    574 1HD2 LEU B 501     -53.565  -5.506 -21.335  1.00  0.00           H  
ATOM    575 2HD2 LEU B 501     -52.904  -5.992 -22.904  1.00  0.00           H  
ATOM    576 3HD2 LEU B 501     -54.295  -4.901 -22.842  1.00  0.00           H  
ATOM    577  N   ALA B 502     -56.745  -7.561 -26.520  1.00  0.00           N  
ATOM    578  CA  ALA B 502     -56.780  -7.872 -27.942  1.00  0.00           C  
ATOM    579  C   ALA B 502     -57.194  -6.630 -28.743  1.00  0.00           C  
ATOM    580  O   ALA B 502     -56.676  -6.393 -29.840  1.00  0.00           O  
ATOM    581  CB  ALA B 502     -57.707  -9.022 -28.223  1.00  0.00           C  
ATOM    582  H   ALA B 502     -57.342  -8.069 -25.860  1.00  0.00           H  
ATOM    583  HA  ALA B 502     -55.778  -8.156 -28.250  1.00  0.00           H  
ATOM    584 1HB  ALA B 502     -57.677  -9.231 -29.280  1.00  0.00           H  
ATOM    585 2HB  ALA B 502     -57.374  -9.889 -27.665  1.00  0.00           H  
ATOM    586 3HB  ALA B 502     -58.721  -8.759 -27.920  1.00  0.00           H  
ATOM    587  N   ARG B 503     -58.102  -5.806 -28.192  1.00  0.00           N  
ATOM    588  CA  ARG B 503     -58.490  -4.583 -28.895  1.00  0.00           C  
ATOM    589  C   ARG B 503     -57.286  -3.642 -29.010  1.00  0.00           C  
ATOM    590  O   ARG B 503     -57.130  -2.943 -30.021  1.00  0.00           O  
ATOM    591  CB  ARG B 503     -59.659  -3.860 -28.233  1.00  0.00           C  
ATOM    592  CG  ARG B 503     -61.008  -4.572 -28.366  1.00  0.00           C  
ATOM    593  CD  ARG B 503     -62.171  -3.679 -28.018  1.00  0.00           C  
ATOM    594  NE  ARG B 503     -62.179  -3.234 -26.628  1.00  0.00           N  
ATOM    595  CZ  ARG B 503     -62.751  -3.903 -25.608  1.00  0.00           C  
ATOM    596  NH1 ARG B 503     -63.347  -5.053 -25.825  1.00  0.00           N  
ATOM    597  NH2 ARG B 503     -62.716  -3.397 -24.386  1.00  0.00           N  
ATOM    598  H   ARG B 503     -58.541  -6.057 -27.299  1.00  0.00           H  
ATOM    599  HA  ARG B 503     -58.807  -4.856 -29.899  1.00  0.00           H  
ATOM    600 1HB  ARG B 503     -59.454  -3.737 -27.173  1.00  0.00           H  
ATOM    601 2HB  ARG B 503     -59.760  -2.865 -28.662  1.00  0.00           H  
ATOM    602 1HG  ARG B 503     -61.132  -4.920 -29.391  1.00  0.00           H  
ATOM    603 2HG  ARG B 503     -61.021  -5.428 -27.690  1.00  0.00           H  
ATOM    604 1HD  ARG B 503     -62.143  -2.795 -28.654  1.00  0.00           H  
ATOM    605 2HD  ARG B 503     -63.097  -4.221 -28.202  1.00  0.00           H  
ATOM    606  HE  ARG B 503     -61.729  -2.354 -26.417  1.00  0.00           H  
ATOM    607 1HH1 ARG B 503     -63.373  -5.439 -26.760  1.00  0.00           H  
ATOM    608 2HH1 ARG B 503     -63.774  -5.551 -25.059  1.00  0.00           H  
ATOM    609 1HH2 ARG B 503     -62.258  -2.509 -24.216  1.00  0.00           H  
ATOM    610 2HH2 ARG B 503     -63.144  -3.897 -23.617  1.00  0.00           H  
ATOM    611  N   GLU B 504     -56.429  -3.624 -27.981  1.00  0.00           N  
ATOM    612  CA  GLU B 504     -55.228  -2.798 -28.043  1.00  0.00           C  
ATOM    613  C   GLU B 504     -54.278  -3.346 -29.116  1.00  0.00           C  
ATOM    614  O   GLU B 504     -53.638  -2.566 -29.826  1.00  0.00           O  
ATOM    615  CB  GLU B 504     -54.543  -2.688 -26.682  1.00  0.00           C  
ATOM    616  CG  GLU B 504     -55.325  -1.857 -25.656  1.00  0.00           C  
ATOM    617  CD  GLU B 504     -55.474  -0.408 -26.098  1.00  0.00           C  
ATOM    618  OE1 GLU B 504     -54.492   0.148 -26.537  1.00  0.00           O  
ATOM    619  OE2 GLU B 504     -56.548   0.139 -26.003  1.00  0.00           O  
ATOM    620  H   GLU B 504     -56.644  -4.183 -27.148  1.00  0.00           H  
ATOM    621  HA  GLU B 504     -55.523  -1.792 -28.339  1.00  0.00           H  
ATOM    622 1HB  GLU B 504     -54.384  -3.679 -26.268  1.00  0.00           H  
ATOM    623 2HB  GLU B 504     -53.572  -2.223 -26.811  1.00  0.00           H  
ATOM    624 1HG  GLU B 504     -56.317  -2.299 -25.530  1.00  0.00           H  
ATOM    625 2HG  GLU B 504     -54.812  -1.901 -24.697  1.00  0.00           H  
ATOM    626  N   LEU B 505     -54.228  -4.673 -29.289  1.00  0.00           N  
ATOM    627  CA  LEU B 505     -53.383  -5.231 -30.343  1.00  0.00           C  
ATOM    628  C   LEU B 505     -53.899  -4.790 -31.715  1.00  0.00           C  
ATOM    629  O   LEU B 505     -53.096  -4.448 -32.592  1.00  0.00           O  
ATOM    630  CB  LEU B 505     -53.325  -6.765 -30.265  1.00  0.00           C  
ATOM    631  CG  LEU B 505     -52.557  -7.329 -29.060  1.00  0.00           C  
ATOM    632  CD1 LEU B 505     -52.680  -8.815 -29.012  1.00  0.00           C  
ATOM    633  CD2 LEU B 505     -51.059  -6.907 -29.123  1.00  0.00           C  
ATOM    634  H   LEU B 505     -54.754  -5.276 -28.649  1.00  0.00           H  
ATOM    635  HA  LEU B 505     -52.374  -4.846 -30.215  1.00  0.00           H  
ATOM    636 1HB  LEU B 505     -54.341  -7.130 -30.187  1.00  0.00           H  
ATOM    637 2HB  LEU B 505     -52.928  -7.150 -31.168  1.00  0.00           H  
ATOM    638  HG  LEU B 505     -53.016  -6.948 -28.162  1.00  0.00           H  
ATOM    639 1HD1 LEU B 505     -52.152  -9.165 -28.142  1.00  0.00           H  
ATOM    640 2HD1 LEU B 505     -53.719  -9.094 -28.944  1.00  0.00           H  
ATOM    641 3HD1 LEU B 505     -52.246  -9.249 -29.894  1.00  0.00           H  
ATOM    642 1HD2 LEU B 505     -50.544  -7.296 -28.251  1.00  0.00           H  
ATOM    643 2HD2 LEU B 505     -50.587  -7.298 -30.003  1.00  0.00           H  
ATOM    644 3HD2 LEU B 505     -50.987  -5.821 -29.131  1.00  0.00           H  
ATOM    645  N   LYS B 506     -55.234  -4.724 -31.877  1.00  0.00           N  
ATOM    646  CA  LYS B 506     -55.816  -4.254 -33.136  1.00  0.00           C  
ATOM    647  C   LYS B 506     -55.436  -2.799 -33.379  1.00  0.00           C  
ATOM    648  O   LYS B 506     -55.071  -2.439 -34.502  1.00  0.00           O  
ATOM    649  CB  LYS B 506     -57.352  -4.361 -33.134  1.00  0.00           C  
ATOM    650  CG  LYS B 506     -57.934  -5.775 -33.197  1.00  0.00           C  
ATOM    651  CD  LYS B 506     -59.438  -5.769 -33.022  1.00  0.00           C  
ATOM    652  CE  LYS B 506     -60.154  -5.285 -34.280  1.00  0.00           C  
ATOM    653  NZ  LYS B 506     -61.634  -5.355 -34.126  1.00  0.00           N  
ATOM    654  H   LYS B 506     -55.839  -5.051 -31.116  1.00  0.00           H  
ATOM    655  HA  LYS B 506     -55.404  -4.826 -33.954  1.00  0.00           H  
ATOM    656 1HB  LYS B 506     -57.741  -3.894 -32.238  1.00  0.00           H  
ATOM    657 2HB  LYS B 506     -57.748  -3.804 -33.982  1.00  0.00           H  
ATOM    658 1HG  LYS B 506     -57.749  -6.204 -34.170  1.00  0.00           H  
ATOM    659 2HG  LYS B 506     -57.475  -6.411 -32.433  1.00  0.00           H  
ATOM    660 1HD  LYS B 506     -59.771  -6.772 -32.788  1.00  0.00           H  
ATOM    661 2HD  LYS B 506     -59.705  -5.118 -32.193  1.00  0.00           H  
ATOM    662 1HE  LYS B 506     -59.864  -4.259 -34.497  1.00  0.00           H  
ATOM    663 2HE  LYS B 506     -59.858  -5.923 -35.114  1.00  0.00           H  
ATOM    664 1HZ  LYS B 506     -62.086  -5.053 -34.972  1.00  0.00           H  
ATOM    665 2HZ  LYS B 506     -61.893  -6.327 -33.922  1.00  0.00           H  
ATOM    666 3HZ  LYS B 506     -61.924  -4.770 -33.362  1.00  0.00           H  
ATOM    667  N   ARG B 507     -55.465  -1.974 -32.320  1.00  0.00           N  
ATOM    668  CA  ARG B 507     -55.101  -0.568 -32.466  1.00  0.00           C  
ATOM    669  C   ARG B 507     -53.661  -0.437 -32.921  1.00  0.00           C  
ATOM    670  O   ARG B 507     -53.365   0.324 -33.843  1.00  0.00           O  
ATOM    671  CB  ARG B 507     -55.278   0.200 -31.148  1.00  0.00           C  
ATOM    672  CG  ARG B 507     -54.904   1.711 -31.213  1.00  0.00           C  
ATOM    673  CD  ARG B 507     -55.235   2.489 -29.932  1.00  0.00           C  
ATOM    674  NE  ARG B 507     -54.401   2.165 -28.738  1.00  0.00           N  
ATOM    675  CZ  ARG B 507     -53.183   2.698 -28.433  1.00  0.00           C  
ATOM    676  NH1 ARG B 507     -52.582   3.582 -29.203  1.00  0.00           N  
ATOM    677  NH2 ARG B 507     -52.612   2.313 -27.311  1.00  0.00           N  
ATOM    678  H   ARG B 507     -55.796  -2.330 -31.419  1.00  0.00           H  
ATOM    679  HA  ARG B 507     -55.748  -0.119 -33.221  1.00  0.00           H  
ATOM    680 1HB  ARG B 507     -56.310   0.115 -30.813  1.00  0.00           H  
ATOM    681 2HB  ARG B 507     -54.651  -0.252 -30.379  1.00  0.00           H  
ATOM    682 1HG  ARG B 507     -53.827   1.792 -31.377  1.00  0.00           H  
ATOM    683 2HG  ARG B 507     -55.425   2.183 -32.047  1.00  0.00           H  
ATOM    684 1HD  ARG B 507     -55.110   3.551 -30.144  1.00  0.00           H  
ATOM    685 2HD  ARG B 507     -56.275   2.300 -29.670  1.00  0.00           H  
ATOM    686  HE  ARG B 507     -54.762   1.483 -28.051  1.00  0.00           H  
ATOM    687 1HH1 ARG B 507     -52.988   3.892 -30.095  1.00  0.00           H  
ATOM    688 2HH1 ARG B 507     -51.682   3.949 -28.941  1.00  0.00           H  
ATOM    689 1HH2 ARG B 507     -53.107   1.616 -26.738  1.00  0.00           H  
ATOM    690 2HH2 ARG B 507     -51.700   2.700 -27.013  1.00  0.00           H  
ATOM    691  N   LEU B 508     -52.774  -1.224 -32.319  1.00  0.00           N  
ATOM    692  CA  LEU B 508     -51.367  -1.160 -32.667  1.00  0.00           C  
ATOM    693  C   LEU B 508     -51.123  -1.654 -34.085  1.00  0.00           C  
ATOM    694  O   LEU B 508     -50.301  -1.085 -34.806  1.00  0.00           O  
ATOM    695  CB  LEU B 508     -50.574  -1.965 -31.649  1.00  0.00           C  
ATOM    696  CG  LEU B 508     -50.587  -1.336 -30.258  1.00  0.00           C  
ATOM    697  CD1 LEU B 508     -49.956  -2.275 -29.269  1.00  0.00           C  
ATOM    698  CD2 LEU B 508     -49.852  -0.009 -30.324  1.00  0.00           C  
ATOM    699  H   LEU B 508     -53.086  -1.845 -31.564  1.00  0.00           H  
ATOM    700  HA  LEU B 508     -51.050  -0.120 -32.606  1.00  0.00           H  
ATOM    701 1HB  LEU B 508     -51.006  -2.965 -31.579  1.00  0.00           H  
ATOM    702 2HB  LEU B 508     -49.540  -2.044 -31.981  1.00  0.00           H  
ATOM    703  HG  LEU B 508     -51.614  -1.161 -29.943  1.00  0.00           H  
ATOM    704 1HD1 LEU B 508     -49.966  -1.841 -28.273  1.00  0.00           H  
ATOM    705 2HD1 LEU B 508     -50.506  -3.215 -29.252  1.00  0.00           H  
ATOM    706 3HD1 LEU B 508     -48.953  -2.443 -29.577  1.00  0.00           H  
ATOM    707 1HD2 LEU B 508     -49.862   0.455 -29.340  1.00  0.00           H  
ATOM    708 2HD2 LEU B 508     -48.828  -0.188 -30.644  1.00  0.00           H  
ATOM    709 3HD2 LEU B 508     -50.346   0.652 -31.039  1.00  0.00           H  
ATOM    710  N   ALA B 509     -51.854  -2.691 -34.514  1.00  0.00           N  
ATOM    711  CA  ALA B 509     -51.701  -3.178 -35.878  1.00  0.00           C  
ATOM    712  C   ALA B 509     -52.073  -2.088 -36.870  1.00  0.00           C  
ATOM    713  O   ALA B 509     -51.372  -1.872 -37.866  1.00  0.00           O  
ATOM    714  CB  ALA B 509     -52.614  -4.372 -36.114  1.00  0.00           C  
ATOM    715  H   ALA B 509     -52.502  -3.161 -33.876  1.00  0.00           H  
ATOM    716  HA  ALA B 509     -50.660  -3.458 -36.032  1.00  0.00           H  
ATOM    717 1HB  ALA B 509     -52.512  -4.733 -37.122  1.00  0.00           H  
ATOM    718 2HB  ALA B 509     -52.379  -5.154 -35.432  1.00  0.00           H  
ATOM    719 3HB  ALA B 509     -53.643  -4.065 -35.955  1.00  0.00           H  
ATOM    720  N   GLN B 510     -53.151  -1.356 -36.556  1.00  0.00           N  
ATOM    721  CA  GLN B 510     -53.644  -0.296 -37.420  1.00  0.00           C  
ATOM    722  C   GLN B 510     -52.733   0.920 -37.434  1.00  0.00           C  
ATOM    723  O   GLN B 510     -52.437   1.454 -38.504  1.00  0.00           O  
ATOM    724  CB  GLN B 510     -55.033   0.131 -36.946  1.00  0.00           C  
ATOM    725  CG  GLN B 510     -56.115  -0.910 -37.151  1.00  0.00           C  
ATOM    726  CD  GLN B 510     -57.417  -0.531 -36.457  1.00  0.00           C  
ATOM    727  OE1 GLN B 510     -57.454   0.355 -35.592  1.00  0.00           O  
ATOM    728  NE2 GLN B 510     -58.499  -1.204 -36.831  1.00  0.00           N  
ATOM    729  H   GLN B 510     -53.681  -1.587 -35.709  1.00  0.00           H  
ATOM    730  HA  GLN B 510     -53.712  -0.686 -38.433  1.00  0.00           H  
ATOM    731 1HB  GLN B 510     -54.993   0.355 -35.881  1.00  0.00           H  
ATOM    732 2HB  GLN B 510     -55.330   1.043 -37.461  1.00  0.00           H  
ATOM    733 1HG  GLN B 510     -56.313  -0.998 -38.218  1.00  0.00           H  
ATOM    734 2HG  GLN B 510     -55.774  -1.863 -36.762  1.00  0.00           H  
ATOM    735 1HE2 GLN B 510     -59.383  -0.999 -36.413  1.00  0.00           H  
ATOM    736 2HE2 GLN B 510     -58.427  -1.911 -37.533  1.00  0.00           H  
ATOM    737  N   GLU B 511     -52.240   1.335 -36.266  1.00  0.00           N  
ATOM    738  CA  GLU B 511     -51.380   2.508 -36.236  1.00  0.00           C  
ATOM    739  C   GLU B 511     -50.064   2.206 -36.927  1.00  0.00           C  
ATOM    740  O   GLU B 511     -49.540   3.033 -37.682  1.00  0.00           O  
ATOM    741  CB  GLU B 511     -51.127   2.964 -34.793  1.00  0.00           C  
ATOM    742  CG  GLU B 511     -52.349   3.558 -34.078  1.00  0.00           C  
ATOM    743  CD  GLU B 511     -52.071   3.913 -32.640  1.00  0.00           C  
ATOM    744  OE1 GLU B 511     -50.952   3.738 -32.211  1.00  0.00           O  
ATOM    745  OE2 GLU B 511     -52.983   4.346 -31.961  1.00  0.00           O  
ATOM    746  H   GLU B 511     -52.508   0.861 -35.399  1.00  0.00           H  
ATOM    747  HA  GLU B 511     -51.874   3.315 -36.776  1.00  0.00           H  
ATOM    748 1HB  GLU B 511     -50.786   2.107 -34.206  1.00  0.00           H  
ATOM    749 2HB  GLU B 511     -50.336   3.706 -34.780  1.00  0.00           H  
ATOM    750 1HG  GLU B 511     -52.663   4.455 -34.609  1.00  0.00           H  
ATOM    751 2HG  GLU B 511     -53.167   2.842 -34.121  1.00  0.00           H  
ATOM    752  N   ALA B 512     -49.542   1.001 -36.697  1.00  0.00           N  
ATOM    753  CA  ALA B 512     -48.299   0.602 -37.309  1.00  0.00           C  
ATOM    754  C   ALA B 512     -48.463   0.505 -38.821  1.00  0.00           C  
ATOM    755  O   ALA B 512     -47.576   0.916 -39.577  1.00  0.00           O  
ATOM    756  CB  ALA B 512     -47.857  -0.701 -36.697  1.00  0.00           C  
ATOM    757  H   ALA B 512     -49.999   0.343 -36.061  1.00  0.00           H  
ATOM    758  HA  ALA B 512     -47.552   1.363 -37.103  1.00  0.00           H  
ATOM    759 1HB  ALA B 512     -46.907  -0.997 -37.117  1.00  0.00           H  
ATOM    760 2HB  ALA B 512     -47.757  -0.575 -35.636  1.00  0.00           H  
ATOM    761 3HB  ALA B 512     -48.614  -1.457 -36.883  1.00  0.00           H  
ATOM    762  N   ALA B 513     -49.621   0.007 -39.273  1.00  0.00           N  
ATOM    763  CA  ALA B 513     -49.887  -0.089 -40.695  1.00  0.00           C  
ATOM    764  C   ALA B 513     -49.942   1.280 -41.344  1.00  0.00           C  
ATOM    765  O   ALA B 513     -49.429   1.457 -42.454  1.00  0.00           O  
ATOM    766  CB  ALA B 513     -51.193  -0.804 -40.932  1.00  0.00           C  
ATOM    767  H   ALA B 513     -50.324  -0.358 -38.625  1.00  0.00           H  
ATOM    768  HA  ALA B 513     -49.075  -0.640 -41.151  1.00  0.00           H  
ATOM    769 1HB  ALA B 513     -51.372  -0.871 -41.994  1.00  0.00           H  
ATOM    770 2HB  ALA B 513     -51.149  -1.802 -40.494  1.00  0.00           H  
ATOM    771 3HB  ALA B 513     -51.999  -0.239 -40.468  1.00  0.00           H  
ATOM    772  N   GLU B 514     -50.515   2.268 -40.645  1.00  0.00           N  
ATOM    773  CA  GLU B 514     -50.593   3.596 -41.233  1.00  0.00           C  
ATOM    774  C   GLU B 514     -49.206   4.203 -41.361  1.00  0.00           C  
ATOM    775  O   GLU B 514     -48.905   4.828 -42.382  1.00  0.00           O  
ATOM    776  CB  GLU B 514     -51.503   4.524 -40.417  1.00  0.00           C  
ATOM    777  CG  GLU B 514     -53.013   4.185 -40.468  1.00  0.00           C  
ATOM    778  CD  GLU B 514     -53.616   4.287 -41.852  1.00  0.00           C  
ATOM    779  OE1 GLU B 514     -53.354   5.248 -42.533  1.00  0.00           O  
ATOM    780  OE2 GLU B 514     -54.346   3.386 -42.238  1.00  0.00           O  
ATOM    781  H   GLU B 514     -50.943   2.074 -39.733  1.00  0.00           H  
ATOM    782  HA  GLU B 514     -51.013   3.504 -42.229  1.00  0.00           H  
ATOM    783 1HB  GLU B 514     -51.196   4.484 -39.368  1.00  0.00           H  
ATOM    784 2HB  GLU B 514     -51.372   5.550 -40.755  1.00  0.00           H  
ATOM    785 1HG  GLU B 514     -53.152   3.172 -40.114  1.00  0.00           H  
ATOM    786 2HG  GLU B 514     -53.546   4.850 -39.792  1.00  0.00           H  
ATOM    787  N   GLU B 515     -48.333   3.968 -40.375  1.00  0.00           N  
ATOM    788  CA  GLU B 515     -46.989   4.526 -40.470  1.00  0.00           C  
ATOM    789  C   GLU B 515     -46.217   3.877 -41.619  1.00  0.00           C  
ATOM    790  O   GLU B 515     -45.481   4.564 -42.342  1.00  0.00           O  
ATOM    791  CB  GLU B 515     -46.254   4.385 -39.137  1.00  0.00           C  
ATOM    792  CG  GLU B 515     -46.791   5.299 -38.033  1.00  0.00           C  
ATOM    793  CD  GLU B 515     -46.545   6.773 -38.312  1.00  0.00           C  
ATOM    794  OE1 GLU B 515     -45.398   7.121 -38.487  1.00  0.00           O  
ATOM    795  OE2 GLU B 515     -47.492   7.542 -38.366  1.00  0.00           O  
ATOM    796  H   GLU B 515     -48.636   3.448 -39.542  1.00  0.00           H  
ATOM    797  HA  GLU B 515     -47.078   5.588 -40.686  1.00  0.00           H  
ATOM    798 1HB  GLU B 515     -46.320   3.349 -38.791  1.00  0.00           H  
ATOM    799 2HB  GLU B 515     -45.209   4.626 -39.270  1.00  0.00           H  
ATOM    800 1HG  GLU B 515     -47.864   5.126 -37.922  1.00  0.00           H  
ATOM    801 2HG  GLU B 515     -46.305   5.033 -37.100  1.00  0.00           H  
ATOM    802  N   VAL B 516     -46.422   2.575 -41.831  1.00  0.00           N  
ATOM    803  CA  VAL B 516     -45.758   1.915 -42.942  1.00  0.00           C  
ATOM    804  C   VAL B 516     -46.249   2.467 -44.268  1.00  0.00           C  
ATOM    805  O   VAL B 516     -45.456   2.706 -45.170  1.00  0.00           O  
ATOM    806  CB  VAL B 516     -45.919   0.396 -42.898  1.00  0.00           C  
ATOM    807  CG1 VAL B 516     -45.424  -0.181 -44.159  1.00  0.00           C  
ATOM    808  CG2 VAL B 516     -45.101  -0.156 -41.774  1.00  0.00           C  
ATOM    809  H   VAL B 516     -47.018   2.041 -41.190  1.00  0.00           H  
ATOM    810  HA  VAL B 516     -44.696   2.123 -42.869  1.00  0.00           H  
ATOM    811  HB  VAL B 516     -46.970   0.136 -42.771  1.00  0.00           H  
ATOM    812 1HG1 VAL B 516     -45.532  -1.263 -44.125  1.00  0.00           H  
ATOM    813 2HG1 VAL B 516     -46.010   0.229 -44.971  1.00  0.00           H  
ATOM    814 3HG1 VAL B 516     -44.390   0.084 -44.293  1.00  0.00           H  
ATOM    815 1HG2 VAL B 516     -45.187  -1.209 -41.764  1.00  0.00           H  
ATOM    816 2HG2 VAL B 516     -44.071   0.095 -41.915  1.00  0.00           H  
ATOM    817 3HG2 VAL B 516     -45.448   0.256 -40.829  1.00  0.00           H  
ATOM    818  N   LYS B 517     -47.560   2.676 -44.408  1.00  0.00           N  
ATOM    819  CA  LYS B 517     -48.074   3.253 -45.646  1.00  0.00           C  
ATOM    820  C   LYS B 517     -47.531   4.666 -45.893  1.00  0.00           C  
ATOM    821  O   LYS B 517     -47.261   5.033 -47.039  1.00  0.00           O  
ATOM    822  CB  LYS B 517     -49.601   3.288 -45.654  1.00  0.00           C  
ATOM    823  CG  LYS B 517     -50.253   1.933 -45.792  1.00  0.00           C  
ATOM    824  CD  LYS B 517     -51.746   2.048 -46.018  1.00  0.00           C  
ATOM    825  CE  LYS B 517     -52.434   2.489 -44.748  1.00  0.00           C  
ATOM    826  NZ  LYS B 517     -53.918   2.556 -44.886  1.00  0.00           N  
ATOM    827  H   LYS B 517     -48.201   2.432 -43.646  1.00  0.00           H  
ATOM    828  HA  LYS B 517     -47.744   2.625 -46.472  1.00  0.00           H  
ATOM    829 1HB  LYS B 517     -49.952   3.729 -44.716  1.00  0.00           H  
ATOM    830 2HB  LYS B 517     -49.948   3.923 -46.466  1.00  0.00           H  
ATOM    831 1HG  LYS B 517     -49.791   1.370 -46.603  1.00  0.00           H  
ATOM    832 2HG  LYS B 517     -50.093   1.409 -44.867  1.00  0.00           H  
ATOM    833 1HD  LYS B 517     -51.948   2.772 -46.806  1.00  0.00           H  
ATOM    834 2HD  LYS B 517     -52.145   1.079 -46.319  1.00  0.00           H  
ATOM    835 1HE  LYS B 517     -52.185   1.787 -43.949  1.00  0.00           H  
ATOM    836 2HE  LYS B 517     -52.065   3.478 -44.473  1.00  0.00           H  
ATOM    837 1HZ  LYS B 517     -54.280   2.866 -43.971  1.00  0.00           H  
ATOM    838 2HZ  LYS B 517     -54.171   3.222 -45.595  1.00  0.00           H  
ATOM    839 3HZ  LYS B 517     -54.295   1.655 -45.115  1.00  0.00           H  
ATOM    840  N   ARG B 518     -47.351   5.465 -44.825  1.00  0.00           N  
ATOM    841  CA  ARG B 518     -46.816   6.819 -44.988  1.00  0.00           C  
ATOM    842  C   ARG B 518     -45.394   6.793 -45.559  1.00  0.00           C  
ATOM    843  O   ARG B 518     -45.043   7.636 -46.391  1.00  0.00           O  
ATOM    844  CB  ARG B 518     -46.797   7.587 -43.667  1.00  0.00           C  
ATOM    845  CG  ARG B 518     -48.164   8.003 -43.111  1.00  0.00           C  
ATOM    846  CD  ARG B 518     -48.053   8.678 -41.764  1.00  0.00           C  
ATOM    847  NE  ARG B 518     -47.445  10.004 -41.864  1.00  0.00           N  
ATOM    848  CZ  ARG B 518     -46.963  10.731 -40.824  1.00  0.00           C  
ATOM    849  NH1 ARG B 518     -46.991  10.269 -39.584  1.00  0.00           N  
ATOM    850  NH2 ARG B 518     -46.453  11.933 -41.057  1.00  0.00           N  
ATOM    851  H   ARG B 518     -47.629   5.135 -43.896  1.00  0.00           H  
ATOM    852  HA  ARG B 518     -47.457   7.356 -45.685  1.00  0.00           H  
ATOM    853 1HB  ARG B 518     -46.317   6.973 -42.906  1.00  0.00           H  
ATOM    854 2HB  ARG B 518     -46.196   8.487 -43.782  1.00  0.00           H  
ATOM    855 1HG  ARG B 518     -48.625   8.708 -43.802  1.00  0.00           H  
ATOM    856 2HG  ARG B 518     -48.802   7.140 -43.012  1.00  0.00           H  
ATOM    857 1HD  ARG B 518     -49.043   8.785 -41.325  1.00  0.00           H  
ATOM    858 2HD  ARG B 518     -47.432   8.068 -41.104  1.00  0.00           H  
ATOM    859  HE  ARG B 518     -47.391  10.419 -42.783  1.00  0.00           H  
ATOM    860 1HH1 ARG B 518     -47.362   9.331 -39.358  1.00  0.00           H  
ATOM    861 2HH1 ARG B 518     -46.623  10.828 -38.833  1.00  0.00           H  
ATOM    862 1HH2 ARG B 518     -46.425  12.296 -42.000  1.00  0.00           H  
ATOM    863 2HH2 ARG B 518     -46.091  12.484 -40.293  1.00  0.00           H  
ATOM    864  N   ASP B 519     -44.577   5.825 -45.127  1.00  0.00           N  
ATOM    865  CA  ASP B 519     -43.222   5.703 -45.660  1.00  0.00           C  
ATOM    866  C   ASP B 519     -42.679   4.279 -45.710  1.00  0.00           C  
ATOM    867  O   ASP B 519     -41.702   3.983 -45.016  1.00  0.00           O  
ATOM    868  CB  ASP B 519     -42.211   6.529 -44.882  1.00  0.00           C  
ATOM    869  CG  ASP B 519     -40.823   6.468 -45.562  1.00  0.00           C  
ATOM    870  OD1 ASP B 519     -40.614   5.597 -46.425  1.00  0.00           O  
ATOM    871  OD2 ASP B 519     -39.975   7.258 -45.210  1.00  0.00           O  
ATOM    872  H   ASP B 519     -44.914   5.179 -44.403  1.00  0.00           H  
ATOM    873  HA  ASP B 519     -43.233   6.124 -46.657  1.00  0.00           H  
ATOM    874 1HB  ASP B 519     -42.543   7.569 -44.828  1.00  0.00           H  
ATOM    875 2HB  ASP B 519     -42.130   6.146 -43.862  1.00  0.00           H  
ATOM    876  N   PRO B 520     -43.106   3.452 -46.673  1.00  0.00           N  
ATOM    877  CA  PRO B 520     -42.821   2.037 -46.779  1.00  0.00           C  
ATOM    878  C   PRO B 520     -41.362   1.775 -47.140  1.00  0.00           C  
ATOM    879  O   PRO B 520     -40.939   0.618 -47.205  1.00  0.00           O  
ATOM    880  CB  PRO B 520     -43.778   1.585 -47.888  1.00  0.00           C  
ATOM    881  CG  PRO B 520     -43.974   2.800 -48.746  1.00  0.00           C  
ATOM    882  CD  PRO B 520     -43.934   3.975 -47.785  1.00  0.00           C  
ATOM    883  HA  PRO B 520     -43.075   1.555 -45.822  1.00  0.00           H  
ATOM    884 1HB  PRO B 520     -43.356   0.722 -48.426  1.00  0.00           H  
ATOM    885 2HB  PRO B 520     -44.721   1.258 -47.433  1.00  0.00           H  
ATOM    886 1HG  PRO B 520     -43.174   2.852 -49.499  1.00  0.00           H  
ATOM    887 2HG  PRO B 520     -44.926   2.728 -49.292  1.00  0.00           H  
ATOM    888 1HD  PRO B 520     -43.446   4.806 -48.301  1.00  0.00           H  
ATOM    889 2HD  PRO B 520     -44.940   4.228 -47.431  1.00  0.00           H  
ATOM    890  N   SER B 521     -40.598   2.839 -47.456  1.00  0.00           N  
ATOM    891  CA  SER B 521     -39.207   2.682 -47.850  1.00  0.00           C  
ATOM    892  C   SER B 521     -38.278   2.753 -46.637  1.00  0.00           C  
ATOM    893  O   SER B 521     -37.084   2.446 -46.733  1.00  0.00           O  
ATOM    894  CB  SER B 521     -38.826   3.745 -48.862  1.00  0.00           C  
ATOM    895  OG  SER B 521     -39.541   3.582 -50.065  1.00  0.00           O  
ATOM    896  H   SER B 521     -40.932   3.805 -47.333  1.00  0.00           H  
ATOM    897  HA  SER B 521     -39.085   1.705 -48.317  1.00  0.00           H  
ATOM    898 1HB  SER B 521     -39.034   4.731 -48.439  1.00  0.00           H  
ATOM    899 2HB  SER B 521     -37.759   3.688 -49.061  1.00  0.00           H  
ATOM    900  HG  SER B 521     -39.257   2.706 -50.419  1.00  0.00           H  
ATOM    901  N   SER B 522     -38.823   3.136 -45.484  1.00  0.00           N  
ATOM    902  CA  SER B 522     -38.013   3.247 -44.284  1.00  0.00           C  
ATOM    903  C   SER B 522     -37.890   1.908 -43.578  1.00  0.00           C  
ATOM    904  O   SER B 522     -38.853   1.383 -43.014  1.00  0.00           O  
ATOM    905  CB  SER B 522     -38.597   4.285 -43.345  1.00  0.00           C  
ATOM    906  OG  SER B 522     -37.925   4.286 -42.106  1.00  0.00           O  
ATOM    907  H   SER B 522     -39.819   3.392 -45.453  1.00  0.00           H  
ATOM    908  HA  SER B 522     -37.016   3.576 -44.576  1.00  0.00           H  
ATOM    909 1HB  SER B 522     -38.506   5.268 -43.810  1.00  0.00           H  
ATOM    910 2HB  SER B 522     -39.654   4.106 -43.200  1.00  0.00           H  
ATOM    911  HG  SER B 522     -38.228   5.081 -41.653  1.00  0.00           H  
ATOM    912  N   SER B 523     -36.675   1.383 -43.503  1.00  0.00           N  
ATOM    913  CA  SER B 523     -36.492   0.065 -42.906  1.00  0.00           C  
ATOM    914  C   SER B 523     -36.911   0.025 -41.439  1.00  0.00           C  
ATOM    915  O   SER B 523     -37.302  -1.030 -40.936  1.00  0.00           O  
ATOM    916  CB  SER B 523     -35.042  -0.358 -43.040  1.00  0.00           C  
ATOM    917  OG  SER B 523     -34.201   0.482 -42.295  1.00  0.00           O  
ATOM    918  H   SER B 523     -35.898   1.862 -43.941  1.00  0.00           H  
ATOM    919  HA  SER B 523     -37.112  -0.645 -43.457  1.00  0.00           H  
ATOM    920 1HB  SER B 523     -34.933  -1.384 -42.691  1.00  0.00           H  
ATOM    921 2HB  SER B 523     -34.750  -0.335 -44.089  1.00  0.00           H  
ATOM    922  HG  SER B 523     -34.523   0.452 -41.377  1.00  0.00           H  
ATOM    923  N   ASP B 524     -36.901   1.181 -40.783  1.00  0.00           N  
ATOM    924  CA  ASP B 524     -37.273   1.278 -39.382  1.00  0.00           C  
ATOM    925  C   ASP B 524     -38.785   1.192 -39.193  1.00  0.00           C  
ATOM    926  O   ASP B 524     -39.252   0.687 -38.169  1.00  0.00           O  
ATOM    927  CB  ASP B 524     -36.782   2.599 -38.797  1.00  0.00           C  
ATOM    928  CG  ASP B 524     -35.259   2.696 -38.703  1.00  0.00           C  
ATOM    929  OD1 ASP B 524     -34.589   1.684 -38.770  1.00  0.00           O  
ATOM    930  OD2 ASP B 524     -34.775   3.795 -38.574  1.00  0.00           O  
ATOM    931  H   ASP B 524     -36.605   2.010 -41.282  1.00  0.00           H  
ATOM    932  HA  ASP B 524     -36.810   0.453 -38.840  1.00  0.00           H  
ATOM    933 1HB  ASP B 524     -37.148   3.422 -39.411  1.00  0.00           H  
ATOM    934 2HB  ASP B 524     -37.204   2.727 -37.794  1.00  0.00           H  
ATOM    935  N   VAL B 525     -39.566   1.675 -40.167  1.00  0.00           N  
ATOM    936  CA  VAL B 525     -41.005   1.632 -39.971  1.00  0.00           C  
ATOM    937  C   VAL B 525     -41.457   0.221 -40.287  1.00  0.00           C  
ATOM    938  O   VAL B 525     -42.360  -0.316 -39.635  1.00  0.00           O  
ATOM    939  CB  VAL B 525     -41.779   2.694 -40.789  1.00  0.00           C  
ATOM    940  CG1 VAL B 525     -41.902   2.358 -42.271  1.00  0.00           C  
ATOM    941  CG2 VAL B 525     -43.122   2.842 -40.189  1.00  0.00           C  
ATOM    942  H   VAL B 525     -39.173   2.011 -41.047  1.00  0.00           H  
ATOM    943  HA  VAL B 525     -41.218   1.832 -38.920  1.00  0.00           H  
ATOM    944  HB  VAL B 525     -41.245   3.640 -40.723  1.00  0.00           H  
ATOM    945 1HG1 VAL B 525     -42.452   3.156 -42.767  1.00  0.00           H  
ATOM    946 2HG1 VAL B 525     -40.953   2.275 -42.715  1.00  0.00           H  
ATOM    947 3HG1 VAL B 525     -42.423   1.438 -42.413  1.00  0.00           H  
ATOM    948 1HG2 VAL B 525     -43.642   3.610 -40.734  1.00  0.00           H  
ATOM    949 2HG2 VAL B 525     -43.664   1.907 -40.258  1.00  0.00           H  
ATOM    950 3HG2 VAL B 525     -43.031   3.130 -39.143  1.00  0.00           H  
ATOM    951  N   ASN B 526     -40.802  -0.393 -41.276  1.00  0.00           N  
ATOM    952  CA  ASN B 526     -41.154  -1.749 -41.634  1.00  0.00           C  
ATOM    953  C   ASN B 526     -40.765  -2.705 -40.512  1.00  0.00           C  
ATOM    954  O   ASN B 526     -41.549  -3.595 -40.174  1.00  0.00           O  
ATOM    955  CB  ASN B 526     -40.487  -2.128 -42.930  1.00  0.00           C  
ATOM    956  CG  ASN B 526     -41.102  -1.415 -44.060  1.00  0.00           C  
ATOM    957  OD1 ASN B 526     -42.243  -0.965 -43.950  1.00  0.00           O  
ATOM    958  ND2 ASN B 526     -40.381  -1.273 -45.129  1.00  0.00           N  
ATOM    959  H   ASN B 526     -40.070   0.112 -41.787  1.00  0.00           H  
ATOM    960  HA  ASN B 526     -42.235  -1.809 -41.762  1.00  0.00           H  
ATOM    961 1HB  ASN B 526     -39.426  -1.873 -42.884  1.00  0.00           H  
ATOM    962 2HB  ASN B 526     -40.562  -3.203 -43.094  1.00  0.00           H  
ATOM    963 1HD2 ASN B 526     -40.738  -0.757 -45.929  1.00  0.00           H  
ATOM    964 2HD2 ASN B 526     -39.454  -1.650 -45.160  1.00  0.00           H  
ATOM    965  N   GLU B 527     -39.604  -2.481 -39.864  1.00  0.00           N  
ATOM    966  CA  GLU B 527     -39.238  -3.333 -38.742  1.00  0.00           C  
ATOM    967  C   GLU B 527     -40.208  -3.122 -37.593  1.00  0.00           C  
ATOM    968  O   GLU B 527     -40.648  -4.090 -36.973  1.00  0.00           O  
ATOM    969  CB  GLU B 527     -37.803  -3.100 -38.249  1.00  0.00           C  
ATOM    970  CG  GLU B 527     -37.403  -4.083 -37.111  1.00  0.00           C  
ATOM    971  CD  GLU B 527     -35.939  -4.026 -36.653  1.00  0.00           C  
ATOM    972  OE1 GLU B 527     -35.471  -2.978 -36.288  1.00  0.00           O  
ATOM    973  OE2 GLU B 527     -35.294  -5.068 -36.677  1.00  0.00           O  
ATOM    974  H   GLU B 527     -38.953  -1.759 -40.176  1.00  0.00           H  
ATOM    975  HA  GLU B 527     -39.311  -4.370 -39.063  1.00  0.00           H  
ATOM    976 1HB  GLU B 527     -37.105  -3.218 -39.077  1.00  0.00           H  
ATOM    977 2HB  GLU B 527     -37.706  -2.075 -37.878  1.00  0.00           H  
ATOM    978 1HG  GLU B 527     -38.034  -3.858 -36.253  1.00  0.00           H  
ATOM    979 2HG  GLU B 527     -37.638  -5.097 -37.431  1.00  0.00           H  
ATOM    980  N   ALA B 528     -40.589  -1.866 -37.316  1.00  0.00           N  
ATOM    981  CA  ALA B 528     -41.515  -1.642 -36.222  1.00  0.00           C  
ATOM    982  C   ALA B 528     -42.829  -2.376 -36.462  1.00  0.00           C  
ATOM    983  O   ALA B 528     -43.336  -3.037 -35.552  1.00  0.00           O  
ATOM    984  CB  ALA B 528     -41.774  -0.161 -36.071  1.00  0.00           C  
ATOM    985  H   ALA B 528     -40.204  -1.063 -37.823  1.00  0.00           H  
ATOM    986  HA  ALA B 528     -41.064  -2.029 -35.311  1.00  0.00           H  
ATOM    987 1HB  ALA B 528     -42.451   0.021 -35.251  1.00  0.00           H  
ATOM    988 2HB  ALA B 528     -40.821   0.336 -35.886  1.00  0.00           H  
ATOM    989 3HB  ALA B 528     -42.214   0.223 -36.989  1.00  0.00           H  
ATOM    990  N   LEU B 529     -43.339  -2.360 -37.702  1.00  0.00           N  
ATOM    991  CA  LEU B 529     -44.571  -3.095 -37.958  1.00  0.00           C  
ATOM    992  C   LEU B 529     -44.331  -4.580 -37.837  1.00  0.00           C  
ATOM    993  O   LEU B 529     -45.116  -5.265 -37.192  1.00  0.00           O  
ATOM    994  CB  LEU B 529     -45.182  -2.759 -39.325  1.00  0.00           C  
ATOM    995  CG  LEU B 529     -46.496  -3.565 -39.717  1.00  0.00           C  
ATOM    996  CD1 LEU B 529     -47.553  -3.372 -38.738  1.00  0.00           C  
ATOM    997  CD2 LEU B 529     -47.044  -3.059 -41.023  1.00  0.00           C  
ATOM    998  H   LEU B 529     -42.895  -1.805 -38.442  1.00  0.00           H  
ATOM    999  HA  LEU B 529     -45.294  -2.810 -37.200  1.00  0.00           H  
ATOM   1000 1HB  LEU B 529     -45.431  -1.702 -39.325  1.00  0.00           H  
ATOM   1001 2HB  LEU B 529     -44.426  -2.932 -40.090  1.00  0.00           H  
ATOM   1002  HG  LEU B 529     -46.253  -4.624 -39.770  1.00  0.00           H  
ATOM   1003 1HD1 LEU B 529     -48.424  -3.923 -39.038  1.00  0.00           H  
ATOM   1004 2HD1 LEU B 529     -47.230  -3.702 -37.751  1.00  0.00           H  
ATOM   1005 3HD1 LEU B 529     -47.781  -2.346 -38.741  1.00  0.00           H  
ATOM   1006 1HD2 LEU B 529     -47.935  -3.617 -41.267  1.00  0.00           H  
ATOM   1007 2HD2 LEU B 529     -47.290  -2.011 -40.915  1.00  0.00           H  
ATOM   1008 3HD2 LEU B 529     -46.318  -3.172 -41.808  1.00  0.00           H  
ATOM   1009  N   LYS B 530     -43.229  -5.086 -38.388  1.00  0.00           N  
ATOM   1010  CA  LYS B 530     -42.946  -6.511 -38.318  1.00  0.00           C  
ATOM   1011  C   LYS B 530     -42.922  -6.989 -36.872  1.00  0.00           C  
ATOM   1012  O   LYS B 530     -43.536  -8.008 -36.553  1.00  0.00           O  
ATOM   1013  CB  LYS B 530     -41.606  -6.803 -39.005  1.00  0.00           C  
ATOM   1014  CG  LYS B 530     -41.166  -8.274 -39.082  1.00  0.00           C  
ATOM   1015  CD  LYS B 530     -39.851  -8.375 -39.880  1.00  0.00           C  
ATOM   1016  CE  LYS B 530     -39.382  -9.825 -40.136  1.00  0.00           C  
ATOM   1017  NZ  LYS B 530     -38.919 -10.535 -38.892  1.00  0.00           N  
ATOM   1018  H   LYS B 530     -42.585  -4.476 -38.898  1.00  0.00           H  
ATOM   1019  HA  LYS B 530     -43.739  -7.053 -38.825  1.00  0.00           H  
ATOM   1020 1HB  LYS B 530     -41.623  -6.394 -40.016  1.00  0.00           H  
ATOM   1021 2HB  LYS B 530     -40.823  -6.273 -38.468  1.00  0.00           H  
ATOM   1022 1HG  LYS B 530     -41.006  -8.662 -38.071  1.00  0.00           H  
ATOM   1023 2HG  LYS B 530     -41.937  -8.872 -39.566  1.00  0.00           H  
ATOM   1024 1HD  LYS B 530     -39.985  -7.877 -40.843  1.00  0.00           H  
ATOM   1025 2HD  LYS B 530     -39.070  -7.848 -39.331  1.00  0.00           H  
ATOM   1026 1HE  LYS B 530     -40.198 -10.392 -40.581  1.00  0.00           H  
ATOM   1027 2HE  LYS B 530     -38.552  -9.789 -40.841  1.00  0.00           H  
ATOM   1028 1HZ  LYS B 530     -38.616 -11.462 -39.134  1.00  0.00           H  
ATOM   1029 2HZ  LYS B 530     -38.157 -10.034 -38.472  1.00  0.00           H  
ATOM   1030 3HZ  LYS B 530     -39.679 -10.622 -38.210  1.00  0.00           H  
ATOM   1031  N   LEU B 531     -42.267  -6.232 -35.988  1.00  0.00           N  
ATOM   1032  CA  LEU B 531     -42.176  -6.632 -34.591  1.00  0.00           C  
ATOM   1033  C   LEU B 531     -43.535  -6.581 -33.894  1.00  0.00           C  
ATOM   1034  O   LEU B 531     -43.847  -7.443 -33.064  1.00  0.00           O  
ATOM   1035  CB  LEU B 531     -41.195  -5.741 -33.856  1.00  0.00           C  
ATOM   1036  CG  LEU B 531     -39.789  -5.860 -34.257  1.00  0.00           C  
ATOM   1037  CD1 LEU B 531     -38.970  -4.794 -33.514  1.00  0.00           C  
ATOM   1038  CD2 LEU B 531     -39.332  -7.248 -33.950  1.00  0.00           C  
ATOM   1039  H   LEU B 531     -41.788  -5.385 -36.313  1.00  0.00           H  
ATOM   1040  HA  LEU B 531     -41.810  -7.657 -34.556  1.00  0.00           H  
ATOM   1041 1HB  LEU B 531     -41.508  -4.696 -33.944  1.00  0.00           H  
ATOM   1042 2HB  LEU B 531     -41.204  -6.048 -32.843  1.00  0.00           H  
ATOM   1043  HG  LEU B 531     -39.691  -5.683 -35.326  1.00  0.00           H  
ATOM   1044 1HD1 LEU B 531     -37.924  -4.869 -33.805  1.00  0.00           H  
ATOM   1045 2HD1 LEU B 531     -39.346  -3.800 -33.772  1.00  0.00           H  
ATOM   1046 3HD1 LEU B 531     -39.055  -4.947 -32.441  1.00  0.00           H  
ATOM   1047 1HD2 LEU B 531     -38.306  -7.340 -34.258  1.00  0.00           H  
ATOM   1048 2HD2 LEU B 531     -39.425  -7.436 -32.877  1.00  0.00           H  
ATOM   1049 3HD2 LEU B 531     -39.944  -7.971 -34.501  1.00  0.00           H  
ATOM   1050  N   ILE B 532     -44.359  -5.590 -34.248  1.00  0.00           N  
ATOM   1051  CA  ILE B 532     -45.700  -5.477 -33.693  1.00  0.00           C  
ATOM   1052  C   ILE B 532     -46.524  -6.676 -34.145  1.00  0.00           C  
ATOM   1053  O   ILE B 532     -47.210  -7.292 -33.329  1.00  0.00           O  
ATOM   1054  CB  ILE B 532     -46.340  -4.123 -34.063  1.00  0.00           C  
ATOM   1055  CG1 ILE B 532     -45.557  -3.011 -33.297  1.00  0.00           C  
ATOM   1056  CG2 ILE B 532     -47.869  -4.095 -33.782  1.00  0.00           C  
ATOM   1057  CD1 ILE B 532     -45.851  -1.619 -33.733  1.00  0.00           C  
ATOM   1058  H   ILE B 532     -44.041  -4.879 -34.917  1.00  0.00           H  
ATOM   1059  HA  ILE B 532     -45.625  -5.510 -32.608  1.00  0.00           H  
ATOM   1060  HB  ILE B 532     -46.179  -3.944 -35.125  1.00  0.00           H  
ATOM   1061 1HG1 ILE B 532     -45.784  -3.075 -32.254  1.00  0.00           H  
ATOM   1062 2HG1 ILE B 532     -44.493  -3.190 -33.421  1.00  0.00           H  
ATOM   1063 1HG2 ILE B 532     -48.272  -3.121 -34.073  1.00  0.00           H  
ATOM   1064 2HG2 ILE B 532     -48.357  -4.876 -34.365  1.00  0.00           H  
ATOM   1065 3HG2 ILE B 532     -48.062  -4.263 -32.731  1.00  0.00           H  
ATOM   1066 1HD1 ILE B 532     -45.256  -0.927 -33.144  1.00  0.00           H  
ATOM   1067 2HD1 ILE B 532     -45.596  -1.506 -34.784  1.00  0.00           H  
ATOM   1068 3HD1 ILE B 532     -46.908  -1.405 -33.585  1.00  0.00           H  
ATOM   1069  N   VAL B 533     -46.416  -7.048 -35.422  1.00  0.00           N  
ATOM   1070  CA  VAL B 533     -47.161  -8.189 -35.934  1.00  0.00           C  
ATOM   1071  C   VAL B 533     -46.759  -9.459 -35.223  1.00  0.00           C  
ATOM   1072  O   VAL B 533     -47.622 -10.262 -34.860  1.00  0.00           O  
ATOM   1073  CB  VAL B 533     -46.896  -8.423 -37.423  1.00  0.00           C  
ATOM   1074  CG1 VAL B 533     -47.537  -9.726 -37.847  1.00  0.00           C  
ATOM   1075  CG2 VAL B 533     -47.434  -7.313 -38.198  1.00  0.00           C  
ATOM   1076  H   VAL B 533     -45.822  -6.504 -36.050  1.00  0.00           H  
ATOM   1077  HA  VAL B 533     -48.222  -8.012 -35.782  1.00  0.00           H  
ATOM   1078  HB  VAL B 533     -45.823  -8.506 -37.593  1.00  0.00           H  
ATOM   1079 1HG1 VAL B 533     -47.322  -9.869 -38.887  1.00  0.00           H  
ATOM   1080 2HG1 VAL B 533     -47.121 -10.556 -37.270  1.00  0.00           H  
ATOM   1081 3HG1 VAL B 533     -48.617  -9.682 -37.693  1.00  0.00           H  
ATOM   1082 1HG2 VAL B 533     -47.265  -7.469 -39.267  1.00  0.00           H  
ATOM   1083 2HG2 VAL B 533     -48.449  -7.276 -37.988  1.00  0.00           H  
ATOM   1084 3HG2 VAL B 533     -46.987  -6.398 -37.901  1.00  0.00           H  
ATOM   1085  N   GLU B 534     -45.451  -9.650 -35.032  1.00  0.00           N  
ATOM   1086  CA  GLU B 534     -44.958 -10.837 -34.358  1.00  0.00           C  
ATOM   1087  C   GLU B 534     -45.455 -10.870 -32.912  1.00  0.00           C  
ATOM   1088  O   GLU B 534     -45.826 -11.934 -32.413  1.00  0.00           O  
ATOM   1089  CB  GLU B 534     -43.429 -10.882 -34.454  1.00  0.00           C  
ATOM   1090  CG  GLU B 534     -42.930 -11.147 -35.877  1.00  0.00           C  
ATOM   1091  CD  GLU B 534     -41.426 -11.015 -36.083  1.00  0.00           C  
ATOM   1092  OE1 GLU B 534     -40.708 -10.667 -35.175  1.00  0.00           O  
ATOM   1093  OE2 GLU B 534     -41.003 -11.257 -37.198  1.00  0.00           O  
ATOM   1094  H   GLU B 534     -44.787  -8.956 -35.388  1.00  0.00           H  
ATOM   1095  HA  GLU B 534     -45.354 -11.713 -34.873  1.00  0.00           H  
ATOM   1096 1HB  GLU B 534     -43.003  -9.945 -34.092  1.00  0.00           H  
ATOM   1097 2HB  GLU B 534     -43.058 -11.681 -33.846  1.00  0.00           H  
ATOM   1098 1HG  GLU B 534     -43.222 -12.161 -36.149  1.00  0.00           H  
ATOM   1099 2HG  GLU B 534     -43.443 -10.474 -36.557  1.00  0.00           H  
ATOM   1100  N   ALA B 535     -45.509  -9.708 -32.247  1.00  0.00           N  
ATOM   1101  CA  ALA B 535     -46.039  -9.648 -30.891  1.00  0.00           C  
ATOM   1102  C   ALA B 535     -47.501 -10.041 -30.858  1.00  0.00           C  
ATOM   1103  O   ALA B 535     -47.921 -10.791 -29.969  1.00  0.00           O  
ATOM   1104  CB  ALA B 535     -45.876  -8.247 -30.337  1.00  0.00           C  
ATOM   1105  H   ALA B 535     -45.145  -8.855 -32.681  1.00  0.00           H  
ATOM   1106  HA  ALA B 535     -45.498 -10.362 -30.282  1.00  0.00           H  
ATOM   1107 1HB  ALA B 535     -46.240  -8.191 -29.321  1.00  0.00           H  
ATOM   1108 2HB  ALA B 535     -44.840  -7.990 -30.370  1.00  0.00           H  
ATOM   1109 3HB  ALA B 535     -46.433  -7.550 -30.955  1.00  0.00           H  
ATOM   1110  N   ILE B 536     -48.254  -9.622 -31.878  1.00  0.00           N  
ATOM   1111  CA  ILE B 536     -49.662  -9.952 -31.927  1.00  0.00           C  
ATOM   1112  C   ILE B 536     -49.815 -11.447 -32.132  1.00  0.00           C  
ATOM   1113  O   ILE B 536     -50.566 -12.091 -31.404  1.00  0.00           O  
ATOM   1114  CB  ILE B 536     -50.397  -9.253 -33.073  1.00  0.00           C  
ATOM   1115  CG1 ILE B 536     -50.434  -7.770 -32.896  1.00  0.00           C  
ATOM   1116  CG2 ILE B 536     -51.801  -9.741 -33.074  1.00  0.00           C  
ATOM   1117  CD1 ILE B 536     -50.892  -7.040 -34.119  1.00  0.00           C  
ATOM   1118  H   ILE B 536     -47.845  -9.005 -32.587  1.00  0.00           H  
ATOM   1119  HA  ILE B 536     -50.122  -9.674 -30.983  1.00  0.00           H  
ATOM   1120  HB  ILE B 536     -49.915  -9.477 -34.023  1.00  0.00           H  
ATOM   1121 1HG1 ILE B 536     -51.092  -7.540 -32.125  1.00  0.00           H  
ATOM   1122 2HG1 ILE B 536     -49.455  -7.420 -32.619  1.00  0.00           H  
ATOM   1123 1HG2 ILE B 536     -52.306  -9.248 -33.871  1.00  0.00           H  
ATOM   1124 2HG2 ILE B 536     -51.826 -10.821 -33.221  1.00  0.00           H  
ATOM   1125 3HG2 ILE B 536     -52.281  -9.501 -32.142  1.00  0.00           H  
ATOM   1126 1HD1 ILE B 536     -50.898  -5.972 -33.899  1.00  0.00           H  
ATOM   1127 2HD1 ILE B 536     -50.218  -7.236 -34.942  1.00  0.00           H  
ATOM   1128 3HD1 ILE B 536     -51.892  -7.367 -34.384  1.00  0.00           H  
ATOM   1129  N   GLU B 537     -49.065 -12.023 -33.078  1.00  0.00           N  
ATOM   1130  CA  GLU B 537     -49.180 -13.459 -33.301  1.00  0.00           C  
ATOM   1131  C   GLU B 537     -48.768 -14.230 -32.051  1.00  0.00           C  
ATOM   1132  O   GLU B 537     -49.355 -15.270 -31.745  1.00  0.00           O  
ATOM   1133  CB  GLU B 537     -48.358 -13.923 -34.508  1.00  0.00           C  
ATOM   1134  CG  GLU B 537     -48.924 -13.482 -35.856  1.00  0.00           C  
ATOM   1135  CD  GLU B 537     -48.116 -13.950 -37.053  1.00  0.00           C  
ATOM   1136  OE1 GLU B 537     -47.018 -14.426 -36.879  1.00  0.00           O  
ATOM   1137  OE2 GLU B 537     -48.606 -13.852 -38.154  1.00  0.00           O  
ATOM   1138  H   GLU B 537     -48.439 -11.449 -33.651  1.00  0.00           H  
ATOM   1139  HA  GLU B 537     -50.223 -13.686 -33.510  1.00  0.00           H  
ATOM   1140 1HB  GLU B 537     -47.344 -13.520 -34.424  1.00  0.00           H  
ATOM   1141 2HB  GLU B 537     -48.282 -15.009 -34.504  1.00  0.00           H  
ATOM   1142 1HG  GLU B 537     -49.949 -13.839 -35.949  1.00  0.00           H  
ATOM   1143 2HG  GLU B 537     -48.942 -12.394 -35.861  1.00  0.00           H  
ATOM   1144  N   ALA B 538     -47.752 -13.749 -31.328  1.00  0.00           N  
ATOM   1145  CA  ALA B 538     -47.342 -14.423 -30.110  1.00  0.00           C  
ATOM   1146  C   ALA B 538     -48.495 -14.398 -29.091  1.00  0.00           C  
ATOM   1147  O   ALA B 538     -48.730 -15.389 -28.389  1.00  0.00           O  
ATOM   1148  CB  ALA B 538     -46.086 -13.779 -29.564  1.00  0.00           C  
ATOM   1149  H   ALA B 538     -47.246 -12.915 -31.639  1.00  0.00           H  
ATOM   1150  HA  ALA B 538     -47.122 -15.460 -30.354  1.00  0.00           H  
ATOM   1151 1HB  ALA B 538     -45.767 -14.303 -28.707  1.00  0.00           H  
ATOM   1152 2HB  ALA B 538     -45.312 -13.836 -30.323  1.00  0.00           H  
ATOM   1153 3HB  ALA B 538     -46.282 -12.739 -29.316  1.00  0.00           H  
ATOM   1154  N   ALA B 539     -49.239 -13.276 -29.044  1.00  0.00           N  
ATOM   1155  CA  ALA B 539     -50.406 -13.148 -28.172  1.00  0.00           C  
ATOM   1156  C   ALA B 539     -51.488 -14.144 -28.582  1.00  0.00           C  
ATOM   1157  O   ALA B 539     -52.134 -14.756 -27.726  1.00  0.00           O  
ATOM   1158  CB  ALA B 539     -50.960 -11.745 -28.240  1.00  0.00           C  
ATOM   1159  H   ALA B 539     -48.965 -12.474 -29.620  1.00  0.00           H  
ATOM   1160  HA  ALA B 539     -50.096 -13.368 -27.151  1.00  0.00           H  
ATOM   1161 1HB  ALA B 539     -51.801 -11.646 -27.601  1.00  0.00           H  
ATOM   1162 2HB  ALA B 539     -50.200 -11.055 -27.946  1.00  0.00           H  
ATOM   1163 3HB  ALA B 539     -51.269 -11.522 -29.240  1.00  0.00           H  
ATOM   1164  N   VAL B 540     -51.640 -14.353 -29.896  1.00  0.00           N  
ATOM   1165  CA  VAL B 540     -52.646 -15.283 -30.391  1.00  0.00           C  
ATOM   1166  C   VAL B 540     -52.287 -16.668 -29.924  1.00  0.00           C  
ATOM   1167  O   VAL B 540     -53.139 -17.396 -29.411  1.00  0.00           O  
ATOM   1168  CB  VAL B 540     -52.695 -15.332 -31.933  1.00  0.00           C  
ATOM   1169  CG1 VAL B 540     -53.636 -16.450 -32.371  1.00  0.00           C  
ATOM   1170  CG2 VAL B 540     -53.134 -14.026 -32.478  1.00  0.00           C  
ATOM   1171  H   VAL B 540     -51.075 -13.800 -30.548  1.00  0.00           H  
ATOM   1172  HA  VAL B 540     -53.622 -15.004 -29.996  1.00  0.00           H  
ATOM   1173  HB  VAL B 540     -51.711 -15.569 -32.311  1.00  0.00           H  
ATOM   1174 1HG1 VAL B 540     -53.654 -16.508 -33.454  1.00  0.00           H  
ATOM   1175 2HG1 VAL B 540     -53.284 -17.403 -31.968  1.00  0.00           H  
ATOM   1176 3HG1 VAL B 540     -54.644 -16.252 -31.999  1.00  0.00           H  
ATOM   1177 1HG2 VAL B 540     -53.161 -14.057 -33.562  1.00  0.00           H  
ATOM   1178 2HG2 VAL B 540     -54.084 -13.845 -32.102  1.00  0.00           H  
ATOM   1179 3HG2 VAL B 540     -52.466 -13.252 -32.167  1.00  0.00           H  
ATOM   1180  N   ARG B 541     -51.007 -17.017 -30.067  1.00  0.00           N  
ATOM   1181  CA  ARG B 541     -50.528 -18.323 -29.669  1.00  0.00           C  
ATOM   1182  C   ARG B 541     -50.738 -18.552 -28.172  1.00  0.00           C  
ATOM   1183  O   ARG B 541     -51.093 -19.659 -27.764  1.00  0.00           O  
ATOM   1184  CB  ARG B 541     -49.057 -18.463 -30.009  1.00  0.00           C  
ATOM   1185  CG  ARG B 541     -48.707 -18.573 -31.481  1.00  0.00           C  
ATOM   1186  CD  ARG B 541     -47.223 -18.683 -31.669  1.00  0.00           C  
ATOM   1187  NE  ARG B 541     -46.834 -18.659 -33.073  1.00  0.00           N  
ATOM   1188  CZ  ARG B 541     -46.817 -19.730 -33.889  1.00  0.00           C  
ATOM   1189  NH1 ARG B 541     -47.169 -20.911 -33.435  1.00  0.00           N  
ATOM   1190  NH2 ARG B 541     -46.445 -19.590 -35.150  1.00  0.00           N  
ATOM   1191  H   ARG B 541     -50.361 -16.350 -30.500  1.00  0.00           H  
ATOM   1192  HA  ARG B 541     -51.087 -19.077 -30.222  1.00  0.00           H  
ATOM   1193 1HB  ARG B 541     -48.511 -17.616 -29.608  1.00  0.00           H  
ATOM   1194 2HB  ARG B 541     -48.687 -19.332 -29.546  1.00  0.00           H  
ATOM   1195 1HG  ARG B 541     -49.175 -19.464 -31.898  1.00  0.00           H  
ATOM   1196 2HG  ARG B 541     -49.064 -17.697 -32.013  1.00  0.00           H  
ATOM   1197 1HD  ARG B 541     -46.740 -17.843 -31.170  1.00  0.00           H  
ATOM   1198 2HD  ARG B 541     -46.868 -19.613 -31.230  1.00  0.00           H  
ATOM   1199  HE  ARG B 541     -46.550 -17.765 -33.464  1.00  0.00           H  
ATOM   1200 1HH1 ARG B 541     -47.452 -21.017 -32.471  1.00  0.00           H  
ATOM   1201 2HH1 ARG B 541     -47.156 -21.713 -34.048  1.00  0.00           H  
ATOM   1202 1HH2 ARG B 541     -46.172 -18.678 -35.497  1.00  0.00           H  
ATOM   1203 2HH2 ARG B 541     -46.431 -20.390 -35.765  1.00  0.00           H  
ATOM   1204  N   ALA B 542     -50.537 -17.510 -27.350  1.00  0.00           N  
ATOM   1205  CA  ALA B 542     -50.753 -17.634 -25.910  1.00  0.00           C  
ATOM   1206  C   ALA B 542     -52.206 -17.948 -25.590  1.00  0.00           C  
ATOM   1207  O   ALA B 542     -52.501 -18.786 -24.725  1.00  0.00           O  
ATOM   1208  CB  ALA B 542     -50.350 -16.343 -25.224  1.00  0.00           C  
ATOM   1209  H   ALA B 542     -50.193 -16.626 -27.739  1.00  0.00           H  
ATOM   1210  HA  ALA B 542     -50.156 -18.452 -25.534  1.00  0.00           H  
ATOM   1211 1HB  ALA B 542     -50.503 -16.450 -24.172  1.00  0.00           H  
ATOM   1212 2HB  ALA B 542     -49.301 -16.134 -25.434  1.00  0.00           H  
ATOM   1213 3HB  ALA B 542     -50.962 -15.524 -25.596  1.00  0.00           H  
ATOM   1214  N   LEU B 543     -53.113 -17.292 -26.306  1.00  0.00           N  
ATOM   1215  CA  LEU B 543     -54.534 -17.485 -26.092  1.00  0.00           C  
ATOM   1216  C   LEU B 543     -55.002 -18.848 -26.591  1.00  0.00           C  
ATOM   1217  O   LEU B 543     -55.734 -19.561 -25.891  1.00  0.00           O  
ATOM   1218  CB  LEU B 543     -55.259 -16.359 -26.810  1.00  0.00           C  
ATOM   1219  CG  LEU B 543     -55.064 -15.009 -26.212  1.00  0.00           C  
ATOM   1220  CD1 LEU B 543     -55.563 -13.903 -27.155  1.00  0.00           C  
ATOM   1221  CD2 LEU B 543     -55.830 -14.984 -24.958  1.00  0.00           C  
ATOM   1222  H   LEU B 543     -52.798 -16.601 -26.997  1.00  0.00           H  
ATOM   1223  HA  LEU B 543     -54.736 -17.420 -25.026  1.00  0.00           H  
ATOM   1224 1HB  LEU B 543     -54.909 -16.320 -27.838  1.00  0.00           H  
ATOM   1225 2HB  LEU B 543     -56.322 -16.571 -26.784  1.00  0.00           H  
ATOM   1226  HG  LEU B 543     -54.008 -14.844 -26.014  1.00  0.00           H  
ATOM   1227 1HD1 LEU B 543     -55.431 -12.928 -26.695  1.00  0.00           H  
ATOM   1228 2HD1 LEU B 543     -54.998 -13.941 -28.087  1.00  0.00           H  
ATOM   1229 3HD1 LEU B 543     -56.586 -14.051 -27.361  1.00  0.00           H  
ATOM   1230 1HD2 LEU B 543     -55.702 -14.046 -24.526  1.00  0.00           H  
ATOM   1231 2HD2 LEU B 543     -56.879 -15.151 -25.177  1.00  0.00           H  
ATOM   1232 3HD2 LEU B 543     -55.470 -15.758 -24.284  1.00  0.00           H  
ATOM   1233  N   GLU B 544     -54.511 -19.260 -27.761  1.00  0.00           N  
ATOM   1234  CA  GLU B 544     -54.902 -20.558 -28.278  1.00  0.00           C  
ATOM   1235  C   GLU B 544     -54.317 -21.668 -27.415  1.00  0.00           C  
ATOM   1236  O   GLU B 544     -54.991 -22.669 -27.163  1.00  0.00           O  
ATOM   1237  CB  GLU B 544     -54.501 -20.736 -29.750  1.00  0.00           C  
ATOM   1238  CG  GLU B 544     -55.313 -19.875 -30.752  1.00  0.00           C  
ATOM   1239  CD  GLU B 544     -54.923 -20.116 -32.204  1.00  0.00           C  
ATOM   1240  OE1 GLU B 544     -53.902 -20.723 -32.438  1.00  0.00           O  
ATOM   1241  OE2 GLU B 544     -55.654 -19.694 -33.077  1.00  0.00           O  
ATOM   1242  H   GLU B 544     -53.896 -18.648 -28.303  1.00  0.00           H  
ATOM   1243  HA  GLU B 544     -55.987 -20.632 -28.224  1.00  0.00           H  
ATOM   1244 1HB  GLU B 544     -53.447 -20.467 -29.864  1.00  0.00           H  
ATOM   1245 2HB  GLU B 544     -54.604 -21.783 -30.033  1.00  0.00           H  
ATOM   1246 1HG  GLU B 544     -56.372 -20.091 -30.628  1.00  0.00           H  
ATOM   1247 2HG  GLU B 544     -55.156 -18.823 -30.508  1.00  0.00           H  
ATOM   1248  N   ALA B 545     -53.079 -21.489 -26.928  1.00  0.00           N  
ATOM   1249  CA  ALA B 545     -52.472 -22.502 -26.085  1.00  0.00           C  
ATOM   1250  C   ALA B 545     -53.286 -22.693 -24.827  1.00  0.00           C  
ATOM   1251  O   ALA B 545     -53.470 -23.828 -24.374  1.00  0.00           O  
ATOM   1252  CB  ALA B 545     -51.055 -22.118 -25.727  1.00  0.00           C  
ATOM   1253  H   ALA B 545     -52.535 -20.659 -27.170  1.00  0.00           H  
ATOM   1254  HA  ALA B 545     -52.460 -23.438 -26.632  1.00  0.00           H  
ATOM   1255 1HB  ALA B 545     -50.600 -22.892 -25.112  1.00  0.00           H  
ATOM   1256 2HB  ALA B 545     -50.509 -22.006 -26.645  1.00  0.00           H  
ATOM   1257 3HB  ALA B 545     -51.060 -21.173 -25.182  1.00  0.00           H  
ATOM   1258  N   ALA B 546     -53.815 -21.600 -24.273  1.00  0.00           N  
ATOM   1259  CA  ALA B 546     -54.614 -21.752 -23.080  1.00  0.00           C  
ATOM   1260  C   ALA B 546     -55.848 -22.579 -23.344  1.00  0.00           C  
ATOM   1261  O   ALA B 546     -56.167 -23.475 -22.546  1.00  0.00           O  
ATOM   1262  CB  ALA B 546     -55.020 -20.405 -22.551  1.00  0.00           C  
ATOM   1263  H   ALA B 546     -53.618 -20.667 -24.651  1.00  0.00           H  
ATOM   1264  HA  ALA B 546     -54.024 -22.281 -22.352  1.00  0.00           H  
ATOM   1265 1HB  ALA B 546     -55.588 -20.566 -21.659  1.00  0.00           H  
ATOM   1266 2HB  ALA B 546     -54.137 -19.827 -22.333  1.00  0.00           H  
ATOM   1267 3HB  ALA B 546     -55.625 -19.881 -23.293  1.00  0.00           H  
ATOM   1268  N   GLU B 547     -56.482 -22.359 -24.501  1.00  0.00           N  
ATOM   1269  CA  GLU B 547     -57.696 -23.096 -24.821  1.00  0.00           C  
ATOM   1270  C   GLU B 547     -57.397 -24.565 -25.065  1.00  0.00           C  
ATOM   1271  O   GLU B 547     -58.210 -25.429 -24.731  1.00  0.00           O  
ATOM   1272  CB  GLU B 547     -58.429 -22.481 -26.012  1.00  0.00           C  
ATOM   1273  CG  GLU B 547     -59.032 -21.121 -25.701  1.00  0.00           C  
ATOM   1274  CD  GLU B 547     -59.976 -21.190 -24.523  1.00  0.00           C  
ATOM   1275  OE1 GLU B 547     -60.780 -22.095 -24.451  1.00  0.00           O  
ATOM   1276  OE2 GLU B 547     -59.872 -20.345 -23.670  1.00  0.00           O  
ATOM   1277  H   GLU B 547     -56.145 -21.615 -25.126  1.00  0.00           H  
ATOM   1278  HA  GLU B 547     -58.362 -23.031 -23.963  1.00  0.00           H  
ATOM   1279 1HB  GLU B 547     -57.729 -22.358 -26.842  1.00  0.00           H  
ATOM   1280 2HB  GLU B 547     -59.223 -23.148 -26.342  1.00  0.00           H  
ATOM   1281 1HG  GLU B 547     -58.227 -20.420 -25.471  1.00  0.00           H  
ATOM   1282 2HG  GLU B 547     -59.562 -20.751 -26.578  1.00  0.00           H  
ATOM   1283  N   ARG B 548     -56.217 -24.853 -25.615  1.00  0.00           N  
ATOM   1284  CA  ARG B 548     -55.817 -26.231 -25.850  1.00  0.00           C  
ATOM   1285  C   ARG B 548     -55.677 -27.000 -24.533  1.00  0.00           C  
ATOM   1286  O   ARG B 548     -56.014 -28.185 -24.483  1.00  0.00           O  
ATOM   1287  CB  ARG B 548     -54.504 -26.301 -26.617  1.00  0.00           C  
ATOM   1288  CG  ARG B 548     -54.586 -25.883 -28.083  1.00  0.00           C  
ATOM   1289  CD  ARG B 548     -53.245 -25.863 -28.725  1.00  0.00           C  
ATOM   1290  NE  ARG B 548     -53.304 -25.442 -30.117  1.00  0.00           N  
ATOM   1291  CZ  ARG B 548     -52.223 -25.138 -30.863  1.00  0.00           C  
ATOM   1292  NH1 ARG B 548     -51.024 -25.210 -30.329  1.00  0.00           N  
ATOM   1293  NH2 ARG B 548     -52.368 -24.769 -32.124  1.00  0.00           N  
ATOM   1294  H   ARG B 548     -55.605 -24.085 -25.906  1.00  0.00           H  
ATOM   1295  HA  ARG B 548     -56.588 -26.711 -26.450  1.00  0.00           H  
ATOM   1296 1HB  ARG B 548     -53.774 -25.658 -26.137  1.00  0.00           H  
ATOM   1297 2HB  ARG B 548     -54.117 -27.317 -26.579  1.00  0.00           H  
ATOM   1298 1HG  ARG B 548     -55.210 -26.594 -28.622  1.00  0.00           H  
ATOM   1299 2HG  ARG B 548     -55.023 -24.896 -28.160  1.00  0.00           H  
ATOM   1300 1HD  ARG B 548     -52.598 -25.175 -28.192  1.00  0.00           H  
ATOM   1301 2HD  ARG B 548     -52.811 -26.861 -28.690  1.00  0.00           H  
ATOM   1302  HE  ARG B 548     -54.214 -25.374 -30.554  1.00  0.00           H  
ATOM   1303 1HH1 ARG B 548     -50.922 -25.485 -29.363  1.00  0.00           H  
ATOM   1304 2HH1 ARG B 548     -50.201 -24.990 -30.879  1.00  0.00           H  
ATOM   1305 1HH2 ARG B 548     -53.291 -24.710 -32.531  1.00  0.00           H  
ATOM   1306 2HH2 ARG B 548     -51.556 -24.540 -32.677  1.00  0.00           H  
ATOM   1307  N   THR B 549     -55.205 -26.333 -23.459  1.00  0.00           N  
ATOM   1308  CA  THR B 549     -55.081 -27.042 -22.177  1.00  0.00           C  
ATOM   1309  C   THR B 549     -56.441 -27.091 -21.471  1.00  0.00           C  
ATOM   1310  O   THR B 549     -56.772 -28.047 -20.767  1.00  0.00           O  
ATOM   1311  CB  THR B 549     -54.143 -26.311 -21.189  1.00  0.00           C  
ATOM   1312  OG1 THR B 549     -54.729 -25.031 -20.838  1.00  0.00           O  
ATOM   1313  CG2 THR B 549     -52.767 -26.074 -21.815  1.00  0.00           C  
ATOM   1314  H   THR B 549     -54.899 -25.359 -23.569  1.00  0.00           H  
ATOM   1315  HA  THR B 549     -54.731 -28.059 -22.355  1.00  0.00           H  
ATOM   1316  HB  THR B 549     -54.026 -26.912 -20.287  1.00  0.00           H  
ATOM   1317  HG1 THR B 549     -54.990 -24.547 -21.657  1.00  0.00           H  
ATOM   1318 1HG2 THR B 549     -52.124 -25.556 -21.105  1.00  0.00           H  
ATOM   1319 2HG2 THR B 549     -52.323 -27.033 -22.074  1.00  0.00           H  
ATOM   1320 3HG2 THR B 549     -52.872 -25.476 -22.705  1.00  0.00           H  
ATOM   1321  N   GLY B 550     -57.214 -26.012 -21.629  1.00  0.00           N  
ATOM   1322  CA  GLY B 550     -58.532 -25.849 -21.028  1.00  0.00           C  
ATOM   1323  C   GLY B 550     -58.472 -25.387 -19.563  1.00  0.00           C  
ATOM   1324  O   GLY B 550     -59.509 -25.210 -18.913  1.00  0.00           O  
ATOM   1325  H   GLY B 550     -56.868 -25.245 -22.203  1.00  0.00           H  
ATOM   1326 1HA  GLY B 550     -59.089 -25.124 -21.621  1.00  0.00           H  
ATOM   1327 2HA  GLY B 550     -59.072 -26.792 -21.092  1.00  0.00           H  
ATOM   1328  N   ASP B 551     -57.251 -25.186 -19.063  1.00  0.00           N  
ATOM   1329  CA  ASP B 551     -56.943 -24.824 -17.682  1.00  0.00           C  
ATOM   1330  C   ASP B 551     -57.052 -23.318 -17.387  1.00  0.00           C  
ATOM   1331  O   ASP B 551     -56.223 -22.548 -17.876  1.00  0.00           O  
ATOM   1332  CB  ASP B 551     -55.530 -25.326 -17.354  1.00  0.00           C  
ATOM   1333  CG  ASP B 551     -55.058 -25.103 -15.891  1.00  0.00           C  
ATOM   1334  OD1 ASP B 551     -55.615 -24.263 -15.190  1.00  0.00           O  
ATOM   1335  OD2 ASP B 551     -54.124 -25.773 -15.498  1.00  0.00           O  
ATOM   1336  H   ASP B 551     -56.466 -25.325 -19.700  1.00  0.00           H  
ATOM   1337  HA  ASP B 551     -57.612 -25.394 -17.052  1.00  0.00           H  
ATOM   1338 1HB  ASP B 551     -55.487 -26.398 -17.560  1.00  0.00           H  
ATOM   1339 2HB  ASP B 551     -54.828 -24.859 -18.035  1.00  0.00           H  
ATOM   1340  N   PRO B 552     -58.004 -22.855 -16.545  1.00  0.00           N  
ATOM   1341  CA  PRO B 552     -58.225 -21.457 -16.201  1.00  0.00           C  
ATOM   1342  C   PRO B 552     -56.948 -20.744 -15.743  1.00  0.00           C  
ATOM   1343  O   PRO B 552     -56.817 -19.532 -15.951  1.00  0.00           O  
ATOM   1344  CB  PRO B 552     -59.220 -21.555 -15.037  1.00  0.00           C  
ATOM   1345  CG  PRO B 552     -59.979 -22.833 -15.291  1.00  0.00           C  
ATOM   1346  CD  PRO B 552     -58.946 -23.785 -15.866  1.00  0.00           C  
ATOM   1347  HA  PRO B 552     -58.673 -20.940 -17.057  1.00  0.00           H  
ATOM   1348 1HB  PRO B 552     -58.672 -21.566 -14.080  1.00  0.00           H  
ATOM   1349 2HB  PRO B 552     -59.869 -20.668 -15.022  1.00  0.00           H  
ATOM   1350 1HG  PRO B 552     -60.414 -23.205 -14.352  1.00  0.00           H  
ATOM   1351 2HG  PRO B 552     -60.818 -22.650 -15.978  1.00  0.00           H  
ATOM   1352 1HD  PRO B 552     -58.427 -24.348 -15.069  1.00  0.00           H  
ATOM   1353 2HD  PRO B 552     -59.465 -24.433 -16.579  1.00  0.00           H  
ATOM   1354  N   GLU B 553     -55.999 -21.482 -15.144  1.00  0.00           N  
ATOM   1355  CA  GLU B 553     -54.763 -20.858 -14.681  1.00  0.00           C  
ATOM   1356  C   GLU B 553     -53.931 -20.476 -15.890  1.00  0.00           C  
ATOM   1357  O   GLU B 553     -53.233 -19.461 -15.891  1.00  0.00           O  
ATOM   1358  CB  GLU B 553     -53.969 -21.792 -13.766  1.00  0.00           C  
ATOM   1359  CG  GLU B 553     -52.716 -21.167 -13.130  1.00  0.00           C  
ATOM   1360  CD  GLU B 553     -53.011 -20.025 -12.175  1.00  0.00           C  
ATOM   1361  OE1 GLU B 553     -54.131 -19.910 -11.735  1.00  0.00           O  
ATOM   1362  OE2 GLU B 553     -52.093 -19.286 -11.859  1.00  0.00           O  
ATOM   1363  H   GLU B 553     -56.093 -22.502 -15.026  1.00  0.00           H  
ATOM   1364  HA  GLU B 553     -55.010 -19.951 -14.129  1.00  0.00           H  
ATOM   1365 1HB  GLU B 553     -54.615 -22.153 -12.968  1.00  0.00           H  
ATOM   1366 2HB  GLU B 553     -53.647 -22.665 -14.339  1.00  0.00           H  
ATOM   1367 1HG  GLU B 553     -52.183 -21.944 -12.586  1.00  0.00           H  
ATOM   1368 2HG  GLU B 553     -52.069 -20.803 -13.929  1.00  0.00           H  
ATOM   1369  N   VAL B 554     -53.993 -21.308 -16.919  1.00  0.00           N  
ATOM   1370  CA  VAL B 554     -53.232 -21.083 -18.119  1.00  0.00           C  
ATOM   1371  C   VAL B 554     -53.871 -19.917 -18.852  1.00  0.00           C  
ATOM   1372  O   VAL B 554     -53.173 -19.112 -19.459  1.00  0.00           O  
ATOM   1373  CB  VAL B 554     -53.110 -22.324 -18.986  1.00  0.00           C  
ATOM   1374  CG1 VAL B 554     -52.414 -21.948 -20.221  1.00  0.00           C  
ATOM   1375  CG2 VAL B 554     -52.332 -23.391 -18.235  1.00  0.00           C  
ATOM   1376  H   VAL B 554     -54.638 -22.097 -16.888  1.00  0.00           H  
ATOM   1377  HA  VAL B 554     -52.225 -20.799 -17.836  1.00  0.00           H  
ATOM   1378  HB  VAL B 554     -54.103 -22.693 -19.250  1.00  0.00           H  
ATOM   1379 1HG1 VAL B 554     -52.311 -22.821 -20.867  1.00  0.00           H  
ATOM   1380 2HG1 VAL B 554     -52.965 -21.175 -20.719  1.00  0.00           H  
ATOM   1381 3HG1 VAL B 554     -51.436 -21.570 -19.951  1.00  0.00           H  
ATOM   1382 1HG2 VAL B 554     -52.239 -24.279 -18.859  1.00  0.00           H  
ATOM   1383 2HG2 VAL B 554     -51.346 -23.014 -17.986  1.00  0.00           H  
ATOM   1384 3HG2 VAL B 554     -52.862 -23.646 -17.315  1.00  0.00           H  
ATOM   1385  N   ARG B 555     -55.208 -19.833 -18.815  1.00  0.00           N  
ATOM   1386  CA  ARG B 555     -55.893 -18.686 -19.430  1.00  0.00           C  
ATOM   1387  C   ARG B 555     -55.413 -17.381 -18.773  1.00  0.00           C  
ATOM   1388  O   ARG B 555     -55.198 -16.383 -19.473  1.00  0.00           O  
ATOM   1389  CB  ARG B 555     -57.409 -18.804 -19.325  1.00  0.00           C  
ATOM   1390  CG  ARG B 555     -58.041 -19.893 -20.197  1.00  0.00           C  
ATOM   1391  CD  ARG B 555     -59.526 -19.892 -20.106  1.00  0.00           C  
ATOM   1392  NE  ARG B 555     -60.123 -20.905 -20.963  1.00  0.00           N  
ATOM   1393  CZ  ARG B 555     -60.448 -22.149 -20.581  1.00  0.00           C  
ATOM   1394  NH1 ARG B 555     -60.216 -22.527 -19.344  1.00  0.00           N  
ATOM   1395  NH2 ARG B 555     -60.991 -22.979 -21.466  1.00  0.00           N  
ATOM   1396  H   ARG B 555     -55.725 -20.580 -18.339  1.00  0.00           H  
ATOM   1397  HA  ARG B 555     -55.632 -18.636 -20.480  1.00  0.00           H  
ATOM   1398 1HB  ARG B 555     -57.686 -18.998 -18.297  1.00  0.00           H  
ATOM   1399 2HB  ARG B 555     -57.864 -17.856 -19.610  1.00  0.00           H  
ATOM   1400 1HG  ARG B 555     -57.780 -19.727 -21.243  1.00  0.00           H  
ATOM   1401 2HG  ARG B 555     -57.671 -20.874 -19.876  1.00  0.00           H  
ATOM   1402 1HD  ARG B 555     -59.832 -20.090 -19.082  1.00  0.00           H  
ATOM   1403 2HD  ARG B 555     -59.911 -18.921 -20.419  1.00  0.00           H  
ATOM   1404  HE  ARG B 555     -60.289 -20.657 -21.948  1.00  0.00           H  
ATOM   1405 1HH1 ARG B 555     -59.794 -21.870 -18.710  1.00  0.00           H  
ATOM   1406 2HH1 ARG B 555     -60.396 -23.496 -19.049  1.00  0.00           H  
ATOM   1407 1HH2 ARG B 555     -61.146 -22.660 -22.447  1.00  0.00           H  
ATOM   1408 2HH2 ARG B 555     -61.261 -23.911 -21.194  1.00  0.00           H  
ATOM   1409  N   GLU B 556     -55.188 -17.406 -17.450  1.00  0.00           N  
ATOM   1410  CA  GLU B 556     -54.633 -16.246 -16.752  1.00  0.00           C  
ATOM   1411  C   GLU B 556     -53.181 -15.998 -17.190  1.00  0.00           C  
ATOM   1412  O   GLU B 556     -52.790 -14.845 -17.416  1.00  0.00           O  
ATOM   1413  CB  GLU B 556     -54.747 -16.432 -15.233  1.00  0.00           C  
ATOM   1414  CG  GLU B 556     -54.107 -15.342 -14.362  1.00  0.00           C  
ATOM   1415  CD  GLU B 556     -54.641 -13.956 -14.556  1.00  0.00           C  
ATOM   1416  OE1 GLU B 556     -55.570 -13.763 -15.299  1.00  0.00           O  
ATOM   1417  OE2 GLU B 556     -54.120 -13.068 -13.926  1.00  0.00           O  
ATOM   1418  H   GLU B 556     -55.448 -18.243 -16.917  1.00  0.00           H  
ATOM   1419  HA  GLU B 556     -55.221 -15.371 -17.025  1.00  0.00           H  
ATOM   1420 1HB  GLU B 556     -55.798 -16.506 -14.960  1.00  0.00           H  
ATOM   1421 2HB  GLU B 556     -54.282 -17.374 -14.953  1.00  0.00           H  
ATOM   1422 1HG  GLU B 556     -54.241 -15.624 -13.318  1.00  0.00           H  
ATOM   1423 2HG  GLU B 556     -53.036 -15.337 -14.566  1.00  0.00           H  
ATOM   1424  N   LEU B 557     -52.398 -17.065 -17.383  1.00  0.00           N  
ATOM   1425  CA  LEU B 557     -51.039 -16.863 -17.867  1.00  0.00           C  
ATOM   1426  C   LEU B 557     -51.077 -16.254 -19.265  1.00  0.00           C  
ATOM   1427  O   LEU B 557     -50.264 -15.382 -19.586  1.00  0.00           O  
ATOM   1428  CB  LEU B 557     -50.266 -18.182 -17.948  1.00  0.00           C  
ATOM   1429  CG  LEU B 557     -49.893 -18.865 -16.632  1.00  0.00           C  
ATOM   1430  CD1 LEU B 557     -49.290 -20.228 -16.932  1.00  0.00           C  
ATOM   1431  CD2 LEU B 557     -48.899 -18.014 -15.860  1.00  0.00           C  
ATOM   1432  H   LEU B 557     -52.741 -17.999 -17.145  1.00  0.00           H  
ATOM   1433  HA  LEU B 557     -50.524 -16.179 -17.195  1.00  0.00           H  
ATOM   1434 1HB  LEU B 557     -50.855 -18.885 -18.521  1.00  0.00           H  
ATOM   1435 2HB  LEU B 557     -49.385 -17.995 -18.491  1.00  0.00           H  
ATOM   1436  HG  LEU B 557     -50.791 -19.008 -16.032  1.00  0.00           H  
ATOM   1437 1HD1 LEU B 557     -49.042 -20.697 -15.995  1.00  0.00           H  
ATOM   1438 2HD1 LEU B 557     -49.995 -20.841 -17.471  1.00  0.00           H  
ATOM   1439 3HD1 LEU B 557     -48.398 -20.109 -17.527  1.00  0.00           H  
ATOM   1440 1HD2 LEU B 557     -48.659 -18.520 -14.934  1.00  0.00           H  
ATOM   1441 2HD2 LEU B 557     -47.994 -17.874 -16.445  1.00  0.00           H  
ATOM   1442 3HD2 LEU B 557     -49.346 -17.043 -15.643  1.00  0.00           H  
ATOM   1443  N   ALA B 558     -52.026 -16.702 -20.096  1.00  0.00           N  
ATOM   1444  CA  ALA B 558     -52.153 -16.177 -21.442  1.00  0.00           C  
ATOM   1445  C   ALA B 558     -52.500 -14.712 -21.400  1.00  0.00           C  
ATOM   1446  O   ALA B 558     -51.932 -13.938 -22.160  1.00  0.00           O  
ATOM   1447  CB  ALA B 558     -53.195 -16.925 -22.237  1.00  0.00           C  
ATOM   1448  H   ALA B 558     -52.652 -17.440 -19.786  1.00  0.00           H  
ATOM   1449  HA  ALA B 558     -51.197 -16.289 -21.934  1.00  0.00           H  
ATOM   1450 1HB  ALA B 558     -53.241 -16.518 -23.241  1.00  0.00           H  
ATOM   1451 2HB  ALA B 558     -52.912 -17.967 -22.276  1.00  0.00           H  
ATOM   1452 3HB  ALA B 558     -54.165 -16.827 -21.762  1.00  0.00           H  
ATOM   1453  N   ARG B 559     -53.356 -14.291 -20.459  1.00  0.00           N  
ATOM   1454  CA  ARG B 559     -53.696 -12.875 -20.372  1.00  0.00           C  
ATOM   1455  C   ARG B 559     -52.432 -12.057 -20.151  1.00  0.00           C  
ATOM   1456  O   ARG B 559     -52.253 -11.006 -20.778  1.00  0.00           O  
ATOM   1457  CB  ARG B 559     -54.694 -12.594 -19.251  1.00  0.00           C  
ATOM   1458  CG  ARG B 559     -55.154 -11.118 -19.141  1.00  0.00           C  
ATOM   1459  CD  ARG B 559     -56.114 -10.891 -18.001  1.00  0.00           C  
ATOM   1460  NE  ARG B 559     -55.474 -11.071 -16.699  1.00  0.00           N  
ATOM   1461  CZ  ARG B 559     -54.718 -10.133 -16.078  1.00  0.00           C  
ATOM   1462  NH1 ARG B 559     -54.532  -8.946 -16.627  1.00  0.00           N  
ATOM   1463  NH2 ARG B 559     -54.158 -10.405 -14.920  1.00  0.00           N  
ATOM   1464  H   ARG B 559     -53.817 -14.972 -19.847  1.00  0.00           H  
ATOM   1465  HA  ARG B 559     -54.140 -12.573 -21.312  1.00  0.00           H  
ATOM   1466 1HB  ARG B 559     -55.579 -13.217 -19.389  1.00  0.00           H  
ATOM   1467 2HB  ARG B 559     -54.250 -12.872 -18.291  1.00  0.00           H  
ATOM   1468 1HG  ARG B 559     -54.277 -10.493 -18.968  1.00  0.00           H  
ATOM   1469 2HG  ARG B 559     -55.634 -10.803 -20.058  1.00  0.00           H  
ATOM   1470 1HD  ARG B 559     -56.500  -9.877 -18.052  1.00  0.00           H  
ATOM   1471 2HD  ARG B 559     -56.945 -11.597 -18.073  1.00  0.00           H  
ATOM   1472  HE  ARG B 559     -55.578 -11.987 -16.222  1.00  0.00           H  
ATOM   1473 1HH1 ARG B 559     -54.956  -8.727 -17.514  1.00  0.00           H  
ATOM   1474 2HH1 ARG B 559     -53.957  -8.263 -16.154  1.00  0.00           H  
ATOM   1475 1HH2 ARG B 559     -54.279 -11.341 -14.500  1.00  0.00           H  
ATOM   1476 2HH2 ARG B 559     -53.572  -9.725 -14.464  1.00  0.00           H  
ATOM   1477  N   GLU B 560     -51.539 -12.555 -19.289  1.00  0.00           N  
ATOM   1478  CA  GLU B 560     -50.281 -11.859 -19.036  1.00  0.00           C  
ATOM   1479  C   GLU B 560     -49.368 -11.868 -20.274  1.00  0.00           C  
ATOM   1480  O   GLU B 560     -48.704 -10.866 -20.554  1.00  0.00           O  
ATOM   1481  CB  GLU B 560     -49.566 -12.466 -17.830  1.00  0.00           C  
ATOM   1482  CG  GLU B 560     -50.241 -12.176 -16.483  1.00  0.00           C  
ATOM   1483  CD  GLU B 560     -50.205 -10.698 -16.156  1.00  0.00           C  
ATOM   1484  OE1 GLU B 560     -49.230 -10.086 -16.516  1.00  0.00           O  
ATOM   1485  OE2 GLU B 560     -51.117 -10.181 -15.555  1.00  0.00           O  
ATOM   1486  H   GLU B 560     -51.765 -13.425 -18.791  1.00  0.00           H  
ATOM   1487  HA  GLU B 560     -50.514 -10.824 -18.797  1.00  0.00           H  
ATOM   1488 1HB  GLU B 560     -49.499 -13.547 -17.949  1.00  0.00           H  
ATOM   1489 2HB  GLU B 560     -48.560 -12.078 -17.790  1.00  0.00           H  
ATOM   1490 1HG  GLU B 560     -51.284 -12.510 -16.528  1.00  0.00           H  
ATOM   1491 2HG  GLU B 560     -49.738 -12.739 -15.699  1.00  0.00           H  
ATOM   1492  N   LEU B 561     -49.374 -12.964 -21.037  1.00  0.00           N  
ATOM   1493  CA  LEU B 561     -48.576 -13.038 -22.260  1.00  0.00           C  
ATOM   1494  C   LEU B 561     -49.107 -12.046 -23.304  1.00  0.00           C  
ATOM   1495  O   LEU B 561     -48.339 -11.391 -24.020  1.00  0.00           O  
ATOM   1496  CB  LEU B 561     -48.600 -14.466 -22.799  1.00  0.00           C  
ATOM   1497  CG  LEU B 561     -47.840 -15.494 -21.942  1.00  0.00           C  
ATOM   1498  CD1 LEU B 561     -48.071 -16.931 -22.457  1.00  0.00           C  
ATOM   1499  CD2 LEU B 561     -46.409 -15.144 -21.993  1.00  0.00           C  
ATOM   1500  H   LEU B 561     -49.921 -13.775 -20.729  1.00  0.00           H  
ATOM   1501  HA  LEU B 561     -47.553 -12.772 -22.019  1.00  0.00           H  
ATOM   1502 1HB  LEU B 561     -49.625 -14.772 -22.839  1.00  0.00           H  
ATOM   1503 2HB  LEU B 561     -48.208 -14.463 -23.791  1.00  0.00           H  
ATOM   1504  HG  LEU B 561     -48.190 -15.435 -20.915  1.00  0.00           H  
ATOM   1505 1HD1 LEU B 561     -47.526 -17.631 -21.837  1.00  0.00           H  
ATOM   1506 2HD1 LEU B 561     -49.122 -17.173 -22.410  1.00  0.00           H  
ATOM   1507 3HD1 LEU B 561     -47.723 -17.015 -23.487  1.00  0.00           H  
ATOM   1508 1HD2 LEU B 561     -45.836 -15.825 -21.381  1.00  0.00           H  
ATOM   1509 2HD2 LEU B 561     -46.091 -15.210 -22.995  1.00  0.00           H  
ATOM   1510 3HD2 LEU B 561     -46.278 -14.139 -21.639  1.00  0.00           H  
ATOM   1511  N   VAL B 562     -50.427 -11.894 -23.351  1.00  0.00           N  
ATOM   1512  CA  VAL B 562     -51.040 -10.949 -24.267  1.00  0.00           C  
ATOM   1513  C   VAL B 562     -50.676  -9.540 -23.820  1.00  0.00           C  
ATOM   1514  O   VAL B 562     -50.287  -8.706 -24.640  1.00  0.00           O  
ATOM   1515  CB  VAL B 562     -52.568 -11.072 -24.298  1.00  0.00           C  
ATOM   1516  CG1 VAL B 562     -53.130  -9.963 -25.144  1.00  0.00           C  
ATOM   1517  CG2 VAL B 562     -52.986 -12.409 -24.834  1.00  0.00           C  
ATOM   1518  H   VAL B 562     -51.012 -12.476 -22.751  1.00  0.00           H  
ATOM   1519  HA  VAL B 562     -50.647 -11.123 -25.266  1.00  0.00           H  
ATOM   1520  HB  VAL B 562     -52.950 -10.950 -23.285  1.00  0.00           H  
ATOM   1521 1HG1 VAL B 562     -54.219 -10.014 -25.150  1.00  0.00           H  
ATOM   1522 2HG1 VAL B 562     -52.803  -9.026 -24.729  1.00  0.00           H  
ATOM   1523 3HG1 VAL B 562     -52.764 -10.053 -26.147  1.00  0.00           H  
ATOM   1524 1HG2 VAL B 562     -54.058 -12.450 -24.826  1.00  0.00           H  
ATOM   1525 2HG2 VAL B 562     -52.634 -12.551 -25.831  1.00  0.00           H  
ATOM   1526 3HG2 VAL B 562     -52.599 -13.192 -24.230  1.00  0.00           H  
ATOM   1527  N   ARG B 563     -50.749  -9.279 -22.506  1.00  0.00           N  
ATOM   1528  CA  ARG B 563     -50.419  -7.959 -21.987  1.00  0.00           C  
ATOM   1529  C   ARG B 563     -49.016  -7.565 -22.387  1.00  0.00           C  
ATOM   1530  O   ARG B 563     -48.807  -6.427 -22.814  1.00  0.00           O  
ATOM   1531  CB  ARG B 563     -50.542  -7.898 -20.465  1.00  0.00           C  
ATOM   1532  CG  ARG B 563     -50.285  -6.503 -19.848  1.00  0.00           C  
ATOM   1533  CD  ARG B 563     -50.536  -6.468 -18.355  1.00  0.00           C  
ATOM   1534  NE  ARG B 563     -49.567  -7.252 -17.552  1.00  0.00           N  
ATOM   1535  CZ  ARG B 563     -48.367  -6.821 -17.101  1.00  0.00           C  
ATOM   1536  NH1 ARG B 563     -47.914  -5.599 -17.332  1.00  0.00           N  
ATOM   1537  NH2 ARG B 563     -47.656  -7.673 -16.392  1.00  0.00           N  
ATOM   1538  H   ARG B 563     -51.085 -10.000 -21.863  1.00  0.00           H  
ATOM   1539  HA  ARG B 563     -51.106  -7.239 -22.414  1.00  0.00           H  
ATOM   1540 1HB  ARG B 563     -51.525  -8.239 -20.157  1.00  0.00           H  
ATOM   1541 2HB  ARG B 563     -49.817  -8.579 -20.021  1.00  0.00           H  
ATOM   1542 1HG  ARG B 563     -49.243  -6.222 -20.020  1.00  0.00           H  
ATOM   1543 2HG  ARG B 563     -50.935  -5.767 -20.323  1.00  0.00           H  
ATOM   1544 1HD  ARG B 563     -50.484  -5.430 -18.021  1.00  0.00           H  
ATOM   1545 2HD  ARG B 563     -51.531  -6.861 -18.156  1.00  0.00           H  
ATOM   1546  HE  ARG B 563     -49.795  -8.225 -17.297  1.00  0.00           H  
ATOM   1547 1HH1 ARG B 563     -48.448  -4.914 -17.887  1.00  0.00           H  
ATOM   1548 2HH1 ARG B 563     -47.012  -5.318 -16.975  1.00  0.00           H  
ATOM   1549 1HH2 ARG B 563     -48.055  -8.608 -16.233  1.00  0.00           H  
ATOM   1550 2HH2 ARG B 563     -46.743  -7.414 -15.989  1.00  0.00           H  
ATOM   1551  N   LEU B 564     -48.069  -8.510 -22.322  1.00  0.00           N  
ATOM   1552  CA  LEU B 564     -46.699  -8.205 -22.718  1.00  0.00           C  
ATOM   1553  C   LEU B 564     -46.651  -7.844 -24.197  1.00  0.00           C  
ATOM   1554  O   LEU B 564     -45.962  -6.902 -24.603  1.00  0.00           O  
ATOM   1555  CB  LEU B 564     -45.802  -9.427 -22.544  1.00  0.00           C  
ATOM   1556  CG  LEU B 564     -45.498  -9.937 -21.166  1.00  0.00           C  
ATOM   1557  CD1 LEU B 564     -44.783 -11.231 -21.362  1.00  0.00           C  
ATOM   1558  CD2 LEU B 564     -44.657  -8.943 -20.366  1.00  0.00           C  
ATOM   1559  H   LEU B 564     -48.304  -9.432 -21.940  1.00  0.00           H  
ATOM   1560  HA  LEU B 564     -46.330  -7.370 -22.126  1.00  0.00           H  
ATOM   1561 1HB  LEU B 564     -46.259 -10.249 -23.076  1.00  0.00           H  
ATOM   1562 2HB  LEU B 564     -44.862  -9.209 -23.010  1.00  0.00           H  
ATOM   1563  HG  LEU B 564     -46.416 -10.130 -20.630  1.00  0.00           H  
ATOM   1564 1HD1 LEU B 564     -44.570 -11.636 -20.419  1.00  0.00           H  
ATOM   1565 2HD1 LEU B 564     -45.411 -11.907 -21.920  1.00  0.00           H  
ATOM   1566 3HD1 LEU B 564     -43.870 -11.064 -21.913  1.00  0.00           H  
ATOM   1567 1HD2 LEU B 564     -44.436  -9.360 -19.377  1.00  0.00           H  
ATOM   1568 2HD2 LEU B 564     -43.729  -8.747 -20.887  1.00  0.00           H  
ATOM   1569 3HD2 LEU B 564     -45.208  -8.014 -20.251  1.00  0.00           H  
ATOM   1570  N   ALA B 565     -47.424  -8.564 -25.025  1.00  0.00           N  
ATOM   1571  CA  ALA B 565     -47.424  -8.253 -26.445  1.00  0.00           C  
ATOM   1572  C   ALA B 565     -47.921  -6.844 -26.678  1.00  0.00           C  
ATOM   1573  O   ALA B 565     -47.342  -6.107 -27.475  1.00  0.00           O  
ATOM   1574  CB  ALA B 565     -48.314  -9.207 -27.213  1.00  0.00           C  
ATOM   1575  H   ALA B 565     -47.978  -9.349 -24.665  1.00  0.00           H  
ATOM   1576  HA  ALA B 565     -46.401  -8.327 -26.809  1.00  0.00           H  
ATOM   1577 1HB  ALA B 565     -48.293  -8.955 -28.262  1.00  0.00           H  
ATOM   1578 2HB  ALA B 565     -47.971 -10.226 -27.078  1.00  0.00           H  
ATOM   1579 3HB  ALA B 565     -49.328  -9.121 -26.850  1.00  0.00           H  
ATOM   1580  N   VAL B 566     -48.943  -6.438 -25.920  1.00  0.00           N  
ATOM   1581  CA  VAL B 566     -49.510  -5.109 -26.083  1.00  0.00           C  
ATOM   1582  C   VAL B 566     -48.577  -4.019 -25.616  1.00  0.00           C  
ATOM   1583  O   VAL B 566     -48.370  -3.038 -26.333  1.00  0.00           O  
ATOM   1584  CB  VAL B 566     -50.820  -4.947 -25.283  1.00  0.00           C  
ATOM   1585  CG1 VAL B 566     -51.268  -3.506 -25.328  1.00  0.00           C  
ATOM   1586  CG2 VAL B 566     -51.891  -5.792 -25.864  1.00  0.00           C  
ATOM   1587  H   VAL B 566     -49.356  -7.105 -25.260  1.00  0.00           H  
ATOM   1588  HA  VAL B 566     -49.721  -4.957 -27.139  1.00  0.00           H  
ATOM   1589  HB  VAL B 566     -50.643  -5.229 -24.245  1.00  0.00           H  
ATOM   1590 1HG1 VAL B 566     -52.187  -3.395 -24.756  1.00  0.00           H  
ATOM   1591 2HG1 VAL B 566     -50.497  -2.865 -24.899  1.00  0.00           H  
ATOM   1592 3HG1 VAL B 566     -51.443  -3.218 -26.364  1.00  0.00           H  
ATOM   1593 1HG2 VAL B 566     -52.805  -5.663 -25.302  1.00  0.00           H  
ATOM   1594 2HG2 VAL B 566     -52.051  -5.463 -26.873  1.00  0.00           H  
ATOM   1595 3HG2 VAL B 566     -51.595  -6.840 -25.845  1.00  0.00           H  
ATOM   1596  N   GLU B 567     -48.021  -4.161 -24.415  1.00  0.00           N  
ATOM   1597  CA  GLU B 567     -47.182  -3.093 -23.901  1.00  0.00           C  
ATOM   1598  C   GLU B 567     -45.880  -2.967 -24.675  1.00  0.00           C  
ATOM   1599  O   GLU B 567     -45.432  -1.855 -24.970  1.00  0.00           O  
ATOM   1600  CB  GLU B 567     -46.884  -3.313 -22.412  1.00  0.00           C  
ATOM   1601  CG  GLU B 567     -48.103  -3.151 -21.481  1.00  0.00           C  
ATOM   1602  CD  GLU B 567     -47.781  -3.359 -20.002  1.00  0.00           C  
ATOM   1603  OE1 GLU B 567     -46.622  -3.513 -19.676  1.00  0.00           O  
ATOM   1604  OE2 GLU B 567     -48.701  -3.401 -19.205  1.00  0.00           O  
ATOM   1605  H   GLU B 567     -48.202  -5.003 -23.862  1.00  0.00           H  
ATOM   1606  HA  GLU B 567     -47.727  -2.155 -24.006  1.00  0.00           H  
ATOM   1607 1HB  GLU B 567     -46.514  -4.331 -22.282  1.00  0.00           H  
ATOM   1608 2HB  GLU B 567     -46.099  -2.633 -22.087  1.00  0.00           H  
ATOM   1609 1HG  GLU B 567     -48.520  -2.154 -21.618  1.00  0.00           H  
ATOM   1610 2HG  GLU B 567     -48.861  -3.876 -21.785  1.00  0.00           H  
ATOM   1611  N   ALA B 568     -45.267  -4.092 -25.030  1.00  0.00           N  
ATOM   1612  CA  ALA B 568     -44.016  -4.005 -25.745  1.00  0.00           C  
ATOM   1613  C   ALA B 568     -44.242  -3.480 -27.172  1.00  0.00           C  
ATOM   1614  O   ALA B 568     -43.456  -2.663 -27.675  1.00  0.00           O  
ATOM   1615  CB  ALA B 568     -43.353  -5.354 -25.724  1.00  0.00           C  
ATOM   1616  H   ALA B 568     -45.647  -5.014 -24.793  1.00  0.00           H  
ATOM   1617  HA  ALA B 568     -43.378  -3.295 -25.220  1.00  0.00           H  
ATOM   1618 1HB  ALA B 568     -42.387  -5.298 -26.197  1.00  0.00           H  
ATOM   1619 2HB  ALA B 568     -43.229  -5.654 -24.703  1.00  0.00           H  
ATOM   1620 3HB  ALA B 568     -43.988  -6.080 -26.234  1.00  0.00           H  
ATOM   1621  N   ALA B 569     -45.343  -3.917 -27.812  1.00  0.00           N  
ATOM   1622  CA  ALA B 569     -45.683  -3.453 -29.146  1.00  0.00           C  
ATOM   1623  C   ALA B 569     -46.004  -1.968 -29.117  1.00  0.00           C  
ATOM   1624  O   ALA B 569     -45.635  -1.242 -30.046  1.00  0.00           O  
ATOM   1625  CB  ALA B 569     -46.830  -4.269 -29.695  1.00  0.00           C  
ATOM   1626  H   ALA B 569     -45.973  -4.604 -27.389  1.00  0.00           H  
ATOM   1627  HA  ALA B 569     -44.835  -3.583 -29.796  1.00  0.00           H  
ATOM   1628 1HB  ALA B 569     -47.088  -3.940 -30.678  1.00  0.00           H  
ATOM   1629 2HB  ALA B 569     -46.539  -5.314 -29.727  1.00  0.00           H  
ATOM   1630 3HB  ALA B 569     -47.684  -4.159 -29.041  1.00  0.00           H  
ATOM   1631  N   GLU B 570     -46.653  -1.495 -28.042  1.00  0.00           N  
ATOM   1632  CA  GLU B 570     -46.963  -0.084 -27.957  1.00  0.00           C  
ATOM   1633  C   GLU B 570     -45.703   0.749 -27.844  1.00  0.00           C  
ATOM   1634  O   GLU B 570     -45.597   1.781 -28.506  1.00  0.00           O  
ATOM   1635  CB  GLU B 570     -47.918   0.251 -26.817  1.00  0.00           C  
ATOM   1636  CG  GLU B 570     -48.321   1.712 -26.856  1.00  0.00           C  
ATOM   1637  CD  GLU B 570     -49.396   2.113 -25.910  1.00  0.00           C  
ATOM   1638  OE1 GLU B 570     -49.764   1.359 -25.049  1.00  0.00           O  
ATOM   1639  OE2 GLU B 570     -49.875   3.222 -26.069  1.00  0.00           O  
ATOM   1640  H   GLU B 570     -46.978  -2.121 -27.302  1.00  0.00           H  
ATOM   1641  HA  GLU B 570     -47.452   0.206 -28.876  1.00  0.00           H  
ATOM   1642 1HB  GLU B 570     -48.808  -0.366 -26.878  1.00  0.00           H  
ATOM   1643 2HB  GLU B 570     -47.433   0.041 -25.861  1.00  0.00           H  
ATOM   1644 1HG  GLU B 570     -47.430   2.280 -26.618  1.00  0.00           H  
ATOM   1645 2HG  GLU B 570     -48.616   1.972 -27.870  1.00  0.00           H  
ATOM   1646  N   GLU B 571     -44.705   0.299 -27.075  1.00  0.00           N  
ATOM   1647  CA  GLU B 571     -43.498   1.120 -26.979  1.00  0.00           C  
ATOM   1648  C   GLU B 571     -42.834   1.242 -28.352  1.00  0.00           C  
ATOM   1649  O   GLU B 571     -42.365   2.328 -28.720  1.00  0.00           O  
ATOM   1650  CB  GLU B 571     -42.525   0.550 -25.946  1.00  0.00           C  
ATOM   1651  CG  GLU B 571     -42.987   0.702 -24.491  1.00  0.00           C  
ATOM   1652  CD  GLU B 571     -43.026   2.154 -24.016  1.00  0.00           C  
ATOM   1653  OE1 GLU B 571     -42.049   2.841 -24.201  1.00  0.00           O  
ATOM   1654  OE2 GLU B 571     -44.026   2.568 -23.474  1.00  0.00           O  
ATOM   1655  H   GLU B 571     -44.818  -0.561 -26.525  1.00  0.00           H  
ATOM   1656  HA  GLU B 571     -43.788   2.116 -26.652  1.00  0.00           H  
ATOM   1657 1HB  GLU B 571     -42.372  -0.515 -26.144  1.00  0.00           H  
ATOM   1658 2HB  GLU B 571     -41.564   1.046 -26.041  1.00  0.00           H  
ATOM   1659 1HG  GLU B 571     -43.989   0.277 -24.402  1.00  0.00           H  
ATOM   1660 2HG  GLU B 571     -42.323   0.127 -23.847  1.00  0.00           H  
ATOM   1661  N   VAL B 572     -42.861   0.161 -29.140  1.00  0.00           N  
ATOM   1662  CA  VAL B 572     -42.323   0.225 -30.495  1.00  0.00           C  
ATOM   1663  C   VAL B 572     -43.120   1.189 -31.362  1.00  0.00           C  
ATOM   1664  O   VAL B 572     -42.544   1.973 -32.108  1.00  0.00           O  
ATOM   1665  CB  VAL B 572     -42.243  -1.165 -31.139  1.00  0.00           C  
ATOM   1666  CG1 VAL B 572     -41.940  -1.051 -32.589  1.00  0.00           C  
ATOM   1667  CG2 VAL B 572     -41.116  -1.904 -30.495  1.00  0.00           C  
ATOM   1668  H   VAL B 572     -43.242  -0.718 -28.771  1.00  0.00           H  
ATOM   1669  HA  VAL B 572     -41.303   0.602 -30.433  1.00  0.00           H  
ATOM   1670  HB  VAL B 572     -43.189  -1.697 -31.016  1.00  0.00           H  
ATOM   1671 1HG1 VAL B 572     -41.869  -2.049 -33.021  1.00  0.00           H  
ATOM   1672 2HG1 VAL B 572     -42.746  -0.504 -33.065  1.00  0.00           H  
ATOM   1673 3HG1 VAL B 572     -41.008  -0.523 -32.731  1.00  0.00           H  
ATOM   1674 1HG2 VAL B 572     -40.998  -2.854 -30.937  1.00  0.00           H  
ATOM   1675 2HG2 VAL B 572     -40.209  -1.346 -30.652  1.00  0.00           H  
ATOM   1676 3HG2 VAL B 572     -41.310  -2.010 -29.424  1.00  0.00           H  
ATOM   1677  N   GLN B 573     -44.444   1.158 -31.254  1.00  0.00           N  
ATOM   1678  CA  GLN B 573     -45.261   2.082 -32.028  1.00  0.00           C  
ATOM   1679  C   GLN B 573     -45.076   3.542 -31.601  1.00  0.00           C  
ATOM   1680  O   GLN B 573     -45.095   4.442 -32.444  1.00  0.00           O  
ATOM   1681  CB  GLN B 573     -46.736   1.702 -31.940  1.00  0.00           C  
ATOM   1682  CG  GLN B 573     -47.625   2.556 -32.804  1.00  0.00           C  
ATOM   1683  CD  GLN B 573     -47.221   2.460 -34.240  1.00  0.00           C  
ATOM   1684  OE1 GLN B 573     -46.705   1.431 -34.671  1.00  0.00           O  
ATOM   1685  NE2 GLN B 573     -47.441   3.530 -34.995  1.00  0.00           N  
ATOM   1686  H   GLN B 573     -44.886   0.470 -30.638  1.00  0.00           H  
ATOM   1687  HA  GLN B 573     -44.953   2.003 -33.069  1.00  0.00           H  
ATOM   1688 1HB  GLN B 573     -46.873   0.664 -32.210  1.00  0.00           H  
ATOM   1689 2HB  GLN B 573     -47.068   1.813 -30.906  1.00  0.00           H  
ATOM   1690 1HG  GLN B 573     -48.659   2.213 -32.710  1.00  0.00           H  
ATOM   1691 2HG  GLN B 573     -47.545   3.595 -32.485  1.00  0.00           H  
ATOM   1692 1HE2 GLN B 573     -47.182   3.535 -35.967  1.00  0.00           H  
ATOM   1693 2HE2 GLN B 573     -47.861   4.346 -34.592  1.00  0.00           H  
ATOM   1694  N   ARG B 574     -44.870   3.791 -30.304  1.00  0.00           N  
ATOM   1695  CA  ARG B 574     -44.669   5.158 -29.838  1.00  0.00           C  
ATOM   1696  C   ARG B 574     -43.350   5.726 -30.375  1.00  0.00           C  
ATOM   1697  O   ARG B 574     -43.276   6.910 -30.716  1.00  0.00           O  
ATOM   1698  CB  ARG B 574     -44.702   5.243 -28.315  1.00  0.00           C  
ATOM   1699  CG  ARG B 574     -46.096   5.033 -27.676  1.00  0.00           C  
ATOM   1700  CD  ARG B 574     -46.045   5.103 -26.177  1.00  0.00           C  
ATOM   1701  NE  ARG B 574     -47.361   4.879 -25.549  1.00  0.00           N  
ATOM   1702  CZ  ARG B 574     -47.628   5.034 -24.241  1.00  0.00           C  
ATOM   1703  NH1 ARG B 574     -46.697   5.444 -23.405  1.00  0.00           N  
ATOM   1704  NH2 ARG B 574     -48.845   4.762 -23.813  1.00  0.00           N  
ATOM   1705  H   ARG B 574     -44.889   3.021 -29.635  1.00  0.00           H  
ATOM   1706  HA  ARG B 574     -45.484   5.770 -30.221  1.00  0.00           H  
ATOM   1707 1HB  ARG B 574     -44.039   4.477 -27.904  1.00  0.00           H  
ATOM   1708 2HB  ARG B 574     -44.323   6.211 -27.994  1.00  0.00           H  
ATOM   1709 1HG  ARG B 574     -46.773   5.809 -28.030  1.00  0.00           H  
ATOM   1710 2HG  ARG B 574     -46.484   4.063 -27.966  1.00  0.00           H  
ATOM   1711 1HD  ARG B 574     -45.361   4.332 -25.809  1.00  0.00           H  
ATOM   1712 2HD  ARG B 574     -45.683   6.081 -25.870  1.00  0.00           H  
ATOM   1713  HE  ARG B 574     -48.143   4.525 -26.124  1.00  0.00           H  
ATOM   1714 1HH1 ARG B 574     -45.763   5.638 -23.744  1.00  0.00           H  
ATOM   1715 2HH1 ARG B 574     -46.909   5.550 -22.426  1.00  0.00           H  
ATOM   1716 1HH2 ARG B 574     -49.535   4.416 -24.497  1.00  0.00           H  
ATOM   1717 2HH2 ARG B 574     -49.083   4.859 -22.842  1.00  0.00           H  
ATOM   1718  N   ASN B 575     -42.315   4.885 -30.475  1.00  0.00           N  
ATOM   1719  CA  ASN B 575     -41.053   5.333 -31.046  1.00  0.00           C  
ATOM   1720  C   ASN B 575     -40.341   4.252 -31.862  1.00  0.00           C  
ATOM   1721  O   ASN B 575     -39.342   3.703 -31.391  1.00  0.00           O  
ATOM   1722  CB  ASN B 575     -40.086   5.848 -30.014  1.00  0.00           C  
ATOM   1723  CG  ASN B 575     -38.863   6.411 -30.724  1.00  0.00           C  
ATOM   1724  OD1 ASN B 575     -38.632   6.104 -31.923  1.00  0.00           O  
ATOM   1725  ND2 ASN B 575     -38.086   7.214 -30.031  1.00  0.00           N  
ATOM   1726  H   ASN B 575     -42.413   3.922 -30.131  1.00  0.00           H  
ATOM   1727  HA  ASN B 575     -41.271   6.182 -31.678  1.00  0.00           H  
ATOM   1728 1HB  ASN B 575     -40.557   6.629 -29.412  1.00  0.00           H  
ATOM   1729 2HB  ASN B 575     -39.783   5.037 -29.348  1.00  0.00           H  
ATOM   1730 1HD2 ASN B 575     -37.269   7.613 -30.454  1.00  0.00           H  
ATOM   1731 2HD2 ASN B 575     -38.313   7.432 -29.082  1.00  0.00           H  
ATOM   1732  N   PRO B 576     -40.700   4.046 -33.141  1.00  0.00           N  
ATOM   1733  CA  PRO B 576     -40.227   2.975 -34.006  1.00  0.00           C  
ATOM   1734  C   PRO B 576     -38.744   3.113 -34.351  1.00  0.00           C  
ATOM   1735  O   PRO B 576     -38.144   2.202 -34.930  1.00  0.00           O  
ATOM   1736  CB  PRO B 576     -41.122   3.134 -35.246  1.00  0.00           C  
ATOM   1737  CG  PRO B 576     -41.518   4.579 -35.267  1.00  0.00           C  
ATOM   1738  CD  PRO B 576     -41.647   4.975 -33.810  1.00  0.00           C  
ATOM   1739  HA  PRO B 576     -40.418   2.010 -33.511  1.00  0.00           H  
ATOM   1740 1HB  PRO B 576     -40.581   2.813 -36.152  1.00  0.00           H  
ATOM   1741 2HB  PRO B 576     -42.002   2.490 -35.141  1.00  0.00           H  
ATOM   1742 1HG  PRO B 576     -40.755   5.167 -35.798  1.00  0.00           H  
ATOM   1743 2HG  PRO B 576     -42.463   4.705 -35.821  1.00  0.00           H  
ATOM   1744 1HD  PRO B 576     -41.324   6.016 -33.748  1.00  0.00           H  
ATOM   1745 2HD  PRO B 576     -42.676   4.818 -33.434  1.00  0.00           H  
ATOM   1746  N   SER B 577     -38.164   4.290 -34.064  1.00  0.00           N  
ATOM   1747  CA  SER B 577     -36.771   4.568 -34.383  1.00  0.00           C  
ATOM   1748  C   SER B 577     -35.826   4.177 -33.245  1.00  0.00           C  
ATOM   1749  O   SER B 577     -34.603   4.248 -33.402  1.00  0.00           O  
ATOM   1750  CB  SER B 577     -36.580   6.039 -34.712  1.00  0.00           C  
ATOM   1751  OG  SER B 577     -36.734   6.859 -33.578  1.00  0.00           O  
ATOM   1752  H   SER B 577     -38.665   5.002 -33.538  1.00  0.00           H  
ATOM   1753  HA  SER B 577     -36.501   3.983 -35.263  1.00  0.00           H  
ATOM   1754 1HB  SER B 577     -35.593   6.192 -35.146  1.00  0.00           H  
ATOM   1755 2HB  SER B 577     -37.313   6.324 -35.465  1.00  0.00           H  
ATOM   1756  HG  SER B 577     -37.469   6.494 -33.062  1.00  0.00           H  
ATOM   1757  N   SER B 578     -36.369   3.798 -32.087  1.00  0.00           N  
ATOM   1758  CA  SER B 578     -35.498   3.466 -30.970  1.00  0.00           C  
ATOM   1759  C   SER B 578     -35.024   2.030 -30.995  1.00  0.00           C  
ATOM   1760  O   SER B 578     -35.800   1.101 -30.756  1.00  0.00           O  
ATOM   1761  CB  SER B 578     -36.189   3.719 -29.651  1.00  0.00           C  
ATOM   1762  OG  SER B 578     -35.414   3.215 -28.574  1.00  0.00           O  
ATOM   1763  H   SER B 578     -37.388   3.746 -31.984  1.00  0.00           H  
ATOM   1764  HA  SER B 578     -34.622   4.114 -31.023  1.00  0.00           H  
ATOM   1765 1HB  SER B 578     -36.323   4.791 -29.529  1.00  0.00           H  
ATOM   1766 2HB  SER B 578     -37.178   3.273 -29.656  1.00  0.00           H  
ATOM   1767  HG  SER B 578     -35.707   3.709 -27.798  1.00  0.00           H  
ATOM   1768  N   SER B 579     -33.722   1.853 -31.214  1.00  0.00           N  
ATOM   1769  CA  SER B 579     -33.150   0.520 -31.321  1.00  0.00           C  
ATOM   1770  C   SER B 579     -33.211  -0.251 -30.012  1.00  0.00           C  
ATOM   1771  O   SER B 579     -33.312  -1.474 -30.022  1.00  0.00           O  
ATOM   1772  CB  SER B 579     -31.708   0.616 -31.778  1.00  0.00           C  
ATOM   1773  OG  SER B 579     -30.917   1.254 -30.809  1.00  0.00           O  
ATOM   1774  H   SER B 579     -33.143   2.667 -31.380  1.00  0.00           H  
ATOM   1775  HA  SER B 579     -33.715  -0.032 -32.072  1.00  0.00           H  
ATOM   1776 1HB  SER B 579     -31.320  -0.386 -31.963  1.00  0.00           H  
ATOM   1777 2HB  SER B 579     -31.657   1.168 -32.715  1.00  0.00           H  
ATOM   1778  HG  SER B 579     -31.007   0.731 -29.993  1.00  0.00           H  
ATOM   1779  N   ASP B 580     -33.244   0.451 -28.883  1.00  0.00           N  
ATOM   1780  CA  ASP B 580     -33.300  -0.256 -27.611  1.00  0.00           C  
ATOM   1781  C   ASP B 580     -34.700  -0.812 -27.422  1.00  0.00           C  
ATOM   1782  O   ASP B 580     -34.880  -1.931 -26.936  1.00  0.00           O  
ATOM   1783  CB  ASP B 580     -32.947   0.683 -26.459  1.00  0.00           C  
ATOM   1784  CG  ASP B 580     -31.475   1.119 -26.476  1.00  0.00           C  
ATOM   1785  OD1 ASP B 580     -30.675   0.480 -27.128  1.00  0.00           O  
ATOM   1786  OD2 ASP B 580     -31.168   2.101 -25.844  1.00  0.00           O  
ATOM   1787  H   ASP B 580     -33.202   1.461 -28.923  1.00  0.00           H  
ATOM   1788  HA  ASP B 580     -32.593  -1.086 -27.630  1.00  0.00           H  
ATOM   1789 1HB  ASP B 580     -33.580   1.569 -26.507  1.00  0.00           H  
ATOM   1790 2HB  ASP B 580     -33.158   0.183 -25.509  1.00  0.00           H  
ATOM   1791  N   VAL B 581     -35.690  -0.045 -27.864  1.00  0.00           N  
ATOM   1792  CA  VAL B 581     -37.072  -0.464 -27.753  1.00  0.00           C  
ATOM   1793  C   VAL B 581     -37.358  -1.607 -28.726  1.00  0.00           C  
ATOM   1794  O   VAL B 581     -38.027  -2.581 -28.366  1.00  0.00           O  
ATOM   1795  CB  VAL B 581     -38.001   0.722 -27.989  1.00  0.00           C  
ATOM   1796  CG1 VAL B 581     -39.396   0.278 -28.037  1.00  0.00           C  
ATOM   1797  CG2 VAL B 581     -37.825   1.718 -26.870  1.00  0.00           C  
ATOM   1798  H   VAL B 581     -35.479   0.865 -28.277  1.00  0.00           H  
ATOM   1799  HA  VAL B 581     -37.241  -0.823 -26.740  1.00  0.00           H  
ATOM   1800  HB  VAL B 581     -37.762   1.172 -28.949  1.00  0.00           H  
ATOM   1801 1HG1 VAL B 581     -40.029   1.138 -28.222  1.00  0.00           H  
ATOM   1802 2HG1 VAL B 581     -39.493  -0.420 -28.824  1.00  0.00           H  
ATOM   1803 3HG1 VAL B 581     -39.672  -0.190 -27.095  1.00  0.00           H  
ATOM   1804 1HG2 VAL B 581     -38.482   2.573 -27.039  1.00  0.00           H  
ATOM   1805 2HG2 VAL B 581     -38.084   1.243 -25.933  1.00  0.00           H  
ATOM   1806 3HG2 VAL B 581     -36.796   2.048 -26.833  1.00  0.00           H  
ATOM   1807  N   ASN B 582     -36.850  -1.494 -29.957  1.00  0.00           N  
ATOM   1808  CA  ASN B 582     -37.071  -2.538 -30.946  1.00  0.00           C  
ATOM   1809  C   ASN B 582     -36.386  -3.847 -30.545  1.00  0.00           C  
ATOM   1810  O   ASN B 582     -36.986  -4.919 -30.687  1.00  0.00           O  
ATOM   1811  CB  ASN B 582     -36.558  -2.079 -32.295  1.00  0.00           C  
ATOM   1812  CG  ASN B 582     -37.418  -1.016 -32.893  1.00  0.00           C  
ATOM   1813  OD1 ASN B 582     -38.583  -0.890 -32.525  1.00  0.00           O  
ATOM   1814  ND2 ASN B 582     -36.867  -0.246 -33.790  1.00  0.00           N  
ATOM   1815  H   ASN B 582     -36.322  -0.654 -30.208  1.00  0.00           H  
ATOM   1816  HA  ASN B 582     -38.140  -2.732 -31.015  1.00  0.00           H  
ATOM   1817 1HB  ASN B 582     -35.548  -1.688 -32.177  1.00  0.00           H  
ATOM   1818 2HB  ASN B 582     -36.501  -2.924 -32.981  1.00  0.00           H  
ATOM   1819 1HD2 ASN B 582     -37.399   0.514 -34.222  1.00  0.00           H  
ATOM   1820 2HD2 ASN B 582     -35.916  -0.390 -34.057  1.00  0.00           H  
ATOM   1821  N   GLU B 583     -35.173  -3.777 -29.970  1.00  0.00           N  
ATOM   1822  CA  GLU B 583     -34.518  -5.009 -29.545  1.00  0.00           C  
ATOM   1823  C   GLU B 583     -35.246  -5.585 -28.334  1.00  0.00           C  
ATOM   1824  O   GLU B 583     -35.367  -6.810 -28.199  1.00  0.00           O  
ATOM   1825  CB  GLU B 583     -33.032  -4.786 -29.243  1.00  0.00           C  
ATOM   1826  CG  GLU B 583     -32.142  -4.481 -30.489  1.00  0.00           C  
ATOM   1827  CD  GLU B 583     -32.072  -5.606 -31.519  1.00  0.00           C  
ATOM   1828  OE1 GLU B 583     -31.880  -6.733 -31.140  1.00  0.00           O  
ATOM   1829  OE2 GLU B 583     -32.207  -5.319 -32.701  1.00  0.00           O  
ATOM   1830  H   GLU B 583     -34.682  -2.884 -29.868  1.00  0.00           H  
ATOM   1831  HA  GLU B 583     -34.587  -5.731 -30.354  1.00  0.00           H  
ATOM   1832 1HB  GLU B 583     -32.935  -3.938 -28.556  1.00  0.00           H  
ATOM   1833 2HB  GLU B 583     -32.627  -5.662 -28.740  1.00  0.00           H  
ATOM   1834 1HG  GLU B 583     -32.539  -3.604 -30.987  1.00  0.00           H  
ATOM   1835 2HG  GLU B 583     -31.136  -4.242 -30.149  1.00  0.00           H  
ATOM   1836  N   ALA B 584     -35.747  -4.712 -27.449  1.00  0.00           N  
ATOM   1837  CA  ALA B 584     -36.490  -5.199 -26.311  1.00  0.00           C  
ATOM   1838  C   ALA B 584     -37.735  -5.933 -26.791  1.00  0.00           C  
ATOM   1839  O   ALA B 584     -38.012  -7.027 -26.308  1.00  0.00           O  
ATOM   1840  CB  ALA B 584     -36.867  -4.052 -25.401  1.00  0.00           C  
ATOM   1841  H   ALA B 584     -35.590  -3.705 -27.543  1.00  0.00           H  
ATOM   1842  HA  ALA B 584     -35.865  -5.903 -25.763  1.00  0.00           H  
ATOM   1843 1HB  ALA B 584     -37.414  -4.414 -24.553  1.00  0.00           H  
ATOM   1844 2HB  ALA B 584     -35.953  -3.557 -25.067  1.00  0.00           H  
ATOM   1845 3HB  ALA B 584     -37.483  -3.346 -25.948  1.00  0.00           H  
ATOM   1846  N   LEU B 585     -38.419  -5.415 -27.830  1.00  0.00           N  
ATOM   1847  CA  LEU B 585     -39.605  -6.111 -28.326  1.00  0.00           C  
ATOM   1848  C   LEU B 585     -39.220  -7.457 -28.900  1.00  0.00           C  
ATOM   1849  O   LEU B 585     -39.891  -8.450 -28.629  1.00  0.00           O  
ATOM   1850  CB  LEU B 585     -40.420  -5.280 -29.334  1.00  0.00           C  
ATOM   1851  CG  LEU B 585     -41.710  -6.010 -29.911  1.00  0.00           C  
ATOM   1852  CD1 LEU B 585     -42.534  -6.431 -28.822  1.00  0.00           C  
ATOM   1853  CD2 LEU B 585     -42.577  -5.049 -30.688  1.00  0.00           C  
ATOM   1854  H   LEU B 585     -38.152  -4.504 -28.216  1.00  0.00           H  
ATOM   1855  HA  LEU B 585     -40.261  -6.288 -27.479  1.00  0.00           H  
ATOM   1856 1HB  LEU B 585     -40.742  -4.364 -28.840  1.00  0.00           H  
ATOM   1857 2HB  LEU B 585     -39.770  -5.011 -30.166  1.00  0.00           H  
ATOM   1858  HG  LEU B 585     -41.413  -6.865 -30.518  1.00  0.00           H  
ATOM   1859 1HD1 LEU B 585     -43.414  -6.907 -29.182  1.00  0.00           H  
ATOM   1860 2HD1 LEU B 585     -41.990  -7.109 -28.190  1.00  0.00           H  
ATOM   1861 3HD1 LEU B 585     -42.797  -5.561 -28.306  1.00  0.00           H  
ATOM   1862 1HD2 LEU B 585     -43.477  -5.560 -31.034  1.00  0.00           H  
ATOM   1863 2HD2 LEU B 585     -42.836  -4.251 -30.018  1.00  0.00           H  
ATOM   1864 3HD2 LEU B 585     -42.071  -4.640 -31.519  1.00  0.00           H  
ATOM   1865  N   LYS B 586     -38.102  -7.550 -29.618  1.00  0.00           N  
ATOM   1866  CA  LYS B 586     -37.723  -8.858 -30.148  1.00  0.00           C  
ATOM   1867  C   LYS B 586     -37.628  -9.881 -29.005  1.00  0.00           C  
ATOM   1868  O   LYS B 586     -38.112 -11.014 -29.145  1.00  0.00           O  
ATOM   1869  CB  LYS B 586     -36.376  -8.767 -30.873  1.00  0.00           C  
ATOM   1870  CG  LYS B 586     -36.438  -8.010 -32.162  1.00  0.00           C  
ATOM   1871  CD  LYS B 586     -35.084  -7.834 -32.827  1.00  0.00           C  
ATOM   1872  CE  LYS B 586     -35.219  -6.902 -34.024  1.00  0.00           C  
ATOM   1873  NZ  LYS B 586     -33.917  -6.596 -34.684  1.00  0.00           N  
ATOM   1874  H   LYS B 586     -37.556  -6.709 -29.831  1.00  0.00           H  
ATOM   1875  HA  LYS B 586     -38.491  -9.190 -30.847  1.00  0.00           H  
ATOM   1876 1HB  LYS B 586     -35.646  -8.276 -30.232  1.00  0.00           H  
ATOM   1877 2HB  LYS B 586     -36.005  -9.768 -31.082  1.00  0.00           H  
ATOM   1878 1HG  LYS B 586     -37.062  -8.582 -32.834  1.00  0.00           H  
ATOM   1879 2HG  LYS B 586     -36.892  -7.037 -31.998  1.00  0.00           H  
ATOM   1880 1HD  LYS B 586     -34.372  -7.407 -32.120  1.00  0.00           H  
ATOM   1881 2HD  LYS B 586     -34.705  -8.796 -33.162  1.00  0.00           H  
ATOM   1882 1HE  LYS B 586     -35.881  -7.355 -34.757  1.00  0.00           H  
ATOM   1883 2HE  LYS B 586     -35.660  -5.964 -33.682  1.00  0.00           H  
ATOM   1884 1HZ  LYS B 586     -34.139  -5.952 -35.464  1.00  0.00           H  
ATOM   1885 2HZ  LYS B 586     -33.279  -6.137 -34.002  1.00  0.00           H  
ATOM   1886 3HZ  LYS B 586     -33.487  -7.429 -35.033  1.00  0.00           H  
ATOM   1887  N   LEU B 587     -37.057  -9.462 -27.859  1.00  0.00           N  
ATOM   1888  CA  LEU B 587     -36.950 -10.350 -26.701  1.00  0.00           C  
ATOM   1889  C   LEU B 587     -38.310 -10.658 -26.070  1.00  0.00           C  
ATOM   1890  O   LEU B 587     -38.536 -11.778 -25.604  1.00  0.00           O  
ATOM   1891  CB  LEU B 587     -36.074  -9.748 -25.607  1.00  0.00           C  
ATOM   1892  CG  LEU B 587     -34.600  -9.602 -25.858  1.00  0.00           C  
ATOM   1893  CD1 LEU B 587     -33.986  -8.795 -24.700  1.00  0.00           C  
ATOM   1894  CD2 LEU B 587     -33.970 -10.995 -25.926  1.00  0.00           C  
ATOM   1895  H   LEU B 587     -36.670  -8.510 -27.820  1.00  0.00           H  
ATOM   1896  HA  LEU B 587     -36.505 -11.286 -27.033  1.00  0.00           H  
ATOM   1897 1HB  LEU B 587     -36.477  -8.780 -25.310  1.00  0.00           H  
ATOM   1898 2HB  LEU B 587     -36.143 -10.422 -24.789  1.00  0.00           H  
ATOM   1899  HG  LEU B 587     -34.431  -9.060 -26.794  1.00  0.00           H  
ATOM   1900 1HD1 LEU B 587     -32.920  -8.688 -24.868  1.00  0.00           H  
ATOM   1901 2HD1 LEU B 587     -34.450  -7.808 -24.653  1.00  0.00           H  
ATOM   1902 3HD1 LEU B 587     -34.152  -9.318 -23.760  1.00  0.00           H  
ATOM   1903 1HD2 LEU B 587     -32.898 -10.901 -26.096  1.00  0.00           H  
ATOM   1904 2HD2 LEU B 587     -34.145 -11.519 -24.983  1.00  0.00           H  
ATOM   1905 3HD2 LEU B 587     -34.420 -11.560 -26.745  1.00  0.00           H  
ATOM   1906  N   ILE B 588     -39.214  -9.677 -26.047  1.00  0.00           N  
ATOM   1907  CA  ILE B 588     -40.528  -9.885 -25.442  1.00  0.00           C  
ATOM   1908  C   ILE B 588     -41.324 -10.875 -26.278  1.00  0.00           C  
ATOM   1909  O   ILE B 588     -41.983 -11.766 -25.737  1.00  0.00           O  
ATOM   1910  CB  ILE B 588     -41.338  -8.589 -25.316  1.00  0.00           C  
ATOM   1911  CG1 ILE B 588     -40.599  -7.591 -24.414  1.00  0.00           C  
ATOM   1912  CG2 ILE B 588     -42.721  -8.931 -24.751  1.00  0.00           C  
ATOM   1913  CD1 ILE B 588     -40.367  -8.045 -23.073  1.00  0.00           C  
ATOM   1914  H   ILE B 588     -38.958  -8.761 -26.428  1.00  0.00           H  
ATOM   1915  HA  ILE B 588     -40.390 -10.301 -24.446  1.00  0.00           H  
ATOM   1916  HB  ILE B 588     -41.443  -8.137 -26.283  1.00  0.00           H  
ATOM   1917 1HG1 ILE B 588     -39.663  -7.407 -24.829  1.00  0.00           H  
ATOM   1918 2HG1 ILE B 588     -41.145  -6.664 -24.369  1.00  0.00           H  
ATOM   1919 1HG2 ILE B 588     -43.321  -8.036 -24.658  1.00  0.00           H  
ATOM   1920 2HG2 ILE B 588     -43.223  -9.631 -25.418  1.00  0.00           H  
ATOM   1921 3HG2 ILE B 588     -42.605  -9.384 -23.771  1.00  0.00           H  
ATOM   1922 1HD1 ILE B 588     -39.816  -7.292 -22.520  1.00  0.00           H  
ATOM   1923 2HD1 ILE B 588     -41.327  -8.200 -22.614  1.00  0.00           H  
ATOM   1924 3HD1 ILE B 588     -39.801  -8.961 -23.091  1.00  0.00           H  
ATOM   1925  N   VAL B 589     -41.258 -10.732 -27.600  1.00  0.00           N  
ATOM   1926  CA  VAL B 589     -42.009 -11.621 -28.464  1.00  0.00           C  
ATOM   1927  C   VAL B 589     -41.486 -13.037 -28.296  1.00  0.00           C  
ATOM   1928  O   VAL B 589     -42.277 -13.980 -28.186  1.00  0.00           O  
ATOM   1929  CB  VAL B 589     -41.865 -11.241 -29.941  1.00  0.00           C  
ATOM   1930  CG1 VAL B 589     -42.543 -12.298 -30.783  1.00  0.00           C  
ATOM   1931  CG2 VAL B 589     -42.447  -9.879 -30.187  1.00  0.00           C  
ATOM   1932  H   VAL B 589     -40.690  -9.977 -27.994  1.00  0.00           H  
ATOM   1933  HA  VAL B 589     -43.062 -11.588 -28.183  1.00  0.00           H  
ATOM   1934  HB  VAL B 589     -40.804 -11.234 -30.210  1.00  0.00           H  
ATOM   1935 1HG1 VAL B 589     -42.418 -12.051 -31.814  1.00  0.00           H  
ATOM   1936 2HG1 VAL B 589     -42.092 -13.275 -30.589  1.00  0.00           H  
ATOM   1937 3HG1 VAL B 589     -43.597 -12.329 -30.541  1.00  0.00           H  
ATOM   1938 1HG2 VAL B 589     -42.346  -9.605 -31.240  1.00  0.00           H  
ATOM   1939 2HG2 VAL B 589     -43.455  -9.890 -29.913  1.00  0.00           H  
ATOM   1940 3HG2 VAL B 589     -41.933  -9.166 -29.582  1.00  0.00           H  
ATOM   1941  N   GLU B 590     -40.151 -13.187 -28.278  1.00  0.00           N  
ATOM   1942  CA  GLU B 590     -39.537 -14.493 -28.099  1.00  0.00           C  
ATOM   1943  C   GLU B 590     -39.930 -15.086 -26.740  1.00  0.00           C  
ATOM   1944  O   GLU B 590     -40.178 -16.292 -26.643  1.00  0.00           O  
ATOM   1945  CB  GLU B 590     -38.015 -14.392 -28.239  1.00  0.00           C  
ATOM   1946  CG  GLU B 590     -37.283 -15.730 -28.238  1.00  0.00           C  
ATOM   1947  CD  GLU B 590     -35.779 -15.598 -28.441  1.00  0.00           C  
ATOM   1948  OE1 GLU B 590     -35.317 -14.537 -28.800  1.00  0.00           O  
ATOM   1949  OE2 GLU B 590     -35.079 -16.568 -28.225  1.00  0.00           O  
ATOM   1950  H   GLU B 590     -39.540 -12.372 -28.403  1.00  0.00           H  
ATOM   1951  HA  GLU B 590     -39.908 -15.156 -28.882  1.00  0.00           H  
ATOM   1952 1HB  GLU B 590     -37.771 -13.866 -29.162  1.00  0.00           H  
ATOM   1953 2HB  GLU B 590     -37.621 -13.793 -27.413  1.00  0.00           H  
ATOM   1954 1HG  GLU B 590     -37.482 -16.243 -27.317  1.00  0.00           H  
ATOM   1955 2HG  GLU B 590     -37.693 -16.338 -29.044  1.00  0.00           H  
ATOM   1956  N   ALA B 591     -40.003 -14.240 -25.692  1.00  0.00           N  
ATOM   1957  CA  ALA B 591     -40.395 -14.692 -24.361  1.00  0.00           C  
ATOM   1958  C   ALA B 591     -41.785 -15.282 -24.375  1.00  0.00           C  
ATOM   1959  O   ALA B 591     -42.049 -16.288 -23.703  1.00  0.00           O  
ATOM   1960  CB  ALA B 591     -40.355 -13.532 -23.375  1.00  0.00           C  
ATOM   1961  H   ALA B 591     -39.740 -13.261 -25.814  1.00  0.00           H  
ATOM   1962  HA  ALA B 591     -39.712 -15.466 -24.062  1.00  0.00           H  
ATOM   1963 1HB  ALA B 591     -40.618 -13.872 -22.376  1.00  0.00           H  
ATOM   1964 2HB  ALA B 591     -39.363 -13.115 -23.377  1.00  0.00           H  
ATOM   1965 3HB  ALA B 591     -41.055 -12.769 -23.686  1.00  0.00           H  
ATOM   1966  N   ILE B 592     -42.670 -14.671 -25.163  1.00  0.00           N  
ATOM   1967  CA  ILE B 592     -44.021 -15.171 -25.259  1.00  0.00           C  
ATOM   1968  C   ILE B 592     -44.040 -16.472 -26.030  1.00  0.00           C  
ATOM   1969  O   ILE B 592     -44.645 -17.442 -25.584  1.00  0.00           O  
ATOM   1970  CB  ILE B 592     -44.974 -14.187 -25.933  1.00  0.00           C  
ATOM   1971  CG1 ILE B 592     -45.158 -12.933 -25.093  1.00  0.00           C  
ATOM   1972  CG2 ILE B 592     -46.336 -14.903 -26.141  1.00  0.00           C  
ATOM   1973  CD1 ILE B 592     -45.841 -11.833 -25.860  1.00  0.00           C  
ATOM   1974  H   ILE B 592     -42.394 -13.820 -25.666  1.00  0.00           H  
ATOM   1975  HA  ILE B 592     -44.372 -15.367 -24.259  1.00  0.00           H  
ATOM   1976  HB  ILE B 592     -44.552 -13.869 -26.880  1.00  0.00           H  
ATOM   1977 1HG1 ILE B 592     -45.761 -13.159 -24.221  1.00  0.00           H  
ATOM   1978 2HG1 ILE B 592     -44.182 -12.574 -24.763  1.00  0.00           H  
ATOM   1979 1HG2 ILE B 592     -47.037 -14.224 -26.617  1.00  0.00           H  
ATOM   1980 2HG2 ILE B 592     -46.199 -15.783 -26.771  1.00  0.00           H  
ATOM   1981 3HG2 ILE B 592     -46.731 -15.214 -25.204  1.00  0.00           H  
ATOM   1982 1HD1 ILE B 592     -45.947 -10.967 -25.231  1.00  0.00           H  
ATOM   1983 2HD1 ILE B 592     -45.243 -11.574 -26.733  1.00  0.00           H  
ATOM   1984 3HD1 ILE B 592     -46.826 -12.175 -26.178  1.00  0.00           H  
ATOM   1985  N   GLU B 593     -43.349 -16.540 -27.166  1.00  0.00           N  
ATOM   1986  CA  GLU B 593     -43.389 -17.798 -27.897  1.00  0.00           C  
ATOM   1987  C   GLU B 593     -42.792 -18.940 -27.062  1.00  0.00           C  
ATOM   1988  O   GLU B 593     -43.301 -20.064 -27.106  1.00  0.00           O  
ATOM   1989  CB  GLU B 593     -42.681 -17.695 -29.253  1.00  0.00           C  
ATOM   1990  CG  GLU B 593     -43.428 -16.849 -30.300  1.00  0.00           C  
ATOM   1991  CD  GLU B 593     -42.736 -16.823 -31.661  1.00  0.00           C  
ATOM   1992  OE1 GLU B 593     -41.586 -17.193 -31.738  1.00  0.00           O  
ATOM   1993  OE2 GLU B 593     -43.376 -16.463 -32.623  1.00  0.00           O  
ATOM   1994  H   GLU B 593     -42.837 -15.722 -27.515  1.00  0.00           H  
ATOM   1995  HA  GLU B 593     -44.433 -18.038 -28.094  1.00  0.00           H  
ATOM   1996 1HB  GLU B 593     -41.695 -17.247 -29.106  1.00  0.00           H  
ATOM   1997 2HB  GLU B 593     -42.531 -18.692 -29.663  1.00  0.00           H  
ATOM   1998 1HG  GLU B 593     -44.436 -17.238 -30.418  1.00  0.00           H  
ATOM   1999 2HG  GLU B 593     -43.505 -15.827 -29.920  1.00  0.00           H  
ATOM   2000  N   ALA B 594     -41.721 -18.672 -26.297  1.00  0.00           N  
ATOM   2001  CA  ALA B 594     -41.149 -19.715 -25.448  1.00  0.00           C  
ATOM   2002  C   ALA B 594     -42.160 -20.150 -24.391  1.00  0.00           C  
ATOM   2003  O   ALA B 594     -42.262 -21.341 -24.083  1.00  0.00           O  
ATOM   2004  CB  ALA B 594     -39.888 -19.231 -24.777  1.00  0.00           C  
ATOM   2005  H   ALA B 594     -41.298 -17.740 -26.316  1.00  0.00           H  
ATOM   2006  HA  ALA B 594     -40.912 -20.571 -26.074  1.00  0.00           H  
ATOM   2007 1HB  ALA B 594     -39.468 -20.024 -24.167  1.00  0.00           H  
ATOM   2008 2HB  ALA B 594     -39.172 -18.936 -25.537  1.00  0.00           H  
ATOM   2009 3HB  ALA B 594     -40.138 -18.375 -24.150  1.00  0.00           H  
ATOM   2010  N   ALA B 595     -42.924 -19.186 -23.855  1.00  0.00           N  
ATOM   2011  CA  ALA B 595     -43.955 -19.471 -22.870  1.00  0.00           C  
ATOM   2012  C   ALA B 595     -45.043 -20.365 -23.469  1.00  0.00           C  
ATOM   2013  O   ALA B 595     -45.518 -21.308 -22.827  1.00  0.00           O  
ATOM   2014  CB  ALA B 595     -44.546 -18.171 -22.389  1.00  0.00           C  
ATOM   2015  H   ALA B 595     -42.769 -18.207 -24.116  1.00  0.00           H  
ATOM   2016  HA  ALA B 595     -43.498 -19.998 -22.034  1.00  0.00           H  
ATOM   2017 1HB  ALA B 595     -45.283 -18.364 -21.681  1.00  0.00           H  
ATOM   2018 2HB  ALA B 595     -43.762 -17.552 -21.953  1.00  0.00           H  
ATOM   2019 3HB  ALA B 595     -44.992 -17.649 -23.216  1.00  0.00           H  
ATOM   2020  N   VAL B 596     -45.377 -20.120 -24.734  1.00  0.00           N  
ATOM   2021  CA  VAL B 596     -46.372 -20.926 -25.420  1.00  0.00           C  
ATOM   2022  C   VAL B 596     -45.893 -22.347 -25.590  1.00  0.00           C  
ATOM   2023  O   VAL B 596     -46.643 -23.297 -25.335  1.00  0.00           O  
ATOM   2024  CB  VAL B 596     -46.675 -20.352 -26.799  1.00  0.00           C  
ATOM   2025  CG1 VAL B 596     -47.531 -21.322 -27.566  1.00  0.00           C  
ATOM   2026  CG2 VAL B 596     -47.374 -19.039 -26.623  1.00  0.00           C  
ATOM   2027  H   VAL B 596     -44.953 -19.316 -25.206  1.00  0.00           H  
ATOM   2028  HA  VAL B 596     -47.286 -20.928 -24.827  1.00  0.00           H  
ATOM   2029  HB  VAL B 596     -45.751 -20.213 -27.345  1.00  0.00           H  
ATOM   2030 1HG1 VAL B 596     -47.739 -20.947 -28.540  1.00  0.00           H  
ATOM   2031 2HG1 VAL B 596     -47.005 -22.272 -27.664  1.00  0.00           H  
ATOM   2032 3HG1 VAL B 596     -48.442 -21.472 -27.033  1.00  0.00           H  
ATOM   2033 1HG2 VAL B 596     -47.596 -18.602 -27.576  1.00  0.00           H  
ATOM   2034 2HG2 VAL B 596     -48.267 -19.229 -26.087  1.00  0.00           H  
ATOM   2035 3HG2 VAL B 596     -46.758 -18.363 -26.063  1.00  0.00           H  
ATOM   2036  N   ARG B 597     -44.638 -22.489 -26.015  1.00  0.00           N  
ATOM   2037  CA  ARG B 597     -44.040 -23.794 -26.213  1.00  0.00           C  
ATOM   2038  C   ARG B 597     -43.953 -24.549 -24.890  1.00  0.00           C  
ATOM   2039  O   ARG B 597     -44.127 -25.770 -24.857  1.00  0.00           O  
ATOM   2040  CB  ARG B 597     -42.669 -23.654 -26.843  1.00  0.00           C  
ATOM   2041  CG  ARG B 597     -42.665 -23.208 -28.295  1.00  0.00           C  
ATOM   2042  CD  ARG B 597     -41.283 -22.877 -28.796  1.00  0.00           C  
ATOM   2043  NE  ARG B 597     -40.368 -24.041 -28.903  1.00  0.00           N  
ATOM   2044  CZ  ARG B 597     -39.027 -23.908 -29.061  1.00  0.00           C  
ATOM   2045  NH1 ARG B 597     -38.522 -22.697 -29.107  1.00  0.00           N  
ATOM   2046  NH2 ARG B 597     -38.201 -24.948 -29.183  1.00  0.00           N  
ATOM   2047  H   ARG B 597     -44.090 -21.647 -26.223  1.00  0.00           H  
ATOM   2048  HA  ARG B 597     -44.670 -24.360 -26.897  1.00  0.00           H  
ATOM   2049 1HB  ARG B 597     -42.070 -22.948 -26.268  1.00  0.00           H  
ATOM   2050 2HB  ARG B 597     -42.191 -24.589 -26.811  1.00  0.00           H  
ATOM   2051 1HG  ARG B 597     -43.074 -24.004 -28.916  1.00  0.00           H  
ATOM   2052 2HG  ARG B 597     -43.286 -22.316 -28.394  1.00  0.00           H  
ATOM   2053 1HD  ARG B 597     -41.367 -22.423 -29.782  1.00  0.00           H  
ATOM   2054 2HD  ARG B 597     -40.833 -22.157 -28.113  1.00  0.00           H  
ATOM   2055  HE  ARG B 597     -40.759 -24.974 -28.874  1.00  0.00           H  
ATOM   2056 1HH1 ARG B 597     -39.129 -21.893 -29.025  1.00  0.00           H  
ATOM   2057 2HH1 ARG B 597     -37.527 -22.572 -29.234  1.00  0.00           H  
ATOM   2058 1HH2 ARG B 597     -38.509 -25.930 -29.188  1.00  0.00           H  
ATOM   2059 2HH2 ARG B 597     -37.215 -24.782 -29.305  1.00  0.00           H  
ATOM   2060  N   ALA B 598     -43.696 -23.831 -23.786  1.00  0.00           N  
ATOM   2061  CA  ALA B 598     -43.632 -24.473 -22.479  1.00  0.00           C  
ATOM   2062  C   ALA B 598     -44.956 -25.143 -22.143  1.00  0.00           C  
ATOM   2063  O   ALA B 598     -44.989 -26.301 -21.695  1.00  0.00           O  
ATOM   2064  CB  ALA B 598     -43.317 -23.427 -21.416  1.00  0.00           C  
ATOM   2065  H   ALA B 598     -43.504 -22.829 -23.866  1.00  0.00           H  
ATOM   2066  HA  ALA B 598     -42.858 -25.230 -22.491  1.00  0.00           H  
ATOM   2067 1HB  ALA B 598     -43.277 -23.882 -20.461  1.00  0.00           H  
ATOM   2068 2HB  ALA B 598     -42.363 -22.953 -21.644  1.00  0.00           H  
ATOM   2069 3HB  ALA B 598     -44.094 -22.677 -21.404  1.00  0.00           H  
ATOM   2070  N   LEU B 599     -46.052 -24.437 -22.435  1.00  0.00           N  
ATOM   2071  CA  LEU B 599     -47.383 -24.942 -22.144  1.00  0.00           C  
ATOM   2072  C   LEU B 599     -47.769 -26.085 -23.070  1.00  0.00           C  
ATOM   2073  O   LEU B 599     -48.306 -27.106 -22.620  1.00  0.00           O  
ATOM   2074  CB  LEU B 599     -48.379 -23.794 -22.314  1.00  0.00           C  
ATOM   2075  CG  LEU B 599     -48.253 -22.664 -21.300  1.00  0.00           C  
ATOM   2076  CD1 LEU B 599     -49.131 -21.497 -21.762  1.00  0.00           C  
ATOM   2077  CD2 LEU B 599     -48.653 -23.178 -19.898  1.00  0.00           C  
ATOM   2078  H   LEU B 599     -45.940 -23.488 -22.809  1.00  0.00           H  
ATOM   2079  HA  LEU B 599     -47.404 -25.299 -21.118  1.00  0.00           H  
ATOM   2080 1HB  LEU B 599     -48.236 -23.360 -23.304  1.00  0.00           H  
ATOM   2081 2HB  LEU B 599     -49.390 -24.194 -22.255  1.00  0.00           H  
ATOM   2082  HG  LEU B 599     -47.225 -22.318 -21.268  1.00  0.00           H  
ATOM   2083 1HD1 LEU B 599     -49.051 -20.669 -21.058  1.00  0.00           H  
ATOM   2084 2HD1 LEU B 599     -48.792 -21.170 -22.747  1.00  0.00           H  
ATOM   2085 3HD1 LEU B 599     -50.154 -21.819 -21.834  1.00  0.00           H  
ATOM   2086 1HD2 LEU B 599     -48.561 -22.372 -19.174  1.00  0.00           H  
ATOM   2087 2HD2 LEU B 599     -49.682 -23.530 -19.921  1.00  0.00           H  
ATOM   2088 3HD2 LEU B 599     -47.996 -23.999 -19.609  1.00  0.00           H  
ATOM   2089  N   GLU B 600     -47.448 -25.945 -24.360  1.00  0.00           N  
ATOM   2090  CA  GLU B 600     -47.793 -26.985 -25.315  1.00  0.00           C  
ATOM   2091  C   GLU B 600     -47.017 -28.262 -25.060  1.00  0.00           C  
ATOM   2092  O   GLU B 600     -47.588 -29.355 -25.125  1.00  0.00           O  
ATOM   2093  CB  GLU B 600     -47.579 -26.516 -26.758  1.00  0.00           C  
ATOM   2094  CG  GLU B 600     -47.942 -27.584 -27.808  1.00  0.00           C  
ATOM   2095  CD  GLU B 600     -47.911 -27.093 -29.249  1.00  0.00           C  
ATOM   2096  OE1 GLU B 600     -47.975 -25.905 -29.469  1.00  0.00           O  
ATOM   2097  OE2 GLU B 600     -47.818 -27.925 -30.131  1.00  0.00           O  
ATOM   2098  H   GLU B 600     -46.998 -25.082 -24.680  1.00  0.00           H  
ATOM   2099  HA  GLU B 600     -48.852 -27.211 -25.196  1.00  0.00           H  
ATOM   2100 1HB  GLU B 600     -48.176 -25.623 -26.945  1.00  0.00           H  
ATOM   2101 2HB  GLU B 600     -46.530 -26.243 -26.894  1.00  0.00           H  
ATOM   2102 1HG  GLU B 600     -47.234 -28.407 -27.705  1.00  0.00           H  
ATOM   2103 2HG  GLU B 600     -48.934 -27.973 -27.583  1.00  0.00           H  
ATOM   2104  N   ALA B 601     -45.719 -28.143 -24.773  1.00  0.00           N  
ATOM   2105  CA  ALA B 601     -44.928 -29.333 -24.539  1.00  0.00           C  
ATOM   2106  C   ALA B 601     -45.452 -30.093 -23.340  1.00  0.00           C  
ATOM   2107  O   ALA B 601     -45.557 -31.325 -23.375  1.00  0.00           O  
ATOM   2108  CB  ALA B 601     -43.483 -28.952 -24.316  1.00  0.00           C  
ATOM   2109  H   ALA B 601     -45.269 -27.225 -24.733  1.00  0.00           H  
ATOM   2110  HA  ALA B 601     -45.007 -29.973 -25.416  1.00  0.00           H  
ATOM   2111 1HB  ALA B 601     -42.889 -29.841 -24.165  1.00  0.00           H  
ATOM   2112 2HB  ALA B 601     -43.145 -28.427 -25.184  1.00  0.00           H  
ATOM   2113 3HB  ALA B 601     -43.408 -28.302 -23.442  1.00  0.00           H  
ATOM   2114  N   ALA B 602     -45.846 -29.368 -22.292  1.00  0.00           N  
ATOM   2115  CA  ALA B 602     -46.357 -30.049 -21.128  1.00  0.00           C  
ATOM   2116  C   ALA B 602     -47.646 -30.782 -21.401  1.00  0.00           C  
ATOM   2117  O   ALA B 602     -47.807 -31.940 -20.978  1.00  0.00           O  
ATOM   2118  CB  ALA B 602     -46.606 -29.062 -20.041  1.00  0.00           C  
ATOM   2119  H   ALA B 602     -45.747 -28.345 -22.281  1.00  0.00           H  
ATOM   2120  HA  ALA B 602     -45.617 -30.776 -20.819  1.00  0.00           H  
ATOM   2121 1HB  ALA B 602     -46.953 -29.603 -19.185  1.00  0.00           H  
ATOM   2122 2HB  ALA B 602     -45.689 -28.570 -19.831  1.00  0.00           H  
ATOM   2123 3HB  ALA B 602     -47.354 -28.332 -20.360  1.00  0.00           H  
ATOM   2124  N   GLU B 603     -48.532 -30.144 -22.175  1.00  0.00           N  
ATOM   2125  CA  GLU B 603     -49.828 -30.734 -22.437  1.00  0.00           C  
ATOM   2126  C   GLU B 603     -49.664 -31.981 -23.286  1.00  0.00           C  
ATOM   2127  O   GLU B 603     -50.380 -32.965 -23.088  1.00  0.00           O  
ATOM   2128  CB  GLU B 603     -50.769 -29.725 -23.098  1.00  0.00           C  
ATOM   2129  CG  GLU B 603     -52.204 -30.224 -23.221  1.00  0.00           C  
ATOM   2130  CD  GLU B 603     -52.814 -30.485 -21.858  1.00  0.00           C  
ATOM   2131  OE1 GLU B 603     -52.397 -29.865 -20.903  1.00  0.00           O  
ATOM   2132  OE2 GLU B 603     -53.645 -31.353 -21.750  1.00  0.00           O  
ATOM   2133  H   GLU B 603     -48.328 -29.198 -22.520  1.00  0.00           H  
ATOM   2134  HA  GLU B 603     -50.269 -31.027 -21.486  1.00  0.00           H  
ATOM   2135 1HB  GLU B 603     -50.766 -28.802 -22.524  1.00  0.00           H  
ATOM   2136 2HB  GLU B 603     -50.397 -29.487 -24.098  1.00  0.00           H  
ATOM   2137 1HG  GLU B 603     -52.802 -29.474 -23.743  1.00  0.00           H  
ATOM   2138 2HG  GLU B 603     -52.214 -31.140 -23.809  1.00  0.00           H  
ATOM   2139  N   ARG B 604     -48.703 -31.956 -24.217  1.00  0.00           N  
ATOM   2140  CA  ARG B 604     -48.441 -33.119 -25.046  1.00  0.00           C  
ATOM   2141  C   ARG B 604     -47.971 -34.324 -24.231  1.00  0.00           C  
ATOM   2142  O   ARG B 604     -48.371 -35.448 -24.538  1.00  0.00           O  
ATOM   2143  CB  ARG B 604     -47.436 -32.802 -26.144  1.00  0.00           C  
ATOM   2144  CG  ARG B 604     -47.998 -31.952 -27.287  1.00  0.00           C  
ATOM   2145  CD  ARG B 604     -46.979 -31.668 -28.335  1.00  0.00           C  
ATOM   2146  NE  ARG B 604     -47.533 -30.879 -29.440  1.00  0.00           N  
ATOM   2147  CZ  ARG B 604     -48.183 -31.386 -30.498  1.00  0.00           C  
ATOM   2148  NH1 ARG B 604     -48.371 -32.685 -30.628  1.00  0.00           N  
ATOM   2149  NH2 ARG B 604     -48.626 -30.546 -31.402  1.00  0.00           N  
ATOM   2150  H   ARG B 604     -48.162 -31.098 -24.362  1.00  0.00           H  
ATOM   2151  HA  ARG B 604     -49.374 -33.391 -25.535  1.00  0.00           H  
ATOM   2152 1HB  ARG B 604     -46.597 -32.255 -25.711  1.00  0.00           H  
ATOM   2153 2HB  ARG B 604     -47.046 -33.729 -26.562  1.00  0.00           H  
ATOM   2154 1HG  ARG B 604     -48.830 -32.477 -27.751  1.00  0.00           H  
ATOM   2155 2HG  ARG B 604     -48.351 -31.001 -26.889  1.00  0.00           H  
ATOM   2156 1HD  ARG B 604     -46.163 -31.098 -27.889  1.00  0.00           H  
ATOM   2157 2HD  ARG B 604     -46.596 -32.602 -28.738  1.00  0.00           H  
ATOM   2158  HE  ARG B 604     -47.442 -29.852 -29.427  1.00  0.00           H  
ATOM   2159 1HH1 ARG B 604     -48.024 -33.318 -29.922  1.00  0.00           H  
ATOM   2160 2HH1 ARG B 604     -48.863 -33.045 -31.432  1.00  0.00           H  
ATOM   2161 1HH2 ARG B 604     -48.451 -29.540 -31.251  1.00  0.00           H  
ATOM   2162 2HH2 ARG B 604     -49.119 -30.876 -32.215  1.00  0.00           H  
ATOM   2163  N   THR B 605     -47.164 -34.109 -23.170  1.00  0.00           N  
ATOM   2164  CA  THR B 605     -46.743 -35.272 -22.375  1.00  0.00           C  
ATOM   2165  C   THR B 605     -47.926 -35.779 -21.554  1.00  0.00           C  
ATOM   2166  O   THR B 605     -48.064 -36.973 -21.283  1.00  0.00           O  
ATOM   2167  CB  THR B 605     -45.636 -34.945 -21.347  1.00  0.00           C  
ATOM   2168  OG1 THR B 605     -46.146 -34.000 -20.366  1.00  0.00           O  
ATOM   2169  CG2 THR B 605     -44.405 -34.358 -22.038  1.00  0.00           C  
ATOM   2170  H   THR B 605     -46.825 -33.162 -22.969  1.00  0.00           H  
ATOM   2171  HA  THR B 605     -46.411 -36.063 -23.043  1.00  0.00           H  
ATOM   2172  HB  THR B 605     -45.346 -35.861 -20.835  1.00  0.00           H  
ATOM   2173  HG1 THR B 605     -46.571 -33.236 -20.823  1.00  0.00           H  
ATOM   2174 1HG2 THR B 605     -43.648 -34.152 -21.298  1.00  0.00           H  
ATOM   2175 2HG2 THR B 605     -44.021 -35.078 -22.766  1.00  0.00           H  
ATOM   2176 3HG2 THR B 605     -44.674 -33.443 -22.546  1.00  0.00           H  
ATOM   2177  N   GLY B 606     -48.764 -34.839 -21.121  1.00  0.00           N  
ATOM   2178  CA  GLY B 606     -49.947 -35.120 -20.328  1.00  0.00           C  
ATOM   2179  C   GLY B 606     -49.649 -35.246 -18.833  1.00  0.00           C  
ATOM   2180  O   GLY B 606     -50.559 -35.485 -18.031  1.00  0.00           O  
ATOM   2181  H   GLY B 606     -48.566 -33.864 -21.353  1.00  0.00           H  
ATOM   2182 1HA  GLY B 606     -50.663 -34.318 -20.498  1.00  0.00           H  
ATOM   2183 2HA  GLY B 606     -50.409 -36.037 -20.690  1.00  0.00           H  
ATOM   2184  N   ASP B 607     -48.375 -35.081 -18.466  1.00  0.00           N  
ATOM   2185  CA  ASP B 607     -47.871 -35.201 -17.102  1.00  0.00           C  
ATOM   2186  C   ASP B 607     -48.171 -33.949 -16.248  1.00  0.00           C  
ATOM   2187  O   ASP B 607     -47.639 -32.875 -16.537  1.00  0.00           O  
ATOM   2188  CB  ASP B 607     -46.364 -35.494 -17.166  1.00  0.00           C  
ATOM   2189  CG  ASP B 607     -45.665 -35.685 -15.804  1.00  0.00           C  
ATOM   2190  OD1 ASP B 607     -45.879 -34.852 -14.934  1.00  0.00           O  
ATOM   2191  OD2 ASP B 607     -44.892 -36.636 -15.643  1.00  0.00           O  
ATOM   2192  H   ASP B 607     -47.703 -34.870 -19.205  1.00  0.00           H  
ATOM   2193  HA  ASP B 607     -48.319 -36.086 -16.672  1.00  0.00           H  
ATOM   2194 1HB  ASP B 607     -46.213 -36.403 -17.752  1.00  0.00           H  
ATOM   2195 2HB  ASP B 607     -45.880 -34.698 -17.718  1.00  0.00           H  
ATOM   2196  N   PRO B 608     -49.010 -34.035 -15.185  1.00  0.00           N  
ATOM   2197  CA  PRO B 608     -49.395 -32.934 -14.309  1.00  0.00           C  
ATOM   2198  C   PRO B 608     -48.221 -32.201 -13.664  1.00  0.00           C  
ATOM   2199  O   PRO B 608     -48.357 -31.027 -13.298  1.00  0.00           O  
ATOM   2200  CB  PRO B 608     -50.210 -33.641 -13.216  1.00  0.00           C  
ATOM   2201  CG  PRO B 608     -50.751 -34.877 -13.873  1.00  0.00           C  
ATOM   2202  CD  PRO B 608     -49.655 -35.324 -14.819  1.00  0.00           C  
ATOM   2203  HA  PRO B 608     -50.024 -32.232 -14.868  1.00  0.00           H  
ATOM   2204 1HB  PRO B 608     -49.557 -33.867 -12.357  1.00  0.00           H  
ATOM   2205 2HB  PRO B 608     -51.002 -32.973 -12.846  1.00  0.00           H  
ATOM   2206 1HG  PRO B 608     -50.990 -35.636 -13.114  1.00  0.00           H  
ATOM   2207 2HG  PRO B 608     -51.691 -34.648 -14.397  1.00  0.00           H  
ATOM   2208 1HD  PRO B 608     -48.934 -35.991 -14.317  1.00  0.00           H  
ATOM   2209 2HD  PRO B 608     -50.154 -35.795 -15.666  1.00  0.00           H  
ATOM   2210  N   GLU B 609     -47.079 -32.884 -13.492  1.00  0.00           N  
ATOM   2211  CA  GLU B 609     -45.938 -32.244 -12.862  1.00  0.00           C  
ATOM   2212  C   GLU B 609     -45.239 -31.421 -13.914  1.00  0.00           C  
ATOM   2213  O   GLU B 609     -44.761 -30.320 -13.635  1.00  0.00           O  
ATOM   2214  CB  GLU B 609     -45.013 -33.273 -12.207  1.00  0.00           C  
ATOM   2215  CG  GLU B 609     -45.628 -33.977 -10.987  1.00  0.00           C  
ATOM   2216  CD  GLU B 609     -44.728 -35.033 -10.320  1.00  0.00           C  
ATOM   2217  OE1 GLU B 609     -43.887 -35.639 -10.975  1.00  0.00           O  
ATOM   2218  OE2 GLU B 609     -44.895 -35.225  -9.138  1.00  0.00           O  
ATOM   2219  H   GLU B 609     -46.943 -33.832 -13.852  1.00  0.00           H  
ATOM   2220  HA  GLU B 609     -46.295 -31.570 -12.082  1.00  0.00           H  
ATOM   2221 1HB  GLU B 609     -44.771 -34.040 -12.930  1.00  0.00           H  
ATOM   2222 2HB  GLU B 609     -44.084 -32.792 -11.902  1.00  0.00           H  
ATOM   2223 1HG  GLU B 609     -45.885 -33.219 -10.247  1.00  0.00           H  
ATOM   2224 2HG  GLU B 609     -46.554 -34.455 -11.308  1.00  0.00           H  
ATOM   2225  N   VAL B 610     -45.248 -31.921 -15.149  1.00  0.00           N  
ATOM   2226  CA  VAL B 610     -44.630 -31.158 -16.221  1.00  0.00           C  
ATOM   2227  C   VAL B 610     -45.483 -29.908 -16.426  1.00  0.00           C  
ATOM   2228  O   VAL B 610     -44.940 -28.834 -16.674  1.00  0.00           O  
ATOM   2229  CB  VAL B 610     -44.479 -31.905 -17.546  1.00  0.00           C  
ATOM   2230  CG1 VAL B 610     -43.956 -30.959 -18.550  1.00  0.00           C  
ATOM   2231  CG2 VAL B 610     -43.543 -33.039 -17.413  1.00  0.00           C  
ATOM   2232  H   VAL B 610     -45.661 -32.855 -15.302  1.00  0.00           H  
ATOM   2233  HA  VAL B 610     -43.634 -30.854 -15.903  1.00  0.00           H  
ATOM   2234  HB  VAL B 610     -45.461 -32.257 -17.875  1.00  0.00           H  
ATOM   2235 1HG1 VAL B 610     -43.862 -31.471 -19.500  1.00  0.00           H  
ATOM   2236 2HG1 VAL B 610     -44.620 -30.144 -18.631  1.00  0.00           H  
ATOM   2237 3HG1 VAL B 610     -42.981 -30.595 -18.230  1.00  0.00           H  
ATOM   2238 1HG2 VAL B 610     -43.446 -33.551 -18.371  1.00  0.00           H  
ATOM   2239 2HG2 VAL B 610     -42.575 -32.670 -17.098  1.00  0.00           H  
ATOM   2240 3HG2 VAL B 610     -43.931 -33.714 -16.683  1.00  0.00           H  
ATOM   2241  N   ARG B 611     -46.822 -30.053 -16.352  1.00  0.00           N  
ATOM   2242  CA  ARG B 611     -47.717 -28.898 -16.483  1.00  0.00           C  
ATOM   2243  C   ARG B 611     -47.425 -27.843 -15.415  1.00  0.00           C  
ATOM   2244  O   ARG B 611     -47.375 -26.652 -15.741  1.00  0.00           O  
ATOM   2245  CB  ARG B 611     -49.184 -29.296 -16.372  1.00  0.00           C  
ATOM   2246  CG  ARG B 611     -49.793 -30.093 -17.540  1.00  0.00           C  
ATOM   2247  CD  ARG B 611     -51.274 -30.291 -17.306  1.00  0.00           C  
ATOM   2248  NE  ARG B 611     -51.940 -31.048 -18.361  1.00  0.00           N  
ATOM   2249  CZ  ARG B 611     -52.106 -32.379 -18.354  1.00  0.00           C  
ATOM   2250  NH1 ARG B 611     -51.632 -33.086 -17.360  1.00  0.00           N  
ATOM   2251  NH2 ARG B 611     -52.744 -32.969 -19.354  1.00  0.00           N  
ATOM   2252  H   ARG B 611     -47.201 -30.994 -16.199  1.00  0.00           H  
ATOM   2253  HA  ARG B 611     -47.562 -28.435 -17.449  1.00  0.00           H  
ATOM   2254 1HB  ARG B 611     -49.316 -29.893 -15.477  1.00  0.00           H  
ATOM   2255 2HB  ARG B 611     -49.785 -28.397 -16.246  1.00  0.00           H  
ATOM   2256 1HG  ARG B 611     -49.654 -29.552 -18.480  1.00  0.00           H  
ATOM   2257 2HG  ARG B 611     -49.312 -31.074 -17.607  1.00  0.00           H  
ATOM   2258 1HD  ARG B 611     -51.416 -30.826 -16.370  1.00  0.00           H  
ATOM   2259 2HD  ARG B 611     -51.756 -29.315 -17.238  1.00  0.00           H  
ATOM   2260  HE  ARG B 611     -52.304 -30.532 -19.180  1.00  0.00           H  
ATOM   2261 1HH1 ARG B 611     -51.158 -32.621 -16.603  1.00  0.00           H  
ATOM   2262 2HH1 ARG B 611     -51.692 -34.110 -17.385  1.00  0.00           H  
ATOM   2263 1HH2 ARG B 611     -53.121 -32.399 -20.137  1.00  0.00           H  
ATOM   2264 2HH2 ARG B 611     -52.880 -33.968 -19.353  1.00  0.00           H  
ATOM   2265  N   GLU B 612     -47.194 -28.256 -14.156  1.00  0.00           N  
ATOM   2266  CA  GLU B 612     -46.840 -27.264 -13.139  1.00  0.00           C  
ATOM   2267  C   GLU B 612     -45.536 -26.569 -13.509  1.00  0.00           C  
ATOM   2268  O   GLU B 612     -45.414 -25.341 -13.390  1.00  0.00           O  
ATOM   2269  CB  GLU B 612     -46.709 -27.892 -11.742  1.00  0.00           C  
ATOM   2270  CG  GLU B 612     -46.341 -26.873 -10.623  1.00  0.00           C  
ATOM   2271  CD  GLU B 612     -46.308 -27.468  -9.207  1.00  0.00           C  
ATOM   2272  OE1 GLU B 612     -46.720 -28.590  -9.042  1.00  0.00           O  
ATOM   2273  OE2 GLU B 612     -45.851 -26.793  -8.298  1.00  0.00           O  
ATOM   2274  H   GLU B 612     -47.295 -29.245 -13.906  1.00  0.00           H  
ATOM   2275  HA  GLU B 612     -47.618 -26.510 -13.108  1.00  0.00           H  
ATOM   2276 1HB  GLU B 612     -47.646 -28.379 -11.474  1.00  0.00           H  
ATOM   2277 2HB  GLU B 612     -45.936 -28.664 -11.767  1.00  0.00           H  
ATOM   2278 1HG  GLU B 612     -45.358 -26.464 -10.854  1.00  0.00           H  
ATOM   2279 2HG  GLU B 612     -47.057 -26.053 -10.651  1.00  0.00           H  
ATOM   2280  N   LEU B 613     -44.565 -27.345 -13.987  1.00  0.00           N  
ATOM   2281  CA  LEU B 613     -43.293 -26.762 -14.350  1.00  0.00           C  
ATOM   2282  C   LEU B 613     -43.469 -25.810 -15.534  1.00  0.00           C  
ATOM   2283  O   LEU B 613     -42.854 -24.747 -15.567  1.00  0.00           O  
ATOM   2284  CB  LEU B 613     -42.288 -27.860 -14.683  1.00  0.00           C  
ATOM   2285  CG  LEU B 613     -41.860 -28.753 -13.504  1.00  0.00           C  
ATOM   2286  CD1 LEU B 613     -40.979 -29.867 -14.034  1.00  0.00           C  
ATOM   2287  CD2 LEU B 613     -41.154 -27.935 -12.446  1.00  0.00           C  
ATOM   2288  H   LEU B 613     -44.708 -28.359 -14.060  1.00  0.00           H  
ATOM   2289  HA  LEU B 613     -42.918 -26.198 -13.501  1.00  0.00           H  
ATOM   2290 1HB  LEU B 613     -42.720 -28.503 -15.444  1.00  0.00           H  
ATOM   2291 2HB  LEU B 613     -41.420 -27.412 -15.081  1.00  0.00           H  
ATOM   2292  HG  LEU B 613     -42.738 -29.199 -13.063  1.00  0.00           H  
ATOM   2293 1HD1 LEU B 613     -40.687 -30.531 -13.220  1.00  0.00           H  
ATOM   2294 2HD1 LEU B 613     -41.529 -30.426 -14.778  1.00  0.00           H  
ATOM   2295 3HD1 LEU B 613     -40.098 -29.443 -14.477  1.00  0.00           H  
ATOM   2296 1HD2 LEU B 613     -40.873 -28.587 -11.615  1.00  0.00           H  
ATOM   2297 2HD2 LEU B 613     -40.278 -27.494 -12.852  1.00  0.00           H  
ATOM   2298 3HD2 LEU B 613     -41.821 -27.160 -12.087  1.00  0.00           H  
ATOM   2299  N   ALA B 614     -44.333 -26.150 -16.490  1.00  0.00           N  
ATOM   2300  CA  ALA B 614     -44.562 -25.258 -17.616  1.00  0.00           C  
ATOM   2301  C   ALA B 614     -45.158 -23.957 -17.165  1.00  0.00           C  
ATOM   2302  O   ALA B 614     -44.777 -22.900 -17.664  1.00  0.00           O  
ATOM   2303  CB  ALA B 614     -45.469 -25.881 -18.627  1.00  0.00           C  
ATOM   2304  H   ALA B 614     -44.809 -27.049 -16.445  1.00  0.00           H  
ATOM   2305  HA  ALA B 614     -43.607 -25.040 -18.066  1.00  0.00           H  
ATOM   2306 1HB  ALA B 614     -45.602 -25.200 -19.447  1.00  0.00           H  
ATOM   2307 2HB  ALA B 614     -45.004 -26.778 -18.963  1.00  0.00           H  
ATOM   2308 3HB  ALA B 614     -46.434 -26.102 -18.177  1.00  0.00           H  
ATOM   2309  N   ARG B 615     -46.048 -23.997 -16.180  1.00  0.00           N  
ATOM   2310  CA  ARG B 615     -46.616 -22.748 -15.713  1.00  0.00           C  
ATOM   2311  C   ARG B 615     -45.492 -21.889 -15.132  1.00  0.00           C  
ATOM   2312  O   ARG B 615     -45.464 -20.672 -15.338  1.00  0.00           O  
ATOM   2313  CB  ARG B 615     -47.720 -22.983 -14.692  1.00  0.00           C  
ATOM   2314  CG  ARG B 615     -49.017 -23.594 -15.279  1.00  0.00           C  
ATOM   2315  CD  ARG B 615     -50.164 -23.492 -14.332  1.00  0.00           C  
ATOM   2316  NE  ARG B 615     -49.979 -24.283 -13.113  1.00  0.00           N  
ATOM   2317  CZ  ARG B 615     -50.354 -25.575 -12.958  1.00  0.00           C  
ATOM   2318  NH1 ARG B 615     -50.950 -26.220 -13.937  1.00  0.00           N  
ATOM   2319  NH2 ARG B 615     -50.127 -26.197 -11.808  1.00  0.00           N  
ATOM   2320  H   ARG B 615     -46.357 -24.898 -15.797  1.00  0.00           H  
ATOM   2321  HA  ARG B 615     -47.047 -22.225 -16.565  1.00  0.00           H  
ATOM   2322 1HB  ARG B 615     -47.357 -23.667 -13.925  1.00  0.00           H  
ATOM   2323 2HB  ARG B 615     -47.974 -22.045 -14.198  1.00  0.00           H  
ATOM   2324 1HG  ARG B 615     -49.283 -23.095 -16.207  1.00  0.00           H  
ATOM   2325 2HG  ARG B 615     -48.847 -24.647 -15.482  1.00  0.00           H  
ATOM   2326 1HD  ARG B 615     -50.269 -22.452 -14.044  1.00  0.00           H  
ATOM   2327 2HD  ARG B 615     -51.080 -23.827 -14.825  1.00  0.00           H  
ATOM   2328  HE  ARG B 615     -49.524 -23.834 -12.332  1.00  0.00           H  
ATOM   2329 1HH1 ARG B 615     -51.147 -25.749 -14.813  1.00  0.00           H  
ATOM   2330 2HH1 ARG B 615     -51.233 -27.180 -13.810  1.00  0.00           H  
ATOM   2331 1HH2 ARG B 615     -49.674 -25.707 -11.046  1.00  0.00           H  
ATOM   2332 2HH2 ARG B 615     -50.408 -27.162 -11.689  1.00  0.00           H  
ATOM   2333  N   ARG B 616     -44.537 -22.533 -14.444  1.00  0.00           N  
ATOM   2334  CA  ARG B 616     -43.378 -21.840 -13.887  1.00  0.00           C  
ATOM   2335  C   ARG B 616     -42.456 -21.312 -15.010  1.00  0.00           C  
ATOM   2336  O   ARG B 616     -41.905 -20.212 -14.885  1.00  0.00           O  
ATOM   2337  CB  ARG B 616     -42.622 -22.757 -12.945  1.00  0.00           C  
ATOM   2338  CG  ARG B 616     -43.353 -23.076 -11.656  1.00  0.00           C  
ATOM   2339  CD  ARG B 616     -42.595 -24.029 -10.803  1.00  0.00           C  
ATOM   2340  NE  ARG B 616     -43.382 -24.448  -9.655  1.00  0.00           N  
ATOM   2341  CZ  ARG B 616     -43.450 -23.814  -8.472  1.00  0.00           C  
ATOM   2342  NH1 ARG B 616     -42.740 -22.725  -8.247  1.00  0.00           N  
ATOM   2343  NH2 ARG B 616     -44.243 -24.304  -7.540  1.00  0.00           N  
ATOM   2344  H   ARG B 616     -44.643 -23.542 -14.287  1.00  0.00           H  
ATOM   2345  HA  ARG B 616     -43.737 -20.994 -13.306  1.00  0.00           H  
ATOM   2346 1HB  ARG B 616     -42.439 -23.688 -13.427  1.00  0.00           H  
ATOM   2347 2HB  ARG B 616     -41.667 -22.312 -12.695  1.00  0.00           H  
ATOM   2348 1HG  ARG B 616     -43.514 -22.159 -11.094  1.00  0.00           H  
ATOM   2349 2HG  ARG B 616     -44.317 -23.529 -11.896  1.00  0.00           H  
ATOM   2350 1HD  ARG B 616     -42.346 -24.910 -11.385  1.00  0.00           H  
ATOM   2351 2HD  ARG B 616     -41.681 -23.559 -10.444  1.00  0.00           H  
ATOM   2352  HE  ARG B 616     -43.961 -25.280  -9.762  1.00  0.00           H  
ATOM   2353 1HH1 ARG B 616     -42.134 -22.359  -8.968  1.00  0.00           H  
ATOM   2354 2HH1 ARG B 616     -42.793 -22.258  -7.350  1.00  0.00           H  
ATOM   2355 1HH2 ARG B 616     -44.801 -25.156  -7.748  1.00  0.00           H  
ATOM   2356 2HH2 ARG B 616     -44.317 -23.852  -6.643  1.00  0.00           H  
ATOM   2357  N   MET B 617     -42.323 -22.066 -16.125  1.00  0.00           N  
ATOM   2358  CA  MET B 617     -41.517 -21.613 -17.271  1.00  0.00           C  
ATOM   2359  C   MET B 617     -42.105 -20.324 -17.836  1.00  0.00           C  
ATOM   2360  O   MET B 617     -41.368 -19.392 -18.194  1.00  0.00           O  
ATOM   2361  CB  MET B 617     -41.478 -22.658 -18.406  1.00  0.00           C  
ATOM   2362  CG  MET B 617     -40.650 -23.905 -18.150  1.00  0.00           C  
ATOM   2363  SD  MET B 617     -40.416 -25.006 -19.605  1.00  0.00           S  
ATOM   2364  CE  MET B 617     -41.696 -26.283 -19.728  1.00  0.00           C  
ATOM   2365  H   MET B 617     -42.771 -22.984 -16.147  1.00  0.00           H  
ATOM   2366  HA  MET B 617     -40.505 -21.406 -16.930  1.00  0.00           H  
ATOM   2367 1HB  MET B 617     -42.479 -22.975 -18.589  1.00  0.00           H  
ATOM   2368 2HB  MET B 617     -41.115 -22.189 -19.317  1.00  0.00           H  
ATOM   2369 1HG  MET B 617     -39.671 -23.624 -17.773  1.00  0.00           H  
ATOM   2370 2HG  MET B 617     -41.161 -24.470 -17.399  1.00  0.00           H  
ATOM   2371 1HE  MET B 617     -41.484 -26.911 -20.594  1.00  0.00           H  
ATOM   2372 2HE  MET B 617     -41.694 -26.895 -18.829  1.00  0.00           H  
ATOM   2373 3HE  MET B 617     -42.657 -25.858 -19.855  1.00  0.00           H  
ATOM   2374  N   VAL B 618     -43.441 -20.268 -17.878  1.00  0.00           N  
ATOM   2375  CA  VAL B 618     -44.132 -19.097 -18.379  1.00  0.00           C  
ATOM   2376  C   VAL B 618     -43.959 -17.943 -17.428  1.00  0.00           C  
ATOM   2377  O   VAL B 618     -43.543 -16.862 -17.834  1.00  0.00           O  
ATOM   2378  CB  VAL B 618     -45.639 -19.339 -18.516  1.00  0.00           C  
ATOM   2379  CG1 VAL B 618     -46.315 -18.033 -18.874  1.00  0.00           C  
ATOM   2380  CG2 VAL B 618     -45.917 -20.404 -19.533  1.00  0.00           C  
ATOM   2381  H   VAL B 618     -43.975 -21.092 -17.582  1.00  0.00           H  
ATOM   2382  HA  VAL B 618     -43.715 -18.831 -19.349  1.00  0.00           H  
ATOM   2383  HB  VAL B 618     -46.038 -19.661 -17.561  1.00  0.00           H  
ATOM   2384 1HG1 VAL B 618     -47.352 -18.200 -18.959  1.00  0.00           H  
ATOM   2385 2HG1 VAL B 618     -46.122 -17.300 -18.094  1.00  0.00           H  
ATOM   2386 3HG1 VAL B 618     -45.952 -17.654 -19.792  1.00  0.00           H  
ATOM   2387 1HG2 VAL B 618     -46.984 -20.553 -19.592  1.00  0.00           H  
ATOM   2388 2HG2 VAL B 618     -45.551 -20.132 -20.481  1.00  0.00           H  
ATOM   2389 3HG2 VAL B 618     -45.447 -21.319 -19.241  1.00  0.00           H  
ATOM   2390  N   ARG B 619     -44.191 -18.177 -16.139  1.00  0.00           N  
ATOM   2391  CA  ARG B 619     -44.088 -17.104 -15.171  1.00  0.00           C  
ATOM   2392  C   ARG B 619     -42.687 -16.508 -15.148  1.00  0.00           C  
ATOM   2393  O   ARG B 619     -42.534 -15.296 -14.969  1.00  0.00           O  
ATOM   2394  CB  ARG B 619     -44.468 -17.615 -13.793  1.00  0.00           C  
ATOM   2395  CG  ARG B 619     -45.959 -17.918 -13.622  1.00  0.00           C  
ATOM   2396  CD  ARG B 619     -46.243 -18.573 -12.322  1.00  0.00           C  
ATOM   2397  NE  ARG B 619     -47.662 -18.905 -12.146  1.00  0.00           N  
ATOM   2398  CZ  ARG B 619     -48.120 -19.734 -11.187  1.00  0.00           C  
ATOM   2399  NH1 ARG B 619     -47.263 -20.291 -10.359  1.00  0.00           N  
ATOM   2400  NH2 ARG B 619     -49.413 -20.002 -11.053  1.00  0.00           N  
ATOM   2401  H   ARG B 619     -44.503 -19.105 -15.839  1.00  0.00           H  
ATOM   2402  HA  ARG B 619     -44.795 -16.325 -15.452  1.00  0.00           H  
ATOM   2403 1HB  ARG B 619     -43.920 -18.533 -13.591  1.00  0.00           H  
ATOM   2404 2HB  ARG B 619     -44.180 -16.886 -13.037  1.00  0.00           H  
ATOM   2405 1HG  ARG B 619     -46.525 -16.989 -13.670  1.00  0.00           H  
ATOM   2406 2HG  ARG B 619     -46.282 -18.573 -14.419  1.00  0.00           H  
ATOM   2407 1HD  ARG B 619     -45.672 -19.500 -12.265  1.00  0.00           H  
ATOM   2408 2HD  ARG B 619     -45.944 -17.913 -11.511  1.00  0.00           H  
ATOM   2409  HE  ARG B 619     -48.336 -18.482 -12.771  1.00  0.00           H  
ATOM   2410 1HH1 ARG B 619     -46.276 -20.094 -10.448  1.00  0.00           H  
ATOM   2411 2HH1 ARG B 619     -47.593 -20.910  -9.633  1.00  0.00           H  
ATOM   2412 1HH2 ARG B 619     -50.135 -19.589 -11.666  1.00  0.00           H  
ATOM   2413 2HH2 ARG B 619     -49.722 -20.620 -10.322  1.00  0.00           H  
ATOM   2414  N   ALA B 620     -41.643 -17.333 -15.289  1.00  0.00           N  
ATOM   2415  CA  ALA B 620     -40.306 -16.757 -15.306  1.00  0.00           C  
ATOM   2416  C   ALA B 620     -40.092 -15.902 -16.556  1.00  0.00           C  
ATOM   2417  O   ALA B 620     -39.526 -14.805 -16.466  1.00  0.00           O  
ATOM   2418  CB  ALA B 620     -39.256 -17.848 -15.237  1.00  0.00           C  
ATOM   2419  H   ALA B 620     -41.780 -18.345 -15.383  1.00  0.00           H  
ATOM   2420  HA  ALA B 620     -40.212 -16.114 -14.441  1.00  0.00           H  
ATOM   2421 1HB  ALA B 620     -38.268 -17.396 -15.222  1.00  0.00           H  
ATOM   2422 2HB  ALA B 620     -39.400 -18.441 -14.333  1.00  0.00           H  
ATOM   2423 3HB  ALA B 620     -39.355 -18.495 -16.114  1.00  0.00           H  
ATOM   2424  N   ALA B 621     -40.577 -16.378 -17.724  1.00  0.00           N  
ATOM   2425  CA  ALA B 621     -40.424 -15.628 -18.973  1.00  0.00           C  
ATOM   2426  C   ALA B 621     -41.209 -14.325 -18.914  1.00  0.00           C  
ATOM   2427  O   ALA B 621     -40.741 -13.297 -19.409  1.00  0.00           O  
ATOM   2428  CB  ALA B 621     -40.878 -16.472 -20.159  1.00  0.00           C  
ATOM   2429  H   ALA B 621     -41.035 -17.296 -17.761  1.00  0.00           H  
ATOM   2430  HA  ALA B 621     -39.372 -15.382 -19.097  1.00  0.00           H  
ATOM   2431 1HB  ALA B 621     -40.743 -15.922 -21.087  1.00  0.00           H  
ATOM   2432 2HB  ALA B 621     -40.292 -17.391 -20.194  1.00  0.00           H  
ATOM   2433 3HB  ALA B 621     -41.934 -16.722 -20.037  1.00  0.00           H  
ATOM   2434  N   VAL B 622     -42.390 -14.363 -18.280  1.00  0.00           N  
ATOM   2435  CA  VAL B 622     -43.244 -13.191 -18.158  1.00  0.00           C  
ATOM   2436  C   VAL B 622     -42.680 -12.159 -17.212  1.00  0.00           C  
ATOM   2437  O   VAL B 622     -42.695 -10.967 -17.524  1.00  0.00           O  
ATOM   2438  CB  VAL B 622     -44.669 -13.547 -17.696  1.00  0.00           C  
ATOM   2439  CG1 VAL B 622     -45.452 -12.265 -17.395  1.00  0.00           C  
ATOM   2440  CG2 VAL B 622     -45.390 -14.306 -18.784  1.00  0.00           C  
ATOM   2441  H   VAL B 622     -42.714 -15.255 -17.906  1.00  0.00           H  
ATOM   2442  HA  VAL B 622     -43.309 -12.750 -19.139  1.00  0.00           H  
ATOM   2443  HB  VAL B 622     -44.610 -14.147 -16.788  1.00  0.00           H  
ATOM   2444 1HG1 VAL B 622     -46.446 -12.529 -17.059  1.00  0.00           H  
ATOM   2445 2HG1 VAL B 622     -44.945 -11.703 -16.610  1.00  0.00           H  
ATOM   2446 3HG1 VAL B 622     -45.525 -11.651 -18.286  1.00  0.00           H  
ATOM   2447 1HG2 VAL B 622     -46.400 -14.556 -18.458  1.00  0.00           H  
ATOM   2448 2HG2 VAL B 622     -45.436 -13.679 -19.650  1.00  0.00           H  
ATOM   2449 3HG2 VAL B 622     -44.851 -15.213 -19.021  1.00  0.00           H  
ATOM   2450  N   ARG B 623     -42.204 -12.591 -16.045  1.00  0.00           N  
ATOM   2451  CA  ARG B 623     -41.646 -11.635 -15.111  1.00  0.00           C  
ATOM   2452  C   ARG B 623     -40.396 -11.003 -15.700  1.00  0.00           C  
ATOM   2453  O   ARG B 623     -40.194  -9.791 -15.580  1.00  0.00           O  
ATOM   2454  CB  ARG B 623     -41.330 -12.318 -13.796  1.00  0.00           C  
ATOM   2455  CG  ARG B 623     -42.564 -12.680 -12.975  1.00  0.00           C  
ATOM   2456  CD  ARG B 623     -42.213 -13.442 -11.763  1.00  0.00           C  
ATOM   2457  NE  ARG B 623     -41.758 -14.780 -12.095  1.00  0.00           N  
ATOM   2458  CZ  ARG B 623     -41.053 -15.576 -11.254  1.00  0.00           C  
ATOM   2459  NH1 ARG B 623     -40.739 -15.155 -10.040  1.00  0.00           N  
ATOM   2460  NH2 ARG B 623     -40.654 -16.769 -11.638  1.00  0.00           N  
ATOM   2461  H   ARG B 623     -42.234 -13.585 -15.799  1.00  0.00           H  
ATOM   2462  HA  ARG B 623     -42.384 -10.854 -14.929  1.00  0.00           H  
ATOM   2463 1HB  ARG B 623     -40.784 -13.245 -13.997  1.00  0.00           H  
ATOM   2464 2HB  ARG B 623     -40.687 -11.682 -13.192  1.00  0.00           H  
ATOM   2465 1HG  ARG B 623     -43.076 -11.768 -12.672  1.00  0.00           H  
ATOM   2466 2HG  ARG B 623     -43.237 -13.286 -13.582  1.00  0.00           H  
ATOM   2467 1HD  ARG B 623     -41.412 -12.932 -11.230  1.00  0.00           H  
ATOM   2468 2HD  ARG B 623     -43.086 -13.528 -11.118  1.00  0.00           H  
ATOM   2469  HE  ARG B 623     -41.975 -15.132 -13.039  1.00  0.00           H  
ATOM   2470 1HH1 ARG B 623     -41.026 -14.243  -9.726  1.00  0.00           H  
ATOM   2471 2HH1 ARG B 623     -40.173 -15.766  -9.418  1.00  0.00           H  
ATOM   2472 1HH2 ARG B 623     -40.854 -17.112 -12.562  1.00  0.00           H  
ATOM   2473 2HH2 ARG B 623     -40.092 -17.348 -10.997  1.00  0.00           H  
ATOM   2474  N   ALA B 624     -39.572 -11.804 -16.381  1.00  0.00           N  
ATOM   2475  CA  ALA B 624     -38.389 -11.248 -17.001  1.00  0.00           C  
ATOM   2476  C   ALA B 624     -38.771 -10.265 -18.103  1.00  0.00           C  
ATOM   2477  O   ALA B 624     -38.132  -9.217 -18.271  1.00  0.00           O  
ATOM   2478  CB  ALA B 624     -37.549 -12.367 -17.563  1.00  0.00           C  
ATOM   2479  H   ALA B 624     -39.746 -12.811 -16.456  1.00  0.00           H  
ATOM   2480  HA  ALA B 624     -37.832 -10.708 -16.240  1.00  0.00           H  
ATOM   2481 1HB  ALA B 624     -36.653 -11.965 -18.010  1.00  0.00           H  
ATOM   2482 2HB  ALA B 624     -37.295 -13.031 -16.785  1.00  0.00           H  
ATOM   2483 3HB  ALA B 624     -38.126 -12.909 -18.303  1.00  0.00           H  
ATOM   2484  N   ALA B 625     -39.829 -10.604 -18.854  1.00  0.00           N  
ATOM   2485  CA  ALA B 625     -40.312  -9.771 -19.933  1.00  0.00           C  
ATOM   2486  C   ALA B 625     -40.813  -8.443 -19.397  1.00  0.00           C  
ATOM   2487  O   ALA B 625     -40.545  -7.396 -19.991  1.00  0.00           O  
ATOM   2488  CB  ALA B 625     -41.388 -10.519 -20.681  1.00  0.00           C  
ATOM   2489  H   ALA B 625     -40.298 -11.500 -18.706  1.00  0.00           H  
ATOM   2490  HA  ALA B 625     -39.497  -9.565 -20.604  1.00  0.00           H  
ATOM   2491 1HB  ALA B 625     -41.759  -9.954 -21.492  1.00  0.00           H  
ATOM   2492 2HB  ALA B 625     -40.978 -11.449 -21.058  1.00  0.00           H  
ATOM   2493 3HB  ALA B 625     -42.195 -10.731 -20.000  1.00  0.00           H  
ATOM   2494  N   GLU B 626     -41.480  -8.467 -18.239  1.00  0.00           N  
ATOM   2495  CA  GLU B 626     -41.955  -7.230 -17.645  1.00  0.00           C  
ATOM   2496  C   GLU B 626     -40.790  -6.318 -17.284  1.00  0.00           C  
ATOM   2497  O   GLU B 626     -40.863  -5.106 -17.509  1.00  0.00           O  
ATOM   2498  CB  GLU B 626     -42.808  -7.474 -16.404  1.00  0.00           C  
ATOM   2499  CG  GLU B 626     -43.343  -6.172 -15.800  1.00  0.00           C  
ATOM   2500  CD  GLU B 626     -44.230  -6.350 -14.591  1.00  0.00           C  
ATOM   2501  OE1 GLU B 626     -45.252  -7.001 -14.679  1.00  0.00           O  
ATOM   2502  OE2 GLU B 626     -43.873  -5.806 -13.561  1.00  0.00           O  
ATOM   2503  H   GLU B 626     -41.698  -9.365 -17.798  1.00  0.00           H  
ATOM   2504  HA  GLU B 626     -42.572  -6.717 -18.382  1.00  0.00           H  
ATOM   2505 1HB  GLU B 626     -43.649  -8.121 -16.659  1.00  0.00           H  
ATOM   2506 2HB  GLU B 626     -42.212  -7.989 -15.648  1.00  0.00           H  
ATOM   2507 1HG  GLU B 626     -42.486  -5.563 -15.516  1.00  0.00           H  
ATOM   2508 2HG  GLU B 626     -43.892  -5.631 -16.570  1.00  0.00           H  
ATOM   2509  N   VAL B 627     -39.704  -6.896 -16.750  1.00  0.00           N  
ATOM   2510  CA  VAL B 627     -38.551  -6.088 -16.364  1.00  0.00           C  
ATOM   2511  C   VAL B 627     -37.954  -5.388 -17.576  1.00  0.00           C  
ATOM   2512  O   VAL B 627     -37.646  -4.188 -17.525  1.00  0.00           O  
ATOM   2513  CB  VAL B 627     -37.451  -6.942 -15.729  1.00  0.00           C  
ATOM   2514  CG1 VAL B 627     -36.253  -6.105 -15.563  1.00  0.00           C  
ATOM   2515  CG2 VAL B 627     -37.898  -7.484 -14.389  1.00  0.00           C  
ATOM   2516  H   VAL B 627     -39.714  -7.908 -16.572  1.00  0.00           H  
ATOM   2517  HA  VAL B 627     -38.879  -5.339 -15.644  1.00  0.00           H  
ATOM   2518  HB  VAL B 627     -37.205  -7.762 -16.399  1.00  0.00           H  
ATOM   2519 1HG1 VAL B 627     -35.448  -6.693 -15.134  1.00  0.00           H  
ATOM   2520 2HG1 VAL B 627     -35.954  -5.717 -16.520  1.00  0.00           H  
ATOM   2521 3HG1 VAL B 627     -36.498  -5.282 -14.911  1.00  0.00           H  
ATOM   2522 1HG2 VAL B 627     -37.101  -8.083 -13.951  1.00  0.00           H  
ATOM   2523 2HG2 VAL B 627     -38.133  -6.655 -13.726  1.00  0.00           H  
ATOM   2524 3HG2 VAL B 627     -38.780  -8.099 -14.527  1.00  0.00           H  
ATOM   2525  N   VAL B 628     -37.822  -6.132 -18.671  1.00  0.00           N  
ATOM   2526  CA  VAL B 628     -37.306  -5.563 -19.903  1.00  0.00           C  
ATOM   2527  C   VAL B 628     -38.204  -4.456 -20.446  1.00  0.00           C  
ATOM   2528  O   VAL B 628     -37.712  -3.428 -20.897  1.00  0.00           O  
ATOM   2529  CB  VAL B 628     -37.062  -6.658 -20.940  1.00  0.00           C  
ATOM   2530  CG1 VAL B 628     -36.778  -6.047 -22.281  1.00  0.00           C  
ATOM   2531  CG2 VAL B 628     -35.860  -7.463 -20.474  1.00  0.00           C  
ATOM   2532  H   VAL B 628     -38.082  -7.125 -18.631  1.00  0.00           H  
ATOM   2533  HA  VAL B 628     -36.333  -5.122 -19.680  1.00  0.00           H  
ATOM   2534  HB  VAL B 628     -37.938  -7.298 -21.027  1.00  0.00           H  
ATOM   2535 1HG1 VAL B 628     -36.586  -6.830 -23.017  1.00  0.00           H  
ATOM   2536 2HG1 VAL B 628     -37.649  -5.473 -22.579  1.00  0.00           H  
ATOM   2537 3HG1 VAL B 628     -35.923  -5.393 -22.211  1.00  0.00           H  
ATOM   2538 1HG2 VAL B 628     -35.631  -8.230 -21.181  1.00  0.00           H  
ATOM   2539 2HG2 VAL B 628     -35.003  -6.799 -20.389  1.00  0.00           H  
ATOM   2540 3HG2 VAL B 628     -36.072  -7.913 -19.500  1.00  0.00           H  
ATOM   2541  N   GLN B 629     -39.519  -4.644 -20.400  1.00  0.00           N  
ATOM   2542  CA  GLN B 629     -40.425  -3.596 -20.857  1.00  0.00           C  
ATOM   2543  C   GLN B 629     -40.342  -2.342 -19.987  1.00  0.00           C  
ATOM   2544  O   GLN B 629     -40.403  -1.223 -20.503  1.00  0.00           O  
ATOM   2545  CB  GLN B 629     -41.854  -4.104 -20.848  1.00  0.00           C  
ATOM   2546  CG  GLN B 629     -42.097  -5.112 -21.868  1.00  0.00           C  
ATOM   2547  CD  GLN B 629     -43.407  -5.741 -21.731  1.00  0.00           C  
ATOM   2548  OE1 GLN B 629     -43.696  -6.719 -22.405  1.00  0.00           O  
ATOM   2549  NE2 GLN B 629     -44.230  -5.205 -20.845  1.00  0.00           N  
ATOM   2550  H   GLN B 629     -39.895  -5.530 -20.051  1.00  0.00           H  
ATOM   2551  HA  GLN B 629     -40.148  -3.324 -21.874  1.00  0.00           H  
ATOM   2552 1HB  GLN B 629     -42.075  -4.544 -19.873  1.00  0.00           H  
ATOM   2553 2HB  GLN B 629     -42.543  -3.275 -21.003  1.00  0.00           H  
ATOM   2554 1HG  GLN B 629     -42.023  -4.655 -22.850  1.00  0.00           H  
ATOM   2555 2HG  GLN B 629     -41.354  -5.856 -21.745  1.00  0.00           H  
ATOM   2556 1HE2 GLN B 629     -45.140  -5.591 -20.695  1.00  0.00           H  
ATOM   2557 2HE2 GLN B 629     -43.951  -4.403 -20.310  1.00  0.00           H  
ATOM   2558  N   ARG B 630     -40.170  -2.513 -18.667  1.00  0.00           N  
ATOM   2559  CA  ARG B 630     -40.048  -1.357 -17.782  1.00  0.00           C  
ATOM   2560  C   ARG B 630     -38.815  -0.528 -18.142  1.00  0.00           C  
ATOM   2561  O   ARG B 630     -38.855   0.705 -18.096  1.00  0.00           O  
ATOM   2562  CB  ARG B 630     -39.991  -1.781 -16.318  1.00  0.00           C  
ATOM   2563  CG  ARG B 630     -41.324  -2.271 -15.733  1.00  0.00           C  
ATOM   2564  CD  ARG B 630     -41.197  -2.681 -14.302  1.00  0.00           C  
ATOM   2565  NE  ARG B 630     -42.462  -3.186 -13.758  1.00  0.00           N  
ATOM   2566  CZ  ARG B 630     -43.450  -2.423 -13.253  1.00  0.00           C  
ATOM   2567  NH1 ARG B 630     -43.337  -1.111 -13.206  1.00  0.00           N  
ATOM   2568  NH2 ARG B 630     -44.536  -3.021 -12.806  1.00  0.00           N  
ATOM   2569  H   ARG B 630     -40.160  -3.459 -18.274  1.00  0.00           H  
ATOM   2570  HA  ARG B 630     -40.930  -0.733 -17.914  1.00  0.00           H  
ATOM   2571 1HB  ARG B 630     -39.273  -2.593 -16.210  1.00  0.00           H  
ATOM   2572 2HB  ARG B 630     -39.640  -0.949 -15.711  1.00  0.00           H  
ATOM   2573 1HG  ARG B 630     -42.058  -1.469 -15.792  1.00  0.00           H  
ATOM   2574 2HG  ARG B 630     -41.682  -3.122 -16.302  1.00  0.00           H  
ATOM   2575 1HD  ARG B 630     -40.456  -3.478 -14.226  1.00  0.00           H  
ATOM   2576 2HD  ARG B 630     -40.881  -1.831 -13.702  1.00  0.00           H  
ATOM   2577  HE  ARG B 630     -42.639  -4.203 -13.761  1.00  0.00           H  
ATOM   2578 1HH1 ARG B 630     -42.500  -0.664 -13.552  1.00  0.00           H  
ATOM   2579 2HH1 ARG B 630     -44.087  -0.554 -12.824  1.00  0.00           H  
ATOM   2580 1HH2 ARG B 630     -44.581  -4.051 -12.860  1.00  0.00           H  
ATOM   2581 2HH2 ARG B 630     -45.297  -2.488 -12.422  1.00  0.00           H  
ATOM   2582  N   ASN B 631     -37.726  -1.199 -18.522  1.00  0.00           N  
ATOM   2583  CA  ASN B 631     -36.538  -0.483 -18.956  1.00  0.00           C  
ATOM   2584  C   ASN B 631     -35.798  -1.205 -20.089  1.00  0.00           C  
ATOM   2585  O   ASN B 631     -34.849  -1.937 -19.819  1.00  0.00           O  
ATOM   2586  CB  ASN B 631     -35.571  -0.227 -17.830  1.00  0.00           C  
ATOM   2587  CG  ASN B 631     -34.411   0.636 -18.319  1.00  0.00           C  
ATOM   2588  OD1 ASN B 631     -34.177   0.764 -19.547  1.00  0.00           O  
ATOM   2589  ND2 ASN B 631     -33.685   1.222 -17.392  1.00  0.00           N  
ATOM   2590  H   ASN B 631     -37.740  -2.225 -18.492  1.00  0.00           H  
ATOM   2591  HA  ASN B 631     -36.862   0.492 -19.285  1.00  0.00           H  
ATOM   2592 1HB  ASN B 631     -36.082   0.283 -17.010  1.00  0.00           H  
ATOM   2593 2HB  ASN B 631     -35.189  -1.175 -17.449  1.00  0.00           H  
ATOM   2594 1HD2 ASN B 631     -32.908   1.804 -17.645  1.00  0.00           H  
ATOM   2595 2HD2 ASN B 631     -33.911   1.090 -16.426  1.00  0.00           H  
ATOM   2596  N   PRO B 632     -36.096  -0.924 -21.372  1.00  0.00           N  
ATOM   2597  CA  PRO B 632     -35.574  -1.618 -22.543  1.00  0.00           C  
ATOM   2598  C   PRO B 632     -34.066  -1.412 -22.734  1.00  0.00           C  
ATOM   2599  O   PRO B 632     -33.431  -2.101 -23.539  1.00  0.00           O  
ATOM   2600  CB  PRO B 632     -36.391  -0.995 -23.686  1.00  0.00           C  
ATOM   2601  CG  PRO B 632     -36.794   0.363 -23.191  1.00  0.00           C  
ATOM   2602  CD  PRO B 632     -37.004   0.199 -21.701  1.00  0.00           C  
ATOM   2603  HA  PRO B 632     -35.804  -2.690 -22.446  1.00  0.00           H  
ATOM   2604 1HB  PRO B 632     -35.789  -0.962 -24.603  1.00  0.00           H  
ATOM   2605 2HB  PRO B 632     -37.264  -1.623 -23.897  1.00  0.00           H  
ATOM   2606 1HG  PRO B 632     -36.015   1.101 -23.438  1.00  0.00           H  
ATOM   2607 2HG  PRO B 632     -37.714   0.687 -23.694  1.00  0.00           H  
ATOM   2608 1HD  PRO B 632     -36.676   1.140 -21.248  1.00  0.00           H  
ATOM   2609 2HD  PRO B 632     -38.054  -0.063 -21.452  1.00  0.00           H  
ATOM   2610  N   SER B 633     -33.493  -0.423 -22.024  1.00  0.00           N  
ATOM   2611  CA  SER B 633     -32.069  -0.107 -22.123  1.00  0.00           C  
ATOM   2612  C   SER B 633     -31.286  -0.856 -21.039  1.00  0.00           C  
ATOM   2613  O   SER B 633     -30.055  -0.759 -20.932  1.00  0.00           O  
ATOM   2614  CB  SER B 633     -31.830   1.390 -22.007  1.00  0.00           C  
ATOM   2615  OG  SER B 633     -32.110   1.873 -20.714  1.00  0.00           O  
ATOM   2616  H   SER B 633     -34.028   0.103 -21.338  1.00  0.00           H  
ATOM   2617  HA  SER B 633     -31.706  -0.436 -23.098  1.00  0.00           H  
ATOM   2618 1HB  SER B 633     -30.799   1.618 -22.272  1.00  0.00           H  
ATOM   2619 2HB  SER B 633     -32.467   1.900 -22.730  1.00  0.00           H  
ATOM   2620  HG  SER B 633     -32.914   1.426 -20.412  1.00  0.00           H  
ATOM   2621  N   ASP B 634     -31.994  -1.619 -20.218  1.00  0.00           N  
ATOM   2622  CA  ASP B 634     -31.329  -2.326 -19.155  1.00  0.00           C  
ATOM   2623  C   ASP B 634     -30.704  -3.594 -19.703  1.00  0.00           C  
ATOM   2624  O   ASP B 634     -31.314  -4.663 -19.746  1.00  0.00           O  
ATOM   2625  CB  ASP B 634     -32.320  -2.608 -18.013  1.00  0.00           C  
ATOM   2626  CG  ASP B 634     -31.727  -3.337 -16.813  1.00  0.00           C  
ATOM   2627  OD1 ASP B 634     -30.720  -3.985 -16.978  1.00  0.00           O  
ATOM   2628  OD2 ASP B 634     -32.290  -3.274 -15.740  1.00  0.00           O  
ATOM   2629  H   ASP B 634     -33.010  -1.699 -20.312  1.00  0.00           H  
ATOM   2630  HA  ASP B 634     -30.533  -1.694 -18.761  1.00  0.00           H  
ATOM   2631 1HB  ASP B 634     -32.721  -1.666 -17.665  1.00  0.00           H  
ATOM   2632 2HB  ASP B 634     -33.161  -3.180 -18.399  1.00  0.00           H  
ATOM   2633  N   GLU B 635     -29.427  -3.473 -20.040  1.00  0.00           N  
ATOM   2634  CA  GLU B 635     -28.680  -4.565 -20.653  1.00  0.00           C  
ATOM   2635  C   GLU B 635     -28.656  -5.813 -19.770  1.00  0.00           C  
ATOM   2636  O   GLU B 635     -28.702  -6.930 -20.295  1.00  0.00           O  
ATOM   2637  CB  GLU B 635     -27.246  -4.124 -20.961  1.00  0.00           C  
ATOM   2638  CG  GLU B 635     -27.129  -3.106 -22.099  1.00  0.00           C  
ATOM   2639  CD  GLU B 635     -25.710  -2.635 -22.338  1.00  0.00           C  
ATOM   2640  OE1 GLU B 635     -24.864  -2.916 -21.522  1.00  0.00           O  
ATOM   2641  OE2 GLU B 635     -25.474  -2.001 -23.342  1.00  0.00           O  
ATOM   2642  H   GLU B 635     -29.044  -2.529 -19.984  1.00  0.00           H  
ATOM   2643  HA  GLU B 635     -29.167  -4.819 -21.592  1.00  0.00           H  
ATOM   2644 1HB  GLU B 635     -26.804  -3.683 -20.068  1.00  0.00           H  
ATOM   2645 2HB  GLU B 635     -26.647  -4.996 -21.225  1.00  0.00           H  
ATOM   2646 1HG  GLU B 635     -27.509  -3.558 -23.015  1.00  0.00           H  
ATOM   2647 2HG  GLU B 635     -27.761  -2.246 -21.864  1.00  0.00           H  
ATOM   2648  N   GLU B 636     -28.579  -5.643 -18.445  1.00  0.00           N  
ATOM   2649  CA  GLU B 636     -28.583  -6.813 -17.571  1.00  0.00           C  
ATOM   2650  C   GLU B 636     -29.944  -7.497 -17.636  1.00  0.00           C  
ATOM   2651  O   GLU B 636     -30.014  -8.729 -17.670  1.00  0.00           O  
ATOM   2652  CB  GLU B 636     -28.221  -6.459 -16.118  1.00  0.00           C  
ATOM   2653  CG  GLU B 636     -26.737  -6.093 -15.899  1.00  0.00           C  
ATOM   2654  CD  GLU B 636     -26.387  -5.677 -14.451  1.00  0.00           C  
ATOM   2655  OE1 GLU B 636     -27.256  -5.185 -13.752  1.00  0.00           O  
ATOM   2656  OE2 GLU B 636     -25.254  -5.911 -14.038  1.00  0.00           O  
ATOM   2657  H   GLU B 636     -28.574  -4.705 -18.061  1.00  0.00           H  
ATOM   2658  HA  GLU B 636     -27.837  -7.518 -17.937  1.00  0.00           H  
ATOM   2659 1HB  GLU B 636     -28.831  -5.609 -15.797  1.00  0.00           H  
ATOM   2660 2HB  GLU B 636     -28.465  -7.298 -15.468  1.00  0.00           H  
ATOM   2661 1HG  GLU B 636     -26.124  -6.951 -16.175  1.00  0.00           H  
ATOM   2662 2HG  GLU B 636     -26.487  -5.275 -16.574  1.00  0.00           H  
ATOM   2663  N   ALA B 637     -31.022  -6.706 -17.693  1.00  0.00           N  
ATOM   2664  CA  ALA B 637     -32.361  -7.279 -17.816  1.00  0.00           C  
ATOM   2665  C   ALA B 637     -32.529  -7.982 -19.157  1.00  0.00           C  
ATOM   2666  O   ALA B 637     -33.210  -9.006 -19.244  1.00  0.00           O  
ATOM   2667  CB  ALA B 637     -33.441  -6.239 -17.696  1.00  0.00           C  
ATOM   2668  H   ALA B 637     -30.900  -5.683 -17.636  1.00  0.00           H  
ATOM   2669  HA  ALA B 637     -32.481  -8.004 -17.017  1.00  0.00           H  
ATOM   2670 1HB  ALA B 637     -34.399  -6.731 -17.782  1.00  0.00           H  
ATOM   2671 2HB  ALA B 637     -33.366  -5.736 -16.738  1.00  0.00           H  
ATOM   2672 3HB  ALA B 637     -33.334  -5.517 -18.497  1.00  0.00           H  
ATOM   2673  N   ASN B 638     -31.908  -7.437 -20.205  1.00  0.00           N  
ATOM   2674  CA  ASN B 638     -32.022  -8.026 -21.531  1.00  0.00           C  
ATOM   2675  C   ASN B 638     -31.284  -9.362 -21.589  1.00  0.00           C  
ATOM   2676  O   ASN B 638     -31.769 -10.312 -22.217  1.00  0.00           O  
ATOM   2677  CB  ASN B 638     -31.496  -7.059 -22.576  1.00  0.00           C  
ATOM   2678  CG  ASN B 638     -32.436  -5.897 -22.790  1.00  0.00           C  
ATOM   2679  OD1 ASN B 638     -33.615  -6.018 -22.489  1.00  0.00           O  
ATOM   2680  ND2 ASN B 638     -31.942  -4.792 -23.292  1.00  0.00           N  
ATOM   2681  H   ASN B 638     -31.386  -6.566 -20.067  1.00  0.00           H  
ATOM   2682  HA  ASN B 638     -33.073  -8.222 -21.733  1.00  0.00           H  
ATOM   2683 1HB  ASN B 638     -30.535  -6.676 -22.250  1.00  0.00           H  
ATOM   2684 2HB  ASN B 638     -31.336  -7.576 -23.515  1.00  0.00           H  
ATOM   2685 1HD2 ASN B 638     -32.542  -3.968 -23.441  1.00  0.00           H  
ATOM   2686 2HD2 ASN B 638     -30.976  -4.741 -23.531  1.00  0.00           H  
ATOM   2687  N   GLU B 639     -30.146  -9.453 -20.882  1.00  0.00           N  
ATOM   2688  CA  GLU B 639     -29.382 -10.695 -20.818  1.00  0.00           C  
ATOM   2689  C   GLU B 639     -30.143 -11.716 -19.975  1.00  0.00           C  
ATOM   2690  O   GLU B 639     -30.225 -12.895 -20.336  1.00  0.00           O  
ATOM   2691  CB  GLU B 639     -27.994 -10.445 -20.225  1.00  0.00           C  
ATOM   2692  CG  GLU B 639     -27.096 -11.674 -20.168  1.00  0.00           C  
ATOM   2693  CD  GLU B 639     -26.716 -12.234 -21.523  1.00  0.00           C  
ATOM   2694  OE1 GLU B 639     -26.672 -11.493 -22.479  1.00  0.00           O  
ATOM   2695  OE2 GLU B 639     -26.485 -13.425 -21.593  1.00  0.00           O  
ATOM   2696  H   GLU B 639     -29.780  -8.615 -20.419  1.00  0.00           H  
ATOM   2697  HA  GLU B 639     -29.271 -11.091 -21.827  1.00  0.00           H  
ATOM   2698 1HB  GLU B 639     -27.486  -9.676 -20.807  1.00  0.00           H  
ATOM   2699 2HB  GLU B 639     -28.104 -10.060 -19.209  1.00  0.00           H  
ATOM   2700 1HG  GLU B 639     -26.188 -11.418 -19.625  1.00  0.00           H  
ATOM   2701 2HG  GLU B 639     -27.621 -12.439 -19.599  1.00  0.00           H  
ATOM   2702  N   MET B 640     -30.742 -11.242 -18.876  1.00  0.00           N  
ATOM   2703  CA  MET B 640     -31.554 -12.065 -17.997  1.00  0.00           C  
ATOM   2704  C   MET B 640     -32.703 -12.676 -18.775  1.00  0.00           C  
ATOM   2705  O   MET B 640     -32.893 -13.893 -18.752  1.00  0.00           O  
ATOM   2706  CB  MET B 640     -32.115 -11.200 -16.876  1.00  0.00           C  
ATOM   2707  CG  MET B 640     -33.033 -11.882 -15.951  1.00  0.00           C  
ATOM   2708  SD  MET B 640     -33.846 -10.744 -14.864  1.00  0.00           S  
ATOM   2709  CE  MET B 640     -34.903  -9.879 -15.990  1.00  0.00           C  
ATOM   2710  H   MET B 640     -30.605 -10.262 -18.620  1.00  0.00           H  
ATOM   2711  HA  MET B 640     -30.940 -12.868 -17.590  1.00  0.00           H  
ATOM   2712 1HB  MET B 640     -31.295 -10.770 -16.303  1.00  0.00           H  
ATOM   2713 2HB  MET B 640     -32.662 -10.384 -17.302  1.00  0.00           H  
ATOM   2714 1HG  MET B 640     -33.771 -12.375 -16.534  1.00  0.00           H  
ATOM   2715 2HG  MET B 640     -32.502 -12.610 -15.354  1.00  0.00           H  
ATOM   2716 1HE  MET B 640     -35.478  -9.147 -15.447  1.00  0.00           H  
ATOM   2717 2HE  MET B 640     -34.311  -9.388 -16.752  1.00  0.00           H  
ATOM   2718 3HE  MET B 640     -35.558 -10.578 -16.463  1.00  0.00           H  
ATOM   2719  N   LEU B 641     -33.432 -11.838 -19.522  1.00  0.00           N  
ATOM   2720  CA  LEU B 641     -34.560 -12.313 -20.295  1.00  0.00           C  
ATOM   2721  C   LEU B 641     -34.124 -13.280 -21.374  1.00  0.00           C  
ATOM   2722  O   LEU B 641     -34.747 -14.326 -21.542  1.00  0.00           O  
ATOM   2723  CB  LEU B 641     -35.318 -11.139 -20.918  1.00  0.00           C  
ATOM   2724  CG  LEU B 641     -36.537 -11.508 -21.781  1.00  0.00           C  
ATOM   2725  CD1 LEU B 641     -37.490 -12.252 -20.967  1.00  0.00           C  
ATOM   2726  CD2 LEU B 641     -37.209 -10.264 -22.253  1.00  0.00           C  
ATOM   2727  H   LEU B 641     -33.224 -10.837 -19.515  1.00  0.00           H  
ATOM   2728  HA  LEU B 641     -35.233 -12.839 -19.625  1.00  0.00           H  
ATOM   2729 1HB  LEU B 641     -35.659 -10.487 -20.113  1.00  0.00           H  
ATOM   2730 2HB  LEU B 641     -34.620 -10.573 -21.540  1.00  0.00           H  
ATOM   2731  HG  LEU B 641     -36.215 -12.119 -22.628  1.00  0.00           H  
ATOM   2732 1HD1 LEU B 641     -38.358 -12.510 -21.531  1.00  0.00           H  
ATOM   2733 2HD1 LEU B 641     -37.028 -13.146 -20.577  1.00  0.00           H  
ATOM   2734 3HD1 LEU B 641     -37.765 -11.622 -20.186  1.00  0.00           H  
ATOM   2735 1HD2 LEU B 641     -38.078 -10.526 -22.857  1.00  0.00           H  
ATOM   2736 2HD2 LEU B 641     -37.511  -9.703 -21.394  1.00  0.00           H  
ATOM   2737 3HD2 LEU B 641     -36.531  -9.668 -22.827  1.00  0.00           H  
ATOM   2738  N   LYS B 642     -33.031 -13.002 -22.083  1.00  0.00           N  
ATOM   2739  CA  LYS B 642     -32.641 -13.953 -23.107  1.00  0.00           C  
ATOM   2740  C   LYS B 642     -32.301 -15.306 -22.482  1.00  0.00           C  
ATOM   2741  O   LYS B 642     -32.686 -16.344 -23.028  1.00  0.00           O  
ATOM   2742  CB  LYS B 642     -31.452 -13.439 -23.914  1.00  0.00           C  
ATOM   2743  CG  LYS B 642     -30.981 -14.383 -25.046  1.00  0.00           C  
ATOM   2744  CD  LYS B 642     -32.018 -14.526 -26.186  1.00  0.00           C  
ATOM   2745  CE  LYS B 642     -31.443 -15.369 -27.342  1.00  0.00           C  
ATOM   2746  NZ  LYS B 642     -32.407 -15.533 -28.492  1.00  0.00           N  
ATOM   2747  H   LYS B 642     -32.508 -12.131 -21.951  1.00  0.00           H  
ATOM   2748  HA  LYS B 642     -33.483 -14.096 -23.783  1.00  0.00           H  
ATOM   2749 1HB  LYS B 642     -31.700 -12.473 -24.350  1.00  0.00           H  
ATOM   2750 2HB  LYS B 642     -30.607 -13.277 -23.236  1.00  0.00           H  
ATOM   2751 1HG  LYS B 642     -30.049 -14.001 -25.461  1.00  0.00           H  
ATOM   2752 2HG  LYS B 642     -30.789 -15.371 -24.621  1.00  0.00           H  
ATOM   2753 1HD  LYS B 642     -32.922 -15.012 -25.808  1.00  0.00           H  
ATOM   2754 2HD  LYS B 642     -32.288 -13.543 -26.567  1.00  0.00           H  
ATOM   2755 1HE  LYS B 642     -30.545 -14.877 -27.709  1.00  0.00           H  
ATOM   2756 2HE  LYS B 642     -31.176 -16.356 -26.964  1.00  0.00           H  
ATOM   2757 1HZ  LYS B 642     -31.974 -16.076 -29.216  1.00  0.00           H  
ATOM   2758 2HZ  LYS B 642     -33.284 -16.014 -28.209  1.00  0.00           H  
ATOM   2759 3HZ  LYS B 642     -32.656 -14.624 -28.861  1.00  0.00           H  
ATOM   2760  N   GLN B 643     -31.602 -15.321 -21.334  1.00  0.00           N  
ATOM   2761  CA  GLN B 643     -31.271 -16.604 -20.723  1.00  0.00           C  
ATOM   2762  C   GLN B 643     -32.507 -17.316 -20.159  1.00  0.00           C  
ATOM   2763  O   GLN B 643     -32.635 -18.525 -20.326  1.00  0.00           O  
ATOM   2764  CB  GLN B 643     -30.205 -16.451 -19.641  1.00  0.00           C  
ATOM   2765  CG  GLN B 643     -28.818 -16.098 -20.150  1.00  0.00           C  
ATOM   2766  CD  GLN B 643     -27.782 -15.997 -19.025  1.00  0.00           C  
ATOM   2767  OE1 GLN B 643     -27.855 -16.705 -18.012  1.00  0.00           O  
ATOM   2768  NE2 GLN B 643     -26.802 -15.125 -19.201  1.00  0.00           N  
ATOM   2769  H   GLN B 643     -31.281 -14.445 -20.905  1.00  0.00           H  
ATOM   2770  HA  GLN B 643     -30.851 -17.240 -21.499  1.00  0.00           H  
ATOM   2771 1HB  GLN B 643     -30.501 -15.636 -18.985  1.00  0.00           H  
ATOM   2772 2HB  GLN B 643     -30.141 -17.362 -19.057  1.00  0.00           H  
ATOM   2773 1HG  GLN B 643     -28.493 -16.863 -20.852  1.00  0.00           H  
ATOM   2774 2HG  GLN B 643     -28.866 -15.125 -20.653  1.00  0.00           H  
ATOM   2775 1HE2 GLN B 643     -26.098 -15.013 -18.508  1.00  0.00           H  
ATOM   2776 2HE2 GLN B 643     -26.760 -14.553 -20.057  1.00  0.00           H  
ATOM   2777  N   ILE B 644     -33.447 -16.585 -19.557  1.00  0.00           N  
ATOM   2778  CA  ILE B 644     -34.656 -17.208 -19.009  1.00  0.00           C  
ATOM   2779  C   ILE B 644     -35.510 -17.823 -20.093  1.00  0.00           C  
ATOM   2780  O   ILE B 644     -36.007 -18.950 -19.964  1.00  0.00           O  
ATOM   2781  CB  ILE B 644     -35.470 -16.208 -18.187  1.00  0.00           C  
ATOM   2782  CG1 ILE B 644     -34.700 -15.900 -16.928  1.00  0.00           C  
ATOM   2783  CG2 ILE B 644     -36.883 -16.674 -17.931  1.00  0.00           C  
ATOM   2784  CD1 ILE B 644     -35.241 -14.800 -16.181  1.00  0.00           C  
ATOM   2785  H   ILE B 644     -33.303 -15.577 -19.442  1.00  0.00           H  
ATOM   2786  HA  ILE B 644     -34.352 -18.000 -18.336  1.00  0.00           H  
ATOM   2787  HB  ILE B 644     -35.519 -15.270 -18.747  1.00  0.00           H  
ATOM   2788 1HG1 ILE B 644     -34.688 -16.760 -16.296  1.00  0.00           H  
ATOM   2789 2HG1 ILE B 644     -33.681 -15.653 -17.199  1.00  0.00           H  
ATOM   2790 1HG2 ILE B 644     -37.396 -15.906 -17.367  1.00  0.00           H  
ATOM   2791 2HG2 ILE B 644     -37.391 -16.833 -18.879  1.00  0.00           H  
ATOM   2792 3HG2 ILE B 644     -36.885 -17.592 -17.379  1.00  0.00           H  
ATOM   2793 1HD1 ILE B 644     -34.633 -14.621 -15.297  1.00  0.00           H  
ATOM   2794 2HD1 ILE B 644     -35.234 -13.939 -16.813  1.00  0.00           H  
ATOM   2795 3HD1 ILE B 644     -36.263 -15.037 -15.886  1.00  0.00           H  
ATOM   2796  N   VAL B 645     -35.669 -17.090 -21.171  1.00  0.00           N  
ATOM   2797  CA  VAL B 645     -36.427 -17.558 -22.295  1.00  0.00           C  
ATOM   2798  C   VAL B 645     -35.724 -18.755 -22.925  1.00  0.00           C  
ATOM   2799  O   VAL B 645     -36.373 -19.770 -23.194  1.00  0.00           O  
ATOM   2800  CB  VAL B 645     -36.603 -16.382 -23.228  1.00  0.00           C  
ATOM   2801  CG1 VAL B 645     -37.208 -16.761 -24.509  1.00  0.00           C  
ATOM   2802  CG2 VAL B 645     -37.457 -15.407 -22.498  1.00  0.00           C  
ATOM   2803  H   VAL B 645     -35.243 -16.159 -21.219  1.00  0.00           H  
ATOM   2804  HA  VAL B 645     -37.411 -17.870 -21.945  1.00  0.00           H  
ATOM   2805  HB  VAL B 645     -35.626 -15.939 -23.440  1.00  0.00           H  
ATOM   2806 1HG1 VAL B 645     -37.314 -15.866 -25.114  1.00  0.00           H  
ATOM   2807 2HG1 VAL B 645     -36.567 -17.476 -25.015  1.00  0.00           H  
ATOM   2808 3HG1 VAL B 645     -38.161 -17.187 -24.331  1.00  0.00           H  
ATOM   2809 1HG2 VAL B 645     -37.578 -14.524 -23.109  1.00  0.00           H  
ATOM   2810 2HG2 VAL B 645     -38.418 -15.855 -22.278  1.00  0.00           H  
ATOM   2811 3HG2 VAL B 645     -36.978 -15.150 -21.572  1.00  0.00           H  
ATOM   2812  N   LYS B 646     -34.396 -18.675 -23.095  1.00  0.00           N  
ATOM   2813  CA  LYS B 646     -33.624 -19.789 -23.628  1.00  0.00           C  
ATOM   2814  C   LYS B 646     -33.797 -21.042 -22.757  1.00  0.00           C  
ATOM   2815  O   LYS B 646     -33.913 -22.145 -23.292  1.00  0.00           O  
ATOM   2816  CB  LYS B 646     -32.151 -19.408 -23.747  1.00  0.00           C  
ATOM   2817  CG  LYS B 646     -31.252 -20.462 -24.364  1.00  0.00           C  
ATOM   2818  CD  LYS B 646     -29.832 -19.922 -24.527  1.00  0.00           C  
ATOM   2819  CE  LYS B 646     -28.897 -20.958 -25.123  1.00  0.00           C  
ATOM   2820  NZ  LYS B 646     -27.523 -20.416 -25.301  1.00  0.00           N  
ATOM   2821  H   LYS B 646     -33.893 -17.812 -22.875  1.00  0.00           H  
ATOM   2822  HA  LYS B 646     -33.995 -20.015 -24.624  1.00  0.00           H  
ATOM   2823 1HB  LYS B 646     -32.062 -18.499 -24.343  1.00  0.00           H  
ATOM   2824 2HB  LYS B 646     -31.763 -19.183 -22.757  1.00  0.00           H  
ATOM   2825 1HG  LYS B 646     -31.236 -21.344 -23.718  1.00  0.00           H  
ATOM   2826 2HG  LYS B 646     -31.647 -20.750 -25.339  1.00  0.00           H  
ATOM   2827 1HD  LYS B 646     -29.852 -19.046 -25.177  1.00  0.00           H  
ATOM   2828 2HD  LYS B 646     -29.450 -19.618 -23.552  1.00  0.00           H  
ATOM   2829 1HE  LYS B 646     -28.855 -21.824 -24.464  1.00  0.00           H  
ATOM   2830 2HE  LYS B 646     -29.282 -21.271 -26.094  1.00  0.00           H  
ATOM   2831 1HZ  LYS B 646     -26.929 -21.126 -25.699  1.00  0.00           H  
ATOM   2832 2HZ  LYS B 646     -27.554 -19.618 -25.920  1.00  0.00           H  
ATOM   2833 3HZ  LYS B 646     -27.155 -20.131 -24.405  1.00  0.00           H  
ATOM   2834  N   LEU B 647     -33.826 -20.882 -21.427  1.00  0.00           N  
ATOM   2835  CA  LEU B 647     -34.029 -22.011 -20.520  1.00  0.00           C  
ATOM   2836  C   LEU B 647     -35.397 -22.642 -20.714  1.00  0.00           C  
ATOM   2837  O   LEU B 647     -35.511 -23.872 -20.722  1.00  0.00           O  
ATOM   2838  CB  LEU B 647     -33.866 -21.536 -19.081  1.00  0.00           C  
ATOM   2839  CG  LEU B 647     -32.457 -21.206 -18.708  1.00  0.00           C  
ATOM   2840  CD1 LEU B 647     -32.432 -20.483 -17.393  1.00  0.00           C  
ATOM   2841  CD2 LEU B 647     -31.684 -22.476 -18.616  1.00  0.00           C  
ATOM   2842  H   LEU B 647     -33.674 -19.950 -21.034  1.00  0.00           H  
ATOM   2843  HA  LEU B 647     -33.265 -22.757 -20.729  1.00  0.00           H  
ATOM   2844 1HB  LEU B 647     -34.457 -20.638 -18.944  1.00  0.00           H  
ATOM   2845 2HB  LEU B 647     -34.233 -22.292 -18.397  1.00  0.00           H  
ATOM   2846  HG  LEU B 647     -32.011 -20.588 -19.459  1.00  0.00           H  
ATOM   2847 1HD1 LEU B 647     -31.406 -20.254 -17.132  1.00  0.00           H  
ATOM   2848 2HD1 LEU B 647     -32.989 -19.568 -17.474  1.00  0.00           H  
ATOM   2849 3HD1 LEU B 647     -32.872 -21.106 -16.643  1.00  0.00           H  
ATOM   2850 1HD2 LEU B 647     -30.674 -22.220 -18.355  1.00  0.00           H  
ATOM   2851 2HD2 LEU B 647     -32.112 -23.112 -17.847  1.00  0.00           H  
ATOM   2852 3HD2 LEU B 647     -31.699 -22.995 -19.574  1.00  0.00           H  
ATOM   2853  N   ALA B 648     -36.434 -21.817 -20.925  1.00  0.00           N  
ATOM   2854  CA  ALA B 648     -37.752 -22.377 -21.202  1.00  0.00           C  
ATOM   2855  C   ALA B 648     -37.707 -23.157 -22.519  1.00  0.00           C  
ATOM   2856  O   ALA B 648     -38.275 -24.243 -22.616  1.00  0.00           O  
ATOM   2857  CB  ALA B 648     -38.810 -21.282 -21.268  1.00  0.00           C  
ATOM   2858  H   ALA B 648     -36.296 -20.801 -20.872  1.00  0.00           H  
ATOM   2859  HA  ALA B 648     -38.006 -23.069 -20.402  1.00  0.00           H  
ATOM   2860 1HB  ALA B 648     -39.786 -21.726 -21.468  1.00  0.00           H  
ATOM   2861 2HB  ALA B 648     -38.839 -20.745 -20.319  1.00  0.00           H  
ATOM   2862 3HB  ALA B 648     -38.556 -20.589 -22.062  1.00  0.00           H  
ATOM   2863  N   GLN B 649     -36.965 -22.644 -23.509  1.00  0.00           N  
ATOM   2864  CA  GLN B 649     -36.855 -23.310 -24.807  1.00  0.00           C  
ATOM   2865  C   GLN B 649     -36.091 -24.635 -24.669  1.00  0.00           C  
ATOM   2866  O   GLN B 649     -36.458 -25.637 -25.289  1.00  0.00           O  
ATOM   2867  CB  GLN B 649     -36.119 -22.396 -25.791  1.00  0.00           C  
ATOM   2868  CG  GLN B 649     -36.876 -21.145 -26.172  1.00  0.00           C  
ATOM   2869  CD  GLN B 649     -35.991 -20.150 -26.912  1.00  0.00           C  
ATOM   2870  OE1 GLN B 649     -34.787 -20.376 -27.075  1.00  0.00           O  
ATOM   2871  NE2 GLN B 649     -36.570 -19.040 -27.332  1.00  0.00           N  
ATOM   2872  H   GLN B 649     -36.516 -21.733 -23.366  1.00  0.00           H  
ATOM   2873  HA  GLN B 649     -37.857 -23.518 -25.179  1.00  0.00           H  
ATOM   2874 1HB  GLN B 649     -35.171 -22.099 -25.376  1.00  0.00           H  
ATOM   2875 2HB  GLN B 649     -35.911 -22.950 -26.703  1.00  0.00           H  
ATOM   2876 1HG  GLN B 649     -37.715 -21.405 -26.801  1.00  0.00           H  
ATOM   2877 2HG  GLN B 649     -37.233 -20.675 -25.269  1.00  0.00           H  
ATOM   2878 1HE2 GLN B 649     -36.017 -18.304 -27.792  1.00  0.00           H  
ATOM   2879 2HE2 GLN B 649     -37.540 -18.891 -27.168  1.00  0.00           H  
ATOM   2880  N   GLN B 650     -35.045 -24.640 -23.829  1.00  0.00           N  
ATOM   2881  CA  GLN B 650     -34.241 -25.832 -23.565  1.00  0.00           C  
ATOM   2882  C   GLN B 650     -35.114 -26.918 -22.960  1.00  0.00           C  
ATOM   2883  O   GLN B 650     -35.079 -28.082 -23.380  1.00  0.00           O  
ATOM   2884  CB  GLN B 650     -33.116 -25.494 -22.568  1.00  0.00           C  
ATOM   2885  CG  GLN B 650     -32.187 -26.640 -22.206  1.00  0.00           C  
ATOM   2886  CD  GLN B 650     -31.172 -26.255 -21.101  1.00  0.00           C  
ATOM   2887  OE1 GLN B 650     -30.495 -25.204 -21.123  1.00  0.00           O  
ATOM   2888  NE2 GLN B 650     -31.092 -27.130 -20.115  1.00  0.00           N  
ATOM   2889  H   GLN B 650     -34.781 -23.761 -23.383  1.00  0.00           H  
ATOM   2890  HA  GLN B 650     -33.820 -26.195 -24.502  1.00  0.00           H  
ATOM   2891 1HB  GLN B 650     -32.518 -24.673 -22.966  1.00  0.00           H  
ATOM   2892 2HB  GLN B 650     -33.557 -25.143 -21.643  1.00  0.00           H  
ATOM   2893 1HG  GLN B 650     -32.790 -27.472 -21.838  1.00  0.00           H  
ATOM   2894 2HG  GLN B 650     -31.628 -26.950 -23.095  1.00  0.00           H  
ATOM   2895 1HE2 GLN B 650     -30.471 -26.985 -19.339  1.00  0.00           H  
ATOM   2896 2HE2 GLN B 650     -31.649 -27.957 -20.138  1.00  0.00           H  
ATOM   2897  N   ALA B 651     -35.922 -26.511 -21.983  1.00  0.00           N  
ATOM   2898  CA  ALA B 651     -36.834 -27.393 -21.288  1.00  0.00           C  
ATOM   2899  C   ALA B 651     -37.861 -27.992 -22.251  1.00  0.00           C  
ATOM   2900  O   ALA B 651     -38.120 -29.202 -22.221  1.00  0.00           O  
ATOM   2901  CB  ALA B 651     -37.490 -26.589 -20.213  1.00  0.00           C  
ATOM   2902  H   ALA B 651     -35.884 -25.529 -21.690  1.00  0.00           H  
ATOM   2903  HA  ALA B 651     -36.268 -28.213 -20.847  1.00  0.00           H  
ATOM   2904 1HB  ALA B 651     -38.164 -27.167 -19.677  1.00  0.00           H  
ATOM   2905 2HB  ALA B 651     -36.736 -26.184 -19.543  1.00  0.00           H  
ATOM   2906 3HB  ALA B 651     -38.003 -25.786 -20.692  1.00  0.00           H  
ATOM   2907  N   VAL B 652     -38.347 -27.176 -23.188  1.00  0.00           N  
ATOM   2908  CA  VAL B 652     -39.273 -27.645 -24.206  1.00  0.00           C  
ATOM   2909  C   VAL B 652     -38.672 -28.676 -25.114  1.00  0.00           C  
ATOM   2910  O   VAL B 652     -39.324 -29.676 -25.421  1.00  0.00           O  
ATOM   2911  CB  VAL B 652     -39.766 -26.493 -25.063  1.00  0.00           C  
ATOM   2912  CG1 VAL B 652     -40.493 -27.027 -26.279  1.00  0.00           C  
ATOM   2913  CG2 VAL B 652     -40.697 -25.682 -24.239  1.00  0.00           C  
ATOM   2914  H   VAL B 652     -38.107 -26.179 -23.157  1.00  0.00           H  
ATOM   2915  HA  VAL B 652     -40.132 -28.085 -23.701  1.00  0.00           H  
ATOM   2916  HB  VAL B 652     -38.924 -25.897 -25.391  1.00  0.00           H  
ATOM   2917 1HG1 VAL B 652     -40.832 -26.222 -26.880  1.00  0.00           H  
ATOM   2918 2HG1 VAL B 652     -39.808 -27.639 -26.870  1.00  0.00           H  
ATOM   2919 3HG1 VAL B 652     -41.319 -27.620 -25.974  1.00  0.00           H  
ATOM   2920 1HG2 VAL B 652     -41.053 -24.850 -24.808  1.00  0.00           H  
ATOM   2921 2HG2 VAL B 652     -41.526 -26.316 -23.944  1.00  0.00           H  
ATOM   2922 3HG2 VAL B 652     -40.201 -25.317 -23.362  1.00  0.00           H  
ATOM   2923  N   GLU B 653     -37.441 -28.447 -25.557  1.00  0.00           N  
ATOM   2924  CA  GLU B 653     -36.807 -29.401 -26.443  1.00  0.00           C  
ATOM   2925  C   GLU B 653     -36.579 -30.731 -25.727  1.00  0.00           C  
ATOM   2926  O   GLU B 653     -36.772 -31.790 -26.328  1.00  0.00           O  
ATOM   2927  CB  GLU B 653     -35.526 -28.798 -27.013  1.00  0.00           C  
ATOM   2928  CG  GLU B 653     -35.821 -27.669 -28.023  1.00  0.00           C  
ATOM   2929  CD  GLU B 653     -36.482 -28.207 -29.271  1.00  0.00           C  
ATOM   2930  OE1 GLU B 653     -37.612 -27.860 -29.581  1.00  0.00           O  
ATOM   2931  OE2 GLU B 653     -35.826 -28.951 -29.954  1.00  0.00           O  
ATOM   2932  H   GLU B 653     -36.959 -27.581 -25.288  1.00  0.00           H  
ATOM   2933  HA  GLU B 653     -37.479 -29.583 -27.278  1.00  0.00           H  
ATOM   2934 1HB  GLU B 653     -34.925 -28.382 -26.199  1.00  0.00           H  
ATOM   2935 2HB  GLU B 653     -34.938 -29.571 -27.507  1.00  0.00           H  
ATOM   2936 1HG  GLU B 653     -36.484 -26.942 -27.552  1.00  0.00           H  
ATOM   2937 2HG  GLU B 653     -34.892 -27.164 -28.283  1.00  0.00           H  
ATOM   2938  N   MET B 654     -36.243 -30.698 -24.431  1.00  0.00           N  
ATOM   2939  CA  MET B 654     -36.102 -31.953 -23.698  1.00  0.00           C  
ATOM   2940  C   MET B 654     -37.429 -32.710 -23.650  1.00  0.00           C  
ATOM   2941  O   MET B 654     -37.468 -33.927 -23.880  1.00  0.00           O  
ATOM   2942  CB  MET B 654     -35.629 -31.684 -22.274  1.00  0.00           C  
ATOM   2943  CG  MET B 654     -34.210 -31.251 -22.140  1.00  0.00           C  
ATOM   2944  SD  MET B 654     -33.059 -32.550 -22.613  1.00  0.00           S  
ATOM   2945  CE  MET B 654     -33.408 -33.782 -21.343  1.00  0.00           C  
ATOM   2946  H   MET B 654     -36.060 -29.797 -23.973  1.00  0.00           H  
ATOM   2947  HA  MET B 654     -35.374 -32.578 -24.214  1.00  0.00           H  
ATOM   2948 1HB  MET B 654     -36.254 -30.912 -21.825  1.00  0.00           H  
ATOM   2949 2HB  MET B 654     -35.745 -32.576 -21.683  1.00  0.00           H  
ATOM   2950 1HG  MET B 654     -34.038 -30.383 -22.782  1.00  0.00           H  
ATOM   2951 2HG  MET B 654     -34.021 -30.957 -21.124  1.00  0.00           H  
ATOM   2952 1HE  MET B 654     -32.770 -34.651 -21.493  1.00  0.00           H  
ATOM   2953 2HE  MET B 654     -33.215 -33.361 -20.362  1.00  0.00           H  
ATOM   2954 3HE  MET B 654     -34.448 -34.085 -21.414  1.00  0.00           H  
ATOM   2955  N   LEU B 655     -38.525 -31.981 -23.392  1.00  0.00           N  
ATOM   2956  CA  LEU B 655     -39.841 -32.606 -23.321  1.00  0.00           C  
ATOM   2957  C   LEU B 655     -40.279 -33.129 -24.680  1.00  0.00           C  
ATOM   2958  O   LEU B 655     -40.868 -34.212 -24.770  1.00  0.00           O  
ATOM   2959  CB  LEU B 655     -40.886 -31.593 -22.837  1.00  0.00           C  
ATOM   2960  CG  LEU B 655     -40.778 -31.131 -21.393  1.00  0.00           C  
ATOM   2961  CD1 LEU B 655     -41.775 -29.979 -21.171  1.00  0.00           C  
ATOM   2962  CD2 LEU B 655     -41.054 -32.308 -20.464  1.00  0.00           C  
ATOM   2963  H   LEU B 655     -38.429 -30.977 -23.203  1.00  0.00           H  
ATOM   2964  HA  LEU B 655     -39.794 -33.439 -22.625  1.00  0.00           H  
ATOM   2965 1HB  LEU B 655     -40.792 -30.707 -23.460  1.00  0.00           H  
ATOM   2966 2HB  LEU B 655     -41.880 -32.014 -22.985  1.00  0.00           H  
ATOM   2967  HG  LEU B 655     -39.777 -30.757 -21.206  1.00  0.00           H  
ATOM   2968 1HD1 LEU B 655     -41.711 -29.618 -20.151  1.00  0.00           H  
ATOM   2969 2HD1 LEU B 655     -41.532 -29.166 -21.853  1.00  0.00           H  
ATOM   2970 3HD1 LEU B 655     -42.787 -30.328 -21.368  1.00  0.00           H  
ATOM   2971 1HD2 LEU B 655     -40.977 -31.996 -19.428  1.00  0.00           H  
ATOM   2972 2HD2 LEU B 655     -42.047 -32.682 -20.648  1.00  0.00           H  
ATOM   2973 3HD2 LEU B 655     -40.332 -33.095 -20.652  1.00  0.00           H  
ATOM   2974  N   ARG B 656     -39.982 -32.369 -25.742  1.00  0.00           N  
ATOM   2975  CA  ARG B 656     -40.381 -32.755 -27.084  1.00  0.00           C  
ATOM   2976  C   ARG B 656     -39.652 -34.008 -27.528  1.00  0.00           C  
ATOM   2977  O   ARG B 656     -40.293 -34.952 -27.995  1.00  0.00           O  
ATOM   2978  CB  ARG B 656     -40.131 -31.626 -28.087  1.00  0.00           C  
ATOM   2979  CG  ARG B 656     -40.583 -31.940 -29.533  1.00  0.00           C  
ATOM   2980  CD  ARG B 656     -40.400 -30.780 -30.501  1.00  0.00           C  
ATOM   2981  NE  ARG B 656     -38.996 -30.448 -30.773  1.00  0.00           N  
ATOM   2982  CZ  ARG B 656     -38.195 -31.125 -31.645  1.00  0.00           C  
ATOM   2983  NH1 ARG B 656     -38.639 -32.166 -32.331  1.00  0.00           N  
ATOM   2984  NH2 ARG B 656     -36.945 -30.739 -31.814  1.00  0.00           N  
ATOM   2985  H   ARG B 656     -39.503 -31.479 -25.605  1.00  0.00           H  
ATOM   2986  HA  ARG B 656     -41.449 -32.966 -27.075  1.00  0.00           H  
ATOM   2987 1HB  ARG B 656     -40.643 -30.723 -27.754  1.00  0.00           H  
ATOM   2988 2HB  ARG B 656     -39.063 -31.400 -28.114  1.00  0.00           H  
ATOM   2989 1HG  ARG B 656     -39.992 -32.780 -29.907  1.00  0.00           H  
ATOM   2990 2HG  ARG B 656     -41.636 -32.221 -29.534  1.00  0.00           H  
ATOM   2991 1HD  ARG B 656     -40.872 -31.041 -31.449  1.00  0.00           H  
ATOM   2992 2HD  ARG B 656     -40.880 -29.894 -30.091  1.00  0.00           H  
ATOM   2993  HE  ARG B 656     -38.582 -29.625 -30.290  1.00  0.00           H  
ATOM   2994 1HH1 ARG B 656     -39.599 -32.525 -32.227  1.00  0.00           H  
ATOM   2995 2HH1 ARG B 656     -38.023 -32.653 -32.961  1.00  0.00           H  
ATOM   2996 1HH2 ARG B 656     -36.576 -29.947 -31.268  1.00  0.00           H  
ATOM   2997 2HH2 ARG B 656     -36.344 -31.234 -32.448  1.00  0.00           H  
ATOM   2998  N   GLU B 657     -38.328 -34.062 -27.340  1.00  0.00           N  
ATOM   2999  CA  GLU B 657     -37.613 -35.252 -27.777  1.00  0.00           C  
ATOM   3000  C   GLU B 657     -38.042 -36.467 -26.971  1.00  0.00           C  
ATOM   3001  O   GLU B 657     -38.167 -37.570 -27.520  1.00  0.00           O  
ATOM   3002  CB  GLU B 657     -36.092 -35.076 -27.679  1.00  0.00           C  
ATOM   3003  CG  GLU B 657     -35.479 -34.116 -28.709  1.00  0.00           C  
ATOM   3004  CD  GLU B 657     -33.960 -34.003 -28.592  1.00  0.00           C  
ATOM   3005  OE1 GLU B 657     -33.426 -34.381 -27.574  1.00  0.00           O  
ATOM   3006  OE2 GLU B 657     -33.339 -33.561 -29.537  1.00  0.00           O  
ATOM   3007  H   GLU B 657     -37.822 -33.272 -26.926  1.00  0.00           H  
ATOM   3008  HA  GLU B 657     -37.865 -35.434 -28.822  1.00  0.00           H  
ATOM   3009 1HB  GLU B 657     -35.845 -34.689 -26.685  1.00  0.00           H  
ATOM   3010 2HB  GLU B 657     -35.606 -36.044 -27.783  1.00  0.00           H  
ATOM   3011 1HG  GLU B 657     -35.736 -34.459 -29.710  1.00  0.00           H  
ATOM   3012 2HG  GLU B 657     -35.924 -33.128 -28.568  1.00  0.00           H  
ATOM   3013  N   ALA B 658     -38.275 -36.288 -25.667  1.00  0.00           N  
ATOM   3014  CA  ALA B 658     -38.695 -37.422 -24.873  1.00  0.00           C  
ATOM   3015  C   ALA B 658     -40.051 -37.953 -25.328  1.00  0.00           C  
ATOM   3016  O   ALA B 658     -40.214 -39.173 -25.493  1.00  0.00           O  
ATOM   3017  CB  ALA B 658     -38.779 -37.025 -23.428  1.00  0.00           C  
ATOM   3018  H   ALA B 658     -38.139 -35.376 -25.217  1.00  0.00           H  
ATOM   3019  HA  ALA B 658     -37.959 -38.215 -24.992  1.00  0.00           H  
ATOM   3020 1HB  ALA B 658     -39.079 -37.885 -22.883  1.00  0.00           H  
ATOM   3021 2HB  ALA B 658     -37.809 -36.674 -23.080  1.00  0.00           H  
ATOM   3022 3HB  ALA B 658     -39.517 -36.230 -23.308  1.00  0.00           H  
ATOM   3023  N   GLU B 659     -40.988 -37.046 -25.641  1.00  0.00           N  
ATOM   3024  CA  GLU B 659     -42.313 -37.484 -26.045  1.00  0.00           C  
ATOM   3025  C   GLU B 659     -42.274 -38.158 -27.406  1.00  0.00           C  
ATOM   3026  O   GLU B 659     -42.974 -39.152 -27.620  1.00  0.00           O  
ATOM   3027  CB  GLU B 659     -43.307 -36.317 -26.061  1.00  0.00           C  
ATOM   3028  CG  GLU B 659     -44.744 -36.746 -26.377  1.00  0.00           C  
ATOM   3029  CD  GLU B 659     -45.273 -37.690 -25.339  1.00  0.00           C  
ATOM   3030  OE1 GLU B 659     -44.874 -37.568 -24.203  1.00  0.00           O  
ATOM   3031  OE2 GLU B 659     -46.026 -38.578 -25.675  1.00  0.00           O  
ATOM   3032  H   GLU B 659     -40.808 -36.043 -25.523  1.00  0.00           H  
ATOM   3033  HA  GLU B 659     -42.664 -38.213 -25.317  1.00  0.00           H  
ATOM   3034 1HB  GLU B 659     -43.299 -35.818 -25.092  1.00  0.00           H  
ATOM   3035 2HB  GLU B 659     -42.990 -35.583 -26.808  1.00  0.00           H  
ATOM   3036 1HG  GLU B 659     -45.382 -35.862 -26.409  1.00  0.00           H  
ATOM   3037 2HG  GLU B 659     -44.768 -37.223 -27.356  1.00  0.00           H  
ATOM   3038  N   GLU B 660     -41.448 -37.640 -28.320  1.00  0.00           N  
ATOM   3039  CA  GLU B 660     -41.337 -38.233 -29.643  1.00  0.00           C  
ATOM   3040  C   GLU B 660     -40.727 -39.637 -29.575  1.00  0.00           C  
ATOM   3041  O   GLU B 660     -41.125 -40.513 -30.346  1.00  0.00           O  
ATOM   3042  CB  GLU B 660     -40.536 -37.330 -30.593  1.00  0.00           C  
ATOM   3043  CG  GLU B 660     -41.267 -36.028 -30.995  1.00  0.00           C  
ATOM   3044  CD  GLU B 660     -40.448 -35.115 -31.889  1.00  0.00           C  
ATOM   3045  OE1 GLU B 660     -39.370 -35.503 -32.284  1.00  0.00           O  
ATOM   3046  OE2 GLU B 660     -40.899 -34.016 -32.163  1.00  0.00           O  
ATOM   3047  H   GLU B 660     -40.906 -36.801 -28.096  1.00  0.00           H  
ATOM   3048  HA  GLU B 660     -42.341 -38.328 -30.052  1.00  0.00           H  
ATOM   3049 1HB  GLU B 660     -39.598 -37.046 -30.108  1.00  0.00           H  
ATOM   3050 2HB  GLU B 660     -40.287 -37.880 -31.498  1.00  0.00           H  
ATOM   3051 1HG  GLU B 660     -42.183 -36.296 -31.518  1.00  0.00           H  
ATOM   3052 2HG  GLU B 660     -41.549 -35.490 -30.095  1.00  0.00           H  
ATOM   3053  N   SER B 661     -39.769 -39.871 -28.652  1.00  0.00           N  
ATOM   3054  CA  SER B 661     -39.190 -41.212 -28.537  1.00  0.00           C  
ATOM   3055  C   SER B 661     -40.214 -42.186 -27.963  1.00  0.00           C  
ATOM   3056  O   SER B 661     -40.200 -43.381 -28.261  1.00  0.00           O  
ATOM   3057  CB  SER B 661     -38.024 -41.221 -27.570  1.00  0.00           C  
ATOM   3058  OG  SER B 661     -38.486 -41.092 -26.233  1.00  0.00           O  
ATOM   3059  H   SER B 661     -39.424 -39.106 -28.060  1.00  0.00           H  
ATOM   3060  HA  SER B 661     -38.879 -41.553 -29.524  1.00  0.00           H  
ATOM   3061 1HB  SER B 661     -37.460 -42.145 -27.678  1.00  0.00           H  
ATOM   3062 2HB  SER B 661     -37.356 -40.392 -27.803  1.00  0.00           H  
ATOM   3063  HG  SER B 661     -38.998 -40.254 -26.197  1.00  0.00           H  
ATOM   3064  N   GLY B 662     -41.099 -41.655 -27.115  1.00  0.00           N  
ATOM   3065  CA  GLY B 662     -42.167 -42.403 -26.475  1.00  0.00           C  
ATOM   3066  C   GLY B 662     -41.727 -43.145 -25.208  1.00  0.00           C  
ATOM   3067  O   GLY B 662     -42.544 -43.809 -24.560  1.00  0.00           O  
ATOM   3068  H   GLY B 662     -41.014 -40.664 -26.885  1.00  0.00           H  
ATOM   3069 1HA  GLY B 662     -42.967 -41.705 -26.235  1.00  0.00           H  
ATOM   3070 2HA  GLY B 662     -42.577 -43.115 -27.189  1.00  0.00           H  
ATOM   3071  N   ASP B 663     -40.446 -43.013 -24.853  1.00  0.00           N  
ATOM   3072  CA  ASP B 663     -39.808 -43.682 -23.720  1.00  0.00           C  
ATOM   3073  C   ASP B 663     -40.055 -42.993 -22.363  1.00  0.00           C  
ATOM   3074  O   ASP B 663     -39.483 -41.926 -22.118  1.00  0.00           O  
ATOM   3075  CB  ASP B 663     -38.304 -43.742 -23.992  1.00  0.00           C  
ATOM   3076  CG  ASP B 663     -37.442 -44.472 -22.944  1.00  0.00           C  
ATOM   3077  OD1 ASP B 663     -37.899 -44.728 -21.838  1.00  0.00           O  
ATOM   3078  OD2 ASP B 663     -36.276 -44.731 -23.270  1.00  0.00           O  
ATOM   3079  H   ASP B 663     -39.864 -42.423 -25.447  1.00  0.00           H  
ATOM   3080  HA  ASP B 663     -40.159 -44.705 -23.713  1.00  0.00           H  
ATOM   3081 1HB  ASP B 663     -38.147 -44.223 -24.960  1.00  0.00           H  
ATOM   3082 2HB  ASP B 663     -37.942 -42.728 -24.093  1.00  0.00           H  
ATOM   3083  N   PRO B 664     -40.817 -43.601 -21.420  1.00  0.00           N  
ATOM   3084  CA  PRO B 664     -41.166 -43.051 -20.118  1.00  0.00           C  
ATOM   3085  C   PRO B 664     -39.952 -42.624 -19.299  1.00  0.00           C  
ATOM   3086  O   PRO B 664     -40.072 -41.741 -18.440  1.00  0.00           O  
ATOM   3087  CB  PRO B 664     -41.861 -44.232 -19.423  1.00  0.00           C  
ATOM   3088  CG  PRO B 664     -42.415 -45.067 -20.541  1.00  0.00           C  
ATOM   3089  CD  PRO B 664     -41.384 -44.958 -21.649  1.00  0.00           C  
ATOM   3090  HA  PRO B 664     -41.858 -42.212 -20.250  1.00  0.00           H  
ATOM   3091 1HB  PRO B 664     -41.128 -44.781 -18.805  1.00  0.00           H  
ATOM   3092 2HB  PRO B 664     -42.639 -43.862 -18.740  1.00  0.00           H  
ATOM   3093 1HG  PRO B 664     -42.559 -46.103 -20.203  1.00  0.00           H  
ATOM   3094 2HG  PRO B 664     -43.403 -44.692 -20.844  1.00  0.00           H  
ATOM   3095 1HD  PRO B 664     -40.596 -45.726 -21.549  1.00  0.00           H  
ATOM   3096 2HD  PRO B 664     -41.930 -45.029 -22.588  1.00  0.00           H  
ATOM   3097  N   GLU B 665     -38.784 -43.235 -19.552  1.00  0.00           N  
ATOM   3098  CA  GLU B 665     -37.598 -42.880 -18.786  1.00  0.00           C  
ATOM   3099  C   GLU B 665     -37.079 -41.537 -19.257  1.00  0.00           C  
ATOM   3100  O   GLU B 665     -36.493 -40.777 -18.482  1.00  0.00           O  
ATOM   3101  CB  GLU B 665     -36.507 -43.945 -18.920  1.00  0.00           C  
ATOM   3102  CG  GLU B 665     -36.852 -45.309 -18.297  1.00  0.00           C  
ATOM   3103  CD  GLU B 665     -37.045 -45.276 -16.799  1.00  0.00           C  
ATOM   3104  OE1 GLU B 665     -36.235 -44.688 -16.122  1.00  0.00           O  
ATOM   3105  OE2 GLU B 665     -38.004 -45.850 -16.333  1.00  0.00           O  
ATOM   3106  H   GLU B 665     -38.675 -43.934 -20.304  1.00  0.00           H  
ATOM   3107  HA  GLU B 665     -37.873 -42.793 -17.735  1.00  0.00           H  
ATOM   3108 1HB  GLU B 665     -36.290 -44.106 -19.978  1.00  0.00           H  
ATOM   3109 2HB  GLU B 665     -35.592 -43.584 -18.454  1.00  0.00           H  
ATOM   3110 1HG  GLU B 665     -37.771 -45.669 -18.764  1.00  0.00           H  
ATOM   3111 2HG  GLU B 665     -36.057 -46.012 -18.541  1.00  0.00           H  
ATOM   3112  N   LYS B 666     -37.277 -41.249 -20.542  1.00  0.00           N  
ATOM   3113  CA  LYS B 666     -36.777 -40.018 -21.106  1.00  0.00           C  
ATOM   3114  C   LYS B 666     -37.740 -38.926 -20.714  1.00  0.00           C  
ATOM   3115  O   LYS B 666     -37.335 -37.783 -20.511  1.00  0.00           O  
ATOM   3116  CB  LYS B 666     -36.608 -40.134 -22.621  1.00  0.00           C  
ATOM   3117  CG  LYS B 666     -35.485 -41.105 -23.010  1.00  0.00           C  
ATOM   3118  CD  LYS B 666     -35.250 -41.185 -24.514  1.00  0.00           C  
ATOM   3119  CE  LYS B 666     -34.109 -42.172 -24.832  1.00  0.00           C  
ATOM   3120  NZ  LYS B 666     -34.498 -43.620 -24.546  1.00  0.00           N  
ATOM   3121  H   LYS B 666     -37.819 -41.883 -21.129  1.00  0.00           H  
ATOM   3122  HA  LYS B 666     -35.805 -39.793 -20.670  1.00  0.00           H  
ATOM   3123 1HB  LYS B 666     -37.541 -40.477 -23.073  1.00  0.00           H  
ATOM   3124 2HB  LYS B 666     -36.378 -39.158 -23.042  1.00  0.00           H  
ATOM   3125 1HG  LYS B 666     -34.562 -40.792 -22.527  1.00  0.00           H  
ATOM   3126 2HG  LYS B 666     -35.737 -42.100 -22.643  1.00  0.00           H  
ATOM   3127 1HD  LYS B 666     -36.154 -41.524 -25.008  1.00  0.00           H  
ATOM   3128 2HD  LYS B 666     -34.996 -40.200 -24.901  1.00  0.00           H  
ATOM   3129 1HE  LYS B 666     -33.840 -42.081 -25.883  1.00  0.00           H  
ATOM   3130 2HE  LYS B 666     -33.244 -41.916 -24.222  1.00  0.00           H  
ATOM   3131 1HZ  LYS B 666     -33.736 -44.233 -24.757  1.00  0.00           H  
ATOM   3132 2HZ  LYS B 666     -34.768 -43.759 -23.559  1.00  0.00           H  
ATOM   3133 3HZ  LYS B 666     -35.295 -43.888 -25.098  1.00  0.00           H  
ATOM   3134  N   ARG B 667     -39.023 -39.288 -20.569  1.00  0.00           N  
ATOM   3135  CA  ARG B 667     -40.010 -38.299 -20.149  1.00  0.00           C  
ATOM   3136  C   ARG B 667     -39.697 -37.848 -18.726  1.00  0.00           C  
ATOM   3137  O   ARG B 667     -39.736 -36.646 -18.434  1.00  0.00           O  
ATOM   3138  CB  ARG B 667     -41.429 -38.850 -20.191  1.00  0.00           C  
ATOM   3139  CG  ARG B 667     -42.045 -39.119 -21.576  1.00  0.00           C  
ATOM   3140  CD  ARG B 667     -43.481 -39.551 -21.409  1.00  0.00           C  
ATOM   3141  NE  ARG B 667     -44.175 -39.802 -22.667  1.00  0.00           N  
ATOM   3142  CZ  ARG B 667     -44.252 -40.994 -23.283  1.00  0.00           C  
ATOM   3143  NH1 ARG B 667     -43.652 -42.032 -22.761  1.00  0.00           N  
ATOM   3144  NH2 ARG B 667     -44.938 -41.107 -24.412  1.00  0.00           N  
ATOM   3145  H   ARG B 667     -39.291 -40.251 -20.797  1.00  0.00           H  
ATOM   3146  HA  ARG B 667     -39.954 -37.433 -20.803  1.00  0.00           H  
ATOM   3147 1HB  ARG B 667     -41.457 -39.786 -19.640  1.00  0.00           H  
ATOM   3148 2HB  ARG B 667     -42.091 -38.157 -19.674  1.00  0.00           H  
ATOM   3149 1HG  ARG B 667     -42.016 -38.213 -22.188  1.00  0.00           H  
ATOM   3150 2HG  ARG B 667     -41.490 -39.920 -22.076  1.00  0.00           H  
ATOM   3151 1HD  ARG B 667     -43.513 -40.465 -20.821  1.00  0.00           H  
ATOM   3152 2HD  ARG B 667     -44.025 -38.766 -20.882  1.00  0.00           H  
ATOM   3153  HE  ARG B 667     -44.642 -39.006 -23.126  1.00  0.00           H  
ATOM   3154 1HH1 ARG B 667     -43.144 -41.920 -21.900  1.00  0.00           H  
ATOM   3155 2HH1 ARG B 667     -43.651 -42.929 -23.264  1.00  0.00           H  
ATOM   3156 1HH2 ARG B 667     -45.411 -40.274 -24.815  1.00  0.00           H  
ATOM   3157 2HH2 ARG B 667     -45.023 -42.000 -24.872  1.00  0.00           H  
ATOM   3158  N   GLU B 668     -39.313 -38.803 -17.862  1.00  0.00           N  
ATOM   3159  CA  GLU B 668     -38.965 -38.467 -16.487  1.00  0.00           C  
ATOM   3160  C   GLU B 668     -37.659 -37.666 -16.421  1.00  0.00           C  
ATOM   3161  O   GLU B 668     -37.574 -36.687 -15.670  1.00  0.00           O  
ATOM   3162  CB  GLU B 668     -38.852 -39.741 -15.641  1.00  0.00           C  
ATOM   3163  CG  GLU B 668     -38.519 -39.513 -14.159  1.00  0.00           C  
ATOM   3164  CD  GLU B 668     -39.590 -38.768 -13.356  1.00  0.00           C  
ATOM   3165  OE1 GLU B 668     -40.776 -38.877 -13.671  1.00  0.00           O  
ATOM   3166  OE2 GLU B 668     -39.206 -38.068 -12.431  1.00  0.00           O  
ATOM   3167  H   GLU B 668     -39.325 -39.786 -18.152  1.00  0.00           H  
ATOM   3168  HA  GLU B 668     -39.762 -37.852 -16.077  1.00  0.00           H  
ATOM   3169 1HB  GLU B 668     -39.789 -40.296 -15.700  1.00  0.00           H  
ATOM   3170 2HB  GLU B 668     -38.073 -40.381 -16.065  1.00  0.00           H  
ATOM   3171 1HG  GLU B 668     -38.342 -40.482 -13.693  1.00  0.00           H  
ATOM   3172 2HG  GLU B 668     -37.589 -38.952 -14.119  1.00  0.00           H  
ATOM   3173  N   LYS B 669     -36.651 -38.040 -17.222  1.00  0.00           N  
ATOM   3174  CA  LYS B 669     -35.410 -37.278 -17.212  1.00  0.00           C  
ATOM   3175  C   LYS B 669     -35.640 -35.866 -17.743  1.00  0.00           C  
ATOM   3176  O   LYS B 669     -35.067 -34.899 -17.217  1.00  0.00           O  
ATOM   3177  CB  LYS B 669     -34.322 -37.987 -18.019  1.00  0.00           C  
ATOM   3178  CG  LYS B 669     -33.771 -39.253 -17.353  1.00  0.00           C  
ATOM   3179  CD  LYS B 669     -32.725 -39.943 -18.225  1.00  0.00           C  
ATOM   3180  CE  LYS B 669     -32.198 -41.206 -17.559  1.00  0.00           C  
ATOM   3181  NZ  LYS B 669     -31.203 -41.910 -18.414  1.00  0.00           N  
ATOM   3182  H   LYS B 669     -36.731 -38.876 -17.810  1.00  0.00           H  
ATOM   3183  HA  LYS B 669     -35.068 -37.195 -16.181  1.00  0.00           H  
ATOM   3184 1HB  LYS B 669     -34.732 -38.275 -18.989  1.00  0.00           H  
ATOM   3185 2HB  LYS B 669     -33.494 -37.304 -18.201  1.00  0.00           H  
ATOM   3186 1HG  LYS B 669     -33.313 -38.983 -16.401  1.00  0.00           H  
ATOM   3187 2HG  LYS B 669     -34.585 -39.944 -17.153  1.00  0.00           H  
ATOM   3188 1HD  LYS B 669     -33.181 -40.211 -19.181  1.00  0.00           H  
ATOM   3189 2HD  LYS B 669     -31.895 -39.263 -18.413  1.00  0.00           H  
ATOM   3190 1HE  LYS B 669     -31.728 -40.941 -16.614  1.00  0.00           H  
ATOM   3191 2HE  LYS B 669     -33.035 -41.879 -17.362  1.00  0.00           H  
ATOM   3192 1HZ  LYS B 669     -30.878 -42.742 -17.940  1.00  0.00           H  
ATOM   3193 2HZ  LYS B 669     -31.638 -42.169 -19.288  1.00  0.00           H  
ATOM   3194 3HZ  LYS B 669     -30.420 -41.299 -18.594  1.00  0.00           H  
ATOM   3195  N   ALA B 670     -36.484 -35.730 -18.779  1.00  0.00           N  
ATOM   3196  CA  ALA B 670     -36.771 -34.413 -19.305  1.00  0.00           C  
ATOM   3197  C   ALA B 670     -37.464 -33.576 -18.255  1.00  0.00           C  
ATOM   3198  O   ALA B 670     -37.034 -32.456 -18.010  1.00  0.00           O  
ATOM   3199  CB  ALA B 670     -37.641 -34.505 -20.541  1.00  0.00           C  
ATOM   3200  H   ALA B 670     -36.915 -36.546 -19.216  1.00  0.00           H  
ATOM   3201  HA  ALA B 670     -35.833 -33.932 -19.556  1.00  0.00           H  
ATOM   3202 1HB  ALA B 670     -37.839 -33.510 -20.915  1.00  0.00           H  
ATOM   3203 2HB  ALA B 670     -37.132 -35.092 -21.305  1.00  0.00           H  
ATOM   3204 3HB  ALA B 670     -38.581 -34.990 -20.284  1.00  0.00           H  
ATOM   3205  N   LYS B 671     -38.438 -34.145 -17.533  1.00  0.00           N  
ATOM   3206  CA  LYS B 671     -39.138 -33.409 -16.478  1.00  0.00           C  
ATOM   3207  C   LYS B 671     -38.190 -32.885 -15.408  1.00  0.00           C  
ATOM   3208  O   LYS B 671     -38.317 -31.740 -14.955  1.00  0.00           O  
ATOM   3209  CB  LYS B 671     -40.205 -34.286 -15.841  1.00  0.00           C  
ATOM   3210  CG  LYS B 671     -40.930 -33.657 -14.663  1.00  0.00           C  
ATOM   3211  CD  LYS B 671     -42.095 -34.515 -14.228  1.00  0.00           C  
ATOM   3212  CE  LYS B 671     -41.659 -35.908 -13.935  1.00  0.00           C  
ATOM   3213  NZ  LYS B 671     -42.773 -36.768 -13.489  1.00  0.00           N  
ATOM   3214  H   LYS B 671     -38.749 -35.096 -17.758  1.00  0.00           H  
ATOM   3215  HA  LYS B 671     -39.632 -32.552 -16.935  1.00  0.00           H  
ATOM   3216 1HB  LYS B 671     -40.941 -34.572 -16.592  1.00  0.00           H  
ATOM   3217 2HB  LYS B 671     -39.741 -35.208 -15.485  1.00  0.00           H  
ATOM   3218 1HG  LYS B 671     -40.239 -33.536 -13.827  1.00  0.00           H  
ATOM   3219 2HG  LYS B 671     -41.307 -32.690 -14.949  1.00  0.00           H  
ATOM   3220 1HD  LYS B 671     -42.499 -34.102 -13.316  1.00  0.00           H  
ATOM   3221 2HD  LYS B 671     -42.873 -34.546 -14.964  1.00  0.00           H  
ATOM   3222 1HE  LYS B 671     -41.243 -36.330 -14.846  1.00  0.00           H  
ATOM   3223 2HE  LYS B 671     -40.888 -35.900 -13.165  1.00  0.00           H  
ATOM   3224 1HZ  LYS B 671     -42.344 -37.701 -13.351  1.00  0.00           H  
ATOM   3225 2HZ  LYS B 671     -43.179 -36.404 -12.602  1.00  0.00           H  
ATOM   3226 3HZ  LYS B 671     -43.522 -36.803 -14.232  1.00  0.00           H  
ATOM   3227  N   GLN B 672     -37.230 -33.716 -15.003  1.00  0.00           N  
ATOM   3228  CA  GLN B 672     -36.269 -33.286 -14.000  1.00  0.00           C  
ATOM   3229  C   GLN B 672     -35.387 -32.171 -14.563  1.00  0.00           C  
ATOM   3230  O   GLN B 672     -35.067 -31.207 -13.857  1.00  0.00           O  
ATOM   3231  CB  GLN B 672     -35.431 -34.477 -13.531  1.00  0.00           C  
ATOM   3232  CG  GLN B 672     -36.240 -35.495 -12.721  1.00  0.00           C  
ATOM   3233  CD  GLN B 672     -35.445 -36.718 -12.305  1.00  0.00           C  
ATOM   3234  OE1 GLN B 672     -34.205 -36.694 -12.251  1.00  0.00           O  
ATOM   3235  NE2 GLN B 672     -36.155 -37.805 -12.001  1.00  0.00           N  
ATOM   3236  H   GLN B 672     -37.191 -34.670 -15.382  1.00  0.00           H  
ATOM   3237  HA  GLN B 672     -36.815 -32.888 -13.145  1.00  0.00           H  
ATOM   3238 1HB  GLN B 672     -35.022 -34.991 -14.404  1.00  0.00           H  
ATOM   3239 2HB  GLN B 672     -34.596 -34.129 -12.929  1.00  0.00           H  
ATOM   3240 1HG  GLN B 672     -36.610 -35.010 -11.821  1.00  0.00           H  
ATOM   3241 2HG  GLN B 672     -37.084 -35.836 -13.328  1.00  0.00           H  
ATOM   3242 1HE2 GLN B 672     -35.693 -38.642 -11.719  1.00  0.00           H  
ATOM   3243 2HE2 GLN B 672     -37.187 -37.796 -12.075  1.00  0.00           H  
ATOM   3244  N   THR B 673     -35.053 -32.271 -15.852  1.00  0.00           N  
ATOM   3245  CA  THR B 673     -34.230 -31.280 -16.518  1.00  0.00           C  
ATOM   3246  C   THR B 673     -35.009 -29.963 -16.619  1.00  0.00           C  
ATOM   3247  O   THR B 673     -34.422 -28.885 -16.475  1.00  0.00           O  
ATOM   3248  CB  THR B 673     -33.792 -31.758 -17.905  1.00  0.00           C  
ATOM   3249  OG1 THR B 673     -33.124 -33.022 -17.769  1.00  0.00           O  
ATOM   3250  CG2 THR B 673     -32.805 -30.740 -18.490  1.00  0.00           C  
ATOM   3251  H   THR B 673     -35.345 -33.097 -16.385  1.00  0.00           H  
ATOM   3252  HA  THR B 673     -33.338 -31.107 -15.918  1.00  0.00           H  
ATOM   3253  HB  THR B 673     -34.648 -31.866 -18.563  1.00  0.00           H  
ATOM   3254  HG1 THR B 673     -33.820 -33.718 -17.616  1.00  0.00           H  
ATOM   3255 1HG2 THR B 673     -32.460 -31.077 -19.461  1.00  0.00           H  
ATOM   3256 2HG2 THR B 673     -33.300 -29.773 -18.592  1.00  0.00           H  
ATOM   3257 3HG2 THR B 673     -31.949 -30.639 -17.825  1.00  0.00           H  
ATOM   3258  N   VAL B 674     -36.331 -30.056 -16.854  1.00  0.00           N  
ATOM   3259  CA  VAL B 674     -37.179 -28.875 -16.948  1.00  0.00           C  
ATOM   3260  C   VAL B 674     -37.141 -28.140 -15.624  1.00  0.00           C  
ATOM   3261  O   VAL B 674     -36.925 -26.926 -15.603  1.00  0.00           O  
ATOM   3262  CB  VAL B 674     -38.671 -29.228 -17.202  1.00  0.00           C  
ATOM   3263  CG1 VAL B 674     -39.503 -27.986 -17.061  1.00  0.00           C  
ATOM   3264  CG2 VAL B 674     -38.910 -29.843 -18.555  1.00  0.00           C  
ATOM   3265  H   VAL B 674     -36.732 -30.983 -16.993  1.00  0.00           H  
ATOM   3266  HA  VAL B 674     -36.804 -28.227 -17.738  1.00  0.00           H  
ATOM   3267  HB  VAL B 674     -38.988 -29.924 -16.449  1.00  0.00           H  
ATOM   3268 1HG1 VAL B 674     -40.550 -28.243 -17.194  1.00  0.00           H  
ATOM   3269 2HG1 VAL B 674     -39.346 -27.585 -16.075  1.00  0.00           H  
ATOM   3270 3HG1 VAL B 674     -39.225 -27.249 -17.783  1.00  0.00           H  
ATOM   3271 1HG2 VAL B 674     -39.961 -30.063 -18.632  1.00  0.00           H  
ATOM   3272 2HG2 VAL B 674     -38.633 -29.193 -19.343  1.00  0.00           H  
ATOM   3273 3HG2 VAL B 674     -38.362 -30.733 -18.661  1.00  0.00           H  
ATOM   3274  N   GLU B 675     -37.298 -28.866 -14.506  1.00  0.00           N  
ATOM   3275  CA  GLU B 675     -37.258 -28.169 -13.229  1.00  0.00           C  
ATOM   3276  C   GLU B 675     -35.918 -27.501 -13.008  1.00  0.00           C  
ATOM   3277  O   GLU B 675     -35.874 -26.378 -12.513  1.00  0.00           O  
ATOM   3278  CB  GLU B 675     -37.562 -29.055 -12.021  1.00  0.00           C  
ATOM   3279  CG  GLU B 675     -37.587 -28.214 -10.700  1.00  0.00           C  
ATOM   3280  CD  GLU B 675     -37.979 -28.962  -9.438  1.00  0.00           C  
ATOM   3281  OE1 GLU B 675     -38.207 -30.148  -9.512  1.00  0.00           O  
ATOM   3282  OE2 GLU B 675     -38.060 -28.326  -8.384  1.00  0.00           O  
ATOM   3283  H   GLU B 675     -37.475 -29.876 -14.566  1.00  0.00           H  
ATOM   3284  HA  GLU B 675     -38.007 -27.390 -13.250  1.00  0.00           H  
ATOM   3285 1HB  GLU B 675     -38.522 -29.548 -12.152  1.00  0.00           H  
ATOM   3286 2HB  GLU B 675     -36.798 -29.831 -11.935  1.00  0.00           H  
ATOM   3287 1HG  GLU B 675     -36.588 -27.811 -10.555  1.00  0.00           H  
ATOM   3288 2HG  GLU B 675     -38.264 -27.371 -10.840  1.00  0.00           H  
ATOM   3289  N   GLN B 676     -34.822 -28.167 -13.374  1.00  0.00           N  
ATOM   3290  CA  GLN B 676     -33.509 -27.577 -13.153  1.00  0.00           C  
ATOM   3291  C   GLN B 676     -33.338 -26.296 -13.975  1.00  0.00           C  
ATOM   3292  O   GLN B 676     -32.816 -25.300 -13.459  1.00  0.00           O  
ATOM   3293  CB  GLN B 676     -32.434 -28.618 -13.480  1.00  0.00           C  
ATOM   3294  CG  GLN B 676     -32.428 -29.754 -12.456  1.00  0.00           C  
ATOM   3295  CD  GLN B 676     -31.545 -30.953 -12.796  1.00  0.00           C  
ATOM   3296  OE1 GLN B 676     -30.444 -30.844 -13.351  1.00  0.00           O  
ATOM   3297  NE2 GLN B 676     -32.053 -32.131 -12.451  1.00  0.00           N  
ATOM   3298  H   GLN B 676     -34.905 -29.112 -13.764  1.00  0.00           H  
ATOM   3299  HA  GLN B 676     -33.425 -27.317 -12.099  1.00  0.00           H  
ATOM   3300 1HB  GLN B 676     -32.625 -29.040 -14.467  1.00  0.00           H  
ATOM   3301 2HB  GLN B 676     -31.453 -28.149 -13.499  1.00  0.00           H  
ATOM   3302 1HG  GLN B 676     -32.085 -29.348 -11.509  1.00  0.00           H  
ATOM   3303 2HG  GLN B 676     -33.449 -30.110 -12.343  1.00  0.00           H  
ATOM   3304 1HE2 GLN B 676     -31.562 -32.983 -12.629  1.00  0.00           H  
ATOM   3305 2HE2 GLN B 676     -32.949 -32.164 -12.000  1.00  0.00           H  
ATOM   3306  N   ALA B 677     -33.842 -26.295 -15.224  1.00  0.00           N  
ATOM   3307  CA  ALA B 677     -33.791 -25.109 -16.083  1.00  0.00           C  
ATOM   3308  C   ALA B 677     -34.630 -23.974 -15.472  1.00  0.00           C  
ATOM   3309  O   ALA B 677     -34.236 -22.806 -15.491  1.00  0.00           O  
ATOM   3310  CB  ALA B 677     -34.288 -25.459 -17.479  1.00  0.00           C  
ATOM   3311  H   ALA B 677     -34.249 -27.161 -15.593  1.00  0.00           H  
ATOM   3312  HA  ALA B 677     -32.756 -24.773 -16.142  1.00  0.00           H  
ATOM   3313 1HB  ALA B 677     -34.236 -24.595 -18.129  1.00  0.00           H  
ATOM   3314 2HB  ALA B 677     -33.670 -26.259 -17.892  1.00  0.00           H  
ATOM   3315 3HB  ALA B 677     -35.321 -25.800 -17.413  1.00  0.00           H  
ATOM   3316  N   ILE B 678     -35.759 -24.331 -14.858  1.00  0.00           N  
ATOM   3317  CA  ILE B 678     -36.611 -23.358 -14.185  1.00  0.00           C  
ATOM   3318  C   ILE B 678     -35.937 -22.780 -12.963  1.00  0.00           C  
ATOM   3319  O   ILE B 678     -35.965 -21.567 -12.762  1.00  0.00           O  
ATOM   3320  CB  ILE B 678     -37.942 -23.962 -13.763  1.00  0.00           C  
ATOM   3321  CG1 ILE B 678     -38.746 -24.279 -14.971  1.00  0.00           C  
ATOM   3322  CG2 ILE B 678     -38.686 -23.017 -12.830  1.00  0.00           C  
ATOM   3323  CD1 ILE B 678     -39.876 -25.124 -14.664  1.00  0.00           C  
ATOM   3324  H   ILE B 678     -36.053 -25.313 -14.889  1.00  0.00           H  
ATOM   3325  HA  ILE B 678     -36.815 -22.548 -14.881  1.00  0.00           H  
ATOM   3326  HB  ILE B 678     -37.759 -24.895 -13.244  1.00  0.00           H  
ATOM   3327 1HG1 ILE B 678     -39.114 -23.353 -15.404  1.00  0.00           H  
ATOM   3328 2HG1 ILE B 678     -38.122 -24.780 -15.704  1.00  0.00           H  
ATOM   3329 1HG2 ILE B 678     -39.619 -23.481 -12.533  1.00  0.00           H  
ATOM   3330 2HG2 ILE B 678     -38.080 -22.822 -11.945  1.00  0.00           H  
ATOM   3331 3HG2 ILE B 678     -38.889 -22.076 -13.345  1.00  0.00           H  
ATOM   3332 1HD1 ILE B 678     -40.422 -25.333 -15.552  1.00  0.00           H  
ATOM   3333 2HD1 ILE B 678     -39.503 -26.030 -14.261  1.00  0.00           H  
ATOM   3334 3HD1 ILE B 678     -40.514 -24.644 -13.953  1.00  0.00           H  
ATOM   3335  N   ARG B 679     -35.312 -23.627 -12.145  1.00  0.00           N  
ATOM   3336  CA  ARG B 679     -34.658 -23.111 -10.956  1.00  0.00           C  
ATOM   3337  C   ARG B 679     -33.557 -22.148 -11.379  1.00  0.00           C  
ATOM   3338  O   ARG B 679     -33.381 -21.102 -10.751  1.00  0.00           O  
ATOM   3339  CB  ARG B 679     -34.109 -24.246 -10.104  1.00  0.00           C  
ATOM   3340  CG  ARG B 679     -35.206 -25.142  -9.531  1.00  0.00           C  
ATOM   3341  CD  ARG B 679     -36.087 -24.416  -8.603  1.00  0.00           C  
ATOM   3342  NE  ARG B 679     -37.159 -25.259  -8.073  1.00  0.00           N  
ATOM   3343  CZ  ARG B 679     -38.175 -24.800  -7.338  1.00  0.00           C  
ATOM   3344  NH1 ARG B 679     -38.250 -23.506  -7.049  1.00  0.00           N  
ATOM   3345  NH2 ARG B 679     -39.073 -25.667  -6.931  1.00  0.00           N  
ATOM   3346  H   ARG B 679     -35.326 -24.630 -12.345  1.00  0.00           H  
ATOM   3347  HA  ARG B 679     -35.391 -22.565 -10.363  1.00  0.00           H  
ATOM   3348 1HB  ARG B 679     -33.453 -24.872 -10.712  1.00  0.00           H  
ATOM   3349 2HB  ARG B 679     -33.520 -23.848  -9.278  1.00  0.00           H  
ATOM   3350 1HG  ARG B 679     -35.829 -25.501 -10.324  1.00  0.00           H  
ATOM   3351 2HG  ARG B 679     -34.760 -25.987  -9.006  1.00  0.00           H  
ATOM   3352 1HD  ARG B 679     -35.497 -24.048  -7.762  1.00  0.00           H  
ATOM   3353 2HD  ARG B 679     -36.541 -23.574  -9.122  1.00  0.00           H  
ATOM   3354  HE  ARG B 679     -37.167 -26.276  -8.277  1.00  0.00           H  
ATOM   3355 1HH1 ARG B 679     -37.543 -22.879  -7.398  1.00  0.00           H  
ATOM   3356 2HH1 ARG B 679     -39.010 -23.107  -6.477  1.00  0.00           H  
ATOM   3357 1HH2 ARG B 679     -38.946 -26.659  -7.210  1.00  0.00           H  
ATOM   3358 2HH2 ARG B 679     -39.860 -25.372  -6.376  1.00  0.00           H  
ATOM   3359  N   GLU B 680     -32.865 -22.455 -12.483  1.00  0.00           N  
ATOM   3360  CA  GLU B 680     -31.851 -21.541 -12.979  1.00  0.00           C  
ATOM   3361  C   GLU B 680     -32.497 -20.209 -13.355  1.00  0.00           C  
ATOM   3362  O   GLU B 680     -31.972 -19.144 -13.020  1.00  0.00           O  
ATOM   3363  CB  GLU B 680     -31.142 -22.115 -14.191  1.00  0.00           C  
ATOM   3364  CG  GLU B 680     -30.019 -21.254 -14.690  1.00  0.00           C  
ATOM   3365  CD  GLU B 680     -29.328 -21.833 -15.866  1.00  0.00           C  
ATOM   3366  OE1 GLU B 680     -29.640 -22.924 -16.273  1.00  0.00           O  
ATOM   3367  OE2 GLU B 680     -28.484 -21.179 -16.388  1.00  0.00           O  
ATOM   3368  H   GLU B 680     -33.027 -23.348 -12.961  1.00  0.00           H  
ATOM   3369  HA  GLU B 680     -31.124 -21.361 -12.193  1.00  0.00           H  
ATOM   3370 1HB  GLU B 680     -30.787 -23.106 -13.974  1.00  0.00           H  
ATOM   3371 2HB  GLU B 680     -31.846 -22.225 -14.992  1.00  0.00           H  
ATOM   3372 1HG  GLU B 680     -30.424 -20.280 -14.960  1.00  0.00           H  
ATOM   3373 2HG  GLU B 680     -29.310 -21.096 -13.893  1.00  0.00           H  
ATOM   3374  N   ALA B 681     -33.653 -20.265 -14.029  1.00  0.00           N  
ATOM   3375  CA  ALA B 681     -34.355 -19.052 -14.428  1.00  0.00           C  
ATOM   3376  C   ALA B 681     -34.771 -18.225 -13.217  1.00  0.00           C  
ATOM   3377  O   ALA B 681     -34.697 -16.990 -13.252  1.00  0.00           O  
ATOM   3378  CB  ALA B 681     -35.579 -19.394 -15.247  1.00  0.00           C  
ATOM   3379  H   ALA B 681     -34.027 -21.179 -14.305  1.00  0.00           H  
ATOM   3380  HA  ALA B 681     -33.677 -18.460 -15.027  1.00  0.00           H  
ATOM   3381 1HB  ALA B 681     -36.064 -18.489 -15.540  1.00  0.00           H  
ATOM   3382 2HB  ALA B 681     -35.282 -19.961 -16.129  1.00  0.00           H  
ATOM   3383 3HB  ALA B 681     -36.262 -19.985 -14.652  1.00  0.00           H  
ATOM   3384  N   GLU B 682     -35.164 -18.901 -12.131  1.00  0.00           N  
ATOM   3385  CA  GLU B 682     -35.585 -18.191 -10.932  1.00  0.00           C  
ATOM   3386  C   GLU B 682     -34.368 -17.481 -10.345  1.00  0.00           C  
ATOM   3387  O   GLU B 682     -34.463 -16.337  -9.894  1.00  0.00           O  
ATOM   3388  CB  GLU B 682     -36.170 -19.153  -9.889  1.00  0.00           C  
ATOM   3389  CG  GLU B 682     -36.896 -18.469  -8.710  1.00  0.00           C  
ATOM   3390  CD  GLU B 682     -38.188 -17.792  -9.174  1.00  0.00           C  
ATOM   3391  OE1 GLU B 682     -38.694 -18.215 -10.190  1.00  0.00           O  
ATOM   3392  OE2 GLU B 682     -38.677 -16.886  -8.528  1.00  0.00           O  
ATOM   3393  H   GLU B 682     -35.215 -19.924 -12.176  1.00  0.00           H  
ATOM   3394  HA  GLU B 682     -36.332 -17.448 -11.203  1.00  0.00           H  
ATOM   3395 1HB  GLU B 682     -36.869 -19.835 -10.378  1.00  0.00           H  
ATOM   3396 2HB  GLU B 682     -35.363 -19.763  -9.474  1.00  0.00           H  
ATOM   3397 1HG  GLU B 682     -37.129 -19.215  -7.948  1.00  0.00           H  
ATOM   3398 2HG  GLU B 682     -36.230 -17.726  -8.265  1.00  0.00           H  
ATOM   3399  N   LEU B 683     -33.207 -18.146 -10.391  1.00  0.00           N  
ATOM   3400  CA  LEU B 683     -31.984 -17.548  -9.879  1.00  0.00           C  
ATOM   3401  C   LEU B 683     -31.610 -16.331 -10.717  1.00  0.00           C  
ATOM   3402  O   LEU B 683     -31.222 -15.307 -10.162  1.00  0.00           O  
ATOM   3403  CB  LEU B 683     -30.855 -18.584  -9.861  1.00  0.00           C  
ATOM   3404  CG  LEU B 683     -31.011 -19.715  -8.819  1.00  0.00           C  
ATOM   3405  CD1 LEU B 683     -29.983 -20.792  -9.087  1.00  0.00           C  
ATOM   3406  CD2 LEU B 683     -30.816 -19.128  -7.425  1.00  0.00           C  
ATOM   3407  H   LEU B 683     -33.193 -19.103 -10.759  1.00  0.00           H  
ATOM   3408  HA  LEU B 683     -32.164 -17.223  -8.858  1.00  0.00           H  
ATOM   3409 1HB  LEU B 683     -30.785 -19.045 -10.839  1.00  0.00           H  
ATOM   3410 2HB  LEU B 683     -29.914 -18.073  -9.657  1.00  0.00           H  
ATOM   3411  HG  LEU B 683     -32.002 -20.159  -8.893  1.00  0.00           H  
ATOM   3412 1HD1 LEU B 683     -30.090 -21.591  -8.349  1.00  0.00           H  
ATOM   3413 2HD1 LEU B 683     -30.134 -21.201 -10.078  1.00  0.00           H  
ATOM   3414 3HD1 LEU B 683     -29.007 -20.373  -9.028  1.00  0.00           H  
ATOM   3415 1HD2 LEU B 683     -30.909 -19.904  -6.677  1.00  0.00           H  
ATOM   3416 2HD2 LEU B 683     -29.840 -18.686  -7.358  1.00  0.00           H  
ATOM   3417 3HD2 LEU B 683     -31.559 -18.375  -7.254  1.00  0.00           H  
ATOM   3418  N   LEU B 684     -31.817 -16.391 -12.037  1.00  0.00           N  
ATOM   3419  CA  LEU B 684     -31.501 -15.239 -12.882  1.00  0.00           C  
ATOM   3420  C   LEU B 684     -32.374 -14.035 -12.515  1.00  0.00           C  
ATOM   3421  O   LEU B 684     -31.880 -12.897 -12.461  1.00  0.00           O  
ATOM   3422  CB  LEU B 684     -31.700 -15.594 -14.354  1.00  0.00           C  
ATOM   3423  CG  LEU B 684     -30.709 -16.580 -14.932  1.00  0.00           C  
ATOM   3424  CD1 LEU B 684     -31.159 -16.969 -16.310  1.00  0.00           C  
ATOM   3425  CD2 LEU B 684     -29.341 -15.942 -14.979  1.00  0.00           C  
ATOM   3426  H   LEU B 684     -32.136 -17.273 -12.451  1.00  0.00           H  
ATOM   3427  HA  LEU B 684     -30.461 -14.971 -12.726  1.00  0.00           H  
ATOM   3428 1HB  LEU B 684     -32.691 -16.016 -14.475  1.00  0.00           H  
ATOM   3429 2HB  LEU B 684     -31.641 -14.693 -14.945  1.00  0.00           H  
ATOM   3430  HG  LEU B 684     -30.671 -17.474 -14.315  1.00  0.00           H  
ATOM   3431 1HD1 LEU B 684     -30.446 -17.679 -16.732  1.00  0.00           H  
ATOM   3432 2HD1 LEU B 684     -32.130 -17.424 -16.269  1.00  0.00           H  
ATOM   3433 3HD1 LEU B 684     -31.205 -16.079 -16.920  1.00  0.00           H  
ATOM   3434 1HD2 LEU B 684     -28.628 -16.655 -15.401  1.00  0.00           H  
ATOM   3435 2HD2 LEU B 684     -29.376 -15.049 -15.607  1.00  0.00           H  
ATOM   3436 3HD2 LEU B 684     -29.032 -15.671 -13.976  1.00  0.00           H  
ATOM   3437  N   LEU B 685     -33.654 -14.289 -12.203  1.00  0.00           N  
ATOM   3438  CA  LEU B 685     -34.546 -13.207 -11.794  1.00  0.00           C  
ATOM   3439  C   LEU B 685     -34.076 -12.614 -10.467  1.00  0.00           C  
ATOM   3440  O   LEU B 685     -34.081 -11.385 -10.293  1.00  0.00           O  
ATOM   3441  CB  LEU B 685     -35.988 -13.719 -11.634  1.00  0.00           C  
ATOM   3442  CG  LEU B 685     -36.717 -14.120 -12.918  1.00  0.00           C  
ATOM   3443  CD1 LEU B 685     -37.991 -14.795 -12.591  1.00  0.00           C  
ATOM   3444  CD2 LEU B 685     -37.025 -12.892 -13.745  1.00  0.00           C  
ATOM   3445  H   LEU B 685     -34.009 -15.248 -12.292  1.00  0.00           H  
ATOM   3446  HA  LEU B 685     -34.525 -12.432 -12.551  1.00  0.00           H  
ATOM   3447 1HB  LEU B 685     -35.970 -14.596 -10.985  1.00  0.00           H  
ATOM   3448 2HB  LEU B 685     -36.575 -12.948 -11.143  1.00  0.00           H  
ATOM   3449  HG  LEU B 685     -36.103 -14.815 -13.473  1.00  0.00           H  
ATOM   3450 1HD1 LEU B 685     -38.476 -15.068 -13.513  1.00  0.00           H  
ATOM   3451 2HD1 LEU B 685     -37.793 -15.688 -11.997  1.00  0.00           H  
ATOM   3452 3HD1 LEU B 685     -38.620 -14.114 -12.029  1.00  0.00           H  
ATOM   3453 1HD2 LEU B 685     -37.550 -13.206 -14.628  1.00  0.00           H  
ATOM   3454 2HD2 LEU B 685     -37.655 -12.209 -13.176  1.00  0.00           H  
ATOM   3455 3HD2 LEU B 685     -36.106 -12.396 -14.015  1.00  0.00           H  
ATOM   3456  N   LEU B 686     -33.611 -13.487  -9.553  1.00  0.00           N  
ATOM   3457  CA  LEU B 686     -33.113 -13.034  -8.260  1.00  0.00           C  
ATOM   3458  C   LEU B 686     -31.816 -12.240  -8.461  1.00  0.00           C  
ATOM   3459  O   LEU B 686     -31.614 -11.205  -7.840  1.00  0.00           O  
ATOM   3460  CB  LEU B 686     -32.861 -14.224  -7.305  1.00  0.00           C  
ATOM   3461  CG  LEU B 686     -34.128 -15.045  -6.836  1.00  0.00           C  
ATOM   3462  CD1 LEU B 686     -33.673 -16.241  -5.984  1.00  0.00           C  
ATOM   3463  CD2 LEU B 686     -35.091 -14.187  -6.076  1.00  0.00           C  
ATOM   3464  H   LEU B 686     -33.651 -14.491  -9.756  1.00  0.00           H  
ATOM   3465  HA  LEU B 686     -33.856 -12.378  -7.810  1.00  0.00           H  
ATOM   3466 1HB  LEU B 686     -32.203 -14.918  -7.811  1.00  0.00           H  
ATOM   3467 2HB  LEU B 686     -32.345 -13.862  -6.425  1.00  0.00           H  
ATOM   3468  HG  LEU B 686     -34.633 -15.426  -7.709  1.00  0.00           H  
ATOM   3469 1HD1 LEU B 686     -34.542 -16.834  -5.681  1.00  0.00           H  
ATOM   3470 2HD1 LEU B 686     -33.010 -16.852  -6.561  1.00  0.00           H  
ATOM   3471 3HD1 LEU B 686     -33.159 -15.876  -5.100  1.00  0.00           H  
ATOM   3472 1HD2 LEU B 686     -35.952 -14.792  -5.804  1.00  0.00           H  
ATOM   3473 2HD2 LEU B 686     -34.626 -13.823  -5.198  1.00  0.00           H  
ATOM   3474 3HD2 LEU B 686     -35.414 -13.356  -6.703  1.00  0.00           H  
ATOM   3475  N   ILE B 687     -30.966 -12.629  -9.404  1.00  0.00           N  
ATOM   3476  CA  ILE B 687     -29.739 -11.859  -9.571  1.00  0.00           C  
ATOM   3477  C   ILE B 687     -30.054 -10.425  -9.965  1.00  0.00           C  
ATOM   3478  O   ILE B 687     -29.515  -9.480  -9.378  1.00  0.00           O  
ATOM   3479  CB  ILE B 687     -28.806 -12.488 -10.628  1.00  0.00           C  
ATOM   3480  CG1 ILE B 687     -28.268 -13.795 -10.099  1.00  0.00           C  
ATOM   3481  CG2 ILE B 687     -27.688 -11.541 -11.007  1.00  0.00           C  
ATOM   3482  CD1 ILE B 687     -27.579 -14.649 -11.100  1.00  0.00           C  
ATOM   3483  H   ILE B 687     -31.139 -13.483  -9.935  1.00  0.00           H  
ATOM   3484  HA  ILE B 687     -29.219 -11.849  -8.620  1.00  0.00           H  
ATOM   3485  HB  ILE B 687     -29.395 -12.718 -11.517  1.00  0.00           H  
ATOM   3486 1HG1 ILE B 687     -27.572 -13.588  -9.284  1.00  0.00           H  
ATOM   3487 2HG1 ILE B 687     -29.088 -14.349  -9.720  1.00  0.00           H  
ATOM   3488 1HG2 ILE B 687     -27.062 -12.010 -11.764  1.00  0.00           H  
ATOM   3489 2HG2 ILE B 687     -28.112 -10.620 -11.402  1.00  0.00           H  
ATOM   3490 3HG2 ILE B 687     -27.095 -11.324 -10.142  1.00  0.00           H  
ATOM   3491 1HD1 ILE B 687     -27.245 -15.565 -10.618  1.00  0.00           H  
ATOM   3492 2HD1 ILE B 687     -28.260 -14.890 -11.897  1.00  0.00           H  
ATOM   3493 3HD1 ILE B 687     -26.717 -14.120 -11.503  1.00  0.00           H  
ATOM   3494  N   TRP B 688     -30.946 -10.241 -10.935  1.00  0.00           N  
ATOM   3495  CA  TRP B 688     -31.262  -8.875 -11.327  1.00  0.00           C  
ATOM   3496  C   TRP B 688     -31.890  -8.080 -10.180  1.00  0.00           C  
ATOM   3497  O   TRP B 688     -31.440  -6.970  -9.871  1.00  0.00           O  
ATOM   3498  CB  TRP B 688     -32.204  -8.858 -12.532  1.00  0.00           C  
ATOM   3499  CG  TRP B 688     -32.589  -7.465 -13.001  1.00  0.00           C  
ATOM   3500  CD1 TRP B 688     -31.919  -6.690 -13.900  1.00  0.00           C  
ATOM   3501  CD2 TRP B 688     -33.737  -6.680 -12.584  1.00  0.00           C  
ATOM   3502  NE1 TRP B 688     -32.561  -5.482 -14.048  1.00  0.00           N  
ATOM   3503  CE2 TRP B 688     -33.662  -5.461 -13.253  1.00  0.00           C  
ATOM   3504  CE3 TRP B 688     -34.800  -6.911 -11.709  1.00  0.00           C  
ATOM   3505  CZ2 TRP B 688     -34.602  -4.466 -13.069  1.00  0.00           C  
ATOM   3506  CZ3 TRP B 688     -35.745  -5.918 -11.520  1.00  0.00           C  
ATOM   3507  CH2 TRP B 688     -35.650  -4.723 -12.180  1.00  0.00           C  
ATOM   3508  H   TRP B 688     -31.380 -11.052 -11.393  1.00  0.00           H  
ATOM   3509  HA  TRP B 688     -30.333  -8.383 -11.612  1.00  0.00           H  
ATOM   3510 1HB  TRP B 688     -31.722  -9.377 -13.359  1.00  0.00           H  
ATOM   3511 2HB  TRP B 688     -33.113  -9.406 -12.276  1.00  0.00           H  
ATOM   3512  HD1 TRP B 688     -31.006  -6.977 -14.420  1.00  0.00           H  
ATOM   3513  HE1 TRP B 688     -32.276  -4.679 -14.677  1.00  0.00           H  
ATOM   3514  HE3 TRP B 688     -34.884  -7.858 -11.183  1.00  0.00           H  
ATOM   3515  HZ2 TRP B 688     -34.535  -3.513 -13.599  1.00  0.00           H  
ATOM   3516  HZ3 TRP B 688     -36.568  -6.113 -10.832  1.00  0.00           H  
ATOM   3517  HH2 TRP B 688     -36.411  -3.961 -12.012  1.00  0.00           H  
ATOM   3518  N   GLU B 689     -32.910  -8.645  -9.518  1.00  0.00           N  
ATOM   3519  CA  GLU B 689     -33.575  -7.875  -8.473  1.00  0.00           C  
ATOM   3520  C   GLU B 689     -32.665  -7.574  -7.291  1.00  0.00           C  
ATOM   3521  O   GLU B 689     -32.736  -6.481  -6.720  1.00  0.00           O  
ATOM   3522  CB  GLU B 689     -34.868  -8.545  -7.981  1.00  0.00           C  
ATOM   3523  CG  GLU B 689     -35.630  -7.669  -6.950  1.00  0.00           C  
ATOM   3524  CD  GLU B 689     -37.008  -8.182  -6.509  1.00  0.00           C  
ATOM   3525  OE1 GLU B 689     -37.373  -9.282  -6.838  1.00  0.00           O  
ATOM   3526  OE2 GLU B 689     -37.698  -7.424  -5.843  1.00  0.00           O  
ATOM   3527  H   GLU B 689     -33.236  -9.588  -9.761  1.00  0.00           H  
ATOM   3528  HA  GLU B 689     -33.863  -6.917  -8.904  1.00  0.00           H  
ATOM   3529 1HB  GLU B 689     -35.527  -8.729  -8.829  1.00  0.00           H  
ATOM   3530 2HB  GLU B 689     -34.640  -9.510  -7.532  1.00  0.00           H  
ATOM   3531 1HG  GLU B 689     -35.001  -7.579  -6.060  1.00  0.00           H  
ATOM   3532 2HG  GLU B 689     -35.745  -6.670  -7.371  1.00  0.00           H  
ATOM   3533  N   TRP B 690     -31.819  -8.531  -6.900  1.00  0.00           N  
ATOM   3534  CA  TRP B 690     -30.979  -8.320  -5.736  1.00  0.00           C  
ATOM   3535  C   TRP B 690     -29.921  -7.271  -6.013  1.00  0.00           C  
ATOM   3536  O   TRP B 690     -29.595  -6.483  -5.117  1.00  0.00           O  
ATOM   3537  CB  TRP B 690     -30.325  -9.616  -5.310  1.00  0.00           C  
ATOM   3538  CG  TRP B 690     -31.308 -10.601  -4.899  1.00  0.00           C  
ATOM   3539  CD1 TRP B 690     -32.585 -10.642  -5.308  1.00  0.00           C  
ATOM   3540  CD2 TRP B 690     -31.155 -11.684  -4.016  1.00  0.00           C  
ATOM   3541  NE1 TRP B 690     -33.208 -11.670  -4.769  1.00  0.00           N  
ATOM   3542  CE2 TRP B 690     -32.369 -12.322  -3.965  1.00  0.00           C  
ATOM   3543  CE3 TRP B 690     -30.127 -12.162  -3.281  1.00  0.00           C  
ATOM   3544  CZ2 TRP B 690     -32.576 -13.405  -3.206  1.00  0.00           C  
ATOM   3545  CZ3 TRP B 690     -30.363 -13.256  -2.511  1.00  0.00           C  
ATOM   3546  CH2 TRP B 690     -31.543 -13.852  -2.470  1.00  0.00           C  
ATOM   3547  H   TRP B 690     -31.777  -9.427  -7.393  1.00  0.00           H  
ATOM   3548  HA  TRP B 690     -31.609  -7.972  -4.919  1.00  0.00           H  
ATOM   3549 1HB  TRP B 690     -29.773 -10.029  -6.143  1.00  0.00           H  
ATOM   3550 2HB  TRP B 690     -29.640  -9.436  -4.490  1.00  0.00           H  
ATOM   3551  HD1 TRP B 690     -33.036  -9.958  -5.993  1.00  0.00           H  
ATOM   3552  HE1 TRP B 690     -34.174 -11.918  -4.941  1.00  0.00           H  
ATOM   3553  HE3 TRP B 690     -29.154 -11.687  -3.302  1.00  0.00           H  
ATOM   3554  HZ2 TRP B 690     -33.533 -13.892  -3.177  1.00  0.00           H  
ATOM   3555  HZ3 TRP B 690     -29.589 -13.633  -1.949  1.00  0.00           H  
ATOM   3556  HH2 TRP B 690     -31.669 -14.709  -1.830  1.00  0.00           H  
ATOM   3557  N   LYS B 691     -29.421  -7.196  -7.259  1.00  0.00           N  
ATOM   3558  CA  LYS B 691     -28.472  -6.140  -7.567  1.00  0.00           C  
ATOM   3559  C   LYS B 691     -29.149  -4.789  -7.426  1.00  0.00           C  
ATOM   3560  O   LYS B 691     -28.587  -3.870  -6.824  1.00  0.00           O  
ATOM   3561  CB  LYS B 691     -27.927  -6.260  -8.991  1.00  0.00           C  
ATOM   3562  CG  LYS B 691     -26.933  -7.371  -9.255  1.00  0.00           C  
ATOM   3563  CD  LYS B 691     -26.564  -7.375 -10.734  1.00  0.00           C  
ATOM   3564  CE  LYS B 691     -25.449  -8.332 -11.067  1.00  0.00           C  
ATOM   3565  NZ  LYS B 691     -25.190  -8.351 -12.542  1.00  0.00           N  
ATOM   3566  H   LYS B 691     -29.678  -7.881  -7.981  1.00  0.00           H  
ATOM   3567  HA  LYS B 691     -27.645  -6.188  -6.859  1.00  0.00           H  
ATOM   3568 1HB  LYS B 691     -28.769  -6.423  -9.674  1.00  0.00           H  
ATOM   3569 2HB  LYS B 691     -27.461  -5.317  -9.279  1.00  0.00           H  
ATOM   3570 1HG  LYS B 691     -26.038  -7.217  -8.657  1.00  0.00           H  
ATOM   3571 2HG  LYS B 691     -27.371  -8.320  -8.992  1.00  0.00           H  
ATOM   3572 1HD  LYS B 691     -27.445  -7.662 -11.313  1.00  0.00           H  
ATOM   3573 2HD  LYS B 691     -26.270  -6.370 -11.046  1.00  0.00           H  
ATOM   3574 1HE  LYS B 691     -24.546  -8.006 -10.556  1.00  0.00           H  
ATOM   3575 2HE  LYS B 691     -25.701  -9.333 -10.732  1.00  0.00           H  
ATOM   3576 1HZ  LYS B 691     -24.434  -8.976 -12.754  1.00  0.00           H  
ATOM   3577 2HZ  LYS B 691     -26.022  -8.658 -13.019  1.00  0.00           H  
ATOM   3578 3HZ  LYS B 691     -24.955  -7.401 -12.886  1.00  0.00           H  
ATOM   3579  N   ARG B 692     -30.394  -4.691  -7.906  1.00  0.00           N  
ATOM   3580  CA  ARG B 692     -31.106  -3.424  -7.840  1.00  0.00           C  
ATOM   3581  C   ARG B 692     -31.426  -3.036  -6.393  1.00  0.00           C  
ATOM   3582  O   ARG B 692     -31.344  -1.857  -6.028  1.00  0.00           O  
ATOM   3583  CB  ARG B 692     -32.389  -3.489  -8.651  1.00  0.00           C  
ATOM   3584  CG  ARG B 692     -32.226  -3.753 -10.167  1.00  0.00           C  
ATOM   3585  CD  ARG B 692     -31.671  -2.589 -10.951  1.00  0.00           C  
ATOM   3586  NE  ARG B 692     -30.184  -2.512 -10.954  1.00  0.00           N  
ATOM   3587  CZ  ARG B 692     -29.373  -3.315 -11.703  1.00  0.00           C  
ATOM   3588  NH1 ARG B 692     -29.863  -4.242 -12.477  1.00  0.00           N  
ATOM   3589  NH2 ARG B 692     -28.057  -3.177 -11.690  1.00  0.00           N  
ATOM   3590  H   ARG B 692     -30.822  -5.496  -8.379  1.00  0.00           H  
ATOM   3591  HA  ARG B 692     -30.467  -2.651  -8.273  1.00  0.00           H  
ATOM   3592 1HB  ARG B 692     -33.017  -4.289  -8.256  1.00  0.00           H  
ATOM   3593 2HB  ARG B 692     -32.938  -2.558  -8.536  1.00  0.00           H  
ATOM   3594 1HG  ARG B 692     -31.543  -4.581 -10.307  1.00  0.00           H  
ATOM   3595 2HG  ARG B 692     -33.189  -4.020 -10.578  1.00  0.00           H  
ATOM   3596 1HD  ARG B 692     -32.003  -2.681 -11.987  1.00  0.00           H  
ATOM   3597 2HD  ARG B 692     -32.055  -1.661 -10.533  1.00  0.00           H  
ATOM   3598  HE  ARG B 692     -29.723  -1.780 -10.382  1.00  0.00           H  
ATOM   3599 1HH1 ARG B 692     -30.867  -4.397 -12.544  1.00  0.00           H  
ATOM   3600 2HH1 ARG B 692     -29.199  -4.796 -13.037  1.00  0.00           H  
ATOM   3601 1HH2 ARG B 692     -27.601  -2.458 -11.103  1.00  0.00           H  
ATOM   3602 2HH2 ARG B 692     -27.495  -3.804 -12.285  1.00  0.00           H  
ATOM   3603  N   LEU B 693     -31.762  -4.021  -5.550  1.00  0.00           N  
ATOM   3604  CA  LEU B 693     -32.068  -3.700  -4.163  1.00  0.00           C  
ATOM   3605  C   LEU B 693     -30.815  -3.237  -3.425  1.00  0.00           C  
ATOM   3606  O   LEU B 693     -30.885  -2.310  -2.605  1.00  0.00           O  
ATOM   3607  CB  LEU B 693     -32.674  -4.876  -3.408  1.00  0.00           C  
ATOM   3608  CG  LEU B 693     -33.106  -4.505  -1.987  1.00  0.00           C  
ATOM   3609  CD1 LEU B 693     -34.136  -3.385  -2.077  1.00  0.00           C  
ATOM   3610  CD2 LEU B 693     -33.662  -5.698  -1.280  1.00  0.00           C  
ATOM   3611  H   LEU B 693     -31.850  -4.981  -5.897  1.00  0.00           H  
ATOM   3612  HA  LEU B 693     -32.790  -2.888  -4.156  1.00  0.00           H  
ATOM   3613 1HB  LEU B 693     -33.541  -5.248  -3.957  1.00  0.00           H  
ATOM   3614 2HB  LEU B 693     -31.930  -5.677  -3.347  1.00  0.00           H  
ATOM   3615  HG  LEU B 693     -32.257  -4.135  -1.435  1.00  0.00           H  
ATOM   3616 1HD1 LEU B 693     -34.460  -3.095  -1.085  1.00  0.00           H  
ATOM   3617 2HD1 LEU B 693     -33.691  -2.530  -2.578  1.00  0.00           H  
ATOM   3618 3HD1 LEU B 693     -34.989  -3.726  -2.646  1.00  0.00           H  
ATOM   3619 1HD2 LEU B 693     -33.960  -5.399  -0.285  1.00  0.00           H  
ATOM   3620 2HD2 LEU B 693     -34.520  -6.079  -1.818  1.00  0.00           H  
ATOM   3621 3HD2 LEU B 693     -32.895  -6.472  -1.219  1.00  0.00           H  
ATOM   3622  N   ARG B 694     -29.667  -3.881  -3.697  1.00  0.00           N  
ATOM   3623  CA  ARG B 694     -28.437  -3.456  -3.051  1.00  0.00           C  
ATOM   3624  C   ARG B 694     -28.133  -2.024  -3.463  1.00  0.00           C  
ATOM   3625  O   ARG B 694     -27.789  -1.212  -2.602  1.00  0.00           O  
ATOM   3626  CB  ARG B 694     -27.257  -4.371  -3.381  1.00  0.00           C  
ATOM   3627  CG  ARG B 694     -25.939  -4.015  -2.630  1.00  0.00           C  
ATOM   3628  CD  ARG B 694     -24.957  -3.238  -3.493  1.00  0.00           C  
ATOM   3629  NE  ARG B 694     -24.226  -4.103  -4.439  1.00  0.00           N  
ATOM   3630  CZ  ARG B 694     -23.607  -3.702  -5.579  1.00  0.00           C  
ATOM   3631  NH1 ARG B 694     -23.612  -2.444  -5.981  1.00  0.00           N  
ATOM   3632  NH2 ARG B 694     -22.981  -4.617  -6.293  1.00  0.00           N  
ATOM   3633  H   ARG B 694     -29.655  -4.669  -4.354  1.00  0.00           H  
ATOM   3634  HA  ARG B 694     -28.583  -3.479  -1.973  1.00  0.00           H  
ATOM   3635 1HB  ARG B 694     -27.516  -5.404  -3.139  1.00  0.00           H  
ATOM   3636 2HB  ARG B 694     -27.058  -4.330  -4.457  1.00  0.00           H  
ATOM   3637 1HG  ARG B 694     -26.177  -3.408  -1.755  1.00  0.00           H  
ATOM   3638 2HG  ARG B 694     -25.457  -4.937  -2.305  1.00  0.00           H  
ATOM   3639 1HD  ARG B 694     -25.504  -2.492  -4.072  1.00  0.00           H  
ATOM   3640 2HD  ARG B 694     -24.229  -2.736  -2.858  1.00  0.00           H  
ATOM   3641  HE  ARG B 694     -24.134  -5.106  -4.218  1.00  0.00           H  
ATOM   3642 1HH1 ARG B 694     -24.079  -1.715  -5.430  1.00  0.00           H  
ATOM   3643 2HH1 ARG B 694     -23.142  -2.191  -6.835  1.00  0.00           H  
ATOM   3644 1HH2 ARG B 694     -22.969  -5.587  -5.936  1.00  0.00           H  
ATOM   3645 2HH2 ARG B 694     -22.503  -4.371  -7.142  1.00  0.00           H  
ATOM   3646  N   GLU B 695     -28.325  -1.698  -4.757  1.00  0.00           N  
ATOM   3647  CA  GLU B 695     -28.079  -0.342  -5.245  1.00  0.00           C  
ATOM   3648  C   GLU B 695     -29.011   0.667  -4.581  1.00  0.00           C  
ATOM   3649  O   GLU B 695     -28.587   1.773  -4.244  1.00  0.00           O  
ATOM   3650  CB  GLU B 695     -28.258  -0.252  -6.762  1.00  0.00           C  
ATOM   3651  CG  GLU B 695     -27.185  -0.937  -7.584  1.00  0.00           C  
ATOM   3652  CD  GLU B 695     -27.507  -0.923  -9.054  1.00  0.00           C  
ATOM   3653  OE1 GLU B 695     -28.572  -0.466  -9.411  1.00  0.00           O  
ATOM   3654  OE2 GLU B 695     -26.705  -1.389  -9.828  1.00  0.00           O  
ATOM   3655  H   GLU B 695     -28.606  -2.424  -5.424  1.00  0.00           H  
ATOM   3656  HA  GLU B 695     -27.050  -0.081  -5.012  1.00  0.00           H  
ATOM   3657 1HB  GLU B 695     -29.212  -0.696  -7.035  1.00  0.00           H  
ATOM   3658 2HB  GLU B 695     -28.290   0.795  -7.058  1.00  0.00           H  
ATOM   3659 1HG  GLU B 695     -26.237  -0.422  -7.422  1.00  0.00           H  
ATOM   3660 2HG  GLU B 695     -27.066  -1.960  -7.242  1.00  0.00           H  
ATOM   3661  N   ARG B 696     -30.278   0.294  -4.362  1.00  0.00           N  
ATOM   3662  CA  ARG B 696     -31.219   1.193  -3.701  1.00  0.00           C  
ATOM   3663  C   ARG B 696     -30.729   1.555  -2.303  1.00  0.00           C  
ATOM   3664  O   ARG B 696     -30.680   2.736  -1.930  1.00  0.00           O  
ATOM   3665  CB  ARG B 696     -32.596   0.540  -3.597  1.00  0.00           C  
ATOM   3666  CG  ARG B 696     -33.692   1.361  -2.898  1.00  0.00           C  
ATOM   3667  CD  ARG B 696     -35.027   0.674  -2.980  1.00  0.00           C  
ATOM   3668  NE  ARG B 696     -36.070   1.362  -2.210  1.00  0.00           N  
ATOM   3669  CZ  ARG B 696     -37.389   1.064  -2.264  1.00  0.00           C  
ATOM   3670  NH1 ARG B 696     -37.820   0.109  -3.070  1.00  0.00           N  
ATOM   3671  NH2 ARG B 696     -38.251   1.734  -1.511  1.00  0.00           N  
ATOM   3672  H   ARG B 696     -30.597  -0.619  -4.701  1.00  0.00           H  
ATOM   3673  HA  ARG B 696     -31.301   2.105  -4.292  1.00  0.00           H  
ATOM   3674 1HB  ARG B 696     -32.948   0.282  -4.595  1.00  0.00           H  
ATOM   3675 2HB  ARG B 696     -32.503  -0.389  -3.045  1.00  0.00           H  
ATOM   3676 1HG  ARG B 696     -33.439   1.488  -1.842  1.00  0.00           H  
ATOM   3677 2HG  ARG B 696     -33.778   2.340  -3.368  1.00  0.00           H  
ATOM   3678 1HD  ARG B 696     -35.346   0.627  -4.019  1.00  0.00           H  
ATOM   3679 2HD  ARG B 696     -34.930  -0.335  -2.586  1.00  0.00           H  
ATOM   3680  HE  ARG B 696     -35.782   2.116  -1.559  1.00  0.00           H  
ATOM   3681 1HH1 ARG B 696     -37.165  -0.398  -3.646  1.00  0.00           H  
ATOM   3682 2HH1 ARG B 696     -38.804  -0.109  -3.113  1.00  0.00           H  
ATOM   3683 1HH2 ARG B 696     -37.905   2.474  -0.869  1.00  0.00           H  
ATOM   3684 2HH2 ARG B 696     -39.231   1.526  -1.553  1.00  0.00           H  
ATOM   3685  N   LEU B 697     -30.310   0.545  -1.542  1.00  0.00           N  
ATOM   3686  CA  LEU B 697     -29.837   0.824  -0.198  1.00  0.00           C  
ATOM   3687  C   LEU B 697     -28.493   1.562  -0.245  1.00  0.00           C  
ATOM   3688  O   LEU B 697     -28.251   2.448   0.575  1.00  0.00           O  
ATOM   3689  CB  LEU B 697     -29.766  -0.446   0.646  1.00  0.00           C  
ATOM   3690  CG  LEU B 697     -29.399  -0.202   2.117  1.00  0.00           C  
ATOM   3691  CD1 LEU B 697     -30.404   0.772   2.741  1.00  0.00           C  
ATOM   3692  CD2 LEU B 697     -29.444  -1.498   2.868  1.00  0.00           C  
ATOM   3693  H   LEU B 697     -30.355  -0.417  -1.899  1.00  0.00           H  
ATOM   3694  HA  LEU B 697     -30.562   1.481   0.280  1.00  0.00           H  
ATOM   3695 1HB  LEU B 697     -30.729  -0.946   0.606  1.00  0.00           H  
ATOM   3696 2HB  LEU B 697     -29.014  -1.111   0.208  1.00  0.00           H  
ATOM   3697  HG  LEU B 697     -28.397   0.236   2.179  1.00  0.00           H  
ATOM   3698 1HD1 LEU B 697     -30.134   0.947   3.777  1.00  0.00           H  
ATOM   3699 2HD1 LEU B 697     -30.377   1.711   2.200  1.00  0.00           H  
ATOM   3700 3HD1 LEU B 697     -31.404   0.358   2.694  1.00  0.00           H  
ATOM   3701 1HD2 LEU B 697     -29.202  -1.296   3.883  1.00  0.00           H  
ATOM   3702 2HD2 LEU B 697     -30.436  -1.915   2.815  1.00  0.00           H  
ATOM   3703 3HD2 LEU B 697     -28.732  -2.204   2.447  1.00  0.00           H  
ATOM   3704  N   GLN B 698     -27.626   1.198  -1.197  1.00  0.00           N  
ATOM   3705  CA  GLN B 698     -26.312   1.815  -1.376  1.00  0.00           C  
ATOM   3706  C   GLN B 698     -26.445   3.308  -1.704  1.00  0.00           C  
ATOM   3707  O   GLN B 698     -25.668   4.132  -1.215  1.00  0.00           O  
ATOM   3708  CB  GLN B 698     -25.574   1.088  -2.495  1.00  0.00           C  
ATOM   3709  CG  GLN B 698     -24.175   1.514  -2.770  1.00  0.00           C  
ATOM   3710  CD  GLN B 698     -23.581   0.638  -3.859  1.00  0.00           C  
ATOM   3711  OE1 GLN B 698     -24.315  -0.150  -4.489  1.00  0.00           O  
ATOM   3712  NE2 GLN B 698     -22.273   0.768  -4.085  1.00  0.00           N  
ATOM   3713  H   GLN B 698     -27.878   0.438  -1.827  1.00  0.00           H  
ATOM   3714  HA  GLN B 698     -25.748   1.710  -0.448  1.00  0.00           H  
ATOM   3715 1HB  GLN B 698     -25.565   0.020  -2.286  1.00  0.00           H  
ATOM   3716 2HB  GLN B 698     -26.124   1.232  -3.410  1.00  0.00           H  
ATOM   3717 1HG  GLN B 698     -24.177   2.550  -3.110  1.00  0.00           H  
ATOM   3718 2HG  GLN B 698     -23.578   1.412  -1.861  1.00  0.00           H  
ATOM   3719 1HE2 GLN B 698     -21.815   0.226  -4.790  1.00  0.00           H  
ATOM   3720 2HE2 GLN B 698     -21.738   1.422  -3.546  1.00  0.00           H  
ATOM   3721  N   GLU B 699     -27.446   3.664  -2.510  1.00  0.00           N  
ATOM   3722  CA  GLU B 699     -27.686   5.063  -2.827  1.00  0.00           C  
ATOM   3723  C   GLU B 699     -28.147   5.794  -1.574  1.00  0.00           C  
ATOM   3724  O   GLU B 699     -27.724   6.929  -1.317  1.00  0.00           O  
ATOM   3725  CB  GLU B 699     -28.737   5.204  -3.932  1.00  0.00           C  
ATOM   3726  CG  GLU B 699     -29.082   6.651  -4.313  1.00  0.00           C  
ATOM   3727  CD  GLU B 699     -27.954   7.447  -4.926  1.00  0.00           C  
ATOM   3728  OE1 GLU B 699     -27.085   6.873  -5.544  1.00  0.00           O  
ATOM   3729  OE2 GLU B 699     -27.966   8.653  -4.752  1.00  0.00           O  
ATOM   3730  H   GLU B 699     -28.035   2.944  -2.936  1.00  0.00           H  
ATOM   3731  HA  GLU B 699     -26.752   5.510  -3.167  1.00  0.00           H  
ATOM   3732 1HB  GLU B 699     -28.390   4.689  -4.827  1.00  0.00           H  
ATOM   3733 2HB  GLU B 699     -29.658   4.709  -3.614  1.00  0.00           H  
ATOM   3734 1HG  GLU B 699     -29.916   6.632  -5.013  1.00  0.00           H  
ATOM   3735 2HG  GLU B 699     -29.420   7.153  -3.409  1.00  0.00           H  
ATOM   3736  N   LEU B 700     -28.975   5.128  -0.758  1.00  0.00           N  
ATOM   3737  CA  LEU B 700     -29.441   5.754   0.464  1.00  0.00           C  
ATOM   3738  C   LEU B 700     -28.236   5.959   1.383  1.00  0.00           C  
ATOM   3739  O   LEU B 700     -28.141   6.986   2.055  1.00  0.00           O  
ATOM   3740  CB  LEU B 700     -30.438   4.861   1.198  1.00  0.00           C  
ATOM   3741  CG  LEU B 700     -31.165   5.490   2.378  1.00  0.00           C  
ATOM   3742  CD1 LEU B 700     -32.015   6.631   1.884  1.00  0.00           C  
ATOM   3743  CD2 LEU B 700     -31.952   4.434   3.081  1.00  0.00           C  
ATOM   3744  H   LEU B 700     -29.323   4.200  -1.023  1.00  0.00           H  
ATOM   3745  HA  LEU B 700     -29.892   6.716   0.229  1.00  0.00           H  
ATOM   3746 1HB  LEU B 700     -31.179   4.499   0.483  1.00  0.00           H  
ATOM   3747 2HB  LEU B 700     -29.899   4.004   1.585  1.00  0.00           H  
ATOM   3748  HG  LEU B 700     -30.462   5.922   3.060  1.00  0.00           H  
ATOM   3749 1HD1 LEU B 700     -32.524   7.078   2.722  1.00  0.00           H  
ATOM   3750 2HD1 LEU B 700     -31.385   7.379   1.397  1.00  0.00           H  
ATOM   3751 3HD1 LEU B 700     -32.751   6.255   1.174  1.00  0.00           H  
ATOM   3752 1HD2 LEU B 700     -32.474   4.881   3.920  1.00  0.00           H  
ATOM   3753 2HD2 LEU B 700     -32.652   3.998   2.397  1.00  0.00           H  
ATOM   3754 3HD2 LEU B 700     -31.277   3.661   3.437  1.00  0.00           H  
ATOM   3755  N   GLU B 701     -27.312   4.978   1.406  1.00  0.00           N  
ATOM   3756  CA  GLU B 701     -26.109   5.038   2.239  1.00  0.00           C  
ATOM   3757  C   GLU B 701     -25.288   6.263   1.886  1.00  0.00           C  
ATOM   3758  O   GLU B 701     -24.860   6.998   2.783  1.00  0.00           O  
ATOM   3759  CB  GLU B 701     -25.260   3.763   2.053  1.00  0.00           C  
ATOM   3760  CG  GLU B 701     -24.019   3.656   2.923  1.00  0.00           C  
ATOM   3761  CD  GLU B 701     -23.193   2.387   2.660  1.00  0.00           C  
ATOM   3762  OE1 GLU B 701     -23.590   1.575   1.845  1.00  0.00           O  
ATOM   3763  OE2 GLU B 701     -22.151   2.241   3.271  1.00  0.00           O  
ATOM   3764  H   GLU B 701     -27.483   4.140   0.846  1.00  0.00           H  
ATOM   3765  HA  GLU B 701     -26.392   5.124   3.280  1.00  0.00           H  
ATOM   3766 1HB  GLU B 701     -25.882   2.883   2.223  1.00  0.00           H  
ATOM   3767 2HB  GLU B 701     -24.911   3.715   1.036  1.00  0.00           H  
ATOM   3768 1HG  GLU B 701     -23.400   4.537   2.763  1.00  0.00           H  
ATOM   3769 2HG  GLU B 701     -24.341   3.644   3.957  1.00  0.00           H  
ATOM   3770  N   GLU B 702     -25.117   6.529   0.589  1.00  0.00           N  
ATOM   3771  CA  GLU B 702     -24.336   7.694   0.199  1.00  0.00           C  
ATOM   3772  C   GLU B 702     -25.049   8.995   0.576  1.00  0.00           C  
ATOM   3773  O   GLU B 702     -24.404   9.932   1.065  1.00  0.00           O  
ATOM   3774  CB  GLU B 702     -24.046   7.665  -1.304  1.00  0.00           C  
ATOM   3775  CG  GLU B 702     -23.068   6.562  -1.753  1.00  0.00           C  
ATOM   3776  CD  GLU B 702     -21.664   6.722  -1.194  1.00  0.00           C  
ATOM   3777  OE1 GLU B 702     -21.147   7.813  -1.241  1.00  0.00           O  
ATOM   3778  OE2 GLU B 702     -21.110   5.750  -0.729  1.00  0.00           O  
ATOM   3779  H   GLU B 702     -25.487   5.875  -0.111  1.00  0.00           H  
ATOM   3780  HA  GLU B 702     -23.387   7.659   0.731  1.00  0.00           H  
ATOM   3781 1HB  GLU B 702     -24.987   7.511  -1.844  1.00  0.00           H  
ATOM   3782 2HB  GLU B 702     -23.645   8.628  -1.617  1.00  0.00           H  
ATOM   3783 1HG  GLU B 702     -23.466   5.599  -1.427  1.00  0.00           H  
ATOM   3784 2HG  GLU B 702     -23.026   6.553  -2.841  1.00  0.00           H  
ATOM   3785  N   GLN B 703     -26.381   9.040   0.427  1.00  0.00           N  
ATOM   3786  CA  GLN B 703     -27.110  10.249   0.800  1.00  0.00           C  
ATOM   3787  C   GLN B 703     -27.081  10.433   2.317  1.00  0.00           C  
ATOM   3788  O   GLN B 703     -27.035  11.562   2.816  1.00  0.00           O  
ATOM   3789  CB  GLN B 703     -28.553  10.235   0.265  1.00  0.00           C  
ATOM   3790  CG  GLN B 703     -28.628  10.372  -1.272  1.00  0.00           C  
ATOM   3791  CD  GLN B 703     -30.061  10.393  -1.873  1.00  0.00           C  
ATOM   3792  OE1 GLN B 703     -31.057  10.875  -1.284  1.00  0.00           O  
ATOM   3793  NE2 GLN B 703     -30.167   9.868  -3.092  1.00  0.00           N  
ATOM   3794  H   GLN B 703     -26.876   8.244   0.006  1.00  0.00           H  
ATOM   3795  HA  GLN B 703     -26.603  11.105   0.353  1.00  0.00           H  
ATOM   3796 1HB  GLN B 703     -29.031   9.292   0.548  1.00  0.00           H  
ATOM   3797 2HB  GLN B 703     -29.122  11.045   0.717  1.00  0.00           H  
ATOM   3798 1HG  GLN B 703     -28.126  11.296  -1.558  1.00  0.00           H  
ATOM   3799 2HG  GLN B 703     -28.100   9.517  -1.714  1.00  0.00           H  
ATOM   3800 1HE2 GLN B 703     -31.049   9.845  -3.553  1.00  0.00           H  
ATOM   3801 2HE2 GLN B 703     -29.340   9.477  -3.574  1.00  0.00           H  
ATOM   3802  N   HIS B 704     -27.080   9.326   3.059  1.00  0.00           N  
ATOM   3803  CA  HIS B 704     -27.033   9.396   4.505  1.00  0.00           C  
ATOM   3804  C   HIS B 704     -25.675   9.957   4.919  1.00  0.00           C  
ATOM   3805  O   HIS B 704     -25.603  10.803   5.809  1.00  0.00           O  
ATOM   3806  CB  HIS B 704     -27.285   8.052   5.170  1.00  0.00           C  
ATOM   3807  CG  HIS B 704     -27.588   8.227   6.623  1.00  0.00           C  
ATOM   3808  ND1 HIS B 704     -28.891   8.378   7.111  1.00  0.00           N  
ATOM   3809  CD2 HIS B 704     -26.777   8.398   7.673  1.00  0.00           C  
ATOM   3810  CE1 HIS B 704     -28.836   8.591   8.412  1.00  0.00           C  
ATOM   3811  NE2 HIS B 704     -27.570   8.618   8.772  1.00  0.00           N  
ATOM   3812  H   HIS B 704     -27.155   8.415   2.605  1.00  0.00           H  
ATOM   3813  HA  HIS B 704     -27.771  10.089   4.874  1.00  0.00           H  
ATOM   3814 1HB  HIS B 704     -28.131   7.575   4.687  1.00  0.00           H  
ATOM   3815 2HB  HIS B 704     -26.424   7.404   5.045  1.00  0.00           H  
ATOM   3816  HD2 HIS B 704     -25.696   8.392   7.643  1.00  0.00           H  
ATOM   3817  HE1 HIS B 704     -29.683   8.746   9.061  1.00  0.00           H  
ATOM   3818  HE2 HIS B 704     -27.220   8.800   9.713  1.00  0.00           H  
ATOM   3819  N   ARG B 705     -24.593   9.526   4.267  1.00  0.00           N  
ATOM   3820  CA  ARG B 705     -23.283  10.073   4.608  1.00  0.00           C  
ATOM   3821  C   ARG B 705     -23.274  11.598   4.378  1.00  0.00           C  
ATOM   3822  O   ARG B 705     -22.686  12.345   5.167  1.00  0.00           O  
ATOM   3823  CB  ARG B 705     -22.200   9.388   3.796  1.00  0.00           C  
ATOM   3824  CG  ARG B 705     -21.966   7.951   4.215  1.00  0.00           C  
ATOM   3825  CD  ARG B 705     -20.963   7.250   3.380  1.00  0.00           C  
ATOM   3826  NE  ARG B 705     -20.913   5.847   3.723  1.00  0.00           N  
ATOM   3827  CZ  ARG B 705     -20.183   5.310   4.708  1.00  0.00           C  
ATOM   3828  NH1 ARG B 705     -19.393   6.066   5.447  1.00  0.00           N  
ATOM   3829  NH2 ARG B 705     -20.273   4.015   4.934  1.00  0.00           N  
ATOM   3830  H   ARG B 705     -24.682   8.798   3.550  1.00  0.00           H  
ATOM   3831  HA  ARG B 705     -23.088   9.875   5.663  1.00  0.00           H  
ATOM   3832 1HB  ARG B 705     -22.476   9.388   2.742  1.00  0.00           H  
ATOM   3833 2HB  ARG B 705     -21.263   9.932   3.896  1.00  0.00           H  
ATOM   3834 1HG  ARG B 705     -21.617   7.939   5.249  1.00  0.00           H  
ATOM   3835 2HG  ARG B 705     -22.896   7.405   4.155  1.00  0.00           H  
ATOM   3836 1HD  ARG B 705     -21.241   7.333   2.325  1.00  0.00           H  
ATOM   3837 2HD  ARG B 705     -19.977   7.681   3.537  1.00  0.00           H  
ATOM   3838  HE  ARG B 705     -21.503   5.216   3.187  1.00  0.00           H  
ATOM   3839 1HH1 ARG B 705     -19.336   7.060   5.271  1.00  0.00           H  
ATOM   3840 2HH1 ARG B 705     -18.849   5.653   6.190  1.00  0.00           H  
ATOM   3841 1HH2 ARG B 705     -20.913   3.443   4.356  1.00  0.00           H  
ATOM   3842 2HH2 ARG B 705     -19.740   3.589   5.673  1.00  0.00           H  
ATOM   3843  N   GLU B 706     -23.950  12.078   3.318  1.00  0.00           N  
ATOM   3844  CA  GLU B 706     -24.022  13.530   3.111  1.00  0.00           C  
ATOM   3845  C   GLU B 706     -24.814  14.186   4.255  1.00  0.00           C  
ATOM   3846  O   GLU B 706     -24.471  15.282   4.709  1.00  0.00           O  
ATOM   3847  CB  GLU B 706     -24.662  13.902   1.762  1.00  0.00           C  
ATOM   3848  CG  GLU B 706     -23.822  13.570   0.526  1.00  0.00           C  
ATOM   3849  CD  GLU B 706     -24.474  14.007  -0.790  1.00  0.00           C  
ATOM   3850  OE1 GLU B 706     -25.609  14.428  -0.770  1.00  0.00           O  
ATOM   3851  OE2 GLU B 706     -23.821  13.928  -1.807  1.00  0.00           O  
ATOM   3852  H   GLU B 706     -24.381  11.426   2.654  1.00  0.00           H  
ATOM   3853  HA  GLU B 706     -23.009  13.930   3.127  1.00  0.00           H  
ATOM   3854 1HB  GLU B 706     -25.613  13.382   1.661  1.00  0.00           H  
ATOM   3855 2HB  GLU B 706     -24.875  14.970   1.747  1.00  0.00           H  
ATOM   3856 1HG  GLU B 706     -22.851  14.051   0.619  1.00  0.00           H  
ATOM   3857 2HG  GLU B 706     -23.663  12.490   0.503  1.00  0.00           H  
ATOM   3858  N   LEU B 707     -25.856  13.495   4.733  1.00  0.00           N  
ATOM   3859  CA  LEU B 707     -26.698  13.981   5.827  1.00  0.00           C  
ATOM   3860  C   LEU B 707     -25.850  14.065   7.108  1.00  0.00           C  
ATOM   3861  O   LEU B 707     -26.009  14.995   7.909  1.00  0.00           O  
ATOM   3862  CB  LEU B 707     -27.908  13.041   6.004  1.00  0.00           C  
ATOM   3863  CG  LEU B 707     -29.014  13.469   6.951  1.00  0.00           C  
ATOM   3864  CD1 LEU B 707     -29.574  14.790   6.473  1.00  0.00           C  
ATOM   3865  CD2 LEU B 707     -30.106  12.390   6.941  1.00  0.00           C  
ATOM   3866  H   LEU B 707     -26.100  12.612   4.276  1.00  0.00           H  
ATOM   3867  HA  LEU B 707     -27.058  14.979   5.576  1.00  0.00           H  
ATOM   3868 1HB  LEU B 707     -28.348  12.855   5.025  1.00  0.00           H  
ATOM   3869 2HB  LEU B 707     -27.544  12.099   6.388  1.00  0.00           H  
ATOM   3870  HG  LEU B 707     -28.622  13.598   7.961  1.00  0.00           H  
ATOM   3871 1HD1 LEU B 707     -30.372  15.109   7.136  1.00  0.00           H  
ATOM   3872 2HD1 LEU B 707     -28.780  15.544   6.468  1.00  0.00           H  
ATOM   3873 3HD1 LEU B 707     -29.961  14.678   5.464  1.00  0.00           H  
ATOM   3874 1HD2 LEU B 707     -30.921  12.673   7.578  1.00  0.00           H  
ATOM   3875 2HD2 LEU B 707     -30.476  12.285   5.931  1.00  0.00           H  
ATOM   3876 3HD2 LEU B 707     -29.688  11.439   7.279  1.00  0.00           H  
ATOM   3877  N   GLN B 708     -24.925  13.106   7.291  1.00  0.00           N  
ATOM   3878  CA  GLN B 708     -24.033  13.142   8.448  1.00  0.00           C  
ATOM   3879  C   GLN B 708     -23.117  14.352   8.369  1.00  0.00           C  
ATOM   3880  O   GLN B 708     -22.816  14.962   9.398  1.00  0.00           O  
ATOM   3881  CB  GLN B 708     -23.123  11.919   8.567  1.00  0.00           C  
ATOM   3882  CG  GLN B 708     -23.767  10.622   8.924  1.00  0.00           C  
ATOM   3883  CD  GLN B 708     -22.694   9.550   9.068  1.00  0.00           C  
ATOM   3884  OE1 GLN B 708     -21.792   9.437   8.225  1.00  0.00           O  
ATOM   3885  NE2 GLN B 708     -22.766   8.795  10.162  1.00  0.00           N  
ATOM   3886  H   GLN B 708     -24.877  12.338   6.619  1.00  0.00           H  
ATOM   3887  HA  GLN B 708     -24.638  13.222   9.350  1.00  0.00           H  
ATOM   3888 1HB  GLN B 708     -22.606  11.773   7.622  1.00  0.00           H  
ATOM   3889 2HB  GLN B 708     -22.359  12.120   9.315  1.00  0.00           H  
ATOM   3890 1HG  GLN B 708     -24.302  10.722   9.868  1.00  0.00           H  
ATOM   3891 2HG  GLN B 708     -24.449  10.340   8.127  1.00  0.00           H  
ATOM   3892 1HE2 GLN B 708     -22.053   8.075  10.367  1.00  0.00           H  
ATOM   3893 2HE2 GLN B 708     -23.511   8.949  10.814  1.00  0.00           H  
ATOM   3894  N   GLU B 709     -22.681  14.717   7.154  1.00  0.00           N  
ATOM   3895  CA  GLU B 709     -21.815  15.881   7.027  1.00  0.00           C  
ATOM   3896  C   GLU B 709     -22.596  17.142   7.398  1.00  0.00           C  
ATOM   3897  O   GLU B 709     -22.049  18.020   8.073  1.00  0.00           O  
ATOM   3898  CB  GLU B 709     -21.240  16.014   5.606  1.00  0.00           C  
ATOM   3899  CG  GLU B 709     -20.210  14.933   5.190  1.00  0.00           C  
ATOM   3900  CD  GLU B 709     -18.938  14.949   6.005  1.00  0.00           C  
ATOM   3901  OE1 GLU B 709     -18.409  16.009   6.235  1.00  0.00           O  
ATOM   3902  OE2 GLU B 709     -18.486  13.890   6.407  1.00  0.00           O  
ATOM   3903  H   GLU B 709     -22.924  14.146   6.337  1.00  0.00           H  
ATOM   3904  HA  GLU B 709     -20.988  15.776   7.723  1.00  0.00           H  
ATOM   3905 1HB  GLU B 709     -22.052  15.982   4.886  1.00  0.00           H  
ATOM   3906 2HB  GLU B 709     -20.760  16.987   5.504  1.00  0.00           H  
ATOM   3907 1HG  GLU B 709     -20.680  13.957   5.299  1.00  0.00           H  
ATOM   3908 2HG  GLU B 709     -19.967  15.068   4.138  1.00  0.00           H  
ATOM   3909  N   GLU B 710     -23.890  17.200   7.027  1.00  0.00           N  
ATOM   3910  CA  GLU B 710     -24.706  18.368   7.378  1.00  0.00           C  
ATOM   3911  C   GLU B 710     -24.851  18.465   8.900  1.00  0.00           C  
ATOM   3912  O   GLU B 710     -24.774  19.559   9.471  1.00  0.00           O  
ATOM   3913  CB  GLU B 710     -26.106  18.305   6.742  1.00  0.00           C  
ATOM   3914  CG  GLU B 710     -26.162  18.476   5.229  1.00  0.00           C  
ATOM   3915  CD  GLU B 710     -27.586  18.418   4.670  1.00  0.00           C  
ATOM   3916  OE1 GLU B 710     -28.498  18.164   5.423  1.00  0.00           O  
ATOM   3917  OE2 GLU B 710     -27.749  18.638   3.492  1.00  0.00           O  
ATOM   3918  H   GLU B 710     -24.269  16.444   6.447  1.00  0.00           H  
ATOM   3919  HA  GLU B 710     -24.197  19.266   7.022  1.00  0.00           H  
ATOM   3920 1HB  GLU B 710     -26.552  17.339   6.964  1.00  0.00           H  
ATOM   3921 2HB  GLU B 710     -26.741  19.068   7.188  1.00  0.00           H  
ATOM   3922 1HG  GLU B 710     -25.713  19.433   4.964  1.00  0.00           H  
ATOM   3923 2HG  GLU B 710     -25.566  17.686   4.772  1.00  0.00           H  
ATOM   3924  N   LEU B 711     -25.005  17.313   9.561  1.00  0.00           N  
ATOM   3925  CA  LEU B 711     -25.095  17.283  11.016  1.00  0.00           C  
ATOM   3926  C   LEU B 711     -23.774  17.683  11.660  1.00  0.00           C  
ATOM   3927  O   LEU B 711     -23.778  18.448  12.625  1.00  0.00           O  
ATOM   3928  CB  LEU B 711     -25.614  15.925  11.499  1.00  0.00           C  
ATOM   3929  CG  LEU B 711     -25.721  15.696  13.037  1.00  0.00           C  
ATOM   3930  CD1 LEU B 711     -26.552  16.762  13.742  1.00  0.00           C  
ATOM   3931  CD2 LEU B 711     -26.418  14.366  13.228  1.00  0.00           C  
ATOM   3932  H   LEU B 711     -25.099  16.445   9.024  1.00  0.00           H  
ATOM   3933  HA  LEU B 711     -25.832  18.016  11.314  1.00  0.00           H  
ATOM   3934 1HB  LEU B 711     -26.597  15.758  11.063  1.00  0.00           H  
ATOM   3935 2HB  LEU B 711     -24.945  15.159  11.106  1.00  0.00           H  
ATOM   3936  HG  LEU B 711     -24.725  15.685  13.477  1.00  0.00           H  
ATOM   3937 1HD1 LEU B 711     -26.597  16.524  14.807  1.00  0.00           H  
ATOM   3938 2HD1 LEU B 711     -26.088  17.736  13.608  1.00  0.00           H  
ATOM   3939 3HD1 LEU B 711     -27.539  16.780  13.349  1.00  0.00           H  
ATOM   3940 1HD2 LEU B 711     -26.527  14.161  14.277  1.00  0.00           H  
ATOM   3941 2HD2 LEU B 711     -27.405  14.411  12.772  1.00  0.00           H  
ATOM   3942 3HD2 LEU B 711     -25.839  13.573  12.755  1.00  0.00           H  
ATOM   3943  N   LYS B 712     -22.637  17.226  11.137  1.00  0.00           N  
ATOM   3944  CA  LYS B 712     -21.376  17.674  11.721  1.00  0.00           C  
ATOM   3945  C   LYS B 712     -21.233  19.198  11.605  1.00  0.00           C  
ATOM   3946  O   LYS B 712     -20.785  19.851  12.557  1.00  0.00           O  
ATOM   3947  CB  LYS B 712     -20.183  16.962  11.091  1.00  0.00           C  
ATOM   3948  CG  LYS B 712     -20.047  15.498  11.513  1.00  0.00           C  
ATOM   3949  CD  LYS B 712     -18.737  14.897  11.035  1.00  0.00           C  
ATOM   3950  CE  LYS B 712     -18.775  14.668   9.547  1.00  0.00           C  
ATOM   3951  NZ  LYS B 712     -17.559  13.973   9.039  1.00  0.00           N  
ATOM   3952  H   LYS B 712     -22.654  16.566  10.354  1.00  0.00           H  
ATOM   3953  HA  LYS B 712     -21.383  17.426  12.776  1.00  0.00           H  
ATOM   3954 1HB  LYS B 712     -20.285  16.988  10.001  1.00  0.00           H  
ATOM   3955 2HB  LYS B 712     -19.264  17.484  11.349  1.00  0.00           H  
ATOM   3956 1HG  LYS B 712     -20.097  15.430  12.599  1.00  0.00           H  
ATOM   3957 2HG  LYS B 712     -20.874  14.927  11.092  1.00  0.00           H  
ATOM   3958 1HD  LYS B 712     -17.913  15.572  11.270  1.00  0.00           H  
ATOM   3959 2HD  LYS B 712     -18.565  13.946  11.536  1.00  0.00           H  
ATOM   3960 1HE  LYS B 712     -19.652  14.063   9.305  1.00  0.00           H  
ATOM   3961 2HE  LYS B 712     -18.863  15.630   9.041  1.00  0.00           H  
ATOM   3962 1HZ  LYS B 712     -17.692  13.865   8.024  1.00  0.00           H  
ATOM   3963 2HZ  LYS B 712     -16.739  14.526   9.220  1.00  0.00           H  
ATOM   3964 3HZ  LYS B 712     -17.464  13.071   9.468  1.00  0.00           H  
ATOM   3965  N   GLU B 713     -21.655  19.776  10.468  1.00  0.00           N  
ATOM   3966  CA  GLU B 713     -21.593  21.228  10.324  1.00  0.00           C  
ATOM   3967  C   GLU B 713     -22.530  21.892  11.330  1.00  0.00           C  
ATOM   3968  O   GLU B 713     -22.172  22.906  11.936  1.00  0.00           O  
ATOM   3969  CB  GLU B 713     -21.958  21.671   8.902  1.00  0.00           C  
ATOM   3970  CG  GLU B 713     -20.928  21.328   7.828  1.00  0.00           C  
ATOM   3971  CD  GLU B 713     -21.374  21.738   6.440  1.00  0.00           C  
ATOM   3972  OE1 GLU B 713     -22.534  22.042   6.277  1.00  0.00           O  
ATOM   3973  OE2 GLU B 713     -20.552  21.753   5.549  1.00  0.00           O  
ATOM   3974  H   GLU B 713     -21.993  19.193   9.695  1.00  0.00           H  
ATOM   3975  HA  GLU B 713     -20.576  21.554  10.539  1.00  0.00           H  
ATOM   3976 1HB  GLU B 713     -22.898  21.202   8.613  1.00  0.00           H  
ATOM   3977 2HB  GLU B 713     -22.113  22.746   8.886  1.00  0.00           H  
ATOM   3978 1HG  GLU B 713     -19.991  21.830   8.063  1.00  0.00           H  
ATOM   3979 2HG  GLU B 713     -20.748  20.254   7.846  1.00  0.00           H  
ATOM   3980  N   LEU B 714     -23.702  21.284  11.552  1.00  0.00           N  
ATOM   3981  CA  LEU B 714     -24.673  21.806  12.500  1.00  0.00           C  
ATOM   3982  C   LEU B 714     -24.097  21.775  13.911  1.00  0.00           C  
ATOM   3983  O   LEU B 714     -24.237  22.743  14.660  1.00  0.00           O  
ATOM   3984  CB  LEU B 714     -25.981  21.013  12.427  1.00  0.00           C  
ATOM   3985  CG  LEU B 714     -27.069  21.467  13.360  1.00  0.00           C  
ATOM   3986  CD1 LEU B 714     -27.438  22.914  13.089  1.00  0.00           C  
ATOM   3987  CD2 LEU B 714     -28.255  20.599  13.200  1.00  0.00           C  
ATOM   3988  H   LEU B 714     -23.946  20.459  10.996  1.00  0.00           H  
ATOM   3989  HA  LEU B 714     -24.893  22.833  12.236  1.00  0.00           H  
ATOM   3990 1HB  LEU B 714     -26.358  21.047  11.405  1.00  0.00           H  
ATOM   3991 2HB  LEU B 714     -25.763  19.986  12.673  1.00  0.00           H  
ATOM   3992  HG  LEU B 714     -26.718  21.384  14.342  1.00  0.00           H  
ATOM   3993 1HD1 LEU B 714     -28.219  23.230  13.785  1.00  0.00           H  
ATOM   3994 2HD1 LEU B 714     -26.567  23.550  13.214  1.00  0.00           H  
ATOM   3995 3HD1 LEU B 714     -27.802  22.987  12.083  1.00  0.00           H  
ATOM   3996 1HD2 LEU B 714     -28.995  20.932  13.874  1.00  0.00           H  
ATOM   3997 2HD2 LEU B 714     -28.632  20.676  12.178  1.00  0.00           H  
ATOM   3998 3HD2 LEU B 714     -27.981  19.572  13.423  1.00  0.00           H  
ATOM   3999  N   ARG B 715     -23.392  20.702  14.265  1.00  0.00           N  
ATOM   4000  CA  ARG B 715     -22.798  20.615  15.590  1.00  0.00           C  
ATOM   4001  C   ARG B 715     -21.811  21.764  15.809  1.00  0.00           C  
ATOM   4002  O   ARG B 715     -21.798  22.356  16.893  1.00  0.00           O  
ATOM   4003  CB  ARG B 715     -22.125  19.259  15.779  1.00  0.00           C  
ATOM   4004  CG  ARG B 715     -23.125  18.120  15.901  1.00  0.00           C  
ATOM   4005  CD  ARG B 715     -22.558  16.766  15.789  1.00  0.00           C  
ATOM   4006  NE  ARG B 715     -21.755  16.345  16.936  1.00  0.00           N  
ATOM   4007  CZ  ARG B 715     -20.847  15.356  16.912  1.00  0.00           C  
ATOM   4008  NH1 ARG B 715     -20.597  14.693  15.802  1.00  0.00           N  
ATOM   4009  NH2 ARG B 715     -20.216  15.065  18.026  1.00  0.00           N  
ATOM   4010  H   ARG B 715     -23.309  19.924  13.608  1.00  0.00           H  
ATOM   4011  HA  ARG B 715     -23.594  20.697  16.328  1.00  0.00           H  
ATOM   4012 1HB  ARG B 715     -21.476  19.051  14.931  1.00  0.00           H  
ATOM   4013 2HB  ARG B 715     -21.508  19.272  16.677  1.00  0.00           H  
ATOM   4014 1HG  ARG B 715     -23.540  18.174  16.892  1.00  0.00           H  
ATOM   4015 2HG  ARG B 715     -23.918  18.234  15.162  1.00  0.00           H  
ATOM   4016 1HD  ARG B 715     -23.391  16.105  15.711  1.00  0.00           H  
ATOM   4017 2HD  ARG B 715     -21.950  16.689  14.898  1.00  0.00           H  
ATOM   4018  HE  ARG B 715     -21.906  16.786  17.857  1.00  0.00           H  
ATOM   4019 1HH1 ARG B 715     -21.093  14.924  14.955  1.00  0.00           H  
ATOM   4020 2HH1 ARG B 715     -19.911  13.952  15.802  1.00  0.00           H  
ATOM   4021 1HH2 ARG B 715     -20.463  15.603  18.875  1.00  0.00           H  
ATOM   4022 2HH2 ARG B 715     -19.529  14.331  18.055  1.00  0.00           H  
ATOM   4023  N   GLU B 716     -21.039  22.129  14.775  1.00  0.00           N  
ATOM   4024  CA  GLU B 716     -20.105  23.248  14.920  1.00  0.00           C  
ATOM   4025  C   GLU B 716     -20.862  24.586  15.040  1.00  0.00           C  
ATOM   4026  O   GLU B 716     -20.440  25.482  15.787  1.00  0.00           O  
ATOM   4027  CB  GLU B 716     -19.116  23.286  13.752  1.00  0.00           C  
ATOM   4028  CG  GLU B 716     -18.126  22.102  13.723  1.00  0.00           C  
ATOM   4029  CD  GLU B 716     -17.236  22.020  14.958  1.00  0.00           C  
ATOM   4030  OE1 GLU B 716     -16.651  23.010  15.319  1.00  0.00           O  
ATOM   4031  OE2 GLU B 716     -17.151  20.952  15.546  1.00  0.00           O  
ATOM   4032  H   GLU B 716     -21.080  21.588  13.901  1.00  0.00           H  
ATOM   4033  HA  GLU B 716     -19.538  23.099  15.835  1.00  0.00           H  
ATOM   4034 1HB  GLU B 716     -19.671  23.278  12.812  1.00  0.00           H  
ATOM   4035 2HB  GLU B 716     -18.544  24.212  13.788  1.00  0.00           H  
ATOM   4036 1HG  GLU B 716     -18.701  21.177  13.642  1.00  0.00           H  
ATOM   4037 2HG  GLU B 716     -17.503  22.186  12.834  1.00  0.00           H  
ATOM   4038  N   LYS B 717     -21.992  24.705  14.328  1.00  0.00           N  
ATOM   4039  CA  LYS B 717     -22.833  25.901  14.386  1.00  0.00           C  
ATOM   4040  C   LYS B 717     -23.404  26.039  15.811  1.00  0.00           C  
ATOM   4041  O   LYS B 717     -23.437  27.145  16.368  1.00  0.00           O  
ATOM   4042  CB  LYS B 717     -23.922  25.801  13.296  1.00  0.00           C  
ATOM   4043  CG  LYS B 717     -23.335  25.946  11.848  1.00  0.00           C  
ATOM   4044  CD  LYS B 717     -24.334  25.649  10.687  1.00  0.00           C  
ATOM   4045  CE  LYS B 717     -23.596  25.749   9.297  1.00  0.00           C  
ATOM   4046  NZ  LYS B 717     -24.447  25.301   8.126  1.00  0.00           N  
ATOM   4047  H   LYS B 717     -22.254  23.940  13.698  1.00  0.00           H  
ATOM   4048  HA  LYS B 717     -22.216  26.776  14.185  1.00  0.00           H  
ATOM   4049 1HB  LYS B 717     -24.428  24.855  13.369  1.00  0.00           H  
ATOM   4050 2HB  LYS B 717     -24.667  26.581  13.448  1.00  0.00           H  
ATOM   4051 1HG  LYS B 717     -23.020  26.972  11.729  1.00  0.00           H  
ATOM   4052 2HG  LYS B 717     -22.462  25.314  11.746  1.00  0.00           H  
ATOM   4053 1HD  LYS B 717     -24.746  24.648  10.793  1.00  0.00           H  
ATOM   4054 2HD  LYS B 717     -25.156  26.363  10.703  1.00  0.00           H  
ATOM   4055 1HE  LYS B 717     -23.312  26.787   9.137  1.00  0.00           H  
ATOM   4056 2HE  LYS B 717     -22.695  25.137   9.329  1.00  0.00           H  
ATOM   4057 1HZ  LYS B 717     -23.949  25.404   7.218  1.00  0.00           H  
ATOM   4058 2HZ  LYS B 717     -24.713  24.339   8.245  1.00  0.00           H  
ATOM   4059 3HZ  LYS B 717     -25.283  25.863   8.059  1.00  0.00           H  
ATOM   4060  N   TRP B 718     -23.775  24.900  16.427  1.00  0.00           N  
ATOM   4061  CA  TRP B 718     -24.260  24.883  17.809  1.00  0.00           C  
ATOM   4062  C   TRP B 718     -23.168  25.268  18.793  1.00  0.00           C  
ATOM   4063  O   TRP B 718     -23.444  25.986  19.755  1.00  0.00           O  
ATOM   4064  CB  TRP B 718     -24.801  23.512  18.219  1.00  0.00           C  
ATOM   4065  CG  TRP B 718     -26.177  23.248  17.785  1.00  0.00           C  
ATOM   4066  CD1 TRP B 718     -26.569  22.426  16.822  1.00  0.00           C  
ATOM   4067  CD2 TRP B 718     -27.367  23.803  18.341  1.00  0.00           C  
ATOM   4068  NE1 TRP B 718     -27.934  22.436  16.707  1.00  0.00           N  
ATOM   4069  CE2 TRP B 718     -28.436  23.275  17.618  1.00  0.00           C  
ATOM   4070  CE3 TRP B 718     -27.610  24.689  19.374  1.00  0.00           C  
ATOM   4071  CZ2 TRP B 718     -29.734  23.622  17.878  1.00  0.00           C  
ATOM   4072  CZ3 TRP B 718     -28.900  25.031  19.640  1.00  0.00           C  
ATOM   4073  CH2 TRP B 718     -29.941  24.520  18.901  1.00  0.00           C  
ATOM   4074  H   TRP B 718     -23.743  24.028  15.893  1.00  0.00           H  
ATOM   4075  HA  TRP B 718     -25.068  25.605  17.894  1.00  0.00           H  
ATOM   4076 1HB  TRP B 718     -24.160  22.735  17.811  1.00  0.00           H  
ATOM   4077 2HB  TRP B 718     -24.768  23.430  19.289  1.00  0.00           H  
ATOM   4078  HD1 TRP B 718     -25.888  21.842  16.229  1.00  0.00           H  
ATOM   4079  HE1 TRP B 718     -28.475  21.898  16.051  1.00  0.00           H  
ATOM   4080  HE3 TRP B 718     -26.790  25.109  19.956  1.00  0.00           H  
ATOM   4081  HZ2 TRP B 718     -30.574  23.220  17.306  1.00  0.00           H  
ATOM   4082  HZ3 TRP B 718     -29.078  25.734  20.455  1.00  0.00           H  
ATOM   4083  HH2 TRP B 718     -30.955  24.831  19.139  1.00  0.00           H  
ATOM   4084  N   LYS B 719     -21.928  24.811  18.565  1.00  0.00           N  
ATOM   4085  CA  LYS B 719     -20.836  25.170  19.466  1.00  0.00           C  
ATOM   4086  C   LYS B 719     -20.597  26.676  19.454  1.00  0.00           C  
ATOM   4087  O   LYS B 719     -20.397  27.279  20.513  1.00  0.00           O  
ATOM   4088  CB  LYS B 719     -19.534  24.468  19.076  1.00  0.00           C  
ATOM   4089  CG  LYS B 719     -19.473  22.969  19.334  1.00  0.00           C  
ATOM   4090  CD  LYS B 719     -18.146  22.415  18.819  1.00  0.00           C  
ATOM   4091  CE  LYS B 719     -18.035  20.914  18.975  1.00  0.00           C  
ATOM   4092  NZ  LYS B 719     -16.787  20.403  18.335  1.00  0.00           N  
ATOM   4093  H   LYS B 719     -21.761  24.177  17.777  1.00  0.00           H  
ATOM   4094  HA  LYS B 719     -21.110  24.875  20.478  1.00  0.00           H  
ATOM   4095 1HB  LYS B 719     -19.357  24.615  18.010  1.00  0.00           H  
ATOM   4096 2HB  LYS B 719     -18.704  24.930  19.604  1.00  0.00           H  
ATOM   4097 1HG  LYS B 719     -19.557  22.774  20.403  1.00  0.00           H  
ATOM   4098 2HG  LYS B 719     -20.291  22.472  18.828  1.00  0.00           H  
ATOM   4099 1HD  LYS B 719     -18.042  22.659  17.760  1.00  0.00           H  
ATOM   4100 2HD  LYS B 719     -17.325  22.884  19.355  1.00  0.00           H  
ATOM   4101 1HE  LYS B 719     -18.023  20.660  20.033  1.00  0.00           H  
ATOM   4102 2HE  LYS B 719     -18.897  20.436  18.504  1.00  0.00           H  
ATOM   4103 1HZ  LYS B 719     -16.728  19.406  18.438  1.00  0.00           H  
ATOM   4104 2HZ  LYS B 719     -16.821  20.642  17.323  1.00  0.00           H  
ATOM   4105 3HZ  LYS B 719     -15.981  20.834  18.754  1.00  0.00           H  
ATOM   4106  N   ARG B 720     -20.653  27.297  18.265  1.00  0.00           N  
ATOM   4107  CA  ARG B 720     -20.457  28.743  18.192  1.00  0.00           C  
ATOM   4108  C   ARG B 720     -21.604  29.476  18.875  1.00  0.00           C  
ATOM   4109  O   ARG B 720     -21.387  30.463  19.587  1.00  0.00           O  
ATOM   4110  CB  ARG B 720     -20.318  29.227  16.759  1.00  0.00           C  
ATOM   4111  CG  ARG B 720     -19.013  28.831  16.091  1.00  0.00           C  
ATOM   4112  CD  ARG B 720     -18.762  29.588  14.823  1.00  0.00           C  
ATOM   4113  NE  ARG B 720     -19.746  29.319  13.793  1.00  0.00           N  
ATOM   4114  CZ  ARG B 720     -19.664  28.284  12.922  1.00  0.00           C  
ATOM   4115  NH1 ARG B 720     -18.661  27.430  13.000  1.00  0.00           N  
ATOM   4116  NH2 ARG B 720     -20.572  28.116  11.990  1.00  0.00           N  
ATOM   4117  H   ARG B 720     -20.796  26.744  17.411  1.00  0.00           H  
ATOM   4118  HA  ARG B 720     -19.534  28.989  18.717  1.00  0.00           H  
ATOM   4119 1HB  ARG B 720     -21.134  28.811  16.161  1.00  0.00           H  
ATOM   4120 2HB  ARG B 720     -20.405  30.310  16.725  1.00  0.00           H  
ATOM   4121 1HG  ARG B 720     -18.185  29.021  16.776  1.00  0.00           H  
ATOM   4122 2HG  ARG B 720     -19.047  27.765  15.852  1.00  0.00           H  
ATOM   4123 1HD  ARG B 720     -18.785  30.657  15.033  1.00  0.00           H  
ATOM   4124 2HD  ARG B 720     -17.784  29.320  14.431  1.00  0.00           H  
ATOM   4125  HE  ARG B 720     -20.536  29.996  13.697  1.00  0.00           H  
ATOM   4126 1HH1 ARG B 720     -17.956  27.539  13.716  1.00  0.00           H  
ATOM   4127 2HH1 ARG B 720     -18.598  26.666  12.343  1.00  0.00           H  
ATOM   4128 1HH2 ARG B 720     -21.354  28.756  11.919  1.00  0.00           H  
ATOM   4129 2HH2 ARG B 720     -20.491  27.339  11.354  1.00  0.00           H  
ATOM   4130  N   LEU B 721     -22.824  28.966  18.704  1.00  0.00           N  
ATOM   4131  CA  LEU B 721     -23.974  29.579  19.338  1.00  0.00           C  
ATOM   4132  C   LEU B 721     -23.848  29.489  20.864  1.00  0.00           C  
ATOM   4133  O   LEU B 721     -24.114  30.466  21.582  1.00  0.00           O  
ATOM   4134  CB  LEU B 721     -25.259  28.879  18.886  1.00  0.00           C  
ATOM   4135  CG  LEU B 721     -26.468  29.443  19.489  1.00  0.00           C  
ATOM   4136  CD1 LEU B 721     -26.616  30.845  19.077  1.00  0.00           C  
ATOM   4137  CD2 LEU B 721     -27.671  28.678  19.139  1.00  0.00           C  
ATOM   4138  H   LEU B 721     -22.961  28.160  18.085  1.00  0.00           H  
ATOM   4139  HA  LEU B 721     -24.012  30.626  19.057  1.00  0.00           H  
ATOM   4140 1HB  LEU B 721     -25.339  28.942  17.802  1.00  0.00           H  
ATOM   4141 2HB  LEU B 721     -25.204  27.830  19.168  1.00  0.00           H  
ATOM   4142  HG  LEU B 721     -26.327  29.411  20.514  1.00  0.00           H  
ATOM   4143 1HD1 LEU B 721     -27.492  31.277  19.565  1.00  0.00           H  
ATOM   4144 2HD1 LEU B 721     -25.722  31.383  19.358  1.00  0.00           H  
ATOM   4145 3HD1 LEU B 721     -26.744  30.876  18.006  1.00  0.00           H  
ATOM   4146 1HD2 LEU B 721     -28.500  29.104  19.639  1.00  0.00           H  
ATOM   4147 2HD2 LEU B 721     -27.832  28.729  18.080  1.00  0.00           H  
ATOM   4148 3HD2 LEU B 721     -27.557  27.653  19.457  1.00  0.00           H  
ATOM   4149  N   LYS B 722     -23.418  28.317  21.353  1.00  0.00           N  
ATOM   4150  CA  LYS B 722     -23.232  28.074  22.774  1.00  0.00           C  
ATOM   4151  C   LYS B 722     -22.226  29.063  23.348  1.00  0.00           C  
ATOM   4152  O   LYS B 722     -22.512  29.703  24.364  1.00  0.00           O  
ATOM   4153  CB  LYS B 722     -22.752  26.636  23.001  1.00  0.00           C  
ATOM   4154  CG  LYS B 722     -22.558  26.207  24.455  1.00  0.00           C  
ATOM   4155  CD  LYS B 722     -22.085  24.747  24.514  1.00  0.00           C  
ATOM   4156  CE  LYS B 722     -22.054  24.195  25.940  1.00  0.00           C  
ATOM   4157  NZ  LYS B 722     -20.993  24.833  26.770  1.00  0.00           N  
ATOM   4158  H   LYS B 722     -23.234  27.551  20.704  1.00  0.00           H  
ATOM   4159  HA  LYS B 722     -24.179  28.214  23.285  1.00  0.00           H  
ATOM   4160 1HB  LYS B 722     -23.457  25.946  22.534  1.00  0.00           H  
ATOM   4161 2HB  LYS B 722     -21.799  26.499  22.499  1.00  0.00           H  
ATOM   4162 1HG  LYS B 722     -21.809  26.848  24.934  1.00  0.00           H  
ATOM   4163 2HG  LYS B 722     -23.497  26.304  24.997  1.00  0.00           H  
ATOM   4164 1HD  LYS B 722     -22.727  24.134  23.896  1.00  0.00           H  
ATOM   4165 2HD  LYS B 722     -21.076  24.694  24.105  1.00  0.00           H  
ATOM   4166 1HE  LYS B 722     -23.021  24.369  26.409  1.00  0.00           H  
ATOM   4167 2HE  LYS B 722     -21.870  23.122  25.898  1.00  0.00           H  
ATOM   4168 1HZ  LYS B 722     -21.000  24.455  27.700  1.00  0.00           H  
ATOM   4169 2HZ  LYS B 722     -20.088  24.682  26.363  1.00  0.00           H  
ATOM   4170 3HZ  LYS B 722     -21.151  25.848  26.839  1.00  0.00           H  
ATOM   4171  N   GLU B 723     -21.079  29.234  22.667  1.00  0.00           N  
ATOM   4172  CA  GLU B 723     -20.056  30.164  23.139  1.00  0.00           C  
ATOM   4173  C   GLU B 723     -20.579  31.585  23.237  1.00  0.00           C  
ATOM   4174  O   GLU B 723     -20.300  32.283  24.219  1.00  0.00           O  
ATOM   4175  CB  GLU B 723     -18.826  30.161  22.223  1.00  0.00           C  
ATOM   4176  CG  GLU B 723     -17.728  31.143  22.677  1.00  0.00           C  
ATOM   4177  CD  GLU B 723     -16.469  31.135  21.815  1.00  0.00           C  
ATOM   4178  OE1 GLU B 723     -16.271  30.213  21.059  1.00  0.00           O  
ATOM   4179  OE2 GLU B 723     -15.722  32.093  21.902  1.00  0.00           O  
ATOM   4180  H   GLU B 723     -20.906  28.675  21.825  1.00  0.00           H  
ATOM   4181  HA  GLU B 723     -19.745  29.846  24.135  1.00  0.00           H  
ATOM   4182 1HB  GLU B 723     -18.404  29.157  22.182  1.00  0.00           H  
ATOM   4183 2HB  GLU B 723     -19.131  30.429  21.209  1.00  0.00           H  
ATOM   4184 1HG  GLU B 723     -18.152  32.146  22.664  1.00  0.00           H  
ATOM   4185 2HG  GLU B 723     -17.456  30.913  23.708  1.00  0.00           H  
ATOM   4186  N   ARG B 724     -21.349  32.022  22.237  1.00  0.00           N  
ATOM   4187  CA  ARG B 724     -21.868  33.378  22.271  1.00  0.00           C  
ATOM   4188  C   ARG B 724     -22.781  33.574  23.488  1.00  0.00           C  
ATOM   4189  O   ARG B 724     -22.679  34.588  24.192  1.00  0.00           O  
ATOM   4190  CB  ARG B 724     -22.614  33.696  20.983  1.00  0.00           C  
ATOM   4191  CG  ARG B 724     -21.745  33.873  19.734  1.00  0.00           C  
ATOM   4192  CD  ARG B 724     -22.526  34.474  18.611  1.00  0.00           C  
ATOM   4193  NE  ARG B 724     -23.564  33.597  18.051  1.00  0.00           N  
ATOM   4194  CZ  ARG B 724     -23.397  32.771  16.988  1.00  0.00           C  
ATOM   4195  NH1 ARG B 724     -22.244  32.706  16.374  1.00  0.00           N  
ATOM   4196  NH2 ARG B 724     -24.405  32.047  16.546  1.00  0.00           N  
ATOM   4197  H   ARG B 724     -21.541  31.412  21.433  1.00  0.00           H  
ATOM   4198  HA  ARG B 724     -21.028  34.064  22.354  1.00  0.00           H  
ATOM   4199 1HB  ARG B 724     -23.320  32.895  20.772  1.00  0.00           H  
ATOM   4200 2HB  ARG B 724     -23.171  34.615  21.111  1.00  0.00           H  
ATOM   4201 1HG  ARG B 724     -20.913  34.535  19.966  1.00  0.00           H  
ATOM   4202 2HG  ARG B 724     -21.362  32.912  19.413  1.00  0.00           H  
ATOM   4203 1HD  ARG B 724     -23.016  35.360  18.966  1.00  0.00           H  
ATOM   4204 2HD  ARG B 724     -21.845  34.746  17.804  1.00  0.00           H  
ATOM   4205  HE  ARG B 724     -24.474  33.624  18.484  1.00  0.00           H  
ATOM   4206 1HH1 ARG B 724     -21.468  33.255  16.701  1.00  0.00           H  
ATOM   4207 2HH1 ARG B 724     -22.138  32.117  15.527  1.00  0.00           H  
ATOM   4208 1HH2 ARG B 724     -25.302  32.107  16.997  1.00  0.00           H  
ATOM   4209 2HH2 ARG B 724     -24.276  31.429  15.751  1.00  0.00           H  
ATOM   4210  N   LEU B 725     -23.604  32.567  23.802  1.00  0.00           N  
ATOM   4211  CA  LEU B 725     -24.462  32.676  24.975  1.00  0.00           C  
ATOM   4212  C   LEU B 725     -23.670  32.629  26.274  1.00  0.00           C  
ATOM   4213  O   LEU B 725     -24.019  33.344  27.216  1.00  0.00           O  
ATOM   4214  CB  LEU B 725     -25.565  31.632  24.985  1.00  0.00           C  
ATOM   4215  CG  LEU B 725     -26.531  31.716  26.197  1.00  0.00           C  
ATOM   4216  CD1 LEU B 725     -27.134  33.058  26.324  1.00  0.00           C  
ATOM   4217  CD2 LEU B 725     -27.671  30.793  26.005  1.00  0.00           C  
ATOM   4218  H   LEU B 725     -23.654  31.741  23.193  1.00  0.00           H  
ATOM   4219  HA  LEU B 725     -24.957  33.642  24.924  1.00  0.00           H  
ATOM   4220 1HB  LEU B 725     -26.118  31.734  24.094  1.00  0.00           H  
ATOM   4221 2HB  LEU B 725     -25.095  30.646  24.990  1.00  0.00           H  
ATOM   4222  HG  LEU B 725     -25.985  31.479  27.101  1.00  0.00           H  
ATOM   4223 1HD1 LEU B 725     -27.796  33.034  27.178  1.00  0.00           H  
ATOM   4224 2HD1 LEU B 725     -26.361  33.800  26.473  1.00  0.00           H  
ATOM   4225 3HD1 LEU B 725     -27.697  33.296  25.463  1.00  0.00           H  
ATOM   4226 1HD2 LEU B 725     -28.323  30.904  26.836  1.00  0.00           H  
ATOM   4227 2HD2 LEU B 725     -28.212  31.066  25.114  1.00  0.00           H  
ATOM   4228 3HD2 LEU B 725     -27.323  29.766  25.926  1.00  0.00           H  
ATOM   4229  N   GLU B 726     -22.624  31.797  26.362  1.00  0.00           N  
ATOM   4230  CA  GLU B 726     -21.858  31.779  27.608  1.00  0.00           C  
ATOM   4231  C   GLU B 726     -21.223  33.146  27.843  1.00  0.00           C  
ATOM   4232  O   GLU B 726     -21.219  33.637  28.974  1.00  0.00           O  
ATOM   4233  CB  GLU B 726     -20.751  30.711  27.610  1.00  0.00           C  
ATOM   4234  CG  GLU B 726     -21.237  29.269  27.685  1.00  0.00           C  
ATOM   4235  CD  GLU B 726     -20.111  28.241  27.699  1.00  0.00           C  
ATOM   4236  OE1 GLU B 726     -18.950  28.609  27.702  1.00  0.00           O  
ATOM   4237  OE2 GLU B 726     -20.429  27.061  27.715  1.00  0.00           O  
ATOM   4238  H   GLU B 726     -22.383  31.185  25.576  1.00  0.00           H  
ATOM   4239  HA  GLU B 726     -22.541  31.571  28.430  1.00  0.00           H  
ATOM   4240 1HB  GLU B 726     -20.162  30.812  26.695  1.00  0.00           H  
ATOM   4241 2HB  GLU B 726     -20.080  30.888  28.450  1.00  0.00           H  
ATOM   4242 1HG  GLU B 726     -21.836  29.148  28.587  1.00  0.00           H  
ATOM   4243 2HG  GLU B 726     -21.883  29.079  26.827  1.00  0.00           H  
ATOM   4244  N   ARG B 727     -20.740  33.790  26.769  1.00  0.00           N  
ATOM   4245  CA  ARG B 727     -20.137  35.114  26.903  1.00  0.00           C  
ATOM   4246  C   ARG B 727     -21.167  36.126  27.404  1.00  0.00           C  
ATOM   4247  O   ARG B 727     -20.886  36.922  28.311  1.00  0.00           O  
ATOM   4248  CB  ARG B 727     -19.581  35.573  25.558  1.00  0.00           C  
ATOM   4249  CG  ARG B 727     -18.313  34.867  25.103  1.00  0.00           C  
ATOM   4250  CD  ARG B 727     -17.866  35.310  23.747  1.00  0.00           C  
ATOM   4251  NE  ARG B 727     -16.617  34.659  23.358  1.00  0.00           N  
ATOM   4252  CZ  ARG B 727     -15.404  35.123  23.671  1.00  0.00           C  
ATOM   4253  NH1 ARG B 727     -15.270  36.251  24.334  1.00  0.00           N  
ATOM   4254  NH2 ARG B 727     -14.361  34.422  23.298  1.00  0.00           N  
ATOM   4255  H   ARG B 727     -20.761  33.329  25.851  1.00  0.00           H  
ATOM   4256  HA  ARG B 727     -19.318  35.056  27.621  1.00  0.00           H  
ATOM   4257 1HB  ARG B 727     -20.328  35.415  24.790  1.00  0.00           H  
ATOM   4258 2HB  ARG B 727     -19.368  36.641  25.599  1.00  0.00           H  
ATOM   4259 1HG  ARG B 727     -17.516  35.086  25.796  1.00  0.00           H  
ATOM   4260 2HG  ARG B 727     -18.479  33.791  25.079  1.00  0.00           H  
ATOM   4261 1HD  ARG B 727     -18.630  35.048  23.013  1.00  0.00           H  
ATOM   4262 2HD  ARG B 727     -17.709  36.387  23.747  1.00  0.00           H  
ATOM   4263  HE  ARG B 727     -16.636  33.765  22.842  1.00  0.00           H  
ATOM   4264 1HH1 ARG B 727     -16.092  36.780  24.607  1.00  0.00           H  
ATOM   4265 2HH1 ARG B 727     -14.355  36.598  24.585  1.00  0.00           H  
ATOM   4266 1HH2 ARG B 727     -14.531  33.544  22.782  1.00  0.00           H  
ATOM   4267 2HH2 ARG B 727     -13.428  34.730  23.513  1.00  0.00           H  
ATOM   4268  N   LEU B 728     -22.391  36.029  26.873  1.00  0.00           N  
ATOM   4269  CA  LEU B 728     -23.479  36.919  27.251  1.00  0.00           C  
ATOM   4270  C   LEU B 728     -23.905  36.709  28.702  1.00  0.00           C  
ATOM   4271  O   LEU B 728     -24.067  37.680  29.448  1.00  0.00           O  
ATOM   4272  CB  LEU B 728     -24.657  36.696  26.286  1.00  0.00           C  
ATOM   4273  CG  LEU B 728     -25.909  37.514  26.504  1.00  0.00           C  
ATOM   4274  CD1 LEU B 728     -25.560  38.956  26.463  1.00  0.00           C  
ATOM   4275  CD2 LEU B 728     -26.915  37.187  25.379  1.00  0.00           C  
ATOM   4276  H   LEU B 728     -22.554  35.345  26.127  1.00  0.00           H  
ATOM   4277  HA  LEU B 728     -23.131  37.946  27.143  1.00  0.00           H  
ATOM   4278 1HB  LEU B 728     -24.314  36.870  25.271  1.00  0.00           H  
ATOM   4279 2HB  LEU B 728     -24.941  35.658  26.359  1.00  0.00           H  
ATOM   4280  HG  LEU B 728     -26.345  37.284  27.473  1.00  0.00           H  
ATOM   4281 1HD1 LEU B 728     -26.466  39.539  26.614  1.00  0.00           H  
ATOM   4282 2HD1 LEU B 728     -24.844  39.184  27.254  1.00  0.00           H  
ATOM   4283 3HD1 LEU B 728     -25.120  39.185  25.496  1.00  0.00           H  
ATOM   4284 1HD2 LEU B 728     -27.809  37.782  25.508  1.00  0.00           H  
ATOM   4285 2HD2 LEU B 728     -26.468  37.421  24.408  1.00  0.00           H  
ATOM   4286 3HD2 LEU B 728     -27.168  36.129  25.416  1.00  0.00           H  
ATOM   4287  N   ARG B 729     -24.024  35.453  29.126  1.00  0.00           N  
ATOM   4288  CA  ARG B 729     -24.414  35.173  30.498  1.00  0.00           C  
ATOM   4289  C   ARG B 729     -23.345  35.606  31.493  1.00  0.00           C  
ATOM   4290  O   ARG B 729     -23.679  36.118  32.568  1.00  0.00           O  
ATOM   4291  CB  ARG B 729     -24.732  33.704  30.671  1.00  0.00           C  
ATOM   4292  CG  ARG B 729     -26.016  33.295  30.005  1.00  0.00           C  
ATOM   4293  CD  ARG B 729     -26.231  31.852  30.017  1.00  0.00           C  
ATOM   4294  NE  ARG B 729     -26.468  31.310  31.355  1.00  0.00           N  
ATOM   4295  CZ  ARG B 729     -26.255  30.036  31.707  1.00  0.00           C  
ATOM   4296  NH1 ARG B 729     -25.783  29.160  30.837  1.00  0.00           N  
ATOM   4297  NH2 ARG B 729     -26.523  29.683  32.944  1.00  0.00           N  
ATOM   4298  H   ARG B 729     -23.873  34.683  28.471  1.00  0.00           H  
ATOM   4299  HA  ARG B 729     -25.323  35.735  30.707  1.00  0.00           H  
ATOM   4300 1HB  ARG B 729     -23.926  33.109  30.235  1.00  0.00           H  
ATOM   4301 2HB  ARG B 729     -24.798  33.458  31.730  1.00  0.00           H  
ATOM   4302 1HG  ARG B 729     -26.847  33.757  30.533  1.00  0.00           H  
ATOM   4303 2HG  ARG B 729     -26.001  33.637  28.975  1.00  0.00           H  
ATOM   4304 1HD  ARG B 729     -27.109  31.663  29.420  1.00  0.00           H  
ATOM   4305 2HD  ARG B 729     -25.371  31.346  29.581  1.00  0.00           H  
ATOM   4306  HE  ARG B 729     -26.856  31.922  32.097  1.00  0.00           H  
ATOM   4307 1HH1 ARG B 729     -25.574  29.449  29.891  1.00  0.00           H  
ATOM   4308 2HH1 ARG B 729     -25.625  28.204  31.120  1.00  0.00           H  
ATOM   4309 1HH2 ARG B 729     -26.894  30.409  33.587  1.00  0.00           H  
ATOM   4310 2HH2 ARG B 729     -26.381  28.739  33.256  1.00  0.00           H  
ATOM   4311  N   LEU B 730     -22.061  35.425  31.153  1.00  0.00           N  
ATOM   4312  CA  LEU B 730     -21.014  35.845  32.071  1.00  0.00           C  
ATOM   4313  C   LEU B 730     -21.021  37.358  32.246  1.00  0.00           C  
ATOM   4314  O   LEU B 730     -20.952  37.841  33.380  1.00  0.00           O  
ATOM   4315  CB  LEU B 730     -19.639  35.385  31.562  1.00  0.00           C  
ATOM   4316  CG  LEU B 730     -19.347  33.871  31.643  1.00  0.00           C  
ATOM   4317  CD1 LEU B 730     -18.073  33.537  30.857  1.00  0.00           C  
ATOM   4318  CD2 LEU B 730     -19.157  33.497  33.093  1.00  0.00           C  
ATOM   4319  H   LEU B 730     -21.812  34.972  30.268  1.00  0.00           H  
ATOM   4320  HA  LEU B 730     -21.200  35.385  33.039  1.00  0.00           H  
ATOM   4321 1HB  LEU B 730     -19.549  35.683  30.512  1.00  0.00           H  
ATOM   4322 2HB  LEU B 730     -18.884  35.899  32.132  1.00  0.00           H  
ATOM   4323  HG  LEU B 730     -20.180  33.310  31.218  1.00  0.00           H  
ATOM   4324 1HD1 LEU B 730     -17.881  32.470  30.922  1.00  0.00           H  
ATOM   4325 2HD1 LEU B 730     -18.220  33.814  29.811  1.00  0.00           H  
ATOM   4326 3HD1 LEU B 730     -17.239  34.089  31.269  1.00  0.00           H  
ATOM   4327 1HD2 LEU B 730     -18.945  32.430  33.174  1.00  0.00           H  
ATOM   4328 2HD2 LEU B 730     -18.321  34.066  33.487  1.00  0.00           H  
ATOM   4329 3HD2 LEU B 730     -20.061  33.735  33.654  1.00  0.00           H  
ATOM   4330  N   GLU B 731     -21.202  38.115  31.153  1.00  0.00           N  
ATOM   4331  CA  GLU B 731     -21.217  39.567  31.294  1.00  0.00           C  
ATOM   4332  C   GLU B 731     -22.403  40.047  32.123  1.00  0.00           C  
ATOM   4333  O   GLU B 731     -22.249  40.892  33.014  1.00  0.00           O  
ATOM   4334  CB  GLU B 731     -21.259  40.265  29.928  1.00  0.00           C  
ATOM   4335  CG  GLU B 731     -21.194  41.806  30.026  1.00  0.00           C  
ATOM   4336  CD  GLU B 731     -21.161  42.536  28.692  1.00  0.00           C  
ATOM   4337  OE1 GLU B 731     -21.327  41.915  27.668  1.00  0.00           O  
ATOM   4338  OE2 GLU B 731     -20.949  43.727  28.714  1.00  0.00           O  
ATOM   4339  H   GLU B 731     -21.270  37.683  30.224  1.00  0.00           H  
ATOM   4340  HA  GLU B 731     -20.304  39.866  31.807  1.00  0.00           H  
ATOM   4341 1HB  GLU B 731     -20.425  39.918  29.315  1.00  0.00           H  
ATOM   4342 2HB  GLU B 731     -22.183  39.989  29.410  1.00  0.00           H  
ATOM   4343 1HG  GLU B 731     -22.069  42.146  30.585  1.00  0.00           H  
ATOM   4344 2HG  GLU B 731     -20.311  42.077  30.600  1.00  0.00           H  
ATOM   4345  N   LEU B 732     -23.583  39.490  31.857  1.00  0.00           N  
ATOM   4346  CA  LEU B 732     -24.777  39.918  32.564  1.00  0.00           C  
ATOM   4347  C   LEU B 732     -24.735  39.550  34.042  1.00  0.00           C  
ATOM   4348  O   LEU B 732     -25.150  40.350  34.897  1.00  0.00           O  
ATOM   4349  CB  LEU B 732     -25.979  39.307  31.877  1.00  0.00           C  
ATOM   4350  CG  LEU B 732     -26.217  39.861  30.499  1.00  0.00           C  
ATOM   4351  CD1 LEU B 732     -27.246  39.052  29.813  1.00  0.00           C  
ATOM   4352  CD2 LEU B 732     -26.647  41.296  30.619  1.00  0.00           C  
ATOM   4353  H   LEU B 732     -23.660  38.783  31.116  1.00  0.00           H  
ATOM   4354  HA  LEU B 732     -24.848  41.002  32.483  1.00  0.00           H  
ATOM   4355 1HB  LEU B 732     -25.834  38.228  31.798  1.00  0.00           H  
ATOM   4356 2HB  LEU B 732     -26.851  39.510  32.481  1.00  0.00           H  
ATOM   4357  HG  LEU B 732     -25.293  39.804  29.923  1.00  0.00           H  
ATOM   4358 1HD1 LEU B 732     -27.408  39.443  28.818  1.00  0.00           H  
ATOM   4359 2HD1 LEU B 732     -26.900  38.023  29.748  1.00  0.00           H  
ATOM   4360 3HD1 LEU B 732     -28.167  39.091  30.364  1.00  0.00           H  
ATOM   4361 1HD2 LEU B 732     -26.804  41.707  29.631  1.00  0.00           H  
ATOM   4362 2HD2 LEU B 732     -27.573  41.350  31.196  1.00  0.00           H  
ATOM   4363 3HD2 LEU B 732     -25.870  41.871  31.128  1.00  0.00           H  
ATOM   4364  N   ARG B 733     -24.196  38.364  34.360  1.00  0.00           N  
ATOM   4365  CA  ARG B 733     -24.086  37.969  35.751  1.00  0.00           C  
ATOM   4366  C   ARG B 733     -23.151  38.918  36.485  1.00  0.00           C  
ATOM   4367  O   ARG B 733     -23.459  39.359  37.599  1.00  0.00           O  
ATOM   4368  CB  ARG B 733     -23.568  36.545  35.886  1.00  0.00           C  
ATOM   4369  CG  ARG B 733     -23.472  36.072  37.317  1.00  0.00           C  
ATOM   4370  CD  ARG B 733     -23.057  34.654  37.451  1.00  0.00           C  
ATOM   4371  NE  ARG B 733     -22.875  34.298  38.860  1.00  0.00           N  
ATOM   4372  CZ  ARG B 733     -22.319  33.157  39.309  1.00  0.00           C  
ATOM   4373  NH1 ARG B 733     -21.898  32.247  38.456  1.00  0.00           N  
ATOM   4374  NH2 ARG B 733     -22.187  32.956  40.609  1.00  0.00           N  
ATOM   4375  H   ARG B 733     -23.878  37.715  33.634  1.00  0.00           H  
ATOM   4376  HA  ARG B 733     -25.072  38.025  36.209  1.00  0.00           H  
ATOM   4377 1HB  ARG B 733     -24.220  35.865  35.339  1.00  0.00           H  
ATOM   4378 2HB  ARG B 733     -22.573  36.478  35.435  1.00  0.00           H  
ATOM   4379 1HG  ARG B 733     -22.729  36.678  37.801  1.00  0.00           H  
ATOM   4380 2HG  ARG B 733     -24.431  36.205  37.816  1.00  0.00           H  
ATOM   4381 1HD  ARG B 733     -23.821  34.004  37.026  1.00  0.00           H  
ATOM   4382 2HD  ARG B 733     -22.112  34.499  36.929  1.00  0.00           H  
ATOM   4383  HE  ARG B 733     -23.178  34.972  39.555  1.00  0.00           H  
ATOM   4384 1HH1 ARG B 733     -21.997  32.402  37.463  1.00  0.00           H  
ATOM   4385 2HH1 ARG B 733     -21.480  31.393  38.795  1.00  0.00           H  
ATOM   4386 1HH2 ARG B 733     -22.515  33.665  41.282  1.00  0.00           H  
ATOM   4387 2HH2 ARG B 733     -21.766  32.107  40.951  1.00  0.00           H  
ATOM   4388  N   LEU B 734     -22.034  39.277  35.841  1.00  0.00           N  
ATOM   4389  CA  LEU B 734     -21.081  40.175  36.463  1.00  0.00           C  
ATOM   4390  C   LEU B 734     -21.647  41.559  36.675  1.00  0.00           C  
ATOM   4391  O   LEU B 734     -21.380  42.163  37.712  1.00  0.00           O  
ATOM   4392  CB  LEU B 734     -19.808  40.235  35.650  1.00  0.00           C  
ATOM   4393  CG  LEU B 734     -19.024  38.974  35.706  1.00  0.00           C  
ATOM   4394  CD1 LEU B 734     -17.865  39.066  34.756  1.00  0.00           C  
ATOM   4395  CD2 LEU B 734     -18.598  38.768  37.131  1.00  0.00           C  
ATOM   4396  H   LEU B 734     -21.821  38.889  34.915  1.00  0.00           H  
ATOM   4397  HA  LEU B 734     -20.829  39.763  37.437  1.00  0.00           H  
ATOM   4398 1HB  LEU B 734     -20.071  40.426  34.607  1.00  0.00           H  
ATOM   4399 2HB  LEU B 734     -19.188  41.045  36.012  1.00  0.00           H  
ATOM   4400  HG  LEU B 734     -19.640  38.134  35.402  1.00  0.00           H  
ATOM   4401 1HD1 LEU B 734     -17.292  38.148  34.796  1.00  0.00           H  
ATOM   4402 2HD1 LEU B 734     -18.239  39.215  33.743  1.00  0.00           H  
ATOM   4403 3HD1 LEU B 734     -17.234  39.902  35.033  1.00  0.00           H  
ATOM   4404 1HD2 LEU B 734     -18.033  37.856  37.210  1.00  0.00           H  
ATOM   4405 2HD2 LEU B 734     -17.989  39.611  37.436  1.00  0.00           H  
ATOM   4406 3HD2 LEU B 734     -19.477  38.702  37.769  1.00  0.00           H  
ATOM   4407  N   GLU B 735     -22.475  42.054  35.750  1.00  0.00           N  
ATOM   4408  CA  GLU B 735     -23.089  43.356  35.976  1.00  0.00           C  
ATOM   4409  C   GLU B 735     -24.025  43.326  37.176  1.00  0.00           C  
ATOM   4410  O   GLU B 735     -24.067  44.288  37.943  1.00  0.00           O  
ATOM   4411  CB  GLU B 735     -23.851  43.853  34.741  1.00  0.00           C  
ATOM   4412  CG  GLU B 735     -22.978  44.357  33.596  1.00  0.00           C  
ATOM   4413  CD  GLU B 735     -22.252  45.674  33.944  1.00  0.00           C  
ATOM   4414  OE1 GLU B 735     -22.919  46.620  34.378  1.00  0.00           O  
ATOM   4415  OE2 GLU B 735     -21.034  45.744  33.768  1.00  0.00           O  
ATOM   4416  H   GLU B 735     -22.649  41.535  34.882  1.00  0.00           H  
ATOM   4417  HA  GLU B 735     -22.296  44.071  36.186  1.00  0.00           H  
ATOM   4418 1HB  GLU B 735     -24.456  43.032  34.346  1.00  0.00           H  
ATOM   4419 2HB  GLU B 735     -24.536  44.645  35.029  1.00  0.00           H  
ATOM   4420 1HG  GLU B 735     -22.238  43.590  33.358  1.00  0.00           H  
ATOM   4421 2HG  GLU B 735     -23.603  44.504  32.716  1.00  0.00           H  
ATOM   4422  N   GLU B 736     -24.744  42.223  37.393  1.00  0.00           N  
ATOM   4423  CA  GLU B 736     -25.660  42.221  38.526  1.00  0.00           C  
ATOM   4424  C   GLU B 736     -24.853  42.249  39.822  1.00  0.00           C  
ATOM   4425  O   GLU B 736     -25.176  42.987  40.762  1.00  0.00           O  
ATOM   4426  CB  GLU B 736     -26.542  40.966  38.509  1.00  0.00           C  
ATOM   4427  CG  GLU B 736     -27.648  40.958  39.536  1.00  0.00           C  
ATOM   4428  CD  GLU B 736     -28.691  42.047  39.289  1.00  0.00           C  
ATOM   4429  OE1 GLU B 736     -28.747  42.562  38.179  1.00  0.00           O  
ATOM   4430  OE2 GLU B 736     -29.447  42.352  40.210  1.00  0.00           O  
ATOM   4431  H   GLU B 736     -24.690  41.434  36.738  1.00  0.00           H  
ATOM   4432  HA  GLU B 736     -26.284  43.113  38.481  1.00  0.00           H  
ATOM   4433 1HB  GLU B 736     -26.975  40.815  37.538  1.00  0.00           H  
ATOM   4434 2HB  GLU B 736     -25.913  40.096  38.707  1.00  0.00           H  
ATOM   4435 1HG  GLU B 736     -28.137  39.986  39.526  1.00  0.00           H  
ATOM   4436 2HG  GLU B 736     -27.196  41.100  40.513  1.00  0.00           H  
ATOM   4437  N   MET B 737     -23.773  41.472  39.844  1.00  0.00           N  
ATOM   4438  CA  MET B 737     -22.893  41.376  40.993  1.00  0.00           C  
ATOM   4439  C   MET B 737     -22.163  42.681  41.273  1.00  0.00           C  
ATOM   4440  O   MET B 737     -22.064  43.124  42.421  1.00  0.00           O  
ATOM   4441  CB  MET B 737     -21.913  40.255  40.714  1.00  0.00           C  
ATOM   4442  CG  MET B 737     -22.559  38.891  40.727  1.00  0.00           C  
ATOM   4443  SD  MET B 737     -21.475  37.612  40.170  1.00  0.00           S  
ATOM   4444  CE  MET B 737     -20.367  37.540  41.492  1.00  0.00           C  
ATOM   4445  H   MET B 737     -23.574  40.890  39.022  1.00  0.00           H  
ATOM   4446  HA  MET B 737     -23.493  41.129  41.867  1.00  0.00           H  
ATOM   4447 1HB  MET B 737     -21.513  40.394  39.714  1.00  0.00           H  
ATOM   4448 2HB  MET B 737     -21.085  40.296  41.378  1.00  0.00           H  
ATOM   4449 1HG  MET B 737     -22.880  38.655  41.741  1.00  0.00           H  
ATOM   4450 2HG  MET B 737     -23.440  38.902  40.084  1.00  0.00           H  
ATOM   4451 1HE  MET B 737     -19.618  36.789  41.291  1.00  0.00           H  
ATOM   4452 2HE  MET B 737     -19.902  38.492  41.604  1.00  0.00           H  
ATOM   4453 3HE  MET B 737     -20.906  37.298  42.402  1.00  0.00           H  
ATOM   4454  N   ALA B 738     -21.663  43.308  40.213  1.00  0.00           N  
ATOM   4455  CA  ALA B 738     -20.929  44.550  40.321  1.00  0.00           C  
ATOM   4456  C   ALA B 738     -21.795  45.672  40.826  1.00  0.00           C  
ATOM   4457  O   ALA B 738     -21.357  46.489  41.640  1.00  0.00           O  
ATOM   4458  CB  ALA B 738     -20.398  44.945  38.966  1.00  0.00           C  
ATOM   4459  H   ALA B 738     -21.772  42.895  39.291  1.00  0.00           H  
ATOM   4460  HA  ALA B 738     -20.106  44.394  41.015  1.00  0.00           H  
ATOM   4461 1HB  ALA B 738     -19.820  45.848  39.044  1.00  0.00           H  
ATOM   4462 2HB  ALA B 738     -19.794  44.169  38.592  1.00  0.00           H  
ATOM   4463 3HB  ALA B 738     -21.233  45.099  38.284  1.00  0.00           H  
ATOM   4464  N   ARG B 739     -23.042  45.717  40.366  1.00  0.00           N  
ATOM   4465  CA  ARG B 739     -23.919  46.792  40.770  1.00  0.00           C  
ATOM   4466  C   ARG B 739     -24.329  46.598  42.223  1.00  0.00           C  
ATOM   4467  O   ARG B 739     -24.311  47.551  43.011  1.00  0.00           O  
ATOM   4468  CB  ARG B 739     -25.138  46.811  39.856  1.00  0.00           C  
ATOM   4469  CG  ARG B 739     -24.828  47.215  38.390  1.00  0.00           C  
ATOM   4470  CD  ARG B 739     -26.023  47.067  37.488  1.00  0.00           C  
ATOM   4471  NE  ARG B 739     -25.659  47.163  36.060  1.00  0.00           N  
ATOM   4472  CZ  ARG B 739     -26.520  47.338  35.040  1.00  0.00           C  
ATOM   4473  NH1 ARG B 739     -27.824  47.512  35.248  1.00  0.00           N  
ATOM   4474  NH2 ARG B 739     -26.013  47.330  33.830  1.00  0.00           N  
ATOM   4475  H   ARG B 739     -23.378  45.028  39.684  1.00  0.00           H  
ATOM   4476  HA  ARG B 739     -23.388  47.738  40.675  1.00  0.00           H  
ATOM   4477 1HB  ARG B 739     -25.582  45.809  39.832  1.00  0.00           H  
ATOM   4478 2HB  ARG B 739     -25.886  47.495  40.251  1.00  0.00           H  
ATOM   4479 1HG  ARG B 739     -24.551  48.268  38.381  1.00  0.00           H  
ATOM   4480 2HG  ARG B 739     -24.000  46.642  37.993  1.00  0.00           H  
ATOM   4481 1HD  ARG B 739     -26.472  46.085  37.655  1.00  0.00           H  
ATOM   4482 2HD  ARG B 739     -26.751  47.845  37.709  1.00  0.00           H  
ATOM   4483  HE  ARG B 739     -24.668  47.012  35.784  1.00  0.00           H  
ATOM   4484 1HH1 ARG B 739     -28.189  47.518  36.189  1.00  0.00           H  
ATOM   4485 2HH1 ARG B 739     -28.481  47.651  34.451  1.00  0.00           H  
ATOM   4486 1HH2 ARG B 739     -24.991  47.182  33.738  1.00  0.00           H  
ATOM   4487 2HH2 ARG B 739     -26.599  47.457  33.018  1.00  0.00           H  
ATOM   4488  N   ARG B 740     -24.613  45.351  42.618  1.00  0.00           N  
ATOM   4489  CA  ARG B 740     -25.026  45.130  43.989  1.00  0.00           C  
ATOM   4490  C   ARG B 740     -23.883  45.352  44.969  1.00  0.00           C  
ATOM   4491  O   ARG B 740     -24.082  45.957  46.018  1.00  0.00           O  
ATOM   4492  CB  ARG B 740     -25.541  43.715  44.177  1.00  0.00           C  
ATOM   4493  CG  ARG B 740     -26.864  43.392  43.509  1.00  0.00           C  
ATOM   4494  CD  ARG B 740     -27.234  41.971  43.736  1.00  0.00           C  
ATOM   4495  NE  ARG B 740     -28.415  41.582  42.989  1.00  0.00           N  
ATOM   4496  CZ  ARG B 740     -29.133  40.477  43.195  1.00  0.00           C  
ATOM   4497  NH1 ARG B 740     -28.845  39.637  44.171  1.00  0.00           N  
ATOM   4498  NH2 ARG B 740     -30.138  40.259  42.386  1.00  0.00           N  
ATOM   4499  H   ARG B 740     -24.605  44.567  41.957  1.00  0.00           H  
ATOM   4500  HA  ARG B 740     -25.827  45.830  44.222  1.00  0.00           H  
ATOM   4501 1HB  ARG B 740     -24.809  43.024  43.757  1.00  0.00           H  
ATOM   4502 2HB  ARG B 740     -25.630  43.495  45.239  1.00  0.00           H  
ATOM   4503 1HG  ARG B 740     -27.644  44.017  43.940  1.00  0.00           H  
ATOM   4504 2HG  ARG B 740     -26.811  43.576  42.442  1.00  0.00           H  
ATOM   4505 1HD  ARG B 740     -26.405  41.338  43.414  1.00  0.00           H  
ATOM   4506 2HD  ARG B 740     -27.428  41.808  44.794  1.00  0.00           H  
ATOM   4507  HE  ARG B 740     -28.702  42.151  42.176  1.00  0.00           H  
ATOM   4508 1HH1 ARG B 740     -28.065  39.825  44.784  1.00  0.00           H  
ATOM   4509 2HH1 ARG B 740     -29.405  38.808  44.306  1.00  0.00           H  
ATOM   4510 1HH2 ARG B 740     -30.302  40.949  41.635  1.00  0.00           H  
ATOM   4511 2HH2 ARG B 740     -30.716  39.443  42.490  1.00  0.00           H  
ATOM   4512  N   ALA B 741     -22.673  44.892  44.637  1.00  0.00           N  
ATOM   4513  CA  ALA B 741     -21.567  45.073  45.564  1.00  0.00           C  
ATOM   4514  C   ALA B 741     -21.103  46.521  45.640  1.00  0.00           C  
ATOM   4515  O   ALA B 741     -20.847  47.036  46.726  1.00  0.00           O  
ATOM   4516  CB  ALA B 741     -20.398  44.203  45.165  1.00  0.00           C  
ATOM   4517  H   ALA B 741     -22.524  44.388  43.758  1.00  0.00           H  
ATOM   4518  HA  ALA B 741     -21.909  44.776  46.553  1.00  0.00           H  
ATOM   4519 1HB  ALA B 741     -19.599  44.321  45.879  1.00  0.00           H  
ATOM   4520 2HB  ALA B 741     -20.704  43.185  45.149  1.00  0.00           H  
ATOM   4521 3HB  ALA B 741     -20.055  44.494  44.172  1.00  0.00           H  
ATOM   4522  N   ARG B 742     -21.066  47.236  44.512  1.00  0.00           N  
ATOM   4523  CA  ARG B 742     -20.523  48.584  44.562  1.00  0.00           C  
ATOM   4524  C   ARG B 742     -21.487  49.571  45.203  1.00  0.00           C  
ATOM   4525  O   ARG B 742     -21.065  50.614  45.720  1.00  0.00           O  
ATOM   4526  CB  ARG B 742     -20.128  49.041  43.170  1.00  0.00           C  
ATOM   4527  CG  ARG B 742     -18.951  48.251  42.562  1.00  0.00           C  
ATOM   4528  CD  ARG B 742     -18.665  48.662  41.168  1.00  0.00           C  
ATOM   4529  NE  ARG B 742     -19.785  48.381  40.289  1.00  0.00           N  
ATOM   4530  CZ  ARG B 742     -19.850  48.750  38.986  1.00  0.00           C  
ATOM   4531  NH1 ARG B 742     -18.841  49.381  38.426  1.00  0.00           N  
ATOM   4532  NH2 ARG B 742     -20.923  48.474  38.263  1.00  0.00           N  
ATOM   4533  H   ARG B 742     -21.328  46.842  43.602  1.00  0.00           H  
ATOM   4534  HA  ARG B 742     -19.618  48.557  45.167  1.00  0.00           H  
ATOM   4535 1HB  ARG B 742     -20.984  48.936  42.500  1.00  0.00           H  
ATOM   4536 2HB  ARG B 742     -19.852  50.092  43.191  1.00  0.00           H  
ATOM   4537 1HG  ARG B 742     -18.051  48.433  43.150  1.00  0.00           H  
ATOM   4538 2HG  ARG B 742     -19.171  47.184  42.571  1.00  0.00           H  
ATOM   4539 1HD  ARG B 742     -18.449  49.729  41.126  1.00  0.00           H  
ATOM   4540 2HD  ARG B 742     -17.802  48.103  40.806  1.00  0.00           H  
ATOM   4541  HE  ARG B 742     -20.587  47.876  40.701  1.00  0.00           H  
ATOM   4542 1HH1 ARG B 742     -17.983  49.583  38.967  1.00  0.00           H  
ATOM   4543 2HH1 ARG B 742     -18.889  49.653  37.459  1.00  0.00           H  
ATOM   4544 1HH2 ARG B 742     -21.705  47.987  38.679  1.00  0.00           H  
ATOM   4545 2HH2 ARG B 742     -20.961  48.749  37.291  1.00  0.00           H  
ATOM   4546  N   ASN B 743     -22.776  49.234  45.231  1.00  0.00           N  
ATOM   4547  CA  ASN B 743     -23.756  50.087  45.879  1.00  0.00           C  
ATOM   4548  C   ASN B 743     -24.093  49.604  47.296  1.00  0.00           C  
ATOM   4549  O   ASN B 743     -25.029  50.114  47.919  1.00  0.00           O  
ATOM   4550  CB  ASN B 743     -25.007  50.187  45.032  1.00  0.00           C  
ATOM   4551  CG  ASN B 743     -24.769  50.955  43.750  1.00  0.00           C  
ATOM   4552  OD1 ASN B 743     -24.004  51.930  43.728  1.00  0.00           O  
ATOM   4553  ND2 ASN B 743     -25.412  50.538  42.688  1.00  0.00           N  
ATOM   4554  H   ASN B 743     -23.107  48.390  44.752  1.00  0.00           H  
ATOM   4555  HA  ASN B 743     -23.334  51.085  45.976  1.00  0.00           H  
ATOM   4556 1HB  ASN B 743     -25.353  49.180  44.785  1.00  0.00           H  
ATOM   4557 2HB  ASN B 743     -25.796  50.675  45.601  1.00  0.00           H  
ATOM   4558 1HD2 ASN B 743     -25.294  51.009  41.815  1.00  0.00           H  
ATOM   4559 2HD2 ASN B 743     -26.018  49.743  42.753  1.00  0.00           H  
ATOM   4560  N   ALA B 744     -23.346  48.618  47.810  1.00  0.00           N  
ATOM   4561  CA  ALA B 744     -23.608  48.095  49.140  1.00  0.00           C  
ATOM   4562  C   ALA B 744     -22.723  48.750  50.178  1.00  0.00           C  
ATOM   4563  O   ALA B 744     -21.553  49.042  49.936  1.00  0.00           O  
ATOM   4564  CB  ALA B 744     -23.386  46.588  49.184  1.00  0.00           C  
ATOM   4565  H   ALA B 744     -22.568  48.214  47.279  1.00  0.00           H  
ATOM   4566  HA  ALA B 744     -24.645  48.310  49.393  1.00  0.00           H  
ATOM   4567 1HB  ALA B 744     -23.597  46.204  50.177  1.00  0.00           H  
ATOM   4568 2HB  ALA B 744     -24.038  46.101  48.469  1.00  0.00           H  
ATOM   4569 3HB  ALA B 744     -22.357  46.381  48.926  1.00  0.00           H  
ATOM   4570  N   THR B 745     -23.275  48.900  51.375  1.00  0.00           N  
ATOM   4571  CA  THR B 745     -22.518  49.365  52.532  1.00  0.00           C  
ATOM   4572  C   THR B 745     -22.351  48.200  53.506  1.00  0.00           C  
ATOM   4573  O   THR B 745     -21.780  48.334  54.587  1.00  0.00           O  
ATOM   4574  CB  THR B 745     -23.232  50.545  53.208  1.00  0.00           C  
ATOM   4575  OG1 THR B 745     -24.529  50.127  53.652  1.00  0.00           O  
ATOM   4576  CG2 THR B 745     -23.388  51.688  52.214  1.00  0.00           C  
ATOM   4577  H   THR B 745     -24.259  48.699  51.489  1.00  0.00           H  
ATOM   4578  HA  THR B 745     -21.529  49.689  52.208  1.00  0.00           H  
ATOM   4579  HB  THR B 745     -22.650  50.882  54.065  1.00  0.00           H  
ATOM   4580  HG1 THR B 745     -24.430  49.462  54.342  1.00  0.00           H  
ATOM   4581 1HG2 THR B 745     -23.896  52.522  52.696  1.00  0.00           H  
ATOM   4582 2HG2 THR B 745     -22.404  52.008  51.873  1.00  0.00           H  
ATOM   4583 3HG2 THR B 745     -23.975  51.352  51.359  1.00  0.00           H  
ATOM   4584  N   ASP B 746     -22.923  47.068  53.106  1.00  0.00           N  
ATOM   4585  CA  ASP B 746     -22.939  45.817  53.848  1.00  0.00           C  
ATOM   4586  C   ASP B 746     -21.801  44.914  53.405  1.00  0.00           C  
ATOM   4587  O   ASP B 746     -21.819  44.383  52.284  1.00  0.00           O  
ATOM   4588  CB  ASP B 746     -24.269  45.088  53.676  1.00  0.00           C  
ATOM   4589  CG  ASP B 746     -24.398  43.784  54.538  1.00  0.00           C  
ATOM   4590  OD1 ASP B 746     -23.409  43.345  55.118  1.00  0.00           O  
ATOM   4591  OD2 ASP B 746     -25.478  43.207  54.544  1.00  0.00           O  
ATOM   4592  H   ASP B 746     -23.349  47.091  52.197  1.00  0.00           H  
ATOM   4593  HA  ASP B 746     -22.802  46.043  54.907  1.00  0.00           H  
ATOM   4594 1HB  ASP B 746     -25.087  45.759  53.940  1.00  0.00           H  
ATOM   4595 2HB  ASP B 746     -24.395  44.827  52.629  1.00  0.00           H  
ATOM   4596  N   SER B 747     -20.813  44.745  54.278  1.00  0.00           N  
ATOM   4597  CA  SER B 747     -19.637  43.968  53.940  1.00  0.00           C  
ATOM   4598  C   SER B 747     -19.955  42.488  53.744  1.00  0.00           C  
ATOM   4599  O   SER B 747     -19.192  41.785  53.084  1.00  0.00           O  
ATOM   4600  CB  SER B 747     -18.575  44.105  55.023  1.00  0.00           C  
ATOM   4601  OG  SER B 747     -18.080  45.419  55.104  1.00  0.00           O  
ATOM   4602  H   SER B 747     -20.882  45.191  55.184  1.00  0.00           H  
ATOM   4603  HA  SER B 747     -19.240  44.355  53.007  1.00  0.00           H  
ATOM   4604 1HB  SER B 747     -18.993  43.810  55.985  1.00  0.00           H  
ATOM   4605 2HB  SER B 747     -17.752  43.424  54.807  1.00  0.00           H  
ATOM   4606  HG  SER B 747     -17.255  45.364  55.655  1.00  0.00           H  
ATOM   4607  N   GLU B 748     -21.074  41.996  54.295  1.00  0.00           N  
ATOM   4608  CA  GLU B 748     -21.384  40.578  54.123  1.00  0.00           C  
ATOM   4609  C   GLU B 748     -21.872  40.331  52.700  1.00  0.00           C  
ATOM   4610  O   GLU B 748     -21.578  39.288  52.100  1.00  0.00           O  
ATOM   4611  CB  GLU B 748     -22.437  40.113  55.134  1.00  0.00           C  
ATOM   4612  CG  GLU B 748     -21.975  40.115  56.604  1.00  0.00           C  
ATOM   4613  CD  GLU B 748     -20.842  39.159  56.898  1.00  0.00           C  
ATOM   4614  OE1 GLU B 748     -20.931  38.018  56.510  1.00  0.00           O  
ATOM   4615  OE2 GLU B 748     -19.889  39.574  57.518  1.00  0.00           O  
ATOM   4616  H   GLU B 748     -21.738  42.606  54.795  1.00  0.00           H  
ATOM   4617  HA  GLU B 748     -20.475  39.999  54.281  1.00  0.00           H  
ATOM   4618 1HB  GLU B 748     -23.315  40.759  55.061  1.00  0.00           H  
ATOM   4619 2HB  GLU B 748     -22.758  39.103  54.884  1.00  0.00           H  
ATOM   4620 1HG  GLU B 748     -21.656  41.127  56.857  1.00  0.00           H  
ATOM   4621 2HG  GLU B 748     -22.826  39.867  57.236  1.00  0.00           H  
ATOM   4622  N   GLN B 749     -22.613  41.301  52.154  1.00  0.00           N  
ATOM   4623  CA  GLN B 749     -23.126  41.178  50.797  1.00  0.00           C  
ATOM   4624  C   GLN B 749     -21.970  41.303  49.825  1.00  0.00           C  
ATOM   4625  O   GLN B 749     -21.875  40.549  48.850  1.00  0.00           O  
ATOM   4626  CB  GLN B 749     -24.184  42.248  50.510  1.00  0.00           C  
ATOM   4627  CG  GLN B 749     -25.476  42.050  51.290  1.00  0.00           C  
ATOM   4628  CD  GLN B 749     -26.501  43.159  51.068  1.00  0.00           C  
ATOM   4629  OE1 GLN B 749     -26.798  43.534  49.927  1.00  0.00           O  
ATOM   4630  NE2 GLN B 749     -27.049  43.687  52.160  1.00  0.00           N  
ATOM   4631  H   GLN B 749     -22.812  42.132  52.704  1.00  0.00           H  
ATOM   4632  HA  GLN B 749     -23.573  40.192  50.674  1.00  0.00           H  
ATOM   4633 1HB  GLN B 749     -23.780  43.229  50.770  1.00  0.00           H  
ATOM   4634 2HB  GLN B 749     -24.416  42.260  49.446  1.00  0.00           H  
ATOM   4635 1HG  GLN B 749     -25.925  41.108  50.982  1.00  0.00           H  
ATOM   4636 2HG  GLN B 749     -25.237  42.011  52.351  1.00  0.00           H  
ATOM   4637 1HE2 GLN B 749     -27.729  44.412  52.086  1.00  0.00           H  
ATOM   4638 2HE2 GLN B 749     -26.749  43.354  53.092  1.00  0.00           H  
ATOM   4639  N   ILE B 750     -21.038  42.206  50.136  1.00  0.00           N  
ATOM   4640  CA  ILE B 750     -19.905  42.373  49.254  1.00  0.00           C  
ATOM   4641  C   ILE B 750     -19.043  41.126  49.321  1.00  0.00           C  
ATOM   4642  O   ILE B 750     -18.679  40.581  48.286  1.00  0.00           O  
ATOM   4643  CB  ILE B 750     -19.072  43.612  49.595  1.00  0.00           C  
ATOM   4644  CG1 ILE B 750     -19.896  44.851  49.343  1.00  0.00           C  
ATOM   4645  CG2 ILE B 750     -17.839  43.637  48.701  1.00  0.00           C  
ATOM   4646  CD1 ILE B 750     -19.299  46.103  49.895  1.00  0.00           C  
ATOM   4647  H   ILE B 750     -21.162  42.808  50.957  1.00  0.00           H  
ATOM   4648  HA  ILE B 750     -20.271  42.485  48.234  1.00  0.00           H  
ATOM   4649  HB  ILE B 750     -18.782  43.594  50.646  1.00  0.00           H  
ATOM   4650 1HG1 ILE B 750     -20.021  44.982  48.275  1.00  0.00           H  
ATOM   4651 2HG1 ILE B 750     -20.880  44.715  49.797  1.00  0.00           H  
ATOM   4652 1HG2 ILE B 750     -17.242  44.516  48.913  1.00  0.00           H  
ATOM   4653 2HG2 ILE B 750     -17.249  42.746  48.880  1.00  0.00           H  
ATOM   4654 3HG2 ILE B 750     -18.153  43.659  47.668  1.00  0.00           H  
ATOM   4655 1HD1 ILE B 750     -19.956  46.947  49.668  1.00  0.00           H  
ATOM   4656 2HD1 ILE B 750     -19.192  46.008  50.976  1.00  0.00           H  
ATOM   4657 3HD1 ILE B 750     -18.324  46.274  49.444  1.00  0.00           H  
ATOM   4658  N   ASN B 751     -18.756  40.622  50.527  1.00  0.00           N  
ATOM   4659  CA  ASN B 751     -17.906  39.446  50.648  1.00  0.00           C  
ATOM   4660  C   ASN B 751     -18.464  38.233  49.894  1.00  0.00           C  
ATOM   4661  O   ASN B 751     -17.688  37.503  49.263  1.00  0.00           O  
ATOM   4662  CB  ASN B 751     -17.685  39.106  52.109  1.00  0.00           C  
ATOM   4663  CG  ASN B 751     -16.662  38.039  52.305  1.00  0.00           C  
ATOM   4664  OD1 ASN B 751     -15.523  38.172  51.842  1.00  0.00           O  
ATOM   4665  ND2 ASN B 751     -17.030  36.981  52.985  1.00  0.00           N  
ATOM   4666  H   ASN B 751     -19.085  41.076  51.380  1.00  0.00           H  
ATOM   4667  HA  ASN B 751     -16.939  39.687  50.211  1.00  0.00           H  
ATOM   4668 1HB  ASN B 751     -17.372  39.994  52.647  1.00  0.00           H  
ATOM   4669 2HB  ASN B 751     -18.632  38.781  52.548  1.00  0.00           H  
ATOM   4670 1HD2 ASN B 751     -16.381  36.239  53.146  1.00  0.00           H  
ATOM   4671 2HD2 ASN B 751     -17.963  36.920  53.343  1.00  0.00           H  
ATOM   4672  N   GLU B 752     -19.797  38.043  49.894  1.00  0.00           N  
ATOM   4673  CA  GLU B 752     -20.372  36.925  49.144  1.00  0.00           C  
ATOM   4674  C   GLU B 752     -20.202  37.136  47.640  1.00  0.00           C  
ATOM   4675  O   GLU B 752     -19.863  36.195  46.907  1.00  0.00           O  
ATOM   4676  CB  GLU B 752     -21.857  36.747  49.469  1.00  0.00           C  
ATOM   4677  CG  GLU B 752     -22.542  35.609  48.690  1.00  0.00           C  
ATOM   4678  CD  GLU B 752     -22.018  34.220  48.989  1.00  0.00           C  
ATOM   4679  OE1 GLU B 752     -21.582  33.975  50.093  1.00  0.00           O  
ATOM   4680  OE2 GLU B 752     -22.040  33.404  48.082  1.00  0.00           O  
ATOM   4681  H   GLU B 752     -20.406  38.649  50.455  1.00  0.00           H  
ATOM   4682  HA  GLU B 752     -19.843  36.016  49.424  1.00  0.00           H  
ATOM   4683 1HB  GLU B 752     -21.974  36.554  50.536  1.00  0.00           H  
ATOM   4684 2HB  GLU B 752     -22.385  37.679  49.248  1.00  0.00           H  
ATOM   4685 1HG  GLU B 752     -23.608  35.633  48.911  1.00  0.00           H  
ATOM   4686 2HG  GLU B 752     -22.419  35.813  47.628  1.00  0.00           H  
ATOM   4687  N   ILE B 753     -20.381  38.376  47.185  1.00  0.00           N  
ATOM   4688  CA  ILE B 753     -20.203  38.676  45.778  1.00  0.00           C  
ATOM   4689  C   ILE B 753     -18.755  38.477  45.367  1.00  0.00           C  
ATOM   4690  O   ILE B 753     -18.497  37.876  44.327  1.00  0.00           O  
ATOM   4691  CB  ILE B 753     -20.711  40.074  45.427  1.00  0.00           C  
ATOM   4692  CG1 ILE B 753     -22.262  40.072  45.559  1.00  0.00           C  
ATOM   4693  CG2 ILE B 753     -20.248  40.424  44.056  1.00  0.00           C  
ATOM   4694  CD1 ILE B 753     -22.917  41.430  45.510  1.00  0.00           C  
ATOM   4695  H   ILE B 753     -20.673  39.124  47.825  1.00  0.00           H  
ATOM   4696  HA  ILE B 753     -20.806  37.973  45.207  1.00  0.00           H  
ATOM   4697  HB  ILE B 753     -20.326  40.799  46.147  1.00  0.00           H  
ATOM   4698 1HG1 ILE B 753     -22.673  39.464  44.755  1.00  0.00           H  
ATOM   4699 2HG1 ILE B 753     -22.521  39.608  46.513  1.00  0.00           H  
ATOM   4700 1HG2 ILE B 753     -20.605  41.402  43.768  1.00  0.00           H  
ATOM   4701 2HG2 ILE B 753     -19.163  40.409  44.024  1.00  0.00           H  
ATOM   4702 3HG2 ILE B 753     -20.643  39.687  43.401  1.00  0.00           H  
ATOM   4703 1HD1 ILE B 753     -23.993  41.317  45.616  1.00  0.00           H  
ATOM   4704 2HD1 ILE B 753     -22.537  42.043  46.329  1.00  0.00           H  
ATOM   4705 3HD1 ILE B 753     -22.694  41.902  44.560  1.00  0.00           H  
ATOM   4706  N   VAL B 754     -17.825  38.941  46.196  1.00  0.00           N  
ATOM   4707  CA  VAL B 754     -16.401  38.802  45.953  1.00  0.00           C  
ATOM   4708  C   VAL B 754     -16.009  37.328  45.859  1.00  0.00           C  
ATOM   4709  O   VAL B 754     -15.330  36.933  44.907  1.00  0.00           O  
ATOM   4710  CB  VAL B 754     -15.634  39.565  47.058  1.00  0.00           C  
ATOM   4711  CG1 VAL B 754     -14.185  39.261  47.047  1.00  0.00           C  
ATOM   4712  CG2 VAL B 754     -15.812  41.066  46.814  1.00  0.00           C  
ATOM   4713  H   VAL B 754     -18.134  39.423  47.038  1.00  0.00           H  
ATOM   4714  HA  VAL B 754     -16.167  39.272  45.013  1.00  0.00           H  
ATOM   4715  HB  VAL B 754     -16.036  39.286  48.027  1.00  0.00           H  
ATOM   4716 1HG1 VAL B 754     -13.694  39.811  47.837  1.00  0.00           H  
ATOM   4717 2HG1 VAL B 754     -14.071  38.215  47.229  1.00  0.00           H  
ATOM   4718 3HG1 VAL B 754     -13.752  39.516  46.101  1.00  0.00           H  
ATOM   4719 1HG2 VAL B 754     -15.296  41.622  47.594  1.00  0.00           H  
ATOM   4720 2HG2 VAL B 754     -15.394  41.323  45.844  1.00  0.00           H  
ATOM   4721 3HG2 VAL B 754     -16.866  41.314  46.827  1.00  0.00           H  
ATOM   4722  N   LYS B 755     -16.507  36.483  46.768  1.00  0.00           N  
ATOM   4723  CA  LYS B 755     -16.217  35.057  46.648  1.00  0.00           C  
ATOM   4724  C   LYS B 755     -16.653  34.536  45.280  1.00  0.00           C  
ATOM   4725  O   LYS B 755     -15.865  33.884  44.580  1.00  0.00           O  
ATOM   4726  CB  LYS B 755     -16.917  34.267  47.756  1.00  0.00           C  
ATOM   4727  CG  LYS B 755     -16.667  32.750  47.723  1.00  0.00           C  
ATOM   4728  CD  LYS B 755     -17.369  32.047  48.885  1.00  0.00           C  
ATOM   4729  CE  LYS B 755     -17.073  30.546  48.906  1.00  0.00           C  
ATOM   4730  NZ  LYS B 755     -17.678  29.833  47.727  1.00  0.00           N  
ATOM   4731  H   LYS B 755     -17.063  36.836  47.554  1.00  0.00           H  
ATOM   4732  HA  LYS B 755     -15.149  34.903  46.729  1.00  0.00           H  
ATOM   4733 1HB  LYS B 755     -16.600  34.649  48.729  1.00  0.00           H  
ATOM   4734 2HB  LYS B 755     -17.998  34.428  47.686  1.00  0.00           H  
ATOM   4735 1HG  LYS B 755     -17.050  32.341  46.780  1.00  0.00           H  
ATOM   4736 2HG  LYS B 755     -15.597  32.552  47.775  1.00  0.00           H  
ATOM   4737 1HD  LYS B 755     -17.045  32.489  49.827  1.00  0.00           H  
ATOM   4738 2HD  LYS B 755     -18.449  32.194  48.789  1.00  0.00           H  
ATOM   4739 1HE  LYS B 755     -15.995  30.393  48.895  1.00  0.00           H  
ATOM   4740 2HE  LYS B 755     -17.482  30.119  49.821  1.00  0.00           H  
ATOM   4741 1HZ  LYS B 755     -17.469  28.852  47.766  1.00  0.00           H  
ATOM   4742 2HZ  LYS B 755     -18.677  29.957  47.721  1.00  0.00           H  
ATOM   4743 3HZ  LYS B 755     -17.298  30.205  46.841  1.00  0.00           H  
ATOM   4744  N   GLN B 756     -17.879  34.882  44.869  1.00  0.00           N  
ATOM   4745  CA  GLN B 756     -18.379  34.428  43.581  1.00  0.00           C  
ATOM   4746  C   GLN B 756     -17.602  35.041  42.413  1.00  0.00           C  
ATOM   4747  O   GLN B 756     -17.410  34.375  41.396  1.00  0.00           O  
ATOM   4748  CB  GLN B 756     -19.871  34.703  43.451  1.00  0.00           C  
ATOM   4749  CG  GLN B 756     -20.743  33.844  44.347  1.00  0.00           C  
ATOM   4750  CD  GLN B 756     -22.234  34.156  44.184  1.00  0.00           C  
ATOM   4751  OE1 GLN B 756     -22.742  34.389  43.061  1.00  0.00           O  
ATOM   4752  NE2 GLN B 756     -22.963  34.142  45.301  1.00  0.00           N  
ATOM   4753  H   GLN B 756     -18.488  35.436  45.484  1.00  0.00           H  
ATOM   4754  HA  GLN B 756     -18.247  33.348  43.537  1.00  0.00           H  
ATOM   4755 1HB  GLN B 756     -20.050  35.727  43.755  1.00  0.00           H  
ATOM   4756 2HB  GLN B 756     -20.188  34.586  42.417  1.00  0.00           H  
ATOM   4757 1HG  GLN B 756     -20.572  32.792  44.108  1.00  0.00           H  
ATOM   4758 2HG  GLN B 756     -20.469  34.041  45.391  1.00  0.00           H  
ATOM   4759 1HE2 GLN B 756     -23.941  34.328  45.263  1.00  0.00           H  
ATOM   4760 2HE2 GLN B 756     -22.529  33.932  46.216  1.00  0.00           H  
ATOM   4761  N   LEU B 757     -17.124  36.284  42.544  1.00  0.00           N  
ATOM   4762  CA  LEU B 757     -16.361  36.887  41.459  1.00  0.00           C  
ATOM   4763  C   LEU B 757     -15.094  36.089  41.193  1.00  0.00           C  
ATOM   4764  O   LEU B 757     -14.751  35.828  40.036  1.00  0.00           O  
ATOM   4765  CB  LEU B 757     -15.985  38.337  41.805  1.00  0.00           C  
ATOM   4766  CG  LEU B 757     -17.098  39.379  41.768  1.00  0.00           C  
ATOM   4767  CD1 LEU B 757     -16.600  40.701  42.307  1.00  0.00           C  
ATOM   4768  CD2 LEU B 757     -17.571  39.547  40.349  1.00  0.00           C  
ATOM   4769  H   LEU B 757     -17.326  36.816  43.392  1.00  0.00           H  
ATOM   4770  HA  LEU B 757     -16.972  36.883  40.558  1.00  0.00           H  
ATOM   4771 1HB  LEU B 757     -15.640  38.321  42.827  1.00  0.00           H  
ATOM   4772 2HB  LEU B 757     -15.183  38.648  41.227  1.00  0.00           H  
ATOM   4773  HG  LEU B 757     -17.897  39.054  42.382  1.00  0.00           H  
ATOM   4774 1HD1 LEU B 757     -17.414  41.415  42.285  1.00  0.00           H  
ATOM   4775 2HD1 LEU B 757     -16.265  40.593  43.313  1.00  0.00           H  
ATOM   4776 3HD1 LEU B 757     -15.778  41.059  41.691  1.00  0.00           H  
ATOM   4777 1HD2 LEU B 757     -18.377  40.282  40.316  1.00  0.00           H  
ATOM   4778 2HD2 LEU B 757     -16.747  39.892  39.732  1.00  0.00           H  
ATOM   4779 3HD2 LEU B 757     -17.933  38.591  39.977  1.00  0.00           H  
ATOM   4780  N   ALA B 758     -14.421  35.640  42.251  1.00  0.00           N  
ATOM   4781  CA  ALA B 758     -13.229  34.828  42.038  1.00  0.00           C  
ATOM   4782  C   ALA B 758     -13.573  33.502  41.383  1.00  0.00           C  
ATOM   4783  O   ALA B 758     -12.846  33.041  40.496  1.00  0.00           O  
ATOM   4784  CB  ALA B 758     -12.538  34.564  43.337  1.00  0.00           C  
ATOM   4785  H   ALA B 758     -14.734  35.891  43.199  1.00  0.00           H  
ATOM   4786  HA  ALA B 758     -12.558  35.377  41.379  1.00  0.00           H  
ATOM   4787 1HB  ALA B 758     -11.635  33.985  43.174  1.00  0.00           H  
ATOM   4788 2HB  ALA B 758     -12.302  35.496  43.743  1.00  0.00           H  
ATOM   4789 3HB  ALA B 758     -13.211  34.024  44.007  1.00  0.00           H  
ATOM   4790  N   GLU B 759     -14.703  32.908  41.787  1.00  0.00           N  
ATOM   4791  CA  GLU B 759     -15.105  31.625  41.227  1.00  0.00           C  
ATOM   4792  C   GLU B 759     -15.391  31.768  39.740  1.00  0.00           C  
ATOM   4793  O   GLU B 759     -14.978  30.924  38.940  1.00  0.00           O  
ATOM   4794  CB  GLU B 759     -16.354  31.092  41.944  1.00  0.00           C  
ATOM   4795  CG  GLU B 759     -16.130  30.653  43.395  1.00  0.00           C  
ATOM   4796  CD  GLU B 759     -17.424  30.313  44.135  1.00  0.00           C  
ATOM   4797  OE1 GLU B 759     -18.483  30.631  43.640  1.00  0.00           O  
ATOM   4798  OE2 GLU B 759     -17.342  29.734  45.212  1.00  0.00           O  
ATOM   4799  H   GLU B 759     -15.259  33.340  42.534  1.00  0.00           H  
ATOM   4800  HA  GLU B 759     -14.289  30.916  41.354  1.00  0.00           H  
ATOM   4801 1HB  GLU B 759     -17.124  31.856  41.941  1.00  0.00           H  
ATOM   4802 2HB  GLU B 759     -16.746  30.237  41.394  1.00  0.00           H  
ATOM   4803 1HG  GLU B 759     -15.484  29.777  43.398  1.00  0.00           H  
ATOM   4804 2HG  GLU B 759     -15.614  31.450  43.922  1.00  0.00           H  
ATOM   4805  N   ILE B 760     -16.029  32.874  39.357  1.00  0.00           N  
ATOM   4806  CA  ILE B 760     -16.338  33.082  37.958  1.00  0.00           C  
ATOM   4807  C   ILE B 760     -15.059  33.271  37.177  1.00  0.00           C  
ATOM   4808  O   ILE B 760     -14.908  32.687  36.114  1.00  0.00           O  
ATOM   4809  CB  ILE B 760     -17.224  34.308  37.702  1.00  0.00           C  
ATOM   4810  CG1 ILE B 760     -18.595  34.128  38.279  1.00  0.00           C  
ATOM   4811  CG2 ILE B 760     -17.345  34.511  36.179  1.00  0.00           C  
ATOM   4812  CD1 ILE B 760     -19.365  35.411  38.300  1.00  0.00           C  
ATOM   4813  H   ILE B 760     -16.349  33.540  40.067  1.00  0.00           H  
ATOM   4814  HA  ILE B 760     -16.848  32.199  37.579  1.00  0.00           H  
ATOM   4815  HB  ILE B 760     -16.782  35.180  38.181  1.00  0.00           H  
ATOM   4816 1HG1 ILE B 760     -19.142  33.398  37.688  1.00  0.00           H  
ATOM   4817 2HG1 ILE B 760     -18.509  33.755  39.295  1.00  0.00           H  
ATOM   4818 1HG2 ILE B 760     -17.967  35.381  35.965  1.00  0.00           H  
ATOM   4819 2HG2 ILE B 760     -16.358  34.656  35.751  1.00  0.00           H  
ATOM   4820 3HG2 ILE B 760     -17.798  33.624  35.747  1.00  0.00           H  
ATOM   4821 1HD1 ILE B 760     -20.329  35.241  38.731  1.00  0.00           H  
ATOM   4822 2HD1 ILE B 760     -18.825  36.137  38.906  1.00  0.00           H  
ATOM   4823 3HD1 ILE B 760     -19.479  35.792  37.289  1.00  0.00           H  
ATOM   4824  N   ALA B 761     -14.132  34.093  37.675  1.00  0.00           N  
ATOM   4825  CA  ALA B 761     -12.910  34.337  36.918  1.00  0.00           C  
ATOM   4826  C   ALA B 761     -12.133  33.061  36.676  1.00  0.00           C  
ATOM   4827  O   ALA B 761     -11.603  32.847  35.585  1.00  0.00           O  
ATOM   4828  CB  ALA B 761     -12.016  35.304  37.654  1.00  0.00           C  
ATOM   4829  H   ALA B 761     -14.292  34.564  38.572  1.00  0.00           H  
ATOM   4830  HA  ALA B 761     -13.190  34.754  35.955  1.00  0.00           H  
ATOM   4831 1HB  ALA B 761     -11.122  35.482  37.081  1.00  0.00           H  
ATOM   4832 2HB  ALA B 761     -12.525  36.227  37.811  1.00  0.00           H  
ATOM   4833 3HB  ALA B 761     -11.754  34.868  38.617  1.00  0.00           H  
ATOM   4834  N   LYS B 762     -12.103  32.183  37.675  1.00  0.00           N  
ATOM   4835  CA  LYS B 762     -11.399  30.920  37.550  1.00  0.00           C  
ATOM   4836  C   LYS B 762     -12.109  29.948  36.584  1.00  0.00           C  
ATOM   4837  O   LYS B 762     -11.448  29.211  35.848  1.00  0.00           O  
ATOM   4838  CB  LYS B 762     -11.189  30.329  38.946  1.00  0.00           C  
ATOM   4839  CG  LYS B 762     -10.163  31.148  39.792  1.00  0.00           C  
ATOM   4840  CD  LYS B 762      -9.803  30.483  41.130  1.00  0.00           C  
ATOM   4841  CE  LYS B 762     -10.951  30.560  42.137  1.00  0.00           C  
ATOM   4842  NZ  LYS B 762     -10.545  30.056  43.504  1.00  0.00           N  
ATOM   4843  H   LYS B 762     -12.553  32.415  38.567  1.00  0.00           H  
ATOM   4844  HA  LYS B 762     -10.414  31.126  37.134  1.00  0.00           H  
ATOM   4845 1HB  LYS B 762     -12.143  30.314  39.482  1.00  0.00           H  
ATOM   4846 2HB  LYS B 762     -10.830  29.303  38.865  1.00  0.00           H  
ATOM   4847 1HG  LYS B 762      -9.241  31.259  39.213  1.00  0.00           H  
ATOM   4848 2HG  LYS B 762     -10.561  32.140  39.986  1.00  0.00           H  
ATOM   4849 1HD  LYS B 762      -9.543  29.435  40.955  1.00  0.00           H  
ATOM   4850 2HD  LYS B 762      -8.929  30.981  41.556  1.00  0.00           H  
ATOM   4851 1HE  LYS B 762     -11.281  31.592  42.226  1.00  0.00           H  
ATOM   4852 2HE  LYS B 762     -11.780  29.957  41.770  1.00  0.00           H  
ATOM   4853 1HZ  LYS B 762     -11.328  30.120  44.131  1.00  0.00           H  
ATOM   4854 2HZ  LYS B 762     -10.243  29.097  43.437  1.00  0.00           H  
ATOM   4855 3HZ  LYS B 762      -9.767  30.626  43.889  1.00  0.00           H  
ATOM   4856  N   GLU B 763     -13.452  29.945  36.581  1.00  0.00           N  
ATOM   4857  CA  GLU B 763     -14.229  29.063  35.700  1.00  0.00           C  
ATOM   4858  C   GLU B 763     -14.697  29.695  34.364  1.00  0.00           C  
ATOM   4859  O   GLU B 763     -15.233  28.992  33.504  1.00  0.00           O  
ATOM   4860  CB  GLU B 763     -15.452  28.508  36.446  1.00  0.00           C  
ATOM   4861  CG  GLU B 763     -15.116  27.578  37.624  1.00  0.00           C  
ATOM   4862  CD  GLU B 763     -16.347  27.011  38.327  1.00  0.00           C  
ATOM   4863  OE1 GLU B 763     -17.441  27.415  38.002  1.00  0.00           O  
ATOM   4864  OE2 GLU B 763     -16.184  26.160  39.176  1.00  0.00           O  
ATOM   4865  H   GLU B 763     -13.958  30.548  37.237  1.00  0.00           H  
ATOM   4866  HA  GLU B 763     -13.592  28.218  35.446  1.00  0.00           H  
ATOM   4867 1HB  GLU B 763     -16.036  29.344  36.840  1.00  0.00           H  
ATOM   4868 2HB  GLU B 763     -16.087  27.963  35.750  1.00  0.00           H  
ATOM   4869 1HG  GLU B 763     -14.503  26.755  37.261  1.00  0.00           H  
ATOM   4870 2HG  GLU B 763     -14.524  28.145  38.346  1.00  0.00           H  
ATOM   4871  N   ALA B 764     -14.506  31.002  34.182  1.00  0.00           N  
ATOM   4872  CA  ALA B 764     -14.977  31.714  32.993  1.00  0.00           C  
ATOM   4873  C   ALA B 764     -14.353  31.185  31.716  1.00  0.00           C  
ATOM   4874  O   ALA B 764     -13.169  30.860  31.650  1.00  0.00           O  
ATOM   4875  CB  ALA B 764     -14.668  33.207  33.084  1.00  0.00           C  
ATOM   4876  H   ALA B 764     -14.083  31.543  34.934  1.00  0.00           H  
ATOM   4877  HA  ALA B 764     -16.055  31.576  32.925  1.00  0.00           H  
ATOM   4878 1HB  ALA B 764     -15.037  33.713  32.202  1.00  0.00           H  
ATOM   4879 2HB  ALA B 764     -15.133  33.634  33.951  1.00  0.00           H  
ATOM   4880 3HB  ALA B 764     -13.594  33.333  33.155  1.00  0.00           H  
ATOM   4881  N   THR B 765     -15.168  31.188  30.669  1.00  0.00           N  
ATOM   4882  CA  THR B 765     -14.788  30.765  29.328  1.00  0.00           C  
ATOM   4883  C   THR B 765     -14.590  31.985  28.430  1.00  0.00           C  
ATOM   4884  O   THR B 765     -14.485  31.875  27.210  1.00  0.00           O  
ATOM   4885  CB  THR B 765     -15.860  29.827  28.741  1.00  0.00           C  
ATOM   4886  OG1 THR B 765     -17.131  30.509  28.660  1.00  0.00           O  
ATOM   4887  CG2 THR B 765     -16.015  28.619  29.648  1.00  0.00           C  
ATOM   4888  H   THR B 765     -16.130  31.457  30.815  1.00  0.00           H  
ATOM   4889  HA  THR B 765     -13.843  30.223  29.385  1.00  0.00           H  
ATOM   4890  HB  THR B 765     -15.564  29.503  27.745  1.00  0.00           H  
ATOM   4891  HG1 THR B 765     -17.818  29.883  28.302  1.00  0.00           H  
ATOM   4892 1HG2 THR B 765     -16.777  27.954  29.235  1.00  0.00           H  
ATOM   4893 2HG2 THR B 765     -15.065  28.090  29.715  1.00  0.00           H  
ATOM   4894 3HG2 THR B 765     -16.318  28.944  30.644  1.00  0.00           H  
ATOM   4895  N   ASP B 766     -14.593  33.152  29.064  1.00  0.00           N  
ATOM   4896  CA  ASP B 766     -14.480  34.440  28.398  1.00  0.00           C  
ATOM   4897  C   ASP B 766     -13.466  35.360  29.058  1.00  0.00           C  
ATOM   4898  O   ASP B 766     -13.712  35.910  30.134  1.00  0.00           O  
ATOM   4899  CB  ASP B 766     -15.818  35.175  28.371  1.00  0.00           C  
ATOM   4900  CG  ASP B 766     -15.776  36.504  27.582  1.00  0.00           C  
ATOM   4901  OD1 ASP B 766     -14.724  36.861  27.047  1.00  0.00           O  
ATOM   4902  OD2 ASP B 766     -16.780  37.168  27.549  1.00  0.00           O  
ATOM   4903  H   ASP B 766     -14.668  33.115  30.066  1.00  0.00           H  
ATOM   4904  HA  ASP B 766     -14.162  34.263  27.369  1.00  0.00           H  
ATOM   4905 1HB  ASP B 766     -16.568  34.526  27.925  1.00  0.00           H  
ATOM   4906 2HB  ASP B 766     -16.140  35.381  29.382  1.00  0.00           H  
ATOM   4907  N   LYS B 767     -12.361  35.607  28.366  1.00  0.00           N  
ATOM   4908  CA  LYS B 767     -11.333  36.521  28.852  1.00  0.00           C  
ATOM   4909  C   LYS B 767     -11.920  37.861  29.290  1.00  0.00           C  
ATOM   4910  O   LYS B 767     -11.426  38.463  30.246  1.00  0.00           O  
ATOM   4911  CB  LYS B 767     -10.291  36.769  27.763  1.00  0.00           C  
ATOM   4912  CG  LYS B 767      -9.225  37.808  28.109  1.00  0.00           C  
ATOM   4913  CD  LYS B 767      -8.187  37.901  26.995  1.00  0.00           C  
ATOM   4914  CE  LYS B 767      -7.215  39.075  27.187  1.00  0.00           C  
ATOM   4915  NZ  LYS B 767      -6.122  39.037  26.183  1.00  0.00           N  
ATOM   4916  H   LYS B 767     -12.232  35.139  27.480  1.00  0.00           H  
ATOM   4917  HA  LYS B 767     -10.846  36.067  29.715  1.00  0.00           H  
ATOM   4918 1HB  LYS B 767      -9.780  35.835  27.529  1.00  0.00           H  
ATOM   4919 2HB  LYS B 767     -10.793  37.104  26.855  1.00  0.00           H  
ATOM   4920 1HG  LYS B 767      -9.697  38.780  28.239  1.00  0.00           H  
ATOM   4921 2HG  LYS B 767      -8.726  37.536  29.039  1.00  0.00           H  
ATOM   4922 1HD  LYS B 767      -7.602  36.977  26.968  1.00  0.00           H  
ATOM   4923 2HD  LYS B 767      -8.691  38.017  26.038  1.00  0.00           H  
ATOM   4924 1HE  LYS B 767      -7.764  40.003  27.062  1.00  0.00           H  
ATOM   4925 2HE  LYS B 767      -6.781  39.047  28.188  1.00  0.00           H  
ATOM   4926 1HZ  LYS B 767      -5.473  39.837  26.299  1.00  0.00           H  
ATOM   4927 2HZ  LYS B 767      -5.613  38.156  26.342  1.00  0.00           H  
ATOM   4928 3HZ  LYS B 767      -6.490  39.060  25.257  1.00  0.00           H  
ATOM   4929  N   ARG B 768     -12.931  38.359  28.566  1.00  0.00           N
[truncated: 2,064,947 more chars]
