# Supplementary material for: De novo design of obligate ABC-type heterotrimeric proteins
Source: Nat Struct Mol Biol. 2022 Dec 15;29(12):1266–76. doi: 10.1038/s41594-022-00879-4 (PMC9758053; doi:10.1038/s41594-022-00879-4)
Supplement: Supplementary file 4 — This compressed file contains all PDB files and scripts used in our design protocols and analyses, as well as the final design model outputs. [file 41594_2022_879_MOESM4_ESM.zip › source_data/pdbs/crown_pdbs/C2-DHT01-04.pdb]

HEADER                                            01-FEB-22   XXXX              
EXPDTA    THEORETICAL MODEL                                                     
REMARK 220                                                                      
REMARK 220 EXPERIMENTAL DETAILS                                                 
REMARK 220  EXPERIMENT TYPE                : THEORETICAL MODELLING              
REMARK 220  DATE OF DATA COLLECTION        : 01-FEB-22                          
REMARK 220                                                                      
REMARK 220 REMARK: MODEL GENERATED BY ROSETTA                                   
REMARK 220  VERSION 2021.16+release.8ee4f02                                     
ATOM      1  N   ASP C   1      20.990  45.749  -2.399  1.00  0.00           N  
ATOM      2  CA  ASP C   1      19.997  45.842  -1.321  1.00  0.00           C  
ATOM      3  C   ASP C   1      18.655  45.129  -1.665  1.00  0.00           C  
ATOM      4  O   ASP C   1      18.288  44.142  -0.995  1.00  0.00           O  
ATOM      5  CB  ASP C   1      19.795  47.345  -0.919  1.00  0.00           C  
ATOM      6  CG  ASP C   1      18.903  47.606   0.372  1.00  0.00           C  
ATOM      7  OD1 ASP C   1      19.204  47.004   1.395  1.00  0.00           O  
ATOM      8  OD2 ASP C   1      17.966  48.416   0.336  1.00  0.00           O  
ATOM      9 1H   ASP C   1      21.905  45.584  -2.001  1.00  0.00           H  
ATOM     10 2H   ASP C   1      20.751  45.000  -3.031  1.00  0.00           H  
ATOM     11 3H   ASP C   1      21.007  46.622  -2.906  1.00  0.00           H  
ATOM     12  HA  ASP C   1      20.413  45.333  -0.450  1.00  0.00           H  
ATOM     13 1HB  ASP C   1      20.773  47.792  -0.748  1.00  0.00           H  
ATOM     14 2HB  ASP C   1      19.346  47.886  -1.758  1.00  0.00           H  
ATOM     15  N   GLU C   2      17.913  45.650  -2.688  1.00  0.00           N  
ATOM     16  CA  GLU C   2      16.548  45.217  -3.062  1.00  0.00           C  
ATOM     17  C   GLU C   2      16.350  43.725  -3.387  1.00  0.00           C  
ATOM     18  O   GLU C   2      15.493  43.059  -2.794  1.00  0.00           O  
ATOM     19  CB  GLU C   2      16.122  45.995  -4.325  1.00  0.00           C  
ATOM     20  CG  GLU C   2      15.888  47.536  -4.185  1.00  0.00           C  
ATOM     21  CD  GLU C   2      17.144  48.409  -4.351  1.00  0.00           C  
ATOM     22  OE1 GLU C   2      18.238  47.911  -4.182  1.00  0.00           O  
ATOM     23  OE2 GLU C   2      16.987  49.575  -4.684  1.00  0.00           O  
ATOM     24  H   GLU C   2      18.288  46.426  -3.211  1.00  0.00           H  
ATOM     25  HA  GLU C   2      15.884  45.472  -2.237  1.00  0.00           H  
ATOM     26 1HB  GLU C   2      16.904  45.876  -5.078  1.00  0.00           H  
ATOM     27 2HB  GLU C   2      15.235  45.538  -4.747  1.00  0.00           H  
ATOM     28 1HG  GLU C   2      15.157  47.840  -4.938  1.00  0.00           H  
ATOM     29 2HG  GLU C   2      15.454  47.729  -3.205  1.00  0.00           H  
ATOM     30  N   GLU C   3      17.199  43.184  -4.248  1.00  0.00           N  
ATOM     31  CA  GLU C   3      17.045  41.796  -4.646  1.00  0.00           C  
ATOM     32  C   GLU C   3      17.567  40.844  -3.598  1.00  0.00           C  
ATOM     33  O   GLU C   3      17.096  39.715  -3.503  1.00  0.00           O  
ATOM     34  CB  GLU C   3      17.708  41.534  -5.996  1.00  0.00           C  
ATOM     35  CG  GLU C   3      17.032  42.256  -7.157  1.00  0.00           C  
ATOM     36  CD  GLU C   3      17.495  43.677  -7.353  1.00  0.00           C  
ATOM     37  OE1 GLU C   3      18.646  43.944  -7.103  1.00  0.00           O  
ATOM     38  OE2 GLU C   3      16.699  44.501  -7.739  1.00  0.00           O  
ATOM     39  H   GLU C   3      17.910  43.759  -4.673  1.00  0.00           H  
ATOM     40  HA  GLU C   3      15.979  41.601  -4.769  1.00  0.00           H  
ATOM     41 1HB  GLU C   3      18.752  41.847  -5.959  1.00  0.00           H  
ATOM     42 2HB  GLU C   3      17.692  40.463  -6.211  1.00  0.00           H  
ATOM     43 1HG  GLU C   3      17.214  41.692  -8.070  1.00  0.00           H  
ATOM     44 2HG  GLU C   3      15.961  42.260  -6.970  1.00  0.00           H  
ATOM     45  N   GLU C   4      18.559  41.277  -2.831  1.00  0.00           N  
ATOM     46  CA  GLU C   4      19.158  40.399  -1.843  1.00  0.00           C  
ATOM     47  C   GLU C   4      18.137  40.068  -0.768  1.00  0.00           C  
ATOM     48  O   GLU C   4      17.964  38.900  -0.399  1.00  0.00           O  
ATOM     49  CB  GLU C   4      20.368  41.095  -1.216  1.00  0.00           C  
ATOM     50  CG  GLU C   4      21.551  41.281  -2.157  1.00  0.00           C  
ATOM     51  CD  GLU C   4      22.643  42.148  -1.572  1.00  0.00           C  
ATOM     52  OE1 GLU C   4      22.390  42.816  -0.593  1.00  0.00           O  
ATOM     53  OE2 GLU C   4      23.722  42.156  -2.113  1.00  0.00           O  
ATOM     54  H   GLU C   4      18.886  42.224  -2.941  1.00  0.00           H  
ATOM     55  HA  GLU C   4      19.471  39.476  -2.329  1.00  0.00           H  
ATOM     56 1HB  GLU C   4      20.070  42.080  -0.853  1.00  0.00           H  
ATOM     57 2HB  GLU C   4      20.709  40.521  -0.355  1.00  0.00           H  
ATOM     58 1HG  GLU C   4      21.967  40.303  -2.397  1.00  0.00           H  
ATOM     59 2HG  GLU C   4      21.191  41.729  -3.083  1.00  0.00           H  
ATOM     60  N   LYS C   5      17.382  41.088  -0.347  1.00  0.00           N  
ATOM     61  CA  LYS C   5      16.361  40.892   0.667  1.00  0.00           C  
ATOM     62  C   LYS C   5      15.200  40.069   0.130  1.00  0.00           C  
ATOM     63  O   LYS C   5      14.637  39.230   0.851  1.00  0.00           O  
ATOM     64  CB  LYS C   5      15.896  42.238   1.205  1.00  0.00           C  
ATOM     65  CG  LYS C   5      16.947  42.928   2.083  1.00  0.00           C  
ATOM     66  CD  LYS C   5      16.438  44.231   2.671  1.00  0.00           C  
ATOM     67  CE  LYS C   5      17.422  44.803   3.686  1.00  0.00           C  
ATOM     68  NZ  LYS C   5      18.679  45.236   3.048  1.00  0.00           N  
ATOM     69  H   LYS C   5      17.571  42.034  -0.698  1.00  0.00           H  
ATOM     70  HA  LYS C   5      16.804  40.334   1.493  1.00  0.00           H  
ATOM     71 1HB  LYS C   5      15.676  42.903   0.362  1.00  0.00           H  
ATOM     72 2HB  LYS C   5      14.981  42.113   1.779  1.00  0.00           H  
ATOM     73 1HG  LYS C   5      17.244  42.259   2.890  1.00  0.00           H  
ATOM     74 2HG  LYS C   5      17.829  43.144   1.470  1.00  0.00           H  
ATOM     75 1HD  LYS C   5      16.317  44.959   1.863  1.00  0.00           H  
ATOM     76 2HD  LYS C   5      15.474  44.073   3.150  1.00  0.00           H  
ATOM     77 1HE  LYS C   5      16.967  45.658   4.183  1.00  0.00           H  
ATOM     78 2HE  LYS C   5      17.649  44.040   4.430  1.00  0.00           H  
ATOM     79 1HZ  LYS C   5      19.309  45.616   3.725  1.00  0.00           H  
ATOM     80 2HZ  LYS C   5      19.122  44.466   2.579  1.00  0.00           H  
ATOM     81 3HZ  LYS C   5      18.481  45.967   2.353  1.00  0.00           H  
ATOM     82  N   LEU C   6      14.841  40.283  -1.139  1.00  0.00           N  
ATOM     83  CA  LEU C   6      13.752  39.508  -1.693  1.00  0.00           C  
ATOM     84  C   LEU C   6      14.173  38.050  -1.945  1.00  0.00           C  
ATOM     85  O   LEU C   6      13.348  37.142  -1.791  1.00  0.00           O  
ATOM     86  CB  LEU C   6      13.202  40.175  -2.944  1.00  0.00           C  
ATOM     87  CG  LEU C   6      12.504  41.517  -2.691  1.00  0.00           C  
ATOM     88  CD1 LEU C   6      12.066  42.085  -4.005  1.00  0.00           C  
ATOM     89  CD2 LEU C   6      11.345  41.322  -1.730  1.00  0.00           C  
ATOM     90  H   LEU C   6      15.295  41.008  -1.705  1.00  0.00           H  
ATOM     91  HA  LEU C   6      12.947  39.502  -0.965  1.00  0.00           H  
ATOM     92 1HB  LEU C   6      14.024  40.344  -3.641  1.00  0.00           H  
ATOM     93 2HB  LEU C   6      12.475  39.517  -3.403  1.00  0.00           H  
ATOM     94  HG  LEU C   6      13.201  42.221  -2.247  1.00  0.00           H  
ATOM     95 1HD1 LEU C   6      11.567  43.021  -3.830  1.00  0.00           H  
ATOM     96 2HD1 LEU C   6      12.938  42.237  -4.635  1.00  0.00           H  
ATOM     97 3HD1 LEU C   6      11.388  41.405  -4.486  1.00  0.00           H  
ATOM     98 1HD2 LEU C   6      10.849  42.278  -1.555  1.00  0.00           H  
ATOM     99 2HD2 LEU C   6      10.653  40.633  -2.143  1.00  0.00           H  
ATOM    100 3HD2 LEU C   6      11.722  40.927  -0.786  1.00  0.00           H  
ATOM    101  N   ARG C   7      15.451  37.799  -2.284  1.00  0.00           N  
ATOM    102  CA  ARG C   7      15.878  36.414  -2.459  1.00  0.00           C  
ATOM    103  C   ARG C   7      15.818  35.662  -1.135  1.00  0.00           C  
ATOM    104  O   ARG C   7      15.312  34.533  -1.088  1.00  0.00           O  
ATOM    105  CB  ARG C   7      17.300  36.305  -3.030  1.00  0.00           C  
ATOM    106  CG  ARG C   7      17.465  36.638  -4.528  1.00  0.00           C  
ATOM    107  CD  ARG C   7      18.868  36.581  -5.007  1.00  0.00           C  
ATOM    108  NE  ARG C   7      19.448  35.257  -4.849  1.00  0.00           N  
ATOM    109  CZ  ARG C   7      20.653  34.883  -5.327  1.00  0.00           C  
ATOM    110  NH1 ARG C   7      21.374  35.707  -6.058  1.00  0.00           N  
ATOM    111  NH2 ARG C   7      21.113  33.669  -5.066  1.00  0.00           N  
ATOM    112  H   ARG C   7      16.112  38.560  -2.453  1.00  0.00           H  
ATOM    113  HA  ARG C   7      15.196  35.932  -3.148  1.00  0.00           H  
ATOM    114 1HB  ARG C   7      17.949  36.989  -2.479  1.00  0.00           H  
ATOM    115 2HB  ARG C   7      17.678  35.297  -2.869  1.00  0.00           H  
ATOM    116 1HG  ARG C   7      16.899  35.944  -5.128  1.00  0.00           H  
ATOM    117 2HG  ARG C   7      17.124  37.636  -4.716  1.00  0.00           H  
ATOM    118 1HD  ARG C   7      18.897  36.843  -6.067  1.00  0.00           H  
ATOM    119 2HD  ARG C   7      19.473  37.293  -4.445  1.00  0.00           H  
ATOM    120  HE  ARG C   7      18.935  34.586  -4.296  1.00  0.00           H  
ATOM    121 1HH1 ARG C   7      21.020  36.645  -6.323  1.00  0.00           H  
ATOM    122 2HH1 ARG C   7      22.265  35.411  -6.419  1.00  0.00           H  
ATOM    123 1HH2 ARG C   7      20.564  33.030  -4.508  1.00  0.00           H  
ATOM    124 2HH2 ARG C   7      22.012  33.386  -5.426  1.00  0.00           H  
ATOM    125  N   GLU C   8      16.251  36.302  -0.038  1.00  0.00           N  
ATOM    126  CA  GLU C   8      16.173  35.616   1.248  1.00  0.00           C  
ATOM    127  C   GLU C   8      14.718  35.400   1.655  1.00  0.00           C  
ATOM    128  O   GLU C   8      14.367  34.335   2.177  1.00  0.00           O  
ATOM    129  CB  GLU C   8      16.913  36.380   2.357  1.00  0.00           C  
ATOM    130  CG  GLU C   8      18.444  36.387   2.235  1.00  0.00           C  
ATOM    131  CD  GLU C   8      19.149  37.097   3.397  1.00  0.00           C  
ATOM    132  OE1 GLU C   8      18.483  37.715   4.198  1.00  0.00           O  
ATOM    133  OE2 GLU C   8      20.355  36.997   3.482  1.00  0.00           O  
ATOM    134  H   GLU C   8      16.669  37.237  -0.114  1.00  0.00           H  
ATOM    135  HA  GLU C   8      16.641  34.638   1.142  1.00  0.00           H  
ATOM    136 1HB  GLU C   8      16.579  37.422   2.351  1.00  0.00           H  
ATOM    137 2HB  GLU C   8      16.650  35.959   3.326  1.00  0.00           H  
ATOM    138 1HG  GLU C   8      18.798  35.359   2.182  1.00  0.00           H  
ATOM    139 2HG  GLU C   8      18.710  36.883   1.300  1.00  0.00           H  
ATOM    140  N   SER C   9      13.858  36.384   1.362  1.00  0.00           N  
ATOM    141  CA  SER C   9      12.459  36.284   1.727  1.00  0.00           C  
ATOM    142  C   SER C   9      11.788  35.131   0.988  1.00  0.00           C  
ATOM    143  O   SER C   9      11.003  34.385   1.582  1.00  0.00           O  
ATOM    144  CB  SER C   9      11.747  37.578   1.378  1.00  0.00           C  
ATOM    145  OG  SER C   9      12.250  38.654   2.126  1.00  0.00           O  
ATOM    146  H   SER C   9      14.197  37.253   0.940  1.00  0.00           H  
ATOM    147  HA  SER C   9      12.389  36.103   2.799  1.00  0.00           H  
ATOM    148 1HB  SER C   9      11.862  37.781   0.319  1.00  0.00           H  
ATOM    149 2HB  SER C   9      10.682  37.465   1.572  1.00  0.00           H  
ATOM    150  HG  SER C   9      13.168  38.808   1.791  1.00  0.00           H  
ATOM    151  N   LEU C  10      12.119  34.940  -0.292  1.00  0.00           N  
ATOM    152  CA  LEU C  10      11.497  33.855  -1.037  1.00  0.00           C  
ATOM    153  C   LEU C  10      11.956  32.499  -0.521  1.00  0.00           C  
ATOM    154  O   LEU C  10      11.144  31.570  -0.444  1.00  0.00           O  
ATOM    155  CB  LEU C  10      11.746  33.961  -2.538  1.00  0.00           C  
ATOM    156  CG  LEU C  10      11.003  32.885  -3.361  1.00  0.00           C  
ATOM    157  CD1 LEU C  10       9.507  32.988  -3.098  1.00  0.00           C  
ATOM    158  CD2 LEU C  10      11.271  33.078  -4.824  1.00  0.00           C  
ATOM    159  H   LEU C  10      12.764  35.585  -0.759  1.00  0.00           H  
ATOM    160  HA  LEU C  10      10.424  33.917  -0.890  1.00  0.00           H  
ATOM    161 1HB  LEU C  10      11.429  34.946  -2.883  1.00  0.00           H  
ATOM    162 2HB  LEU C  10      12.822  33.860  -2.718  1.00  0.00           H  
ATOM    163  HG  LEU C  10      11.337  31.900  -3.055  1.00  0.00           H  
ATOM    164 1HD1 LEU C  10       8.986  32.222  -3.674  1.00  0.00           H  
ATOM    165 2HD1 LEU C  10       9.305  32.843  -2.039  1.00  0.00           H  
ATOM    166 3HD1 LEU C  10       9.165  33.969  -3.402  1.00  0.00           H  
ATOM    167 1HD2 LEU C  10      10.739  32.321  -5.368  1.00  0.00           H  
ATOM    168 2HD2 LEU C  10      10.925  34.065  -5.146  1.00  0.00           H  
ATOM    169 3HD2 LEU C  10      12.336  32.981  -5.013  1.00  0.00           H  
ATOM    170  N   GLU C  11      13.239  32.367  -0.154  1.00  0.00           N  
ATOM    171  CA  GLU C  11      13.692  31.071   0.335  1.00  0.00           C  
ATOM    172  C   GLU C  11      12.989  30.713   1.647  1.00  0.00           C  
ATOM    173  O   GLU C  11      12.595  29.554   1.844  1.00  0.00           O  
ATOM    174  CB  GLU C  11      15.212  31.056   0.536  1.00  0.00           C  
ATOM    175  CG  GLU C  11      16.046  31.094  -0.760  1.00  0.00           C  
ATOM    176  CD  GLU C  11      15.848  29.874  -1.638  1.00  0.00           C  
ATOM    177  OE1 GLU C  11      15.865  28.782  -1.125  1.00  0.00           O  
ATOM    178  OE2 GLU C  11      15.668  30.034  -2.834  1.00  0.00           O  
ATOM    179  H   GLU C  11      13.894  33.153  -0.249  1.00  0.00           H  
ATOM    180  HA  GLU C  11      13.434  30.317  -0.401  1.00  0.00           H  
ATOM    181 1HB  GLU C  11      15.497  31.927   1.134  1.00  0.00           H  
ATOM    182 2HB  GLU C  11      15.496  30.168   1.099  1.00  0.00           H  
ATOM    183 1HG  GLU C  11      15.760  31.981  -1.326  1.00  0.00           H  
ATOM    184 2HG  GLU C  11      17.099  31.188  -0.501  1.00  0.00           H  
ATOM    185  N   GLU C  12      12.755  31.711   2.510  1.00  0.00           N  
ATOM    186  CA  GLU C  12      12.069  31.418   3.761  1.00  0.00           C  
ATOM    187  C   GLU C  12      10.615  31.020   3.503  1.00  0.00           C  
ATOM    188  O   GLU C  12      10.104  30.097   4.149  1.00  0.00           O  
ATOM    189  CB  GLU C  12      12.136  32.611   4.721  1.00  0.00           C  
ATOM    190  CG  GLU C  12      13.542  32.904   5.294  1.00  0.00           C  
ATOM    191  CD  GLU C  12      14.101  31.768   6.129  1.00  0.00           C  
ATOM    192  OE1 GLU C  12      13.393  31.258   6.964  1.00  0.00           O  
ATOM    193  OE2 GLU C  12      15.245  31.395   5.925  1.00  0.00           O  
ATOM    194  H   GLU C  12      13.106  32.655   2.311  1.00  0.00           H  
ATOM    195  HA  GLU C  12      12.566  30.577   4.233  1.00  0.00           H  
ATOM    196 1HB  GLU C  12      11.803  33.509   4.193  1.00  0.00           H  
ATOM    197 2HB  GLU C  12      11.452  32.449   5.554  1.00  0.00           H  
ATOM    198 1HG  GLU C  12      14.220  33.091   4.461  1.00  0.00           H  
ATOM    199 2HG  GLU C  12      13.496  33.810   5.896  1.00  0.00           H  
ATOM    200  N   GLN C  13       9.966  31.657   2.519  1.00  0.00           N  
ATOM    201  CA  GLN C  13       8.580  31.316   2.212  1.00  0.00           C  
ATOM    202  C   GLN C  13       8.472  29.892   1.670  1.00  0.00           C  
ATOM    203  O   GLN C  13       7.546  29.156   2.033  1.00  0.00           O  
ATOM    204  CB  GLN C  13       8.007  32.303   1.193  1.00  0.00           C  
ATOM    205  CG  GLN C  13       7.782  33.701   1.725  1.00  0.00           C  
ATOM    206  CD  GLN C  13       7.361  34.665   0.636  1.00  0.00           C  
ATOM    207  OE1 GLN C  13       6.189  34.741   0.265  1.00  0.00           O  
ATOM    208  NE2 GLN C  13       8.317  35.401   0.119  1.00  0.00           N  
ATOM    209  H   GLN C  13      10.428  32.426   2.020  1.00  0.00           H  
ATOM    210  HA  GLN C  13       7.994  31.380   3.129  1.00  0.00           H  
ATOM    211 1HB  GLN C  13       8.692  32.376   0.351  1.00  0.00           H  
ATOM    212 2HB  GLN C  13       7.075  31.935   0.814  1.00  0.00           H  
ATOM    213 1HG  GLN C  13       6.985  33.661   2.469  1.00  0.00           H  
ATOM    214 2HG  GLN C  13       8.690  34.062   2.185  1.00  0.00           H  
ATOM    215 1HE2 GLN C  13       8.098  36.069  -0.608  1.00  0.00           H  
ATOM    216 2HE2 GLN C  13       9.262  35.305   0.463  1.00  0.00           H  
ATOM    217  N   LYS C  14       9.438  29.476   0.835  1.00  0.00           N  
ATOM    218  CA  LYS C  14       9.399  28.118   0.297  1.00  0.00           C  
ATOM    219  C   LYS C  14       9.527  27.079   1.404  1.00  0.00           C  
ATOM    220  O   LYS C  14       8.797  26.077   1.413  1.00  0.00           O  
ATOM    221  CB  LYS C  14      10.505  27.893  -0.741  1.00  0.00           C  
ATOM    222  CG  LYS C  14      10.289  28.586  -2.081  1.00  0.00           C  
ATOM    223  CD  LYS C  14      11.300  28.137  -3.119  1.00  0.00           C  
ATOM    224  CE  LYS C  14      12.650  28.774  -2.889  1.00  0.00           C  
ATOM    225  NZ  LYS C  14      13.631  28.422  -3.956  1.00  0.00           N  
ATOM    226  H   LYS C  14      10.179  30.125   0.549  1.00  0.00           H  
ATOM    227  HA  LYS C  14       8.437  27.967  -0.187  1.00  0.00           H  
ATOM    228 1HB  LYS C  14      11.453  28.261  -0.333  1.00  0.00           H  
ATOM    229 2HB  LYS C  14      10.621  26.828  -0.924  1.00  0.00           H  
ATOM    230 1HG  LYS C  14       9.309  28.349  -2.451  1.00  0.00           H  
ATOM    231 2HG  LYS C  14      10.363  29.664  -1.952  1.00  0.00           H  
ATOM    232 1HD  LYS C  14      11.407  27.054  -3.089  1.00  0.00           H  
ATOM    233 2HD  LYS C  14      10.949  28.426  -4.114  1.00  0.00           H  
ATOM    234 1HE  LYS C  14      12.525  29.853  -2.878  1.00  0.00           H  
ATOM    235 2HE  LYS C  14      13.047  28.456  -1.926  1.00  0.00           H  
ATOM    236 1HZ  LYS C  14      14.507  28.918  -3.732  1.00  0.00           H  
ATOM    237 2HZ  LYS C  14      13.789  27.435  -3.980  1.00  0.00           H  
ATOM    238 3HZ  LYS C  14      13.267  28.729  -4.870  1.00  0.00           H  
ATOM    239  N   LYS C  15      10.426  27.335   2.366  1.00  0.00           N  
ATOM    240  CA  LYS C  15      10.606  26.406   3.476  1.00  0.00           C  
ATOM    241  C   LYS C  15       9.349  26.318   4.334  1.00  0.00           C  
ATOM    242  O   LYS C  15       8.959  25.225   4.766  1.00  0.00           O  
ATOM    243  CB  LYS C  15      11.802  26.812   4.339  1.00  0.00           C  
ATOM    244  CG  LYS C  15      13.169  26.588   3.685  1.00  0.00           C  
ATOM    245  CD  LYS C  15      14.306  26.820   4.682  1.00  0.00           C  
ATOM    246  CE  LYS C  15      14.449  28.299   4.996  1.00  0.00           C  
ATOM    247  NZ  LYS C  15      15.608  28.594   5.887  1.00  0.00           N  
ATOM    248  H   LYS C  15      11.013  28.175   2.301  1.00  0.00           H  
ATOM    249  HA  LYS C  15      10.798  25.416   3.066  1.00  0.00           H  
ATOM    250 1HB  LYS C  15      11.722  27.878   4.578  1.00  0.00           H  
ATOM    251 2HB  LYS C  15      11.777  26.263   5.278  1.00  0.00           H  
ATOM    252 1HG  LYS C  15      13.228  25.570   3.304  1.00  0.00           H  
ATOM    253 2HG  LYS C  15      13.283  27.278   2.848  1.00  0.00           H  
ATOM    254 1HD  LYS C  15      14.103  26.278   5.605  1.00  0.00           H  
ATOM    255 2HD  LYS C  15      15.242  26.456   4.261  1.00  0.00           H  
ATOM    256 1HE  LYS C  15      14.576  28.848   4.061  1.00  0.00           H  
ATOM    257 2HE  LYS C  15      13.537  28.647   5.485  1.00  0.00           H  
ATOM    258 1HZ  LYS C  15      15.613  29.617   6.034  1.00  0.00           H  
ATOM    259 2HZ  LYS C  15      15.499  28.124   6.769  1.00  0.00           H  
ATOM    260 3HZ  LYS C  15      16.466  28.309   5.452  1.00  0.00           H  
ATOM    261  N   ARG C  16       8.682  27.459   4.548  1.00  0.00           N  
ATOM    262  CA  ARG C  16       7.476  27.444   5.356  1.00  0.00           C  
ATOM    263  C   ARG C  16       6.364  26.666   4.677  1.00  0.00           C  
ATOM    264  O   ARG C  16       5.672  25.903   5.350  1.00  0.00           O  
ATOM    265  CB  ARG C  16       7.003  28.848   5.663  1.00  0.00           C  
ATOM    266  CG  ARG C  16       7.888  29.613   6.635  1.00  0.00           C  
ATOM    267  CD  ARG C  16       7.393  30.986   6.833  1.00  0.00           C  
ATOM    268  NE  ARG C  16       8.255  31.770   7.683  1.00  0.00           N  
ATOM    269  CZ  ARG C  16       7.988  33.029   8.069  1.00  0.00           C  
ATOM    270  NH1 ARG C  16       6.863  33.611   7.701  1.00  0.00           N  
ATOM    271  NH2 ARG C  16       8.857  33.682   8.825  1.00  0.00           N  
ATOM    272  H   ARG C  16       9.046  28.348   4.187  1.00  0.00           H  
ATOM    273  HA  ARG C  16       7.708  26.955   6.301  1.00  0.00           H  
ATOM    274 1HB  ARG C  16       6.965  29.425   4.735  1.00  0.00           H  
ATOM    275 2HB  ARG C  16       5.992  28.823   6.068  1.00  0.00           H  
ATOM    276 1HG  ARG C  16       7.887  29.107   7.597  1.00  0.00           H  
ATOM    277 2HG  ARG C  16       8.903  29.660   6.254  1.00  0.00           H  
ATOM    278 1HD  ARG C  16       7.329  31.484   5.864  1.00  0.00           H  
ATOM    279 2HD  ARG C  16       6.402  30.955   7.285  1.00  0.00           H  
ATOM    280  HE  ARG C  16       9.127  31.357   7.982  1.00  0.00           H  
ATOM    281 1HH1 ARG C  16       6.164  33.104   7.121  1.00  0.00           H  
ATOM    282 2HH1 ARG C  16       6.666  34.550   7.998  1.00  0.00           H  
ATOM    283 1HH2 ARG C  16       9.721  33.233   9.104  1.00  0.00           H  
ATOM    284 2HH2 ARG C  16       8.660  34.627   9.120  1.00  0.00           H  
ATOM    285  N   VAL C  17       6.221  26.785   3.349  1.00  0.00           N  
ATOM    286  CA  VAL C  17       5.171  26.016   2.692  1.00  0.00           C  
ATOM    287  C   VAL C  17       5.452  24.544   2.803  1.00  0.00           C  
ATOM    288  O   VAL C  17       4.543  23.772   3.094  1.00  0.00           O  
ATOM    289  CB  VAL C  17       4.976  26.372   1.220  1.00  0.00           C  
ATOM    290  CG1 VAL C  17       3.993  25.374   0.555  1.00  0.00           C  
ATOM    291  CG2 VAL C  17       4.418  27.733   1.136  1.00  0.00           C  
ATOM    292  H   VAL C  17       6.810  27.441   2.823  1.00  0.00           H  
ATOM    293  HA  VAL C  17       4.234  26.221   3.196  1.00  0.00           H  
ATOM    294  HB  VAL C  17       5.935  26.316   0.700  1.00  0.00           H  
ATOM    295 1HG1 VAL C  17       3.857  25.641  -0.493  1.00  0.00           H  
ATOM    296 2HG1 VAL C  17       4.401  24.360   0.621  1.00  0.00           H  
ATOM    297 3HG1 VAL C  17       3.030  25.411   1.065  1.00  0.00           H  
ATOM    298 1HG2 VAL C  17       4.269  27.980   0.091  1.00  0.00           H  
ATOM    299 2HG2 VAL C  17       3.473  27.774   1.655  1.00  0.00           H  
ATOM    300 3HG2 VAL C  17       5.117  28.431   1.598  1.00  0.00           H  
ATOM    301  N   LYS C  18       6.705  24.131   2.594  1.00  0.00           N  
ATOM    302  CA  LYS C  18       7.007  22.711   2.706  1.00  0.00           C  
ATOM    303  C   LYS C  18       6.586  22.178   4.083  1.00  0.00           C  
ATOM    304  O   LYS C  18       5.945  21.126   4.169  1.00  0.00           O  
ATOM    305  CB  LYS C  18       8.497  22.457   2.462  1.00  0.00           C  
ATOM    306  CG  LYS C  18       8.915  20.980   2.496  1.00  0.00           C  
ATOM    307  CD  LYS C  18      10.405  20.818   2.167  1.00  0.00           C  
ATOM    308  CE  LYS C  18      10.843  19.357   2.233  1.00  0.00           C  
ATOM    309  NZ  LYS C  18      12.293  19.193   1.904  1.00  0.00           N  
ATOM    310  H   LYS C  18       7.440  24.804   2.346  1.00  0.00           H  
ATOM    311  HA  LYS C  18       6.434  22.176   1.949  1.00  0.00           H  
ATOM    312 1HB  LYS C  18       8.781  22.875   1.496  1.00  0.00           H  
ATOM    313 2HB  LYS C  18       9.076  22.985   3.224  1.00  0.00           H  
ATOM    314 1HG  LYS C  18       8.724  20.580   3.496  1.00  0.00           H  
ATOM    315 2HG  LYS C  18       8.322  20.415   1.776  1.00  0.00           H  
ATOM    316 1HD  LYS C  18      10.602  21.207   1.168  1.00  0.00           H  
ATOM    317 2HD  LYS C  18      10.991  21.395   2.885  1.00  0.00           H  
ATOM    318 1HE  LYS C  18      10.662  18.977   3.239  1.00  0.00           H  
ATOM    319 2HE  LYS C  18      10.252  18.777   1.524  1.00  0.00           H  
ATOM    320 1HZ  LYS C  18      12.547  18.216   1.957  1.00  0.00           H  
ATOM    321 2HZ  LYS C  18      12.472  19.532   0.968  1.00  0.00           H  
ATOM    322 3HZ  LYS C  18      12.854  19.717   2.560  1.00  0.00           H  
ATOM    323  N   GLU C  19       6.886  22.918   5.158  1.00  0.00           N  
ATOM    324  CA  GLU C  19       6.494  22.447   6.487  1.00  0.00           C  
ATOM    325  C   GLU C  19       4.971  22.444   6.683  1.00  0.00           C  
ATOM    326  O   GLU C  19       4.423  21.506   7.282  1.00  0.00           O  
ATOM    327  CB  GLU C  19       7.189  23.275   7.567  1.00  0.00           C  
ATOM    328  CG  GLU C  19       8.694  23.002   7.669  1.00  0.00           C  
ATOM    329  CD  GLU C  19       8.994  21.581   8.141  1.00  0.00           C  
ATOM    330  OE1 GLU C  19       8.487  21.217   9.180  1.00  0.00           O  
ATOM    331  OE2 GLU C  19       9.712  20.865   7.463  1.00  0.00           O  
ATOM    332  H   GLU C  19       7.420  23.788   5.047  1.00  0.00           H  
ATOM    333  HA  GLU C  19       6.841  21.421   6.591  1.00  0.00           H  
ATOM    334 1HB  GLU C  19       7.055  24.337   7.343  1.00  0.00           H  
ATOM    335 2HB  GLU C  19       6.732  23.079   8.535  1.00  0.00           H  
ATOM    336 1HG  GLU C  19       9.143  23.154   6.683  1.00  0.00           H  
ATOM    337 2HG  GLU C  19       9.141  23.718   8.356  1.00  0.00           H  
ATOM    338  N   ILE C  20       4.281  23.439   6.114  1.00  0.00           N  
ATOM    339  CA  ILE C  20       2.827  23.507   6.209  1.00  0.00           C  
ATOM    340  C   ILE C  20       2.201  22.308   5.506  1.00  0.00           C  
ATOM    341  O   ILE C  20       1.275  21.673   6.033  1.00  0.00           O  
ATOM    342  CB  ILE C  20       2.263  24.786   5.551  1.00  0.00           C  
ATOM    343  CG1 ILE C  20       2.632  26.059   6.321  1.00  0.00           C  
ATOM    344  CG2 ILE C  20       0.835  24.676   5.487  1.00  0.00           C  
ATOM    345  CD1 ILE C  20       2.344  27.354   5.541  1.00  0.00           C  
ATOM    346  H   ILE C  20       4.789  24.191   5.638  1.00  0.00           H  
ATOM    347  HA  ILE C  20       2.544  23.487   7.258  1.00  0.00           H  
ATOM    348  HB  ILE C  20       2.662  24.875   4.544  1.00  0.00           H  
ATOM    349 1HG1 ILE C  20       2.053  26.086   7.243  1.00  0.00           H  
ATOM    350 2HG1 ILE C  20       3.676  26.026   6.582  1.00  0.00           H  
ATOM    351 1HG2 ILE C  20       0.423  25.559   5.000  1.00  0.00           H  
ATOM    352 2HG2 ILE C  20       0.548  23.793   4.941  1.00  0.00           H  
ATOM    353 3HG2 ILE C  20       0.479  24.604   6.498  1.00  0.00           H  
ATOM    354 1HD1 ILE C  20       2.620  28.212   6.153  1.00  0.00           H  
ATOM    355 2HD1 ILE C  20       2.920  27.370   4.625  1.00  0.00           H  
ATOM    356 3HD1 ILE C  20       1.281  27.408   5.300  1.00  0.00           H  
ATOM    357  N   GLU C  21       2.714  22.018   4.314  1.00  0.00           N  
ATOM    358  CA  GLU C  21       2.257  20.931   3.477  1.00  0.00           C  
ATOM    359  C   GLU C  21       2.472  19.581   4.174  1.00  0.00           C  
ATOM    360  O   GLU C  21       1.601  18.713   4.095  1.00  0.00           O  
ATOM    361  CB  GLU C  21       2.972  21.012   2.126  1.00  0.00           C  
ATOM    362  CG  GLU C  21       2.486  20.082   1.029  1.00  0.00           C  
ATOM    363  CD  GLU C  21       3.217  20.384  -0.270  1.00  0.00           C  
ATOM    364  OE1 GLU C  21       4.325  19.928  -0.429  1.00  0.00           O  
ATOM    365  OE2 GLU C  21       2.684  21.094  -1.096  1.00  0.00           O  
ATOM    366  H   GLU C  21       3.474  22.604   3.966  1.00  0.00           H  
ATOM    367  HA  GLU C  21       1.193  21.061   3.300  1.00  0.00           H  
ATOM    368 1HB  GLU C  21       2.899  22.033   1.749  1.00  0.00           H  
ATOM    369 2HB  GLU C  21       4.033  20.811   2.279  1.00  0.00           H  
ATOM    370 1HG  GLU C  21       2.674  19.047   1.322  1.00  0.00           H  
ATOM    371 2HG  GLU C  21       1.414  20.213   0.891  1.00  0.00           H  
ATOM    372  N   ARG C  22       3.606  19.405   4.882  1.00  0.00           N  
ATOM    373  CA  ARG C  22       3.843  18.145   5.595  1.00  0.00           C  
ATOM    374  C   ARG C  22       2.807  17.942   6.709  1.00  0.00           C  
ATOM    375  O   ARG C  22       2.264  16.840   6.869  1.00  0.00           O  
ATOM    376  CB  ARG C  22       5.239  18.116   6.220  1.00  0.00           C  
ATOM    377  CG  ARG C  22       6.416  18.004   5.242  1.00  0.00           C  
ATOM    378  CD  ARG C  22       7.754  18.111   5.944  1.00  0.00           C  
ATOM    379  NE  ARG C  22       8.039  16.936   6.765  1.00  0.00           N  
ATOM    380  CZ  ARG C  22       8.984  16.858   7.737  1.00  0.00           C  
ATOM    381  NH1 ARG C  22       9.748  17.894   8.051  1.00  0.00           N  
ATOM    382  NH2 ARG C  22       9.146  15.715   8.389  1.00  0.00           N  
ATOM    383  H   ARG C  22       4.322  20.138   4.881  1.00  0.00           H  
ATOM    384  HA  ARG C  22       3.758  17.324   4.881  1.00  0.00           H  
ATOM    385 1HB  ARG C  22       5.388  19.033   6.795  1.00  0.00           H  
ATOM    386 2HB  ARG C  22       5.305  17.283   6.917  1.00  0.00           H  
ATOM    387 1HG  ARG C  22       6.372  17.035   4.746  1.00  0.00           H  
ATOM    388 2HG  ARG C  22       6.353  18.783   4.497  1.00  0.00           H  
ATOM    389 1HD  ARG C  22       8.547  18.217   5.205  1.00  0.00           H  
ATOM    390 2HD  ARG C  22       7.752  18.990   6.595  1.00  0.00           H  
ATOM    391  HE  ARG C  22       7.495  16.104   6.582  1.00  0.00           H  
ATOM    392 1HH1 ARG C  22       9.648  18.811   7.587  1.00  0.00           H  
ATOM    393 2HH1 ARG C  22      10.436  17.804   8.780  1.00  0.00           H  
ATOM    394 1HH2 ARG C  22       8.570  14.916   8.159  1.00  0.00           H  
ATOM    395 2HH2 ARG C  22       9.844  15.642   9.113  1.00  0.00           H  
ATOM    396  N   GLU C  23       2.482  19.019   7.441  1.00  0.00           N  
ATOM    397  CA  GLU C  23       1.468  18.917   8.491  1.00  0.00           C  
ATOM    398  C   GLU C  23       0.110  18.604   7.868  1.00  0.00           C  
ATOM    399  O   GLU C  23      -0.640  17.776   8.391  1.00  0.00           O  
ATOM    400  CB  GLU C  23       1.402  20.220   9.290  1.00  0.00           C  
ATOM    401  CG  GLU C  23       2.569  20.502  10.258  1.00  0.00           C  
ATOM    402  CD  GLU C  23       2.541  19.671  11.542  1.00  0.00           C  
ATOM    403  OE1 GLU C  23       1.572  19.791  12.296  1.00  0.00           O  
ATOM    404  OE2 GLU C  23       3.467  18.927  11.771  1.00  0.00           O  
ATOM    405  H   GLU C  23       2.972  19.908   7.280  1.00  0.00           H  
ATOM    406  HA  GLU C  23       1.738  18.100   9.159  1.00  0.00           H  
ATOM    407 1HB  GLU C  23       1.426  21.030   8.580  1.00  0.00           H  
ATOM    408 2HB  GLU C  23       0.461  20.279   9.837  1.00  0.00           H  
ATOM    409 1HG  GLU C  23       3.505  20.305   9.729  1.00  0.00           H  
ATOM    410 2HG  GLU C  23       2.552  21.560  10.516  1.00  0.00           H  
ATOM    411  N   HIS C  24      -0.171  19.213   6.711  1.00  0.00           N  
ATOM    412  CA  HIS C  24      -1.411  18.979   5.988  1.00  0.00           C  
ATOM    413  C   HIS C  24      -1.554  17.515   5.605  1.00  0.00           C  
ATOM    414  O   HIS C  24      -2.630  16.939   5.792  1.00  0.00           O  
ATOM    415  CB  HIS C  24      -1.493  19.859   4.747  1.00  0.00           C  
ATOM    416  CG  HIS C  24      -2.676  19.609   3.860  1.00  0.00           C  
ATOM    417  ND1 HIS C  24      -3.980  19.963   4.185  1.00  0.00           N  
ATOM    418  CD2 HIS C  24      -2.728  19.048   2.629  1.00  0.00           C  
ATOM    419  CE1 HIS C  24      -4.775  19.618   3.164  1.00  0.00           C  
ATOM    420  NE2 HIS C  24      -4.030  19.072   2.222  1.00  0.00           N  
ATOM    421  H   HIS C  24       0.494  19.897   6.340  1.00  0.00           H  
ATOM    422  HA  HIS C  24      -2.252  19.234   6.627  1.00  0.00           H  
ATOM    423 1HB  HIS C  24      -1.489  20.905   5.045  1.00  0.00           H  
ATOM    424 2HB  HIS C  24      -0.616  19.701   4.148  1.00  0.00           H  
ATOM    425  HD2 HIS C  24      -1.879  18.659   2.062  1.00  0.00           H  
ATOM    426  HE1 HIS C  24      -5.844  19.757   3.102  1.00  0.00           H  
ATOM    427  HE2 HIS C  24      -4.354  18.715   1.309  1.00  0.00           H  
ATOM    428  N   GLU C  25      -0.487  16.901   5.071  1.00  0.00           N  
ATOM    429  CA  GLU C  25      -0.602  15.500   4.690  1.00  0.00           C  
ATOM    430  C   GLU C  25      -0.907  14.620   5.898  1.00  0.00           C  
ATOM    431  O   GLU C  25      -1.724  13.704   5.787  1.00  0.00           O  
ATOM    432  CB  GLU C  25       0.660  14.975   3.985  1.00  0.00           C  
ATOM    433  CG  GLU C  25       0.882  15.507   2.561  1.00  0.00           C  
ATOM    434  CD  GLU C  25       2.112  14.906   1.868  1.00  0.00           C  
ATOM    435  OE1 GLU C  25       2.899  14.258   2.522  1.00  0.00           O  
ATOM    436  OE2 GLU C  25       2.239  15.081   0.676  1.00  0.00           O  
ATOM    437  H   GLU C  25       0.376  17.429   4.911  1.00  0.00           H  
ATOM    438  HA  GLU C  25      -1.432  15.409   3.991  1.00  0.00           H  
ATOM    439 1HB  GLU C  25       1.535  15.252   4.579  1.00  0.00           H  
ATOM    440 2HB  GLU C  25       0.625  13.887   3.942  1.00  0.00           H  
ATOM    441 1HG  GLU C  25      -0.002  15.291   1.963  1.00  0.00           H  
ATOM    442 2HG  GLU C  25       0.994  16.591   2.611  1.00  0.00           H  
ATOM    443  N   GLU C  26      -0.314  14.915   7.062  1.00  0.00           N  
ATOM    444  CA  GLU C  26      -0.610  14.093   8.236  1.00  0.00           C  
ATOM    445  C   GLU C  26      -2.068  14.269   8.680  1.00  0.00           C  
ATOM    446  O   GLU C  26      -2.728  13.297   9.067  1.00  0.00           O  
ATOM    447  CB  GLU C  26       0.340  14.428   9.389  1.00  0.00           C  
ATOM    448  CG  GLU C  26       1.790  13.983   9.171  1.00  0.00           C  
ATOM    449  CD  GLU C  26       1.948  12.470   9.090  1.00  0.00           C  
ATOM    450  OE1 GLU C  26       1.389  11.788   9.921  1.00  0.00           O  
ATOM    451  OE2 GLU C  26       2.629  12.003   8.204  1.00  0.00           O  
ATOM    452  H   GLU C  26       0.372  15.680   7.107  1.00  0.00           H  
ATOM    453  HA  GLU C  26      -0.462  13.048   7.965  1.00  0.00           H  
ATOM    454 1HB  GLU C  26       0.348  15.511   9.541  1.00  0.00           H  
ATOM    455 2HB  GLU C  26      -0.023  13.971  10.307  1.00  0.00           H  
ATOM    456 1HG  GLU C  26       2.150  14.427   8.240  1.00  0.00           H  
ATOM    457 2HG  GLU C  26       2.403  14.369   9.985  1.00  0.00           H  
ATOM    458  N   ILE C  27      -2.585  15.492   8.556  1.00  0.00           N  
ATOM    459  CA  ILE C  27      -3.965  15.794   8.911  1.00  0.00           C  
ATOM    460  C   ILE C  27      -4.921  15.053   7.962  1.00  0.00           C  
ATOM    461  O   ILE C  27      -5.923  14.477   8.401  1.00  0.00           O  
ATOM    462  CB  ILE C  27      -4.217  17.313   8.878  1.00  0.00           C  
ATOM    463  CG1 ILE C  27      -3.426  18.010   9.992  1.00  0.00           C  
ATOM    464  CG2 ILE C  27      -5.633  17.589   9.078  1.00  0.00           C  
ATOM    465  CD1 ILE C  27      -3.385  19.523   9.858  1.00  0.00           C  
ATOM    466  H   ILE C  27      -1.972  16.253   8.245  1.00  0.00           H  
ATOM    467  HA  ILE C  27      -4.148  15.443   9.924  1.00  0.00           H  
ATOM    468  HB  ILE C  27      -3.894  17.712   7.919  1.00  0.00           H  
ATOM    469 1HG1 ILE C  27      -3.877  17.764  10.951  1.00  0.00           H  
ATOM    470 2HG1 ILE C  27      -2.412  17.632   9.990  1.00  0.00           H  
ATOM    471 1HG2 ILE C  27      -5.788  18.645   9.055  1.00  0.00           H  
ATOM    472 2HG2 ILE C  27      -6.223  17.114   8.306  1.00  0.00           H  
ATOM    473 3HG2 ILE C  27      -5.905  17.217  10.033  1.00  0.00           H  
ATOM    474 1HD1 ILE C  27      -2.812  19.943  10.668  1.00  0.00           H  
ATOM    475 2HD1 ILE C  27      -2.917  19.787   8.913  1.00  0.00           H  
ATOM    476 3HD1 ILE C  27      -4.398  19.920   9.893  1.00  0.00           H  
ATOM    477  N   ARG C  28      -4.608  15.064   6.661  1.00  0.00           N  
ATOM    478  CA  ARG C  28      -5.429  14.375   5.670  1.00  0.00           C  
ATOM    479  C   ARG C  28      -5.419  12.861   5.901  1.00  0.00           C  
ATOM    480  O   ARG C  28      -6.469  12.214   5.791  1.00  0.00           O  
ATOM    481  CB  ARG C  28      -4.937  14.676   4.259  1.00  0.00           C  
ATOM    482  CG  ARG C  28      -5.765  14.049   3.127  1.00  0.00           C  
ATOM    483  CD  ARG C  28      -7.148  14.618   3.060  1.00  0.00           C  
ATOM    484  NE  ARG C  28      -7.948  14.019   1.992  1.00  0.00           N  
ATOM    485  CZ  ARG C  28      -9.273  14.232   1.827  1.00  0.00           C  
ATOM    486  NH1 ARG C  28      -9.918  15.018   2.629  1.00  0.00           N  
ATOM    487  NH2 ARG C  28      -9.954  13.660   0.861  1.00  0.00           N  
ATOM    488  H   ARG C  28      -3.780  15.583   6.356  1.00  0.00           H  
ATOM    489  HA  ARG C  28      -6.454  14.722   5.762  1.00  0.00           H  
ATOM    490 1HB  ARG C  28      -4.911  15.757   4.106  1.00  0.00           H  
ATOM    491 2HB  ARG C  28      -3.911  14.313   4.158  1.00  0.00           H  
ATOM    492 1HG  ARG C  28      -5.270  14.236   2.175  1.00  0.00           H  
ATOM    493 2HG  ARG C  28      -5.841  12.973   3.293  1.00  0.00           H  
ATOM    494 1HD  ARG C  28      -7.661  14.449   4.010  1.00  0.00           H  
ATOM    495 2HD  ARG C  28      -7.083  15.685   2.868  1.00  0.00           H  
ATOM    496  HE  ARG C  28      -7.485  13.399   1.342  1.00  0.00           H  
ATOM    497 1HH1 ARG C  28      -9.441  15.478   3.383  1.00  0.00           H  
ATOM    498 2HH1 ARG C  28     -10.929  15.144   2.470  1.00  0.00           H  
ATOM    499 1HH2 ARG C  28      -9.507  13.037   0.208  1.00  0.00           H  
ATOM    500 2HH2 ARG C  28     -10.968  13.864   0.807  1.00  0.00           H  
ATOM    501  N   GLU C  29      -4.259  12.289   6.260  1.00  0.00           N  
ATOM    502  CA  GLU C  29      -4.224  10.853   6.521  1.00  0.00           C  
ATOM    503  C   GLU C  29      -5.049  10.523   7.763  1.00  0.00           C  
ATOM    504  O   GLU C  29      -5.741   9.497   7.794  1.00  0.00           O  
ATOM    505  CB  GLU C  29      -2.785  10.348   6.703  1.00  0.00           C  
ATOM    506  CG  GLU C  29      -1.911  10.327   5.425  1.00  0.00           C  
ATOM    507  CD  GLU C  29      -2.397   9.354   4.372  1.00  0.00           C  
ATOM    508  OE1 GLU C  29      -2.686   8.232   4.709  1.00  0.00           O  
ATOM    509  OE2 GLU C  29      -2.488   9.735   3.217  1.00  0.00           O  
ATOM    510  H   GLU C  29      -3.400  12.846   6.315  1.00  0.00           H  
ATOM    511  HA  GLU C  29      -4.665  10.337   5.674  1.00  0.00           H  
ATOM    512 1HB  GLU C  29      -2.277  10.986   7.432  1.00  0.00           H  
ATOM    513 2HB  GLU C  29      -2.805   9.340   7.113  1.00  0.00           H  
ATOM    514 1HG  GLU C  29      -1.911  11.324   4.992  1.00  0.00           H  
ATOM    515 2HG  GLU C  29      -0.887  10.085   5.702  1.00  0.00           H  
ATOM    516  N   ALA C  30      -5.004  11.400   8.775  1.00  0.00           N  
ATOM    517  CA  ALA C  30      -5.789  11.185   9.978  1.00  0.00           C  
ATOM    518  C   ALA C  30      -7.279  11.197   9.653  1.00  0.00           C  
ATOM    519  O   ALA C  30      -8.029  10.361  10.170  1.00  0.00           O  
ATOM    520  CB  ALA C  30      -5.456  12.241  11.002  1.00  0.00           C  
ATOM    521  H   ALA C  30      -4.385  12.216   8.718  1.00  0.00           H  
ATOM    522  HA  ALA C  30      -5.546  10.206  10.376  1.00  0.00           H  
ATOM    523 1HB  ALA C  30      -6.033  12.077  11.909  1.00  0.00           H  
ATOM    524 2HB  ALA C  30      -4.391  12.200  11.228  1.00  0.00           H  
ATOM    525 3HB  ALA C  30      -5.691  13.203  10.582  1.00  0.00           H  
ATOM    526  N   LEU C  31      -7.700  12.081   8.738  1.00  0.00           N  
ATOM    527  CA  LEU C  31      -9.107  12.113   8.364  1.00  0.00           C  
ATOM    528  C   LEU C  31      -9.508  10.823   7.690  1.00  0.00           C  
ATOM    529  O   LEU C  31     -10.565  10.265   7.999  1.00  0.00           O  
ATOM    530  CB  LEU C  31      -9.431  13.275   7.418  1.00  0.00           C  
ATOM    531  CG  LEU C  31     -10.909  13.311   6.948  1.00  0.00           C  
ATOM    532  CD1 LEU C  31     -11.780  13.406   8.120  1.00  0.00           C  
ATOM    533  CD2 LEU C  31     -11.148  14.508   6.057  1.00  0.00           C  
ATOM    534  H   LEU C  31      -7.041  12.766   8.354  1.00  0.00           H  
ATOM    535  HA  LEU C  31      -9.699  12.225   9.266  1.00  0.00           H  
ATOM    536 1HB  LEU C  31      -9.196  14.215   7.913  1.00  0.00           H  
ATOM    537 2HB  LEU C  31      -8.799  13.187   6.533  1.00  0.00           H  
ATOM    538  HG  LEU C  31     -11.142  12.391   6.403  1.00  0.00           H  
ATOM    539 1HD1 LEU C  31     -12.822  13.435   7.806  1.00  0.00           H  
ATOM    540 2HD1 LEU C  31     -11.619  12.552   8.776  1.00  0.00           H  
ATOM    541 3HD1 LEU C  31     -11.514  14.317   8.624  1.00  0.00           H  
ATOM    542 1HD2 LEU C  31     -12.191  14.524   5.738  1.00  0.00           H  
ATOM    543 2HD2 LEU C  31     -10.930  15.418   6.607  1.00  0.00           H  
ATOM    544 3HD2 LEU C  31     -10.507  14.433   5.196  1.00  0.00           H  
ATOM    545  N   LYS C  32      -8.671  10.329   6.778  1.00  0.00           N  
ATOM    546  CA  LYS C  32      -9.019   9.093   6.097  1.00  0.00           C  
ATOM    547  C   LYS C  32      -9.162   7.941   7.085  1.00  0.00           C  
ATOM    548  O   LYS C  32     -10.078   7.123   6.948  1.00  0.00           O  
ATOM    549  CB  LYS C  32      -7.999   8.753   5.014  1.00  0.00           C  
ATOM    550  CG  LYS C  32      -8.069   9.660   3.785  1.00  0.00           C  
ATOM    551  CD  LYS C  32      -7.186   9.132   2.657  1.00  0.00           C  
ATOM    552  CE  LYS C  32      -5.726   9.331   2.992  1.00  0.00           C  
ATOM    553  NZ  LYS C  32      -4.814   8.915   1.889  1.00  0.00           N  
ATOM    554  H   LYS C  32      -7.811  10.836   6.546  1.00  0.00           H  
ATOM    555  HA  LYS C  32      -9.980   9.234   5.613  1.00  0.00           H  
ATOM    556 1HB  LYS C  32      -6.991   8.833   5.432  1.00  0.00           H  
ATOM    557 2HB  LYS C  32      -8.141   7.724   4.690  1.00  0.00           H  
ATOM    558 1HG  LYS C  32      -9.104   9.726   3.441  1.00  0.00           H  
ATOM    559 2HG  LYS C  32      -7.734  10.662   4.062  1.00  0.00           H  
ATOM    560 1HD  LYS C  32      -7.377   8.070   2.506  1.00  0.00           H  
ATOM    561 2HD  LYS C  32      -7.415   9.664   1.736  1.00  0.00           H  
ATOM    562 1HE  LYS C  32      -5.557  10.388   3.205  1.00  0.00           H  
ATOM    563 2HE  LYS C  32      -5.481   8.752   3.883  1.00  0.00           H  
ATOM    564 1HZ  LYS C  32      -3.856   9.101   2.222  1.00  0.00           H  
ATOM    565 2HZ  LYS C  32      -4.925   7.935   1.694  1.00  0.00           H  
ATOM    566 3HZ  LYS C  32      -4.994   9.449   1.059  1.00  0.00           H  
ATOM    567  N   ARG C  33      -8.297   7.889   8.107  1.00  0.00           N  
ATOM    568  CA  ARG C  33      -8.406   6.818   9.089  1.00  0.00           C  
ATOM    569  C   ARG C  33      -9.733   6.911   9.848  1.00  0.00           C  
ATOM    570  O   ARG C  33     -10.386   5.887  10.096  1.00  0.00           O  
ATOM    571  CB  ARG C  33      -7.248   6.844  10.082  1.00  0.00           C  
ATOM    572  CG  ARG C  33      -5.890   6.430   9.499  1.00  0.00           C  
ATOM    573  CD  ARG C  33      -4.862   6.151  10.559  1.00  0.00           C  
ATOM    574  NE  ARG C  33      -4.509   7.323  11.367  1.00  0.00           N  
ATOM    575  CZ  ARG C  33      -3.535   8.214  11.070  1.00  0.00           C  
ATOM    576  NH1 ARG C  33      -2.820   8.084   9.974  1.00  0.00           N  
ATOM    577  NH2 ARG C  33      -3.293   9.222  11.893  1.00  0.00           N  
ATOM    578  H   ARG C  33      -7.539   8.580   8.169  1.00  0.00           H  
ATOM    579  HA  ARG C  33      -8.377   5.866   8.560  1.00  0.00           H  
ATOM    580 1HB  ARG C  33      -7.139   7.856  10.474  1.00  0.00           H  
ATOM    581 2HB  ARG C  33      -7.469   6.188  10.921  1.00  0.00           H  
ATOM    582 1HG  ARG C  33      -6.017   5.530   8.900  1.00  0.00           H  
ATOM    583 2HG  ARG C  33      -5.515   7.232   8.866  1.00  0.00           H  
ATOM    584 1HD  ARG C  33      -5.243   5.382  11.230  1.00  0.00           H  
ATOM    585 2HD  ARG C  33      -3.953   5.787  10.081  1.00  0.00           H  
ATOM    586  HE  ARG C  33      -5.028   7.470  12.221  1.00  0.00           H  
ATOM    587 1HH1 ARG C  33      -2.999   7.318   9.337  1.00  0.00           H  
ATOM    588 2HH1 ARG C  33      -2.091   8.757   9.768  1.00  0.00           H  
ATOM    589 1HH2 ARG C  33      -3.836   9.324  12.740  1.00  0.00           H  
ATOM    590 2HH2 ARG C  33      -2.562   9.888  11.674  1.00  0.00           H  
ATOM    591  N   LEU C  34     -10.165   8.136  10.175  1.00  0.00           N  
ATOM    592  CA  LEU C  34     -11.423   8.303  10.894  1.00  0.00           C  
ATOM    593  C   LEU C  34     -12.595   7.862  10.023  1.00  0.00           C  
ATOM    594  O   LEU C  34     -13.551   7.260  10.521  1.00  0.00           O  
ATOM    595  CB  LEU C  34     -11.659   9.760  11.262  1.00  0.00           C  
ATOM    596  CG  LEU C  34     -10.730  10.398  12.256  1.00  0.00           C  
ATOM    597  CD1 LEU C  34     -11.101  11.819  12.302  1.00  0.00           C  
ATOM    598  CD2 LEU C  34     -10.819   9.745  13.614  1.00  0.00           C  
ATOM    599  H   LEU C  34      -9.582   8.952   9.957  1.00  0.00           H  
ATOM    600  HA  LEU C  34     -11.397   7.694  11.794  1.00  0.00           H  
ATOM    601 1HB  LEU C  34     -11.610  10.353  10.349  1.00  0.00           H  
ATOM    602 2HB  LEU C  34     -12.658   9.845  11.668  1.00  0.00           H  
ATOM    603  HG  LEU C  34      -9.710  10.327  11.904  1.00  0.00           H  
ATOM    604 1HD1 LEU C  34     -10.443  12.334  12.990  1.00  0.00           H  
ATOM    605 2HD1 LEU C  34     -11.006  12.218  11.307  1.00  0.00           H  
ATOM    606 3HD1 LEU C  34     -12.111  11.920  12.615  1.00  0.00           H  
ATOM    607 1HD2 LEU C  34     -10.142  10.256  14.299  1.00  0.00           H  
ATOM    608 2HD2 LEU C  34     -11.808   9.814  13.984  1.00  0.00           H  
ATOM    609 3HD2 LEU C  34     -10.536   8.698  13.535  1.00  0.00           H  
ATOM    610  N   GLN C  35     -12.515   8.143   8.718  1.00  0.00           N  
ATOM    611  CA  GLN C  35     -13.592   7.772   7.808  1.00  0.00           C  
ATOM    612  C   GLN C  35     -13.731   6.264   7.710  1.00  0.00           C  
ATOM    613  O   GLN C  35     -14.853   5.735   7.688  1.00  0.00           O  
ATOM    614  CB  GLN C  35     -13.331   8.315   6.403  1.00  0.00           C  
ATOM    615  CG  GLN C  35     -13.434   9.797   6.260  1.00  0.00           C  
ATOM    616  CD  GLN C  35     -13.048  10.249   4.899  1.00  0.00           C  
ATOM    617  OE1 GLN C  35     -12.023   9.840   4.343  1.00  0.00           O  
ATOM    618  NE2 GLN C  35     -13.883  11.087   4.324  1.00  0.00           N  
ATOM    619  H   GLN C  35     -11.704   8.665   8.369  1.00  0.00           H  
ATOM    620  HA  GLN C  35     -14.523   8.179   8.187  1.00  0.00           H  
ATOM    621 1HB  GLN C  35     -12.331   8.026   6.091  1.00  0.00           H  
ATOM    622 2HB  GLN C  35     -14.031   7.861   5.706  1.00  0.00           H  
ATOM    623 1HG  GLN C  35     -14.455  10.102   6.431  1.00  0.00           H  
ATOM    624 2HG  GLN C  35     -12.776  10.269   6.976  1.00  0.00           H  
ATOM    625 1HE2 GLN C  35     -13.689  11.446   3.388  1.00  0.00           H  
ATOM    626 2HE2 GLN C  35     -14.701  11.389   4.800  1.00  0.00           H  
ATOM    627  N   GLN C  36     -12.590   5.564   7.702  1.00  0.00           N  
ATOM    628  CA  GLN C  36     -12.623   4.114   7.614  1.00  0.00           C  
ATOM    629  C   GLN C  36     -13.184   3.536   8.903  1.00  0.00           C  
ATOM    630  O   GLN C  36     -13.941   2.560   8.867  1.00  0.00           O  
ATOM    631  CB  GLN C  36     -11.226   3.544   7.359  1.00  0.00           C  
ATOM    632  CG  GLN C  36     -10.616   3.914   6.007  1.00  0.00           C  
ATOM    633  CD  GLN C  36     -11.405   3.434   4.809  1.00  0.00           C  
ATOM    634  OE1 GLN C  36     -11.853   2.282   4.753  1.00  0.00           O  
ATOM    635  NE2 GLN C  36     -11.564   4.329   3.833  1.00  0.00           N  
ATOM    636  H   GLN C  36     -11.693   6.063   7.701  1.00  0.00           H  
ATOM    637  HA  GLN C  36     -13.279   3.827   6.794  1.00  0.00           H  
ATOM    638 1HB  GLN C  36     -10.549   3.912   8.134  1.00  0.00           H  
ATOM    639 2HB  GLN C  36     -11.255   2.460   7.438  1.00  0.00           H  
ATOM    640 1HG  GLN C  36     -10.564   4.991   5.944  1.00  0.00           H  
ATOM    641 2HG  GLN C  36      -9.614   3.494   5.949  1.00  0.00           H  
ATOM    642 1HE2 GLN C  36     -12.059   4.101   2.964  1.00  0.00           H  
ATOM    643 2HE2 GLN C  36     -11.175   5.244   3.924  1.00  0.00           H  
ATOM    644  N   SER C  37     -12.877   4.178  10.039  1.00  0.00           N  
ATOM    645  CA  SER C  37     -13.400   3.712  11.309  1.00  0.00           C  
ATOM    646  C   SER C  37     -14.912   3.815  11.328  1.00  0.00           C  
ATOM    647  O   SER C  37     -15.576   2.858  11.723  1.00  0.00           O  
ATOM    648  CB  SER C  37     -12.840   4.509  12.470  1.00  0.00           C  
ATOM    649  OG  SER C  37     -13.364   4.042  13.699  1.00  0.00           O  
ATOM    650  H   SER C  37     -12.225   4.968  10.015  1.00  0.00           H  
ATOM    651  HA  SER C  37     -13.122   2.667  11.436  1.00  0.00           H  
ATOM    652 1HB  SER C  37     -11.753   4.440  12.474  1.00  0.00           H  
ATOM    653 2HB  SER C  37     -13.097   5.555  12.343  1.00  0.00           H  
ATOM    654  HG  SER C  37     -13.004   3.155  13.816  1.00  0.00           H  
ATOM    655  N   VAL C  38     -15.463   4.942  10.865  1.00  0.00           N  
ATOM    656  CA  VAL C  38     -16.912   5.121  10.901  1.00  0.00           C  
ATOM    657  C   VAL C  38     -17.592   4.100   9.992  1.00  0.00           C  
ATOM    658  O   VAL C  38     -18.629   3.537  10.360  1.00  0.00           O  
ATOM    659  CB  VAL C  38     -17.313   6.556  10.544  1.00  0.00           C  
ATOM    660  CG1 VAL C  38     -18.857   6.668  10.425  1.00  0.00           C  
ATOM    661  CG2 VAL C  38     -16.767   7.499  11.638  1.00  0.00           C  
ATOM    662  H   VAL C  38     -14.851   5.701  10.543  1.00  0.00           H  
ATOM    663  HA  VAL C  38     -17.249   4.947  11.917  1.00  0.00           H  
ATOM    664  HB  VAL C  38     -16.883   6.819   9.576  1.00  0.00           H  
ATOM    665 1HG1 VAL C  38     -19.130   7.694  10.164  1.00  0.00           H  
ATOM    666 2HG1 VAL C  38     -19.208   5.990   9.647  1.00  0.00           H  
ATOM    667 3HG1 VAL C  38     -19.319   6.401  11.377  1.00  0.00           H  
ATOM    668 1HG2 VAL C  38     -17.030   8.527  11.413  1.00  0.00           H  
ATOM    669 2HG2 VAL C  38     -17.182   7.227  12.591  1.00  0.00           H  
ATOM    670 3HG2 VAL C  38     -15.688   7.407  11.689  1.00  0.00           H  
ATOM    671  N   LEU C  39     -17.026   3.861   8.804  1.00  0.00           N  
ATOM    672  CA  LEU C  39     -17.593   2.851   7.921  1.00  0.00           C  
ATOM    673  C   LEU C  39     -17.626   1.485   8.620  1.00  0.00           C  
ATOM    674  O   LEU C  39     -18.657   0.805   8.602  1.00  0.00           O  
ATOM    675  CB  LEU C  39     -16.795   2.771   6.609  1.00  0.00           C  
ATOM    676  CG  LEU C  39     -17.354   1.812   5.536  1.00  0.00           C  
ATOM    677  CD1 LEU C  39     -16.976   2.324   4.140  1.00  0.00           C  
ATOM    678  CD2 LEU C  39     -16.776   0.384   5.768  1.00  0.00           C  
ATOM    679  H   LEU C  39     -16.187   4.379   8.519  1.00  0.00           H  
ATOM    680  HA  LEU C  39     -18.615   3.139   7.682  1.00  0.00           H  
ATOM    681 1HB  LEU C  39     -16.733   3.769   6.179  1.00  0.00           H  
ATOM    682 2HB  LEU C  39     -15.779   2.447   6.849  1.00  0.00           H  
ATOM    683  HG  LEU C  39     -18.435   1.793   5.608  1.00  0.00           H  
ATOM    684 1HD1 LEU C  39     -17.390   1.659   3.385  1.00  0.00           H  
ATOM    685 2HD1 LEU C  39     -17.389   3.324   3.997  1.00  0.00           H  
ATOM    686 3HD1 LEU C  39     -15.888   2.360   4.046  1.00  0.00           H  
ATOM    687 1HD2 LEU C  39     -17.155  -0.301   5.025  1.00  0.00           H  
ATOM    688 2HD2 LEU C  39     -15.688   0.419   5.697  1.00  0.00           H  
ATOM    689 3HD2 LEU C  39     -17.062   0.032   6.755  1.00  0.00           H  
ATOM    690  N   ARG C  40     -16.516   1.095   9.263  1.00  0.00           N  
ATOM    691  CA  ARG C  40     -16.457  -0.198   9.940  1.00  0.00           C  
ATOM    692  C   ARG C  40     -17.394  -0.248  11.152  1.00  0.00           C  
ATOM    693  O   ARG C  40     -17.967  -1.303  11.452  1.00  0.00           O  
ATOM    694  CB  ARG C  40     -15.032  -0.516  10.349  1.00  0.00           C  
ATOM    695  CG  ARG C  40     -14.073  -0.744   9.168  1.00  0.00           C  
ATOM    696  CD  ARG C  40     -14.423  -1.949   8.349  1.00  0.00           C  
ATOM    697  NE  ARG C  40     -14.237  -3.182   9.094  1.00  0.00           N  
ATOM    698  CZ  ARG C  40     -14.584  -4.411   8.659  1.00  0.00           C  
ATOM    699  NH1 ARG C  40     -15.130  -4.578   7.481  1.00  0.00           N  
ATOM    700  NH2 ARG C  40     -14.362  -5.462   9.429  1.00  0.00           N  
ATOM    701  H   ARG C  40     -15.684   1.695   9.255  1.00  0.00           H  
ATOM    702  HA  ARG C  40     -16.773  -0.962   9.233  1.00  0.00           H  
ATOM    703 1HB  ARG C  40     -14.637   0.317  10.935  1.00  0.00           H  
ATOM    704 2HB  ARG C  40     -15.016  -1.402  10.980  1.00  0.00           H  
ATOM    705 1HG  ARG C  40     -14.117   0.117   8.505  1.00  0.00           H  
ATOM    706 2HG  ARG C  40     -13.056  -0.858   9.541  1.00  0.00           H  
ATOM    707 1HD  ARG C  40     -15.468  -1.890   8.040  1.00  0.00           H  
ATOM    708 2HD  ARG C  40     -13.786  -1.984   7.465  1.00  0.00           H  
ATOM    709  HE  ARG C  40     -13.815  -3.113  10.011  1.00  0.00           H  
ATOM    710 1HH1 ARG C  40     -15.303  -3.785   6.879  1.00  0.00           H  
ATOM    711 2HH1 ARG C  40     -15.370  -5.509   7.175  1.00  0.00           H  
ATOM    712 1HH2 ARG C  40     -13.937  -5.342  10.338  1.00  0.00           H  
ATOM    713 2HH2 ARG C  40     -14.616  -6.384   9.108  1.00  0.00           H  
ATOM    714  N   GLN C  41     -17.567   0.883  11.846  1.00  0.00           N  
ATOM    715  CA  GLN C  41     -18.490   0.941  12.973  1.00  0.00           C  
ATOM    716  C   GLN C  41     -19.907   0.683  12.500  1.00  0.00           C  
ATOM    717  O   GLN C  41     -20.671  -0.016  13.174  1.00  0.00           O  
ATOM    718  CB  GLN C  41     -18.463   2.318  13.630  1.00  0.00           C  
ATOM    719  CG  GLN C  41     -17.254   2.682  14.442  1.00  0.00           C  
ATOM    720  CD  GLN C  41     -17.333   4.140  14.813  1.00  0.00           C  
ATOM    721  OE1 GLN C  41     -18.356   4.600  15.330  1.00  0.00           O  
ATOM    722  NE2 GLN C  41     -16.289   4.879  14.527  1.00  0.00           N  
ATOM    723  H   GLN C  41     -17.028   1.715  11.596  1.00  0.00           H  
ATOM    724  HA  GLN C  41     -18.214   0.178  13.698  1.00  0.00           H  
ATOM    725 1HB  GLN C  41     -18.525   3.062  12.846  1.00  0.00           H  
ATOM    726 2HB  GLN C  41     -19.326   2.451  14.215  1.00  0.00           H  
ATOM    727 1HG  GLN C  41     -17.257   2.098  15.360  1.00  0.00           H  
ATOM    728 2HG  GLN C  41     -16.347   2.496  13.900  1.00  0.00           H  
ATOM    729 1HE2 GLN C  41     -16.304   5.876  14.707  1.00  0.00           H  
ATOM    730 2HE2 GLN C  41     -15.453   4.469  14.114  1.00  0.00           H  
ATOM    731  N   ALA C  42     -20.255   1.229  11.326  1.00  0.00           N  
ATOM    732  CA  ALA C  42     -21.579   1.034  10.762  1.00  0.00           C  
ATOM    733  C   ALA C  42     -21.814  -0.437  10.447  1.00  0.00           C  
ATOM    734  O   ALA C  42     -22.909  -0.955  10.676  1.00  0.00           O  
ATOM    735  CB  ALA C  42     -21.745   1.886   9.521  1.00  0.00           C  
ATOM    736  H   ALA C  42     -19.584   1.827  10.831  1.00  0.00           H  
ATOM    737  HA  ALA C  42     -22.309   1.341  11.502  1.00  0.00           H  
ATOM    738 1HB  ALA C  42     -22.737   1.760   9.132  1.00  0.00           H  
ATOM    739 2HB  ALA C  42     -21.585   2.931   9.778  1.00  0.00           H  
ATOM    740 3HB  ALA C  42     -21.019   1.584   8.773  1.00  0.00           H  
ATOM    741  N   VAL C  43     -20.771  -1.133   9.981  1.00  0.00           N  
ATOM    742  CA  VAL C  43     -20.904  -2.553   9.661  1.00  0.00           C  
ATOM    743  C   VAL C  43     -21.150  -3.346  10.938  1.00  0.00           C  
ATOM    744  O   VAL C  43     -22.056  -4.187  11.001  1.00  0.00           O  
ATOM    745  CB  VAL C  43     -19.610  -3.097   9.026  1.00  0.00           C  
ATOM    746  CG1 VAL C  43     -19.713  -4.608   8.845  1.00  0.00           C  
ATOM    747  CG2 VAL C  43     -19.350  -2.409   7.745  1.00  0.00           C  
ATOM    748  H   VAL C  43     -19.895  -0.636   9.790  1.00  0.00           H  
ATOM    749  HA  VAL C  43     -21.742  -2.686   8.979  1.00  0.00           H  
ATOM    750  HB  VAL C  43     -18.782  -2.907   9.703  1.00  0.00           H  
ATOM    751 1HG1 VAL C  43     -18.785  -4.989   8.422  1.00  0.00           H  
ATOM    752 2HG1 VAL C  43     -19.887  -5.069   9.813  1.00  0.00           H  
ATOM    753 3HG1 VAL C  43     -20.541  -4.842   8.175  1.00  0.00           H  
ATOM    754 1HG2 VAL C  43     -18.422  -2.767   7.316  1.00  0.00           H  
ATOM    755 2HG2 VAL C  43     -20.156  -2.608   7.089  1.00  0.00           H  
ATOM    756 3HG2 VAL C  43     -19.275  -1.356   7.916  1.00  0.00           H  
ATOM    757  N   ARG C  44     -20.349  -3.057  11.972  1.00  0.00           N  
ATOM    758  CA  ARG C  44     -20.483  -3.779  13.229  1.00  0.00           C  
ATOM    759  C   ARG C  44     -21.842  -3.534  13.860  1.00  0.00           C  
ATOM    760  O   ARG C  44     -22.471  -4.453  14.379  1.00  0.00           O  
ATOM    761  CB  ARG C  44     -19.401  -3.369  14.214  1.00  0.00           C  
ATOM    762  CG  ARG C  44     -17.997  -3.826  13.851  1.00  0.00           C  
ATOM    763  CD  ARG C  44     -16.982  -3.401  14.865  1.00  0.00           C  
ATOM    764  NE  ARG C  44     -17.188  -4.079  16.138  1.00  0.00           N  
ATOM    765  CZ  ARG C  44     -16.498  -3.840  17.273  1.00  0.00           C  
ATOM    766  NH1 ARG C  44     -15.539  -2.943  17.303  1.00  0.00           N  
ATOM    767  NH2 ARG C  44     -16.787  -4.526  18.363  1.00  0.00           N  
ATOM    768  H   ARG C  44     -19.619  -2.345  11.860  1.00  0.00           H  
ATOM    769  HA  ARG C  44     -20.381  -4.843  13.025  1.00  0.00           H  
ATOM    770 1HB  ARG C  44     -19.383  -2.280  14.290  1.00  0.00           H  
ATOM    771 2HB  ARG C  44     -19.641  -3.764  15.199  1.00  0.00           H  
ATOM    772 1HG  ARG C  44     -17.979  -4.913  13.781  1.00  0.00           H  
ATOM    773 2HG  ARG C  44     -17.720  -3.398  12.888  1.00  0.00           H  
ATOM    774 1HD  ARG C  44     -15.981  -3.639  14.507  1.00  0.00           H  
ATOM    775 2HD  ARG C  44     -17.064  -2.325  15.031  1.00  0.00           H  
ATOM    776  HE  ARG C  44     -17.910  -4.785  16.174  1.00  0.00           H  
ATOM    777 1HH1 ARG C  44     -15.306  -2.415  16.469  1.00  0.00           H  
ATOM    778 2HH1 ARG C  44     -15.022  -2.796  18.162  1.00  0.00           H  
ATOM    779 1HH2 ARG C  44     -17.521  -5.223  18.342  1.00  0.00           H  
ATOM    780 2HH2 ARG C  44     -16.277  -4.358  19.218  1.00  0.00           H  
ATOM    781  N   LEU C  45     -22.335  -2.306  13.783  1.00  0.00           N  
ATOM    782  CA  LEU C  45     -23.636  -2.042  14.352  1.00  0.00           C  
ATOM    783  C   LEU C  45     -24.755  -2.670  13.525  1.00  0.00           C  
ATOM    784  O   LEU C  45     -25.702  -3.227  14.091  1.00  0.00           O  
ATOM    785  CB  LEU C  45     -23.830  -0.560  14.590  1.00  0.00           C  
ATOM    786  CG  LEU C  45     -25.129  -0.207  15.244  1.00  0.00           C  
ATOM    787  CD1 LEU C  45     -25.310  -1.014  16.490  1.00  0.00           C  
ATOM    788  CD2 LEU C  45     -25.059   1.225  15.649  1.00  0.00           C  
ATOM    789  H   LEU C  45     -21.789  -1.549  13.364  1.00  0.00           H  
ATOM    790  HA  LEU C  45     -23.661  -2.507  15.335  1.00  0.00           H  
ATOM    791 1HB  LEU C  45     -23.018  -0.186  15.189  1.00  0.00           H  
ATOM    792 2HB  LEU C  45     -23.790  -0.055  13.619  1.00  0.00           H  
ATOM    793  HG  LEU C  45     -25.953  -0.386  14.574  1.00  0.00           H  
ATOM    794 1HD1 LEU C  45     -26.233  -0.708  16.962  1.00  0.00           H  
ATOM    795 2HD1 LEU C  45     -25.356  -2.066  16.234  1.00  0.00           H  
ATOM    796 3HD1 LEU C  45     -24.494  -0.852  17.149  1.00  0.00           H  
ATOM    797 1HD2 LEU C  45     -25.962   1.509  16.155  1.00  0.00           H  
ATOM    798 2HD2 LEU C  45     -24.232   1.326  16.325  1.00  0.00           H  
ATOM    799 3HD2 LEU C  45     -24.912   1.857  14.783  1.00  0.00           H  
ATOM    800  N   ALA C  46     -24.637  -2.666  12.193  1.00  0.00           N  
ATOM    801  CA  ALA C  46     -25.666  -3.274  11.358  1.00  0.00           C  
ATOM    802  C   ALA C  46     -25.851  -4.750  11.739  1.00  0.00           C  
ATOM    803  O   ALA C  46     -26.971  -5.254  11.749  1.00  0.00           O  
ATOM    804  CB  ALA C  46     -25.295  -3.147   9.890  1.00  0.00           C  
ATOM    805  H   ALA C  46     -23.845  -2.200  11.740  1.00  0.00           H  
ATOM    806  HA  ALA C  46     -26.603  -2.756  11.540  1.00  0.00           H  
ATOM    807 1HB  ALA C  46     -26.062  -3.585   9.278  1.00  0.00           H  
ATOM    808 2HB  ALA C  46     -25.181  -2.102   9.636  1.00  0.00           H  
ATOM    809 3HB  ALA C  46     -24.355  -3.657   9.721  1.00  0.00           H  
ATOM    810  N   LYS C  47     -24.757  -5.422  12.113  1.00  0.00           N  
ATOM    811  CA  LYS C  47     -24.795  -6.822  12.548  1.00  0.00           C  
ATOM    812  C   LYS C  47     -25.479  -7.045  13.912  1.00  0.00           C  
ATOM    813  O   LYS C  47     -25.861  -8.173  14.236  1.00  0.00           O  
ATOM    814  CB  LYS C  47     -23.383  -7.394  12.653  1.00  0.00           C  
ATOM    815  CG  LYS C  47     -22.663  -7.601  11.354  1.00  0.00           C  
ATOM    816  CD  LYS C  47     -21.280  -8.132  11.608  1.00  0.00           C  
ATOM    817  CE  LYS C  47     -20.531  -8.382  10.333  1.00  0.00           C  
ATOM    818  NZ  LYS C  47     -19.152  -8.834  10.614  1.00  0.00           N  
ATOM    819  H   LYS C  47     -23.849  -4.947  12.048  1.00  0.00           H  
ATOM    820  HA  LYS C  47     -25.349  -7.389  11.802  1.00  0.00           H  
ATOM    821 1HB  LYS C  47     -22.775  -6.722  13.258  1.00  0.00           H  
ATOM    822 2HB  LYS C  47     -23.420  -8.348  13.174  1.00  0.00           H  
ATOM    823 1HG  LYS C  47     -23.216  -8.295  10.723  1.00  0.00           H  
ATOM    824 2HG  LYS C  47     -22.579  -6.650  10.847  1.00  0.00           H  
ATOM    825 1HD  LYS C  47     -20.725  -7.403  12.202  1.00  0.00           H  
ATOM    826 2HD  LYS C  47     -21.343  -9.061  12.172  1.00  0.00           H  
ATOM    827 1HE  LYS C  47     -21.049  -9.148   9.758  1.00  0.00           H  
ATOM    828 2HE  LYS C  47     -20.495  -7.467   9.745  1.00  0.00           H  
ATOM    829 1HZ  LYS C  47     -18.654  -9.003   9.741  1.00  0.00           H  
ATOM    830 2HZ  LYS C  47     -18.661  -8.130  11.134  1.00  0.00           H  
ATOM    831 3HZ  LYS C  47     -19.171  -9.688  11.144  1.00  0.00           H  
ATOM    832  N   LEU C  48     -25.535  -6.004  14.749  1.00  0.00           N  
ATOM    833  CA  LEU C  48     -26.093  -6.108  16.094  1.00  0.00           C  
ATOM    834  C   LEU C  48     -27.526  -5.599  16.222  1.00  0.00           C  
ATOM    835  O   LEU C  48     -28.258  -6.041  17.105  1.00  0.00           O  
ATOM    836  CB  LEU C  48     -25.227  -5.346  17.099  1.00  0.00           C  
ATOM    837  CG  LEU C  48     -23.789  -5.842  17.291  1.00  0.00           C  
ATOM    838  CD1 LEU C  48     -23.045  -4.903  18.256  1.00  0.00           C  
ATOM    839  CD2 LEU C  48     -23.827  -7.259  17.845  1.00  0.00           C  
ATOM    840  H   LEU C  48     -25.237  -5.090  14.420  1.00  0.00           H  
ATOM    841  HA  LEU C  48     -26.089  -7.159  16.374  1.00  0.00           H  
ATOM    842 1HB  LEU C  48     -25.180  -4.309  16.789  1.00  0.00           H  
ATOM    843 2HB  LEU C  48     -25.720  -5.400  18.048  1.00  0.00           H  
ATOM    844  HG  LEU C  48     -23.268  -5.831  16.333  1.00  0.00           H  
ATOM    845 1HD1 LEU C  48     -22.019  -5.246  18.388  1.00  0.00           H  
ATOM    846 2HD1 LEU C  48     -23.045  -3.909  17.840  1.00  0.00           H  
ATOM    847 3HD1 LEU C  48     -23.535  -4.894  19.215  1.00  0.00           H  
ATOM    848 1HD2 LEU C  48     -22.806  -7.623  17.987  1.00  0.00           H  
ATOM    849 2HD2 LEU C  48     -24.349  -7.258  18.796  1.00  0.00           H  
ATOM    850 3HD2 LEU C  48     -24.352  -7.908  17.142  1.00  0.00           H  
ATOM    851  N   GLY C  49     -27.920  -4.643  15.397  1.00  0.00           N  
ATOM    852  CA  GLY C  49     -29.259  -4.088  15.553  1.00  0.00           C  
ATOM    853  C   GLY C  49     -30.350  -4.913  14.885  1.00  0.00           C  
ATOM    854  O   GLY C  49     -30.091  -5.684  13.968  1.00  0.00           O  
ATOM    855  H   GLY C  49     -27.267  -4.281  14.697  1.00  0.00           H  
ATOM    856 1HA  GLY C  49     -29.485  -4.030  16.610  1.00  0.00           H  
ATOM    857 2HA  GLY C  49     -29.272  -3.072  15.174  1.00  0.00           H  
ATOM    858  N   ASP C  50     -31.600  -4.688  15.313  1.00  0.00           N  
ATOM    859  CA  ASP C  50     -32.769  -5.355  14.728  1.00  0.00           C  
ATOM    860  C   ASP C  50     -33.551  -4.414  13.803  1.00  0.00           C  
ATOM    861  O   ASP C  50     -34.670  -4.711  13.384  1.00  0.00           O  
ATOM    862  CB  ASP C  50     -33.698  -5.869  15.834  1.00  0.00           C  
ATOM    863  CG  ASP C  50     -33.073  -6.970  16.709  1.00  0.00           C  
ATOM    864  OD1 ASP C  50     -32.340  -7.800  16.203  1.00  0.00           O  
ATOM    865  OD2 ASP C  50     -33.308  -6.959  17.895  1.00  0.00           O  
ATOM    866  H   ASP C  50     -31.747  -4.050  16.085  1.00  0.00           H  
ATOM    867  HA  ASP C  50     -32.424  -6.205  14.138  1.00  0.00           H  
ATOM    868 1HB  ASP C  50     -33.990  -5.036  16.476  1.00  0.00           H  
ATOM    869 2HB  ASP C  50     -34.609  -6.262  15.381  1.00  0.00           H  
ATOM    870  N   ASP C  51     -32.964  -3.256  13.528  1.00  0.00           N  
ATOM    871  CA  ASP C  51     -33.569  -2.236  12.677  1.00  0.00           C  
ATOM    872  C   ASP C  51     -33.179  -2.424  11.224  1.00  0.00           C  
ATOM    873  O   ASP C  51     -32.116  -1.966  10.794  1.00  0.00           O  
ATOM    874  CB  ASP C  51     -33.172  -0.833  13.154  1.00  0.00           C  
ATOM    875  CG  ASP C  51     -33.780   0.330  12.338  1.00  0.00           C  
ATOM    876  OD1 ASP C  51     -34.147   0.145  11.171  1.00  0.00           O  
ATOM    877  OD2 ASP C  51     -33.834   1.414  12.875  1.00  0.00           O  
ATOM    878  H   ASP C  51     -32.048  -3.104  13.910  1.00  0.00           H  
ATOM    879  HA  ASP C  51     -34.654  -2.327  12.752  1.00  0.00           H  
ATOM    880 1HB  ASP C  51     -33.474  -0.710  14.198  1.00  0.00           H  
ATOM    881 2HB  ASP C  51     -32.091  -0.738  13.120  1.00  0.00           H  
ATOM    882  N   SER C  52     -34.066  -3.057  10.462  1.00  0.00           N  
ATOM    883  CA  SER C  52     -33.803  -3.388   9.071  1.00  0.00           C  
ATOM    884  C   SER C  52     -33.714  -2.168   8.155  1.00  0.00           C  
ATOM    885  O   SER C  52     -33.209  -2.275   7.037  1.00  0.00           O  
ATOM    886  CB  SER C  52     -34.877  -4.328   8.553  1.00  0.00           C  
ATOM    887  OG  SER C  52     -36.123  -3.685   8.494  1.00  0.00           O  
ATOM    888  H   SER C  52     -34.927  -3.372  10.892  1.00  0.00           H  
ATOM    889  HA  SER C  52     -32.852  -3.910   9.026  1.00  0.00           H  
ATOM    890 1HB  SER C  52     -34.597  -4.677   7.557  1.00  0.00           H  
ATOM    891 2HB  SER C  52     -34.942  -5.201   9.201  1.00  0.00           H  
ATOM    892  HG  SER C  52     -35.970  -2.856   8.026  1.00  0.00           H  
ATOM    893  N   GLU C  53     -34.217  -1.006   8.588  1.00  0.00           N  
ATOM    894  CA  GLU C  53     -34.114   0.148   7.707  1.00  0.00           C  
ATOM    895  C   GLU C  53     -32.700   0.659   7.791  1.00  0.00           C  
ATOM    896  O   GLU C  53     -32.052   0.903   6.768  1.00  0.00           O  
ATOM    897  CB  GLU C  53     -35.095   1.267   8.066  1.00  0.00           C  
ATOM    898  CG  GLU C  53     -34.979   2.474   7.132  1.00  0.00           C  
ATOM    899  CD  GLU C  53     -35.991   3.572   7.376  1.00  0.00           C  
ATOM    900  OE1 GLU C  53     -36.942   3.358   8.090  1.00  0.00           O  
ATOM    901  OE2 GLU C  53     -35.780   4.650   6.850  1.00  0.00           O  
ATOM    902  H   GLU C  53     -34.559  -0.892   9.551  1.00  0.00           H  
ATOM    903  HA  GLU C  53     -34.307  -0.166   6.682  1.00  0.00           H  
ATOM    904 1HB  GLU C  53     -36.116   0.890   8.025  1.00  0.00           H  
ATOM    905 2HB  GLU C  53     -34.905   1.604   9.089  1.00  0.00           H  
ATOM    906 1HG  GLU C  53     -33.979   2.889   7.259  1.00  0.00           H  
ATOM    907 2HG  GLU C  53     -35.066   2.129   6.103  1.00  0.00           H  
ATOM    908  N   MET C  54     -32.199   0.763   9.019  1.00  0.00           N  
ATOM    909  CA  MET C  54     -30.838   1.237   9.194  1.00  0.00           C  
ATOM    910  C   MET C  54     -29.828   0.250   8.634  1.00  0.00           C  
ATOM    911  O   MET C  54     -28.828   0.662   8.047  1.00  0.00           O  
ATOM    912  CB  MET C  54     -30.573   1.565  10.646  1.00  0.00           C  
ATOM    913  CG  MET C  54     -31.283   2.816  11.095  1.00  0.00           C  
ATOM    914  SD  MET C  54     -30.769   4.232  10.099  1.00  0.00           S  
ATOM    915  CE  MET C  54     -29.006   4.300  10.493  1.00  0.00           C  
ATOM    916  H   MET C  54     -32.796   0.529   9.828  1.00  0.00           H  
ATOM    917  HA  MET C  54     -30.732   2.161   8.631  1.00  0.00           H  
ATOM    918 1HB  MET C  54     -30.914   0.737  11.271  1.00  0.00           H  
ATOM    919 2HB  MET C  54     -29.511   1.692  10.804  1.00  0.00           H  
ATOM    920 1HG  MET C  54     -32.360   2.670  10.963  1.00  0.00           H  
ATOM    921 2HG  MET C  54     -31.108   3.025  12.137  1.00  0.00           H  
ATOM    922 1HE  MET C  54     -28.544   5.123   9.947  1.00  0.00           H  
ATOM    923 2HE  MET C  54     -28.877   4.462  11.555  1.00  0.00           H  
ATOM    924 3HE  MET C  54     -28.530   3.360  10.204  1.00  0.00           H  
ATOM    925  N   ILE C  55     -30.116  -1.047   8.725  1.00  0.00           N  
ATOM    926  CA  ILE C  55     -29.198  -2.022   8.159  1.00  0.00           C  
ATOM    927  C   ILE C  55     -29.142  -1.884   6.657  1.00  0.00           C  
ATOM    928  O   ILE C  55     -28.055  -1.870   6.076  1.00  0.00           O  
ATOM    929  CB  ILE C  55     -29.604  -3.461   8.480  1.00  0.00           C  
ATOM    930  CG1 ILE C  55     -29.449  -3.699   9.959  1.00  0.00           C  
ATOM    931  CG2 ILE C  55     -28.748  -4.440   7.645  1.00  0.00           C  
ATOM    932  CD1 ILE C  55     -30.087  -4.953  10.463  1.00  0.00           C  
ATOM    933  H   ILE C  55     -30.952  -1.352   9.235  1.00  0.00           H  
ATOM    934  HA  ILE C  55     -28.202  -1.839   8.560  1.00  0.00           H  
ATOM    935  HB  ILE C  55     -30.650  -3.604   8.230  1.00  0.00           H  
ATOM    936 1HG1 ILE C  55     -28.399  -3.749  10.188  1.00  0.00           H  
ATOM    937 2HG1 ILE C  55     -29.879  -2.863  10.485  1.00  0.00           H  
ATOM    938 1HG2 ILE C  55     -29.048  -5.463   7.867  1.00  0.00           H  
ATOM    939 2HG2 ILE C  55     -28.909  -4.238   6.584  1.00  0.00           H  
ATOM    940 3HG2 ILE C  55     -27.701  -4.317   7.878  1.00  0.00           H  
ATOM    941 1HD1 ILE C  55     -29.912  -5.035  11.536  1.00  0.00           H  
ATOM    942 2HD1 ILE C  55     -31.152  -4.928  10.275  1.00  0.00           H  
ATOM    943 3HD1 ILE C  55     -29.646  -5.811   9.963  1.00  0.00           H  
ATOM    944  N   ASN C  56     -30.305  -1.766   6.011  1.00  0.00           N  
ATOM    945  CA  ASN C  56     -30.295  -1.687   4.569  1.00  0.00           C  
ATOM    946  C   ASN C  56     -29.640  -0.371   4.097  1.00  0.00           C  
ATOM    947  O   ASN C  56     -28.936  -0.363   3.080  1.00  0.00           O  
ATOM    948  CB  ASN C  56     -31.711  -1.867   4.045  1.00  0.00           C  
ATOM    949  CG  ASN C  56     -32.207  -3.311   4.319  1.00  0.00           C  
ATOM    950  OD1 ASN C  56     -31.441  -4.099   4.876  1.00  0.00           O  
ATOM    951  ND2 ASN C  56     -33.415  -3.663   3.920  1.00  0.00           N  
ATOM    952  H   ASN C  56     -31.202  -1.773   6.506  1.00  0.00           H  
ATOM    953  HA  ASN C  56     -29.688  -2.507   4.186  1.00  0.00           H  
ATOM    954 1HB  ASN C  56     -32.377  -1.157   4.546  1.00  0.00           H  
ATOM    955 2HB  ASN C  56     -31.743  -1.667   2.974  1.00  0.00           H  
ATOM    956 1HD2 ASN C  56     -33.753  -4.635   4.074  1.00  0.00           H  
ATOM    957 2HD2 ASN C  56     -34.000  -3.002   3.457  1.00  0.00           H  
ATOM    958  N   ARG C  57     -29.806   0.725   4.869  1.00  0.00           N  
ATOM    959  CA  ARG C  57     -29.165   2.001   4.527  1.00  0.00           C  
ATOM    960  C   ARG C  57     -27.640   1.917   4.653  1.00  0.00           C  
ATOM    961  O   ARG C  57     -26.913   2.438   3.796  1.00  0.00           O  
ATOM    962  CB  ARG C  57     -29.694   3.138   5.396  1.00  0.00           C  
ATOM    963  CG  ARG C  57     -31.122   3.604   5.067  1.00  0.00           C  
ATOM    964  CD  ARG C  57     -31.566   4.717   5.963  1.00  0.00           C  
ATOM    965  NE  ARG C  57     -32.938   5.157   5.673  1.00  0.00           N  
ATOM    966  CZ  ARG C  57     -33.285   6.027   4.717  1.00  0.00           C  
ATOM    967  NH1 ARG C  57     -32.384   6.573   3.923  1.00  0.00           N  
ATOM    968  NH2 ARG C  57     -34.558   6.318   4.598  1.00  0.00           N  
ATOM    969  H   ARG C  57     -30.424   0.682   5.685  1.00  0.00           H  
ATOM    970  HA  ARG C  57     -29.410   2.234   3.492  1.00  0.00           H  
ATOM    971 1HB  ARG C  57     -29.689   2.817   6.439  1.00  0.00           H  
ATOM    972 2HB  ARG C  57     -29.032   3.997   5.317  1.00  0.00           H  
ATOM    973 1HG  ARG C  57     -31.154   3.962   4.040  1.00  0.00           H  
ATOM    974 2HG  ARG C  57     -31.816   2.776   5.179  1.00  0.00           H  
ATOM    975 1HD  ARG C  57     -31.538   4.367   6.996  1.00  0.00           H  
ATOM    976 2HD  ARG C  57     -30.901   5.569   5.851  1.00  0.00           H  
ATOM    977  HE  ARG C  57     -33.720   4.794   6.240  1.00  0.00           H  
ATOM    978 1HH1 ARG C  57     -31.407   6.337   4.029  1.00  0.00           H  
ATOM    979 2HH1 ARG C  57     -32.670   7.227   3.209  1.00  0.00           H  
ATOM    980 1HH2 ARG C  57     -35.218   5.863   5.252  1.00  0.00           H  
ATOM    981 2HH2 ARG C  57     -34.877   6.966   3.897  1.00  0.00           H  
ATOM    982  N   ILE C  58     -27.153   1.214   5.684  1.00  0.00           N  
ATOM    983  CA  ILE C  58     -25.719   1.018   5.861  1.00  0.00           C  
ATOM    984  C   ILE C  58     -25.172   0.214   4.706  1.00  0.00           C  
ATOM    985  O   ILE C  58     -24.158   0.591   4.122  1.00  0.00           O  
ATOM    986  CB  ILE C  58     -25.391   0.362   7.212  1.00  0.00           C  
ATOM    987  CG1 ILE C  58     -25.704   1.402   8.335  1.00  0.00           C  
ATOM    988  CG2 ILE C  58     -23.921  -0.172   7.230  1.00  0.00           C  
ATOM    989  CD1 ILE C  58     -25.729   0.843   9.726  1.00  0.00           C  
ATOM    990  H   ILE C  58     -27.798   0.829   6.381  1.00  0.00           H  
ATOM    991  HA  ILE C  58     -25.236   1.993   5.851  1.00  0.00           H  
ATOM    992  HB  ILE C  58     -26.074  -0.477   7.369  1.00  0.00           H  
ATOM    993 1HG1 ILE C  58     -24.958   2.190   8.293  1.00  0.00           H  
ATOM    994 2HG1 ILE C  58     -26.675   1.845   8.131  1.00  0.00           H  
ATOM    995 1HG2 ILE C  58     -23.717  -0.643   8.186  1.00  0.00           H  
ATOM    996 2HG2 ILE C  58     -23.794  -0.906   6.434  1.00  0.00           H  
ATOM    997 3HG2 ILE C  58     -23.225   0.650   7.072  1.00  0.00           H  
ATOM    998 1HD1 ILE C  58     -25.960   1.637  10.432  1.00  0.00           H  
ATOM    999 2HD1 ILE C  58     -26.495   0.075   9.768  1.00  0.00           H  
ATOM   1000 3HD1 ILE C  58     -24.770   0.418   9.964  1.00  0.00           H  
ATOM   1001  N   VAL C  59     -25.873  -0.840   4.319  1.00  0.00           N  
ATOM   1002  CA  VAL C  59     -25.426  -1.637   3.198  1.00  0.00           C  
ATOM   1003  C   VAL C  59     -25.332  -0.831   1.907  1.00  0.00           C  
ATOM   1004  O   VAL C  59     -24.356  -0.965   1.162  1.00  0.00           O  
ATOM   1005  CB  VAL C  59     -26.362  -2.808   2.996  1.00  0.00           C  
ATOM   1006  CG1 VAL C  59     -26.047  -3.439   1.740  1.00  0.00           C  
ATOM   1007  CG2 VAL C  59     -26.181  -3.790   4.128  1.00  0.00           C  
ATOM   1008  H   VAL C  59     -26.716  -1.109   4.838  1.00  0.00           H  
ATOM   1009  HA  VAL C  59     -24.445  -2.025   3.432  1.00  0.00           H  
ATOM   1010  HB  VAL C  59     -27.389  -2.450   2.960  1.00  0.00           H  
ATOM   1011 1HG1 VAL C  59     -26.709  -4.248   1.577  1.00  0.00           H  
ATOM   1012 2HG1 VAL C  59     -26.165  -2.718   0.950  1.00  0.00           H  
ATOM   1013 3HG1 VAL C  59     -25.032  -3.792   1.759  1.00  0.00           H  
ATOM   1014 1HG2 VAL C  59     -26.838  -4.623   3.999  1.00  0.00           H  
ATOM   1015 2HG2 VAL C  59     -25.155  -4.133   4.124  1.00  0.00           H  
ATOM   1016 3HG2 VAL C  59     -26.402  -3.307   5.072  1.00  0.00           H  
ATOM   1017  N   LYS C  60     -26.334   0.001   1.624  1.00  0.00           N  
ATOM   1018  CA  LYS C  60     -26.266   0.821   0.425  1.00  0.00           C  
ATOM   1019  C   LYS C  60     -25.081   1.792   0.495  1.00  0.00           C  
ATOM   1020  O   LYS C  60     -24.406   2.018  -0.513  1.00  0.00           O  
ATOM   1021  CB  LYS C  60     -27.597   1.531   0.196  1.00  0.00           C  
ATOM   1022  CG  LYS C  60     -28.694   0.556  -0.243  1.00  0.00           C  
ATOM   1023  CD  LYS C  60     -30.050   1.203  -0.441  1.00  0.00           C  
ATOM   1024  CE  LYS C  60     -31.075   0.142  -0.877  1.00  0.00           C  
ATOM   1025  NZ  LYS C  60     -32.435   0.707  -1.045  1.00  0.00           N  
ATOM   1026  H   LYS C  60     -27.150   0.051   2.244  1.00  0.00           H  
ATOM   1027  HA  LYS C  60     -26.097   0.161  -0.425  1.00  0.00           H  
ATOM   1028 1HB  LYS C  60     -27.916   2.010   1.126  1.00  0.00           H  
ATOM   1029 2HB  LYS C  60     -27.483   2.304  -0.561  1.00  0.00           H  
ATOM   1030 1HG  LYS C  60     -28.395   0.092  -1.179  1.00  0.00           H  
ATOM   1031 2HG  LYS C  60     -28.789  -0.228   0.509  1.00  0.00           H  
ATOM   1032 1HD  LYS C  60     -30.376   1.652   0.499  1.00  0.00           H  
ATOM   1033 2HD  LYS C  60     -29.986   1.981  -1.200  1.00  0.00           H  
ATOM   1034 1HE  LYS C  60     -30.756  -0.295  -1.822  1.00  0.00           H  
ATOM   1035 2HE  LYS C  60     -31.113  -0.647  -0.121  1.00  0.00           H  
ATOM   1036 1HZ  LYS C  60     -33.072  -0.034  -1.330  1.00  0.00           H  
ATOM   1037 2HZ  LYS C  60     -32.744   1.097  -0.168  1.00  0.00           H  
ATOM   1038 3HZ  LYS C  60     -32.419   1.426  -1.750  1.00  0.00           H  
ATOM   1039  N   ASP C  61     -24.785   2.325   1.691  1.00  0.00           N  
ATOM   1040  CA  ASP C  61     -23.649   3.228   1.849  1.00  0.00           C  
ATOM   1041  C   ASP C  61     -22.334   2.483   1.611  1.00  0.00           C  
ATOM   1042  O   ASP C  61     -21.417   3.019   0.973  1.00  0.00           O  
ATOM   1043  CB  ASP C  61     -23.637   3.827   3.263  1.00  0.00           C  
ATOM   1044  CG  ASP C  61     -22.597   4.934   3.478  1.00  0.00           C  
ATOM   1045  OD1 ASP C  61     -22.722   5.977   2.868  1.00  0.00           O  
ATOM   1046  OD2 ASP C  61     -21.676   4.734   4.269  1.00  0.00           O  
ATOM   1047  H   ASP C  61     -25.389   2.133   2.497  1.00  0.00           H  
ATOM   1048  HA  ASP C  61     -23.735   4.031   1.118  1.00  0.00           H  
ATOM   1049 1HB  ASP C  61     -24.630   4.217   3.494  1.00  0.00           H  
ATOM   1050 2HB  ASP C  61     -23.438   3.029   3.979  1.00  0.00           H  
ATOM   1051  N   LEU C  62     -22.256   1.228   2.073  1.00  0.00           N  
ATOM   1052  CA  LEU C  62     -21.047   0.446   1.878  1.00  0.00           C  
ATOM   1053  C   LEU C  62     -20.853   0.197   0.396  1.00  0.00           C  
ATOM   1054  O   LEU C  62     -19.741   0.303  -0.115  1.00  0.00           O  
ATOM   1055  CB  LEU C  62     -21.174  -0.917   2.562  1.00  0.00           C  
ATOM   1056  CG  LEU C  62     -21.228  -0.936   4.049  1.00  0.00           C  
ATOM   1057  CD1 LEU C  62     -21.527  -2.334   4.485  1.00  0.00           C  
ATOM   1058  CD2 LEU C  62     -19.970  -0.451   4.604  1.00  0.00           C  
ATOM   1059  H   LEU C  62     -23.038   0.846   2.610  1.00  0.00           H  
ATOM   1060  HA  LEU C  62     -20.194   0.996   2.272  1.00  0.00           H  
ATOM   1061 1HB  LEU C  62     -22.100  -1.351   2.237  1.00  0.00           H  
ATOM   1062 2HB  LEU C  62     -20.365  -1.562   2.238  1.00  0.00           H  
ATOM   1063  HG  LEU C  62     -22.020  -0.300   4.382  1.00  0.00           H  
ATOM   1064 1HD1 LEU C  62     -21.611  -2.359   5.548  1.00  0.00           H  
ATOM   1065 2HD1 LEU C  62     -22.454  -2.649   4.051  1.00  0.00           H  
ATOM   1066 3HD1 LEU C  62     -20.733  -3.003   4.155  1.00  0.00           H  
ATOM   1067 1HD2 LEU C  62     -20.017  -0.452   5.690  1.00  0.00           H  
ATOM   1068 2HD2 LEU C  62     -19.167  -1.097   4.272  1.00  0.00           H  
ATOM   1069 3HD2 LEU C  62     -19.807   0.561   4.245  1.00  0.00           H  
ATOM   1070  N   ALA C  63     -21.944  -0.091  -0.311  1.00  0.00           N  
ATOM   1071  CA  ALA C  63     -21.849  -0.353  -1.734  1.00  0.00           C  
ATOM   1072  C   ALA C  63     -21.365   0.855  -2.504  1.00  0.00           C  
ATOM   1073  O   ALA C  63     -20.514   0.723  -3.394  1.00  0.00           O  
ATOM   1074  CB  ALA C  63     -23.188  -0.776  -2.250  1.00  0.00           C  
ATOM   1075  H   ALA C  63     -22.848  -0.176   0.164  1.00  0.00           H  
ATOM   1076  HA  ALA C  63     -21.132  -1.146  -1.889  1.00  0.00           H  
ATOM   1077 1HB  ALA C  63     -23.113  -0.996  -3.309  1.00  0.00           H  
ATOM   1078 2HB  ALA C  63     -23.493  -1.652  -1.695  1.00  0.00           H  
ATOM   1079 3HB  ALA C  63     -23.909   0.023  -2.094  1.00  0.00           H  
ATOM   1080  N   GLU C  64     -21.843   2.041  -2.128  1.00  0.00           N  
ATOM   1081  CA  GLU C  64     -21.407   3.211  -2.855  1.00  0.00           C  
ATOM   1082  C   GLU C  64     -19.943   3.486  -2.566  1.00  0.00           C  
ATOM   1083  O   GLU C  64     -19.191   3.827  -3.484  1.00  0.00           O  
ATOM   1084  CB  GLU C  64     -22.281   4.424  -2.530  1.00  0.00           C  
ATOM   1085  CG  GLU C  64     -23.731   4.324  -3.070  1.00  0.00           C  
ATOM   1086  CD  GLU C  64     -23.812   4.205  -4.590  1.00  0.00           C  
ATOM   1087  OE1 GLU C  64     -23.156   4.959  -5.267  1.00  0.00           O  
ATOM   1088  OE2 GLU C  64     -24.532   3.341  -5.074  1.00  0.00           O  
ATOM   1089  H   GLU C  64     -22.549   2.107  -1.386  1.00  0.00           H  
ATOM   1090  HA  GLU C  64     -21.503   3.009  -3.917  1.00  0.00           H  
ATOM   1091 1HB  GLU C  64     -22.339   4.539  -1.443  1.00  0.00           H  
ATOM   1092 2HB  GLU C  64     -21.822   5.325  -2.933  1.00  0.00           H  
ATOM   1093 1HG  GLU C  64     -24.203   3.448  -2.629  1.00  0.00           H  
ATOM   1094 2HG  GLU C  64     -24.288   5.201  -2.746  1.00  0.00           H  
ATOM   1095  N   GLN C  65     -19.501   3.274  -1.322  1.00  0.00           N  
ATOM   1096  CA  GLN C  65     -18.095   3.510  -1.066  1.00  0.00           C  
ATOM   1097  C   GLN C  65     -17.251   2.453  -1.764  1.00  0.00           C  
ATOM   1098  O   GLN C  65     -16.218   2.774  -2.328  1.00  0.00           O  
ATOM   1099  CB  GLN C  65     -17.773   3.566   0.423  1.00  0.00           C  
ATOM   1100  CG  GLN C  65     -16.306   3.993   0.711  1.00  0.00           C  
ATOM   1101  CD  GLN C  65     -15.995   5.391   0.201  1.00  0.00           C  
ATOM   1102  OE1 GLN C  65     -16.916   6.173  -0.065  1.00  0.00           O  
ATOM   1103  NE2 GLN C  65     -14.705   5.731   0.077  1.00  0.00           N  
ATOM   1104  H   GLN C  65     -20.144   2.997  -0.572  1.00  0.00           H  
ATOM   1105  HA  GLN C  65     -17.830   4.477  -1.488  1.00  0.00           H  
ATOM   1106 1HB  GLN C  65     -18.444   4.272   0.913  1.00  0.00           H  
ATOM   1107 2HB  GLN C  65     -17.959   2.587   0.869  1.00  0.00           H  
ATOM   1108 1HG  GLN C  65     -16.114   3.963   1.779  1.00  0.00           H  
ATOM   1109 2HG  GLN C  65     -15.637   3.316   0.190  1.00  0.00           H  
ATOM   1110 1HE2 GLN C  65     -14.460   6.644  -0.248  1.00  0.00           H  
ATOM   1111 2HE2 GLN C  65     -13.953   5.077   0.332  1.00  0.00           H  
ATOM   1112  N   ALA C  66     -17.713   1.203  -1.836  1.00  0.00           N  
ATOM   1113  CA  ALA C  66     -16.911   0.179  -2.504  1.00  0.00           C  
ATOM   1114  C   ALA C  66     -16.647   0.571  -3.956  1.00  0.00           C  
ATOM   1115  O   ALA C  66     -15.564   0.312  -4.484  1.00  0.00           O  
ATOM   1116  CB  ALA C  66     -17.609  -1.160  -2.469  1.00  0.00           C  
ATOM   1117  H   ALA C  66     -18.588   0.947  -1.377  1.00  0.00           H  
ATOM   1118  HA  ALA C  66     -15.956   0.102  -1.986  1.00  0.00           H  
ATOM   1119 1HB  ALA C  66     -16.984  -1.896  -2.961  1.00  0.00           H  
ATOM   1120 2HB  ALA C  66     -17.791  -1.464  -1.468  1.00  0.00           H  
ATOM   1121 3HB  ALA C  66     -18.560  -1.068  -2.989  1.00  0.00           H  
ATOM   1122  N   LYS C  67     -17.646   1.195  -4.599  1.00  0.00           N  
ATOM   1123  CA  LYS C  67     -17.507   1.681  -5.969  1.00  0.00           C  
ATOM   1124  C   LYS C  67     -16.588   2.921  -6.053  1.00  0.00           C  
ATOM   1125  O   LYS C  67     -15.806   3.051  -6.997  1.00  0.00           O  
ATOM   1126  CB  LYS C  67     -18.889   1.989  -6.564  1.00  0.00           C  
ATOM   1127  CG  LYS C  67     -19.742   0.744  -6.849  1.00  0.00           C  
ATOM   1128  CD  LYS C  67     -21.042   1.064  -7.596  1.00  0.00           C  
ATOM   1129  CE  LYS C  67     -22.059   1.727  -6.669  1.00  0.00           C  
ATOM   1130  NZ  LYS C  67     -23.407   1.921  -7.313  1.00  0.00           N  
ATOM   1131  H   LYS C  67     -18.540   1.323  -4.111  1.00  0.00           H  
ATOM   1132  HA  LYS C  67     -17.050   0.890  -6.563  1.00  0.00           H  
ATOM   1133 1HB  LYS C  67     -19.446   2.623  -5.867  1.00  0.00           H  
ATOM   1134 2HB  LYS C  67     -18.771   2.548  -7.492  1.00  0.00           H  
ATOM   1135 1HG  LYS C  67     -19.165   0.045  -7.446  1.00  0.00           H  
ATOM   1136 2HG  LYS C  67     -20.000   0.265  -5.905  1.00  0.00           H  
ATOM   1137 1HD  LYS C  67     -20.836   1.722  -8.441  1.00  0.00           H  
ATOM   1138 2HD  LYS C  67     -21.472   0.139  -7.973  1.00  0.00           H  
ATOM   1139 1HE  LYS C  67     -22.181   1.108  -5.779  1.00  0.00           H  
ATOM   1140 2HE  LYS C  67     -21.674   2.701  -6.368  1.00  0.00           H  
ATOM   1141 1HZ  LYS C  67     -24.012   2.379  -6.607  1.00  0.00           H  
ATOM   1142 2HZ  LYS C  67     -23.326   2.510  -8.118  1.00  0.00           H  
ATOM   1143 3HZ  LYS C  67     -23.821   1.008  -7.597  1.00  0.00           H  
ATOM   1144  N   GLU C  68     -16.678   3.816  -5.052  1.00  0.00           N  
ATOM   1145  CA  GLU C  68     -15.887   5.058  -4.999  1.00  0.00           C  
ATOM   1146  C   GLU C  68     -14.562   4.933  -4.218  1.00  0.00           C  
ATOM   1147  O   GLU C  68     -13.776   5.882  -4.167  1.00  0.00           O  
ATOM   1148  CB  GLU C  68     -16.724   6.186  -4.381  1.00  0.00           C  
ATOM   1149  CG  GLU C  68     -17.990   6.589  -5.175  1.00  0.00           C  
ATOM   1150  CD  GLU C  68     -17.703   7.227  -6.522  1.00  0.00           C  
ATOM   1151  OE1 GLU C  68     -16.792   8.017  -6.600  1.00  0.00           O  
ATOM   1152  OE2 GLU C  68     -18.406   6.936  -7.465  1.00  0.00           O  
ATOM   1153  H   GLU C  68     -17.366   3.652  -4.311  1.00  0.00           H  
ATOM   1154  HA  GLU C  68     -15.641   5.336  -6.023  1.00  0.00           H  
ATOM   1155 1HB  GLU C  68     -17.047   5.879  -3.384  1.00  0.00           H  
ATOM   1156 2HB  GLU C  68     -16.104   7.072  -4.261  1.00  0.00           H  
ATOM   1157 1HG  GLU C  68     -18.592   5.691  -5.335  1.00  0.00           H  
ATOM   1158 2HG  GLU C  68     -18.578   7.276  -4.568  1.00  0.00           H  
ATOM   1159  N   ALA C  69     -14.326   3.772  -3.623  1.00  0.00           N  
ATOM   1160  CA  ALA C  69     -13.130   3.451  -2.840  1.00  0.00           C  
ATOM   1161  C   ALA C  69     -11.886   3.478  -3.708  1.00  0.00           C  
ATOM   1162  O   ALA C  69     -11.944   3.155  -4.897  1.00  0.00           O  
ATOM   1163  CB  ALA C  69     -13.272   2.082  -2.230  1.00  0.00           C  
ATOM   1164  H   ALA C  69     -15.060   3.065  -3.682  1.00  0.00           H  
ATOM   1165  HA  ALA C  69     -13.006   4.198  -2.055  1.00  0.00           H  
ATOM   1166 1HB  ALA C  69     -12.383   1.839  -1.688  1.00  0.00           H  
ATOM   1167 2HB  ALA C  69     -14.119   2.039  -1.570  1.00  0.00           H  
ATOM   1168 3HB  ALA C  69     -13.407   1.398  -3.030  1.00  0.00           H  
ATOM   1169  N   THR C  70     -10.752   3.892  -3.130  1.00  0.00           N  
ATOM   1170  CA  THR C  70      -9.519   3.933  -3.920  1.00  0.00           C  
ATOM   1171  C   THR C  70      -8.373   3.047  -3.407  1.00  0.00           C  
ATOM   1172  O   THR C  70      -7.456   2.731  -4.167  1.00  0.00           O  
ATOM   1173  CB  THR C  70      -9.011   5.381  -4.050  1.00  0.00           C  
ATOM   1174  OG1 THR C  70      -8.712   5.906  -2.752  1.00  0.00           O  
ATOM   1175  CG2 THR C  70     -10.073   6.255  -4.716  1.00  0.00           C  
ATOM   1176  H   THR C  70     -10.749   4.125  -2.131  1.00  0.00           H  
ATOM   1177  HA  THR C  70      -9.758   3.587  -4.924  1.00  0.00           H  
ATOM   1178  HB  THR C  70      -8.105   5.389  -4.653  1.00  0.00           H  
ATOM   1179  HG1 THR C  70      -8.134   5.289  -2.291  1.00  0.00           H  
ATOM   1180 1HG2 THR C  70      -9.702   7.274  -4.809  1.00  0.00           H  
ATOM   1181 2HG2 THR C  70     -10.300   5.858  -5.706  1.00  0.00           H  
ATOM   1182 3HG2 THR C  70     -10.981   6.256  -4.113  1.00  0.00           H  
ATOM   1183  N   ASP C  71      -8.390   2.657  -2.129  1.00  0.00           N  
ATOM   1184  CA  ASP C  71      -7.289   1.827  -1.609  1.00  0.00           C  
ATOM   1185  C   ASP C  71      -7.618   0.357  -1.844  1.00  0.00           C  
ATOM   1186  O   ASP C  71      -8.742  -0.076  -1.599  1.00  0.00           O  
ATOM   1187  CB  ASP C  71      -7.022   2.090  -0.115  1.00  0.00           C  
ATOM   1188  CG  ASP C  71      -5.707   1.457   0.504  1.00  0.00           C  
ATOM   1189  OD1 ASP C  71      -5.485   0.247   0.421  1.00  0.00           O  
ATOM   1190  OD2 ASP C  71      -4.944   2.210   1.076  1.00  0.00           O  
ATOM   1191  H   ASP C  71      -9.166   2.930  -1.510  1.00  0.00           H  
ATOM   1192  HA  ASP C  71      -6.380   2.065  -2.161  1.00  0.00           H  
ATOM   1193 1HB  ASP C  71      -7.000   3.166   0.056  1.00  0.00           H  
ATOM   1194 2HB  ASP C  71      -7.827   1.713   0.444  1.00  0.00           H  
ATOM   1195  N   LYS C  72      -6.639  -0.453  -2.214  1.00  0.00           N  
ATOM   1196  CA  LYS C  72      -6.916  -1.876  -2.413  1.00  0.00           C  
ATOM   1197  C   LYS C  72      -7.490  -2.534  -1.154  1.00  0.00           C  
ATOM   1198  O   LYS C  72      -8.329  -3.437  -1.242  1.00  0.00           O  
ATOM   1199  CB  LYS C  72      -5.656  -2.621  -2.846  1.00  0.00           C  
ATOM   1200  CG  LYS C  72      -5.209  -2.329  -4.267  1.00  0.00           C  
ATOM   1201  CD  LYS C  72      -3.964  -3.131  -4.633  1.00  0.00           C  
ATOM   1202  CE  LYS C  72      -3.555  -2.873  -6.071  1.00  0.00           C  
ATOM   1203  NZ  LYS C  72      -4.611  -3.334  -7.008  1.00  0.00           N  
ATOM   1204  H   LYS C  72      -5.712  -0.082  -2.376  1.00  0.00           H  
ATOM   1205  HA  LYS C  72      -7.651  -1.968  -3.210  1.00  0.00           H  
ATOM   1206 1HB  LYS C  72      -4.836  -2.367  -2.173  1.00  0.00           H  
ATOM   1207 2HB  LYS C  72      -5.826  -3.694  -2.761  1.00  0.00           H  
ATOM   1208 1HG  LYS C  72      -6.012  -2.592  -4.963  1.00  0.00           H  
ATOM   1209 2HG  LYS C  72      -4.997  -1.265  -4.371  1.00  0.00           H  
ATOM   1210 1HD  LYS C  72      -3.141  -2.857  -3.971  1.00  0.00           H  
ATOM   1211 2HD  LYS C  72      -4.170  -4.196  -4.513  1.00  0.00           H  
ATOM   1212 1HE  LYS C  72      -3.390  -1.808  -6.219  1.00  0.00           H  
ATOM   1213 2HE  LYS C  72      -2.632  -3.410  -6.288  1.00  0.00           H  
ATOM   1214 1HZ  LYS C  72      -4.360  -3.172  -7.965  1.00  0.00           H  
ATOM   1215 2HZ  LYS C  72      -4.786  -4.328  -6.892  1.00  0.00           H  
ATOM   1216 3HZ  LYS C  72      -5.479  -2.839  -6.822  1.00  0.00           H  
ATOM   1217  N   ARG C  73      -7.061  -2.068   0.016  1.00  0.00           N  
ATOM   1218  CA  ARG C  73      -7.525  -2.647   1.265  1.00  0.00           C  
ATOM   1219  C   ARG C  73      -8.917  -2.133   1.615  1.00  0.00           C  
ATOM   1220  O   ARG C  73      -9.637  -2.765   2.388  1.00  0.00           O  
ATOM   1221  CB  ARG C  73      -6.555  -2.278   2.371  1.00  0.00           C  
ATOM   1222  CG  ARG C  73      -5.167  -2.875   2.207  1.00  0.00           C  
ATOM   1223  CD  ARG C  73      -4.205  -2.279   3.158  1.00  0.00           C  
ATOM   1224  NE  ARG C  73      -3.988  -0.867   2.846  1.00  0.00           N  
ATOM   1225  CZ  ARG C  73      -3.242  -0.012   3.572  1.00  0.00           C  
ATOM   1226  NH1 ARG C  73      -2.616  -0.425   4.663  1.00  0.00           N  
ATOM   1227  NH2 ARG C  73      -3.145   1.248   3.182  1.00  0.00           N  
ATOM   1228  H   ARG C  73      -6.395  -1.281   0.045  1.00  0.00           H  
ATOM   1229  HA  ARG C  73      -7.558  -3.731   1.158  1.00  0.00           H  
ATOM   1230 1HB  ARG C  73      -6.446  -1.193   2.405  1.00  0.00           H  
ATOM   1231 2HB  ARG C  73      -6.952  -2.601   3.332  1.00  0.00           H  
ATOM   1232 1HG  ARG C  73      -5.206  -3.950   2.372  1.00  0.00           H  
ATOM   1233 2HG  ARG C  73      -4.813  -2.669   1.194  1.00  0.00           H  
ATOM   1234 1HD  ARG C  73      -4.593  -2.352   4.172  1.00  0.00           H  
ATOM   1235 2HD  ARG C  73      -3.250  -2.797   3.091  1.00  0.00           H  
ATOM   1236  HE  ARG C  73      -4.454  -0.485   1.995  1.00  0.00           H  
ATOM   1237 1HH1 ARG C  73      -2.697  -1.389   4.956  1.00  0.00           H  
ATOM   1238 2HH1 ARG C  73      -2.062   0.223   5.201  1.00  0.00           H  
ATOM   1239 1HH2 ARG C  73      -3.664   1.562   2.331  1.00  0.00           H  
ATOM   1240 2HH2 ARG C  73      -2.599   1.905   3.706  1.00  0.00           H  
ATOM   1241  N   GLU C  74      -9.300  -0.999   1.022  1.00  0.00           N  
ATOM   1242  CA  GLU C  74     -10.583  -0.359   1.262  1.00  0.00           C  
ATOM   1243  C   GLU C  74     -11.632  -1.153   0.524  1.00  0.00           C  
ATOM   1244  O   GLU C  74     -12.682  -1.482   1.073  1.00  0.00           O  
ATOM   1245  CB  GLU C  74     -10.545   1.094   0.782  1.00  0.00           C  
ATOM   1246  CG  GLU C  74     -11.721   1.898   1.030  1.00  0.00           C  
ATOM   1247  CD  GLU C  74     -11.561   3.335   0.530  1.00  0.00           C  
ATOM   1248  OE1 GLU C  74     -10.655   3.649  -0.281  1.00  0.00           O  
ATOM   1249  OE2 GLU C  74     -12.347   4.137   0.990  1.00  0.00           O  
ATOM   1250  H   GLU C  74      -8.691  -0.580   0.329  1.00  0.00           H  
ATOM   1251  HA  GLU C  74     -10.807  -0.383   2.330  1.00  0.00           H  
ATOM   1252 1HB  GLU C  74      -9.759   1.603   1.305  1.00  0.00           H  
ATOM   1253 2HB  GLU C  74     -10.341   1.137  -0.276  1.00  0.00           H  
ATOM   1254 1HG  GLU C  74     -12.556   1.437   0.542  1.00  0.00           H  
ATOM   1255 2HG  GLU C  74     -11.925   1.901   2.096  1.00  0.00           H  
ATOM   1256  N   VAL C  75     -11.320  -1.533  -0.712  1.00  0.00           N  
ATOM   1257  CA  VAL C  75     -12.302  -2.303  -1.448  1.00  0.00           C  
ATOM   1258  C   VAL C  75     -12.430  -3.695  -0.868  1.00  0.00           C  
ATOM   1259  O   VAL C  75     -13.545  -4.178  -0.714  1.00  0.00           O  
ATOM   1260  CB  VAL C  75     -11.992  -2.357  -2.952  1.00  0.00           C  
ATOM   1261  CG1 VAL C  75     -12.190  -1.020  -3.554  1.00  0.00           C  
ATOM   1262  CG2 VAL C  75     -10.564  -2.768  -3.175  1.00  0.00           C  
ATOM   1263  H   VAL C  75     -10.428  -1.235  -1.118  1.00  0.00           H  
ATOM   1264  HA  VAL C  75     -13.266  -1.803  -1.345  1.00  0.00           H  
ATOM   1265  HB  VAL C  75     -12.667  -3.047  -3.425  1.00  0.00           H  
ATOM   1266 1HG1 VAL C  75     -11.978  -1.059  -4.622  1.00  0.00           H  
ATOM   1267 2HG1 VAL C  75     -13.227  -0.732  -3.402  1.00  0.00           H  
ATOM   1268 3HG1 VAL C  75     -11.518  -0.301  -3.075  1.00  0.00           H  
ATOM   1269 1HG2 VAL C  75     -10.339  -2.787  -4.233  1.00  0.00           H  
ATOM   1270 2HG2 VAL C  75      -9.935  -2.040  -2.689  1.00  0.00           H  
ATOM   1271 3HG2 VAL C  75     -10.371  -3.744  -2.767  1.00  0.00           H  
ATOM   1272  N   ILE C  76     -11.336  -4.321  -0.430  1.00  0.00           N  
ATOM   1273  CA  ILE C  76     -11.526  -5.633   0.161  1.00  0.00           C  
ATOM   1274  C   ILE C  76     -12.321  -5.551   1.463  1.00  0.00           C  
ATOM   1275  O   ILE C  76     -13.236  -6.344   1.658  1.00  0.00           O  
ATOM   1276  CB  ILE C  76     -10.200  -6.367   0.407  1.00  0.00           C  
ATOM   1277  CG1 ILE C  76      -9.501  -6.660  -0.939  1.00  0.00           C  
ATOM   1278  CG2 ILE C  76     -10.479  -7.661   1.174  1.00  0.00           C  
ATOM   1279  CD1 ILE C  76     -10.302  -7.561  -1.863  1.00  0.00           C  
ATOM   1280  H   ILE C  76     -10.400  -3.922  -0.555  1.00  0.00           H  
ATOM   1281  HA  ILE C  76     -12.100  -6.237  -0.540  1.00  0.00           H  
ATOM   1282  HB  ILE C  76      -9.537  -5.726   0.992  1.00  0.00           H  
ATOM   1283 1HG1 ILE C  76      -9.328  -5.715  -1.449  1.00  0.00           H  
ATOM   1284 2HG1 ILE C  76      -8.536  -7.129  -0.745  1.00  0.00           H  
ATOM   1285 1HG2 ILE C  76      -9.544  -8.185   1.361  1.00  0.00           H  
ATOM   1286 2HG2 ILE C  76     -10.961  -7.425   2.123  1.00  0.00           H  
ATOM   1287 3HG2 ILE C  76     -11.134  -8.292   0.586  1.00  0.00           H  
ATOM   1288 1HD1 ILE C  76      -9.753  -7.716  -2.794  1.00  0.00           H  
ATOM   1289 2HD1 ILE C  76     -10.465  -8.522  -1.376  1.00  0.00           H  
ATOM   1290 3HD1 ILE C  76     -11.256  -7.096  -2.077  1.00  0.00           H  
ATOM   1291  N   LYS C  77     -12.015  -4.598   2.357  1.00  0.00           N  
ATOM   1292  CA  LYS C  77     -12.772  -4.520   3.609  1.00  0.00           C  
ATOM   1293  C   LYS C  77     -14.252  -4.171   3.420  1.00  0.00           C  
ATOM   1294  O   LYS C  77     -15.105  -4.716   4.132  1.00  0.00           O  
ATOM   1295  CB  LYS C  77     -12.133  -3.515   4.567  1.00  0.00           C  
ATOM   1296  CG  LYS C  77     -10.808  -3.972   5.175  1.00  0.00           C  
ATOM   1297  CD  LYS C  77     -10.214  -2.898   6.086  1.00  0.00           C  
ATOM   1298  CE  LYS C  77      -8.883  -3.346   6.673  1.00  0.00           C  
ATOM   1299  NZ  LYS C  77      -8.274  -2.295   7.535  1.00  0.00           N  
ATOM   1300  H   LYS C  77     -11.249  -3.937   2.197  1.00  0.00           H  
ATOM   1301  HA  LYS C  77     -12.726  -5.501   4.080  1.00  0.00           H  
ATOM   1302 1HB  LYS C  77     -11.944  -2.580   4.027  1.00  0.00           H  
ATOM   1303 2HB  LYS C  77     -12.823  -3.293   5.376  1.00  0.00           H  
ATOM   1304 1HG  LYS C  77     -10.974  -4.877   5.758  1.00  0.00           H  
ATOM   1305 2HG  LYS C  77     -10.101  -4.201   4.381  1.00  0.00           H  
ATOM   1306 1HD  LYS C  77     -10.058  -1.985   5.503  1.00  0.00           H  
ATOM   1307 2HD  LYS C  77     -10.910  -2.680   6.896  1.00  0.00           H  
ATOM   1308 1HE  LYS C  77      -9.041  -4.244   7.268  1.00  0.00           H  
ATOM   1309 2HE  LYS C  77      -8.196  -3.577   5.858  1.00  0.00           H  
ATOM   1310 1HZ  LYS C  77      -7.394  -2.628   7.903  1.00  0.00           H  
ATOM   1311 2HZ  LYS C  77      -8.116  -1.464   6.983  1.00  0.00           H  
ATOM   1312 3HZ  LYS C  77      -8.897  -2.079   8.298  1.00  0.00           H  
ATOM   1313  N   ILE C  78     -14.569  -3.278   2.476  1.00  0.00           N  
ATOM   1314  CA  ILE C  78     -15.956  -2.877   2.263  1.00  0.00           C  
ATOM   1315  C   ILE C  78     -16.726  -4.002   1.579  1.00  0.00           C  
ATOM   1316  O   ILE C  78     -17.847  -4.323   1.973  1.00  0.00           O  
ATOM   1317  CB  ILE C  78     -16.060  -1.628   1.408  1.00  0.00           C  
ATOM   1318  CG1 ILE C  78     -15.444  -0.462   2.092  1.00  0.00           C  
ATOM   1319  CG2 ILE C  78     -17.516  -1.314   1.228  1.00  0.00           C  
ATOM   1320  CD1 ILE C  78     -15.270   0.689   1.166  1.00  0.00           C  
ATOM   1321  H   ILE C  78     -13.834  -2.834   1.914  1.00  0.00           H  
ATOM   1322  HA  ILE C  78     -16.415  -2.676   3.229  1.00  0.00           H  
ATOM   1323  HB  ILE C  78     -15.566  -1.780   0.445  1.00  0.00           H  
ATOM   1324 1HG1 ILE C  78     -16.070  -0.167   2.906  1.00  0.00           H  
ATOM   1325 2HG1 ILE C  78     -14.476  -0.744   2.495  1.00  0.00           H  
ATOM   1326 1HG2 ILE C  78     -17.597  -0.415   0.639  1.00  0.00           H  
ATOM   1327 2HG2 ILE C  78     -18.021  -2.139   0.728  1.00  0.00           H  
ATOM   1328 3HG2 ILE C  78     -17.970  -1.149   2.195  1.00  0.00           H  
ATOM   1329 1HD1 ILE C  78     -14.817   1.522   1.703  1.00  0.00           H  
ATOM   1330 2HD1 ILE C  78     -14.625   0.388   0.343  1.00  0.00           H  
ATOM   1331 3HD1 ILE C  78     -16.233   0.978   0.781  1.00  0.00           H  
ATOM   1332  N   VAL C  79     -16.125  -4.593   0.550  1.00  0.00           N  
ATOM   1333  CA  VAL C  79     -16.733  -5.686  -0.183  1.00  0.00           C  
ATOM   1334  C   VAL C  79     -16.924  -6.884   0.751  1.00  0.00           C  
ATOM   1335  O   VAL C  79     -17.966  -7.553   0.712  1.00  0.00           O  
ATOM   1336  CB  VAL C  79     -15.882  -5.983  -1.426  1.00  0.00           C  
ATOM   1337  CG1 VAL C  79     -16.299  -7.185  -2.096  1.00  0.00           C  
ATOM   1338  CG2 VAL C  79     -16.034  -4.783  -2.397  1.00  0.00           C  
ATOM   1339  H   VAL C  79     -15.193  -4.293   0.253  1.00  0.00           H  
ATOM   1340  HA  VAL C  79     -17.709  -5.364  -0.528  1.00  0.00           H  
ATOM   1341  HB  VAL C  79     -14.849  -6.128  -1.122  1.00  0.00           H  
ATOM   1342 1HG1 VAL C  79     -15.655  -7.341  -2.945  1.00  0.00           H  
ATOM   1343 2HG1 VAL C  79     -16.216  -8.011  -1.415  1.00  0.00           H  
ATOM   1344 3HG1 VAL C  79     -17.292  -7.068  -2.412  1.00  0.00           H  
ATOM   1345 1HG2 VAL C  79     -15.451  -4.940  -3.280  1.00  0.00           H  
ATOM   1346 2HG2 VAL C  79     -17.083  -4.681  -2.676  1.00  0.00           H  
ATOM   1347 3HG2 VAL C  79     -15.700  -3.871  -1.902  1.00  0.00           H  
ATOM   1348  N   LYS C  80     -15.927  -7.156   1.600  1.00  0.00           N  
ATOM   1349  CA  LYS C  80     -16.044  -8.215   2.583  1.00  0.00           C  
ATOM   1350  C   LYS C  80     -17.222  -7.891   3.512  1.00  0.00           C  
ATOM   1351  O   LYS C  80     -18.078  -8.745   3.738  1.00  0.00           O  
ATOM   1352  CB  LYS C  80     -14.740  -8.325   3.379  1.00  0.00           C  
ATOM   1353  CG  LYS C  80     -14.627  -9.450   4.393  1.00  0.00           C  
ATOM   1354  CD  LYS C  80     -13.204  -9.449   4.993  1.00  0.00           C  
ATOM   1355  CE  LYS C  80     -12.915 -10.686   5.852  1.00  0.00           C  
ATOM   1356  NZ  LYS C  80     -13.750 -10.739   7.068  1.00  0.00           N  
ATOM   1357  H   LYS C  80     -15.057  -6.623   1.577  1.00  0.00           H  
ATOM   1358  HA  LYS C  80     -16.243  -9.157   2.072  1.00  0.00           H  
ATOM   1359 1HB  LYS C  80     -13.911  -8.411   2.706  1.00  0.00           H  
ATOM   1360 2HB  LYS C  80     -14.593  -7.396   3.926  1.00  0.00           H  
ATOM   1361 1HG  LYS C  80     -15.360  -9.303   5.191  1.00  0.00           H  
ATOM   1362 2HG  LYS C  80     -14.821 -10.405   3.910  1.00  0.00           H  
ATOM   1363 1HD  LYS C  80     -12.477  -9.401   4.179  1.00  0.00           H  
ATOM   1364 2HD  LYS C  80     -13.084  -8.558   5.610  1.00  0.00           H  
ATOM   1365 1HE  LYS C  80     -13.100 -11.580   5.260  1.00  0.00           H  
ATOM   1366 2HE  LYS C  80     -11.867 -10.669   6.148  1.00  0.00           H  
ATOM   1367 1HZ  LYS C  80     -13.538 -11.559   7.603  1.00  0.00           H  
ATOM   1368 2HZ  LYS C  80     -13.598  -9.927   7.637  1.00  0.00           H  
ATOM   1369 3HZ  LYS C  80     -14.742 -10.771   6.805  1.00  0.00           H  
ATOM   1370  N   ALA C  81     -17.325  -6.626   3.981  1.00  0.00           N  
ATOM   1371  CA  ALA C  81     -18.423  -6.235   4.867  1.00  0.00           C  
ATOM   1372  C   ALA C  81     -19.779  -6.440   4.217  1.00  0.00           C  
ATOM   1373  O   ALA C  81     -20.714  -6.895   4.879  1.00  0.00           O  
ATOM   1374  CB  ALA C  81     -18.303  -4.779   5.259  1.00  0.00           C  
ATOM   1375  H   ALA C  81     -16.599  -5.938   3.772  1.00  0.00           H  
ATOM   1376  HA  ALA C  81     -18.370  -6.857   5.761  1.00  0.00           H  
ATOM   1377 1HB  ALA C  81     -19.117  -4.543   5.920  1.00  0.00           H  
ATOM   1378 2HB  ALA C  81     -17.357  -4.609   5.752  1.00  0.00           H  
ATOM   1379 3HB  ALA C  81     -18.364  -4.153   4.378  1.00  0.00           H  
ATOM   1380  N   LEU C  82     -19.882  -6.159   2.917  1.00  0.00           N  
ATOM   1381  CA  LEU C  82     -21.141  -6.384   2.231  1.00  0.00           C  
ATOM   1382  C   LEU C  82     -21.489  -7.865   2.252  1.00  0.00           C  
ATOM   1383  O   LEU C  82     -22.625  -8.242   2.558  1.00  0.00           O  
ATOM   1384  CB  LEU C  82     -21.032  -5.910   0.774  1.00  0.00           C  
ATOM   1385  CG  LEU C  82     -21.017  -4.420   0.500  1.00  0.00           C  
ATOM   1386  CD1 LEU C  82     -20.662  -4.166  -0.980  1.00  0.00           C  
ATOM   1387  CD2 LEU C  82     -22.398  -3.881   0.794  1.00  0.00           C  
ATOM   1388  H   LEU C  82     -19.082  -5.753   2.424  1.00  0.00           H  
ATOM   1389  HA  LEU C  82     -21.925  -5.827   2.742  1.00  0.00           H  
ATOM   1390 1HB  LEU C  82     -20.094  -6.280   0.398  1.00  0.00           H  
ATOM   1391 2HB  LEU C  82     -21.801  -6.347   0.203  1.00  0.00           H  
ATOM   1392  HG  LEU C  82     -20.271  -3.927   1.128  1.00  0.00           H  
ATOM   1393 1HD1 LEU C  82     -20.661  -3.116  -1.162  1.00  0.00           H  
ATOM   1394 2HD1 LEU C  82     -19.685  -4.563  -1.197  1.00  0.00           H  
ATOM   1395 3HD1 LEU C  82     -21.399  -4.651  -1.624  1.00  0.00           H  
ATOM   1396 1HD2 LEU C  82     -22.435  -2.821   0.589  1.00  0.00           H  
ATOM   1397 2HD2 LEU C  82     -23.126  -4.387   0.156  1.00  0.00           H  
ATOM   1398 3HD2 LEU C  82     -22.642  -4.062   1.839  1.00  0.00           H  
ATOM   1399  N   ALA C  83     -20.497  -8.719   2.005  1.00  0.00           N  
ATOM   1400  CA  ALA C  83     -20.752 -10.146   2.013  1.00  0.00           C  
ATOM   1401  C   ALA C  83     -21.168 -10.637   3.388  1.00  0.00           C  
ATOM   1402  O   ALA C  83     -22.089 -11.447   3.505  1.00  0.00           O  
ATOM   1403  CB  ALA C  83     -19.514 -10.888   1.594  1.00  0.00           C  
ATOM   1404  H   ALA C  83     -19.562  -8.362   1.770  1.00  0.00           H  
ATOM   1405  HA  ALA C  83     -21.559 -10.345   1.308  1.00  0.00           H  
ATOM   1406 1HB  ALA C  83     -19.713 -11.955   1.565  1.00  0.00           H  
ATOM   1407 2HB  ALA C  83     -19.226 -10.535   0.642  1.00  0.00           H  
ATOM   1408 3HB  ALA C  83     -18.714 -10.688   2.301  1.00  0.00           H  
ATOM   1409  N   GLU C  84     -20.522 -10.113   4.434  1.00  0.00           N  
ATOM   1410  CA  GLU C  84     -20.826 -10.551   5.790  1.00  0.00           C  
ATOM   1411  C   GLU C  84     -22.224 -10.122   6.214  1.00  0.00           C  
ATOM   1412  O   GLU C  84     -22.932 -10.886   6.889  1.00  0.00           O  
ATOM   1413  CB  GLU C  84     -19.771 -10.043   6.781  1.00  0.00           C  
ATOM   1414  CG  GLU C  84     -18.394 -10.707   6.608  1.00  0.00           C  
ATOM   1415  CD  GLU C  84     -17.320 -10.207   7.559  1.00  0.00           C  
ATOM   1416  OE1 GLU C  84     -17.590  -9.379   8.404  1.00  0.00           O  
ATOM   1417  OE2 GLU C  84     -16.206 -10.668   7.438  1.00  0.00           O  
ATOM   1418  H   GLU C  84     -19.771  -9.436   4.264  1.00  0.00           H  
ATOM   1419  HA  GLU C  84     -20.791 -11.638   5.805  1.00  0.00           H  
ATOM   1420 1HB  GLU C  84     -19.650  -8.964   6.658  1.00  0.00           H  
ATOM   1421 2HB  GLU C  84     -20.110 -10.228   7.793  1.00  0.00           H  
ATOM   1422 1HG  GLU C  84     -18.511 -11.781   6.746  1.00  0.00           H  
ATOM   1423 2HG  GLU C  84     -18.062 -10.541   5.584  1.00  0.00           H  
ATOM   1424  N   LEU C  85     -22.639  -8.919   5.806  1.00  0.00           N  
ATOM   1425  CA  LEU C  85     -23.972  -8.470   6.155  1.00  0.00           C  
ATOM   1426  C   LEU C  85     -25.005  -9.337   5.434  1.00  0.00           C  
ATOM   1427  O   LEU C  85     -26.039  -9.667   6.011  1.00  0.00           O  
ATOM   1428  CB  LEU C  85     -24.137  -6.971   5.853  1.00  0.00           C  
ATOM   1429  CG  LEU C  85     -23.289  -6.034   6.792  1.00  0.00           C  
ATOM   1430  CD1 LEU C  85     -23.369  -4.613   6.329  1.00  0.00           C  
ATOM   1431  CD2 LEU C  85     -23.787  -6.145   8.212  1.00  0.00           C  
ATOM   1432  H   LEU C  85     -22.010  -8.307   5.274  1.00  0.00           H  
ATOM   1433  HA  LEU C  85     -24.108  -8.605   7.226  1.00  0.00           H  
ATOM   1434 1HB  LEU C  85     -23.813  -6.792   4.822  1.00  0.00           H  
ATOM   1435 2HB  LEU C  85     -25.187  -6.700   5.942  1.00  0.00           H  
ATOM   1436  HG  LEU C  85     -22.247  -6.343   6.751  1.00  0.00           H  
ATOM   1437 1HD1 LEU C  85     -22.761  -3.985   6.977  1.00  0.00           H  
ATOM   1438 2HD1 LEU C  85     -22.998  -4.569   5.313  1.00  0.00           H  
ATOM   1439 3HD1 LEU C  85     -24.398  -4.277   6.368  1.00  0.00           H  
ATOM   1440 1HD2 LEU C  85     -23.178  -5.504   8.856  1.00  0.00           H  
ATOM   1441 2HD2 LEU C  85     -24.829  -5.831   8.266  1.00  0.00           H  
ATOM   1442 3HD2 LEU C  85     -23.703  -7.176   8.539  1.00  0.00           H  
ATOM   1443  N   ALA C  86     -24.728  -9.747   4.184  1.00  0.00           N  
ATOM   1444  CA  ALA C  86     -25.666 -10.632   3.493  1.00  0.00           C  
ATOM   1445  C   ALA C  86     -25.724 -12.007   4.157  1.00  0.00           C  
ATOM   1446  O   ALA C  86     -26.805 -12.543   4.390  1.00  0.00           O  
ATOM   1447  CB  ALA C  86     -25.259 -10.823   2.047  1.00  0.00           C  
ATOM   1448  H   ALA C  86     -23.875  -9.427   3.713  1.00  0.00           H  
ATOM   1449  HA  ALA C  86     -26.656 -10.184   3.541  1.00  0.00           H  
ATOM   1450 1HB  ALA C  86     -25.964 -11.469   1.555  1.00  0.00           H  
ATOM   1451 2HB  ALA C  86     -25.228  -9.895   1.545  1.00  0.00           H  
ATOM   1452 3HB  ALA C  86     -24.275 -11.268   2.021  1.00  0.00           H  
ATOM   1453  N   LYS C  87     -24.562 -12.544   4.545  1.00  0.00           N  
ATOM   1454  CA  LYS C  87     -24.482 -13.880   5.139  1.00  0.00           C  
ATOM   1455  C   LYS C  87     -25.240 -14.000   6.450  1.00  0.00           C  
ATOM   1456  O   LYS C  87     -25.849 -15.035   6.745  1.00  0.00           O  
ATOM   1457  CB  LYS C  87     -23.022 -14.294   5.355  1.00  0.00           C  
ATOM   1458  CG  LYS C  87     -22.244 -14.632   4.076  1.00  0.00           C  
ATOM   1459  CD  LYS C  87     -20.794 -14.971   4.382  1.00  0.00           C  
ATOM   1460  CE  LYS C  87     -20.030 -15.345   3.122  1.00  0.00           C  
ATOM   1461  NZ  LYS C  87     -18.597 -15.662   3.414  1.00  0.00           N  
ATOM   1462  H   LYS C  87     -23.692 -12.042   4.355  1.00  0.00           H  
ATOM   1463  HA  LYS C  87     -24.928 -14.578   4.435  1.00  0.00           H  
ATOM   1464 1HB  LYS C  87     -22.496 -13.486   5.863  1.00  0.00           H  
ATOM   1465 2HB  LYS C  87     -22.990 -15.165   6.007  1.00  0.00           H  
ATOM   1466 1HG  LYS C  87     -22.703 -15.493   3.596  1.00  0.00           H  
ATOM   1467 2HG  LYS C  87     -22.286 -13.811   3.386  1.00  0.00           H  
ATOM   1468 1HD  LYS C  87     -20.314 -14.104   4.842  1.00  0.00           H  
ATOM   1469 2HD  LYS C  87     -20.755 -15.803   5.082  1.00  0.00           H  
ATOM   1470 1HE  LYS C  87     -20.498 -16.221   2.671  1.00  0.00           H  
ATOM   1471 2HE  LYS C  87     -20.073 -14.518   2.410  1.00  0.00           H  
ATOM   1472 1HZ  LYS C  87     -18.128 -15.927   2.539  1.00  0.00           H  
ATOM   1473 2HZ  LYS C  87     -18.139 -14.862   3.814  1.00  0.00           H  
ATOM   1474 3HZ  LYS C  87     -18.545 -16.435   4.054  1.00  0.00           H  
ATOM   1475  N   ASN C  88     -25.242 -12.930   7.233  1.00  0.00           N  
ATOM   1476  CA  ASN C  88     -25.902 -12.950   8.525  1.00  0.00           C  
ATOM   1477  C   ASN C  88     -27.312 -12.353   8.497  1.00  0.00           C  
ATOM   1478  O   ASN C  88     -27.905 -12.118   9.554  1.00  0.00           O  
ATOM   1479  CB  ASN C  88     -25.037 -12.208   9.519  1.00  0.00           C  
ATOM   1480  CG  ASN C  88     -23.762 -12.946   9.821  1.00  0.00           C  
ATOM   1481  OD1 ASN C  88     -23.734 -13.885  10.630  1.00  0.00           O  
ATOM   1482  ND2 ASN C  88     -22.705 -12.553   9.159  1.00  0.00           N  
ATOM   1483  H   ASN C  88     -24.706 -12.101   6.952  1.00  0.00           H  
ATOM   1484  HA  ASN C  88     -25.998 -13.987   8.845  1.00  0.00           H  
ATOM   1485 1HB  ASN C  88     -24.784 -11.224   9.107  1.00  0.00           H  
ATOM   1486 2HB  ASN C  88     -25.589 -12.048  10.443  1.00  0.00           H  
ATOM   1487 1HD2 ASN C  88     -21.827 -13.007   9.299  1.00  0.00           H  
ATOM   1488 2HD2 ASN C  88     -22.796 -11.794   8.478  1.00  0.00           H  
ATOM   1489  N   SER C  89     -27.849 -12.103   7.302  1.00  0.00           N  
ATOM   1490  CA  SER C  89     -29.175 -11.521   7.176  1.00  0.00           C  
ATOM   1491  C   SER C  89     -30.270 -12.548   6.948  1.00  0.00           C  
ATOM   1492  O   SER C  89     -30.069 -13.584   6.317  1.00  0.00           O  
ATOM   1493  CB  SER C  89     -29.218 -10.512   6.055  1.00  0.00           C  
ATOM   1494  OG  SER C  89     -30.523 -10.009   5.884  1.00  0.00           O  
ATOM   1495  H   SER C  89     -27.335 -12.318   6.441  1.00  0.00           H  
ATOM   1496  HA  SER C  89     -29.397 -10.997   8.105  1.00  0.00           H  
ATOM   1497 1HB  SER C  89     -28.539  -9.696   6.274  1.00  0.00           H  
ATOM   1498 2HB  SER C  89     -28.878 -10.981   5.131  1.00  0.00           H  
ATOM   1499  HG  SER C  89     -30.480  -9.461   5.088  1.00  0.00           H  
ATOM   1500  N   THR C  90     -31.461 -12.218   7.433  1.00  0.00           N  
ATOM   1501  CA  THR C  90     -32.659 -13.014   7.189  1.00  0.00           C  
ATOM   1502  C   THR C  90     -33.558 -12.298   6.170  1.00  0.00           C  
ATOM   1503  O   THR C  90     -34.649 -12.764   5.811  1.00  0.00           O  
ATOM   1504  CB  THR C  90     -33.417 -13.263   8.503  1.00  0.00           C  
ATOM   1505  OG1 THR C  90     -33.808 -12.009   9.077  1.00  0.00           O  
ATOM   1506  CG2 THR C  90     -32.519 -14.003   9.480  1.00  0.00           C  
ATOM   1507  H   THR C  90     -31.537 -11.370   7.978  1.00  0.00           H  
ATOM   1508  HA  THR C  90     -32.365 -13.976   6.767  1.00  0.00           H  
ATOM   1509  HB  THR C  90     -34.306 -13.857   8.303  1.00  0.00           H  
ATOM   1510  HG1 THR C  90     -34.345 -11.523   8.443  1.00  0.00           H  
ATOM   1511 1HG2 THR C  90     -33.059 -14.178  10.410  1.00  0.00           H  
ATOM   1512 2HG2 THR C  90     -32.221 -14.958   9.047  1.00  0.00           H  
ATOM   1513 3HG2 THR C  90     -31.630 -13.405   9.683  1.00  0.00           H  
ATOM   1514  N   ASP C  91     -33.076 -11.149   5.701  1.00  0.00           N  
ATOM   1515  CA  ASP C  91     -33.767 -10.337   4.716  1.00  0.00           C  
ATOM   1516  C   ASP C  91     -33.347 -10.754   3.314  1.00  0.00           C  
ATOM   1517  O   ASP C  91     -32.299 -10.348   2.806  1.00  0.00           O  
ATOM   1518  CB  ASP C  91     -33.517  -8.840   4.967  1.00  0.00           C  
ATOM   1519  CG  ASP C  91     -34.221  -7.888   3.977  1.00  0.00           C  
ATOM   1520  OD1 ASP C  91     -34.571  -8.329   2.878  1.00  0.00           O  
ATOM   1521  OD2 ASP C  91     -34.364  -6.715   4.304  1.00  0.00           O  
ATOM   1522  H   ASP C  91     -32.162 -10.848   6.024  1.00  0.00           H  
ATOM   1523  HA  ASP C  91     -34.839 -10.514   4.814  1.00  0.00           H  
ATOM   1524 1HB  ASP C  91     -33.855  -8.590   5.973  1.00  0.00           H  
ATOM   1525 2HB  ASP C  91     -32.460  -8.637   4.938  1.00  0.00           H  
ATOM   1526  N   ARG C  92     -34.205 -11.529   2.668  1.00  0.00           N  
ATOM   1527  CA  ARG C  92     -33.922 -12.089   1.357  1.00  0.00           C  
ATOM   1528  C   ARG C  92     -33.746 -10.986   0.305  1.00  0.00           C  
ATOM   1529  O   ARG C  92     -33.044 -11.179  -0.698  1.00  0.00           O  
ATOM   1530  CB  ARG C  92     -35.055 -13.030   0.951  1.00  0.00           C  
ATOM   1531  CG  ARG C  92     -34.946 -14.489   1.479  1.00  0.00           C  
ATOM   1532  CD  ARG C  92     -35.065 -14.600   2.986  1.00  0.00           C  
ATOM   1533  NE  ARG C  92     -34.980 -16.005   3.453  1.00  0.00           N  
ATOM   1534  CZ  ARG C  92     -34.993 -16.420   4.737  1.00  0.00           C  
ATOM   1535  NH1 ARG C  92     -35.090 -15.591   5.762  1.00  0.00           N  
ATOM   1536  NH2 ARG C  92     -34.900 -17.705   4.946  1.00  0.00           N  
ATOM   1537  H   ARG C  92     -35.061 -11.789   3.143  1.00  0.00           H  
ATOM   1538  HA  ARG C  92     -32.998 -12.662   1.417  1.00  0.00           H  
ATOM   1539 1HB  ARG C  92     -36.002 -12.622   1.301  1.00  0.00           H  
ATOM   1540 2HB  ARG C  92     -35.105 -13.082  -0.138  1.00  0.00           H  
ATOM   1541 1HG  ARG C  92     -35.736 -15.096   1.030  1.00  0.00           H  
ATOM   1542 2HG  ARG C  92     -34.004 -14.891   1.204  1.00  0.00           H  
ATOM   1543 1HD  ARG C  92     -34.253 -14.041   3.453  1.00  0.00           H  
ATOM   1544 2HD  ARG C  92     -36.018 -14.189   3.314  1.00  0.00           H  
ATOM   1545  HE  ARG C  92     -34.898 -16.770   2.756  1.00  0.00           H  
ATOM   1546 1HH1 ARG C  92     -35.149 -14.571   5.621  1.00  0.00           H  
ATOM   1547 2HH1 ARG C  92     -35.095 -15.955   6.699  1.00  0.00           H  
ATOM   1548 1HH2 ARG C  92     -34.821 -18.328   4.114  1.00  0.00           H  
ATOM   1549 2HH2 ARG C  92     -34.888 -18.075   5.875  1.00  0.00           H  
ATOM   1550  N   GLU C  93     -34.419  -9.840   0.496  1.00  0.00           N  
ATOM   1551  CA  GLU C  93     -34.310  -8.781  -0.494  1.00  0.00           C  
ATOM   1552  C   GLU C  93     -32.955  -8.132  -0.321  1.00  0.00           C  
ATOM   1553  O   GLU C  93     -32.286  -7.834  -1.311  1.00  0.00           O  
ATOM   1554  CB  GLU C  93     -35.448  -7.757  -0.383  1.00  0.00           C  
ATOM   1555  CG  GLU C  93     -36.830  -8.312  -0.774  1.00  0.00           C  
ATOM   1556  CD  GLU C  93     -37.958  -7.289  -0.710  1.00  0.00           C  
ATOM   1557  OE1 GLU C  93     -37.719  -6.169  -0.323  1.00  0.00           O  
ATOM   1558  OE2 GLU C  93     -39.062  -7.643  -1.055  1.00  0.00           O  
ATOM   1559  H   GLU C  93     -34.906  -9.654   1.378  1.00  0.00           H  
ATOM   1560  HA  GLU C  93     -34.352  -9.222  -1.489  1.00  0.00           H  
ATOM   1561 1HB  GLU C  93     -35.508  -7.395   0.645  1.00  0.00           H  
ATOM   1562 2HB  GLU C  93     -35.230  -6.899  -1.020  1.00  0.00           H  
ATOM   1563 1HG  GLU C  93     -36.772  -8.705  -1.788  1.00  0.00           H  
ATOM   1564 2HG  GLU C  93     -37.065  -9.142  -0.108  1.00  0.00           H  
ATOM   1565  N   LEU C  94     -32.516  -8.008   0.935  1.00  0.00           N  
ATOM   1566  CA  LEU C  94     -31.211  -7.421   1.223  1.00  0.00           C  
ATOM   1567  C   LEU C  94     -30.104  -8.274   0.653  1.00  0.00           C  
ATOM   1568  O   LEU C  94     -29.119  -7.747   0.145  1.00  0.00           O  
ATOM   1569  CB  LEU C  94     -30.926  -7.280   2.711  1.00  0.00           C  
ATOM   1570  CG  LEU C  94     -29.569  -6.664   2.998  1.00  0.00           C  
ATOM   1571  CD1 LEU C  94     -29.540  -5.278   2.374  1.00  0.00           C  
ATOM   1572  CD2 LEU C  94     -29.297  -6.654   4.501  1.00  0.00           C  
ATOM   1573  H   LEU C  94     -33.151  -8.283   1.697  1.00  0.00           H  
ATOM   1574  HA  LEU C  94     -31.172  -6.433   0.766  1.00  0.00           H  
ATOM   1575 1HB  LEU C  94     -31.693  -6.648   3.162  1.00  0.00           H  
ATOM   1576 2HB  LEU C  94     -30.955  -8.260   3.167  1.00  0.00           H  
ATOM   1577  HG  LEU C  94     -28.804  -7.253   2.517  1.00  0.00           H  
ATOM   1578 1HD1 LEU C  94     -28.596  -4.833   2.544  1.00  0.00           H  
ATOM   1579 2HD1 LEU C  94     -29.717  -5.351   1.301  1.00  0.00           H  
ATOM   1580 3HD1 LEU C  94     -30.294  -4.667   2.803  1.00  0.00           H  
ATOM   1581 1HD2 LEU C  94     -28.323  -6.224   4.698  1.00  0.00           H  
ATOM   1582 2HD2 LEU C  94     -30.052  -6.076   5.011  1.00  0.00           H  
ATOM   1583 3HD2 LEU C  94     -29.317  -7.669   4.874  1.00  0.00           H  
ATOM   1584  N   ILE C  95     -30.246  -9.591   0.749  1.00  0.00           N  
ATOM   1585  CA  ILE C  95     -29.211 -10.473   0.238  1.00  0.00           C  
ATOM   1586  C   ILE C  95     -29.099 -10.284  -1.273  1.00  0.00           C  
ATOM   1587  O   ILE C  95     -27.985 -10.192  -1.801  1.00  0.00           O  
ATOM   1588  CB  ILE C  95     -29.479 -11.931   0.599  1.00  0.00           C  
ATOM   1589  CG1 ILE C  95     -29.354 -12.089   2.114  1.00  0.00           C  
ATOM   1590  CG2 ILE C  95     -28.450 -12.821  -0.129  1.00  0.00           C  
ATOM   1591  CD1 ILE C  95     -29.876 -13.387   2.647  1.00  0.00           C  
ATOM   1592  H   ILE C  95     -31.077  -9.964   1.221  1.00  0.00           H  
ATOM   1593  HA  ILE C  95     -28.263 -10.188   0.689  1.00  0.00           H  
ATOM   1594  HB  ILE C  95     -30.496 -12.203   0.314  1.00  0.00           H  
ATOM   1595 1HG1 ILE C  95     -28.311 -12.008   2.387  1.00  0.00           H  
ATOM   1596 2HG1 ILE C  95     -29.904 -11.279   2.598  1.00  0.00           H  
ATOM   1597 1HG2 ILE C  95     -28.616 -13.861   0.122  1.00  0.00           H  
ATOM   1598 2HG2 ILE C  95     -28.561 -12.685  -1.196  1.00  0.00           H  
ATOM   1599 3HG2 ILE C  95     -27.447 -12.543   0.163  1.00  0.00           H  
ATOM   1600 1HD1 ILE C  95     -29.743 -13.407   3.732  1.00  0.00           H  
ATOM   1601 2HD1 ILE C  95     -30.932 -13.480   2.411  1.00  0.00           H  
ATOM   1602 3HD1 ILE C  95     -29.328 -14.212   2.202  1.00  0.00           H  
ATOM   1603  N   ASN C  96     -30.239 -10.203  -1.977  1.00  0.00           N  
ATOM   1604  CA  ASN C  96     -30.163  -9.932  -3.408  1.00  0.00           C  
ATOM   1605  C   ASN C  96     -29.631  -8.527  -3.707  1.00  0.00           C  
ATOM   1606  O   ASN C  96     -28.870  -8.363  -4.668  1.00  0.00           O  
ATOM   1607  CB  ASN C  96     -31.509 -10.105  -4.065  1.00  0.00           C  
ATOM   1608  CG  ASN C  96     -31.860 -11.502  -4.275  1.00  0.00           C  
ATOM   1609  OD1 ASN C  96     -30.969 -12.346  -4.429  1.00  0.00           O  
ATOM   1610  ND2 ASN C  96     -33.137 -11.788  -4.292  1.00  0.00           N  
ATOM   1611  H   ASN C  96     -31.150 -10.324  -1.518  1.00  0.00           H  
ATOM   1612  HA  ASN C  96     -29.470 -10.645  -3.853  1.00  0.00           H  
ATOM   1613 1HB  ASN C  96     -32.274  -9.643  -3.433  1.00  0.00           H  
ATOM   1614 2HB  ASN C  96     -31.518  -9.588  -5.024  1.00  0.00           H  
ATOM   1615 1HD2 ASN C  96     -33.441 -12.727  -4.436  1.00  0.00           H  
ATOM   1616 2HD2 ASN C  96     -33.810 -11.062  -4.158  1.00  0.00           H  
ATOM   1617  N   GLU C  97     -29.966  -7.522  -2.871  1.00  0.00           N  
ATOM   1618  CA  GLU C  97     -29.432  -6.181  -3.105  1.00  0.00           C  
ATOM   1619  C   GLU C  97     -27.929  -6.194  -2.927  1.00  0.00           C  
ATOM   1620  O   GLU C  97     -27.217  -5.602  -3.732  1.00  0.00           O  
ATOM   1621  CB  GLU C  97     -30.030  -5.119  -2.163  1.00  0.00           C  
ATOM   1622  CG  GLU C  97     -31.491  -4.726  -2.422  1.00  0.00           C  
ATOM   1623  CD  GLU C  97     -32.030  -3.717  -1.405  1.00  0.00           C  
ATOM   1624  OE1 GLU C  97     -31.362  -3.461  -0.433  1.00  0.00           O  
ATOM   1625  OE2 GLU C  97     -33.100  -3.188  -1.622  1.00  0.00           O  
ATOM   1626  H   GLU C  97     -30.623  -7.689  -2.106  1.00  0.00           H  
ATOM   1627  HA  GLU C  97     -29.654  -5.895  -4.132  1.00  0.00           H  
ATOM   1628 1HB  GLU C  97     -29.966  -5.482  -1.144  1.00  0.00           H  
ATOM   1629 2HB  GLU C  97     -29.430  -4.215  -2.218  1.00  0.00           H  
ATOM   1630 1HG  GLU C  97     -31.563  -4.292  -3.418  1.00  0.00           H  
ATOM   1631 2HG  GLU C  97     -32.107  -5.617  -2.406  1.00  0.00           H  
ATOM   1632  N   ILE C  98     -27.438  -6.917  -1.923  1.00  0.00           N  
ATOM   1633  CA  ILE C  98     -26.010  -7.001  -1.709  1.00  0.00           C  
ATOM   1634  C   ILE C  98     -25.326  -7.713  -2.827  1.00  0.00           C  
ATOM   1635  O   ILE C  98     -24.308  -7.240  -3.322  1.00  0.00           O  
ATOM   1636  CB  ILE C  98     -25.631  -7.654  -0.392  1.00  0.00           C  
ATOM   1637  CG1 ILE C  98     -26.020  -6.727   0.716  1.00  0.00           C  
ATOM   1638  CG2 ILE C  98     -24.164  -7.936  -0.423  1.00  0.00           C  
ATOM   1639  CD1 ILE C  98     -25.971  -7.287   2.098  1.00  0.00           C  
ATOM   1640  H   ILE C  98     -28.077  -7.380  -1.279  1.00  0.00           H  
ATOM   1641  HA  ILE C  98     -25.622  -5.991  -1.667  1.00  0.00           H  
ATOM   1642  HB  ILE C  98     -26.195  -8.578  -0.258  1.00  0.00           H  
ATOM   1643 1HG1 ILE C  98     -25.348  -5.885   0.664  1.00  0.00           H  
ATOM   1644 2HG1 ILE C  98     -27.034  -6.378   0.525  1.00  0.00           H  
ATOM   1645 1HG2 ILE C  98     -23.851  -8.387   0.494  1.00  0.00           H  
ATOM   1646 2HG2 ILE C  98     -23.945  -8.605  -1.243  1.00  0.00           H  
ATOM   1647 3HG2 ILE C  98     -23.660  -7.004  -0.572  1.00  0.00           H  
ATOM   1648 1HD1 ILE C  98     -26.261  -6.531   2.810  1.00  0.00           H  
ATOM   1649 2HD1 ILE C  98     -26.654  -8.122   2.166  1.00  0.00           H  
ATOM   1650 3HD1 ILE C  98     -24.967  -7.609   2.315  1.00  0.00           H  
ATOM   1651  N   ALA C  99     -25.869  -8.833  -3.266  1.00  0.00           N  
ATOM   1652  CA  ALA C  99     -25.229  -9.505  -4.365  1.00  0.00           C  
ATOM   1653  C   ALA C  99     -25.190  -8.593  -5.591  1.00  0.00           C  
ATOM   1654  O   ALA C  99     -24.181  -8.558  -6.299  1.00  0.00           O  
ATOM   1655  CB  ALA C  99     -25.947 -10.781  -4.641  1.00  0.00           C  
ATOM   1656  H   ALA C  99     -26.712  -9.219  -2.828  1.00  0.00           H  
ATOM   1657  HA  ALA C  99     -24.212  -9.731  -4.085  1.00  0.00           H  
ATOM   1658 1HB  ALA C  99     -25.471 -11.320  -5.448  1.00  0.00           H  
ATOM   1659 2HB  ALA C  99     -25.921 -11.371  -3.732  1.00  0.00           H  
ATOM   1660 3HB  ALA C  99     -26.979 -10.553  -4.904  1.00  0.00           H  
ATOM   1661  N   LYS C 100     -26.255  -7.812  -5.825  1.00  0.00           N  
ATOM   1662  CA  LYS C 100     -26.259  -6.888  -6.949  1.00  0.00           C  
ATOM   1663  C   LYS C 100     -25.181  -5.826  -6.766  1.00  0.00           C  
ATOM   1664  O   LYS C 100     -24.451  -5.526  -7.706  1.00  0.00           O  
ATOM   1665  CB  LYS C 100     -27.626  -6.229  -7.122  1.00  0.00           C  
ATOM   1666  CG  LYS C 100     -27.725  -5.259  -8.307  1.00  0.00           C  
ATOM   1667  CD  LYS C 100     -29.147  -4.705  -8.452  1.00  0.00           C  
ATOM   1668  CE  LYS C 100     -29.278  -3.761  -9.659  1.00  0.00           C  
ATOM   1669  NZ  LYS C 100     -28.517  -2.474  -9.467  1.00  0.00           N  
ATOM   1670  H   LYS C 100     -27.089  -7.880  -5.234  1.00  0.00           H  
ATOM   1671  HA  LYS C 100     -26.031  -7.446  -7.854  1.00  0.00           H  
ATOM   1672 1HB  LYS C 100     -28.385  -7.003  -7.242  1.00  0.00           H  
ATOM   1673 2HB  LYS C 100     -27.873  -5.675  -6.219  1.00  0.00           H  
ATOM   1674 1HG  LYS C 100     -27.030  -4.425  -8.154  1.00  0.00           H  
ATOM   1675 2HG  LYS C 100     -27.446  -5.777  -9.224  1.00  0.00           H  
ATOM   1676 1HD  LYS C 100     -29.847  -5.534  -8.569  1.00  0.00           H  
ATOM   1677 2HD  LYS C 100     -29.409  -4.158  -7.547  1.00  0.00           H  
ATOM   1678 1HE  LYS C 100     -28.897  -4.265 -10.546  1.00  0.00           H  
ATOM   1679 2HE  LYS C 100     -30.330  -3.527  -9.811  1.00  0.00           H  
ATOM   1680 1HZ  LYS C 100     -28.621  -1.882 -10.272  1.00  0.00           H  
ATOM   1681 2HZ  LYS C 100     -28.857  -1.985  -8.659  1.00  0.00           H  
ATOM   1682 3HZ  LYS C 100     -27.510  -2.651  -9.335  1.00  0.00           H  
ATOM   1683  N   GLN C 101     -25.057  -5.291  -5.547  1.00  0.00           N  
ATOM   1684  CA  GLN C 101     -24.075  -4.259  -5.225  1.00  0.00           C  
ATOM   1685  C   GLN C 101     -22.655  -4.778  -5.398  1.00  0.00           C  
ATOM   1686  O   GLN C 101     -21.796  -4.075  -5.932  1.00  0.00           O  
ATOM   1687  CB  GLN C 101     -24.288  -3.831  -3.778  1.00  0.00           C  
ATOM   1688  CG  GLN C 101     -25.570  -3.027  -3.535  1.00  0.00           C  
ATOM   1689  CD  GLN C 101     -25.944  -3.001  -2.059  1.00  0.00           C  
ATOM   1690  OE1 GLN C 101     -25.201  -3.525  -1.232  1.00  0.00           O  
ATOM   1691  NE2 GLN C 101     -27.100  -2.443  -1.734  1.00  0.00           N  
ATOM   1692  H   GLN C 101     -25.708  -5.588  -4.816  1.00  0.00           H  
ATOM   1693  HA  GLN C 101     -24.226  -3.410  -5.892  1.00  0.00           H  
ATOM   1694 1HB  GLN C 101     -24.339  -4.713  -3.158  1.00  0.00           H  
ATOM   1695 2HB  GLN C 101     -23.430  -3.278  -3.449  1.00  0.00           H  
ATOM   1696 1HG  GLN C 101     -25.397  -2.003  -3.852  1.00  0.00           H  
ATOM   1697 2HG  GLN C 101     -26.382  -3.440  -4.111  1.00  0.00           H  
ATOM   1698 1HE2 GLN C 101     -27.412  -2.457  -0.781  1.00  0.00           H  
ATOM   1699 2HE2 GLN C 101     -27.680  -2.052  -2.446  1.00  0.00           H  
ATOM   1700  N   LEU C 102     -22.424  -6.025  -4.999  1.00  0.00           N  
ATOM   1701  CA  LEU C 102     -21.126  -6.646  -5.161  1.00  0.00           C  
ATOM   1702  C   LEU C 102     -20.841  -6.809  -6.649  1.00  0.00           C  
ATOM   1703  O   LEU C 102     -19.732  -6.529  -7.119  1.00  0.00           O  
ATOM   1704  CB  LEU C 102     -21.144  -8.010  -4.469  1.00  0.00           C  
ATOM   1705  CG  LEU C 102     -21.171  -8.043  -2.949  1.00  0.00           C  
ATOM   1706  CD1 LEU C 102     -21.443  -9.437  -2.511  1.00  0.00           C  
ATOM   1707  CD2 LEU C 102     -19.857  -7.641  -2.436  1.00  0.00           C  
ATOM   1708  H   LEU C 102     -23.176  -6.547  -4.549  1.00  0.00           H  
ATOM   1709  HA  LEU C 102     -20.364  -6.009  -4.716  1.00  0.00           H  
ATOM   1710 1HB  LEU C 102     -22.042  -8.508  -4.787  1.00  0.00           H  
ATOM   1711 2HB  LEU C 102     -20.316  -8.579  -4.790  1.00  0.00           H  
ATOM   1712  HG  LEU C 102     -21.942  -7.379  -2.564  1.00  0.00           H  
ATOM   1713 1HD1 LEU C 102     -21.441  -9.486  -1.421  1.00  0.00           H  
ATOM   1714 2HD1 LEU C 102     -22.394  -9.753  -2.882  1.00  0.00           H  
ATOM   1715 3HD1 LEU C 102     -20.672 -10.072  -2.917  1.00  0.00           H  
ATOM   1716 1HD2 LEU C 102     -19.850  -7.689  -1.351  1.00  0.00           H  
ATOM   1717 2HD2 LEU C 102     -19.113  -8.331  -2.832  1.00  0.00           H  
ATOM   1718 3HD2 LEU C 102     -19.636  -6.625  -2.761  1.00  0.00           H  
ATOM   1719  N   ALA C 103     -21.864  -7.211  -7.409  1.00  0.00           N  
ATOM   1720  CA  ALA C 103     -21.713  -7.370  -8.840  1.00  0.00           C  
ATOM   1721  C   ALA C 103     -21.398  -6.022  -9.493  1.00  0.00           C  
ATOM   1722  O   ALA C 103     -20.535  -5.952 -10.370  1.00  0.00           O  
ATOM   1723  CB  ALA C 103     -22.980  -7.980  -9.431  1.00  0.00           C  
ATOM   1724  H   ALA C 103     -22.761  -7.446  -6.977  1.00  0.00           H  
ATOM   1725  HA  ALA C 103     -20.874  -8.039  -9.021  1.00  0.00           H  
ATOM   1726 1HB  ALA C 103     -22.874  -8.123 -10.495  1.00  0.00           H  
ATOM   1727 2HB  ALA C 103     -23.172  -8.942  -8.953  1.00  0.00           H  
ATOM   1728 3HB  ALA C 103     -23.816  -7.322  -9.249  1.00  0.00           H  
ATOM   1729  N   GLU C 104     -22.031  -4.933  -9.019  1.00  0.00           N  
ATOM   1730  CA  GLU C 104     -21.761  -3.617  -9.596  1.00  0.00           C  
ATOM   1731  C   GLU C 104     -20.326  -3.194  -9.346  1.00  0.00           C  
ATOM   1732  O   GLU C 104     -19.694  -2.619 -10.235  1.00  0.00           O  
ATOM   1733  CB  GLU C 104     -22.698  -2.525  -9.061  1.00  0.00           C  
ATOM   1734  CG  GLU C 104     -24.149  -2.620  -9.523  1.00  0.00           C  
ATOM   1735  CD  GLU C 104     -25.042  -1.499  -8.981  1.00  0.00           C  
ATOM   1736  OE1 GLU C 104     -24.564  -0.640  -8.245  1.00  0.00           O  
ATOM   1737  OE2 GLU C 104     -26.216  -1.503  -9.323  1.00  0.00           O  
ATOM   1738  H   GLU C 104     -22.747  -5.044  -8.297  1.00  0.00           H  
ATOM   1739  HA  GLU C 104     -21.911  -3.684 -10.672  1.00  0.00           H  
ATOM   1740 1HB  GLU C 104     -22.690  -2.549  -7.971  1.00  0.00           H  
ATOM   1741 2HB  GLU C 104     -22.322  -1.556  -9.371  1.00  0.00           H  
ATOM   1742 1HG  GLU C 104     -24.166  -2.587 -10.612  1.00  0.00           H  
ATOM   1743 2HG  GLU C 104     -24.552  -3.576  -9.216  1.00  0.00           H  
ATOM   1744  N   VAL C 105     -19.786  -3.517  -8.169  1.00  0.00           N  
ATOM   1745  CA  VAL C 105     -18.411  -3.138  -7.890  1.00  0.00           C  
ATOM   1746  C   VAL C 105     -17.490  -3.860  -8.862  1.00  0.00           C  
ATOM   1747  O   VAL C 105     -16.588  -3.240  -9.426  1.00  0.00           O  
ATOM   1748  CB  VAL C 105     -18.009  -3.491  -6.444  1.00  0.00           C  
ATOM   1749  CG1 VAL C 105     -16.512  -3.258  -6.244  1.00  0.00           C  
ATOM   1750  CG2 VAL C 105     -18.779  -2.658  -5.468  1.00  0.00           C  
ATOM   1751  H   VAL C 105     -20.364  -3.976  -7.456  1.00  0.00           H  
ATOM   1752  HA  VAL C 105     -18.305  -2.066  -8.034  1.00  0.00           H  
ATOM   1753  HB  VAL C 105     -18.232  -4.537  -6.269  1.00  0.00           H  
ATOM   1754 1HG1 VAL C 105     -16.237  -3.523  -5.226  1.00  0.00           H  
ATOM   1755 2HG1 VAL C 105     -15.952  -3.876  -6.946  1.00  0.00           H  
ATOM   1756 3HG1 VAL C 105     -16.278  -2.205  -6.418  1.00  0.00           H  
ATOM   1757 1HG2 VAL C 105     -18.497  -2.951  -4.471  1.00  0.00           H  
ATOM   1758 2HG2 VAL C 105     -18.546  -1.615  -5.627  1.00  0.00           H  
ATOM   1759 3HG2 VAL C 105     -19.832  -2.815  -5.601  1.00  0.00           H  
ATOM   1760  N   ALA C 106     -17.717  -5.164  -9.075  1.00  0.00           N  
ATOM   1761  CA  ALA C 106     -16.883  -5.916 -10.011  1.00  0.00           C  
ATOM   1762  C   ALA C 106     -17.013  -5.383 -11.445  1.00  0.00           C  
ATOM   1763  O   ALA C 106     -16.034  -5.352 -12.193  1.00  0.00           O  
ATOM   1764  CB  ALA C 106     -17.241  -7.386  -9.987  1.00  0.00           C  
ATOM   1765  H   ALA C 106     -18.481  -5.628  -8.569  1.00  0.00           H  
ATOM   1766  HA  ALA C 106     -15.848  -5.801  -9.698  1.00  0.00           H  
ATOM   1767 1HB  ALA C 106     -16.596  -7.927 -10.665  1.00  0.00           H  
ATOM   1768 2HB  ALA C 106     -17.116  -7.767  -8.993  1.00  0.00           H  
ATOM   1769 3HB  ALA C 106     -18.275  -7.499 -10.290  1.00  0.00           H  
ATOM   1770  N   LYS C 107     -18.217  -4.949 -11.841  1.00  0.00           N  
ATOM   1771  CA  LYS C 107     -18.408  -4.416 -13.192  1.00  0.00           C  
ATOM   1772  C   LYS C 107     -17.683  -3.075 -13.390  1.00  0.00           C  
ATOM   1773  O   LYS C 107     -17.130  -2.819 -14.463  1.00  0.00           O  
ATOM   1774  CB  LYS C 107     -19.897  -4.239 -13.495  1.00  0.00           C  
ATOM   1775  CG  LYS C 107     -20.682  -5.541 -13.662  1.00  0.00           C  
ATOM   1776  CD  LYS C 107     -22.163  -5.261 -13.884  1.00  0.00           C  
ATOM   1777  CE  LYS C 107     -23.001  -6.540 -13.908  1.00  0.00           C  
ATOM   1778  NZ  LYS C 107     -24.462  -6.231 -14.079  1.00  0.00           N  
ATOM   1779  H   LYS C 107     -19.017  -5.024 -11.207  1.00  0.00           H  
ATOM   1780  HA  LYS C 107     -17.990  -5.129 -13.901  1.00  0.00           H  
ATOM   1781 1HB  LYS C 107     -20.358  -3.677 -12.682  1.00  0.00           H  
ATOM   1782 2HB  LYS C 107     -20.014  -3.650 -14.403  1.00  0.00           H  
ATOM   1783 1HG  LYS C 107     -20.290  -6.101 -14.512  1.00  0.00           H  
ATOM   1784 2HG  LYS C 107     -20.559  -6.136 -12.782  1.00  0.00           H  
ATOM   1785 1HD  LYS C 107     -22.527  -4.624 -13.076  1.00  0.00           H  
ATOM   1786 2HD  LYS C 107     -22.295  -4.733 -14.827  1.00  0.00           H  
ATOM   1787 1HE  LYS C 107     -22.671  -7.186 -14.722  1.00  0.00           H  
ATOM   1788 2HE  LYS C 107     -22.864  -7.067 -12.963  1.00  0.00           H  
ATOM   1789 1HZ  LYS C 107     -25.023  -7.102 -14.067  1.00  0.00           H  
ATOM   1790 2HZ  LYS C 107     -24.771  -5.646 -13.322  1.00  0.00           H  
ATOM   1791 3HZ  LYS C 107     -24.614  -5.756 -14.952  1.00  0.00           H  
ATOM   1792  N   GLU C 108     -17.698  -2.218 -12.358  1.00  0.00           N  
ATOM   1793  CA  GLU C 108     -17.039  -0.909 -12.404  1.00  0.00           C  
ATOM   1794  C   GLU C 108     -15.513  -1.004 -12.239  1.00  0.00           C  
ATOM   1795  O   GLU C 108     -14.764  -0.194 -12.791  1.00  0.00           O  
ATOM   1796  CB  GLU C 108     -17.608   0.014 -11.314  1.00  0.00           C  
ATOM   1797  CG  GLU C 108     -19.076   0.457 -11.513  1.00  0.00           C  
ATOM   1798  CD  GLU C 108     -19.298   1.344 -12.723  1.00  0.00           C  
ATOM   1799  OE1 GLU C 108     -18.537   2.265 -12.906  1.00  0.00           O  
ATOM   1800  OE2 GLU C 108     -20.236   1.108 -13.454  1.00  0.00           O  
ATOM   1801  H   GLU C 108     -18.211  -2.482 -11.512  1.00  0.00           H  
ATOM   1802  HA  GLU C 108     -17.243  -0.464 -13.376  1.00  0.00           H  
ATOM   1803 1HB  GLU C 108     -17.554  -0.504 -10.351  1.00  0.00           H  
ATOM   1804 2HB  GLU C 108     -16.992   0.908 -11.236  1.00  0.00           H  
ATOM   1805 1HG  GLU C 108     -19.691  -0.436 -11.622  1.00  0.00           H  
ATOM   1806 2HG  GLU C 108     -19.407   0.978 -10.616  1.00  0.00           H  
ATOM   1807  N   ALA C 109     -15.065  -1.982 -11.456  1.00  0.00           N  
ATOM   1808  CA  ALA C 109     -13.662  -2.196 -11.149  1.00  0.00           C  
ATOM   1809  C   ALA C 109     -12.858  -2.626 -12.362  1.00  0.00           C  
ATOM   1810  O   ALA C 109     -13.365  -3.272 -13.277  1.00  0.00           O  
ATOM   1811  CB  ALA C 109     -13.527  -3.262 -10.072  1.00  0.00           C  
ATOM   1812  H   ALA C 109     -15.743  -2.596 -11.004  1.00  0.00           H  
ATOM   1813  HA  ALA C 109     -13.251  -1.256 -10.786  1.00  0.00           H  
ATOM   1814 1HB  ALA C 109     -12.481  -3.411  -9.820  1.00  0.00           H  
ATOM   1815 2HB  ALA C 109     -14.074  -2.950  -9.186  1.00  0.00           H  
ATOM   1816 3HB  ALA C 109     -13.946  -4.190 -10.443  1.00  0.00           H  
ATOM   1817  N   THR C 110     -11.581  -2.255 -12.359  1.00  0.00           N  
ATOM   1818  CA  THR C 110     -10.644  -2.708 -13.381  1.00  0.00           C  
ATOM   1819  C   THR C 110      -9.581  -3.622 -12.755  1.00  0.00           C  
ATOM   1820  O   THR C 110      -8.663  -4.097 -13.424  1.00  0.00           O  
ATOM   1821  CB  THR C 110      -9.986  -1.505 -14.072  1.00  0.00           C  
ATOM   1822  OG1 THR C 110      -9.269  -0.729 -13.102  1.00  0.00           O  
ATOM   1823  CG2 THR C 110     -11.061  -0.635 -14.714  1.00  0.00           C  
ATOM   1824  H   THR C 110     -11.245  -1.648 -11.626  1.00  0.00           H  
ATOM   1825  HA  THR C 110     -11.188  -3.285 -14.129  1.00  0.00           H  
ATOM   1826  HB  THR C 110      -9.293  -1.854 -14.836  1.00  0.00           H  
ATOM   1827  HG1 THR C 110      -8.535  -1.249 -12.760  1.00  0.00           H  
ATOM   1828 1HG2 THR C 110     -10.596   0.219 -15.202  1.00  0.00           H  
ATOM   1829 2HG2 THR C 110     -11.609  -1.222 -15.452  1.00  0.00           H  
ATOM   1830 3HG2 THR C 110     -11.754  -0.281 -13.949  1.00  0.00           H  
ATOM   1831  N   ASP C 111      -9.691  -3.803 -11.440  1.00  0.00           N  
ATOM   1832  CA  ASP C 111      -8.754  -4.588 -10.640  1.00  0.00           C  
ATOM   1833  C   ASP C 111      -9.129  -6.071 -10.574  1.00  0.00           C  
ATOM   1834  O   ASP C 111     -10.085  -6.447  -9.890  1.00  0.00           O  
ATOM   1835  CB  ASP C 111      -8.661  -3.981  -9.232  1.00  0.00           C  
ATOM   1836  CG  ASP C 111      -7.662  -4.671  -8.319  1.00  0.00           C  
ATOM   1837  OD1 ASP C 111      -6.590  -4.109  -8.096  1.00  0.00           O  
ATOM   1838  OD2 ASP C 111      -7.990  -5.712  -7.771  1.00  0.00           O  
ATOM   1839  H   ASP C 111     -10.483  -3.384 -10.990  1.00  0.00           H  
ATOM   1840  HA  ASP C 111      -7.771  -4.515 -11.107  1.00  0.00           H  
ATOM   1841 1HB  ASP C 111      -8.388  -2.928  -9.313  1.00  0.00           H  
ATOM   1842 2HB  ASP C 111      -9.642  -4.023  -8.759  1.00  0.00           H  
ATOM   1843  N   GLU C 112      -8.330  -6.922 -11.225  1.00  0.00           N  
ATOM   1844  CA  GLU C 112      -8.633  -8.354 -11.309  1.00  0.00           C  
ATOM   1845  C   GLU C 112      -8.779  -9.046  -9.954  1.00  0.00           C  
ATOM   1846  O   GLU C 112      -9.605  -9.952  -9.810  1.00  0.00           O  
ATOM   1847  CB  GLU C 112      -7.557  -9.093 -12.110  1.00  0.00           C  
ATOM   1848  CG  GLU C 112      -7.837 -10.597 -12.291  1.00  0.00           C  
ATOM   1849  CD  GLU C 112      -6.804 -11.303 -13.145  1.00  0.00           C  
ATOM   1850  OE1 GLU C 112      -5.888 -10.655 -13.593  1.00  0.00           O  
ATOM   1851  OE2 GLU C 112      -6.934 -12.497 -13.352  1.00  0.00           O  
ATOM   1852  H   GLU C 112      -7.540  -6.548 -11.735  1.00  0.00           H  
ATOM   1853  HA  GLU C 112      -9.579  -8.457 -11.842  1.00  0.00           H  
ATOM   1854 1HB  GLU C 112      -7.467  -8.644 -13.098  1.00  0.00           H  
ATOM   1855 2HB  GLU C 112      -6.595  -8.988 -11.609  1.00  0.00           H  
ATOM   1856 1HG  GLU C 112      -7.861 -11.068 -11.306  1.00  0.00           H  
ATOM   1857 2HG  GLU C 112      -8.822 -10.718 -12.742  1.00  0.00           H  
ATOM   1858  N   GLU C 113      -7.943  -8.683  -8.977  1.00  0.00           N  
ATOM   1859  CA  GLU C 113      -8.019  -9.339  -7.675  1.00  0.00           C  
ATOM   1860  C   GLU C 113      -9.359  -9.052  -7.013  1.00  0.00           C  
ATOM   1861  O   GLU C 113     -10.003  -9.970  -6.492  1.00  0.00           O  
ATOM   1862  CB  GLU C 113      -6.869  -8.903  -6.757  1.00  0.00           C  
ATOM   1863  CG  GLU C 113      -6.860  -9.598  -5.384  1.00  0.00           C  
ATOM   1864  CD  GLU C 113      -5.664  -9.235  -4.512  1.00  0.00           C  
ATOM   1865  OE1 GLU C 113      -4.804  -8.514  -4.964  1.00  0.00           O  
ATOM   1866  OE2 GLU C 113      -5.622  -9.685  -3.390  1.00  0.00           O  
ATOM   1867  H   GLU C 113      -7.293  -7.922  -9.125  1.00  0.00           H  
ATOM   1868  HA  GLU C 113      -7.942 -10.415  -7.829  1.00  0.00           H  
ATOM   1869 1HB  GLU C 113      -5.917  -9.103  -7.246  1.00  0.00           H  
ATOM   1870 2HB  GLU C 113      -6.931  -7.825  -6.590  1.00  0.00           H  
ATOM   1871 1HG  GLU C 113      -7.774  -9.322  -4.855  1.00  0.00           H  
ATOM   1872 2HG  GLU C 113      -6.876 -10.676  -5.537  1.00  0.00           H  
ATOM   1873  N   LEU C 114      -9.808  -7.792  -7.074  1.00  0.00           N  
ATOM   1874  CA  LEU C 114     -11.087  -7.436  -6.476  1.00  0.00           C  
ATOM   1875  C   LEU C 114     -12.233  -8.095  -7.218  1.00  0.00           C  
ATOM   1876  O   LEU C 114     -13.184  -8.580  -6.604  1.00  0.00           O  
ATOM   1877  CB  LEU C 114     -11.330  -5.935  -6.524  1.00  0.00           C  
ATOM   1878  CG  LEU C 114     -12.632  -5.494  -5.868  1.00  0.00           C  
ATOM   1879  CD1 LEU C 114     -12.589  -5.891  -4.388  1.00  0.00           C  
ATOM   1880  CD2 LEU C 114     -12.822  -4.019  -6.084  1.00  0.00           C  
ATOM   1881  H   LEU C 114      -9.228  -7.058  -7.514  1.00  0.00           H  
ATOM   1882  HA  LEU C 114     -11.089  -7.771  -5.442  1.00  0.00           H  
ATOM   1883 1HB  LEU C 114     -10.501  -5.430  -6.026  1.00  0.00           H  
ATOM   1884 2HB  LEU C 114     -11.344  -5.619  -7.570  1.00  0.00           H  
ATOM   1885  HG  LEU C 114     -13.466  -6.021  -6.321  1.00  0.00           H  
ATOM   1886 1HD1 LEU C 114     -13.496  -5.610  -3.904  1.00  0.00           H  
ATOM   1887 2HD1 LEU C 114     -12.462  -6.968  -4.311  1.00  0.00           H  
ATOM   1888 3HD1 LEU C 114     -11.757  -5.396  -3.901  1.00  0.00           H  
ATOM   1889 1HD2 LEU C 114     -13.747  -3.694  -5.621  1.00  0.00           H  
ATOM   1890 2HD2 LEU C 114     -11.998  -3.483  -5.657  1.00  0.00           H  
ATOM   1891 3HD2 LEU C 114     -12.858  -3.820  -7.149  1.00  0.00           H  
ATOM   1892  N   GLN C 115     -12.153  -8.107  -8.544  1.00  0.00           N  
ATOM   1893  CA  GLN C 115     -13.215  -8.667  -9.356  1.00  0.00           C  
ATOM   1894  C   GLN C 115     -13.362 -10.172  -9.154  1.00  0.00           C  
ATOM   1895  O   GLN C 115     -14.485 -10.684  -9.062  1.00  0.00           O  
ATOM   1896  CB  GLN C 115     -12.911  -8.361 -10.803  1.00  0.00           C  
ATOM   1897  CG  GLN C 115     -13.044  -6.932 -11.150  1.00  0.00           C  
ATOM   1898  CD  GLN C 115     -12.589  -6.624 -12.530  1.00  0.00           C  
ATOM   1899  OE1 GLN C 115     -11.534  -7.058 -13.015  1.00  0.00           O  
ATOM   1900  NE2 GLN C 115     -13.411  -5.874 -13.200  1.00  0.00           N  
ATOM   1901  H   GLN C 115     -11.336  -7.682  -8.998  1.00  0.00           H  
ATOM   1902  HA  GLN C 115     -14.151  -8.189  -9.075  1.00  0.00           H  
ATOM   1903 1HB  GLN C 115     -11.896  -8.675 -11.034  1.00  0.00           H  
ATOM   1904 2HB  GLN C 115     -13.558  -8.905 -11.412  1.00  0.00           H  
ATOM   1905 1HG  GLN C 115     -14.088  -6.665 -11.090  1.00  0.00           H  
ATOM   1906 2HG  GLN C 115     -12.470  -6.334 -10.451  1.00  0.00           H  
ATOM   1907 1HE2 GLN C 115     -13.206  -5.585 -14.132  1.00  0.00           H  
ATOM   1908 2HE2 GLN C 115     -14.288  -5.563 -12.764  1.00  0.00           H  
ATOM   1909  N   ARG C 116     -12.228 -10.874  -9.035  1.00  0.00           N  
ATOM   1910  CA  ARG C 116     -12.240 -12.306  -8.789  1.00  0.00           C  
ATOM   1911  C   ARG C 116     -12.759 -12.573  -7.376  1.00  0.00           C  
ATOM   1912  O   ARG C 116     -13.551 -13.498  -7.173  1.00  0.00           O  
ATOM   1913  CB  ARG C 116     -10.853 -12.893  -8.980  1.00  0.00           C  
ATOM   1914  CG  ARG C 116     -10.773 -14.412  -8.941  1.00  0.00           C  
ATOM   1915  CD  ARG C 116      -9.384 -14.883  -9.212  1.00  0.00           C  
ATOM   1916  NE  ARG C 116      -8.942 -14.529 -10.559  1.00  0.00           N  
ATOM   1917  CZ  ARG C 116      -9.219 -15.237 -11.670  1.00  0.00           C  
ATOM   1918  NH1 ARG C 116      -9.930 -16.344 -11.593  1.00  0.00           N  
ATOM   1919  NH2 ARG C 116      -8.772 -14.818 -12.843  1.00  0.00           N  
ATOM   1920  H   ARG C 116     -11.323 -10.409  -9.147  1.00  0.00           H  
ATOM   1921  HA  ARG C 116     -12.912 -12.777  -9.504  1.00  0.00           H  
ATOM   1922 1HB  ARG C 116     -10.455 -12.564  -9.941  1.00  0.00           H  
ATOM   1923 2HB  ARG C 116     -10.189 -12.497  -8.207  1.00  0.00           H  
ATOM   1924 1HG  ARG C 116     -11.075 -14.766  -7.953  1.00  0.00           H  
ATOM   1925 2HG  ARG C 116     -11.438 -14.833  -9.699  1.00  0.00           H  
ATOM   1926 1HD  ARG C 116      -8.703 -14.420  -8.498  1.00  0.00           H  
ATOM   1927 2HD  ARG C 116      -9.339 -15.967  -9.111  1.00  0.00           H  
ATOM   1928  HE  ARG C 116      -8.391 -13.681 -10.672  1.00  0.00           H  
ATOM   1929 1HH1 ARG C 116     -10.272 -16.675 -10.701  1.00  0.00           H  
ATOM   1930 2HH1 ARG C 116     -10.135 -16.879 -12.429  1.00  0.00           H  
ATOM   1931 1HH2 ARG C 116      -8.206 -13.948 -12.910  1.00  0.00           H  
ATOM   1932 2HH2 ARG C 116      -8.973 -15.345 -13.676  1.00  0.00           H  
ATOM   1933  N   TYR C 117     -12.333 -11.736  -6.411  1.00  0.00           N  
ATOM   1934  CA  TYR C 117     -12.763 -11.819  -5.019  1.00  0.00           C  
ATOM   1935  C   TYR C 117     -14.281 -11.731  -4.959  1.00  0.00           C  
ATOM   1936  O   TYR C 117     -14.933 -12.580  -4.342  1.00  0.00           O  
ATOM   1937  CB  TYR C 117     -12.074 -10.706  -4.206  1.00  0.00           C  
ATOM   1938  CG  TYR C 117     -12.454 -10.568  -2.766  1.00  0.00           C  
ATOM   1939  CD1 TYR C 117     -12.001 -11.496  -1.858  1.00  0.00           C  
ATOM   1940  CD2 TYR C 117     -13.210  -9.477  -2.336  1.00  0.00           C  
ATOM   1941  CE1 TYR C 117     -12.312 -11.369  -0.534  1.00  0.00           C  
ATOM   1942  CE2 TYR C 117     -13.508  -9.348  -0.994  1.00  0.00           C  
ATOM   1943  CZ  TYR C 117     -13.065 -10.301  -0.105  1.00  0.00           C  
ATOM   1944  OH  TYR C 117     -13.362 -10.201   1.212  1.00  0.00           O  
ATOM   1945  H   TYR C 117     -11.652 -11.007  -6.640  1.00  0.00           H  
ATOM   1946  HA  TYR C 117     -12.465 -12.787  -4.617  1.00  0.00           H  
ATOM   1947 1HB  TYR C 117     -10.996 -10.854  -4.252  1.00  0.00           H  
ATOM   1948 2HB  TYR C 117     -12.272  -9.762  -4.675  1.00  0.00           H  
ATOM   1949  HD1 TYR C 117     -11.398 -12.338  -2.199  1.00  0.00           H  
ATOM   1950  HD2 TYR C 117     -13.554  -8.732  -3.052  1.00  0.00           H  
ATOM   1951  HE1 TYR C 117     -11.959 -12.111   0.181  1.00  0.00           H  
ATOM   1952  HE2 TYR C 117     -14.091  -8.503  -0.633  1.00  0.00           H  
ATOM   1953  HH  TYR C 117     -12.942 -10.919   1.688  1.00  0.00           H  
ATOM   1954  N   ILE C 118     -14.841 -10.741  -5.650  1.00  0.00           N  
ATOM   1955  CA  ILE C 118     -16.278 -10.579  -5.704  1.00  0.00           C  
ATOM   1956  C   ILE C 118     -16.981 -11.736  -6.358  1.00  0.00           C  
ATOM   1957  O   ILE C 118     -18.001 -12.200  -5.846  1.00  0.00           O  
ATOM   1958  CB  ILE C 118     -16.674  -9.311  -6.422  1.00  0.00           C  
ATOM   1959  CG1 ILE C 118     -16.275  -8.136  -5.558  1.00  0.00           C  
ATOM   1960  CG2 ILE C 118     -18.156  -9.377  -6.720  1.00  0.00           C  
ATOM   1961  CD1 ILE C 118     -16.322  -6.822  -6.222  1.00  0.00           C  
ATOM   1962  H   ILE C 118     -14.240 -10.064  -6.131  1.00  0.00           H  
ATOM   1963  HA  ILE C 118     -16.640 -10.502  -4.686  1.00  0.00           H  
ATOM   1964  HB  ILE C 118     -16.110  -9.226  -7.352  1.00  0.00           H  
ATOM   1965 1HG1 ILE C 118     -16.948  -8.110  -4.714  1.00  0.00           H  
ATOM   1966 2HG1 ILE C 118     -15.260  -8.300  -5.197  1.00  0.00           H  
ATOM   1967 1HG2 ILE C 118     -18.459  -8.494  -7.229  1.00  0.00           H  
ATOM   1968 2HG2 ILE C 118     -18.371 -10.238  -7.348  1.00  0.00           H  
ATOM   1969 3HG2 ILE C 118     -18.680  -9.474  -5.797  1.00  0.00           H  
ATOM   1970 1HD1 ILE C 118     -16.027  -6.056  -5.515  1.00  0.00           H  
ATOM   1971 2HD1 ILE C 118     -15.640  -6.817  -7.070  1.00  0.00           H  
ATOM   1972 3HD1 ILE C 118     -17.326  -6.639  -6.563  1.00  0.00           H  
ATOM   1973  N   ALA C 119     -16.469 -12.226  -7.484  1.00  0.00           N  
ATOM   1974  CA  ALA C 119     -17.147 -13.346  -8.102  1.00  0.00           C  
ATOM   1975  C   ALA C 119     -17.211 -14.528  -7.132  1.00  0.00           C  
ATOM   1976  O   ALA C 119     -18.250 -15.187  -7.036  1.00  0.00           O  
ATOM   1977  CB  ALA C 119     -16.446 -13.750  -9.368  1.00  0.00           C  
ATOM   1978  H   ALA C 119     -15.636 -11.811  -7.913  1.00  0.00           H  
ATOM   1979  HA  ALA C 119     -18.163 -13.041  -8.338  1.00  0.00           H  
ATOM   1980 1HB  ALA C 119     -16.994 -14.561  -9.800  1.00  0.00           H  
ATOM   1981 2HB  ALA C 119     -16.420 -12.908 -10.054  1.00  0.00           H  
ATOM   1982 3HB  ALA C 119     -15.426 -14.062  -9.137  1.00  0.00           H  
ATOM   1983  N   LYS C 120     -16.141 -14.745  -6.348  1.00  0.00           N  
ATOM   1984  CA  LYS C 120     -16.140 -15.851  -5.394  1.00  0.00           C  
ATOM   1985  C   LYS C 120     -17.153 -15.601  -4.278  1.00  0.00           C  
ATOM   1986  O   LYS C 120     -17.836 -16.536  -3.848  1.00  0.00           O  
ATOM   1987  CB  LYS C 120     -14.744 -16.070  -4.812  1.00  0.00           C  
ATOM   1988  CG  LYS C 120     -13.704 -16.586  -5.818  1.00  0.00           C  
ATOM   1989  CD  LYS C 120     -14.001 -18.005  -6.296  1.00  0.00           C  
ATOM   1990  CE  LYS C 120     -12.902 -18.498  -7.237  1.00  0.00           C  
ATOM   1991  NZ  LYS C 120     -13.149 -19.884  -7.727  1.00  0.00           N  
ATOM   1992  H   LYS C 120     -15.300 -14.168  -6.460  1.00  0.00           H  
ATOM   1993  HA  LYS C 120     -16.436 -16.756  -5.916  1.00  0.00           H  
ATOM   1994 1HB  LYS C 120     -14.372 -15.123  -4.415  1.00  0.00           H  
ATOM   1995 2HB  LYS C 120     -14.799 -16.773  -3.983  1.00  0.00           H  
ATOM   1996 1HG  LYS C 120     -13.701 -15.930  -6.685  1.00  0.00           H  
ATOM   1997 2HG  LYS C 120     -12.715 -16.556  -5.365  1.00  0.00           H  
ATOM   1998 1HD  LYS C 120     -14.073 -18.678  -5.442  1.00  0.00           H  
ATOM   1999 2HD  LYS C 120     -14.948 -18.015  -6.829  1.00  0.00           H  
ATOM   2000 1HE  LYS C 120     -12.845 -17.830  -8.098  1.00  0.00           H  
ATOM   2001 2HE  LYS C 120     -11.949 -18.477  -6.711  1.00  0.00           H  
ATOM   2002 1HZ  LYS C 120     -12.390 -20.168  -8.367  1.00  0.00           H  
ATOM   2003 2HZ  LYS C 120     -13.189 -20.524  -6.956  1.00  0.00           H  
ATOM   2004 3HZ  LYS C 120     -14.010 -19.924  -8.242  1.00  0.00           H  
ATOM   2005  N   ILE C 121     -17.300 -14.341  -3.853  1.00  0.00           N  
ATOM   2006  CA  ILE C 121     -18.290 -13.997  -2.834  1.00  0.00           C  
ATOM   2007  C   ILE C 121     -19.690 -14.262  -3.322  1.00  0.00           C  
ATOM   2008  O   ILE C 121     -20.522 -14.783  -2.578  1.00  0.00           O  
ATOM   2009  CB  ILE C 121     -18.263 -12.531  -2.419  1.00  0.00           C  
ATOM   2010  CG1 ILE C 121     -17.010 -12.189  -1.649  1.00  0.00           C  
ATOM   2011  CG2 ILE C 121     -19.501 -12.256  -1.625  1.00  0.00           C  
ATOM   2012  CD1 ILE C 121     -16.817 -10.716  -1.475  1.00  0.00           C  
ATOM   2013  H   ILE C 121     -16.679 -13.616  -4.228  1.00  0.00           H  
ATOM   2014  HA  ILE C 121     -18.106 -14.614  -1.954  1.00  0.00           H  
ATOM   2015  HB  ILE C 121     -18.272 -11.905  -3.308  1.00  0.00           H  
ATOM   2016 1HG1 ILE C 121     -17.072 -12.646  -0.664  1.00  0.00           H  
ATOM   2017 2HG1 ILE C 121     -16.143 -12.598  -2.165  1.00  0.00           H  
ATOM   2018 1HG2 ILE C 121     -19.502 -11.224  -1.363  1.00  0.00           H  
ATOM   2019 2HG2 ILE C 121     -20.383 -12.479  -2.220  1.00  0.00           H  
ATOM   2020 3HG2 ILE C 121     -19.506 -12.874  -0.730  1.00  0.00           H  
ATOM   2021 1HD1 ILE C 121     -15.923 -10.554  -0.907  1.00  0.00           H  
ATOM   2022 2HD1 ILE C 121     -16.725 -10.243  -2.441  1.00  0.00           H  
ATOM   2023 3HD1 ILE C 121     -17.654 -10.285  -0.949  1.00  0.00           H  
ATOM   2024  N   LEU C 122     -19.964 -13.883  -4.565  1.00  0.00           N  
ATOM   2025  CA  LEU C 122     -21.289 -14.081  -5.107  1.00  0.00           C  
ATOM   2026  C   LEU C 122     -21.601 -15.573  -5.145  1.00  0.00           C  
ATOM   2027  O   LEU C 122     -22.730 -15.977  -4.843  1.00  0.00           O  
ATOM   2028  CB  LEU C 122     -21.374 -13.486  -6.512  1.00  0.00           C  
ATOM   2029  CG  LEU C 122     -21.290 -11.975  -6.600  1.00  0.00           C  
ATOM   2030  CD1 LEU C 122     -21.201 -11.562  -8.047  1.00  0.00           C  
ATOM   2031  CD2 LEU C 122     -22.481 -11.373  -5.962  1.00  0.00           C  
ATOM   2032  H   LEU C 122     -19.230 -13.437  -5.126  1.00  0.00           H  
ATOM   2033  HA  LEU C 122     -22.010 -13.585  -4.462  1.00  0.00           H  
ATOM   2034 1HB  LEU C 122     -20.552 -13.891  -7.101  1.00  0.00           H  
ATOM   2035 2HB  LEU C 122     -22.315 -13.792  -6.963  1.00  0.00           H  
ATOM   2036  HG  LEU C 122     -20.395 -11.630  -6.089  1.00  0.00           H  
ATOM   2037 1HD1 LEU C 122     -21.131 -10.477  -8.096  1.00  0.00           H  
ATOM   2038 2HD1 LEU C 122     -20.320 -12.005  -8.497  1.00  0.00           H  
ATOM   2039 3HD1 LEU C 122     -22.091 -11.897  -8.583  1.00  0.00           H  
ATOM   2040 1HD2 LEU C 122     -22.406 -10.303  -6.040  1.00  0.00           H  
ATOM   2041 2HD2 LEU C 122     -23.378 -11.709  -6.478  1.00  0.00           H  
ATOM   2042 3HD2 LEU C 122     -22.526 -11.666  -4.916  1.00  0.00           H  
ATOM   2043  N   ILE C 123     -20.588 -16.399  -5.453  1.00  0.00           N  
ATOM   2044  CA  ILE C 123     -20.792 -17.839  -5.488  1.00  0.00           C  
ATOM   2045  C   ILE C 123     -21.128 -18.330  -4.097  1.00  0.00           C  
ATOM   2046  O   ILE C 123     -22.075 -19.102  -3.939  1.00  0.00           O  
ATOM   2047  CB  ILE C 123     -19.567 -18.601  -6.024  1.00  0.00           C  
ATOM   2048  CG1 ILE C 123     -19.363 -18.278  -7.491  1.00  0.00           C  
ATOM   2049  CG2 ILE C 123     -19.792 -20.097  -5.849  1.00  0.00           C  
ATOM   2050  CD1 ILE C 123     -18.056 -18.720  -8.043  1.00  0.00           C  
ATOM   2051  H   ILE C 123     -19.679 -16.007  -5.719  1.00  0.00           H  
ATOM   2052  HA  ILE C 123     -21.633 -18.057  -6.134  1.00  0.00           H  
ATOM   2053  HB  ILE C 123     -18.676 -18.294  -5.483  1.00  0.00           H  
ATOM   2054 1HG1 ILE C 123     -20.155 -18.750  -8.066  1.00  0.00           H  
ATOM   2055 2HG1 ILE C 123     -19.430 -17.213  -7.617  1.00  0.00           H  
ATOM   2056 1HG2 ILE C 123     -18.931 -20.646  -6.228  1.00  0.00           H  
ATOM   2057 2HG2 ILE C 123     -19.931 -20.327  -4.789  1.00  0.00           H  
ATOM   2058 3HG2 ILE C 123     -20.677 -20.389  -6.403  1.00  0.00           H  
ATOM   2059 1HD1 ILE C 123     -18.001 -18.444  -9.073  1.00  0.00           H  
ATOM   2060 2HD1 ILE C 123     -17.260 -18.239  -7.500  1.00  0.00           H  
ATOM   2061 3HD1 ILE C 123     -17.965 -19.794  -7.949  1.00  0.00           H  
ATOM   2062  N   GLU C 124     -20.387 -17.863  -3.080  1.00  0.00           N  
ATOM   2063  CA  GLU C 124     -20.675 -18.286  -1.713  1.00  0.00           C  
ATOM   2064  C   GLU C 124     -22.079 -17.864  -1.277  1.00  0.00           C  
ATOM   2065  O   GLU C 124     -22.759 -18.632  -0.589  1.00  0.00           O  
ATOM   2066  CB  GLU C 124     -19.676 -17.704  -0.699  1.00  0.00           C  
ATOM   2067  CG  GLU C 124     -18.247 -18.264  -0.742  1.00  0.00           C  
ATOM   2068  CD  GLU C 124     -17.344 -17.634   0.334  1.00  0.00           C  
ATOM   2069  OE1 GLU C 124     -17.765 -16.662   0.941  1.00  0.00           O  
ATOM   2070  OE2 GLU C 124     -16.260 -18.131   0.560  1.00  0.00           O  
ATOM   2071  H   GLU C 124     -19.603 -17.232  -3.275  1.00  0.00           H  
ATOM   2072  HA  GLU C 124     -20.616 -19.375  -1.674  1.00  0.00           H  
ATOM   2073 1HB  GLU C 124     -19.605 -16.626  -0.858  1.00  0.00           H  
ATOM   2074 2HB  GLU C 124     -20.061 -17.854   0.308  1.00  0.00           H  
ATOM   2075 1HG  GLU C 124     -18.283 -19.343  -0.594  1.00  0.00           H  
ATOM   2076 2HG  GLU C 124     -17.825 -18.071  -1.728  1.00  0.00           H  
ATOM   2077  N   LEU C 125     -22.532 -16.666  -1.679  1.00  0.00           N  
ATOM   2078  CA  LEU C 125     -23.872 -16.244  -1.283  1.00  0.00           C  
ATOM   2079  C   LEU C 125     -24.905 -17.159  -1.946  1.00  0.00           C  
ATOM   2080  O   LEU C 125     -25.895 -17.554  -1.311  1.00  0.00           O  
ATOM   2081  CB  LEU C 125     -24.144 -14.775  -1.681  1.00  0.00           C  
ATOM   2082  CG  LEU C 125     -23.312 -13.686  -0.929  1.00  0.00           C  
ATOM   2083  CD1 LEU C 125     -23.617 -12.299  -1.538  1.00  0.00           C  
ATOM   2084  CD2 LEU C 125     -23.615 -13.730   0.566  1.00  0.00           C  
ATOM   2085  H   LEU C 125     -21.921 -16.048  -2.221  1.00  0.00           H  
ATOM   2086  HA  LEU C 125     -23.964 -16.339  -0.203  1.00  0.00           H  
ATOM   2087 1HB  LEU C 125     -23.930 -14.671  -2.747  1.00  0.00           H  
ATOM   2088 2HB  LEU C 125     -25.199 -14.557  -1.522  1.00  0.00           H  
ATOM   2089  HG  LEU C 125     -22.255 -13.886  -1.072  1.00  0.00           H  
ATOM   2090 1HD1 LEU C 125     -23.021 -11.542  -1.029  1.00  0.00           H  
ATOM   2091 2HD1 LEU C 125     -23.368 -12.305  -2.597  1.00  0.00           H  
ATOM   2092 3HD1 LEU C 125     -24.676 -12.068  -1.415  1.00  0.00           H  
ATOM   2093 1HD2 LEU C 125     -23.010 -12.978   1.080  1.00  0.00           H  
ATOM   2094 2HD2 LEU C 125     -24.672 -13.530   0.737  1.00  0.00           H  
ATOM   2095 3HD2 LEU C 125     -23.368 -14.719   0.956  1.00  0.00           H  
ATOM   2096  N   ALA C 126     -24.662 -17.532  -3.216  1.00  0.00           N  
ATOM   2097  CA  ALA C 126     -25.577 -18.436  -3.896  1.00  0.00           C  
ATOM   2098  C   ALA C 126     -25.568 -19.791  -3.204  1.00  0.00           C  
ATOM   2099  O   ALA C 126     -26.633 -20.364  -2.975  1.00  0.00           O  
ATOM   2100  CB  ALA C 126     -25.200 -18.588  -5.362  1.00  0.00           C  
ATOM   2101  H   ALA C 126     -23.846 -17.162  -3.713  1.00  0.00           H  
ATOM   2102  HA  ALA C 126     -26.581 -18.029  -3.829  1.00  0.00           H  
ATOM   2103 1HB  ALA C 126     -25.902 -19.258  -5.853  1.00  0.00           H  
ATOM   2104 2HB  ALA C 126     -25.221 -17.615  -5.852  1.00  0.00           H  
ATOM   2105 3HB  ALA C 126     -24.195 -18.999  -5.431  1.00  0.00           H  
ATOM   2106  N   GLU C 127     -24.388 -20.277  -2.782  1.00  0.00           N  
ATOM   2107  CA  GLU C 127     -24.359 -21.578  -2.124  1.00  0.00           C  
ATOM   2108  C   GLU C 127     -25.110 -21.546  -0.816  1.00  0.00           C  
ATOM   2109  O   GLU C 127     -25.805 -22.509  -0.484  1.00  0.00           O  
ATOM   2110  CB  GLU C 127     -22.942 -22.082  -1.815  1.00  0.00           C  
ATOM   2111  CG  GLU C 127     -22.109 -22.522  -2.989  1.00  0.00           C  
ATOM   2112  CD  GLU C 127     -20.782 -23.145  -2.558  1.00  0.00           C  
ATOM   2113  OE1 GLU C 127     -20.496 -23.144  -1.376  1.00  0.00           O  
ATOM   2114  OE2 GLU C 127     -20.073 -23.639  -3.402  1.00  0.00           O  
ATOM   2115  H   GLU C 127     -23.523 -19.768  -2.979  1.00  0.00           H  
ATOM   2116  HA  GLU C 127     -24.841 -22.301  -2.778  1.00  0.00           H  
ATOM   2117 1HB  GLU C 127     -22.391 -21.285  -1.314  1.00  0.00           H  
ATOM   2118 2HB  GLU C 127     -23.004 -22.911  -1.120  1.00  0.00           H  
ATOM   2119 1HG  GLU C 127     -22.674 -23.251  -3.535  1.00  0.00           H  
ATOM   2120 2HG  GLU C 127     -21.926 -21.671  -3.641  1.00  0.00           H  
ATOM   2121  N   GLN C 128     -24.989 -20.445  -0.067  1.00  0.00           N  
ATOM   2122  CA  GLN C 128     -25.686 -20.364   1.200  1.00  0.00           C  
ATOM   2123  C   GLN C 128     -27.181 -20.440   0.982  1.00  0.00           C  
ATOM   2124  O   GLN C 128     -27.866 -21.194   1.670  1.00  0.00           O  
ATOM   2125  CB  GLN C 128     -25.344 -19.073   1.946  1.00  0.00           C  
ATOM   2126  CG  GLN C 128     -26.039 -18.962   3.304  1.00  0.00           C  
ATOM   2127  CD  GLN C 128     -25.682 -17.704   4.075  1.00  0.00           C  
ATOM   2128  OE1 GLN C 128     -24.773 -16.965   3.685  1.00  0.00           O  
ATOM   2129  NE2 GLN C 128     -26.396 -17.459   5.169  1.00  0.00           N  
ATOM   2130  H   GLN C 128     -24.376 -19.684  -0.375  1.00  0.00           H  
ATOM   2131  HA  GLN C 128     -25.388 -21.211   1.815  1.00  0.00           H  
ATOM   2132 1HB  GLN C 128     -24.266 -19.011   2.093  1.00  0.00           H  
ATOM   2133 2HB  GLN C 128     -25.639 -18.216   1.336  1.00  0.00           H  
ATOM   2134 1HG  GLN C 128     -27.114 -18.947   3.125  1.00  0.00           H  
ATOM   2135 2HG  GLN C 128     -25.782 -19.826   3.916  1.00  0.00           H  
ATOM   2136 1HE2 GLN C 128     -26.218 -16.622   5.738  1.00  0.00           H  
ATOM   2137 2HE2 GLN C 128     -27.145 -18.110   5.444  1.00  0.00           H  
ATOM   2138  N   ALA C 129     -27.688 -19.715  -0.021  1.00  0.00           N  
ATOM   2139  CA  ALA C 129     -29.122 -19.726  -0.289  1.00  0.00           C  
ATOM   2140  C   ALA C 129     -29.617 -21.126  -0.648  1.00  0.00           C  
ATOM   2141  O   ALA C 129     -30.705 -21.540  -0.232  1.00  0.00           O  
ATOM   2142  CB  ALA C 129     -29.436 -18.772  -1.424  1.00  0.00           C  
ATOM   2143  H   ALA C 129     -27.065 -19.115  -0.577  1.00  0.00           H  
ATOM   2144  HA  ALA C 129     -29.638 -19.402   0.615  1.00  0.00           H  
ATOM   2145 1HB  ALA C 129     -30.509 -18.765  -1.610  1.00  0.00           H  
ATOM   2146 2HB  ALA C 129     -29.100 -17.775  -1.157  1.00  0.00           H  
ATOM   2147 3HB  ALA C 129     -28.909 -19.102  -2.315  1.00  0.00           H  
ATOM   2148  N   ILE C 130     -28.794 -21.868  -1.381  1.00  0.00           N  
ATOM   2149  CA  ILE C 130     -29.151 -23.200  -1.835  1.00  0.00           C  
ATOM   2150  C   ILE C 130     -29.154 -24.204  -0.699  1.00  0.00           C  
ATOM   2151  O   ILE C 130     -30.107 -24.982  -0.547  1.00  0.00           O  
ATOM   2152  CB  ILE C 130     -28.177 -23.618  -2.929  1.00  0.00           C  
ATOM   2153  CG1 ILE C 130     -28.418 -22.689  -4.026  1.00  0.00           C  
ATOM   2154  CG2 ILE C 130     -28.371 -25.080  -3.361  1.00  0.00           C  
ATOM   2155  CD1 ILE C 130     -27.450 -22.712  -5.111  1.00  0.00           C  
ATOM   2156  H   ILE C 130     -27.904 -21.458  -1.689  1.00  0.00           H  
ATOM   2157  HA  ILE C 130     -30.152 -23.156  -2.260  1.00  0.00           H  
ATOM   2158  HB  ILE C 130     -27.155 -23.469  -2.582  1.00  0.00           H  
ATOM   2159 1HG1 ILE C 130     -29.369 -22.869  -4.383  1.00  0.00           H  
ATOM   2160 2HG1 ILE C 130     -28.421 -21.707  -3.609  1.00  0.00           H  
ATOM   2161 1HG2 ILE C 130     -27.666 -25.317  -4.159  1.00  0.00           H  
ATOM   2162 2HG2 ILE C 130     -28.185 -25.741  -2.514  1.00  0.00           H  
ATOM   2163 3HG2 ILE C 130     -29.377 -25.235  -3.718  1.00  0.00           H  
ATOM   2164 1HD1 ILE C 130     -27.727 -21.969  -5.855  1.00  0.00           H  
ATOM   2165 2HD1 ILE C 130     -26.471 -22.474  -4.709  1.00  0.00           H  
ATOM   2166 3HD1 ILE C 130     -27.437 -23.703  -5.568  1.00  0.00           H  
ATOM   2167  N   LYS C 131     -28.096 -24.174   0.108  1.00  0.00           N  
ATOM   2168  CA  LYS C 131     -27.978 -25.066   1.243  1.00  0.00           C  
ATOM   2169  C   LYS C 131     -29.097 -24.772   2.238  1.00  0.00           C  
ATOM   2170  O   LYS C 131     -29.703 -25.699   2.788  1.00  0.00           O  
ATOM   2171  CB  LYS C 131     -26.592 -24.898   1.864  1.00  0.00           C  
ATOM   2172  CG  LYS C 131     -25.465 -25.451   0.965  1.00  0.00           C  
ATOM   2173  CD  LYS C 131     -24.072 -25.183   1.527  1.00  0.00           C  
ATOM   2174  CE  LYS C 131     -22.990 -25.675   0.552  1.00  0.00           C  
ATOM   2175  NZ  LYS C 131     -21.609 -25.333   1.012  1.00  0.00           N  
ATOM   2176  H   LYS C 131     -27.344 -23.504  -0.080  1.00  0.00           H  
ATOM   2177  HA  LYS C 131     -28.090 -26.093   0.896  1.00  0.00           H  
ATOM   2178 1HB  LYS C 131     -26.400 -23.834   2.033  1.00  0.00           H  
ATOM   2179 2HB  LYS C 131     -26.554 -25.401   2.828  1.00  0.00           H  
ATOM   2180 1HG  LYS C 131     -25.597 -26.526   0.848  1.00  0.00           H  
ATOM   2181 2HG  LYS C 131     -25.541 -24.992  -0.022  1.00  0.00           H  
ATOM   2182 1HD  LYS C 131     -23.948 -24.107   1.677  1.00  0.00           H  
ATOM   2183 2HD  LYS C 131     -23.954 -25.687   2.484  1.00  0.00           H  
ATOM   2184 1HE  LYS C 131     -23.070 -26.754   0.445  1.00  0.00           H  
ATOM   2185 2HE  LYS C 131     -23.159 -25.212  -0.421  1.00  0.00           H  
ATOM   2186 1HZ  LYS C 131     -20.935 -25.664   0.331  1.00  0.00           H  
ATOM   2187 2HZ  LYS C 131     -21.525 -24.325   1.096  1.00  0.00           H  
ATOM   2188 3HZ  LYS C 131     -21.428 -25.763   1.906  1.00  0.00           H  
ATOM   2189  N   GLU C 132     -29.416 -23.486   2.434  1.00  0.00           N  
ATOM   2190  CA  GLU C 132     -30.502 -23.137   3.324  1.00  0.00           C  
ATOM   2191  C   GLU C 132     -31.840 -23.595   2.761  1.00  0.00           C  
ATOM   2192  O   GLU C 132     -32.669 -24.086   3.520  1.00  0.00           O  
ATOM   2193  CB  GLU C 132     -30.488 -21.647   3.669  1.00  0.00           C  
ATOM   2194  CG  GLU C 132     -29.312 -21.286   4.598  1.00  0.00           C  
ATOM   2195  CD  GLU C 132     -29.163 -19.826   4.946  1.00  0.00           C  
ATOM   2196  OE1 GLU C 132     -29.858 -18.998   4.413  1.00  0.00           O  
ATOM   2197  OE2 GLU C 132     -28.315 -19.545   5.765  1.00  0.00           O  
ATOM   2198  H   GLU C 132     -28.886 -22.738   1.978  1.00  0.00           H  
ATOM   2199  HA  GLU C 132     -30.344 -23.664   4.260  1.00  0.00           H  
ATOM   2200 1HB  GLU C 132     -30.398 -21.061   2.750  1.00  0.00           H  
ATOM   2201 2HB  GLU C 132     -31.426 -21.368   4.153  1.00  0.00           H  
ATOM   2202 1HG  GLU C 132     -29.430 -21.848   5.523  1.00  0.00           H  
ATOM   2203 2HG  GLU C 132     -28.392 -21.628   4.127  1.00  0.00           H  
ATOM   2204  N   ALA C 133     -32.055 -23.527   1.438  1.00  0.00           N  
ATOM   2205  CA  ALA C 133     -33.338 -23.997   0.916  1.00  0.00           C  
ATOM   2206  C   ALA C 133     -33.552 -25.468   1.245  1.00  0.00           C  
ATOM   2207  O   ALA C 133     -34.652 -25.877   1.643  1.00  0.00           O  
ATOM   2208  CB  ALA C 133     -33.404 -23.813  -0.590  1.00  0.00           C  
ATOM   2209  H   ALA C 133     -31.369 -23.094   0.813  1.00  0.00           H  
ATOM   2210  HA  ALA C 133     -34.123 -23.427   1.401  1.00  0.00           H  
ATOM   2211 1HB  ALA C 133     -34.371 -24.149  -0.942  1.00  0.00           H  
ATOM   2212 2HB  ALA C 133     -33.265 -22.775  -0.845  1.00  0.00           H  
ATOM   2213 3HB  ALA C 133     -32.617 -24.398  -1.062  1.00  0.00           H  
ATOM   2214  N   GLU C 134     -32.484 -26.263   1.146  1.00  0.00           N  
ATOM   2215  CA  GLU C 134     -32.616 -27.671   1.487  1.00  0.00           C  
ATOM   2216  C   GLU C 134     -32.908 -27.842   2.974  1.00  0.00           C  
ATOM   2217  O   GLU C 134     -33.780 -28.631   3.354  1.00  0.00           O  
ATOM   2218  CB  GLU C 134     -31.367 -28.466   1.115  1.00  0.00           C  
ATOM   2219  CG  GLU C 134     -31.492 -29.954   1.442  1.00  0.00           C  
ATOM   2220  CD  GLU C 134     -30.316 -30.791   1.001  1.00  0.00           C  
ATOM   2221  OE1 GLU C 134     -29.522 -30.323   0.226  1.00  0.00           O  
ATOM   2222  OE2 GLU C 134     -30.203 -31.907   1.477  1.00  0.00           O  
ATOM   2223  H   GLU C 134     -31.596 -25.878   0.802  1.00  0.00           H  
ATOM   2224  HA  GLU C 134     -33.457 -28.080   0.930  1.00  0.00           H  
ATOM   2225 1HB  GLU C 134     -31.166 -28.357   0.053  1.00  0.00           H  
ATOM   2226 2HB  GLU C 134     -30.507 -28.064   1.655  1.00  0.00           H  
ATOM   2227 1HG  GLU C 134     -31.607 -30.052   2.521  1.00  0.00           H  
ATOM   2228 2HG  GLU C 134     -32.399 -30.338   0.974  1.00  0.00           H  
ATOM   2229  N   ARG C 135     -32.205 -27.081   3.818  1.00  0.00           N  
ATOM   2230  CA  ARG C 135     -32.399 -27.192   5.257  1.00  0.00           C  
ATOM   2231  C   ARG C 135     -33.805 -26.767   5.671  1.00  0.00           C  
ATOM   2232  O   ARG C 135     -34.432 -27.449   6.483  1.00  0.00           O  
ATOM   2233  CB  ARG C 135     -31.374 -26.346   5.991  1.00  0.00           C  
ATOM   2234  CG  ARG C 135     -29.948 -26.878   5.924  1.00  0.00           C  
ATOM   2235  CD  ARG C 135     -28.973 -25.931   6.527  1.00  0.00           C  
ATOM   2236  NE  ARG C 135     -27.608 -26.429   6.449  1.00  0.00           N  
ATOM   2237  CZ  ARG C 135     -26.511 -25.699   6.727  1.00  0.00           C  
ATOM   2238  NH1 ARG C 135     -26.634 -24.443   7.098  1.00  0.00           N  
ATOM   2239  NH2 ARG C 135     -25.311 -26.244   6.627  1.00  0.00           N  
ATOM   2240  H   ARG C 135     -31.493 -26.441   3.448  1.00  0.00           H  
ATOM   2241  HA  ARG C 135     -32.247 -28.231   5.539  1.00  0.00           H  
ATOM   2242 1HB  ARG C 135     -31.375 -25.345   5.572  1.00  0.00           H  
ATOM   2243 2HB  ARG C 135     -31.655 -26.261   7.039  1.00  0.00           H  
ATOM   2244 1HG  ARG C 135     -29.890 -27.819   6.468  1.00  0.00           H  
ATOM   2245 2HG  ARG C 135     -29.672 -27.047   4.886  1.00  0.00           H  
ATOM   2246 1HD  ARG C 135     -29.019 -24.982   5.991  1.00  0.00           H  
ATOM   2247 2HD  ARG C 135     -29.220 -25.769   7.575  1.00  0.00           H  
ATOM   2248  HE  ARG C 135     -27.475 -27.391   6.165  1.00  0.00           H  
ATOM   2249 1HH1 ARG C 135     -27.552 -24.028   7.176  1.00  0.00           H  
ATOM   2250 2HH1 ARG C 135     -25.813 -23.894   7.306  1.00  0.00           H  
ATOM   2251 1HH2 ARG C 135     -25.216 -27.210   6.342  1.00  0.00           H  
ATOM   2252 2HH2 ARG C 135     -24.489 -25.697   6.836  1.00  0.00           H  
ATOM   2253  N   SER C 136     -34.335 -25.711   5.044  1.00  0.00           N  
ATOM   2254  CA  SER C 136     -35.670 -25.201   5.353  1.00  0.00           C  
ATOM   2255  C   SER C 136     -36.725 -26.251   5.024  1.00  0.00           C  
ATOM   2256  O   SER C 136     -37.694 -26.443   5.777  1.00  0.00           O  
ATOM   2257  CB  SER C 136     -35.923 -23.918   4.580  1.00  0.00           C  
ATOM   2258  OG  SER C 136     -35.099 -22.861   5.040  1.00  0.00           O  
ATOM   2259  H   SER C 136     -33.766 -25.207   4.365  1.00  0.00           H  
ATOM   2260  HA  SER C 136     -35.720 -24.980   6.420  1.00  0.00           H  
ATOM   2261 1HB  SER C 136     -35.706 -24.102   3.532  1.00  0.00           H  
ATOM   2262 2HB  SER C 136     -36.961 -23.645   4.653  1.00  0.00           H  
ATOM   2263  HG  SER C 136     -34.990 -22.225   4.279  1.00  0.00           H  
ATOM   2264  N   LEU C 137     -36.494 -26.993   3.942  1.00  0.00           N  
ATOM   2265  CA  LEU C 137     -37.408 -28.052   3.587  1.00  0.00           C  
ATOM   2266  C   LEU C 137     -37.308 -29.178   4.629  1.00  0.00           C  
ATOM   2267  O   LEU C 137     -38.327 -29.711   5.072  1.00  0.00           O  
ATOM   2268  CB  LEU C 137     -37.083 -28.586   2.195  1.00  0.00           C  
ATOM   2269  CG  LEU C 137     -38.029 -29.613   1.681  1.00  0.00           C  
ATOM   2270  CD1 LEU C 137     -39.425 -28.992   1.646  1.00  0.00           C  
ATOM   2271  CD2 LEU C 137     -37.572 -30.062   0.308  1.00  0.00           C  
ATOM   2272  H   LEU C 137     -35.695 -26.778   3.335  1.00  0.00           H  
ATOM   2273  HA  LEU C 137     -38.421 -27.654   3.589  1.00  0.00           H  
ATOM   2274 1HB  LEU C 137     -37.062 -27.762   1.493  1.00  0.00           H  
ATOM   2275 2HB  LEU C 137     -36.086 -29.031   2.221  1.00  0.00           H  
ATOM   2276  HG  LEU C 137     -38.052 -30.474   2.350  1.00  0.00           H  
ATOM   2277 1HD1 LEU C 137     -40.145 -29.723   1.270  1.00  0.00           H  
ATOM   2278 2HD1 LEU C 137     -39.711 -28.687   2.651  1.00  0.00           H  
ATOM   2279 3HD1 LEU C 137     -39.416 -28.131   1.006  1.00  0.00           H  
ATOM   2280 1HD2 LEU C 137     -38.267 -30.807  -0.061  1.00  0.00           H  
ATOM   2281 2HD2 LEU C 137     -37.541 -29.224  -0.372  1.00  0.00           H  
ATOM   2282 3HD2 LEU C 137     -36.575 -30.499   0.378  1.00  0.00           H  
ATOM   2283  N   ARG C 138     -36.079 -29.502   5.071  1.00  0.00           N  
ATOM   2284  CA  ARG C 138     -35.854 -30.545   6.083  1.00  0.00           C  
ATOM   2285  C   ARG C 138     -36.448 -30.162   7.448  1.00  0.00           C  
ATOM   2286  O   ARG C 138     -36.874 -31.031   8.211  1.00  0.00           O  
ATOM   2287  CB  ARG C 138     -34.374 -30.877   6.211  1.00  0.00           C  
ATOM   2288  CG  ARG C 138     -33.800 -31.647   5.014  1.00  0.00           C  
ATOM   2289  CD  ARG C 138     -32.354 -31.965   5.179  1.00  0.00           C  
ATOM   2290  NE  ARG C 138     -31.807 -32.668   4.012  1.00  0.00           N  
ATOM   2291  CZ  ARG C 138     -31.889 -33.986   3.794  1.00  0.00           C  
ATOM   2292  NH1 ARG C 138     -32.496 -34.788   4.649  1.00  0.00           N  
ATOM   2293  NH2 ARG C 138     -31.344 -34.454   2.698  1.00  0.00           N  
ATOM   2294  H   ARG C 138     -35.267 -29.034   4.657  1.00  0.00           H  
ATOM   2295  HA  ARG C 138     -36.355 -31.450   5.742  1.00  0.00           H  
ATOM   2296 1HB  ARG C 138     -33.806 -29.960   6.317  1.00  0.00           H  
ATOM   2297 2HB  ARG C 138     -34.209 -31.472   7.106  1.00  0.00           H  
ATOM   2298 1HG  ARG C 138     -34.345 -32.582   4.894  1.00  0.00           H  
ATOM   2299 2HG  ARG C 138     -33.915 -31.046   4.112  1.00  0.00           H  
ATOM   2300 1HD  ARG C 138     -31.798 -31.035   5.304  1.00  0.00           H  
ATOM   2301 2HD  ARG C 138     -32.213 -32.595   6.055  1.00  0.00           H  
ATOM   2302  HE  ARG C 138     -31.311 -32.132   3.282  1.00  0.00           H  
ATOM   2303 1HH1 ARG C 138     -32.911 -34.409   5.489  1.00  0.00           H  
ATOM   2304 2HH1 ARG C 138     -32.545 -35.779   4.464  1.00  0.00           H  
ATOM   2305 1HH2 ARG C 138     -30.880 -33.779   2.067  1.00  0.00           H  
ATOM   2306 2HH2 ARG C 138     -31.374 -35.437   2.483  1.00  0.00           H  
ATOM   2307  N   GLU C 139     -36.545 -28.855   7.719  1.00  0.00           N  
ATOM   2308  CA  GLU C 139     -37.175 -28.332   8.937  1.00  0.00           C  
ATOM   2309  C   GLU C 139     -38.683 -28.585   8.936  1.00  0.00           C  
ATOM   2310  O   GLU C 139     -39.331 -28.463   9.979  1.00  0.00           O  
ATOM   2311  CB  GLU C 139     -36.999 -26.809   9.127  1.00  0.00           C  
ATOM   2312  CG  GLU C 139     -35.614 -26.273   9.478  1.00  0.00           C  
ATOM   2313  CD  GLU C 139     -35.623 -24.734   9.604  1.00  0.00           C  
ATOM   2314  OE1 GLU C 139     -36.638 -24.129   9.274  1.00  0.00           O  
ATOM   2315  OE2 GLU C 139     -34.641 -24.172  10.039  1.00  0.00           O  
ATOM   2316  H   GLU C 139     -36.114 -28.201   7.064  1.00  0.00           H  
ATOM   2317  HA  GLU C 139     -36.742 -28.845   9.795  1.00  0.00           H  
ATOM   2318 1HB  GLU C 139     -37.309 -26.305   8.220  1.00  0.00           H  
ATOM   2319 2HB  GLU C 139     -37.674 -26.477   9.913  1.00  0.00           H  
ATOM   2320 1HG  GLU C 139     -35.293 -26.708  10.423  1.00  0.00           H  
ATOM   2321 2HG  GLU C 139     -34.907 -26.568   8.717  1.00  0.00           H  
ATOM   2322  N   GLY C 140     -39.262 -28.866   7.763  1.00  0.00           N  
ATOM   2323  CA  GLY C 140     -40.692 -29.036   7.661  1.00  0.00           C  
ATOM   2324  C   GLY C 140     -41.408 -27.819   7.085  1.00  0.00           C  
ATOM   2325  O   GLY C 140     -42.633 -27.726   7.204  1.00  0.00           O  
ATOM   2326  H   GLY C 140     -38.703 -29.011   6.923  1.00  0.00           H  
ATOM   2327 1HA  GLY C 140     -40.890 -29.901   7.027  1.00  0.00           H  
ATOM   2328 2HA  GLY C 140     -41.099 -29.268   8.643  1.00  0.00           H  
ATOM   2329  N   ASN C 141     -40.679 -26.875   6.464  1.00  0.00           N  
ATOM   2330  CA  ASN C 141     -41.361 -25.719   5.897  1.00  0.00           C  
ATOM   2331  C   ASN C 141     -40.974 -25.430   4.433  1.00  0.00           C  
ATOM   2332  O   ASN C 141     -40.039 -24.662   4.167  1.00  0.00           O  
ATOM   2333  CB  ASN C 141     -41.120 -24.498   6.740  1.00  0.00           C  
ATOM   2334  CG  ASN C 141     -41.929 -23.332   6.267  1.00  0.00           C  
ATOM   2335  OD1 ASN C 141     -42.242 -23.182   5.068  1.00  0.00           O  
ATOM   2336  ND2 ASN C 141     -42.306 -22.486   7.199  1.00  0.00           N  
ATOM   2337  H   ASN C 141     -39.660 -26.951   6.373  1.00  0.00           H  
ATOM   2338  HA  ASN C 141     -42.431 -25.895   5.946  1.00  0.00           H  
ATOM   2339 1HB  ASN C 141     -41.368 -24.713   7.781  1.00  0.00           H  
ATOM   2340 2HB  ASN C 141     -40.062 -24.244   6.699  1.00  0.00           H  
ATOM   2341 1HD2 ASN C 141     -42.860 -21.686   6.958  1.00  0.00           H  
ATOM   2342 2HD2 ASN C 141     -42.047 -22.643   8.153  1.00  0.00           H  
ATOM   2343  N   PRO C 142     -41.716 -26.005   3.464  1.00  0.00           N  
ATOM   2344  CA  PRO C 142     -41.541 -25.856   2.036  1.00  0.00           C  
ATOM   2345  C   PRO C 142     -41.715 -24.415   1.551  1.00  0.00           C  
ATOM   2346  O   PRO C 142     -41.264 -24.087   0.455  1.00  0.00           O  
ATOM   2347  CB  PRO C 142     -42.664 -26.743   1.465  1.00  0.00           C  
ATOM   2348  CG  PRO C 142     -42.980 -27.722   2.546  1.00  0.00           C  
ATOM   2349  CD  PRO C 142     -42.789 -26.964   3.820  1.00  0.00           C  
ATOM   2350  HA  PRO C 142     -40.557 -26.244   1.761  1.00  0.00           H  
ATOM   2351 1HB  PRO C 142     -43.528 -26.118   1.189  1.00  0.00           H  
ATOM   2352 2HB  PRO C 142     -42.336 -27.254   0.547  1.00  0.00           H  
ATOM   2353 1HG  PRO C 142     -44.008 -28.095   2.424  1.00  0.00           H  
ATOM   2354 2HG  PRO C 142     -42.320 -28.597   2.471  1.00  0.00           H  
ATOM   2355 1HD  PRO C 142     -43.715 -26.439   4.105  1.00  0.00           H  
ATOM   2356 2HD  PRO C 142     -42.465 -27.682   4.566  1.00  0.00           H  
ATOM   2357  N   GLU C 143     -42.388 -23.549   2.328  1.00  0.00           N  
ATOM   2358  CA  GLU C 143     -42.585 -22.176   1.864  1.00  0.00           C  
ATOM   2359  C   GLU C 143     -41.297 -21.406   2.065  1.00  0.00           C  
ATOM   2360  O   GLU C 143     -40.887 -20.617   1.207  1.00  0.00           O  
ATOM   2361  CB  GLU C 143     -43.752 -21.494   2.587  1.00  0.00           C  
ATOM   2362  CG  GLU C 143     -45.121 -22.089   2.259  1.00  0.00           C  
ATOM   2363  CD  GLU C 143     -46.273 -21.402   2.973  1.00  0.00           C  
ATOM   2364  OE1 GLU C 143     -46.027 -20.538   3.782  1.00  0.00           O  
ATOM   2365  OE2 GLU C 143     -47.400 -21.745   2.697  1.00  0.00           O  
ATOM   2366  H   GLU C 143     -42.701 -23.795   3.261  1.00  0.00           H  
ATOM   2367  HA  GLU C 143     -42.811 -22.194   0.799  1.00  0.00           H  
ATOM   2368 1HB  GLU C 143     -43.605 -21.547   3.661  1.00  0.00           H  
ATOM   2369 2HB  GLU C 143     -43.775 -20.439   2.313  1.00  0.00           H  
ATOM   2370 1HG  GLU C 143     -45.282 -22.022   1.184  1.00  0.00           H  
ATOM   2371 2HG  GLU C 143     -45.111 -23.145   2.530  1.00  0.00           H  
ATOM   2372  N   LYS C 144     -40.626 -21.674   3.190  1.00  0.00           N  
ATOM   2373  CA  LYS C 144     -39.339 -21.042   3.410  1.00  0.00           C  
ATOM   2374  C   LYS C 144     -38.400 -21.570   2.346  1.00  0.00           C  
ATOM   2375  O   LYS C 144     -37.700 -20.803   1.685  1.00  0.00           O  
ATOM   2376  CB  LYS C 144     -38.766 -21.353   4.799  1.00  0.00           C  
ATOM   2377  CG  LYS C 144     -39.407 -20.632   5.974  1.00  0.00           C  
ATOM   2378  CD  LYS C 144     -38.861 -21.179   7.322  1.00  0.00           C  
ATOM   2379  CE  LYS C 144     -37.378 -20.832   7.525  1.00  0.00           C  
ATOM   2380  NZ  LYS C 144     -36.846 -21.302   8.863  1.00  0.00           N  
ATOM   2381  H   LYS C 144     -41.029 -22.321   3.868  1.00  0.00           H  
ATOM   2382  HA  LYS C 144     -39.433 -19.964   3.285  1.00  0.00           H  
ATOM   2383 1HB  LYS C 144     -38.883 -22.418   4.994  1.00  0.00           H  
ATOM   2384 2HB  LYS C 144     -37.696 -21.134   4.807  1.00  0.00           H  
ATOM   2385 1HG  LYS C 144     -39.180 -19.568   5.907  1.00  0.00           H  
ATOM   2386 2HG  LYS C 144     -40.483 -20.754   5.929  1.00  0.00           H  
ATOM   2387 1HD  LYS C 144     -39.442 -20.766   8.147  1.00  0.00           H  
ATOM   2388 2HD  LYS C 144     -38.958 -22.260   7.342  1.00  0.00           H  
ATOM   2389 1HE  LYS C 144     -36.792 -21.299   6.731  1.00  0.00           H  
ATOM   2390 2HE  LYS C 144     -37.261 -19.752   7.461  1.00  0.00           H  
ATOM   2391 1HZ  LYS C 144     -35.875 -21.051   8.948  1.00  0.00           H  
ATOM   2392 2HZ  LYS C 144     -37.366 -20.875   9.610  1.00  0.00           H  
ATOM   2393 3HZ  LYS C 144     -36.917 -22.332   8.953  1.00  0.00           H  
ATOM   2394  N   ALA C 145     -38.461 -22.886   2.104  1.00  0.00           N  
ATOM   2395  CA  ALA C 145     -37.570 -23.474   1.118  1.00  0.00           C  
ATOM   2396  C   ALA C 145     -37.808 -22.886  -0.261  1.00  0.00           C  
ATOM   2397  O   ALA C 145     -36.849 -22.586  -0.967  1.00  0.00           O  
ATOM   2398  CB  ALA C 145     -37.748 -24.964   1.077  1.00  0.00           C  
ATOM   2399  H   ALA C 145     -39.082 -23.475   2.666  1.00  0.00           H  
ATOM   2400  HA  ALA C 145     -36.549 -23.248   1.416  1.00  0.00           H  
ATOM   2401 1HB  ALA C 145     -37.043 -25.388   0.366  1.00  0.00           H  
ATOM   2402 2HB  ALA C 145     -37.561 -25.366   2.057  1.00  0.00           H  
ATOM   2403 3HB  ALA C 145     -38.758 -25.189   0.777  1.00  0.00           H  
ATOM   2404  N   ARG C 146     -39.072 -22.648  -0.618  1.00  0.00           N  
ATOM   2405  CA  ARG C 146     -39.423 -22.060  -1.900  1.00  0.00           C  
ATOM   2406  C   ARG C 146     -38.753 -20.704  -2.075  1.00  0.00           C  
ATOM   2407  O   ARG C 146     -38.131 -20.436  -3.110  1.00  0.00           O  
ATOM   2408  CB  ARG C 146     -40.925 -21.868  -1.988  1.00  0.00           C  
ATOM   2409  CG  ARG C 146     -41.439 -21.320  -3.273  1.00  0.00           C  
ATOM   2410  CD  ARG C 146     -42.852 -20.879  -3.144  1.00  0.00           C  
ATOM   2411  NE  ARG C 146     -42.985 -19.655  -2.336  1.00  0.00           N  
ATOM   2412  CZ  ARG C 146     -44.009 -19.363  -1.528  1.00  0.00           C  
ATOM   2413  NH1 ARG C 146     -45.008 -20.206  -1.343  1.00  0.00           N  
ATOM   2414  NH2 ARG C 146     -43.978 -18.202  -0.928  1.00  0.00           N  
ATOM   2415  H   ARG C 146     -39.834 -22.936  -0.003  1.00  0.00           H  
ATOM   2416  HA  ARG C 146     -39.093 -22.728  -2.695  1.00  0.00           H  
ATOM   2417 1HB  ARG C 146     -41.421 -22.821  -1.817  1.00  0.00           H  
ATOM   2418 2HB  ARG C 146     -41.249 -21.193  -1.206  1.00  0.00           H  
ATOM   2419 1HG  ARG C 146     -40.831 -20.465  -3.578  1.00  0.00           H  
ATOM   2420 2HG  ARG C 146     -41.394 -22.096  -4.030  1.00  0.00           H  
ATOM   2421 1HD  ARG C 146     -43.254 -20.682  -4.138  1.00  0.00           H  
ATOM   2422 2HD  ARG C 146     -43.430 -21.669  -2.667  1.00  0.00           H  
ATOM   2423  HE  ARG C 146     -42.261 -18.918  -2.415  1.00  0.00           H  
ATOM   2424 1HH1 ARG C 146     -45.010 -21.099  -1.816  1.00  0.00           H  
ATOM   2425 2HH1 ARG C 146     -45.769 -19.961  -0.722  1.00  0.00           H  
ATOM   2426 1HH2 ARG C 146     -43.173 -17.586  -1.134  1.00  0.00           H  
ATOM   2427 2HH2 ARG C 146     -44.715 -17.921  -0.303  1.00  0.00           H  
ATOM   2428  N   GLU C 147     -38.862 -19.855  -1.050  1.00  0.00           N  
ATOM   2429  CA  GLU C 147     -38.285 -18.520  -1.114  1.00  0.00           C  
ATOM   2430  C   GLU C 147     -36.758 -18.550  -1.102  1.00  0.00           C  
ATOM   2431  O   GLU C 147     -36.119 -17.717  -1.755  1.00  0.00           O  
ATOM   2432  CB  GLU C 147     -38.839 -17.646   0.004  1.00  0.00           C  
ATOM   2433  CG  GLU C 147     -40.315 -17.297  -0.197  1.00  0.00           C  
ATOM   2434  CD  GLU C 147     -40.550 -16.501  -1.476  1.00  0.00           C  
ATOM   2435  OE1 GLU C 147     -39.828 -15.553  -1.689  1.00  0.00           O  
ATOM   2436  OE2 GLU C 147     -41.458 -16.837  -2.231  1.00  0.00           O  
ATOM   2437  H   GLU C 147     -39.384 -20.146  -0.213  1.00  0.00           H  
ATOM   2438  HA  GLU C 147     -38.597 -18.070  -2.055  1.00  0.00           H  
ATOM   2439 1HB  GLU C 147     -38.742 -18.178   0.956  1.00  0.00           H  
ATOM   2440 2HB  GLU C 147     -38.263 -16.724   0.077  1.00  0.00           H  
ATOM   2441 1HG  GLU C 147     -40.887 -18.228  -0.242  1.00  0.00           H  
ATOM   2442 2HG  GLU C 147     -40.667 -16.725   0.660  1.00  0.00           H  
ATOM   2443  N   ASP C 148     -36.177 -19.523  -0.404  1.00  0.00           N  
ATOM   2444  CA  ASP C 148     -34.730 -19.655  -0.356  1.00  0.00           C  
ATOM   2445  C   ASP C 148     -34.229 -20.124  -1.735  1.00  0.00           C  
ATOM   2446  O   ASP C 148     -33.165 -19.691  -2.191  1.00  0.00           O  
ATOM   2447  CB  ASP C 148     -34.342 -20.621   0.751  1.00  0.00           C  
ATOM   2448  CG  ASP C 148     -34.580 -20.068   2.186  1.00  0.00           C  
ATOM   2449  OD1 ASP C 148     -34.692 -18.856   2.348  1.00  0.00           O  
ATOM   2450  OD2 ASP C 148     -34.699 -20.865   3.109  1.00  0.00           O  
ATOM   2451  H   ASP C 148     -36.764 -20.165   0.136  1.00  0.00           H  
ATOM   2452  HA  ASP C 148     -34.293 -18.682  -0.137  1.00  0.00           H  
ATOM   2453 1HB  ASP C 148     -34.943 -21.507   0.629  1.00  0.00           H  
ATOM   2454 2HB  ASP C 148     -33.289 -20.899   0.647  1.00  0.00           H  
ATOM   2455  N   VAL C 149     -35.025 -20.949  -2.437  1.00  0.00           N  
ATOM   2456  CA  VAL C 149     -34.656 -21.321  -3.798  1.00  0.00           C  
ATOM   2457  C   VAL C 149     -34.706 -20.100  -4.698  1.00  0.00           C  
ATOM   2458  O   VAL C 149     -33.770 -19.842  -5.452  1.00  0.00           O  
ATOM   2459  CB  VAL C 149     -35.593 -22.362  -4.436  1.00  0.00           C  
ATOM   2460  CG1 VAL C 149     -35.223 -22.458  -5.955  1.00  0.00           C  
ATOM   2461  CG2 VAL C 149     -35.501 -23.748  -3.729  1.00  0.00           C  
ATOM   2462  H   VAL C 149     -35.875 -21.328  -2.011  1.00  0.00           H  
ATOM   2463  HA  VAL C 149     -33.645 -21.715  -3.783  1.00  0.00           H  
ATOM   2464  HB  VAL C 149     -36.594 -22.015  -4.351  1.00  0.00           H  
ATOM   2465 1HG1 VAL C 149     -35.868 -23.139  -6.452  1.00  0.00           H  
ATOM   2466 2HG1 VAL C 149     -35.338 -21.476  -6.404  1.00  0.00           H  
ATOM   2467 3HG1 VAL C 149     -34.228 -22.772  -6.094  1.00  0.00           H  
ATOM   2468 1HG2 VAL C 149     -36.182 -24.439  -4.202  1.00  0.00           H  
ATOM   2469 2HG2 VAL C 149     -34.520 -24.147  -3.771  1.00  0.00           H  
ATOM   2470 3HG2 VAL C 149     -35.773 -23.642  -2.714  1.00  0.00           H  
ATOM   2471  N   ARG C 150     -35.772 -19.304  -4.588  1.00  0.00           N  
ATOM   2472  CA  ARG C 150     -35.878 -18.128  -5.442  1.00  0.00           C  
ATOM   2473  C   ARG C 150     -34.703 -17.174  -5.175  1.00  0.00           C  
ATOM   2474  O   ARG C 150     -34.162 -16.579  -6.118  1.00  0.00           O  
ATOM   2475  CB  ARG C 150     -37.219 -17.446  -5.248  1.00  0.00           C  
ATOM   2476  CG  ARG C 150     -38.399 -18.301  -5.743  1.00  0.00           C  
ATOM   2477  CD  ARG C 150     -39.718 -17.656  -5.555  1.00  0.00           C  
ATOM   2478  NE  ARG C 150     -39.962 -16.616  -6.531  1.00  0.00           N  
ATOM   2479  CZ  ARG C 150     -40.789 -15.560  -6.333  1.00  0.00           C  
ATOM   2480  NH1 ARG C 150     -41.432 -15.392  -5.174  1.00  0.00           N  
ATOM   2481  NH2 ARG C 150     -40.967 -14.676  -7.304  1.00  0.00           N  
ATOM   2482  H   ARG C 150     -36.530 -19.555  -3.944  1.00  0.00           H  
ATOM   2483  HA  ARG C 150     -35.826 -18.454  -6.477  1.00  0.00           H  
ATOM   2484 1HB  ARG C 150     -37.375 -17.239  -4.187  1.00  0.00           H  
ATOM   2485 2HB  ARG C 150     -37.237 -16.497  -5.779  1.00  0.00           H  
ATOM   2486 1HG  ARG C 150     -38.272 -18.503  -6.808  1.00  0.00           H  
ATOM   2487 2HG  ARG C 150     -38.409 -19.235  -5.204  1.00  0.00           H  
ATOM   2488 1HD  ARG C 150     -40.505 -18.399  -5.641  1.00  0.00           H  
ATOM   2489 2HD  ARG C 150     -39.759 -17.208  -4.558  1.00  0.00           H  
ATOM   2490  HE  ARG C 150     -39.518 -16.734  -7.466  1.00  0.00           H  
ATOM   2491 1HH1 ARG C 150     -41.325 -16.051  -4.376  1.00  0.00           H  
ATOM   2492 2HH1 ARG C 150     -42.038 -14.595  -5.052  1.00  0.00           H  
ATOM   2493 1HH2 ARG C 150     -40.478 -14.775  -8.185  1.00  0.00           H  
ATOM   2494 2HH2 ARG C 150     -41.581 -13.890  -7.162  1.00  0.00           H  
ATOM   2495  N   LEU C 151     -34.274 -17.071  -3.902  1.00  0.00           N  
ATOM   2496  CA  LEU C 151     -33.112 -16.257  -3.553  1.00  0.00           C  
ATOM   2497  C   LEU C 151     -31.894 -16.785  -4.296  1.00  0.00           C  
ATOM   2498  O   LEU C 151     -31.177 -16.025  -4.951  1.00  0.00           O  
ATOM   2499  CB  LEU C 151     -32.820 -16.331  -2.037  1.00  0.00           C  
ATOM   2500  CG  LEU C 151     -31.560 -15.599  -1.570  1.00  0.00           C  
ATOM   2501  CD1 LEU C 151     -31.716 -14.141  -1.841  1.00  0.00           C  
ATOM   2502  CD2 LEU C 151     -31.292 -15.877  -0.096  1.00  0.00           C  
ATOM   2503  H   LEU C 151     -34.792 -17.546  -3.160  1.00  0.00           H  
ATOM   2504  HA  LEU C 151     -33.293 -15.226  -3.848  1.00  0.00           H  
ATOM   2505 1HB  LEU C 151     -33.675 -15.926  -1.498  1.00  0.00           H  
ATOM   2506 2HB  LEU C 151     -32.709 -17.362  -1.755  1.00  0.00           H  
ATOM   2507  HG  LEU C 151     -30.724 -15.956  -2.153  1.00  0.00           H  
ATOM   2508 1HD1 LEU C 151     -30.822 -13.611  -1.566  1.00  0.00           H  
ATOM   2509 2HD1 LEU C 151     -31.892 -14.025  -2.895  1.00  0.00           H  
ATOM   2510 3HD1 LEU C 151     -32.562 -13.742  -1.282  1.00  0.00           H  
ATOM   2511 1HD2 LEU C 151     -30.387 -15.368   0.205  1.00  0.00           H  
ATOM   2512 2HD2 LEU C 151     -32.102 -15.526   0.492  1.00  0.00           H  
ATOM   2513 3HD2 LEU C 151     -31.176 -16.945   0.062  1.00  0.00           H  
ATOM   2514  N   ALA C 152     -31.692 -18.102  -4.249  1.00  0.00           N  
ATOM   2515  CA  ALA C 152     -30.554 -18.698  -4.919  1.00  0.00           C  
ATOM   2516  C   ALA C 152     -30.567 -18.443  -6.406  1.00  0.00           C  
ATOM   2517  O   ALA C 152     -29.514 -18.196  -6.992  1.00  0.00           O  
ATOM   2518  CB  ALA C 152     -30.550 -20.183  -4.720  1.00  0.00           C  
ATOM   2519  H   ALA C 152     -32.325 -18.693  -3.699  1.00  0.00           H  
ATOM   2520  HA  ALA C 152     -29.649 -18.265  -4.501  1.00  0.00           H  
ATOM   2521 1HB  ALA C 152     -29.691 -20.583  -5.225  1.00  0.00           H  
ATOM   2522 2HB  ALA C 152     -30.520 -20.422  -3.662  1.00  0.00           H  
ATOM   2523 3HB  ALA C 152     -31.446 -20.595  -5.154  1.00  0.00           H  
ATOM   2524  N   LEU C 153     -31.746 -18.466  -7.023  1.00  0.00           N  
ATOM   2525  CA  LEU C 153     -31.813 -18.286  -8.463  1.00  0.00           C  
ATOM   2526  C   LEU C 153     -31.391 -16.890  -8.869  1.00  0.00           C  
ATOM   2527  O   LEU C 153     -30.701 -16.722  -9.880  1.00  0.00           O  
ATOM   2528  CB  LEU C 153     -33.225 -18.534  -8.961  1.00  0.00           C  
ATOM   2529  CG  LEU C 153     -33.692 -19.934  -8.806  1.00  0.00           C  
ATOM   2530  CD1 LEU C 153     -35.152 -19.994  -9.237  1.00  0.00           C  
ATOM   2531  CD2 LEU C 153     -32.765 -20.861  -9.574  1.00  0.00           C  
ATOM   2532  H   LEU C 153     -32.588 -18.679  -6.479  1.00  0.00           H  
ATOM   2533  HA  LEU C 153     -31.141 -19.002  -8.930  1.00  0.00           H  
ATOM   2534 1HB  LEU C 153     -33.906 -17.889  -8.406  1.00  0.00           H  
ATOM   2535 2HB  LEU C 153     -33.276 -18.273 -10.016  1.00  0.00           H  
ATOM   2536  HG  LEU C 153     -33.650 -20.207  -7.772  1.00  0.00           H  
ATOM   2537 1HD1 LEU C 153     -35.538 -20.975  -9.101  1.00  0.00           H  
ATOM   2538 2HD1 LEU C 153     -35.737 -19.308  -8.639  1.00  0.00           H  
ATOM   2539 3HD1 LEU C 153     -35.230 -19.714 -10.284  1.00  0.00           H  
ATOM   2540 1HD2 LEU C 153     -33.081 -21.886  -9.440  1.00  0.00           H  
ATOM   2541 2HD2 LEU C 153     -32.785 -20.604 -10.628  1.00  0.00           H  
ATOM   2542 3HD2 LEU C 153     -31.750 -20.753  -9.195  1.00  0.00           H  
ATOM   2543  N   GLU C 154     -31.766 -15.887  -8.070  1.00  0.00           N  
ATOM   2544  CA  GLU C 154     -31.374 -14.525  -8.406  1.00  0.00           C  
ATOM   2545  C   GLU C 154     -29.871 -14.366  -8.215  1.00  0.00           C  
ATOM   2546  O   GLU C 154     -29.203 -13.709  -9.023  1.00  0.00           O  
ATOM   2547  CB  GLU C 154     -32.146 -13.500  -7.579  1.00  0.00           C  
ATOM   2548  CG  GLU C 154     -31.842 -12.025  -7.930  1.00  0.00           C  
ATOM   2549  CD  GLU C 154     -32.217 -11.609  -9.363  1.00  0.00           C  
ATOM   2550  OE1 GLU C 154     -33.002 -12.284 -10.014  1.00  0.00           O  
ATOM   2551  OE2 GLU C 154     -31.714 -10.597  -9.795  1.00  0.00           O  
ATOM   2552  H   GLU C 154     -32.351 -16.082  -7.246  1.00  0.00           H  
ATOM   2553  HA  GLU C 154     -31.598 -14.350  -9.455  1.00  0.00           H  
ATOM   2554 1HB  GLU C 154     -33.215 -13.667  -7.701  1.00  0.00           H  
ATOM   2555 2HB  GLU C 154     -31.916 -13.657  -6.525  1.00  0.00           H  
ATOM   2556 1HG  GLU C 154     -32.385 -11.387  -7.237  1.00  0.00           H  
ATOM   2557 2HG  GLU C 154     -30.775 -11.849  -7.772  1.00  0.00           H  
ATOM   2558  N   LEU C 155     -29.331 -15.001  -7.171  1.00  0.00           N  
ATOM   2559  CA  LEU C 155     -27.907 -14.902  -6.911  1.00  0.00           C  
ATOM   2560  C   LEU C 155     -27.144 -15.563  -8.069  1.00  0.00           C  
ATOM   2561  O   LEU C 155     -26.128 -15.039  -8.539  1.00  0.00           O  
ATOM   2562  CB  LEU C 155     -27.605 -15.560  -5.566  1.00  0.00           C  
ATOM   2563  CG  LEU C 155     -28.216 -14.814  -4.363  1.00  0.00           C  
ATOM   2564  CD1 LEU C 155     -28.027 -15.605  -3.119  1.00  0.00           C  
ATOM   2565  CD2 LEU C 155     -27.594 -13.509  -4.248  1.00  0.00           C  
ATOM   2566  H   LEU C 155     -29.937 -15.522  -6.526  1.00  0.00           H  
ATOM   2567  HA  LEU C 155     -27.632 -13.851  -6.862  1.00  0.00           H  
ATOM   2568 1HB  LEU C 155     -27.999 -16.573  -5.574  1.00  0.00           H  
ATOM   2569 2HB  LEU C 155     -26.529 -15.601  -5.425  1.00  0.00           H  
ATOM   2570  HG  LEU C 155     -29.278 -14.675  -4.521  1.00  0.00           H  
ATOM   2571 1HD1 LEU C 155     -28.465 -15.075  -2.279  1.00  0.00           H  
ATOM   2572 2HD1 LEU C 155     -28.509 -16.565  -3.231  1.00  0.00           H  
ATOM   2573 3HD1 LEU C 155     -26.983 -15.737  -2.950  1.00  0.00           H  
ATOM   2574 1HD2 LEU C 155     -28.028 -12.965  -3.416  1.00  0.00           H  
ATOM   2575 2HD2 LEU C 155     -26.524 -13.642  -4.088  1.00  0.00           H  
ATOM   2576 3HD2 LEU C 155     -27.771 -12.960  -5.171  1.00  0.00           H  
ATOM   2577  N   VAL C 156     -27.679 -16.676  -8.576  1.00  0.00           N  
ATOM   2578  CA  VAL C 156     -27.080 -17.360  -9.709  1.00  0.00           C  
ATOM   2579  C   VAL C 156     -27.142 -16.510 -10.985  1.00  0.00           C  
ATOM   2580  O   VAL C 156     -26.163 -16.428 -11.732  1.00  0.00           O  
ATOM   2581  CB  VAL C 156     -27.711 -18.724  -9.947  1.00  0.00           C  
ATOM   2582  CG1 VAL C 156     -27.216 -19.204 -11.178  1.00  0.00           C  
ATOM   2583  CG2 VAL C 156     -27.300 -19.728  -8.833  1.00  0.00           C  
ATOM   2584  H   VAL C 156     -28.508 -17.080  -8.133  1.00  0.00           H  
ATOM   2585  HA  VAL C 156     -26.040 -17.533  -9.471  1.00  0.00           H  
ATOM   2586  HB  VAL C 156     -28.795 -18.625 -10.002  1.00  0.00           H  
ATOM   2587 1HG1 VAL C 156     -27.629 -20.144 -11.373  1.00  0.00           H  
ATOM   2588 2HG1 VAL C 156     -27.471 -18.510 -11.972  1.00  0.00           H  
ATOM   2589 3HG1 VAL C 156     -26.163 -19.286 -11.083  1.00  0.00           H  
ATOM   2590 1HG2 VAL C 156     -27.743 -20.703  -9.040  1.00  0.00           H  
ATOM   2591 2HG2 VAL C 156     -26.215 -19.823  -8.813  1.00  0.00           H  
ATOM   2592 3HG2 VAL C 156     -27.642 -19.378  -7.873  1.00  0.00           H  
ATOM   2593  N   ARG C 157     -28.271 -15.845 -11.235  1.00  0.00           N  
ATOM   2594  CA  ARG C 157     -28.353 -14.957 -12.394  1.00  0.00           C  
ATOM   2595  C   ARG C 157     -27.277 -13.860 -12.308  1.00  0.00           C  
ATOM   2596  O   ARG C 157     -26.677 -13.500 -13.328  1.00  0.00           O  
ATOM   2597  CB  ARG C 157     -29.753 -14.372 -12.524  1.00  0.00           C  
ATOM   2598  CG  ARG C 157     -30.798 -15.356 -13.084  1.00  0.00           C  
ATOM   2599  CD  ARG C 157     -32.095 -14.680 -13.422  1.00  0.00           C  
ATOM   2600  NE  ARG C 157     -32.859 -14.356 -12.217  1.00  0.00           N  
ATOM   2601  CZ  ARG C 157     -33.750 -15.199 -11.665  1.00  0.00           C  
ATOM   2602  NH1 ARG C 157     -34.006 -16.350 -12.250  1.00  0.00           N  
ATOM   2603  NH2 ARG C 157     -34.357 -14.853 -10.551  1.00  0.00           N  
ATOM   2604  H   ARG C 157     -29.082 -15.967 -10.622  1.00  0.00           H  
ATOM   2605  HA  ARG C 157     -28.165 -15.551 -13.288  1.00  0.00           H  
ATOM   2606 1HB  ARG C 157     -30.100 -14.045 -11.542  1.00  0.00           H  
ATOM   2607 2HB  ARG C 157     -29.728 -13.497 -13.170  1.00  0.00           H  
ATOM   2608 1HG  ARG C 157     -30.408 -15.824 -13.987  1.00  0.00           H  
ATOM   2609 2HG  ARG C 157     -31.002 -16.127 -12.340  1.00  0.00           H  
ATOM   2610 1HD  ARG C 157     -31.896 -13.754 -13.958  1.00  0.00           H  
ATOM   2611 2HD  ARG C 157     -32.699 -15.341 -14.042  1.00  0.00           H  
ATOM   2612  HE  ARG C 157     -32.695 -13.465 -11.716  1.00  0.00           H  
ATOM   2613 1HH1 ARG C 157     -33.545 -16.573 -13.124  1.00  0.00           H  
ATOM   2614 2HH1 ARG C 157     -34.672 -16.991 -11.848  1.00  0.00           H  
ATOM   2615 1HH2 ARG C 157     -34.118 -13.939 -10.129  1.00  0.00           H  
ATOM   2616 2HH2 ARG C 157     -35.030 -15.466 -10.119  1.00  0.00           H  
ATOM   2617  N   LEU C 158     -26.997 -13.358 -11.102  1.00  0.00           N  
ATOM   2618  CA  LEU C 158     -25.914 -12.390 -10.943  1.00  0.00           C  
ATOM   2619  C   LEU C 158     -24.553 -13.043 -11.255  1.00  0.00           C  
ATOM   2620  O   LEU C 158     -23.677 -12.383 -11.824  1.00  0.00           O  
ATOM   2621  CB  LEU C 158     -25.941 -11.780  -9.542  1.00  0.00           C  
ATOM   2622  CG  LEU C 158     -27.122 -10.838  -9.280  1.00  0.00           C  
ATOM   2623  CD1 LEU C 158     -27.163 -10.503  -7.841  1.00  0.00           C  
ATOM   2624  CD2 LEU C 158     -26.929  -9.563 -10.108  1.00  0.00           C  
ATOM   2625  H   LEU C 158     -27.559 -13.644 -10.292  1.00  0.00           H  
ATOM   2626  HA  LEU C 158     -26.073 -11.583 -11.658  1.00  0.00           H  
ATOM   2627 1HB  LEU C 158     -25.987 -12.581  -8.812  1.00  0.00           H  
ATOM   2628 2HB  LEU C 158     -25.019 -11.222  -9.381  1.00  0.00           H  
ATOM   2629  HG  LEU C 158     -28.065 -11.328  -9.554  1.00  0.00           H  
ATOM   2630 1HD1 LEU C 158     -27.992  -9.823  -7.634  1.00  0.00           H  
ATOM   2631 2HD1 LEU C 158     -27.293 -11.416  -7.268  1.00  0.00           H  
ATOM   2632 3HD1 LEU C 158     -26.232 -10.040  -7.593  1.00  0.00           H  
ATOM   2633 1HD2 LEU C 158     -27.760  -8.881  -9.921  1.00  0.00           H  
ATOM   2634 2HD2 LEU C 158     -25.994  -9.082  -9.824  1.00  0.00           H  
ATOM   2635 3HD2 LEU C 158     -26.899  -9.815 -11.173  1.00  0.00           H  
ATOM   2636  N   LEU C 159     -24.384 -14.342 -10.927  1.00  0.00           N  
ATOM   2637  CA  LEU C 159     -23.132 -15.043 -11.244  1.00  0.00           C  
ATOM   2638  C   LEU C 159     -22.945 -15.112 -12.753  1.00  0.00           C  
ATOM   2639  O   LEU C 159     -21.823 -15.006 -13.239  1.00  0.00           O  
ATOM   2640  CB  LEU C 159     -23.099 -16.480 -10.714  1.00  0.00           C  
ATOM   2641  CG  LEU C 159     -23.044 -16.651  -9.252  1.00  0.00           C  
ATOM   2642  CD1 LEU C 159     -23.148 -18.156  -8.889  1.00  0.00           C  
ATOM   2643  CD2 LEU C 159     -21.795 -16.071  -8.795  1.00  0.00           C  
ATOM   2644  H   LEU C 159     -25.129 -14.825 -10.416  1.00  0.00           H  
ATOM   2645  HA  LEU C 159     -22.303 -14.486 -10.813  1.00  0.00           H  
ATOM   2646 1HB  LEU C 159     -23.963 -17.000 -11.066  1.00  0.00           H  
ATOM   2647 2HB  LEU C 159     -22.214 -16.964 -11.124  1.00  0.00           H  
ATOM   2648  HG  LEU C 159     -23.882 -16.133  -8.788  1.00  0.00           H  
ATOM   2649 1HD1 LEU C 159     -23.112 -18.276  -7.817  1.00  0.00           H  
ATOM   2650 2HD1 LEU C 159     -24.075 -18.557  -9.255  1.00  0.00           H  
ATOM   2651 3HD1 LEU C 159     -22.320 -18.697  -9.346  1.00  0.00           H  
ATOM   2652 1HD2 LEU C 159     -21.747 -16.181  -7.761  1.00  0.00           H  
ATOM   2653 2HD2 LEU C 159     -20.974 -16.587  -9.263  1.00  0.00           H  
ATOM   2654 3HD2 LEU C 159     -21.763 -15.018  -9.062  1.00  0.00           H  
ATOM   2655  N   LEU C 160     -24.042 -15.276 -13.499  1.00  0.00           N  
ATOM   2656  CA  LEU C 160     -23.965 -15.280 -14.963  1.00  0.00           C  
ATOM   2657  C   LEU C 160     -23.452 -13.945 -15.483  1.00  0.00           C  
ATOM   2658  O   LEU C 160     -22.508 -13.909 -16.283  1.00  0.00           O  
ATOM   2659  CB  LEU C 160     -25.353 -15.557 -15.578  1.00  0.00           C  
ATOM   2660  CG  LEU C 160     -25.532 -15.437 -17.143  1.00  0.00           C  
ATOM   2661  CD1 LEU C 160     -24.674 -16.400 -17.892  1.00  0.00           C  
ATOM   2662  CD2 LEU C 160     -26.981 -15.687 -17.461  1.00  0.00           C  
ATOM   2663  H   LEU C 160     -24.937 -15.408 -13.015  1.00  0.00           H  
ATOM   2664  HA  LEU C 160     -23.273 -16.058 -15.267  1.00  0.00           H  
ATOM   2665 1HB  LEU C 160     -25.647 -16.553 -15.286  1.00  0.00           H  
ATOM   2666 2HB  LEU C 160     -26.055 -14.872 -15.146  1.00  0.00           H  
ATOM   2667  HG  LEU C 160     -25.254 -14.428 -17.461  1.00  0.00           H  
ATOM   2668 1HD1 LEU C 160     -24.841 -16.275 -18.960  1.00  0.00           H  
ATOM   2669 2HD1 LEU C 160     -23.632 -16.201 -17.666  1.00  0.00           H  
ATOM   2670 3HD1 LEU C 160     -24.939 -17.400 -17.606  1.00  0.00           H  
ATOM   2671 1HD2 LEU C 160     -27.141 -15.590 -18.537  1.00  0.00           H  
ATOM   2672 2HD2 LEU C 160     -27.246 -16.686 -17.138  1.00  0.00           H  
ATOM   2673 3HD2 LEU C 160     -27.597 -14.960 -16.933  1.00  0.00           H  
ATOM   2674  N   GLU C 161     -24.032 -12.837 -14.991  1.00  0.00           N  
ATOM   2675  CA  GLU C 161     -23.606 -11.528 -15.483  1.00  0.00           C  
ATOM   2676  C   GLU C 161     -22.148 -11.240 -15.148  1.00  0.00           C  
ATOM   2677  O   GLU C 161     -21.407 -10.722 -15.990  1.00  0.00           O  
ATOM   2678  CB  GLU C 161     -24.456 -10.396 -14.887  1.00  0.00           C  
ATOM   2679  CG  GLU C 161     -25.900 -10.321 -15.370  1.00  0.00           C  
ATOM   2680  CD  GLU C 161     -26.665  -9.154 -14.752  1.00  0.00           C  
ATOM   2681  OE1 GLU C 161     -26.151  -8.540 -13.832  1.00  0.00           O  
ATOM   2682  OE2 GLU C 161     -27.742  -8.860 -15.212  1.00  0.00           O  
ATOM   2683  H   GLU C 161     -24.800 -12.934 -14.316  1.00  0.00           H  
ATOM   2684  HA  GLU C 161     -23.715 -11.521 -16.568  1.00  0.00           H  
ATOM   2685 1HB  GLU C 161     -24.481 -10.511 -13.799  1.00  0.00           H  
ATOM   2686 2HB  GLU C 161     -23.980  -9.443 -15.100  1.00  0.00           H  
ATOM   2687 1HG  GLU C 161     -25.909 -10.222 -16.455  1.00  0.00           H  
ATOM   2688 2HG  GLU C 161     -26.399 -11.259 -15.111  1.00  0.00           H  
ATOM   2689  N   ILE C 162     -21.731 -11.606 -13.939  1.00  0.00           N  
ATOM   2690  CA  ILE C 162     -20.354 -11.407 -13.523  1.00  0.00           C  
ATOM   2691  C   ILE C 162     -19.385 -12.323 -14.224  1.00  0.00           C  
ATOM   2692  O   ILE C 162     -18.334 -11.875 -14.678  1.00  0.00           O  
ATOM   2693  CB  ILE C 162     -20.222 -11.453 -12.002  1.00  0.00           C  
ATOM   2694  CG1 ILE C 162     -20.944 -10.266 -11.473  1.00  0.00           C  
ATOM   2695  CG2 ILE C 162     -18.795 -11.458 -11.561  1.00  0.00           C  
ATOM   2696  CD1 ILE C 162     -20.362  -8.979 -12.045  1.00  0.00           C  
ATOM   2697  H   ILE C 162     -22.403 -12.018 -13.283  1.00  0.00           H  
ATOM   2698  HA  ILE C 162     -20.080 -10.396 -13.803  1.00  0.00           H  
ATOM   2699  HB  ILE C 162     -20.729 -12.348 -11.627  1.00  0.00           H  
ATOM   2700 1HG1 ILE C 162     -22.005 -10.335 -11.727  1.00  0.00           H  
ATOM   2701 2HG1 ILE C 162     -20.845 -10.227 -10.410  1.00  0.00           H  
ATOM   2702 1HG2 ILE C 162     -18.743 -11.479 -10.474  1.00  0.00           H  
ATOM   2703 2HG2 ILE C 162     -18.298 -12.339 -11.968  1.00  0.00           H  
ATOM   2704 3HG2 ILE C 162     -18.320 -10.559 -11.930  1.00  0.00           H  
ATOM   2705 1HD1 ILE C 162     -20.884  -8.134 -11.647  1.00  0.00           H  
ATOM   2706 2HD1 ILE C 162     -19.312  -8.906 -11.783  1.00  0.00           H  
ATOM   2707 3HD1 ILE C 162     -20.461  -8.980 -13.128  1.00  0.00           H  
ATOM   2708  N   ALA C 163     -19.727 -13.594 -14.375  1.00  0.00           N  
ATOM   2709  CA  ALA C 163     -18.823 -14.483 -15.065  1.00  0.00           C  
ATOM   2710  C   ALA C 163     -18.554 -13.991 -16.461  1.00  0.00           C  
ATOM   2711  O   ALA C 163     -17.407 -13.974 -16.917  1.00  0.00           O  
ATOM   2712  CB  ALA C 163     -19.437 -15.850 -15.195  1.00  0.00           C  
ATOM   2713  H   ALA C 163     -20.599 -13.955 -14.001  1.00  0.00           H  
ATOM   2714  HA  ALA C 163     -17.889 -14.528 -14.508  1.00  0.00           H  
ATOM   2715 1HB  ALA C 163     -18.738 -16.496 -15.715  1.00  0.00           H  
ATOM   2716 2HB  ALA C 163     -19.660 -16.245 -14.240  1.00  0.00           H  
ATOM   2717 3HB  ALA C 163     -20.364 -15.769 -15.764  1.00  0.00           H  
ATOM   2718  N   GLN C 164     -19.601 -13.528 -17.146  1.00  0.00           N  
ATOM   2719  CA  GLN C 164     -19.378 -13.067 -18.492  1.00  0.00           C  
ATOM   2720  C   GLN C 164     -18.640 -11.729 -18.497  1.00  0.00           C  
ATOM   2721  O   GLN C 164     -17.672 -11.564 -19.236  1.00  0.00           O  
ATOM   2722  CB  GLN C 164     -20.711 -13.014 -19.239  1.00  0.00           C  
ATOM   2723  CG  GLN C 164     -21.297 -14.428 -19.499  1.00  0.00           C  
ATOM   2724  CD  GLN C 164     -22.657 -14.425 -20.198  1.00  0.00           C  
ATOM   2725  OE1 GLN C 164     -23.501 -13.551 -19.981  1.00  0.00           O  
ATOM   2726  NE2 GLN C 164     -22.873 -15.420 -21.059  1.00  0.00           N  
ATOM   2727  H   GLN C 164     -20.548 -13.538 -16.748  1.00  0.00           H  
ATOM   2728  HA  GLN C 164     -18.748 -13.795 -19.000  1.00  0.00           H  
ATOM   2729 1HB  GLN C 164     -21.436 -12.452 -18.641  1.00  0.00           H  
ATOM   2730 2HB  GLN C 164     -20.587 -12.499 -20.189  1.00  0.00           H  
ATOM   2731 1HG  GLN C 164     -20.595 -14.993 -20.112  1.00  0.00           H  
ATOM   2732 2HG  GLN C 164     -21.421 -14.923 -18.530  1.00  0.00           H  
ATOM   2733 1HE2 GLN C 164     -23.743 -15.475 -21.552  1.00  0.00           H  
ATOM   2734 2HE2 GLN C 164     -22.165 -16.107 -21.220  1.00  0.00           H  
ATOM   2735  N   ALA C 165     -18.996 -10.814 -17.582  1.00  0.00           N  
ATOM   2736  CA  ALA C 165     -18.364  -9.496 -17.516  1.00  0.00           C  
ATOM   2737  C   ALA C 165     -16.869  -9.586 -17.254  1.00  0.00           C  
ATOM   2738  O   ALA C 165     -16.083  -8.789 -17.771  1.00  0.00           O  
ATOM   2739  CB  ALA C 165     -18.995  -8.666 -16.400  1.00  0.00           C  
ATOM   2740  H   ALA C 165     -19.779 -10.995 -16.952  1.00  0.00           H  
ATOM   2741  HA  ALA C 165     -18.516  -9.001 -18.473  1.00  0.00           H  
ATOM   2742 1HB  ALA C 165     -18.535  -7.680 -16.372  1.00  0.00           H  
ATOM   2743 2HB  ALA C 165     -20.065  -8.567 -16.580  1.00  0.00           H  
ATOM   2744 3HB  ALA C 165     -18.831  -9.170 -15.451  1.00  0.00           H  
ATOM   2745  N   LEU C 166     -16.481 -10.560 -16.444  1.00  0.00           N  
ATOM   2746  CA  LEU C 166     -15.100 -10.742 -16.054  1.00  0.00           C  
ATOM   2747  C   LEU C 166     -14.342 -11.826 -16.838  1.00  0.00           C  
ATOM   2748  O   LEU C 166     -13.185 -12.110 -16.522  1.00  0.00           O  
ATOM   2749  CB  LEU C 166     -15.064 -11.107 -14.577  1.00  0.00           C  
ATOM   2750  CG  LEU C 166     -15.692 -10.122 -13.611  1.00  0.00           C  
ATOM   2751  CD1 LEU C 166     -15.526 -10.691 -12.211  1.00  0.00           C  
ATOM   2752  CD2 LEU C 166     -15.082  -8.776 -13.791  1.00  0.00           C  
ATOM   2753  H   LEU C 166     -17.190 -11.173 -16.032  1.00  0.00           H  
ATOM   2754  HA  LEU C 166     -14.584  -9.795 -16.200  1.00  0.00           H  
ATOM   2755 1HB  LEU C 166     -15.609 -12.044 -14.458  1.00  0.00           H  
ATOM   2756 2HB  LEU C 166     -14.030 -11.252 -14.276  1.00  0.00           H  
ATOM   2757  HG  LEU C 166     -16.762 -10.041 -13.805  1.00  0.00           H  
ATOM   2758 1HD1 LEU C 166     -15.973 -10.034 -11.474  1.00  0.00           H  
ATOM   2759 2HD1 LEU C 166     -16.006 -11.654 -12.168  1.00  0.00           H  
ATOM   2760 3HD1 LEU C 166     -14.477 -10.816 -11.990  1.00  0.00           H  
ATOM   2761 1HD2 LEU C 166     -15.534  -8.068 -13.094  1.00  0.00           H  
ATOM   2762 2HD2 LEU C 166     -14.018  -8.843 -13.615  1.00  0.00           H  
ATOM   2763 3HD2 LEU C 166     -15.251  -8.434 -14.812  1.00  0.00           H  
ATOM   2764  N   ASN C 167     -14.991 -12.471 -17.818  1.00  0.00           N  
ATOM   2765  CA  ASN C 167     -14.403 -13.594 -18.567  1.00  0.00           C  
ATOM   2766  C   ASN C 167     -13.923 -14.748 -17.650  1.00  0.00           C  
ATOM   2767  O   ASN C 167     -12.890 -15.400 -17.919  1.00  0.00           O  
ATOM   2768  CB  ASN C 167     -13.255 -13.102 -19.444  1.00  0.00           C  
ATOM   2769  CG  ASN C 167     -13.702 -12.132 -20.525  1.00  0.00           C  
ATOM   2770  OD1 ASN C 167     -14.606 -12.417 -21.330  1.00  0.00           O  
ATOM   2771  ND2 ASN C 167     -13.078 -10.979 -20.549  1.00  0.00           N  
ATOM   2772  H   ASN C 167     -15.932 -12.163 -18.086  1.00  0.00           H  
ATOM   2773  HA  ASN C 167     -15.182 -14.002 -19.212  1.00  0.00           H  
ATOM   2774 1HB  ASN C 167     -12.492 -12.621 -18.836  1.00  0.00           H  
ATOM   2775 2HB  ASN C 167     -12.787 -13.958 -19.924  1.00  0.00           H  
ATOM   2776 1HD2 ASN C 167     -13.328 -10.286 -21.226  1.00  0.00           H  
ATOM   2777 2HD2 ASN C 167     -12.359 -10.785 -19.879  1.00  0.00           H  
ATOM   2778  N   LEU C 168     -14.700 -15.030 -16.588  1.00  0.00           N  
ATOM   2779  CA  LEU C 168     -14.361 -16.086 -15.635  1.00  0.00           C  
ATOM   2780  C   LEU C 168     -15.213 -17.320 -15.852  1.00  0.00           C  
ATOM   2781  O   LEU C 168     -16.367 -17.419 -15.413  1.00  0.00           O  
ATOM   2782  CB  LEU C 168     -14.506 -15.601 -14.192  1.00  0.00           C  
ATOM   2783  CG  LEU C 168     -13.656 -14.399 -13.812  1.00  0.00           C  
ATOM   2784  CD1 LEU C 168     -13.952 -13.995 -12.372  1.00  0.00           C  
ATOM   2785  CD2 LEU C 168     -12.214 -14.728 -13.993  1.00  0.00           C  
ATOM   2786  H   LEU C 168     -15.565 -14.494 -16.481  1.00  0.00           H  
ATOM   2787  HA  LEU C 168     -13.321 -16.363 -15.788  1.00  0.00           H  
ATOM   2788 1HB  LEU C 168     -15.544 -15.346 -14.012  1.00  0.00           H  
ATOM   2789 2HB  LEU C 168     -14.218 -16.412 -13.537  1.00  0.00           H  
ATOM   2790  HG  LEU C 168     -13.898 -13.586 -14.454  1.00  0.00           H  
ATOM   2791 1HD1 LEU C 168     -13.353 -13.123 -12.109  1.00  0.00           H  
ATOM   2792 2HD1 LEU C 168     -15.005 -13.754 -12.277  1.00  0.00           H  
ATOM   2793 3HD1 LEU C 168     -13.706 -14.817 -11.701  1.00  0.00           H  
ATOM   2794 1HD2 LEU C 168     -11.607 -13.858 -13.732  1.00  0.00           H  
ATOM   2795 2HD2 LEU C 168     -11.958 -15.561 -13.351  1.00  0.00           H  
ATOM   2796 3HD2 LEU C 168     -12.034 -14.997 -15.036  1.00  0.00           H  
ATOM   2797  N   LEU C 169     -14.604 -18.296 -16.487  1.00  0.00           N  
ATOM   2798  CA  LEU C 169     -15.311 -19.477 -16.926  1.00  0.00           C  
ATOM   2799  C   LEU C 169     -15.828 -20.282 -15.756  1.00  0.00           C  
ATOM   2800  O   LEU C 169     -16.955 -20.783 -15.792  1.00  0.00           O  
ATOM   2801  CB  LEU C 169     -14.365 -20.301 -17.779  1.00  0.00           C  
ATOM   2802  CG  LEU C 169     -14.953 -21.441 -18.426  1.00  0.00           C  
ATOM   2803  CD1 LEU C 169     -16.062 -20.920 -19.269  1.00  0.00           C  
ATOM   2804  CD2 LEU C 169     -13.889 -22.119 -19.273  1.00  0.00           C  
ATOM   2805  H   LEU C 169     -13.639 -18.165 -16.757  1.00  0.00           H  
ATOM   2806  HA  LEU C 169     -16.161 -19.168 -17.530  1.00  0.00           H  
ATOM   2807 1HB  LEU C 169     -13.971 -19.664 -18.550  1.00  0.00           H  
ATOM   2808 2HB  LEU C 169     -13.540 -20.658 -17.159  1.00  0.00           H  
ATOM   2809  HG  LEU C 169     -15.360 -22.139 -17.691  1.00  0.00           H  
ATOM   2810 1HD1 LEU C 169     -16.538 -21.693 -19.772  1.00  0.00           H  
ATOM   2811 2HD1 LEU C 169     -16.794 -20.411 -18.644  1.00  0.00           H  
ATOM   2812 3HD1 LEU C 169     -15.646 -20.225 -19.991  1.00  0.00           H  
ATOM   2813 1HD2 LEU C 169     -14.302 -22.941 -19.789  1.00  0.00           H  
ATOM   2814 2HD2 LEU C 169     -13.505 -21.414 -19.998  1.00  0.00           H  
ATOM   2815 3HD2 LEU C 169     -13.073 -22.468 -18.633  1.00  0.00           H  
ATOM   2816  N   GLU C 170     -15.014 -20.340 -14.707  1.00  0.00           N  
ATOM   2817  CA  GLU C 170     -15.309 -21.074 -13.487  1.00  0.00           C  
ATOM   2818  C   GLU C 170     -16.508 -20.502 -12.731  1.00  0.00           C  
ATOM   2819  O   GLU C 170     -17.137 -21.199 -11.936  1.00  0.00           O  
ATOM   2820  CB  GLU C 170     -14.070 -21.085 -12.576  1.00  0.00           C  
ATOM   2821  CG  GLU C 170     -13.670 -19.712 -11.988  1.00  0.00           C  
ATOM   2822  CD  GLU C 170     -12.385 -19.757 -11.175  1.00  0.00           C  
ATOM   2823  OE1 GLU C 170     -12.409 -20.274 -10.066  1.00  0.00           O  
ATOM   2824  OE2 GLU C 170     -11.384 -19.275 -11.651  1.00  0.00           O  
ATOM   2825  H   GLU C 170     -14.126 -19.870 -14.780  1.00  0.00           H  
ATOM   2826  HA  GLU C 170     -15.533 -22.105 -13.762  1.00  0.00           H  
ATOM   2827 1HB  GLU C 170     -14.245 -21.766 -11.743  1.00  0.00           H  
ATOM   2828 2HB  GLU C 170     -13.217 -21.469 -13.135  1.00  0.00           H  
ATOM   2829 1HG  GLU C 170     -13.559 -18.992 -12.801  1.00  0.00           H  
ATOM   2830 2HG  GLU C 170     -14.475 -19.369 -11.343  1.00  0.00           H  
ATOM   2831  N   VAL C 171     -16.824 -19.231 -12.964  1.00  0.00           N  
ATOM   2832  CA  VAL C 171     -17.913 -18.605 -12.250  1.00  0.00           C  
ATOM   2833  C   VAL C 171     -19.206 -19.020 -12.941  1.00  0.00           C  
ATOM   2834  O   VAL C 171     -20.187 -19.375 -12.284  1.00  0.00           O  
ATOM   2835  CB  VAL C 171     -17.698 -17.089 -12.196  1.00  0.00           C  
ATOM   2836  CG1 VAL C 171     -18.887 -16.367 -11.520  1.00  0.00           C  
ATOM   2837  CG2 VAL C 171     -16.402 -16.826 -11.464  1.00  0.00           C  
ATOM   2838  H   VAL C 171     -16.337 -18.693 -13.678  1.00  0.00           H  
ATOM   2839  HA  VAL C 171     -17.928 -18.987 -11.235  1.00  0.00           H  
ATOM   2840  HB  VAL C 171     -17.609 -16.720 -13.206  1.00  0.00           H  
ATOM   2841 1HG1 VAL C 171     -18.707 -15.293 -11.515  1.00  0.00           H  
ATOM   2842 2HG1 VAL C 171     -19.810 -16.572 -12.053  1.00  0.00           H  
ATOM   2843 3HG1 VAL C 171     -18.983 -16.721 -10.500  1.00  0.00           H  
ATOM   2844 1HG2 VAL C 171     -16.207 -15.771 -11.460  1.00  0.00           H  
ATOM   2845 2HG2 VAL C 171     -16.467 -17.194 -10.444  1.00  0.00           H  
ATOM   2846 3HG2 VAL C 171     -15.600 -17.335 -11.976  1.00  0.00           H  
ATOM   2847  N   LEU C 172     -19.201 -19.010 -14.279  1.00  0.00           N  
ATOM   2848  CA  LEU C 172     -20.399 -19.452 -14.992  1.00  0.00           C  
ATOM   2849  C   LEU C 172     -20.608 -20.952 -14.776  1.00  0.00           C  
ATOM   2850  O   LEU C 172     -21.745 -21.415 -14.638  1.00  0.00           O  
ATOM   2851  CB  LEU C 172     -20.372 -19.099 -16.476  1.00  0.00           C  
ATOM   2852  CG  LEU C 172     -21.627 -19.496 -17.210  1.00  0.00           C  
ATOM   2853  CD1 LEU C 172     -22.774 -18.918 -16.533  1.00  0.00           C  
ATOM   2854  CD2 LEU C 172     -21.590 -18.942 -18.613  1.00  0.00           C  
ATOM   2855  H   LEU C 172     -18.361 -18.696 -14.776  1.00  0.00           H  
ATOM   2856  HA  LEU C 172     -21.251 -18.927 -14.565  1.00  0.00           H  
ATOM   2857 1HB  LEU C 172     -20.250 -18.044 -16.602  1.00  0.00           H  
ATOM   2858 2HB  LEU C 172     -19.523 -19.610 -16.942  1.00  0.00           H  
ATOM   2859  HG  LEU C 172     -21.724 -20.565 -17.218  1.00  0.00           H  
ATOM   2860 1HD1 LEU C 172     -23.678 -19.201 -17.062  1.00  0.00           H  
ATOM   2861 2HD1 LEU C 172     -22.813 -19.288 -15.537  1.00  0.00           H  
ATOM   2862 3HD1 LEU C 172     -22.658 -17.857 -16.518  1.00  0.00           H  
ATOM   2863 1HD2 LEU C 172     -22.500 -19.212 -19.133  1.00  0.00           H  
ATOM   2864 2HD2 LEU C 172     -21.503 -17.855 -18.577  1.00  0.00           H  
ATOM   2865 3HD2 LEU C 172     -20.748 -19.353 -19.128  1.00  0.00           H  
ATOM   2866  N   GLU C 173     -19.508 -21.707 -14.736  1.00  0.00           N  
ATOM   2867  CA  GLU C 173     -19.562 -23.134 -14.466  1.00  0.00           C  
ATOM   2868  C   GLU C 173     -20.290 -23.400 -13.140  1.00  0.00           C  
ATOM   2869  O   GLU C 173     -21.228 -24.213 -13.095  1.00  0.00           O  
ATOM   2870  CB  GLU C 173     -18.127 -23.644 -14.362  1.00  0.00           C  
ATOM   2871  CG  GLU C 173     -17.924 -25.079 -14.066  1.00  0.00           C  
ATOM   2872  CD  GLU C 173     -16.459 -25.357 -13.884  1.00  0.00           C  
ATOM   2873  OE1 GLU C 173     -15.654 -24.543 -14.271  1.00  0.00           O  
ATOM   2874  OE2 GLU C 173     -16.144 -26.359 -13.317  1.00  0.00           O  
ATOM   2875  H   GLU C 173     -18.596 -21.278 -14.911  1.00  0.00           H  
ATOM   2876  HA  GLU C 173     -20.093 -23.633 -15.276  1.00  0.00           H  
ATOM   2877 1HB  GLU C 173     -17.594 -23.413 -15.287  1.00  0.00           H  
ATOM   2878 2HB  GLU C 173     -17.635 -23.107 -13.571  1.00  0.00           H  
ATOM   2879 1HG  GLU C 173     -18.459 -25.342 -13.153  1.00  0.00           H  
ATOM   2880 2HG  GLU C 173     -18.314 -25.684 -14.887  1.00  0.00           H  
ATOM   2881  N   GLU C 174     -19.911 -22.656 -12.082  1.00  0.00           N  
ATOM   2882  CA  GLU C 174     -20.572 -22.796 -10.792  1.00  0.00           C  
ATOM   2883  C   GLU C 174     -22.010 -22.297 -10.840  1.00  0.00           C  
ATOM   2884  O   GLU C 174     -22.886 -22.895 -10.218  1.00  0.00           O  
ATOM   2885  CB  GLU C 174     -19.802 -22.060  -9.685  1.00  0.00           C  
ATOM   2886  CG  GLU C 174     -18.457 -22.710  -9.263  1.00  0.00           C  
ATOM   2887  CD  GLU C 174     -18.631 -24.067  -8.626  1.00  0.00           C  
ATOM   2888  OE1 GLU C 174     -19.754 -24.424  -8.381  1.00  0.00           O  
ATOM   2889  OE2 GLU C 174     -17.661 -24.735  -8.364  1.00  0.00           O  
ATOM   2890  H   GLU C 174     -19.114 -22.016 -12.165  1.00  0.00           H  
ATOM   2891  HA  GLU C 174     -20.590 -23.854 -10.538  1.00  0.00           H  
ATOM   2892 1HB  GLU C 174     -19.581 -21.042 -10.023  1.00  0.00           H  
ATOM   2893 2HB  GLU C 174     -20.432 -21.976  -8.797  1.00  0.00           H  
ATOM   2894 1HG  GLU C 174     -17.836 -22.826 -10.150  1.00  0.00           H  
ATOM   2895 2HG  GLU C 174     -17.939 -22.053  -8.576  1.00  0.00           H  
ATOM   2896  N   ALA C 175     -22.288 -21.233 -11.600  1.00  0.00           N  
ATOM   2897  CA  ALA C 175     -23.655 -20.741 -11.662  1.00  0.00           C  
ATOM   2898  C   ALA C 175     -24.586 -21.816 -12.195  1.00  0.00           C  
ATOM   2899  O   ALA C 175     -25.682 -22.026 -11.662  1.00  0.00           O  
ATOM   2900  CB  ALA C 175     -23.715 -19.538 -12.584  1.00  0.00           C  
ATOM   2901  H   ALA C 175     -21.539 -20.739 -12.092  1.00  0.00           H  
ATOM   2902  HA  ALA C 175     -23.966 -20.471 -10.657  1.00  0.00           H  
ATOM   2903 1HB  ALA C 175     -24.704 -19.128 -12.661  1.00  0.00           H  
ATOM   2904 2HB  ALA C 175     -23.040 -18.789 -12.231  1.00  0.00           H  
ATOM   2905 3HB  ALA C 175     -23.405 -19.859 -13.545  1.00  0.00           H  
ATOM   2906  N   ALA C 176     -24.124 -22.533 -13.225  1.00  0.00           N  
ATOM   2907  CA  ALA C 176     -24.924 -23.584 -13.827  1.00  0.00           C  
ATOM   2908  C   ALA C 176     -25.094 -24.781 -12.899  1.00  0.00           C  
ATOM   2909  O   ALA C 176     -26.205 -25.312 -12.755  1.00  0.00           O  
ATOM   2910  CB  ALA C 176     -24.278 -24.011 -15.132  1.00  0.00           C  
ATOM   2911  H   ALA C 176     -23.206 -22.302 -13.624  1.00  0.00           H  
ATOM   2912  HA  ALA C 176     -25.912 -23.184 -14.016  1.00  0.00           H  
ATOM   2913 1HB  ALA C 176     -24.888 -24.756 -15.598  1.00  0.00           H  
ATOM   2914 2HB  ALA C 176     -24.184 -23.154 -15.793  1.00  0.00           H  
ATOM   2915 3HB  ALA C 176     -23.284 -24.415 -14.930  1.00  0.00           H  
ATOM   2916  N   ARG C 177     -24.016 -25.165 -12.205  1.00  0.00           N  
ATOM   2917  CA  ARG C 177     -24.091 -26.307 -11.305  1.00  0.00           C  
ATOM   2918  C   ARG C 177     -25.046 -26.015 -10.159  1.00  0.00           C  
ATOM   2919  O   ARG C 177     -25.906 -26.841  -9.828  1.00  0.00           O  
ATOM   2920  CB  ARG C 177     -22.720 -26.642 -10.730  1.00  0.00           C  
ATOM   2921  CG  ARG C 177     -22.678 -27.895  -9.835  1.00  0.00           C  
ATOM   2922  CD  ARG C 177     -21.312 -28.128  -9.258  1.00  0.00           C  
ATOM   2923  NE  ARG C 177     -20.940 -27.114  -8.272  1.00  0.00           N  
ATOM   2924  CZ  ARG C 177     -21.304 -27.113  -6.980  1.00  0.00           C  
ATOM   2925  NH1 ARG C 177     -22.043 -28.078  -6.471  1.00  0.00           N  
ATOM   2926  NH2 ARG C 177     -20.891 -26.122  -6.237  1.00  0.00           N  
ATOM   2927  H   ARG C 177     -23.117 -24.688 -12.347  1.00  0.00           H  
ATOM   2928  HA  ARG C 177     -24.462 -27.169 -11.861  1.00  0.00           H  
ATOM   2929 1HB  ARG C 177     -22.011 -26.782 -11.545  1.00  0.00           H  
ATOM   2930 2HB  ARG C 177     -22.363 -25.795 -10.133  1.00  0.00           H  
ATOM   2931 1HG  ARG C 177     -23.383 -27.767  -9.011  1.00  0.00           H  
ATOM   2932 2HG  ARG C 177     -22.962 -28.773 -10.424  1.00  0.00           H  
ATOM   2933 1HD  ARG C 177     -21.285 -29.101  -8.772  1.00  0.00           H  
ATOM   2934 2HD  ARG C 177     -20.575 -28.103 -10.060  1.00  0.00           H  
ATOM   2935  HE  ARG C 177     -20.372 -26.305  -8.570  1.00  0.00           H  
ATOM   2936 1HH1 ARG C 177     -22.356 -28.835  -7.057  1.00  0.00           H  
ATOM   2937 2HH1 ARG C 177     -22.300 -28.054  -5.489  1.00  0.00           H  
ATOM   2938 1HH2 ARG C 177     -20.322 -25.393  -6.694  1.00  0.00           H  
ATOM   2939 2HH2 ARG C 177     -21.135 -26.077  -5.258  1.00  0.00           H  
ATOM   2940  N   LEU C 178     -24.913 -24.818  -9.582  1.00  0.00           N  
ATOM   2941  CA  LEU C 178     -25.732 -24.414  -8.459  1.00  0.00           C  
ATOM   2942  C   LEU C 178     -27.188 -24.272  -8.849  1.00  0.00           C  
ATOM   2943  O   LEU C 178     -28.079 -24.679  -8.098  1.00  0.00           O  
ATOM   2944  CB  LEU C 178     -25.207 -23.102  -7.879  1.00  0.00           C  
ATOM   2945  CG  LEU C 178     -23.864 -23.205  -7.161  1.00  0.00           C  
ATOM   2946  CD1 LEU C 178     -23.421 -21.812  -6.724  1.00  0.00           C  
ATOM   2947  CD2 LEU C 178     -23.984 -24.173  -5.982  1.00  0.00           C  
ATOM   2948  H   LEU C 178     -24.193 -24.171  -9.918  1.00  0.00           H  
ATOM   2949  HA  LEU C 178     -25.654 -25.181  -7.690  1.00  0.00           H  
ATOM   2950 1HB  LEU C 178     -25.066 -22.410  -8.715  1.00  0.00           H  
ATOM   2951 2HB  LEU C 178     -25.919 -22.677  -7.232  1.00  0.00           H  
ATOM   2952  HG  LEU C 178     -23.114 -23.594  -7.852  1.00  0.00           H  
ATOM   2953 1HD1 LEU C 178     -22.457 -21.887  -6.226  1.00  0.00           H  
ATOM   2954 2HD1 LEU C 178     -23.333 -21.168  -7.600  1.00  0.00           H  
ATOM   2955 3HD1 LEU C 178     -24.154 -21.400  -6.034  1.00  0.00           H  
ATOM   2956 1HD2 LEU C 178     -23.018 -24.254  -5.500  1.00  0.00           H  
ATOM   2957 2HD2 LEU C 178     -24.712 -23.817  -5.271  1.00  0.00           H  
ATOM   2958 3HD2 LEU C 178     -24.288 -25.160  -6.342  1.00  0.00           H  
ATOM   2959  N   ALA C 179     -27.456 -23.769 -10.052  1.00  0.00           N  
ATOM   2960  CA  ALA C 179     -28.837 -23.654 -10.462  1.00  0.00           C  
ATOM   2961  C   ALA C 179     -29.504 -25.034 -10.513  1.00  0.00           C  
ATOM   2962  O   ALA C 179     -30.657 -25.171 -10.098  1.00  0.00           O  
ATOM   2963  CB  ALA C 179     -28.911 -22.972 -11.781  1.00  0.00           C  
ATOM   2964  H   ALA C 179     -26.714 -23.417 -10.665  1.00  0.00           H  
ATOM   2965  HA  ALA C 179     -29.356 -23.044  -9.727  1.00  0.00           H  
ATOM   2966 1HB  ALA C 179     -29.940 -22.840 -12.067  1.00  0.00           H  
ATOM   2967 2HB  ALA C 179     -28.451 -22.034 -11.700  1.00  0.00           H  
ATOM   2968 3HB  ALA C 179     -28.377 -23.575 -12.515  1.00  0.00           H  
ATOM   2969  N   PHE C 180     -28.796 -26.076 -10.978  1.00  0.00           N  
ATOM   2970  CA  PHE C 180     -29.432 -27.392 -10.899  1.00  0.00           C  
ATOM   2971  C   PHE C 180     -29.498 -27.943  -9.495  1.00  0.00           C  
ATOM   2972  O   PHE C 180     -30.493 -28.575  -9.136  1.00  0.00           O  
ATOM   2973  CB  PHE C 180     -28.920 -28.432 -11.886  1.00  0.00           C  
ATOM   2974  CG  PHE C 180     -29.736 -28.366 -13.109  1.00  0.00           C  
ATOM   2975  CD1 PHE C 180     -29.253 -28.089 -14.334  1.00  0.00           C  
ATOM   2976  CD2 PHE C 180     -31.102 -28.549 -12.962  1.00  0.00           C  
ATOM   2977  CE1 PHE C 180     -30.132 -27.996 -15.392  1.00  0.00           C  
ATOM   2978  CE2 PHE C 180     -31.956 -28.444 -14.007  1.00  0.00           C  
ATOM   2979  CZ  PHE C 180     -31.466 -28.164 -15.225  1.00  0.00           C  
ATOM   2980  H   PHE C 180     -27.849 -25.950 -11.362  1.00  0.00           H  
ATOM   2981  HA  PHE C 180     -30.460 -27.246 -11.214  1.00  0.00           H  
ATOM   2982 1HB  PHE C 180     -27.869 -28.231 -12.140  1.00  0.00           H  
ATOM   2983 2HB  PHE C 180     -28.984 -29.424 -11.467  1.00  0.00           H  
ATOM   2984  HD1 PHE C 180     -28.186 -27.931 -14.470  1.00  0.00           H  
ATOM   2985  HD2 PHE C 180     -31.488 -28.774 -11.978  1.00  0.00           H  
ATOM   2986  HE1 PHE C 180     -29.773 -27.773 -16.357  1.00  0.00           H  
ATOM   2987  HE2 PHE C 180     -33.023 -28.584 -13.867  1.00  0.00           H  
ATOM   2988  HZ  PHE C 180     -32.138 -28.078 -16.073  1.00  0.00           H  
ATOM   2989  N   GLU C 181     -28.489 -27.699  -8.667  1.00  0.00           N  
ATOM   2990  CA  GLU C 181     -28.597 -28.218  -7.313  1.00  0.00           C  
ATOM   2991  C   GLU C 181     -29.856 -27.656  -6.647  1.00  0.00           C  
ATOM   2992  O   GLU C 181     -30.625 -28.395  -6.014  1.00  0.00           O  
ATOM   2993  CB  GLU C 181     -27.357 -27.857  -6.476  1.00  0.00           C  
ATOM   2994  CG  GLU C 181     -27.368 -28.434  -5.048  1.00  0.00           C  
ATOM   2995  CD  GLU C 181     -26.119 -28.114  -4.225  1.00  0.00           C  
ATOM   2996  OE1 GLU C 181     -25.230 -27.470  -4.721  1.00  0.00           O  
ATOM   2997  OE2 GLU C 181     -26.068 -28.530  -3.095  1.00  0.00           O  
ATOM   2998  H   GLU C 181     -27.657 -27.192  -8.988  1.00  0.00           H  
ATOM   2999  HA  GLU C 181     -28.695 -29.297  -7.358  1.00  0.00           H  
ATOM   3000 1HB  GLU C 181     -26.460 -28.207  -6.987  1.00  0.00           H  
ATOM   3001 2HB  GLU C 181     -27.283 -26.770  -6.397  1.00  0.00           H  
ATOM   3002 1HG  GLU C 181     -28.240 -28.035  -4.527  1.00  0.00           H  
ATOM   3003 2HG  GLU C 181     -27.487 -29.514  -5.112  1.00  0.00           H  
ATOM   3004  N   VAL C 182     -30.103 -26.361  -6.836  1.00  0.00           N  
ATOM   3005  CA  VAL C 182     -31.253 -25.765  -6.196  1.00  0.00           C  
ATOM   3006  C   VAL C 182     -32.558 -26.164  -6.895  1.00  0.00           C  
ATOM   3007  O   VAL C 182     -33.602 -26.249  -6.244  1.00  0.00           O  
ATOM   3008  CB  VAL C 182     -31.125 -24.258  -6.080  1.00  0.00           C  
ATOM   3009  CG1 VAL C 182     -31.474 -23.522  -7.345  1.00  0.00           C  
ATOM   3010  CG2 VAL C 182     -31.935 -23.866  -4.930  1.00  0.00           C  
ATOM   3011  H   VAL C 182     -29.449 -25.790  -7.382  1.00  0.00           H  
ATOM   3012  HA  VAL C 182     -31.292 -26.143  -5.175  1.00  0.00           H  
ATOM   3013  HB  VAL C 182     -30.102 -24.033  -5.928  1.00  0.00           H  
ATOM   3014 1HG1 VAL C 182     -31.325 -22.452  -7.196  1.00  0.00           H  
ATOM   3015 2HG1 VAL C 182     -30.832 -23.863  -8.120  1.00  0.00           H  
ATOM   3016 3HG1 VAL C 182     -32.508 -23.703  -7.617  1.00  0.00           H  
ATOM   3017 1HG2 VAL C 182     -31.861 -22.809  -4.768  1.00  0.00           H  
ATOM   3018 2HG2 VAL C 182     -32.921 -24.146  -5.155  1.00  0.00           H  
ATOM   3019 3HG2 VAL C 182     -31.605 -24.393  -4.039  1.00  0.00           H  
ATOM   3020  N   ALA C 183     -32.528 -26.363  -8.224  1.00  0.00           N  
ATOM   3021  CA  ALA C 183     -33.716 -26.816  -8.940  1.00  0.00           C  
ATOM   3022  C   ALA C 183     -34.146 -28.184  -8.437  1.00  0.00           C  
ATOM   3023  O   ALA C 183     -35.347 -28.458  -8.330  1.00  0.00           O  
ATOM   3024  CB  ALA C 183     -33.454 -26.868 -10.433  1.00  0.00           C  
ATOM   3025  H   ALA C 183     -31.669 -26.200  -8.755  1.00  0.00           H  
ATOM   3026  HA  ALA C 183     -34.520 -26.129  -8.723  1.00  0.00           H  
ATOM   3027 1HB  ALA C 183     -34.350 -27.189 -10.952  1.00  0.00           H  
ATOM   3028 2HB  ALA C 183     -33.151 -25.889 -10.800  1.00  0.00           H  
ATOM   3029 3HB  ALA C 183     -32.668 -27.566 -10.604  1.00  0.00           H  
ATOM   3030  N   ARG C 184     -33.171 -29.040  -8.106  1.00  0.00           N  
ATOM   3031  CA  ARG C 184     -33.496 -30.348  -7.565  1.00  0.00           C  
ATOM   3032  C   ARG C 184     -34.182 -30.157  -6.209  1.00  0.00           C  
ATOM   3033  O   ARG C 184     -35.174 -30.832  -5.915  1.00  0.00           O  
ATOM   3034  CB  ARG C 184     -32.253 -31.233  -7.465  1.00  0.00           C  
ATOM   3035  CG  ARG C 184     -31.709 -31.726  -8.849  1.00  0.00           C  
ATOM   3036  CD  ARG C 184     -30.683 -32.834  -8.741  1.00  0.00           C  
ATOM   3037  NE  ARG C 184     -29.424 -32.419  -8.085  1.00  0.00           N  
ATOM   3038  CZ  ARG C 184     -28.333 -31.888  -8.710  1.00  0.00           C  
ATOM   3039  NH1 ARG C 184     -28.320 -31.699 -10.018  1.00  0.00           N  
ATOM   3040  NH2 ARG C 184     -27.268 -31.565  -7.990  1.00  0.00           N  
ATOM   3041  H   ARG C 184     -32.192 -28.781  -8.258  1.00  0.00           H  
ATOM   3042  HA  ARG C 184     -34.195 -30.839  -8.241  1.00  0.00           H  
ATOM   3043 1HB  ARG C 184     -31.452 -30.677  -6.976  1.00  0.00           H  
ATOM   3044 2HB  ARG C 184     -32.471 -32.108  -6.854  1.00  0.00           H  
ATOM   3045 1HG  ARG C 184     -32.543 -32.109  -9.444  1.00  0.00           H  
ATOM   3046 2HG  ARG C 184     -31.253 -30.897  -9.376  1.00  0.00           H  
ATOM   3047 1HD  ARG C 184     -31.110 -33.657  -8.170  1.00  0.00           H  
ATOM   3048 2HD  ARG C 184     -30.443 -33.186  -9.746  1.00  0.00           H  
ATOM   3049  HE  ARG C 184     -29.370 -32.536  -7.082  1.00  0.00           H  
ATOM   3050 1HH1 ARG C 184     -29.126 -31.946 -10.572  1.00  0.00           H  
ATOM   3051 2HH1 ARG C 184     -27.482 -31.291 -10.487  1.00  0.00           H  
ATOM   3052 1HH2 ARG C 184     -27.272 -31.710  -6.990  1.00  0.00           H  
ATOM   3053 2HH2 ARG C 184     -26.449 -31.169  -8.438  1.00  0.00           H  
ATOM   3054  N   VAL C 185     -33.714 -29.178  -5.419  1.00  0.00           N  
ATOM   3055  CA  VAL C 185     -34.357 -28.896  -4.140  1.00  0.00           C  
ATOM   3056  C   VAL C 185     -35.784 -28.405  -4.372  1.00  0.00           C  
ATOM   3057  O   VAL C 185     -36.701 -28.895  -3.726  1.00  0.00           O  
ATOM   3058  CB  VAL C 185     -33.589 -27.828  -3.317  1.00  0.00           C  
ATOM   3059  CG1 VAL C 185     -34.406 -27.421  -2.089  1.00  0.00           C  
ATOM   3060  CG2 VAL C 185     -32.235 -28.372  -2.891  1.00  0.00           C  
ATOM   3061  H   VAL C 185     -32.871 -28.668  -5.700  1.00  0.00           H  
ATOM   3062  HA  VAL C 185     -34.392 -29.819  -3.560  1.00  0.00           H  
ATOM   3063  HB  VAL C 185     -33.448 -26.942  -3.920  1.00  0.00           H  
ATOM   3064 1HG1 VAL C 185     -33.863 -26.665  -1.533  1.00  0.00           H  
ATOM   3065 2HG1 VAL C 185     -35.356 -27.013  -2.412  1.00  0.00           H  
ATOM   3066 3HG1 VAL C 185     -34.577 -28.290  -1.452  1.00  0.00           H  
ATOM   3067 1HG2 VAL C 185     -31.699 -27.609  -2.322  1.00  0.00           H  
ATOM   3068 2HG2 VAL C 185     -32.373 -29.258  -2.269  1.00  0.00           H  
ATOM   3069 3HG2 VAL C 185     -31.657 -28.635  -3.772  1.00  0.00           H  
ATOM   3070  N   ALA C 186     -35.992 -27.494  -5.333  1.00  0.00           N  
ATOM   3071  CA  ALA C 186     -37.330 -26.947  -5.614  1.00  0.00           C  
ATOM   3072  C   ALA C 186     -38.335 -28.054  -5.976  1.00  0.00           C  
ATOM   3073  O   ALA C 186     -39.529 -27.989  -5.613  1.00  0.00           O  
ATOM   3074  CB  ALA C 186     -37.245 -25.949  -6.740  1.00  0.00           C  
ATOM   3075  H   ALA C 186     -35.178 -27.137  -5.841  1.00  0.00           H  
ATOM   3076  HA  ALA C 186     -37.676 -26.439  -4.719  1.00  0.00           H  
ATOM   3077 1HB  ALA C 186     -38.223 -25.515  -6.911  1.00  0.00           H  
ATOM   3078 2HB  ALA C 186     -36.550 -25.188  -6.470  1.00  0.00           H  
ATOM   3079 3HB  ALA C 186     -36.895 -26.452  -7.636  1.00  0.00           H  
ATOM   3080  N   LYS C 187     -37.845 -29.070  -6.695  1.00  0.00           N  
ATOM   3081  CA  LYS C 187     -38.655 -30.227  -7.040  1.00  0.00           C  
ATOM   3082  C   LYS C 187     -39.052 -30.981  -5.763  1.00  0.00           C  
ATOM   3083  O   LYS C 187     -40.210 -31.385  -5.621  1.00  0.00           O  
ATOM   3084  CB  LYS C 187     -37.913 -31.136  -8.019  1.00  0.00           C  
ATOM   3085  CG  LYS C 187     -38.686 -32.375  -8.461  1.00  0.00           C  
ATOM   3086  CD  LYS C 187     -37.975 -33.081  -9.613  1.00  0.00           C  
ATOM   3087  CE  LYS C 187     -36.647 -33.693  -9.167  1.00  0.00           C  
ATOM   3088  NZ  LYS C 187     -36.012 -34.456 -10.262  1.00  0.00           N  
ATOM   3089  H   LYS C 187     -36.872 -29.026  -7.019  1.00  0.00           H  
ATOM   3090  HA  LYS C 187     -39.568 -29.879  -7.521  1.00  0.00           H  
ATOM   3091 1HB  LYS C 187     -37.634 -30.564  -8.903  1.00  0.00           H  
ATOM   3092 2HB  LYS C 187     -36.990 -31.478  -7.556  1.00  0.00           H  
ATOM   3093 1HG  LYS C 187     -38.768 -33.063  -7.615  1.00  0.00           H  
ATOM   3094 2HG  LYS C 187     -39.688 -32.091  -8.775  1.00  0.00           H  
ATOM   3095 1HD  LYS C 187     -38.615 -33.871 -10.010  1.00  0.00           H  
ATOM   3096 2HD  LYS C 187     -37.775 -32.365 -10.409  1.00  0.00           H  
ATOM   3097 1HE  LYS C 187     -35.971 -32.893  -8.859  1.00  0.00           H  
ATOM   3098 2HE  LYS C 187     -36.815 -34.358  -8.321  1.00  0.00           H  
ATOM   3099 1HZ  LYS C 187     -35.119 -34.850  -9.968  1.00  0.00           H  
ATOM   3100 2HZ  LYS C 187     -36.608 -35.207 -10.554  1.00  0.00           H  
ATOM   3101 3HZ  LYS C 187     -35.835 -33.850 -11.048  1.00  0.00           H  
ATOM   3102  N   GLU C 188     -38.100 -31.128  -4.816  1.00  0.00           N  
ATOM   3103  CA  GLU C 188     -38.373 -31.773  -3.521  1.00  0.00           C  
ATOM   3104  C   GLU C 188     -39.302 -30.905  -2.658  1.00  0.00           C  
ATOM   3105  O   GLU C 188     -40.107 -31.429  -1.884  1.00  0.00           O  
ATOM   3106  CB  GLU C 188     -37.087 -32.095  -2.738  1.00  0.00           C  
ATOM   3107  CG  GLU C 188     -36.217 -33.197  -3.345  1.00  0.00           C  
ATOM   3108  CD  GLU C 188     -34.998 -33.550  -2.492  1.00  0.00           C  
ATOM   3109  OE1 GLU C 188     -34.742 -32.875  -1.520  1.00  0.00           O  
ATOM   3110  OE2 GLU C 188     -34.335 -34.512  -2.816  1.00  0.00           O  
ATOM   3111  H   GLU C 188     -37.152 -30.793  -5.018  1.00  0.00           H  
ATOM   3112  HA  GLU C 188     -38.885 -32.714  -3.715  1.00  0.00           H  
ATOM   3113 1HB  GLU C 188     -36.479 -31.197  -2.653  1.00  0.00           H  
ATOM   3114 2HB  GLU C 188     -37.350 -32.405  -1.731  1.00  0.00           H  
ATOM   3115 1HG  GLU C 188     -36.825 -34.089  -3.482  1.00  0.00           H  
ATOM   3116 2HG  GLU C 188     -35.882 -32.865  -4.329  1.00  0.00           H  
ATOM   3117  N   VAL C 189     -39.198 -29.575  -2.813  1.00  0.00           N  
ATOM   3118  CA  VAL C 189     -40.053 -28.623  -2.103  1.00  0.00           C  
ATOM   3119  C   VAL C 189     -41.473 -28.872  -2.553  1.00  0.00           C  
ATOM   3120  O   VAL C 189     -42.414 -28.840  -1.755  1.00  0.00           O  
ATOM   3121  CB  VAL C 189     -39.680 -27.142  -2.386  1.00  0.00           C  
ATOM   3122  CG1 VAL C 189     -40.697 -26.232  -1.800  1.00  0.00           C  
ATOM   3123  CG2 VAL C 189     -38.359 -26.817  -1.794  1.00  0.00           C  
ATOM   3124  H   VAL C 189     -38.467 -29.231  -3.431  1.00  0.00           H  
ATOM   3125  HA  VAL C 189     -39.990 -28.811  -1.044  1.00  0.00           H  
ATOM   3126  HB  VAL C 189     -39.669 -26.978  -3.442  1.00  0.00           H  
ATOM   3127 1HG1 VAL C 189     -40.433 -25.198  -2.013  1.00  0.00           H  
ATOM   3128 2HG1 VAL C 189     -41.675 -26.452  -2.222  1.00  0.00           H  
ATOM   3129 3HG1 VAL C 189     -40.714 -26.379  -0.742  1.00  0.00           H  
ATOM   3130 1HG2 VAL C 189     -38.106 -25.777  -1.995  1.00  0.00           H  
ATOM   3131 2HG2 VAL C 189     -38.408 -26.982  -0.740  1.00  0.00           H  
ATOM   3132 3HG2 VAL C 189     -37.620 -27.443  -2.202  1.00  0.00           H  
ATOM   3133  N   GLY C 190     -41.628 -29.118  -3.853  1.00  0.00           N  
ATOM   3134  CA  GLY C 190     -42.927 -29.404  -4.408  1.00  0.00           C  
ATOM   3135  C   GLY C 190     -43.676 -28.142  -4.749  1.00  0.00           C  
ATOM   3136  O   GLY C 190     -44.898 -28.085  -4.614  1.00  0.00           O  
ATOM   3137  H   GLY C 190     -40.808 -29.098  -4.462  1.00  0.00           H  
ATOM   3138 1HA  GLY C 190     -42.801 -30.014  -5.304  1.00  0.00           H  
ATOM   3139 2HA  GLY C 190     -43.501 -29.995  -3.698  1.00  0.00           H  
ATOM   3140  N   SER C 191     -42.944 -27.115  -5.174  1.00  0.00           N  
ATOM   3141  CA  SER C 191     -43.571 -25.846  -5.522  1.00  0.00           C  
ATOM   3142  C   SER C 191     -43.333 -25.492  -6.989  1.00  0.00           C  
ATOM   3143  O   SER C 191     -42.346 -24.806  -7.268  1.00  0.00           O  
ATOM   3144  CB  SER C 191     -43.008 -24.736  -4.661  1.00  0.00           C  
ATOM   3145  OG  SER C 191     -43.576 -23.503  -5.014  1.00  0.00           O  
ATOM   3146  H   SER C 191     -41.929 -27.249  -5.259  1.00  0.00           H  
ATOM   3147  HA  SER C 191     -44.634 -25.910  -5.307  1.00  0.00           H  
ATOM   3148 1HB  SER C 191     -43.211 -24.947  -3.610  1.00  0.00           H  
ATOM   3149 2HB  SER C 191     -41.924 -24.692  -4.782  1.00  0.00           H  
ATOM   3150  HG  SER C 191     -44.513 -23.576  -4.806  1.00  0.00           H  
ATOM   3151  N   PRO C 192     -44.246 -25.879  -7.925  1.00  0.00           N  
ATOM   3152  CA  PRO C 192     -44.149 -25.758  -9.378  1.00  0.00           C  
ATOM   3153  C   PRO C 192     -43.773 -24.372  -9.855  1.00  0.00           C  
ATOM   3154  O   PRO C 192     -43.059 -24.231 -10.847  1.00  0.00           O  
ATOM   3155  CB  PRO C 192     -45.571 -26.097  -9.833  1.00  0.00           C  
ATOM   3156  CG  PRO C 192     -46.083 -27.033  -8.789  1.00  0.00           C  
ATOM   3157  CD  PRO C 192     -45.522 -26.509  -7.494  1.00  0.00           C  
ATOM   3158  HA  PRO C 192     -43.448 -26.510  -9.759  1.00  0.00           H  
ATOM   3159 1HB  PRO C 192     -46.170 -25.176  -9.916  1.00  0.00           H  
ATOM   3160 2HB  PRO C 192     -45.548 -26.550 -10.834  1.00  0.00           H  
ATOM   3161 1HG  PRO C 192     -47.183 -27.049  -8.797  1.00  0.00           H  
ATOM   3162 2HG  PRO C 192     -45.751 -28.059  -9.005  1.00  0.00           H  
ATOM   3163 1HD  PRO C 192     -46.202 -25.773  -7.041  1.00  0.00           H  
ATOM   3164 2HD  PRO C 192     -45.350 -27.368  -6.859  1.00  0.00           H  
ATOM   3165  N   GLU C 193     -44.191 -23.338  -9.125  1.00  0.00           N  
ATOM   3166  CA  GLU C 193     -43.849 -21.980  -9.527  1.00  0.00           C  
ATOM   3167  C   GLU C 193     -42.345 -21.774  -9.442  1.00  0.00           C  
ATOM   3168  O   GLU C 193     -41.745 -21.062 -10.249  1.00  0.00           O  
ATOM   3169  CB  GLU C 193     -44.536 -20.949  -8.627  1.00  0.00           C  
ATOM   3170  CG  GLU C 193     -44.208 -19.502  -8.994  1.00  0.00           C  
ATOM   3171  CD  GLU C 193     -44.752 -19.069 -10.351  1.00  0.00           C  
ATOM   3172  OE1 GLU C 193     -45.887 -19.389 -10.626  1.00  0.00           O  
ATOM   3173  OE2 GLU C 193     -44.020 -18.455 -11.135  1.00  0.00           O  
ATOM   3174  H   GLU C 193     -44.762 -23.479  -8.306  1.00  0.00           H  
ATOM   3175  HA  GLU C 193     -44.164 -21.828 -10.559  1.00  0.00           H  
ATOM   3176 1HB  GLU C 193     -45.616 -21.081  -8.679  1.00  0.00           H  
ATOM   3177 2HB  GLU C 193     -44.230 -21.113  -7.592  1.00  0.00           H  
ATOM   3178 1HG  GLU C 193     -44.614 -18.845  -8.225  1.00  0.00           H  
ATOM   3179 2HG  GLU C 193     -43.130 -19.396  -8.985  1.00  0.00           H  
ATOM   3180  N   THR C 194     -41.728 -22.375  -8.443  1.00  0.00           N  
ATOM   3181  CA  THR C 194     -40.323 -22.160  -8.224  1.00  0.00           C  
ATOM   3182  C   THR C 194     -39.532 -23.253  -8.884  1.00  0.00           C  
ATOM   3183  O   THR C 194     -38.405 -23.026  -9.326  1.00  0.00           O  
ATOM   3184  CB  THR C 194     -40.029 -22.069  -6.737  1.00  0.00           C  
ATOM   3185  OG1 THR C 194     -40.719 -20.936  -6.214  1.00  0.00           O  
ATOM   3186  CG2 THR C 194     -38.585 -21.931  -6.504  1.00  0.00           C  
ATOM   3187  H   THR C 194     -42.235 -23.017  -7.839  1.00  0.00           H  
ATOM   3188  HA  THR C 194     -40.040 -21.210  -8.675  1.00  0.00           H  
ATOM   3189  HB  THR C 194     -40.390 -22.970  -6.235  1.00  0.00           H  
ATOM   3190  HG1 THR C 194     -40.761 -20.264  -6.895  1.00  0.00           H  
ATOM   3191 1HG2 THR C 194     -38.434 -21.860  -5.441  1.00  0.00           H  
ATOM   3192 2HG2 THR C 194     -38.085 -22.804  -6.903  1.00  0.00           H  
ATOM   3193 3HG2 THR C 194     -38.206 -21.037  -6.995  1.00  0.00           H  
ATOM   3194  N   ALA C 195     -40.128 -24.436  -8.975  1.00  0.00           N  
ATOM   3195  CA  ALA C 195     -39.466 -25.536  -9.635  1.00  0.00           C  
ATOM   3196  C   ALA C 195     -39.285 -25.205 -11.113  1.00  0.00           C  
ATOM   3197  O   ALA C 195     -38.245 -25.530 -11.687  1.00  0.00           O  
ATOM   3198  CB  ALA C 195     -40.237 -26.823  -9.436  1.00  0.00           C  
ATOM   3199  H   ALA C 195     -41.048 -24.562  -8.554  1.00  0.00           H  
ATOM   3200  HA  ALA C 195     -38.479 -25.650  -9.207  1.00  0.00           H  
ATOM   3201 1HB  ALA C 195     -39.709 -27.627  -9.911  1.00  0.00           H  
ATOM   3202 2HB  ALA C 195     -40.328 -27.028  -8.366  1.00  0.00           H  
ATOM   3203 3HB  ALA C 195     -41.214 -26.719  -9.870  1.00  0.00           H  
ATOM   3204  N   ARG C 196     -40.263 -24.516 -11.737  1.00  0.00           N  
ATOM   3205  CA  ARG C 196     -40.083 -24.180 -13.140  1.00  0.00           C  
ATOM   3206  C   ARG C 196     -39.115 -23.005 -13.281  1.00  0.00           C  
ATOM   3207  O   ARG C 196     -38.311 -22.984 -14.217  1.00  0.00           O  
ATOM   3208  CB  ARG C 196     -41.400 -23.832 -13.827  1.00  0.00           C  
ATOM   3209  CG  ARG C 196     -42.016 -22.511 -13.424  1.00  0.00           C  
ATOM   3210  CD  ARG C 196     -43.327 -22.277 -14.057  1.00  0.00           C  
ATOM   3211  NE  ARG C 196     -43.851 -20.971 -13.691  1.00  0.00           N  
ATOM   3212  CZ  ARG C 196     -44.929 -20.388 -14.235  1.00  0.00           C  
ATOM   3213  NH1 ARG C 196     -45.607 -20.993 -15.192  1.00  0.00           N  
ATOM   3214  NH2 ARG C 196     -45.303 -19.195 -13.804  1.00  0.00           N  
ATOM   3215  H   ARG C 196     -41.139 -24.277 -11.265  1.00  0.00           H  
ATOM   3216  HA  ARG C 196     -39.659 -25.045 -13.649  1.00  0.00           H  
ATOM   3217 1HB  ARG C 196     -41.259 -23.818 -14.904  1.00  0.00           H  
ATOM   3218 2HB  ARG C 196     -42.134 -24.604 -13.599  1.00  0.00           H  
ATOM   3219 1HG  ARG C 196     -42.139 -22.473 -12.353  1.00  0.00           H  
ATOM   3220 2HG  ARG C 196     -41.373 -21.695 -13.741  1.00  0.00           H  
ATOM   3221 1HD  ARG C 196     -43.232 -22.322 -15.139  1.00  0.00           H  
ATOM   3222 2HD  ARG C 196     -44.031 -23.035 -13.713  1.00  0.00           H  
ATOM   3223  HE  ARG C 196     -43.372 -20.462 -12.946  1.00  0.00           H  
ATOM   3224 1HH1 ARG C 196     -45.317 -21.903 -15.521  1.00  0.00           H  
ATOM   3225 2HH1 ARG C 196     -46.417 -20.545 -15.595  1.00  0.00           H  
ATOM   3226 1HH2 ARG C 196     -44.765 -18.733 -13.043  1.00  0.00           H  
ATOM   3227 2HH2 ARG C 196     -46.110 -18.741 -14.194  1.00  0.00           H  
ATOM   3228  N   GLN C 197     -39.119 -22.043 -12.333  1.00  0.00           N  
ATOM   3229  CA  GLN C 197     -38.167 -20.947 -12.459  1.00  0.00           C  
ATOM   3230  C   GLN C 197     -36.757 -21.502 -12.336  1.00  0.00           C  
ATOM   3231  O   GLN C 197     -35.857 -21.123 -13.103  1.00  0.00           O  
ATOM   3232  CB  GLN C 197     -38.383 -19.884 -11.350  1.00  0.00           C  
ATOM   3233  CG  GLN C 197     -39.661 -19.027 -11.473  1.00  0.00           C  
ATOM   3234  CD  GLN C 197     -39.970 -18.109 -10.203  1.00  0.00           C  
ATOM   3235  OE1 GLN C 197     -39.094 -17.762  -9.368  1.00  0.00           O  
ATOM   3236  NE2 GLN C 197     -41.247 -17.716 -10.075  1.00  0.00           N  
ATOM   3237  H   GLN C 197     -39.803 -22.034 -11.572  1.00  0.00           H  
ATOM   3238  HA  GLN C 197     -38.279 -20.487 -13.440  1.00  0.00           H  
ATOM   3239 1HB  GLN C 197     -38.414 -20.385 -10.382  1.00  0.00           H  
ATOM   3240 2HB  GLN C 197     -37.532 -19.208 -11.334  1.00  0.00           H  
ATOM   3241 1HG  GLN C 197     -39.529 -18.361 -12.323  1.00  0.00           H  
ATOM   3242 2HG  GLN C 197     -40.505 -19.668 -11.663  1.00  0.00           H  
ATOM   3243 1HE2 GLN C 197     -41.525 -17.148  -9.311  1.00  0.00           H  
ATOM   3244 2HE2 GLN C 197     -41.976 -18.010 -10.743  1.00  0.00           H  
ATOM   3245  N   ALA C 198     -36.579 -22.445 -11.402  1.00  0.00           N  
ATOM   3246  CA  ALA C 198     -35.280 -23.025 -11.160  1.00  0.00           C  
ATOM   3247  C   ALA C 198     -34.810 -23.928 -12.283  1.00  0.00           C  
ATOM   3248  O   ALA C 198     -33.650 -23.845 -12.689  1.00  0.00           O  
ATOM   3249  CB  ALA C 198     -35.310 -23.792  -9.860  1.00  0.00           C  
ATOM   3250  H   ALA C 198     -37.359 -22.725 -10.805  1.00  0.00           H  
ATOM   3251  HA  ALA C 198     -34.577 -22.211 -11.091  1.00  0.00           H  
ATOM   3252 1HB  ALA C 198     -34.320 -24.156  -9.673  1.00  0.00           H  
ATOM   3253 2HB  ALA C 198     -35.616 -23.158  -9.044  1.00  0.00           H  
ATOM   3254 3HB  ALA C 198     -36.018 -24.617  -9.949  1.00  0.00           H  
ATOM   3255  N   ARG C 199     -35.702 -24.759 -12.838  1.00  0.00           N  
ATOM   3256  CA  ARG C 199     -35.299 -25.634 -13.932  1.00  0.00           C  
ATOM   3257  C   ARG C 199     -34.988 -24.864 -15.204  1.00  0.00           C  
ATOM   3258  O   ARG C 199     -34.052 -25.226 -15.923  1.00  0.00           O  
ATOM   3259  CB  ARG C 199     -36.344 -26.697 -14.226  1.00  0.00           C  
ATOM   3260  CG  ARG C 199     -36.431 -27.852 -13.221  1.00  0.00           C  
ATOM   3261  CD  ARG C 199     -37.277 -28.952 -13.770  1.00  0.00           C  
ATOM   3262  NE  ARG C 199     -38.687 -28.603 -13.837  1.00  0.00           N  
ATOM   3263  CZ  ARG C 199     -39.579 -28.860 -12.861  1.00  0.00           C  
ATOM   3264  NH1 ARG C 199     -39.195 -29.504 -11.779  1.00  0.00           N  
ATOM   3265  NH2 ARG C 199     -40.839 -28.482 -12.993  1.00  0.00           N  
ATOM   3266  H   ARG C 199     -36.659 -24.821 -12.481  1.00  0.00           H  
ATOM   3267  HA  ARG C 199     -34.393 -26.153 -13.623  1.00  0.00           H  
ATOM   3268 1HB  ARG C 199     -37.327 -26.222 -14.257  1.00  0.00           H  
ATOM   3269 2HB  ARG C 199     -36.158 -27.125 -15.209  1.00  0.00           H  
ATOM   3270 1HG  ARG C 199     -35.433 -28.247 -13.036  1.00  0.00           H  
ATOM   3271 2HG  ARG C 199     -36.864 -27.508 -12.285  1.00  0.00           H  
ATOM   3272 1HD  ARG C 199     -36.950 -29.169 -14.779  1.00  0.00           H  
ATOM   3273 2HD  ARG C 199     -37.171 -29.841 -13.150  1.00  0.00           H  
ATOM   3274  HE  ARG C 199     -39.013 -28.107 -14.655  1.00  0.00           H  
ATOM   3275 1HH1 ARG C 199     -38.232 -29.793 -11.682  1.00  0.00           H  
ATOM   3276 2HH1 ARG C 199     -39.861 -29.716 -11.053  1.00  0.00           H  
ATOM   3277 1HH2 ARG C 199     -41.135 -27.993 -13.826  1.00  0.00           H  
ATOM   3278 2HH2 ARG C 199     -41.505 -28.681 -12.264  1.00  0.00           H  
ATOM   3279  N   GLU C 200     -35.759 -23.807 -15.500  1.00  0.00           N  
ATOM   3280  CA  GLU C 200     -35.497 -23.040 -16.710  1.00  0.00           C  
ATOM   3281  C   GLU C 200     -34.202 -22.257 -16.564  1.00  0.00           C  
ATOM   3282  O   GLU C 200     -33.373 -22.243 -17.483  1.00  0.00           O  
ATOM   3283  CB  GLU C 200     -36.656 -22.082 -17.005  1.00  0.00           C  
ATOM   3284  CG  GLU C 200     -36.505 -21.248 -18.288  1.00  0.00           C  
ATOM   3285  CD  GLU C 200     -36.475 -22.071 -19.551  1.00  0.00           C  
ATOM   3286  OE1 GLU C 200     -36.914 -23.199 -19.530  1.00  0.00           O  
ATOM   3287  OE2 GLU C 200     -36.012 -21.568 -20.551  1.00  0.00           O  
ATOM   3288  H   GLU C 200     -36.546 -23.540 -14.900  1.00  0.00           H  
ATOM   3289  HA  GLU C 200     -35.390 -23.732 -17.544  1.00  0.00           H  
ATOM   3290 1HB  GLU C 200     -37.583 -22.651 -17.078  1.00  0.00           H  
ATOM   3291 2HB  GLU C 200     -36.770 -21.392 -16.165  1.00  0.00           H  
ATOM   3292 1HG  GLU C 200     -37.335 -20.545 -18.347  1.00  0.00           H  
ATOM   3293 2HG  GLU C 200     -35.582 -20.672 -18.217  1.00  0.00           H  
ATOM   3294  N   THR C 201     -33.978 -21.672 -15.380  1.00  0.00           N  
ATOM   3295  CA  THR C 201     -32.760 -20.923 -15.156  1.00  0.00           C  
ATOM   3296  C   THR C 201     -31.583 -21.866 -15.303  1.00  0.00           C  
ATOM   3297  O   THR C 201     -30.609 -21.572 -16.004  1.00  0.00           O  
ATOM   3298  CB  THR C 201     -32.770 -20.314 -13.727  1.00  0.00           C  
ATOM   3299  OG1 THR C 201     -33.874 -19.402 -13.606  1.00  0.00           O  
ATOM   3300  CG2 THR C 201     -31.457 -19.602 -13.383  1.00  0.00           C  
ATOM   3301  H   THR C 201     -34.676 -21.702 -14.632  1.00  0.00           H  
ATOM   3302  HA  THR C 201     -32.680 -20.132 -15.901  1.00  0.00           H  
ATOM   3303  HB  THR C 201     -32.920 -21.123 -13.012  1.00  0.00           H  
ATOM   3304  HG1 THR C 201     -34.707 -19.935 -13.557  1.00  0.00           H  
ATOM   3305 1HG2 THR C 201     -31.509 -19.207 -12.366  1.00  0.00           H  
ATOM   3306 2HG2 THR C 201     -30.650 -20.314 -13.450  1.00  0.00           H  
ATOM   3307 3HG2 THR C 201     -31.284 -18.784 -14.079  1.00  0.00           H  
ATOM   3308  N   ALA C 202     -31.695 -23.020 -14.658  1.00  0.00           N  
ATOM   3309  CA  ALA C 202     -30.637 -23.990 -14.641  1.00  0.00           C  
ATOM   3310  C   ALA C 202     -30.318 -24.625 -15.987  1.00  0.00           C  
ATOM   3311  O   ALA C 202     -29.139 -24.776 -16.327  1.00  0.00           O  
ATOM   3312  CB  ALA C 202     -31.020 -25.045 -13.648  1.00  0.00           C  
ATOM   3313  H   ALA C 202     -32.532 -23.223 -14.107  1.00  0.00           H  
ATOM   3314  HA  ALA C 202     -29.743 -23.484 -14.318  1.00  0.00           H  
ATOM   3315 1HB  ALA C 202     -30.224 -25.724 -13.562  1.00  0.00           H  
ATOM   3316 2HB  ALA C 202     -31.220 -24.606 -12.688  1.00  0.00           H  
ATOM   3317 3HB  ALA C 202     -31.915 -25.545 -13.991  1.00  0.00           H  
ATOM   3318  N   GLU C 203     -31.328 -24.949 -16.799  1.00  0.00           N  
ATOM   3319  CA  GLU C 203     -30.993 -25.595 -18.058  1.00  0.00           C  
ATOM   3320  C   GLU C 203     -30.352 -24.595 -19.000  1.00  0.00           C  
ATOM   3321  O   GLU C 203     -29.404 -24.939 -19.716  1.00  0.00           O  
ATOM   3322  CB  GLU C 203     -32.193 -26.294 -18.698  1.00  0.00           C  
ATOM   3323  CG  GLU C 203     -31.773 -27.242 -19.840  1.00  0.00           C  
ATOM   3324  CD  GLU C 203     -32.884 -28.132 -20.370  1.00  0.00           C  
ATOM   3325  OE1 GLU C 203     -33.745 -27.655 -21.093  1.00  0.00           O  
ATOM   3326  OE2 GLU C 203     -32.851 -29.314 -20.059  1.00  0.00           O  
ATOM   3327  H   GLU C 203     -32.304 -24.820 -16.519  1.00  0.00           H  
ATOM   3328  HA  GLU C 203     -30.252 -26.359 -17.869  1.00  0.00           H  
ATOM   3329 1HB  GLU C 203     -32.737 -26.862 -17.948  1.00  0.00           H  
ATOM   3330 2HB  GLU C 203     -32.877 -25.543 -19.102  1.00  0.00           H  
ATOM   3331 1HG  GLU C 203     -31.364 -26.650 -20.657  1.00  0.00           H  
ATOM   3332 2HG  GLU C 203     -30.970 -27.876 -19.463  1.00  0.00           H  
ATOM   3333  N   ARG C 204     -30.836 -23.347 -18.998  1.00  0.00           N  
ATOM   3334  CA  ARG C 204     -30.248 -22.368 -19.897  1.00  0.00           C  
ATOM   3335  C   ARG C 204     -28.805 -22.104 -19.465  1.00  0.00           C  
ATOM   3336  O   ARG C 204     -27.927 -21.981 -20.318  1.00  0.00           O  
ATOM   3337  CB  ARG C 204     -31.074 -21.105 -19.936  1.00  0.00           C  
ATOM   3338  CG  ARG C 204     -32.522 -21.298 -20.452  1.00  0.00           C  
ATOM   3339  CD  ARG C 204     -32.654 -21.534 -21.961  1.00  0.00           C  
ATOM   3340  NE  ARG C 204     -32.355 -22.931 -22.378  1.00  0.00           N  
ATOM   3341  CZ  ARG C 204     -33.175 -23.996 -22.169  1.00  0.00           C  
ATOM   3342  NH1 ARG C 204     -34.332 -23.841 -21.547  1.00  0.00           N  
ATOM   3343  NH2 ARG C 204     -32.818 -25.209 -22.582  1.00  0.00           N  
ATOM   3344  H   ARG C 204     -31.624 -23.078 -18.394  1.00  0.00           H  
ATOM   3345  HA  ARG C 204     -30.233 -22.784 -20.906  1.00  0.00           H  
ATOM   3346 1HB  ARG C 204     -31.126 -20.672 -18.934  1.00  0.00           H  
ATOM   3347 2HB  ARG C 204     -30.591 -20.394 -20.584  1.00  0.00           H  
ATOM   3348 1HG  ARG C 204     -32.954 -22.169 -19.959  1.00  0.00           H  
ATOM   3349 2HG  ARG C 204     -33.118 -20.422 -20.190  1.00  0.00           H  
ATOM   3350 1HD  ARG C 204     -33.680 -21.307 -22.258  1.00  0.00           H  
ATOM   3351 2HD  ARG C 204     -31.970 -20.870 -22.488  1.00  0.00           H  
ATOM   3352  HE  ARG C 204     -31.472 -23.118 -22.885  1.00  0.00           H  
ATOM   3353 1HH1 ARG C 204     -34.657 -22.913 -21.236  1.00  0.00           H  
ATOM   3354 2HH1 ARG C 204     -34.940 -24.634 -21.389  1.00  0.00           H  
ATOM   3355 1HH2 ARG C 204     -31.931 -25.356 -23.097  1.00  0.00           H  
ATOM   3356 2HH2 ARG C 204     -33.406 -26.018 -22.358  1.00  0.00           H  
ATOM   3357  N   LEU C 205     -28.539 -22.101 -18.145  1.00  0.00           N  
ATOM   3358  CA  LEU C 205     -27.176 -21.951 -17.649  1.00  0.00           C  
ATOM   3359  C   LEU C 205     -26.289 -23.120 -18.059  1.00  0.00           C  
ATOM   3360  O   LEU C 205     -25.121 -22.906 -18.368  1.00  0.00           O  
ATOM   3361  CB  LEU C 205     -27.156 -21.790 -16.141  1.00  0.00           C  
ATOM   3362  CG  LEU C 205     -27.641 -20.484 -15.600  1.00  0.00           C  
ATOM   3363  CD1 LEU C 205     -27.880 -20.627 -14.184  1.00  0.00           C  
ATOM   3364  CD2 LEU C 205     -26.556 -19.444 -15.756  1.00  0.00           C  
ATOM   3365  H   LEU C 205     -29.304 -22.174 -17.466  1.00  0.00           H  
ATOM   3366  HA  LEU C 205     -26.763 -21.047 -18.073  1.00  0.00           H  
ATOM   3367 1HB  LEU C 205     -27.743 -22.590 -15.692  1.00  0.00           H  
ATOM   3368 2HB  LEU C 205     -26.137 -21.877 -15.827  1.00  0.00           H  
ATOM   3369  HG  LEU C 205     -28.554 -20.181 -16.112  1.00  0.00           H  
ATOM   3370 1HD1 LEU C 205     -28.224 -19.682 -13.796  1.00  0.00           H  
ATOM   3371 2HD1 LEU C 205     -28.636 -21.377 -14.048  1.00  0.00           H  
ATOM   3372 3HD1 LEU C 205     -26.967 -20.927 -13.683  1.00  0.00           H  
ATOM   3373 1HD2 LEU C 205     -26.909 -18.505 -15.338  1.00  0.00           H  
ATOM   3374 2HD2 LEU C 205     -25.666 -19.772 -15.216  1.00  0.00           H  
ATOM   3375 3HD2 LEU C 205     -26.307 -19.313 -16.783  1.00  0.00           H  
ATOM   3376  N   LEU C 206     -26.803 -24.358 -18.110  1.00  0.00           N  
ATOM   3377  CA  LEU C 206     -25.907 -25.429 -18.557  1.00  0.00           C  
ATOM   3378  C   LEU C 206     -25.475 -25.170 -20.008  1.00  0.00           C  
ATOM   3379  O   LEU C 206     -24.316 -25.414 -20.375  1.00  0.00           O  
ATOM   3380  CB  LEU C 206     -26.567 -26.818 -18.547  1.00  0.00           C  
ATOM   3381  CG  LEU C 206     -26.932 -27.506 -17.201  1.00  0.00           C  
ATOM   3382  CD1 LEU C 206     -27.678 -28.839 -17.528  1.00  0.00           C  
ATOM   3383  CD2 LEU C 206     -25.703 -27.795 -16.363  1.00  0.00           C  
ATOM   3384  H   LEU C 206     -27.766 -24.542 -17.807  1.00  0.00           H  
ATOM   3385  HA  LEU C 206     -25.026 -25.436 -17.924  1.00  0.00           H  
ATOM   3386 1HB  LEU C 206     -27.499 -26.735 -19.113  1.00  0.00           H  
ATOM   3387 2HB  LEU C 206     -25.924 -27.465 -19.084  1.00  0.00           H  
ATOM   3388  HG  LEU C 206     -27.596 -26.850 -16.640  1.00  0.00           H  
ATOM   3389 1HD1 LEU C 206     -27.957 -29.343 -16.608  1.00  0.00           H  
ATOM   3390 2HD1 LEU C 206     -28.571 -28.623 -18.114  1.00  0.00           H  
ATOM   3391 3HD1 LEU C 206     -27.044 -29.490 -18.089  1.00  0.00           H  
ATOM   3392 1HD2 LEU C 206     -26.001 -28.274 -15.431  1.00  0.00           H  
ATOM   3393 2HD2 LEU C 206     -25.046 -28.451 -16.895  1.00  0.00           H  
ATOM   3394 3HD2 LEU C 206     -25.191 -26.880 -16.141  1.00  0.00           H  
ATOM   3395  N   GLU C 207     -26.417 -24.684 -20.837  1.00  0.00           N  
ATOM   3396  CA  GLU C 207     -26.108 -24.389 -22.239  1.00  0.00           C  
ATOM   3397  C   GLU C 207     -25.168 -23.190 -22.366  1.00  0.00           C  
ATOM   3398  O   GLU C 207     -24.212 -23.222 -23.150  1.00  0.00           O  
ATOM   3399  CB  GLU C 207     -27.393 -24.099 -23.037  1.00  0.00           C  
ATOM   3400  CG  GLU C 207     -28.305 -25.303 -23.284  1.00  0.00           C  
ATOM   3401  CD  GLU C 207     -29.614 -24.943 -23.937  1.00  0.00           C  
ATOM   3402  OE1 GLU C 207     -29.945 -23.774 -23.960  1.00  0.00           O  
ATOM   3403  OE2 GLU C 207     -30.300 -25.828 -24.430  1.00  0.00           O  
ATOM   3404  H   GLU C 207     -27.366 -24.531 -20.473  1.00  0.00           H  
ATOM   3405  HA  GLU C 207     -25.615 -25.257 -22.672  1.00  0.00           H  
ATOM   3406 1HB  GLU C 207     -27.981 -23.349 -22.508  1.00  0.00           H  
ATOM   3407 2HB  GLU C 207     -27.128 -23.676 -24.004  1.00  0.00           H  
ATOM   3408 1HG  GLU C 207     -27.788 -25.991 -23.935  1.00  0.00           H  
ATOM   3409 2HG  GLU C 207     -28.496 -25.803 -22.331  1.00  0.00           H  
ATOM   3410  N   TRP C 208     -25.411 -22.154 -21.558  1.00  0.00           N  
ATOM   3411  CA  TRP C 208     -24.596 -20.950 -21.573  1.00  0.00           C  
ATOM   3412  C   TRP C 208     -23.196 -21.260 -21.089  1.00  0.00           C  
ATOM   3413  O   TRP C 208     -22.219 -20.741 -21.635  1.00  0.00           O  
ATOM   3414  CB  TRP C 208     -25.229 -19.860 -20.708  1.00  0.00           C  
ATOM   3415  CG  TRP C 208     -26.474 -19.276 -21.323  1.00  0.00           C  
ATOM   3416  CD1 TRP C 208     -26.753 -19.194 -22.652  1.00  0.00           C  
ATOM   3417  CD2 TRP C 208     -27.628 -18.724 -20.641  1.00  0.00           C  
ATOM   3418  NE1 TRP C 208     -27.986 -18.618 -22.843  1.00  0.00           N  
ATOM   3419  CE2 TRP C 208     -28.533 -18.327 -21.622  1.00  0.00           C  
ATOM   3420  CE3 TRP C 208     -27.957 -18.546 -19.314  1.00  0.00           C  
ATOM   3421  CZ2 TRP C 208     -29.753 -17.750 -21.303  1.00  0.00           C  
ATOM   3422  CZ3 TRP C 208     -29.172 -17.979 -18.983  1.00  0.00           C  
ATOM   3423  CH2 TRP C 208     -30.049 -17.586 -19.951  1.00  0.00           C  
ATOM   3424  H   TRP C 208     -26.227 -22.194 -20.946  1.00  0.00           H  
ATOM   3425  HA  TRP C 208     -24.537 -20.587 -22.597  1.00  0.00           H  
ATOM   3426 1HB  TRP C 208     -25.473 -20.271 -19.742  1.00  0.00           H  
ATOM   3427 2HB  TRP C 208     -24.515 -19.056 -20.549  1.00  0.00           H  
ATOM   3428  HD1 TRP C 208     -26.093 -19.535 -23.447  1.00  0.00           H  
ATOM   3429  HE1 TRP C 208     -28.421 -18.444 -23.734  1.00  0.00           H  
ATOM   3430  HE3 TRP C 208     -27.278 -18.845 -18.562  1.00  0.00           H  
ATOM   3431  HZ2 TRP C 208     -30.464 -17.437 -22.067  1.00  0.00           H  
ATOM   3432  HZ3 TRP C 208     -29.409 -17.852 -17.927  1.00  0.00           H  
ATOM   3433  HH2 TRP C 208     -31.000 -17.139 -19.660  1.00  0.00           H  
ATOM   3434  N   ALA C 209     -23.088 -22.105 -20.061  1.00  0.00           N  
ATOM   3435  CA  ALA C 209     -21.791 -22.470 -19.546  1.00  0.00           C  
ATOM   3436  C   ALA C 209     -21.013 -23.219 -20.604  1.00  0.00           C  
ATOM   3437  O   ALA C 209     -19.851 -22.894 -20.828  1.00  0.00           O  
ATOM   3438  CB  ALA C 209     -21.939 -23.297 -18.282  1.00  0.00           C  
ATOM   3439  H   ALA C 209     -23.919 -22.488 -19.622  1.00  0.00           H  
ATOM   3440  HA  ALA C 209     -21.241 -21.572 -19.317  1.00  0.00           H  
ATOM   3441 1HB  ALA C 209     -20.957 -23.555 -17.894  1.00  0.00           H  
ATOM   3442 2HB  ALA C 209     -22.487 -22.731 -17.535  1.00  0.00           H  
ATOM   3443 3HB  ALA C 209     -22.495 -24.203 -18.516  1.00  0.00           H  
ATOM   3444  N   MET C 210     -21.651 -24.136 -21.344  1.00  0.00           N  
ATOM   3445  CA  MET C 210     -20.868 -24.853 -22.341  1.00  0.00           C  
ATOM   3446  C   MET C 210     -20.449 -23.929 -23.466  1.00  0.00           C  
ATOM   3447  O   MET C 210     -19.337 -24.053 -23.993  1.00  0.00           O  
ATOM   3448  CB  MET C 210     -21.610 -26.053 -22.899  1.00  0.00           C  
ATOM   3449  CG  MET C 210     -20.739 -26.928 -23.784  1.00  0.00           C  
ATOM   3450  SD  MET C 210     -19.252 -27.680 -22.928  1.00  0.00           S  
ATOM   3451  CE  MET C 210     -19.853 -29.169 -22.081  1.00  0.00           C  
ATOM   3452  H   MET C 210     -22.628 -24.387 -21.157  1.00  0.00           H  
ATOM   3453  HA  MET C 210     -19.967 -25.213 -21.873  1.00  0.00           H  
ATOM   3454 1HB  MET C 210     -22.015 -26.656 -22.107  1.00  0.00           H  
ATOM   3455 2HB  MET C 210     -22.455 -25.698 -23.496  1.00  0.00           H  
ATOM   3456 1HG  MET C 210     -21.365 -27.711 -24.152  1.00  0.00           H  
ATOM   3457 2HG  MET C 210     -20.386 -26.340 -24.636  1.00  0.00           H  
ATOM   3458 1HE  MET C 210     -19.025 -29.637 -21.547  1.00  0.00           H  
ATOM   3459 2HE  MET C 210     -20.636 -28.918 -21.381  1.00  0.00           H  
ATOM   3460 3HE  MET C 210     -20.245 -29.871 -22.801  1.00  0.00           H  
ATOM   3461  N   LYS C 211     -21.323 -22.979 -23.816  1.00  0.00           N  
ATOM   3462  CA  LYS C 211     -21.019 -22.031 -24.870  1.00  0.00           C  
ATOM   3463  C   LYS C 211     -19.816 -21.184 -24.464  1.00  0.00           C  
ATOM   3464  O   LYS C 211     -18.900 -20.994 -25.265  1.00  0.00           O  
ATOM   3465  CB  LYS C 211     -22.248 -21.157 -25.158  1.00  0.00           C  
ATOM   3466  CG  LYS C 211     -22.116 -20.146 -26.306  1.00  0.00           C  
ATOM   3467  CD  LYS C 211     -23.460 -19.425 -26.536  1.00  0.00           C  
ATOM   3468  CE  LYS C 211     -23.435 -18.506 -27.762  1.00  0.00           C  
ATOM   3469  NZ  LYS C 211     -22.505 -17.361 -27.589  1.00  0.00           N  
ATOM   3470  H   LYS C 211     -22.241 -22.941 -23.363  1.00  0.00           H  
ATOM   3471  HA  LYS C 211     -20.757 -22.583 -25.774  1.00  0.00           H  
ATOM   3472 1HB  LYS C 211     -23.103 -21.801 -25.368  1.00  0.00           H  
ATOM   3473 2HB  LYS C 211     -22.492 -20.591 -24.261  1.00  0.00           H  
ATOM   3474 1HG  LYS C 211     -21.347 -19.406 -26.057  1.00  0.00           H  
ATOM   3475 2HG  LYS C 211     -21.818 -20.661 -27.219  1.00  0.00           H  
ATOM   3476 1HD  LYS C 211     -24.247 -20.168 -26.668  1.00  0.00           H  
ATOM   3477 2HD  LYS C 211     -23.698 -18.828 -25.655  1.00  0.00           H  
ATOM   3478 1HE  LYS C 211     -23.124 -19.082 -28.632  1.00  0.00           H  
ATOM   3479 2HE  LYS C 211     -24.438 -18.120 -27.934  1.00  0.00           H  
ATOM   3480 1HZ  LYS C 211     -22.507 -16.781 -28.408  1.00  0.00           H  
ATOM   3481 2HZ  LYS C 211     -22.770 -16.807 -26.795  1.00  0.00           H  
ATOM   3482 3HZ  LYS C 211     -21.547 -17.704 -27.442  1.00  0.00           H  
ATOM   3483  N   MET C 212     -19.790 -20.718 -23.204  1.00  0.00           N  
ATOM   3484  CA  MET C 212     -18.684 -19.895 -22.719  1.00  0.00           C  
ATOM   3485  C   MET C 212     -17.384 -20.701 -22.681  1.00  0.00           C  
ATOM   3486  O   MET C 212     -16.302 -20.150 -22.902  1.00  0.00           O  
ATOM   3487  CB  MET C 212     -18.979 -19.325 -21.338  1.00  0.00           C  
ATOM   3488  CG  MET C 212     -17.967 -18.256 -20.859  1.00  0.00           C  
ATOM   3489  SD  MET C 212     -18.350 -17.598 -19.214  1.00  0.00           S  
ATOM   3490  CE  MET C 212     -16.955 -16.565 -18.893  1.00  0.00           C  
ATOM   3491  H   MET C 212     -20.582 -20.908 -22.582  1.00  0.00           H  
ATOM   3492  HA  MET C 212     -18.547 -19.066 -23.411  1.00  0.00           H  
ATOM   3493 1HB  MET C 212     -19.973 -18.884 -21.344  1.00  0.00           H  
ATOM   3494 2HB  MET C 212     -18.986 -20.145 -20.612  1.00  0.00           H  
ATOM   3495 1HG  MET C 212     -16.970 -18.655 -20.856  1.00  0.00           H  
ATOM   3496 2HG  MET C 212     -17.987 -17.426 -21.566  1.00  0.00           H  
ATOM   3497 1HE  MET C 212     -17.061 -16.136 -17.912  1.00  0.00           H  
ATOM   3498 2HE  MET C 212     -16.041 -17.154 -18.930  1.00  0.00           H  
ATOM   3499 3HE  MET C 212     -16.907 -15.772 -19.636  1.00  0.00           H  
ATOM   3500  N   ILE C 213     -17.480 -22.007 -22.396  1.00  0.00           N  
ATOM   3501  CA  ILE C 213     -16.290 -22.849 -22.355  1.00  0.00           C  
ATOM   3502  C   ILE C 213     -15.697 -22.916 -23.763  1.00  0.00           C  
ATOM   3503  O   ILE C 213     -14.484 -22.718 -23.945  1.00  0.00           O  
ATOM   3504  CB  ILE C 213     -16.609 -24.274 -21.837  1.00  0.00           C  
ATOM   3505  CG1 ILE C 213     -17.038 -24.272 -20.340  1.00  0.00           C  
ATOM   3506  CG2 ILE C 213     -15.413 -25.088 -21.966  1.00  0.00           C  
ATOM   3507  CD1 ILE C 213     -17.631 -25.548 -19.847  1.00  0.00           C  
ATOM   3508  H   ILE C 213     -18.395 -22.409 -22.168  1.00  0.00           H  
ATOM   3509  HA  ILE C 213     -15.550 -22.394 -21.712  1.00  0.00           H  
ATOM   3510  HB  ILE C 213     -17.415 -24.707 -22.427  1.00  0.00           H  
ATOM   3511 1HG1 ILE C 213     -16.187 -24.072 -19.734  1.00  0.00           H  
ATOM   3512 2HG1 ILE C 213     -17.745 -23.504 -20.188  1.00  0.00           H  
ATOM   3513 1HG2 ILE C 213     -15.638 -26.065 -21.626  1.00  0.00           H  
ATOM   3514 2HG2 ILE C 213     -15.109 -25.114 -22.983  1.00  0.00           H  
ATOM   3515 3HG2 ILE C 213     -14.627 -24.672 -21.369  1.00  0.00           H  
ATOM   3516 1HD1 ILE C 213     -17.896 -25.448 -18.796  1.00  0.00           H  
ATOM   3517 2HD1 ILE C 213     -18.501 -25.785 -20.405  1.00  0.00           H  
ATOM   3518 3HD1 ILE C 213     -16.917 -26.332 -19.957  1.00  0.00           H  
ATOM   3519  N   GLU C 214     -16.560 -23.141 -24.771  1.00  0.00           N  
ATOM   3520  CA  GLU C 214     -16.082 -23.158 -26.149  1.00  0.00           C  
ATOM   3521  C   GLU C 214     -15.543 -21.797 -26.574  1.00  0.00           C  
ATOM   3522  O   GLU C 214     -14.502 -21.737 -27.232  1.00  0.00           O  
ATOM   3523  CB  GLU C 214     -17.185 -23.551 -27.150  1.00  0.00           C  
ATOM   3524  CG  GLU C 214     -17.620 -25.008 -27.160  1.00  0.00           C  
ATOM   3525  CD  GLU C 214     -18.734 -25.282 -28.159  1.00  0.00           C  
ATOM   3526  OE1 GLU C 214     -19.471 -24.379 -28.471  1.00  0.00           O  
ATOM   3527  OE2 GLU C 214     -18.797 -26.378 -28.665  1.00  0.00           O  
ATOM   3528  H   GLU C 214     -17.551 -23.309 -24.561  1.00  0.00           H  
ATOM   3529  HA  GLU C 214     -15.271 -23.880 -26.223  1.00  0.00           H  
ATOM   3530 1HB  GLU C 214     -18.075 -22.954 -26.938  1.00  0.00           H  
ATOM   3531 2HB  GLU C 214     -16.861 -23.295 -28.156  1.00  0.00           H  
ATOM   3532 1HG  GLU C 214     -16.764 -25.611 -27.442  1.00  0.00           H  
ATOM   3533 2HG  GLU C 214     -17.940 -25.301 -26.155  1.00  0.00           H  
ATOM   3534  N   GLU C 215     -16.210 -20.704 -26.172  1.00  0.00           N  
ATOM   3535  CA  GLU C 215     -15.740 -19.380 -26.559  1.00  0.00           C  
ATOM   3536  C   GLU C 215     -14.400 -19.039 -25.934  1.00  0.00           C  
ATOM   3537  O   GLU C 215     -13.563 -18.430 -26.598  1.00  0.00           O  
ATOM   3538  CB  GLU C 215     -16.746 -18.275 -26.210  1.00  0.00           C  
ATOM   3539  CG  GLU C 215     -18.017 -18.265 -27.055  1.00  0.00           C  
ATOM   3540  CD  GLU C 215     -18.989 -17.163 -26.671  1.00  0.00           C  
ATOM   3541  OE1 GLU C 215     -18.699 -16.398 -25.781  1.00  0.00           O  
ATOM   3542  OE2 GLU C 215     -20.045 -17.100 -27.277  1.00  0.00           O  
ATOM   3543  H   GLU C 215     -17.079 -20.808 -25.641  1.00  0.00           H  
ATOM   3544  HA  GLU C 215     -15.618 -19.376 -27.640  1.00  0.00           H  
ATOM   3545 1HB  GLU C 215     -17.040 -18.382 -25.168  1.00  0.00           H  
ATOM   3546 2HB  GLU C 215     -16.265 -17.303 -26.314  1.00  0.00           H  
ATOM   3547 1HG  GLU C 215     -17.735 -18.135 -28.099  1.00  0.00           H  
ATOM   3548 2HG  GLU C 215     -18.510 -19.226 -26.965  1.00  0.00           H  
ATOM   3549  N   LYS C 216     -14.165 -19.423 -24.676  1.00  0.00           N  
ATOM   3550  CA  LYS C 216     -12.886 -19.066 -24.082  1.00  0.00           C  
ATOM   3551  C   LYS C 216     -11.784 -19.858 -24.804  1.00  0.00           C  
ATOM   3552  O   LYS C 216     -10.714 -19.311 -25.107  1.00  0.00           O  
ATOM   3553  CB  LYS C 216     -12.897 -19.283 -22.559  1.00  0.00           C  
ATOM   3554  CG  LYS C 216     -11.659 -18.693 -21.812  1.00  0.00           C  
ATOM   3555  CD  LYS C 216     -11.833 -18.759 -20.273  1.00  0.00           C  
ATOM   3556  CE  LYS C 216     -10.657 -18.121 -19.508  1.00  0.00           C  
ATOM   3557  NZ  LYS C 216     -10.683 -16.588 -19.534  1.00  0.00           N  
ATOM   3558  H   LYS C 216     -14.885 -19.905 -24.130  1.00  0.00           H  
ATOM   3559  HA  LYS C 216     -12.704 -18.007 -24.260  1.00  0.00           H  
ATOM   3560 1HB  LYS C 216     -13.801 -18.841 -22.135  1.00  0.00           H  
ATOM   3561 2HB  LYS C 216     -12.940 -20.356 -22.354  1.00  0.00           H  
ATOM   3562 1HG  LYS C 216     -10.769 -19.262 -22.091  1.00  0.00           H  
ATOM   3563 2HG  LYS C 216     -11.515 -17.654 -22.110  1.00  0.00           H  
ATOM   3564 1HD  LYS C 216     -12.755 -18.245 -19.994  1.00  0.00           H  
ATOM   3565 2HD  LYS C 216     -11.900 -19.795 -19.967  1.00  0.00           H  
ATOM   3566 1HE  LYS C 216     -10.677 -18.459 -18.472  1.00  0.00           H  
ATOM   3567 2HE  LYS C 216      -9.731 -18.461 -19.971  1.00  0.00           H  
ATOM   3568 1HZ  LYS C 216      -9.876 -16.241 -19.036  1.00  0.00           H  
ATOM   3569 2HZ  LYS C 216     -10.647 -16.269 -20.488  1.00  0.00           H  
ATOM   3570 3HZ  LYS C 216     -11.552 -16.199 -19.063  1.00  0.00           H  
ATOM   3571  N   ALA C 217     -12.050 -21.143 -25.114  1.00  0.00           N  
ATOM   3572  CA  ALA C 217     -11.067 -21.935 -25.848  1.00  0.00           C  
ATOM   3573  C   ALA C 217     -10.838 -21.338 -27.245  1.00  0.00           C  
ATOM   3574  O   ALA C 217      -9.698 -21.279 -27.721  1.00  0.00           O  
ATOM   3575  CB  ALA C 217     -11.526 -23.379 -25.959  1.00  0.00           C  
ATOM   3576  H   ALA C 217     -12.940 -21.571 -24.833  1.00  0.00           H  
ATOM   3577  HA  ALA C 217     -10.124 -21.898 -25.303  1.00  0.00           H  
ATOM   3578 1HB  ALA C 217     -10.777 -23.968 -26.487  1.00  0.00           H  
ATOM   3579 2HB  ALA C 217     -11.664 -23.772 -24.961  1.00  0.00           H  
ATOM   3580 3HB  ALA C 217     -12.472 -23.421 -26.500  1.00  0.00           H  
ATOM   3581  N   LYS C 218     -11.919 -20.848 -27.876  1.00  0.00           N  
ATOM   3582  CA  LYS C 218     -11.833 -20.226 -29.188  1.00  0.00           C  
ATOM   3583  C   LYS C 218     -10.982 -18.975 -29.128  1.00  0.00           C  
ATOM   3584  O   LYS C 218     -10.124 -18.779 -29.983  1.00  0.00           O  
ATOM   3585  CB  LYS C 218     -13.213 -19.875 -29.744  1.00  0.00           C  
ATOM   3586  CG  LYS C 218     -13.187 -19.258 -31.153  1.00  0.00           C  
ATOM   3587  CD  LYS C 218     -14.601 -19.017 -31.686  1.00  0.00           C  
ATOM   3588  CE  LYS C 218     -14.592 -18.498 -33.137  1.00  0.00           C  
ATOM   3589  NZ  LYS C 218     -14.057 -17.091 -33.265  1.00  0.00           N  
ATOM   3590  H   LYS C 218     -12.840 -20.949 -27.447  1.00  0.00           H  
ATOM   3591  HA  LYS C 218     -11.360 -20.928 -29.871  1.00  0.00           H  
ATOM   3592 1HB  LYS C 218     -13.842 -20.765 -29.755  1.00  0.00           H  
ATOM   3593 2HB  LYS C 218     -13.685 -19.152 -29.088  1.00  0.00           H  
ATOM   3594 1HG  LYS C 218     -12.656 -18.300 -31.118  1.00  0.00           H  
ATOM   3595 2HG  LYS C 218     -12.650 -19.917 -31.836  1.00  0.00           H  
ATOM   3596 1HD  LYS C 218     -15.165 -19.949 -31.645  1.00  0.00           H  
ATOM   3597 2HD  LYS C 218     -15.100 -18.284 -31.052  1.00  0.00           H  
ATOM   3598 1HE  LYS C 218     -13.976 -19.161 -33.744  1.00  0.00           H  
ATOM   3599 2HE  LYS C 218     -15.612 -18.518 -33.516  1.00  0.00           H  
ATOM   3600 1HZ  LYS C 218     -14.082 -16.814 -34.229  1.00  0.00           H  
ATOM   3601 2HZ  LYS C 218     -14.621 -16.463 -32.724  1.00  0.00           H  
ATOM   3602 3HZ  LYS C 218     -13.079 -17.006 -32.941  1.00  0.00           H  
ATOM   3603  N   LYS C 219     -11.149 -18.150 -28.089  1.00  0.00           N  
ATOM   3604  CA  LYS C 219     -10.343 -16.941 -28.013  1.00  0.00           C  
ATOM   3605  C   LYS C 219      -8.862 -17.301 -28.043  1.00  0.00           C  
ATOM   3606  O   LYS C 219      -8.090 -16.653 -28.756  1.00  0.00           O  
ATOM   3607  CB  LYS C 219     -10.668 -16.129 -26.751  1.00  0.00           C  
ATOM   3608  CG  LYS C 219     -12.035 -15.421 -26.769  1.00  0.00           C  
ATOM   3609  CD  LYS C 219     -12.311 -14.677 -25.454  1.00  0.00           C  
ATOM   3610  CE  LYS C 219     -13.691 -14.021 -25.462  1.00  0.00           C  
ATOM   3611  NZ  LYS C 219     -13.992 -13.332 -24.170  1.00  0.00           N  
ATOM   3612  H   LYS C 219     -11.873 -18.344 -27.392  1.00  0.00           H  
ATOM   3613  HA  LYS C 219     -10.560 -16.326 -28.886  1.00  0.00           H  
ATOM   3614 1HB  LYS C 219     -10.657 -16.798 -25.887  1.00  0.00           H  
ATOM   3615 2HB  LYS C 219      -9.895 -15.380 -26.591  1.00  0.00           H  
ATOM   3616 1HG  LYS C 219     -12.054 -14.705 -27.590  1.00  0.00           H  
ATOM   3617 2HG  LYS C 219     -12.819 -16.146 -26.938  1.00  0.00           H  
ATOM   3618 1HD  LYS C 219     -12.261 -15.383 -24.624  1.00  0.00           H  
ATOM   3619 2HD  LYS C 219     -11.554 -13.909 -25.302  1.00  0.00           H  
ATOM   3620 1HE  LYS C 219     -13.733 -13.292 -26.269  1.00  0.00           H  
ATOM   3621 2HE  LYS C 219     -14.448 -14.789 -25.637  1.00  0.00           H  
ATOM   3622 1HZ  LYS C 219     -14.910 -12.912 -24.209  1.00  0.00           H  
ATOM   3623 2HZ  LYS C 219     -13.970 -13.997 -23.412  1.00  0.00           H  
ATOM   3624 3HZ  LYS C 219     -13.307 -12.613 -23.998  1.00  0.00           H  
ATOM   3625  N   GLU C 220      -8.470 -18.369 -27.341  1.00  0.00           N  
ATOM   3626  CA  GLU C 220      -7.063 -18.758 -27.367  1.00  0.00           C  
ATOM   3627  C   GLU C 220      -6.657 -19.252 -28.761  1.00  0.00           C  
ATOM   3628  O   GLU C 220      -5.553 -18.948 -29.229  1.00  0.00           O  
ATOM   3629  CB  GLU C 220      -6.784 -19.815 -26.298  1.00  0.00           C  
ATOM   3630  CG  GLU C 220      -6.866 -19.268 -24.870  1.00  0.00           C  
ATOM   3631  CD  GLU C 220      -5.774 -18.246 -24.562  1.00  0.00           C  
ATOM   3632  OE1 GLU C 220      -4.623 -18.600 -24.690  1.00  0.00           O  
ATOM   3633  OE2 GLU C 220      -6.092 -17.116 -24.223  1.00  0.00           O  
ATOM   3634  H   GLU C 220      -9.155 -18.873 -26.762  1.00  0.00           H  
ATOM   3635  HA  GLU C 220      -6.464 -17.881 -27.133  1.00  0.00           H  
ATOM   3636 1HB  GLU C 220      -7.509 -20.625 -26.390  1.00  0.00           H  
ATOM   3637 2HB  GLU C 220      -5.794 -20.240 -26.449  1.00  0.00           H  
ATOM   3638 1HG  GLU C 220      -7.844 -18.800 -24.733  1.00  0.00           H  
ATOM   3639 2HG  GLU C 220      -6.792 -20.101 -24.170  1.00  0.00           H  
ATOM   3640  N   LYS C 221      -7.567 -19.965 -29.439  1.00  0.00           N  
ATOM   3641  CA  LYS C 221      -7.311 -20.467 -30.791  1.00  0.00           C  
ATOM   3642  C   LYS C 221      -7.139 -19.316 -31.773  1.00  0.00           C  
ATOM   3643  O   LYS C 221      -6.307 -19.379 -32.675  1.00  0.00           O  
ATOM   3644  CB  LYS C 221      -8.423 -21.413 -31.248  1.00  0.00           C  
ATOM   3645  CG  LYS C 221      -8.182 -22.057 -32.603  1.00  0.00           C  
ATOM   3646  CD  LYS C 221      -9.246 -23.108 -32.921  1.00  0.00           C  
ATOM   3647  CE  LYS C 221      -9.022 -23.725 -34.298  1.00  0.00           C  
ATOM   3648  NZ  LYS C 221     -10.052 -24.749 -34.628  1.00  0.00           N  
ATOM   3649  H   LYS C 221      -8.453 -20.194 -28.976  1.00  0.00           H  
ATOM   3650  HA  LYS C 221      -6.374 -21.023 -30.786  1.00  0.00           H  
ATOM   3651 1HB  LYS C 221      -8.572 -22.196 -30.504  1.00  0.00           H  
ATOM   3652 2HB  LYS C 221      -9.352 -20.852 -31.322  1.00  0.00           H  
ATOM   3653 1HG  LYS C 221      -8.207 -21.281 -33.371  1.00  0.00           H  
ATOM   3654 2HG  LYS C 221      -7.198 -22.515 -32.613  1.00  0.00           H  
ATOM   3655 1HD  LYS C 221      -9.204 -23.900 -32.167  1.00  0.00           H  
ATOM   3656 2HD  LYS C 221     -10.234 -22.646 -32.888  1.00  0.00           H  
ATOM   3657 1HE  LYS C 221      -9.056 -22.936 -35.048  1.00  0.00           H  
ATOM   3658 2HE  LYS C 221      -8.038 -24.193 -34.325  1.00  0.00           H  
ATOM   3659 1HZ  LYS C 221      -9.866 -25.127 -35.546  1.00  0.00           H  
ATOM   3660 2HZ  LYS C 221     -10.020 -25.495 -33.946  1.00  0.00           H  
ATOM   3661 3HZ  LYS C 221     -10.966 -24.323 -34.619  1.00  0.00           H  
ATOM   3662  N   ASP C 222      -7.924 -18.257 -31.593  1.00  0.00           N  
ATOM   3663  CA  ASP C 222      -7.847 -17.088 -32.455  1.00  0.00           C  
ATOM   3664  C   ASP C 222      -6.566 -16.287 -32.186  1.00  0.00           C  
ATOM   3665  O   ASP C 222      -5.979 -15.731 -33.117  1.00  0.00           O  
ATOM   3666  CB  ASP C 222      -9.084 -16.196 -32.275  1.00  0.00           C  
ATOM   3667  CG  ASP C 222     -10.395 -16.795 -32.887  1.00  0.00           C  
ATOM   3668  OD1 ASP C 222     -10.312 -17.704 -33.679  1.00  0.00           O  
ATOM   3669  OD2 ASP C 222     -11.471 -16.309 -32.563  1.00  0.00           O  
ATOM   3670  H   ASP C 222      -8.608 -18.287 -30.839  1.00  0.00           H  
ATOM   3671  HA  ASP C 222      -7.821 -17.429 -33.488  1.00  0.00           H  
ATOM   3672 1HB  ASP C 222      -9.245 -16.037 -31.206  1.00  0.00           H  
ATOM   3673 2HB  ASP C 222      -8.895 -15.223 -32.724  1.00  0.00           H  
ATOM   3674  N   ARG C 223      -6.105 -16.251 -30.924  1.00  0.00           N  
ATOM   3675  CA  ARG C 223      -4.858 -15.552 -30.603  1.00  0.00           C  
ATOM   3676  C   ARG C 223      -3.649 -16.267 -31.228  1.00  0.00           C  
ATOM   3677  O   ARG C 223      -2.722 -15.617 -31.720  1.00  0.00           O  
ATOM   3678  CB  ARG C 223      -4.634 -15.465 -29.093  1.00  0.00           C  
ATOM   3679  CG  ARG C 223      -5.570 -14.530 -28.322  1.00  0.00           C  
ATOM   3680  CD  ARG C 223      -5.341 -14.606 -26.829  1.00  0.00           C  
ATOM   3681  NE  ARG C 223      -4.065 -14.007 -26.438  1.00  0.00           N  
ATOM   3682  CZ  ARG C 223      -3.436 -14.193 -25.249  1.00  0.00           C  
ATOM   3683  NH1 ARG C 223      -3.936 -14.985 -24.313  1.00  0.00           N  
ATOM   3684  NH2 ARG C 223      -2.290 -13.566 -25.021  1.00  0.00           N  
ATOM   3685  H   ARG C 223      -6.653 -16.682 -30.174  1.00  0.00           H  
ATOM   3686  HA  ARG C 223      -4.914 -14.543 -31.007  1.00  0.00           H  
ATOM   3687 1HB  ARG C 223      -4.751 -16.459 -28.660  1.00  0.00           H  
ATOM   3688 2HB  ARG C 223      -3.612 -15.146 -28.899  1.00  0.00           H  
ATOM   3689 1HG  ARG C 223      -5.386 -13.505 -28.639  1.00  0.00           H  
ATOM   3690 2HG  ARG C 223      -6.599 -14.783 -28.528  1.00  0.00           H  
ATOM   3691 1HD  ARG C 223      -6.140 -14.082 -26.309  1.00  0.00           H  
ATOM   3692 2HD  ARG C 223      -5.337 -15.653 -26.515  1.00  0.00           H  
ATOM   3693  HE  ARG C 223      -3.623 -13.389 -27.104  1.00  0.00           H  
ATOM   3694 1HH1 ARG C 223      -4.814 -15.513 -24.452  1.00  0.00           H  
ATOM   3695 2HH1 ARG C 223      -3.443 -15.106 -23.445  1.00  0.00           H  
ATOM   3696 1HH2 ARG C 223      -1.897 -12.959 -25.727  1.00  0.00           H  
ATOM   3697 2HH2 ARG C 223      -1.811 -13.694 -24.142  1.00  0.00           H  
ATOM   3698  N   ASN C 224      -3.657 -17.607 -31.206  1.00  0.00           N  
ATOM   3699  CA  ASN C 224      -2.573 -18.389 -31.798  1.00  0.00           C  
ATOM   3700  C   ASN C 224      -3.064 -19.738 -32.321  1.00  0.00           C  
ATOM   3701  O   ASN C 224      -3.060 -20.744 -31.604  1.00  0.00           O  
ATOM   3702  CB  ASN C 224      -1.448 -18.593 -30.799  1.00  0.00           C  
ATOM   3703  CG  ASN C 224      -0.234 -19.273 -31.397  1.00  0.00           C  
ATOM   3704  OD1 ASN C 224      -0.300 -20.028 -32.387  1.00  0.00           O  
ATOM   3705  ND2 ASN C 224       0.909 -19.012 -30.796  1.00  0.00           N  
ATOM   3706  H   ASN C 224      -4.438 -18.091 -30.752  1.00  0.00           H  
ATOM   3707  HA  ASN C 224      -2.182 -17.837 -32.653  1.00  0.00           H  
ATOM   3708 1HB  ASN C 224      -1.146 -17.626 -30.391  1.00  0.00           H  
ATOM   3709 2HB  ASN C 224      -1.815 -19.198 -29.969  1.00  0.00           H  
ATOM   3710 1HD2 ASN C 224       1.759 -19.421 -31.131  1.00  0.00           H  
ATOM   3711 2HD2 ASN C 224       0.929 -18.400 -30.004  1.00  0.00           H  
ATOM   3712  N   ASP C 225      -3.361 -19.809 -33.615  1.00  0.00           N  
ATOM   3713  CA  ASP C 225      -3.962 -21.019 -34.173  1.00  0.00           C  
ATOM   3714  C   ASP C 225      -2.947 -22.106 -34.504  1.00  0.00           C  
ATOM   3715  O   ASP C 225      -3.294 -23.142 -35.080  1.00  0.00           O  
ATOM   3716  CB  ASP C 225      -4.825 -20.679 -35.410  1.00  0.00           C  
ATOM   3717  CG  ASP C 225      -4.075 -20.060 -36.653  1.00  0.00           C  
ATOM   3718  OD1 ASP C 225      -2.872 -19.865 -36.615  1.00  0.00           O  
ATOM   3719  OD2 ASP C 225      -4.741 -19.805 -37.634  1.00  0.00           O  
ATOM   3720  H   ASP C 225      -3.281 -18.980 -34.186  1.00  0.00           H  
ATOM   3721  HA  ASP C 225      -4.643 -21.421 -33.418  1.00  0.00           H  
ATOM   3722 1HB  ASP C 225      -5.331 -21.586 -35.740  1.00  0.00           H  
ATOM   3723 2HB  ASP C 225      -5.608 -19.978 -35.104  1.00  0.00           H  
ATOM   3724  N   GLN C 226      -1.683 -21.865 -34.143  1.00  0.00           N  
ATOM   3725  CA  GLN C 226      -0.620 -22.821 -34.381  1.00  0.00           C  
ATOM   3726  C   GLN C 226      -0.339 -23.627 -33.115  1.00  0.00           C  
ATOM   3727  O   GLN C 226       0.516 -24.517 -33.116  1.00  0.00           O  
ATOM   3728  CB  GLN C 226       0.643 -22.105 -34.861  1.00  0.00           C  
ATOM   3729  CG  GLN C 226       0.434 -21.309 -36.147  1.00  0.00           C  
ATOM   3730  CD  GLN C 226       0.009 -22.169 -37.327  1.00  0.00           C  
ATOM   3731  OE1 GLN C 226       0.709 -23.117 -37.712  1.00  0.00           O  
ATOM   3732  NE2 GLN C 226      -1.145 -21.847 -37.903  1.00  0.00           N  
ATOM   3733  H   GLN C 226      -1.448 -20.998 -33.659  1.00  0.00           H  
ATOM   3734  HA  GLN C 226      -0.942 -23.513 -35.157  1.00  0.00           H  
ATOM   3735 1HB  GLN C 226       0.994 -21.425 -34.091  1.00  0.00           H  
ATOM   3736 2HB  GLN C 226       1.430 -22.836 -35.037  1.00  0.00           H  
ATOM   3737 1HG  GLN C 226      -0.358 -20.572 -35.972  1.00  0.00           H  
ATOM   3738 2HG  GLN C 226       1.362 -20.803 -36.407  1.00  0.00           H  
ATOM   3739 1HE2 GLN C 226      -1.489 -22.371 -38.677  1.00  0.00           H  
ATOM   3740 2HE2 GLN C 226      -1.704 -21.056 -37.537  1.00  0.00           H  
ATOM   3741  N   SER C 227      -1.059 -23.325 -32.031  1.00  0.00           N  
ATOM   3742  CA  SER C 227      -0.839 -24.051 -30.791  1.00  0.00           C  
ATOM   3743  C   SER C 227      -1.599 -25.358 -30.755  1.00  0.00           C  
ATOM   3744  O   SER C 227      -2.828 -25.374 -30.649  1.00  0.00           O  
ATOM   3745  CB  SER C 227      -1.262 -23.218 -29.602  1.00  0.00           C  
ATOM   3746  OG  SER C 227      -1.228 -23.986 -28.409  1.00  0.00           O  
ATOM   3747  H   SER C 227      -1.749 -22.567 -32.064  1.00  0.00           H  
ATOM   3748  HA  SER C 227       0.227 -24.268 -30.706  1.00  0.00           H  
ATOM   3749 1HB  SER C 227      -0.585 -22.369 -29.509  1.00  0.00           H  
ATOM   3750 2HB  SER C 227      -2.259 -22.815 -29.766  1.00  0.00           H  
ATOM   3751  HG  SER C 227      -1.146 -23.340 -27.696  1.00  0.00           H  
ATOM   3752  N   SER C 228      -0.855 -26.462 -30.780  1.00  0.00           N  
ATOM   3753  CA  SER C 228      -1.468 -27.780 -30.816  1.00  0.00           C  
ATOM   3754  C   SER C 228      -2.227 -28.100 -29.541  1.00  0.00           C  
ATOM   3755  O   SER C 228      -3.216 -28.828 -29.576  1.00  0.00           O  
ATOM   3756  CB  SER C 228      -0.402 -28.833 -31.040  1.00  0.00           C  
ATOM   3757  OG  SER C 228       0.484 -28.888 -29.951  1.00  0.00           O  
ATOM   3758  H   SER C 228       0.150 -26.370 -30.847  1.00  0.00           H  
ATOM   3759  HA  SER C 228      -2.169 -27.807 -31.650  1.00  0.00           H  
ATOM   3760 1HB  SER C 228      -0.877 -29.805 -31.174  1.00  0.00           H  
ATOM   3761 2HB  SER C 228       0.149 -28.607 -31.952  1.00  0.00           H  
ATOM   3762  HG  SER C 228      -0.059 -29.072 -29.161  1.00  0.00           H  
ATOM   3763  N   ASP C 229      -1.832 -27.489 -28.427  1.00  0.00           N  
ATOM   3764  CA  ASP C 229      -2.529 -27.775 -27.184  1.00  0.00           C  
ATOM   3765  C   ASP C 229      -3.877 -27.081 -27.204  1.00  0.00           C  
ATOM   3766  O   ASP C 229      -4.882 -27.638 -26.757  1.00  0.00           O  
ATOM   3767  CB  ASP C 229      -1.724 -27.306 -25.979  1.00  0.00           C  
ATOM   3768  CG  ASP C 229      -0.441 -28.104 -25.769  1.00  0.00           C  
ATOM   3769  OD1 ASP C 229      -0.253 -29.110 -26.426  1.00  0.00           O  
ATOM   3770  OD2 ASP C 229       0.333 -27.716 -24.917  1.00  0.00           O  
ATOM   3771  H   ASP C 229      -1.039 -26.861 -28.457  1.00  0.00           H  
ATOM   3772  HA  ASP C 229      -2.694 -28.850 -27.106  1.00  0.00           H  
ATOM   3773 1HB  ASP C 229      -1.471 -26.253 -26.100  1.00  0.00           H  
ATOM   3774 2HB  ASP C 229      -2.335 -27.389 -25.090  1.00  0.00           H  
ATOM   3775  N   VAL C 230      -3.914 -25.880 -27.773  1.00  0.00           N  
ATOM   3776  CA  VAL C 230      -5.165 -25.154 -27.845  1.00  0.00           C  
ATOM   3777  C   VAL C 230      -6.109 -25.819 -28.818  1.00  0.00           C  
ATOM   3778  O   VAL C 230      -7.304 -25.947 -28.539  1.00  0.00           O  
ATOM   3779  CB  VAL C 230      -4.957 -23.706 -28.246  1.00  0.00           C  
ATOM   3780  CG1 VAL C 230      -6.284 -23.065 -28.471  1.00  0.00           C  
ATOM   3781  CG2 VAL C 230      -4.211 -22.984 -27.152  1.00  0.00           C  
ATOM   3782  H   VAL C 230      -3.061 -25.460 -28.148  1.00  0.00           H  
ATOM   3783  HA  VAL C 230      -5.628 -25.157 -26.866  1.00  0.00           H  
ATOM   3784  HB  VAL C 230      -4.394 -23.665 -29.181  1.00  0.00           H  
ATOM   3785 1HG1 VAL C 230      -6.105 -22.058 -28.748  1.00  0.00           H  
ATOM   3786 2HG1 VAL C 230      -6.814 -23.587 -29.268  1.00  0.00           H  
ATOM   3787 3HG1 VAL C 230      -6.879 -23.094 -27.557  1.00  0.00           H  
ATOM   3788 1HG2 VAL C 230      -4.061 -21.943 -27.443  1.00  0.00           H  
ATOM   3789 2HG2 VAL C 230      -4.790 -23.024 -26.244  1.00  0.00           H  
ATOM   3790 3HG2 VAL C 230      -3.254 -23.460 -26.991  1.00  0.00           H  
ATOM   3791  N   ASN C 231      -5.581 -26.234 -29.967  1.00  0.00           N  
ATOM   3792  CA  ASN C 231      -6.423 -26.852 -30.966  1.00  0.00           C  
ATOM   3793  C   ASN C 231      -7.003 -28.174 -30.457  1.00  0.00           C  
ATOM   3794  O   ASN C 231      -8.201 -28.430 -30.641  1.00  0.00           O  
ATOM   3795  CB  ASN C 231      -5.616 -27.051 -32.230  1.00  0.00           C  
ATOM   3796  CG  ASN C 231      -5.329 -25.729 -32.905  1.00  0.00           C  
ATOM   3797  OD1 ASN C 231      -6.043 -24.754 -32.656  1.00  0.00           O  
ATOM   3798  ND2 ASN C 231      -4.307 -25.675 -33.724  1.00  0.00           N  
ATOM   3799  H   ASN C 231      -4.584 -26.089 -30.150  1.00  0.00           H  
ATOM   3800  HA  ASN C 231      -7.258 -26.183 -31.176  1.00  0.00           H  
ATOM   3801 1HB  ASN C 231      -4.672 -27.538 -31.980  1.00  0.00           H  
ATOM   3802 2HB  ASN C 231      -6.155 -27.702 -32.915  1.00  0.00           H  
ATOM   3803 1HD2 ASN C 231      -4.058 -24.798 -34.194  1.00  0.00           H  
ATOM   3804 2HD2 ASN C 231      -3.755 -26.488 -33.886  1.00  0.00           H  
ATOM   3805  N   GLU C 232      -6.203 -28.974 -29.731  1.00  0.00           N  
ATOM   3806  CA  GLU C 232      -6.747 -30.216 -29.206  1.00  0.00           C  
ATOM   3807  C   GLU C 232      -7.751 -29.928 -28.100  1.00  0.00           C  
ATOM   3808  O   GLU C 232      -8.784 -30.598 -28.020  1.00  0.00           O  
ATOM   3809  CB  GLU C 232      -5.640 -31.147 -28.696  1.00  0.00           C  
ATOM   3810  CG  GLU C 232      -4.736 -31.770 -29.798  1.00  0.00           C  
ATOM   3811  CD  GLU C 232      -5.480 -32.667 -30.766  1.00  0.00           C  
ATOM   3812  OE1 GLU C 232      -6.265 -33.472 -30.326  1.00  0.00           O  
ATOM   3813  OE2 GLU C 232      -5.265 -32.544 -31.964  1.00  0.00           O  
ATOM   3814  H   GLU C 232      -5.214 -28.750 -29.585  1.00  0.00           H  
ATOM   3815  HA  GLU C 232      -7.270 -30.727 -30.009  1.00  0.00           H  
ATOM   3816 1HB  GLU C 232      -4.988 -30.582 -28.021  1.00  0.00           H  
ATOM   3817 2HB  GLU C 232      -6.082 -31.958 -28.119  1.00  0.00           H  
ATOM   3818 1HG  GLU C 232      -4.280 -30.963 -30.366  1.00  0.00           H  
ATOM   3819 2HG  GLU C 232      -3.937 -32.334 -29.321  1.00  0.00           H  
ATOM   3820  N   ALA C 233      -7.482 -28.910 -27.270  1.00  0.00           N  
ATOM   3821  CA  ALA C 233      -8.406 -28.572 -26.204  1.00  0.00           C  
ATOM   3822  C   ALA C 233      -9.742 -28.157 -26.775  1.00  0.00           C  
ATOM   3823  O   ALA C 233     -10.786 -28.596 -26.291  1.00  0.00           O  
ATOM   3824  CB  ALA C 233      -7.831 -27.442 -25.382  1.00  0.00           C  
ATOM   3825  H   ALA C 233      -6.606 -28.386 -27.347  1.00  0.00           H  
ATOM   3826  HA  ALA C 233      -8.554 -29.448 -25.578  1.00  0.00           H  
ATOM   3827 1HB  ALA C 233      -8.480 -27.159 -24.585  1.00  0.00           H  
ATOM   3828 2HB  ALA C 233      -6.884 -27.784 -24.982  1.00  0.00           H  
ATOM   3829 3HB  ALA C 233      -7.673 -26.579 -26.022  1.00  0.00           H  
ATOM   3830  N   ALA C 234      -9.715 -27.363 -27.849  1.00  0.00           N  
ATOM   3831  CA  ALA C 234     -10.945 -26.899 -28.458  1.00  0.00           C  
ATOM   3832  C   ALA C 234     -11.758 -28.069 -29.004  1.00  0.00           C  
ATOM   3833  O   ALA C 234     -12.987 -28.093 -28.859  1.00  0.00           O  
ATOM   3834  CB  ALA C 234     -10.622 -25.901 -29.555  1.00  0.00           C  
ATOM   3835  H   ALA C 234      -8.818 -27.032 -28.215  1.00  0.00           H  
ATOM   3836  HA  ALA C 234     -11.539 -26.405 -27.693  1.00  0.00           H  
ATOM   3837 1HB  ALA C 234     -11.542 -25.530 -29.998  1.00  0.00           H  
ATOM   3838 2HB  ALA C 234     -10.055 -25.068 -29.132  1.00  0.00           H  
ATOM   3839 3HB  ALA C 234     -10.019 -26.396 -30.319  1.00  0.00           H  
ATOM   3840  N   LYS C 235     -11.077 -29.064 -29.592  1.00  0.00           N  
ATOM   3841  CA  LYS C 235     -11.779 -30.234 -30.107  1.00  0.00           C  
ATOM   3842  C   LYS C 235     -12.387 -31.076 -28.985  1.00  0.00           C  
ATOM   3843  O   LYS C 235     -13.521 -31.548 -29.117  1.00  0.00           O  
ATOM   3844  CB  LYS C 235     -10.859 -31.096 -30.973  1.00  0.00           C  
ATOM   3845  CG  LYS C 235     -10.501 -30.482 -32.330  1.00  0.00           C  
ATOM   3846  CD  LYS C 235      -9.768 -31.488 -33.218  1.00  0.00           C  
ATOM   3847  CE  LYS C 235      -8.368 -31.735 -32.696  1.00  0.00           C  
ATOM   3848  NZ  LYS C 235      -7.570 -32.635 -33.576  1.00  0.00           N  
ATOM   3849  H   LYS C 235     -10.061 -28.984 -29.711  1.00  0.00           H  
ATOM   3850  HA  LYS C 235     -12.597 -29.885 -30.736  1.00  0.00           H  
ATOM   3851 1HB  LYS C 235      -9.923 -31.270 -30.433  1.00  0.00           H  
ATOM   3852 2HB  LYS C 235     -11.322 -32.065 -31.146  1.00  0.00           H  
ATOM   3853 1HG  LYS C 235     -11.412 -30.156 -32.832  1.00  0.00           H  
ATOM   3854 2HG  LYS C 235      -9.864 -29.614 -32.173  1.00  0.00           H  
ATOM   3855 1HD  LYS C 235     -10.313 -32.431 -33.235  1.00  0.00           H  
ATOM   3856 2HD  LYS C 235      -9.705 -31.102 -34.234  1.00  0.00           H  
ATOM   3857 1HE  LYS C 235      -7.850 -30.779 -32.610  1.00  0.00           H  
ATOM   3858 2HE  LYS C 235      -8.435 -32.187 -31.706  1.00  0.00           H  
ATOM   3859 1HZ  LYS C 235      -6.644 -32.732 -33.130  1.00  0.00           H  
ATOM   3860 2HZ  LYS C 235      -8.011 -33.535 -33.646  1.00  0.00           H  
ATOM   3861 3HZ  LYS C 235      -7.468 -32.233 -34.490  1.00  0.00           H  
ATOM   3862  N   LEU C 236     -11.663 -31.227 -27.862  1.00  0.00           N  
ATOM   3863  CA  LEU C 236     -12.178 -32.014 -26.740  1.00  0.00           C  
ATOM   3864  C   LEU C 236     -13.414 -31.352 -26.144  1.00  0.00           C  
ATOM   3865  O   LEU C 236     -14.389 -32.024 -25.794  1.00  0.00           O  
ATOM   3866  CB  LEU C 236     -11.137 -32.134 -25.628  1.00  0.00           C  
ATOM   3867  CG  LEU C 236      -9.900 -32.955 -25.872  1.00  0.00           C  
ATOM   3868  CD1 LEU C 236      -8.922 -32.721 -24.715  1.00  0.00           C  
ATOM   3869  CD2 LEU C 236     -10.284 -34.415 -25.936  1.00  0.00           C  
ATOM   3870  H   LEU C 236     -10.723 -30.819 -27.814  1.00  0.00           H  
ATOM   3871  HA  LEU C 236     -12.447 -33.005 -27.101  1.00  0.00           H  
ATOM   3872 1HB  LEU C 236     -10.833 -31.133 -25.315  1.00  0.00           H  
ATOM   3873 2HB  LEU C 236     -11.630 -32.623 -24.820  1.00  0.00           H  
ATOM   3874  HG  LEU C 236      -9.426 -32.652 -26.803  1.00  0.00           H  
ATOM   3875 1HD1 LEU C 236      -8.028 -33.311 -24.881  1.00  0.00           H  
ATOM   3876 2HD1 LEU C 236      -8.656 -31.669 -24.667  1.00  0.00           H  
ATOM   3877 3HD1 LEU C 236      -9.387 -33.019 -23.776  1.00  0.00           H  
ATOM   3878 1HD2 LEU C 236      -9.390 -35.016 -26.100  1.00  0.00           H  
ATOM   3879 2HD2 LEU C 236     -10.754 -34.709 -24.994  1.00  0.00           H  
ATOM   3880 3HD2 LEU C 236     -10.985 -34.569 -26.756  1.00  0.00           H  
ATOM   3881  N   ILE C 237     -13.382 -30.027 -26.076  1.00  0.00           N  
ATOM   3882  CA  ILE C 237     -14.488 -29.247 -25.564  1.00  0.00           C  
ATOM   3883  C   ILE C 237     -15.689 -29.368 -26.479  1.00  0.00           C  
ATOM   3884  O   ILE C 237     -16.805 -29.566 -26.001  1.00  0.00           O  
ATOM   3885  CB  ILE C 237     -14.081 -27.804 -25.411  1.00  0.00           C  
ATOM   3886  CG1 ILE C 237     -13.050 -27.711 -24.309  1.00  0.00           C  
ATOM   3887  CG2 ILE C 237     -15.303 -26.967 -25.121  1.00  0.00           C  
ATOM   3888  CD1 ILE C 237     -12.355 -26.444 -24.301  1.00  0.00           C  
ATOM   3889  H   ILE C 237     -12.529 -29.537 -26.367  1.00  0.00           H  
ATOM   3890  HA  ILE C 237     -14.759 -29.632 -24.583  1.00  0.00           H  
ATOM   3891  HB  ILE C 237     -13.613 -27.462 -26.334  1.00  0.00           H  
ATOM   3892 1HG1 ILE C 237     -13.543 -27.826 -23.349  1.00  0.00           H  
ATOM   3893 2HG1 ILE C 237     -12.326 -28.513 -24.419  1.00  0.00           H  
ATOM   3894 1HG2 ILE C 237     -15.008 -25.935 -25.033  1.00  0.00           H  
ATOM   3895 2HG2 ILE C 237     -16.002 -27.078 -25.934  1.00  0.00           H  
ATOM   3896 3HG2 ILE C 237     -15.779 -27.293 -24.204  1.00  0.00           H  
ATOM   3897 1HD1 ILE C 237     -11.650 -26.446 -23.500  1.00  0.00           H  
ATOM   3898 2HD1 ILE C 237     -11.834 -26.319 -25.243  1.00  0.00           H  
ATOM   3899 3HD1 ILE C 237     -13.073 -25.645 -24.175  1.00  0.00           H  
ATOM   3900  N   ARG C 238     -15.484 -29.273 -27.796  1.00  0.00           N  
ATOM   3901  CA  ARG C 238     -16.628 -29.435 -28.674  1.00  0.00           C  
ATOM   3902  C   ARG C 238     -17.219 -30.833 -28.540  1.00  0.00           C  
ATOM   3903  O   ARG C 238     -18.439 -30.982 -28.467  1.00  0.00           O  
ATOM   3904  CB  ARG C 238     -16.277 -29.213 -30.133  1.00  0.00           C  
ATOM   3905  CG  ARG C 238     -17.469 -29.470 -31.067  1.00  0.00           C  
ATOM   3906  CD  ARG C 238     -18.580 -28.522 -30.794  1.00  0.00           C  
ATOM   3907  NE  ARG C 238     -19.784 -28.816 -31.567  1.00  0.00           N  
ATOM   3908  CZ  ARG C 238     -20.928 -28.109 -31.465  1.00  0.00           C  
ATOM   3909  NH1 ARG C 238     -20.995 -27.075 -30.643  1.00  0.00           N  
ATOM   3910  NH2 ARG C 238     -21.988 -28.450 -32.186  1.00  0.00           N  
ATOM   3911  H   ARG C 238     -14.555 -29.069 -28.174  1.00  0.00           H  
ATOM   3912  HA  ARG C 238     -17.382 -28.698 -28.393  1.00  0.00           H  
ATOM   3913 1HB  ARG C 238     -15.938 -28.188 -30.277  1.00  0.00           H  
ATOM   3914 2HB  ARG C 238     -15.460 -29.878 -30.420  1.00  0.00           H  
ATOM   3915 1HG  ARG C 238     -17.160 -29.352 -32.103  1.00  0.00           H  
ATOM   3916 2HG  ARG C 238     -17.843 -30.486 -30.912  1.00  0.00           H  
ATOM   3917 1HD  ARG C 238     -18.837 -28.588 -29.746  1.00  0.00           H  
ATOM   3918 2HD  ARG C 238     -18.265 -27.506 -31.022  1.00  0.00           H  
ATOM   3919  HE  ARG C 238     -19.781 -29.650 -32.179  1.00  0.00           H  
ATOM   3920 1HH1 ARG C 238     -20.177 -26.807 -30.062  1.00  0.00           H  
ATOM   3921 2HH1 ARG C 238     -21.846 -26.545 -30.563  1.00  0.00           H  
ATOM   3922 1HH2 ARG C 238     -21.942 -29.240 -32.824  1.00  0.00           H  
ATOM   3923 2HH2 ARG C 238     -22.841 -27.921 -32.107  1.00  0.00           H  
ATOM   3924  N   GLU C 239     -16.381 -31.869 -28.436  1.00  0.00           N  
ATOM   3925  CA  GLU C 239     -16.958 -33.199 -28.307  1.00  0.00           C  
ATOM   3926  C   GLU C 239     -17.796 -33.257 -27.014  1.00  0.00           C  
ATOM   3927  O   GLU C 239     -18.882 -33.855 -26.995  1.00  0.00           O  
ATOM   3928  CB  GLU C 239     -15.876 -34.288 -28.325  1.00  0.00           C  
ATOM   3929  CG  GLU C 239     -16.449 -35.706 -28.456  1.00  0.00           C  
ATOM   3930  CD  GLU C 239     -15.414 -36.841 -28.541  1.00  0.00           C  
ATOM   3931  OE1 GLU C 239     -14.228 -36.595 -28.438  1.00  0.00           O  
ATOM   3932  OE2 GLU C 239     -15.841 -37.962 -28.719  1.00  0.00           O  
ATOM   3933  H   GLU C 239     -15.365 -31.736 -28.494  1.00  0.00           H  
ATOM   3934  HA  GLU C 239     -17.625 -33.371 -29.153  1.00  0.00           H  
ATOM   3935 1HB  GLU C 239     -15.191 -34.107 -29.155  1.00  0.00           H  
ATOM   3936 2HB  GLU C 239     -15.293 -34.233 -27.402  1.00  0.00           H  
ATOM   3937 1HG  GLU C 239     -17.109 -35.880 -27.632  1.00  0.00           H  
ATOM   3938 2HG  GLU C 239     -17.056 -35.730 -29.360  1.00  0.00           H  
ATOM   3939  N   ALA C 240     -17.305 -32.608 -25.938  1.00  0.00           N  
ATOM   3940  CA  ALA C 240     -18.044 -32.551 -24.682  1.00  0.00           C  
ATOM   3941  C   ALA C 240     -19.360 -31.835 -24.849  1.00  0.00           C  
ATOM   3942  O   ALA C 240     -20.379 -32.266 -24.302  1.00  0.00           O  
ATOM   3943  CB  ALA C 240     -17.242 -31.811 -23.626  1.00  0.00           C  
ATOM   3944  H   ALA C 240     -16.382 -32.169 -25.995  1.00  0.00           H  
ATOM   3945  HA  ALA C 240     -18.245 -33.566 -24.372  1.00  0.00           H  
ATOM   3946 1HB  ALA C 240     -17.778 -31.793 -22.688  1.00  0.00           H  
ATOM   3947 2HB  ALA C 240     -16.307 -32.294 -23.505  1.00  0.00           H  
ATOM   3948 3HB  ALA C 240     -17.067 -30.796 -23.945  1.00  0.00           H  
ATOM   3949  N   ALA C 241     -19.346 -30.759 -25.640  1.00  0.00           N  
ATOM   3950  CA  ALA C 241     -20.535 -29.973 -25.899  1.00  0.00           C  
ATOM   3951  C   ALA C 241     -21.574 -30.785 -26.629  1.00  0.00           C  
ATOM   3952  O   ALA C 241     -22.774 -30.646 -26.367  1.00  0.00           O  
ATOM   3953  CB  ALA C 241     -20.184 -28.739 -26.708  1.00  0.00           C  
ATOM   3954  H   ALA C 241     -18.457 -30.454 -26.044  1.00  0.00           H  
ATOM   3955  HA  ALA C 241     -20.951 -29.686 -24.948  1.00  0.00           H  
ATOM   3956 1HB  ALA C 241     -21.072 -28.138 -26.877  1.00  0.00           H  
ATOM   3957 2HB  ALA C 241     -19.438 -28.146 -26.178  1.00  0.00           H  
ATOM   3958 3HB  ALA C 241     -19.779 -29.040 -27.658  1.00  0.00           H  
ATOM   3959  N   GLU C 242     -21.126 -31.635 -27.549  1.00  0.00           N  
ATOM   3960  CA  GLU C 242     -22.064 -32.449 -28.291  1.00  0.00           C  
ATOM   3961  C   GLU C 242     -22.649 -33.513 -27.372  1.00  0.00           C  
ATOM   3962  O   GLU C 242     -23.859 -33.747 -27.391  1.00  0.00           O  
ATOM   3963  CB  GLU C 242     -21.383 -33.062 -29.525  1.00  0.00           C  
ATOM   3964  CG  GLU C 242     -21.009 -32.001 -30.589  1.00  0.00           C  
ATOM   3965  CD  GLU C 242     -20.281 -32.520 -31.828  1.00  0.00           C  
ATOM   3966  OE1 GLU C 242     -20.031 -33.700 -31.924  1.00  0.00           O  
ATOM   3967  OE2 GLU C 242     -19.954 -31.700 -32.674  1.00  0.00           O  
ATOM   3968  H   GLU C 242     -20.121 -31.680 -27.743  1.00  0.00           H  
ATOM   3969  HA  GLU C 242     -22.877 -31.813 -28.636  1.00  0.00           H  
ATOM   3970 1HB  GLU C 242     -20.468 -33.573 -29.219  1.00  0.00           H  
ATOM   3971 2HB  GLU C 242     -22.041 -33.801 -29.983  1.00  0.00           H  
ATOM   3972 1HG  GLU C 242     -21.921 -31.501 -30.909  1.00  0.00           H  
ATOM   3973 2HG  GLU C 242     -20.384 -31.257 -30.102  1.00  0.00           H  
ATOM   3974  N   ALA C 243     -21.816 -34.121 -26.512  1.00  0.00           N  
ATOM   3975  CA  ALA C 243     -22.337 -35.128 -25.592  1.00  0.00           C  
ATOM   3976  C   ALA C 243     -23.331 -34.493 -24.622  1.00  0.00           C  
ATOM   3977  O   ALA C 243     -24.363 -35.086 -24.291  1.00  0.00           O  
ATOM   3978  CB  ALA C 243     -21.203 -35.784 -24.813  1.00  0.00           C  
ATOM   3979  H   ALA C 243     -20.813 -33.903 -26.534  1.00  0.00           H  
ATOM   3980  HA  ALA C 243     -22.858 -35.886 -26.175  1.00  0.00           H  
ATOM   3981 1HB  ALA C 243     -21.605 -36.546 -24.146  1.00  0.00           H  
ATOM   3982 2HB  ALA C 243     -20.507 -36.238 -25.511  1.00  0.00           H  
ATOM   3983 3HB  ALA C 243     -20.683 -35.022 -24.229  1.00  0.00           H  
ATOM   3984  N   ALA C 244     -23.016 -33.274 -24.171  1.00  0.00           N  
ATOM   3985  CA  ALA C 244     -23.863 -32.566 -23.234  1.00  0.00           C  
ATOM   3986  C   ALA C 244     -25.195 -32.140 -23.845  1.00  0.00           C  
ATOM   3987  O   ALA C 244     -26.250 -32.315 -23.221  1.00  0.00           O  
ATOM   3988  CB  ALA C 244     -23.125 -31.344 -22.733  1.00  0.00           C  
ATOM   3989  H   ALA C 244     -22.136 -32.841 -24.460  1.00  0.00           H  
ATOM   3990  HA  ALA C 244     -24.072 -33.234 -22.401  1.00  0.00           H  
ATOM   3991 1HB  ALA C 244     -23.732 -30.825 -22.026  1.00  0.00           H  
ATOM   3992 2HB  ALA C 244     -22.189 -31.652 -22.269  1.00  0.00           H  
ATOM   3993 3HB  ALA C 244     -22.913 -30.687 -23.574  1.00  0.00           H  
ATOM   3994  N   GLN C 245     -25.180 -31.629 -25.084  1.00  0.00           N  
ATOM   3995  CA  GLN C 245     -26.443 -31.197 -25.662  1.00  0.00           C  
ATOM   3996  C   GLN C 245     -27.303 -32.414 -25.945  1.00  0.00           C  
ATOM   3997  O   GLN C 245     -28.523 -32.366 -25.770  1.00  0.00           O  
ATOM   3998  CB  GLN C 245     -26.250 -30.399 -26.950  1.00  0.00           C  
ATOM   3999  CG  GLN C 245     -27.541 -29.669 -27.463  1.00  0.00           C  
ATOM   4000  CD  GLN C 245     -28.015 -28.510 -26.502  1.00  0.00           C  
ATOM   4001  OE1 GLN C 245     -27.178 -27.682 -26.128  1.00  0.00           O  
ATOM   4002  NE2 GLN C 245     -29.305 -28.436 -26.133  1.00  0.00           N  
ATOM   4003  H   GLN C 245     -24.303 -31.490 -25.595  1.00  0.00           H  
ATOM   4004  HA  GLN C 245     -26.966 -30.576 -24.941  1.00  0.00           H  
ATOM   4005 1HB  GLN C 245     -25.468 -29.653 -26.796  1.00  0.00           H  
ATOM   4006 2HB  GLN C 245     -25.899 -31.071 -27.736  1.00  0.00           H  
ATOM   4007 1HG  GLN C 245     -27.334 -29.240 -28.442  1.00  0.00           H  
ATOM   4008 2HG  GLN C 245     -28.347 -30.402 -27.538  1.00  0.00           H  
ATOM   4009 1HE2 GLN C 245     -29.632 -27.654 -25.523  1.00  0.00           H  
ATOM   4010 2HE2 GLN C 245     -29.962 -29.113 -26.467  1.00  0.00           H  
ATOM   4011  N   ARG C 246     -26.662 -33.517 -26.356  1.00  0.00           N  
ATOM   4012  CA  ARG C 246     -27.380 -34.739 -26.663  1.00  0.00           C  
ATOM   4013  C   ARG C 246     -27.969 -35.344 -25.393  1.00  0.00           C  
ATOM   4014  O   ARG C 246     -29.043 -35.942 -25.448  1.00  0.00           O  
ATOM   4015  CB  ARG C 246     -26.477 -35.721 -27.381  1.00  0.00           C  
ATOM   4016  CG  ARG C 246     -26.112 -35.310 -28.798  1.00  0.00           C  
ATOM   4017  CD  ARG C 246     -25.108 -36.223 -29.390  1.00  0.00           C  
ATOM   4018  NE  ARG C 246     -24.679 -35.775 -30.704  1.00  0.00           N  
ATOM   4019  CZ  ARG C 246     -23.666 -36.320 -31.402  1.00  0.00           C  
ATOM   4020  NH1 ARG C 246     -23.005 -37.344 -30.909  1.00  0.00           N  
ATOM   4021  NH2 ARG C 246     -23.331 -35.822 -32.579  1.00  0.00           N  
ATOM   4022  H   ARG C 246     -25.647 -33.504 -26.499  1.00  0.00           H  
ATOM   4023  HA  ARG C 246     -28.194 -34.492 -27.342  1.00  0.00           H  
ATOM   4024 1HB  ARG C 246     -25.556 -35.863 -26.812  1.00  0.00           H  
ATOM   4025 2HB  ARG C 246     -26.977 -36.677 -27.464  1.00  0.00           H  
ATOM   4026 1HG  ARG C 246     -27.010 -35.355 -29.416  1.00  0.00           H  
ATOM   4027 2HG  ARG C 246     -25.728 -34.295 -28.811  1.00  0.00           H  
ATOM   4028 1HD  ARG C 246     -24.232 -36.257 -28.739  1.00  0.00           H  
ATOM   4029 2HD  ARG C 246     -25.531 -37.223 -29.487  1.00  0.00           H  
ATOM   4030  HE  ARG C 246     -25.162 -34.987 -31.113  1.00  0.00           H  
ATOM   4031 1HH1 ARG C 246     -23.264 -37.724 -30.008  1.00  0.00           H  
ATOM   4032 2HH1 ARG C 246     -22.241 -37.748 -31.430  1.00  0.00           H  
ATOM   4033 1HH2 ARG C 246     -23.831 -35.030 -32.955  1.00  0.00           H  
ATOM   4034 2HH2 ARG C 246     -22.563 -36.224 -33.097  1.00  0.00           H  
ATOM   4035  N   ALA C 247     -27.289 -35.193 -24.244  1.00  0.00           N  
ATOM   4036  CA  ALA C 247     -27.855 -35.683 -22.994  1.00  0.00           C  
ATOM   4037  C   ALA C 247     -29.150 -34.952 -22.685  1.00  0.00           C  
ATOM   4038  O   ALA C 247     -30.150 -35.572 -22.295  1.00  0.00           O  
ATOM   4039  CB  ALA C 247     -26.872 -35.465 -21.849  1.00  0.00           C  
ATOM   4040  H   ALA C 247     -26.360 -34.761 -24.245  1.00  0.00           H  
ATOM   4041  HA  ALA C 247     -28.085 -36.735 -23.109  1.00  0.00           H  
ATOM   4042 1HB  ALA C 247     -27.294 -35.828 -20.928  1.00  0.00           H  
ATOM   4043 2HB  ALA C 247     -25.940 -35.982 -22.049  1.00  0.00           H  
ATOM   4044 3HB  ALA C 247     -26.669 -34.401 -21.752  1.00  0.00           H  
ATOM   4045  N   ARG C 248     -29.148 -33.637 -22.931  1.00  0.00           N  
ATOM   4046  CA  ARG C 248     -30.324 -32.815 -22.695  1.00  0.00           C  
ATOM   4047  C   ARG C 248     -31.434 -33.204 -23.674  1.00  0.00           C  
ATOM   4048  O   ARG C 248     -32.609 -33.305 -23.290  1.00  0.00           O  
ATOM   4049  CB  ARG C 248     -29.955 -31.337 -22.812  1.00  0.00           C  
ATOM   4050  CG  ARG C 248     -29.083 -30.817 -21.649  1.00  0.00           C  
ATOM   4051  CD  ARG C 248     -28.951 -29.316 -21.626  1.00  0.00           C  
ATOM   4052  NE  ARG C 248     -28.117 -28.784 -22.726  1.00  0.00           N  
ATOM   4053  CZ  ARG C 248     -26.774 -28.589 -22.649  1.00  0.00           C  
ATOM   4054  NH1 ARG C 248     -26.145 -28.866 -21.569  1.00  0.00           N  
ATOM   4055  NH2 ARG C 248     -26.097 -28.098 -23.658  1.00  0.00           N  
ATOM   4056  H   ARG C 248     -28.278 -33.193 -23.248  1.00  0.00           H  
ATOM   4057  HA  ARG C 248     -30.676 -32.997 -21.680  1.00  0.00           H  
ATOM   4058 1HB  ARG C 248     -29.409 -31.163 -23.735  1.00  0.00           H  
ATOM   4059 2HB  ARG C 248     -30.863 -30.732 -22.845  1.00  0.00           H  
ATOM   4060 1HG  ARG C 248     -29.508 -31.143 -20.699  1.00  0.00           H  
ATOM   4061 2HG  ARG C 248     -28.088 -31.240 -21.763  1.00  0.00           H  
ATOM   4062 1HD  ARG C 248     -29.942 -28.870 -21.711  1.00  0.00           H  
ATOM   4063 2HD  ARG C 248     -28.501 -29.009 -20.683  1.00  0.00           H  
ATOM   4064  HE  ARG C 248     -28.577 -28.535 -23.594  1.00  0.00           H  
ATOM   4065 1HH1 ARG C 248     -26.665 -29.243 -20.789  1.00  0.00           H  
ATOM   4066 2HH1 ARG C 248     -25.155 -28.665 -21.520  1.00  0.00           H  
ATOM   4067 1HH2 ARG C 248     -26.574 -27.846 -24.524  1.00  0.00           H  
ATOM   4068 2HH2 ARG C 248     -25.106 -27.959 -23.583  1.00  0.00           H  
ATOM   4069  N   GLU C 249     -31.057 -33.474 -24.928  1.00  0.00           N  
ATOM   4070  CA  GLU C 249     -32.023 -33.911 -25.922  1.00  0.00           C  
ATOM   4071  C   GLU C 249     -32.634 -35.256 -25.540  1.00  0.00           C  
ATOM   4072  O   GLU C 249     -33.853 -35.428 -25.612  1.00  0.00           O  
ATOM   4073  CB  GLU C 249     -31.388 -34.030 -27.309  1.00  0.00           C  
ATOM   4074  CG  GLU C 249     -32.366 -34.464 -28.393  1.00  0.00           C  
ATOM   4075  CD  GLU C 249     -31.760 -34.548 -29.784  1.00  0.00           C  
ATOM   4076  OE1 GLU C 249     -31.057 -33.653 -30.184  1.00  0.00           O  
ATOM   4077  OE2 GLU C 249     -32.005 -35.544 -30.438  1.00  0.00           O  
ATOM   4078  H   GLU C 249     -30.079 -33.335 -25.196  1.00  0.00           H  
ATOM   4079  HA  GLU C 249     -32.819 -33.171 -25.973  1.00  0.00           H  
ATOM   4080 1HB  GLU C 249     -30.939 -33.076 -27.592  1.00  0.00           H  
ATOM   4081 2HB  GLU C 249     -30.593 -34.768 -27.274  1.00  0.00           H  
ATOM   4082 1HG  GLU C 249     -32.749 -35.445 -28.120  1.00  0.00           H  
ATOM   4083 2HG  GLU C 249     -33.207 -33.772 -28.408  1.00  0.00           H  
ATOM   4084  N   ALA C 250     -31.811 -36.210 -25.088  1.00  0.00           N  
ATOM   4085  CA  ALA C 250     -32.348 -37.518 -24.742  1.00  0.00           C  
ATOM   4086  C   ALA C 250     -33.384 -37.384 -23.636  1.00  0.00           C  
ATOM   4087  O   ALA C 250     -34.457 -37.998 -23.712  1.00  0.00           O  
ATOM   4088  CB  ALA C 250     -31.227 -38.451 -24.299  1.00  0.00           C  
ATOM   4089  H   ALA C 250     -30.807 -36.038 -25.034  1.00  0.00           H  
ATOM   4090  HA  ALA C 250     -32.836 -37.930 -25.624  1.00  0.00           H  
ATOM   4091 1HB  ALA C 250     -31.642 -39.426 -24.062  1.00  0.00           H  
ATOM   4092 2HB  ALA C 250     -30.499 -38.549 -25.103  1.00  0.00           H  
ATOM   4093 3HB  ALA C 250     -30.737 -38.035 -23.416  1.00  0.00           H  
ATOM   4094  N   ALA C 251     -33.098 -36.523 -22.649  1.00  0.00           N  
ATOM   4095  CA  ALA C 251     -34.038 -36.283 -21.566  1.00  0.00           C  
ATOM   4096  C   ALA C 251     -35.306 -35.601 -22.060  1.00  0.00           C  
ATOM   4097  O   ALA C 251     -36.413 -35.926 -21.609  1.00  0.00           O  
ATOM   4098  CB  ALA C 251     -33.404 -35.434 -20.503  1.00  0.00           C  
ATOM   4099  H   ALA C 251     -32.186 -36.052 -22.639  1.00  0.00           H  
ATOM   4100  HA  ALA C 251     -34.312 -37.237 -21.139  1.00  0.00           H  
ATOM   4101 1HB  ALA C 251     -34.120 -35.306 -19.725  1.00  0.00           H  
ATOM   4102 2HB  ALA C 251     -32.525 -35.929 -20.126  1.00  0.00           H  
ATOM   4103 3HB  ALA C 251     -33.126 -34.466 -20.919  1.00  0.00           H  
ATOM   4104  N   SER C 252     -35.149 -34.686 -23.019  1.00  0.00           N  
ATOM   4105  CA  SER C 252     -36.267 -33.939 -23.564  1.00  0.00           C  
ATOM   4106  C   SER C 252     -37.199 -34.852 -24.348  1.00  0.00           C  
ATOM   4107  O   SER C 252     -38.419 -34.687 -24.304  1.00  0.00           O  
ATOM   4108  CB  SER C 252     -35.750 -32.846 -24.477  1.00  0.00           C  
ATOM   4109  OG  SER C 252     -34.983 -31.913 -23.764  1.00  0.00           O  
ATOM   4110  H   SER C 252     -34.207 -34.452 -23.343  1.00  0.00           H  
ATOM   4111  HA  SER C 252     -36.822 -33.493 -22.740  1.00  0.00           H  
ATOM   4112 1HB  SER C 252     -35.154 -33.283 -25.268  1.00  0.00           H  
ATOM   4113 2HB  SER C 252     -36.592 -32.345 -24.946  1.00  0.00           H  
ATOM   4114  HG  SER C 252     -34.171 -32.395 -23.469  1.00  0.00           H  
ATOM   4115  N   ARG C 253     -36.620 -35.830 -25.051  1.00  0.00           N  
ATOM   4116  CA  ARG C 253     -37.398 -36.777 -25.834  1.00  0.00           C  
ATOM   4117  C   ARG C 253     -38.212 -37.739 -24.969  1.00  0.00           C  
ATOM   4118  O   ARG C 253     -39.341 -38.073 -25.332  1.00  0.00           O  
ATOM   4119  CB  ARG C 253     -36.509 -37.576 -26.780  1.00  0.00           C  
ATOM   4120  CG  ARG C 253     -35.956 -36.783 -27.977  1.00  0.00           C  
ATOM   4121  CD  ARG C 253     -35.141 -37.641 -28.891  1.00  0.00           C  
ATOM   4122  NE  ARG C 253     -34.554 -36.875 -29.991  1.00  0.00           N  
ATOM   4123  CZ  ARG C 253     -35.176 -36.543 -31.137  1.00  0.00           C  
ATOM   4124  NH1 ARG C 253     -36.424 -36.899 -31.362  1.00  0.00           N  
ATOM   4125  NH2 ARG C 253     -34.501 -35.848 -32.032  1.00  0.00           N  
ATOM   4126  H   ARG C 253     -35.598 -35.882 -25.062  1.00  0.00           H  
ATOM   4127  HA  ARG C 253     -38.095 -36.206 -26.446  1.00  0.00           H  
ATOM   4128 1HB  ARG C 253     -35.652 -37.956 -26.220  1.00  0.00           H  
ATOM   4129 2HB  ARG C 253     -37.059 -38.434 -27.162  1.00  0.00           H  
ATOM   4130 1HG  ARG C 253     -36.783 -36.363 -28.547  1.00  0.00           H  
ATOM   4131 2HG  ARG C 253     -35.323 -35.975 -27.614  1.00  0.00           H  
ATOM   4132 1HD  ARG C 253     -34.326 -38.093 -28.323  1.00  0.00           H  
ATOM   4133 2HD  ARG C 253     -35.765 -38.425 -29.316  1.00  0.00           H  
ATOM   4134  HE  ARG C 253     -33.579 -36.554 -29.904  1.00  0.00           H  
ATOM   4135 1HH1 ARG C 253     -36.928 -37.432 -30.669  1.00  0.00           H  
ATOM   4136 2HH1 ARG C 253     -36.874 -36.640 -32.228  1.00  0.00           H  
ATOM   4137 1HH2 ARG C 253     -33.523 -35.596 -31.810  1.00  0.00           H  
ATOM   4138 2HH2 ARG C 253     -34.924 -35.575 -32.902  1.00  0.00           H  
ATOM   4139  N   THR C 254     -37.662 -38.177 -23.825  1.00  0.00           N  
ATOM   4140  CA  THR C 254     -38.421 -39.107 -22.978  1.00  0.00           C  
ATOM   4141  C   THR C 254     -39.406 -38.415 -22.025  1.00  0.00           C  
ATOM   4142  O   THR C 254     -40.497 -38.926 -21.772  1.00  0.00           O  
ATOM   4143  CB  THR C 254     -37.470 -40.026 -22.170  1.00  0.00           C  
ATOM   4144  OG1 THR C 254     -38.236 -40.932 -21.362  1.00  0.00           O  
ATOM   4145  CG2 THR C 254     -36.524 -39.254 -21.301  1.00  0.00           C  
ATOM   4146  H   THR C 254     -36.704 -37.901 -23.585  1.00  0.00           H  
ATOM   4147  HA  THR C 254     -39.009 -39.748 -23.632  1.00  0.00           H  
ATOM   4148  HB  THR C 254     -36.874 -40.606 -22.872  1.00  0.00           H  
ATOM   4149  HG1 THR C 254     -38.500 -41.694 -21.925  1.00  0.00           H  
ATOM   4150 1HG2 THR C 254     -35.879 -39.952 -20.805  1.00  0.00           H  
ATOM   4151 2HG2 THR C 254     -35.949 -38.611 -21.925  1.00  0.00           H  
ATOM   4152 3HG2 THR C 254     -37.027 -38.669 -20.567  1.00  0.00           H  
ATOM   4153  N   GLY C 255     -39.022 -37.274 -21.450  1.00  0.00           N  
ATOM   4154  CA  GLY C 255     -39.891 -36.541 -20.531  1.00  0.00           C  
ATOM   4155  C   GLY C 255     -39.861 -37.053 -19.081  1.00  0.00           C  
ATOM   4156  O   GLY C 255     -40.476 -36.452 -18.201  1.00  0.00           O  
ATOM   4157  H   GLY C 255     -38.104 -36.875 -21.664  1.00  0.00           H  
ATOM   4158 1HA  GLY C 255     -39.599 -35.492 -20.549  1.00  0.00           H  
ATOM   4159 2HA  GLY C 255     -40.912 -36.583 -20.907  1.00  0.00           H  
ATOM   4160  N   ASP C 256     -39.136 -38.146 -18.846  1.00  0.00           N  
ATOM   4161  CA  ASP C 256     -38.995 -38.813 -17.553  1.00  0.00           C  
ATOM   4162  C   ASP C 256     -38.060 -38.038 -16.609  1.00  0.00           C  
ATOM   4163  O   ASP C 256     -36.856 -37.996 -16.874  1.00  0.00           O  
ATOM   4164  CB  ASP C 256     -38.460 -40.244 -17.767  1.00  0.00           C  
ATOM   4165  CG  ASP C 256     -38.326 -41.114 -16.462  1.00  0.00           C  
ATOM   4166  OD1 ASP C 256     -38.149 -40.553 -15.388  1.00  0.00           O  
ATOM   4167  OD2 ASP C 256     -38.394 -42.340 -16.562  1.00  0.00           O  
ATOM   4168  H   ASP C 256     -38.690 -38.562 -19.652  1.00  0.00           H  
ATOM   4169  HA  ASP C 256     -39.987 -38.923 -17.136  1.00  0.00           H  
ATOM   4170 1HB  ASP C 256     -39.124 -40.767 -18.463  1.00  0.00           H  
ATOM   4171 2HB  ASP C 256     -37.491 -40.191 -18.255  1.00  0.00           H  
ATOM   4172  N   PRO C 257     -38.552 -37.478 -15.477  1.00  0.00           N  
ATOM   4173  CA  PRO C 257     -37.806 -36.680 -14.513  1.00  0.00           C  
ATOM   4174  C   PRO C 257     -36.528 -37.353 -14.027  1.00  0.00           C  
ATOM   4175  O   PRO C 257     -35.583 -36.661 -13.629  1.00  0.00           O  
ATOM   4176  CB  PRO C 257     -38.801 -36.544 -13.352  1.00  0.00           C  
ATOM   4177  CG  PRO C 257     -40.151 -36.626 -13.996  1.00  0.00           C  
ATOM   4178  CD  PRO C 257     -39.986 -37.637 -15.112  1.00  0.00           C  
ATOM   4179  HA  PRO C 257     -37.586 -35.704 -14.953  1.00  0.00           H  
ATOM   4180 1HB  PRO C 257     -38.631 -37.349 -12.619  1.00  0.00           H  
ATOM   4181 2HB  PRO C 257     -38.640 -35.592 -12.829  1.00  0.00           H  
ATOM   4182 1HG  PRO C 257     -40.905 -36.935 -13.259  1.00  0.00           H  
ATOM   4183 2HG  PRO C 257     -40.456 -35.637 -14.368  1.00  0.00           H  
ATOM   4184 1HD  PRO C 257     -40.187 -38.665 -14.762  1.00  0.00           H  
ATOM   4185 2HD  PRO C 257     -40.652 -37.319 -15.919  1.00  0.00           H  
ATOM   4186  N   GLU C 258     -36.493 -38.692 -14.017  1.00  0.00           N  
ATOM   4187  CA  GLU C 258     -35.288 -39.365 -13.557  1.00  0.00           C  
ATOM   4188  C   GLU C 258     -34.201 -39.162 -14.587  1.00  0.00           C  
ATOM   4189  O   GLU C 258     -33.036 -38.949 -14.242  1.00  0.00           O  
ATOM   4190  CB  GLU C 258     -35.525 -40.855 -13.323  1.00  0.00           C  
ATOM   4191  CG  GLU C 258     -34.316 -41.599 -12.753  1.00  0.00           C  
ATOM   4192  CD  GLU C 258     -34.607 -43.039 -12.407  1.00  0.00           C  
ATOM   4193  OE1 GLU C 258     -35.746 -43.456 -12.531  1.00  0.00           O  
ATOM   4194  OE2 GLU C 258     -33.692 -43.731 -12.033  1.00  0.00           O  
ATOM   4195  H   GLU C 258     -37.270 -39.265 -14.379  1.00  0.00           H  
ATOM   4196  HA  GLU C 258     -34.965 -38.911 -12.620  1.00  0.00           H  
ATOM   4197 1HB  GLU C 258     -36.364 -40.986 -12.642  1.00  0.00           H  
ATOM   4198 2HB  GLU C 258     -35.797 -41.323 -14.268  1.00  0.00           H  
ATOM   4199 1HG  GLU C 258     -33.518 -41.573 -13.495  1.00  0.00           H  
ATOM   4200 2HG  GLU C 258     -33.964 -41.078 -11.865  1.00  0.00           H  
ATOM   4201  N   VAL C 259     -34.594 -39.230 -15.856  1.00  0.00           N  
ATOM   4202  CA  VAL C 259     -33.668 -39.098 -16.954  1.00  0.00           C  
ATOM   4203  C   VAL C 259     -33.199 -37.677 -17.000  1.00  0.00           C  
ATOM   4204  O   VAL C 259     -32.035 -37.417 -17.273  1.00  0.00           O  
ATOM   4205  CB  VAL C 259     -34.244 -39.518 -18.294  1.00  0.00           C  
ATOM   4206  CG1 VAL C 259     -33.227 -39.184 -19.361  1.00  0.00           C  
ATOM   4207  CG2 VAL C 259     -34.544 -41.000 -18.245  1.00  0.00           C  
ATOM   4208  H   VAL C 259     -35.588 -39.314 -16.062  1.00  0.00           H  
ATOM   4209  HA  VAL C 259     -32.819 -39.742 -16.766  1.00  0.00           H  
ATOM   4210  HB  VAL C 259     -35.155 -38.957 -18.506  1.00  0.00           H  
ATOM   4211 1HG1 VAL C 259     -33.593 -39.473 -20.343  1.00  0.00           H  
ATOM   4212 2HG1 VAL C 259     -33.032 -38.122 -19.341  1.00  0.00           H  
ATOM   4213 3HG1 VAL C 259     -32.315 -39.718 -19.140  1.00  0.00           H  
ATOM   4214 1HG2 VAL C 259     -34.949 -41.335 -19.194  1.00  0.00           H  
ATOM   4215 2HG2 VAL C 259     -33.630 -41.548 -18.027  1.00  0.00           H  
ATOM   4216 3HG2 VAL C 259     -35.275 -41.176 -17.460  1.00  0.00           H  
ATOM   4217  N   LYS C 260     -34.110 -36.743 -16.755  1.00  0.00           N  
ATOM   4218  CA  LYS C 260     -33.703 -35.348 -16.746  1.00  0.00           C  
ATOM   4219  C   LYS C 260     -32.586 -35.128 -15.717  1.00  0.00           C  
ATOM   4220  O   LYS C 260     -31.563 -34.529 -16.056  1.00  0.00           O  
ATOM   4221  CB  LYS C 260     -34.893 -34.451 -16.440  1.00  0.00           C  
ATOM   4222  CG  LYS C 260     -35.943 -34.374 -17.540  1.00  0.00           C  
ATOM   4223  CD  LYS C 260     -37.104 -33.473 -17.147  1.00  0.00           C  
ATOM   4224  CE  LYS C 260     -38.182 -33.487 -18.213  1.00  0.00           C  
ATOM   4225  NZ  LYS C 260     -39.357 -32.652 -17.834  1.00  0.00           N  
ATOM   4226  H   LYS C 260     -35.077 -37.031 -16.577  1.00  0.00           H  
ATOM   4227  HA  LYS C 260     -33.295 -35.083 -17.710  1.00  0.00           H  
ATOM   4228 1HB  LYS C 260     -35.370 -34.779 -15.522  1.00  0.00           H  
ATOM   4229 2HB  LYS C 260     -34.534 -33.467 -16.276  1.00  0.00           H  
ATOM   4230 1HG  LYS C 260     -35.493 -33.968 -18.441  1.00  0.00           H  
ATOM   4231 2HG  LYS C 260     -36.321 -35.379 -17.755  1.00  0.00           H  
ATOM   4232 1HD  LYS C 260     -37.533 -33.800 -16.207  1.00  0.00           H  
ATOM   4233 2HD  LYS C 260     -36.743 -32.452 -17.023  1.00  0.00           H  
ATOM   4234 1HE  LYS C 260     -37.765 -33.115 -19.149  1.00  0.00           H  
ATOM   4235 2HE  LYS C 260     -38.512 -34.513 -18.359  1.00  0.00           H  
ATOM   4236 1HZ  LYS C 260     -40.052 -32.693 -18.565  1.00  0.00           H  
ATOM   4237 2HZ  LYS C 260     -39.756 -33.005 -16.974  1.00  0.00           H  
ATOM   4238 3HZ  LYS C 260     -39.066 -31.698 -17.703  1.00  0.00           H  
ATOM   4239  N   ASP C 261     -32.699 -35.718 -14.510  1.00  0.00           N  
ATOM   4240  CA  ASP C 261     -31.611 -35.553 -13.538  1.00  0.00           C  
ATOM   4241  C   ASP C 261     -30.343 -36.287 -13.965  1.00  0.00           C  
ATOM   4242  O   ASP C 261     -29.236 -35.762 -13.787  1.00  0.00           O  
ATOM   4243  CB  ASP C 261     -32.013 -36.038 -12.138  1.00  0.00           C  
ATOM   4244  CG  ASP C 261     -32.968 -35.095 -11.380  1.00  0.00           C  
ATOM   4245  OD1 ASP C 261     -33.080 -33.950 -11.753  1.00  0.00           O  
ATOM   4246  OD2 ASP C 261     -33.569 -35.527 -10.407  1.00  0.00           O  
ATOM   4247  H   ASP C 261     -33.559 -36.220 -14.261  1.00  0.00           H  
ATOM   4248  HA  ASP C 261     -31.377 -34.496 -13.471  1.00  0.00           H  
ATOM   4249 1HB  ASP C 261     -32.503 -37.015 -12.241  1.00  0.00           H  
ATOM   4250 2HB  ASP C 261     -31.120 -36.189 -11.538  1.00  0.00           H  
ATOM   4251  N   LEU C 262     -30.491 -37.470 -14.563  1.00  0.00           N  
ATOM   4252  CA  LEU C 262     -29.335 -38.223 -15.029  1.00  0.00           C  
ATOM   4253  C   LEU C 262     -28.594 -37.476 -16.141  1.00  0.00           C  
ATOM   4254  O   LEU C 262     -27.358 -37.408 -16.150  1.00  0.00           O  
ATOM   4255  CB  LEU C 262     -29.823 -39.594 -15.530  1.00  0.00           C  
ATOM   4256  CG  LEU C 262     -30.262 -40.608 -14.467  1.00  0.00           C  
ATOM   4257  CD1 LEU C 262     -30.897 -41.813 -15.166  1.00  0.00           C  
ATOM   4258  CD2 LEU C 262     -29.045 -41.038 -13.632  1.00  0.00           C  
ATOM   4259  H   LEU C 262     -31.428 -37.872 -14.665  1.00  0.00           H  
ATOM   4260  HA  LEU C 262     -28.656 -38.368 -14.191  1.00  0.00           H  
ATOM   4261 1HB  LEU C 262     -30.700 -39.394 -16.115  1.00  0.00           H  
ATOM   4262 2HB  LEU C 262     -29.153 -40.036 -16.175  1.00  0.00           H  
ATOM   4263  HG  LEU C 262     -30.999 -40.160 -13.811  1.00  0.00           H  
ATOM   4264 1HD1 LEU C 262     -31.217 -42.540 -14.417  1.00  0.00           H  
ATOM   4265 2HD1 LEU C 262     -31.755 -41.492 -15.740  1.00  0.00           H  
ATOM   4266 3HD1 LEU C 262     -30.168 -42.268 -15.825  1.00  0.00           H  
ATOM   4267 1HD2 LEU C 262     -29.357 -41.759 -12.872  1.00  0.00           H  
ATOM   4268 2HD2 LEU C 262     -28.301 -41.496 -14.260  1.00  0.00           H  
ATOM   4269 3HD2 LEU C 262     -28.609 -40.169 -13.141  1.00  0.00           H  
ATOM   4270  N   ALA C 263     -29.352 -36.880 -17.058  1.00  0.00           N  
ATOM   4271  CA  ALA C 263     -28.778 -36.134 -18.155  1.00  0.00           C  
ATOM   4272  C   ALA C 263     -28.097 -34.880 -17.674  1.00  0.00           C  
ATOM   4273  O   ALA C 263     -26.997 -34.562 -18.126  1.00  0.00           O  
ATOM   4274  CB  ALA C 263     -29.853 -35.758 -19.142  1.00  0.00           C  
ATOM   4275  H   ALA C 263     -30.361 -36.965 -17.000  1.00  0.00           H  
ATOM   4276  HA  ALA C 263     -28.039 -36.754 -18.638  1.00  0.00           H  
ATOM   4277 1HB  ALA C 263     -29.417 -35.210 -19.948  1.00  0.00           H  
ATOM   4278 2HB  ALA C 263     -30.332 -36.660 -19.520  1.00  0.00           H  
ATOM   4279 3HB  ALA C 263     -30.595 -35.134 -18.642  1.00  0.00           H  
ATOM   4280  N   TRP C 264     -28.720 -34.185 -16.722  1.00  0.00           N  
ATOM   4281  CA  TRP C 264     -28.159 -32.948 -16.217  1.00  0.00           C  
ATOM   4282  C   TRP C 264     -26.852 -33.218 -15.493  1.00  0.00           C  
ATOM   4283  O   TRP C 264     -25.907 -32.446 -15.638  1.00  0.00           O  
ATOM   4284  CB  TRP C 264     -29.170 -32.244 -15.323  1.00  0.00           C  
ATOM   4285  CG  TRP C 264     -30.343 -31.668 -16.103  1.00  0.00           C  
ATOM   4286  CD1 TRP C 264     -30.348 -31.225 -17.405  1.00  0.00           C  
ATOM   4287  CD2 TRP C 264     -31.697 -31.504 -15.625  1.00  0.00           C  
ATOM   4288  NE1 TRP C 264     -31.611 -30.778 -17.749  1.00  0.00           N  
ATOM   4289  CE2 TRP C 264     -32.444 -30.948 -16.676  1.00  0.00           C  
ATOM   4290  CE3 TRP C 264     -32.332 -31.778 -14.408  1.00  0.00           C  
ATOM   4291  CZ2 TRP C 264     -33.788 -30.655 -16.539  1.00  0.00           C  
ATOM   4292  CZ3 TRP C 264     -33.676 -31.491 -14.277  1.00  0.00           C  
ATOM   4293  CH2 TRP C 264     -34.386 -30.940 -15.314  1.00  0.00           C  
ATOM   4294  H   TRP C 264     -29.635 -34.490 -16.375  1.00  0.00           H  
ATOM   4295  HA  TRP C 264     -27.952 -32.295 -17.063  1.00  0.00           H  
ATOM   4296 1HB  TRP C 264     -29.561 -32.953 -14.591  1.00  0.00           H  
ATOM   4297 2HB  TRP C 264     -28.682 -31.436 -14.775  1.00  0.00           H  
ATOM   4298  HD1 TRP C 264     -29.483 -31.218 -18.061  1.00  0.00           H  
ATOM   4299  HE1 TRP C 264     -31.920 -30.368 -18.663  1.00  0.00           H  
ATOM   4300  HE3 TRP C 264     -31.780 -32.210 -13.576  1.00  0.00           H  
ATOM   4301  HZ2 TRP C 264     -34.366 -30.219 -17.358  1.00  0.00           H  
ATOM   4302  HZ3 TRP C 264     -34.150 -31.721 -13.322  1.00  0.00           H  
ATOM   4303  HH2 TRP C 264     -35.433 -30.736 -15.177  1.00  0.00           H  
ATOM   4304  N   ARG C 265     -26.775 -34.322 -14.738  1.00  0.00           N  
ATOM   4305  CA  ARG C 265     -25.534 -34.639 -14.038  1.00  0.00           C  
ATOM   4306  C   ARG C 265     -24.410 -34.985 -15.029  1.00  0.00           C  
ATOM   4307  O   ARG C 265     -23.250 -34.618 -14.799  1.00  0.00           O  
ATOM   4308  CB  ARG C 265     -25.746 -35.750 -13.037  1.00  0.00           C  
ATOM   4309  CG  ARG C 265     -26.570 -35.366 -11.802  1.00  0.00           C  
ATOM   4310  CD  ARG C 265     -26.787 -36.531 -10.871  1.00  0.00           C  
ATOM   4311  NE  ARG C 265     -25.553 -36.938 -10.178  1.00  0.00           N  
ATOM   4312  CZ  ARG C 265     -25.344 -38.149  -9.594  1.00  0.00           C  
ATOM   4313  NH1 ARG C 265     -26.266 -39.084  -9.635  1.00  0.00           N  
ATOM   4314  NH2 ARG C 265     -24.194 -38.399  -8.987  1.00  0.00           N  
ATOM   4315  H   ARG C 265     -27.594 -34.927 -14.619  1.00  0.00           H  
ATOM   4316  HA  ARG C 265     -25.233 -33.756 -13.473  1.00  0.00           H  
ATOM   4317 1HB  ARG C 265     -26.301 -36.533 -13.537  1.00  0.00           H  
ATOM   4318 2HB  ARG C 265     -24.788 -36.150 -12.714  1.00  0.00           H  
ATOM   4319 1HG  ARG C 265     -26.043 -34.579 -11.255  1.00  0.00           H  
ATOM   4320 2HG  ARG C 265     -27.540 -34.990 -12.116  1.00  0.00           H  
ATOM   4321 1HD  ARG C 265     -27.525 -36.254 -10.118  1.00  0.00           H  
ATOM   4322 2HD  ARG C 265     -27.158 -37.384 -11.443  1.00  0.00           H  
ATOM   4323  HE  ARG C 265     -24.800 -36.257 -10.120  1.00  0.00           H  
ATOM   4324 1HH1 ARG C 265     -27.143 -38.922 -10.103  1.00  0.00           H  
ATOM   4325 2HH1 ARG C 265     -26.075 -40.016  -9.226  1.00  0.00           H  
ATOM   4326 1HH2 ARG C 265     -23.447 -37.688  -8.968  1.00  0.00           H  
ATOM   4327 2HH2 ARG C 265     -24.036 -39.294  -8.552  1.00  0.00           H  
ATOM   4328  N   MET C 266     -24.738 -35.662 -16.151  1.00  0.00           N  
ATOM   4329  CA  MET C 266     -23.699 -35.929 -17.153  1.00  0.00           C  
ATOM   4330  C   MET C 266     -23.192 -34.619 -17.734  1.00  0.00           C  
ATOM   4331  O   MET C 266     -21.985 -34.450 -17.956  1.00  0.00           O  
ATOM   4332  CB  MET C 266     -24.209 -36.799 -18.297  1.00  0.00           C  
ATOM   4333  CG  MET C 266     -24.448 -38.213 -17.942  1.00  0.00           C  
ATOM   4334  SD  MET C 266     -24.807 -39.235 -19.371  1.00  0.00           S  
ATOM   4335  CE  MET C 266     -26.484 -38.837 -19.746  1.00  0.00           C  
ATOM   4336  H   MET C 266     -25.696 -36.004 -16.292  1.00  0.00           H  
ATOM   4337  HA  MET C 266     -22.865 -36.431 -16.665  1.00  0.00           H  
ATOM   4338 1HB  MET C 266     -25.154 -36.389 -18.661  1.00  0.00           H  
ATOM   4339 2HB  MET C 266     -23.502 -36.770 -19.122  1.00  0.00           H  
ATOM   4340 1HG  MET C 266     -23.572 -38.618 -17.436  1.00  0.00           H  
ATOM   4341 2HG  MET C 266     -25.289 -38.259 -17.257  1.00  0.00           H  
ATOM   4342 1HE  MET C 266     -26.817 -39.431 -20.591  1.00  0.00           H  
ATOM   4343 2HE  MET C 266     -27.112 -39.051 -18.881  1.00  0.00           H  
ATOM   4344 3HE  MET C 266     -26.545 -37.794 -19.989  1.00  0.00           H  
ATOM   4345  N   VAL C 267     -24.109 -33.667 -17.928  1.00  0.00           N  
ATOM   4346  CA  VAL C 267     -23.717 -32.373 -18.444  1.00  0.00           C  
ATOM   4347  C   VAL C 267     -22.834 -31.647 -17.455  1.00  0.00           C  
ATOM   4348  O   VAL C 267     -21.814 -31.088 -17.847  1.00  0.00           O  
ATOM   4349  CB  VAL C 267     -24.888 -31.449 -18.708  1.00  0.00           C  
ATOM   4350  CG1 VAL C 267     -24.307 -30.122 -19.042  1.00  0.00           C  
ATOM   4351  CG2 VAL C 267     -25.775 -31.969 -19.810  1.00  0.00           C  
ATOM   4352  H   VAL C 267     -25.098 -33.870 -17.748  1.00  0.00           H  
ATOM   4353  HA  VAL C 267     -23.169 -32.524 -19.373  1.00  0.00           H  
ATOM   4354  HB  VAL C 267     -25.473 -31.340 -17.803  1.00  0.00           H  
ATOM   4355 1HG1 VAL C 267     -25.076 -29.434 -19.205  1.00  0.00           H  
ATOM   4356 2HG1 VAL C 267     -23.700 -29.795 -18.212  1.00  0.00           H  
ATOM   4357 3HG1 VAL C 267     -23.694 -30.190 -19.917  1.00  0.00           H  
ATOM   4358 1HG2 VAL C 267     -26.588 -31.280 -19.962  1.00  0.00           H  
ATOM   4359 2HG2 VAL C 267     -25.219 -32.070 -20.712  1.00  0.00           H  
ATOM   4360 3HG2 VAL C 267     -26.168 -32.921 -19.539  1.00  0.00           H  
ATOM   4361  N   GLU C 268     -23.195 -31.674 -16.170  1.00  0.00           N  
ATOM   4362  CA  GLU C 268     -22.400 -30.978 -15.170  1.00  0.00           C  
ATOM   4363  C   GLU C 268     -20.970 -31.521 -15.166  1.00  0.00           C  
ATOM   4364  O   GLU C 268     -20.011 -30.741 -15.096  1.00  0.00           O  
ATOM   4365  CB  GLU C 268     -23.024 -31.172 -13.773  1.00  0.00           C  
ATOM   4366  CG  GLU C 268     -24.365 -30.432 -13.503  1.00  0.00           C  
ATOM   4367  CD  GLU C 268     -25.073 -30.934 -12.213  1.00  0.00           C  
ATOM   4368  OE1 GLU C 268     -24.605 -31.894 -11.646  1.00  0.00           O  
ATOM   4369  OE2 GLU C 268     -26.078 -30.372 -11.823  1.00  0.00           O  
ATOM   4370  H   GLU C 268     -24.061 -32.149 -15.902  1.00  0.00           H  
ATOM   4371  HA  GLU C 268     -22.375 -29.920 -15.415  1.00  0.00           H  
ATOM   4372 1HB  GLU C 268     -23.201 -32.233 -13.610  1.00  0.00           H  
ATOM   4373 2HB  GLU C 268     -22.312 -30.846 -13.016  1.00  0.00           H  
ATOM   4374 1HG  GLU C 268     -24.160 -29.366 -13.396  1.00  0.00           H  
ATOM   4375 2HG  GLU C 268     -25.023 -30.554 -14.355  1.00  0.00           H  
ATOM   4376  N   ALA C 269     -20.813 -32.849 -15.288  1.00  0.00           N  
ATOM   4377  CA  ALA C 269     -19.473 -33.426 -15.328  1.00  0.00           C  
ATOM   4378  C   ALA C 269     -18.708 -32.976 -16.573  1.00  0.00           C  
ATOM   4379  O   ALA C 269     -17.505 -32.683 -16.497  1.00  0.00           O  
ATOM   4380  CB  ALA C 269     -19.551 -34.941 -15.301  1.00  0.00           C  
ATOM   4381  H   ALA C 269     -21.641 -33.454 -15.318  1.00  0.00           H  
ATOM   4382  HA  ALA C 269     -18.935 -33.074 -14.452  1.00  0.00           H  
ATOM   4383 1HB  ALA C 269     -18.549 -35.344 -15.306  1.00  0.00           H  
ATOM   4384 2HB  ALA C 269     -20.076 -35.266 -14.402  1.00  0.00           H  
ATOM   4385 3HB  ALA C 269     -20.092 -35.287 -16.183  1.00  0.00           H  
ATOM   4386  N   ALA C 270     -19.414 -32.907 -17.720  1.00  0.00           N  
ATOM   4387  CA  ALA C 270     -18.814 -32.472 -18.977  1.00  0.00           C  
ATOM   4388  C   ALA C 270     -18.420 -31.005 -18.914  1.00  0.00           C  
ATOM   4389  O   ALA C 270     -17.368 -30.638 -19.434  1.00  0.00           O  
ATOM   4390  CB  ALA C 270     -19.773 -32.698 -20.138  1.00  0.00           C  
ATOM   4391  H   ALA C 270     -20.399 -33.192 -17.721  1.00  0.00           H  
ATOM   4392  HA  ALA C 270     -17.912 -33.060 -19.142  1.00  0.00           H  
ATOM   4393 1HB  ALA C 270     -19.314 -32.395 -21.069  1.00  0.00           H  
ATOM   4394 2HB  ALA C 270     -20.037 -33.755 -20.187  1.00  0.00           H  
ATOM   4395 3HB  ALA C 270     -20.675 -32.109 -19.974  1.00  0.00           H  
ATOM   4396  N   LEU C 271     -19.244 -30.170 -18.257  1.00  0.00           N  
ATOM   4397  CA  LEU C 271     -18.948 -28.747 -18.133  1.00  0.00           C  
ATOM   4398  C   LEU C 271     -17.746 -28.520 -17.270  1.00  0.00           C  
ATOM   4399  O   LEU C 271     -16.893 -27.703 -17.608  1.00  0.00           O  
ATOM   4400  CB  LEU C 271     -20.100 -27.974 -17.473  1.00  0.00           C  
ATOM   4401  CG  LEU C 271     -21.357 -27.777 -18.261  1.00  0.00           C  
ATOM   4402  CD1 LEU C 271     -22.423 -27.217 -17.375  1.00  0.00           C  
ATOM   4403  CD2 LEU C 271     -21.107 -26.825 -19.338  1.00  0.00           C  
ATOM   4404  H   LEU C 271     -20.106 -30.540 -17.861  1.00  0.00           H  
ATOM   4405  HA  LEU C 271     -18.757 -28.344 -19.125  1.00  0.00           H  
ATOM   4406 1HB  LEU C 271     -20.377 -28.508 -16.564  1.00  0.00           H  
ATOM   4407 2HB  LEU C 271     -19.732 -26.991 -17.184  1.00  0.00           H  
ATOM   4408  HG  LEU C 271     -21.684 -28.721 -18.673  1.00  0.00           H  
ATOM   4409 1HD1 LEU C 271     -23.318 -27.074 -17.970  1.00  0.00           H  
ATOM   4410 2HD1 LEU C 271     -22.623 -27.909 -16.567  1.00  0.00           H  
ATOM   4411 3HD1 LEU C 271     -22.100 -26.265 -16.964  1.00  0.00           H  
ATOM   4412 1HD2 LEU C 271     -22.030 -26.680 -19.885  1.00  0.00           H  
ATOM   4413 2HD2 LEU C 271     -20.780 -25.885 -18.918  1.00  0.00           H  
ATOM   4414 3HD2 LEU C 271     -20.342 -27.202 -19.986  1.00  0.00           H  
ATOM   4415  N   LYS C 272     -17.646 -29.256 -16.163  1.00  0.00           N  
ATOM   4416  CA  LYS C 272     -16.507 -29.043 -15.297  1.00  0.00           C  
ATOM   4417  C   LYS C 272     -15.250 -29.482 -16.002  1.00  0.00           C  
ATOM   4418  O   LYS C 272     -14.261 -28.751 -16.035  1.00  0.00           O  
ATOM   4419  CB  LYS C 272     -16.694 -29.764 -13.955  1.00  0.00           C  
ATOM   4420  CG  LYS C 272     -15.533 -29.579 -12.944  1.00  0.00           C  
ATOM   4421  CD  LYS C 272     -15.905 -30.124 -11.553  1.00  0.00           C  
ATOM   4422  CE  LYS C 272     -14.738 -30.041 -10.566  1.00  0.00           C  
ATOM   4423  NZ  LYS C 272     -15.151 -30.450  -9.178  1.00  0.00           N  
ATOM   4424  H   LYS C 272     -18.383 -29.919 -15.906  1.00  0.00           H  
ATOM   4425  HA  LYS C 272     -16.419 -27.979 -15.098  1.00  0.00           H  
ATOM   4426 1HB  LYS C 272     -17.608 -29.406 -13.484  1.00  0.00           H  
ATOM   4427 2HB  LYS C 272     -16.821 -30.835 -14.138  1.00  0.00           H  
ATOM   4428 1HG  LYS C 272     -14.645 -30.080 -13.315  1.00  0.00           H  
ATOM   4429 2HG  LYS C 272     -15.302 -28.525 -12.849  1.00  0.00           H  
ATOM   4430 1HD  LYS C 272     -16.739 -29.543 -11.158  1.00  0.00           H  
ATOM   4431 2HD  LYS C 272     -16.218 -31.148 -11.636  1.00  0.00           H  
ATOM   4432 1HE  LYS C 272     -13.946 -30.710 -10.905  1.00  0.00           H  
ATOM   4433 2HE  LYS C 272     -14.351 -29.022 -10.536  1.00  0.00           H  
ATOM   4434 1HZ  LYS C 272     -14.334 -30.403  -8.540  1.00  0.00           H  
ATOM   4435 2HZ  LYS C 272     -15.870 -29.830  -8.841  1.00  0.00           H  
ATOM   4436 3HZ  LYS C 272     -15.499 -31.390  -9.179  1.00  0.00           H  
ATOM   4437  N   ALA C 273     -15.275 -30.656 -16.617  1.00  0.00           N  
ATOM   4438  CA  ALA C 273     -14.070 -31.088 -17.275  1.00  0.00           C  
ATOM   4439  C   ALA C 273     -13.710 -30.197 -18.465  1.00  0.00           C  
ATOM   4440  O   ALA C 273     -12.532 -29.886 -18.679  1.00  0.00           O  
ATOM   4441  CB  ALA C 273     -14.239 -32.522 -17.705  1.00  0.00           C  
ATOM   4442  H   ALA C 273     -16.108 -31.256 -16.605  1.00  0.00           H  
ATOM   4443  HA  ALA C 273     -13.264 -31.007 -16.556  1.00  0.00           H  
ATOM   4444 1HB  ALA C 273     -13.329 -32.875 -18.165  1.00  0.00           H  
ATOM   4445 2HB  ALA C 273     -14.460 -33.109 -16.848  1.00  0.00           H  
ATOM   4446 3HB  ALA C 273     -15.069 -32.594 -18.402  1.00  0.00           H  
ATOM   4447  N   ALA C 274     -14.715 -29.761 -19.233  1.00  0.00           N  
ATOM   4448  CA  ALA C 274     -14.464 -28.921 -20.387  1.00  0.00           C  
ATOM   4449  C   ALA C 274     -13.941 -27.563 -19.948  1.00  0.00           C  
ATOM   4450  O   ALA C 274     -13.069 -26.995 -20.612  1.00  0.00           O  
ATOM   4451  CB  ALA C 274     -15.719 -28.834 -21.232  1.00  0.00           C  
ATOM   4452  H   ALA C 274     -15.680 -30.036 -19.044  1.00  0.00           H  
ATOM   4453  HA  ALA C 274     -13.697 -29.372 -20.985  1.00  0.00           H  
ATOM   4454 1HB  ALA C 274     -15.538 -28.248 -22.109  1.00  0.00           H  
ATOM   4455 2HB  ALA C 274     -16.014 -29.836 -21.531  1.00  0.00           H  
ATOM   4456 3HB  ALA C 274     -16.516 -28.393 -20.654  1.00  0.00           H  
ATOM   4457  N   ALA C 275     -14.446 -27.044 -18.818  1.00  0.00           N  
ATOM   4458  CA  ALA C 275     -14.000 -25.760 -18.305  1.00  0.00           C  
ATOM   4459  C   ALA C 275     -12.539 -25.824 -17.916  1.00  0.00           C  
ATOM   4460  O   ALA C 275     -11.781 -24.881 -18.177  1.00  0.00           O  
ATOM   4461  CB  ALA C 275     -14.834 -25.341 -17.114  1.00  0.00           C  
ATOM   4462  H   ALA C 275     -15.187 -27.530 -18.306  1.00  0.00           H  
ATOM   4463  HA  ALA C 275     -14.106 -25.033 -19.092  1.00  0.00           H  
ATOM   4464 1HB  ALA C 275     -14.504 -24.372 -16.746  1.00  0.00           H  
ATOM   4465 2HB  ALA C 275     -15.878 -25.278 -17.394  1.00  0.00           H  
ATOM   4466 3HB  ALA C 275     -14.726 -26.082 -16.319  1.00  0.00           H  
ATOM   4467  N   VAL C 276     -12.120 -26.963 -17.354  1.00  0.00           N  
ATOM   4468  CA  VAL C 276     -10.730 -27.146 -16.969  1.00  0.00           C  
ATOM   4469  C   VAL C 276      -9.827 -27.141 -18.182  1.00  0.00           C  
ATOM   4470  O   VAL C 276      -8.778 -26.486 -18.185  1.00  0.00           O  
ATOM   4471  CB  VAL C 276     -10.523 -28.468 -16.242  1.00  0.00           C  
ATOM   4472  CG1 VAL C 276      -9.091 -28.674 -16.086  1.00  0.00           C  
ATOM   4473  CG2 VAL C 276     -11.189 -28.436 -14.896  1.00  0.00           C  
ATOM   4474  H   VAL C 276     -12.807 -27.697 -17.142  1.00  0.00           H  
ATOM   4475  HA  VAL C 276     -10.445 -26.329 -16.307  1.00  0.00           H  
ATOM   4476  HB  VAL C 276     -10.927 -29.281 -16.840  1.00  0.00           H  
ATOM   4477 1HG1 VAL C 276      -8.924 -29.619 -15.584  1.00  0.00           H  
ATOM   4478 2HG1 VAL C 276      -8.621 -28.681 -17.058  1.00  0.00           H  
ATOM   4479 3HG1 VAL C 276      -8.684 -27.860 -15.507  1.00  0.00           H  
ATOM   4480 1HG2 VAL C 276     -11.024 -29.381 -14.386  1.00  0.00           H  
ATOM   4481 2HG2 VAL C 276     -10.768 -27.626 -14.310  1.00  0.00           H  
ATOM   4482 3HG2 VAL C 276     -12.239 -28.272 -15.009  1.00  0.00           H  
ATOM   4483  N   VAL C 277     -10.246 -27.859 -19.214  1.00  0.00           N  
ATOM   4484  CA  VAL C 277      -9.493 -27.929 -20.449  1.00  0.00           C  
ATOM   4485  C   VAL C 277      -9.413 -26.567 -21.148  1.00  0.00           C  
ATOM   4486  O   VAL C 277      -8.354 -26.192 -21.648  1.00  0.00           O  
ATOM   4487  CB  VAL C 277     -10.069 -29.045 -21.327  1.00  0.00           C  
ATOM   4488  CG1 VAL C 277      -9.489 -29.006 -22.685  1.00  0.00           C  
ATOM   4489  CG2 VAL C 277      -9.721 -30.378 -20.644  1.00  0.00           C  
ATOM   4490  H   VAL C 277     -11.117 -28.394 -19.123  1.00  0.00           H  
ATOM   4491  HA  VAL C 277      -8.476 -28.231 -20.198  1.00  0.00           H  
ATOM   4492  HB  VAL C 277     -11.149 -28.931 -21.419  1.00  0.00           H  
ATOM   4493 1HG1 VAL C 277      -9.899 -29.813 -23.286  1.00  0.00           H  
ATOM   4494 2HG1 VAL C 277      -9.760 -28.062 -23.120  1.00  0.00           H  
ATOM   4495 3HG1 VAL C 277      -8.411 -29.099 -22.634  1.00  0.00           H  
ATOM   4496 1HG2 VAL C 277     -10.086 -31.202 -21.220  1.00  0.00           H  
ATOM   4497 2HG2 VAL C 277      -8.640 -30.463 -20.555  1.00  0.00           H  
ATOM   4498 3HG2 VAL C 277     -10.167 -30.407 -19.648  1.00  0.00           H  
ATOM   4499  N   ALA C 278     -10.521 -25.813 -21.187  1.00  0.00           N  
ATOM   4500  CA  ALA C 278     -10.480 -24.469 -21.770  1.00  0.00           C  
ATOM   4501  C   ALA C 278      -9.556 -23.552 -20.970  1.00  0.00           C  
ATOM   4502  O   ALA C 278      -8.822 -22.747 -21.546  1.00  0.00           O  
ATOM   4503  CB  ALA C 278     -11.862 -23.842 -21.796  1.00  0.00           C  
ATOM   4504  H   ALA C 278     -11.396 -26.177 -20.803  1.00  0.00           H  
ATOM   4505  HA  ALA C 278     -10.094 -24.551 -22.784  1.00  0.00           H  
ATOM   4506 1HB  ALA C 278     -11.812 -22.848 -22.242  1.00  0.00           H  
ATOM   4507 2HB  ALA C 278     -12.534 -24.445 -22.360  1.00  0.00           H  
ATOM   4508 3HB  ALA C 278     -12.216 -23.770 -20.781  1.00  0.00           H  
ATOM   4509  N   THR C 279      -9.568 -23.700 -19.637  1.00  0.00           N  
ATOM   4510  CA  THR C 279      -8.746 -22.890 -18.750  1.00  0.00           C  
ATOM   4511  C   THR C 279      -7.257 -23.152 -18.969  1.00  0.00           C  
ATOM   4512  O   THR C 279      -6.457 -22.214 -19.026  1.00  0.00           O  
ATOM   4513  CB  THR C 279      -9.104 -23.158 -17.277  1.00  0.00           C  
ATOM   4514  OG1 THR C 279     -10.483 -22.824 -17.052  1.00  0.00           O  
ATOM   4515  CG2 THR C 279      -8.223 -22.334 -16.364  1.00  0.00           C  
ATOM   4516  H   THR C 279     -10.212 -24.368 -19.208  1.00  0.00           H  
ATOM   4517  HA  THR C 279      -8.942 -21.841 -18.966  1.00  0.00           H  
ATOM   4518  HB  THR C 279      -8.957 -24.210 -17.055  1.00  0.00           H  
ATOM   4519  HG1 THR C 279     -11.040 -23.493 -17.515  1.00  0.00           H  
ATOM   4520 1HG2 THR C 279      -8.486 -22.538 -15.328  1.00  0.00           H  
ATOM   4521 2HG2 THR C 279      -7.179 -22.601 -16.535  1.00  0.00           H  
ATOM   4522 3HG2 THR C 279      -8.367 -21.277 -16.576  1.00  0.00           H  
ATOM   4523  N   ASN C 280      -6.881 -24.427 -19.101  1.00  0.00           N  
ATOM   4524  CA  ASN C 280      -5.490 -24.770 -19.353  1.00  0.00           C  
ATOM   4525  C   ASN C 280      -5.333 -25.918 -20.352  1.00  0.00           C  
ATOM   4526  O   ASN C 280      -5.154 -27.066 -19.946  1.00  0.00           O  
ATOM   4527  CB  ASN C 280      -4.748 -25.126 -18.089  1.00  0.00           C  
ATOM   4528  CG  ASN C 280      -3.259 -25.356 -18.375  1.00  0.00           C  
ATOM   4529  OD1 ASN C 280      -2.822 -25.547 -19.534  1.00  0.00           O  
ATOM   4530  ND2 ASN C 280      -2.467 -25.343 -17.329  1.00  0.00           N  
ATOM   4531  H   ASN C 280      -7.588 -25.164 -19.007  1.00  0.00           H  
ATOM   4532  HA  ASN C 280      -4.992 -23.889 -19.745  1.00  0.00           H  
ATOM   4533 1HB  ASN C 280      -4.856 -24.321 -17.359  1.00  0.00           H  
ATOM   4534 2HB  ASN C 280      -5.177 -26.031 -17.655  1.00  0.00           H  
ATOM   4535 1HD2 ASN C 280      -1.483 -25.485 -17.441  1.00  0.00           H  
ATOM   4536 2HD2 ASN C 280      -2.848 -25.188 -16.417  1.00  0.00           H  
ATOM   4537  N   PRO C 281      -5.279 -25.626 -21.659  1.00  0.00           N  
ATOM   4538  CA  PRO C 281      -5.168 -26.557 -22.772  1.00  0.00           C  
ATOM   4539  C   PRO C 281      -3.954 -27.489 -22.715  1.00  0.00           C  
ATOM   4540  O   PRO C 281      -3.931 -28.535 -23.374  1.00  0.00           O  
ATOM   4541  CB  PRO C 281      -5.040 -25.602 -23.964  1.00  0.00           C  
ATOM   4542  CG  PRO C 281      -5.738 -24.344 -23.529  1.00  0.00           C  
ATOM   4543  CD  PRO C 281      -5.425 -24.213 -22.086  1.00  0.00           C  
ATOM   4544  HA  PRO C 281      -6.100 -27.140 -22.826  1.00  0.00           H  
ATOM   4545 1HB  PRO C 281      -3.975 -25.437 -24.189  1.00  0.00           H  
ATOM   4546 2HB  PRO C 281      -5.467 -26.047 -24.836  1.00  0.00           H  
ATOM   4547 1HG  PRO C 281      -5.402 -23.480 -24.103  1.00  0.00           H  
ATOM   4548 2HG  PRO C 281      -6.826 -24.441 -23.703  1.00  0.00           H  
ATOM   4549 1HD  PRO C 281      -4.490 -23.653 -21.944  1.00  0.00           H  
ATOM   4550 2HD  PRO C 281      -6.292 -23.732 -21.614  1.00  0.00           H  
ATOM   4551  N   SER C 282      -2.923 -27.108 -21.947  1.00  0.00           N  
ATOM   4552  CA  SER C 282      -1.688 -27.888 -21.845  1.00  0.00           C  
ATOM   4553  C   SER C 282      -1.759 -28.895 -20.697  1.00  0.00           C  
ATOM   4554  O   SER C 282      -0.832 -29.683 -20.452  1.00  0.00           O  
ATOM   4555  CB  SER C 282      -0.499 -26.964 -21.649  1.00  0.00           C  
ATOM   4556  OG  SER C 282      -0.316 -26.119 -22.762  1.00  0.00           O  
ATOM   4557  H   SER C 282      -2.984 -26.279 -21.359  1.00  0.00           H  
ATOM   4558  HA  SER C 282      -1.545 -28.438 -22.777  1.00  0.00           H  
ATOM   4559 1HB  SER C 282      -0.651 -26.365 -20.755  1.00  0.00           H  
ATOM   4560 2HB  SER C 282       0.397 -27.560 -21.497  1.00  0.00           H  
ATOM   4561  HG  SER C 282      -0.064 -26.708 -23.516  1.00  0.00           H  
ATOM   4562  N   ASP C 283      -2.865 -28.891 -19.972  1.00  0.00           N  
ATOM   4563  CA  ASP C 283      -2.971 -29.795 -18.859  1.00  0.00           C  
ATOM   4564  C   ASP C 283      -3.380 -31.173 -19.358  1.00  0.00           C  
ATOM   4565  O   ASP C 283      -4.559 -31.514 -19.464  1.00  0.00           O  
ATOM   4566  CB  ASP C 283      -3.946 -29.233 -17.817  1.00  0.00           C  
ATOM   4567  CG  ASP C 283      -4.085 -30.093 -16.577  1.00  0.00           C  
ATOM   4568  OD1 ASP C 283      -3.816 -31.274 -16.662  1.00  0.00           O  
ATOM   4569  OD2 ASP C 283      -4.461 -29.583 -15.545  1.00  0.00           O  
ATOM   4570  H   ASP C 283      -3.631 -28.242 -20.176  1.00  0.00           H  
ATOM   4571  HA  ASP C 283      -1.993 -29.880 -18.387  1.00  0.00           H  
ATOM   4572 1HB  ASP C 283      -3.604 -28.247 -17.514  1.00  0.00           H  
ATOM   4573 2HB  ASP C 283      -4.924 -29.094 -18.276  1.00  0.00           H  
ATOM   4574  N   GLU C 284      -2.365 -31.999 -19.577  1.00  0.00           N  
ATOM   4575  CA  GLU C 284      -2.548 -33.338 -20.125  1.00  0.00           C  
ATOM   4576  C   GLU C 284      -3.454 -34.202 -19.246  1.00  0.00           C  
ATOM   4577  O   GLU C 284      -4.220 -35.020 -19.770  1.00  0.00           O  
ATOM   4578  CB  GLU C 284      -1.194 -34.032 -20.302  1.00  0.00           C  
ATOM   4579  CG  GLU C 284      -0.324 -33.443 -21.416  1.00  0.00           C  
ATOM   4580  CD  GLU C 284       1.035 -34.101 -21.526  1.00  0.00           C  
ATOM   4581  OE1 GLU C 284       1.389 -34.845 -20.641  1.00  0.00           O  
ATOM   4582  OE2 GLU C 284       1.713 -33.865 -22.501  1.00  0.00           O  
ATOM   4583  H   GLU C 284      -1.436 -31.587 -19.477  1.00  0.00           H  
ATOM   4584  HA  GLU C 284      -3.013 -33.240 -21.104  1.00  0.00           H  
ATOM   4585 1HB  GLU C 284      -0.633 -33.971 -19.369  1.00  0.00           H  
ATOM   4586 2HB  GLU C 284      -1.352 -35.088 -20.520  1.00  0.00           H  
ATOM   4587 1HG  GLU C 284      -0.847 -33.554 -22.365  1.00  0.00           H  
ATOM   4588 2HG  GLU C 284      -0.194 -32.374 -21.229  1.00  0.00           H  
ATOM   4589  N   GLU C 285      -3.376 -34.033 -17.921  1.00  0.00           N  
ATOM   4590  CA  GLU C 285      -4.226 -34.824 -17.037  1.00  0.00           C  
ATOM   4591  C   GLU C 285      -5.673 -34.395 -17.233  1.00  0.00           C  
ATOM   4592  O   GLU C 285      -6.578 -35.238 -17.281  1.00  0.00           O  
ATOM   4593  CB  GLU C 285      -3.831 -34.629 -15.563  1.00  0.00           C  
ATOM   4594  CG  GLU C 285      -2.489 -35.248 -15.132  1.00  0.00           C  
ATOM   4595  CD  GLU C 285      -2.486 -36.768 -15.119  1.00  0.00           C  
ATOM   4596  OE1 GLU C 285      -3.363 -37.355 -14.493  1.00  0.00           O  
ATOM   4597  OE2 GLU C 285      -1.601 -37.343 -15.695  1.00  0.00           O  
ATOM   4598  H   GLU C 285      -2.757 -33.321 -17.546  1.00  0.00           H  
ATOM   4599  HA  GLU C 285      -4.134 -35.876 -17.303  1.00  0.00           H  
ATOM   4600 1HB  GLU C 285      -3.781 -33.558 -15.350  1.00  0.00           H  
ATOM   4601 2HB  GLU C 285      -4.608 -35.047 -14.925  1.00  0.00           H  
ATOM   4602 1HG  GLU C 285      -1.716 -34.901 -15.818  1.00  0.00           H  
ATOM   4603 2HG  GLU C 285      -2.241 -34.880 -14.136  1.00  0.00           H  
ATOM   4604  N   ALA C 286      -5.889 -33.087 -17.405  1.00  0.00           N  
ATOM   4605  CA  ALA C 286      -7.235 -32.585 -17.643  1.00  0.00           C  
ATOM   4606  C   ALA C 286      -7.775 -33.057 -18.983  1.00  0.00           C  
ATOM   4607  O   ALA C 286      -8.970 -33.332 -19.118  1.00  0.00           O  
ATOM   4608  CB  ALA C 286      -7.287 -31.088 -17.631  1.00  0.00           C  
ATOM   4609  H   ALA C 286      -5.095 -32.430 -17.339  1.00  0.00           H  
ATOM   4610  HA  ALA C 286      -7.864 -32.970 -16.849  1.00  0.00           H  
ATOM   4611 1HB  ALA C 286      -8.310 -30.789 -17.795  1.00  0.00           H  
ATOM   4612 2HB  ALA C 286      -6.934 -30.714 -16.678  1.00  0.00           H  
ATOM   4613 3HB  ALA C 286      -6.667 -30.696 -18.427  1.00  0.00           H  
ATOM   4614  N   ASN C 287      -6.895 -33.159 -19.977  1.00  0.00           N  
ATOM   4615  CA  ASN C 287      -7.318 -33.573 -21.303  1.00  0.00           C  
ATOM   4616  C   ASN C 287      -7.741 -35.042 -21.298  1.00  0.00           C  
ATOM   4617  O   ASN C 287      -8.722 -35.407 -21.960  1.00  0.00           O  
ATOM   4618  CB  ASN C 287      -6.201 -33.320 -22.297  1.00  0.00           C  
ATOM   4619  CG  ASN C 287      -6.015 -31.841 -22.574  1.00  0.00           C  
ATOM   4620  OD1 ASN C 287      -6.933 -31.056 -22.367  1.00  0.00           O  
ATOM   4621  ND2 ASN C 287      -4.847 -31.457 -23.028  1.00  0.00           N  
ATOM   4622  H   ASN C 287      -5.923 -32.885 -19.801  1.00  0.00           H  
ATOM   4623  HA  ASN C 287      -8.186 -32.981 -21.590  1.00  0.00           H  
ATOM   4624 1HB  ASN C 287      -5.274 -33.721 -21.896  1.00  0.00           H  
ATOM   4625 2HB  ASN C 287      -6.405 -33.843 -23.225  1.00  0.00           H  
ATOM   4626 1HD2 ASN C 287      -4.660 -30.462 -23.216  1.00  0.00           H  
ATOM   4627 2HD2 ASN C 287      -4.130 -32.129 -23.189  1.00  0.00           H  
ATOM   4628  N   GLU C 288      -7.044 -35.870 -20.501  1.00  0.00           N  
ATOM   4629  CA  GLU C 288      -7.392 -37.286 -20.384  1.00  0.00           C  
ATOM   4630  C   GLU C 288      -8.703 -37.435 -19.613  1.00  0.00           C  
ATOM   4631  O   GLU C 288      -9.570 -38.235 -19.987  1.00  0.00           O  
ATOM   4632  CB  GLU C 288      -6.276 -38.061 -19.679  1.00  0.00           C  
ATOM   4633  CG  GLU C 288      -6.523 -39.564 -19.564  1.00  0.00           C  
ATOM   4634  CD  GLU C 288      -6.566 -40.289 -20.893  1.00  0.00           C  
ATOM   4635  OE1 GLU C 288      -5.945 -39.840 -21.830  1.00  0.00           O  
ATOM   4636  OE2 GLU C 288      -7.247 -41.294 -20.966  1.00  0.00           O  
ATOM   4637  H   GLU C 288      -6.220 -35.510 -20.007  1.00  0.00           H  
ATOM   4638  HA  GLU C 288      -7.529 -37.695 -21.384  1.00  0.00           H  
ATOM   4639 1HB  GLU C 288      -5.337 -37.907 -20.211  1.00  0.00           H  
ATOM   4640 2HB  GLU C 288      -6.143 -37.661 -18.670  1.00  0.00           H  
ATOM   4641 1HG  GLU C 288      -5.737 -40.001 -18.950  1.00  0.00           H  
ATOM   4642 2HG  GLU C 288      -7.470 -39.708 -19.046  1.00  0.00           H  
ATOM   4643  N   MET C 289      -8.859 -36.623 -18.561  1.00  0.00           N  
ATOM   4644  CA  MET C 289     -10.064 -36.591 -17.749  1.00  0.00           C  
ATOM   4645  C   MET C 289     -11.268 -36.268 -18.613  1.00  0.00           C  
ATOM   4646  O   MET C 289     -12.253 -37.009 -18.617  1.00  0.00           O  
ATOM   4647  CB  MET C 289      -9.893 -35.519 -16.678  1.00  0.00           C  
ATOM   4648  CG  MET C 289     -11.054 -35.252 -15.807  1.00  0.00           C  
ATOM   4649  SD  MET C 289     -10.752 -33.861 -14.757  1.00  0.00           S  
ATOM   4650  CE  MET C 289     -10.780 -32.512 -15.892  1.00  0.00           C  
ATOM   4651  H   MET C 289      -8.086 -36.007 -18.291  1.00  0.00           H  
ATOM   4652  HA  MET C 289     -10.213 -37.569 -17.293  1.00  0.00           H  
ATOM   4653 1HB  MET C 289      -9.043 -35.777 -16.046  1.00  0.00           H  
ATOM   4654 2HB  MET C 289      -9.654 -34.589 -17.151  1.00  0.00           H  
ATOM   4655 1HG  MET C 289     -11.901 -35.029 -16.423  1.00  0.00           H  
ATOM   4656 2HG  MET C 289     -11.279 -36.100 -15.191  1.00  0.00           H  
ATOM   4657 1HE  MET C 289     -10.610 -31.579 -15.358  1.00  0.00           H  
ATOM   4658 2HE  MET C 289     -10.024 -32.645 -16.642  1.00  0.00           H  
ATOM   4659 3HE  MET C 289     -11.720 -32.495 -16.369  1.00  0.00           H  
ATOM   4660  N   LEU C 290     -11.156 -35.205 -19.412  1.00  0.00           N  
ATOM   4661  CA  LEU C 290     -12.252 -34.803 -20.268  1.00  0.00           C  
ATOM   4662  C   LEU C 290     -12.553 -35.844 -21.323  1.00  0.00           C  
ATOM   4663  O   LEU C 290     -13.720 -36.151 -21.561  1.00  0.00           O  
ATOM   4664  CB  LEU C 290     -11.945 -33.468 -20.944  1.00  0.00           C  
ATOM   4665  CG  LEU C 290     -13.034 -32.926 -21.888  1.00  0.00           C  
ATOM   4666  CD1 LEU C 290     -14.286 -32.761 -21.143  1.00  0.00           C  
ATOM   4667  CD2 LEU C 290     -12.611 -31.593 -22.396  1.00  0.00           C  
ATOM   4668  H   LEU C 290     -10.307 -34.634 -19.386  1.00  0.00           H  
ATOM   4669  HA  LEU C 290     -13.138 -34.685 -19.651  1.00  0.00           H  
ATOM   4670 1HB  LEU C 290     -11.767 -32.721 -20.168  1.00  0.00           H  
ATOM   4671 2HB  LEU C 290     -11.022 -33.581 -21.521  1.00  0.00           H  
ATOM   4672  HG  LEU C 290     -13.190 -33.624 -22.714  1.00  0.00           H  
ATOM   4673 1HD1 LEU C 290     -15.044 -32.368 -21.773  1.00  0.00           H  
ATOM   4674 2HD1 LEU C 290     -14.606 -33.710 -20.729  1.00  0.00           H  
ATOM   4675 3HD1 LEU C 290     -14.097 -32.084 -20.378  1.00  0.00           H  
ATOM   4676 1HD2 LEU C 290     -13.373 -31.178 -23.058  1.00  0.00           H  
ATOM   4677 2HD2 LEU C 290     -12.468 -30.964 -21.552  1.00  0.00           H  
ATOM   4678 3HD2 LEU C 290     -11.683 -31.674 -22.915  1.00  0.00           H  
ATOM   4679  N   LYS C 291     -11.534 -36.438 -21.942  1.00  0.00           N  
ATOM   4680  CA  LYS C 291     -11.850 -37.406 -22.974  1.00  0.00           C  
ATOM   4681  C   LYS C 291     -12.623 -38.585 -22.370  1.00  0.00           C  
ATOM   4682  O   LYS C 291     -13.602 -39.049 -22.962  1.00  0.00           O  
ATOM   4683  CB  LYS C 291     -10.572 -37.918 -23.642  1.00  0.00           C  
ATOM   4684  CG  LYS C 291     -10.792 -38.851 -24.847  1.00  0.00           C  
ATOM   4685  CD  LYS C 291     -11.332 -38.077 -26.066  1.00  0.00           C  
ATOM   4686  CE  LYS C 291     -11.462 -38.971 -27.299  1.00  0.00           C  
ATOM   4687  NZ  LYS C 291     -11.874 -38.199 -28.524  1.00  0.00           N  
ATOM   4688  H   LYS C 291     -10.561 -36.186 -21.745  1.00  0.00           H  
ATOM   4689  HA  LYS C 291     -12.482 -36.928 -23.722  1.00  0.00           H  
ATOM   4690 1HB  LYS C 291      -9.974 -37.067 -23.972  1.00  0.00           H  
ATOM   4691 2HB  LYS C 291      -9.975 -38.458 -22.899  1.00  0.00           H  
ATOM   4692 1HG  LYS C 291      -9.848 -39.326 -25.112  1.00  0.00           H  
ATOM   4693 2HG  LYS C 291     -11.508 -39.628 -24.573  1.00  0.00           H  
ATOM   4694 1HD  LYS C 291     -12.314 -37.654 -25.833  1.00  0.00           H  
ATOM   4695 2HD  LYS C 291     -10.654 -37.265 -26.303  1.00  0.00           H  
ATOM   4696 1HE  LYS C 291     -10.508 -39.457 -27.491  1.00  0.00           H  
ATOM   4697 2HE  LYS C 291     -12.214 -39.735 -27.099  1.00  0.00           H  
ATOM   4698 1HZ  LYS C 291     -11.952 -38.825 -29.307  1.00  0.00           H  
ATOM   4699 2HZ  LYS C 291     -12.785 -37.726 -28.390  1.00  0.00           H  
ATOM   4700 3HZ  LYS C 291     -11.183 -37.500 -28.727  1.00  0.00           H  
ATOM   4701  N   GLN C 292     -12.224 -39.059 -21.178  1.00  0.00           N  
ATOM   4702  CA  GLN C 292     -12.943 -40.188 -20.596  1.00  0.00           C  
ATOM   4703  C   GLN C 292     -14.357 -39.816 -20.152  1.00  0.00           C  
ATOM   4704  O   GLN C 292     -15.293 -40.586 -20.376  1.00  0.00           O  
ATOM   4705  CB  GLN C 292     -12.173 -40.790 -19.423  1.00  0.00           C  
ATOM   4706  CG  GLN C 292     -10.900 -41.515 -19.806  1.00  0.00           C  
ATOM   4707  CD  GLN C 292     -10.194 -42.136 -18.608  1.00  0.00           C  
ATOM   4708  OE1 GLN C 292     -10.833 -42.554 -17.633  1.00  0.00           O  
ATOM   4709  NE2 GLN C 292      -8.873 -42.208 -18.674  1.00  0.00           N  
ATOM   4710  H   GLN C 292     -11.406 -38.659 -20.702  1.00  0.00           H  
ATOM   4711  HA  GLN C 292     -13.031 -40.956 -21.362  1.00  0.00           H  
ATOM   4712 1HB  GLN C 292     -11.872 -39.977 -18.769  1.00  0.00           H  
ATOM   4713 2HB  GLN C 292     -12.815 -41.463 -18.861  1.00  0.00           H  
ATOM   4714 1HG  GLN C 292     -11.139 -42.305 -20.514  1.00  0.00           H  
ATOM   4715 2HG  GLN C 292     -10.212 -40.795 -20.267  1.00  0.00           H  
ATOM   4716 1HE2 GLN C 292      -8.354 -42.603 -17.923  1.00  0.00           H  
ATOM   4717 2HE2 GLN C 292      -8.370 -41.857 -19.502  1.00  0.00           H  
ATOM   4718  N   ILE C 293     -14.540 -38.617 -19.593  1.00  0.00           N  
ATOM   4719  CA  ILE C 293     -15.861 -38.198 -19.128  1.00  0.00           C  
ATOM   4720  C   ILE C 293     -16.829 -38.086 -20.278  1.00  0.00           C  
ATOM   4721  O   ILE C 293     -17.974 -38.546 -20.192  1.00  0.00           O  
ATOM   4722  CB  ILE C 293     -15.784 -36.864 -18.369  1.00  0.00           C  
ATOM   4723  CG1 ILE C 293     -15.055 -37.113 -17.081  1.00  0.00           C  
ATOM   4724  CG2 ILE C 293     -17.172 -36.228 -18.156  1.00  0.00           C  
ATOM   4725  CD1 ILE C 293     -14.677 -35.905 -16.359  1.00  0.00           C  
ATOM   4726  H   ILE C 293     -13.734 -38.001 -19.441  1.00  0.00           H  
ATOM   4727  HA  ILE C 293     -16.237 -38.952 -18.441  1.00  0.00           H  
ATOM   4728  HB  ILE C 293     -15.167 -36.172 -18.948  1.00  0.00           H  
ATOM   4729 1HG1 ILE C 293     -15.660 -37.708 -16.462  1.00  0.00           H  
ATOM   4730 2HG1 ILE C 293     -14.156 -37.668 -17.301  1.00  0.00           H  
ATOM   4731 1HG2 ILE C 293     -17.056 -35.281 -17.625  1.00  0.00           H  
ATOM   4732 2HG2 ILE C 293     -17.640 -36.044 -19.122  1.00  0.00           H  
ATOM   4733 3HG2 ILE C 293     -17.801 -36.894 -17.577  1.00  0.00           H  
ATOM   4734 1HD1 ILE C 293     -14.141 -36.181 -15.456  1.00  0.00           H  
ATOM   4735 2HD1 ILE C 293     -14.038 -35.329 -17.000  1.00  0.00           H  
ATOM   4736 3HD1 ILE C 293     -15.568 -35.328 -16.102  1.00  0.00           H  
ATOM   4737  N   VAL C 294     -16.367 -37.487 -21.361  1.00  0.00           N  
ATOM   4738  CA  VAL C 294     -17.190 -37.317 -22.528  1.00  0.00           C  
ATOM   4739  C   VAL C 294     -17.539 -38.643 -23.171  1.00  0.00           C  
ATOM   4740  O   VAL C 294     -18.700 -38.842 -23.532  1.00  0.00           O  
ATOM   4741  CB  VAL C 294     -16.482 -36.416 -23.509  1.00  0.00           C  
ATOM   4742  CG1 VAL C 294     -17.222 -36.347 -24.811  1.00  0.00           C  
ATOM   4743  CG2 VAL C 294     -16.371 -35.093 -22.883  1.00  0.00           C  
ATOM   4744  H   VAL C 294     -15.407 -37.126 -21.373  1.00  0.00           H  
ATOM   4745  HA  VAL C 294     -18.113 -36.826 -22.222  1.00  0.00           H  
ATOM   4746  HB  VAL C 294     -15.479 -36.812 -23.710  1.00  0.00           H  
ATOM   4747 1HG1 VAL C 294     -16.673 -35.684 -25.466  1.00  0.00           H  
ATOM   4748 2HG1 VAL C 294     -17.280 -37.342 -25.253  1.00  0.00           H  
ATOM   4749 3HG1 VAL C 294     -18.218 -35.960 -24.651  1.00  0.00           H  
ATOM   4750 1HG2 VAL C 294     -15.833 -34.445 -23.563  1.00  0.00           H  
ATOM   4751 2HG2 VAL C 294     -17.357 -34.704 -22.673  1.00  0.00           H  
ATOM   4752 3HG2 VAL C 294     -15.834 -35.183 -21.962  1.00  0.00           H  
ATOM   4753  N   LYS C 295     -16.573 -39.564 -23.309  1.00  0.00           N  
ATOM   4754  CA  LYS C 295     -16.923 -40.834 -23.931  1.00  0.00           C  
ATOM   4755  C   LYS C 295     -17.912 -41.610 -23.050  1.00  0.00           C  
ATOM   4756  O   LYS C 295     -18.838 -42.238 -23.575  1.00  0.00           O  
ATOM   4757  CB  LYS C 295     -15.681 -41.677 -24.229  1.00  0.00           C  
ATOM   4758  CG  LYS C 295     -14.739 -41.073 -25.296  1.00  0.00           C  
ATOM   4759  CD  LYS C 295     -15.444 -40.805 -26.611  1.00  0.00           C  
ATOM   4760  CE  LYS C 295     -15.766 -42.063 -27.395  1.00  0.00           C  
ATOM   4761  NZ  LYS C 295     -16.411 -41.717 -28.690  1.00  0.00           N  
ATOM   4762  H   LYS C 295     -15.607 -39.379 -23.015  1.00  0.00           H  
ATOM   4763  HA  LYS C 295     -17.417 -40.625 -24.881  1.00  0.00           H  
ATOM   4764 1HB  LYS C 295     -15.102 -41.791 -23.307  1.00  0.00           H  
ATOM   4765 2HB  LYS C 295     -15.981 -42.669 -24.556  1.00  0.00           H  
ATOM   4766 1HG  LYS C 295     -14.353 -40.128 -24.946  1.00  0.00           H  
ATOM   4767 2HG  LYS C 295     -13.899 -41.743 -25.467  1.00  0.00           H  
ATOM   4768 1HD  LYS C 295     -16.372 -40.273 -26.409  1.00  0.00           H  
ATOM   4769 2HD  LYS C 295     -14.822 -40.158 -27.230  1.00  0.00           H  
ATOM   4770 1HE  LYS C 295     -14.852 -42.620 -27.588  1.00  0.00           H  
ATOM   4771 2HE  LYS C 295     -16.449 -42.684 -26.816  1.00  0.00           H  
ATOM   4772 1HZ  LYS C 295     -16.638 -42.549 -29.203  1.00  0.00           H  
ATOM   4773 2HZ  LYS C 295     -17.270 -41.196 -28.466  1.00  0.00           H  
ATOM   4774 3HZ  LYS C 295     -15.796 -41.136 -29.239  1.00  0.00           H  
ATOM   4775  N   LEU C 296     -17.757 -41.540 -21.718  1.00  0.00           N  
ATOM   4776  CA  LEU C 296     -18.699 -42.229 -20.841  1.00  0.00           C  
ATOM   4777  C   LEU C 296     -20.092 -41.634 -20.995  1.00  0.00           C  
ATOM   4778  O   LEU C 296     -21.090 -42.368 -21.065  1.00  0.00           O  
ATOM   4779  CB  LEU C 296     -18.266 -42.079 -19.378  1.00  0.00           C  
ATOM   4780  CG  LEU C 296     -17.035 -42.829 -18.928  1.00  0.00           C  
ATOM   4781  CD1 LEU C 296     -16.639 -42.321 -17.531  1.00  0.00           C  
ATOM   4782  CD2 LEU C 296     -17.353 -44.314 -18.890  1.00  0.00           C  
ATOM   4783  H   LEU C 296     -16.968 -41.029 -21.308  1.00  0.00           H  
ATOM   4784  HA  LEU C 296     -18.730 -43.284 -21.114  1.00  0.00           H  
ATOM   4785 1HB  LEU C 296     -18.095 -41.020 -19.178  1.00  0.00           H  
ATOM   4786 2HB  LEU C 296     -19.060 -42.416 -18.756  1.00  0.00           H  
ATOM   4787  HG  LEU C 296     -16.216 -42.659 -19.613  1.00  0.00           H  
ATOM   4788 1HD1 LEU C 296     -15.756 -42.857 -17.184  1.00  0.00           H  
ATOM   4789 2HD1 LEU C 296     -16.418 -41.257 -17.581  1.00  0.00           H  
ATOM   4790 3HD1 LEU C 296     -17.463 -42.486 -16.843  1.00  0.00           H  
ATOM   4791 1HD2 LEU C 296     -16.471 -44.864 -18.553  1.00  0.00           H  
ATOM   4792 2HD2 LEU C 296     -18.174 -44.492 -18.197  1.00  0.00           H  
ATOM   4793 3HD2 LEU C 296     -17.639 -44.654 -19.890  1.00  0.00           H  
ATOM   4794  N   ALA C 297     -20.165 -40.296 -21.092  1.00  0.00           N  
ATOM   4795  CA  ALA C 297     -21.451 -39.655 -21.273  1.00  0.00           C  
ATOM   4796  C   ALA C 297     -22.058 -40.067 -22.600  1.00  0.00           C  
ATOM   4797  O   ALA C 297     -23.225 -40.423 -22.648  1.00  0.00           O  
ATOM   4798  CB  ALA C 297     -21.316 -38.143 -21.219  1.00  0.00           C  
ATOM   4799  H   ALA C 297     -19.322 -39.721 -21.004  1.00  0.00           H  
ATOM   4800  HA  ALA C 297     -22.109 -39.986 -20.475  1.00  0.00           H  
ATOM   4801 1HB  ALA C 297     -22.297 -37.684 -21.342  1.00  0.00           H  
ATOM   4802 2HB  ALA C 297     -20.892 -37.851 -20.259  1.00  0.00           H  
ATOM   4803 3HB  ALA C 297     -20.655 -37.815 -22.020  1.00  0.00           H  
ATOM   4804  N   GLN C 298     -21.257 -40.162 -23.663  1.00  0.00           N  
ATOM   4805  CA  GLN C 298     -21.826 -40.535 -24.955  1.00  0.00           C  
ATOM   4806  C   GLN C 298     -22.421 -41.929 -24.932  1.00  0.00           C  
ATOM   4807  O   GLN C 298     -23.478 -42.162 -25.524  1.00  0.00           O  
ATOM   4808  CB  GLN C 298     -20.770 -40.507 -26.052  1.00  0.00           C  
ATOM   4809  CG  GLN C 298     -20.281 -39.158 -26.450  1.00  0.00           C  
ATOM   4810  CD  GLN C 298     -19.113 -39.285 -27.391  1.00  0.00           C  
ATOM   4811  OE1 GLN C 298     -18.680 -40.415 -27.700  1.00  0.00           O  
ATOM   4812  NE2 GLN C 298     -18.586 -38.169 -27.834  1.00  0.00           N  
ATOM   4813  H   GLN C 298     -20.272 -39.893 -23.590  1.00  0.00           H  
ATOM   4814  HA  GLN C 298     -22.616 -39.826 -25.199  1.00  0.00           H  
ATOM   4815 1HB  GLN C 298     -19.905 -41.081 -25.718  1.00  0.00           H  
ATOM   4816 2HB  GLN C 298     -21.161 -41.001 -26.939  1.00  0.00           H  
ATOM   4817 1HG  GLN C 298     -21.079 -38.617 -26.954  1.00  0.00           H  
ATOM   4818 2HG  GLN C 298     -19.961 -38.618 -25.573  1.00  0.00           H  
ATOM   4819 1HE2 GLN C 298     -17.752 -38.182 -28.430  1.00  0.00           H  
ATOM   4820 2HE2 GLN C 298     -18.968 -37.288 -27.557  1.00  0.00           H  
ATOM   4821  N   GLN C 299     -21.767 -42.859 -24.231  1.00  0.00           N  
ATOM   4822  CA  GLN C 299     -22.282 -44.220 -24.183  1.00  0.00           C  
ATOM   4823  C   GLN C 299     -23.626 -44.230 -23.472  1.00  0.00           C  
ATOM   4824  O   GLN C 299     -24.575 -44.901 -23.899  1.00  0.00           O  
ATOM   4825  CB  GLN C 299     -21.300 -45.113 -23.411  1.00  0.00           C  
ATOM   4826  CG  GLN C 299     -19.980 -45.366 -24.120  1.00  0.00           C  
ATOM   4827  CD  GLN C 299     -18.963 -46.095 -23.237  1.00  0.00           C  
ATOM   4828  OE1 GLN C 299     -19.130 -46.221 -22.017  1.00  0.00           O  
ATOM   4829  NE2 GLN C 299     -17.891 -46.574 -23.857  1.00  0.00           N  
ATOM   4830  H   GLN C 299     -20.881 -42.617 -23.773  1.00  0.00           H  
ATOM   4831  HA  GLN C 299     -22.414 -44.588 -25.198  1.00  0.00           H  
ATOM   4832 1HB  GLN C 299     -21.071 -44.644 -22.452  1.00  0.00           H  
ATOM   4833 2HB  GLN C 299     -21.769 -46.072 -23.201  1.00  0.00           H  
ATOM   4834 1HG  GLN C 299     -20.170 -45.981 -24.997  1.00  0.00           H  
ATOM   4835 2HG  GLN C 299     -19.556 -44.415 -24.423  1.00  0.00           H  
ATOM   4836 1HE2 GLN C 299     -17.186 -47.056 -23.338  1.00  0.00           H  
ATOM   4837 2HE2 GLN C 299     -17.789 -46.450 -24.844  1.00  0.00           H  
ATOM   4838  N   ALA C 300     -23.704 -43.451 -22.398  1.00  0.00           N  
ATOM   4839  CA  ALA C 300     -24.906 -43.348 -21.608  1.00  0.00           C  
ATOM   4840  C   ALA C 300     -26.035 -42.622 -22.339  1.00  0.00           C  
ATOM   4841  O   ALA C 300     -27.191 -43.054 -22.284  1.00  0.00           O  
ATOM   4842  CB  ALA C 300     -24.553 -42.652 -20.338  1.00  0.00           C  
ATOM   4843  H   ALA C 300     -22.872 -42.926 -22.100  1.00  0.00           H  
ATOM   4844  HA  ALA C 300     -25.259 -44.349 -21.390  1.00  0.00           H  
ATOM   4845 1HB  ALA C 300     -25.398 -42.608 -19.758  1.00  0.00           H  
ATOM   4846 2HB  ALA C 300     -23.770 -43.196 -19.817  1.00  0.00           H  
ATOM   4847 3HB  ALA C 300     -24.200 -41.672 -20.578  1.00  0.00           H  
ATOM   4848  N   VAL C 301     -25.697 -41.573 -23.085  1.00  0.00           N  
ATOM   4849  CA  VAL C 301     -26.693 -40.804 -23.812  1.00  0.00           C  
ATOM   4850  C   VAL C 301     -27.289 -41.637 -24.926  1.00  0.00           C  
ATOM   4851  O   VAL C 301     -28.503 -41.597 -25.151  1.00  0.00           O  
ATOM   4852  CB  VAL C 301     -26.124 -39.511 -24.395  1.00  0.00           C  
ATOM   4853  CG1 VAL C 301     -27.162 -38.877 -25.269  1.00  0.00           C  
ATOM   4854  CG2 VAL C 301     -25.751 -38.553 -23.288  1.00  0.00           C  
ATOM   4855  H   VAL C 301     -24.724 -41.272 -23.103  1.00  0.00           H  
ATOM   4856  HA  VAL C 301     -27.485 -40.535 -23.119  1.00  0.00           H  
ATOM   4857  HB  VAL C 301     -25.246 -39.742 -25.003  1.00  0.00           H  
ATOM   4858 1HG1 VAL C 301     -26.750 -37.983 -25.672  1.00  0.00           H  
ATOM   4859 2HG1 VAL C 301     -27.430 -39.559 -26.078  1.00  0.00           H  
ATOM   4860 3HG1 VAL C 301     -28.047 -38.641 -24.683  1.00  0.00           H  
ATOM   4861 1HG2 VAL C 301     -25.354 -37.633 -23.724  1.00  0.00           H  
ATOM   4862 2HG2 VAL C 301     -26.627 -38.343 -22.712  1.00  0.00           H  
ATOM   4863 3HG2 VAL C 301     -25.018 -38.982 -22.646  1.00  0.00           H  
ATOM   4864  N   GLU C 302     -26.440 -42.376 -25.650  1.00  0.00           N  
ATOM   4865  CA  GLU C 302     -26.950 -43.219 -26.713  1.00  0.00           C  
ATOM   4866  C   GLU C 302     -27.846 -44.309 -26.144  1.00  0.00           C  
ATOM   4867  O   GLU C 302     -28.886 -44.605 -26.738  1.00  0.00           O  
ATOM   4868  CB  GLU C 302     -25.803 -43.777 -27.550  1.00  0.00           C  
ATOM   4869  CG  GLU C 302     -25.171 -42.714 -28.450  1.00  0.00           C  
ATOM   4870  CD  GLU C 302     -26.135 -42.305 -29.546  1.00  0.00           C  
ATOM   4871  OE1 GLU C 302     -26.438 -43.143 -30.362  1.00  0.00           O  
ATOM   4872  OE2 GLU C 302     -26.618 -41.194 -29.548  1.00  0.00           O  
ATOM   4873  H   GLU C 302     -25.433 -42.354 -25.458  1.00  0.00           H  
ATOM   4874  HA  GLU C 302     -27.557 -42.600 -27.372  1.00  0.00           H  
ATOM   4875 1HB  GLU C 302     -25.026 -44.169 -26.885  1.00  0.00           H  
ATOM   4876 2HB  GLU C 302     -26.160 -44.598 -28.171  1.00  0.00           H  
ATOM   4877 1HG  GLU C 302     -24.918 -41.842 -27.843  1.00  0.00           H  
ATOM   4878 2HG  GLU C 302     -24.253 -43.105 -28.885  1.00  0.00           H  
ATOM   4879  N   MET C 303     -27.511 -44.870 -24.972  1.00  0.00           N  
ATOM   4880  CA  MET C 303     -28.437 -45.824 -24.378  1.00  0.00           C  
ATOM   4881  C   MET C 303     -29.773 -45.171 -24.029  1.00  0.00           C  
ATOM   4882  O   MET C 303     -30.825 -45.767 -24.268  1.00  0.00           O  
ATOM   4883  CB  MET C 303     -27.851 -46.475 -23.135  1.00  0.00           C  
ATOM   4884  CG  MET C 303     -26.806 -47.510 -23.356  1.00  0.00           C  
ATOM   4885  SD  MET C 303     -27.512 -48.942 -24.211  1.00  0.00           S  
ATOM   4886  CE  MET C 303     -28.717 -49.516 -22.964  1.00  0.00           C  
ATOM   4887  H   MET C 303     -26.619 -44.655 -24.514  1.00  0.00           H  
ATOM   4888  HA  MET C 303     -28.635 -46.605 -25.111  1.00  0.00           H  
ATOM   4889 1HB  MET C 303     -27.448 -45.710 -22.469  1.00  0.00           H  
ATOM   4890 2HB  MET C 303     -28.636 -46.977 -22.626  1.00  0.00           H  
ATOM   4891 1HG  MET C 303     -25.996 -47.096 -23.960  1.00  0.00           H  
ATOM   4892 2HG  MET C 303     -26.397 -47.836 -22.398  1.00  0.00           H  
ATOM   4893 1HE  MET C 303     -29.241 -50.399 -23.334  1.00  0.00           H  
ATOM   4894 2HE  MET C 303     -28.193 -49.765 -22.039  1.00  0.00           H  
ATOM   4895 3HE  MET C 303     -29.445 -48.730 -22.763  1.00  0.00           H  
ATOM   4896  N   LEU C 304     -29.758 -43.930 -23.512  1.00  0.00           N  
ATOM   4897  CA  LEU C 304     -31.027 -43.284 -23.168  1.00  0.00           C  
ATOM   4898  C   LEU C 304     -31.868 -43.053 -24.417  1.00  0.00           C  
ATOM   4899  O   LEU C 304     -33.083 -43.296 -24.413  1.00  0.00           O  
ATOM   4900  CB  LEU C 304     -30.796 -41.901 -22.522  1.00  0.00           C  
ATOM   4901  CG  LEU C 304     -30.175 -41.810 -21.111  1.00  0.00           C  
ATOM   4902  CD1 LEU C 304     -29.869 -40.307 -20.836  1.00  0.00           C  
ATOM   4903  CD2 LEU C 304     -31.146 -42.397 -20.062  1.00  0.00           C  
ATOM   4904  H   LEU C 304     -28.865 -43.469 -23.310  1.00  0.00           H  
ATOM   4905  HA  LEU C 304     -31.584 -43.922 -22.490  1.00  0.00           H  
ATOM   4906 1HB  LEU C 304     -30.141 -41.338 -23.183  1.00  0.00           H  
ATOM   4907 2HB  LEU C 304     -31.753 -41.385 -22.483  1.00  0.00           H  
ATOM   4908  HG  LEU C 304     -29.239 -42.364 -21.076  1.00  0.00           H  
ATOM   4909 1HD1 LEU C 304     -29.426 -40.183 -19.860  1.00  0.00           H  
ATOM   4910 2HD1 LEU C 304     -29.182 -39.939 -21.590  1.00  0.00           H  
ATOM   4911 3HD1 LEU C 304     -30.786 -39.735 -20.888  1.00  0.00           H  
ATOM   4912 1HD2 LEU C 304     -30.705 -42.316 -19.068  1.00  0.00           H  
ATOM   4913 2HD2 LEU C 304     -32.080 -41.853 -20.088  1.00  0.00           H  
ATOM   4914 3HD2 LEU C 304     -31.340 -43.436 -20.280  1.00  0.00           H  
ATOM   4915  N   ARG C 305     -31.214 -42.628 -25.504  1.00  0.00           N  
ATOM   4916  CA  ARG C 305     -31.919 -42.333 -26.740  1.00  0.00           C  
ATOM   4917  C   ARG C 305     -32.480 -43.604 -27.376  1.00  0.00           C  
ATOM   4918  O   ARG C 305     -33.679 -43.672 -27.658  1.00  0.00           O  
ATOM   4919  CB  ARG C 305     -30.996 -41.606 -27.720  1.00  0.00           C  
ATOM   4920  CG  ARG C 305     -31.651 -41.189 -29.048  1.00  0.00           C  
ATOM   4921  CD  ARG C 305     -30.700 -40.460 -29.983  1.00  0.00           C  
ATOM   4922  NE  ARG C 305     -29.633 -41.319 -30.517  1.00  0.00           N  
ATOM   4923  CZ  ARG C 305     -29.798 -42.182 -31.552  1.00  0.00           C  
ATOM   4924  NH1 ARG C 305     -30.968 -42.303 -32.163  1.00  0.00           N  
ATOM   4925  NH2 ARG C 305     -28.778 -42.916 -31.962  1.00  0.00           N  
ATOM   4926  H   ARG C 305     -30.205 -42.457 -25.444  1.00  0.00           H  
ATOM   4927  HA  ARG C 305     -32.752 -41.672 -26.507  1.00  0.00           H  
ATOM   4928 1HB  ARG C 305     -30.596 -40.711 -27.242  1.00  0.00           H  
ATOM   4929 2HB  ARG C 305     -30.145 -42.250 -27.956  1.00  0.00           H
[truncated: 1,746,914 more chars]
