# Supplementary material for: De novo design of obligate ABC-type heterotrimeric proteins
Source: Nat Struct Mol Biol. 2022 Dec 15;29(12):1266–76. doi: 10.1038/s41594-022-00879-4 (PMC9758053; doi:10.1038/s41594-022-00879-4)
Supplement: Supplementary file 4 — This compressed file contains all PDB files and scripts used in our design protocols and analyses, as well as the final design model outputs. [file 41594_2022_879_MOESM4_ESM.zip › source_data/pdbs/crown_pdbs/C4-DHT03-01-DHR82.pdb]

HEADER                                            01-FEB-22   XXXX              
EXPDTA    THEORETICAL MODEL                                                     
REMARK 220                                                                      
REMARK 220 EXPERIMENTAL DETAILS                                                 
REMARK 220  EXPERIMENT TYPE                : THEORETICAL MODELLING              
REMARK 220  DATE OF DATA COLLECTION        : 01-FEB-22                          
REMARK 220                                                                      
REMARK 220 REMARK: MODEL GENERATED BY ROSETTA                                   
REMARK 220  VERSION 2021.16+release.8ee4f02                                     
ATOM      1  N   MET G   1      -6.928  14.203   0.534  1.00  0.00           N  
ATOM      2  CA  MET G   1      -8.248  14.823   0.701  1.00  0.00           C  
ATOM      3  C   MET G   1      -8.360  15.546   2.070  1.00  0.00           C  
ATOM      4  O   MET G   1      -8.502  14.889   3.118  1.00  0.00           O  
ATOM      5  CB  MET G   1      -9.350  13.763   0.551  1.00  0.00           C  
ATOM      6  CG  MET G   1     -10.776  14.315   0.643  1.00  0.00           C  
ATOM      7  SD  MET G   1     -12.054  13.033   0.492  1.00  0.00           S  
ATOM      8  CE  MET G   1     -11.921  12.632  -1.244  1.00  0.00           C  
ATOM      9 1H   MET G   1      -7.001  13.205   0.669  1.00  0.00           H  
ATOM     10 2H   MET G   1      -6.581  14.393  -0.395  1.00  0.00           H  
ATOM     11 3H   MET G   1      -6.293  14.591   1.217  1.00  0.00           H  
ATOM     12  HA  MET G   1      -8.381  15.548  -0.107  1.00  0.00           H  
ATOM     13 1HB  MET G   1      -9.246  13.265  -0.410  1.00  0.00           H  
ATOM     14 2HB  MET G   1      -9.234  13.011   1.324  1.00  0.00           H  
ATOM     15 1HG  MET G   1     -10.891  14.823   1.595  1.00  0.00           H  
ATOM     16 2HG  MET G   1     -10.930  15.050  -0.146  1.00  0.00           H  
ATOM     17 1HE  MET G   1     -12.645  11.855  -1.495  1.00  0.00           H  
ATOM     18 2HE  MET G   1     -12.123  13.523  -1.840  1.00  0.00           H  
ATOM     19 3HE  MET G   1     -10.915  12.272  -1.459  1.00  0.00           H  
ATOM     20  N   GLY G   2      -8.254  16.909   2.046  1.00  0.00           N  
ATOM     21  CA  GLY G   2      -8.328  17.806   3.223  1.00  0.00           C  
ATOM     22  C   GLY G   2      -9.723  18.413   3.368  1.00  0.00           C  
ATOM     23  O   GLY G   2     -10.678  17.912   2.769  1.00  0.00           O  
ATOM     24  H   GLY G   2      -8.133  17.358   1.149  1.00  0.00           H  
ATOM     25 1HA  GLY G   2      -8.064  17.273   4.140  1.00  0.00           H  
ATOM     26 2HA  GLY G   2      -7.599  18.608   3.109  1.00  0.00           H  
ATOM     27  N   ASN G   3      -9.841  19.488   4.161  1.00  0.00           N  
ATOM     28  CA  ASN G   3     -11.154  20.107   4.397  1.00  0.00           C  
ATOM     29  C   ASN G   3     -11.445  21.375   3.582  1.00  0.00           C  
ATOM     30  O   ASN G   3     -10.553  22.217   3.366  1.00  0.00           O  
ATOM     31  CB  ASN G   3     -11.346  20.334   5.884  1.00  0.00           C  
ATOM     32  CG  ASN G   3     -10.348  21.251   6.581  1.00  0.00           C  
ATOM     33  OD1 ASN G   3      -9.132  20.988   6.589  1.00  0.00           O  
ATOM     34  ND2 ASN G   3     -10.858  22.284   7.206  1.00  0.00           N  
ATOM     35  H   ASN G   3      -9.020  19.866   4.611  1.00  0.00           H  
ATOM     36  HA  ASN G   3     -11.917  19.386   4.099  1.00  0.00           H  
ATOM     37 1HB  ASN G   3     -12.355  20.718   6.055  1.00  0.00           H  
ATOM     38 2HB  ASN G   3     -11.277  19.372   6.378  1.00  0.00           H  
ATOM     39 1HD2 ASN G   3     -10.276  22.900   7.779  1.00  0.00           H  
ATOM     40 2HD2 ASN G   3     -11.861  22.453   7.160  1.00  0.00           H  
ATOM     41  N   THR G   4     -12.722  21.494   3.165  1.00  0.00           N  
ATOM     42  CA  THR G   4     -13.254  22.641   2.414  1.00  0.00           C  
ATOM     43  C   THR G   4     -14.606  23.070   2.973  1.00  0.00           C  
ATOM     44  O   THR G   4     -15.483  22.231   3.162  1.00  0.00           O  
ATOM     45  CB  THR G   4     -13.434  22.307   0.917  1.00  0.00           C  
ATOM     46  OG1 THR G   4     -12.177  21.906   0.355  1.00  0.00           O  
ATOM     47  CG2 THR G   4     -13.969  23.536   0.161  1.00  0.00           C  
ATOM     48  H   THR G   4     -13.387  20.760   3.435  1.00  0.00           H  
ATOM     49  HA  THR G   4     -12.569  23.481   2.516  1.00  0.00           H  
ATOM     50  HB  THR G   4     -14.143  21.488   0.808  1.00  0.00           H  
ATOM     51  HG1 THR G   4     -12.266  21.823  -0.599  1.00  0.00           H  
ATOM     52 1HG2 THR G   4     -14.088  23.294  -0.894  1.00  0.00           H  
ATOM     53 2HG2 THR G   4     -14.931  23.835   0.563  1.00  0.00           H  
ATOM     54 3HG2 THR G   4     -13.277  24.364   0.259  1.00  0.00           H  
ATOM     55  N   HIS G   5     -14.830  24.368   3.158  1.00  0.00           N  
ATOM     56  CA  HIS G   5     -16.123  24.769   3.685  1.00  0.00           C  
ATOM     57  C   HIS G   5     -16.785  25.809   2.793  1.00  0.00           C  
ATOM     58  O   HIS G   5     -16.149  26.747   2.304  1.00  0.00           O  
ATOM     59  CB  HIS G   5     -15.925  25.307   5.097  1.00  0.00           C  
ATOM     60  CG  HIS G   5     -15.176  24.336   5.913  1.00  0.00           C  
ATOM     61  ND1 HIS G   5     -15.770  23.315   6.566  1.00  0.00           N  
ATOM     62  CD2 HIS G   5     -13.845  24.211   6.137  1.00  0.00           C  
ATOM     63  CE1 HIS G   5     -14.857  22.584   7.167  1.00  0.00           C  
ATOM     64  NE2 HIS G   5     -13.675  23.106   6.917  1.00  0.00           N  
ATOM     65  H   HIS G   5     -14.084  25.045   2.999  1.00  0.00           H  
ATOM     66  HA  HIS G   5     -16.792  23.910   3.737  1.00  0.00           H  
ATOM     67 1HB  HIS G   5     -15.418  26.222   5.090  1.00  0.00           H  
ATOM     68 2HB  HIS G   5     -16.898  25.473   5.562  1.00  0.00           H  
ATOM     69  HD1 HIS G   5     -16.751  23.124   6.587  1.00  0.00           H  
ATOM     70  HD2 HIS G   5     -12.978  24.789   5.805  1.00  0.00           H  
ATOM     71  HE1 HIS G   5     -15.145  21.715   7.750  1.00  0.00           H  
ATOM     72  N   PHE G   6     -18.078  25.622   2.560  1.00  0.00           N  
ATOM     73  CA  PHE G   6     -18.836  26.543   1.722  1.00  0.00           C  
ATOM     74  C   PHE G   6     -19.806  27.371   2.538  1.00  0.00           C  
ATOM     75  O   PHE G   6     -20.761  26.852   3.135  1.00  0.00           O  
ATOM     76  CB  PHE G   6     -19.570  25.785   0.621  1.00  0.00           C  
ATOM     77  CG  PHE G   6     -18.646  25.176  -0.375  1.00  0.00           C  
ATOM     78  CD1 PHE G   6     -18.184  23.875  -0.232  1.00  0.00           C  
ATOM     79  CD2 PHE G   6     -18.227  25.914  -1.463  1.00  0.00           C  
ATOM     80  CE1 PHE G   6     -17.327  23.333  -1.166  1.00  0.00           C  
ATOM     81  CE2 PHE G   6     -17.377  25.375  -2.390  1.00  0.00           C  
ATOM     82  CZ  PHE G   6     -16.924  24.084  -2.245  1.00  0.00           C  
ATOM     83  H   PHE G   6     -18.545  24.826   2.978  1.00  0.00           H  
ATOM     84  HA  PHE G   6     -18.138  27.235   1.243  1.00  0.00           H  
ATOM     85 1HB  PHE G   6     -20.168  24.983   1.058  1.00  0.00           H  
ATOM     86 2HB  PHE G   6     -20.242  26.462   0.097  1.00  0.00           H  
ATOM     87  HD1 PHE G   6     -18.510  23.273   0.628  1.00  0.00           H  
ATOM     88  HD2 PHE G   6     -18.580  26.943  -1.579  1.00  0.00           H  
ATOM     89  HE1 PHE G   6     -16.970  22.309  -1.045  1.00  0.00           H  
ATOM     90  HE2 PHE G   6     -17.048  25.971  -3.244  1.00  0.00           H  
ATOM     91  HZ  PHE G   6     -16.238  23.667  -2.986  1.00  0.00           H  
ATOM     92  N   ILE G   7     -19.547  28.666   2.565  1.00  0.00           N  
ATOM     93  CA  ILE G   7     -20.322  29.604   3.358  1.00  0.00           C  
ATOM     94  C   ILE G   7     -20.895  30.711   2.448  1.00  0.00           C  
ATOM     95  O   ILE G   7     -20.263  31.107   1.464  1.00  0.00           O  
ATOM     96  CB  ILE G   7     -19.390  30.081   4.491  1.00  0.00           C  
ATOM     97  CG1 ILE G   7     -18.160  30.659   3.841  1.00  0.00           C  
ATOM     98  CG2 ILE G   7     -19.014  28.938   5.462  1.00  0.00           C  
ATOM     99  CD1 ILE G   7     -17.144  31.248   4.745  1.00  0.00           C  
ATOM    100  H   ILE G   7     -18.745  29.024   2.029  1.00  0.00           H  
ATOM    101  HA  ILE G   7     -21.157  29.075   3.815  1.00  0.00           H  
ATOM    102  HB  ILE G   7     -19.884  30.854   5.046  1.00  0.00           H  
ATOM    103 1HG1 ILE G   7     -17.673  29.877   3.267  1.00  0.00           H  
ATOM    104 2HG1 ILE G   7     -18.505  31.416   3.168  1.00  0.00           H  
ATOM    105 1HG2 ILE G   7     -18.358  29.326   6.241  1.00  0.00           H  
ATOM    106 2HG2 ILE G   7     -19.923  28.535   5.919  1.00  0.00           H  
ATOM    107 3HG2 ILE G   7     -18.498  28.144   4.926  1.00  0.00           H  
ATOM    108 1HD1 ILE G   7     -16.319  31.638   4.153  1.00  0.00           H  
ATOM    109 2HD1 ILE G   7     -17.560  32.030   5.330  1.00  0.00           H  
ATOM    110 3HD1 ILE G   7     -16.779  30.466   5.407  1.00  0.00           H  
ATOM    111  N   VAL G   8     -22.114  31.183   2.743  1.00  0.00           N  
ATOM    112  CA  VAL G   8     -22.751  32.190   1.876  1.00  0.00           C  
ATOM    113  C   VAL G   8     -23.153  33.485   2.563  1.00  0.00           C  
ATOM    114  O   VAL G   8     -23.776  33.493   3.628  1.00  0.00           O  
ATOM    115  CB  VAL G   8     -23.991  31.602   1.158  1.00  0.00           C  
ATOM    116  CG1 VAL G   8     -24.680  32.696   0.291  1.00  0.00           C  
ATOM    117  CG2 VAL G   8     -23.558  30.438   0.267  1.00  0.00           C  
ATOM    118  H   VAL G   8     -22.600  30.841   3.561  1.00  0.00           H  
ATOM    119  HA  VAL G   8     -22.037  32.457   1.098  1.00  0.00           H  
ATOM    120  HB  VAL G   8     -24.713  31.258   1.898  1.00  0.00           H  
ATOM    121 1HG1 VAL G   8     -25.546  32.266  -0.202  1.00  0.00           H  
ATOM    122 2HG1 VAL G   8     -25.007  33.524   0.914  1.00  0.00           H  
ATOM    123 3HG1 VAL G   8     -23.978  33.066  -0.458  1.00  0.00           H  
ATOM    124 1HG2 VAL G   8     -24.431  30.026  -0.238  1.00  0.00           H  
ATOM    125 2HG2 VAL G   8     -22.844  30.799  -0.474  1.00  0.00           H  
ATOM    126 3HG2 VAL G   8     -23.093  29.661   0.868  1.00  0.00           H  
ATOM    127  N   VAL G   9     -22.782  34.576   1.911  1.00  0.00           N  
ATOM    128  CA  VAL G   9     -23.061  35.926   2.329  1.00  0.00           C  
ATOM    129  C   VAL G   9     -24.339  36.448   1.680  1.00  0.00           C  
ATOM    130  O   VAL G   9     -24.430  36.531   0.447  1.00  0.00           O  
ATOM    131  CB  VAL G   9     -21.936  36.798   1.834  1.00  0.00           C  
ATOM    132  CG1 VAL G   9     -22.145  38.235   2.215  1.00  0.00           C  
ATOM    133  CG2 VAL G   9     -20.656  36.258   2.305  1.00  0.00           C  
ATOM    134  H   VAL G   9     -22.254  34.459   1.047  1.00  0.00           H  
ATOM    135  HA  VAL G   9     -23.137  35.950   3.408  1.00  0.00           H  
ATOM    136  HB  VAL G   9     -21.957  36.749   0.793  1.00  0.00           H  
ATOM    137 1HG1 VAL G   9     -21.344  38.823   1.803  1.00  0.00           H  
ATOM    138 2HG1 VAL G   9     -23.096  38.586   1.813  1.00  0.00           H  
ATOM    139 3HG1 VAL G   9     -22.147  38.338   3.297  1.00  0.00           H  
ATOM    140 1HG2 VAL G   9     -19.855  36.842   1.897  1.00  0.00           H  
ATOM    141 2HG2 VAL G   9     -20.645  36.300   3.372  1.00  0.00           H  
ATOM    142 3HG2 VAL G   9     -20.547  35.224   1.969  1.00  0.00           H  
ATOM    143  N   HIS G  10     -25.297  36.860   2.498  1.00  0.00           N  
ATOM    144  CA  HIS G  10     -26.571  37.375   2.006  1.00  0.00           C  
ATOM    145  C   HIS G  10     -26.665  38.879   2.235  1.00  0.00           C  
ATOM    146  O   HIS G  10     -26.049  39.408   3.157  1.00  0.00           O  
ATOM    147  CB  HIS G  10     -27.746  36.665   2.689  1.00  0.00           C  
ATOM    148  CG  HIS G  10     -27.838  35.187   2.410  1.00  0.00           C  
ATOM    149  ND1 HIS G  10     -28.697  34.655   1.468  1.00  0.00           N  
ATOM    150  CD2 HIS G  10     -27.178  34.135   2.952  1.00  0.00           C  
ATOM    151  CE1 HIS G  10     -28.562  33.336   1.446  1.00  0.00           C  
ATOM    152  NE2 HIS G  10     -27.654  32.996   2.337  1.00  0.00           N  
ATOM    153  H   HIS G  10     -25.150  36.778   3.494  1.00  0.00           H  
ATOM    154  HA  HIS G  10     -26.646  37.211   0.938  1.00  0.00           H  
ATOM    155 1HB  HIS G  10     -27.690  36.799   3.753  1.00  0.00           H  
ATOM    156 2HB  HIS G  10     -28.676  37.125   2.359  1.00  0.00           H  
ATOM    157  HD2 HIS G  10     -26.415  34.179   3.734  1.00  0.00           H  
ATOM    158  HE1 HIS G  10     -29.110  32.640   0.804  1.00  0.00           H  
ATOM    159  HE2 HIS G  10     -27.351  32.049   2.534  1.00  0.00           H  
ATOM    160  N   GLY G  11     -27.444  39.563   1.399  1.00  0.00           N  
ATOM    161  CA  GLY G  11     -27.620  41.015   1.508  1.00  0.00           C  
ATOM    162  C   GLY G  11     -27.046  41.695   0.268  1.00  0.00           C  
ATOM    163  O   GLY G  11     -26.657  41.020  -0.683  1.00  0.00           O  
ATOM    164  H   GLY G  11     -27.916  39.069   0.655  1.00  0.00           H  
ATOM    165 1HA  GLY G  11     -28.679  41.257   1.603  1.00  0.00           H  
ATOM    166 2HA  GLY G  11     -27.126  41.391   2.402  1.00  0.00           H  
ATOM    167  N   GLY G  12     -27.008  43.022   0.266  1.00  0.00           N  
ATOM    168  CA  GLY G  12     -26.552  43.784  -0.889  1.00  0.00           C  
ATOM    169  C   GLY G  12     -25.047  44.031  -0.871  1.00  0.00           C  
ATOM    170  O   GLY G  12     -24.292  43.311  -0.205  1.00  0.00           O  
ATOM    171  H   GLY G  12     -27.359  43.546   1.072  1.00  0.00           H  
ATOM    172 1HA  GLY G  12     -26.826  43.254  -1.801  1.00  0.00           H  
ATOM    173 2HA  GLY G  12     -27.077  44.739  -0.906  1.00  0.00           H  
ATOM    174  N   GLU G  13     -24.615  45.076  -1.575  1.00  0.00           N  
ATOM    175  CA  GLU G  13     -23.190  45.346  -1.762  1.00  0.00           C  
ATOM    176  C   GLU G  13     -22.418  45.423  -0.453  1.00  0.00           C  
ATOM    177  O   GLU G  13     -21.295  44.924  -0.379  1.00  0.00           O  
ATOM    178  CB  GLU G  13     -23.023  46.637  -2.564  1.00  0.00           C  
ATOM    179  CG  GLU G  13     -21.595  47.014  -2.917  1.00  0.00           C  
ATOM    180  CD  GLU G  13     -20.870  46.086  -3.949  1.00  0.00           C  
ATOM    181  OE1 GLU G  13     -21.515  45.326  -4.660  1.00  0.00           O  
ATOM    182  OE2 GLU G  13     -19.649  46.171  -4.015  1.00  0.00           O  
ATOM    183  H   GLU G  13     -25.294  45.662  -2.043  1.00  0.00           H  
ATOM    184  HA  GLU G  13     -22.761  44.530  -2.336  1.00  0.00           H  
ATOM    185 1HB  GLU G  13     -23.585  46.560  -3.493  1.00  0.00           H  
ATOM    186 2HB  GLU G  13     -23.446  47.466  -1.997  1.00  0.00           H  
ATOM    187 1HG  GLU G  13     -21.588  48.034  -3.299  1.00  0.00           H  
ATOM    188 2HG  GLU G  13     -21.036  47.008  -1.987  1.00  0.00           H  
ATOM    189  N   GLU G  14     -23.003  46.006   0.587  1.00  0.00           N  
ATOM    190  CA  GLU G  14     -22.287  46.069   1.852  1.00  0.00           C  
ATOM    191  C   GLU G  14     -22.061  44.682   2.442  1.00  0.00           C  
ATOM    192  O   GLU G  14     -21.045  44.459   3.094  1.00  0.00           O  
ATOM    193  CB  GLU G  14     -22.992  46.980   2.861  1.00  0.00           C  
ATOM    194  CG  GLU G  14     -22.880  48.463   2.502  1.00  0.00           C  
ATOM    195  CD  GLU G  14     -23.619  49.397   3.427  1.00  0.00           C  
ATOM    196  OE1 GLU G  14     -24.517  48.961   4.117  1.00  0.00           O  
ATOM    197  OE2 GLU G  14     -23.287  50.560   3.444  1.00  0.00           O  
ATOM    198  H   GLU G  14     -23.930  46.394   0.493  1.00  0.00           H  
ATOM    199  HA  GLU G  14     -21.307  46.507   1.657  1.00  0.00           H  
ATOM    200 1HB  GLU G  14     -24.049  46.716   2.920  1.00  0.00           H  
ATOM    201 2HB  GLU G  14     -22.557  46.832   3.853  1.00  0.00           H  
ATOM    202 1HG  GLU G  14     -21.824  48.736   2.503  1.00  0.00           H  
ATOM    203 2HG  GLU G  14     -23.254  48.599   1.487  1.00  0.00           H  
ATOM    204  N   ALA G  15     -23.000  43.741   2.258  1.00  0.00           N  
ATOM    205  CA  ALA G  15     -22.798  42.423   2.846  1.00  0.00           C  
ATOM    206  C   ALA G  15     -21.624  41.766   2.181  1.00  0.00           C  
ATOM    207  O   ALA G  15     -20.786  41.127   2.829  1.00  0.00           O  
ATOM    208  CB  ALA G  15     -24.010  41.534   2.650  1.00  0.00           C  
ATOM    209  H   ALA G  15     -23.800  43.909   1.651  1.00  0.00           H  
ATOM    210  HA  ALA G  15     -22.587  42.542   3.908  1.00  0.00           H  
ATOM    211 1HB  ALA G  15     -23.820  40.565   3.099  1.00  0.00           H  
ATOM    212 2HB  ALA G  15     -24.873  41.959   3.097  1.00  0.00           H  
ATOM    213 3HB  ALA G  15     -24.200  41.406   1.583  1.00  0.00           H  
ATOM    214  N   ARG G  16     -21.557  41.969   0.864  1.00  0.00           N  
ATOM    215  CA  ARG G  16     -20.528  41.365   0.046  1.00  0.00           C  
ATOM    216  C   ARG G  16     -19.160  41.967   0.362  1.00  0.00           C  
ATOM    217  O   ARG G  16     -18.178  41.234   0.508  1.00  0.00           O  
ATOM    218  CB  ARG G  16     -20.886  41.553  -1.425  1.00  0.00           C  
ATOM    219  CG  ARG G  16     -22.134  40.738  -1.886  1.00  0.00           C  
ATOM    220  CD  ARG G  16     -22.297  40.696  -3.385  1.00  0.00           C  
ATOM    221  NE  ARG G  16     -22.614  42.013  -3.982  1.00  0.00           N  
ATOM    222  CZ  ARG G  16     -23.865  42.521  -4.195  1.00  0.00           C  
ATOM    223  NH1 ARG G  16     -24.961  41.850  -3.891  1.00  0.00           N  
ATOM    224  NH2 ARG G  16     -23.983  43.728  -4.730  1.00  0.00           N  
ATOM    225  H   ARG G  16     -22.295  42.535   0.428  1.00  0.00           H  
ATOM    226  HA  ARG G  16     -20.496  40.300   0.256  1.00  0.00           H  
ATOM    227 1HB  ARG G  16     -21.084  42.607  -1.621  1.00  0.00           H  
ATOM    228 2HB  ARG G  16     -20.042  41.257  -2.045  1.00  0.00           H  
ATOM    229 1HG  ARG G  16     -22.067  39.718  -1.518  1.00  0.00           H  
ATOM    230 2HG  ARG G  16     -23.033  41.206  -1.467  1.00  0.00           H  
ATOM    231 1HD  ARG G  16     -21.376  40.335  -3.827  1.00  0.00           H  
ATOM    232 2HD  ARG G  16     -23.099  40.008  -3.635  1.00  0.00           H  
ATOM    233  HE  ARG G  16     -21.832  42.607  -4.247  1.00  0.00           H  
ATOM    234 1HH1 ARG G  16     -24.925  40.905  -3.481  1.00  0.00           H  
ATOM    235 2HH1 ARG G  16     -25.862  42.255  -4.062  1.00  0.00           H  
ATOM    236 1HH2 ARG G  16     -23.134  44.274  -4.949  1.00  0.00           H  
ATOM    237 2HH2 ARG G  16     -24.892  44.119  -4.903  1.00  0.00           H  
ATOM    238  N   GLN G  17     -19.098  43.299   0.522  1.00  0.00           N  
ATOM    239  CA  GLN G  17     -17.829  43.954   0.823  1.00  0.00           C  
ATOM    240  C   GLN G  17     -17.345  43.662   2.232  1.00  0.00           C  
ATOM    241  O   GLN G  17     -16.147  43.421   2.438  1.00  0.00           O  
ATOM    242  CB  GLN G  17     -17.927  45.473   0.655  1.00  0.00           C  
ATOM    243  CG  GLN G  17     -18.083  45.953  -0.772  1.00  0.00           C  
ATOM    244  CD  GLN G  17     -18.203  47.465  -0.860  1.00  0.00           C  
ATOM    245  OE1 GLN G  17     -18.077  48.180   0.145  1.00  0.00           O  
ATOM    246  NE2 GLN G  17     -18.447  47.964  -2.062  1.00  0.00           N  
ATOM    247  H   GLN G  17     -19.939  43.866   0.383  1.00  0.00           H  
ATOM    248  HA  GLN G  17     -17.082  43.578   0.125  1.00  0.00           H  
ATOM    249 1HB  GLN G  17     -18.796  45.832   1.213  1.00  0.00           H  
ATOM    250 2HB  GLN G  17     -17.046  45.946   1.083  1.00  0.00           H  
ATOM    251 1HG  GLN G  17     -17.214  45.644  -1.349  1.00  0.00           H  
ATOM    252 2HG  GLN G  17     -18.984  45.514  -1.202  1.00  0.00           H  
ATOM    253 1HE2 GLN G  17     -18.544  48.945  -2.192  1.00  0.00           H  
ATOM    254 2HE2 GLN G  17     -18.572  47.327  -2.860  1.00  0.00           H  
ATOM    255  N   LEU G  18     -18.263  43.639   3.207  1.00  0.00           N  
ATOM    256  CA  LEU G  18     -17.859  43.363   4.573  1.00  0.00           C  
ATOM    257  C   LEU G  18     -17.340  41.942   4.691  1.00  0.00           C  
ATOM    258  O   LEU G  18     -16.281  41.700   5.289  1.00  0.00           O  
ATOM    259  CB  LEU G  18     -19.069  43.518   5.509  1.00  0.00           C  
ATOM    260  CG  LEU G  18     -19.613  44.932   5.801  1.00  0.00           C  
ATOM    261  CD1 LEU G  18     -20.988  44.793   6.503  1.00  0.00           C  
ATOM    262  CD2 LEU G  18     -18.631  45.664   6.706  1.00  0.00           C  
ATOM    263  H   LEU G  18     -19.248  43.843   3.014  1.00  0.00           H  
ATOM    264  HA  LEU G  18     -17.072  44.058   4.859  1.00  0.00           H  
ATOM    265 1HB  LEU G  18     -19.895  42.939   5.088  1.00  0.00           H  
ATOM    266 2HB  LEU G  18     -18.811  43.092   6.435  1.00  0.00           H  
ATOM    267  HG  LEU G  18     -19.742  45.488   4.875  1.00  0.00           H  
ATOM    268 1HD1 LEU G  18     -21.396  45.774   6.723  1.00  0.00           H  
ATOM    269 2HD1 LEU G  18     -21.674  44.260   5.839  1.00  0.00           H  
ATOM    270 3HD1 LEU G  18     -20.877  44.233   7.419  1.00  0.00           H  
ATOM    271 1HD2 LEU G  18     -19.012  46.658   6.929  1.00  0.00           H  
ATOM    272 2HD2 LEU G  18     -18.509  45.107   7.626  1.00  0.00           H  
ATOM    273 3HD2 LEU G  18     -17.668  45.747   6.203  1.00  0.00           H  
ATOM    274  N   ALA G  19     -18.058  40.999   4.072  1.00  0.00           N  
ATOM    275  CA  ALA G  19     -17.673  39.608   4.127  1.00  0.00           C  
ATOM    276  C   ALA G  19     -16.386  39.335   3.399  1.00  0.00           C  
ATOM    277  O   ALA G  19     -15.508  38.644   3.920  1.00  0.00           O  
ATOM    278  CB  ALA G  19     -18.748  38.784   3.499  1.00  0.00           C  
ATOM    279  H   ALA G  19     -18.922  41.237   3.575  1.00  0.00           H  
ATOM    280  HA  ALA G  19     -17.541  39.325   5.170  1.00  0.00           H  
ATOM    281 1HB  ALA G  19     -18.459  37.756   3.533  1.00  0.00           H  
ATOM    282 2HB  ALA G  19     -19.686  38.938   4.028  1.00  0.00           H  
ATOM    283 3HB  ALA G  19     -18.862  39.093   2.464  1.00  0.00           H  
ATOM    284  N   GLU G  20     -16.223  39.926   2.219  1.00  0.00           N  
ATOM    285  CA  GLU G  20     -15.026  39.670   1.460  1.00  0.00           C  
ATOM    286  C   GLU G  20     -13.816  40.261   2.137  1.00  0.00           C  
ATOM    287  O   GLU G  20     -12.776  39.604   2.242  1.00  0.00           O  
ATOM    288  CB  GLU G  20     -15.165  40.217   0.039  1.00  0.00           C  
ATOM    289  CG  GLU G  20     -13.979  39.950  -0.855  1.00  0.00           C  
ATOM    290  CD  GLU G  20     -14.222  40.295  -2.310  1.00  0.00           C  
ATOM    291  OE1 GLU G  20     -15.307  40.742  -2.656  1.00  0.00           O  
ATOM    292  OE2 GLU G  20     -13.311  40.094  -3.085  1.00  0.00           O  
ATOM    293  H   GLU G  20     -16.952  40.514   1.806  1.00  0.00           H  
ATOM    294  HA  GLU G  20     -14.891  38.598   1.399  1.00  0.00           H  
ATOM    295 1HB  GLU G  20     -16.041  39.799  -0.431  1.00  0.00           H  
ATOM    296 2HB  GLU G  20     -15.314  41.298   0.088  1.00  0.00           H  
ATOM    297 1HG  GLU G  20     -13.146  40.550  -0.490  1.00  0.00           H  
ATOM    298 2HG  GLU G  20     -13.692  38.914  -0.774  1.00  0.00           H  
ATOM    299  N   THR G  21     -13.946  41.485   2.639  1.00  0.00           N  
ATOM    300  CA  THR G  21     -12.802  42.130   3.229  1.00  0.00           C  
ATOM    301  C   THR G  21     -12.352  41.398   4.486  1.00  0.00           C  
ATOM    302  O   THR G  21     -11.161  41.108   4.643  1.00  0.00           O  
ATOM    303  CB  THR G  21     -13.140  43.576   3.603  1.00  0.00           C  
ATOM    304  OG1 THR G  21     -13.565  44.290   2.437  1.00  0.00           O  
ATOM    305  CG2 THR G  21     -11.905  44.241   4.156  1.00  0.00           C  
ATOM    306  H   THR G  21     -14.827  42.002   2.570  1.00  0.00           H  
ATOM    307  HA  THR G  21     -11.986  42.121   2.508  1.00  0.00           H  
ATOM    308  HB  THR G  21     -13.940  43.587   4.349  1.00  0.00           H  
ATOM    309  HG1 THR G  21     -14.479  43.981   2.207  1.00  0.00           H  
ATOM    310 1HG2 THR G  21     -12.143  45.258   4.422  1.00  0.00           H  
ATOM    311 2HG2 THR G  21     -11.572  43.701   5.019  1.00  0.00           H  
ATOM    312 3HG2 THR G  21     -11.119  44.231   3.404  1.00  0.00           H  
ATOM    313  N   ALA G  22     -13.295  41.065   5.381  1.00  0.00           N  
ATOM    314  CA  ALA G  22     -12.899  40.401   6.610  1.00  0.00           C  
ATOM    315  C   ALA G  22     -12.355  39.006   6.361  1.00  0.00           C  
ATOM    316  O   ALA G  22     -11.340  38.635   6.957  1.00  0.00           O  
ATOM    317  CB  ALA G  22     -14.063  40.363   7.565  1.00  0.00           C  
ATOM    318  H   ALA G  22     -14.283  41.294   5.222  1.00  0.00           H  
ATOM    319  HA  ALA G  22     -12.095  40.968   7.051  1.00  0.00           H  
ATOM    320 1HB  ALA G  22     -13.741  39.899   8.491  1.00  0.00           H  
ATOM    321 2HB  ALA G  22     -14.408  41.379   7.764  1.00  0.00           H  
ATOM    322 3HB  ALA G  22     -14.876  39.789   7.117  1.00  0.00           H  
ATOM    323  N   VAL G  23     -12.942  38.243   5.435  1.00  0.00           N  
ATOM    324  CA  VAL G  23     -12.417  36.907   5.233  1.00  0.00           C  
ATOM    325  C   VAL G  23     -11.011  37.006   4.649  1.00  0.00           C  
ATOM    326  O   VAL G  23     -10.120  36.255   5.065  1.00  0.00           O  
ATOM    327  CB  VAL G  23     -13.336  36.031   4.360  1.00  0.00           C  
ATOM    328  CG1 VAL G  23     -12.636  34.704   4.052  1.00  0.00           C  
ATOM    329  CG2 VAL G  23     -14.657  35.755   5.099  1.00  0.00           C  
ATOM    330  H   VAL G  23     -13.766  38.553   4.909  1.00  0.00           H  
ATOM    331  HA  VAL G  23     -12.348  36.418   6.204  1.00  0.00           H  
ATOM    332  HB  VAL G  23     -13.538  36.549   3.426  1.00  0.00           H  
ATOM    333 1HG1 VAL G  23     -13.275  34.093   3.441  1.00  0.00           H  
ATOM    334 2HG1 VAL G  23     -11.703  34.896   3.527  1.00  0.00           H  
ATOM    335 3HG1 VAL G  23     -12.423  34.178   4.982  1.00  0.00           H  
ATOM    336 1HG2 VAL G  23     -15.304  35.139   4.483  1.00  0.00           H  
ATOM    337 2HG2 VAL G  23     -14.451  35.244   6.016  1.00  0.00           H  
ATOM    338 3HG2 VAL G  23     -15.156  36.695   5.319  1.00  0.00           H  
ATOM    339  N   ARG G  24     -10.787  37.922   3.686  1.00  0.00           N  
ATOM    340  CA  ARG G  24      -9.451  38.055   3.117  1.00  0.00           C  
ATOM    341  C   ARG G  24      -8.397  38.485   4.149  1.00  0.00           C  
ATOM    342  O   ARG G  24      -7.295  37.927   4.149  1.00  0.00           O  
ATOM    343  CB  ARG G  24      -9.426  39.060   1.965  1.00  0.00           C  
ATOM    344  CG  ARG G  24     -10.093  38.608   0.656  1.00  0.00           C  
ATOM    345  CD  ARG G  24      -9.952  39.632  -0.423  1.00  0.00           C  
ATOM    346  NE  ARG G  24     -10.642  39.258  -1.668  1.00  0.00           N  
ATOM    347  CZ  ARG G  24     -10.175  38.426  -2.600  1.00  0.00           C  
ATOM    348  NH1 ARG G  24      -9.012  37.819  -2.461  1.00  0.00           N  
ATOM    349  NH2 ARG G  24     -10.919  38.237  -3.661  1.00  0.00           N  
ATOM    350  H   ARG G  24     -11.539  38.532   3.345  1.00  0.00           H  
ATOM    351  HA  ARG G  24      -9.163  37.085   2.717  1.00  0.00           H  
ATOM    352 1HB  ARG G  24      -9.940  39.970   2.287  1.00  0.00           H  
ATOM    353 2HB  ARG G  24      -8.396  39.330   1.742  1.00  0.00           H  
ATOM    354 1HG  ARG G  24      -9.635  37.683   0.316  1.00  0.00           H  
ATOM    355 2HG  ARG G  24     -11.148  38.452   0.823  1.00  0.00           H  
ATOM    356 1HD  ARG G  24     -10.382  40.570  -0.071  1.00  0.00           H  
ATOM    357 2HD  ARG G  24      -8.899  39.779  -0.650  1.00  0.00           H  
ATOM    358  HE  ARG G  24     -11.557  39.683  -1.886  1.00  0.00           H  
ATOM    359 1HH1 ARG G  24      -8.456  37.980  -1.634  1.00  0.00           H  
ATOM    360 2HH1 ARG G  24      -8.680  37.191  -3.179  1.00  0.00           H  
ATOM    361 1HH2 ARG G  24     -11.814  38.750  -3.712  1.00  0.00           H  
ATOM    362 2HH2 ARG G  24     -10.621  37.623  -4.401  1.00  0.00           H  
ATOM    363  N   GLU G  25      -8.713  39.428   5.061  1.00  0.00           N  
ATOM    364  CA  GLU G  25      -7.681  39.813   6.036  1.00  0.00           C  
ATOM    365  C   GLU G  25      -7.355  38.655   6.982  1.00  0.00           C  
ATOM    366  O   GLU G  25      -6.182  38.407   7.294  1.00  0.00           O  
ATOM    367  CB  GLU G  25      -8.064  41.059   6.861  1.00  0.00           C  
ATOM    368  CG  GLU G  25      -8.056  42.413   6.099  1.00  0.00           C  
ATOM    369  CD  GLU G  25      -8.323  43.645   7.004  1.00  0.00           C  
ATOM    370  OE1 GLU G  25      -8.611  43.463   8.174  1.00  0.00           O  
ATOM    371  OE2 GLU G  25      -8.238  44.750   6.513  1.00  0.00           O  
ATOM    372  H   GLU G  25      -9.631  39.890   5.045  1.00  0.00           H  
ATOM    373  HA  GLU G  25      -6.772  40.053   5.485  1.00  0.00           H  
ATOM    374 1HB  GLU G  25      -9.077  40.919   7.241  1.00  0.00           H  
ATOM    375 2HB  GLU G  25      -7.398  41.144   7.716  1.00  0.00           H  
ATOM    376 1HG  GLU G  25      -7.092  42.535   5.609  1.00  0.00           H  
ATOM    377 2HG  GLU G  25      -8.824  42.370   5.324  1.00  0.00           H  
ATOM    378  N   ILE G  26      -8.378  37.900   7.378  1.00  0.00           N  
ATOM    379  CA  ILE G  26      -8.177  36.777   8.277  1.00  0.00           C  
ATOM    380  C   ILE G  26      -7.364  35.699   7.596  1.00  0.00           C  
ATOM    381  O   ILE G  26      -6.409  35.180   8.176  1.00  0.00           O  
ATOM    382  CB  ILE G  26      -9.513  36.167   8.692  1.00  0.00           C  
ATOM    383  CG1 ILE G  26     -10.276  37.117   9.515  1.00  0.00           C  
ATOM    384  CG2 ILE G  26      -9.255  34.897   9.502  1.00  0.00           C  
ATOM    385  CD1 ILE G  26     -11.634  36.738   9.635  1.00  0.00           C  
ATOM    386  H   ILE G  26      -9.332  38.137   7.082  1.00  0.00           H  
ATOM    387  HA  ILE G  26      -7.640  37.122   9.160  1.00  0.00           H  
ATOM    388  HB  ILE G  26     -10.108  35.937   7.804  1.00  0.00           H  
ATOM    389 1HG1 ILE G  26      -9.857  37.133  10.510  1.00  0.00           H  
ATOM    390 2HG1 ILE G  26     -10.222  38.110   9.083  1.00  0.00           H  
ATOM    391 1HG2 ILE G  26     -10.201  34.464   9.805  1.00  0.00           H  
ATOM    392 2HG2 ILE G  26      -8.703  34.182   8.889  1.00  0.00           H  
ATOM    393 3HG2 ILE G  26      -8.669  35.141  10.391  1.00  0.00           H  
ATOM    394 1HD1 ILE G  26     -12.152  37.433  10.242  1.00  0.00           H  
ATOM    395 2HD1 ILE G  26     -12.070  36.722   8.640  1.00  0.00           H  
ATOM    396 3HD1 ILE G  26     -11.681  35.773  10.057  1.00  0.00           H  
ATOM    397  N   SER G  27      -7.727  35.387   6.350  1.00  0.00           N  
ATOM    398  CA  SER G  27      -7.081  34.338   5.594  1.00  0.00           C  
ATOM    399  C   SER G  27      -5.607  34.645   5.395  1.00  0.00           C  
ATOM    400  O   SER G  27      -4.763  33.745   5.501  1.00  0.00           O  
ATOM    401  CB  SER G  27      -7.766  34.226   4.255  1.00  0.00           C  
ATOM    402  OG  SER G  27      -9.098  33.858   4.432  1.00  0.00           O  
ATOM    403  H   SER G  27      -8.519  35.870   5.921  1.00  0.00           H  
ATOM    404  HA  SER G  27      -7.182  33.402   6.142  1.00  0.00           H  
ATOM    405 1HB  SER G  27      -7.713  35.182   3.735  1.00  0.00           H  
ATOM    406 2HB  SER G  27      -7.253  33.484   3.642  1.00  0.00           H  
ATOM    407  HG  SER G  27      -9.518  34.636   4.866  1.00  0.00           H  
ATOM    408  N   LYS G  28      -5.271  35.920   5.140  1.00  0.00           N  
ATOM    409  CA  LYS G  28      -3.872  36.285   4.974  1.00  0.00           C  
ATOM    410  C   LYS G  28      -3.083  36.085   6.265  1.00  0.00           C  
ATOM    411  O   LYS G  28      -1.956  35.588   6.228  1.00  0.00           O  
ATOM    412  CB  LYS G  28      -3.734  37.733   4.499  1.00  0.00           C  
ATOM    413  CG  LYS G  28      -4.155  37.974   3.050  1.00  0.00           C  
ATOM    414  CD  LYS G  28      -4.025  39.445   2.675  1.00  0.00           C  
ATOM    415  CE  LYS G  28      -4.446  39.694   1.235  1.00  0.00           C  
ATOM    416  NZ  LYS G  28      -4.340  41.136   0.869  1.00  0.00           N  
ATOM    417  H   LYS G  28      -6.000  36.634   5.027  1.00  0.00           H  
ATOM    418  HA  LYS G  28      -3.438  35.635   4.215  1.00  0.00           H  
ATOM    419 1HB  LYS G  28      -4.359  38.372   5.132  1.00  0.00           H  
ATOM    420 2HB  LYS G  28      -2.703  38.060   4.618  1.00  0.00           H  
ATOM    421 1HG  LYS G  28      -3.520  37.384   2.389  1.00  0.00           H  
ATOM    422 2HG  LYS G  28      -5.182  37.655   2.908  1.00  0.00           H  
ATOM    423 1HD  LYS G  28      -4.664  40.037   3.336  1.00  0.00           H  
ATOM    424 2HD  LYS G  28      -2.994  39.768   2.808  1.00  0.00           H  
ATOM    425 1HE  LYS G  28      -3.809  39.113   0.572  1.00  0.00           H  
ATOM    426 2HE  LYS G  28      -5.481  39.372   1.106  1.00  0.00           H  
ATOM    427 1HZ  LYS G  28      -4.627  41.265  -0.090  1.00  0.00           H  
ATOM    428 2HZ  LYS G  28      -4.937  41.681   1.475  1.00  0.00           H  
ATOM    429 3HZ  LYS G  28      -3.383  41.441   0.977  1.00  0.00           H  
ATOM    430  N   LYS G  29      -3.682  36.428   7.414  1.00  0.00           N  
ATOM    431  CA  LYS G  29      -2.997  36.241   8.692  1.00  0.00           C  
ATOM    432  C   LYS G  29      -2.828  34.757   9.040  1.00  0.00           C  
ATOM    433  O   LYS G  29      -1.795  34.345   9.575  1.00  0.00           O  
ATOM    434  CB  LYS G  29      -3.760  36.917   9.831  1.00  0.00           C  
ATOM    435  CG  LYS G  29      -3.753  38.435   9.819  1.00  0.00           C  
ATOM    436  CD  LYS G  29      -4.556  38.961  10.995  1.00  0.00           C  
ATOM    437  CE  LYS G  29      -3.770  38.796  12.279  1.00  0.00           C  
ATOM    438  NZ  LYS G  29      -4.511  39.271  13.445  1.00  0.00           N  
ATOM    439  H   LYS G  29      -4.614  36.856   7.394  1.00  0.00           H  
ATOM    440  HA  LYS G  29      -2.006  36.684   8.617  1.00  0.00           H  
ATOM    441 1HB  LYS G  29      -4.807  36.598   9.793  1.00  0.00           H  
ATOM    442 2HB  LYS G  29      -3.357  36.581  10.784  1.00  0.00           H  
ATOM    443 1HG  LYS G  29      -2.730  38.802   9.881  1.00  0.00           H  
ATOM    444 2HG  LYS G  29      -4.198  38.792   8.890  1.00  0.00           H  
ATOM    445 1HD  LYS G  29      -4.794  40.018  10.852  1.00  0.00           H  
ATOM    446 2HD  LYS G  29      -5.491  38.405  11.081  1.00  0.00           H  
ATOM    447 1HE  LYS G  29      -3.517  37.748  12.423  1.00  0.00           H  
ATOM    448 2HE  LYS G  29      -2.852  39.374  12.193  1.00  0.00           H  
ATOM    449 1HZ  LYS G  29      -3.952  39.162  14.266  1.00  0.00           H  
ATOM    450 2HZ  LYS G  29      -4.773  40.260  13.340  1.00  0.00           H  
ATOM    451 3HZ  LYS G  29      -5.387  38.729  13.565  1.00  0.00           H  
ATOM    452  N   GLU G  30      -3.856  33.962   8.728  1.00  0.00           N  
ATOM    453  CA  GLU G  30      -3.890  32.533   9.029  1.00  0.00           C  
ATOM    454  C   GLU G  30      -3.155  31.653   8.006  1.00  0.00           C  
ATOM    455  O   GLU G  30      -2.710  30.554   8.342  1.00  0.00           O  
ATOM    456  CB  GLU G  30      -5.342  32.078   9.164  1.00  0.00           C  
ATOM    457  CG  GLU G  30      -6.099  32.690  10.354  1.00  0.00           C  
ATOM    458  CD  GLU G  30      -5.632  32.205  11.711  1.00  0.00           C  
ATOM    459  OE1 GLU G  30      -5.277  31.054  11.824  1.00  0.00           O  
ATOM    460  OE2 GLU G  30      -5.645  32.984  12.639  1.00  0.00           O  
ATOM    461  H   GLU G  30      -4.682  34.387   8.300  1.00  0.00           H  
ATOM    462  HA  GLU G  30      -3.403  32.389   9.993  1.00  0.00           H  
ATOM    463 1HB  GLU G  30      -5.888  32.340   8.253  1.00  0.00           H  
ATOM    464 2HB  GLU G  30      -5.374  30.996   9.265  1.00  0.00           H  
ATOM    465 1HG  GLU G  30      -5.959  33.770  10.315  1.00  0.00           H  
ATOM    466 2HG  GLU G  30      -7.149  32.503  10.234  1.00  0.00           H  
ATOM    467  N   GLY G  31      -3.022  32.120   6.763  1.00  0.00           N  
ATOM    468  CA  GLY G  31      -2.384  31.334   5.712  1.00  0.00           C  
ATOM    469  C   GLY G  31      -3.335  30.340   5.036  1.00  0.00           C  
ATOM    470  O   GLY G  31      -2.903  29.289   4.553  1.00  0.00           O  
ATOM    471  H   GLY G  31      -3.414  33.025   6.518  1.00  0.00           H  
ATOM    472 1HA  GLY G  31      -1.990  32.020   4.961  1.00  0.00           H  
ATOM    473 2HA  GLY G  31      -1.533  30.801   6.129  1.00  0.00           H  
ATOM    474  N   THR G  32      -4.632  30.644   5.054  1.00  0.00           N  
ATOM    475  CA  THR G  32      -5.622  29.748   4.444  1.00  0.00           C  
ATOM    476  C   THR G  32      -5.878  30.125   2.992  1.00  0.00           C  
ATOM    477  O   THR G  32      -5.451  31.189   2.537  1.00  0.00           O  
ATOM    478  CB  THR G  32      -6.935  29.710   5.236  1.00  0.00           C  
ATOM    479  OG1 THR G  32      -7.542  31.006   5.253  1.00  0.00           O  
ATOM    480  CG2 THR G  32      -6.667  29.249   6.625  1.00  0.00           C  
ATOM    481  H   THR G  32      -4.898  31.552   5.443  1.00  0.00           H  
ATOM    482  HA  THR G  32      -5.220  28.734   4.451  1.00  0.00           H  
ATOM    483  HB  THR G  32      -7.620  29.012   4.760  1.00  0.00           H  
ATOM    484  HG1 THR G  32      -7.850  31.220   4.366  1.00  0.00           H  
ATOM    485 1HG2 THR G  32      -7.590  29.208   7.153  1.00  0.00           H  
ATOM    486 2HG2 THR G  32      -6.221  28.252   6.595  1.00  0.00           H  
ATOM    487 3HG2 THR G  32      -5.987  29.936   7.117  1.00  0.00           H  
ATOM    488  N   GLU G  33      -6.553  29.247   2.251  1.00  0.00           N  
ATOM    489  CA  GLU G  33      -6.844  29.541   0.845  1.00  0.00           C  
ATOM    490  C   GLU G  33      -8.323  29.810   0.648  1.00  0.00           C  
ATOM    491  O   GLU G  33      -9.161  29.014   1.077  1.00  0.00           O  
ATOM    492  CB  GLU G  33      -6.383  28.393  -0.054  1.00  0.00           C  
ATOM    493  CG  GLU G  33      -6.638  28.614  -1.545  1.00  0.00           C  
ATOM    494  CD  GLU G  33      -6.152  27.463  -2.406  1.00  0.00           C  
ATOM    495  OE1 GLU G  33      -5.351  26.690  -1.941  1.00  0.00           O  
ATOM    496  OE2 GLU G  33      -6.652  27.310  -3.509  1.00  0.00           O  
ATOM    497  H   GLU G  33      -6.904  28.382   2.679  1.00  0.00           H  
ATOM    498  HA  GLU G  33      -6.299  30.439   0.555  1.00  0.00           H  
ATOM    499 1HB  GLU G  33      -5.313  28.237   0.082  1.00  0.00           H  
ATOM    500 2HB  GLU G  33      -6.883  27.479   0.245  1.00  0.00           H  
ATOM    501 1HG  GLU G  33      -7.711  28.743  -1.701  1.00  0.00           H  
ATOM    502 2HG  GLU G  33      -6.142  29.533  -1.855  1.00  0.00           H  
ATOM    503  N   VAL G  34      -8.663  30.970   0.079  1.00  0.00           N  
ATOM    504  CA  VAL G  34     -10.079  31.277  -0.087  1.00  0.00           C  
ATOM    505  C   VAL G  34     -10.461  31.769  -1.486  1.00  0.00           C  
ATOM    506  O   VAL G  34      -9.802  32.650  -2.046  1.00  0.00           O  
ATOM    507  CB  VAL G  34     -10.539  32.307   0.953  1.00  0.00           C  
ATOM    508  CG1 VAL G  34     -12.007  32.557   0.759  1.00  0.00           C  
ATOM    509  CG2 VAL G  34     -10.239  31.802   2.356  1.00  0.00           C  
ATOM    510  H   VAL G  34      -7.954  31.613  -0.245  1.00  0.00           H  
ATOM    511  HA  VAL G  34     -10.631  30.365   0.097  1.00  0.00           H  
ATOM    512  HB  VAL G  34     -10.029  33.253   0.795  1.00  0.00           H  
ATOM    513 1HG1 VAL G  34     -12.337  33.278   1.479  1.00  0.00           H  
ATOM    514 2HG1 VAL G  34     -12.204  32.932  -0.231  1.00  0.00           H  
ATOM    515 3HG1 VAL G  34     -12.549  31.635   0.895  1.00  0.00           H  
ATOM    516 1HG2 VAL G  34     -10.595  32.528   3.070  1.00  0.00           H  
ATOM    517 2HG2 VAL G  34     -10.731  30.871   2.523  1.00  0.00           H  
ATOM    518 3HG2 VAL G  34      -9.174  31.665   2.488  1.00  0.00           H  
ATOM    519  N   ARG G  35     -11.536  31.201  -2.040  1.00  0.00           N  
ATOM    520  CA  ARG G  35     -12.052  31.636  -3.337  1.00  0.00           C  
ATOM    521  C   ARG G  35     -13.363  32.411  -3.151  1.00  0.00           C  
ATOM    522  O   ARG G  35     -14.242  32.011  -2.380  1.00  0.00           O  
ATOM    523  CB  ARG G  35     -12.280  30.458  -4.274  1.00  0.00           C  
ATOM    524  CG  ARG G  35     -12.762  30.829  -5.677  1.00  0.00           C  
ATOM    525  CD  ARG G  35     -12.827  29.636  -6.571  1.00  0.00           C  
ATOM    526  NE  ARG G  35     -13.871  28.704  -6.152  1.00  0.00           N  
ATOM    527  CZ  ARG G  35     -15.147  28.745  -6.570  1.00  0.00           C  
ATOM    528  NH1 ARG G  35     -15.554  29.655  -7.425  1.00  0.00           N  
ATOM    529  NH2 ARG G  35     -15.975  27.847  -6.097  1.00  0.00           N  
ATOM    530  H   ARG G  35     -12.013  30.467  -1.509  1.00  0.00           H  
ATOM    531  HA  ARG G  35     -11.323  32.301  -3.798  1.00  0.00           H  
ATOM    532 1HB  ARG G  35     -11.358  29.889  -4.375  1.00  0.00           H  
ATOM    533 2HB  ARG G  35     -13.020  29.800  -3.859  1.00  0.00           H  
ATOM    534 1HG  ARG G  35     -13.764  31.260  -5.616  1.00  0.00           H  
ATOM    535 2HG  ARG G  35     -12.080  31.557  -6.117  1.00  0.00           H  
ATOM    536 1HD  ARG G  35     -13.043  29.955  -7.589  1.00  0.00           H  
ATOM    537 2HD  ARG G  35     -11.873  29.110  -6.548  1.00  0.00           H  
ATOM    538  HE  ARG G  35     -13.649  27.966  -5.464  1.00  0.00           H  
ATOM    539 1HH1 ARG G  35     -14.912  30.344  -7.780  1.00  0.00           H  
ATOM    540 2HH1 ARG G  35     -16.540  29.673  -7.729  1.00  0.00           H  
ATOM    541 1HH2 ARG G  35     -15.593  27.161  -5.432  1.00  0.00           H  
ATOM    542 2HH2 ARG G  35     -16.947  27.834  -6.378  1.00  0.00           H  
ATOM    543  N   PHE G  36     -13.497  33.527  -3.864  1.00  0.00           N  
ATOM    544  CA  PHE G  36     -14.696  34.363  -3.763  1.00  0.00           C  
ATOM    545  C   PHE G  36     -15.480  34.438  -5.082  1.00  0.00           C  
ATOM    546  O   PHE G  36     -14.945  34.904  -6.091  1.00  0.00           O  
ATOM    547  CB  PHE G  36     -14.259  35.772  -3.350  1.00  0.00           C  
ATOM    548  CG  PHE G  36     -13.604  35.828  -1.992  1.00  0.00           C  
ATOM    549  CD1 PHE G  36     -12.249  35.565  -1.856  1.00  0.00           C  
ATOM    550  CD2 PHE G  36     -14.320  36.152  -0.868  1.00  0.00           C  
ATOM    551  CE1 PHE G  36     -11.642  35.624  -0.628  1.00  0.00           C  
ATOM    552  CE2 PHE G  36     -13.711  36.206   0.364  1.00  0.00           C  
ATOM    553  CZ  PHE G  36     -12.378  35.945   0.483  1.00  0.00           C  
ATOM    554  H   PHE G  36     -12.748  33.813  -4.479  1.00  0.00           H  
ATOM    555  HA  PHE G  36     -15.356  33.947  -2.998  1.00  0.00           H  
ATOM    556 1HB  PHE G  36     -13.556  36.166  -4.081  1.00  0.00           H  
ATOM    557 2HB  PHE G  36     -15.114  36.435  -3.343  1.00  0.00           H  
ATOM    558  HD1 PHE G  36     -11.660  35.307  -2.735  1.00  0.00           H  
ATOM    559  HD2 PHE G  36     -15.379  36.371  -0.962  1.00  0.00           H  
ATOM    560  HE1 PHE G  36     -10.576  35.409  -0.539  1.00  0.00           H  
ATOM    561  HE2 PHE G  36     -14.285  36.458   1.241  1.00  0.00           H  
ATOM    562  HZ  PHE G  36     -11.899  35.991   1.455  1.00  0.00           H  
ATOM    563  N   GLU G  37     -16.749  34.003  -5.073  1.00  0.00           N  
ATOM    564  CA  GLU G  37     -17.579  34.043  -6.288  1.00  0.00           C  
ATOM    565  C   GLU G  37     -18.913  34.766  -6.071  1.00  0.00           C  
ATOM    566  O   GLU G  37     -19.649  34.484  -5.124  1.00  0.00           O  
ATOM    567  CB  GLU G  37     -17.839  32.620  -6.806  1.00  0.00           C  
ATOM    568  CG  GLU G  37     -18.689  32.549  -8.100  1.00  0.00           C  
ATOM    569  CD  GLU G  37     -18.892  31.128  -8.670  1.00  0.00           C  
ATOM    570  OE1 GLU G  37     -18.273  30.193  -8.200  1.00  0.00           O  
ATOM    571  OE2 GLU G  37     -19.668  30.996  -9.587  1.00  0.00           O  
ATOM    572  H   GLU G  37     -17.140  33.605  -4.213  1.00  0.00           H  
ATOM    573  HA  GLU G  37     -17.032  34.588  -7.057  1.00  0.00           H  
ATOM    574 1HB  GLU G  37     -16.887  32.135  -7.002  1.00  0.00           H  
ATOM    575 2HB  GLU G  37     -18.348  32.041  -6.033  1.00  0.00           H  
ATOM    576 1HG  GLU G  37     -19.672  32.978  -7.894  1.00  0.00           H  
ATOM    577 2HG  GLU G  37     -18.214  33.170  -8.858  1.00  0.00           H  
ATOM    578  N   LYS G  38     -19.239  35.704  -6.957  1.00  0.00           N  
ATOM    579  CA  LYS G  38     -20.500  36.433  -6.821  1.00  0.00           C  
ATOM    580  C   LYS G  38     -21.534  35.942  -7.836  1.00  0.00           C  
ATOM    581  O   LYS G  38     -21.244  35.864  -9.031  1.00  0.00           O  
ATOM    582  CB  LYS G  38     -20.258  37.941  -6.966  1.00  0.00           C  
ATOM    583  CG  LYS G  38     -19.368  38.524  -5.857  1.00  0.00           C  
ATOM    584  CD  LYS G  38     -19.164  40.039  -5.977  1.00  0.00           C  
ATOM    585  CE  LYS G  38     -18.272  40.564  -4.825  1.00  0.00           C  
ATOM    586  NZ  LYS G  38     -16.809  40.278  -5.051  1.00  0.00           N  
ATOM    587  H   LYS G  38     -18.612  35.913  -7.722  1.00  0.00           H  
ATOM    588  HA  LYS G  38     -20.903  36.252  -5.828  1.00  0.00           H  
ATOM    589 1HB  LYS G  38     -19.794  38.149  -7.928  1.00  0.00           H  
ATOM    590 2HB  LYS G  38     -21.215  38.464  -6.938  1.00  0.00           H  
ATOM    591 1HG  LYS G  38     -19.848  38.318  -4.902  1.00  0.00           H  
ATOM    592 2HG  LYS G  38     -18.396  38.032  -5.870  1.00  0.00           H  
ATOM    593 1HD  LYS G  38     -18.682  40.266  -6.929  1.00  0.00           H  
ATOM    594 2HD  LYS G  38     -20.127  40.547  -5.948  1.00  0.00           H  
ATOM    595 1HE  LYS G  38     -18.414  41.638  -4.707  1.00  0.00           H  
ATOM    596 2HE  LYS G  38     -18.581  40.065  -3.904  1.00  0.00           H  
ATOM    597 1HZ  LYS G  38     -16.255  40.614  -4.238  1.00  0.00           H  
ATOM    598 2HZ  LYS G  38     -16.653  39.291  -5.151  1.00  0.00           H  
ATOM    599 3HZ  LYS G  38     -16.493  40.745  -5.884  1.00  0.00           H  
ATOM    600  N   LYS G  39     -22.739  35.603  -7.358  1.00  0.00           N  
ATOM    601  CA  LYS G  39     -23.791  35.113  -8.257  1.00  0.00           C  
ATOM    602  C   LYS G  39     -25.201  35.483  -7.786  1.00  0.00           C  
ATOM    603  O   LYS G  39     -25.623  35.157  -6.673  1.00  0.00           O  
ATOM    604  CB  LYS G  39     -23.653  33.590  -8.429  1.00  0.00           C  
ATOM    605  CG  LYS G  39     -24.679  32.902  -9.373  1.00  0.00           C  
ATOM    606  CD  LYS G  39     -24.488  33.342 -10.832  1.00  0.00           C  
ATOM    607  CE  LYS G  39     -25.349  32.527 -11.838  1.00  0.00           C  
ATOM    608  NZ  LYS G  39     -26.844  32.776 -11.709  1.00  0.00           N  
ATOM    609  H   LYS G  39     -22.911  35.699  -6.352  1.00  0.00           H  
ATOM    610  HA  LYS G  39     -23.644  35.574  -9.233  1.00  0.00           H  
ATOM    611 1HB  LYS G  39     -22.654  33.362  -8.812  1.00  0.00           H  
ATOM    612 2HB  LYS G  39     -23.737  33.113  -7.453  1.00  0.00           H  
ATOM    613 1HG  LYS G  39     -24.561  31.822  -9.312  1.00  0.00           H  
ATOM    614 2HG  LYS G  39     -25.688  33.152  -9.057  1.00  0.00           H  
ATOM    615 1HD  LYS G  39     -24.775  34.390 -10.918  1.00  0.00           H  
ATOM    616 2HD  LYS G  39     -23.437  33.248 -11.103  1.00  0.00           H  
ATOM    617 1HE  LYS G  39     -25.040  32.807 -12.842  1.00  0.00           H  
ATOM    618 2HE  LYS G  39     -25.157  31.465 -11.694  1.00  0.00           H  
ATOM    619 1HZ  LYS G  39     -27.344  32.242 -12.389  1.00  0.00           H  
ATOM    620 2HZ  LYS G  39     -27.202  32.529 -10.782  1.00  0.00           H  
ATOM    621 3HZ  LYS G  39     -27.086  33.771 -11.822  1.00  0.00           H  
ATOM    622  N   ASP G  40     -25.939  36.163  -8.663  1.00  0.00           N  
ATOM    623  CA  ASP G  40     -27.327  36.585  -8.439  1.00  0.00           C  
ATOM    624  C   ASP G  40     -27.479  37.400  -7.152  1.00  0.00           C  
ATOM    625  O   ASP G  40     -28.492  37.317  -6.459  1.00  0.00           O  
ATOM    626  CB  ASP G  40     -28.243  35.361  -8.370  1.00  0.00           C  
ATOM    627  CG  ASP G  40     -28.164  34.513  -9.627  1.00  0.00           C  
ATOM    628  OD1 ASP G  40     -27.928  35.033 -10.706  1.00  0.00           O  
ATOM    629  OD2 ASP G  40     -28.253  33.306  -9.518  1.00  0.00           O  
ATOM    630  H   ASP G  40     -25.511  36.400  -9.547  1.00  0.00           H  
ATOM    631  HA  ASP G  40     -27.638  37.211  -9.276  1.00  0.00           H  
ATOM    632 1HB  ASP G  40     -27.984  34.747  -7.505  1.00  0.00           H  
ATOM    633 2HB  ASP G  40     -29.274  35.691  -8.236  1.00  0.00           H  
ATOM    634  N   GLY G  41     -26.464  38.198  -6.852  1.00  0.00           N  
ATOM    635  CA  GLY G  41     -26.438  39.065  -5.683  1.00  0.00           C  
ATOM    636  C   GLY G  41     -25.793  38.438  -4.435  1.00  0.00           C  
ATOM    637  O   GLY G  41     -25.469  39.157  -3.487  1.00  0.00           O  
ATOM    638  H   GLY G  41     -25.670  38.199  -7.474  1.00  0.00           H  
ATOM    639 1HA  GLY G  41     -25.906  39.980  -5.941  1.00  0.00           H  
ATOM    640 2HA  GLY G  41     -27.459  39.359  -5.443  1.00  0.00           H  
ATOM    641  N   LEU G  42     -25.548  37.129  -4.434  1.00  0.00           N  
ATOM    642  CA  LEU G  42     -24.955  36.497  -3.254  1.00  0.00           C  
ATOM    643  C   LEU G  42     -23.456  36.297  -3.389  1.00  0.00           C  
ATOM    644  O   LEU G  42     -22.934  36.101  -4.491  1.00  0.00           O  
ATOM    645  CB  LEU G  42     -25.613  35.139  -2.982  1.00  0.00           C  
ATOM    646  CG  LEU G  42     -27.113  35.173  -2.699  1.00  0.00           C  
ATOM    647  CD1 LEU G  42     -27.635  33.756  -2.524  1.00  0.00           C  
ATOM    648  CD2 LEU G  42     -27.340  35.972  -1.453  1.00  0.00           C  
ATOM    649  H   LEU G  42     -25.794  36.547  -5.239  1.00  0.00           H  
ATOM    650  HA  LEU G  42     -25.132  37.139  -2.391  1.00  0.00           H  
ATOM    651 1HB  LEU G  42     -25.454  34.501  -3.852  1.00  0.00           H  
ATOM    652 2HB  LEU G  42     -25.121  34.686  -2.120  1.00  0.00           H  
ATOM    653  HG  LEU G  42     -27.639  35.634  -3.540  1.00  0.00           H  
ATOM    654 1HD1 LEU G  42     -28.705  33.786  -2.318  1.00  0.00           H  
ATOM    655 2HD1 LEU G  42     -27.454  33.190  -3.439  1.00  0.00           H  
ATOM    656 3HD1 LEU G  42     -27.121  33.284  -1.693  1.00  0.00           H  
ATOM    657 1HD2 LEU G  42     -28.405  36.010  -1.223  1.00  0.00           H  
ATOM    658 2HD2 LEU G  42     -26.806  35.490  -0.631  1.00  0.00           H  
ATOM    659 3HD2 LEU G  42     -26.958  36.986  -1.594  1.00  0.00           H  
ATOM    660  N   LEU G  43     -22.749  36.338  -2.262  1.00  0.00           N  
ATOM    661  CA  LEU G  43     -21.318  36.023  -2.289  1.00  0.00           C  
ATOM    662  C   LEU G  43     -21.022  34.659  -1.670  1.00  0.00           C  
ATOM    663  O   LEU G  43     -21.287  34.396  -0.493  1.00  0.00           O  
ATOM    664  CB  LEU G  43     -20.475  37.166  -1.666  1.00  0.00           C  
ATOM    665  CG  LEU G  43     -18.982  36.875  -1.422  1.00  0.00           C  
ATOM    666  CD1 LEU G  43     -18.259  36.613  -2.710  1.00  0.00           C  
ATOM    667  CD2 LEU G  43     -18.351  38.061  -0.685  1.00  0.00           C  
ATOM    668  H   LEU G  43     -23.229  36.518  -1.370  1.00  0.00           H  
ATOM    669  HA  LEU G  43     -21.005  35.963  -3.331  1.00  0.00           H  
ATOM    670 1HB  LEU G  43     -20.495  37.986  -2.376  1.00  0.00           H  
ATOM    671 2HB  LEU G  43     -20.899  37.527  -0.779  1.00  0.00           H  
ATOM    672  HG  LEU G  43     -18.906  35.993  -0.821  1.00  0.00           H  
ATOM    673 1HD1 LEU G  43     -17.229  36.388  -2.495  1.00  0.00           H  
ATOM    674 2HD1 LEU G  43     -18.706  35.770  -3.212  1.00  0.00           H  
ATOM    675 3HD1 LEU G  43     -18.315  37.480  -3.340  1.00  0.00           H  
ATOM    676 1HD2 LEU G  43     -17.305  37.842  -0.489  1.00  0.00           H  
ATOM    677 2HD2 LEU G  43     -18.424  38.963  -1.295  1.00  0.00           H  
ATOM    678 3HD2 LEU G  43     -18.862  38.232   0.252  1.00  0.00           H  
ATOM    679  N   SER G  44     -20.494  33.768  -2.498  1.00  0.00           N  
ATOM    680  CA  SER G  44     -20.164  32.424  -2.068  1.00  0.00           C  
ATOM    681  C   SER G  44     -18.684  32.367  -1.766  1.00  0.00           C  
ATOM    682  O   SER G  44     -17.844  32.708  -2.611  1.00  0.00           O  
ATOM    683  CB  SER G  44     -20.538  31.404  -3.126  1.00  0.00           C  
ATOM    684  OG  SER G  44     -20.101  30.117  -2.760  1.00  0.00           O  
ATOM    685  H   SER G  44     -20.290  34.035  -3.464  1.00  0.00           H  
ATOM    686  HA  SER G  44     -20.708  32.193  -1.151  1.00  0.00           H  
ATOM    687 1HB  SER G  44     -21.621  31.401  -3.246  1.00  0.00           H  
ATOM    688 2HB  SER G  44     -20.101  31.689  -4.086  1.00  0.00           H  
ATOM    689  HG  SER G  44     -20.284  30.035  -1.818  1.00  0.00           H  
ATOM    690  N   ILE G  45     -18.352  32.000  -0.537  1.00  0.00           N  
ATOM    691  CA  ILE G  45     -16.957  31.972  -0.167  1.00  0.00           C  
ATOM    692  C   ILE G  45     -16.527  30.532   0.121  1.00  0.00           C  
ATOM    693  O   ILE G  45     -17.154  29.814   0.910  1.00  0.00           O  
ATOM    694  CB  ILE G  45     -16.699  32.896   1.040  1.00  0.00           C  
ATOM    695  CG1 ILE G  45     -17.138  34.316   0.712  1.00  0.00           C  
ATOM    696  CG2 ILE G  45     -15.263  32.902   1.353  1.00  0.00           C  
ATOM    697  CD1 ILE G  45     -17.064  35.292   1.878  1.00  0.00           C  
ATOM    698  H   ILE G  45     -19.068  31.732   0.143  1.00  0.00           H  
ATOM    699  HA  ILE G  45     -16.356  32.338  -0.998  1.00  0.00           H  
ATOM    700  HB  ILE G  45     -17.254  32.566   1.876  1.00  0.00           H  
ATOM    701 1HG1 ILE G  45     -16.542  34.669  -0.105  1.00  0.00           H  
ATOM    702 2HG1 ILE G  45     -18.173  34.278   0.391  1.00  0.00           H  
ATOM    703 1HG2 ILE G  45     -15.082  33.553   2.192  1.00  0.00           H  
ATOM    704 2HG2 ILE G  45     -14.946  31.904   1.585  1.00  0.00           H  
ATOM    705 3HG2 ILE G  45     -14.722  33.262   0.478  1.00  0.00           H  
ATOM    706 1HD1 ILE G  45     -17.403  36.275   1.560  1.00  0.00           H  
ATOM    707 2HD1 ILE G  45     -17.693  34.943   2.680  1.00  0.00           H  
ATOM    708 3HD1 ILE G  45     -16.044  35.364   2.227  1.00  0.00           H  
ATOM    709  N   GLU G  46     -15.500  30.080  -0.590  1.00  0.00           N  
ATOM    710  CA  GLU G  46     -14.982  28.726  -0.411  1.00  0.00           C  
ATOM    711  C   GLU G  46     -13.701  28.793   0.379  1.00  0.00           C  
ATOM    712  O   GLU G  46     -12.702  29.330  -0.106  1.00  0.00           O  
ATOM    713  CB  GLU G  46     -14.723  28.052  -1.760  1.00  0.00           C  
ATOM    714  CG  GLU G  46     -14.182  26.621  -1.674  1.00  0.00           C  
ATOM    715  CD  GLU G  46     -13.959  25.975  -3.050  1.00  0.00           C  
ATOM    716  OE1 GLU G  46     -14.273  26.609  -4.039  1.00  0.00           O  
ATOM    717  OE2 GLU G  46     -13.510  24.851  -3.105  1.00  0.00           O  
ATOM    718  H   GLU G  46     -15.045  30.717  -1.251  1.00  0.00           H  
ATOM    719  HA  GLU G  46     -15.703  28.132   0.153  1.00  0.00           H  
ATOM    720 1HB  GLU G  46     -15.644  28.037  -2.341  1.00  0.00           H  
ATOM    721 2HB  GLU G  46     -14.008  28.633  -2.304  1.00  0.00           H  
ATOM    722 1HG  GLU G  46     -13.234  26.639  -1.134  1.00  0.00           H  
ATOM    723 2HG  GLU G  46     -14.879  26.027  -1.090  1.00  0.00           H  
ATOM    724  N   VAL G  47     -13.710  28.260   1.593  1.00  0.00           N  
ATOM    725  CA  VAL G  47     -12.516  28.386   2.419  1.00  0.00           C  
ATOM    726  C   VAL G  47     -11.874  27.014   2.634  1.00  0.00           C  
ATOM    727  O   VAL G  47     -12.550  26.051   3.010  1.00  0.00           O  
ATOM    728  CB  VAL G  47     -12.877  29.042   3.783  1.00  0.00           C  
ATOM    729  CG1 VAL G  47     -13.529  30.405   3.616  1.00  0.00           C  
ATOM    730  CG2 VAL G  47     -13.800  28.181   4.499  1.00  0.00           C  
ATOM    731  H   VAL G  47     -14.556  27.791   1.937  1.00  0.00           H  
ATOM    732  HA  VAL G  47     -11.793  29.012   1.905  1.00  0.00           H  
ATOM    733  HB  VAL G  47     -11.982  29.187   4.342  1.00  0.00           H  
ATOM    734 1HG1 VAL G  47     -13.754  30.817   4.594  1.00  0.00           H  
ATOM    735 2HG1 VAL G  47     -12.885  31.074   3.100  1.00  0.00           H  
ATOM    736 3HG1 VAL G  47     -14.451  30.278   3.056  1.00  0.00           H  
ATOM    737 1HG2 VAL G  47     -14.052  28.628   5.457  1.00  0.00           H  
ATOM    738 2HG2 VAL G  47     -14.704  28.075   3.901  1.00  0.00           H  
ATOM    739 3HG2 VAL G  47     -13.335  27.211   4.654  1.00  0.00           H  
ATOM    740  N   LYS G  48     -10.566  26.910   2.380  1.00  0.00           N  
ATOM    741  CA  LYS G  48      -9.862  25.635   2.521  1.00  0.00           C  
ATOM    742  C   LYS G  48      -8.754  25.642   3.570  1.00  0.00           C  
ATOM    743  O   LYS G  48      -8.045  26.647   3.765  1.00  0.00           O  
ATOM    744  CB  LYS G  48      -9.274  25.210   1.175  1.00  0.00           C  
ATOM    745  CG  LYS G  48     -10.312  24.923   0.100  1.00  0.00           C  
ATOM    746  CD  LYS G  48      -9.678  24.394  -1.181  1.00  0.00           C  
ATOM    747  CE  LYS G  48      -8.862  25.472  -1.857  1.00  0.00           C  
ATOM    748  NZ  LYS G  48      -8.277  25.027  -3.165  1.00  0.00           N  
ATOM    749  H   LYS G  48     -10.050  27.724   2.037  1.00  0.00           H  
ATOM    750  HA  LYS G  48     -10.582  24.876   2.825  1.00  0.00           H  
ATOM    751 1HB  LYS G  48      -8.622  25.997   0.804  1.00  0.00           H  
ATOM    752 2HB  LYS G  48      -8.667  24.313   1.311  1.00  0.00           H  
ATOM    753 1HG  LYS G  48     -10.985  24.175   0.487  1.00  0.00           H  
ATOM    754 2HG  LYS G  48     -10.881  25.826  -0.123  1.00  0.00           H  
ATOM    755 1HD  LYS G  48      -9.037  23.545  -0.947  1.00  0.00           H  
ATOM    756 2HD  LYS G  48     -10.466  24.064  -1.862  1.00  0.00           H  
ATOM    757 1HE  LYS G  48      -9.493  26.344  -2.031  1.00  0.00           H  
ATOM    758 2HE  LYS G  48      -8.053  25.752  -1.189  1.00  0.00           H  
ATOM    759 1HZ  LYS G  48      -7.724  25.809  -3.554  1.00  0.00           H  
ATOM    760 2HZ  LYS G  48      -7.671  24.239  -3.014  1.00  0.00           H  
ATOM    761 3HZ  LYS G  48      -9.009  24.777  -3.805  1.00  0.00           H  
ATOM    762  N   ASN G  49      -8.547  24.457   4.166  1.00  0.00           N  
ATOM    763  CA  ASN G  49      -7.520  24.194   5.187  1.00  0.00           C  
ATOM    764  C   ASN G  49      -7.602  25.050   6.472  1.00  0.00           C  
ATOM    765  O   ASN G  49      -6.592  25.565   6.953  1.00  0.00           O  
ATOM    766  CB  ASN G  49      -6.138  24.330   4.571  1.00  0.00           C  
ATOM    767  CG  ASN G  49      -5.912  23.338   3.458  1.00  0.00           C  
ATOM    768  OD1 ASN G  49      -6.222  22.144   3.581  1.00  0.00           O  
ATOM    769  ND2 ASN G  49      -5.381  23.820   2.360  1.00  0.00           N  
ATOM    770  H   ASN G  49      -9.175  23.683   3.905  1.00  0.00           H  
ATOM    771  HA  ASN G  49      -7.641  23.156   5.505  1.00  0.00           H  
ATOM    772 1HB  ASN G  49      -5.981  25.339   4.193  1.00  0.00           H  
ATOM    773 2HB  ASN G  49      -5.389  24.158   5.343  1.00  0.00           H  
ATOM    774 1HD2 ASN G  49      -5.205  23.217   1.581  1.00  0.00           H  
ATOM    775 2HD2 ASN G  49      -5.146  24.791   2.302  1.00  0.00           H  
ATOM    776  N   LEU G  50      -8.808  25.183   7.036  1.00  0.00           N  
ATOM    777  CA  LEU G  50      -9.024  25.949   8.272  1.00  0.00           C  
ATOM    778  C   LEU G  50      -9.062  25.039   9.509  1.00  0.00           C  
ATOM    779  O   LEU G  50      -9.562  23.908   9.445  1.00  0.00           O  
ATOM    780  CB  LEU G  50     -10.381  26.680   8.213  1.00  0.00           C  
ATOM    781  CG  LEU G  50     -10.471  27.956   7.396  1.00  0.00           C  
ATOM    782  CD1 LEU G  50     -10.142  27.656   5.975  1.00  0.00           C  
ATOM    783  CD2 LEU G  50     -11.870  28.526   7.539  1.00  0.00           C  
ATOM    784  H   LEU G  50      -9.594  24.745   6.580  1.00  0.00           H  
ATOM    785  HA  LEU G  50      -8.214  26.668   8.384  1.00  0.00           H  
ATOM    786 1HB  LEU G  50     -11.122  25.990   7.814  1.00  0.00           H  
ATOM    787 2HB  LEU G  50     -10.671  26.929   9.237  1.00  0.00           H  
ATOM    788  HG  LEU G  50      -9.764  28.667   7.742  1.00  0.00           H  
ATOM    789 1HD1 LEU G  50     -10.183  28.560   5.392  1.00  0.00           H  
ATOM    790 2HD1 LEU G  50      -9.146  27.267   5.931  1.00  0.00           H  
ATOM    791 3HD1 LEU G  50     -10.844  26.924   5.573  1.00  0.00           H  
ATOM    792 1HD2 LEU G  50     -11.946  29.437   6.956  1.00  0.00           H  
ATOM    793 2HD2 LEU G  50     -12.591  27.797   7.179  1.00  0.00           H  
ATOM    794 3HD2 LEU G  50     -12.077  28.746   8.583  1.00  0.00           H  
ATOM    795  N   SER G  51      -8.563  25.553  10.644  1.00  0.00           N  
ATOM    796  CA  SER G  51      -8.621  24.846  11.934  1.00  0.00           C  
ATOM    797  C   SER G  51     -10.042  24.894  12.449  1.00  0.00           C  
ATOM    798  O   SER G  51     -10.785  25.774  12.032  1.00  0.00           O  
ATOM    799  CB  SER G  51      -7.715  25.521  12.946  1.00  0.00           C  
ATOM    800  OG  SER G  51      -8.216  26.798  13.308  1.00  0.00           O  
ATOM    801  H   SER G  51      -8.133  26.467  10.608  1.00  0.00           H  
ATOM    802  HA  SER G  51      -8.322  23.805  11.790  1.00  0.00           H  
ATOM    803 1HB  SER G  51      -7.624  24.897  13.834  1.00  0.00           H  
ATOM    804 2HB  SER G  51      -6.720  25.629  12.518  1.00  0.00           H  
ATOM    805  HG  SER G  51      -7.475  27.258  13.735  1.00  0.00           H  
ATOM    806  N   GLU G  52     -10.418  24.059  13.421  1.00  0.00           N  
ATOM    807  CA  GLU G  52     -11.809  24.127  13.882  1.00  0.00           C  
ATOM    808  C   GLU G  52     -12.181  25.492  14.475  1.00  0.00           C  
ATOM    809  O   GLU G  52     -13.283  25.989  14.234  1.00  0.00           O  
ATOM    810  CB  GLU G  52     -12.116  23.014  14.886  1.00  0.00           C  
ATOM    811  CG  GLU G  52     -12.178  21.593  14.277  1.00  0.00           C  
ATOM    812  CD  GLU G  52     -12.524  20.516  15.312  1.00  0.00           C  
ATOM    813  OE1 GLU G  52     -12.496  20.826  16.481  1.00  0.00           O  
ATOM    814  OE2 GLU G  52     -12.828  19.391  14.932  1.00  0.00           O  
ATOM    815  H   GLU G  52      -9.782  23.362  13.783  1.00  0.00           H  
ATOM    816  HA  GLU G  52     -12.453  23.962  13.018  1.00  0.00           H  
ATOM    817 1HB  GLU G  52     -11.361  23.014  15.671  1.00  0.00           H  
ATOM    818 2HB  GLU G  52     -13.078  23.214  15.357  1.00  0.00           H  
ATOM    819 1HG  GLU G  52     -12.934  21.584  13.489  1.00  0.00           H  
ATOM    820 2HG  GLU G  52     -11.216  21.362  13.822  1.00  0.00           H  
ATOM    821  N   GLU G  53     -11.267  26.134  15.205  1.00  0.00           N  
ATOM    822  CA  GLU G  53     -11.604  27.449  15.745  1.00  0.00           C  
ATOM    823  C   GLU G  53     -11.730  28.458  14.621  1.00  0.00           C  
ATOM    824  O   GLU G  53     -12.577  29.349  14.688  1.00  0.00           O  
ATOM    825  CB  GLU G  53     -10.608  27.935  16.795  1.00  0.00           C  
ATOM    826  CG  GLU G  53     -10.911  29.375  17.351  1.00  0.00           C  
ATOM    827  CD  GLU G  53     -12.277  29.612  18.110  1.00  0.00           C  
ATOM    828  OE1 GLU G  53     -12.877  28.694  18.658  1.00  0.00           O  
ATOM    829  OE2 GLU G  53     -12.694  30.769  18.111  1.00  0.00           O  
ATOM    830  H   GLU G  53     -10.367  25.710  15.374  1.00  0.00           H  
ATOM    831  HA  GLU G  53     -12.575  27.381  16.226  1.00  0.00           H  
ATOM    832 1HB  GLU G  53     -10.595  27.242  17.634  1.00  0.00           H  
ATOM    833 2HB  GLU G  53      -9.607  27.947  16.362  1.00  0.00           H  
ATOM    834 1HG  GLU G  53     -10.101  29.644  18.028  1.00  0.00           H  
ATOM    835 2HG  GLU G  53     -10.868  30.065  16.507  1.00  0.00           H  
ATOM    836  N   LEU G  54     -10.898  28.328  13.592  1.00  0.00           N  
ATOM    837  CA  LEU G  54     -10.968  29.231  12.461  1.00  0.00           C  
ATOM    838  C   LEU G  54     -12.258  28.993  11.674  1.00  0.00           C  
ATOM    839  O   LEU G  54     -12.865  29.945  11.183  1.00  0.00           O  
ATOM    840  CB  LEU G  54      -9.728  29.102  11.597  1.00  0.00           C  
ATOM    841  CG  LEU G  54      -9.637  30.052  10.451  1.00  0.00           C  
ATOM    842  CD1 LEU G  54      -9.738  31.467  10.946  1.00  0.00           C  
ATOM    843  CD2 LEU G  54      -8.315  29.843   9.789  1.00  0.00           C  
ATOM    844  H   LEU G  54     -10.206  27.580  13.579  1.00  0.00           H  
ATOM    845  HA  LEU G  54     -10.985  30.249  12.844  1.00  0.00           H  
ATOM    846 1HB  LEU G  54      -8.849  29.247  12.222  1.00  0.00           H  
ATOM    847 2HB  LEU G  54      -9.704  28.094  11.198  1.00  0.00           H  
ATOM    848  HG  LEU G  54     -10.441  29.878   9.758  1.00  0.00           H  
ATOM    849 1HD1 LEU G  54      -9.658  32.138  10.104  1.00  0.00           H  
ATOM    850 2HD1 LEU G  54     -10.687  31.610  11.431  1.00  0.00           H  
ATOM    851 3HD1 LEU G  54      -8.933  31.669  11.655  1.00  0.00           H  
ATOM    852 1HD2 LEU G  54      -8.221  30.535   8.953  1.00  0.00           H  
ATOM    853 2HD2 LEU G  54      -7.517  30.032  10.510  1.00  0.00           H  
ATOM    854 3HD2 LEU G  54      -8.236  28.828   9.439  1.00  0.00           H  
ATOM    855  N   GLN G  55     -12.704  27.733  11.570  1.00  0.00           N  
ATOM    856  CA  GLN G  55     -13.954  27.445  10.875  1.00  0.00           C  
ATOM    857  C   GLN G  55     -15.089  28.151  11.618  1.00  0.00           C  
ATOM    858  O   GLN G  55     -15.966  28.754  10.983  1.00  0.00           O  
ATOM    859  CB  GLN G  55     -14.238  25.932  10.850  1.00  0.00           C  
ATOM    860  CG  GLN G  55     -13.310  25.096   9.969  1.00  0.00           C  
ATOM    861  CD  GLN G  55     -13.506  23.569  10.154  1.00  0.00           C  
ATOM    862  OE1 GLN G  55     -14.628  23.039  10.331  1.00  0.00           O  
ATOM    863  NE2 GLN G  55     -12.388  22.830  10.112  1.00  0.00           N  
ATOM    864  H   GLN G  55     -12.149  26.972  11.961  1.00  0.00           H  
ATOM    865  HA  GLN G  55     -13.903  27.831   9.860  1.00  0.00           H  
ATOM    866 1HB  GLN G  55     -14.181  25.538  11.864  1.00  0.00           H  
ATOM    867 2HB  GLN G  55     -15.253  25.769  10.502  1.00  0.00           H  
ATOM    868 1HG  GLN G  55     -13.508  25.340   8.928  1.00  0.00           H  
ATOM    869 2HG  GLN G  55     -12.287  25.331  10.206  1.00  0.00           H  
ATOM    870 1HE2 GLN G  55     -12.443  21.841  10.219  1.00  0.00           H  
ATOM    871 2HE2 GLN G  55     -11.464  23.261   9.950  1.00  0.00           H  
ATOM    872  N   ARG G  56     -15.028  28.130  12.967  1.00  0.00           N  
ATOM    873  CA  ARG G  56     -16.012  28.818  13.794  1.00  0.00           C  
ATOM    874  C   ARG G  56     -15.898  30.331  13.645  1.00  0.00           C  
ATOM    875  O   ARG G  56     -16.903  31.017  13.483  1.00  0.00           O  
ATOM    876  CB  ARG G  56     -15.868  28.447  15.261  1.00  0.00           C  
ATOM    877  CG  ARG G  56     -16.347  27.058  15.605  1.00  0.00           C  
ATOM    878  CD  ARG G  56     -16.439  26.842  17.074  1.00  0.00           C  
ATOM    879  NE  ARG G  56     -15.118  26.784  17.725  1.00  0.00           N  
ATOM    880  CZ  ARG G  56     -14.385  25.657  17.893  1.00  0.00           C  
ATOM    881  NH1 ARG G  56     -14.805  24.476  17.461  1.00  0.00           N  
ATOM    882  NH2 ARG G  56     -13.225  25.764  18.514  1.00  0.00           N  
ATOM    883  H   ARG G  56     -14.291  27.581  13.423  1.00  0.00           H  
ATOM    884  HA  ARG G  56     -16.997  28.491  13.489  1.00  0.00           H  
ATOM    885 1HB  ARG G  56     -14.825  28.514  15.556  1.00  0.00           H  
ATOM    886 2HB  ARG G  56     -16.427  29.158  15.874  1.00  0.00           H  
ATOM    887 1HG  ARG G  56     -17.336  26.898  15.171  1.00  0.00           H  
ATOM    888 2HG  ARG G  56     -15.653  26.323  15.194  1.00  0.00           H  
ATOM    889 1HD  ARG G  56     -17.004  27.658  17.524  1.00  0.00           H  
ATOM    890 2HD  ARG G  56     -16.953  25.900  17.263  1.00  0.00           H  
ATOM    891  HE  ARG G  56     -14.688  27.654  18.081  1.00  0.00           H  
ATOM    892 1HH1 ARG G  56     -15.702  24.380  16.953  1.00  0.00           H  
ATOM    893 2HH1 ARG G  56     -14.245  23.652  17.621  1.00  0.00           H  
ATOM    894 1HH2 ARG G  56     -12.935  26.703  18.837  1.00  0.00           H  
ATOM    895 2HH2 ARG G  56     -12.645  24.954  18.664  1.00  0.00           H  
ATOM    896  N   LEU G  57     -14.671  30.844  13.609  1.00  0.00           N  
ATOM    897  CA  LEU G  57     -14.439  32.275  13.501  1.00  0.00           C  
ATOM    898  C   LEU G  57     -15.073  32.798  12.212  1.00  0.00           C  
ATOM    899  O   LEU G  57     -15.803  33.792  12.232  1.00  0.00           O  
ATOM    900  CB  LEU G  57     -12.929  32.542  13.476  1.00  0.00           C  
ATOM    901  CG  LEU G  57     -12.449  33.976  13.600  1.00  0.00           C  
ATOM    902  CD1 LEU G  57     -10.982  33.960  14.014  1.00  0.00           C  
ATOM    903  CD2 LEU G  57     -12.669  34.695  12.309  1.00  0.00           C  
ATOM    904  H   LEU G  57     -13.871  30.227  13.743  1.00  0.00           H  
ATOM    905  HA  LEU G  57     -14.896  32.771  14.358  1.00  0.00           H  
ATOM    906 1HB  LEU G  57     -12.466  31.961  14.275  1.00  0.00           H  
ATOM    907 2HB  LEU G  57     -12.559  32.172  12.537  1.00  0.00           H  
ATOM    908  HG  LEU G  57     -12.982  34.469  14.387  1.00  0.00           H  
ATOM    909 1HD1 LEU G  57     -10.629  34.966  14.130  1.00  0.00           H  
ATOM    910 2HD1 LEU G  57     -10.880  33.430  14.963  1.00  0.00           H  
ATOM    911 3HD1 LEU G  57     -10.392  33.456  13.252  1.00  0.00           H  
ATOM    912 1HD2 LEU G  57     -12.323  35.723  12.401  1.00  0.00           H  
ATOM    913 2HD2 LEU G  57     -12.112  34.175  11.534  1.00  0.00           H  
ATOM    914 3HD2 LEU G  57     -13.730  34.692  12.058  1.00  0.00           H  
ATOM    915  N   ILE G  58     -14.809  32.114  11.091  1.00  0.00           N  
ATOM    916  CA  ILE G  58     -15.334  32.539   9.800  1.00  0.00           C  
ATOM    917  C   ILE G  58     -16.864  32.430   9.718  1.00  0.00           C  
ATOM    918  O   ILE G  58     -17.507  33.316   9.148  1.00  0.00           O  
ATOM    919  CB  ILE G  58     -14.684  31.785   8.630  1.00  0.00           C  
ATOM    920  CG1 ILE G  58     -13.173  32.092   8.547  1.00  0.00           C  
ATOM    921  CG2 ILE G  58     -15.354  32.216   7.356  1.00  0.00           C  
ATOM    922  CD1 ILE G  58     -12.859  33.542   8.305  1.00  0.00           C  
ATOM    923  H   ILE G  58     -14.205  31.287  11.143  1.00  0.00           H  
ATOM    924  HA  ILE G  58     -15.072  33.586   9.671  1.00  0.00           H  
ATOM    925  HB  ILE G  58     -14.800  30.705   8.778  1.00  0.00           H  
ATOM    926 1HG1 ILE G  58     -12.700  31.789   9.481  1.00  0.00           H  
ATOM    927 2HG1 ILE G  58     -12.741  31.513   7.738  1.00  0.00           H  
ATOM    928 1HG2 ILE G  58     -14.907  31.687   6.523  1.00  0.00           H  
ATOM    929 2HG2 ILE G  58     -16.412  31.981   7.426  1.00  0.00           H  
ATOM    930 3HG2 ILE G  58     -15.230  33.286   7.217  1.00  0.00           H  
ATOM    931 1HD1 ILE G  58     -11.784  33.674   8.254  1.00  0.00           H  
ATOM    932 2HD1 ILE G  58     -13.299  33.855   7.372  1.00  0.00           H  
ATOM    933 3HD1 ILE G  58     -13.266  34.139   9.116  1.00  0.00           H  
ATOM    934  N   GLN G  59     -17.477  31.353  10.229  1.00  0.00           N  
ATOM    935  CA  GLN G  59     -18.939  31.329  10.171  1.00  0.00           C  
ATOM    936  C   GLN G  59     -19.579  32.356  11.129  1.00  0.00           C  
ATOM    937  O   GLN G  59     -20.637  32.916  10.807  1.00  0.00           O  
ATOM    938  CB  GLN G  59     -19.456  29.924  10.458  1.00  0.00           C  
ATOM    939  CG  GLN G  59     -19.159  29.445  11.823  1.00  0.00           C  
ATOM    940  CD  GLN G  59     -19.542  28.004  12.057  1.00  0.00           C  
ATOM    941  OE1 GLN G  59     -20.182  27.658  13.055  1.00  0.00           O  
ATOM    942  NE2 GLN G  59     -19.164  27.153  11.114  1.00  0.00           N  
ATOM    943  H   GLN G  59     -16.948  30.582  10.656  1.00  0.00           H  
ATOM    944  HA  GLN G  59     -19.240  31.586   9.157  1.00  0.00           H  
ATOM    945 1HB  GLN G  59     -20.520  29.921  10.354  1.00  0.00           H  
ATOM    946 2HB  GLN G  59     -19.041  29.218   9.739  1.00  0.00           H  
ATOM    947 1HG  GLN G  59     -18.113  29.537  11.921  1.00  0.00           H  
ATOM    948 2HG  GLN G  59     -19.652  30.069  12.548  1.00  0.00           H  
ATOM    949 1HE2 GLN G  59     -19.404  26.164  11.166  1.00  0.00           H  
ATOM    950 2HE2 GLN G  59     -18.657  27.484  10.316  1.00  0.00           H  
ATOM    951  N   GLU G  60     -18.890  32.694  12.241  1.00  0.00           N  
ATOM    952  CA  GLU G  60     -19.363  33.732  13.164  1.00  0.00           C  
ATOM    953  C   GLU G  60     -19.268  35.073  12.465  1.00  0.00           C  
ATOM    954  O   GLU G  60     -20.161  35.918  12.578  1.00  0.00           O  
ATOM    955  CB  GLU G  60     -18.571  33.715  14.489  1.00  0.00           C  
ATOM    956  CG  GLU G  60     -18.886  32.489  15.404  1.00  0.00           C  
ATOM    957  CD  GLU G  60     -17.960  32.304  16.623  1.00  0.00           C  
ATOM    958  OE1 GLU G  60     -16.936  32.976  16.721  1.00  0.00           O  
ATOM    959  OE2 GLU G  60     -18.293  31.478  17.464  1.00  0.00           O  
ATOM    960  H   GLU G  60     -18.037  32.183  12.485  1.00  0.00           H  
ATOM    961  HA  GLU G  60     -20.403  33.557  13.391  1.00  0.00           H  
ATOM    962 1HB  GLU G  60     -17.503  33.703  14.270  1.00  0.00           H  
ATOM    963 2HB  GLU G  60     -18.779  34.626  15.049  1.00  0.00           H  
ATOM    964 1HG  GLU G  60     -19.892  32.623  15.783  1.00  0.00           H  
ATOM    965 2HG  GLU G  60     -18.890  31.583  14.805  1.00  0.00           H  
ATOM    966  N   LEU G  61     -18.213  35.227  11.674  1.00  0.00           N  
ATOM    967  CA  LEU G  61     -17.960  36.428  10.916  1.00  0.00           C  
ATOM    968  C   LEU G  61     -19.012  36.674   9.884  1.00  0.00           C  
ATOM    969  O   LEU G  61     -19.537  37.787   9.791  1.00  0.00           O  
ATOM    970  CB  LEU G  61     -16.639  36.274  10.184  1.00  0.00           C  
ATOM    971  CG  LEU G  61     -16.208  37.359   9.378  1.00  0.00           C  
ATOM    972  CD1 LEU G  61     -16.015  38.542  10.251  1.00  0.00           C  
ATOM    973  CD2 LEU G  61     -14.978  36.908   8.704  1.00  0.00           C  
ATOM    974  H   LEU G  61     -17.504  34.490  11.658  1.00  0.00           H  
ATOM    975  HA  LEU G  61     -17.947  37.281  11.583  1.00  0.00           H  
ATOM    976 1HB  LEU G  61     -15.853  36.033  10.889  1.00  0.00           H  
ATOM    977 2HB  LEU G  61     -16.727  35.460   9.514  1.00  0.00           H  
ATOM    978  HG  LEU G  61     -16.958  37.605   8.631  1.00  0.00           H  
ATOM    979 1HD1 LEU G  61     -15.677  39.362   9.663  1.00  0.00           H  
ATOM    980 2HD1 LEU G  61     -16.959  38.804  10.731  1.00  0.00           H  
ATOM    981 3HD1 LEU G  61     -15.277  38.300  11.007  1.00  0.00           H  
ATOM    982 1HD2 LEU G  61     -14.579  37.673   8.071  1.00  0.00           H  
ATOM    983 2HD2 LEU G  61     -14.277  36.650   9.466  1.00  0.00           H  
ATOM    984 3HD2 LEU G  61     -15.206  36.030   8.107  1.00  0.00           H  
ATOM    985  N   LEU G  62     -19.384  35.649   9.126  1.00  0.00           N  
ATOM    986  CA  LEU G  62     -20.360  35.969   8.121  1.00  0.00           C  
ATOM    987  C   LEU G  62     -21.732  36.104   8.724  1.00  0.00           C  
ATOM    988  O   LEU G  62     -22.495  36.964   8.313  1.00  0.00           O  
ATOM    989  CB  LEU G  62     -20.407  34.957   7.000  1.00  0.00           C  
ATOM    990  CG  LEU G  62     -19.162  34.873   6.196  1.00  0.00           C  
ATOM    991  CD1 LEU G  62     -19.430  33.943   5.053  1.00  0.00           C  
ATOM    992  CD2 LEU G  62     -18.729  36.241   5.804  1.00  0.00           C  
ATOM    993  H   LEU G  62     -18.941  34.729   9.214  1.00  0.00           H  
ATOM    994  HA  LEU G  62     -20.091  36.926   7.681  1.00  0.00           H  
ATOM    995 1HB  LEU G  62     -20.595  33.973   7.433  1.00  0.00           H  
ATOM    996 2HB  LEU G  62     -21.231  35.207   6.331  1.00  0.00           H  
ATOM    997  HG  LEU G  62     -18.363  34.420   6.795  1.00  0.00           H  
ATOM    998 1HD1 LEU G  62     -18.542  33.836   4.454  1.00  0.00           H  
ATOM    999 2HD1 LEU G  62     -19.724  32.996   5.455  1.00  0.00           H  
ATOM   1000 3HD1 LEU G  62     -20.232  34.327   4.438  1.00  0.00           H  
ATOM   1001 1HD2 LEU G  62     -17.814  36.181   5.214  1.00  0.00           H  
ATOM   1002 2HD2 LEU G  62     -19.513  36.695   5.235  1.00  0.00           H  
ATOM   1003 3HD2 LEU G  62     -18.544  36.836   6.698  1.00  0.00           H  
ATOM   1004  N   GLN G  63     -22.073  35.332   9.742  1.00  0.00           N  
ATOM   1005  CA  GLN G  63     -23.403  35.548  10.273  1.00  0.00           C  
ATOM   1006  C   GLN G  63     -23.529  36.940  10.878  1.00  0.00           C  
ATOM   1007  O   GLN G  63     -24.552  37.599  10.699  1.00  0.00           O  
ATOM   1008  CB  GLN G  63     -23.734  34.474  11.278  1.00  0.00           C  
ATOM   1009  CG  GLN G  63     -24.044  33.102  10.662  1.00  0.00           C  
ATOM   1010  CD  GLN G  63     -25.404  33.050  10.042  1.00  0.00           C  
ATOM   1011  OE1 GLN G  63     -25.541  32.908   8.823  1.00  0.00           O  
ATOM   1012  NE2 GLN G  63     -26.453  33.151  10.887  1.00  0.00           N  
ATOM   1013  H   GLN G  63     -21.460  34.603  10.121  1.00  0.00           H  
ATOM   1014  HA  GLN G  63     -24.115  35.473   9.453  1.00  0.00           H  
ATOM   1015 1HB  GLN G  63     -22.864  34.357  11.931  1.00  0.00           H  
ATOM   1016 2HB  GLN G  63     -24.579  34.787  11.895  1.00  0.00           H  
ATOM   1017 1HG  GLN G  63     -23.303  32.910   9.886  1.00  0.00           H  
ATOM   1018 2HG  GLN G  63     -24.001  32.333  11.379  1.00  0.00           H  
ATOM   1019 1HE2 GLN G  63     -27.386  33.125  10.519  1.00  0.00           H  
ATOM   1020 2HE2 GLN G  63     -26.320  33.277  11.904  1.00  0.00           H  
ATOM   1021  N   LEU G  64     -22.486  37.439  11.540  1.00  0.00           N  
ATOM   1022  CA  LEU G  64     -22.577  38.783  12.078  1.00  0.00           C  
ATOM   1023  C   LEU G  64     -22.577  39.858  10.993  1.00  0.00           C  
ATOM   1024  O   LEU G  64     -23.332  40.822  11.100  1.00  0.00           O  
ATOM   1025  CB  LEU G  64     -21.452  39.028  13.060  1.00  0.00           C  
ATOM   1026  CG  LEU G  64     -21.540  38.292  14.371  1.00  0.00           C  
ATOM   1027  CD1 LEU G  64     -20.230  38.442  15.117  1.00  0.00           C  
ATOM   1028  CD2 LEU G  64     -22.675  38.902  15.181  1.00  0.00           C  
ATOM   1029  H   LEU G  64     -21.638  36.885  11.698  1.00  0.00           H  
ATOM   1030  HA  LEU G  64     -23.515  38.859  12.624  1.00  0.00           H  
ATOM   1031 1HB  LEU G  64     -20.508  38.755  12.581  1.00  0.00           H  
ATOM   1032 2HB  LEU G  64     -21.453  40.074  13.287  1.00  0.00           H  
ATOM   1033  HG  LEU G  64     -21.722  37.230  14.192  1.00  0.00           H  
ATOM   1034 1HD1 LEU G  64     -20.278  37.920  16.066  1.00  0.00           H  
ATOM   1035 2HD1 LEU G  64     -19.436  38.021  14.514  1.00  0.00           H  
ATOM   1036 3HD1 LEU G  64     -20.040  39.487  15.289  1.00  0.00           H  
ATOM   1037 1HD2 LEU G  64     -22.748  38.393  16.125  1.00  0.00           H  
ATOM   1038 2HD2 LEU G  64     -22.465  39.960  15.351  1.00  0.00           H  
ATOM   1039 3HD2 LEU G  64     -23.612  38.798  14.636  1.00  0.00           H  
ATOM   1040  N   LEU G  65     -21.777  39.692   9.928  1.00  0.00           N  
ATOM   1041  CA  LEU G  65     -21.719  40.712   8.879  1.00  0.00           C  
ATOM   1042  C   LEU G  65     -22.952  40.659   7.959  1.00  0.00           C  
ATOM   1043  O   LEU G  65     -23.359  41.678   7.394  1.00  0.00           O  
ATOM   1044  CB  LEU G  65     -20.419  40.577   8.092  1.00  0.00           C  
ATOM   1045  CG  LEU G  65     -19.141  40.886   8.915  1.00  0.00           C  
ATOM   1046  CD1 LEU G  65     -17.935  40.602   8.061  1.00  0.00           C  
ATOM   1047  CD2 LEU G  65     -19.170  42.346   9.409  1.00  0.00           C  
ATOM   1048  H   LEU G  65     -21.158  38.877   9.863  1.00  0.00           H  
ATOM   1049  HA  LEU G  65     -21.697  41.683   9.363  1.00  0.00           H  
ATOM   1050 1HB  LEU G  65     -20.341  39.548   7.731  1.00  0.00           H  
ATOM   1051 2HB  LEU G  65     -20.448  41.244   7.234  1.00  0.00           H  
ATOM   1052  HG  LEU G  65     -19.099  40.226   9.781  1.00  0.00           H  
ATOM   1053 1HD1 LEU G  65     -17.038  40.807   8.624  1.00  0.00           H  
ATOM   1054 2HD1 LEU G  65     -17.950  39.560   7.753  1.00  0.00           H  
ATOM   1055 3HD1 LEU G  65     -17.951  41.216   7.209  1.00  0.00           H  
ATOM   1056 1HD2 LEU G  65     -18.271  42.547   9.992  1.00  0.00           H  
ATOM   1057 2HD2 LEU G  65     -19.208  43.017   8.584  1.00  0.00           H  
ATOM   1058 3HD2 LEU G  65     -20.050  42.499  10.032  1.00  0.00           H  
ATOM   1059  N   VAL G  66     -23.543  39.473   7.806  1.00  0.00           N  
ATOM   1060  CA  VAL G  66     -24.771  39.285   7.042  1.00  0.00           C  
ATOM   1061  C   VAL G  66     -25.952  39.833   7.835  1.00  0.00           C  
ATOM   1062  O   VAL G  66     -26.779  40.568   7.284  1.00  0.00           O  
ATOM   1063  CB  VAL G  66     -24.975  37.805   6.687  1.00  0.00           C  
ATOM   1064  CG1 VAL G  66     -26.328  37.587   6.091  1.00  0.00           C  
ATOM   1065  CG2 VAL G  66     -23.919  37.398   5.660  1.00  0.00           C  
ATOM   1066  H   VAL G  66     -23.130  38.650   8.239  1.00  0.00           H  
ATOM   1067  HA  VAL G  66     -24.689  39.841   6.106  1.00  0.00           H  
ATOM   1068  HB  VAL G  66     -24.888  37.201   7.589  1.00  0.00           H  
ATOM   1069 1HG1 VAL G  66     -26.446  36.532   5.843  1.00  0.00           H  
ATOM   1070 2HG1 VAL G  66     -27.088  37.878   6.814  1.00  0.00           H  
ATOM   1071 3HG1 VAL G  66     -26.424  38.188   5.208  1.00  0.00           H  
ATOM   1072 1HG2 VAL G  66     -24.060  36.346   5.422  1.00  0.00           H  
ATOM   1073 2HG2 VAL G  66     -24.045  38.016   4.771  1.00  0.00           H  
ATOM   1074 3HG2 VAL G  66     -22.921  37.548   6.054  1.00  0.00           H  
ATOM   1075  N   ARG G  67     -26.025  39.500   9.143  1.00  0.00           N  
ATOM   1076  CA  ARG G  67     -27.072  40.055   9.989  1.00  0.00           C  
ATOM   1077  C   ARG G  67     -26.890  41.567  10.037  1.00  0.00           C  
ATOM   1078  O   ARG G  67     -27.871  42.313   9.959  1.00  0.00           O  
ATOM   1079  CB  ARG G  67     -27.042  39.473  11.407  1.00  0.00           C  
ATOM   1080  CG  ARG G  67     -27.519  37.986  11.553  1.00  0.00           C  
ATOM   1081  CD  ARG G  67     -27.480  37.514  12.998  1.00  0.00           C  
ATOM   1082  NE  ARG G  67     -27.841  36.085  13.153  1.00  0.00           N  
ATOM   1083  CZ  ARG G  67     -29.087  35.604  13.104  1.00  0.00           C  
ATOM   1084  NH1 ARG G  67     -30.114  36.394  12.861  1.00  0.00           N  
ATOM   1085  NH2 ARG G  67     -29.255  34.325  13.300  1.00  0.00           N  
ATOM   1086  H   ARG G  67     -25.350  38.860   9.567  1.00  0.00           H  
ATOM   1087  HA  ARG G  67     -28.041  39.831   9.545  1.00  0.00           H  
ATOM   1088 1HB  ARG G  67     -26.020  39.527  11.789  1.00  0.00           H  
ATOM   1089 2HB  ARG G  67     -27.661  40.085  12.061  1.00  0.00           H  
ATOM   1090 1HG  ARG G  67     -28.552  37.921  11.215  1.00  0.00           H  
ATOM   1091 2HG  ARG G  67     -26.913  37.322  10.948  1.00  0.00           H  
ATOM   1092 1HD  ARG G  67     -26.467  37.647  13.383  1.00  0.00           H  
ATOM   1093 2HD  ARG G  67     -28.172  38.104  13.595  1.00  0.00           H  
ATOM   1094  HE  ARG G  67     -27.114  35.385  13.386  1.00  0.00           H  
ATOM   1095 1HH1 ARG G  67     -29.966  37.381  12.713  1.00  0.00           H  
ATOM   1096 2HH1 ARG G  67     -31.048  36.013  12.829  1.00  0.00           H  
ATOM   1097 1HH2 ARG G  67     -28.418  33.759  13.514  1.00  0.00           H  
ATOM   1098 2HH2 ARG G  67     -30.174  33.925  13.267  1.00  0.00           H  
ATOM   1099  N   LEU G  68     -25.632  42.028  10.080  1.00  0.00           N  
ATOM   1100  CA  LEU G  68     -25.386  43.447  10.083  1.00  0.00           C  
ATOM   1101  C   LEU G  68     -25.879  44.089   8.816  1.00  0.00           C  
ATOM   1102  O   LEU G  68     -26.634  45.054   8.876  1.00  0.00           O  
ATOM   1103  CB  LEU G  68     -23.892  43.760  10.200  1.00  0.00           C  
ATOM   1104  CG  LEU G  68     -23.611  45.176  10.098  1.00  0.00           C  
ATOM   1105  CD1 LEU G  68     -24.384  45.815  11.129  1.00  0.00           C  
ATOM   1106  CD2 LEU G  68     -22.115  45.463  10.271  1.00  0.00           C  
ATOM   1107  H   LEU G  68     -24.839  41.395  10.173  1.00  0.00           H  
ATOM   1108  HA  LEU G  68     -25.913  43.885  10.928  1.00  0.00           H  
ATOM   1109 1HB  LEU G  68     -23.482  43.383  11.109  1.00  0.00           H  
ATOM   1110 2HB  LEU G  68     -23.386  43.285   9.379  1.00  0.00           H  
ATOM   1111  HG  LEU G  68     -23.934  45.535   9.139  1.00  0.00           H  
ATOM   1112 1HD1 LEU G  68     -24.224  46.873  11.067  1.00  0.00           H  
ATOM   1113 2HD1 LEU G  68     -25.427  45.587  10.957  1.00  0.00           H  
ATOM   1114 3HD1 LEU G  68     -24.085  45.436  12.100  1.00  0.00           H  
ATOM   1115 1HD2 LEU G  68     -21.936  46.540  10.204  1.00  0.00           H  
ATOM   1116 2HD2 LEU G  68     -21.789  45.109  11.240  1.00  0.00           H  
ATOM   1117 3HD2 LEU G  68     -21.552  44.960   9.502  1.00  0.00           H  
ATOM   1118  N   ALA G  69     -25.525  43.541   7.659  1.00  0.00           N  
ATOM   1119  CA  ALA G  69     -25.970  44.166   6.437  1.00  0.00           C  
ATOM   1120  C   ALA G  69     -27.484  44.208   6.365  1.00  0.00           C  
ATOM   1121  O   ALA G  69     -28.045  45.217   5.940  1.00  0.00           O  
ATOM   1122  CB  ALA G  69     -25.417  43.431   5.254  1.00  0.00           C  
ATOM   1123  H   ALA G  69     -24.902  42.732   7.624  1.00  0.00           H  
ATOM   1124  HA  ALA G  69     -25.601  45.184   6.422  1.00  0.00           H  
ATOM   1125 1HB  ALA G  69     -25.736  43.922   4.334  1.00  0.00           H  
ATOM   1126 2HB  ALA G  69     -24.331  43.429   5.317  1.00  0.00           H  
ATOM   1127 3HB  ALA G  69     -25.788  42.400   5.275  1.00  0.00           H  
ATOM   1128  N   ALA G  70     -28.161  43.148   6.827  1.00  0.00           N  
ATOM   1129  CA  ALA G  70     -29.617  43.150   6.785  1.00  0.00           C  
ATOM   1130  C   ALA G  70     -30.186  44.283   7.640  1.00  0.00           C  
ATOM   1131  O   ALA G  70     -31.160  44.943   7.251  1.00  0.00           O  
ATOM   1132  CB  ALA G  70     -30.145  41.815   7.270  1.00  0.00           C  
ATOM   1133  H   ALA G  70     -27.660  42.321   7.169  1.00  0.00           H  
ATOM   1134  HA  ALA G  70     -29.926  43.313   5.751  1.00  0.00           H  
ATOM   1135 1HB  ALA G  70     -31.231  41.809   7.217  1.00  0.00           H  
ATOM   1136 2HB  ALA G  70     -29.740  41.019   6.644  1.00  0.00           H  
ATOM   1137 3HB  ALA G  70     -29.828  41.660   8.302  1.00  0.00           H  
ATOM   1138  N   LEU G  71     -29.563  44.524   8.797  1.00  0.00           N  
ATOM   1139  CA  LEU G  71     -29.986  45.598   9.677  1.00  0.00           C  
ATOM   1140  C   LEU G  71     -29.666  46.961   9.084  1.00  0.00           C  
ATOM   1141  O   LEU G  71     -30.466  47.886   9.204  1.00  0.00           O  
ATOM   1142  CB  LEU G  71     -29.309  45.463  11.032  1.00  0.00           C  
ATOM   1143  CG  LEU G  71     -29.741  44.313  11.911  1.00  0.00           C  
ATOM   1144  CD1 LEU G  71     -28.771  44.206  13.082  1.00  0.00           C  
ATOM   1145  CD2 LEU G  71     -31.151  44.594  12.414  1.00  0.00           C  
ATOM   1146  H   LEU G  71     -28.778  43.926   9.081  1.00  0.00           H  
ATOM   1147  HA  LEU G  71     -31.062  45.523   9.815  1.00  0.00           H  
ATOM   1148 1HB  LEU G  71     -28.243  45.349  10.860  1.00  0.00           H  
ATOM   1149 2HB  LEU G  71     -29.484  46.375  11.585  1.00  0.00           H  
ATOM   1150  HG  LEU G  71     -29.719  43.379  11.350  1.00  0.00           H  
ATOM   1151 1HD1 LEU G  71     -29.065  43.388  13.736  1.00  0.00           H  
ATOM   1152 2HD1 LEU G  71     -27.770  44.025  12.698  1.00  0.00           H  
ATOM   1153 3HD1 LEU G  71     -28.790  45.132  13.628  1.00  0.00           H  
ATOM   1154 1HD2 LEU G  71     -31.475  43.780  13.063  1.00  0.00           H  
ATOM   1155 2HD2 LEU G  71     -31.154  45.533  12.975  1.00  0.00           H  
ATOM   1156 3HD2 LEU G  71     -31.829  44.676  11.566  1.00  0.00           H  
ATOM   1157  N   LEU G  72     -28.517  47.087   8.419  1.00  0.00           N  
ATOM   1158  CA  LEU G  72     -28.119  48.368   7.852  1.00  0.00           C  
ATOM   1159  C   LEU G  72     -29.082  48.750   6.723  1.00  0.00           C  
ATOM   1160  O   LEU G  72     -29.470  49.918   6.589  1.00  0.00           O  
ATOM   1161  CB  LEU G  72     -26.691  48.275   7.291  1.00  0.00           C  
ATOM   1162  CG  LEU G  72     -25.543  48.051   8.317  1.00  0.00           C  
ATOM   1163  CD1 LEU G  72     -24.251  47.828   7.570  1.00  0.00           C  
ATOM   1164  CD2 LEU G  72     -25.415  49.193   9.202  1.00  0.00           C  
ATOM   1165  H   LEU G  72     -27.892  46.280   8.349  1.00  0.00           H  
ATOM   1166  HA  LEU G  72     -28.161  49.128   8.631  1.00  0.00           H  
ATOM   1167 1HB  LEU G  72     -26.662  47.448   6.584  1.00  0.00           H  
ATOM   1168 2HB  LEU G  72     -26.472  49.191   6.743  1.00  0.00           H  
ATOM   1169  HG  LEU G  72     -25.753  47.194   8.903  1.00  0.00           H  
ATOM   1170 1HD1 LEU G  72     -23.446  47.666   8.281  1.00  0.00           H  
ATOM   1171 2HD1 LEU G  72     -24.334  46.969   6.921  1.00  0.00           H  
ATOM   1172 3HD1 LEU G  72     -24.035  48.708   6.966  1.00  0.00           H  
ATOM   1173 1HD2 LEU G  72     -24.611  49.027   9.897  1.00  0.00           H  
ATOM   1174 2HD2 LEU G  72     -25.198  50.028   8.601  1.00  0.00           H  
ATOM   1175 3HD2 LEU G  72     -26.344  49.347   9.743  1.00  0.00           H  
ATOM   1176  N   GLU G  73     -29.495  47.745   5.937  1.00  0.00           N  
ATOM   1177  CA  GLU G  73     -30.434  47.953   4.843  1.00  0.00           C  
ATOM   1178  C   GLU G  73     -31.810  48.327   5.392  1.00  0.00           C  
ATOM   1179  O   GLU G  73     -32.466  49.242   4.872  1.00  0.00           O  
ATOM   1180  CB  GLU G  73     -30.501  46.682   3.984  1.00  0.00           C  
ATOM   1181  CG  GLU G  73     -29.214  46.431   3.202  1.00  0.00           C  
ATOM   1182  CD  GLU G  73     -29.089  45.092   2.519  1.00  0.00           C  
ATOM   1183  OE1 GLU G  73     -29.985  44.285   2.566  1.00  0.00           O  
ATOM   1184  OE2 GLU G  73     -28.040  44.881   1.948  1.00  0.00           O  
ATOM   1185  H   GLU G  73     -29.113  46.806   6.091  1.00  0.00           H  
ATOM   1186  HA  GLU G  73     -30.076  48.776   4.228  1.00  0.00           H  
ATOM   1187 1HB  GLU G  73     -30.677  45.818   4.629  1.00  0.00           H  
ATOM   1188 2HB  GLU G  73     -31.330  46.749   3.283  1.00  0.00           H  
ATOM   1189 1HG  GLU G  73     -29.171  47.180   2.428  1.00  0.00           H  
ATOM   1190 2HG  GLU G  73     -28.362  46.586   3.860  1.00  0.00           H  
ATOM   1191  N   ALA G  74     -32.221  47.660   6.485  1.00  0.00           N  
ATOM   1192  CA  ALA G  74     -33.487  47.976   7.124  1.00  0.00           C  
ATOM   1193  C   ALA G  74     -33.472  49.401   7.642  1.00  0.00           C  
ATOM   1194  O   ALA G  74     -34.452  50.131   7.480  1.00  0.00           O  
ATOM   1195  CB  ALA G  74     -33.756  47.019   8.268  1.00  0.00           C  
ATOM   1196  H   ALA G  74     -31.660  46.885   6.853  1.00  0.00           H  
ATOM   1197  HA  ALA G  74     -34.277  47.887   6.380  1.00  0.00           H  
ATOM   1198 1HB  ALA G  74     -34.711  47.257   8.728  1.00  0.00           H  
ATOM   1199 2HB  ALA G  74     -33.773  45.998   7.890  1.00  0.00           H  
ATOM   1200 3HB  ALA G  74     -32.963  47.116   9.003  1.00  0.00           H  
ATOM   1201  N   VAL G  75     -32.331  49.832   8.191  1.00  0.00           N  
ATOM   1202  CA  VAL G  75     -32.237  51.186   8.690  1.00  0.00           C  
ATOM   1203  C   VAL G  75     -32.371  52.192   7.594  1.00  0.00           C  
ATOM   1204  O   VAL G  75     -33.137  53.138   7.738  1.00  0.00           O  
ATOM   1205  CB  VAL G  75     -30.926  51.457   9.429  1.00  0.00           C  
ATOM   1206  CG1 VAL G  75     -30.814  52.908   9.666  1.00  0.00           C  
ATOM   1207  CG2 VAL G  75     -30.929  50.767  10.766  1.00  0.00           C  
ATOM   1208  H   VAL G  75     -31.547  49.186   8.314  1.00  0.00           H  
ATOM   1209  HA  VAL G  75     -33.049  51.345   9.395  1.00  0.00           H  
ATOM   1210  HB  VAL G  75     -30.082  51.127   8.823  1.00  0.00           H  
ATOM   1211 1HG1 VAL G  75     -29.893  53.116  10.174  1.00  0.00           H  
ATOM   1212 2HG1 VAL G  75     -30.812  53.432   8.715  1.00  0.00           H  
ATOM   1213 3HG1 VAL G  75     -31.653  53.250  10.266  1.00  0.00           H  
ATOM   1214 1HG2 VAL G  75     -30.016  50.996  11.284  1.00  0.00           H  
ATOM   1215 2HG2 VAL G  75     -31.771  51.130  11.348  1.00  0.00           H  
ATOM   1216 3HG2 VAL G  75     -31.015  49.702  10.632  1.00  0.00           H  
ATOM   1217  N   ARG G  76     -31.689  51.990   6.473  1.00  0.00           N  
ATOM   1218  CA  ARG G  76     -31.806  52.984   5.423  1.00  0.00           C  
ATOM   1219  C   ARG G  76     -33.247  53.118   4.936  1.00  0.00           C  
ATOM   1220  O   ARG G  76     -33.715  54.234   4.689  1.00  0.00           O  
ATOM   1221  CB  ARG G  76     -30.881  52.663   4.267  1.00  0.00           C  
ATOM   1222  CG  ARG G  76     -29.408  52.897   4.582  1.00  0.00           C  
ATOM   1223  CD  ARG G  76     -28.564  52.876   3.364  1.00  0.00           C  
ATOM   1224  NE  ARG G  76     -28.547  51.576   2.731  1.00  0.00           N  
ATOM   1225  CZ  ARG G  76     -27.679  50.592   3.035  1.00  0.00           C  
ATOM   1226  NH1 ARG G  76     -26.767  50.780   3.960  1.00  0.00           N  
ATOM   1227  NH2 ARG G  76     -27.746  49.445   2.392  1.00  0.00           N  
ATOM   1228  H   ARG G  76     -31.063  51.182   6.383  1.00  0.00           H  
ATOM   1229  HA  ARG G  76     -31.492  53.945   5.835  1.00  0.00           H  
ATOM   1230 1HB  ARG G  76     -30.999  51.610   3.997  1.00  0.00           H  
ATOM   1231 2HB  ARG G  76     -31.148  53.262   3.399  1.00  0.00           H  
ATOM   1232 1HG  ARG G  76     -29.294  53.868   5.069  1.00  0.00           H  
ATOM   1233 2HG  ARG G  76     -29.059  52.114   5.256  1.00  0.00           H  
ATOM   1234 1HD  ARG G  76     -28.945  53.601   2.645  1.00  0.00           H  
ATOM   1235 2HD  ARG G  76     -27.539  53.135   3.631  1.00  0.00           H  
ATOM   1236  HE  ARG G  76     -29.235  51.393   2.014  1.00  0.00           H  
ATOM   1237 1HH1 ARG G  76     -26.711  51.658   4.447  1.00  0.00           H  
ATOM   1238 2HH1 ARG G  76     -26.081  50.038   4.164  1.00  0.00           H  
ATOM   1239 1HH2 ARG G  76     -28.448  49.307   1.680  1.00  0.00           H  
ATOM   1240 2HH2 ARG G  76     -27.106  48.689   2.618  1.00  0.00           H  
ATOM   1241  N   ALA G  77     -33.974  51.996   4.827  1.00  0.00           N  
ATOM   1242  CA  ALA G  77     -35.370  52.066   4.393  1.00  0.00           C  
ATOM   1243  C   ALA G  77     -36.213  52.892   5.375  1.00  0.00           C  
ATOM   1244  O   ALA G  77     -37.092  53.672   4.974  1.00  0.00           O  
ATOM   1245  CB  ALA G  77     -35.940  50.663   4.281  1.00  0.00           C  
ATOM   1246  H   ALA G  77     -33.541  51.085   5.027  1.00  0.00           H  
ATOM   1247  HA  ALA G  77     -35.400  52.554   3.420  1.00  0.00           H  
ATOM   1248 1HB  ALA G  77     -36.971  50.714   3.940  1.00  0.00           H  
ATOM   1249 2HB  ALA G  77     -35.346  50.086   3.572  1.00  0.00           H  
ATOM   1250 3HB  ALA G  77     -35.901  50.183   5.260  1.00  0.00           H  
ATOM   1251  N   VAL G  78     -35.919  52.730   6.661  1.00  0.00           N  
ATOM   1252  CA  VAL G  78     -36.610  53.442   7.716  1.00  0.00           C  
ATOM   1253  C   VAL G  78     -36.240  54.916   7.752  1.00  0.00           C  
ATOM   1254  O   VAL G  78     -37.114  55.768   7.918  1.00  0.00           O  
ATOM   1255  CB  VAL G  78     -36.334  52.792   9.057  1.00  0.00           C  
ATOM   1256  CG1 VAL G  78     -36.893  53.607  10.108  1.00  0.00           C  
ATOM   1257  CG2 VAL G  78     -36.965  51.441   9.087  1.00  0.00           C  
ATOM   1258  H   VAL G  78     -35.196  52.049   6.921  1.00  0.00           H  
ATOM   1259  HA  VAL G  78     -37.679  53.362   7.527  1.00  0.00           H  
ATOM   1260  HB  VAL G  78     -35.258  52.710   9.208  1.00  0.00           H  
ATOM   1261 1HG1 VAL G  78     -36.703  53.137  11.047  1.00  0.00           H  
ATOM   1262 2HG1 VAL G  78     -36.445  54.600  10.089  1.00  0.00           H  
ATOM   1263 3HG1 VAL G  78     -37.952  53.688   9.956  1.00  0.00           H  
ATOM   1264 1HG2 VAL G  78     -36.761  50.991  10.032  1.00  0.00           H  
ATOM   1265 2HG2 VAL G  78     -38.039  51.539   8.947  1.00  0.00           H  
ATOM   1266 3HG2 VAL G  78     -36.560  50.827   8.300  1.00  0.00           H  
ATOM   1267  N   GLU G  79     -34.950  55.226   7.599  1.00  0.00           N  
ATOM   1268  CA  GLU G  79     -34.515  56.611   7.623  1.00  0.00           C  
ATOM   1269  C   GLU G  79     -35.157  57.383   6.482  1.00  0.00           C  
ATOM   1270  O   GLU G  79     -35.557  58.536   6.669  1.00  0.00           O  
ATOM   1271  CB  GLU G  79     -32.987  56.733   7.519  1.00  0.00           C  
ATOM   1272  CG  GLU G  79     -32.189  56.284   8.753  1.00  0.00           C  
ATOM   1273  CD  GLU G  79     -30.682  56.370   8.530  1.00  0.00           C  
ATOM   1274  OE1 GLU G  79     -30.278  56.713   7.442  1.00  0.00           O  
ATOM   1275  OE2 GLU G  79     -29.947  56.084   9.441  1.00  0.00           O  
ATOM   1276  H   GLU G  79     -34.273  54.477   7.472  1.00  0.00           H  
ATOM   1277  HA  GLU G  79     -34.843  57.048   8.559  1.00  0.00           H  
ATOM   1278 1HB  GLU G  79     -32.646  56.124   6.679  1.00  0.00           H  
ATOM   1279 2HB  GLU G  79     -32.719  57.764   7.299  1.00  0.00           H  
ATOM   1280 1HG  GLU G  79     -32.448  56.907   9.602  1.00  0.00           H  
ATOM   1281 2HG  GLU G  79     -32.470  55.269   8.996  1.00  0.00           H  
ATOM   1282  N   GLU G  80     -35.283  56.754   5.303  1.00  0.00           N  
ATOM   1283  CA  GLU G  80     -35.945  57.432   4.199  1.00  0.00           C  
ATOM   1284  C   GLU G  80     -37.397  57.714   4.573  1.00  0.00           C  
ATOM   1285  O   GLU G  80     -37.888  58.823   4.339  1.00  0.00           O  
ATOM   1286  CB  GLU G  80     -35.870  56.618   2.901  1.00  0.00           C  
ATOM   1287  CG  GLU G  80     -36.530  57.319   1.687  1.00  0.00           C  
ATOM   1288  CD  GLU G  80     -36.364  56.581   0.347  1.00  0.00           C  
ATOM   1289  OE1 GLU G  80     -35.651  55.608   0.290  1.00  0.00           O  
ATOM   1290  OE2 GLU G  80     -36.978  57.006  -0.616  1.00  0.00           O  
ATOM   1291  H   GLU G  80     -34.897  55.811   5.177  1.00  0.00           H  
ATOM   1292  HA  GLU G  80     -35.446  58.384   4.030  1.00  0.00           H  
ATOM   1293 1HB  GLU G  80     -34.827  56.414   2.659  1.00  0.00           H  
ATOM   1294 2HB  GLU G  80     -36.364  55.654   3.051  1.00  0.00           H  
ATOM   1295 1HG  GLU G  80     -37.593  57.418   1.899  1.00  0.00           H  
ATOM   1296 2HG  GLU G  80     -36.117  58.323   1.596  1.00  0.00           H  
ATOM   1297  N   ALA G  81     -38.077  56.734   5.197  1.00  0.00           N  
ATOM   1298  CA  ALA G  81     -39.463  56.932   5.614  1.00  0.00           C  
ATOM   1299  C   ALA G  81     -39.586  58.080   6.618  1.00  0.00           C  
ATOM   1300  O   ALA G  81     -40.541  58.861   6.544  1.00  0.00           O  
ATOM   1301  CB  ALA G  81     -40.017  55.658   6.230  1.00  0.00           C  
ATOM   1302  H   ALA G  81     -37.636  55.820   5.346  1.00  0.00           H  
ATOM   1303  HA  ALA G  81     -40.046  57.187   4.731  1.00  0.00           H  
ATOM   1304 1HB  ALA G  81     -41.055  55.810   6.512  1.00  0.00           H  
ATOM   1305 2HB  ALA G  81     -39.947  54.847   5.506  1.00  0.00           H  
ATOM   1306 3HB  ALA G  81     -39.439  55.403   7.108  1.00  0.00           H  
ATOM   1307  N   ILE G  82     -38.604  58.213   7.521  1.00  0.00           N  
ATOM   1308  CA  ILE G  82     -38.642  59.288   8.510  1.00  0.00           C  
ATOM   1309  C   ILE G  82     -38.422  60.637   7.839  1.00  0.00           C  
ATOM   1310  O   ILE G  82     -39.112  61.601   8.142  1.00  0.00           O  
ATOM   1311  CB  ILE G  82     -37.578  59.159   9.614  1.00  0.00           C  
ATOM   1312  CG1 ILE G  82     -37.805  57.955  10.475  1.00  0.00           C  
ATOM   1313  CG2 ILE G  82     -37.649  60.391  10.480  1.00  0.00           C  
ATOM   1314  CD1 ILE G  82     -36.648  57.657  11.400  1.00  0.00           C  
ATOM   1315  H   ILE G  82     -37.851  57.518   7.539  1.00  0.00           H  
ATOM   1316  HA  ILE G  82     -39.628  59.294   8.977  1.00  0.00           H  
ATOM   1317  HB  ILE G  82     -36.598  59.063   9.164  1.00  0.00           H  
ATOM   1318 1HG1 ILE G  82     -38.708  58.095  11.061  1.00  0.00           H  
ATOM   1319 2HG1 ILE G  82     -37.936  57.104   9.836  1.00  0.00           H  
ATOM   1320 1HG2 ILE G  82     -36.916  60.324  11.266  1.00  0.00           H  
ATOM   1321 2HG2 ILE G  82     -37.460  61.277   9.874  1.00  0.00           H  
ATOM   1322 3HG2 ILE G  82     -38.644  60.456  10.922  1.00  0.00           H  
ATOM   1323 1HD1 ILE G  82     -36.861  56.768  11.970  1.00  0.00           H  
ATOM   1324 2HD1 ILE G  82     -35.752  57.491  10.814  1.00  0.00           H  
ATOM   1325 3HD1 ILE G  82     -36.488  58.494  12.074  1.00  0.00           H  
ATOM   1326  N   LYS G  83     -37.437  60.738   6.945  1.00  0.00           N  
ATOM   1327  CA  LYS G  83     -37.218  62.018   6.282  1.00  0.00           C  
ATOM   1328  C   LYS G  83     -38.395  62.426   5.397  1.00  0.00           C  
ATOM   1329  O   LYS G  83     -38.765  63.602   5.366  1.00  0.00           O  
ATOM   1330  CB  LYS G  83     -35.918  62.026   5.477  1.00  0.00           C  
ATOM   1331  CG  LYS G  83     -34.674  62.068   6.341  1.00  0.00           C  
ATOM   1332  CD  LYS G  83     -33.396  62.117   5.529  1.00  0.00           C  
ATOM   1333  CE  LYS G  83     -32.195  62.325   6.450  1.00  0.00           C  
ATOM   1334  NZ  LYS G  83     -30.910  62.418   5.705  1.00  0.00           N  
ATOM   1335  H   LYS G  83     -36.856  59.925   6.725  1.00  0.00           H  
ATOM   1336  HA  LYS G  83     -37.121  62.778   7.057  1.00  0.00           H  
ATOM   1337 1HB  LYS G  83     -35.872  61.118   4.867  1.00  0.00           H  
ATOM   1338 2HB  LYS G  83     -35.908  62.880   4.803  1.00  0.00           H  
ATOM   1339 1HG  LYS G  83     -34.716  62.921   7.017  1.00  0.00           H  
ATOM   1340 2HG  LYS G  83     -34.659  61.167   6.923  1.00  0.00           H  
ATOM   1341 1HD  LYS G  83     -33.275  61.176   4.989  1.00  0.00           H  
ATOM   1342 2HD  LYS G  83     -33.442  62.933   4.809  1.00  0.00           H  
ATOM   1343 1HE  LYS G  83     -32.343  63.255   6.998  1.00  0.00           H  
ATOM   1344 2HE  LYS G  83     -32.133  61.502   7.163  1.00  0.00           H  
ATOM   1345 1HZ  LYS G  83     -30.158  62.601   6.378  1.00  0.00           H  
ATOM   1346 2HZ  LYS G  83     -30.724  61.569   5.201  1.00  0.00           H  
ATOM   1347 3HZ  LYS G  83     -30.944  63.192   5.060  1.00  0.00           H  
ATOM   1348  N   ARG G  84     -39.008  61.463   4.694  1.00  0.00           N  
ATOM   1349  CA  ARG G  84     -40.172  61.780   3.873  1.00  0.00           C  
ATOM   1350  C   ARG G  84     -41.366  62.164   4.746  1.00  0.00           C  
ATOM   1351  O   ARG G  84     -42.156  63.041   4.383  1.00  0.00           O  
ATOM   1352  CB  ARG G  84     -40.550  60.623   2.959  1.00  0.00           C  
ATOM   1353  CG  ARG G  84     -39.597  60.385   1.785  1.00  0.00           C  
ATOM   1354  CD  ARG G  84     -40.072  59.281   0.903  1.00  0.00           C  
ATOM   1355  NE  ARG G  84     -39.153  59.017  -0.201  1.00  0.00           N  
ATOM   1356  CZ  ARG G  84     -39.115  59.679  -1.362  1.00  0.00           C  
ATOM   1357  NH1 ARG G  84     -39.943  60.675  -1.615  1.00  0.00           N  
ATOM   1358  NH2 ARG G  84     -38.223  59.296  -2.242  1.00  0.00           N  
ATOM   1359  H   ARG G  84     -38.652  60.503   4.717  1.00  0.00           H  
ATOM   1360  HA  ARG G  84     -39.922  62.632   3.244  1.00  0.00           H  
ATOM   1361 1HB  ARG G  84     -40.575  59.704   3.549  1.00  0.00           H  
ATOM   1362 2HB  ARG G  84     -41.549  60.785   2.560  1.00  0.00           H  
ATOM   1363 1HG  ARG G  84     -39.515  61.294   1.191  1.00  0.00           H  
ATOM   1364 2HG  ARG G  84     -38.612  60.113   2.171  1.00  0.00           H  
ATOM   1365 1HD  ARG G  84     -40.158  58.368   1.495  1.00  0.00           H  
ATOM   1366 2HD  ARG G  84     -41.043  59.536   0.486  1.00  0.00           H  
ATOM   1367  HE  ARG G  84     -38.466  58.255  -0.108  1.00  0.00           H  
ATOM   1368 1HH1 ARG G  84     -40.624  60.953  -0.923  1.00  0.00           H  
ATOM   1369 2HH1 ARG G  84     -39.894  61.159  -2.500  1.00  0.00           H  
ATOM   1370 1HH2 ARG G  84     -37.609  58.506  -1.984  1.00  0.00           H  
ATOM   1371 2HH2 ARG G  84     -38.146  59.754  -3.135  1.00  0.00           H  
ATOM   1372  N   ASN G  85     -41.493  61.518   5.905  1.00  0.00           N  
ATOM   1373  CA  ASN G  85     -42.562  61.808   6.834  1.00  0.00           C  
ATOM   1374  C   ASN G  85     -42.093  61.738   8.291  1.00  0.00           C  
ATOM   1375  O   ASN G  85     -42.261  60.708   8.939  1.00  0.00           O  
ATOM   1376  CB  ASN G  85     -43.717  60.860   6.635  1.00  0.00           C  
ATOM   1377  CG  ASN G  85     -44.883  61.205   7.517  1.00  0.00           C  
ATOM   1378  OD1 ASN G  85     -44.774  62.000   8.471  1.00  0.00           O  
ATOM   1379  ND2 ASN G  85     -46.019  60.613   7.226  1.00  0.00           N  
ATOM   1380  H   ASN G  85     -40.839  60.770   6.144  1.00  0.00           H  
ATOM   1381  HA  ASN G  85     -42.936  62.807   6.628  1.00  0.00           H  
ATOM   1382 1HB  ASN G  85     -44.038  60.894   5.592  1.00  0.00           H  
ATOM   1383 2HB  ASN G  85     -43.387  59.844   6.843  1.00  0.00           H  
ATOM   1384 1HD2 ASN G  85     -46.835  60.796   7.777  1.00  0.00           H  
ATOM   1385 2HD2 ASN G  85     -46.070  59.979   6.453  1.00  0.00           H  
ATOM   1386  N   PRO G  86     -41.610  62.845   8.878  1.00  0.00           N  
ATOM   1387  CA  PRO G  86     -41.092  62.950  10.236  1.00  0.00           C  
ATOM   1388  C   PRO G  86     -42.120  62.565  11.299  1.00  0.00           C  
ATOM   1389  O   PRO G  86     -41.757  62.314  12.445  1.00  0.00           O  
ATOM   1390  CB  PRO G  86     -40.713  64.430  10.344  1.00  0.00           C  
ATOM   1391  CG  PRO G  86     -40.458  64.860   8.915  1.00  0.00           C  
ATOM   1392  CD  PRO G  86     -41.462  64.090   8.092  1.00  0.00           C  
ATOM   1393  HA  PRO G  86     -40.199  62.315  10.319  1.00  0.00           H  
ATOM   1394 1HB  PRO G  86     -41.538  64.984  10.825  1.00  0.00           H  
ATOM   1395 2HB  PRO G  86     -39.832  64.541  10.993  1.00  0.00           H  
ATOM   1396 1HG  PRO G  86     -40.560  65.949   8.811  1.00  0.00           H  
ATOM   1397 2HG  PRO G  86     -39.423  64.604   8.622  1.00  0.00           H  
ATOM   1398 1HD  PRO G  86     -42.416  64.631   8.020  1.00  0.00           H  
ATOM   1399 2HD  PRO G  86     -41.001  63.895   7.110  1.00  0.00           H  
ATOM   1400  N   ASP G  87     -43.407  62.527  10.926  1.00  0.00           N  
ATOM   1401  CA  ASP G  87     -44.479  62.185  11.847  1.00  0.00           C  
ATOM   1402  C   ASP G  87     -44.794  60.688  11.760  1.00  0.00           C  
ATOM   1403  O   ASP G  87     -45.717  60.179  12.408  1.00  0.00           O  
ATOM   1404  CB  ASP G  87     -45.730  63.013  11.545  1.00  0.00           C  
ATOM   1405  CG  ASP G  87     -45.537  64.512  11.813  1.00  0.00           C  
ATOM   1406  OD1 ASP G  87     -44.799  64.858  12.705  1.00  0.00           O  
ATOM   1407  OD2 ASP G  87     -46.125  65.297  11.111  1.00  0.00           O  
ATOM   1408  H   ASP G  87     -43.682  62.681   9.958  1.00  0.00           H  
ATOM   1409  HA  ASP G  87     -44.152  62.406  12.863  1.00  0.00           H  
ATOM   1410 1HB  ASP G  87     -46.015  62.877  10.505  1.00  0.00           H  
ATOM   1411 2HB  ASP G  87     -46.554  62.653  12.158  1.00  0.00           H  
ATOM   1412  N   ASN G  88     -43.992  59.951  10.999  1.00  0.00           N  
ATOM   1413  CA  ASN G  88     -44.196  58.525  10.891  1.00  0.00           C  
ATOM   1414  C   ASN G  88     -43.606  57.847  12.107  1.00  0.00           C  
ATOM   1415  O   ASN G  88     -42.542  57.221  12.031  1.00  0.00           O  
ATOM   1416  CB  ASN G  88     -43.550  57.996   9.615  1.00  0.00           C  
ATOM   1417  CG  ASN G  88     -43.794  56.539   9.378  1.00  0.00           C  
ATOM   1418  OD1 ASN G  88     -44.027  55.801  10.346  1.00  0.00           O  
ATOM   1419  ND2 ASN G  88     -43.740  56.098   8.139  1.00  0.00           N  
ATOM   1420  H   ASN G  88     -43.244  60.384  10.455  1.00  0.00           H  
ATOM   1421  HA  ASN G  88     -45.267  58.318  10.871  1.00  0.00           H  
ATOM   1422 1HB  ASN G  88     -43.939  58.550   8.768  1.00  0.00           H  
ATOM   1423 2HB  ASN G  88     -42.474  58.178   9.648  1.00  0.00           H  
ATOM   1424 1HD2 ASN G  88     -43.897  55.128   7.945  1.00  0.00           H  
ATOM   1425 2HD2 ASN G  88     -43.545  56.728   7.388  1.00  0.00           H  
ATOM   1426  N   ASP G  89     -44.387  57.846  13.194  1.00  0.00           N  
ATOM   1427  CA  ASP G  89     -43.920  57.328  14.480  1.00  0.00           C  
ATOM   1428  C   ASP G  89     -43.406  55.908  14.373  1.00  0.00           C  
ATOM   1429  O   ASP G  89     -42.467  55.543  15.079  1.00  0.00           O  
ATOM   1430  CB  ASP G  89     -45.019  57.335  15.560  1.00  0.00           C  
ATOM   1431  CG  ASP G  89     -45.373  58.718  16.173  1.00  0.00           C  
ATOM   1432  OD1 ASP G  89     -44.634  59.658  15.990  1.00  0.00           O  
ATOM   1433  OD2 ASP G  89     -46.376  58.791  16.852  1.00  0.00           O  
ATOM   1434  H   ASP G  89     -45.256  58.383  13.117  1.00  0.00           H  
ATOM   1435  HA  ASP G  89     -43.110  57.968  14.823  1.00  0.00           H  
ATOM   1436 1HB  ASP G  89     -45.929  56.913  15.136  1.00  0.00           H  
ATOM   1437 2HB  ASP G  89     -44.715  56.672  16.374  1.00  0.00           H  
ATOM   1438  N   GLU G  90     -44.001  55.099  13.504  1.00  0.00           N  
ATOM   1439  CA  GLU G  90     -43.542  53.728  13.382  1.00  0.00           C  
ATOM   1440  C   GLU G  90     -42.115  53.684  12.836  1.00  0.00           C  
ATOM   1441  O   GLU G  90     -41.323  52.835  13.255  1.00  0.00           O  
ATOM   1442  CB  GLU G  90     -44.482  52.911  12.487  1.00  0.00           C  
ATOM   1443  CG  GLU G  90     -45.862  52.647  13.103  1.00  0.00           C  
ATOM   1444  CD  GLU G  90     -46.795  51.847  12.206  1.00  0.00           C  
ATOM   1445  OE1 GLU G  90     -46.448  51.594  11.076  1.00  0.00           O  
ATOM   1446  OE2 GLU G  90     -47.856  51.491  12.664  1.00  0.00           O  
ATOM   1447  H   GLU G  90     -44.751  55.449  12.923  1.00  0.00           H  
ATOM   1448  HA  GLU G  90     -43.538  53.277  14.375  1.00  0.00           H  
ATOM   1449 1HB  GLU G  90     -44.629  53.436  11.542  1.00  0.00           H  
ATOM   1450 2HB  GLU G  90     -44.022  51.950  12.258  1.00  0.00           H  
ATOM   1451 1HG  GLU G  90     -45.729  52.107  14.040  1.00  0.00           H  
ATOM   1452 2HG  GLU G  90     -46.325  53.606  13.333  1.00  0.00           H  
ATOM   1453  N   ALA G  91     -41.781  54.587  11.898  1.00  0.00           N  
ATOM   1454  CA  ALA G  91     -40.445  54.625  11.305  1.00  0.00           C  
ATOM   1455  C   ALA G  91     -39.456  55.150  12.333  1.00  0.00           C  
ATOM   1456  O   ALA G  91     -38.309  54.706  12.416  1.00  0.00           O  
ATOM   1457  CB  ALA G  91     -40.434  55.489  10.055  1.00  0.00           C  
ATOM   1458  H   ALA G  91     -42.460  55.305  11.632  1.00  0.00           H  
ATOM   1459  HA  ALA G  91     -40.162  53.609  11.036  1.00  0.00           H  
ATOM   1460 1HB  ALA G  91     -39.448  55.489   9.616  1.00  0.00           H  
ATOM   1461 2HB  ALA G  91     -41.142  55.089   9.337  1.00  0.00           H  
ATOM   1462 3HB  ALA G  91     -40.716  56.507  10.316  1.00  0.00           H  
ATOM   1463  N   VAL G  92     -39.934  56.072  13.159  1.00  0.00           N  
ATOM   1464  CA  VAL G  92     -39.114  56.685  14.189  1.00  0.00           C  
ATOM   1465  C   VAL G  92     -38.750  55.638  15.254  1.00  0.00           C  
ATOM   1466  O   VAL G  92     -37.566  55.452  15.578  1.00  0.00           O  
ATOM   1467  CB  VAL G  92     -39.894  57.888  14.766  1.00  0.00           C  
ATOM   1468  CG1 VAL G  92     -39.232  58.478  15.949  1.00  0.00           C  
ATOM   1469  CG2 VAL G  92     -40.031  58.962  13.663  1.00  0.00           C  
ATOM   1470  H   VAL G  92     -40.901  56.383  13.019  1.00  0.00           H  
ATOM   1471  HA  VAL G  92     -38.201  57.059  13.741  1.00  0.00           H  
ATOM   1472  HB  VAL G  92     -40.864  57.545  15.083  1.00  0.00           H  
ATOM   1473 1HG1 VAL G  92     -39.832  59.307  16.322  1.00  0.00           H  
ATOM   1474 2HG1 VAL G  92     -39.137  57.717  16.716  1.00  0.00           H  
ATOM   1475 3HG1 VAL G  92     -38.277  58.842  15.670  1.00  0.00           H  
ATOM   1476 1HG2 VAL G  92     -40.603  59.815  14.040  1.00  0.00           H  
ATOM   1477 2HG2 VAL G  92     -39.038  59.292  13.364  1.00  0.00           H  
ATOM   1478 3HG2 VAL G  92     -40.546  58.538  12.803  1.00  0.00           H  
ATOM   1479  N   GLU G  93     -39.753  54.887  15.735  1.00  0.00           N  
ATOM   1480  CA  GLU G  93     -39.473  53.845  16.717  1.00  0.00           C  
ATOM   1481  C   GLU G  93     -38.670  52.703  16.102  1.00  0.00           C  
ATOM   1482  O   GLU G  93     -37.785  52.149  16.764  1.00  0.00           O  
ATOM   1483  CB  GLU G  93     -40.743  53.233  17.314  1.00  0.00           C  
ATOM   1484  CG  GLU G  93     -41.591  54.102  18.226  1.00  0.00           C  
ATOM   1485  CD  GLU G  93     -42.815  53.327  18.812  1.00  0.00           C  
ATOM   1486  OE1 GLU G  93     -43.047  52.170  18.437  1.00  0.00           O  
ATOM   1487  OE2 GLU G  93     -43.492  53.891  19.642  1.00  0.00           O  
ATOM   1488  H   GLU G  93     -40.714  55.067  15.433  1.00  0.00           H  
ATOM   1489  HA  GLU G  93     -38.883  54.281  17.522  1.00  0.00           H  
ATOM   1490 1HB  GLU G  93     -41.382  52.868  16.505  1.00  0.00           H  
ATOM   1491 2HB  GLU G  93     -40.448  52.390  17.909  1.00  0.00           H  
ATOM   1492 1HG  GLU G  93     -40.973  54.466  19.045  1.00  0.00           H  
ATOM   1493 2HG  GLU G  93     -41.945  54.963  17.657  1.00  0.00           H  
ATOM   1494  N   THR G  94     -38.966  52.352  14.841  1.00  0.00           N  
ATOM   1495  CA  THR G  94     -38.271  51.262  14.188  1.00  0.00           C  
ATOM   1496  C   THR G  94     -36.800  51.583  14.046  1.00  0.00           C  
ATOM   1497  O   THR G  94     -35.961  50.728  14.321  1.00  0.00           O  
ATOM   1498  CB  THR G  94     -38.857  50.927  12.810  1.00  0.00           C  
ATOM   1499  OG1 THR G  94     -40.222  50.522  12.945  1.00  0.00           O  
ATOM   1500  CG2 THR G  94     -38.065  49.806  12.214  1.00  0.00           C  
ATOM   1501  H   THR G  94     -39.720  52.816  14.329  1.00  0.00           H  
ATOM   1502  HA  THR G  94     -38.366  50.375  14.810  1.00  0.00           H  
ATOM   1503  HB  THR G  94     -38.803  51.803  12.165  1.00  0.00           H  
ATOM   1504  HG1 THR G  94     -40.753  51.297  13.225  1.00  0.00           H  
ATOM   1505 1HG2 THR G  94     -38.464  49.556  11.233  1.00  0.00           H  
ATOM   1506 2HG2 THR G  94     -37.039  50.125  12.126  1.00  0.00           H  
ATOM   1507 3HG2 THR G  94     -38.119  48.933  12.862  1.00  0.00           H  
ATOM   1508  N   ALA G  95     -36.464  52.823  13.670  1.00  0.00           N  
ATOM   1509  CA  ALA G  95     -35.063  53.179  13.520  1.00  0.00           C  
ATOM   1510  C   ALA G  95     -34.317  52.955  14.823  1.00  0.00           C  
ATOM   1511  O   ALA G  95     -33.211  52.401  14.816  1.00  0.00           O  
ATOM   1512  CB  ALA G  95     -34.931  54.632  13.118  1.00  0.00           C  
ATOM   1513  H   ALA G  95     -37.188  53.510  13.438  1.00  0.00           H  
ATOM   1514  HA  ALA G  95     -34.625  52.544  12.752  1.00  0.00           H  
ATOM   1515 1HB  ALA G  95     -33.896  54.898  13.000  1.00  0.00           H  
ATOM   1516 2HB  ALA G  95     -35.445  54.809  12.195  1.00  0.00           H  
ATOM   1517 3HB  ALA G  95     -35.374  55.246  13.891  1.00  0.00           H  
ATOM   1518  N   VAL G  96     -34.963  53.265  15.950  1.00  0.00           N  
ATOM   1519  CA  VAL G  96     -34.312  53.057  17.230  1.00  0.00           C  
ATOM   1520  C   VAL G  96     -34.157  51.568  17.529  1.00  0.00           C  
ATOM   1521  O   VAL G  96     -33.108  51.134  18.013  1.00  0.00           O  
ATOM   1522  CB  VAL G  96     -35.088  53.712  18.374  1.00  0.00           C  
ATOM   1523  CG1 VAL G  96     -34.438  53.358  19.703  1.00  0.00           C  
ATOM   1524  CG2 VAL G  96     -35.144  55.186  18.175  1.00  0.00           C  
ATOM   1525  H   VAL G  96     -35.886  53.715  15.902  1.00  0.00           H  
ATOM   1526  HA  VAL G  96     -33.330  53.493  17.172  1.00  0.00           H  
ATOM   1527  HB  VAL G  96     -36.106  53.312  18.390  1.00  0.00           H  
ATOM   1528 1HG1 VAL G  96     -35.011  53.811  20.494  1.00  0.00           H  
ATOM   1529 2HG1 VAL G  96     -34.431  52.274  19.835  1.00  0.00           H  
ATOM   1530 3HG1 VAL G  96     -33.418  53.735  19.729  1.00  0.00           H  
ATOM   1531 1HG2 VAL G  96     -35.714  55.615  18.988  1.00  0.00           H  
ATOM   1532 2HG2 VAL G  96     -34.154  55.593  18.164  1.00  0.00           H  
ATOM   1533 3HG2 VAL G  96     -35.634  55.397  17.228  1.00  0.00           H  
ATOM   1534  N   ARG G  97     -35.208  50.784  17.276  1.00  0.00           N  
ATOM   1535  CA  ARG G  97     -35.122  49.352  17.541  1.00  0.00           C  
ATOM   1536  C   ARG G  97     -34.031  48.697  16.687  1.00  0.00           C  
ATOM   1537  O   ARG G  97     -33.269  47.858  17.183  1.00  0.00           O  
ATOM   1538  CB  ARG G  97     -36.464  48.671  17.295  1.00  0.00           C  
ATOM   1539  CG  ARG G  97     -37.544  49.044  18.315  1.00  0.00           C  
ATOM   1540  CD  ARG G  97     -38.804  48.243  18.181  1.00  0.00           C  
ATOM   1541  NE  ARG G  97     -39.813  48.700  19.141  1.00  0.00           N  
ATOM   1542  CZ  ARG G  97     -40.874  49.492  18.846  1.00  0.00           C  
ATOM   1543  NH1 ARG G  97     -41.126  49.877  17.625  1.00  0.00           N  
ATOM   1544  NH2 ARG G  97     -41.689  49.907  19.792  1.00  0.00           N  
ATOM   1545  H   ARG G  97     -36.067  51.198  16.900  1.00  0.00           H  
ATOM   1546  HA  ARG G  97     -34.867  49.218  18.591  1.00  0.00           H  
ATOM   1547 1HB  ARG G  97     -36.831  48.950  16.306  1.00  0.00           H  
ATOM   1548 2HB  ARG G  97     -36.338  47.590  17.309  1.00  0.00           H  
ATOM   1549 1HG  ARG G  97     -37.150  48.889  19.320  1.00  0.00           H  
ATOM   1550 2HG  ARG G  97     -37.798  50.095  18.196  1.00  0.00           H  
ATOM   1551 1HD  ARG G  97     -39.206  48.364  17.175  1.00  0.00           H  
ATOM   1552 2HD  ARG G  97     -38.597  47.191  18.372  1.00  0.00           H  
ATOM   1553  HE  ARG G  97     -39.678  48.449  20.111  1.00  0.00           H  
ATOM   1554 1HH1 ARG G  97     -40.536  49.594  16.858  1.00  0.00           H  
ATOM   1555 2HH1 ARG G  97     -41.955  50.479  17.478  1.00  0.00           H  
ATOM   1556 1HH2 ARG G  97     -41.539  49.650  20.754  1.00  0.00           H  
ATOM   1557 2HH2 ARG G  97     -42.456  50.541  19.522  1.00  0.00           H  
ATOM   1558  N   LEU G  98     -33.919  49.115  15.423  1.00  0.00           N  
ATOM   1559  CA  LEU G  98     -32.895  48.580  14.539  1.00  0.00           C  
ATOM   1560  C   LEU G  98     -31.521  48.980  15.035  1.00  0.00           C  
ATOM   1561  O   LEU G  98     -30.590  48.175  15.002  1.00  0.00           O  
ATOM   1562  CB  LEU G  98     -33.089  49.105  13.124  1.00  0.00           C  
ATOM   1563  CG  LEU G  98     -34.298  48.588  12.374  1.00  0.00           C  
ATOM   1564  CD1 LEU G  98     -34.457  49.386  11.112  1.00  0.00           C  
ATOM   1565  CD2 LEU G  98     -34.087  47.127  12.048  1.00  0.00           C  
ATOM   1566  H   LEU G  98     -34.579  49.808  15.068  1.00  0.00           H  
ATOM   1567  HA  LEU G  98     -32.969  47.495  14.535  1.00  0.00           H  
ATOM   1568 1HB  LEU G  98     -33.172  50.192  13.173  1.00  0.00           H  
ATOM   1569 2HB  LEU G  98     -32.209  48.847  12.548  1.00  0.00           H  
ATOM   1570  HG  LEU G  98     -35.192  48.706  12.982  1.00  0.00           H  
ATOM   1571 1HD1 LEU G  98     -35.315  49.028  10.550  1.00  0.00           H  
ATOM   1572 2HD1 LEU G  98     -34.595  50.437  11.358  1.00  0.00           H  
ATOM   1573 3HD1 LEU G  98     -33.568  49.262  10.530  1.00  0.00           H  
ATOM   1574 1HD2 LEU G  98     -34.949  46.749  11.499  1.00  0.00           H  
ATOM   1575 2HD2 LEU G  98     -33.189  47.019  11.437  1.00  0.00           H  
ATOM   1576 3HD2 LEU G  98     -33.967  46.561  12.972  1.00  0.00           H  
ATOM   1577  N   ALA G  99     -31.395  50.209  15.534  1.00  0.00           N  
ATOM   1578  CA  ALA G  99     -30.135  50.685  16.067  1.00  0.00           C  
ATOM   1579  C   ALA G  99     -29.686  49.855  17.259  1.00  0.00           C  
ATOM   1580  O   ALA G  99     -28.492  49.573  17.411  1.00  0.00           O  
ATOM   1581  CB  ALA G  99     -30.279  52.113  16.474  1.00  0.00           C  
ATOM   1582  H   ALA G  99     -32.190  50.855  15.509  1.00  0.00           H  
ATOM   1583  HA  ALA G  99     -29.387  50.602  15.290  1.00  0.00           H  
ATOM   1584 1HB  ALA G  99     -29.353  52.489  16.851  1.00  0.00           H  
ATOM   1585 2HB  ALA G  99     -30.586  52.695  15.618  1.00  0.00           H  
ATOM   1586 3HB  ALA G  99     -31.030  52.187  17.246  1.00  0.00           H  
ATOM   1587  N   ARG G 100     -30.643  49.433  18.094  1.00  0.00           N  
ATOM   1588  CA  ARG G 100     -30.304  48.598  19.236  1.00  0.00           C  
ATOM   1589  C   ARG G 100     -29.815  47.225  18.750  1.00  0.00           C  
ATOM   1590  O   ARG G 100     -28.847  46.677  19.300  1.00  0.00           O  
ATOM   1591  CB  ARG G 100     -31.486  48.461  20.191  1.00  0.00           C  
ATOM   1592  CG  ARG G 100     -31.829  49.755  20.987  1.00  0.00           C  
ATOM   1593  CD  ARG G 100     -32.927  49.529  21.989  1.00  0.00           C  
ATOM   1594  NE  ARG G 100     -33.296  50.753  22.734  1.00  0.00           N  
ATOM   1595  CZ  ARG G 100     -32.571  51.258  23.762  1.00  0.00           C  
ATOM   1596  NH1 ARG G 100     -31.440  50.684  24.114  1.00  0.00           N  
ATOM   1597  NH2 ARG G 100     -32.987  52.322  24.417  1.00  0.00           N  
ATOM   1598  H   ARG G 100     -31.612  49.735  17.943  1.00  0.00           H  
ATOM   1599  HA  ARG G 100     -29.493  49.078  19.782  1.00  0.00           H  
ATOM   1600 1HB  ARG G 100     -32.373  48.180  19.624  1.00  0.00           H  
ATOM   1601 2HB  ARG G 100     -31.288  47.665  20.906  1.00  0.00           H  
ATOM   1602 1HG  ARG G 100     -30.943  50.100  21.518  1.00  0.00           H  
ATOM   1603 2HG  ARG G 100     -32.157  50.528  20.293  1.00  0.00           H  
ATOM   1604 1HD  ARG G 100     -33.816  49.179  21.462  1.00  0.00           H  
ATOM   1605 2HD  ARG G 100     -32.613  48.775  22.708  1.00  0.00           H  
ATOM   1606  HE  ARG G 100     -34.201  51.212  22.509  1.00  0.00           H  
ATOM   1607 1HH1 ARG G 100     -31.114  49.866  23.619  1.00  0.00           H  
ATOM   1608 2HH1 ARG G 100     -30.902  51.059  24.881  1.00  0.00           H  
ATOM   1609 1HH2 ARG G 100     -33.860  52.767  24.152  1.00  0.00           H  
ATOM   1610 2HH2 ARG G 100     -32.443  52.690  25.181  1.00  0.00           H  
ATOM   1611  N   GLU G 101     -30.438  46.698  17.682  1.00  0.00           N  
ATOM   1612  CA  GLU G 101     -30.001  45.418  17.125  1.00  0.00           C  
ATOM   1613  C   GLU G 101     -28.610  45.562  16.495  1.00  0.00           C  
ATOM   1614  O   GLU G 101     -27.773  44.662  16.633  1.00  0.00           O  
ATOM   1615  CB  GLU G 101     -31.002  44.890  16.090  1.00  0.00           C  
ATOM   1616  CG  GLU G 101     -32.356  44.429  16.652  1.00  0.00           C  
ATOM   1617  CD  GLU G 101     -32.244  43.237  17.585  1.00  0.00           C  
ATOM   1618  OE1 GLU G 101     -31.573  42.296  17.240  1.00  0.00           O  
ATOM   1619  OE2 GLU G 101     -32.822  43.268  18.658  1.00  0.00           O  
ATOM   1620  H   GLU G 101     -31.250  47.186  17.288  1.00  0.00           H  
ATOM   1621  HA  GLU G 101     -29.932  44.696  17.933  1.00  0.00           H  
ATOM   1622 1HB  GLU G 101     -31.201  45.669  15.362  1.00  0.00           H  
ATOM   1623 2HB  GLU G 101     -30.563  44.051  15.561  1.00  0.00           H  
ATOM   1624 1HG  GLU G 101     -32.803  45.261  17.196  1.00  0.00           H  
ATOM   1625 2HG  GLU G 101     -33.013  44.181  15.821  1.00  0.00           H  
ATOM   1626  N   LEU G 102     -28.342  46.715  15.863  1.00  0.00           N  
ATOM   1627  CA  LEU G 102     -27.028  46.973  15.288  1.00  0.00           C  
ATOM   1628  C   LEU G 102     -25.975  47.033  16.372  1.00  0.00           C  
ATOM   1629  O   LEU G 102     -24.872  46.525  16.176  1.00  0.00           O  
ATOM   1630  CB  LEU G 102     -27.002  48.287  14.506  1.00  0.00           C  
ATOM   1631  CG  LEU G 102     -27.701  48.340  13.170  1.00  0.00           C  
ATOM   1632  CD1 LEU G 102     -27.747  49.745  12.658  1.00  0.00           C  
ATOM   1633  CD2 LEU G 102     -26.922  47.560  12.233  1.00  0.00           C  
ATOM   1634  H   LEU G 102     -29.090  47.403  15.752  1.00  0.00           H  
ATOM   1635  HA  LEU G 102     -26.780  46.160  14.610  1.00  0.00           H  
ATOM   1636 1HB  LEU G 102     -27.496  49.008  15.123  1.00  0.00           H  
ATOM   1637 2HB  LEU G 102     -25.974  48.597  14.368  1.00  0.00           H  
ATOM   1638  HG  LEU G 102     -28.714  47.953  13.255  1.00  0.00           H  
ATOM   1639 1HD1 LEU G 102     -28.215  49.742  11.684  1.00  0.00           H  
ATOM   1640 2HD1 LEU G 102     -28.310  50.364  13.328  1.00  0.00           H  
ATOM   1641 3HD1 LEU G 102     -26.731  50.127  12.570  1.00  0.00           H  
ATOM   1642 1HD2 LEU G 102     -27.382  47.593  11.251  1.00  0.00           H  
ATOM   1643 2HD2 LEU G 102     -25.936  47.993  12.183  1.00  0.00           H  
ATOM   1644 3HD2 LEU G 102     -26.865  46.535  12.585  1.00  0.00           H  
ATOM   1645  N   LYS G 103     -26.310  47.624  17.526  1.00  0.00           N  
ATOM   1646  CA  LYS G 103     -25.353  47.692  18.618  1.00  0.00           C  
ATOM   1647  C   LYS G 103     -24.994  46.293  19.091  1.00  0.00           C  
ATOM   1648  O   LYS G 103     -23.814  45.976  19.234  1.00  0.00           O  
ATOM   1649  CB  LYS G 103     -25.894  48.503  19.791  1.00  0.00           C  
ATOM   1650  CG  LYS G 103     -24.902  48.680  20.961  1.00  0.00           C  
ATOM   1651  CD  LYS G 103     -25.486  49.567  22.065  1.00  0.00           C  
ATOM   1652  CE  LYS G 103     -24.431  49.939  23.122  1.00  0.00           C  
ATOM   1653  NZ  LYS G 103     -24.087  48.809  24.066  1.00  0.00           N  
ATOM   1654  H   LYS G 103     -27.228  48.068  17.621  1.00  0.00           H  
ATOM   1655  HA  LYS G 103     -24.448  48.169  18.252  1.00  0.00           H  
ATOM   1656 1HB  LYS G 103     -26.199  49.471  19.437  1.00  0.00           H  
ATOM   1657 2HB  LYS G 103     -26.784  48.012  20.185  1.00  0.00           H  
ATOM   1658 1HG  LYS G 103     -24.662  47.699  21.385  1.00  0.00           H  
ATOM   1659 2HG  LYS G 103     -23.979  49.132  20.598  1.00  0.00           H  
ATOM   1660 1HD  LYS G 103     -25.899  50.475  21.638  1.00  0.00           H  
ATOM   1661 2HD  LYS G 103     -26.293  49.025  22.557  1.00  0.00           H  
ATOM   1662 1HE  LYS G 103     -23.531  50.238  22.603  1.00  0.00           H  
ATOM   1663 2HE  LYS G 103     -24.801  50.785  23.703  1.00  0.00           H  
ATOM   1664 1HZ  LYS G 103     -23.390  49.133  24.720  1.00  0.00           H  
ATOM   1665 2HZ  LYS G 103     -24.907  48.525  24.570  1.00  0.00           H  
ATOM   1666 3HZ  LYS G 103     -23.711  47.981  23.592  1.00  0.00           H  
ATOM   1667  N   LYS G 104     -26.000  45.423  19.276  1.00  0.00           N  
ATOM   1668  CA  LYS G 104     -25.698  44.062  19.728  1.00  0.00           C  
ATOM   1669  C   LYS G 104     -24.790  43.346  18.726  1.00  0.00           C  
ATOM   1670  O   LYS G 104     -23.821  42.679  19.112  1.00  0.00           O  
ATOM   1671  CB  LYS G 104     -26.988  43.270  19.951  1.00  0.00           C  
ATOM   1672  CG  LYS G 104     -27.779  43.709  21.190  1.00  0.00           C  
ATOM   1673  CD  LYS G 104     -28.954  42.771  21.481  1.00  0.00           C  
ATOM   1674  CE  LYS G 104     -30.071  42.999  20.480  1.00  0.00           C  
ATOM   1675  NZ  LYS G 104     -31.299  42.212  20.787  1.00  0.00           N  
ATOM   1676  H   LYS G 104     -26.969  45.732  19.138  1.00  0.00           H  
ATOM   1677  HA  LYS G 104     -25.164  44.126  20.678  1.00  0.00           H  
ATOM   1678 1HB  LYS G 104     -27.639  43.391  19.079  1.00  0.00           H  
ATOM   1679 2HB  LYS G 104     -26.755  42.211  20.046  1.00  0.00           H  
ATOM   1680 1HG  LYS G 104     -27.113  43.734  22.055  1.00  0.00           H  
ATOM   1681 2HG  LYS G 104     -28.164  44.717  21.021  1.00  0.00           H  
ATOM   1682 1HD  LYS G 104     -28.625  41.734  21.419  1.00  0.00           H  
ATOM   1683 2HD  LYS G 104     -29.334  42.959  22.484  1.00  0.00           H  
ATOM   1684 1HE  LYS G 104     -30.327  44.059  20.476  1.00  0.00           H  
ATOM   1685 2HE  LYS G 104     -29.720  42.720  19.485  1.00  0.00           H  
ATOM   1686 1HZ  LYS G 104     -31.987  42.449  20.052  1.00  0.00           H  
ATOM   1687 2HZ  LYS G 104     -31.099  41.227  20.765  1.00  0.00           H  
ATOM   1688 3HZ  LYS G 104     -31.663  42.466  21.688  1.00  0.00           H  
ATOM   1689  N   VAL G 105     -25.055  43.540  17.433  1.00  0.00           N  
ATOM   1690  CA  VAL G 105     -24.213  42.930  16.420  1.00  0.00           C  
ATOM   1691  C   VAL G 105     -22.809  43.516  16.495  1.00  0.00           C  
ATOM   1692  O   VAL G 105     -21.830  42.774  16.415  1.00  0.00           O  
ATOM   1693  CB  VAL G 105     -24.812  43.098  15.010  1.00  0.00           C  
ATOM   1694  CG1 VAL G 105     -23.834  42.651  13.961  1.00  0.00           C  
ATOM   1695  CG2 VAL G 105     -26.065  42.254  14.894  1.00  0.00           C  
ATOM   1696  H   VAL G 105     -25.875  44.092  17.156  1.00  0.00           H  
ATOM   1697  HA  VAL G 105     -24.151  41.862  16.624  1.00  0.00           H  
ATOM   1698  HB  VAL G 105     -25.048  44.151  14.838  1.00  0.00           H  
ATOM   1699 1HG1 VAL G 105     -24.297  42.775  13.004  1.00  0.00           H  
ATOM   1700 2HG1 VAL G 105     -22.938  43.255  14.024  1.00  0.00           H  
ATOM   1701 3HG1 VAL G 105     -23.579  41.607  14.098  1.00  0.00           H  
ATOM   1702 1HG2 VAL G 105     -26.487  42.370  13.900  1.00  0.00           H  
ATOM   1703 2HG2 VAL G 105     -25.811  41.208  15.060  1.00  0.00           H  
ATOM   1704 3HG2 VAL G 105     -26.793  42.575  15.641  1.00  0.00           H  
ATOM   1705  N   ALA G 106     -22.700  44.838  16.666  1.00  0.00           N  
ATOM   1706  CA  ALA G 106     -21.401  45.480  16.763  1.00  0.00           C  
ATOM   1707  C   ALA G 106     -20.601  44.947  17.929  1.00  0.00           C  
ATOM   1708  O   ALA G 106     -19.394  44.754  17.799  1.00  0.00           O  
ATOM   1709  CB  ALA G 106     -21.544  46.966  16.962  1.00  0.00           C  
ATOM   1710  H   ALA G 106     -23.542  45.412  16.714  1.00  0.00           H  
ATOM   1711  HA  ALA G 106     -20.866  45.284  15.841  1.00  0.00           H  
ATOM   1712 1HB  ALA G 106     -20.558  47.420  17.003  1.00  0.00           H  
ATOM   1713 2HB  ALA G 106     -22.102  47.391  16.172  1.00  0.00           H  
ATOM   1714 3HB  ALA G 106     -22.065  47.152  17.891  1.00  0.00           H  
ATOM   1715  N   GLU G 107     -21.260  44.685  19.064  1.00  0.00           N  
ATOM   1716  CA  GLU G 107     -20.544  44.184  20.230  1.00  0.00           C  
ATOM   1717  C   GLU G 107     -19.967  42.810  19.932  1.00  0.00           C  
ATOM   1718  O   GLU G 107     -18.809  42.530  20.262  1.00  0.00           O  
ATOM   1719  CB  GLU G 107     -21.481  44.080  21.445  1.00  0.00           C  
ATOM   1720  CG  GLU G 107     -21.955  45.415  22.048  1.00  0.00           C  
ATOM   1721  CD  GLU G 107     -22.985  45.218  23.161  1.00  0.00           C  
ATOM   1722  OE1 GLU G 107     -23.357  44.094  23.402  1.00  0.00           O  
ATOM   1723  OE2 GLU G 107     -23.406  46.193  23.766  1.00  0.00           O  
ATOM   1724  H   GLU G 107     -22.264  44.884  19.116  1.00  0.00           H  
ATOM   1725  HA  GLU G 107     -19.727  44.866  20.462  1.00  0.00           H  
ATOM   1726 1HB  GLU G 107     -22.373  43.521  21.157  1.00  0.00           H  
ATOM   1727 2HB  GLU G 107     -20.987  43.513  22.232  1.00  0.00           H  
ATOM   1728 1HG  GLU G 107     -21.092  45.946  22.453  1.00  0.00           H  
ATOM   1729 2HG  GLU G 107     -22.381  46.029  21.263  1.00  0.00           H  
ATOM   1730  N   LEU G 108     -20.754  41.978  19.244  1.00  0.00           N  
ATOM   1731  CA  LEU G 108     -20.317  40.638  18.891  1.00  0.00           C  
ATOM   1732  C   LEU G 108     -19.193  40.695  17.852  1.00  0.00           C  
ATOM   1733  O   LEU G 108     -18.239  39.909  17.918  1.00  0.00           O  
ATOM   1734  CB  LEU G 108     -21.522  39.845  18.405  1.00  0.00           C  
ATOM   1735  CG  LEU G 108     -22.559  39.542  19.499  1.00  0.00           C  
ATOM   1736  CD1 LEU G 108     -23.806  38.922  18.881  1.00  0.00           C  
ATOM   1737  CD2 LEU G 108     -21.932  38.607  20.516  1.00  0.00           C  
ATOM   1738  H   LEU G 108     -21.707  42.281  19.008  1.00  0.00           H  
ATOM   1739  HA  LEU G 108     -19.929  40.156  19.788  1.00  0.00           H  
ATOM   1740 1HB  LEU G 108     -22.016  40.423  17.631  1.00  0.00           H  
ATOM   1741 2HB  LEU G 108     -21.183  38.907  17.994  1.00  0.00           H  
ATOM   1742  HG  LEU G 108     -22.851  40.475  19.989  1.00  0.00           H  
ATOM   1743 1HD1 LEU G 108     -24.539  38.718  19.661  1.00  0.00           H  
ATOM   1744 2HD1 LEU G 108     -24.234  39.616  18.154  1.00  0.00           H  
ATOM   1745 3HD1 LEU G 108     -23.536  38.001  18.394  1.00  0.00           H  
ATOM   1746 1HD2 LEU G 108     -22.654  38.393  21.304  1.00  0.00           H  
ATOM   1747 2HD2 LEU G 108     -21.643  37.676  20.026  1.00  0.00           H  
ATOM   1748 3HD2 LEU G 108     -21.045  39.078  20.955  1.00  0.00           H  
ATOM   1749  N   LEU G 109     -19.276  41.655  16.923  1.00  0.00           N  
ATOM   1750  CA  LEU G 109     -18.216  41.852  15.944  1.00  0.00           C  
ATOM   1751  C   LEU G 109     -16.943  42.316  16.632  1.00  0.00           C  
ATOM   1752  O   LEU G 109     -15.862  41.871  16.261  1.00  0.00           O  
ATOM   1753  CB  LEU G 109     -18.646  42.843  14.860  1.00  0.00           C  
ATOM   1754  CG  LEU G 109     -19.666  42.341  13.861  1.00  0.00           C  
ATOM   1755  CD1 LEU G 109     -20.202  43.485  13.044  1.00  0.00           C  
ATOM   1756  CD2 LEU G 109     -18.961  41.352  12.924  1.00  0.00           C  
ATOM   1757  H   LEU G 109     -20.108  42.248  16.889  1.00  0.00           H  
ATOM   1758  HA  LEU G 109     -18.014  40.899  15.461  1.00  0.00           H  
ATOM   1759 1HB  LEU G 109     -19.085  43.696  15.353  1.00  0.00           H  
ATOM   1760 2HB  LEU G 109     -17.765  43.170  14.306  1.00  0.00           H  
ATOM   1761  HG  LEU G 109     -20.493  41.867  14.384  1.00  0.00           H  
ATOM   1762 1HD1 LEU G 109     -20.925  43.100  12.325  1.00  0.00           H  
ATOM   1763 2HD1 LEU G 109     -20.690  44.203  13.693  1.00  0.00           H  
ATOM   1764 3HD1 LEU G 109     -19.387  43.960  12.520  1.00  0.00           H  
ATOM   1765 1HD2 LEU G 109     -19.657  40.988  12.180  1.00  0.00           H  
ATOM   1766 2HD2 LEU G 109     -18.149  41.861  12.420  1.00  0.00           H  
ATOM   1767 3HD2 LEU G 109     -18.565  40.515  13.496  1.00  0.00           H  
ATOM   1768  N   GLN G 110     -17.045  43.164  17.663  1.00  0.00           N  
ATOM   1769  CA  GLN G 110     -15.834  43.591  18.354  1.00  0.00           C  
ATOM   1770  C   GLN G 110     -15.180  42.391  19.044  1.00  0.00           C  
ATOM   1771  O   GLN G 110     -13.957  42.248  18.994  1.00  0.00           O  
ATOM   1772  CB  GLN G 110     -16.138  44.679  19.392  1.00  0.00           C  
ATOM   1773  CG  GLN G 110     -16.540  46.038  18.820  1.00  0.00           C  
ATOM   1774  CD  GLN G 110     -16.991  47.000  19.911  1.00  0.00           C  
ATOM   1775  OE1 GLN G 110     -16.214  47.307  20.822  1.00  0.00           O  
ATOM   1776  NE2 GLN G 110     -18.244  47.458  19.842  1.00  0.00           N  
ATOM   1777  H   GLN G 110     -17.956  43.541  17.935  1.00  0.00           H  
ATOM   1778  HA  GLN G 110     -15.139  43.992  17.618  1.00  0.00           H  
ATOM   1779 1HB  GLN G 110     -16.953  44.341  20.031  1.00  0.00           H  
ATOM   1780 2HB  GLN G 110     -15.267  44.825  20.026  1.00  0.00           H  
ATOM   1781 1HG  GLN G 110     -15.688  46.476  18.297  1.00  0.00           H  
ATOM   1782 2HG  GLN G 110     -17.348  45.896  18.146  1.00  0.00           H  
ATOM   1783 1HE2 GLN G 110     -18.605  48.078  20.585  1.00  0.00           H  
ATOM   1784 2HE2 GLN G 110     -18.846  47.170  19.095  1.00  0.00           H  
ATOM   1785  N   GLU G 111     -15.981  41.490  19.637  1.00  0.00           N  
ATOM   1786  CA  GLU G 111     -15.378  40.323  20.289  1.00  0.00           C  
ATOM   1787  C   GLU G 111     -14.689  39.427  19.259  1.00  0.00           C  
ATOM   1788  O   GLU G 111     -13.585  38.914  19.494  1.00  0.00           O  
ATOM   1789  CB  GLU G 111     -16.424  39.491  21.053  1.00  0.00           C  
ATOM   1790  CG  GLU G 111     -16.995  40.145  22.315  1.00  0.00           C  
ATOM   1791  CD  GLU G 111     -18.021  39.268  23.040  1.00  0.00           C  
ATOM   1792  OE1 GLU G 111     -18.421  38.262  22.497  1.00  0.00           O  
ATOM   1793  OE2 GLU G 111     -18.384  39.607  24.146  1.00  0.00           O  
ATOM   1794  H   GLU G 111     -16.993  41.654  19.673  1.00  0.00           H  
ATOM   1795  HA  GLU G 111     -14.627  40.673  20.995  1.00  0.00           H  
ATOM   1796 1HB  GLU G 111     -17.265  39.283  20.388  1.00  0.00           H  
ATOM   1797 2HB  GLU G 111     -15.989  38.535  21.336  1.00  0.00           H  
ATOM   1798 1HG  GLU G 111     -16.177  40.373  22.996  1.00  0.00           H  
ATOM   1799 2HG  GLU G 111     -17.468  41.086  22.030  1.00  0.00           H  
ATOM   1800  N   LEU G 112     -15.316  39.287  18.092  1.00  0.00           N  
ATOM   1801  CA  LEU G 112     -14.763  38.468  17.033  1.00  0.00           C  
ATOM   1802  C   LEU G 112     -13.485  39.109  16.498  1.00  0.00           C  
ATOM   1803  O   LEU G 112     -12.505  38.412  16.213  1.00  0.00           O  
ATOM   1804  CB  LEU G 112     -15.771  38.334  15.900  1.00  0.00           C  
ATOM   1805  CG  LEU G 112     -15.393  37.399  14.790  1.00  0.00           C  
ATOM   1806  CD1 LEU G 112     -15.232  36.009  15.320  1.00  0.00           C  
ATOM   1807  CD2 LEU G 112     -16.419  37.432  13.779  1.00  0.00           C  
ATOM   1808  H   LEU G 112     -16.236  39.722  17.964  1.00  0.00           H  
ATOM   1809  HA  LEU G 112     -14.529  37.484  17.435  1.00  0.00           H  
ATOM   1810 1HB  LEU G 112     -16.721  37.999  16.320  1.00  0.00           H  
ATOM   1811 2HB  LEU G 112     -15.928  39.318  15.468  1.00  0.00           H  
ATOM   1812  HG  LEU G 112     -14.449  37.699  14.361  1.00  0.00           H  
ATOM   1813 1HD1 LEU G 112     -14.980  35.353  14.499  1.00  0.00           H  
ATOM   1814 2HD1 LEU G 112     -14.446  35.995  16.067  1.00  0.00           H  
ATOM   1815 3HD1 LEU G 112     -16.172  35.672  15.766  1.00  0.00           H  
ATOM   1816 1HD2 LEU G 112     -16.118  36.754  13.006  1.00  0.00           H  
ATOM   1817 2HD2 LEU G 112     -17.361  37.107  14.208  1.00  0.00           H  
ATOM   1818 3HD2 LEU G 112     -16.521  38.443  13.384  1.00  0.00           H  
ATOM   1819  N   ALA G 113     -13.494  40.444  16.376  1.00  0.00           N  
ATOM   1820  CA  ALA G 113     -12.360  41.198  15.874  1.00  0.00           C  
ATOM   1821  C   ALA G 113     -11.158  41.008  16.743  1.00  0.00           C  
ATOM   1822  O   ALA G 113     -10.033  40.936  16.238  1.00  0.00           O  
ATOM   1823  CB  ALA G 113     -12.657  42.674  15.839  1.00  0.00           C  
ATOM   1824  H   ALA G 113     -14.344  40.953  16.610  1.00  0.00           H  
ATOM   1825  HA  ALA G 113     -12.134  40.841  14.879  1.00  0.00           H  
ATOM   1826 1HB  ALA G 113     -11.793  43.172  15.446  1.00  0.00           H  
ATOM   1827 2HB  ALA G 113     -13.504  42.887  15.233  1.00  0.00           H  
ATOM   1828 3HB  ALA G 113     -12.857  43.020  16.845  1.00  0.00           H  
ATOM   1829  N   LYS G 114     -11.396  40.929  18.059  1.00  0.00           N  
ATOM   1830  CA  LYS G 114     -10.342  40.735  19.039  1.00  0.00           C  
ATOM   1831  C   LYS G 114      -9.772  39.323  18.936  1.00  0.00           C  
ATOM   1832  O   LYS G 114      -8.555  39.149  19.005  1.00  0.00           O  
ATOM   1833  CB  LYS G 114     -10.876  41.019  20.446  1.00  0.00           C  
ATOM   1834  CG  LYS G 114     -11.196  42.508  20.696  1.00  0.00           C  
ATOM   1835  CD  LYS G 114     -11.797  42.759  22.085  1.00  0.00           C  
ATOM   1836  CE  LYS G 114     -12.345  44.193  22.190  1.00  0.00           C  
ATOM   1837  NZ  LYS G 114     -11.289  45.217  22.009  1.00  0.00           N  
ATOM   1838  H   LYS G 114     -12.359  41.052  18.390  1.00  0.00           H  
ATOM   1839  HA  LYS G 114      -9.541  41.440  18.827  1.00  0.00           H  
ATOM   1840 1HB  LYS G 114     -11.794  40.452  20.604  1.00  0.00           H  
ATOM   1841 2HB  LYS G 114     -10.152  40.689  21.188  1.00  0.00           H  
ATOM   1842 1HG  LYS G 114     -10.271  43.081  20.620  1.00  0.00           H  
ATOM   1843 2HG  LYS G 114     -11.868  42.877  19.939  1.00  0.00           H  
ATOM   1844 1HD  LYS G 114     -12.613  42.053  22.257  1.00  0.00           H  
ATOM   1845 2HD  LYS G 114     -11.037  42.609  22.848  1.00  0.00           H  
ATOM   1846 1HE  LYS G 114     -13.103  44.333  21.419  1.00  0.00           H  
ATOM   1847 2HE  LYS G 114     -12.805  44.330  23.167  1.00  0.00           H  
ATOM   1848 1HZ  LYS G 114     -11.681  46.169  22.056  1.00  0.00           H  
ATOM   1849 2HZ  LYS G 114     -10.579  45.122  22.709  1.00  0.00           H  
ATOM   1850 3HZ  LYS G 114     -10.865  45.123  21.087  1.00  0.00           H  
ATOM   1851  N   LYS G 115     -10.635  38.311  18.717  1.00  0.00           N  
ATOM   1852  CA  LYS G 115     -10.121  36.948  18.556  1.00  0.00           C  
ATOM   1853  C   LYS G 115      -9.300  36.826  17.271  1.00  0.00           C  
ATOM   1854  O   LYS G 115      -8.264  36.158  17.239  1.00  0.00           O  
ATOM   1855  CB  LYS G 115     -11.234  35.885  18.481  1.00  0.00           C  
ATOM   1856  CG  LYS G 115     -12.015  35.616  19.765  1.00  0.00           C  
ATOM   1857  CD  LYS G 115     -12.784  34.256  19.681  1.00  0.00           C  
ATOM   1858  CE  LYS G 115     -13.928  34.246  18.652  1.00  0.00           C  
ATOM   1859  NZ  LYS G 115     -14.686  32.914  18.665  1.00  0.00           N  
ATOM   1860  H   LYS G 115     -11.643  38.498  18.701  1.00  0.00           H  
ATOM   1861  HA  LYS G 115      -9.469  36.721  19.398  1.00  0.00           H  
ATOM   1862 1HB  LYS G 115     -11.960  36.193  17.724  1.00  0.00           H  
ATOM   1863 2HB  LYS G 115     -10.806  34.941  18.147  1.00  0.00           H  
ATOM   1864 1HG  LYS G 115     -11.329  35.592  20.611  1.00  0.00           H  
ATOM   1865 2HG  LYS G 115     -12.731  36.425  19.921  1.00  0.00           H  
ATOM   1866 1HD  LYS G 115     -12.083  33.457  19.418  1.00  0.00           H  
ATOM   1867 2HD  LYS G 115     -13.204  34.027  20.660  1.00  0.00           H  
ATOM   1868 1HE  LYS G 115     -14.624  35.054  18.876  1.00  0.00           H  
ATOM   1869 2HE  LYS G 115     -13.513  34.402  17.657  1.00  0.00           H  
ATOM   1870 1HZ  LYS G 115     -15.459  32.924  17.961  1.00  0.00           H  
ATOM   1871 2HZ  LYS G 115     -14.027  32.129  18.443  1.00  0.00           H  
ATOM   1872 3HZ  LYS G 115     -15.082  32.755  19.573  1.00  0.00           H  
ATOM   1873  N   ALA G 116      -9.788  37.469  16.204  1.00  0.00           N  
ATOM   1874  CA  ALA G 116      -9.140  37.441  14.900  1.00  0.00           C  
ATOM   1875  C   ALA G 116      -7.918  38.356  14.811  1.00  0.00           C  
ATOM   1876  O   ALA G 116      -6.958  38.053  14.083  1.00  0.00           O  
ATOM   1877  CB  ALA G 116     -10.141  37.863  13.835  1.00  0.00           C  
ATOM   1878  H   ALA G 116     -10.670  37.977  16.300  1.00  0.00           H  
ATOM   1879  HA  ALA G 116      -8.813  36.419  14.714  1.00  0.00           H  
ATOM   1880 1HB  ALA G 116      -9.684  37.808  12.860  1.00  0.00           H  
ATOM   1881 2HB  ALA G 116     -11.012  37.221  13.864  1.00  0.00           H  
ATOM   1882 3HB  ALA G 116     -10.443  38.881  14.045  1.00  0.00           H  
ATOM   1883  N   GLY G 117      -7.973  39.493  15.519  1.00  0.00           N  
ATOM   1884  CA  GLY G 117      -6.954  40.528  15.449  1.00  0.00           C  
ATOM   1885  C   GLY G 117      -7.066  41.232  14.091  1.00  0.00           C  
ATOM   1886  O   GLY G 117      -6.048  41.507  13.439  1.00  0.00           O  
ATOM   1887  H   GLY G 117      -8.774  39.671  16.112  1.00  0.00           H  
ATOM   1888 1HA  GLY G 117      -7.126  41.245  16.253  1.00  0.00           H  
ATOM   1889 2HA  GLY G 117      -5.969  40.099  15.599  1.00  0.00           H  
ATOM   1890  N   VAL G 118      -8.309  41.374  13.616  1.00  0.00           N  
ATOM   1891  CA  VAL G 118      -8.583  41.923  12.283  1.00  0.00           C  
ATOM   1892  C   VAL G 118      -9.390  43.245  12.169  1.00  0.00           C  
ATOM   1893  O   VAL G 118     -10.588  43.268  12.489  1.00  0.00           O  
ATOM   1894  CB  VAL G 118      -9.262  40.828  11.450  1.00  0.00           C  
ATOM   1895  CG1 VAL G 118      -9.657  41.325  10.128  1.00  0.00           C  
ATOM   1896  CG2 VAL G 118      -8.248  39.738  11.227  1.00  0.00           C  
ATOM   1897  H   VAL G 118      -9.064  41.121  14.260  1.00  0.00           H  
ATOM   1898  HA  VAL G 118      -7.619  42.025  11.812  1.00  0.00           H  
ATOM   1899  HB  VAL G 118     -10.128  40.459  11.961  1.00  0.00           H  
ATOM   1900 1HG1 VAL G 118     -10.108  40.523   9.543  1.00  0.00           H  
ATOM   1901 2HG1 VAL G 118     -10.362  42.125  10.243  1.00  0.00           H  
ATOM   1902 3HG1 VAL G 118      -8.774  41.682   9.633  1.00  0.00           H  
ATOM   1903 1HG2 VAL G 118      -8.664  38.975  10.642  1.00  0.00           H  
ATOM   1904 2HG2 VAL G 118      -7.392  40.158  10.702  1.00  0.00           H  
ATOM   1905 3HG2 VAL G 118      -7.922  39.330  12.158  1.00  0.00           H  
ATOM   1906  N   PRO G 119      -8.753  44.344  11.657  1.00  0.00           N  
ATOM   1907  CA  PRO G 119      -9.310  45.674  11.408  1.00  0.00           C  
ATOM   1908  C   PRO G 119     -10.603  45.676  10.622  1.00  0.00           C  
ATOM   1909  O   PRO G 119     -11.511  46.433  10.948  1.00  0.00           O  
ATOM   1910  CB  PRO G 119      -8.201  46.342  10.594  1.00  0.00           C  
ATOM   1911  CG  PRO G 119      -6.946  45.719  11.101  1.00  0.00           C  
ATOM   1912  CD  PRO G 119      -7.302  44.272  11.324  1.00  0.00           C  
ATOM   1913  HA  PRO G 119      -9.445  46.187  12.368  1.00  0.00           H  
ATOM   1914 1HB  PRO G 119      -8.357  46.128   9.517  1.00  0.00           H  
ATOM   1915 2HB  PRO G 119      -8.231  47.427  10.700  1.00  0.00           H  
ATOM   1916 1HG  PRO G 119      -6.139  45.851  10.362  1.00  0.00           H  
ATOM   1917 2HG  PRO G 119      -6.618  46.223  12.020  1.00  0.00           H  
ATOM   1918 1HD  PRO G 119      -7.136  43.699  10.390  1.00  0.00           H  
ATOM   1919 2HD  PRO G 119      -6.702  43.906  12.177  1.00  0.00           H  
ATOM   1920  N   ALA G 120     -10.735  44.773   9.650  1.00  0.00           N  
ATOM   1921  CA  ALA G 120     -11.959  44.660   8.853  1.00  0.00           C  
ATOM   1922  C   ALA G 120     -13.174  44.307   9.699  1.00  0.00           C  
ATOM   1923  O   ALA G 120     -14.312  44.618   9.332  1.00  0.00           O  
ATOM   1924  CB  ALA G 120     -11.796  43.618   7.798  1.00  0.00           C  
ATOM   1925  H   ALA G 120      -9.936  44.192   9.365  1.00  0.00           H  
ATOM   1926  HA  ALA G 120     -12.138  45.620   8.377  1.00  0.00           H  
ATOM   1927 1HB  ALA G 120     -12.700  43.557   7.196  1.00  0.00           H  
ATOM   1928 2HB  ALA G 120     -10.965  43.881   7.179  1.00  0.00           H  
ATOM   1929 3HB  ALA G 120     -11.609  42.681   8.283  1.00  0.00           H  
ATOM   1930  N   ILE G 121     -12.958  43.619  10.808  1.00  0.00           N  
ATOM   1931  CA  ILE G 121     -14.072  43.216  11.627  1.00  0.00           C  
ATOM   1932  C   ILE G 121     -14.403  44.413  12.505  1.00  0.00           C  
ATOM   1933  O   ILE G 121     -15.578  44.741  12.689  1.00  0.00           O  
ATOM   1934  CB  ILE G 121     -13.783  41.985  12.457  1.00  0.00           C  
ATOM   1935  CG1 ILE G 121     -13.506  40.827  11.579  1.00  0.00           C  
ATOM   1936  CG2 ILE G 121     -15.033  41.656  13.269  1.00  0.00           C  
ATOM   1937  CD1 ILE G 121     -13.012  39.654  12.337  1.00  0.00           C  
ATOM   1938  H   ILE G 121     -12.011  43.406  11.122  1.00  0.00           H  
ATOM   1939  HA  ILE G 121     -14.929  42.998  10.992  1.00  0.00           H  
ATOM   1940  HB  ILE G 121     -12.921  42.162  13.079  1.00  0.00           H  
ATOM   1941 1HG1 ILE G 121     -14.402  40.580  11.069  1.00  0.00           H  
ATOM   1942 2HG1 ILE G 121     -12.753  41.103  10.840  1.00  0.00           H  
ATOM   1943 1HG2 ILE G 121     -14.860  40.771  13.869  1.00  0.00           H  
ATOM   1944 2HG2 ILE G 121     -15.282  42.489  13.912  1.00  0.00           H  
ATOM   1945 3HG2 ILE G 121     -15.855  41.472  12.589  1.00  0.00           H  
ATOM   1946 1HD1 ILE G 121     -12.836  38.844  11.677  1.00  0.00           H  
ATOM   1947 2HD1 ILE G 121     -12.107  39.912  12.836  1.00  0.00           H  
ATOM   1948 3HD1 ILE G 121     -13.756  39.374  13.063  1.00  0.00           H  
ATOM   1949  N   LEU G 122     -13.359  45.102  13.001  1.00  0.00           N  
ATOM   1950  CA  LEU G 122     -13.586  46.303  13.817  1.00  0.00           C  
ATOM   1951  C   LEU G 122     -14.330  47.338  12.960  1.00  0.00           C  
ATOM   1952  O   LEU G 122     -15.194  48.063  13.458  1.00  0.00           O  
ATOM   1953  CB  LEU G 122     -12.266  46.948  14.290  1.00  0.00           C  
ATOM   1954  CG  LEU G 122     -11.428  46.171  15.300  1.00  0.00           C  
ATOM   1955  CD1 LEU G 122     -10.089  46.886  15.525  1.00  0.00           C  
ATOM   1956  CD2 LEU G 122     -12.204  46.051  16.619  1.00  0.00           C  
ATOM   1957  H   LEU G 122     -12.412  44.762  12.804  1.00  0.00           H  
ATOM   1958  HA  LEU G 122     -14.198  46.039  14.679  1.00  0.00           H  
ATOM   1959 1HB  LEU G 122     -11.644  47.144  13.421  1.00  0.00           H  
ATOM   1960 2HB  LEU G 122     -12.513  47.897  14.748  1.00  0.00           H  
ATOM   1961  HG  LEU G 122     -11.207  45.195  14.895  1.00  0.00           H  
ATOM   1962 1HD1 LEU G 122      -9.499  46.312  16.236  1.00  0.00           H  
ATOM   1963 2HD1 LEU G 122      -9.549  46.967  14.588  1.00  0.00           H  
ATOM   1964 3HD1 LEU G 122     -10.271  47.880  15.927  1.00  0.00           H  
ATOM   1965 1HD2 LEU G 122     -11.606  45.491  17.346  1.00  0.00           H  
ATOM   1966 2HD2 LEU G 122     -12.406  47.049  17.014  1.00  0.00           H  
ATOM   1967 3HD2 LEU G 122     -13.147  45.535  16.446  1.00  0.00           H  
ATOM   1968  N   ARG G 123     -13.997  47.371  11.666  1.00  0.00           N  
ATOM   1969  CA  ARG G 123     -14.600  48.235  10.665  1.00  0.00           C  
ATOM   1970  C   ARG G 123     -16.082  47.912  10.511  1.00  0.00           C  
ATOM   1971  O   ARG G 123     -16.914  48.825  10.502  1.00  0.00           O  
ATOM   1972  CB  ARG G 123     -13.871  48.018   9.350  1.00  0.00           C  
ATOM   1973  CG  ARG G 123     -14.207  48.878   8.196  1.00  0.00           C  
ATOM   1974  CD  ARG G 123     -13.310  48.523   7.049  1.00  0.00           C  
ATOM   1975  NE  ARG G 123     -11.889  48.658   7.417  1.00  0.00           N  
ATOM   1976  CZ  ARG G 123     -10.854  48.125   6.733  1.00  0.00           C  
ATOM   1977  NH1 ARG G 123     -11.074  47.444   5.641  1.00  0.00           N  
ATOM   1978  NH2 ARG G 123      -9.613  48.289   7.164  1.00  0.00           N  
ATOM   1979  H   ARG G 123     -13.239  46.765  11.361  1.00  0.00           H  
ATOM   1980  HA  ARG G 123     -14.498  49.271  10.980  1.00  0.00           H  
ATOM   1981 1HB  ARG G 123     -12.803  48.099   9.518  1.00  0.00           H  
ATOM   1982 2HB  ARG G 123     -14.062  47.019   9.020  1.00  0.00           H  
ATOM   1983 1HG  ARG G 123     -15.242  48.706   7.901  1.00  0.00           H  
ATOM   1984 2HG  ARG G 123     -14.068  49.905   8.451  1.00  0.00           H  
ATOM   1985 1HD  ARG G 123     -13.490  47.488   6.755  1.00  0.00           H  
ATOM   1986 2HD  ARG G 123     -13.511  49.184   6.207  1.00  0.00           H  
ATOM   1987  HE  ARG G 123     -11.672  49.175   8.256  1.00  0.00           H  
ATOM   1988 1HH1 ARG G 123     -12.018  47.318   5.309  1.00  0.00           H  
ATOM   1989 2HH1 ARG G 123     -10.297  47.039   5.132  1.00  0.00           H  
ATOM   1990 1HH2 ARG G 123      -9.431  48.801   8.014  1.00  0.00           H  
ATOM   1991 2HH2 ARG G 123      -8.841  47.892   6.642  1.00  0.00           H  
ATOM   1992  N   GLY G 124     -16.423  46.615  10.440  1.00  0.00           N  
ATOM   1993  CA  GLY G 124     -17.821  46.205  10.372  1.00  0.00           C  
ATOM   1994  C   GLY G 124     -18.563  46.597  11.652  1.00  0.00           C  
ATOM   1995  O   GLY G 124     -19.702  47.076  11.596  1.00  0.00           O  
ATOM   1996  H   GLY G 124     -15.691  45.900  10.398  1.00  0.00           H  
ATOM   1997 1HA  GLY G 124     -18.297  46.671   9.512  1.00  0.00           H  
ATOM   1998 2HA  GLY G 124     -17.871  45.125  10.232  1.00  0.00           H  
ATOM   1999  N   ALA G 125     -17.909  46.413  12.811  1.00  0.00           N  
ATOM   2000  CA  ALA G 125     -18.532  46.780  14.080  1.00  0.00           C  
ATOM   2001  C   ALA G 125     -18.778  48.275  14.135  1.00  0.00           C  
ATOM   2002  O   ALA G 125     -19.836  48.732  14.579  1.00  0.00           O  
ATOM   2003  CB  ALA G 125     -17.660  46.388  15.255  1.00  0.00           C  
ATOM   2004  H   ALA G 125     -16.977  45.989  12.795  1.00  0.00           H  
ATOM   2005  HA  ALA G 125     -19.487  46.269  14.145  1.00  0.00           H  
ATOM   2006 1HB  ALA G 125     -18.170  46.665  16.169  1.00  0.00           H  
ATOM   2007 2HB  ALA G 125     -17.470  45.334  15.252  1.00  0.00           H  
ATOM   2008 3HB  ALA G 125     -16.713  46.915  15.191  1.00  0.00           H  
ATOM   2009  N   LEU G 126     -17.826  49.051  13.624  1.00  0.00           N  
ATOM   2010  CA  LEU G 126     -18.009  50.478  13.634  1.00  0.00           C  
ATOM   2011  C   LEU G 126     -19.122  50.878  12.692  1.00  0.00           C  
ATOM   2012  O   LEU G 126     -19.962  51.690  13.063  1.00  0.00           O  
ATOM   2013  CB  LEU G 126     -16.731  51.235  13.305  1.00  0.00           C  
ATOM   2014  CG  LEU G 126     -16.963  52.705  13.320  1.00  0.00           C  
ATOM   2015  CD1 LEU G 126     -17.503  53.098  14.672  1.00  0.00           C  
ATOM   2016  CD2 LEU G 126     -15.729  53.453  13.023  1.00  0.00           C  
ATOM   2017  H   LEU G 126     -16.952  48.646  13.281  1.00  0.00           H  
ATOM   2018  HA  LEU G 126     -18.300  50.767  14.641  1.00  0.00           H  
ATOM   2019 1HB  LEU G 126     -15.958  50.984  14.032  1.00  0.00           H  
ATOM   2020 2HB  LEU G 126     -16.389  50.941  12.308  1.00  0.00           H  
ATOM   2021  HG  LEU G 126     -17.679  52.928  12.579  1.00  0.00           H  
ATOM   2022 1HD1 LEU G 126     -17.705  54.155  14.672  1.00  0.00           H  
ATOM   2023 2HD1 LEU G 126     -18.420  52.557  14.865  1.00  0.00           H  
ATOM   2024 3HD1 LEU G 126     -16.777  52.866  15.439  1.00  0.00           H  
ATOM   2025 1HD2 LEU G 126     -15.948  54.516  13.030  1.00  0.00           H  
ATOM   2026 2HD2 LEU G 126     -14.979  53.233  13.771  1.00  0.00           H  
ATOM   2027 3HD2 LEU G 126     -15.369  53.172  12.055  1.00  0.00           H  
ATOM   2028  N   LEU G 127     -19.200  50.270  11.507  1.00  0.00           N  
ATOM   2029  CA  LEU G 127     -20.265  50.626  10.577  1.00  0.00           C  
ATOM   2030  C   LEU G 127     -21.614  50.422  11.241  1.00  0.00           C  
ATOM   2031  O   LEU G 127     -22.510  51.269  11.128  1.00  0.00           O  
ATOM   2032  CB  LEU G 127     -20.177  49.774   9.308  1.00  0.00           C  
ATOM   2033  CG  LEU G 127     -21.245  50.036   8.244  1.00  0.00           C  
ATOM   2034  CD1 LEU G 127     -21.167  51.479   7.786  1.00  0.00           C  
ATOM   2035  CD2 LEU G 127     -21.014  49.072   7.073  1.00  0.00           C  
ATOM   2036  H   LEU G 127     -18.484  49.592  11.232  1.00  0.00           H  
ATOM   2037  HA  LEU G 127     -20.159  51.673  10.310  1.00  0.00           H  
ATOM   2038 1HB  LEU G 127     -19.197  49.926   8.857  1.00  0.00           H  
ATOM   2039 2HB  LEU G 127     -20.254  48.724   9.598  1.00  0.00           H  
ATOM   2040  HG  LEU G 127     -22.235  49.868   8.668  1.00  0.00           H  
ATOM   2041 1HD1 LEU G 127     -21.934  51.658   7.028  1.00  0.00           H  
ATOM   2042 2HD1 LEU G 127     -21.334  52.140   8.637  1.00  0.00           H  
ATOM   2043 3HD1 LEU G 127     -20.183  51.674   7.361  1.00  0.00           H  
ATOM   2044 1HD2 LEU G 127     -21.768  49.239   6.298  1.00  0.00           H  
ATOM   2045 2HD2 LEU G 127     -20.024  49.241   6.652  1.00  0.00           H  
ATOM   2046 3HD2 LEU G 127     -21.084  48.051   7.434  1.00  0.00           H  
ATOM   2047  N   ALA G 128     -21.749  49.324  11.984  1.00  0.00           N  
ATOM   2048  CA  ALA G 128     -22.984  49.045  12.685  1.00  0.00           C  
ATOM   2049  C   ALA G 128     -23.329  50.152  13.672  1.00  0.00           C  
ATOM   2050  O   ALA G 128     -24.485  50.568  13.761  1.00  0.00           O  
ATOM   2051  CB  ALA G 128     -22.836  47.746  13.436  1.00  0.00           C  
ATOM   2052  H   ALA G 128     -20.974  48.653  12.030  1.00  0.00           H  
ATOM   2053  HA  ALA G 128     -23.779  48.977  11.958  1.00  0.00           H  
ATOM   2054 1HB  ALA G 128     -23.754  47.498  13.961  1.00  0.00           H  
ATOM   2055 2HB  ALA G 128     -22.572  46.964  12.764  1.00  0.00           H  
ATOM   2056 3HB  ALA G 128     -22.045  47.869  14.122  1.00  0.00           H  
ATOM   2057  N   LEU G 129     -22.318  50.692  14.356  1.00  0.00           N  
ATOM   2058  CA  LEU G 129     -22.545  51.736  15.347  1.00  0.00           C  
ATOM   2059  C   LEU G 129     -22.707  53.129  14.732  1.00  0.00           C  
ATOM   2060  O   LEU G 129     -23.411  53.977  15.288  1.00  0.00           O  
ATOM   2061  CB  LEU G 129     -21.395  51.758  16.334  1.00  0.00           C  
ATOM   2062  CG  LEU G 129     -21.232  50.545  17.175  1.00  0.00           C  
ATOM   2063  CD1 LEU G 129     -19.944  50.679  17.959  1.00  0.00           C  
ATOM   2064  CD2 LEU G 129     -22.445  50.393  18.102  1.00  0.00           C  
ATOM   2065  H   LEU G 129     -21.372  50.310  14.227  1.00  0.00           H  
ATOM   2066  HA  LEU G 129     -23.449  51.485  15.890  1.00  0.00           H  
ATOM   2067 1HB  LEU G 129     -20.475  51.910  15.783  1.00  0.00           H  
ATOM   2068 2HB  LEU G 129     -21.553  52.585  17.013  1.00  0.00           H  
ATOM   2069  HG  LEU G 129     -21.150  49.682  16.538  1.00  0.00           H  
ATOM   2070 1HD1 LEU G 129     -19.793  49.791  18.571  1.00  0.00           H  
ATOM   2071 2HD1 LEU G 129     -19.116  50.786  17.259  1.00  0.00           H  
ATOM   2072 3HD1 LEU G 129     -19.997  51.562  18.597  1.00  0.00           H  
ATOM   2073 1HD2 LEU G 129     -22.318  49.503  18.716  1.00  0.00           H  
ATOM   2074 2HD2 LEU G 129     -22.528  51.270  18.746  1.00  0.00           H  
ATOM   2075 3HD2 LEU G 129     -23.351  50.297  17.502  1.00  0.00           H  
ATOM   2076  N   LEU G 130     -22.061  53.387  13.591  1.00  0.00           N  
ATOM   2077  CA  LEU G 130     -22.183  54.701  12.967  1.00  0.00           C  
ATOM   2078  C   LEU G 130     -23.608  54.830  12.464  1.00  0.00           C  
ATOM   2079  O   LEU G 130     -24.243  55.879  12.599  1.00  0.00           O  
ATOM   2080  CB  LEU G 130     -21.230  54.832  11.771  1.00  0.00           C  
ATOM   2081  CG  LEU G 130     -19.748  54.821  12.094  1.00  0.00           C  
ATOM   2082  CD1 LEU G 130     -18.952  54.757  10.809  1.00  0.00           C  
ATOM   2083  CD2 LEU G 130     -19.356  56.001  12.872  1.00  0.00           C  
ATOM   2084  H   LEU G 130     -21.465  52.668  13.181  1.00  0.00           H  
ATOM   2085  HA  LEU G 130     -21.983  55.475  13.705  1.00  0.00           H  
ATOM   2086 1HB  LEU G 130     -21.419  53.996  11.094  1.00  0.00           H  
ATOM   2087 2HB  LEU G 130     -21.454  55.757  11.247  1.00  0.00           H  
ATOM   2088  HG  LEU G 130     -19.549  53.967  12.672  1.00  0.00           H  
ATOM   2089 1HD1 LEU G 130     -17.889  54.725  11.038  1.00  0.00           H  
ATOM   2090 2HD1 LEU G 130     -19.229  53.866  10.254  1.00  0.00           H  
ATOM   2091 3HD1 LEU G 130     -19.162  55.631  10.219  1.00  0.00           H  
ATOM   2092 1HD2 LEU G 130     -18.303  55.929  13.085  1.00  0.00           H  
ATOM   2093 2HD2 LEU G 130     -19.543  56.891  12.304  1.00  0.00           H  
ATOM   2094 3HD2 LEU G 130     -19.919  56.025  13.799  1.00  0.00           H  
ATOM   2095  N   VAL G 131     -24.114  53.729  11.903  1.00  0.00           N  
ATOM   2096  CA  VAL G 131     -25.467  53.683  11.403  1.00  0.00           C  
ATOM   2097  C   VAL G 131     -26.450  53.642  12.547  1.00  0.00           C  
ATOM   2098  O   VAL G 131     -27.449  54.348  12.513  1.00  0.00           O  
ATOM   2099  CB  VAL G 131     -25.660  52.531  10.423  1.00  0.00           C  
ATOM   2100  CG1 VAL G 131     -27.139  52.401  10.051  1.00  0.00           C  
ATOM   2101  CG2 VAL G 131     -24.802  52.847   9.184  1.00  0.00           C  
ATOM   2102  H   VAL G 131     -23.528  52.892  11.804  1.00  0.00           H  
ATOM   2103  HA  VAL G 131     -25.652  54.595  10.843  1.00  0.00           H  
ATOM   2104  HB  VAL G 131     -25.336  51.593  10.883  1.00  0.00           H  
ATOM   2105 1HG1 VAL G 131     -27.276  51.587   9.345  1.00  0.00           H  
ATOM   2106 2HG1 VAL G 131     -27.715  52.200  10.951  1.00  0.00           H  
ATOM   2107 3HG1 VAL G 131     -27.485  53.333   9.598  1.00  0.00           H  
ATOM   2108 1HG2 VAL G 131     -24.884  52.091   8.437  1.00  0.00           H  
ATOM   2109 2HG2 VAL G 131     -25.132  53.787   8.757  1.00  0.00           H  
ATOM   2110 3HG2 VAL G 131     -23.757  52.930   9.492  1.00  0.00           H  
ATOM   2111  N   ALA G 132     -26.186  52.849  13.583  1.00  0.00           N  
ATOM   2112  CA  ALA G 132     -27.105  52.833  14.700  1.00  0.00           C  
ATOM   2113  C   ALA G 132     -27.255  54.219  15.315  1.00  0.00           C  
ATOM   2114  O   ALA G 132     -28.376  54.652  15.597  1.00  0.00           O  
ATOM   2115  CB  ALA G 132     -26.581  51.886  15.758  1.00  0.00           C  
ATOM   2116  H   ALA G 132     -25.373  52.230  13.596  1.00  0.00           H  
ATOM   2117  HA  ALA G 132     -28.076  52.507  14.339  1.00  0.00           H  
ATOM   2118 1HB  ALA G 132     -27.245  51.839  16.601  1.00  0.00           H  
ATOM   2119 2HB  ALA G 132     -26.466  50.915  15.346  1.00  0.00           H  
ATOM   2120 3HB  ALA G 132     -25.620  52.245  16.088  1.00  0.00           H  
ATOM   2121  N   ALA G 133     -26.140  54.952  15.476  1.00  0.00           N  
ATOM   2122  CA  ALA G 133     -26.208  56.289  16.048  1.00  0.00           C  
ATOM   2123  C   ALA G 133     -26.970  57.224  15.129  1.00  0.00           C  
ATOM   2124  O   ALA G 133     -27.745  58.057  15.596  1.00  0.00           O  
ATOM   2125  CB  ALA G 133     -24.812  56.808  16.315  1.00  0.00           C  
ATOM   2126  H   ALA G 133     -25.223  54.566  15.238  1.00  0.00           H  
ATOM   2127  HA  ALA G 133     -26.748  56.241  16.988  1.00  0.00           H  
ATOM   2128 1HB  ALA G 133     -24.866  57.792  16.755  1.00  0.00           H  
ATOM   2129 2HB  ALA G 133     -24.301  56.130  16.996  1.00  0.00           H  
ATOM   2130 3HB  ALA G 133     -24.264  56.854  15.374  1.00  0.00           H  
ATOM   2131  N   ARG G 134     -26.777  57.073  13.818  1.00  0.00           N  
ATOM   2132  CA  ARG G 134     -27.459  57.905  12.842  1.00  0.00           C  
ATOM   2133  C   ARG G 134     -28.955  57.629  12.829  1.00  0.00           C  
ATOM   2134  O   ARG G 134     -29.767  58.551  12.699  1.00  0.00           O  
ATOM   2135  CB  ARG G 134     -26.860  57.676  11.465  1.00  0.00           C  
ATOM   2136  CG  ARG G 134     -27.345  58.571  10.359  1.00  0.00           C  
ATOM   2137  CD  ARG G 134     -26.572  58.314   9.104  1.00  0.00           C  
ATOM   2138  NE  ARG G 134     -25.163  58.684   9.259  1.00  0.00           N  
ATOM   2139  CZ  ARG G 134     -24.119  57.827   9.355  1.00  0.00           C  
ATOM   2140  NH1 ARG G 134     -24.312  56.539   9.299  1.00  0.00           N  
ATOM   2141  NH2 ARG G 134     -22.896  58.296   9.498  1.00  0.00           N  
ATOM   2142  H   ARG G 134     -26.100  56.385  13.475  1.00  0.00           H  
ATOM   2143  HA  ARG G 134     -27.304  58.939  13.118  1.00  0.00           H  
ATOM   2144 1HB  ARG G 134     -25.783  57.765  11.510  1.00  0.00           H  
ATOM   2145 2HB  ARG G 134     -27.083  56.654  11.157  1.00  0.00           H  
ATOM   2146 1HG  ARG G 134     -28.402  58.367  10.164  1.00  0.00           H  
ATOM   2147 2HG  ARG G 134     -27.215  59.617  10.639  1.00  0.00           H  
ATOM   2148 1HD  ARG G 134     -26.627  57.253   8.857  1.00  0.00           H  
ATOM   2149 2HD  ARG G 134     -26.991  58.902   8.287  1.00  0.00           H  
ATOM   2150  HE  ARG G 134     -24.957  59.681   9.283  1.00  0.00           H  
ATOM   2151 1HH1 ARG G 134     -25.254  56.190   9.182  1.00  0.00           H  
ATOM   2152 2HH1 ARG G 134     -23.519  55.916   9.376  1.00  0.00           H  
ATOM   2153 1HH2 ARG G 134     -22.742  59.294   9.534  1.00  0.00           H  
ATOM   2154 2HH2 ARG G 134     -22.118  57.665   9.564  1.00  0.00           H  
ATOM   2155  N   ALA G 135     -29.318  56.345  12.928  1.00  0.00           N  
ATOM   2156  CA  ALA G 135     -30.705  55.910  12.899  1.00  0.00           C  
ATOM   2157  C   ALA G 135     -31.475  56.452  14.079  1.00  0.00           C  
ATOM   2158  O   ALA G 135     -32.579  56.998  13.931  1.00  0.00           O  
ATOM   2159  CB  ALA G 135     -30.746  54.398  12.947  1.00  0.00           C  
ATOM   2160  H   ALA G 135     -28.592  55.637  13.003  1.00  0.00           H  
ATOM   2161  HA  ALA G 135     -31.157  56.273  11.975  1.00  0.00           H  
ATOM   2162 1HB  ALA G 135     -31.763  54.035  12.906  1.00  0.00           H  
ATOM   2163 2HB  ALA G 135     -30.190  54.021  12.126  1.00  0.00           H  
ATOM   2164 3HB  ALA G 135     -30.284  54.069  13.860  1.00  0.00           H  
ATOM   2165  N   VAL G 136     -30.838  56.397  15.244  1.00  0.00           N  
ATOM   2166  CA  VAL G 136     -31.462  56.900  16.439  1.00  0.00           C  
ATOM   2167  C   VAL G 136     -31.503  58.407  16.408  1.00  0.00           C  
ATOM   2168  O   VAL G 136     -32.504  59.005  16.793  1.00  0.00           O  
ATOM   2169  CB  VAL G 136     -30.754  56.462  17.693  1.00  0.00           C  
ATOM   2170  CG1 VAL G 136     -31.355  57.117  18.760  1.00  0.00           C  
ATOM   2171  CG2 VAL G 136     -30.877  55.079  17.886  1.00  0.00           C  
ATOM   2172  H   VAL G 136     -29.919  55.943  15.305  1.00  0.00           H  
ATOM   2173  HA  VAL G 136     -32.482  56.520  16.477  1.00  0.00           H  
ATOM   2174  HB  VAL G 136     -29.710  56.719  17.630  1.00  0.00           H  
ATOM   2175 1HG1 VAL G 136     -30.866  56.814  19.659  1.00  0.00           H  
ATOM   2176 2HG1 VAL G 136     -31.278  58.190  18.621  1.00  0.00           H  
ATOM   2177 3HG1 VAL G 136     -32.384  56.844  18.801  1.00  0.00           H  
ATOM   2178 1HG2 VAL G 136     -30.376  54.787  18.800  1.00  0.00           H  
ATOM   2179 2HG2 VAL G 136     -31.899  54.833  17.951  1.00  0.00           H  
ATOM   2180 3HG2 VAL G 136     -30.426  54.622  17.046  1.00  0.00           H  
ATOM   2181  N   ALA G 137     -30.404  59.035  15.978  1.00  0.00           N  
ATOM   2182  CA  ALA G 137     -30.361  60.476  15.905  1.00  0.00           C  
ATOM   2183  C   ALA G 137     -31.425  60.995  14.965  1.00  0.00           C  
ATOM   2184  O   ALA G 137     -32.105  61.964  15.290  1.00  0.00           O  
ATOM   2185  CB  ALA G 137     -28.990  60.920  15.471  1.00  0.00           C  
ATOM   2186  H   ALA G 137     -29.573  58.511  15.698  1.00  0.00           H  
ATOM   2187  HA  ALA G 137     -30.579  60.877  16.877  1.00  0.00           H  
ATOM   2188 1HB  ALA G 137     -28.958  61.978  15.437  1.00  0.00           H  
ATOM   2189 2HB  ALA G 137     -28.249  60.563  16.162  1.00  0.00           H  
ATOM   2190 3HB  ALA G 137     -28.786  60.512  14.488  1.00  0.00           H  
ATOM   2191  N   LEU G 138     -31.673  60.312  13.852  1.00  0.00           N  
ATOM   2192  CA  LEU G 138     -32.717  60.800  12.980  1.00  0.00           C  
ATOM   2193  C   LEU G 138     -34.062  60.675  13.683  1.00  0.00           C  
ATOM   2194  O   LEU G 138     -34.897  61.579  13.590  1.00  0.00           O  
ATOM   2195  CB  LEU G 138     -32.739  60.048  11.663  1.00  0.00           C  
ATOM   2196  CG  LEU G 138     -33.776  60.552  10.689  1.00  0.00           C  
ATOM   2197  CD1 LEU G 138     -33.517  62.017  10.366  1.00  0.00           C  
ATOM   2198  CD2 LEU G 138     -33.747  59.708   9.471  1.00  0.00           C  
ATOM   2199  H   LEU G 138     -31.103  59.506  13.580  1.00  0.00           H  
ATOM   2200  HA  LEU G 138     -32.528  61.848  12.771  1.00  0.00           H  
ATOM   2201 1HB  LEU G 138     -31.755  60.119  11.198  1.00  0.00           H  
ATOM   2202 2HB  LEU G 138     -32.944  58.991  11.869  1.00  0.00           H  
ATOM   2203  HG  LEU G 138     -34.740  60.481  11.144  1.00  0.00           H  
ATOM   2204 1HD1 LEU G 138     -34.281  62.374   9.673  1.00  0.00           H  
ATOM   2205 2HD1 LEU G 138     -33.556  62.604  11.285  1.00  0.00           H  
ATOM   2206 3HD1 LEU G 138     -32.533  62.122   9.910  1.00  0.00           H  
ATOM   2207 1HD2 LEU G 138     -34.504  60.033   8.779  1.00  0.00           H  
ATOM   2208 2HD2 LEU G 138     -32.768  59.764   9.000  1.00  0.00           H  
ATOM   2209 3HD2 LEU G 138     -33.944  58.700   9.771  1.00  0.00           H  
ATOM   2210  N   ALA G 139     -34.278  59.558  14.392  1.00  0.00           N  
ATOM   2211  CA  ALA G 139     -35.520  59.368  15.128  1.00  0.00           C  
ATOM   2212  C   ALA G 139     -35.691  60.451  16.212  1.00  0.00           C  
ATOM   2213  O   ALA G 139     -36.797  60.965  16.408  1.00  0.00           O  
ATOM   2214  CB  ALA G 139     -35.519  57.984  15.758  1.00  0.00           C  
ATOM   2215  H   ALA G 139     -33.569  58.818  14.409  1.00  0.00           H  
ATOM   2216  HA  ALA G 139     -36.347  59.451  14.425  1.00  0.00           H  
ATOM   2217 1HB  ALA G 139     -36.430  57.798  16.297  1.00  0.00           H  
ATOM   2218 2HB  ALA G 139     -35.412  57.242  14.979  1.00  0.00           H  
ATOM   2219 3HB  ALA G 139     -34.690  57.902  16.445  1.00  0.00           H  
ATOM   2220  N   ALA G 140     -34.583  60.816  16.879  1.00  0.00           N  
ATOM   2221  CA  ALA G 140     -34.569  61.848  17.918  1.00  0.00           C  
ATOM   2222  C   ALA G 140     -34.844  63.233  17.320  1.00  0.00           C  
ATOM   2223  O   ALA G 140     -35.490  64.069  17.952  1.00  0.00           O  
ATOM   2224  CB  ALA G 140     -33.234  61.836  18.653  1.00  0.00           C  
ATOM   2225  H   ALA G 140     -33.712  60.332  16.667  1.00  0.00           H  
ATOM   2226  HA  ALA G 140     -35.369  61.629  18.626  1.00  0.00           H  
ATOM   2227 1HB  ALA G 140     -33.240  62.591  19.436  1.00  0.00           H  
ATOM   2228 2HB  ALA G 140     -33.065  60.853  19.092  1.00  0.00           H  
ATOM   2229 3HB  ALA G 140     -32.453  62.048  17.945  1.00  0.00           H  
ATOM   2230  N   LEU G 141     -34.355  63.479  16.097  1.00  0.00           N  
ATOM   2231  CA  LEU G 141     -34.623  64.748  15.430  1.00  0.00           C  
ATOM   2232  C   LEU G 141     -36.083  64.828  15.008  1.00  0.00           C  
ATOM   2233  O   LEU G 141     -36.717  65.873  15.141  1.00  0.00           O  
ATOM   2234  CB  LEU G 141     -33.736  64.910  14.182  1.00  0.00           C  
ATOM   2235  CG  LEU G 141     -32.254  65.126  14.435  1.00  0.00           C  
ATOM   2236  CD1 LEU G 141     -31.482  65.049  13.147  1.00  0.00           C  
ATOM   2237  CD2 LEU G 141     -32.071  66.452  15.072  1.00  0.00           C  
ATOM   2238  H   LEU G 141     -33.775  62.775  15.636  1.00  0.00           H  
ATOM   2239  HA  LEU G 141     -34.420  65.553  16.126  1.00  0.00           H  
ATOM   2240 1HB  LEU G 141     -33.835  64.008  13.579  1.00  0.00           H  
ATOM   2241 2HB  LEU G 141     -34.107  65.752  13.603  1.00  0.00           H  
ATOM   2242  HG  LEU G 141     -31.883  64.361  15.080  1.00  0.00           H  
ATOM   2243 1HD1 LEU G 141     -30.419  65.203  13.352  1.00  0.00           H  
ATOM   2244 2HD1 LEU G 141     -31.632  64.072  12.713  1.00  0.00           H  
ATOM   2245 3HD1 LEU G 141     -31.828  65.794  12.462  1.00  0.00           H  
ATOM   2246 1HD2 LEU G 141     -31.030  66.596  15.244  1.00  0.00           H  
ATOM   2247 2HD2 LEU G 141     -32.442  67.235  14.426  1.00  0.00           H  
ATOM   2248 3HD2 LEU G 141     -32.602  66.463  15.998  1.00  0.00           H  
ATOM   2249  N   ALA G 142     -36.619  63.703  14.516  1.00  0.00           N  
ATOM   2250  CA  ALA G 142     -38.010  63.615  14.086  1.00  0.00           C  
ATOM   2251  C   ALA G 142     -38.973  63.812  15.255  1.00  0.00           C  
ATOM   2252  O   ALA G 142     -40.026  64.436  15.111  1.00  0.00           O  
ATOM   2253  CB  ALA G 142     -38.257  62.272  13.432  1.00  0.00           C  
ATOM   2254  H   ALA G 142     -36.022  62.880  14.405  1.00  0.00           H  
ATOM   2255  HA  ALA G 142     -38.190  64.408  13.362  1.00  0.00           H  
ATOM   2256 1HB  ALA G 142     -39.284  62.214  13.079  1.00  0.00           H  
ATOM   2257 2HB  ALA G 142     -37.574  62.174  12.604  1.00  0.00           H  
ATOM   2258 3HB  ALA G 142     -38.072  61.482  14.155  1.00  0.00           H  
ATOM   2259  N   ASN G 143     -38.594  63.308  16.429  1.00  0.00           N  
ATOM   2260  CA  ASN G 143     -39.430  63.422  17.607  1.00  0.00           C  
ATOM   2261  C   ASN G 143     -38.617  63.819  18.835  1.00  0.00           C  
ATOM   2262  O   ASN G 143     -38.008  62.985  19.510  1.00  0.00           O  
ATOM   2263  CB  ASN G 143     -40.185  62.130  17.830  1.00  0.00           C  
ATOM   2264  CG  ASN G 143     -41.177  62.200  18.970  1.00  0.00           C  
ATOM   2265  OD1 ASN G 143     -41.091  63.041  19.885  1.00  0.00           O  
ATOM   2266  ND2 ASN G 143     -42.145  61.309  18.935  1.00  0.00           N  
ATOM   2267  H   ASN G 143     -37.722  62.777  16.485  1.00  0.00           H  
ATOM   2268  HA  ASN G 143     -40.155  64.217  17.437  1.00  0.00           H  
ATOM   2269 1HB  ASN G 143     -40.727  61.874  16.915  1.00  0.00           H  
ATOM   2270 2HB  ASN G 143     -39.471  61.332  18.005  1.00  0.00           H  
ATOM   2271 1HD2 ASN G 143     -42.843  61.294  19.653  1.00  0.00           H  
ATOM   2272 2HD2 ASN G 143     -42.195  60.647  18.182  1.00  0.00           H  
ATOM   2273  N   SER G 144     -38.690  65.101  19.182  1.00  0.00           N  
ATOM   2274  CA  SER G 144     -37.904  65.690  20.269  1.00  0.00           C  
ATOM   2275  C   SER G 144     -38.310  65.168  21.650  1.00  0.00           C  
ATOM   2276  O   SER G 144     -37.638  65.433  22.648  1.00  0.00           O  
ATOM   2277  CB  SER G 144     -38.047  67.196  20.256  1.00  0.00           C  
ATOM   2278  OG  SER G 144     -39.354  67.568  20.591  1.00  0.00           O  
ATOM   2279  H   SER G 144     -39.257  65.710  18.609  1.00  0.00           H  
ATOM   2280  HA  SER G 144     -36.858  65.434  20.099  1.00  0.00           H  
ATOM   2281 1HB  SER G 144     -37.341  67.635  20.962  1.00  0.00           H  
ATOM   2282 2HB  SER G 144     -37.800  67.574  19.274  1.00  0.00           H  
ATOM   2283  HG  SER G 144     -39.541  67.128  21.429  1.00  0.00           H  
ATOM   2284  N   LYS G 145     -39.458  64.490  21.716  1.00  0.00           N  
ATOM   2285  CA  LYS G 145     -39.987  63.925  22.948  1.00  0.00           C  
ATOM   2286  C   LYS G 145     -39.712  62.422  23.001  1.00  0.00           C  
ATOM   2287  O   LYS G 145     -40.152  61.717  23.919  1.00  0.00           O  
ATOM   2288  CB  LYS G 145     -41.487  64.199  23.083  1.00  0.00           C  
ATOM   2289  CG  LYS G 145     -41.853  65.679  23.220  1.00  0.00           C  
ATOM   2290  CD  LYS G 145     -43.358  65.867  23.397  1.00  0.00           C  
ATOM   2291  CE  LYS G 145     -43.725  67.340  23.544  1.00  0.00           C  
ATOM   2292  NZ  LYS G 145     -45.195  67.534  23.685  1.00  0.00           N  
ATOM   2293  H   LYS G 145     -39.969  64.285  20.857  1.00  0.00           H  
ATOM   2294  HA  LYS G 145     -39.474  64.385  23.793  1.00  0.00           H  
ATOM   2295 1HB  LYS G 145     -42.007  63.804  22.212  1.00  0.00           H  
ATOM   2296 2HB  LYS G 145     -41.873  63.676  23.958  1.00  0.00           H  
ATOM   2297 1HG  LYS G 145     -41.333  66.104  24.078  1.00  0.00           H  
ATOM   2298 2HG  LYS G 145     -41.534  66.211  22.324  1.00  0.00           H  
ATOM   2299 1HD  LYS G 145     -43.878  65.456  22.531  1.00  0.00           H  
ATOM   2300 2HD  LYS G 145     -43.689  65.330  24.286  1.00  0.00           H  
ATOM   2301 1HE  LYS G 145     -43.229  67.745  24.425  1.00  0.00           H  
ATOM   2302 2HE  LYS G 145     -43.380  67.883  22.664  1.00  0.00           H  
ATOM   2303 1HZ  LYS G 145     -45.397  68.519  23.779  1.00  0.00           H  
ATOM   2304 2HZ  LYS G 145     -45.662  67.171  22.866  1.00  0.00           H  
ATOM   2305 3HZ  LYS G 145     -45.522  67.043  24.504  1.00  0.00           H  
ATOM   2306  N   ASN G 146     -38.961  61.908  22.033  1.00  0.00           N  
ATOM   2307  CA  ASN G 146     -38.692  60.491  22.043  1.00  0.00           C  
ATOM   2308  C   ASN G 146     -37.536  60.186  22.977  1.00  0.00           C  
ATOM   2309  O   ASN G 146     -36.383  60.035  22.558  1.00  0.00           O  
ATOM   2310  CB  ASN G 146     -38.409  59.993  20.640  1.00  0.00           C  
ATOM   2311  CG  ASN G 146     -38.283  58.522  20.564  1.00  0.00           C  
ATOM   2312  OD1 ASN G 146     -37.957  57.866  21.559  1.00  0.00           O  
ATOM   2313  ND2 ASN G 146     -38.530  57.972  19.411  1.00  0.00           N  
ATOM   2314  H   ASN G 146     -38.595  62.482  21.270  1.00  0.00           H  
ATOM   2315  HA  ASN G 146     -39.571  59.971  22.424  1.00  0.00           H  
ATOM   2316 1HB  ASN G 146     -39.221  60.291  20.003  1.00  0.00           H  
ATOM   2317 2HB  ASN G 146     -37.503  60.461  20.254  1.00  0.00           H  
ATOM   2318 1HD2 ASN G 146     -38.472  56.979  19.304  1.00  0.00           H  
ATOM   2319 2HD2 ASN G 146     -38.786  58.548  18.636  1.00  0.00           H  
ATOM   2320  N   ASP G 147     -37.876  60.011  24.254  1.00  0.00           N  
ATOM   2321  CA  ASP G 147     -36.864  59.751  25.276  1.00  0.00           C  
ATOM   2322  C   ASP G 147     -36.082  58.482  24.979  1.00  0.00           C  
ATOM   2323  O   ASP G 147     -34.899  58.399  25.310  1.00  0.00           O  
ATOM   2324  CB  ASP G 147     -37.464  59.626  26.686  1.00  0.00           C  
ATOM   2325  CG  ASP G 147     -37.917  60.954  27.325  1.00  0.00           C  
ATOM   2326  OD1 ASP G 147     -37.572  61.994  26.809  1.00  0.00           O  
ATOM   2327  OD2 ASP G 147     -38.579  60.904  28.342  1.00  0.00           O  
ATOM   2328  H   ASP G 147     -38.857  60.186  24.489  1.00  0.00           H  
ATOM   2329  HA  ASP G 147     -36.164  60.588  25.282  1.00  0.00           H  
ATOM   2330 1HB  ASP G 147     -38.323  58.956  26.647  1.00  0.00           H  
ATOM   2331 2HB  ASP G 147     -36.728  59.163  27.345  1.00  0.00           H  
ATOM   2332  N   GLU G 148     -36.731  57.475  24.380  1.00  0.00           N  
ATOM   2333  CA  GLU G 148     -36.004  56.248  24.087  1.00  0.00           C  
ATOM   2334  C   GLU G 148     -34.908  56.526  23.076  1.00  0.00           C  
ATOM   2335  O   GLU G 148     -33.789  56.034  23.231  1.00  0.00           O  
ATOM   2336  CB  GLU G 148     -36.892  55.133  23.531  1.00  0.00           C  
ATOM   2337  CG  GLU G 148     -36.104  53.829  23.322  1.00  0.00           C  
ATOM   2338  CD  GLU G 148     -36.888  52.664  22.746  1.00  0.00           C  
ATOM   2339  OE1 GLU G 148     -38.082  52.770  22.595  1.00  0.00           O  
ATOM   2340  OE2 GLU G 148     -36.265  51.660  22.440  1.00  0.00           O  
ATOM   2341  H   GLU G 148     -37.698  57.588  24.108  1.00  0.00           H  
ATOM   2342  HA  GLU G 148     -35.537  55.895  25.006  1.00  0.00           H  
ATOM   2343 1HB  GLU G 148     -37.719  54.940  24.213  1.00  0.00           H  
ATOM   2344 2HB  GLU G 148     -37.311  55.438  22.571  1.00  0.00           H  
ATOM   2345 1HG  GLU G 148     -35.247  54.040  22.696  1.00  0.00           H  
ATOM   2346 2HG  GLU G 148     -35.725  53.530  24.295  1.00  0.00           H  
ATOM   2347  N   ALA G 149     -35.230  57.300  22.030  1.00  0.00           N  
ATOM   2348  CA  ALA G 149     -34.237  57.621  21.014  1.00  0.00           C  
ATOM   2349  C   ALA G 149     -33.125  58.461  21.608  1.00  0.00           C  
ATOM   2350  O   ALA G 149     -31.954  58.264  21.307  1.00  0.00           O  
ATOM   2351  CB  ALA G 149     -34.855  58.389  19.854  1.00  0.00           C  
ATOM   2352  H   ALA G 149     -36.177  57.668  21.957  1.00  0.00           H  
ATOM   2353  HA  ALA G 149     -33.817  56.685  20.654  1.00  0.00           H  
ATOM   2354 1HB  ALA G 149     -34.093  58.601  19.106  1.00  0.00           H  
ATOM   2355 2HB  ALA G 149     -35.643  57.819  19.400  1.00  0.00           H  
ATOM   2356 3HB  ALA G 149     -35.263  59.326  20.227  1.00  0.00           H  
ATOM   2357  N   ARG G 150     -33.466  59.392  22.485  1.00  0.00           N  
ATOM   2358  CA  ARG G 150     -32.422  60.254  23.008  1.00  0.00           C  
ATOM   2359  C   ARG G 150     -31.486  59.472  23.940  1.00  0.00           C  
ATOM   2360  O   ARG G 150     -30.258  59.606  23.843  1.00  0.00           O  
ATOM   2361  CB  ARG G 150     -33.059  61.452  23.686  1.00  0.00           C  
ATOM   2362  CG  ARG G 150     -33.789  62.388  22.686  1.00  0.00           C  
ATOM   2363  CD  ARG G 150     -34.554  63.477  23.351  1.00  0.00           C  
ATOM   2364  NE  ARG G 150     -33.689  64.476  23.945  1.00  0.00           N  
ATOM   2365  CZ  ARG G 150     -34.059  65.370  24.874  1.00  0.00           C  
ATOM   2366  NH1 ARG G 150     -35.286  65.382  25.356  1.00  0.00           N  
ATOM   2367  NH2 ARG G 150     -33.152  66.230  25.287  1.00  0.00           N  
ATOM   2368  H   ARG G 150     -34.452  59.533  22.731  1.00  0.00           H  
ATOM   2369  HA  ARG G 150     -31.835  60.626  22.167  1.00  0.00           H  
ATOM   2370 1HB  ARG G 150     -33.784  61.109  24.425  1.00  0.00           H  
ATOM   2371 2HB  ARG G 150     -32.298  62.033  24.207  1.00  0.00           H  
ATOM   2372 1HG  ARG G 150     -33.059  62.851  22.027  1.00  0.00           H  
ATOM   2373 2HG  ARG G 150     -34.491  61.800  22.090  1.00  0.00           H  
ATOM   2374 1HD  ARG G 150     -35.191  63.972  22.613  1.00  0.00           H  
ATOM   2375 2HD  ARG G 150     -35.181  63.052  24.137  1.00  0.00           H  
ATOM   2376  HE  ARG G 150     -32.712  64.545  23.623  1.00  0.00           H  
ATOM   2377 1HH1 ARG G 150     -35.963  64.699  25.030  1.00  0.00           H  
ATOM   2378 2HH1 ARG G 150     -35.550  66.057  26.053  1.00  0.00           H  
ATOM   2379 1HH2 ARG G 150     -32.209  66.171  24.855  1.00  0.00           H  
ATOM   2380 2HH2 ARG G 150     -33.374  66.923  25.985  1.00  0.00           H  
ATOM   2381  N   GLU G 151     -32.038  58.593  24.790  1.00  0.00           N  
ATOM   2382  CA  GLU G 151     -31.160  57.816  25.657  1.00  0.00           C  
ATOM   2383  C   GLU G 151     -30.402  56.763  24.858  1.00  0.00           C  
ATOM   2384  O   GLU G 151     -29.222  56.528  25.127  1.00  0.00           O  
ATOM   2385  CB  GLU G 151     -31.924  57.152  26.807  1.00  0.00           C  
ATOM   2386  CG  GLU G 151     -32.467  58.119  27.882  1.00  0.00           C  
ATOM   2387  CD  GLU G 151     -31.376  58.926  28.622  1.00  0.00           C  
ATOM   2388  OE1 GLU G 151     -30.347  58.376  29.007  1.00  0.00           O  
ATOM   2389  OE2 GLU G 151     -31.577  60.122  28.793  1.00  0.00           O  
ATOM   2390  H   GLU G 151     -33.055  58.487  24.855  1.00  0.00           H  
ATOM   2391  HA  GLU G 151     -30.430  58.491  26.092  1.00  0.00           H  
ATOM   2392 1HB  GLU G 151     -32.779  56.610  26.394  1.00  0.00           H  
ATOM   2393 2HB  GLU G 151     -31.281  56.423  27.298  1.00  0.00           H  
ATOM   2394 1HG  GLU G 151     -33.149  58.818  27.394  1.00  0.00           H  
ATOM   2395 2HG  GLU G 151     -33.042  57.546  28.607  1.00  0.00           H  
ATOM   2396  N   ALA G 152     -31.049  56.154  23.850  1.00  0.00           N  
ATOM   2397  CA  ALA G 152     -30.381  55.154  23.031  1.00  0.00           C  
ATOM   2398  C   ALA G 152     -29.207  55.789  22.321  1.00  0.00           C  
ATOM   2399  O   ALA G 152     -28.135  55.190  22.219  1.00  0.00           O  
ATOM   2400  CB  ALA G 152     -31.338  54.561  22.004  1.00  0.00           C  
ATOM   2401  H   ALA G 152     -32.030  56.361  23.657  1.00  0.00           H  
ATOM   2402  HA  ALA G 152     -30.010  54.365  23.683  1.00  0.00           H  
ATOM   2403 1HB  ALA G 152     -30.822  53.814  21.404  1.00  0.00           H  
ATOM   2404 2HB  ALA G 152     -32.179  54.106  22.504  1.00  0.00           H  
ATOM   2405 3HB  ALA G 152     -31.702  55.355  21.360  1.00  0.00           H  
ATOM   2406  N   LEU G 153     -29.390  57.038  21.901  1.00  0.00           N  
ATOM   2407  CA  LEU G 153     -28.386  57.751  21.155  1.00  0.00           C  
ATOM   2408  C   LEU G 153     -27.180  58.049  22.013  1.00  0.00           C  
ATOM   2409  O   LEU G 153     -26.043  57.883  21.558  1.00  0.00           O  
ATOM   2410  CB  LEU G 153     -29.000  59.030  20.642  1.00  0.00           C  
ATOM   2411  CG  LEU G 153     -28.223  59.783  19.768  1.00  0.00           C  
ATOM   2412  CD1 LEU G 153     -27.836  58.905  18.597  1.00  0.00           C  
ATOM   2413  CD2 LEU G 153     -29.070  60.893  19.285  1.00  0.00           C  
ATOM   2414  H   LEU G 153     -30.301  57.488  22.023  1.00  0.00           H  
ATOM   2415  HA  LEU G 153     -28.080  57.138  20.313  1.00  0.00           H  
ATOM   2416 1HB  LEU G 153     -29.901  58.839  20.174  1.00  0.00           H  
ATOM   2417 2HB  LEU G 153     -29.213  59.657  21.499  1.00  0.00           H  
ATOM   2418  HG  LEU G 153     -27.346  60.154  20.265  1.00  0.00           H  
ATOM   2419 1HD1 LEU G 153     -27.258  59.462  17.879  1.00  0.00           H  
ATOM   2420 2HD1 LEU G 153     -27.249  58.055  18.943  1.00  0.00           H  
ATOM   2421 3HD1 LEU G 153     -28.717  58.559  18.129  1.00  0.00           H  
ATOM   2422 1HD2 LEU G 153     -28.513  61.466  18.579  1.00  0.00           H  
ATOM   2423 2HD2 LEU G 153     -29.937  60.463  18.831  1.00  0.00           H  
ATOM   2424 3HD2 LEU G 153     -29.377  61.513  20.094  1.00  0.00           H  
ATOM   2425  N   LYS G 154     -27.414  58.433  23.270  1.00  0.00           N  
ATOM   2426  CA  LYS G 154     -26.302  58.675  24.169  1.00  0.00           C  
ATOM   2427  C   LYS G 154     -25.539  57.373  24.432  1.00  0.00           C  
ATOM   2428  O   LYS G 154     -24.307  57.386  24.455  1.00  0.00           O  
ATOM   2429  CB  LYS G 154     -26.786  59.328  25.460  1.00  0.00           C  
ATOM   2430  CG  LYS G 154     -27.225  60.785  25.262  1.00  0.00           C  
ATOM   2431  CD  LYS G 154     -27.535  61.487  26.576  1.00  0.00           C  
ATOM   2432  CE  LYS G 154     -28.842  60.975  27.149  1.00  0.00           C  
ATOM   2433  NZ  LYS G 154     -29.264  61.701  28.384  1.00  0.00           N  
ATOM   2434  H   LYS G 154     -28.379  58.585  23.583  1.00  0.00           H  
ATOM   2435  HA  LYS G 154     -25.618  59.371  23.684  1.00  0.00           H  
ATOM   2436 1HB  LYS G 154     -27.642  58.766  25.850  1.00  0.00           H  
ATOM   2437 2HB  LYS G 154     -25.997  59.294  26.211  1.00  0.00           H  
ATOM   2438 1HG  LYS G 154     -26.446  61.335  24.729  1.00  0.00           H  
ATOM   2439 2HG  LYS G 154     -28.120  60.780  24.651  1.00  0.00           H  
ATOM   2440 1HD  LYS G 154     -26.734  61.306  27.292  1.00  0.00           H  
ATOM   2441 2HD  LYS G 154     -27.619  62.560  26.405  1.00  0.00           H  
ATOM   2442 1HE  LYS G 154     -29.623  61.082  26.394  1.00  0.00           H  
ATOM   2443 2HE  LYS G 154     -28.730  59.916  27.387  1.00  0.00           H  
ATOM   2444 1HZ  LYS G 154     -30.157  61.276  28.689  1.00  0.00           H  
ATOM   2445 2HZ  LYS G 154     -28.573  61.592  29.105  1.00  0.00           H  
ATOM   2446 3HZ  LYS G 154     -29.400  62.675  28.188  1.00  0.00           H  
ATOM   2447  N   ARG G 155     -26.253  56.239  24.562  1.00  0.00           N  
ATOM   2448  CA  ARG G 155     -25.559  54.970  24.813  1.00  0.00           C  
ATOM   2449  C   ARG G 155     -24.706  54.594  23.597  1.00  0.00           C  
ATOM   2450  O   ARG G 155     -23.583  54.096  23.738  1.00  0.00           O  
ATOM   2451  CB  ARG G 155     -26.537  53.831  25.081  1.00  0.00           C  
ATOM   2452  CG  ARG G 155     -27.462  53.973  26.304  1.00  0.00           C  
ATOM   2453  CD  ARG G 155     -26.794  53.822  27.636  1.00  0.00           C  
ATOM   2454  NE  ARG G 155     -26.156  55.054  28.095  1.00  0.00           N  
ATOM   2455  CZ  ARG G 155     -26.837  56.133  28.568  1.00  0.00           C  
ATOM   2456  NH1 ARG G 155     -28.172  56.116  28.584  1.00  0.00           N  
ATOM   2457  NH2 ARG G 155     -26.165  57.192  29.006  1.00  0.00           N  
ATOM   2458  H   ARG G 155     -27.279  56.276  24.540  1.00  0.00           H  
ATOM   2459  HA  ARG G 155     -24.908  55.092  25.681  1.00  0.00           H  
ATOM   2460 1HB  ARG G 155     -27.181  53.709  24.209  1.00  0.00           H  
ATOM   2461 2HB  ARG G 155     -25.979  52.905  25.202  1.00  0.00           H  
ATOM   2462 1HG  ARG G 155     -27.880  54.963  26.296  1.00  0.00           H  
ATOM   2463 2HG  ARG G 155     -28.269  53.245  26.234  1.00  0.00           H  
ATOM   2464 1HD  ARG G 155     -27.534  53.527  28.377  1.00  0.00           H  
ATOM   2465 2HD  ARG G 155     -26.026  53.052  27.566  1.00  0.00           H  
ATOM   2466  HE  ARG G 155     -25.119  55.097  28.095  1.00  0.00           H  
ATOM   2467 1HH1 ARG G 155     -28.667  55.307  28.239  1.00  0.00           H  
ATOM   2468 2HH1 ARG G 155     -28.720  56.925  28.917  1.00  0.00           H  
ATOM   2469 1HH2 ARG G 155     -25.124  57.190  28.983  1.00  0.00           H  
ATOM   2470 2HH2 ARG G 155     -26.660  57.992  29.359  1.00  0.00           H  
ATOM   2471  N   LEU G 156     -25.231  54.858  22.399  1.00  0.00           N  
ATOM   2472  CA  LEU G 156     -24.499  54.584  21.173  1.00  0.00           C  
ATOM   2473  C   LEU G 156     -23.271  55.483  21.091  1.00  0.00           C  
ATOM   2474  O   LEU G 156     -22.202  55.025  20.684  1.00  0.00           O  
ATOM   2475  CB  LEU G 156     -25.435  54.780  19.981  1.00  0.00           C  
ATOM   2476  CG  LEU G 156     -26.529  53.709  19.871  1.00  0.00           C  
ATOM   2477  CD1 LEU G 156     -27.565  54.128  18.896  1.00  0.00           C  
ATOM   2478  CD2 LEU G 156     -25.900  52.424  19.399  1.00  0.00           C  
ATOM   2479  H   LEU G 156     -26.182  55.236  22.341  1.00  0.00           H  
ATOM   2480  HA  LEU G 156     -24.171  53.547  21.190  1.00  0.00           H  
ATOM   2481 1HB  LEU G 156     -25.918  55.749  20.072  1.00  0.00           H  
ATOM   2482 2HB  LEU G 156     -24.851  54.765  19.064  1.00  0.00           H  
ATOM   2483  HG  LEU G 156     -26.997  53.559  20.838  1.00  0.00           H  
ATOM   2484 1HD1 LEU G 156     -28.326  53.357  18.826  1.00  0.00           H  
ATOM   2485 2HD1 LEU G 156     -28.017  55.057  19.221  1.00  0.00           H  
ATOM   2486 3HD1 LEU G 156     -27.103  54.257  17.967  1.00  0.00           H  
ATOM   2487 1HD2 LEU G 156     -26.676  51.668  19.315  1.00  0.00           H  
ATOM   2488 2HD2 LEU G 156     -25.437  52.583  18.431  1.00  0.00           H  
ATOM   2489 3HD2 LEU G 156     -25.142  52.103  20.109  1.00  0.00           H  
ATOM   2490  N   ALA G 157     -23.400  56.748  21.516  1.00  0.00           N  
ATOM   2491  CA  ALA G 157     -22.258  57.652  21.506  1.00  0.00           C  
ATOM   2492  C   ALA G 157     -21.157  57.144  22.428  1.00  0.00           C  
ATOM   2493  O   ALA G 157     -19.975  57.215  22.085  1.00  0.00           O  
ATOM   2494  CB  ALA G 157     -22.665  59.040  21.946  1.00  0.00           C  
ATOM   2495  H   ALA G 157     -24.317  57.093  21.816  1.00  0.00           H  
ATOM   2496  HA  ALA G 157     -21.872  57.686  20.494  1.00  0.00           H  
ATOM   2497 1HB  ALA G 157     -21.800  59.701  21.911  1.00  0.00           H  
ATOM   2498 2HB  ALA G 157     -23.437  59.419  21.301  1.00  0.00           H  
ATOM   2499 3HB  ALA G 157     -23.044  59.002  22.964  1.00  0.00           H  
ATOM   2500  N   GLU G 158     -21.550  56.588  23.582  1.00  0.00           N  
ATOM   2501  CA  GLU G 158     -20.582  56.057  24.536  1.00  0.00           C  
ATOM   2502  C   GLU G 158     -19.847  54.861  23.935  1.00  0.00           C  
ATOM   2503  O   GLU G 158     -18.620  54.749  24.064  1.00  0.00           O  
ATOM   2504  CB  GLU G 158     -21.294  55.650  25.838  1.00  0.00           C  
ATOM   2505  CG  GLU G 158     -21.826  56.826  26.675  1.00  0.00           C  
ATOM   2506  CD  GLU G 158     -22.772  56.405  27.804  1.00  0.00           C  
ATOM   2507  OE1 GLU G 158     -23.156  55.255  27.847  1.00  0.00           O  
ATOM   2508  OE2 GLU G 158     -23.131  57.245  28.605  1.00  0.00           O  
ATOM   2509  H   GLU G 158     -22.549  56.585  23.815  1.00  0.00           H  
ATOM   2510  HA  GLU G 158     -19.853  56.836  24.760  1.00  0.00           H  
ATOM   2511 1HB  GLU G 158     -22.137  55.008  25.603  1.00  0.00           H  
ATOM   2512 2HB  GLU G 158     -20.611  55.075  26.459  1.00  0.00           H  
ATOM   2513 1HG  GLU G 158     -20.978  57.354  27.109  1.00  0.00           H  
ATOM   2514 2HG  GLU G 158     -22.341  57.519  26.015  1.00  0.00           H  
ATOM   2515  N   GLU G 159     -20.586  54.011  23.208  1.00  0.00           N  
ATOM   2516  CA  GLU G 159     -19.979  52.839  22.590  1.00  0.00           C  
ATOM   2517  C   GLU G 159     -19.029  53.278  21.482  1.00  0.00           C  
ATOM   2518  O   GLU G 159     -17.933  52.728  21.351  1.00  0.00           O  
ATOM   2519  CB  GLU G 159     -21.048  51.913  22.014  1.00  0.00           C  
ATOM   2520  CG  GLU G 159     -20.531  50.567  21.496  1.00  0.00           C  
ATOM   2521  CD  GLU G 159     -20.001  49.672  22.569  1.00  0.00           C  
ATOM   2522  OE1 GLU G 159     -20.324  49.893  23.717  1.00  0.00           O  
ATOM   2523  OE2 GLU G 159     -19.292  48.744  22.247  1.00  0.00           O  
ATOM   2524  H   GLU G 159     -21.599  54.161  23.151  1.00  0.00           H  
ATOM   2525  HA  GLU G 159     -19.407  52.302  23.345  1.00  0.00           H  
ATOM   2526 1HB  GLU G 159     -21.795  51.730  22.777  1.00  0.00           H  
ATOM   2527 2HB  GLU G 159     -21.552  52.417  21.185  1.00  0.00           H  
ATOM   2528 1HG  GLU G 159     -21.326  50.053  20.959  1.00  0.00           H  
ATOM   2529 2HG  GLU G 159     -19.725  50.770  20.805  1.00  0.00           H  
ATOM   2530  N   LEU G 160     -19.421  54.303  20.719  1.00  0.00           N  
ATOM   2531  CA  LEU G 160     -18.566  54.817  19.665  1.00  0.00           C  
ATOM   2532  C   LEU G 160     -17.283  55.402  20.226  1.00  0.00           C  
ATOM   2533  O   LEU G 160     -16.224  55.207  19.631  1.00  0.00           O  
ATOM   2534  CB  LEU G 160     -19.292  55.877  18.846  1.00  0.00           C  
ATOM   2535  CG  LEU G 160     -20.375  55.410  17.905  1.00  0.00           C  
ATOM   2536  CD1 LEU G 160     -21.111  56.592  17.381  1.00  0.00           C  
ATOM   2537  CD2 LEU G 160     -19.724  54.712  16.771  1.00  0.00           C  
ATOM   2538  H   LEU G 160     -20.350  54.709  20.861  1.00  0.00           H  
ATOM   2539  HA  LEU G 160     -18.311  53.991  19.004  1.00  0.00           H  
ATOM   2540 1HB  LEU G 160     -19.769  56.546  19.547  1.00  0.00           H  
ATOM   2541 2HB  LEU G 160     -18.562  56.436  18.273  1.00  0.00           H  
ATOM   2542  HG  LEU G 160     -21.075  54.747  18.414  1.00  0.00           H  
ATOM   2543 1HD1 LEU G 160     -21.869  56.264  16.675  1.00  0.00           H  
ATOM   2544 2HD1 LEU G 160     -21.581  57.126  18.198  1.00  0.00           H  
ATOM   2545 3HD1 LEU G 160     -20.394  57.227  16.891  1.00  0.00           H  
ATOM   2546 1HD2 LEU G 160     -20.470  54.403  16.060  1.00  0.00           H  
ATOM   2547 2HD2 LEU G 160     -19.053  55.393  16.296  1.00  0.00           H  
ATOM   2548 3HD2 LEU G 160     -19.174  53.847  17.138  1.00  0.00           H  
ATOM   2549  N   LYS G 161     -17.353  56.090  21.373  1.00  0.00           N  
ATOM   2550  CA  LYS G 161     -16.140  56.642  21.968  1.00  0.00           C  
ATOM   2551  C   LYS G 161     -15.194  55.520  22.406  1.00  0.00           C  
ATOM   2552  O   LYS G 161     -13.982  55.619  22.195  1.00  0.00           O  
ATOM   2553  CB  LYS G 161     -16.483  57.579  23.134  1.00  0.00           C  
ATOM   2554  CG  LYS G 161     -17.113  58.912  22.684  1.00  0.00           C  
ATOM   2555  CD  LYS G 161     -17.524  59.820  23.858  1.00  0.00           C  
ATOM   2556  CE  LYS G 161     -18.124  61.165  23.359  1.00  0.00           C  
ATOM   2557  NZ  LYS G 161     -18.631  62.028  24.495  1.00  0.00           N  
ATOM   2558  H   LYS G 161     -18.264  56.260  21.811  1.00  0.00           H  
ATOM   2559  HA  LYS G 161     -15.629  57.232  21.208  1.00  0.00           H  
ATOM   2560 1HB  LYS G 161     -17.194  57.080  23.797  1.00  0.00           H  
ATOM   2561 2HB  LYS G 161     -15.586  57.794  23.710  1.00  0.00           H  
ATOM   2562 1HG  LYS G 161     -16.419  59.447  22.036  1.00  0.00           H  
ATOM   2563 2HG  LYS G 161     -17.989  58.674  22.119  1.00  0.00           H  
ATOM   2564 1HD  LYS G 161     -18.279  59.306  24.458  1.00  0.00           H  
ATOM   2565 2HD  LYS G 161     -16.660  60.024  24.487  1.00  0.00           H  
ATOM   2566 1HE  LYS G 161     -17.357  61.713  22.816  1.00  0.00           H  
ATOM   2567 2HE  LYS G 161     -18.957  60.962  22.688  1.00  0.00           H  
ATOM   2568 1HZ  LYS G 161     -19.057  62.900  24.130  1.00  0.00           H  
ATOM   2569 2HZ  LYS G 161     -19.392  61.545  24.979  1.00  0.00           H  
ATOM   2570 3HZ  LYS G 161     -17.900  62.252  25.141  1.00  0.00           H  
ATOM   2571  N   LYS G 162     -15.739  54.430  22.971  1.00  0.00           N  
ATOM   2572  CA  LYS G 162     -14.885  53.313  23.390  1.00  0.00           C  
ATOM   2573  C   LYS G 162     -14.207  52.667  22.178  1.00  0.00           C  
ATOM   2574  O   LYS G 162     -13.008  52.347  22.207  1.00  0.00           O  
ATOM   2575  CB  LYS G 162     -15.709  52.264  24.140  1.00  0.00           C  
ATOM   2576  CG  LYS G 162     -16.187  52.699  25.522  1.00  0.00           C  
ATOM   2577  CD  LYS G 162     -17.039  51.616  26.182  1.00  0.00           C  
ATOM   2578  CE  LYS G 162     -17.544  52.060  27.545  1.00  0.00           C  
ATOM   2579  NZ  LYS G 162     -18.410  51.027  28.176  1.00  0.00           N  
ATOM   2580  H   LYS G 162     -16.751  54.403  23.145  1.00  0.00           H  
ATOM   2581  HA  LYS G 162     -14.109  53.697  24.050  1.00  0.00           H  
ATOM   2582 1HB  LYS G 162     -16.597  52.016  23.550  1.00  0.00           H  
ATOM   2583 2HB  LYS G 162     -15.127  51.352  24.250  1.00  0.00           H  
ATOM   2584 1HG  LYS G 162     -15.327  52.915  26.154  1.00  0.00           H  
ATOM   2585 2HG  LYS G 162     -16.781  53.607  25.424  1.00  0.00           H  
ATOM   2586 1HD  LYS G 162     -17.899  51.394  25.539  1.00  0.00           H  
ATOM   2587 2HD  LYS G 162     -16.451  50.707  26.297  1.00  0.00           H  
ATOM   2588 1HE  LYS G 162     -16.692  52.254  28.195  1.00  0.00           H  
ATOM   2589 2HE  LYS G 162     -18.118  52.981  27.429  1.00  0.00           H  
ATOM   2590 1HZ  LYS G 162     -18.727  51.355  29.077  1.00  0.00           H  
ATOM   2591 2HZ  LYS G 162     -19.209  50.851  27.579  1.00  0.00           H  
ATOM   2592 3HZ  LYS G 162     -17.885  50.173  28.294  1.00  0.00           H  
ATOM   2593  N   VAL G 163     -14.971  52.535  21.093  1.00  0.00           N  
ATOM   2594  CA  VAL G 163     -14.465  51.980  19.851  1.00  0.00           C  
ATOM   2595  C   VAL G 163     -13.410  52.896  19.250  1.00  0.00           C  
ATOM   2596  O   VAL G 163     -12.366  52.422  18.796  1.00  0.00           O  
ATOM   2597  CB  VAL G 163     -15.627  51.713  18.874  1.00  0.00           C  
ATOM   2598  CG1 VAL G 163     -15.115  51.349  17.512  1.00  0.00           C  
ATOM   2599  CG2 VAL G 163     -16.449  50.560  19.416  1.00  0.00           C  
ATOM   2600  H   VAL G 163     -15.958  52.804  21.147  1.00  0.00           H  
ATOM   2601  HA  VAL G 163     -13.998  51.021  20.074  1.00  0.00           H  
ATOM   2602  HB  VAL G 163     -16.241  52.608  18.785  1.00  0.00           H  
ATOM   2603 1HG1 VAL G 163     -15.954  51.157  16.849  1.00  0.00           H  
ATOM   2604 2HG1 VAL G 163     -14.540  52.177  17.140  1.00  0.00           H  
ATOM   2605 3HG1 VAL G 163     -14.491  50.457  17.573  1.00  0.00           H  
ATOM   2606 1HG2 VAL G 163     -17.268  50.355  18.752  1.00  0.00           H  
ATOM   2607 2HG2 VAL G 163     -15.815  49.679  19.492  1.00  0.00           H  
ATOM   2608 3HG2 VAL G 163     -16.836  50.801  20.400  1.00  0.00           H  
ATOM   2609  N   ALA G 164     -13.660  54.209  19.261  1.00  0.00           N  
ATOM   2610  CA  ALA G 164     -12.700  55.157  18.728  1.00  0.00           C  
ATOM   2611  C   ALA G 164     -11.378  55.066  19.461  1.00  0.00           C  
ATOM   2612  O   ALA G 164     -10.321  55.137  18.833  1.00  0.00           O  
ATOM   2613  CB  ALA G 164     -13.203  56.578  18.860  1.00  0.00           C  
ATOM   2614  H   ALA G 164     -14.544  54.552  19.630  1.00  0.00           H  
ATOM   2615  HA  ALA G 164     -12.542  54.919  17.685  1.00  0.00           H  
ATOM   2616 1HB  ALA G 164     -12.464  57.255  18.436  1.00  0.00           H  
ATOM   2617 2HB  ALA G 164     -14.137  56.706  18.357  1.00  0.00           H  
ATOM   2618 3HB  ALA G 164     -13.343  56.807  19.914  1.00  0.00           H  
ATOM   2619  N   LYS G 165     -11.420  54.869  20.786  1.00  0.00           N  
ATOM   2620  CA  LYS G 165     -10.181  54.769  21.543  1.00  0.00           C  
ATOM   2621  C   LYS G 165      -9.379  53.539  21.138  1.00  0.00           C  
ATOM   2622  O   LYS G 165      -8.162  53.632  20.970  1.00  0.00           O  
ATOM   2623  CB  LYS G 165     -10.459  54.757  23.047  1.00  0.00           C  
ATOM   2624  CG  LYS G 165     -10.925  56.103  23.608  1.00  0.00           C  
ATOM   2625  CD  LYS G 165     -11.227  56.022  25.102  1.00  0.00           C  
ATOM   2626  CE  LYS G 165     -11.715  57.360  25.639  1.00  0.00           C  
ATOM   2627  NZ  LYS G 165     -12.046  57.289  27.088  1.00  0.00           N  
ATOM   2628  H   LYS G 165     -12.323  54.840  21.271  1.00  0.00           H  
ATOM   2629  HA  LYS G 165      -9.576  55.646  21.321  1.00  0.00           H  
ATOM   2630 1HB  LYS G 165     -11.239  54.023  23.260  1.00  0.00           H  
ATOM   2631 2HB  LYS G 165      -9.563  54.451  23.583  1.00  0.00           H  
ATOM   2632 1HG  LYS G 165     -10.147  56.847  23.445  1.00  0.00           H  
ATOM   2633 2HG  LYS G 165     -11.818  56.423  23.081  1.00  0.00           H  
ATOM   2634 1HD  LYS G 165     -12.001  55.270  25.270  1.00  0.00           H  
ATOM   2635 2HD  LYS G 165     -10.330  55.725  25.642  1.00  0.00           H  
ATOM   2636 1HE  LYS G 165     -10.939  58.109  25.489  1.00  0.00           H  
ATOM   2637 2HE  LYS G 165     -12.608  57.660  25.086  1.00  0.00           H  
ATOM   2638 1HZ  LYS G 165     -12.367  58.193  27.407  1.00  0.00           H  
ATOM   2639 2HZ  LYS G 165     -12.774  56.604  27.234  1.00  0.00           H  
ATOM   2640 3HZ  LYS G 165     -11.224  57.022  27.610  1.00  0.00           H  
ATOM   2641  N   GLU G 166     -10.042  52.393  20.932  1.00  0.00           N  
ATOM   2642  CA  GLU G 166      -9.291  51.213  20.500  1.00  0.00           C  
ATOM   2643  C   GLU G 166      -8.691  51.412  19.116  1.00  0.00           C  
ATOM   2644  O   GLU G 166      -7.530  51.064  18.868  1.00  0.00           O  
ATOM   2645  CB  GLU G 166     -10.155  49.948  20.486  1.00  0.00           C  
ATOM   2646  CG  GLU G 166      -9.379  48.699  20.005  1.00  0.00           C  
ATOM   2647  CD  GLU G 166     -10.139  47.396  20.111  1.00  0.00           C  
ATOM   2648  OE1 GLU G 166     -11.171  47.357  20.757  1.00  0.00           O  
ATOM   2649  OE2 GLU G 166      -9.673  46.412  19.561  1.00  0.00           O  
ATOM   2650  H   GLU G 166     -11.054  52.352  21.104  1.00  0.00           H  
ATOM   2651  HA  GLU G 166      -8.472  51.058  21.202  1.00  0.00           H  
ATOM   2652 1HB  GLU G 166     -10.542  49.757  21.487  1.00  0.00           H  
ATOM   2653 2HB  GLU G 166     -11.012  50.102  19.823  1.00  0.00           H  
ATOM   2654 1HG  GLU G 166      -9.112  48.857  18.959  1.00  0.00           H  
ATOM   2655 2HG  GLU G 166      -8.453  48.622  20.574  1.00  0.00           H  
ATOM   2656  N   LEU G 167      -9.481  51.984  18.214  1.00  0.00           N  
ATOM   2657  CA  LEU G 167      -9.041  52.198  16.849  1.00  0.00           C  
ATOM   2658  C   LEU G 167      -7.876  53.195  16.789  1.00  0.00           C  
ATOM   2659  O   LEU G 167      -6.903  52.978  16.059  1.00  0.00           O  
ATOM   2660  CB  LEU G 167     -10.235  52.722  16.056  1.00  0.00           C  
ATOM   2661  CG  LEU G 167     -11.377  51.757  15.790  1.00  0.00           C  
ATOM   2662  CD1 LEU G 167     -12.529  52.532  15.257  1.00  0.00           C  
ATOM   2663  CD2 LEU G 167     -10.943  50.747  14.792  1.00  0.00           C  
ATOM   2664  H   LEU G 167     -10.434  52.256  18.482  1.00  0.00           H  
ATOM   2665  HA  LEU G 167      -8.714  51.246  16.436  1.00  0.00           H  
ATOM   2666 1HB  LEU G 167     -10.663  53.542  16.618  1.00  0.00           H  
ATOM   2667 2HB  LEU G 167      -9.887  53.091  15.104  1.00  0.00           H  
ATOM   2668  HG  LEU G 167     -11.680  51.261  16.710  1.00  0.00           H  
ATOM   2669 1HD1 LEU G 167     -13.356  51.860  15.043  1.00  0.00           H  
ATOM   2670 2HD1 LEU G 167     -12.838  53.272  15.983  1.00  0.00           H  
ATOM   2671 3HD1 LEU G 167     -12.221  53.010  14.379  1.00  0.00           H  
ATOM   2672 1HD2 LEU G 167     -11.761  50.071  14.583  1.00  0.00           H  
ATOM   2673 2HD2 LEU G 167     -10.640  51.250  13.872  1.00  0.00           H  
ATOM   2674 3HD2 LEU G 167     -10.109  50.199  15.205  1.00  0.00           H  
ATOM   2675  N   LYS G 168      -7.945  54.257  17.601  1.00  0.00           N  
ATOM   2676  CA  LYS G 168      -6.897  55.265  17.629  1.00  0.00           C  
ATOM   2677  C   LYS G 168      -5.621  54.741  18.284  1.00  0.00           C  
ATOM   2678  O   LYS G 168      -4.528  55.010  17.780  1.00  0.00           O  
ATOM   2679  CB  LYS G 168      -7.388  56.530  18.334  1.00  0.00           C  
ATOM   2680  CG  LYS G 168      -6.376  57.689  18.403  1.00  0.00           C  
ATOM   2681  CD  LYS G 168      -6.007  58.277  17.023  1.00  0.00           C  
ATOM   2682  CE  LYS G 168      -5.103  59.520  17.199  1.00  0.00           C  
ATOM   2683  NZ  LYS G 168      -4.586  60.063  15.905  1.00  0.00           N  
ATOM   2684  H   LYS G 168      -8.771  54.395  18.184  1.00  0.00           H  
ATOM   2685  HA  LYS G 168      -6.659  55.531  16.601  1.00  0.00           H  
ATOM   2686 1HB  LYS G 168      -8.284  56.896  17.844  1.00  0.00           H  
ATOM   2687 2HB  LYS G 168      -7.669  56.272  19.359  1.00  0.00           H  
ATOM   2688 1HG  LYS G 168      -6.791  58.484  19.023  1.00  0.00           H  
ATOM   2689 2HG  LYS G 168      -5.471  57.326  18.878  1.00  0.00           H  
ATOM   2690 1HD  LYS G 168      -5.475  57.529  16.428  1.00  0.00           H  
ATOM   2691 2HD  LYS G 168      -6.913  58.566  16.488  1.00  0.00           H  
ATOM   2692 1HE  LYS G 168      -5.679  60.298  17.697  1.00  0.00           H  
ATOM   2693 2HE  LYS G 168      -4.257  59.252  17.828  1.00  0.00           H  
ATOM   2694 1HZ  LYS G 168      -4.010  60.866  16.074  1.00  0.00           H  
ATOM   2695 2HZ  LYS G 168      -4.038  59.362  15.429  1.00  0.00           H  
ATOM   2696 3HZ  LYS G 168      -5.352  60.339  15.275  1.00  0.00           H  
ATOM   2697  N   GLU G 169      -5.731  53.979  19.385  1.00  0.00           N  
ATOM   2698  CA  GLU G 169      -4.510  53.479  20.007  1.00  0.00           C  
ATOM   2699  C   GLU G 169      -3.824  52.464  19.099  1.00  0.00           C  
ATOM   2700  O   GLU G 169      -2.594  52.489  18.963  1.00  0.00           O  
ATOM   2701  CB  GLU G 169      -4.792  52.855  21.381  1.00  0.00           C  
ATOM   2702  CG  GLU G 169      -5.168  53.854  22.506  1.00  0.00           C  
ATOM   2703  CD  GLU G 169      -4.043  54.807  22.868  1.00  0.00           C  
ATOM   2704  OE1 GLU G 169      -2.933  54.363  23.020  1.00  0.00           O  
ATOM   2705  OE2 GLU G 169      -4.294  55.993  22.990  1.00  0.00           O  
ATOM   2706  H   GLU G 169      -6.644  53.774  19.803  1.00  0.00           H  
ATOM   2707  HA  GLU G 169      -3.831  54.314  20.149  1.00  0.00           H  
ATOM   2708 1HB  GLU G 169      -5.625  52.151  21.282  1.00  0.00           H  
ATOM   2709 2HB  GLU G 169      -3.923  52.287  21.707  1.00  0.00           H  
ATOM   2710 1HG  GLU G 169      -6.025  54.439  22.175  1.00  0.00           H  
ATOM   2711 2HG  GLU G 169      -5.468  53.294  23.390  1.00  0.00           H  
ATOM   2712  N   ARG G 170      -4.603  51.616  18.413  1.00  0.00           N  
ATOM   2713  CA  ARG G 170      -3.980  50.674  17.503  1.00  0.00           C  
ATOM   2714  C   ARG G 170      -3.320  51.421  16.356  1.00  0.00           C  
ATOM   2715  O   ARG G 170      -2.208  51.068  15.933  1.00  0.00           O  
ATOM   2716  CB  ARG G 170      -4.993  49.709  16.922  1.00  0.00           C  
ATOM   2717  CG  ARG G 170      -5.546  48.624  17.823  1.00  0.00           C  
ATOM   2718  CD  ARG G 170      -6.549  47.804  17.063  1.00  0.00           C  
ATOM   2719  NE  ARG G 170      -7.128  46.726  17.851  1.00  0.00           N  
ATOM   2720  CZ  ARG G 170      -6.586  45.513  18.010  1.00  0.00           C  
ATOM   2721  NH1 ARG G 170      -5.434  45.197  17.449  1.00  0.00           N  
ATOM   2722  NH2 ARG G 170      -7.244  44.650  18.742  1.00  0.00           N  
ATOM   2723  H   ARG G 170      -5.620  51.602  18.545  1.00  0.00           H  
ATOM   2724  HA  ARG G 170      -3.220  50.113  18.044  1.00  0.00           H  
ATOM   2725 1HB  ARG G 170      -5.850  50.286  16.567  1.00  0.00           H  
ATOM   2726 2HB  ARG G 170      -4.544  49.213  16.068  1.00  0.00           H  
ATOM   2727 1HG  ARG G 170      -4.740  47.972  18.154  1.00  0.00           H  
ATOM   2728 2HG  ARG G 170      -6.036  49.067  18.687  1.00  0.00           H  
ATOM   2729 1HD  ARG G 170      -7.363  48.460  16.742  1.00  0.00           H  
ATOM   2730 2HD  ARG G 170      -6.074  47.369  16.187  1.00  0.00           H  
ATOM   2731  HE  ARG G 170      -8.029  46.877  18.331  1.00  0.00           H  
ATOM   2732 1HH1 ARG G 170      -4.942  45.878  16.888  1.00  0.00           H  
ATOM   2733 2HH1 ARG G 170      -5.042  44.277  17.582  1.00  0.00           H  
ATOM   2734 1HH2 ARG G 170      -8.141  44.956  19.147  1.00  0.00           H  
ATOM   2735 2HH2 ARG G 170      -6.886  43.720  18.896  1.00  0.00           H  
ATOM   2736  N   ALA G 171      -3.987  52.474  15.859  1.00  0.00           N  
ATOM   2737  CA  ALA G 171      -3.441  53.235  14.753  1.00  0.00           C  
ATOM   2738  C   ALA G 171      -2.124  53.894  15.117  1.00  0.00           C  
ATOM   2739  O   ALA G 171      -1.177  53.839  14.324  1.00  0.00           O  
ATOM   2740  CB  ALA G 171      -4.417  54.305  14.324  1.00  0.00           C  
ATOM   2741  H   ALA G 171      -4.911  52.727  16.217  1.00  0.00           H  
ATOM   2742  HA  ALA G 171      -3.274  52.551  13.926  1.00  0.00           H  
ATOM   2743 1HB  ALA G 171      -4.007  54.844  13.475  1.00  0.00           H  
ATOM   2744 2HB  ALA G 171      -5.349  53.848  14.048  1.00  0.00           H  
ATOM   2745 3HB  ALA G 171      -4.587  54.994  15.145  1.00  0.00           H  
ATOM   2746  N   LYS G 172      -2.028  54.455  16.337  1.00  0.00           N  
ATOM   2747  CA  LYS G 172      -0.793  55.105  16.771  1.00  0.00           C  
ATOM   2748  C   LYS G 172       0.357  54.123  16.901  1.00  0.00           C  
ATOM   2749  O   LYS G 172       1.485  54.425  16.507  1.00  0.00           O  
ATOM   2750  CB  LYS G 172      -0.974  55.822  18.110  1.00  0.00           C  
ATOM   2751  CG  LYS G 172      -1.802  57.098  18.072  1.00  0.00           C  
ATOM   2752  CD  LYS G 172      -1.717  57.829  19.414  1.00  0.00           C  
ATOM   2753  CE  LYS G 172      -2.480  57.070  20.482  1.00  0.00           C  
ATOM   2754  NZ  LYS G 172      -2.513  57.781  21.793  1.00  0.00           N  
ATOM   2755  H   LYS G 172      -2.851  54.472  16.951  1.00  0.00           H  
ATOM   2756  HA  LYS G 172      -0.516  55.843  16.021  1.00  0.00           H  
ATOM   2757 1HB  LYS G 172      -1.467  55.138  18.810  1.00  0.00           H  
ATOM   2758 2HB  LYS G 172       0.002  56.063  18.526  1.00  0.00           H  
ATOM   2759 1HG  LYS G 172      -1.434  57.750  17.281  1.00  0.00           H  
ATOM   2760 2HG  LYS G 172      -2.840  56.852  17.864  1.00  0.00           H  
ATOM   2761 1HD  LYS G 172      -0.674  57.920  19.717  1.00  0.00           H  
ATOM   2762 2HD  LYS G 172      -2.141  58.826  19.318  1.00  0.00           H  
ATOM   2763 1HE  LYS G 172      -3.501  56.924  20.140  1.00  0.00           H  
ATOM   2764 2HE  LYS G 172      -2.019  56.092  20.626  1.00  0.00           H  
ATOM   2765 1HZ  LYS G 172      -3.064  57.183  22.426  1.00  0.00           H  
ATOM   2766 2HZ  LYS G 172      -1.582  57.902  22.153  1.00  0.00           H  
ATOM   2767 3HZ  LYS G 172      -2.959  58.674  21.699  1.00  0.00           H  
ATOM   2768  N   LYS G 173       0.067  52.931  17.419  1.00  0.00           N  
ATOM   2769  CA  LYS G 173       1.088  51.909  17.594  1.00  0.00           C  
ATOM   2770  C   LYS G 173       1.613  51.374  16.263  1.00  0.00           C  
ATOM   2771  O   LYS G 173       2.796  51.049  16.141  1.00  0.00           O  
ATOM   2772  CB  LYS G 173       0.544  50.762  18.446  1.00  0.00           C  
ATOM   2773  CG  LYS G 173       0.332  51.128  19.916  1.00  0.00           C  
ATOM   2774  CD  LYS G 173      -0.245  49.966  20.712  1.00  0.00           C  
ATOM   2775  CE  LYS G 173      -0.478  50.360  22.166  1.00  0.00           C  
ATOM   2776  NZ  LYS G 173      -1.058  49.239  22.962  1.00  0.00           N  
ATOM   2777  H   LYS G 173      -0.890  52.740  17.738  1.00  0.00           H  
ATOM   2778  HA  LYS G 173       1.928  52.359  18.122  1.00  0.00           H  
ATOM   2779 1HB  LYS G 173      -0.421  50.445  18.041  1.00  0.00           H  
ATOM   2780 2HB  LYS G 173       1.221  49.912  18.392  1.00  0.00           H  
ATOM   2781 1HG  LYS G 173       1.286  51.419  20.354  1.00  0.00           H  
ATOM   2782 2HG  LYS G 173      -0.348  51.976  19.983  1.00  0.00           H  
ATOM   2783 1HD  LYS G 173      -1.198  49.670  20.268  1.00  0.00           H  
ATOM   2784 2HD  LYS G 173       0.437  49.118  20.673  1.00  0.00           H  
ATOM   2785 1HE  LYS G 173       0.469  50.658  22.612  1.00  0.00           H  
ATOM   2786 2HE  LYS G 173      -1.167  51.208  22.197  1.00  0.00           H  
ATOM   2787 1HZ  LYS G 173      -1.199  49.544  23.915  1.00  0.00           H  
ATOM   2788 2HZ  LYS G 173      -1.943  48.966  22.561  1.00  0.00           H  
ATOM   2789 3HZ  LYS G 173      -0.425  48.452  22.949  1.00  0.00           H  
ATOM   2790  N   THR G 174       0.727  51.276  15.269  1.00  0.00           N  
ATOM   2791  CA  THR G 174       1.081  50.709  13.975  1.00  0.00           C  
ATOM   2792  C   THR G 174       1.185  51.677  12.775  1.00  0.00           C  
ATOM   2793  O   THR G 174       1.530  51.231  11.687  1.00  0.00           O  
ATOM   2794  CB  THR G 174       0.069  49.600  13.634  1.00  0.00           C  
ATOM   2795  OG1 THR G 174      -1.255  50.156  13.577  1.00  0.00           O  
ATOM   2796  CG2 THR G 174       0.094  48.529  14.709  1.00  0.00           C  
ATOM   2797  H   THR G 174      -0.248  51.536  15.447  1.00  0.00           H  
ATOM   2798  HA  THR G 174       2.057  50.241  14.085  1.00  0.00           H  
ATOM   2799  HB  THR G 174       0.320  49.165  12.668  1.00  0.00           H  
ATOM   2800  HG1 THR G 174      -1.524  50.437  14.486  1.00  0.00           H  
ATOM   2801 1HG2 THR G 174      -0.626  47.750  14.463  1.00  0.00           H  
ATOM   2802 2HG2 THR G 174       1.092  48.097  14.769  1.00  0.00           H  
ATOM   2803 3HG2 THR G 174      -0.169  48.974  15.669  1.00  0.00           H  
ATOM   2804  N   LYS G 175       0.897  52.975  12.958  1.00  0.00           N  
ATOM   2805  CA  LYS G 175       0.855  53.978  11.870  1.00  0.00           C  
ATOM   2806  C   LYS G 175      -0.167  53.565  10.806  1.00  0.00           C  
ATOM   2807  O   LYS G 175       0.047  53.723   9.602  1.00  0.00           O  
ATOM   2808  CB  LYS G 175       2.223  54.193  11.178  1.00  0.00           C  
ATOM   2809  CG  LYS G 175       3.388  54.716  12.053  1.00  0.00           C  
ATOM   2810  CD  LYS G 175       4.644  54.974  11.166  1.00  0.00           C  
ATOM   2811  CE  LYS G 175       4.483  56.280  10.347  1.00  0.00           C  
ATOM   2812  NZ  LYS G 175       5.620  56.532   9.367  1.00  0.00           N  
ATOM   2813  H   LYS G 175       0.605  53.280  13.884  1.00  0.00           H  
ATOM   2814  HA  LYS G 175       0.525  54.927  12.295  1.00  0.00           H  
ATOM   2815 1HB  LYS G 175       2.552  53.263  10.710  1.00  0.00           H  
ATOM   2816 2HB  LYS G 175       2.091  54.912  10.371  1.00  0.00           H  
ATOM   2817 1HG  LYS G 175       3.093  55.640  12.550  1.00  0.00           H  
ATOM   2818 2HG  LYS G 175       3.635  53.973  12.814  1.00  0.00           H  
ATOM   2819 1HD  LYS G 175       5.534  55.054  11.799  1.00  0.00           H  
ATOM   2820 2HD  LYS G 175       4.787  54.137  10.477  1.00  0.00           H  
ATOM   2821 1HE  LYS G 175       3.551  56.222   9.788  1.00  0.00           H  
ATOM   2822 2HE  LYS G 175       4.427  57.121  11.038  1.00  0.00           H  
ATOM   2823 1HZ  LYS G 175       5.448  57.384   8.859  1.00  0.00           H  
ATOM   2824 2HZ  LYS G 175       6.554  56.623   9.792  1.00  0.00           H  
ATOM   2825 3HZ  LYS G 175       5.672  55.774   8.703  1.00  0.00           H  
ATOM   2826  N   ASP G 176      -1.291  53.045  11.281  1.00  0.00           N  
ATOM   2827  CA  ASP G 176      -2.372  52.578  10.420  1.00  0.00           C  
ATOM   2828  C   ASP G 176      -3.460  53.621  10.220  1.00  0.00           C  
ATOM   2829  O   ASP G 176      -4.323  53.820  11.085  1.00  0.00           O  
ATOM   2830  CB  ASP G 176      -2.957  51.263  10.942  1.00  0.00           C  
ATOM   2831  CG  ASP G 176      -4.061  50.662  10.048  1.00  0.00           C  
ATOM   2832  OD1 ASP G 176      -4.778  51.411   9.385  1.00  0.00           O  
ATOM   2833  OD2 ASP G 176      -4.176  49.461  10.018  1.00  0.00           O  
ATOM   2834  H   ASP G 176      -1.360  53.005  12.298  1.00  0.00           H  
ATOM   2835  HA  ASP G 176      -1.941  52.363   9.442  1.00  0.00           H  
ATOM   2836 1HB  ASP G 176      -2.152  50.529  11.048  1.00  0.00           H  
ATOM   2837 2HB  ASP G 176      -3.366  51.422  11.926  1.00  0.00           H  
ATOM   2838  N   SER G 177      -3.431  54.262   9.056  1.00  0.00           N  
ATOM   2839  CA  SER G 177      -4.356  55.336   8.742  1.00  0.00           C  
ATOM   2840  C   SER G 177      -5.809  54.874   8.590  1.00  0.00           C  
ATOM   2841  O   SER G 177      -6.713  55.699   8.692  1.00  0.00           O  
ATOM   2842  CB  SER G 177      -3.911  56.036   7.469  1.00  0.00           C  
ATOM   2843  OG  SER G 177      -4.025  55.185   6.358  1.00  0.00           O  
ATOM   2844  H   SER G 177      -2.707  54.018   8.393  1.00  0.00           H  
ATOM   2845  HA  SER G 177      -4.318  56.060   9.557  1.00  0.00           H  
ATOM   2846 1HB  SER G 177      -4.525  56.927   7.313  1.00  0.00           H  
ATOM   2847 2HB  SER G 177      -2.878  56.364   7.576  1.00  0.00           H  
ATOM   2848  HG  SER G 177      -4.959  54.937   6.312  1.00  0.00           H  
ATOM   2849  N   GLU G 178      -6.051  53.575   8.354  1.00  0.00           N  
ATOM   2850  CA  GLU G 178      -7.433  53.123   8.218  1.00  0.00           C  
ATOM   2851  C   GLU G 178      -8.031  52.999   9.599  1.00  0.00           C  
ATOM   2852  O   GLU G 178      -9.185  53.370   9.818  1.00  0.00           O  
ATOM   2853  CB  GLU G 178      -7.545  51.807   7.442  1.00  0.00           C  
ATOM   2854  CG  GLU G 178      -7.232  51.925   5.950  1.00  0.00           C  
ATOM   2855  CD  GLU G 178      -8.222  52.830   5.241  1.00  0.00           C  
ATOM   2856  OE1 GLU G 178      -9.389  52.768   5.579  1.00  0.00           O  
ATOM   2857  OE2 GLU G 178      -7.824  53.573   4.377  1.00  0.00           O  
ATOM   2858  H   GLU G 178      -5.292  52.886   8.369  1.00  0.00           H  
ATOM   2859  HA  GLU G 178      -7.995  53.878   7.671  1.00  0.00           H  
ATOM   2860 1HB  GLU G 178      -6.857  51.076   7.874  1.00  0.00           H  
ATOM   2861 2HB  GLU G 178      -8.555  51.409   7.547  1.00  0.00           H  
ATOM   2862 1HG  GLU G 178      -6.227  52.332   5.832  1.00  0.00           H  
ATOM   2863 2HG  GLU G 178      -7.254  50.934   5.500  1.00  0.00           H  
ATOM   2864  N   LEU G 179      -7.234  52.534  10.552  1.00  0.00           N  
ATOM   2865  CA  LEU G 179      -7.763  52.451  11.901  1.00  0.00           C  
ATOM   2866  C   LEU G 179      -8.004  53.864  12.430  1.00  0.00           C  
ATOM   2867  O   LEU G 179      -9.023  54.115  13.076  1.00  0.00           O  
ATOM   2868  CB  LEU G 179      -6.848  51.626  12.806  1.00  0.00           C  
ATOM   2869  CG  LEU G 179      -6.833  50.108  12.513  1.00  0.00           C  
ATOM   2870  CD1 LEU G 179      -5.777  49.457  13.331  1.00  0.00           C  
ATOM   2871  CD2 LEU G 179      -8.178  49.517  12.879  1.00  0.00           C  
ATOM   2872  H   LEU G 179      -6.280  52.226  10.305  1.00  0.00           H  
ATOM   2873  HA  LEU G 179      -8.723  51.941  11.864  1.00  0.00           H  
ATOM   2874 1HB  LEU G 179      -5.828  51.985  12.672  1.00  0.00           H  
ATOM   2875 2HB  LEU G 179      -7.139  51.776  13.843  1.00  0.00           H  
ATOM   2876  HG  LEU G 179      -6.613  49.936  11.452  1.00  0.00           H  
ATOM   2877 1HD1 LEU G 179      -5.765  48.388  13.131  1.00  0.00           H  
ATOM   2878 2HD1 LEU G 179      -4.805  49.881  13.089  1.00  0.00           H  
ATOM   2879 3HD1 LEU G 179      -6.006  49.633  14.354  1.00  0.00           H  
ATOM   2880 1HD2 LEU G 179      -8.174  48.455  12.698  1.00  0.00           H  
ATOM   2881 2HD2 LEU G 179      -8.349  49.695  13.929  1.00  0.00           H  
ATOM   2882 3HD2 LEU G 179      -8.960  49.987  12.290  1.00  0.00           H  
ATOM   2883  N   GLU G 180      -7.113  54.813  12.102  1.00  0.00           N  
ATOM   2884  CA  GLU G 180      -7.358  56.180  12.546  1.00  0.00           C  
ATOM   2885  C   GLU G 180      -8.599  56.765  11.866  1.00  0.00           C  
ATOM   2886  O   GLU G 180      -9.413  57.406  12.533  1.00  0.00           O  
ATOM   2887  CB  GLU G 180      -6.181  57.115  12.308  1.00  0.00           C  
ATOM   2888  CG  GLU G 180      -6.447  58.498  12.900  1.00  0.00           C  
ATOM   2889  CD  GLU G 180      -5.287  59.440  12.862  1.00  0.00           C  
ATOM   2890  OE1 GLU G 180      -4.312  59.158  12.224  1.00  0.00           O  
ATOM   2891  OE2 GLU G 180      -5.368  60.468  13.528  1.00  0.00           O  
ATOM   2892  H   GLU G 180      -6.264  54.562  11.586  1.00  0.00           H  
ATOM   2893  HA  GLU G 180      -7.541  56.155  13.619  1.00  0.00           H  
ATOM   2894 1HB  GLU G 180      -5.281  56.708  12.752  1.00  0.00           H  
ATOM   2895 2HB  GLU G 180      -6.008  57.220  11.234  1.00  0.00           H  
ATOM   2896 1HG  GLU G 180      -7.272  58.947  12.343  1.00  0.00           H  
ATOM   2897 2HG  GLU G 180      -6.776  58.374  13.929  1.00  0.00           H  
ATOM   2898  N   ARG G 181      -8.779  56.506  10.562  1.00  0.00           N  
ATOM   2899  CA  ARG G 181      -9.948  57.009   9.843  1.00  0.00           C  
ATOM   2900  C   ARG G 181     -11.221  56.522  10.508  1.00  0.00           C  
ATOM   2901  O   ARG G 181     -12.170  57.290  10.714  1.00  0.00           O  
ATOM   2902  CB  ARG G 181      -9.957  56.527   8.397  1.00  0.00           C  
ATOM   2903  CG  ARG G 181     -11.135  57.031   7.568  1.00  0.00           C  
ATOM   2904  CD  ARG G 181     -11.093  56.566   6.150  1.00  0.00           C  
ATOM   2905  NE  ARG G 181     -11.248  55.114   5.996  1.00  0.00           N  
ATOM   2906  CZ  ARG G 181     -12.410  54.442   6.044  1.00  0.00           C  
ATOM   2907  NH1 ARG G 181     -13.556  55.058   6.265  1.00  0.00           N  
ATOM   2908  NH2 ARG G 181     -12.371  53.144   5.857  1.00  0.00           N  
ATOM   2909  H   ARG G 181      -8.070  55.998  10.029  1.00  0.00           H  
ATOM   2910  HA  ARG G 181      -9.922  58.098   9.849  1.00  0.00           H  
ATOM   2911 1HB  ARG G 181      -9.034  56.829   7.904  1.00  0.00           H  
ATOM   2912 2HB  ARG G 181      -9.986  55.439   8.379  1.00  0.00           H  
ATOM   2913 1HG  ARG G 181     -12.067  56.695   8.020  1.00  0.00           H  
ATOM   2914 2HG  ARG G 181     -11.106  58.118   7.552  1.00  0.00           H  
ATOM   2915 1HD  ARG G 181     -11.888  57.048   5.607  1.00  0.00           H  
ATOM   2916 2HD  ARG G 181     -10.135  56.855   5.712  1.00  0.00           H  
ATOM   2917  HE  ARG G 181     -10.407  54.542   5.809  1.00  0.00           H  
ATOM   2918 1HH1 ARG G 181     -13.573  56.055   6.410  1.00  0.00           H  
ATOM   2919 2HH1 ARG G 181     -14.418  54.532   6.286  1.00  0.00           H  
ATOM   2920 1HH2 ARG G 181     -11.447  52.716   5.685  1.00  0.00           H  
ATOM   2921 2HH2 ARG G 181     -13.214  52.596   5.877  1.00  0.00           H  
ATOM   2922  N   LEU G 182     -11.233  55.241  10.874  1.00  0.00           N  
ATOM   2923  CA  LEU G 182     -12.386  54.674  11.532  1.00  0.00           C  
ATOM   2924  C   LEU G 182     -12.559  55.307  12.911  1.00  0.00           C  
ATOM   2925  O   LEU G 182     -13.686  55.582  13.326  1.00  0.00           O  
ATOM   2926  CB  LEU G 182     -12.219  53.161  11.641  1.00  0.00           C  
ATOM   2927  CG  LEU G 182     -12.251  52.411  10.336  1.00  0.00           C  
ATOM   2928  CD1 LEU G 182     -11.897  50.960  10.618  1.00  0.00           C  
ATOM   2929  CD2 LEU G 182     -13.609  52.563   9.684  1.00  0.00           C  
ATOM   2930  H   LEU G 182     -10.426  54.645  10.661  1.00  0.00           H  
ATOM   2931  HA  LEU G 182     -13.269  54.888  10.934  1.00  0.00           H  
ATOM   2932 1HB  LEU G 182     -11.254  52.960  12.108  1.00  0.00           H  
ATOM   2933 2HB  LEU G 182     -12.998  52.755  12.262  1.00  0.00           H  
ATOM   2934  HG  LEU G 182     -11.507  52.822   9.665  1.00  0.00           H  
ATOM   2935 1HD1 LEU G 182     -11.892  50.413   9.696  1.00  0.00           H  
ATOM   2936 2HD1 LEU G 182     -10.909  50.918  11.068  1.00  0.00           H  
ATOM   2937 3HD1 LEU G 182     -12.621  50.534  11.300  1.00  0.00           H  
ATOM   2938 1HD2 LEU G 182     -13.610  52.046   8.738  1.00  0.00           H  
ATOM   2939 2HD2 LEU G 182     -14.375  52.146  10.326  1.00  0.00           H  
ATOM   2940 3HD2 LEU G 182     -13.808  53.622   9.511  1.00  0.00           H  
ATOM   2941  N   ALA G 183     -11.452  55.574  13.622  1.00  0.00           N  
ATOM   2942  CA  ALA G 183     -11.584  56.194  14.931  1.00  0.00           C  
ATOM   2943  C   ALA G 183     -12.219  57.554  14.795  1.00  0.00           C  
ATOM   2944  O   ALA G 183     -13.093  57.910  15.585  1.00  0.00           O  
ATOM   2945  CB  ALA G 183     -10.241  56.361  15.612  1.00  0.00           C  
ATOM   2946  H   ALA G 183     -10.528  55.311  13.269  1.00  0.00           H  
ATOM   2947  HA  ALA G 183     -12.227  55.565  15.533  1.00  0.00           H  
ATOM   2948 1HB  ALA G 183     -10.391  56.812  16.593  1.00  0.00           H  
ATOM   2949 2HB  ALA G 183      -9.760  55.420  15.725  1.00  0.00           H  
ATOM   2950 3HB  ALA G 183      -9.609  57.005  15.012  1.00  0.00           H  
ATOM   2951  N   LEU G 184     -11.830  58.293  13.754  1.00  0.00           N  
ATOM   2952  CA  LEU G 184     -12.400  59.606  13.552  1.00  0.00           C  
ATOM   2953  C   LEU G 184     -13.876  59.481  13.227  1.00  0.00           C  
ATOM   2954  O   LEU G 184     -14.702  60.148  13.845  1.00  0.00           O  
ATOM   2955  CB  LEU G 184     -11.681  60.326  12.407  1.00  0.00           C  
ATOM   2956  CG  LEU G 184     -10.255  60.785  12.648  1.00  0.00           C  
ATOM   2957  CD1 LEU G 184      -9.627  61.241  11.315  1.00  0.00           C  
ATOM   2958  CD2 LEU G 184     -10.280  61.939  13.627  1.00  0.00           C  
ATOM   2959  H   LEU G 184     -11.097  57.941  13.134  1.00  0.00           H  
ATOM   2960  HA  LEU G 184     -12.283  60.183  14.471  1.00  0.00           H  
ATOM   2961 1HB  LEU G 184     -11.649  59.661  11.559  1.00  0.00           H  
ATOM   2962 2HB  LEU G 184     -12.252  61.189  12.162  1.00  0.00           H  
ATOM   2963  HG  LEU G 184      -9.664  59.959  13.051  1.00  0.00           H  
ATOM   2964 1HD1 LEU G 184      -8.603  61.570  11.489  1.00  0.00           H  
ATOM   2965 2HD1 LEU G 184      -9.621  60.409  10.609  1.00  0.00           H  
ATOM   2966 3HD1 LEU G 184     -10.199  62.061  10.900  1.00  0.00           H  
ATOM   2967 1HD2 LEU G 184      -9.262  62.280  13.805  1.00  0.00           H  
ATOM   2968 2HD2 LEU G 184     -10.873  62.756  13.209  1.00  0.00           H  
ATOM   2969 3HD2 LEU G 184     -10.728  61.605  14.564  1.00  0.00           H  
ATOM   2970  N   ALA G 185     -14.248  58.526  12.370  1.00  0.00           N  
ATOM   2971  CA  ALA G 185     -15.659  58.379  12.031  1.00  0.00           C  
ATOM   2972  C   ALA G 185     -16.474  58.083  13.284  1.00  0.00           C  
ATOM   2973  O   ALA G 185     -17.579  58.616  13.463  1.00  0.00           O  
ATOM   2974  CB  ALA G 185     -15.840  57.264  11.017  1.00  0.00           C  
ATOM   2975  H   ALA G 185     -13.538  57.954  11.902  1.00  0.00           H  
ATOM   2976  HA  ALA G 185     -16.009  59.318  11.609  1.00  0.00           H  
ATOM   2977 1HB  ALA G 185     -16.891  57.169  10.762  1.00  0.00           H  
ATOM   2978 2HB  ALA G 185     -15.262  57.492  10.122  1.00  0.00           H  
ATOM   2979 3HB  ALA G 185     -15.486  56.330  11.447  1.00  0.00           H  
ATOM   2980  N   ALA G 186     -15.906  57.267  14.178  1.00  0.00           N  
ATOM   2981  CA  ALA G 186     -16.569  56.938  15.423  1.00  0.00           C  
ATOM   2982  C   ALA G 186     -16.730  58.184  16.287  1.00  0.00           C  
ATOM   2983  O   ALA G 186     -17.786  58.388  16.893  1.00  0.00           O  
ATOM   2984  CB  ALA G 186     -15.775  55.873  16.157  1.00  0.00           C  
ATOM   2985  H   ALA G 186     -14.996  56.845  13.967  1.00  0.00           H  
ATOM   2986  HA  ALA G 186     -17.555  56.565  15.191  1.00  0.00           H  
ATOM   2987 1HB  ALA G 186     -16.272  55.605  17.085  1.00  0.00           H  
ATOM   2988 2HB  ALA G 186     -15.668  55.004  15.542  1.00  0.00           H  
ATOM   2989 3HB  ALA G 186     -14.802  56.260  16.359  1.00  0.00           H  
ATOM   2990  N   GLU G 187     -15.706  59.051  16.300  1.00  0.00           N  
ATOM   2991  CA  GLU G 187     -15.764  60.280  17.083  1.00  0.00           C  
ATOM   2992  C   GLU G 187     -16.807  61.234  16.525  1.00  0.00           C  
ATOM   2993  O   GLU G 187     -17.541  61.857  17.295  1.00  0.00           O  
ATOM   2994  CB  GLU G 187     -14.397  60.984  17.135  1.00  0.00           C  
ATOM   2995  CG  GLU G 187     -13.327  60.268  17.974  1.00  0.00           C  
ATOM   2996  CD  GLU G 187     -11.950  60.929  17.905  1.00  0.00           C  
ATOM   2997  OE1 GLU G 187     -11.629  61.518  16.890  1.00  0.00           O  
ATOM   2998  OE2 GLU G 187     -11.231  60.875  18.876  1.00  0.00           O  
ATOM   2999  H   GLU G 187     -14.851  58.825  15.783  1.00  0.00           H  
ATOM   3000  HA  GLU G 187     -16.051  60.019  18.101  1.00  0.00           H  
ATOM   3001 1HB  GLU G 187     -14.009  61.092  16.126  1.00  0.00           H  
ATOM   3002 2HB  GLU G 187     -14.526  61.986  17.540  1.00  0.00           H  
ATOM   3003 1HG  GLU G 187     -13.654  60.232  19.012  1.00  0.00           H  
ATOM   3004 2HG  GLU G 187     -13.252  59.261  17.618  1.00  0.00           H  
ATOM   3005  N   LEU G 188     -16.925  61.302  15.194  1.00  0.00           N  
ATOM   3006  CA  LEU G 188     -17.889  62.216  14.599  1.00  0.00           C  
ATOM   3007  C   LEU G 188     -19.301  61.804  14.903  1.00  0.00           C  
ATOM   3008  O   LEU G 188     -20.142  62.653  15.211  1.00  0.00           O  
ATOM   3009  CB  LEU G 188     -17.787  62.241  13.089  1.00  0.00           C  
ATOM   3010  CG  LEU G 188     -16.877  63.204  12.485  1.00  0.00           C  
ATOM   3011  CD1 LEU G 188     -15.499  62.889  12.851  1.00  0.00           C  
ATOM   3012  CD2 LEU G 188     -17.064  63.118  11.047  1.00  0.00           C  
ATOM   3013  H   LEU G 188     -16.287  60.747  14.615  1.00  0.00           H  
ATOM   3014  HA  LEU G 188     -17.713  63.211  14.999  1.00  0.00           H  
ATOM   3015 1HB  LEU G 188     -17.457  61.255  12.771  1.00  0.00           H  
ATOM   3016 2HB  LEU G 188     -18.759  62.413  12.683  1.00  0.00           H  
ATOM   3017  HG  LEU G 188     -17.093  64.197  12.847  1.00  0.00           H  
ATOM   3018 1HD1 LEU G 188     -14.845  63.581  12.408  1.00  0.00           H  
ATOM   3019 2HD1 LEU G 188     -15.379  62.916  13.935  1.00  0.00           H  
ATOM   3020 3HD1 LEU G 188     -15.279  61.913  12.480  1.00  0.00           H  
ATOM   3021 1HD2 LEU G 188     -16.408  63.790  10.549  1.00  0.00           H  
ATOM   3022 2HD2 LEU G 188     -16.853  62.112  10.757  1.00  0.00           H  
ATOM   3023 3HD2 LEU G 188     -18.068  63.344  10.795  1.00  0.00           H  
ATOM   3024  N   MET G 189     -19.585  60.506  14.829  1.00  0.00           N  
ATOM   3025  CA  MET G 189     -20.931  60.109  15.168  1.00  0.00           C  
ATOM   3026  C   MET G 189     -21.173  60.176  16.652  1.00  0.00           C  
ATOM   3027  O   MET G 189     -22.290  60.449  17.067  1.00  0.00           O  
ATOM   3028  CB  MET G 189     -21.294  58.759  14.608  1.00  0.00           C  
ATOM   3029  CG  MET G 189     -21.488  58.780  13.161  1.00  0.00           C  
ATOM   3030  SD  MET G 189     -22.690  60.003  12.685  1.00  0.00           S  
ATOM   3031  CE  MET G 189     -24.083  59.327  13.540  1.00  0.00           C  
ATOM   3032  H   MET G 189     -18.874  59.824  14.538  1.00  0.00           H  
ATOM   3033  HA  MET G 189     -21.610  60.821  14.707  1.00  0.00           H  
ATOM   3034 1HB  MET G 189     -20.481  58.073  14.803  1.00  0.00           H  
ATOM   3035 2HB  MET G 189     -22.190  58.374  15.088  1.00  0.00           H  
ATOM   3036 1HG  MET G 189     -20.551  59.018  12.716  1.00  0.00           H  
ATOM   3037 2HG  MET G 189     -21.823  57.810  12.804  1.00  0.00           H  
ATOM   3038 1HE  MET G 189     -24.950  59.936  13.359  1.00  0.00           H  
ATOM   3039 2HE  MET G 189     -24.261  58.320  13.185  1.00  0.00           H  
ATOM   3040 3HE  MET G 189     -23.877  59.299  14.608  1.00  0.00           H  
ATOM   3041  N   ALA G 190     -20.150  59.960  17.481  1.00  0.00           N  
ATOM   3042  CA  ALA G 190     -20.396  60.065  18.904  1.00  0.00           C  
ATOM   3043  C   ALA G 190     -20.766  61.492  19.268  1.00  0.00           C  
ATOM   3044  O   ALA G 190     -21.658  61.719  20.090  1.00  0.00           O  
ATOM   3045  CB  ALA G 190     -19.187  59.644  19.695  1.00  0.00           C  
ATOM   3046  H   ALA G 190     -19.224  59.687  17.140  1.00  0.00           H  
ATOM   3047  HA  ALA G 190     -21.233  59.421  19.146  1.00  0.00           H  
ATOM   3048 1HB  ALA G 190     -19.429  59.720  20.741  1.00  0.00           H  
ATOM   3049 2HB  ALA G 190     -18.918  58.632  19.456  1.00  0.00           H  
ATOM   3050 3HB  ALA G 190     -18.352  60.301  19.454  1.00  0.00           H  
ATOM   3051  N   LEU G 191     -20.091  62.462  18.641  1.00  0.00           N  
ATOM   3052  CA  LEU G 191     -20.378  63.853  18.930  1.00  0.00           C  
ATOM   3053  C   LEU G 191     -21.702  64.273  18.309  1.00  0.00           C  
ATOM   3054  O   LEU G 191     -22.502  64.933  18.970  1.00  0.00           O  
ATOM   3055  CB  LEU G 191     -19.254  64.725  18.394  1.00  0.00           C  
ATOM   3056  CG  LEU G 191     -17.904  64.604  19.070  1.00  0.00           C  
ATOM   3057  CD1 LEU G 191     -16.897  65.349  18.248  1.00  0.00           C  
ATOM   3058  CD2 LEU G 191     -17.966  65.198  20.447  1.00  0.00           C  
ATOM   3059  H   LEU G 191     -19.341  62.223  17.985  1.00  0.00           H  
ATOM   3060  HA  LEU G 191     -20.441  63.978  20.010  1.00  0.00           H  
ATOM   3061 1HB  LEU G 191     -19.101  64.474  17.355  1.00  0.00           H  
ATOM   3062 2HB  LEU G 191     -19.561  65.753  18.479  1.00  0.00           H  
ATOM   3063  HG  LEU G 191     -17.614  63.557  19.129  1.00  0.00           H  
ATOM   3064 1HD1 LEU G 191     -15.925  65.268  18.721  1.00  0.00           H  
ATOM   3065 2HD1 LEU G 191     -16.861  64.913  17.247  1.00  0.00           H  
ATOM   3066 3HD1 LEU G 191     -17.183  66.391  18.181  1.00  0.00           H  
ATOM   3067 1HD2 LEU G 191     -16.992  65.121  20.923  1.00  0.00           H  
ATOM   3068 2HD2 LEU G 191     -18.245  66.246  20.360  1.00  0.00           H  
ATOM   3069 3HD2 LEU G 191     -18.709  64.669  21.047  1.00  0.00           H  
ATOM   3070  N   ALA G 192     -21.977  63.855  17.063  1.00  0.00           N  
ATOM   3071  CA  ALA G 192     -23.242  64.233  16.446  1.00  0.00           C  
ATOM   3072  C   ALA G 192     -24.389  63.614  17.226  1.00  0.00           C  
ATOM   3073  O   ALA G 192     -25.428  64.244  17.408  1.00  0.00           O  
ATOM   3074  CB  ALA G 192     -23.293  63.809  14.992  1.00  0.00           C  
ATOM   3075  H   ALA G 192     -21.303  63.305  16.525  1.00  0.00           H  
ATOM   3076  HA  ALA G 192     -23.339  65.313  16.495  1.00  0.00           H  
ATOM   3077 1HB  ALA G 192     -24.234  64.118  14.563  1.00  0.00           H  
ATOM   3078 2HB  ALA G 192     -22.475  64.279  14.456  1.00  0.00           H  
ATOM   3079 3HB  ALA G 192     -23.197  62.726  14.924  1.00  0.00           H  
ATOM   3080  N   ALA G 193     -24.191  62.381  17.709  1.00  0.00           N  
ATOM   3081  CA  ALA G 193     -25.187  61.677  18.495  1.00  0.00           C  
ATOM   3082  C   ALA G 193     -25.468  62.397  19.806  1.00  0.00           C  
ATOM   3083  O   ALA G 193     -26.634  62.594  20.166  1.00  0.00           O  
ATOM   3084  CB  ALA G 193     -24.679  60.276  18.766  1.00  0.00           C  
ATOM   3085  H   ALA G 193     -23.321  61.889  17.513  1.00  0.00           H  
ATOM   3086  HA  ALA G 193     -26.114  61.636  17.928  1.00  0.00           H  
ATOM   3087 1HB  ALA G 193     -25.362  59.707  19.350  1.00  0.00           H  
ATOM   3088 2HB  ALA G 193     -24.508  59.778  17.827  1.00  0.00           H  
ATOM   3089 3HB  ALA G 193     -23.750  60.357  19.302  1.00  0.00           H  
ATOM   3090  N   GLU G 194     -24.424  62.886  20.487  1.00  0.00           N  
ATOM   3091  CA  GLU G 194     -24.677  63.625  21.712  1.00  0.00           C  
ATOM   3092  C   GLU G 194     -25.368  64.943  21.408  1.00  0.00           C  
ATOM   3093  O   GLU G 194     -26.303  65.309  22.119  1.00  0.00           O  
ATOM   3094  CB  GLU G 194     -23.400  63.836  22.523  1.00  0.00           C  
ATOM   3095  CG  GLU G 194     -22.877  62.563  23.180  1.00  0.00           C  
ATOM   3096  CD  GLU G 194     -21.551  62.693  23.949  1.00  0.00           C  
ATOM   3097  OE1 GLU G 194     -20.809  63.664  23.800  1.00  0.00           O  
ATOM   3098  OE2 GLU G 194     -21.257  61.782  24.716  1.00  0.00           O  
ATOM   3099  H   GLU G 194     -23.462  62.701  20.183  1.00  0.00           H  
ATOM   3100  HA  GLU G 194     -25.353  63.032  22.329  1.00  0.00           H  
ATOM   3101 1HB  GLU G 194     -22.620  64.211  21.857  1.00  0.00           H  
ATOM   3102 2HB  GLU G 194     -23.577  64.579  23.295  1.00  0.00           H  
ATOM   3103 1HG  GLU G 194     -23.640  62.184  23.859  1.00  0.00           H  
ATOM   3104 2HG  GLU G 194     -22.752  61.837  22.396  1.00  0.00           H  
ATOM   3105  N   ILE G 195     -24.982  65.615  20.313  1.00  0.00           N  
ATOM   3106  CA  ILE G 195     -25.613  66.884  19.964  1.00  0.00           C  
ATOM   3107  C   ILE G 195     -27.074  66.673  19.690  1.00  0.00           C  
ATOM   3108  O   ILE G 195     -27.908  67.418  20.183  1.00  0.00           O  
ATOM   3109  CB  ILE G 195     -24.999  67.528  18.710  1.00  0.00           C  
ATOM   3110  CG1 ILE G 195     -23.596  67.996  18.995  1.00  0.00           C  
ATOM   3111  CG2 ILE G 195     -25.888  68.678  18.231  1.00  0.00           C  
ATOM   3112  CD1 ILE G 195     -22.825  68.332  17.773  1.00  0.00           C  
ATOM   3113  H   ILE G 195     -24.207  65.260  19.746  1.00  0.00           H  
ATOM   3114  HA  ILE G 195     -25.507  67.568  20.805  1.00  0.00           H  
ATOM   3115  HB  ILE G 195     -24.938  66.777  17.924  1.00  0.00           H  
ATOM   3116 1HG1 ILE G 195     -23.648  68.886  19.621  1.00  0.00           H  
ATOM   3117 2HG1 ILE G 195     -23.069  67.223  19.543  1.00  0.00           H  
ATOM   3118 1HG2 ILE G 195     -25.470  69.111  17.326  1.00  0.00           H  
ATOM   3119 2HG2 ILE G 195     -26.877  68.294  18.029  1.00  0.00           H  
ATOM   3120 3HG2 ILE G 195     -25.946  69.434  18.997  1.00  0.00           H  
ATOM   3121 1HD1 ILE G 195     -21.847  68.650  18.057  1.00  0.00           H  
ATOM   3122 2HD1 ILE G 195     -22.755  67.449  17.174  1.00  0.00           H  
ATOM   3123 3HD1 ILE G 195     -23.319  69.115  17.215  1.00  0.00           H  
ATOM   3124  N   VAL G 196     -27.411  65.651  18.926  1.00  0.00           N  
ATOM   3125  CA  VAL G 196     -28.808  65.427  18.658  1.00  0.00           C  
ATOM   3126  C   VAL G 196     -29.586  65.063  19.919  1.00  0.00           C  
ATOM   3127  O   VAL G 196     -30.690  65.551  20.115  1.00  0.00           O  
ATOM   3128  CB  VAL G 196     -29.010  64.368  17.583  1.00  0.00           C  
ATOM   3129  CG1 VAL G 196     -30.472  64.057  17.517  1.00  0.00           C  
ATOM   3130  CG2 VAL G 196     -28.484  64.875  16.218  1.00  0.00           C  
ATOM   3131  H   VAL G 196     -26.694  65.045  18.518  1.00  0.00           H  
ATOM   3132  HA  VAL G 196     -29.222  66.352  18.286  1.00  0.00           H  
ATOM   3133  HB  VAL G 196     -28.470  63.483  17.852  1.00  0.00           H  
ATOM   3134 1HG1 VAL G 196     -30.643  63.306  16.776  1.00  0.00           H  
ATOM   3135 2HG1 VAL G 196     -30.801  63.696  18.488  1.00  0.00           H  
ATOM   3136 3HG1 VAL G 196     -31.020  64.950  17.264  1.00  0.00           H  
ATOM   3137 1HG2 VAL G 196     -28.629  64.130  15.462  1.00  0.00           H  
ATOM   3138 2HG2 VAL G 196     -29.002  65.756  15.924  1.00  0.00           H  
ATOM   3139 3HG2 VAL G 196     -27.427  65.101  16.294  1.00  0.00           H  
ATOM   3140  N   ALA G 197     -29.050  64.198  20.784  1.00  0.00           N  
ATOM   3141  CA  ALA G 197     -29.788  63.872  22.004  1.00  0.00           C  
ATOM   3142  C   ALA G 197     -29.985  65.107  22.906  1.00  0.00           C  
ATOM   3143  O   ALA G 197     -31.049  65.273  23.521  1.00  0.00           O  
ATOM   3144  CB  ALA G 197     -29.055  62.802  22.802  1.00  0.00           C  
ATOM   3145  H   ALA G 197     -28.135  63.774  20.601  1.00  0.00           H  
ATOM   3146  HA  ALA G 197     -30.766  63.499  21.711  1.00  0.00           H  
ATOM   3147 1HB  ALA G 197     -29.630  62.557  23.692  1.00  0.00           H  
ATOM   3148 2HB  ALA G 197     -28.919  61.909  22.218  1.00  0.00           H  
ATOM   3149 3HB  ALA G 197     -28.076  63.188  23.092  1.00  0.00           H  
ATOM   3150  N   GLN G 198     -28.957  65.970  22.969  1.00  0.00           N  
ATOM   3151  CA  GLN G 198     -28.930  67.185  23.789  1.00  0.00           C  
ATOM   3152  C   GLN G 198     -29.744  68.358  23.208  1.00  0.00           C  
ATOM   3153  O   GLN G 198     -30.370  69.119  23.948  1.00  0.00           O  
ATOM   3154  CB  GLN G 198     -27.459  67.615  23.949  1.00  0.00           C  
ATOM   3155  CG  GLN G 198     -26.598  66.664  24.788  1.00  0.00           C  
ATOM   3156  CD  GLN G 198     -25.054  66.941  24.689  1.00  0.00           C  
ATOM   3157  OE1 GLN G 198     -24.484  67.351  23.652  1.00  0.00           O  
ATOM   3158  NE2 GLN G 198     -24.380  66.706  25.808  1.00  0.00           N  
ATOM   3159  H   GLN G 198     -28.107  65.754  22.441  1.00  0.00           H  
ATOM   3160  HA  GLN G 198     -29.339  66.940  24.766  1.00  0.00           H  
ATOM   3161 1HB  GLN G 198     -27.002  67.694  22.962  1.00  0.00           H  
ATOM   3162 2HB  GLN G 198     -27.418  68.598  24.412  1.00  0.00           H  
ATOM   3163 1HG  GLN G 198     -26.888  66.783  25.830  1.00  0.00           H  
ATOM   3164 2HG  GLN G 198     -26.788  65.639  24.476  1.00  0.00           H  
ATOM   3165 1HE2 GLN G 198     -23.392  66.856  25.854  1.00  0.00           H  
ATOM   3166 2HE2 GLN G 198     -24.866  66.378  26.616  1.00  0.00           H  
ATOM   3167  N   LEU G 199     -29.727  68.490  21.882  1.00  0.00           N  
ATOM   3168  CA  LEU G 199     -30.361  69.562  21.118  1.00  0.00           C  
ATOM   3169  C   LEU G 199     -31.371  69.002  20.107  1.00  0.00           C  
ATOM   3170  O   LEU G 199     -31.362  69.399  18.931  1.00  0.00           O  
ATOM   3171  CB  LEU G 199     -29.315  70.345  20.298  1.00  0.00           C  
ATOM   3172  CG  LEU G 199     -28.360  71.345  20.951  1.00  0.00           C  
ATOM   3173  CD1 LEU G 199     -27.267  70.616  21.726  1.00  0.00           C  
ATOM   3174  CD2 LEU G 199     -27.763  72.195  19.806  1.00  0.00           C  
ATOM   3175  H   LEU G 199     -29.193  67.817  21.344  1.00  0.00           H  
ATOM   3176  HA  LEU G 199     -30.879  70.228  21.805  1.00  0.00           H  
ATOM   3177 1HB  LEU G 199     -28.711  69.642  19.751  1.00  0.00           H  
ATOM   3178 2HB  LEU G 199     -29.850  70.911  19.608  1.00  0.00           H  
ATOM   3179  HG  LEU G 199     -28.900  71.988  21.645  1.00  0.00           H  
ATOM   3180 1HD1 LEU G 199     -26.586  71.327  22.170  1.00  0.00           H  
ATOM   3181 2HD1 LEU G 199     -27.715  70.043  22.499  1.00  0.00           H  
ATOM   3182 3HD1 LEU G 199     -26.716  69.958  21.067  1.00  0.00           H  
ATOM   3183 1HD2 LEU G 199     -27.081  72.932  20.196  1.00  0.00           H  
ATOM   3184 2HD2 LEU G 199     -27.230  71.549  19.112  1.00  0.00           H  
ATOM   3185 3HD2 LEU G 199     -28.572  72.702  19.278  1.00  0.00           H  
ATOM   3186  N   ALA G 200     -32.182  68.038  20.522  1.00  0.00           N  
ATOM   3187  CA  ALA G 200     -33.072  67.372  19.576  1.00  0.00           C  
ATOM   3188  C   ALA G 200     -33.986  68.368  18.876  1.00  0.00           C  
ATOM   3189  O   ALA G 200     -34.562  69.261  19.495  1.00  0.00           O  
ATOM   3190  CB  ALA G 200     -33.896  66.301  20.279  1.00  0.00           C  
ATOM   3191  H   ALA G 200     -32.143  67.741  21.489  1.00  0.00           H  
ATOM   3192  HA  ALA G 200     -32.452  66.888  18.819  1.00  0.00           H  
ATOM   3193 1HB  ALA G 200     -34.520  65.797  19.547  1.00  0.00           H  
ATOM   3194 2HB  ALA G 200     -33.225  65.577  20.748  1.00  0.00           H  
ATOM   3195 3HB  ALA G 200     -34.524  66.759  21.040  1.00  0.00           H  
ATOM   3196  N   ASN G 201     -34.107  68.175  17.570  1.00  0.00           N  
ATOM   3197  CA  ASN G 201     -34.902  68.950  16.617  1.00  0.00           C  
ATOM   3198  C   ASN G 201     -34.490  70.422  16.451  1.00  0.00           C  
ATOM   3199  O   ASN G 201     -35.246  71.222  15.885  1.00  0.00           O  
ATOM   3200  CB  ASN G 201     -36.376  68.849  16.959  1.00  0.00           C  
ATOM   3201  CG  ASN G 201     -37.282  69.167  15.782  1.00  0.00           C  
ATOM   3202  OD1 ASN G 201     -36.928  68.926  14.620  1.00  0.00           O  
ATOM   3203  ND2 ASN G 201     -38.453  69.695  16.068  1.00  0.00           N  
ATOM   3204  H   ASN G 201     -33.576  67.411  17.194  1.00  0.00           H  
ATOM   3205  HA  ASN G 201     -34.773  68.480  15.640  1.00  0.00           H  
ATOM   3206 1HB  ASN G 201     -36.589  67.828  17.282  1.00  0.00           H  
ATOM   3207 2HB  ASN G 201     -36.613  69.519  17.787  1.00  0.00           H  
ATOM   3208 1HD2 ASN G 201     -39.092  69.919  15.333  1.00  0.00           H  
ATOM   3209 2HD2 ASN G 201     -38.702  69.867  17.021  1.00  0.00           H  
ATOM   3210  N   THR G 202     -33.254  70.757  16.806  1.00  0.00           N  
ATOM   3211  CA  THR G 202     -32.744  72.099  16.549  1.00  0.00           C  
ATOM   3212  C   THR G 202     -32.016  72.152  15.216  1.00  0.00           C  
ATOM   3213  O   THR G 202     -31.652  71.113  14.657  1.00  0.00           O  
ATOM   3214  CB  THR G 202     -31.751  72.536  17.621  1.00  0.00           C  
ATOM   3215  OG1 THR G 202     -30.612  71.662  17.558  1.00  0.00           O  
ATOM   3216  CG2 THR G 202     -32.397  72.472  19.009  1.00  0.00           C  
ATOM   3217  H   THR G 202     -32.674  70.092  17.326  1.00  0.00           H  
ATOM   3218  HA  THR G 202     -33.579  72.797  16.523  1.00  0.00           H  
ATOM   3219  HB  THR G 202     -31.423  73.552  17.422  1.00  0.00           H  
ATOM   3220  HG1 THR G 202     -30.875  70.790  17.964  1.00  0.00           H  
ATOM   3221 1HG2 THR G 202     -31.674  72.776  19.765  1.00  0.00           H  
ATOM   3222 2HG2 THR G 202     -33.256  73.140  19.037  1.00  0.00           H  
ATOM   3223 3HG2 THR G 202     -32.730  71.460  19.214  1.00  0.00           H  
ATOM   3224  N   GLU G 203     -31.743  73.367  14.742  1.00  0.00           N  
ATOM   3225  CA  GLU G 203     -30.983  73.545  13.509  1.00  0.00           C  
ATOM   3226  C   GLU G 203     -29.592  72.940  13.589  1.00  0.00           C  
ATOM   3227  O   GLU G 203     -29.154  72.252  12.662  1.00  0.00           O  
ATOM   3228  CB  GLU G 203     -30.841  75.040  13.205  1.00  0.00           C  
ATOM   3229  CG  GLU G 203     -30.031  75.384  11.953  1.00  0.00           C  
ATOM   3230  CD  GLU G 203     -29.951  76.885  11.722  1.00  0.00           C  
ATOM   3231  OE1 GLU G 203     -30.761  77.586  12.282  1.00  0.00           O  
ATOM   3232  OE2 GLU G 203     -29.055  77.332  11.023  1.00  0.00           O  
ATOM   3233  H   GLU G 203     -32.079  74.178  15.241  1.00  0.00           H  
ATOM   3234  HA  GLU G 203     -31.519  73.057  12.697  1.00  0.00           H  
ATOM   3235 1HB  GLU G 203     -31.831  75.480  13.089  1.00  0.00           H  
ATOM   3236 2HB  GLU G 203     -30.361  75.536  14.049  1.00  0.00           H  
ATOM   3237 1HG  GLU G 203     -29.020  74.987  12.065  1.00  0.00           H  
ATOM   3238 2HG  GLU G 203     -30.488  74.905  11.088  1.00  0.00           H  
ATOM   3239  N   LEU G 204     -28.914  73.159  14.715  1.00  0.00           N  
ATOM   3240  CA  LEU G 204     -27.555  72.675  14.854  1.00  0.00           C  
ATOM   3241  C   LEU G 204     -27.533  71.165  14.889  1.00  0.00           C  
ATOM   3242  O   LEU G 204     -26.613  70.547  14.367  1.00  0.00           O  
ATOM   3243  CB  LEU G 204     -26.920  73.218  16.130  1.00  0.00           C  
ATOM   3244  CG  LEU G 204     -26.700  74.728  16.154  1.00  0.00           C  
ATOM   3245  CD1 LEU G 204     -26.212  75.144  17.492  1.00  0.00           C  
ATOM   3246  CD2 LEU G 204     -25.727  75.122  15.115  1.00  0.00           C  
ATOM   3247  H   LEU G 204     -29.343  73.693  15.455  1.00  0.00           H  
ATOM   3248  HA  LEU G 204     -26.980  73.012  13.994  1.00  0.00           H  
ATOM   3249 1HB  LEU G 204     -27.559  72.960  16.967  1.00  0.00           H  
ATOM   3250 2HB  LEU G 204     -25.957  72.736  16.269  1.00  0.00           H  
ATOM   3251  HG  LEU G 204     -27.653  75.227  15.974  1.00  0.00           H  
ATOM   3252 1HD1 LEU G 204     -26.084  76.227  17.517  1.00  0.00           H  
ATOM   3253 2HD1 LEU G 204     -26.939  74.848  18.239  1.00  0.00           H  
ATOM   3254 3HD1 LEU G 204     -25.276  74.684  17.699  1.00  0.00           H  
ATOM   3255 1HD2 LEU G 204     -25.604  76.191  15.170  1.00  0.00           H  
ATOM   3256 2HD2 LEU G 204     -24.769  74.636  15.295  1.00  0.00           H  
ATOM   3257 3HD2 LEU G 204     -26.104  74.839  14.134  1.00  0.00           H  
ATOM   3258  N   ALA G 205     -28.534  70.562  15.523  1.00  0.00           N  
ATOM   3259  CA  ALA G 205     -28.598  69.111  15.603  1.00  0.00           C  
ATOM   3260  C   ALA G 205     -28.835  68.480  14.233  1.00  0.00           C  
ATOM   3261  O   ALA G 205     -28.253  67.438  13.904  1.00  0.00           O  
ATOM   3262  CB  ALA G 205     -29.681  68.732  16.572  1.00  0.00           C  
ATOM   3263  H   ALA G 205     -29.273  71.115  15.959  1.00  0.00           H  
ATOM   3264  HA  ALA G 205     -27.646  68.745  15.965  1.00  0.00           H  
ATOM   3265 1HB  ALA G 205     -29.735  67.694  16.675  1.00  0.00           H  
ATOM   3266 2HB  ALA G 205     -29.440  69.173  17.521  1.00  0.00           H  
ATOM   3267 3HB  ALA G 205     -30.639  69.108  16.218  1.00  0.00           H  
ATOM   3268  N   ARG G 206     -29.677  69.118  13.412  1.00  0.00           N  
ATOM   3269  CA  ARG G 206     -29.937  68.581  12.085  1.00  0.00           C  
ATOM   3270  C   ARG G 206     -28.701  68.692  11.209  1.00  0.00           C  
ATOM   3271  O   ARG G 206     -28.331  67.733  10.514  1.00  0.00           O  
ATOM   3272  CB  ARG G 206     -31.112  69.304  11.434  1.00  0.00           C  
ATOM   3273  CG  ARG G 206     -32.471  68.944  12.024  1.00  0.00           C  
ATOM   3274  CD  ARG G 206     -33.630  69.445  11.234  1.00  0.00           C  
ATOM   3275  NE  ARG G 206     -33.738  70.892  11.287  1.00  0.00           N  
ATOM   3276  CZ  ARG G 206     -34.367  71.535  12.289  1.00  0.00           C  
ATOM   3277  NH1 ARG G 206     -34.884  70.824  13.252  1.00  0.00           N  
ATOM   3278  NH2 ARG G 206     -34.454  72.854  12.312  1.00  0.00           N  
ATOM   3279  H   ARG G 206     -30.164  69.963  13.729  1.00  0.00           H  
ATOM   3280  HA  ARG G 206     -30.193  67.531  12.185  1.00  0.00           H  
ATOM   3281 1HB  ARG G 206     -30.976  70.383  11.554  1.00  0.00           H  
ATOM   3282 2HB  ARG G 206     -31.130  69.090  10.368  1.00  0.00           H  
ATOM   3283 1HG  ARG G 206     -32.563  67.873  12.069  1.00  0.00           H  
ATOM   3284 2HG  ARG G 206     -32.545  69.353  13.033  1.00  0.00           H  
ATOM   3285 1HD  ARG G 206     -33.520  69.148  10.193  1.00  0.00           H  
ATOM   3286 2HD  ARG G 206     -34.550  69.020  11.640  1.00  0.00           H  
ATOM   3287  HE  ARG G 206     -33.330  71.439  10.542  1.00  0.00           H  
ATOM   3288 1HH1 ARG G 206     -34.801  69.819  13.227  1.00  0.00           H  
ATOM   3289 2HH1 ARG G 206     -35.323  71.270  14.063  1.00  0.00           H  
ATOM   3290 1HH2 ARG G 206     -34.050  73.402  11.567  1.00  0.00           H  
ATOM   3291 2HH2 ARG G 206     -34.929  73.305  13.081  1.00  0.00           H  
ATOM   3292  N   GLU G 207     -28.021  69.838  11.294  1.00  0.00           N  
ATOM   3293  CA  GLU G 207     -26.827  70.044  10.500  1.00  0.00           C  
ATOM   3294  C   GLU G 207     -25.682  69.173  11.004  1.00  0.00           C  
ATOM   3295  O   GLU G 207     -24.930  68.637  10.197  1.00  0.00           O  
ATOM   3296  CB  GLU G 207     -26.442  71.528  10.500  1.00  0.00           C  
ATOM   3297  CG  GLU G 207     -27.384  72.463   9.710  1.00  0.00           C  
ATOM   3298  CD  GLU G 207     -27.377  72.251   8.197  1.00  0.00           C  
ATOM   3299  OE1 GLU G 207     -26.307  72.208   7.625  1.00  0.00           O  
ATOM   3300  OE2 GLU G 207     -28.429  72.146   7.614  1.00  0.00           O  
ATOM   3301  H   GLU G 207     -28.366  70.597  11.893  1.00  0.00           H  
ATOM   3302  HA  GLU G 207     -27.046  69.752   9.474  1.00  0.00           H  
ATOM   3303 1HB  GLU G 207     -26.470  71.889  11.525  1.00  0.00           H  
ATOM   3304 2HB  GLU G 207     -25.426  71.651  10.128  1.00  0.00           H  
ATOM   3305 1HG  GLU G 207     -28.400  72.310  10.079  1.00  0.00           H  
ATOM   3306 2HG  GLU G 207     -27.108  73.495   9.929  1.00  0.00           H  
ATOM   3307  N   ALA G 208     -25.567  68.987  12.326  1.00  0.00           N  
ATOM   3308  CA  ALA G 208     -24.514  68.166  12.908  1.00  0.00           C  
ATOM   3309  C   ALA G 208     -24.628  66.714  12.467  1.00  0.00           C  
ATOM   3310  O   ALA G 208     -23.616  66.059  12.183  1.00  0.00           O  
ATOM   3311  CB  ALA G 208     -24.585  68.247  14.422  1.00  0.00           C  
ATOM   3312  H   ALA G 208     -26.204  69.464  12.963  1.00  0.00           H  
ATOM   3313  HA  ALA G 208     -23.556  68.546  12.567  1.00  0.00           H  
ATOM   3314 1HB  ALA G 208     -23.815  67.654  14.862  1.00  0.00           H  
ATOM   3315 2HB  ALA G 208     -24.473  69.282  14.738  1.00  0.00           H  
ATOM   3316 3HB  ALA G 208     -25.552  67.869  14.751  1.00  0.00           H  
ATOM   3317  N   LEU G 209     -25.859  66.202  12.362  1.00  0.00           N  
ATOM   3318  CA  LEU G 209     -26.017  64.817  11.962  1.00  0.00           C  
ATOM   3319  C   LEU G 209     -25.674  64.634  10.482  1.00  0.00           C  
ATOM   3320  O   LEU G 209     -24.980  63.668  10.111  1.00  0.00           O  
ATOM   3321  CB  LEU G 209     -27.449  64.349  12.231  1.00  0.00           C  
ATOM   3322  CG  LEU G 209     -27.688  62.874  11.968  1.00  0.00           C  
ATOM   3323  CD1 LEU G 209     -26.753  62.104  12.868  1.00  0.00           C  
ATOM   3324  CD2 LEU G 209     -29.154  62.512  12.235  1.00  0.00           C  
ATOM   3325  H   LEU G 209     -26.681  66.758  12.624  1.00  0.00           H  
ATOM   3326  HA  LEU G 209     -25.335  64.207  12.545  1.00  0.00           H  
ATOM   3327 1HB  LEU G 209     -27.693  64.561  13.267  1.00  0.00           H  
ATOM   3328 2HB  LEU G 209     -28.129  64.928  11.595  1.00  0.00           H  
ATOM   3329  HG  LEU G 209     -27.443  62.631  10.933  1.00  0.00           H  
ATOM   3330 1HD1 LEU G 209     -26.894  61.060  12.692  1.00  0.00           H  
ATOM   3331 2HD1 LEU G 209     -25.721  62.376  12.644  1.00  0.00           H  
ATOM   3332 3HD1 LEU G 209     -26.967  62.335  13.908  1.00  0.00           H  
ATOM   3333 1HD2 LEU G 209     -29.312  61.442  12.059  1.00  0.00           H  
ATOM   3334 2HD2 LEU G 209     -29.411  62.753  13.259  1.00  0.00           H  
ATOM   3335 3HD2 LEU G 209     -29.786  63.085  11.561  1.00  0.00           H  
ATOM   3336  N   GLU G 210     -26.136  65.570   9.635  1.00  0.00           N  
ATOM   3337  CA  GLU G 210     -25.872  65.474   8.202  1.00  0.00           C  
ATOM   3338  C   GLU G 210     -24.392  65.727   7.913  1.00  0.00           C  
ATOM   3339  O   GLU G 210     -23.798  65.076   7.052  1.00  0.00           O  
ATOM   3340  CB  GLU G 210     -26.758  66.459   7.432  1.00  0.00           C  
ATOM   3341  CG  GLU G 210     -28.272  66.108   7.436  1.00  0.00           C  
ATOM   3342  CD  GLU G 210     -28.644  64.823   6.674  1.00  0.00           C  
ATOM   3343  OE1 GLU G 210     -28.318  64.725   5.516  1.00  0.00           O  
ATOM   3344  OE2 GLU G 210     -29.262  63.941   7.256  1.00  0.00           O  
ATOM   3345  H   GLU G 210     -26.709  66.346   9.989  1.00  0.00           H  
ATOM   3346  HA  GLU G 210     -26.117  64.466   7.874  1.00  0.00           H  
ATOM   3347 1HB  GLU G 210     -26.650  67.455   7.873  1.00  0.00           H  
ATOM   3348 2HB  GLU G 210     -26.424  66.519   6.398  1.00  0.00           H  
ATOM   3349 1HG  GLU G 210     -28.588  65.998   8.475  1.00  0.00           H  
ATOM   3350 2HG  GLU G 210     -28.822  66.948   7.013  1.00  0.00           H  
ATOM   3351  N   LEU G 211     -23.787  66.632   8.674  1.00  0.00           N  
ATOM   3352  CA  LEU G 211     -22.387  66.963   8.523  1.00  0.00           C  
ATOM   3353  C   LEU G 211     -21.495  65.780   8.846  1.00  0.00           C  
ATOM   3354  O   LEU G 211     -20.582  65.449   8.074  1.00  0.00           O  
ATOM   3355  CB  LEU G 211     -22.039  68.092   9.473  1.00  0.00           C  
ATOM   3356  CG  LEU G 211     -20.651  68.472   9.473  1.00  0.00           C  
ATOM   3357  CD1 LEU G 211     -20.285  68.972   8.118  1.00  0.00           C  
ATOM   3358  CD2 LEU G 211     -20.426  69.487  10.547  1.00  0.00           C  
ATOM   3359  H   LEU G 211     -24.324  67.153   9.363  1.00  0.00           H  
ATOM   3360  HA  LEU G 211     -22.212  67.272   7.494  1.00  0.00           H  
ATOM   3361 1HB  LEU G 211     -22.628  68.969   9.205  1.00  0.00           H  
ATOM   3362 2HB  LEU G 211     -22.307  67.792  10.483  1.00  0.00           H  
ATOM   3363  HG  LEU G 211     -20.065  67.602   9.673  1.00  0.00           H  
ATOM   3364 1HD1 LEU G 211     -19.247  69.250   8.079  1.00  0.00           H  
ATOM   3365 2HD1 LEU G 211     -20.474  68.196   7.377  1.00  0.00           H  
ATOM   3366 3HD1 LEU G 211     -20.898  69.834   7.912  1.00  0.00           H  
ATOM   3367 1HD2 LEU G 211     -19.388  69.761  10.587  1.00  0.00           H  
ATOM   3368 2HD2 LEU G 211     -21.035  70.364  10.336  1.00  0.00           H  
ATOM   3369 3HD2 LEU G 211     -20.715  69.052  11.503  1.00  0.00           H  
ATOM   3370  N   ALA G 212     -21.773  65.116   9.978  1.00  0.00           N  
ATOM   3371  CA  ALA G 212     -20.980  63.963  10.341  1.00  0.00           C  
ATOM   3372  C   ALA G 212     -21.120  62.890   9.285  1.00  0.00           C  
ATOM   3373  O   ALA G 212     -20.125  62.285   8.867  1.00  0.00           O  
ATOM   3374  CB  ALA G 212     -21.414  63.434  11.697  1.00  0.00           C  
ATOM   3375  H   ALA G 212     -22.524  65.428  10.603  1.00  0.00           H  
ATOM   3376  HA  ALA G 212     -19.951  64.258  10.368  1.00  0.00           H  
ATOM   3377 1HB  ALA G 212     -20.826  62.574  11.967  1.00  0.00           H  
ATOM   3378 2HB  ALA G 212     -21.290  64.212  12.440  1.00  0.00           H  
ATOM   3379 3HB  ALA G 212     -22.466  63.146  11.649  1.00  0.00           H  
ATOM   3380  N   THR G 213     -22.339  62.734   8.767  1.00  0.00           N  
ATOM   3381  CA  THR G 213     -22.605  61.732   7.768  1.00  0.00           C  
ATOM   3382  C   THR G 213     -21.807  61.987   6.490  1.00  0.00           C  
ATOM   3383  O   THR G 213     -21.219  61.053   5.939  1.00  0.00           O  
ATOM   3384  CB  THR G 213     -24.111  61.680   7.457  1.00  0.00           C  
ATOM   3385  OG1 THR G 213     -24.844  61.356   8.664  1.00  0.00           O  
ATOM   3386  CG2 THR G 213     -24.380  60.631   6.408  1.00  0.00           C  
ATOM   3387  H   THR G 213     -23.130  63.276   9.132  1.00  0.00           H  
ATOM   3388  HA  THR G 213     -22.299  60.767   8.161  1.00  0.00           H  
ATOM   3389  HB  THR G 213     -24.443  62.644   7.088  1.00  0.00           H  
ATOM   3390  HG1 THR G 213     -24.816  62.142   9.277  1.00  0.00           H  
ATOM   3391 1HG2 THR G 213     -25.446  60.602   6.191  1.00  0.00           H  
ATOM   3392 2HG2 THR G 213     -23.835  60.887   5.518  1.00  0.00           H  
ATOM   3393 3HG2 THR G 213     -24.053  59.659   6.763  1.00  0.00           H  
ATOM   3394  N   GLU G 214     -21.742  63.243   6.027  1.00  0.00           N  
ATOM   3395  CA  GLU G 214     -21.016  63.515   4.788  1.00  0.00           C  
ATOM   3396  C   GLU G 214     -19.506  63.273   4.889  1.00  0.00           C  
ATOM   3397  O   GLU G 214     -18.916  62.734   3.949  1.00  0.00           O  
ATOM   3398  CB  GLU G 214     -21.249  64.962   4.326  1.00  0.00           C  
ATOM   3399  CG  GLU G 214     -22.661  65.280   3.784  1.00  0.00           C  
ATOM   3400  CD  GLU G 214     -22.997  64.552   2.493  1.00  0.00           C  
ATOM   3401  OE1 GLU G 214     -22.177  64.532   1.609  1.00  0.00           O  
ATOM   3402  OE2 GLU G 214     -24.085  64.012   2.390  1.00  0.00           O  
ATOM   3403  H   GLU G 214     -22.251  63.988   6.515  1.00  0.00           H  
ATOM   3404  HA  GLU G 214     -21.406  62.850   4.023  1.00  0.00           H  
ATOM   3405 1HB  GLU G 214     -21.068  65.634   5.171  1.00  0.00           H  
ATOM   3406 2HB  GLU G 214     -20.529  65.215   3.550  1.00  0.00           H  
ATOM   3407 1HG  GLU G 214     -23.393  64.996   4.539  1.00  0.00           H  
ATOM   3408 2HG  GLU G 214     -22.744  66.354   3.628  1.00  0.00           H  
ATOM   3409  N   ALA G 215     -18.872  63.624   6.018  1.00  0.00           N  
ATOM   3410  CA  ALA G 215     -17.419  63.391   6.130  1.00  0.00           C  
ATOM   3411  C   ALA G 215     -17.116  61.889   6.160  1.00  0.00           C  
ATOM   3412  O   ALA G 215     -16.111  61.406   5.598  1.00  0.00           O  
ATOM   3413  CB  ALA G 215     -16.866  64.083   7.346  1.00  0.00           C  
ATOM   3414  H   ALA G 215     -19.404  64.077   6.775  1.00  0.00           H  
ATOM   3415  HA  ALA G 215     -16.938  63.803   5.249  1.00  0.00           H  
ATOM   3416 1HB  ALA G 215     -15.800  63.924   7.393  1.00  0.00           H  
ATOM   3417 2HB  ALA G 215     -17.068  65.133   7.259  1.00  0.00           H  
ATOM   3418 3HB  ALA G 215     -17.347  63.683   8.232  1.00  0.00           H  
ATOM   3419  N   ILE G 216     -18.022  61.142   6.791  1.00  0.00           N  
ATOM   3420  CA  ILE G 216     -17.902  59.703   6.897  1.00  0.00           C  
ATOM   3421  C   ILE G 216     -18.117  59.045   5.541  1.00  0.00           C  
ATOM   3422  O   ILE G 216     -17.317  58.199   5.148  1.00  0.00           O  
ATOM   3423  CB  ILE G 216     -18.836  59.178   7.984  1.00  0.00           C  
ATOM   3424  CG1 ILE G 216     -18.319  59.709   9.317  1.00  0.00           C  
ATOM   3425  CG2 ILE G 216     -18.896  57.674   7.988  1.00  0.00           C  
ATOM   3426  CD1 ILE G 216     -19.237  59.519  10.457  1.00  0.00           C  
ATOM   3427  H   ILE G 216     -18.820  61.593   7.252  1.00  0.00           H  
ATOM   3428  HA  ILE G 216     -16.895  59.459   7.206  1.00  0.00           H  
ATOM   3429  HB  ILE G 216     -19.836  59.589   7.824  1.00  0.00           H  
ATOM   3430 1HG1 ILE G 216     -17.385  59.222   9.537  1.00  0.00           H  
ATOM   3431 2HG1 ILE G 216     -18.132  60.774   9.211  1.00  0.00           H  
ATOM   3432 1HG2 ILE G 216     -19.566  57.356   8.775  1.00  0.00           H  
ATOM   3433 2HG2 ILE G 216     -19.270  57.325   7.025  1.00  0.00           H  
ATOM   3434 3HG2 ILE G 216     -17.901  57.266   8.162  1.00  0.00           H  
ATOM   3435 1HD1 ILE G 216     -18.784  59.926  11.356  1.00  0.00           H  
ATOM   3436 2HD1 ILE G 216     -20.177  60.033  10.259  1.00  0.00           H  
ATOM   3437 3HD1 ILE G 216     -19.420  58.462  10.592  1.00  0.00           H  
ATOM   3438  N   LYS G 217     -19.152  59.455   4.791  1.00  0.00           N  
ATOM   3439  CA  LYS G 217     -19.342  58.902   3.448  1.00  0.00           C  
ATOM   3440  C   LYS G 217     -18.137  59.230   2.563  1.00  0.00           C  
ATOM   3441  O   LYS G 217     -17.685  58.388   1.783  1.00  0.00           O  
ATOM   3442  CB  LYS G 217     -20.600  59.446   2.767  1.00  0.00           C  
ATOM   3443  CG  LYS G 217     -21.935  58.947   3.307  1.00  0.00           C  
ATOM   3444  CD  LYS G 217     -23.064  59.379   2.372  1.00  0.00           C  
ATOM   3445  CE  LYS G 217     -23.201  60.892   2.366  1.00  0.00           C  
ATOM   3446  NZ  LYS G 217     -24.345  61.372   1.551  1.00  0.00           N  
ATOM   3447  H   LYS G 217     -19.809  60.145   5.159  1.00  0.00           H  
ATOM   3448  HA  LYS G 217     -19.422  57.819   3.525  1.00  0.00           H  
ATOM   3449 1HB  LYS G 217     -20.605  60.537   2.863  1.00  0.00           H  
ATOM   3450 2HB  LYS G 217     -20.562  59.216   1.705  1.00  0.00           H  
ATOM   3451 1HG  LYS G 217     -21.920  57.860   3.379  1.00  0.00           H  
ATOM   3452 2HG  LYS G 217     -22.108  59.358   4.298  1.00  0.00           H  
ATOM   3453 1HD  LYS G 217     -22.858  59.033   1.359  1.00  0.00           H  
ATOM   3454 2HD  LYS G 217     -24.003  58.941   2.707  1.00  0.00           H  
ATOM   3455 1HE  LYS G 217     -23.335  61.235   3.378  1.00  0.00           H  
ATOM   3456 2HE  LYS G 217     -22.284  61.331   1.971  1.00  0.00           H  
ATOM   3457 1HZ  LYS G 217     -24.338  62.398   1.636  1.00  0.00           H  
ATOM   3458 2HZ  LYS G 217     -24.235  61.101   0.589  1.00  0.00           H  
ATOM   3459 3HZ  LYS G 217     -25.208  61.008   1.911  1.00  0.00           H  
ATOM   3460  N   ALA G 218     -17.592  60.452   2.716  1.00  0.00           N  
ATOM   3461  CA  ALA G 218     -16.411  60.895   1.980  1.00  0.00           C  
ATOM   3462  C   ALA G 218     -15.215  60.013   2.312  1.00  0.00           C  
ATOM   3463  O   ALA G 218     -14.340  59.805   1.469  1.00  0.00           O  
ATOM   3464  CB  ALA G 218     -16.074  62.349   2.304  1.00  0.00           C  
ATOM   3465  H   ALA G 218     -18.030  61.122   3.352  1.00  0.00           H  
ATOM   3466  HA  ALA G 218     -16.622  60.802   0.916  1.00  0.00           H  
ATOM   3467 1HB  ALA G 218     -15.204  62.661   1.728  1.00  0.00           H  
ATOM   3468 2HB  ALA G 218     -16.925  62.983   2.053  1.00  0.00           H  
ATOM   3469 3HB  ALA G 218     -15.859  62.446   3.357  1.00  0.00           H  
ATOM   3470  N   SER G 219     -15.185  59.510   3.558  1.00  0.00           N  
ATOM   3471  CA  SER G 219     -14.120  58.675   4.086  1.00  0.00           C  
ATOM   3472  C   SER G 219     -12.799  59.399   3.960  1.00  0.00           C  
ATOM   3473  O   SER G 219     -11.781  58.823   3.578  1.00  0.00           O  
ATOM   3474  CB  SER G 219     -14.070  57.344   3.342  1.00  0.00           C  
ATOM   3475  OG  SER G 219     -15.268  56.628   3.492  1.00  0.00           O  
ATOM   3476  H   SER G 219     -15.942  59.762   4.194  1.00  0.00           H  
ATOM   3477  HA  SER G 219     -14.324  58.491   5.142  1.00  0.00           H  
ATOM   3478 1HB  SER G 219     -13.883  57.515   2.287  1.00  0.00           H  
ATOM   3479 2HB  SER G 219     -13.247  56.750   3.714  1.00  0.00           H  
ATOM   3480  HG  SER G 219     -15.974  57.204   3.145  1.00  0.00           H  
ATOM   3481  N   ASP G 220     -12.830  60.684   4.288  1.00  0.00           N  
ATOM   3482  CA  ASP G 220     -11.654  61.541   4.197  1.00  0.00           C  
ATOM   3483  C   ASP G 220     -11.165  62.001   5.560  1.00  0.00           C  
ATOM   3484  O   ASP G 220     -11.839  62.764   6.241  1.00  0.00           O  
ATOM   3485  CB  ASP G 220     -11.910  62.707   3.230  1.00  0.00           C  
ATOM   3486  CG  ASP G 220     -10.704  63.641   3.046  1.00  0.00           C  
ATOM   3487  OD1 ASP G 220     -10.107  64.060   4.046  1.00  0.00           O  
ATOM   3488  OD2 ASP G 220     -10.374  63.914   1.915  1.00  0.00           O  
ATOM   3489  H   ASP G 220     -13.732  61.055   4.614  1.00  0.00           H  
ATOM   3490  HA  ASP G 220     -10.850  60.953   3.753  1.00  0.00           H  
ATOM   3491 1HB  ASP G 220     -12.157  62.288   2.251  1.00  0.00           H  
ATOM   3492 2HB  ASP G 220     -12.766  63.264   3.539  1.00  0.00           H  
ATOM   3493  N   ASP G 221      -9.972  61.559   5.957  1.00  0.00           N  
ATOM   3494  CA  ASP G 221      -9.443  61.865   7.290  1.00  0.00           C  
ATOM   3495  C   ASP G 221      -9.409  63.356   7.605  1.00  0.00           C  
ATOM   3496  O   ASP G 221      -9.569  63.750   8.764  1.00  0.00           O  
ATOM   3497  CB  ASP G 221      -8.004  61.368   7.419  1.00  0.00           C  
ATOM   3498  CG  ASP G 221      -7.886  59.892   7.465  1.00  0.00           C  
ATOM   3499  OD1 ASP G 221      -8.880  59.260   7.660  1.00  0.00           O  
ATOM   3500  OD2 ASP G 221      -6.801  59.391   7.283  1.00  0.00           O  
ATOM   3501  H   ASP G 221      -9.441  60.968   5.333  1.00  0.00           H  
ATOM   3502  HA  ASP G 221     -10.059  61.374   8.032  1.00  0.00           H  
ATOM   3503 1HB  ASP G 221      -7.413  61.745   6.583  1.00  0.00           H  
ATOM   3504 2HB  ASP G 221      -7.571  61.773   8.329  1.00  0.00           H  
ATOM   3505  N   GLU G 222      -9.155  64.194   6.608  1.00  0.00           N  
ATOM   3506  CA  GLU G 222      -9.057  65.603   6.909  1.00  0.00           C  
ATOM   3507  C   GLU G 222     -10.463  66.176   7.018  1.00  0.00           C  
ATOM   3508  O   GLU G 222     -10.717  67.034   7.870  1.00  0.00           O  
ATOM   3509  CB  GLU G 222      -8.164  66.307   5.889  1.00  0.00           C  
ATOM   3510  CG  GLU G 222      -6.676  65.948   5.990  1.00  0.00           C  
ATOM   3511  CD  GLU G 222      -5.796  66.744   5.038  1.00  0.00           C  
ATOM   3512  OE1 GLU G 222      -5.719  67.957   5.203  1.00  0.00           O  
ATOM   3513  OE2 GLU G 222      -5.198  66.142   4.161  1.00  0.00           O  
ATOM   3514  H   GLU G 222      -9.128  63.876   5.633  1.00  0.00           H  
ATOM   3515  HA  GLU G 222      -8.577  65.716   7.879  1.00  0.00           H  
ATOM   3516 1HB  GLU G 222      -8.462  65.975   4.895  1.00  0.00           H  
ATOM   3517 2HB  GLU G 222      -8.296  67.369   5.934  1.00  0.00           H  
ATOM   3518 1HG  GLU G 222      -6.342  66.125   7.013  1.00  0.00           H  
ATOM   3519 2HG  GLU G 222      -6.563  64.885   5.781  1.00  0.00           H  
ATOM   3520  N   ALA G 223     -11.392  65.646   6.208  1.00  0.00           N  
ATOM   3521  CA  ALA G 223     -12.798  66.062   6.284  1.00  0.00           C  
ATOM   3522  C   ALA G 223     -13.371  65.671   7.635  1.00  0.00           C  
ATOM   3523  O   ALA G 223     -14.136  66.429   8.241  1.00  0.00           O  
ATOM   3524  CB  ALA G 223     -13.613  65.432   5.174  1.00  0.00           C  
ATOM   3525  H   ALA G 223     -11.083  64.939   5.521  1.00  0.00           H  
ATOM   3526  HA  ALA G 223     -12.857  67.135   6.203  1.00  0.00           H  
ATOM   3527 1HB  ALA G 223     -14.631  65.738   5.235  1.00  0.00           H  
ATOM   3528 2HB  ALA G 223     -13.201  65.728   4.208  1.00  0.00           H  
ATOM   3529 3HB  ALA G 223     -13.566  64.359   5.286  1.00  0.00           H  
ATOM   3530  N   LEU G 224     -12.956  64.503   8.126  1.00  0.00           N  
ATOM   3531  CA  LEU G 224     -13.418  64.008   9.401  1.00  0.00           C  
ATOM   3532  C   LEU G 224     -12.881  64.890  10.533  1.00  0.00           C  
ATOM   3533  O   LEU G 224     -13.635  65.259  11.432  1.00  0.00           O  
ATOM   3534  CB  LEU G 224     -12.964  62.549   9.584  1.00  0.00           C  
ATOM   3535  CG  LEU G 224     -13.607  61.462   8.638  1.00  0.00           C  
ATOM   3536  CD1 LEU G 224     -12.892  60.139   8.773  1.00  0.00           C  
ATOM   3537  CD2 LEU G 224     -14.980  61.246   9.001  1.00  0.00           C  
ATOM   3538  H   LEU G 224     -12.333  63.927   7.558  1.00  0.00           H  
ATOM   3539  HA  LEU G 224     -14.499  64.046   9.413  1.00  0.00           H  
ATOM   3540 1HB  LEU G 224     -11.894  62.509   9.449  1.00  0.00           H  
ATOM   3541 2HB  LEU G 224     -13.204  62.272  10.585  1.00  0.00           H  
ATOM   3542  HG  LEU G 224     -13.547  61.796   7.610  1.00  0.00           H  
ATOM   3543 1HD1 LEU G 224     -13.357  59.411   8.108  1.00  0.00           H  
ATOM   3544 2HD1 LEU G 224     -11.858  60.247   8.507  1.00  0.00           H  
ATOM   3545 3HD1 LEU G 224     -12.967  59.786   9.787  1.00  0.00           H  
ATOM   3546 1HD2 LEU G 224     -15.390  60.509   8.351  1.00  0.00           H  
ATOM   3547 2HD2 LEU G 224     -15.023  60.897  10.027  1.00  0.00           H  
ATOM   3548 3HD2 LEU G 224     -15.514  62.159   8.898  1.00  0.00           H  
ATOM   3549  N   ARG G 225     -11.612  65.320  10.463  1.00  0.00           N  
ATOM   3550  CA  ARG G 225     -11.094  66.193  11.521  1.00  0.00           C  
ATOM   3551  C   ARG G 225     -11.801  67.560  11.532  1.00  0.00           C  
ATOM   3552  O   ARG G 225     -12.088  68.105  12.607  1.00  0.00           O  
ATOM   3553  CB  ARG G 225      -9.588  66.364  11.414  1.00  0.00           C  
ATOM   3554  CG  ARG G 225      -8.788  65.103  11.769  1.00  0.00           C  
ATOM   3555  CD  ARG G 225      -7.324  65.349  11.813  1.00  0.00           C  
ATOM   3556  NE  ARG G 225      -6.563  64.116  12.026  1.00  0.00           N  
ATOM   3557  CZ  ARG G 225      -5.982  63.408  11.040  1.00  0.00           C  
ATOM   3558  NH1 ARG G 225      -6.075  63.827   9.802  1.00  0.00           N  
ATOM   3559  NH2 ARG G 225      -5.315  62.305  11.308  1.00  0.00           N  
ATOM   3560  H   ARG G 225     -10.992  64.991   9.716  1.00  0.00           H  
ATOM   3561  HA  ARG G 225     -11.288  65.706  12.475  1.00  0.00           H  
ATOM   3562 1HB  ARG G 225      -9.338  66.628  10.385  1.00  0.00           H  
ATOM   3563 2HB  ARG G 225      -9.259  67.178  12.057  1.00  0.00           H  
ATOM   3564 1HG  ARG G 225      -9.100  64.752  12.750  1.00  0.00           H  
ATOM   3565 2HG  ARG G 225      -8.981  64.330  11.041  1.00  0.00           H  
ATOM   3566 1HD  ARG G 225      -7.009  65.786  10.864  1.00  0.00           H  
ATOM   3567 2HD  ARG G 225      -7.094  66.038  12.623  1.00  0.00           H  
ATOM   3568  HE  ARG G 225      -6.471  63.767  12.970  1.00  0.00           H  
ATOM   3569 1HH1 ARG G 225      -6.590  64.672   9.603  1.00  0.00           H  
ATOM   3570 2HH1 ARG G 225      -5.626  63.310   9.060  1.00  0.00           H  
ATOM   3571 1HH2 ARG G 225      -5.237  61.953  12.271  1.00  0.00           H  
ATOM   3572 2HH2 ARG G 225      -4.882  61.777  10.566  1.00  0.00           H  
ATOM   3573  N   VAL G 226     -12.135  68.086  10.341  1.00  0.00           N  
ATOM   3574  CA  VAL G 226     -12.847  69.363  10.261  1.00  0.00           C  
ATOM   3575  C   VAL G 226     -14.202  69.238  10.941  1.00  0.00           C  
ATOM   3576  O   VAL G 226     -14.579  70.074  11.769  1.00  0.00           O  
ATOM   3577  CB  VAL G 226     -13.069  69.779   8.786  1.00  0.00           C  
ATOM   3578  CG1 VAL G 226     -13.970  70.918   8.710  1.00  0.00           C  
ATOM   3579  CG2 VAL G 226     -11.796  70.195   8.156  1.00  0.00           C  
ATOM   3580  H   VAL G 226     -11.856  67.603   9.480  1.00  0.00           H  
ATOM   3581  HA  VAL G 226     -12.266  70.128  10.770  1.00  0.00           H  
ATOM   3582  HB  VAL G 226     -13.511  68.940   8.246  1.00  0.00           H  
ATOM   3583 1HG1 VAL G 226     -14.118  71.177   7.673  1.00  0.00           H  
ATOM   3584 2HG1 VAL G 226     -14.897  70.643   9.162  1.00  0.00           H  
ATOM   3585 3HG1 VAL G 226     -13.533  71.752   9.233  1.00  0.00           H  
ATOM   3586 1HG2 VAL G 226     -11.979  70.484   7.141  1.00  0.00           H  
ATOM   3587 2HG2 VAL G 226     -11.407  71.044   8.694  1.00  0.00           H  
ATOM   3588 3HG2 VAL G 226     -11.084  69.386   8.179  1.00  0.00           H  
ATOM   3589  N   VAL G 227     -14.913  68.161  10.654  1.00  0.00           N  
ATOM   3590  CA  VAL G 227     -16.190  67.983  11.297  1.00  0.00           C  
ATOM   3591  C   VAL G 227     -16.074  67.758  12.789  1.00  0.00           C  
ATOM   3592  O   VAL G 227     -16.823  68.359  13.559  1.00  0.00           O  
ATOM   3593  CB  VAL G 227     -16.944  66.834  10.705  1.00  0.00           C  
ATOM   3594  CG1 VAL G 227     -18.144  66.595  11.531  1.00  0.00           C  
ATOM   3595  CG2 VAL G 227     -17.285  67.166   9.346  1.00  0.00           C  
ATOM   3596  H   VAL G 227     -14.574  67.482   9.963  1.00  0.00           H  
ATOM   3597  HA  VAL G 227     -16.774  68.885  11.130  1.00  0.00           H  
ATOM   3598  HB  VAL G 227     -16.336  65.950  10.723  1.00  0.00           H  
ATOM   3599 1HG1 VAL G 227     -18.695  65.786  11.138  1.00  0.00           H  
ATOM   3600 2HG1 VAL G 227     -17.816  66.364  12.526  1.00  0.00           H  
ATOM   3601 3HG1 VAL G 227     -18.757  67.471  11.557  1.00  0.00           H  
ATOM   3602 1HG2 VAL G 227     -17.858  66.361   8.912  1.00  0.00           H  
ATOM   3603 2HG2 VAL G 227     -17.857  68.056   9.352  1.00  0.00           H  
ATOM   3604 3HG2 VAL G 227     -16.375  67.330   8.781  1.00  0.00           H  
ATOM   3605  N   LYS G 228     -15.132  66.922  13.225  1.00  0.00           N  
ATOM   3606  CA  LYS G 228     -15.003  66.686  14.653  1.00  0.00           C  
ATOM   3607  C   LYS G 228     -14.899  68.003  15.419  1.00  0.00           C  
ATOM   3608  O   LYS G 228     -15.596  68.197  16.424  1.00  0.00           O  
ATOM   3609  CB  LYS G 228     -13.791  65.802  14.960  1.00  0.00           C  
ATOM   3610  CG  LYS G 228     -13.598  65.555  16.441  1.00  0.00           C  
ATOM   3611  CD  LYS G 228     -12.583  64.472  16.753  1.00  0.00           C  
ATOM   3612  CE  LYS G 228     -11.148  64.847  16.432  1.00  0.00           C  
ATOM   3613  NZ  LYS G 228     -10.206  63.859  17.053  1.00  0.00           N  
ATOM   3614  H   LYS G 228     -14.519  66.439  12.563  1.00  0.00           H  
ATOM   3615  HA  LYS G 228     -15.899  66.168  14.994  1.00  0.00           H  
ATOM   3616 1HB  LYS G 228     -13.894  64.844  14.457  1.00  0.00           H  
ATOM   3617 2HB  LYS G 228     -12.890  66.280  14.570  1.00  0.00           H  
ATOM   3618 1HG  LYS G 228     -13.295  66.486  16.923  1.00  0.00           H  
ATOM   3619 2HG  LYS G 228     -14.532  65.247  16.849  1.00  0.00           H  
ATOM   3620 1HD  LYS G 228     -12.647  64.198  17.807  1.00  0.00           H  
ATOM   3621 2HD  LYS G 228     -12.836  63.590  16.163  1.00  0.00           H  
ATOM   3622 1HE  LYS G 228     -11.015  64.828  15.349  1.00  0.00           H  
ATOM   3623 2HE  LYS G 228     -10.921  65.847  16.801  1.00  0.00           H  
ATOM   3624 1HZ  LYS G 228      -9.254  64.080  16.826  1.00  0.00           H  
ATOM   3625 2HZ  LYS G 228     -10.322  63.862  18.053  1.00  0.00           H  
ATOM   3626 3HZ  LYS G 228     -10.442  62.919  16.711  1.00  0.00           H  
ATOM   3627  N   LEU G 229     -14.076  68.936  14.925  1.00  0.00           N  
ATOM   3628  CA  LEU G 229     -13.957  70.208  15.624  1.00  0.00           C  
ATOM   3629  C   LEU G 229     -15.286  70.972  15.597  1.00  0.00           C  
ATOM   3630  O   LEU G 229     -15.704  71.535  16.615  1.00  0.00           O  
ATOM   3631  CB  LEU G 229     -12.862  71.059  14.977  1.00  0.00           C  
ATOM   3632  CG  LEU G 229     -11.419  70.583  15.144  1.00  0.00           C  
ATOM   3633  CD1 LEU G 229     -10.504  71.433  14.243  1.00  0.00           C  
ATOM   3634  CD2 LEU G 229     -11.016  70.725  16.608  1.00  0.00           C  
ATOM   3635  H   LEU G 229     -13.519  68.740  14.083  1.00  0.00           H  
ATOM   3636  HA  LEU G 229     -13.688  70.012  16.662  1.00  0.00           H  
ATOM   3637 1HB  LEU G 229     -13.062  71.124  13.910  1.00  0.00           H  
ATOM   3638 2HB  LEU G 229     -12.915  72.044  15.413  1.00  0.00           H  
ATOM   3639  HG  LEU G 229     -11.335  69.538  14.835  1.00  0.00           H  
ATOM   3640 1HD1 LEU G 229      -9.471  71.105  14.349  1.00  0.00           H  
ATOM   3641 2HD1 LEU G 229     -10.818  71.315  13.208  1.00  0.00           H  
ATOM   3642 3HD1 LEU G 229     -10.579  72.483  14.526  1.00  0.00           H  
ATOM   3643 1HD2 LEU G 229      -9.988  70.392  16.737  1.00  0.00           H  
ATOM   3644 2HD2 LEU G 229     -11.100  71.772  16.910  1.00  0.00           H  
ATOM   3645 3HD2 LEU G 229     -11.678  70.116  17.227  1.00  0.00           H  
ATOM   3646  N   ALA G 230     -15.992  70.946  14.459  1.00  0.00           N  
ATOM   3647  CA  ALA G 230     -17.254  71.676  14.359  1.00  0.00           C  
ATOM   3648  C   ALA G 230     -18.299  71.161  15.332  1.00  0.00           C  
ATOM   3649  O   ALA G 230     -19.050  71.943  15.931  1.00  0.00           O  
ATOM   3650  CB  ALA G 230     -17.790  71.590  12.948  1.00  0.00           C  
ATOM   3651  H   ALA G 230     -15.625  70.450  13.638  1.00  0.00           H  
ATOM   3652  HA  ALA G 230     -17.060  72.701  14.612  1.00  0.00           H  
ATOM   3653 1HB  ALA G 230     -18.698  72.161  12.873  1.00  0.00           H  
ATOM   3654 2HB  ALA G 230     -17.050  71.992  12.269  1.00  0.00           H  
ATOM   3655 3HB  ALA G 230     -17.989  70.551  12.699  1.00  0.00           H  
ATOM   3656  N   LEU G 231     -18.316  69.852  15.526  1.00  0.00           N  
ATOM   3657  CA  LEU G 231     -19.286  69.235  16.411  1.00  0.00           C  
ATOM   3658  C   LEU G 231     -18.974  69.625  17.869  1.00  0.00           C  
ATOM   3659  O   LEU G 231     -19.882  69.860  18.678  1.00  0.00           O  
ATOM   3660  CB  LEU G 231     -19.241  67.723  16.206  1.00  0.00           C  
ATOM   3661  CG  LEU G 231     -19.680  67.218  14.806  1.00  0.00           C  
ATOM   3662  CD1 LEU G 231     -19.409  65.741  14.709  1.00  0.00           C  
ATOM   3663  CD2 LEU G 231     -21.103  67.479  14.565  1.00  0.00           C  
ATOM   3664  H   LEU G 231     -17.657  69.270  14.997  1.00  0.00           H  
ATOM   3665  HA  LEU G 231     -20.278  69.602  16.152  1.00  0.00           H  
ATOM   3666 1HB  LEU G 231     -18.222  67.386  16.367  1.00  0.00           H  
ATOM   3667 2HB  LEU G 231     -19.890  67.267  16.930  1.00  0.00           H  
ATOM   3668  HG  LEU G 231     -19.102  67.733  14.060  1.00  0.00           H  
ATOM   3669 1HD1 LEU G 231     -19.687  65.374  13.730  1.00  0.00           H  
ATOM   3670 2HD1 LEU G 231     -18.353  65.557  14.877  1.00  0.00           H  
ATOM   3671 3HD1 LEU G 231     -19.992  65.227  15.451  1.00  0.00           H  
ATOM   3672 1HD2 LEU G 231     -21.378  67.119  13.569  1.00  0.00           H  
ATOM   3673 2HD2 LEU G 231     -21.672  66.946  15.305  1.00  0.00           H  
ATOM   3674 3HD2 LEU G 231     -21.299  68.545  14.635  1.00  0.00           H  
ATOM   3675  N   ARG G 232     -17.682  69.736  18.203  1.00  0.00           N  
ATOM   3676  CA  ARG G 232     -17.300  70.131  19.558  1.00  0.00           C  
ATOM   3677  C   ARG G 232     -17.714  71.580  19.850  1.00  0.00           C  
ATOM   3678  O   ARG G 232     -18.150  71.895  20.967  1.00  0.00           O  
ATOM   3679  CB  ARG G 232     -15.812  69.926  19.774  1.00  0.00           C  
ATOM   3680  CG  ARG G 232     -15.440  68.465  19.863  1.00  0.00           C  
ATOM   3681  CD  ARG G 232     -14.014  68.223  20.100  1.00  0.00           C  
ATOM   3682  NE  ARG G 232     -13.743  66.788  20.146  1.00  0.00           N  
ATOM   3683  CZ  ARG G 232     -13.932  66.019  21.241  1.00  0.00           C  
ATOM   3684  NH1 ARG G 232     -14.380  66.566  22.350  1.00  0.00           N  
ATOM   3685  NH2 ARG G 232     -13.677  64.721  21.214  1.00  0.00           N  
ATOM   3686  H   ARG G 232     -16.953  69.509  17.515  1.00  0.00           H  
ATOM   3687  HA  ARG G 232     -17.823  69.478  20.258  1.00  0.00           H  
ATOM   3688 1HB  ARG G 232     -15.260  70.359  18.939  1.00  0.00           H  
ATOM   3689 2HB  ARG G 232     -15.487  70.428  20.682  1.00  0.00           H  
ATOM   3690 1HG  ARG G 232     -16.013  67.991  20.660  1.00  0.00           H  
ATOM   3691 2HG  ARG G 232     -15.689  68.001  18.922  1.00  0.00           H  
ATOM   3692 1HD  ARG G 232     -13.434  68.659  19.282  1.00  0.00           H  
ATOM   3693 2HD  ARG G 232     -13.709  68.668  21.045  1.00  0.00           H  
ATOM   3694  HE  ARG G 232     -13.405  66.344  19.307  1.00  0.00           H  
ATOM   3695 1HH1 ARG G 232     -14.582  67.556  22.379  1.00  0.00           H  
ATOM   3696 2HH1 ARG G 232     -14.524  65.997  23.172  1.00  0.00           H  
ATOM   3697 1HH2 ARG G 232     -13.334  64.279  20.374  1.00  0.00           H  
ATOM   3698 2HH2 ARG G 232     -13.825  64.163  22.042  1.00  0.00           H  
ATOM   3699  N   ILE G 233     -17.644  72.442  18.828  1.00  0.00           N  
ATOM   3700  CA  ILE G 233     -18.040  73.844  18.969  1.00  0.00           C  
ATOM   3701  C   ILE G 233     -19.524  73.913  19.293  1.00  0.00           C  
ATOM   3702  O   ILE G 233     -19.929  74.675  20.173  1.00  0.00           O  
ATOM   3703  CB  ILE G 233     -17.734  74.659  17.717  1.00  0.00           C  
ATOM   3704  CG1 ILE G 233     -16.241  74.749  17.562  1.00  0.00           C  
ATOM   3705  CG2 ILE G 233     -18.340  76.091  17.866  1.00  0.00           C  
ATOM   3706  CD1 ILE G 233     -15.828  75.210  16.256  1.00  0.00           C  
ATOM   3707  H   ILE G 233     -17.247  72.110  17.940  1.00  0.00           H  
ATOM   3708  HA  ILE G 233     -17.477  74.282  19.786  1.00  0.00           H  
ATOM   3709  HB  ILE G 233     -18.147  74.163  16.841  1.00  0.00           H  
ATOM   3710 1HG1 ILE G 233     -15.857  75.444  18.306  1.00  0.00           H  
ATOM   3711 2HG1 ILE G 233     -15.799  73.771  17.743  1.00  0.00           H  
ATOM   3712 1HG2 ILE G 233     -18.123  76.688  16.984  1.00  0.00           H  
ATOM   3713 2HG2 ILE G 233     -19.411  76.010  17.996  1.00  0.00           H  
ATOM   3714 3HG2 ILE G 233     -17.908  76.578  18.741  1.00  0.00           H  
ATOM   3715 1HD1 ILE G 233     -14.753  75.248  16.225  1.00  0.00           H  
ATOM   3716 2HD1 ILE G 233     -16.180  74.517  15.546  1.00  0.00           H  
ATOM   3717 3HD1 ILE G 233     -16.248  76.182  16.060  1.00  0.00           H  
ATOM   3718  N   VAL G 234     -20.332  73.105  18.599  1.00  0.00           N  
ATOM   3719  CA  VAL G 234     -21.767  73.082  18.863  1.00  0.00           C  
ATOM   3720  C   VAL G 234     -22.074  72.679  20.283  1.00  0.00           C  
ATOM   3721  O   VAL G 234     -22.922  73.288  20.928  1.00  0.00           O  
ATOM   3722  CB  VAL G 234     -22.485  72.079  17.964  1.00  0.00           C  
ATOM   3723  CG1 VAL G 234     -23.929  71.914  18.417  1.00  0.00           C  
ATOM   3724  CG2 VAL G 234     -22.439  72.524  16.576  1.00  0.00           C  
ATOM   3725  H   VAL G 234     -19.931  72.518  17.859  1.00  0.00           H  
ATOM   3726  HA  VAL G 234     -22.162  74.073  18.701  1.00  0.00           H  
ATOM   3727  HB  VAL G 234     -21.992  71.119  18.046  1.00  0.00           H  
ATOM   3728 1HG1 VAL G 234     -24.426  71.199  17.779  1.00  0.00           H  
ATOM   3729 2HG1 VAL G 234     -23.951  71.559  19.448  1.00  0.00           H  
ATOM   3730 3HG1 VAL G 234     -24.434  72.843  18.361  1.00  0.00           H  
ATOM   3731 1HG2 VAL G 234     -22.933  71.778  15.999  1.00  0.00           H  
ATOM   3732 2HG2 VAL G 234     -22.939  73.470  16.458  1.00  0.00           H  
ATOM   3733 3HG2 VAL G 234     -21.406  72.619  16.253  1.00  0.00           H  
ATOM   3734  N   GLN G 235     -21.391  71.661  20.794  1.00  0.00           N  
ATOM   3735  CA  GLN G 235     -21.673  71.279  22.166  1.00  0.00           C  
ATOM   3736  C   GLN G 235     -21.300  72.364  23.179  1.00  0.00           C  
ATOM   3737  O   GLN G 235     -22.027  72.553  24.158  1.00  0.00           O  
ATOM   3738  CB  GLN G 235     -20.974  69.976  22.543  1.00  0.00           C  
ATOM   3739  CG  GLN G 235     -21.551  68.763  21.873  1.00  0.00           C  
ATOM   3740  CD  GLN G 235     -20.863  67.489  22.281  1.00  0.00           C  
ATOM   3741  OE1 GLN G 235     -19.659  67.314  22.082  1.00  0.00           O  
ATOM   3742  NE2 GLN G 235     -21.625  66.594  22.897  1.00  0.00           N  
ATOM   3743  H   GLN G 235     -20.707  71.157  20.219  1.00  0.00           H  
ATOM   3744  HA  GLN G 235     -22.746  71.113  22.249  1.00  0.00           H  
ATOM   3745 1HB  GLN G 235     -19.918  70.045  22.265  1.00  0.00           H  
ATOM   3746 2HB  GLN G 235     -21.025  69.832  23.620  1.00  0.00           H  
ATOM   3747 1HG  GLN G 235     -22.613  68.678  22.116  1.00  0.00           H  
ATOM   3748 2HG  GLN G 235     -21.418  68.884  20.797  1.00  0.00           H  
ATOM   3749 1HE2 GLN G 235     -21.221  65.694  23.218  1.00  0.00           H  
ATOM   3750 2HE2 GLN G 235     -22.617  66.814  23.082  1.00  0.00           H  
ATOM   3751  N   GLN G 236     -20.187  73.088  22.970  1.00  0.00           N  
ATOM   3752  CA  GLN G 236     -19.869  74.145  23.937  1.00  0.00           C  
ATOM   3753  C   GLN G 236     -20.664  75.448  23.721  1.00  0.00           C  
ATOM   3754  O   GLN G 236     -20.853  76.215  24.670  1.00  0.00           O  
ATOM   3755  CB  GLN G 236     -18.353  74.426  24.030  1.00  0.00           C  
ATOM   3756  CG  GLN G 236     -17.649  75.048  22.821  1.00  0.00           C  
ATOM   3757  CD  GLN G 236     -16.168  75.300  23.146  1.00  0.00           C  
ATOM   3758  OE1 GLN G 236     -15.691  74.716  24.124  1.00  0.00           O  
ATOM   3759  NE2 GLN G 236     -15.435  76.131  22.400  1.00  0.00           N  
ATOM   3760  H   GLN G 236     -19.576  72.884  22.170  1.00  0.00           H  
ATOM   3761  HA  GLN G 236     -20.154  73.773  24.919  1.00  0.00           H  
ATOM   3762 1HB  GLN G 236     -18.173  75.088  24.874  1.00  0.00           H  
ATOM   3763 2HB  GLN G 236     -17.839  73.490  24.244  1.00  0.00           H  
ATOM   3764 1HG  GLN G 236     -17.705  74.332  22.016  1.00  0.00           H  
ATOM   3765 2HG  GLN G 236     -18.104  75.958  22.530  1.00  0.00           H  
ATOM   3766 1HE2 GLN G 236     -14.455  76.272  22.641  1.00  0.00           H  
ATOM   3767 2HE2 GLN G 236     -15.771  76.632  21.576  1.00  0.00           H  
ATOM   3768  N   LEU G 237     -21.171  75.683  22.503  1.00  0.00           N  
ATOM   3769  CA  LEU G 237     -21.954  76.882  22.211  1.00  0.00           C  
ATOM   3770  C   LEU G 237     -23.263  76.650  21.429  1.00  0.00           C  
ATOM   3771  O   LEU G 237     -23.516  77.357  20.446  1.00  0.00           O  
ATOM   3772  CB  LEU G 237     -21.108  77.845  21.400  1.00  0.00           C  
ATOM   3773  CG  LEU G 237     -19.927  78.437  22.062  1.00  0.00           C  
ATOM   3774  CD1 LEU G 237     -19.171  79.124  21.052  1.00  0.00           C  
ATOM   3775  CD2 LEU G 237     -20.354  79.369  23.127  1.00  0.00           C  
ATOM   3776  H   LEU G 237     -20.965  75.036  21.738  1.00  0.00           H  
ATOM   3777  HA  LEU G 237     -22.188  77.367  23.153  1.00  0.00           H  
ATOM   3778 1HB  LEU G 237     -20.744  77.308  20.519  1.00  0.00           H  
ATOM   3779 2HB  LEU G 237     -21.705  78.625  21.080  1.00  0.00           H  
ATOM   3780  HG  LEU G 237     -19.324  77.684  22.486  1.00  0.00           H  
ATOM   3781 1HD1 LEU G 237     -18.308  79.557  21.492  1.00  0.00           H  
ATOM   3782 2HD1 LEU G 237     -18.878  78.405  20.285  1.00  0.00           H  
ATOM   3783 3HD1 LEU G 237     -19.791  79.901  20.617  1.00  0.00           H  
ATOM   3784 1HD2 LEU G 237     -19.484  79.808  23.592  1.00  0.00           H  
ATOM   3785 2HD2 LEU G 237     -20.971  80.153  22.695  1.00  0.00           H  
ATOM   3786 3HD2 LEU G 237     -20.929  78.826  23.877  1.00  0.00           H  
ATOM   3787  N   PRO G 238     -24.196  75.838  21.947  1.00  0.00           N  
ATOM   3788  CA  PRO G 238     -25.403  75.371  21.282  1.00  0.00           C  
ATOM   3789  C   PRO G 238     -26.421  76.466  20.971  1.00  0.00           C  
ATOM   3790  O   PRO G 238     -27.344  76.256  20.188  1.00  0.00           O  
ATOM   3791  CB  PRO G 238     -25.972  74.390  22.310  1.00  0.00           C  
ATOM   3792  CG  PRO G 238     -25.437  74.855  23.637  1.00  0.00           C  
ATOM   3793  CD  PRO G 238     -24.062  75.354  23.336  1.00  0.00           C  
ATOM   3794  HA  PRO G 238     -25.109  74.837  20.365  1.00  0.00           H  
ATOM   3795 1HB  PRO G 238     -27.072  74.390  22.264  1.00  0.00           H  
ATOM   3796 2HB  PRO G 238     -25.623  73.383  22.066  1.00  0.00           H  
ATOM   3797 1HG  PRO G 238     -26.095  75.639  24.054  1.00  0.00           H  
ATOM   3798 2HG  PRO G 238     -25.434  74.024  24.356  1.00  0.00           H  
ATOM   3799 1HD  PRO G 238     -23.789  76.146  24.038  1.00  0.00           H  
ATOM   3800 2HD  PRO G 238     -23.375  74.506  23.374  1.00  0.00           H  
ATOM   3801  N   ASP G 239     -26.284  77.616  21.624  1.00  0.00           N  
ATOM   3802  CA  ASP G 239     -27.228  78.710  21.450  1.00  0.00           C  
ATOM   3803  C   ASP G 239     -26.768  79.869  20.547  1.00  0.00           C  
ATOM   3804  O   ASP G 239     -27.466  80.883  20.480  1.00  0.00           O  
ATOM   3805  CB  ASP G 239     -27.570  79.290  22.824  1.00  0.00           C  
ATOM   3806  CG  ASP G 239     -28.308  78.304  23.737  1.00  0.00           C  
ATOM   3807  OD1 ASP G 239     -29.123  77.555  23.255  1.00  0.00           O  
ATOM   3808  OD2 ASP G 239     -28.029  78.305  24.913  1.00  0.00           O  
ATOM   3809  H   ASP G 239     -25.510  77.744  22.253  1.00  0.00           H  
ATOM   3810  HA  ASP G 239     -28.137  78.295  21.014  1.00  0.00           H  
ATOM   3811 1HB  ASP G 239     -26.651  79.602  23.319  1.00  0.00           H  
ATOM   3812 2HB  ASP G 239     -28.190  80.177  22.696  1.00  0.00           H  
ATOM   3813  N   THR G 240     -25.613  79.763  19.873  1.00  0.00           N  
ATOM   3814  CA  THR G 240     -25.159  80.925  19.081  1.00  0.00           C  
ATOM   3815  C   THR G 240     -24.656  80.714  17.642  1.00  0.00           C  
ATOM   3816  O   THR G 240     -24.594  79.603  17.097  1.00  0.00           O  
ATOM   3817  CB  THR G 240     -24.094  81.713  19.863  1.00  0.00           C  
ATOM   3818  OG1 THR G 240     -23.824  82.966  19.202  1.00  0.00           O  
ATOM   3819  CG2 THR G 240     -22.854  80.905  19.990  1.00  0.00           C  
ATOM   3820  H   THR G 240     -25.046  78.909  19.942  1.00  0.00           H  
ATOM   3821  HA  THR G 240     -26.014  81.594  18.989  1.00  0.00           H  
ATOM   3822  HB  THR G 240     -24.475  81.927  20.862  1.00  0.00           H  
ATOM   3823  HG1 THR G 240     -23.296  83.530  19.788  1.00  0.00           H  
ATOM   3824 1HG2 THR G 240     -22.104  81.449  20.568  1.00  0.00           H  
ATOM   3825 2HG2 THR G 240     -23.143  80.011  20.501  1.00  0.00           H  
ATOM   3826 3HG2 THR G 240     -22.455  80.659  19.023  1.00  0.00           H  
ATOM   3827  N   GLU G 241     -24.265  81.848  17.055  1.00  0.00           N  
ATOM   3828  CA  GLU G 241     -23.748  81.956  15.693  1.00  0.00           C  
ATOM   3829  C   GLU G 241     -22.449  81.221  15.496  1.00  0.00           C  
ATOM   3830  O   GLU G 241     -22.233  80.622  14.448  1.00  0.00           O  
ATOM   3831  CB  GLU G 241     -23.508  83.428  15.321  1.00  0.00           C  
ATOM   3832  CG  GLU G 241     -24.751  84.264  15.065  1.00  0.00           C  
ATOM   3833  CD  GLU G 241     -25.428  83.918  13.751  1.00  0.00           C  
ATOM   3834  OE1 GLU G 241     -24.804  84.078  12.702  1.00  0.00           O  
ATOM   3835  OE2 GLU G 241     -26.560  83.478  13.792  1.00  0.00           O  
ATOM   3836  H   GLU G 241     -24.337  82.695  17.617  1.00  0.00           H  
ATOM   3837  HA  GLU G 241     -24.489  81.536  15.014  1.00  0.00           H  
ATOM   3838 1HB  GLU G 241     -22.950  83.912  16.126  1.00  0.00           H  
ATOM   3839 2HB  GLU G 241     -22.881  83.477  14.428  1.00  0.00           H  
ATOM   3840 1HG  GLU G 241     -25.455  84.103  15.881  1.00  0.00           H  
ATOM   3841 2HG  GLU G 241     -24.470  85.317  15.063  1.00  0.00           H  
ATOM   3842  N   LEU G 242     -21.591  81.209  16.507  1.00  0.00           N  
ATOM   3843  CA  LEU G 242     -20.297  80.582  16.311  1.00  0.00           C  
ATOM   3844  C   LEU G 242     -20.498  79.087  15.993  1.00  0.00           C  
ATOM   3845  O   LEU G 242     -19.738  78.496  15.222  1.00  0.00           O  
ATOM   3846  CB  LEU G 242     -19.424  80.736  17.564  1.00  0.00           C  
ATOM   3847  CG  LEU G 242     -17.960  80.473  17.316  1.00  0.00           C  
ATOM   3848  CD1 LEU G 242     -17.511  81.489  16.350  1.00  0.00           C  
ATOM   3849  CD2 LEU G 242     -17.127  80.589  18.576  1.00  0.00           C  
ATOM   3850  H   LEU G 242     -21.823  81.687  17.367  1.00  0.00           H  
ATOM   3851  HA  LEU G 242     -19.802  81.056  15.468  1.00  0.00           H  
ATOM   3852 1HB  LEU G 242     -19.533  81.749  17.957  1.00  0.00           H  
ATOM   3853 2HB  LEU G 242     -19.773  80.026  18.304  1.00  0.00           H  
ATOM   3854  HG  LEU G 242     -17.848  79.490  16.863  1.00  0.00           H  
ATOM   3855 1HD1 LEU G 242     -16.480  81.315  16.097  1.00  0.00           H  
ATOM   3856 2HD1 LEU G 242     -18.114  81.442  15.474  1.00  0.00           H  
ATOM   3857 3HD1 LEU G 242     -17.619  82.471  16.799  1.00  0.00           H  
ATOM   3858 1HD2 LEU G 242     -16.093  80.437  18.347  1.00  0.00           H  
ATOM   3859 2HD2 LEU G 242     -17.248  81.581  19.005  1.00  0.00           H  
ATOM   3860 3HD2 LEU G 242     -17.425  79.857  19.267  1.00  0.00           H  
ATOM   3861  N   ALA G 243     -21.526  78.477  16.599  1.00  0.00           N  
ATOM   3862  CA  ALA G 243     -21.834  77.069  16.371  1.00  0.00           C  
ATOM   3863  C   ALA G 243     -22.474  76.867  15.001  1.00  0.00           C  
ATOM   3864  O   ALA G 243     -22.149  75.906  14.295  1.00  0.00           O  
ATOM   3865  CB  ALA G 243     -22.742  76.561  17.459  1.00  0.00           C  
ATOM   3866  H   ALA G 243     -22.121  79.018  17.214  1.00  0.00           H  
ATOM   3867  HA  ALA G 243     -20.909  76.503  16.385  1.00  0.00           H  
ATOM   3868 1HB  ALA G 243     -22.959  75.538  17.285  1.00  0.00           H  
ATOM   3869 2HB  ALA G 243     -22.251  76.678  18.421  1.00  0.00           H  
ATOM   3870 3HB  ALA G 243     -23.673  77.127  17.456  1.00  0.00           H  
ATOM   3871  N   ARG G 244     -23.326  77.813  14.582  1.00  0.00           N  
ATOM   3872  CA  ARG G 244     -23.965  77.675  13.272  1.00  0.00           C  
ATOM   3873  C   ARG G 244     -22.898  77.739  12.194  1.00  0.00           C  
ATOM   3874  O   ARG G 244     -22.897  76.938  11.249  1.00  0.00           O  
ATOM   3875  CB  ARG G 244     -24.957  78.802  13.011  1.00  0.00           C  
ATOM   3876  CG  ARG G 244     -26.204  78.832  13.885  1.00  0.00           C  
ATOM   3877  CD  ARG G 244     -27.086  79.997  13.523  1.00  0.00           C  
ATOM   3878  NE  ARG G 244     -27.771  79.790  12.245  1.00  0.00           N  
ATOM   3879  CZ  ARG G 244     -28.172  80.742  11.383  1.00  0.00           C  
ATOM   3880  NH1 ARG G 244     -27.946  82.038  11.579  1.00  0.00           N  
ATOM   3881  NH2 ARG G 244     -28.815  80.325  10.314  1.00  0.00           N  
ATOM   3882  H   ARG G 244     -23.571  78.586  15.209  1.00  0.00           H  
ATOM   3883  HA  ARG G 244     -24.466  76.716  13.205  1.00  0.00           H  
ATOM   3884 1HB  ARG G 244     -24.450  79.760  13.141  1.00  0.00           H  
ATOM   3885 2HB  ARG G 244     -25.288  78.753  11.976  1.00  0.00           H  
ATOM   3886 1HG  ARG G 244     -26.777  77.913  13.742  1.00  0.00           H  
ATOM   3887 2HG  ARG G 244     -25.912  78.925  14.933  1.00  0.00           H  
ATOM   3888 1HD  ARG G 244     -27.838  80.141  14.296  1.00  0.00           H  
ATOM   3889 2HD  ARG G 244     -26.478  80.898  13.440  1.00  0.00           H  
ATOM   3890  HE  ARG G 244     -28.034  78.828  11.978  1.00  0.00           H  
ATOM   3891 1HH1 ARG G 244     -27.443  82.381  12.415  1.00  0.00           H  
ATOM   3892 2HH1 ARG G 244     -28.265  82.710  10.903  1.00  0.00           H  
ATOM   3893 1HH2 ARG G 244     -28.974  79.306  10.223  1.00  0.00           H  
ATOM   3894 2HH2 ARG G 244     -29.150  80.973   9.624  1.00  0.00           H  
ATOM   3895  N   LEU G 245     -21.952  78.658  12.384  1.00  0.00           N  
ATOM   3896  CA  LEU G 245     -20.861  78.846  11.454  1.00  0.00           C  
ATOM   3897  C   LEU G 245     -19.947  77.643  11.445  1.00  0.00           C  
ATOM   3898  O   LEU G 245     -19.487  77.212  10.389  1.00  0.00           O  
ATOM   3899  CB  LEU G 245     -20.048  80.065  11.855  1.00  0.00           C  
ATOM   3900  CG  LEU G 245     -20.691  81.392  11.700  1.00  0.00           C  
ATOM   3901  CD1 LEU G 245     -19.790  82.438  12.358  1.00  0.00           C  
ATOM   3902  CD2 LEU G 245     -20.890  81.660  10.234  1.00  0.00           C  
ATOM   3903  H   LEU G 245     -22.019  79.273  13.200  1.00  0.00           H  
ATOM   3904  HA  LEU G 245     -21.271  78.990  10.457  1.00  0.00           H  
ATOM   3905 1HB  LEU G 245     -19.785  79.962  12.902  1.00  0.00           H  
ATOM   3906 2HB  LEU G 245     -19.155  80.078  11.265  1.00  0.00           H  
ATOM   3907  HG  LEU G 245     -21.655  81.405  12.203  1.00  0.00           H  
ATOM   3908 1HD1 LEU G 245     -20.239  83.410  12.268  1.00  0.00           H  
ATOM   3909 2HD1 LEU G 245     -19.673  82.197  13.408  1.00  0.00           H  
ATOM   3910 3HD1 LEU G 245     -18.818  82.445  11.879  1.00  0.00           H  
ATOM   3911 1HD2 LEU G 245     -21.356  82.632  10.105  1.00  0.00           H  
ATOM   3912 2HD2 LEU G 245     -19.924  81.639   9.729  1.00  0.00           H  
ATOM   3913 3HD2 LEU G 245     -21.534  80.891   9.803  1.00  0.00           H  
ATOM   3914  N   ALA G 246     -19.705  77.049  12.611  1.00  0.00           N  
ATOM   3915  CA  ALA G 246     -18.821  75.907  12.658  1.00  0.00           C  
ATOM   3916  C   ALA G 246     -19.343  74.760  11.806  1.00  0.00           C  
ATOM   3917  O   ALA G 246     -18.567  74.103  11.097  1.00  0.00           O  
ATOM   3918  CB  ALA G 246     -18.672  75.453  14.088  1.00  0.00           C  
ATOM   3919  H   ALA G 246     -20.076  77.433  13.484  1.00  0.00           H  
ATOM   3920  HA  ALA G 246     -17.856  76.214  12.264  1.00  0.00           H  
ATOM   3921 1HB  ALA G 246     -18.007  74.631  14.127  1.00  0.00           H  
ATOM   3922 2HB  ALA G 246     -18.284  76.277  14.674  1.00  0.00           H  
ATOM   3923 3HB  ALA G 246     -19.642  75.152  14.478  1.00  0.00           H  
ATOM   3924  N   LEU G 247     -20.663  74.545  11.829  1.00  0.00           N  
ATOM   3925  CA  LEU G 247     -21.219  73.443  11.057  1.00  0.00           C  
ATOM   3926  C   LEU G 247     -21.318  73.778   9.569  1.00  0.00           C  
ATOM   3927  O   LEU G 247     -21.087  72.906   8.725  1.00  0.00           O  
ATOM   3928  CB  LEU G 247     -22.607  73.074  11.571  1.00  0.00           C  
ATOM   3929  CG  LEU G 247     -22.690  72.522  13.003  1.00  0.00           C  
ATOM   3930  CD1 LEU G 247     -24.132  72.315  13.321  1.00  0.00           C  
ATOM   3931  CD2 LEU G 247     -21.920  71.220  13.129  1.00  0.00           C  
ATOM   3932  H   LEU G 247     -21.258  75.118  12.441  1.00  0.00           H  
ATOM   3933  HA  LEU G 247     -20.563  72.585  11.173  1.00  0.00           H  
ATOM   3934 1HB  LEU G 247     -23.229  73.974  11.533  1.00  0.00           H  
ATOM   3935 2HB  LEU G 247     -23.040  72.332  10.901  1.00  0.00           H  
ATOM   3936  HG  LEU G 247     -22.284  73.262  13.697  1.00  0.00           H  
ATOM   3937 1HD1 LEU G 247     -24.278  71.948  14.318  1.00  0.00           H  
ATOM   3938 2HD1 LEU G 247     -24.648  73.253  13.209  1.00  0.00           H  
ATOM   3939 3HD1 LEU G 247     -24.532  71.599  12.635  1.00  0.00           H  
ATOM   3940 1HD2 LEU G 247     -21.996  70.838  14.138  1.00  0.00           H  
ATOM   3941 2HD2 LEU G 247     -22.346  70.506  12.443  1.00  0.00           H  
ATOM   3942 3HD2 LEU G 247     -20.880  71.387  12.889  1.00  0.00           H  
ATOM   3943  N   GLU G 248     -21.640  75.041   9.242  1.00  0.00           N  
ATOM   3944  CA  GLU G 248     -21.777  75.454   7.842  1.00  0.00           C  
ATOM   3945  C   GLU G 248     -20.409  75.426   7.163  1.00  0.00           C  
ATOM   3946  O   GLU G 248     -20.273  74.988   6.011  1.00  0.00           O  
ATOM   3947  CB  GLU G 248     -22.372  76.864   7.759  1.00  0.00           C  
ATOM   3948  CG  GLU G 248     -22.627  77.395   6.342  1.00  0.00           C  
ATOM   3949  CD  GLU G 248     -23.696  76.666   5.558  1.00  0.00           C  
ATOM   3950  OE1 GLU G 248     -24.556  76.064   6.152  1.00  0.00           O  
ATOM   3951  OE2 GLU G 248     -23.643  76.722   4.339  1.00  0.00           O  
ATOM   3952  H   GLU G 248     -21.838  75.723   9.983  1.00  0.00           H  
ATOM   3953  HA  GLU G 248     -22.436  74.752   7.333  1.00  0.00           H  
ATOM   3954 1HB  GLU G 248     -23.314  76.891   8.307  1.00  0.00           H  
ATOM   3955 2HB  GLU G 248     -21.694  77.566   8.253  1.00  0.00           H  
ATOM   3956 1HG  GLU G 248     -22.904  78.448   6.418  1.00  0.00           H  
ATOM   3957 2HG  GLU G 248     -21.686  77.345   5.796  1.00  0.00           H  
ATOM   3958  N   LEU G 249     -19.394  75.856   7.909  1.00  0.00           N  
ATOM   3959  CA  LEU G 249     -18.028  75.849   7.447  1.00  0.00           C  
ATOM   3960  C   LEU G 249     -17.537  74.464   7.173  1.00  0.00           C  
ATOM   3961  O   LEU G 249     -16.998  74.189   6.090  1.00  0.00           O  
ATOM   3962  CB  LEU G 249     -17.126  76.441   8.514  1.00  0.00           C  
ATOM   3963  CG  LEU G 249     -15.684  76.313   8.239  1.00  0.00           C  
ATOM   3964  CD1 LEU G 249     -15.379  76.973   6.992  1.00  0.00           C  
ATOM   3965  CD2 LEU G 249     -14.958  76.924   9.371  1.00  0.00           C  
ATOM   3966  H   LEU G 249     -19.577  76.225   8.842  1.00  0.00           H  
ATOM   3967  HA  LEU G 249     -17.967  76.441   6.535  1.00  0.00           H  
ATOM   3968 1HB  LEU G 249     -17.362  77.502   8.622  1.00  0.00           H  
ATOM   3969 2HB  LEU G 249     -17.333  75.947   9.464  1.00  0.00           H  
ATOM   3970  HG  LEU G 249     -15.412  75.266   8.149  1.00  0.00           H  
ATOM   3971 1HD1 LEU G 249     -14.327  76.889   6.779  1.00  0.00           H  
ATOM   3972 2HD1 LEU G 249     -15.947  76.516   6.183  1.00  0.00           H  
ATOM   3973 3HD1 LEU G 249     -15.664  77.999   7.112  1.00  0.00           H  
ATOM   3974 1HD2 LEU G 249     -13.910  76.860   9.228  1.00  0.00           H  
ATOM   3975 2HD2 LEU G 249     -15.252  77.962   9.446  1.00  0.00           H  
ATOM   3976 3HD2 LEU G 249     -15.230  76.396  10.269  1.00  0.00           H  
ATOM   3977  N   ALA G 250     -17.738  73.570   8.141  1.00  0.00           N  
ATOM   3978  CA  ALA G 250     -17.289  72.229   7.933  1.00  0.00           C  
ATOM   3979  C   ALA G 250     -18.016  71.617   6.756  1.00  0.00           C  
ATOM   3980  O   ALA G 250     -17.381  71.024   5.893  1.00  0.00           O  
ATOM   3981  CB  ALA G 250     -17.518  71.417   9.181  1.00  0.00           C  
ATOM   3982  H   ALA G 250     -18.177  73.827   9.032  1.00  0.00           H  
ATOM   3983  HA  ALA G 250     -16.232  72.257   7.698  1.00  0.00           H  
ATOM   3984 1HB  ALA G 250     -17.181  70.398   9.034  1.00  0.00           H  
ATOM   3985 2HB  ALA G 250     -16.978  71.869  10.003  1.00  0.00           H  
ATOM   3986 3HB  ALA G 250     -18.577  71.432   9.390  1.00  0.00           H  
ATOM   3987  N   LYS G 251     -19.318  71.869   6.614  1.00  0.00           N  
ATOM   3988  CA  LYS G 251     -20.034  71.256   5.508  1.00  0.00           C  
ATOM   3989  C   LYS G 251     -19.422  71.611   4.162  1.00  0.00           C  
ATOM   3990  O   LYS G 251     -19.200  70.715   3.341  1.00  0.00           O  
ATOM   3991  CB  LYS G 251     -21.516  71.628   5.562  1.00  0.00           C  
ATOM   3992  CG  LYS G 251     -22.384  70.970   4.500  1.00  0.00           C  
ATOM   3993  CD  LYS G 251     -23.871  71.187   4.810  1.00  0.00           C  
ATOM   3994  CE  LYS G 251     -24.303  72.633   4.594  1.00  0.00           C  
ATOM   3995  NZ  LYS G 251     -25.767  72.809   4.863  1.00  0.00           N  
ATOM   3996  H   LYS G 251     -19.838  72.408   7.314  1.00  0.00           H  
ATOM   3997  HA  LYS G 251     -19.958  70.177   5.611  1.00  0.00           H  
ATOM   3998 1HB  LYS G 251     -21.926  71.385   6.540  1.00  0.00           H  
ATOM   3999 2HB  LYS G 251     -21.613  72.710   5.443  1.00  0.00           H  
ATOM   4000 1HG  LYS G 251     -22.151  71.400   3.521  1.00  0.00           H  
ATOM   4001 2HG  LYS G 251     -22.175  69.900   4.468  1.00  0.00           H  
ATOM   4002 1HD  LYS G 251     -24.472  70.541   4.170  1.00  0.00           H  
ATOM   4003 2HD  LYS G 251     -24.070  70.923   5.855  1.00  0.00           H  
ATOM   4004 1HE  LYS G 251     -23.739  73.291   5.260  1.00  0.00           H  
ATOM   4005 2HE  LYS G 251     -24.097  72.915   3.562  1.00  0.00           H  
ATOM   4006 1HZ  LYS G 251     -26.041  73.771   4.709  1.00  0.00           H  
ATOM   4007 2HZ  LYS G 251     -26.299  72.215   4.256  1.00  0.00           H  
ATOM   4008 3HZ  LYS G 251     -25.973  72.557   5.848  1.00  0.00           H  
ATOM   4009  N   LYS G 252     -19.089  72.888   3.938  1.00  0.00           N  
ATOM   4010  CA  LYS G 252     -18.495  73.244   2.649  1.00  0.00           C  
ATOM   4011  C   LYS G 252     -17.115  72.626   2.469  1.00  0.00           C  
ATOM   4012  O   LYS G 252     -16.764  72.167   1.373  1.00  0.00           O  
ATOM   4013  CB  LYS G 252     -18.393  74.759   2.486  1.00  0.00           C  
ATOM   4014  CG  LYS G 252     -19.720  75.446   2.260  1.00  0.00           C  
ATOM   4015  CD  LYS G 252     -19.543  76.937   1.989  1.00  0.00           C  
ATOM   4016  CE  LYS G 252     -20.872  77.574   1.593  1.00  0.00           C  
ATOM   4017  NZ  LYS G 252     -21.896  77.409   2.658  1.00  0.00           N  
ATOM   4018  H   LYS G 252     -19.287  73.600   4.653  1.00  0.00           H  
ATOM   4019  HA  LYS G 252     -19.141  72.856   1.860  1.00  0.00           H  
ATOM   4020 1HB  LYS G 252     -17.946  75.187   3.391  1.00  0.00           H  
ATOM   4021 2HB  LYS G 252     -17.735  74.996   1.651  1.00  0.00           H  
ATOM   4022 1HG  LYS G 252     -20.237  74.981   1.419  1.00  0.00           H  
ATOM   4023 2HG  LYS G 252     -20.339  75.324   3.157  1.00  0.00           H  
ATOM   4024 1HD  LYS G 252     -19.159  77.424   2.878  1.00  0.00           H  
ATOM   4025 2HD  LYS G 252     -18.822  77.083   1.182  1.00  0.00           H  
ATOM   4026 1HE  LYS G 252     -20.720  78.637   1.411  1.00  0.00           H  
ATOM   4027 2HE  LYS G 252     -21.235  77.105   0.679  1.00  0.00           H  
ATOM   4028 1HZ  LYS G 252     -22.777  77.823   2.398  1.00  0.00           H  
ATOM   4029 2HZ  LYS G 252     -22.043  76.419   2.827  1.00  0.00           H  
ATOM   4030 3HZ  LYS G 252     -21.582  77.846   3.520  1.00  0.00           H  
ATOM   4031  N   ALA G 253     -16.327  72.608   3.544  1.00  0.00           N  
ATOM   4032  CA  ALA G 253     -14.988  72.058   3.468  1.00  0.00           C  
ATOM   4033  C   ALA G 253     -15.027  70.556   3.156  1.00  0.00           C  
ATOM   4034  O   ALA G 253     -14.207  70.040   2.383  1.00  0.00           O  
ATOM   4035  CB  ALA G 253     -14.274  72.358   4.767  1.00  0.00           C  
ATOM   4036  H   ALA G 253     -16.663  72.999   4.434  1.00  0.00           H  
ATOM   4037  HA  ALA G 253     -14.483  72.545   2.649  1.00  0.00           H  
ATOM   4038 1HB  ALA G 253     -13.269  72.021   4.729  1.00  0.00           H  
ATOM   4039 2HB  ALA G 253     -14.283  73.432   4.917  1.00  0.00           H  
ATOM   4040 3HB  ALA G 253     -14.802  71.873   5.576  1.00  0.00           H  
ATOM   4041  N   VAL G 254     -16.020  69.873   3.722  1.00  0.00           N  
ATOM   4042  CA  VAL G 254     -16.240  68.452   3.511  1.00  0.00           C  
ATOM   4043  C   VAL G 254     -16.668  68.182   2.071  1.00  0.00           C  
ATOM   4044  O   VAL G 254     -16.182  67.236   1.451  1.00  0.00           O  
ATOM   4045  CB  VAL G 254     -17.289  67.904   4.494  1.00  0.00           C  
ATOM   4046  CG1 VAL G 254     -17.649  66.481   4.131  1.00  0.00           C  
ATOM   4047  CG2 VAL G 254     -16.740  67.940   5.933  1.00  0.00           C  
ATOM   4048  H   VAL G 254     -16.647  70.370   4.357  1.00  0.00           H  
ATOM   4049  HA  VAL G 254     -15.301  67.932   3.697  1.00  0.00           H  
ATOM   4050  HB  VAL G 254     -18.190  68.517   4.427  1.00  0.00           H  
ATOM   4051 1HG1 VAL G 254     -18.395  66.124   4.828  1.00  0.00           H  
ATOM   4052 2HG1 VAL G 254     -18.052  66.452   3.118  1.00  0.00           H  
ATOM   4053 3HG1 VAL G 254     -16.768  65.859   4.183  1.00  0.00           H  
ATOM   4054 1HG2 VAL G 254     -17.510  67.565   6.593  1.00  0.00           H  
ATOM   4055 2HG2 VAL G 254     -15.866  67.333   6.022  1.00  0.00           H  
ATOM   4056 3HG2 VAL G 254     -16.482  68.935   6.219  1.00  0.00           H  
ATOM   4057  N   GLU G 255     -17.567  69.017   1.517  1.00  0.00           N  
ATOM   4058  CA  GLU G 255     -17.988  68.814   0.128  1.00  0.00           C  
ATOM   4059  C   GLU G 255     -16.818  68.924  -0.842  1.00  0.00           C  
ATOM   4060  O   GLU G 255     -16.743  68.168  -1.814  1.00  0.00           O  
ATOM   4061  CB  GLU G 255     -18.986  69.886  -0.367  1.00  0.00           C  
ATOM   4062  CG  GLU G 255     -20.400  69.891   0.175  1.00  0.00           C  
ATOM   4063  CD  GLU G 255     -21.238  71.040  -0.462  1.00  0.00           C  
ATOM   4064  OE1 GLU G 255     -20.697  71.792  -1.282  1.00  0.00           O  
ATOM   4065  OE2 GLU G 255     -22.394  71.157  -0.137  1.00  0.00           O  
ATOM   4066  H   GLU G 255     -17.973  69.773   2.077  1.00  0.00           H  
ATOM   4067  HA  GLU G 255     -18.429  67.822   0.038  1.00  0.00           H  
ATOM   4068 1HB  GLU G 255     -18.569  70.869  -0.142  1.00  0.00           H  
ATOM   4069 2HB  GLU G 255     -19.059  69.818  -1.450  1.00  0.00           H  
ATOM   4070 1HG  GLU G 255     -20.874  68.935  -0.043  1.00  0.00           H  
ATOM   4071 2HG  GLU G 255     -20.372  70.016   1.253  1.00  0.00           H  
ATOM   4072  N   MET G 256     -15.911  69.874  -0.591  1.00  0.00           N  
ATOM   4073  CA  MET G 256     -14.794  70.075  -1.504  1.00  0.00           C  
ATOM   4074  C   MET G 256     -13.652  69.084  -1.382  1.00  0.00           C  
ATOM   4075  O   MET G 256     -13.056  68.710  -2.391  1.00  0.00           O  
ATOM   4076  CB  MET G 256     -14.208  71.455  -1.330  1.00  0.00           C  
ATOM   4077  CG  MET G 256     -15.091  72.556  -1.748  1.00  0.00           C  
ATOM   4078  SD  MET G 256     -14.287  74.072  -1.534  1.00  0.00           S  
ATOM   4079  CE  MET G 256     -13.088  73.887  -2.858  1.00  0.00           C  
ATOM   4080  H   MET G 256     -16.045  70.491   0.218  1.00  0.00           H  
ATOM   4081  HA  MET G 256     -15.182  69.991  -2.517  1.00  0.00           H  
ATOM   4082 1HB  MET G 256     -13.971  71.610  -0.271  1.00  0.00           H  
ATOM   4083 2HB  MET G 256     -13.279  71.532  -1.891  1.00  0.00           H  
ATOM   4084 1HG  MET G 256     -15.369  72.450  -2.797  1.00  0.00           H  
ATOM   4085 2HG  MET G 256     -16.001  72.554  -1.139  1.00  0.00           H  
ATOM   4086 1HE  MET G 256     -12.470  74.759  -2.915  1.00  0.00           H  
ATOM   4087 2HE  MET G 256     -12.461  73.017  -2.671  1.00  0.00           H  
ATOM   4088 3HE  MET G 256     -13.601  73.750  -3.805  1.00  0.00           H  
ATOM   4089  N   THR G 257     -13.282  68.720  -0.149  1.00  0.00           N  
ATOM   4090  CA  THR G 257     -12.163  67.814   0.179  1.00  0.00           C  
ATOM   4091  C   THR G 257     -10.756  68.396  -0.110  1.00  0.00           C  
ATOM   4092  O   THR G 257      -9.745  67.791   0.239  1.00  0.00           O  
ATOM   4093  CB  THR G 257     -12.290  66.412  -0.479  1.00  0.00           C  
ATOM   4094  OG1 THR G 257     -11.902  66.464  -1.866  1.00  0.00           O  
ATOM   4095  CG2 THR G 257     -13.730  65.869  -0.341  1.00  0.00           C  
ATOM   4096  H   THR G 257     -13.806  69.092   0.650  1.00  0.00           H  
ATOM   4097  HA  THR G 257     -12.224  67.635   1.247  1.00  0.00           H  
ATOM   4098  HB  THR G 257     -11.618  65.722   0.040  1.00  0.00           H  
ATOM   4099  HG1 THR G 257     -12.264  67.261  -2.269  1.00  0.00           H  
ATOM   4100 1HG2 THR G 257     -13.784  64.875  -0.781  1.00  0.00           H  
ATOM   4101 2HG2 THR G 257     -13.993  65.812   0.717  1.00  0.00           H  
ATOM   4102 3HG2 THR G 257     -14.441  66.516  -0.845  1.00  0.00           H  
ATOM   4103  N   ALA G 258     -10.684  69.563  -0.755  1.00  0.00           N  
ATOM   4104  CA  ALA G 258      -9.412  70.201  -1.075  1.00  0.00           C  
ATOM   4105  C   ALA G 258      -8.638  70.431   0.213  1.00  0.00           C  
ATOM   4106  O   ALA G 258      -9.210  70.909   1.196  1.00  0.00           O  
ATOM   4107  CB  ALA G 258      -9.658  71.520  -1.802  1.00  0.00           C  
ATOM   4108  H   ALA G 258     -11.549  69.994  -1.039  1.00  0.00           H  
ATOM   4109  HA  ALA G 258      -8.833  69.532  -1.712  1.00  0.00           H  
ATOM   4110 1HB  ALA G 258      -8.705  71.994  -2.044  1.00  0.00           H  
ATOM   4111 2HB  ALA G 258     -10.213  71.330  -2.728  1.00  0.00           H  
ATOM   4112 3HB  ALA G 258     -10.236  72.177  -1.177  1.00  0.00           H  
ATOM   4113  N   GLN G 259      -7.334  70.152   0.209  1.00  0.00           N  
ATOM   4114  CA  GLN G 259      -6.575  70.276   1.451  1.00  0.00           C  
ATOM   4115  C   GLN G 259      -6.486  71.677   2.014  1.00  0.00           C  
ATOM   4116  O   GLN G 259      -6.570  71.847   3.225  1.00  0.00           O  
ATOM   4117  CB  GLN G 259      -5.166  69.717   1.290  1.00  0.00           C  
ATOM   4118  CG  GLN G 259      -5.132  68.213   1.168  1.00  0.00           C  
ATOM   4119  CD  GLN G 259      -3.735  67.663   1.020  1.00  0.00           C  
ATOM   4120  OE1 GLN G 259      -2.994  67.992   0.084  1.00  0.00           O  
ATOM   4121  NE2 GLN G 259      -3.355  66.825   1.975  1.00  0.00           N  
ATOM   4122  H   GLN G 259      -6.888  69.798  -0.626  1.00  0.00           H  
ATOM   4123  HA  GLN G 259      -7.077  69.658   2.197  1.00  0.00           H  
ATOM   4124 1HB  GLN G 259      -4.697  70.153   0.404  1.00  0.00           H  
ATOM   4125 2HB  GLN G 259      -4.562  70.002   2.153  1.00  0.00           H  
ATOM   4126 1HG  GLN G 259      -5.572  67.783   2.074  1.00  0.00           H  
ATOM   4127 2HG  GLN G 259      -5.715  67.915   0.298  1.00  0.00           H  
ATOM   4128 1HE2 GLN G 259      -2.445  66.421   1.962  1.00  0.00           H  
ATOM   4129 2HE2 GLN G 259      -4.005  66.602   2.744  1.00  0.00           H  
ATOM   4130  N   GLU G 260      -6.365  72.685   1.167  1.00  0.00           N  
ATOM   4131  CA  GLU G 260      -6.266  74.053   1.668  1.00  0.00           C  
ATOM   4132  C   GLU G 260      -7.560  74.497   2.329  1.00  0.00           C  
ATOM   4133  O   GLU G 260      -7.553  75.290   3.276  1.00  0.00           O  
ATOM   4134  CB  GLU G 260      -5.849  74.984   0.553  1.00  0.00           C  
ATOM   4135  CG  GLU G 260      -4.432  74.740   0.121  1.00  0.00           C  
ATOM   4136  CD  GLU G 260      -4.253  73.621  -0.886  1.00  0.00           C  
ATOM   4137  OE1 GLU G 260      -5.223  73.134  -1.422  1.00  0.00           O  
ATOM   4138  OE2 GLU G 260      -3.126  73.263  -1.126  1.00  0.00           O  
ATOM   4139  H   GLU G 260      -6.317  72.498   0.177  1.00  0.00           H  
ATOM   4140  HA  GLU G 260      -5.481  74.079   2.425  1.00  0.00           H  
ATOM   4141 1HB  GLU G 260      -6.495  74.820  -0.302  1.00  0.00           H  
ATOM   4142 2HB  GLU G 260      -5.952  76.025   0.865  1.00  0.00           H  
ATOM   4143 1HG  GLU G 260      -4.025  75.654  -0.252  1.00  0.00           H  
ATOM   4144 2HG  GLU G 260      -3.871  74.478   1.013  1.00  0.00           H  
ATOM   4145  N   VAL G 261      -8.665  73.986   1.809  1.00  0.00           N  
ATOM   4146  CA  VAL G 261      -9.984  74.288   2.311  1.00  0.00           C  
ATOM   4147  C   VAL G 261     -10.197  73.584   3.639  1.00  0.00           C  
ATOM   4148  O   VAL G 261     -10.736  74.159   4.588  1.00  0.00           O  
ATOM   4149  CB  VAL G 261     -11.033  73.889   1.309  1.00  0.00           C  
ATOM   4150  CG1 VAL G 261     -12.347  74.077   1.896  1.00  0.00           C  
ATOM   4151  CG2 VAL G 261     -10.836  74.715   0.104  1.00  0.00           C  
ATOM   4152  H   VAL G 261      -8.571  73.333   1.042  1.00  0.00           H  
ATOM   4153  HA  VAL G 261     -10.066  75.356   2.452  1.00  0.00           H  
ATOM   4154  HB  VAL G 261     -10.928  72.833   1.064  1.00  0.00           H  
ATOM   4155 1HG1 VAL G 261     -13.111  73.791   1.184  1.00  0.00           H  
ATOM   4156 2HG1 VAL G 261     -12.411  73.460   2.781  1.00  0.00           H  
ATOM   4157 3HG1 VAL G 261     -12.461  75.114   2.166  1.00  0.00           H  
ATOM   4158 1HG2 VAL G 261     -11.552  74.455  -0.636  1.00  0.00           H  
ATOM   4159 2HG2 VAL G 261     -10.939  75.763   0.352  1.00  0.00           H  
ATOM   4160 3HG2 VAL G 261      -9.839  74.525  -0.269  1.00  0.00           H  
ATOM   4161  N   LEU G 262      -9.785  72.328   3.707  1.00  0.00           N  
ATOM   4162  CA  LEU G 262      -9.904  71.599   4.947  1.00  0.00           C  
ATOM   4163  C   LEU G 262      -8.982  72.217   6.008  1.00  0.00           C  
ATOM   4164  O   LEU G 262      -9.377  72.327   7.164  1.00  0.00           O  
ATOM   4165  CB  LEU G 262      -9.575  70.129   4.699  1.00  0.00           C  
ATOM   4166  CG  LEU G 262     -10.612  69.371   3.822  1.00  0.00           C  
ATOM   4167  CD1 LEU G 262     -10.098  68.036   3.485  1.00  0.00           C  
ATOM   4168  CD2 LEU G 262     -11.864  69.224   4.575  1.00  0.00           C  
ATOM   4169  H   LEU G 262      -9.388  71.871   2.881  1.00  0.00           H  
ATOM   4170  HA  LEU G 262     -10.929  71.672   5.294  1.00  0.00           H  
ATOM   4171 1HB  LEU G 262      -8.604  70.066   4.204  1.00  0.00           H  
ATOM   4172 2HB  LEU G 262      -9.508  69.620   5.658  1.00  0.00           H  
ATOM   4173  HG  LEU G 262     -10.789  69.922   2.895  1.00  0.00           H  
ATOM   4174 1HD1 LEU G 262     -10.801  67.491   2.890  1.00  0.00           H  
ATOM   4175 2HD1 LEU G 262      -9.157  68.125   2.935  1.00  0.00           H  
ATOM   4176 3HD1 LEU G 262      -9.953  67.519   4.378  1.00  0.00           H  
ATOM   4177 1HD2 LEU G 262     -12.596  68.679   3.979  1.00  0.00           H  
ATOM   4178 2HD2 LEU G 262     -11.632  68.688   5.473  1.00  0.00           H  
ATOM   4179 3HD2 LEU G 262     -12.242  70.175   4.820  1.00  0.00           H  
ATOM   4180  N   GLU G 263      -7.780  72.666   5.607  1.00  0.00           N  
ATOM   4181  CA  GLU G 263      -6.823  73.301   6.517  1.00  0.00           C  
ATOM   4182  C   GLU G 263      -7.361  74.619   7.080  1.00  0.00           C  
ATOM   4183  O   GLU G 263      -7.266  74.853   8.293  1.00  0.00           O  
ATOM   4184  CB  GLU G 263      -5.477  73.508   5.795  1.00  0.00           C  
ATOM   4185  CG  GLU G 263      -4.325  74.133   6.616  1.00  0.00           C  
ATOM   4186  CD  GLU G 263      -2.986  74.120   5.837  1.00  0.00           C  
ATOM   4187  OE1 GLU G 263      -2.803  73.217   5.057  1.00  0.00           O  
ATOM   4188  OE2 GLU G 263      -2.165  75.004   6.021  1.00  0.00           O  
ATOM   4189  H   GLU G 263      -7.494  72.526   4.638  1.00  0.00           H  
ATOM   4190  HA  GLU G 263      -6.655  72.625   7.353  1.00  0.00           H  
ATOM   4191 1HB  GLU G 263      -5.130  72.547   5.413  1.00  0.00           H  
ATOM   4192 2HB  GLU G 263      -5.640  74.151   4.932  1.00  0.00           H  
ATOM   4193 1HG  GLU G 263      -4.585  75.162   6.851  1.00  0.00           H  
ATOM   4194 2HG  GLU G 263      -4.212  73.587   7.552  1.00  0.00           H  
ATOM   4195  N   ILE G 264      -7.987  75.453   6.231  1.00  0.00           N  
ATOM   4196  CA  ILE G 264      -8.555  76.700   6.729  1.00  0.00           C  
ATOM   4197  C   ILE G 264      -9.761  76.407   7.586  1.00  0.00           C  
ATOM   4198  O   ILE G 264      -9.973  77.087   8.597  1.00  0.00           O  
ATOM   4199  CB  ILE G 264      -8.907  77.692   5.588  1.00  0.00           C  
ATOM   4200  CG1 ILE G 264      -9.120  79.059   6.125  1.00  0.00           C  
ATOM   4201  CG2 ILE G 264     -10.141  77.302   4.801  1.00  0.00           C  
ATOM   4202  CD1 ILE G 264      -9.251  80.027   5.023  1.00  0.00           C  
ATOM   4203  H   ILE G 264      -8.021  75.246   5.228  1.00  0.00           H  
ATOM   4204  HA  ILE G 264      -7.845  77.177   7.379  1.00  0.00           H  
ATOM   4205  HB  ILE G 264      -8.058  77.733   4.901  1.00  0.00           H  
ATOM   4206 1HG1 ILE G 264     -10.008  79.066   6.714  1.00  0.00           H  
ATOM   4207 2HG1 ILE G 264      -8.283  79.355   6.756  1.00  0.00           H  
ATOM   4208 1HG2 ILE G 264     -10.311  78.019   4.003  1.00  0.00           H  
ATOM   4209 2HG2 ILE G 264      -9.963  76.361   4.392  1.00  0.00           H  
ATOM   4210 3HG2 ILE G 264     -11.015  77.272   5.429  1.00  0.00           H  
ATOM   4211 1HD1 ILE G 264      -9.431  81.005   5.390  1.00  0.00           H  
ATOM   4212 2HD1 ILE G 264      -8.348  80.011   4.460  1.00  0.00           H  
ATOM   4213 3HD1 ILE G 264     -10.069  79.732   4.401  1.00  0.00           H  
ATOM   4214  N   ALA G 265     -10.561  75.403   7.211  1.00  0.00           N  
ATOM   4215  CA  ALA G 265     -11.694  75.088   8.035  1.00  0.00           C  
ATOM   4216  C   ALA G 265     -11.244  74.572   9.391  1.00  0.00           C  
ATOM   4217  O   ALA G 265     -11.761  75.023  10.408  1.00  0.00           O  
ATOM   4218  CB  ALA G 265     -12.583  74.079   7.351  1.00  0.00           C  
ATOM   4219  H   ALA G 265     -10.395  74.876   6.350  1.00  0.00           H  
ATOM   4220  HA  ALA G 265     -12.248  76.001   8.187  1.00  0.00           H  
ATOM   4221 1HB  ALA G 265     -13.449  73.873   7.970  1.00  0.00           H  
ATOM   4222 2HB  ALA G 265     -12.897  74.492   6.399  1.00  0.00           H  
ATOM   4223 3HB  ALA G 265     -12.024  73.162   7.185  1.00  0.00           H  
ATOM   4224  N   ARG G 266     -10.211  73.715   9.440  1.00  0.00           N  
ATOM   4225  CA  ARG G 266      -9.783  73.208  10.736  1.00  0.00           C  
ATOM   4226  C   ARG G 266      -9.246  74.306  11.602  1.00  0.00           C  
ATOM   4227  O   ARG G 266      -9.569  74.372  12.785  1.00  0.00           O  
ATOM   4228  CB  ARG G 266      -8.659  72.177  10.643  1.00  0.00           C  
ATOM   4229  CG  ARG G 266      -9.018  70.822  10.136  1.00  0.00           C  
ATOM   4230  CD  ARG G 266      -7.958  69.832  10.381  1.00  0.00           C  
ATOM   4231  NE  ARG G 266      -6.718  70.110   9.648  1.00  0.00           N  
ATOM   4232  CZ  ARG G 266      -6.466  69.680   8.392  1.00  0.00           C  
ATOM   4233  NH1 ARG G 266      -7.345  69.017   7.732  1.00  0.00           N  
ATOM   4234  NH2 ARG G 266      -5.324  69.900   7.789  1.00  0.00           N  
ATOM   4235  H   ARG G 266      -9.776  73.371   8.585  1.00  0.00           H  
ATOM   4236  HA  ARG G 266     -10.641  72.753  11.226  1.00  0.00           H  
ATOM   4237 1HB  ARG G 266      -7.888  72.567   9.975  1.00  0.00           H  
ATOM   4238 2HB  ARG G 266      -8.206  72.053  11.625  1.00  0.00           H  
ATOM   4239 1HG  ARG G 266      -9.926  70.475  10.620  1.00  0.00           H  
ATOM   4240 2HG  ARG G 266      -9.156  70.863   9.074  1.00  0.00           H  
ATOM   4241 1HD  ARG G 266      -7.729  69.805  11.446  1.00  0.00           H  
ATOM   4242 2HD  ARG G 266      -8.321  68.857  10.067  1.00  0.00           H  
ATOM   4243  HE  ARG G 266      -5.994  70.629  10.123  1.00  0.00           H  
ATOM   4244 1HH1 ARG G 266      -8.252  68.819   8.131  1.00  0.00           H  
ATOM   4245 2HH1 ARG G 266      -7.086  68.694   6.782  1.00  0.00           H  
ATOM   4246 1HH2 ARG G 266      -4.582  70.410   8.246  1.00  0.00           H  
ATOM   4247 2HH2 ARG G 266      -5.211  69.506   6.838  1.00  0.00           H  
ATOM   4248  N   ALA G 267      -8.428  75.180  11.029  1.00  0.00           N  
ATOM   4249  CA  ALA G 267      -7.840  76.226  11.833  1.00  0.00           C  
ATOM   4250  C   ALA G 267      -8.890  77.194  12.355  1.00  0.00           C  
ATOM   4251  O   ALA G 267      -8.812  77.638  13.505  1.00  0.00           O  
ATOM   4252  CB  ALA G 267      -6.819  76.948  11.029  1.00  0.00           C  
ATOM   4253  H   ALA G 267      -8.182  75.097  10.036  1.00  0.00           H  
ATOM   4254  HA  ALA G 267      -7.350  75.764  12.685  1.00  0.00           H  
ATOM   4255 1HB  ALA G 267      -6.371  77.687  11.650  1.00  0.00           H  
ATOM   4256 2HB  ALA G 267      -6.057  76.250  10.684  1.00  0.00           H  
ATOM   4257 3HB  ALA G 267      -7.305  77.407  10.178  1.00  0.00           H  
ATOM   4258  N   ALA G 268      -9.887  77.520  11.524  1.00  0.00           N  
ATOM   4259  CA  ALA G 268     -10.940  78.420  11.955  1.00  0.00           C  
ATOM   4260  C   ALA G 268     -11.754  77.774  13.063  1.00  0.00           C  
ATOM   4261  O   ALA G 268     -12.164  78.437  14.022  1.00  0.00           O  
ATOM   4262  CB  ALA G 268     -11.796  78.795  10.785  1.00  0.00           C  
ATOM   4263  H   ALA G 268      -9.916  77.154  10.566  1.00  0.00           H  
ATOM   4264  HA  ALA G 268     -10.492  79.319  12.355  1.00  0.00           H  
ATOM   4265 1HB  ALA G 268     -12.546  79.476  11.109  1.00  0.00           H  
ATOM   4266 2HB  ALA G 268     -11.175  79.268  10.031  1.00  0.00           H  
ATOM   4267 3HB  ALA G 268     -12.247  77.901  10.376  1.00  0.00           H  
ATOM   4268  N   LEU G 269     -11.954  76.465  12.960  1.00  0.00           N  
ATOM   4269  CA  LEU G 269     -12.682  75.748  13.980  1.00  0.00           C  
ATOM   4270  C   LEU G 269     -11.842  75.702  15.262  1.00  0.00           C  
ATOM   4271  O   LEU G 269     -12.377  75.893  16.352  1.00  0.00           O  
ATOM   4272  CB  LEU G 269     -13.039  74.372  13.453  1.00  0.00           C  
ATOM   4273  CG  LEU G 269     -14.051  74.376  12.297  1.00  0.00           C  
ATOM   4274  CD1 LEU G 269     -14.103  73.050  11.693  1.00  0.00           C  
ATOM   4275  CD2 LEU G 269     -15.375  74.688  12.787  1.00  0.00           C  
ATOM   4276  H   LEU G 269     -11.623  75.954  12.135  1.00  0.00           H  
ATOM   4277  HA  LEU G 269     -13.602  76.278  14.191  1.00  0.00           H  
ATOM   4278 1HB  LEU G 269     -12.136  73.869  13.119  1.00  0.00           H  
ATOM   4279 2HB  LEU G 269     -13.485  73.815  14.253  1.00  0.00           H  
ATOM   4280  HG  LEU G 269     -13.762  75.102  11.567  1.00  0.00           H  
ATOM   4281 1HD1 LEU G 269     -14.821  73.045  10.877  1.00  0.00           H  
ATOM   4282 2HD1 LEU G 269     -13.121  72.781  11.318  1.00  0.00           H  
ATOM   4283 3HD1 LEU G 269     -14.408  72.351  12.447  1.00  0.00           H  
ATOM   4284 1HD2 LEU G 269     -16.073  74.669  11.953  1.00  0.00           H  
ATOM   4285 2HD2 LEU G 269     -15.634  73.941  13.488  1.00  0.00           H  
ATOM   4286 3HD2 LEU G 269     -15.385  75.650  13.255  1.00  0.00           H  
ATOM   4287  N   LYS G 270     -10.511  75.548  15.146  1.00  0.00           N  
ATOM   4288  CA  LYS G 270      -9.668  75.562  16.342  1.00  0.00           C  
ATOM   4289  C   LYS G 270      -9.803  76.910  17.036  1.00  0.00           C  
ATOM   4290  O   LYS G 270      -9.870  76.974  18.265  1.00  0.00           O  
ATOM   4291  CB  LYS G 270      -8.183  75.342  16.027  1.00  0.00           C  
ATOM   4292  CG  LYS G 270      -7.770  73.944  15.586  1.00  0.00           C  
ATOM   4293  CD  LYS G 270      -6.274  73.929  15.278  1.00  0.00           C  
ATOM   4294  CE  LYS G 270      -5.792  72.594  14.749  1.00  0.00           C  
ATOM   4295  NZ  LYS G 270      -4.315  72.633  14.431  1.00  0.00           N  
ATOM   4296  H   LYS G 270     -10.096  75.376  14.229  1.00  0.00           H  
ATOM   4297  HA  LYS G 270     -10.010  74.781  17.023  1.00  0.00           H  
ATOM   4298 1HB  LYS G 270      -7.883  76.029  15.239  1.00  0.00           H  
ATOM   4299 2HB  LYS G 270      -7.593  75.595  16.906  1.00  0.00           H  
ATOM   4300 1HG  LYS G 270      -7.988  73.227  16.378  1.00  0.00           H  
ATOM   4301 2HG  LYS G 270      -8.316  73.656  14.705  1.00  0.00           H  
ATOM   4302 1HD  LYS G 270      -6.066  74.681  14.523  1.00  0.00           H  
ATOM   4303 2HD  LYS G 270      -5.711  74.181  16.174  1.00  0.00           H  
ATOM   4304 1HE  LYS G 270      -5.978  71.820  15.490  1.00  0.00           H  
ATOM   4305 2HE  LYS G 270      -6.343  72.354  13.838  1.00  0.00           H  
ATOM   4306 1HZ  LYS G 270      -4.016  71.743  14.076  1.00  0.00           H  
ATOM   4307 2HZ  LYS G 270      -4.109  73.365  13.721  1.00  0.00           H  
ATOM   4308 3HZ  LYS G 270      -3.797  72.848  15.266  1.00  0.00           H  
ATOM   4309  N   ALA G 271      -9.868  77.996  16.250  1.00  0.00           N  
ATOM   4310  CA  ALA G 271     -10.031  79.324  16.828  1.00  0.00           C  
ATOM   4311  C   ALA G 271     -11.339  79.418  17.594  1.00  0.00           C  
ATOM   4312  O   ALA G 271     -11.376  79.961  18.693  1.00  0.00           O  
ATOM   4313  CB  ALA G 271     -10.025  80.385  15.738  1.00  0.00           C  
ATOM   4314  H   ALA G 271      -9.767  77.884  15.237  1.00  0.00           H  
ATOM   4315  HA  ALA G 271      -9.214  79.504  17.518  1.00  0.00           H  
ATOM   4316 1HB  ALA G 271     -10.147  81.360  16.185  1.00  0.00           H  
ATOM   4317 2HB  ALA G 271      -9.088  80.338  15.194  1.00  0.00           H  
ATOM   4318 3HB  ALA G 271     -10.843  80.209  15.054  1.00  0.00           H  
ATOM   4319  N   ALA G 272     -12.398  78.832  17.036  1.00  0.00           N  
ATOM   4320  CA  ALA G 272     -13.735  78.839  17.632  1.00  0.00           C  
ATOM   4321  C   ALA G 272     -13.896  77.865  18.802  1.00  0.00           C  
ATOM   4322  O   ALA G 272     -14.767  78.048  19.674  1.00  0.00           O  
ATOM   4323  CB  ALA G 272     -14.721  78.542  16.536  1.00  0.00           C  
ATOM   4324  H   ALA G 272     -12.282  78.408  16.109  1.00  0.00           H  
ATOM   4325  HA  ALA G 272     -13.909  79.819  18.050  1.00  0.00           H  
ATOM   4326 1HB  ALA G 272     -15.723  78.557  16.920  1.00  0.00           H  
ATOM   4327 2HB  ALA G 272     -14.613  79.282  15.746  1.00  0.00           H  
ATOM   4328 3HB  ALA G 272     -14.491  77.580  16.146  1.00  0.00           H  
ATOM   4329  N   GLN G 273     -13.060  76.839  18.834  1.00  0.00           N  
ATOM   4330  CA  GLN G 273     -13.098  75.914  19.939  1.00  0.00           C  
ATOM   4331  C   GLN G 273     -12.290  76.511  21.110  1.00  0.00           C  
ATOM   4332  O   GLN G 273     -12.731  76.498  22.264  1.00  0.00           O  
ATOM   4333  CB  GLN G 273     -12.570  74.538  19.523  1.00  0.00           C  
ATOM   4334  CG  GLN G 273     -12.675  73.473  20.609  1.00  0.00           C  
ATOM   4335  CD  GLN G 273     -12.280  72.081  20.118  1.00  0.00           C  
ATOM   4336  OE1 GLN G 273     -12.862  71.544  19.176  1.00  0.00           O  
ATOM   4337  NE2 GLN G 273     -11.275  71.497  20.759  1.00  0.00           N  
ATOM   4338  H   GLN G 273     -12.415  76.692  18.057  1.00  0.00           H  
ATOM   4339  HA  GLN G 273     -14.128  75.785  20.236  1.00  0.00           H  
ATOM   4340 1HB  GLN G 273     -13.119  74.193  18.644  1.00  0.00           H  
ATOM   4341 2HB  GLN G 273     -11.522  74.632  19.231  1.00  0.00           H  
ATOM   4342 1HG  GLN G 273     -12.011  73.750  21.430  1.00  0.00           H  
ATOM   4343 2HG  GLN G 273     -13.709  73.433  20.961  1.00  0.00           H  
ATOM   4344 1HE2 GLN G 273     -10.961  70.589  20.483  1.00  0.00           H  
ATOM   4345 2HE2 GLN G 273     -10.824  71.971  21.518  1.00  0.00           H  
ATOM   4346  N   ALA G 274     -11.126  77.091  20.796  1.00  0.00           N  
ATOM   4347  CA  ALA G 274     -10.255  77.716  21.786  1.00  0.00           C  
ATOM   4348  C   ALA G 274     -10.775  79.066  22.288  1.00  0.00           C  
ATOM   4349  O   ALA G 274     -10.577  79.417  23.450  1.00  0.00           O  
ATOM   4350  CB  ALA G 274      -8.885  77.923  21.189  1.00  0.00           C  
ATOM   4351  H   ALA G 274     -10.805  77.079  19.828  1.00  0.00           H  
ATOM   4352  HA  ALA G 274     -10.181  77.045  22.640  1.00  0.00           H  
ATOM   4353 1HB  ALA G 274      -8.219  78.362  21.932  1.00  0.00           H  
ATOM   4354 2HB  ALA G 274      -8.484  76.968  20.855  1.00  0.00           H  
ATOM   4355 3HB  ALA G 274      -8.985  78.591  20.343  1.00  0.00           H  
ATOM   4356  N   PHE G 275     -11.450  79.824  21.423  1.00  0.00           N  
ATOM   4357  CA  PHE G 275     -11.928  81.154  21.765  1.00  0.00           C  
ATOM   4358  C   PHE G 275     -13.444  81.280  21.467  1.00  0.00           C  
ATOM   4359  O   PHE G 275     -13.820  81.734  20.391  1.00  0.00           O  
ATOM   4360  CB  PHE G 275     -11.105  82.177  20.961  1.00  0.00           C  
ATOM   4361  CG  PHE G 275     -11.211  83.603  21.389  1.00  0.00           C  
ATOM   4362  CD1 PHE G 275     -11.895  83.964  22.532  1.00  0.00           C  
ATOM   4363  CD2 PHE G 275     -10.597  84.606  20.635  1.00  0.00           C  
ATOM   4364  CE1 PHE G 275     -11.963  85.296  22.920  1.00  0.00           C  
ATOM   4365  CE2 PHE G 275     -10.670  85.934  21.025  1.00  0.00           C  
ATOM   4366  CZ  PHE G 275     -11.349  86.276  22.168  1.00  0.00           C  
ATOM   4367  H   PHE G 275     -11.590  79.512  20.463  1.00  0.00           H  
ATOM   4368  HA  PHE G 275     -11.728  81.344  22.813  1.00  0.00           H  
ATOM   4369 1HB  PHE G 275     -10.054  81.895  20.994  1.00  0.00           H  
ATOM   4370 2HB  PHE G 275     -11.408  82.126  19.917  1.00  0.00           H  
ATOM   4371  HD1 PHE G 275     -12.388  83.190  23.134  1.00  0.00           H  
ATOM   4372  HD2 PHE G 275     -10.050  84.325  19.729  1.00  0.00           H  
ATOM   4373  HE1 PHE G 275     -12.510  85.565  23.827  1.00  0.00           H  
ATOM   4374  HE2 PHE G 275     -10.187  86.706  20.435  1.00  0.00           H  
ATOM   4375  HZ  PHE G 275     -11.405  87.319  22.483  1.00  0.00           H  
ATOM   4376  N   PRO G 276     -14.327  80.767  22.351  1.00  0.00           N  
ATOM   4377  CA  PRO G 276     -15.778  80.782  22.236  1.00  0.00           C  
ATOM   4378  C   PRO G 276     -16.348  82.171  22.489  1.00  0.00           C  
ATOM   4379  O   PRO G 276     -15.701  82.984  23.146  1.00  0.00           O  
ATOM   4380  CB  PRO G 276     -16.213  79.790  23.322  1.00  0.00           C  
ATOM   4381  CG  PRO G 276     -15.124  79.839  24.350  1.00  0.00           C  
ATOM   4382  CD  PRO G 276     -13.849  80.054  23.560  1.00  0.00           C  
ATOM   4383  HA  PRO G 276     -16.050  80.418  21.237  1.00  0.00           H  
ATOM   4384 1HB  PRO G 276     -17.179  80.098  23.733  1.00  0.00           H  
ATOM   4385 2HB  PRO G 276     -16.349  78.792  22.889  1.00  0.00           H  
ATOM   4386 1HG  PRO G 276     -15.315  80.645  25.071  1.00  0.00           H  
ATOM   4387 2HG  PRO G 276     -15.099  78.896  24.922  1.00  0.00           H  
ATOM   4388 1HD  PRO G 276     -13.183  80.660  24.165  1.00  0.00           H  
ATOM   4389 2HD  PRO G 276     -13.409  79.078  23.292  1.00  0.00           H  
ATOM   4390  N   ASN G 277     -17.577  82.423  22.020  1.00  0.00           N  
ATOM   4391  CA  ASN G 277     -18.298  83.676  22.309  1.00  0.00           C  
ATOM   4392  C   ASN G 277     -17.553  84.970  21.961  1.00  0.00           C  
ATOM   4393  O   ASN G 277     -17.580  85.934  22.729  1.00  0.00           O  
ATOM   4394  CB  ASN G 277     -18.735  83.734  23.765  1.00  0.00           C  
ATOM   4395  CG  ASN G 277     -19.833  82.770  24.116  1.00  0.00           C  
ATOM   4396  OD1 ASN G 277     -20.809  82.642  23.365  1.00  0.00           O  
ATOM   4397  ND2 ASN G 277     -19.703  82.111  25.243  1.00  0.00           N  
ATOM   4398  H   ASN G 277     -18.040  81.719  21.464  1.00  0.00           H  
ATOM   4399  HA  ASN G 277     -19.203  83.674  21.700  1.00  0.00           H  
ATOM   4400 1HB  ASN G 277     -17.881  83.536  24.413  1.00  0.00           H  
ATOM   4401 2HB  ASN G 277     -19.078  84.743  23.991  1.00  0.00           H  
ATOM   4402 1HD2 ASN G 277     -20.416  81.469  25.540  1.00  0.00           H  
ATOM   4403 2HD2 ASN G 277     -18.898  82.260  25.817  1.00  0.00           H  
ATOM   4404  N   THR G 278     -16.924  85.000  20.799  1.00  0.00           N  
ATOM   4405  CA  THR G 278     -16.184  86.168  20.346  1.00  0.00           C  
ATOM   4406  C   THR G 278     -16.315  86.453  18.865  1.00  0.00           C  
ATOM   4407  O   THR G 278     -16.364  85.534  18.038  1.00  0.00           O  
ATOM   4408  CB  THR G 278     -14.712  85.984  20.624  1.00  0.00           C  
ATOM   4409  OG1 THR G 278     -13.959  87.134  20.148  1.00  0.00           O  
ATOM   4410  CG2 THR G 278     -14.329  84.793  19.916  1.00  0.00           C  
ATOM   4411  H   THR G 278     -16.944  84.172  20.222  1.00  0.00           H  
ATOM   4412  HA  THR G 278     -16.549  87.038  20.893  1.00  0.00           H  
ATOM   4413  HB  THR G 278     -14.535  85.860  21.690  1.00  0.00           H  
ATOM   4414  HG1 THR G 278     -13.080  87.109  20.552  1.00  0.00           H  
ATOM   4415 1HG2 THR G 278     -13.302  84.590  20.035  1.00  0.00           H  
ATOM   4416 2HG2 THR G 278     -14.911  83.957  20.292  1.00  0.00           H  
ATOM   4417 3HG2 THR G 278     -14.552  84.945  18.909  1.00  0.00           H  
ATOM   4418  N   GLU G 279     -16.245  87.739  18.536  1.00  0.00           N  
ATOM   4419  CA  GLU G 279     -16.279  88.179  17.154  1.00  0.00           C  
ATOM   4420  C   GLU G 279     -15.089  87.663  16.363  1.00  0.00           C  
ATOM   4421  O   GLU G 279     -15.197  87.453  15.161  1.00  0.00           O  
ATOM   4422  CB  GLU G 279     -16.286  89.722  17.089  1.00  0.00           C  
ATOM   4423  CG  GLU G 279     -14.975  90.391  17.594  1.00  0.00           C  
ATOM   4424  CD  GLU G 279     -14.984  91.921  17.608  1.00  0.00           C  
ATOM   4425  OE1 GLU G 279     -15.811  92.516  16.964  1.00  0.00           O  
ATOM   4426  OE2 GLU G 279     -14.155  92.486  18.305  1.00  0.00           O  
ATOM   4427  H   GLU G 279     -16.180  88.423  19.278  1.00  0.00           H  
ATOM   4428  HA  GLU G 279     -17.192  87.797  16.693  1.00  0.00           H  
ATOM   4429 1HB  GLU G 279     -16.446  90.040  16.059  1.00  0.00           H  
ATOM   4430 2HB  GLU G 279     -17.111  90.108  17.685  1.00  0.00           H  
ATOM   4431 1HG  GLU G 279     -14.753  90.027  18.597  1.00  0.00           H  
ATOM   4432 2HG  GLU G 279     -14.167  90.081  16.942  1.00  0.00           H  
ATOM   4433  N   LEU G 280     -13.958  87.419  17.024  1.00  0.00           N  
ATOM   4434  CA  LEU G 280     -12.792  87.021  16.252  1.00  0.00           C  
ATOM   4435  C   LEU G 280     -12.950  85.624  15.700  1.00  0.00           C  
ATOM   4436  O   LEU G 280     -12.590  85.352  14.555  1.00  0.00           O  
ATOM   4437  CB  LEU G 280     -11.539  87.141  17.092  1.00  0.00           C  
ATOM   4438  CG  LEU G 280     -10.228  86.852  16.392  1.00  0.00           C  
ATOM   4439  CD1 LEU G 280     -10.044  87.744  15.139  1.00  0.00           C  
ATOM   4440  CD2 LEU G 280      -9.179  87.170  17.378  1.00  0.00           C  
ATOM   4441  H   LEU G 280     -13.922  87.541  18.037  1.00  0.00           H  
ATOM   4442  HA  LEU G 280     -12.694  87.705  15.415  1.00  0.00           H  
ATOM   4443 1HB  LEU G 280     -11.491  88.121  17.525  1.00  0.00           H  
ATOM   4444 2HB  LEU G 280     -11.623  86.426  17.912  1.00  0.00           H  
ATOM   4445  HG  LEU G 280     -10.174  85.806  16.084  1.00  0.00           H  
ATOM   4446 1HD1 LEU G 280      -9.084  87.528  14.690  1.00  0.00           H  
ATOM   4447 2HD1 LEU G 280     -10.834  87.534  14.418  1.00  0.00           H  
ATOM   4448 3HD1 LEU G 280     -10.076  88.773  15.409  1.00  0.00           H  
ATOM   4449 1HD2 LEU G 280      -8.220  87.025  16.978  1.00  0.00           H  
ATOM   4450 2HD2 LEU G 280      -9.272  88.210  17.669  1.00  0.00           H  
ATOM   4451 3HD2 LEU G 280      -9.317  86.531  18.240  1.00  0.00           H  
ATOM   4452  N   ALA G 281     -13.485  84.733  16.514  1.00  0.00           N  
ATOM   4453  CA  ALA G 281     -13.726  83.378  16.082  1.00  0.00           C  
ATOM   4454  C   ALA G 281     -14.802  83.378  15.010  1.00  0.00           C  
ATOM   4455  O   ALA G 281     -14.708  82.614  14.046  1.00  0.00           O  
ATOM   4456  CB  ALA G 281     -14.126  82.506  17.231  1.00  0.00           C  
ATOM   4457  H   ALA G 281     -13.753  85.023  17.438  1.00  0.00           H  
ATOM   4458  HA  ALA G 281     -12.808  82.983  15.646  1.00  0.00           H  
ATOM   4459 1HB  ALA G 281     -14.281  81.533  16.840  1.00  0.00           H  
ATOM   4460 2HB  ALA G 281     -13.338  82.487  17.987  1.00  0.00           H  
ATOM   4461 3HB  ALA G 281     -15.046  82.877  17.677  1.00  0.00           H  
ATOM   4462  N   GLU G 282     -15.813  84.258  15.141  1.00  0.00           N  
ATOM   4463  CA  GLU G 282     -16.835  84.277  14.102  1.00  0.00           C  
ATOM   4464  C   GLU G 282     -16.215  84.747  12.792  1.00  0.00           C  
ATOM   4465  O   GLU G 282     -16.532  84.200  11.731  1.00  0.00           O  
ATOM   4466  CB  GLU G 282     -18.019  85.190  14.424  1.00  0.00           C  
ATOM   4467  CG  GLU G 282     -18.938  84.769  15.559  1.00  0.00           C  
ATOM   4468  CD  GLU G 282     -20.159  85.708  15.754  1.00  0.00           C  
ATOM   4469  OE1 GLU G 282     -20.401  86.601  14.936  1.00  0.00           O  
ATOM   4470  OE2 GLU G 282     -20.850  85.513  16.724  1.00  0.00           O  
ATOM   4471  H   GLU G 282     -15.884  84.865  15.965  1.00  0.00           H  
ATOM   4472  HA  GLU G 282     -17.206  83.265  13.958  1.00  0.00           H  
ATOM   4473 1HB  GLU G 282     -17.656  86.198  14.631  1.00  0.00           H  
ATOM   4474 2HB  GLU G 282     -18.629  85.236  13.556  1.00  0.00           H  
ATOM   4475 1HG  GLU G 282     -19.304  83.763  15.365  1.00  0.00           H  
ATOM   4476 2HG  GLU G 282     -18.358  84.747  16.481  1.00  0.00           H  
ATOM   4477  N   LEU G 283     -15.292  85.722  12.863  1.00  0.00           N  
ATOM   4478  CA  LEU G 283     -14.635  86.206  11.659  1.00  0.00           C  
ATOM   4479  C   LEU G 283     -13.819  85.097  11.025  1.00  0.00           C  
ATOM   4480  O   LEU G 283     -13.869  84.930   9.810  1.00  0.00           O  
ATOM   4481  CB  LEU G 283     -13.694  87.382  11.965  1.00  0.00           C  
ATOM   4482  CG  LEU G 283     -14.324  88.732  12.352  1.00  0.00           C  
ATOM   4483  CD1 LEU G 283     -13.234  89.676  12.875  1.00  0.00           C  
ATOM   4484  CD2 LEU G 283     -14.959  89.343  11.137  1.00  0.00           C  
ATOM   4485  H   LEU G 283     -15.082  86.159  13.763  1.00  0.00           H  
ATOM   4486  HA  LEU G 283     -15.395  86.531  10.952  1.00  0.00           H  
ATOM   4487 1HB  LEU G 283     -13.021  87.089  12.765  1.00  0.00           H  
ATOM   4488 2HB  LEU G 283     -13.111  87.555  11.080  1.00  0.00           H  
ATOM   4489  HG  LEU G 283     -15.071  88.588  13.112  1.00  0.00           H  
ATOM   4490 1HD1 LEU G 283     -13.678  90.634  13.136  1.00  0.00           H  
ATOM   4491 2HD1 LEU G 283     -12.761  89.250  13.748  1.00  0.00           H  
ATOM   4492 3HD1 LEU G 283     -12.506  89.816  12.101  1.00  0.00           H  
ATOM   4493 1HD2 LEU G 283     -15.405  90.302  11.403  1.00  0.00           H  
ATOM   4494 2HD2 LEU G 283     -14.198  89.505  10.382  1.00  0.00           H  
ATOM   4495 3HD2 LEU G 283     -15.729  88.681  10.749  1.00  0.00           H  
ATOM   4496  N   MET G 284     -13.125  84.282  11.831  1.00  0.00           N  
ATOM   4497  CA  MET G 284     -12.334  83.215  11.230  1.00  0.00           C  
ATOM   4498  C   MET G 284     -13.213  82.162  10.575  1.00  0.00           C  
ATOM   4499  O   MET G 284     -12.846  81.620   9.526  1.00  0.00           O  
ATOM   4500  CB  MET G 284     -11.446  82.522  12.257  1.00  0.00           C  
ATOM   4501  CG  MET G 284     -10.368  83.374  12.826  1.00  0.00           C  
ATOM   4502  SD  MET G 284      -9.260  84.013  11.584  1.00  0.00           S  
ATOM   4503  CE  MET G 284      -8.293  85.013  12.647  1.00  0.00           C  
ATOM   4504  H   MET G 284     -13.104  84.456  12.842  1.00  0.00           H  
ATOM   4505  HA  MET G 284     -11.703  83.651  10.460  1.00  0.00           H  
ATOM   4506 1HB  MET G 284     -12.068  82.168  13.085  1.00  0.00           H  
ATOM   4507 2HB  MET G 284     -10.981  81.655  11.805  1.00  0.00           H  
ATOM   4508 1HG  MET G 284     -10.807  84.213  13.354  1.00  0.00           H  
ATOM   4509 2HG  MET G 284      -9.795  82.790  13.538  1.00  0.00           H  
ATOM   4510 1HE  MET G 284      -7.568  85.536  12.077  1.00  0.00           H  
ATOM   4511 2HE  MET G 284      -8.936  85.724  13.149  1.00  0.00           H  
ATOM   4512 3HE  MET G 284      -7.801  84.391  13.375  1.00  0.00           H  
ATOM   4513  N   LEU G 285     -14.380  81.873  11.163  1.00  0.00           N  
ATOM   4514  CA  LEU G 285     -15.224  80.856  10.558  1.00  0.00           C  
ATOM   4515  C   LEU G 285     -15.879  81.397   9.291  1.00  0.00           C  
ATOM   4516  O   LEU G 285     -15.950  80.680   8.291  1.00  0.00           O  
ATOM   4517  CB  LEU G 285     -16.307  80.379  11.521  1.00  0.00           C  
ATOM   4518  CG  LEU G 285     -15.856  79.631  12.794  1.00  0.00           C  
ATOM   4519  CD1 LEU G 285     -17.037  79.382  13.623  1.00  0.00           C  
ATOM   4520  CD2 LEU G 285     -15.248  78.353  12.485  1.00  0.00           C  
ATOM   4521  H   LEU G 285     -14.642  82.322  12.047  1.00  0.00           H  
ATOM   4522  HA  LEU G 285     -14.605  80.010  10.287  1.00  0.00           H  
ATOM   4523 1HB  LEU G 285     -16.868  81.248  11.845  1.00  0.00           H  
ATOM   4524 2HB  LEU G 285     -16.966  79.716  10.974  1.00  0.00           H  
ATOM   4525  HG  LEU G 285     -15.153  80.258  13.342  1.00  0.00           H  
ATOM   4526 1HD1 LEU G 285     -16.768  78.880  14.542  1.00  0.00           H  
ATOM   4527 2HD1 LEU G 285     -17.492  80.311  13.830  1.00  0.00           H  
ATOM   4528 3HD1 LEU G 285     -17.716  78.769  13.078  1.00  0.00           H  
ATOM   4529 1HD2 LEU G 285     -14.965  77.888  13.414  1.00  0.00           H  
ATOM   4530 2HD2 LEU G 285     -15.971  77.741  11.968  1.00  0.00           H  
ATOM   4531 3HD2 LEU G 285     -14.388  78.492  11.875  1.00  0.00           H  
ATOM   4532  N   ARG G 286     -16.308  82.675   9.301  1.00  0.00           N  
ATOM   4533  CA  ARG G 286     -16.923  83.263   8.109  1.00  0.00           C  
ATOM   4534  C   ARG G 286     -15.877  83.421   7.011  1.00  0.00           C  
ATOM   4535  O   ARG G 286     -16.167  83.212   5.833  1.00  0.00           O  
ATOM   4536  CB  ARG G 286     -17.609  84.608   8.393  1.00  0.00           C  
ATOM   4537  CG  ARG G 286     -18.891  84.494   9.245  1.00  0.00           C  
ATOM   4538  CD  ARG G 286     -19.737  85.750   9.318  1.00  0.00           C  
ATOM   4539  NE  ARG G 286     -20.890  85.572  10.256  1.00  0.00           N  
ATOM   4540  CZ  ARG G 286     -20.911  86.047  11.530  1.00  0.00           C  
ATOM   4541  NH1 ARG G 286     -19.917  86.769  11.964  1.00  0.00           N  
ATOM   4542  NH2 ARG G 286     -21.908  85.811  12.390  1.00  0.00           N  
ATOM   4543  H   ARG G 286     -16.234  83.235  10.156  1.00  0.00           H  
ATOM   4544  HA  ARG G 286     -17.694  82.579   7.753  1.00  0.00           H  
ATOM   4545 1HB  ARG G 286     -16.910  85.258   8.927  1.00  0.00           H  
ATOM   4546 2HB  ARG G 286     -17.864  85.096   7.455  1.00  0.00           H  
ATOM   4547 1HG  ARG G 286     -19.506  83.724   8.803  1.00  0.00           H  
ATOM   4548 2HG  ARG G 286     -18.620  84.210  10.254  1.00  0.00           H  
ATOM   4549 1HD  ARG G 286     -19.126  86.577   9.678  1.00  0.00           H  
ATOM   4550 2HD  ARG G 286     -20.131  85.987   8.331  1.00  0.00           H  
ATOM   4551  HE  ARG G 286     -21.675  85.013   9.948  1.00  0.00           H  
ATOM   4552 1HH1 ARG G 286     -19.132  86.979  11.368  1.00  0.00           H  
ATOM   4553 2HH1 ARG G 286     -19.963  87.115  12.937  1.00  0.00           H  
ATOM   4554 1HH2 ARG G 286     -22.742  85.238  12.160  1.00  0.00           H  
ATOM   4555 2HH2 ARG G 286     -21.795  86.189  13.344  1.00  0.00           H  
ATOM   4556  N   LEU G 287     -14.643  83.740   7.397  1.00  0.00           N  
ATOM   4557  CA  LEU G 287     -13.563  83.914   6.448  1.00  0.00           C  
ATOM   4558  C   LEU G 287     -13.255  82.573   5.790  1.00  0.00           C  
ATOM   4559  O   LEU G 287     -13.109  82.500   4.568  1.00  0.00           O  
ATOM   4560  CB  LEU G 287     -12.339  84.440   7.209  1.00  0.00           C  
ATOM   4561  CG  LEU G 287     -11.119  84.749   6.475  1.00  0.00           C  
ATOM   4562  CD1 LEU G 287     -11.360  85.792   5.394  1.00  0.00           C  
ATOM   4563  CD2 LEU G 287     -10.127  85.307   7.487  1.00  0.00           C  
ATOM   4564  H   LEU G 287     -14.447  83.921   8.382  1.00  0.00           H  
ATOM   4565  HA  LEU G 287     -13.867  84.631   5.686  1.00  0.00           H  
ATOM   4566 1HB  LEU G 287     -12.583  85.272   7.781  1.00  0.00           H  
ATOM   4567 2HB  LEU G 287     -12.059  83.661   7.915  1.00  0.00           H  
ATOM   4568  HG  LEU G 287     -10.767  83.853   6.023  1.00  0.00           H  
ATOM   4569 1HD1 LEU G 287     -10.432  86.002   4.867  1.00  0.00           H  
ATOM   4570 2HD1 LEU G 287     -12.092  85.423   4.700  1.00  0.00           H  
ATOM   4571 3HD1 LEU G 287     -11.717  86.700   5.838  1.00  0.00           H  
ATOM   4572 1HD2 LEU G 287      -9.196  85.533   7.001  1.00  0.00           H  
ATOM   4573 2HD2 LEU G 287     -10.544  86.209   7.911  1.00  0.00           H  
ATOM   4574 3HD2 LEU G 287      -9.964  84.580   8.279  1.00  0.00           H  
ATOM   4575  N   ALA G 288     -13.201  81.501   6.598  1.00  0.00           N  
ATOM   4576  CA  ALA G 288     -12.959  80.154   6.099  1.00  0.00           C  
ATOM   4577  C   ALA G 288     -14.112  79.657   5.212  1.00  0.00           C  
ATOM   4578  O   ALA G 288     -13.886  78.942   4.228  1.00  0.00           O  
ATOM   4579  CB  ALA G 288     -12.740  79.224   7.273  1.00  0.00           C  
ATOM   4580  H   ALA G 288     -13.302  81.623   7.609  1.00  0.00           H  
ATOM   4581  HA  ALA G 288     -12.062  80.179   5.496  1.00  0.00           H  
ATOM   4582 1HB  ALA G 288     -12.515  78.229   6.928  1.00  0.00           H  
ATOM   4583 2HB  ALA G 288     -11.915  79.594   7.863  1.00  0.00           H  
ATOM   4584 3HB  ALA G 288     -13.634  79.210   7.886  1.00  0.00           H  
ATOM   4585  N   GLU G 289     -15.355  80.027   5.569  1.00  0.00           N  
ATOM   4586  CA  GLU G 289     -16.546  79.618   4.823  1.00  0.00           C  
ATOM   4587  C   GLU G 289     -16.536  80.229   3.439  1.00  0.00           C  
ATOM   4588  O   GLU G 289     -16.722  79.536   2.428  1.00  0.00           O  
ATOM   4589  CB  GLU G 289     -17.814  80.065   5.567  1.00  0.00           C  
ATOM   4590  CG  GLU G 289     -19.122  79.679   4.904  1.00  0.00           C  
ATOM   4591  CD  GLU G 289     -20.355  80.172   5.643  1.00  0.00           C  
ATOM   4592  OE1 GLU G 289     -20.351  80.209   6.848  1.00  0.00           O  
ATOM   4593  OE2 GLU G 289     -21.306  80.522   4.980  1.00  0.00           O  
ATOM   4594  H   GLU G 289     -15.484  80.575   6.422  1.00  0.00           H  
ATOM   4595  HA  GLU G 289     -16.546  78.533   4.724  1.00  0.00           H  
ATOM   4596 1HB  GLU G 289     -17.807  79.643   6.575  1.00  0.00           H  
ATOM   4597 2HB  GLU G 289     -17.805  81.146   5.672  1.00  0.00           H  
ATOM   4598 1HG  GLU G 289     -19.134  80.067   3.885  1.00  0.00           H  
ATOM   4599 2HG  GLU G 289     -19.163  78.594   4.858  1.00  0.00           H  
ATOM   4600  N   VAL G 290     -16.257  81.526   3.392  1.00  0.00           N  
ATOM   4601  CA  VAL G 290     -16.201  82.228   2.134  1.00  0.00           C  
ATOM   4602  C   VAL G 290     -15.029  81.697   1.330  1.00  0.00           C  
ATOM   4603  O   VAL G 290     -15.170  81.399   0.147  1.00  0.00           O  
ATOM   4604  CB  VAL G 290     -16.063  83.741   2.353  1.00  0.00           C  
ATOM   4605  CG1 VAL G 290     -15.820  84.414   1.046  1.00  0.00           C  
ATOM   4606  CG2 VAL G 290     -17.327  84.305   2.971  1.00  0.00           C  
ATOM   4607  H   VAL G 290     -16.111  82.045   4.264  1.00  0.00           H  
ATOM   4608  HA  VAL G 290     -17.124  82.043   1.583  1.00  0.00           H  
ATOM   4609  HB  VAL G 290     -15.218  83.924   3.012  1.00  0.00           H  
ATOM   4610 1HG1 VAL G 290     -15.705  85.474   1.210  1.00  0.00           H  
ATOM   4611 2HG1 VAL G 290     -14.927  84.011   0.599  1.00  0.00           H  
ATOM   4612 3HG1 VAL G 290     -16.659  84.240   0.379  1.00  0.00           H  
ATOM   4613 1HG2 VAL G 290     -17.206  85.372   3.124  1.00  0.00           H  
ATOM   4614 2HG2 VAL G 290     -18.163  84.120   2.295  1.00  0.00           H  
ATOM   4615 3HG2 VAL G 290     -17.520  83.822   3.921  1.00  0.00           H  
ATOM   4616  N   ALA G 291     -13.879  81.499   1.977  1.00  0.00           N  
ATOM   4617  CA  ALA G 291     -12.704  81.010   1.278  1.00  0.00           C  
ATOM   4618  C   ALA G 291     -12.951  79.663   0.623  1.00  0.00           C  
ATOM   4619  O   ALA G 291     -12.459  79.420  -0.487  1.00  0.00           O  
ATOM   4620  CB  ALA G 291     -11.561  80.907   2.241  1.00  0.00           C  
ATOM   4621  H   ALA G 291     -13.790  81.740   2.967  1.00  0.00           H  
ATOM   4622  HA  ALA G 291     -12.454  81.722   0.496  1.00  0.00           H  
ATOM   4623 1HB  ALA G 291     -10.723  80.586   1.709  1.00  0.00           H  
ATOM   4624 2HB  ALA G 291     -11.358  81.869   2.702  1.00  0.00           H  
ATOM   4625 3HB  ALA G 291     -11.822  80.188   3.006  1.00  0.00           H  
ATOM   4626  N   ALA G 292     -13.722  78.787   1.285  1.00  0.00           N  
ATOM   4627  CA  ALA G 292     -14.056  77.508   0.681  1.00  0.00           C  
ATOM   4628  C   ALA G 292     -14.878  77.745  -0.586  1.00  0.00           C  
ATOM   4629  O   ALA G 292     -14.645  77.117  -1.622  1.00  0.00           O  
ATOM   4630  CB  ALA G 292     -14.845  76.647   1.664  1.00  0.00           C  
ATOM   4631  H   ALA G 292     -14.059  79.003   2.228  1.00  0.00           H  
ATOM   4632  HA  ALA G 292     -13.133  77.002   0.407  1.00  0.00           H  
ATOM   4633 1HB  ALA G 292     -15.083  75.688   1.206  1.00  0.00           H  
ATOM   4634 2HB  ALA G 292     -14.259  76.488   2.566  1.00  0.00           H  
ATOM   4635 3HB  ALA G 292     -15.768  77.162   1.929  1.00  0.00           H  
ATOM   4636  N   ARG G 293     -15.801  78.717  -0.538  1.00  0.00           N  
ATOM   4637  CA  ARG G 293     -16.622  79.007  -1.709  1.00  0.00           C  
ATOM   4638  C   ARG G 293     -15.782  79.633  -2.826  1.00  0.00           C  
ATOM   4639  O   ARG G 293     -15.994  79.334  -4.003  1.00  0.00           O  
ATOM   4640  CB  ARG G 293     -17.790  79.910  -1.375  1.00  0.00           C  
ATOM   4641  CG  ARG G 293     -18.698  80.202  -2.560  1.00  0.00           C  
ATOM   4642  CD  ARG G 293     -19.433  79.008  -3.053  1.00  0.00           C  
ATOM   4643  NE  ARG G 293     -20.225  79.324  -4.248  1.00  0.00           N  
ATOM   4644  CZ  ARG G 293     -21.454  79.860  -4.257  1.00  0.00           C  
ATOM   4645  NH1 ARG G 293     -22.078  80.171  -3.140  1.00  0.00           N  
ATOM   4646  NH2 ARG G 293     -22.013  80.070  -5.424  1.00  0.00           N  
ATOM   4647  H   ARG G 293     -15.960  79.227   0.339  1.00  0.00           H  
ATOM   4648  HA  ARG G 293     -17.031  78.066  -2.074  1.00  0.00           H  
ATOM   4649 1HB  ARG G 293     -18.386  79.468  -0.578  1.00  0.00           H  
ATOM   4650 2HB  ARG G 293     -17.417  80.871  -1.009  1.00  0.00           H  
ATOM   4651 1HG  ARG G 293     -19.431  80.951  -2.278  1.00  0.00           H  
ATOM   4652 2HG  ARG G 293     -18.088  80.569  -3.383  1.00  0.00           H  
ATOM   4653 1HD  ARG G 293     -18.720  78.227  -3.316  1.00  0.00           H  
ATOM   4654 2HD  ARG G 293     -20.108  78.644  -2.280  1.00  0.00           H  
ATOM   4655  HE  ARG G 293     -19.826  79.125  -5.179  1.00  0.00           H  
ATOM   4656 1HH1 ARG G 293     -21.628  80.015  -2.250  1.00  0.00           H  
ATOM   4657 2HH1 ARG G 293     -23.001  80.581  -3.176  1.00  0.00           H  
ATOM   4658 1HH2 ARG G 293     -21.477  79.809  -6.268  1.00  0.00           H  
ATOM   4659 2HH2 ARG G 293     -22.932  80.478  -5.493  1.00  0.00           H  
ATOM   4660  N   VAL G 294     -14.812  80.475  -2.462  1.00  0.00           N  
ATOM   4661  CA  VAL G 294     -13.954  81.104  -3.460  1.00  0.00           C  
ATOM   4662  C   VAL G 294     -13.147  80.071  -4.205  1.00  0.00           C  
ATOM   4663  O   VAL G 294     -13.090  80.093  -5.440  1.00  0.00           O  
ATOM   4664  CB  VAL G 294     -12.966  82.086  -2.810  1.00  0.00           C  
ATOM   4665  CG1 VAL G 294     -11.945  82.522  -3.813  1.00  0.00           C  
ATOM   4666  CG2 VAL G 294     -13.716  83.291  -2.317  1.00  0.00           C  
ATOM   4667  H   VAL G 294     -14.710  80.696  -1.470  1.00  0.00           H  
ATOM   4668  HA  VAL G 294     -14.584  81.643  -4.166  1.00  0.00           H  
ATOM   4669  HB  VAL G 294     -12.451  81.592  -1.991  1.00  0.00           H  
ATOM   4670 1HG1 VAL G 294     -11.250  83.203  -3.339  1.00  0.00           H  
ATOM   4671 2HG1 VAL G 294     -11.404  81.656  -4.188  1.00  0.00           H  
ATOM   4672 3HG1 VAL G 294     -12.442  83.015  -4.623  1.00  0.00           H  
ATOM   4673 1HG2 VAL G 294     -13.056  83.993  -1.871  1.00  0.00           H  
ATOM   4674 2HG2 VAL G 294     -14.210  83.763  -3.162  1.00  0.00           H  
ATOM   4675 3HG2 VAL G 294     -14.450  82.979  -1.591  1.00  0.00           H  
ATOM   4676  N   MET G 295     -12.540  79.139  -3.473  1.00  0.00           N  
ATOM   4677  CA  MET G 295     -11.773  78.129  -4.165  1.00  0.00           C  
ATOM   4678  C   MET G 295     -12.690  77.263  -5.018  1.00  0.00           C  
ATOM   4679  O   MET G 295     -12.332  76.937  -6.150  1.00  0.00           O  
ATOM   4680  CB  MET G 295     -10.934  77.305  -3.204  1.00  0.00           C  
ATOM   4681  CG  MET G 295     -10.006  76.300  -3.920  1.00  0.00           C  
ATOM   4682  SD  MET G 295      -8.928  75.440  -2.799  1.00  0.00           S  
ATOM   4683  CE  MET G 295      -7.947  76.819  -2.323  1.00  0.00           C  
ATOM   4684  H   MET G 295     -12.608  79.153  -2.449  1.00  0.00           H  
ATOM   4685  HA  MET G 295     -11.086  78.631  -4.840  1.00  0.00           H  
ATOM   4686 1HB  MET G 295     -10.313  77.976  -2.612  1.00  0.00           H  
ATOM   4687 2HB  MET G 295     -11.586  76.782  -2.506  1.00  0.00           H  
ATOM   4688 1HG  MET G 295     -10.611  75.558  -4.452  1.00  0.00           H  
ATOM   4689 2HG  MET G 295      -9.392  76.826  -4.654  1.00  0.00           H  
ATOM   4690 1HE  MET G 295      -7.213  76.519  -1.598  1.00  0.00           H  
ATOM   4691 2HE  MET G 295      -7.453  77.210  -3.200  1.00  0.00           H  
ATOM   4692 3HE  MET G 295      -8.588  77.587  -1.897  1.00  0.00           H  
ATOM   4693  N   LYS G 296     -13.893  76.942  -4.513  1.00  0.00           N  
ATOM   4694  CA  LYS G 296     -14.833  76.119  -5.265  1.00  0.00           C  
ATOM   4695  C   LYS G 296     -15.189  76.793  -6.591  1.00  0.00           C  
ATOM   4696  O   LYS G 296     -15.226  76.129  -7.630  1.00  0.00           O  
ATOM   4697  CB  LYS G 296     -16.089  75.857  -4.414  1.00  0.00           C  
ATOM   4698  CG  LYS G 296     -17.134  74.890  -4.979  1.00  0.00           C  
ATOM   4699  CD  LYS G 296     -18.235  74.614  -3.906  1.00  0.00           C  
ATOM   4700  CE  LYS G 296     -19.310  73.626  -4.397  1.00  0.00           C  
ATOM   4701  NZ  LYS G 296     -20.368  73.332  -3.330  1.00  0.00           N  
ATOM   4702  H   LYS G 296     -14.151  77.230  -3.564  1.00  0.00           H  
ATOM   4703  HA  LYS G 296     -14.356  75.166  -5.495  1.00  0.00           H  
ATOM   4704 1HB  LYS G 296     -15.802  75.512  -3.443  1.00  0.00           H  
ATOM   4705 2HB  LYS G 296     -16.600  76.804  -4.265  1.00  0.00           H  
ATOM   4706 1HG  LYS G 296     -17.594  75.331  -5.867  1.00  0.00           H  
ATOM   4707 2HG  LYS G 296     -16.652  73.952  -5.257  1.00  0.00           H  
ATOM   4708 1HD  LYS G 296     -17.763  74.199  -3.009  1.00  0.00           H  
ATOM   4709 2HD  LYS G 296     -18.715  75.553  -3.636  1.00  0.00           H  
ATOM   4710 1HE  LYS G 296     -19.802  74.050  -5.271  1.00  0.00           H  
ATOM   4711 2HE  LYS G 296     -18.830  72.690  -4.681  1.00  0.00           H  
ATOM   4712 1HZ  LYS G 296     -21.051  72.685  -3.690  1.00  0.00           H  
ATOM   4713 2HZ  LYS G 296     -19.958  72.903  -2.479  1.00  0.00           H  
ATOM   4714 3HZ  LYS G 296     -20.833  74.180  -3.064  1.00  0.00           H  
ATOM   4715  N   GLU G 297     -15.402  78.116  -6.577  1.00  0.00           N  
ATOM   4716  CA  GLU G 297     -15.728  78.815  -7.815  1.00  0.00           C  
ATOM   4717  C   GLU G 297     -14.533  78.862  -8.777  1.00  0.00           C  
ATOM   4718  O   GLU G 297     -14.724  78.738  -9.994  1.00  0.00           O  
ATOM   4719  CB  GLU G 297     -16.277  80.212  -7.530  1.00  0.00           C  
ATOM   4720  CG  GLU G 297     -17.677  80.213  -6.901  1.00  0.00           C  
ATOM   4721  CD  GLU G 297     -18.724  79.538  -7.786  1.00  0.00           C  
ATOM   4722  OE1 GLU G 297     -18.491  79.427  -8.972  1.00  0.00           O  
ATOM   4723  OE2 GLU G 297     -19.756  79.132  -7.273  1.00  0.00           O  
ATOM   4724  H   GLU G 297     -15.376  78.624  -5.687  1.00  0.00           H  
ATOM   4725  HA  GLU G 297     -16.522  78.259  -8.308  1.00  0.00           H  
ATOM   4726 1HB  GLU G 297     -15.617  80.709  -6.821  1.00  0.00           H  
ATOM   4727 2HB  GLU G 297     -16.297  80.802  -8.445  1.00  0.00           H  
ATOM   4728 1HG  GLU G 297     -17.631  79.690  -5.948  1.00  0.00           H  
ATOM   4729 2HG  GLU G 297     -17.976  81.246  -6.705  1.00  0.00           H  
ATOM   4730  N   LEU G 298     -13.305  78.990  -8.254  1.00  0.00           N  
ATOM   4731  CA  LEU G 298     -12.136  78.970  -9.132  1.00  0.00           C  
ATOM   4732  C   LEU G 298     -12.015  77.588  -9.786  1.00  0.00           C  
ATOM   4733  O   LEU G 298     -11.718  77.485 -10.984  1.00  0.00           O  
ATOM   4734  CB  LEU G 298     -10.864  79.321  -8.339  1.00  0.00           C  
ATOM   4735  CG  LEU G 298     -10.745  80.795  -7.882  1.00  0.00           C  
ATOM   4736  CD1 LEU G 298      -9.631  80.938  -6.900  1.00  0.00           C  
ATOM   4737  CD2 LEU G 298     -10.456  81.674  -9.091  1.00  0.00           C  
ATOM   4738  H   LEU G 298     -13.193  79.123  -7.242  1.00  0.00           H  
ATOM   4739  HA  LEU G 298     -12.274  79.715  -9.913  1.00  0.00           H  
ATOM   4740 1HB  LEU G 298     -10.838  78.696  -7.447  1.00  0.00           H  
ATOM   4741 2HB  LEU G 298      -9.990  79.084  -8.950  1.00  0.00           H  
ATOM   4742  HG  LEU G 298     -11.666  81.098  -7.401  1.00  0.00           H  
ATOM   4743 1HD1 LEU G 298      -9.564  81.972  -6.576  1.00  0.00           H  
ATOM   4744 2HD1 LEU G 298      -9.863  80.311  -6.059  1.00  0.00           H  
ATOM   4745 3HD1 LEU G 298      -8.688  80.631  -7.350  1.00  0.00           H  
ATOM   4746 1HD2 LEU G 298     -10.359  82.706  -8.768  1.00  0.00           H  
ATOM   4747 2HD2 LEU G 298      -9.521  81.352  -9.559  1.00  0.00           H  
ATOM   4748 3HD2 LEU G 298     -11.267  81.583  -9.810  1.00  0.00           H  
ATOM   4749  N   GLU G 299     -12.310  76.525  -9.017  1.00  0.00           N  
ATOM   4750  CA  GLU G 299     -12.262  75.170  -9.559  1.00  0.00           C  
ATOM   4751  C   GLU G 299     -13.329  74.983 -10.641  1.00  0.00           C  
ATOM   4752  O   GLU G 299     -13.057  74.358 -11.672  1.00  0.00           O  
ATOM   4753  CB  GLU G 299     -12.460  74.116  -8.455  1.00  0.00           C  
ATOM   4754  CG  GLU G 299     -11.296  73.975  -7.456  1.00  0.00           C  
ATOM   4755  CD  GLU G 299     -11.590  72.986  -6.332  1.00  0.00           C  
ATOM   4756  OE1 GLU G 299     -12.704  72.523  -6.247  1.00  0.00           O  
ATOM   4757  OE2 GLU G 299     -10.697  72.695  -5.568  1.00  0.00           O  
ATOM   4758  H   GLU G 299     -12.536  76.669  -8.029  1.00  0.00           H  
ATOM   4759  HA  GLU G 299     -11.283  75.016 -10.012  1.00  0.00           H  
ATOM   4760 1HB  GLU G 299     -13.350  74.365  -7.881  1.00  0.00           H  
ATOM   4761 2HB  GLU G 299     -12.631  73.143  -8.912  1.00  0.00           H  
ATOM   4762 1HG  GLU G 299     -10.412  73.640  -7.995  1.00  0.00           H  
ATOM   4763 2HG  GLU G 299     -11.075  74.949  -7.030  1.00  0.00           H  
ATOM   4764  N   ARG G 300     -14.530  75.551 -10.434  1.00  0.00           N  
ATOM   4765  CA  ARG G 300     -15.585  75.430 -11.436  1.00  0.00           C  
ATOM   4766  C   ARG G 300     -15.193  76.139 -12.729  1.00  0.00           C  
ATOM   4767  O   ARG G 300     -15.398  75.593 -13.818  1.00  0.00           O  
ATOM   4768  CB  ARG G 300     -16.911  76.000 -10.928  1.00  0.00           C  
ATOM   4769  CG  ARG G 300     -17.586  75.178  -9.824  1.00  0.00           C  
ATOM   4770  CD  ARG G 300     -18.907  75.750  -9.360  1.00  0.00           C  
ATOM   4771  NE  ARG G 300     -19.964  75.574 -10.359  1.00  0.00           N  
ATOM   4772  CZ  ARG G 300     -20.577  76.561 -11.076  1.00  0.00           C  
ATOM   4773  NH1 ARG G 300     -20.301  77.843 -10.907  1.00  0.00           N  
ATOM   4774  NH2 ARG G 300     -21.488  76.221 -11.972  1.00  0.00           N  
ATOM   4775  H   ARG G 300     -14.716  76.026  -9.545  1.00  0.00           H  
ATOM   4776  HA  ARG G 300     -15.730  74.371 -11.653  1.00  0.00           H  
ATOM   4777 1HB  ARG G 300     -16.742  77.003 -10.532  1.00  0.00           H  
ATOM   4778 2HB  ARG G 300     -17.611  76.094 -11.758  1.00  0.00           H  
ATOM   4779 1HG  ARG G 300     -17.774  74.174 -10.202  1.00  0.00           H  
ATOM   4780 2HG  ARG G 300     -16.933  75.111  -8.970  1.00  0.00           H  
ATOM   4781 1HD  ARG G 300     -19.215  75.257  -8.439  1.00  0.00           H  
ATOM   4782 2HD  ARG G 300     -18.789  76.819  -9.174  1.00  0.00           H  
ATOM   4783  HE  ARG G 300     -20.245  74.624 -10.558  1.00  0.00           H  
ATOM   4784 1HH1 ARG G 300     -19.606  78.173 -10.219  1.00  0.00           H  
ATOM   4785 2HH1 ARG G 300     -20.794  78.550 -11.485  1.00  0.00           H  
ATOM   4786 1HH2 ARG G 300     -21.714  75.251 -12.121  1.00  0.00           H  
ATOM   4787 2HH2 ARG G 300     -21.951  76.940 -12.518  1.00  0.00           H  
ATOM   4788  N   ASN G 301     -14.554  77.312 -12.617  1.00  0.00           N  
ATOM   4789  CA  ASN G 301     -14.148  78.026 -13.823  1.00  0.00           C  
ATOM   4790  C   ASN G 301     -13.085  77.239 -14.556  1.00  0.00           C  
ATOM   4791  O   ASN G 301     -13.120  77.124 -15.785  1.00  0.00           O  
ATOM   4792  CB  ASN G 301     -13.614  79.401 -13.472  1.00  0.00           C  
ATOM   4793  CG  ASN G 301     -14.688  80.326 -13.099  1.00  0.00           C  
ATOM   4794  OD1 ASN G 301     -15.808  80.142 -13.555  1.00  0.00           O  
ATOM   4795  ND2 ASN G 301     -14.401  81.296 -12.282  1.00  0.00           N  
ATOM   4796  H   ASN G 301     -14.409  77.729 -11.691  1.00  0.00           H  
ATOM   4797  HA  ASN G 301     -15.010  78.124 -14.484  1.00  0.00           H  
ATOM   4798 1HB  ASN G 301     -12.914  79.315 -12.636  1.00  0.00           H  
ATOM   4799 2HB  ASN G 301     -13.065  79.807 -14.319  1.00  0.00           H  
ATOM   4800 1HD2 ASN G 301     -15.122  81.930 -12.000  1.00  0.00           H  
ATOM   4801 2HD2 ASN G 301     -13.474  81.394 -11.931  1.00  0.00           H  
ATOM   4802  N   ASP G 302     -12.201  76.600 -13.795  1.00  0.00           N  
ATOM   4803  CA  ASP G 302     -11.124  75.852 -14.393  1.00  0.00           C  
ATOM   4804  C   ASP G 302     -11.658  74.637 -15.142  1.00  0.00           C  
ATOM   4805  O   ASP G 302     -11.206  74.375 -16.259  1.00  0.00           O  
ATOM   4806  CB  ASP G 302     -10.121  75.458 -13.303  1.00  0.00           C  
ATOM   4807  CG  ASP G 302      -8.853  74.834 -13.808  1.00  0.00           C  
ATOM   4808  OD1 ASP G 302      -8.281  75.321 -14.772  1.00  0.00           O  
ATOM   4809  OD2 ASP G 302      -8.391  73.859 -13.236  1.00  0.00           O  
ATOM   4810  H   ASP G 302     -12.226  76.717 -12.778  1.00  0.00           H  
ATOM   4811  HA  ASP G 302     -10.616  76.499 -15.107  1.00  0.00           H  
ATOM   4812 1HB  ASP G 302      -9.871  76.345 -12.711  1.00  0.00           H  
ATOM   4813 2HB  ASP G 302     -10.605  74.753 -12.624  1.00  0.00           H  
ATOM   4814  N   GLU G 303     -12.669  73.943 -14.594  1.00  0.00           N  
ATOM   4815  CA  GLU G 303     -13.224  72.804 -15.325  1.00  0.00           C  
ATOM   4816  C   GLU G 303     -13.980  73.242 -16.582  1.00  0.00           C  
ATOM   4817  O   GLU G 303     -13.870  72.606 -17.633  1.00  0.00           O  
ATOM   4818  CB  GLU G 303     -14.166  71.950 -14.473  1.00  0.00           C  
ATOM   4819  CG  GLU G 303     -13.509  71.144 -13.356  1.00  0.00           C  
ATOM   4820  CD  GLU G 303     -14.466  70.128 -12.735  1.00  0.00           C  
ATOM   4821  OE1 GLU G 303     -15.572  69.980 -13.246  1.00  0.00           O  
ATOM   4822  OE2 GLU G 303     -14.091  69.472 -11.797  1.00  0.00           O  
ATOM   4823  H   GLU G 303     -13.005  74.188 -13.657  1.00  0.00           H  
ATOM   4824  HA  GLU G 303     -12.394  72.171 -15.635  1.00  0.00           H  
ATOM   4825 1HB  GLU G 303     -14.901  72.610 -14.003  1.00  0.00           H  
ATOM   4826 2HB  GLU G 303     -14.711  71.272 -15.112  1.00  0.00           H  
ATOM   4827 1HG  GLU G 303     -12.640  70.623 -13.756  1.00  0.00           H  
ATOM   4828 2HG  GLU G 303     -13.163  71.835 -12.585  1.00  0.00           H  
ATOM   4829  N   GLU G 304     -14.683  74.381 -16.529  1.00  0.00           N  
ATOM   4830  CA  GLU G 304     -15.429  74.823 -17.713  1.00  0.00           C  
ATOM   4831  C   GLU G 304     -14.477  75.086 -18.874  1.00  0.00           C  
ATOM   4832  O   GLU G 304     -14.809  74.833 -20.033  1.00  0.00           O  
ATOM   4833  CB  GLU G 304     -16.238  76.099 -17.422  1.00  0.00           C  
ATOM   4834  CG  GLU G 304     -17.471  75.918 -16.519  1.00  0.00           C  
ATOM   4835  CD  GLU G 304     -18.612  75.156 -17.176  1.00  0.00           C  
ATOM   4836  OE1 GLU G 304     -19.035  75.557 -18.241  1.00  0.00           O  
ATOM   4837  OE2 GLU G 304     -19.056  74.178 -16.616  1.00  0.00           O  
ATOM   4838  H   GLU G 304     -14.753  74.903 -15.647  1.00  0.00           H  
ATOM   4839  HA  GLU G 304     -16.116  74.030 -18.005  1.00  0.00           H  
ATOM   4840 1HB  GLU G 304     -15.585  76.830 -16.937  1.00  0.00           H  
ATOM   4841 2HB  GLU G 304     -16.571  76.536 -18.360  1.00  0.00           H  
ATOM   4842 1HG  GLU G 304     -17.165  75.377 -15.627  1.00  0.00           H  
ATOM   4843 2HG  GLU G 304     -17.825  76.903 -16.202  1.00  0.00           H  
ATOM   4844  N   ILE G 305     -13.288  75.572 -18.547  1.00  0.00           N  
ATOM   4845  CA  ILE G 305     -12.262  75.868 -19.526  1.00  0.00           C  
ATOM   4846  C   ILE G 305     -11.505  74.604 -19.976  1.00  0.00           C  
ATOM   4847  O   ILE G 305     -11.420  74.314 -21.174  1.00  0.00           O  
ATOM   4848  CB  ILE G 305     -11.316  76.876 -18.873  1.00  0.00           C  
ATOM   4849  CG1 ILE G 305     -12.133  78.169 -18.625  1.00  0.00           C  
ATOM   4850  CG2 ILE G 305     -10.075  77.108 -19.735  1.00  0.00           C  
ATOM   4851  CD1 ILE G 305     -11.498  79.162 -17.700  1.00  0.00           C  
ATOM   4852  H   ILE G 305     -13.111  75.789 -17.561  1.00  0.00           H  
ATOM   4853  HA  ILE G 305     -12.725  76.317 -20.397  1.00  0.00           H  
ATOM   4854  HB  ILE G 305     -11.011  76.493 -17.896  1.00  0.00           H  
ATOM   4855 1HG1 ILE G 305     -12.307  78.642 -19.573  1.00  0.00           H  
ATOM   4856 2HG1 ILE G 305     -13.099  77.890 -18.203  1.00  0.00           H  
ATOM   4857 1HG2 ILE G 305      -9.433  77.801 -19.234  1.00  0.00           H  
ATOM   4858 2HG2 ILE G 305      -9.544  76.165 -19.868  1.00  0.00           H  
ATOM   4859 3HG2 ILE G 305     -10.366  77.502 -20.710  1.00  0.00           H  
ATOM   4860 1HD1 ILE G 305     -12.153  80.017 -17.592  1.00  0.00           H  
ATOM   4861 2HD1 ILE G 305     -11.348  78.696 -16.726  1.00  0.00           H  
ATOM   4862 3HD1 ILE G 305     -10.568  79.478 -18.074  1.00  0.00           H  
ATOM   4863  N   LYS G 306     -11.006  73.809 -19.023  1.00  0.00           N  
ATOM   4864  CA  LYS G 306     -10.234  72.608 -19.347  1.00  0.00           C  
ATOM   4865  C   LYS G 306     -11.012  71.544 -20.107  1.00  0.00           C  
ATOM   4866  O   LYS G 306     -10.440  70.812 -20.916  1.00  0.00           O  
ATOM   4867  CB  LYS G 306      -9.625  71.947 -18.101  1.00  0.00           C  
ATOM   4868  CG  LYS G 306      -8.414  72.657 -17.465  1.00  0.00           C  
ATOM   4869  CD  LYS G 306      -7.797  71.766 -16.377  1.00  0.00           C  
ATOM   4870  CE  LYS G 306      -6.406  72.254 -15.913  1.00  0.00           C  
ATOM   4871  NZ  LYS G 306      -6.470  73.414 -14.995  1.00  0.00           N  
ATOM   4872  H   LYS G 306     -11.136  74.057 -18.042  1.00  0.00           H  
ATOM   4873  HA  LYS G 306      -9.416  72.916 -19.987  1.00  0.00           H  
ATOM   4874 1HB  LYS G 306     -10.397  71.887 -17.329  1.00  0.00           H  
ATOM   4875 2HB  LYS G 306      -9.332  70.928 -18.342  1.00  0.00           H  
ATOM   4876 1HG  LYS G 306      -7.666  72.875 -18.215  1.00  0.00           H  
ATOM   4877 2HG  LYS G 306      -8.738  73.600 -17.008  1.00  0.00           H  
ATOM   4878 1HD  LYS G 306      -8.463  71.776 -15.507  1.00  0.00           H  
ATOM   4879 2HD  LYS G 306      -7.716  70.745 -16.740  1.00  0.00           H  
ATOM   4880 1HE  LYS G 306      -5.898  71.436 -15.406  1.00  0.00           H  
ATOM   4881 2HE  LYS G 306      -5.829  72.539 -16.792  1.00  0.00           H  
ATOM   4882 1HZ  LYS G 306      -5.553  73.697 -14.718  1.00  0.00           H  
ATOM   4883 2HZ  LYS G 306      -6.951  74.219 -15.406  1.00  0.00           H  
ATOM   4884 3HZ  LYS G 306      -7.010  73.188 -14.159  1.00  0.00           H  
ATOM   4885  N   LYS G 307     -12.308  71.451 -19.862  1.00  0.00           N  
ATOM   4886  CA  LYS G 307     -13.124  70.422 -20.473  1.00  0.00           C  
ATOM   4887  C   LYS G 307     -13.695  70.774 -21.852  1.00  0.00           C  
ATOM   4888  O   LYS G 307     -14.442  69.963 -22.403  1.00  0.00           O  
ATOM   4889  CB  LYS G 307     -14.268  70.039 -19.524  1.00  0.00           C  
ATOM   4890  CG  LYS G 307     -13.801  69.358 -18.215  1.00  0.00           C  
ATOM   4891  CD  LYS G 307     -14.975  69.022 -17.270  1.00  0.00           C  
ATOM   4892  CE  LYS G 307     -14.468  68.329 -15.994  1.00  0.00           C  
ATOM   4893  NZ  LYS G 307     -15.562  68.072 -14.988  1.00  0.00           N  
ATOM   4894  H   LYS G 307     -12.749  72.070 -19.177  1.00  0.00           H  
ATOM   4895  HA  LYS G 307     -12.496  69.542 -20.604  1.00  0.00           H  
ATOM   4896 1HB  LYS G 307     -14.835  70.933 -19.262  1.00  0.00           H  
ATOM   4897 2HB  LYS G 307     -14.949  69.359 -20.033  1.00  0.00           H  
ATOM   4898 1HG  LYS G 307     -13.261  68.443 -18.454  1.00  0.00           H  
ATOM   4899 2HG  LYS G 307     -13.121  70.035 -17.691  1.00  0.00           H  
ATOM   4900 1HD  LYS G 307     -15.490  69.944 -16.995  1.00  0.00           H  
ATOM   4901 2HD  LYS G 307     -15.681  68.368 -17.776  1.00  0.00           H  
ATOM   4902 1HE  LYS G 307     -14.023  67.377 -16.273  1.00  0.00           H  
ATOM   4903 2HE  LYS G 307     -13.705  68.950 -15.532  1.00  0.00           H  
ATOM   4904 1HZ  LYS G 307     -15.167  67.618 -14.177  1.00  0.00           H  
ATOM   4905 2HZ  LYS G 307     -15.991  68.960 -14.672  1.00  0.00           H  
ATOM   4906 3HZ  LYS G 307     -16.270  67.488 -15.388  1.00  0.00           H  
ATOM   4907  N   SER G 308     -13.397  71.957 -22.428  1.00  0.00           N  
ATOM   4908  CA  SER G 308     -14.033  72.222 -23.724  1.00  0.00           C  
ATOM   4909  C   SER G 308     -13.293  73.082 -24.766  1.00  0.00           C  
ATOM   4910  O   SER G 308     -12.657  74.103 -24.477  1.00  0.00           O  
ATOM   4911  CB  SER G 308     -15.396  72.850 -23.505  1.00  0.00           C  
ATOM   4912  OG  SER G 308     -16.027  73.072 -24.741  1.00  0.00           O  
ATOM   4913  H   SER G 308     -12.765  72.633 -21.978  1.00  0.00           H  
ATOM   4914  HA  SER G 308     -14.194  71.254 -24.197  1.00  0.00           H  
ATOM   4915 1HB  SER G 308     -16.013  72.203 -22.884  1.00  0.00           H  
ATOM   4916 2HB  SER G 308     -15.277  73.800 -22.977  1.00  0.00           H  
ATOM   4917  HG  SER G 308     -16.760  73.716 -24.579  1.00  0.00           H  
ATOM   4918  N   ASP G 309     -13.504  72.683 -26.029  1.00  0.00           N  
ATOM   4919  CA  ASP G 309     -13.013  73.393 -27.213  1.00  0.00           C  
ATOM   4920  C   ASP G 309     -14.038  74.457 -27.637  1.00  0.00           C  
ATOM   4921  O   ASP G 309     -13.847  75.195 -28.606  1.00  0.00           O  
ATOM   4922  CB  ASP G 309     -12.793  72.410 -28.362  1.00  0.00           C  
ATOM   4923  CG  ASP G 309     -11.676  71.402 -28.088  1.00  0.00           C  
ATOM   4924  OD1 ASP G 309     -10.806  71.686 -27.298  1.00  0.00           O  
ATOM   4925  OD2 ASP G 309     -11.719  70.345 -28.663  1.00  0.00           O  
ATOM   4926  H   ASP G 309     -14.039  71.835 -26.166  1.00  0.00           H  
ATOM   4927  HA  ASP G 309     -12.070  73.880 -26.971  1.00  0.00           H  
ATOM   4928 1HB  ASP G 309     -13.720  71.869 -28.556  1.00  0.00           H  
ATOM   4929 2HB  ASP G 309     -12.547  72.966 -29.267  1.00  0.00           H
[truncated: 5,275,060 more chars]
