# Supplementary material for: De novo design of obligate ABC-type heterotrimeric proteins
Source: Nat Struct Mol Biol. 2022 Dec 15;29(12):1266–76. doi: 10.1038/s41594-022-00879-4 (PMC9758053; doi:10.1038/s41594-022-00879-4)
Supplement: Supplementary file 4 — This compressed file contains all PDB files and scripts used in our design protocols and analyses, as well as the final design model outputs. [file 41594_2022_879_MOESM4_ESM.zip › source_data/pdbs/arm_pdbs/DHT03_2arm_A21-Bt18-C.pdb]

HEADER                                            09-MAR-22   XXXX              
EXPDTA    THEORETICAL MODEL                                                     
REMARK 220                                                                      
REMARK 220 EXPERIMENTAL DETAILS                                                 
REMARK 220  EXPERIMENT TYPE                : THEORETICAL MODELLING              
REMARK 220  DATE OF DATA COLLECTION        : 09-MAR-22                          
REMARK 220                                                                      
REMARK 220 REMARK: MODEL GENERATED BY ROSETTA                                   
REMARK 220  VERSION 2021.52+HEAD.fad969a1e80                                    
ATOM      1  N   SER A   1     -42.841   0.515 -16.678  1.00  0.00           N  
ATOM      2  CA  SER A   1     -42.989  -0.923 -16.480  1.00  0.00           C  
ATOM      3  C   SER A   1     -42.031  -1.701 -17.376  1.00  0.00           C  
ATOM      4  O   SER A   1     -42.257  -2.876 -17.665  1.00  0.00           O  
ATOM      5  CB  SER A   1     -44.418  -1.343 -16.763  1.00  0.00           C  
ATOM      6  OG  SER A   1     -45.311  -0.707 -15.890  1.00  0.00           O  
ATOM      7 1H   SER A   1     -43.479   1.002 -16.081  1.00  0.00           H  
ATOM      8 2H   SER A   1     -41.904   0.788 -16.458  1.00  0.00           H  
ATOM      9 3H   SER A   1     -43.039   0.743 -17.631  1.00  0.00           H  
ATOM     10  HA  SER A   1     -42.753  -1.154 -15.441  1.00  0.00           H  
ATOM     11 1HB  SER A   1     -44.673  -1.096 -17.793  1.00  0.00           H  
ATOM     12 2HB  SER A   1     -44.507  -2.424 -16.654  1.00  0.00           H  
ATOM     13  HG  SER A   1     -46.182  -1.049 -16.107  1.00  0.00           H  
ATOM     14  N   GLU A   2     -40.958  -1.039 -17.813  1.00  0.00           N  
ATOM     15  CA  GLU A   2     -40.003  -1.689 -18.706  1.00  0.00           C  
ATOM     16  C   GLU A   2     -39.160  -2.720 -17.963  1.00  0.00           C  
ATOM     17  O   GLU A   2     -38.707  -3.703 -18.560  1.00  0.00           O  
ATOM     18  CB  GLU A   2     -39.115  -0.642 -19.386  1.00  0.00           C  
ATOM     19  CG  GLU A   2     -38.143   0.088 -18.466  1.00  0.00           C  
ATOM     20  CD  GLU A   2     -38.776   1.257 -17.734  1.00  0.00           C  
ATOM     21  OE1 GLU A   2     -40.023   1.335 -17.688  1.00  0.00           O  
ATOM     22  OE2 GLU A   2     -38.023   2.100 -17.201  1.00  0.00           O  
ATOM     23  H   GLU A   2     -40.795  -0.083 -17.531  1.00  0.00           H  
ATOM     24  HA  GLU A   2     -40.558  -2.208 -19.488  1.00  0.00           H  
ATOM     25 1HB  GLU A   2     -38.525  -1.119 -20.168  1.00  0.00           H  
ATOM     26 2HB  GLU A   2     -39.741   0.112 -19.862  1.00  0.00           H  
ATOM     27 1HG  GLU A   2     -37.755  -0.616 -17.731  1.00  0.00           H  
ATOM     28 2HG  GLU A   2     -37.303   0.452 -19.058  1.00  0.00           H  
ATOM     29  N   LYS A   3     -38.934  -2.513 -16.662  1.00  0.00           N  
ATOM     30  CA  LYS A   3     -38.159  -3.476 -15.885  1.00  0.00           C  
ATOM     31  C   LYS A   3     -38.939  -4.766 -15.671  1.00  0.00           C  
ATOM     32  O   LYS A   3     -38.359  -5.858 -15.683  1.00  0.00           O  
ATOM     33  CB  LYS A   3     -37.757  -2.877 -14.536  1.00  0.00           C  
ATOM     34  CG  LYS A   3     -36.691  -1.792 -14.623  1.00  0.00           C  
ATOM     35  CD  LYS A   3     -36.355  -1.237 -13.246  1.00  0.00           C  
ATOM     36  CE  LYS A   3     -35.255  -0.188 -13.325  1.00  0.00           C  
ATOM     37  NZ  LYS A   3     -34.960   0.410 -11.996  1.00  0.00           N  
ATOM     38  H   LYS A   3     -39.297  -1.689 -16.204  1.00  0.00           H  
ATOM     39  HA  LYS A   3     -37.254  -3.722 -16.442  1.00  0.00           H  
ATOM     40 1HB  LYS A   3     -38.635  -2.446 -14.053  1.00  0.00           H  
ATOM     41 2HB  LYS A   3     -37.379  -3.666 -13.886  1.00  0.00           H  
ATOM     42 1HG  LYS A   3     -35.786  -2.206 -15.070  1.00  0.00           H  
ATOM     43 2HG  LYS A   3     -37.050  -0.980 -15.254  1.00  0.00           H  
ATOM     44 1HD  LYS A   3     -37.246  -0.784 -12.808  1.00  0.00           H  
ATOM     45 2HD  LYS A   3     -36.024  -2.048 -12.598  1.00  0.00           H  
ATOM     46 1HE  LYS A   3     -34.346  -0.644 -13.716  1.00  0.00           H  
ATOM     47 2HE  LYS A   3     -35.558   0.607 -14.007  1.00  0.00           H  
ATOM     48 1HZ  LYS A   3     -34.227   1.100 -12.091  1.00  0.00           H  
ATOM     49 2HZ  LYS A   3     -35.793   0.851 -11.631  1.00  0.00           H  
ATOM     50 3HZ  LYS A   3     -34.659  -0.315 -11.359  1.00  0.00           H  
ATOM     51  N   GLU A   4     -40.255  -4.662 -15.468  1.00  0.00           N  
ATOM     52  CA  GLU A   4     -41.080  -5.855 -15.314  1.00  0.00           C  
ATOM     53  C   GLU A   4     -41.138  -6.669 -16.601  1.00  0.00           C  
ATOM     54  O   GLU A   4     -41.197  -7.902 -16.548  1.00  0.00           O  
ATOM     55  CB  GLU A   4     -42.497  -5.469 -14.883  1.00  0.00           C  
ATOM     56  CG  GLU A   4     -42.583  -4.830 -13.505  1.00  0.00           C  
ATOM     57  CD  GLU A   4     -42.113  -5.743 -12.407  1.00  0.00           C  
ATOM     58  OE1 GLU A   4     -42.478  -6.895 -12.421  1.00  0.00           O  
ATOM     59  OE2 GLU A   4     -41.389  -5.289 -11.553  1.00  0.00           O  
ATOM     60  H   GLU A   4     -40.692  -3.752 -15.420  1.00  0.00           H  
ATOM     61  HA  GLU A   4     -40.638  -6.484 -14.541  1.00  0.00           H  
ATOM     62 1HB  GLU A   4     -42.917  -4.767 -15.605  1.00  0.00           H  
ATOM     63 2HB  GLU A   4     -43.131  -6.355 -14.883  1.00  0.00           H  
ATOM     64 1HG  GLU A   4     -41.974  -3.926 -13.496  1.00  0.00           H  
ATOM     65 2HG  GLU A   4     -43.615  -4.541 -13.314  1.00  0.00           H  
ATOM     66  N   LYS A   5     -41.131  -6.002 -17.759  1.00  0.00           N  
ATOM     67  CA  LYS A   5     -41.130  -6.725 -19.026  1.00  0.00           C  
ATOM     68  C   LYS A   5     -39.858  -7.550 -19.187  1.00  0.00           C  
ATOM     69  O   LYS A   5     -39.906  -8.684 -19.676  1.00  0.00           O  
ATOM     70  CB  LYS A   5     -41.279  -5.754 -20.199  1.00  0.00           C  
ATOM     71  CG  LYS A   5     -42.654  -5.109 -20.310  1.00  0.00           C  
ATOM     72  CD  LYS A   5     -42.706  -4.114 -21.461  1.00  0.00           C  
ATOM     73  CE  LYS A   5     -44.054  -3.412 -21.527  1.00  0.00           C  
ATOM     74  NZ  LYS A   5     -44.103  -2.402 -22.618  1.00  0.00           N  
ATOM     75  H   LYS A   5     -41.125  -4.992 -17.768  1.00  0.00           H  
ATOM     76  HA  LYS A   5     -41.977  -7.412 -19.033  1.00  0.00           H  
ATOM     77 1HB  LYS A   5     -40.542  -4.957 -20.108  1.00  0.00           H  
ATOM     78 2HB  LYS A   5     -41.079  -6.278 -21.133  1.00  0.00           H  
ATOM     79 1HG  LYS A   5     -43.406  -5.881 -20.476  1.00  0.00           H  
ATOM     80 2HG  LYS A   5     -42.889  -4.591 -19.382  1.00  0.00           H  
ATOM     81 1HD  LYS A   5     -41.922  -3.367 -21.332  1.00  0.00           H  
ATOM     82 2HD  LYS A   5     -42.533  -4.636 -22.402  1.00  0.00           H  
ATOM     83 1HE  LYS A   5     -44.839  -4.148 -21.693  1.00  0.00           H  
ATOM     84 2HE  LYS A   5     -44.251  -2.913 -20.578  1.00  0.00           H  
ATOM     85 1HZ  LYS A   5     -45.012  -1.960 -22.627  1.00  0.00           H  
ATOM     86 2HZ  LYS A   5     -43.390  -1.703 -22.463  1.00  0.00           H  
ATOM     87 3HZ  LYS A   5     -43.942  -2.857 -23.506  1.00  0.00           H  
ATOM     88  N   VAL A   6     -38.714  -6.995 -18.786  1.00  0.00           N  
ATOM     89  CA  VAL A   6     -37.461  -7.738 -18.866  1.00  0.00           C  
ATOM     90  C   VAL A   6     -37.515  -8.970 -17.971  1.00  0.00           C  
ATOM     91  O   VAL A   6     -37.077 -10.059 -18.359  1.00  0.00           O  
ATOM     92  CB  VAL A   6     -36.276  -6.848 -18.449  1.00  0.00           C  
ATOM     93  CG1 VAL A   6     -35.010  -7.678 -18.302  1.00  0.00           C  
ATOM     94  CG2 VAL A   6     -36.077  -5.738 -19.469  1.00  0.00           C  
ATOM     95  H   VAL A   6     -38.705  -6.053 -18.421  1.00  0.00           H  
ATOM     96  HA  VAL A   6     -37.311  -8.052 -19.901  1.00  0.00           H  
ATOM     97  HB  VAL A   6     -36.489  -6.411 -17.473  1.00  0.00           H  
ATOM     98 1HG1 VAL A   6     -34.183  -7.033 -18.004  1.00  0.00           H  
ATOM     99 2HG1 VAL A   6     -35.163  -8.444 -17.542  1.00  0.00           H  
ATOM    100 3HG1 VAL A   6     -34.775  -8.155 -19.255  1.00  0.00           H  
ATOM    101 1HG2 VAL A   6     -35.238  -5.111 -19.166  1.00  0.00           H  
ATOM    102 2HG2 VAL A   6     -35.871  -6.174 -20.446  1.00  0.00           H  
ATOM    103 3HG2 VAL A   6     -36.980  -5.130 -19.527  1.00  0.00           H  
ATOM    104  N   GLU A   7     -38.059  -8.818 -16.760  1.00  0.00           N  
ATOM    105  CA  GLU A   7     -38.170  -9.952 -15.846  1.00  0.00           C  
ATOM    106  C   GLU A   7     -39.080 -11.034 -16.414  1.00  0.00           C  
ATOM    107  O   GLU A   7     -38.802 -12.229 -16.257  1.00  0.00           O  
ATOM    108  CB  GLU A   7     -38.698  -9.491 -14.486  1.00  0.00           C  
ATOM    109  CG  GLU A   7     -37.729  -8.623 -13.696  1.00  0.00           C  
ATOM    110  CD  GLU A   7     -36.498  -9.368 -13.260  1.00  0.00           C  
ATOM    111  OE1 GLU A   7     -36.559 -10.571 -13.160  1.00  0.00           O  
ATOM    112  OE2 GLU A   7     -35.495  -8.735 -13.028  1.00  0.00           O  
ATOM    113  H   GLU A   7     -38.398  -7.914 -16.465  1.00  0.00           H  
ATOM    114  HA  GLU A   7     -37.178 -10.383 -15.707  1.00  0.00           H  
ATOM    115 1HB  GLU A   7     -39.618  -8.924 -14.627  1.00  0.00           H  
ATOM    116 2HB  GLU A   7     -38.941 -10.362 -13.876  1.00  0.00           H  
ATOM    117 1HG  GLU A   7     -37.428  -7.778 -14.315  1.00  0.00           H  
ATOM    118 2HG  GLU A   7     -38.241  -8.233 -12.818  1.00  0.00           H  
ATOM    119  N   GLU A   8     -40.173 -10.639 -17.074  1.00  0.00           N  
ATOM    120  CA  GLU A   8     -41.054 -11.627 -17.686  1.00  0.00           C  
ATOM    121  C   GLU A   8     -40.337 -12.399 -18.788  1.00  0.00           C  
ATOM    122  O   GLU A   8     -40.502 -13.619 -18.904  1.00  0.00           O  
ATOM    123  CB  GLU A   8     -42.302 -10.949 -18.255  1.00  0.00           C  
ATOM    124  CG  GLU A   8     -43.343 -11.912 -18.810  1.00  0.00           C  
ATOM    125  CD  GLU A   8     -44.596 -11.217 -19.268  1.00  0.00           C  
ATOM    126  OE1 GLU A   8     -44.650 -10.015 -19.186  1.00  0.00           O  
ATOM    127  OE2 GLU A   8     -45.500 -11.893 -19.701  1.00  0.00           O  
ATOM    128  H   GLU A   8     -40.400  -9.658 -17.157  1.00  0.00           H  
ATOM    129  HA  GLU A   8     -41.362 -12.339 -16.919  1.00  0.00           H  
ATOM    130 1HB  GLU A   8     -42.779 -10.354 -17.477  1.00  0.00           H  
ATOM    131 2HB  GLU A   8     -42.014 -10.270 -19.057  1.00  0.00           H  
ATOM    132 1HG  GLU A   8     -42.911 -12.451 -19.652  1.00  0.00           H  
ATOM    133 2HG  GLU A   8     -43.597 -12.639 -18.040  1.00  0.00           H  
ATOM    134  N   LEU A   9     -39.538 -11.708 -19.606  1.00  0.00           N  
ATOM    135  CA  LEU A   9     -38.798 -12.400 -20.657  1.00  0.00           C  
ATOM    136  C   LEU A   9     -37.821 -13.407 -20.067  1.00  0.00           C  
ATOM    137  O   LEU A   9     -37.672 -14.518 -20.588  1.00  0.00           O  
ATOM    138  CB  LEU A   9     -38.037 -11.389 -21.525  1.00  0.00           C  
ATOM    139  CG  LEU A   9     -38.907 -10.458 -22.380  1.00  0.00           C  
ATOM    140  CD1 LEU A   9     -38.025  -9.413 -23.049  1.00  0.00           C  
ATOM    141  CD2 LEU A   9     -39.664 -11.278 -23.414  1.00  0.00           C  
ATOM    142  H   LEU A   9     -39.437 -10.708 -19.509  1.00  0.00           H  
ATOM    143  HA  LEU A   9     -39.509 -12.936 -21.285  1.00  0.00           H  
ATOM    144 1HB  LEU A   9     -37.424 -10.766 -20.876  1.00  0.00           H  
ATOM    145 2HB  LEU A   9     -37.377 -11.936 -22.198  1.00  0.00           H  
ATOM    146  HG  LEU A   9     -39.618  -9.935 -21.740  1.00  0.00           H  
ATOM    147 1HD1 LEU A   9     -38.644  -8.751 -23.657  1.00  0.00           H  
ATOM    148 2HD1 LEU A   9     -37.512  -8.827 -22.286  1.00  0.00           H  
ATOM    149 3HD1 LEU A   9     -37.292  -9.908 -23.684  1.00  0.00           H  
ATOM    150 1HD2 LEU A   9     -40.283 -10.616 -24.022  1.00  0.00           H  
ATOM    151 2HD2 LEU A   9     -38.953 -11.800 -24.056  1.00  0.00           H  
ATOM    152 3HD2 LEU A   9     -40.298 -12.006 -22.908  1.00  0.00           H  
ATOM    153  N   ALA A  10     -37.141 -13.034 -18.979  1.00  0.00           N  
ATOM    154  CA  ALA A  10     -36.223 -13.966 -18.336  1.00  0.00           C  
ATOM    155  C   ALA A  10     -36.951 -15.222 -17.881  1.00  0.00           C  
ATOM    156  O   ALA A  10     -36.402 -16.326 -17.963  1.00  0.00           O  
ATOM    157  CB  ALA A  10     -35.527 -13.292 -17.154  1.00  0.00           C  
ATOM    158  H   ALA A  10     -37.255 -12.108 -18.592  1.00  0.00           H  
ATOM    159  HA  ALA A  10     -35.471 -14.260 -19.068  1.00  0.00           H  
ATOM    160 1HB  ALA A  10     -34.844 -13.998 -16.682  1.00  0.00           H  
ATOM    161 2HB  ALA A  10     -34.966 -12.426 -17.507  1.00  0.00           H  
ATOM    162 3HB  ALA A  10     -36.273 -12.969 -16.429  1.00  0.00           H  
ATOM    163  N   GLN A  11     -38.187 -15.070 -17.398  1.00  0.00           N  
ATOM    164  CA  GLN A  11     -38.983 -16.225 -17.002  1.00  0.00           C  
ATOM    165  C   GLN A  11     -39.367 -17.067 -18.212  1.00  0.00           C  
ATOM    166  O   GLN A  11     -39.315 -18.301 -18.159  1.00  0.00           O  
ATOM    167  CB  GLN A  11     -40.243 -15.777 -16.255  1.00  0.00           C  
ATOM    168  CG  GLN A  11     -41.118 -16.921 -15.770  1.00  0.00           C  
ATOM    169  CD  GLN A  11     -40.418 -17.790 -14.743  1.00  0.00           C  
ATOM    170  OE1 GLN A  11     -39.548 -17.323 -14.003  1.00  0.00           O  
ATOM    171  NE2 GLN A  11     -40.794 -19.063 -14.692  1.00  0.00           N  
ATOM    172  H   GLN A  11     -38.581 -14.144 -17.304  1.00  0.00           H  
ATOM    173  HA  GLN A  11     -38.384 -16.846 -16.335  1.00  0.00           H  
ATOM    174 1HB  GLN A  11     -39.959 -15.180 -15.388  1.00  0.00           H  
ATOM    175 2HB  GLN A  11     -40.846 -15.144 -16.905  1.00  0.00           H  
ATOM    176 1HG  GLN A  11     -42.017 -16.508 -15.313  1.00  0.00           H  
ATOM    177 2HG  GLN A  11     -41.386 -17.546 -16.621  1.00  0.00           H  
ATOM    178 1HE2 GLN A  11     -40.368 -19.685 -14.033  1.00  0.00           H  
ATOM    179 2HE2 GLN A  11     -41.504 -19.400 -15.310  1.00  0.00           H  
ATOM    180  N   ARG A  12     -39.749 -16.417 -19.316  1.00  0.00           N  
ATOM    181  CA  ARG A  12     -40.172 -17.155 -20.502  1.00  0.00           C  
ATOM    182  C   ARG A  12     -39.038 -17.989 -21.080  1.00  0.00           C  
ATOM    183  O   ARG A  12     -39.277 -19.094 -21.581  1.00  0.00           O  
ATOM    184  CB  ARG A  12     -40.695 -16.193 -21.570  1.00  0.00           C  
ATOM    185  CG  ARG A  12     -42.019 -15.524 -21.249  1.00  0.00           C  
ATOM    186  CD  ARG A  12     -42.399 -14.558 -22.363  1.00  0.00           C  
ATOM    187  NE  ARG A  12     -43.560 -13.739 -22.029  1.00  0.00           N  
ATOM    188  CZ  ARG A  12     -44.077 -12.818 -22.836  1.00  0.00           C  
ATOM    189  NH1 ARG A  12     -43.533 -12.598 -24.026  1.00  0.00           N  
ATOM    190  NH2 ARG A  12     -45.135 -12.117 -22.456  1.00  0.00           N  
ATOM    191  H   ARG A  12     -39.746 -15.407 -19.340  1.00  0.00           H  
ATOM    192  HA  ARG A  12     -40.982 -17.828 -20.219  1.00  0.00           H  
ATOM    193 1HB  ARG A  12     -39.965 -15.404 -21.736  1.00  0.00           H  
ATOM    194 2HB  ARG A  12     -40.820 -16.728 -22.511  1.00  0.00           H  
ATOM    195 1HG  ARG A  12     -42.797 -16.282 -21.153  1.00  0.00           H  
ATOM    196 2HG  ARG A  12     -41.931 -14.974 -20.312  1.00  0.00           H  
ATOM    197 1HD  ARG A  12     -41.565 -13.887 -22.562  1.00  0.00           H  
ATOM    198 2HD  ARG A  12     -42.637 -15.120 -23.266  1.00  0.00           H  
ATOM    199  HE  ARG A  12     -43.994 -13.885 -21.126  1.00  0.00           H  
ATOM    200 1HH1 ARG A  12     -42.725 -13.129 -24.319  1.00  0.00           H  
ATOM    201 2HH1 ARG A  12     -43.926 -11.898 -24.639  1.00  0.00           H  
ATOM    202 1HH2 ARG A  12     -45.551 -12.281 -21.549  1.00  0.00           H  
ATOM    203 2HH2 ARG A  12     -45.526 -11.419 -23.071  1.00  0.00           H  
ATOM    204  N   ILE A  13     -37.806 -17.481 -21.029  1.00  0.00           N  
ATOM    205  CA  ILE A  13     -36.670 -18.226 -21.559  1.00  0.00           C  
ATOM    206  C   ILE A  13     -36.403 -19.467 -20.717  1.00  0.00           C  
ATOM    207  O   ILE A  13     -36.211 -20.566 -21.253  1.00  0.00           O  
ATOM    208  CB  ILE A  13     -35.405 -17.349 -21.606  1.00  0.00           C  
ATOM    209  CG1 ILE A  13     -35.568 -16.231 -22.639  1.00  0.00           C  
ATOM    210  CG2 ILE A  13     -34.182 -18.196 -21.922  1.00  0.00           C  
ATOM    211  CD1 ILE A  13     -34.519 -15.147 -22.535  1.00  0.00           C  
ATOM    212  H   ILE A  13     -37.649 -16.571 -20.620  1.00  0.00           H  
ATOM    213  HA  ILE A  13     -36.906 -18.540 -22.575  1.00  0.00           H  
ATOM    214  HB  ILE A  13     -35.261 -16.867 -20.639  1.00  0.00           H  
ATOM    215 1HG1 ILE A  13     -35.524 -16.653 -23.642  1.00  0.00           H  
ATOM    216 2HG1 ILE A  13     -36.548 -15.767 -22.522  1.00  0.00           H  
ATOM    217 1HG2 ILE A  13     -33.297 -17.561 -21.951  1.00  0.00           H  
ATOM    218 2HG2 ILE A  13     -34.057 -18.958 -21.151  1.00  0.00           H  
ATOM    219 3HG2 ILE A  13     -34.314 -18.679 -22.891  1.00  0.00           H  
ATOM    220 1HD1 ILE A  13     -34.702 -14.390 -23.299  1.00  0.00           H  
ATOM    221 2HD1 ILE A  13     -34.568 -14.685 -21.549  1.00  0.00           H  
ATOM    222 3HD1 ILE A  13     -33.531 -15.581 -22.684  1.00  0.00           H  
ATOM    223  N   ARG A  14     -36.391 -19.318 -19.390  1.00  0.00           N  
ATOM    224  CA  ARG A  14     -36.156 -20.468 -18.523  1.00  0.00           C  
ATOM    225  C   ARG A  14     -37.208 -21.551 -18.726  1.00  0.00           C  
ATOM    226  O   ARG A  14     -36.900 -22.742 -18.605  1.00  0.00           O  
ATOM    227  CB  ARG A  14     -36.152 -20.042 -17.063  1.00  0.00           C  
ATOM    228  CG  ARG A  14     -36.006 -21.180 -16.064  1.00  0.00           C  
ATOM    229  CD  ARG A  14     -34.715 -21.895 -16.234  1.00  0.00           C  
ATOM    230  NE  ARG A  14     -34.567 -22.979 -15.276  1.00  0.00           N  
ATOM    231  CZ  ARG A  14     -35.122 -24.200 -15.409  1.00  0.00           C  
ATOM    232  NH1 ARG A  14     -35.859 -24.475 -16.463  1.00  0.00           N  
ATOM    233  NH2 ARG A  14     -34.927 -25.120 -14.481  1.00  0.00           N  
ATOM    234  H   ARG A  14     -36.543 -18.410 -18.972  1.00  0.00           H  
ATOM    235  HA  ARG A  14     -35.180 -20.890 -18.765  1.00  0.00           H  
ATOM    236 1HB  ARG A  14     -35.334 -19.343 -16.889  1.00  0.00           H  
ATOM    237 2HB  ARG A  14     -37.081 -19.519 -16.833  1.00  0.00           H  
ATOM    238 1HG  ARG A  14     -36.045 -20.781 -15.049  1.00  0.00           H  
ATOM    239 2HG  ARG A  14     -36.817 -21.896 -16.206  1.00  0.00           H  
ATOM    240 1HD  ARG A  14     -34.662 -22.317 -17.237  1.00  0.00           H  
ATOM    241 2HD  ARG A  14     -33.890 -21.199 -16.089  1.00  0.00           H  
ATOM    242  HE  ARG A  14     -34.006 -22.806 -14.452  1.00  0.00           H  
ATOM    243 1HH1 ARG A  14     -36.008 -23.770 -17.173  1.00  0.00           H  
ATOM    244 2HH1 ARG A  14     -36.276 -25.390 -16.563  1.00  0.00           H  
ATOM    245 1HH2 ARG A  14     -34.361 -24.908 -13.671  1.00  0.00           H  
ATOM    246 2HH2 ARG A  14     -35.344 -26.034 -14.581  1.00  0.00           H  
ATOM    247  N   GLU A  15     -38.445 -21.164 -19.045  1.00  0.00           N  
ATOM    248  CA  GLU A  15     -39.489 -22.150 -19.297  1.00  0.00           C  
ATOM    249  C   GLU A  15     -39.338 -22.828 -20.653  1.00  0.00           C  
ATOM    250  O   GLU A  15     -39.995 -23.844 -20.898  1.00  0.00           O  
ATOM    251  CB  GLU A  15     -40.870 -21.492 -19.205  1.00  0.00           C  
ATOM    252  CG  GLU A  15     -41.246 -21.003 -17.814  1.00  0.00           C  
ATOM    253  CD  GLU A  15     -42.541 -20.214 -17.807  1.00  0.00           C  
ATOM    254  OE1 GLU A  15     -43.153 -20.062 -18.888  1.00  0.00           O  
ATOM    255  OE2 GLU A  15     -42.950 -19.745 -16.724  1.00  0.00           O  
ATOM    256  H   GLU A  15     -38.669 -20.180 -19.114  1.00  0.00           H  
ATOM    257  HA  GLU A  15     -39.422 -22.928 -18.536  1.00  0.00           H  
ATOM    258 1HB  GLU A  15     -40.912 -20.638 -19.881  1.00  0.00           H  
ATOM    259 2HB  GLU A  15     -41.633 -22.201 -19.526  1.00  0.00           H  
ATOM    260 1HG  GLU A  15     -41.350 -21.863 -17.154  1.00  0.00           H  
ATOM    261 2HG  GLU A  15     -40.439 -20.381 -17.430  1.00  0.00           H  
ATOM    262  N   GLN A  16     -38.496 -22.288 -21.536  1.00  0.00           N  
ATOM    263  CA  GLN A  16     -38.387 -22.799 -22.899  1.00  0.00           C  
ATOM    264  C   GLN A  16     -37.115 -23.621 -23.102  1.00  0.00           C  
ATOM    265  O   GLN A  16     -37.140 -24.661 -23.768  1.00  0.00           O  
ATOM    266  CB  GLN A  16     -38.422 -21.642 -23.902  1.00  0.00           C  
ATOM    267  CG  GLN A  16     -38.392 -22.079 -25.357  1.00  0.00           C  
ATOM    268  CD  GLN A  16     -38.458 -20.905 -26.315  1.00  0.00           C  
ATOM    269  OE1 GLN A  16     -37.990 -19.806 -26.005  1.00  0.00           O  
ATOM    270  NE2 GLN A  16     -39.040 -21.131 -27.487  1.00  0.00           N  
ATOM    271  H   GLN A  16     -37.920 -21.508 -21.255  1.00  0.00           H  
ATOM    272  HA  GLN A  16     -39.235 -23.456 -23.091  1.00  0.00           H  
ATOM    273 1HB  GLN A  16     -39.326 -21.053 -23.746  1.00  0.00           H  
ATOM    274 2HB  GLN A  16     -37.569 -20.986 -23.730  1.00  0.00           H  
ATOM    275 1HG  GLN A  16     -37.466 -22.621 -25.544  1.00  0.00           H  
ATOM    276 2HG  GLN A  16     -39.249 -22.725 -25.549  1.00  0.00           H  
ATOM    277 1HE2 GLN A  16     -39.113 -20.393 -28.161  1.00  0.00           H  
ATOM    278 2HE2 GLN A  16     -39.406 -22.038 -27.698  1.00  0.00           H  
ATOM    279  N   LEU A  17     -36.000 -23.165 -22.537  1.00  0.00           N  
ATOM    280  CA  LEU A  17     -34.709 -23.814 -22.735  1.00  0.00           C  
ATOM    281  C   LEU A  17     -34.131 -24.259 -21.400  1.00  0.00           C  
ATOM    282  O   LEU A  17     -33.395 -23.488 -20.764  1.00  0.00           O  
ATOM    283  CB  LEU A  17     -33.731 -22.863 -23.437  1.00  0.00           C  
ATOM    284  CG  LEU A  17     -34.195 -22.313 -24.792  1.00  0.00           C  
ATOM    285  CD1 LEU A  17     -33.222 -21.242 -25.265  1.00  0.00           C  
ATOM    286  CD2 LEU A  17     -34.287 -23.451 -25.797  1.00  0.00           C  
ATOM    287  H   LEU A  17     -36.053 -22.343 -21.952  1.00  0.00           H  
ATOM    288  HA  LEU A  17     -34.856 -24.690 -23.366  1.00  0.00           H  
ATOM    289 1HB  LEU A  17     -33.542 -22.015 -22.782  1.00  0.00           H  
ATOM    290 2HB  LEU A  17     -32.789 -23.389 -23.596  1.00  0.00           H  
ATOM    291  HG  LEU A  17     -35.173 -21.847 -24.679  1.00  0.00           H  
ATOM    292 1HD1 LEU A  17     -33.550 -20.851 -26.228  1.00  0.00           H  
ATOM    293 2HD1 LEU A  17     -33.189 -20.432 -24.536  1.00  0.00           H  
ATOM    294 3HD1 LEU A  17     -32.227 -21.676 -25.370  1.00  0.00           H  
ATOM    295 1HD2 LEU A  17     -34.617 -23.060 -26.760  1.00  0.00           H  
ATOM    296 2HD2 LEU A  17     -33.308 -23.916 -25.912  1.00  0.00           H  
ATOM    297 3HD2 LEU A  17     -35.003 -24.193 -25.443  1.00  0.00           H  
ATOM    298  N   PRO A  18     -34.433 -25.469 -20.928  1.00  0.00           N  
ATOM    299  CA  PRO A  18     -33.897 -25.907 -19.634  1.00  0.00           C  
ATOM    300  C   PRO A  18     -32.423 -26.277 -19.700  1.00  0.00           C  
ATOM    301  O   PRO A  18     -32.004 -27.045 -20.573  1.00  0.00           O  
ATOM    302  CB  PRO A  18     -34.767 -27.122 -19.300  1.00  0.00           C  
ATOM    303  CG  PRO A  18     -35.184 -27.639 -20.646  1.00  0.00           C  
ATOM    304  CD  PRO A  18     -35.335 -26.434 -21.556  1.00  0.00           C  
ATOM    305  HA  PRO A  18     -34.045 -25.108 -18.892  1.00  0.00           H  
ATOM    306 1HB  PRO A  18     -34.187 -27.853 -18.718  1.00  0.00           H  
ATOM    307 2HB  PRO A  18     -35.617 -26.814 -18.673  1.00  0.00           H  
ATOM    308 1HG  PRO A  18     -34.431 -28.341 -21.033  1.00  0.00           H  
ATOM    309 2HG  PRO A  18     -36.128 -28.198 -20.562  1.00  0.00           H  
ATOM    310 1HD  PRO A  18     -35.019 -26.701 -22.575  1.00  0.00           H  
ATOM    311 2HD  PRO A  18     -36.384 -26.099 -21.551  1.00  0.00           H  
ATOM    312  N   ASP A  19     -31.630 -25.725 -18.778  1.00  0.00           N  
ATOM    313  CA  ASP A  19     -30.209 -26.055 -18.631  1.00  0.00           C  
ATOM    314  C   ASP A  19     -29.451 -25.946 -19.952  1.00  0.00           C  
ATOM    315  O   ASP A  19     -28.681 -26.839 -20.315  1.00  0.00           O  
ATOM    316  CB  ASP A  19     -30.049 -27.469 -18.066  1.00  0.00           C  
ATOM    317  CG  ASP A  19     -28.672 -27.712 -17.460  1.00  0.00           C  
ATOM    318  OD1 ASP A  19     -28.012 -26.755 -17.133  1.00  0.00           O  
ATOM    319  OD2 ASP A  19     -28.296 -28.852 -17.332  1.00  0.00           O  
ATOM    320  H   ASP A  19     -32.046 -25.046 -18.156  1.00  0.00           H  
ATOM    321  HA  ASP A  19     -29.760 -25.348 -17.931  1.00  0.00           H  
ATOM    322 1HB  ASP A  19     -30.803 -27.643 -17.299  1.00  0.00           H  
ATOM    323 2HB  ASP A  19     -30.214 -28.198 -18.860  1.00  0.00           H  
ATOM    324  N   THR A  20     -29.659 -24.859 -20.686  1.00  0.00           N  
ATOM    325  CA  THR A  20     -28.919 -24.603 -21.912  1.00  0.00           C  
ATOM    326  C   THR A  20     -27.972 -23.425 -21.721  1.00  0.00           C  
ATOM    327  O   THR A  20     -28.080 -22.658 -20.762  1.00  0.00           O  
ATOM    328  CB  THR A  20     -29.870 -24.327 -23.091  1.00  0.00           C  
ATOM    329  OG1 THR A  20     -30.490 -23.046 -22.919  1.00  0.00           O  
ATOM    330  CG2 THR A  20     -30.946 -25.400 -23.172  1.00  0.00           C  
ATOM    331  H   THR A  20     -30.352 -24.191 -20.381  1.00  0.00           H  
ATOM    332  HA  THR A  20     -28.328 -25.487 -22.149  1.00  0.00           H  
ATOM    333  HB  THR A  20     -29.302 -24.318 -24.021  1.00  0.00           H  
ATOM    334  HG1 THR A  20     -30.973 -22.814 -23.715  1.00  0.00           H  
ATOM    335 1HG2 THR A  20     -31.608 -25.189 -24.010  1.00  0.00           H  
ATOM    336 2HG2 THR A  20     -30.477 -26.374 -23.315  1.00  0.00           H  
ATOM    337 3HG2 THR A  20     -31.522 -25.407 -22.248  1.00  0.00           H  
ATOM    338  N   GLU A  21     -27.025 -23.295 -22.656  1.00  0.00           N  
ATOM    339  CA  GLU A  21     -26.100 -22.168 -22.609  1.00  0.00           C  
ATOM    340  C   GLU A  21     -26.816 -20.847 -22.859  1.00  0.00           C  
ATOM    341  O   GLU A  21     -26.453 -19.825 -22.268  1.00  0.00           O  
ATOM    342  CB  GLU A  21     -24.983 -22.355 -23.637  1.00  0.00           C  
ATOM    343  CG  GLU A  21     -24.057 -23.531 -23.355  1.00  0.00           C  
ATOM    344  CD  GLU A  21     -23.364 -23.422 -22.026  1.00  0.00           C  
ATOM    345  OE1 GLU A  21     -22.858 -22.368 -21.725  1.00  0.00           O  
ATOM    346  OE2 GLU A  21     -23.339 -24.396 -21.310  1.00  0.00           O  
ATOM    347  H   GLU A  21     -26.940 -23.971 -23.401  1.00  0.00           H  
ATOM    348  HA  GLU A  21     -25.655 -22.126 -21.614  1.00  0.00           H  
ATOM    349 1HB  GLU A  21     -25.419 -22.502 -24.625  1.00  0.00           H  
ATOM    350 2HB  GLU A  21     -24.373 -21.453 -23.680  1.00  0.00           H  
ATOM    351 1HG  GLU A  21     -24.640 -24.450 -23.373  1.00  0.00           H  
ATOM    352 2HG  GLU A  21     -23.311 -23.590 -24.146  1.00  0.00           H  
ATOM    353  N   LEU A  22     -27.830 -20.848 -23.727  1.00  0.00           N  
ATOM    354  CA  LEU A  22     -28.574 -19.620 -23.988  1.00  0.00           C  
ATOM    355  C   LEU A  22     -29.383 -19.195 -22.769  1.00  0.00           C  
ATOM    356  O   LEU A  22     -29.465 -18.002 -22.459  1.00  0.00           O  
ATOM    357  CB  LEU A  22     -29.510 -19.813 -25.188  1.00  0.00           C  
ATOM    358  CG  LEU A  22     -28.821 -20.075 -26.534  1.00  0.00           C  
ATOM    359  CD1 LEU A  22     -29.868 -20.436 -27.579  1.00  0.00           C  
ATOM    360  CD2 LEU A  22     -28.034 -18.842 -26.951  1.00  0.00           C  
ATOM    361  H   LEU A  22     -28.093 -21.695 -24.209  1.00  0.00           H  
ATOM    362  HA  LEU A  22     -27.863 -18.828 -24.221  1.00  0.00           H  
ATOM    363 1HB  LEU A  22     -30.169 -20.655 -24.983  1.00  0.00           H  
ATOM    364 2HB  LEU A  22     -30.122 -18.918 -25.299  1.00  0.00           H  
ATOM    365  HG  LEU A  22     -28.142 -20.922 -26.436  1.00  0.00           H  
ATOM    366 1HD1 LEU A  22     -29.378 -20.622 -28.535  1.00  0.00           H  
ATOM    367 2HD1 LEU A  22     -30.402 -21.333 -27.265  1.00  0.00           H  
ATOM    368 3HD1 LEU A  22     -30.572 -19.612 -27.687  1.00  0.00           H  
ATOM    369 1HD2 LEU A  22     -27.544 -19.029 -27.906  1.00  0.00           H  
ATOM    370 2HD2 LEU A  22     -28.712 -17.994 -27.050  1.00  0.00           H  
ATOM    371 3HD2 LEU A  22     -27.282 -18.617 -26.193  1.00  0.00           H  
ATOM    372  N   ALA A  23     -29.987 -20.158 -22.067  1.00  0.00           N  
ATOM    373  CA  ALA A  23     -30.761 -19.823 -20.877  1.00  0.00           C  
ATOM    374  C   ALA A  23     -29.861 -19.297 -19.766  1.00  0.00           C  
ATOM    375  O   ALA A  23     -30.231 -18.354 -19.053  1.00  0.00           O  
ATOM    376  CB  ALA A  23     -31.547 -21.043 -20.399  1.00  0.00           C  
ATOM    377  H   ALA A  23     -29.915 -21.124 -22.352  1.00  0.00           H  
ATOM    378  HA  ALA A  23     -31.464 -19.033 -21.141  1.00  0.00           H  
ATOM    379 1HB  ALA A  23     -32.121 -20.781 -19.509  1.00  0.00           H  
ATOM    380 2HB  ALA A  23     -32.226 -21.369 -21.186  1.00  0.00           H  
ATOM    381 3HB  ALA A  23     -30.856 -21.848 -20.159  1.00  0.00           H  
ATOM    382  N   ARG A  24     -28.679 -19.894 -19.602  1.00  0.00           N  
ATOM    383  CA  ARG A  24     -27.760 -19.436 -18.565  1.00  0.00           C  
ATOM    384  C   ARG A  24     -27.231 -18.042 -18.875  1.00  0.00           C  
ATOM    385  O   ARG A  24     -27.156 -17.188 -17.983  1.00  0.00           O  
ATOM    386  CB  ARG A  24     -26.590 -20.399 -18.423  1.00  0.00           C  
ATOM    387  CG  ARG A  24     -26.930 -21.726 -17.764  1.00  0.00           C  
ATOM    388  CD  ARG A  24     -25.771 -22.655 -17.768  1.00  0.00           C  
ATOM    389  NE  ARG A  24     -26.104 -23.942 -17.176  1.00  0.00           N  
ATOM    390  CZ  ARG A  24     -26.031 -24.220 -15.861  1.00  0.00           C  
ATOM    391  NH1 ARG A  24     -25.635 -23.296 -15.016  1.00  0.00           N  
ATOM    392  NH2 ARG A  24     -26.357 -25.423 -15.421  1.00  0.00           N  
ATOM    393  H   ARG A  24     -28.409 -20.667 -20.191  1.00  0.00           H  
ATOM    394  HA  ARG A  24     -28.298 -19.400 -17.617  1.00  0.00           H  
ATOM    395 1HB  ARG A  24     -26.176 -20.616 -19.407  1.00  0.00           H  
ATOM    396 2HB  ARG A  24     -25.802 -19.930 -17.833  1.00  0.00           H  
ATOM    397 1HG  ARG A  24     -27.226 -21.553 -16.729  1.00  0.00           H  
ATOM    398 2HG  ARG A  24     -27.752 -22.200 -18.302  1.00  0.00           H  
ATOM    399 1HD  ARG A  24     -25.446 -22.826 -18.794  1.00  0.00           H  
ATOM    400 2HD  ARG A  24     -24.953 -22.219 -17.196  1.00  0.00           H  
ATOM    401  HE  ARG A  24     -26.412 -24.678 -17.798  1.00  0.00           H  
ATOM    402 1HH1 ARG A  24     -25.386 -22.376 -15.351  1.00  0.00           H  
ATOM    403 2HH1 ARG A  24     -25.580 -23.505 -14.027  1.00  0.00           H  
ATOM    404 1HH2 ARG A  24     -26.660 -26.135 -16.073  1.00  0.00           H  
ATOM    405 2HH2 ARG A  24     -26.301 -25.632 -14.436  1.00  0.00           H  
ATOM    406  N   GLU A  25     -26.865 -17.790 -20.135  1.00  0.00           N  
ATOM    407  CA  GLU A  25     -26.377 -16.467 -20.508  1.00  0.00           C  
ATOM    408  C   GLU A  25     -27.484 -15.424 -20.451  1.00  0.00           C  
ATOM    409  O   GLU A  25     -27.221 -14.261 -20.120  1.00  0.00           O  
ATOM    410  CB  GLU A  25     -25.770 -16.502 -21.913  1.00  0.00           C  
ATOM    411  CG  GLU A  25     -24.468 -17.283 -22.017  1.00  0.00           C  
ATOM    412  CD  GLU A  25     -23.861 -17.229 -23.392  1.00  0.00           C  
ATOM    413  OE1 GLU A  25     -24.499 -16.718 -24.282  1.00  0.00           O  
ATOM    414  OE2 GLU A  25     -22.759 -17.698 -23.553  1.00  0.00           O  
ATOM    415  H   GLU A  25     -26.923 -18.511 -20.840  1.00  0.00           H  
ATOM    416  HA  GLU A  25     -25.601 -16.172 -19.800  1.00  0.00           H  
ATOM    417 1HB  GLU A  25     -26.484 -16.948 -22.606  1.00  0.00           H  
ATOM    418 2HB  GLU A  25     -25.578 -15.484 -22.252  1.00  0.00           H  
ATOM    419 1HG  GLU A  25     -23.754 -16.875 -21.302  1.00  0.00           H  
ATOM    420 2HG  GLU A  25     -24.656 -18.321 -21.750  1.00  0.00           H  
ATOM    421  N   ALA A  26     -28.721 -15.812 -20.772  1.00  0.00           N  
ATOM    422  CA  ALA A  26     -29.839 -14.884 -20.639  1.00  0.00           C  
ATOM    423  C   ALA A  26     -30.020 -14.457 -19.190  1.00  0.00           C  
ATOM    424  O   ALA A  26     -30.314 -13.288 -18.910  1.00  0.00           O  
ATOM    425  CB  ALA A  26     -31.121 -15.519 -21.177  1.00  0.00           C  
ATOM    426  H   ALA A  26     -28.896 -16.748 -21.108  1.00  0.00           H  
ATOM    427  HA  ALA A  26     -29.613 -13.995 -21.228  1.00  0.00           H  
ATOM    428 1HB  ALA A  26     -31.947 -14.817 -21.072  1.00  0.00           H  
ATOM    429 2HB  ALA A  26     -30.989 -15.770 -22.230  1.00  0.00           H  
ATOM    430 3HB  ALA A  26     -31.341 -16.425 -20.614  1.00  0.00           H  
ATOM    431  N   GLN A  27     -29.848 -15.393 -18.254  1.00  0.00           N  
ATOM    432  CA  GLN A  27     -29.948 -15.062 -16.839  1.00  0.00           C  
ATOM    433  C   GLN A  27     -28.817 -14.137 -16.409  1.00  0.00           C  
ATOM    434  O   GLN A  27     -29.017 -13.273 -15.547  1.00  0.00           O  
ATOM    435  CB  GLN A  27     -29.933 -16.334 -15.987  1.00  0.00           C  
ATOM    436  CG  GLN A  27     -31.201 -17.165 -16.088  1.00  0.00           C  
ATOM    437  CD  GLN A  27     -32.406 -16.454 -15.501  1.00  0.00           C  
ATOM    438  OE1 GLN A  27     -32.370 -15.973 -14.365  1.00  0.00           O  
ATOM    439  NE2 GLN A  27     -33.484 -16.384 -16.275  1.00  0.00           N  
ATOM    440  H   GLN A  27     -29.645 -16.345 -18.524  1.00  0.00           H  
ATOM    441  HA  GLN A  27     -30.891 -14.542 -16.670  1.00  0.00           H  
ATOM    442 1HB  GLN A  27     -29.094 -16.963 -16.286  1.00  0.00           H  
ATOM    443 2HB  GLN A  27     -29.787 -16.070 -14.940  1.00  0.00           H  
ATOM    444 1HG  GLN A  27     -31.404 -17.373 -17.137  1.00  0.00           H  
ATOM    445 2HG  GLN A  27     -31.057 -18.098 -15.543  1.00  0.00           H  
ATOM    446 1HE2 GLN A  27     -34.311 -15.928 -15.942  1.00  0.00           H  
ATOM    447 2HE2 GLN A  27     -33.472 -16.788 -17.190  1.00  0.00           H  
ATOM    448  N   GLU A  28     -27.628 -14.305 -16.994  1.00  0.00           N  
ATOM    449  CA  GLU A  28     -26.508 -13.428 -16.671  1.00  0.00           C  
ATOM    450  C   GLU A  28     -26.796 -11.993 -17.093  1.00  0.00           C  
ATOM    451  O   GLU A  28     -26.435 -11.047 -16.383  1.00  0.00           O  
ATOM    452  CB  GLU A  28     -25.229 -13.924 -17.349  1.00  0.00           C  
ATOM    453  CG  GLU A  28     -24.650 -15.196 -16.746  1.00  0.00           C  
ATOM    454  CD  GLU A  28     -23.417 -15.673 -17.460  1.00  0.00           C  
ATOM    455  OE1 GLU A  28     -23.077 -15.099 -18.468  1.00  0.00           O  
ATOM    456  OE2 GLU A  28     -22.812 -16.613 -16.999  1.00  0.00           O  
ATOM    457  H   GLU A  28     -27.495 -15.044 -17.670  1.00  0.00           H  
ATOM    458  HA  GLU A  28     -26.358 -13.442 -15.591  1.00  0.00           H  
ATOM    459 1HB  GLU A  28     -25.426 -14.114 -18.404  1.00  0.00           H  
ATOM    460 2HB  GLU A  28     -24.464 -13.148 -17.294  1.00  0.00           H  
ATOM    461 1HG  GLU A  28     -24.401 -15.010 -15.702  1.00  0.00           H  
ATOM    462 2HG  GLU A  28     -25.407 -15.977 -16.777  1.00  0.00           H  
ATOM    463  N   LEU A  29     -27.437 -11.811 -18.248  1.00  0.00           N  
ATOM    464  CA  LEU A  29     -27.865 -10.476 -18.651  1.00  0.00           C  
ATOM    465  C   LEU A  29     -28.914  -9.912 -17.701  1.00  0.00           C  
ATOM    466  O   LEU A  29     -28.935  -8.701 -17.453  1.00  0.00           O  
ATOM    467  CB  LEU A  29     -28.427 -10.510 -20.078  1.00  0.00           C  
ATOM    468  CG  LEU A  29     -27.395 -10.705 -21.196  1.00  0.00           C  
ATOM    469  CD1 LEU A  29     -28.115 -10.934 -22.518  1.00  0.00           C  
ATOM    470  CD2 LEU A  29     -26.491  -9.484 -21.270  1.00  0.00           C  
ATOM    471  H   LEU A  29     -27.633 -12.594 -18.855  1.00  0.00           H  
ATOM    472  HA  LEU A  29     -26.999  -9.815 -18.631  1.00  0.00           H  
ATOM    473 1HB  LEU A  29     -29.148 -11.324 -20.147  1.00  0.00           H  
ATOM    474 2HB  LEU A  29     -28.949  -9.573 -20.269  1.00  0.00           H  
ATOM    475  HG  LEU A  29     -26.794 -11.590 -20.986  1.00  0.00           H  
ATOM    476 1HD1 LEU A  29     -27.381 -11.072 -23.313  1.00  0.00           H  
ATOM    477 2HD1 LEU A  29     -28.740 -11.825 -22.442  1.00  0.00           H  
ATOM    478 3HD1 LEU A  29     -28.739 -10.071 -22.746  1.00  0.00           H  
ATOM    479 1HD2 LEU A  29     -25.756  -9.623 -22.064  1.00  0.00           H  
ATOM    480 2HD2 LEU A  29     -27.091  -8.599 -21.482  1.00  0.00           H  
ATOM    481 3HD2 LEU A  29     -25.975  -9.354 -20.318  1.00  0.00           H  
ATOM    482  N   ALA A  30     -29.793 -10.765 -17.169  1.00  0.00           N  
ATOM    483  CA  ALA A  30     -30.836 -10.282 -16.269  1.00  0.00           C  
ATOM    484  C   ALA A  30     -30.250  -9.639 -15.015  1.00  0.00           C  
ATOM    485  O   ALA A  30     -30.748  -8.602 -14.559  1.00  0.00           O  
ATOM    486  CB  ALA A  30     -31.773 -11.429 -15.892  1.00  0.00           C  
ATOM    487  H   ALA A  30     -29.747 -11.751 -17.384  1.00  0.00           H  
ATOM    488  HA  ALA A  30     -31.408  -9.516 -16.792  1.00  0.00           H  
ATOM    489 1HB  ALA A  30     -32.548 -11.060 -15.220  1.00  0.00           H  
ATOM    490 2HB  ALA A  30     -32.236 -11.831 -16.793  1.00  0.00           H  
ATOM    491 3HB  ALA A  30     -31.206 -12.214 -15.396  1.00  0.00           H  
ATOM    492  N   ASP A  31     -29.200 -10.229 -14.437  1.00  0.00           N  
ATOM    493  CA  ASP A  31     -28.639  -9.658 -13.215  1.00  0.00           C  
ATOM    494  C   ASP A  31     -27.763  -8.450 -13.524  1.00  0.00           C  
ATOM    495  O   ASP A  31     -27.682  -7.514 -12.720  1.00  0.00           O  
ATOM    496  CB  ASP A  31     -27.865 -10.713 -12.418  1.00  0.00           C  
ATOM    497  CG  ASP A  31     -26.673 -11.276 -13.169  1.00  0.00           C  
ATOM    498  OD1 ASP A  31     -25.623 -10.604 -13.240  1.00  0.00           O  
ATOM    499  OD2 ASP A  31     -26.781 -12.416 -13.664  1.00  0.00           O  
ATOM    500  H   ASP A  31     -28.783 -11.063 -14.826  1.00  0.00           H  
ATOM    501  HA  ASP A  31     -29.461  -9.330 -12.577  1.00  0.00           H  
ATOM    502 1HB  ASP A  31     -27.510 -10.276 -11.486  1.00  0.00           H  
ATOM    503 2HB  ASP A  31     -28.532 -11.537 -12.161  1.00  0.00           H  
ATOM    504  N   GLU A  32     -27.098  -8.451 -14.683  1.00  0.00           N  
ATOM    505  CA  GLU A  32     -26.376  -7.262 -15.123  1.00  0.00           C  
ATOM    506  C   GLU A  32     -27.325  -6.113 -15.430  1.00  0.00           C  
ATOM    507  O   GLU A  32     -26.993  -4.950 -15.169  1.00  0.00           O  
ATOM    508  CB  GLU A  32     -25.519  -7.581 -16.350  1.00  0.00           C  
ATOM    509  CG  GLU A  32     -24.314  -8.461 -16.060  1.00  0.00           C  
ATOM    510  CD  GLU A  32     -23.452  -8.687 -17.287  1.00  0.00           C  
ATOM    511  OE1 GLU A  32     -23.824  -8.200 -18.375  1.00  0.00           O  
ATOM    512  OE2 GLU A  32     -22.400  -9.349 -17.163  1.00  0.00           O  
ATOM    513  H   GLU A  32     -27.090  -9.276 -15.267  1.00  0.00           H  
ATOM    514  HA  GLU A  32     -25.712  -6.943 -14.319  1.00  0.00           H  
ATOM    515 1HB  GLU A  32     -26.129  -8.084 -17.098  1.00  0.00           H  
ATOM    516 2HB  GLU A  32     -25.157  -6.652 -16.791  1.00  0.00           H  
ATOM    517 1HG  GLU A  32     -23.712  -7.992 -15.283  1.00  0.00           H  
ATOM    518 2HG  GLU A  32     -24.662  -9.421 -15.682  1.00  0.00           H  
ATOM    519  N   ALA A  33     -28.504  -6.412 -15.980  1.00  0.00           N  
ATOM    520  CA  ALA A  33     -29.491  -5.367 -16.219  1.00  0.00           C  
ATOM    521  C   ALA A  33     -29.934  -4.723 -14.912  1.00  0.00           C  
ATOM    522  O   ALA A  33     -30.123  -3.502 -14.846  1.00  0.00           O  
ATOM    523  CB  ALA A  33     -30.691  -5.941 -16.972  1.00  0.00           C  
ATOM    524  H   ALA A  33     -28.723  -7.364 -16.236  1.00  0.00           H  
ATOM    525  HA  ALA A  33     -29.025  -4.595 -16.832  1.00  0.00           H  
ATOM    526 1HB  ALA A  33     -31.424  -5.152 -17.146  1.00  0.00           H  
ATOM    527 2HB  ALA A  33     -30.361  -6.347 -17.929  1.00  0.00           H  
ATOM    528 3HB  ALA A  33     -31.147  -6.734 -16.382  1.00  0.00           H  
ATOM    529  N   ARG A  34     -30.102  -5.527 -13.858  1.00  0.00           N  
ATOM    530  CA  ARG A  34     -30.496  -4.971 -12.567  1.00  0.00           C  
ATOM    531  C   ARG A  34     -29.369  -4.160 -11.941  1.00  0.00           C  
ATOM    532  O   ARG A  34     -29.630  -3.153 -11.272  1.00  0.00           O  
ATOM    533  CB  ARG A  34     -30.905  -6.082 -11.612  1.00  0.00           C  
ATOM    534  CG  ARG A  34     -32.234  -6.747 -11.935  1.00  0.00           C  
ATOM    535  CD  ARG A  34     -32.720  -7.582 -10.807  1.00  0.00           C  
ATOM    536  NE  ARG A  34     -31.866  -8.737 -10.582  1.00  0.00           N  
ATOM    537  CZ  ARG A  34     -32.021  -9.934 -11.182  1.00  0.00           C  
ATOM    538  NH1 ARG A  34     -33.000 -10.116 -12.039  1.00  0.00           N  
ATOM    539  NH2 ARG A  34     -31.189 -10.924 -10.908  1.00  0.00           N  
ATOM    540  H   ARG A  34     -29.960  -6.522 -13.942  1.00  0.00           H  
ATOM    541  HA  ARG A  34     -31.350  -4.311 -12.720  1.00  0.00           H  
ATOM    542 1HB  ARG A  34     -30.140  -6.858 -11.608  1.00  0.00           H  
ATOM    543 2HB  ARG A  34     -30.974  -5.685 -10.600  1.00  0.00           H  
ATOM    544 1HG  ARG A  34     -32.983  -5.982 -12.142  1.00  0.00           H  
ATOM    545 2HG  ARG A  34     -32.118  -7.386 -12.811  1.00  0.00           H  
ATOM    546 1HD  ARG A  34     -32.737  -6.987  -9.896  1.00  0.00           H  
ATOM    547 2HD  ARG A  34     -33.725  -7.941 -11.027  1.00  0.00           H  
ATOM    548  HE  ARG A  34     -31.101  -8.635  -9.927  1.00  0.00           H  
ATOM    549 1HH1 ARG A  34     -33.636  -9.359 -12.249  1.00  0.00           H  
ATOM    550 2HH1 ARG A  34     -33.117 -11.012 -12.489  1.00  0.00           H  
ATOM    551 1HH2 ARG A  34     -30.435 -10.783 -10.249  1.00  0.00           H  
ATOM    552 2HH2 ARG A  34     -31.305 -11.819 -11.358  1.00  0.00           H  
ATOM    553  N   LYS A  35     -28.117  -4.577 -12.143  1.00  0.00           N  
ATOM    554  CA  LYS A  35     -26.992  -3.840 -11.576  1.00  0.00           C  
ATOM    555  C   LYS A  35     -26.831  -2.478 -12.237  1.00  0.00           C  
ATOM    556  O   LYS A  35     -26.555  -1.481 -11.560  1.00  0.00           O  
ATOM    557  CB  LYS A  35     -25.706  -4.654 -11.711  1.00  0.00           C  
ATOM    558  CG  LYS A  35     -25.624  -5.865 -10.799  1.00  0.00           C  
ATOM    559  CD  LYS A  35     -24.368  -6.675 -11.078  1.00  0.00           C  
ATOM    560  CE  LYS A  35     -24.353  -7.971 -10.284  1.00  0.00           C  
ATOM    561  NZ  LYS A  35     -23.147  -8.790 -10.586  1.00  0.00           N  
ATOM    562  H   LYS A  35     -27.936  -5.406 -12.691  1.00  0.00           H  
ATOM    563  HA  LYS A  35     -27.186  -3.673 -10.516  1.00  0.00           H  
ATOM    564 1HB  LYS A  35     -25.603  -5.004 -12.739  1.00  0.00           H  
ATOM    565 2HB  LYS A  35     -24.847  -4.016 -11.496  1.00  0.00           H  
ATOM    566 1HG  LYS A  35     -25.614  -5.538  -9.759  1.00  0.00           H  
ATOM    567 2HG  LYS A  35     -26.498  -6.497 -10.954  1.00  0.00           H  
ATOM    568 1HD  LYS A  35     -24.316  -6.912 -12.142  1.00  0.00           H  
ATOM    569 2HD  LYS A  35     -23.490  -6.088 -10.810  1.00  0.00           H  
ATOM    570 1HE  LYS A  35     -24.369  -7.744  -9.219  1.00  0.00           H  
ATOM    571 2HE  LYS A  35     -25.243  -8.553 -10.523  1.00  0.00           H  
ATOM    572 1HZ  LYS A  35     -23.172  -9.641 -10.042  1.00  0.00           H  
ATOM    573 2HZ  LYS A  35     -23.133  -9.020 -11.570  1.00  0.00           H  
ATOM    574 3HZ  LYS A  35     -22.317  -8.265 -10.352  1.00  0.00           H  
ATOM    575  N   SER A  36     -26.992  -2.416 -13.556  1.00  0.00           N  
ATOM    576  CA  SER A  36     -26.848  -1.159 -14.277  1.00  0.00           C  
ATOM    577  C   SER A  36     -28.018  -0.230 -13.987  1.00  0.00           C  
ATOM    578  O   SER A  36     -29.167  -0.668 -13.872  1.00  0.00           O  
ATOM    579  CB  SER A  36     -26.748  -1.418 -15.768  1.00  0.00           C  
ATOM    580  OG  SER A  36     -26.732  -0.216 -16.486  1.00  0.00           O  
ATOM    581  H   SER A  36     -27.220  -3.254 -14.071  1.00  0.00           H  
ATOM    582  HA  SER A  36     -25.929  -0.673 -13.944  1.00  0.00           H  
ATOM    583 1HB  SER A  36     -25.841  -1.984 -15.979  1.00  0.00           H  
ATOM    584 2HB  SER A  36     -27.594  -2.024 -16.088  1.00  0.00           H  
ATOM    585  HG  SER A  36     -26.373  -0.428 -17.351  1.00  0.00           H  
ATOM    586  N   ASP A  37     -27.717   1.064 -13.873  1.00  0.00           N  
ATOM    587  CA  ASP A  37     -28.739   2.088 -13.699  1.00  0.00           C  
ATOM    588  C   ASP A  37     -29.076   2.822 -14.990  1.00  0.00           C  
ATOM    589  O   ASP A  37     -29.848   3.785 -14.952  1.00  0.00           O  
ATOM    590  CB  ASP A  37     -28.289   3.102 -12.645  1.00  0.00           C  
ATOM    591  CG  ASP A  37     -26.965   3.770 -12.995  1.00  0.00           C  
ATOM    592  OD1 ASP A  37     -26.198   3.183 -13.720  1.00  0.00           O  
ATOM    593  OD2 ASP A  37     -26.735   4.862 -12.532  1.00  0.00           O  
ATOM    594  H   ASP A  37     -26.747   1.339 -13.908  1.00  0.00           H  
ATOM    595  HA  ASP A  37     -29.656   1.608 -13.357  1.00  0.00           H  
ATOM    596 1HB  ASP A  37     -29.051   3.873 -12.533  1.00  0.00           H  
ATOM    597 2HB  ASP A  37     -28.184   2.603 -11.682  1.00  0.00           H  
ATOM    598  N   ASP A  38     -28.521   2.392 -16.122  1.00  0.00           N  
ATOM    599  CA  ASP A  38     -28.742   3.084 -17.386  1.00  0.00           C  
ATOM    600  C   ASP A  38     -29.980   2.526 -18.077  1.00  0.00           C  
ATOM    601  O   ASP A  38     -30.010   1.350 -18.458  1.00  0.00           O  
ATOM    602  CB  ASP A  38     -27.523   2.946 -18.301  1.00  0.00           C  
ATOM    603  CG  ASP A  38     -27.645   3.768 -19.578  1.00  0.00           C  
ATOM    604  OD1 ASP A  38     -28.736   4.178 -19.896  1.00  0.00           O  
ATOM    605  OD2 ASP A  38     -26.646   3.979 -20.222  1.00  0.00           O  
ATOM    606  H   ASP A  38     -27.935   1.569 -16.107  1.00  0.00           H  
ATOM    607  HA  ASP A  38     -28.900   4.143 -17.178  1.00  0.00           H  
ATOM    608 1HB  ASP A  38     -26.628   3.264 -17.767  1.00  0.00           H  
ATOM    609 2HB  ASP A  38     -27.389   1.898 -18.574  1.00  0.00           H  
ATOM    610  N   SER A  39     -31.001   3.368 -18.237  1.00  0.00           N  
ATOM    611  CA  SER A  39     -32.247   2.918 -18.845  1.00  0.00           C  
ATOM    612  C   SER A  39     -32.059   2.487 -20.293  1.00  0.00           C  
ATOM    613  O   SER A  39     -32.867   1.702 -20.802  1.00  0.00           O  
ATOM    614  CB  SER A  39     -33.283   4.024 -18.774  1.00  0.00           C  
ATOM    615  OG  SER A  39     -32.904   5.117 -19.564  1.00  0.00           O  
ATOM    616  H   SER A  39     -30.919   4.329 -17.936  1.00  0.00           H  
ATOM    617  HA  SER A  39     -32.612   2.054 -18.288  1.00  0.00           H  
ATOM    618 1HB  SER A  39     -34.246   3.642 -19.112  1.00  0.00           H  
ATOM    619 2HB  SER A  39     -33.402   4.344 -17.739  1.00  0.00           H  
ATOM    620  HG  SER A  39     -33.603   5.769 -19.465  1.00  0.00           H  
ATOM    621  N   GLU A  40     -31.015   2.979 -20.967  1.00  0.00           N  
ATOM    622  CA  GLU A  40     -30.743   2.538 -22.331  1.00  0.00           C  
ATOM    623  C   GLU A  40     -30.228   1.105 -22.351  1.00  0.00           C  
ATOM    624  O   GLU A  40     -30.592   0.319 -23.235  1.00  0.00           O  
ATOM    625  CB  GLU A  40     -29.741   3.482 -22.996  1.00  0.00           C  
ATOM    626  CG  GLU A  40     -29.507   3.213 -24.478  1.00  0.00           C  
ATOM    627  CD  GLU A  40     -30.722   3.520 -25.332  1.00  0.00           C  
ATOM    628  OE1 GLU A  40     -31.600   4.282 -24.877  1.00  0.00           O  
ATOM    629  OE2 GLU A  40     -30.798   2.998 -26.465  1.00  0.00           O  
ATOM    630  H   GLU A  40     -30.405   3.661 -20.539  1.00  0.00           H  
ATOM    631  HA  GLU A  40     -31.674   2.574 -22.897  1.00  0.00           H  
ATOM    632 1HB  GLU A  40     -30.087   4.510 -22.894  1.00  0.00           H  
ATOM    633 2HB  GLU A  40     -28.780   3.408 -22.488  1.00  0.00           H  
ATOM    634 1HG  GLU A  40     -28.673   3.825 -24.820  1.00  0.00           H  
ATOM    635 2HG  GLU A  40     -29.232   2.167 -24.607  1.00  0.00           H  
ATOM    636  N   ALA A  41     -29.382   0.746 -21.383  1.00  0.00           N  
ATOM    637  CA  ALA A  41     -28.894  -0.625 -21.293  1.00  0.00           C  
ATOM    638  C   ALA A  41     -30.024  -1.606 -21.011  1.00  0.00           C  
ATOM    639  O   ALA A  41     -29.995  -2.741 -21.500  1.00  0.00           O  
ATOM    640  CB  ALA A  41     -27.817  -0.732 -20.215  1.00  0.00           C  
ATOM    641  H   ALA A  41     -29.071   1.425 -20.701  1.00  0.00           H  
ATOM    642  HA  ALA A  41     -28.458  -0.893 -22.255  1.00  0.00           H  
ATOM    643 1HB  ALA A  41     -27.460  -1.760 -20.157  1.00  0.00           H  
ATOM    644 2HB  ALA A  41     -26.985  -0.073 -20.465  1.00  0.00           H  
ATOM    645 3HB  ALA A  41     -28.233  -0.438 -19.253  1.00  0.00           H  
ATOM    646  N   LEU A  42     -31.022  -1.191 -20.226  1.00  0.00           N  
ATOM    647  CA  LEU A  42     -32.167  -2.057 -19.965  1.00  0.00           C  
ATOM    648  C   LEU A  42     -32.913  -2.383 -21.252  1.00  0.00           C  
ATOM    649  O   LEU A  42     -33.359  -3.518 -21.451  1.00  0.00           O  
ATOM    650  CB  LEU A  42     -33.123  -1.390 -18.969  1.00  0.00           C  
ATOM    651  CG  LEU A  42     -32.558  -1.153 -17.562  1.00  0.00           C  
ATOM    652  CD1 LEU A  42     -33.559  -0.352 -16.741  1.00  0.00           C  
ATOM    653  CD2 LEU A  42     -32.257  -2.491 -16.904  1.00  0.00           C  
ATOM    654  H   LEU A  42     -30.994  -0.273 -19.805  1.00  0.00           H  
ATOM    655  HA  LEU A  42     -31.804  -2.988 -19.532  1.00  0.00           H  
ATOM    656 1HB  LEU A  42     -33.426  -0.425 -19.370  1.00  0.00           H  
ATOM    657 2HB  LEU A  42     -34.012  -2.013 -18.869  1.00  0.00           H  
ATOM    658  HG  LEU A  42     -31.640  -0.568 -17.632  1.00  0.00           H  
ATOM    659 1HD1 LEU A  42     -33.158  -0.184 -15.742  1.00  0.00           H  
ATOM    660 2HD1 LEU A  42     -33.741   0.608 -17.224  1.00  0.00           H  
ATOM    661 3HD1 LEU A  42     -34.494  -0.905 -16.667  1.00  0.00           H  
ATOM    662 1HD2 LEU A  42     -31.854  -2.323 -15.904  1.00  0.00           H  
ATOM    663 2HD2 LEU A  42     -33.173  -3.076 -16.833  1.00  0.00           H  
ATOM    664 3HD2 LEU A  42     -31.526  -3.034 -17.502  1.00  0.00           H  
ATOM    665  N   LYS A  43     -33.059  -1.395 -22.139  1.00  0.00           N  
ATOM    666  CA  LYS A  43     -33.743  -1.633 -23.404  1.00  0.00           C  
ATOM    667  C   LYS A  43     -32.934  -2.542 -24.323  1.00  0.00           C  
ATOM    668  O   LYS A  43     -33.511  -3.363 -25.045  1.00  0.00           O  
ATOM    669  CB  LYS A  43     -34.037  -0.307 -24.107  1.00  0.00           C  
ATOM    670  CG  LYS A  43     -34.937  -0.427 -25.329  1.00  0.00           C  
ATOM    671  CD  LYS A  43     -36.369  -0.750 -24.931  1.00  0.00           C  
ATOM    672  CE  LYS A  43     -37.302  -0.710 -26.133  1.00  0.00           C  
ATOM    673  NZ  LYS A  43     -38.713  -0.992 -25.753  1.00  0.00           N  
ATOM    674  H   LYS A  43     -32.697  -0.473 -21.941  1.00  0.00           H  
ATOM    675  HA  LYS A  43     -34.688  -2.136 -23.197  1.00  0.00           H  
ATOM    676 1HB  LYS A  43     -34.514   0.378 -23.407  1.00  0.00           H  
ATOM    677 2HB  LYS A  43     -33.100   0.151 -24.426  1.00  0.00           H  
ATOM    678 1HG  LYS A  43     -34.926   0.510 -25.884  1.00  0.00           H  
ATOM    679 2HG  LYS A  43     -34.563  -1.219 -25.980  1.00  0.00           H  
ATOM    680 1HD  LYS A  43     -36.409  -1.745 -24.485  1.00  0.00           H  
ATOM    681 2HD  LYS A  43     -36.712  -0.026 -24.193  1.00  0.00           H  
ATOM    682 1HE  LYS A  43     -37.253   0.273 -26.599  1.00  0.00           H  
ATOM    683 2HE  LYS A  43     -36.983  -1.450 -26.866  1.00  0.00           H  
ATOM    684 1HZ  LYS A  43     -39.297  -0.955 -26.576  1.00  0.00           H  
ATOM    685 2HZ  LYS A  43     -38.773  -1.910 -25.337  1.00  0.00           H  
ATOM    686 3HZ  LYS A  43     -39.026  -0.299 -25.088  1.00  0.00           H  
ATOM    687  N   VAL A  44     -31.605  -2.410 -24.312  1.00  0.00           N  
ATOM    688  CA  VAL A  44     -30.767  -3.291 -25.122  1.00  0.00           C  
ATOM    689  C   VAL A  44     -30.929  -4.740 -24.680  1.00  0.00           C  
ATOM    690  O   VAL A  44     -31.056  -5.647 -25.511  1.00  0.00           O  
ATOM    691  CB  VAL A  44     -29.287  -2.882 -25.009  1.00  0.00           C  
ATOM    692  CG1 VAL A  44     -28.393  -3.937 -25.643  1.00  0.00           C  
ATOM    693  CG2 VAL A  44     -29.073  -1.527 -25.666  1.00  0.00           C  
ATOM    694  H   VAL A  44     -31.167  -1.700 -23.744  1.00  0.00           H  
ATOM    695  HA  VAL A  44     -31.075  -3.200 -26.164  1.00  0.00           H  
ATOM    696  HB  VAL A  44     -29.015  -2.822 -23.955  1.00  0.00           H  
ATOM    697 1HG1 VAL A  44     -27.350  -3.631 -25.554  1.00  0.00           H  
ATOM    698 2HG1 VAL A  44     -28.536  -4.890 -25.133  1.00  0.00           H  
ATOM    699 3HG1 VAL A  44     -28.649  -4.046 -26.695  1.00  0.00           H  
ATOM    700 1HG2 VAL A  44     -28.024  -1.244 -25.581  1.00  0.00           H  
ATOM    701 2HG2 VAL A  44     -29.349  -1.586 -26.720  1.00  0.00           H  
ATOM    702 3HG2 VAL A  44     -29.691  -0.780 -25.170  1.00  0.00           H  
ATOM    703  N   VAL A  45     -30.918  -4.984 -23.366  1.00  0.00           N  
ATOM    704  CA  VAL A  45     -31.093  -6.343 -22.859  1.00  0.00           C  
ATOM    705  C   VAL A  45     -32.489  -6.852 -23.189  1.00  0.00           C  
ATOM    706  O   VAL A  45     -32.664  -8.000 -23.617  1.00  0.00           O  
ATOM    707  CB  VAL A  45     -30.877  -6.384 -21.335  1.00  0.00           C  
ATOM    708  CG1 VAL A  45     -31.279  -7.741 -20.777  1.00  0.00           C  
ATOM    709  CG2 VAL A  45     -29.423  -6.076 -21.008  1.00  0.00           C  
ATOM    710  H   VAL A  45     -30.788  -4.226 -22.710  1.00  0.00           H  
ATOM    711  HA  VAL A  45     -30.352  -6.987 -23.333  1.00  0.00           H  
ATOM    712  HB  VAL A  45     -31.521  -5.641 -20.864  1.00  0.00           H  
ATOM    713 1HG1 VAL A  45     -31.120  -7.753 -19.698  1.00  0.00           H  
ATOM    714 2HG1 VAL A  45     -32.331  -7.926 -20.990  1.00  0.00           H  
ATOM    715 3HG1 VAL A  45     -30.672  -8.520 -21.240  1.00  0.00           H  
ATOM    716 1HG2 VAL A  45     -29.278  -6.106 -19.929  1.00  0.00           H  
ATOM    717 2HG2 VAL A  45     -28.779  -6.816 -21.483  1.00  0.00           H  
ATOM    718 3HG2 VAL A  45     -29.170  -5.083 -21.380  1.00  0.00           H  
ATOM    719  N   TYR A  46     -33.504  -6.007 -22.996  1.00  0.00           N  
ATOM    720  CA  TYR A  46     -34.872  -6.376 -23.352  1.00  0.00           C  
ATOM    721  C   TYR A  46     -34.941  -6.908 -24.778  1.00  0.00           C  
ATOM    722  O   TYR A  46     -35.493  -7.985 -25.029  1.00  0.00           O  
ATOM    723  CB  TYR A  46     -35.793  -5.166 -23.194  1.00  0.00           C  
ATOM    724  CG  TYR A  46     -37.180  -5.370 -23.756  1.00  0.00           C  
ATOM    725  CD1 TYR A  46     -37.505  -4.940 -25.036  1.00  0.00           C  
ATOM    726  CD2 TYR A  46     -38.155  -6.025 -23.021  1.00  0.00           C  
ATOM    727  CE1 TYR A  46     -38.774  -5.136 -25.558  1.00  0.00           C  
ATOM    728  CE2 TYR A  46     -39.425  -6.222 -23.529  1.00  0.00           C  
ATOM    729  CZ  TYR A  46     -39.729  -5.780 -24.797  1.00  0.00           C  
ATOM    730  OH  TYR A  46     -40.995  -5.985 -25.296  1.00  0.00           O  
ATOM    731  H   TYR A  46     -33.329  -5.095 -22.598  1.00  0.00           H  
ATOM    732  HA  TYR A  46     -35.200  -7.172 -22.683  1.00  0.00           H  
ATOM    733 1HB  TYR A  46     -35.891  -4.919 -22.136  1.00  0.00           H  
ATOM    734 2HB  TYR A  46     -35.350  -4.306 -23.692  1.00  0.00           H  
ATOM    735  HD1 TYR A  46     -36.756  -4.439 -25.650  1.00  0.00           H  
ATOM    736  HD2 TYR A  46     -37.926  -6.398 -22.022  1.00  0.00           H  
ATOM    737  HE1 TYR A  46     -39.009  -4.791 -26.564  1.00  0.00           H  
ATOM    738  HE2 TYR A  46     -40.182  -6.724 -22.927  1.00  0.00           H  
ATOM    739  HH  TYR A  46     -41.519  -6.462 -24.649  1.00  0.00           H  
ATOM    740  N   LEU A  47     -34.382  -6.156 -25.727  1.00  0.00           N  
ATOM    741  CA  LEU A  47     -34.466  -6.533 -27.134  1.00  0.00           C  
ATOM    742  C   LEU A  47     -33.644  -7.781 -27.428  1.00  0.00           C  
ATOM    743  O   LEU A  47     -34.082  -8.652 -28.190  1.00  0.00           O  
ATOM    744  CB  LEU A  47     -33.983  -5.377 -28.020  1.00  0.00           C  
ATOM    745  CG  LEU A  47     -34.094  -5.607 -29.532  1.00  0.00           C  
ATOM    746  CD1 LEU A  47     -35.542  -5.914 -29.895  1.00  0.00           C  
ATOM    747  CD2 LEU A  47     -33.596  -4.374 -30.271  1.00  0.00           C  
ATOM    748  H   LEU A  47     -33.893  -5.310 -25.473  1.00  0.00           H  
ATOM    749  HA  LEU A  47     -35.507  -6.748 -27.373  1.00  0.00           H  
ATOM    750 1HB  LEU A  47     -34.562  -4.487 -27.777  1.00  0.00           H  
ATOM    751 2HB  LEU A  47     -32.936  -5.178 -27.791  1.00  0.00           H  
ATOM    752  HG  LEU A  47     -33.490  -6.469 -29.816  1.00  0.00           H  
ATOM    753 1HD1 LEU A  47     -35.621  -6.078 -30.971  1.00  0.00           H  
ATOM    754 2HD1 LEU A  47     -35.866  -6.812 -29.368  1.00  0.00           H  
ATOM    755 3HD1 LEU A  47     -36.174  -5.075 -29.608  1.00  0.00           H  
ATOM    756 1HD2 LEU A  47     -33.675  -4.537 -31.347  1.00  0.00           H  
ATOM    757 2HD2 LEU A  47     -34.201  -3.512 -29.990  1.00  0.00           H  
ATOM    758 3HD2 LEU A  47     -32.555  -4.188 -30.008  1.00  0.00           H  
ATOM    759  N   ALA A  48     -32.448  -7.882 -26.845  1.00  0.00           N  
ATOM    760  CA  ALA A  48     -31.609  -9.053 -27.080  1.00  0.00           C  
ATOM    761  C   ALA A  48     -32.286 -10.330 -26.597  1.00  0.00           C  
ATOM    762  O   ALA A  48     -32.206 -11.371 -27.262  1.00  0.00           O  
ATOM    763  CB  ALA A  48     -30.253  -8.874 -26.397  1.00  0.00           C  
ATOM    764  H   ALA A  48     -32.112  -7.150 -26.236  1.00  0.00           H  
ATOM    765  HA  ALA A  48     -31.452  -9.148 -28.155  1.00  0.00           H  
ATOM    766 1HB  ALA A  48     -29.636  -9.754 -26.578  1.00  0.00           H  
ATOM    767 2HB  ALA A  48     -29.755  -7.992 -26.801  1.00  0.00           H  
ATOM    768 3HB  ALA A  48     -30.400  -8.749 -25.325  1.00  0.00           H  
ATOM    769  N   LEU A  49     -32.952 -10.273 -25.442  1.00  0.00           N  
ATOM    770  CA  LEU A  49     -33.632 -11.455 -24.922  1.00  0.00           C  
ATOM    771  C   LEU A  49     -34.796 -11.863 -25.818  1.00  0.00           C  
ATOM    772  O   LEU A  49     -35.033 -13.058 -26.030  1.00  0.00           O  
ATOM    773  CB  LEU A  49     -34.144 -11.189 -23.500  1.00  0.00           C  
ATOM    774  CG  LEU A  49     -33.063 -10.963 -22.436  1.00  0.00           C  
ATOM    775  CD1 LEU A  49     -33.719 -10.544 -21.127  1.00  0.00           C  
ATOM    776  CD2 LEU A  49     -32.251 -12.237 -22.258  1.00  0.00           C  
ATOM    777  H   LEU A  49     -32.991  -9.411 -24.916  1.00  0.00           H  
ATOM    778  HA  LEU A  49     -32.919 -12.278 -24.891  1.00  0.00           H  
ATOM    779 1HB  LEU A  49     -34.779 -10.307 -23.519  1.00  0.00           H  
ATOM    780 2HB  LEU A  49     -34.749 -12.039 -23.184  1.00  0.00           H  
ATOM    781  HG  LEU A  49     -32.404 -10.154 -22.752  1.00  0.00           H  
ATOM    782 1HD1 LEU A  49     -32.951 -10.384 -20.370  1.00  0.00           H  
ATOM    783 2HD1 LEU A  49     -34.276  -9.620 -21.278  1.00  0.00           H  
ATOM    784 3HD1 LEU A  49     -34.397 -11.329 -20.793  1.00  0.00           H  
ATOM    785 1HD2 LEU A  49     -31.482 -12.076 -21.501  1.00  0.00           H  
ATOM    786 2HD2 LEU A  49     -32.909 -13.046 -21.940  1.00  0.00           H  
ATOM    787 3HD2 LEU A  49     -31.779 -12.503 -23.204  1.00  0.00           H  
ATOM    788  N   ARG A  50     -35.532 -10.887 -26.353  1.00  0.00           N  
ATOM    789  CA  ARG A  50     -36.638 -11.204 -27.249  1.00  0.00           C  
ATOM    790  C   ARG A  50     -36.157 -11.907 -28.512  1.00  0.00           C  
ATOM    791  O   ARG A  50     -36.825 -12.825 -29.001  1.00  0.00           O  
ATOM    792  CB  ARG A  50     -37.402  -9.929 -27.610  1.00  0.00           C  
ATOM    793  CG  ARG A  50     -38.654 -10.167 -28.438  1.00  0.00           C  
ATOM    794  CD  ARG A  50     -39.421  -8.876 -28.664  1.00  0.00           C  
ATOM    795  NE  ARG A  50     -40.631  -9.090 -29.453  1.00  0.00           N  
ATOM    796  CZ  ARG A  50     -41.454  -8.121 -29.834  1.00  0.00           C  
ATOM    797  NH1 ARG A  50     -41.203  -6.863 -29.499  1.00  0.00           N  
ATOM    798  NH2 ARG A  50     -42.534  -8.409 -30.550  1.00  0.00           N  
ATOM    799  H   ARG A  50     -35.331  -9.920 -26.143  1.00  0.00           H  
ATOM    800  HA  ARG A  50     -37.325 -11.872 -26.728  1.00  0.00           H  
ATOM    801 1HB  ARG A  50     -37.695  -9.411 -26.698  1.00  0.00           H  
ATOM    802 2HB  ARG A  50     -36.750  -9.260 -28.171  1.00  0.00           H  
ATOM    803 1HG  ARG A  50     -38.376 -10.579 -29.409  1.00  0.00           H  
ATOM    804 2HG  ARG A  50     -39.307 -10.870 -27.919  1.00  0.00           H  
ATOM    805 1HD  ARG A  50     -39.712  -8.453 -27.703  1.00  0.00           H  
ATOM    806 2HD  ARG A  50     -38.789  -8.166 -29.196  1.00  0.00           H  
ATOM    807  HE  ARG A  50     -40.852 -10.039 -29.726  1.00  0.00           H  
ATOM    808 1HH1 ARG A  50     -40.382  -6.639 -28.953  1.00  0.00           H  
ATOM    809 2HH1 ARG A  50     -41.831  -6.127 -29.790  1.00  0.00           H  
ATOM    810 1HH2 ARG A  50     -42.729  -9.367 -30.805  1.00  0.00           H  
ATOM    811 2HH2 ARG A  50     -43.159  -7.671 -30.838  1.00  0.00           H  
ATOM    812  N   ILE A  51     -35.004 -11.501 -29.049  1.00  0.00           N  
ATOM    813  CA  ILE A  51     -34.468 -12.155 -30.239  1.00  0.00           C  
ATOM    814  C   ILE A  51     -34.171 -13.622 -29.955  1.00  0.00           C  
ATOM    815  O   ILE A  51     -34.466 -14.501 -30.774  1.00  0.00           O  
ATOM    816  CB  ILE A  51     -33.188 -11.452 -30.728  1.00  0.00           C  
ATOM    817  CG1 ILE A  51     -33.520 -10.065 -31.285  1.00  0.00           C  
ATOM    818  CG2 ILE A  51     -32.488 -12.298 -31.782  1.00  0.00           C  
ATOM    819  CD1 ILE A  51     -32.309  -9.183 -31.488  1.00  0.00           C  
ATOM    820  H   ILE A  51     -34.491 -10.736 -28.634  1.00  0.00           H  
ATOM    821  HA  ILE A  51     -35.215 -12.098 -31.030  1.00  0.00           H  
ATOM    822  HB  ILE A  51     -32.512 -11.301 -29.889  1.00  0.00           H  
ATOM    823 1HG1 ILE A  51     -34.030 -10.169 -32.241  1.00  0.00           H  
ATOM    824 2HG1 ILE A  51     -34.202  -9.554 -30.605  1.00  0.00           H  
ATOM    825 1HG2 ILE A  51     -31.586 -11.786 -32.117  1.00  0.00           H  
ATOM    826 2HG2 ILE A  51     -32.219 -13.262 -31.354  1.00  0.00           H  
ATOM    827 3HG2 ILE A  51     -33.155 -12.450 -32.630  1.00  0.00           H  
ATOM    828 1HD1 ILE A  51     -32.625  -8.217 -31.883  1.00  0.00           H  
ATOM    829 2HD1 ILE A  51     -31.801  -9.037 -30.534  1.00  0.00           H  
ATOM    830 3HD1 ILE A  51     -31.627  -9.658 -32.192  1.00  0.00           H  
ATOM    831  N   VAL A  52     -33.593 -13.913 -28.788  1.00  0.00           N  
ATOM    832  CA  VAL A  52     -33.283 -15.296 -28.437  1.00  0.00           C  
ATOM    833  C   VAL A  52     -34.556 -16.128 -28.362  1.00  0.00           C  
ATOM    834  O   VAL A  52     -34.600 -17.267 -28.844  1.00  0.00           O  
ATOM    835  CB  VAL A  52     -32.550 -15.357 -27.083  1.00  0.00           C  
ATOM    836  CG1 VAL A  52     -32.370 -16.801 -26.640  1.00  0.00           C  
ATOM    837  CG2 VAL A  52     -31.205 -14.655 -27.191  1.00  0.00           C  
ATOM    838  H   VAL A  52     -33.365 -13.176 -28.135  1.00  0.00           H  
ATOM    839  HA  VAL A  52     -32.631 -15.710 -29.207  1.00  0.00           H  
ATOM    840  HB  VAL A  52     -33.159 -14.861 -26.327  1.00  0.00           H  
ATOM    841 1HG1 VAL A  52     -31.851 -16.827 -25.682  1.00  0.00           H  
ATOM    842 2HG1 VAL A  52     -33.347 -17.274 -26.534  1.00  0.00           H  
ATOM    843 3HG1 VAL A  52     -31.783 -17.340 -27.383  1.00  0.00           H  
ATOM    844 1HG2 VAL A  52     -30.693 -14.701 -26.231  1.00  0.00           H  
ATOM    845 2HG2 VAL A  52     -30.598 -15.147 -27.951  1.00  0.00           H  
ATOM    846 3HG2 VAL A  52     -31.359 -13.612 -27.469  1.00  0.00           H  
ATOM    847  N   GLN A  53     -35.614 -15.576 -27.765  1.00  0.00           N  
ATOM    848  CA  GLN A  53     -36.870 -16.312 -27.661  1.00  0.00           C  
ATOM    849  C   GLN A  53     -37.445 -16.628 -29.036  1.00  0.00           C  
ATOM    850  O   GLN A  53     -37.999 -17.713 -29.249  1.00  0.00           O  
ATOM    851  CB  GLN A  53     -37.889 -15.518 -26.840  1.00  0.00           C  
ATOM    852  CG  GLN A  53     -37.557 -15.420 -25.361  1.00  0.00           C  
ATOM    853  CD  GLN A  53     -38.534 -14.540 -24.605  1.00  0.00           C  
ATOM    854  OE1 GLN A  53     -38.332 -14.235 -23.425  1.00  0.00           O  
ATOM    855  NE2 GLN A  53     -39.600 -14.125 -25.280  1.00  0.00           N  
ATOM    856  H   GLN A  53     -35.557 -14.645 -27.380  1.00  0.00           H  
ATOM    857  HA  GLN A  53     -36.676 -17.257 -27.154  1.00  0.00           H  
ATOM    858 1HB  GLN A  53     -37.964 -14.504 -27.235  1.00  0.00           H  
ATOM    859 2HB  GLN A  53     -38.872 -15.979 -26.934  1.00  0.00           H  
ATOM    860 1HG  GLN A  53     -37.589 -16.419 -24.925  1.00  0.00           H  
ATOM    861 2HG  GLN A  53     -36.559 -14.997 -25.250  1.00  0.00           H  
ATOM    862 1HE2 GLN A  53     -40.279 -13.541 -24.833  1.00  0.00           H  
ATOM    863 2HE2 GLN A  53     -39.724 -14.396 -26.234  1.00  0.00           H  
ATOM    864  N   GLN A  54     -37.327 -15.692 -29.980  1.00  0.00           N  
ATOM    865  CA  GLN A  54     -37.900 -15.907 -31.305  1.00  0.00           C  
ATOM    866  C   GLN A  54     -37.142 -16.976 -32.081  1.00  0.00           C  
ATOM    867  O   GLN A  54     -37.757 -17.744 -32.831  1.00  0.00           O  
ATOM    868  CB  GLN A  54     -37.911 -14.598 -32.098  1.00  0.00           C  
ATOM    869  CG  GLN A  54     -38.890 -13.562 -31.575  1.00  0.00           C  
ATOM    870  CD  GLN A  54     -38.766 -12.232 -32.295  1.00  0.00           C  
ATOM    871  OE1 GLN A  54     -37.824 -12.011 -33.061  1.00  0.00           O  
ATOM    872  NE2 GLN A  54     -39.719 -11.338 -32.056  1.00  0.00           N  
ATOM    873  H   GLN A  54     -36.841 -14.828 -29.789  1.00  0.00           H  
ATOM    874  HA  GLN A  54     -38.927 -16.252 -31.185  1.00  0.00           H  
ATOM    875 1HB  GLN A  54     -36.915 -14.156 -32.086  1.00  0.00           H  
ATOM    876 2HB  GLN A  54     -38.164 -14.805 -33.138  1.00  0.00           H  
ATOM    877 1HG  GLN A  54     -39.906 -13.932 -31.715  1.00  0.00           H  
ATOM    878 2HG  GLN A  54     -38.696 -13.395 -30.515  1.00  0.00           H  
ATOM    879 1HE2 GLN A  54     -39.691 -10.444 -32.503  1.00  0.00           H  
ATOM    880 2HE2 GLN A  54     -40.465 -11.560 -31.428  1.00  0.00           H  
ATOM    881  N   LEU A  55     -35.822 -17.044 -31.923  1.00  0.00           N  
ATOM    882  CA  LEU A  55     -34.975 -17.972 -32.672  1.00  0.00           C  
ATOM    883  C   LEU A  55     -34.066 -18.707 -31.696  1.00  0.00           C  
ATOM    884  O   LEU A  55     -32.856 -18.452 -31.641  1.00  0.00           O  
ATOM    885  CB  LEU A  55     -34.137 -17.227 -33.718  1.00  0.00           C  
ATOM    886  CG  LEU A  55     -34.931 -16.497 -34.809  1.00  0.00           C  
ATOM    887  CD1 LEU A  55     -33.987 -15.624 -35.626  1.00  0.00           C  
ATOM    888  CD2 LEU A  55     -35.635 -17.515 -35.693  1.00  0.00           C  
ATOM    889  H   LEU A  55     -35.395 -16.421 -31.251  1.00  0.00           H  
ATOM    890  HA  LEU A  55     -35.616 -18.685 -33.189  1.00  0.00           H  
ATOM    891 1HB  LEU A  55     -33.519 -16.490 -33.208  1.00  0.00           H  
ATOM    892 2HB  LEU A  55     -33.479 -17.943 -34.211  1.00  0.00           H  
ATOM    893  HG  LEU A  55     -35.671 -15.845 -34.346  1.00  0.00           H  
ATOM    894 1HD1 LEU A  55     -34.551 -15.104 -36.401  1.00  0.00           H  
ATOM    895 2HD1 LEU A  55     -33.512 -14.892 -34.973  1.00  0.00           H  
ATOM    896 3HD1 LEU A  55     -33.224 -16.247 -36.089  1.00  0.00           H  
ATOM    897 1HD2 LEU A  55     -36.200 -16.996 -36.468  1.00  0.00           H  
ATOM    898 2HD2 LEU A  55     -34.896 -18.166 -36.158  1.00  0.00           H  
ATOM    899 3HD2 LEU A  55     -36.317 -18.113 -35.087  1.00  0.00           H  
ATOM    900  N   PRO A  56     -34.616 -19.632 -30.910  1.00  0.00           N  
ATOM    901  CA  PRO A  56     -33.778 -20.389 -29.973  1.00  0.00           C  
ATOM    902  C   PRO A  56     -32.794 -21.284 -30.710  1.00  0.00           C  
ATOM    903  O   PRO A  56     -33.094 -21.817 -31.781  1.00  0.00           O  
ATOM    904  CB  PRO A  56     -34.793 -21.218 -29.174  1.00  0.00           C  
ATOM    905  CG  PRO A  56     -36.120 -20.554 -29.410  1.00  0.00           C  
ATOM    906  CD  PRO A  56     -36.045 -20.014 -30.798  1.00  0.00           C  
ATOM    907  HA  PRO A  56     -33.245 -19.686 -29.316  1.00  0.00           H  
ATOM    908 1HB  PRO A  56     -34.781 -22.262 -29.519  1.00  0.00           H  
ATOM    909 2HB  PRO A  56     -34.515 -21.228 -28.110  1.00  0.00           H  
ATOM    910 1HG  PRO A  56     -36.936 -21.282 -29.289  1.00  0.00           H  
ATOM    911 2HG  PRO A  56     -36.288 -19.763 -28.664  1.00  0.00           H  
ATOM    912 1HD  PRO A  56     -36.313 -20.805 -31.515  1.00  0.00           H  
ATOM    913 2HD  PRO A  56     -36.724 -19.155 -30.897  1.00  0.00           H  
ATOM    914  N   ASP A  57     -31.611 -21.447 -30.114  1.00  0.00           N  
ATOM    915  CA  ASP A  57     -30.578 -22.353 -30.616  1.00  0.00           C  
ATOM    916  C   ASP A  57     -30.216 -22.016 -32.065  1.00  0.00           C  
ATOM    917  O   ASP A  57     -30.155 -22.879 -32.944  1.00  0.00           O  
ATOM    918  CB  ASP A  57     -31.046 -23.807 -30.522  1.00  0.00           C  
ATOM    919  CG  ASP A  57     -29.899 -24.805 -30.601  1.00  0.00           C  
ATOM    920  OD1 ASP A  57     -28.819 -24.474 -30.172  1.00  0.00           O  
ATOM    921  OD2 ASP A  57     -30.113 -25.888 -31.091  1.00  0.00           O  
ATOM    922  H   ASP A  57     -31.432 -20.912 -29.276  1.00  0.00           H  
ATOM    923  HA  ASP A  57     -29.685 -22.235 -30.001  1.00  0.00           H  
ATOM    924 1HB  ASP A  57     -31.576 -23.958 -29.582  1.00  0.00           H  
ATOM    925 2HB  ASP A  57     -31.747 -24.017 -31.331  1.00  0.00           H  
ATOM    926  N   THR A  58     -29.981 -20.727 -32.300  1.00  0.00           N  
ATOM    927  CA  THR A  58     -29.542 -20.236 -33.596  1.00  0.00           C  
ATOM    928  C   THR A  58     -28.283 -19.397 -33.428  1.00  0.00           C  
ATOM    929  O   THR A  58     -27.950 -18.944 -32.330  1.00  0.00           O  
ATOM    930  CB  THR A  58     -30.641 -19.408 -34.286  1.00  0.00           C  
ATOM    931  OG1 THR A  58     -30.943 -18.254 -33.492  1.00  0.00           O  
ATOM    932  CG2 THR A  58     -31.902 -20.238 -34.465  1.00  0.00           C  
ATOM    933  H   THR A  58     -30.114 -20.070 -31.544  1.00  0.00           H  
ATOM    934  HA  THR A  58     -29.313 -21.093 -34.231  1.00  0.00           H  
ATOM    935  HB  THR A  58     -30.288 -19.077 -35.263  1.00  0.00           H  
ATOM    936  HG1 THR A  58     -31.584 -18.490 -32.816  1.00  0.00           H  
ATOM    937 1HG2 THR A  58     -32.668 -19.637 -34.955  1.00  0.00           H  
ATOM    938 2HG2 THR A  58     -31.678 -21.111 -35.079  1.00  0.00           H  
ATOM    939 3HG2 THR A  58     -32.265 -20.564 -33.490  1.00  0.00           H  
ATOM    940  N   GLU A  59     -27.578 -19.204 -34.545  1.00  0.00           N  
ATOM    941  CA  GLU A  59     -26.373 -18.380 -34.530  1.00  0.00           C  
ATOM    942  C   GLU A  59     -26.692 -16.944 -34.134  1.00  0.00           C  
ATOM    943  O   GLU A  59     -25.917 -16.307 -33.411  1.00  0.00           O  
ATOM    944  CB  GLU A  59     -25.696 -18.402 -35.902  1.00  0.00           C  
ATOM    945  CG  GLU A  59     -24.335 -17.721 -35.942  1.00  0.00           C  
ATOM    946  CD  GLU A  59     -23.626 -17.907 -37.255  1.00  0.00           C  
ATOM    947  OE1 GLU A  59     -24.225 -18.433 -38.162  1.00  0.00           O  
ATOM    948  OE2 GLU A  59     -22.485 -17.520 -37.351  1.00  0.00           O  
ATOM    949  H   GLU A  59     -27.873 -19.628 -35.413  1.00  0.00           H  
ATOM    950  HA  GLU A  59     -25.683 -18.790 -33.793  1.00  0.00           H  
ATOM    951 1HB  GLU A  59     -25.562 -19.435 -36.226  1.00  0.00           H  
ATOM    952 2HB  GLU A  59     -26.337 -17.910 -36.634  1.00  0.00           H  
ATOM    953 1HG  GLU A  59     -24.468 -16.655 -35.762  1.00  0.00           H  
ATOM    954 2HG  GLU A  59     -23.716 -18.123 -35.141  1.00  0.00           H  
ATOM    955  N   LEU A  60     -27.829 -16.420 -34.599  1.00  0.00           N  
ATOM    956  CA  LEU A  60     -28.196 -15.043 -34.288  1.00  0.00           C  
ATOM    957  C   LEU A  60     -28.478 -14.862 -32.802  1.00  0.00           C  
ATOM    958  O   LEU A  60     -28.064 -13.863 -32.203  1.00  0.00           O  
ATOM    959  CB  LEU A  60     -29.430 -14.628 -35.100  1.00  0.00           C  
ATOM    960  CG  LEU A  60     -29.229 -14.548 -36.620  1.00  0.00           C  
ATOM    961  CD1 LEU A  60     -30.579 -14.370 -37.302  1.00  0.00           C  
ATOM    962  CD2 LEU A  60     -28.294 -13.395 -36.948  1.00  0.00           C  
ATOM    963  H   LEU A  60     -28.446 -16.977 -35.173  1.00  0.00           H  
ATOM    964  HA  LEU A  60     -27.363 -14.393 -34.558  1.00  0.00           H  
ATOM    965 1HB  LEU A  60     -30.228 -15.343 -34.910  1.00  0.00           H  
ATOM    966 2HB  LEU A  60     -29.759 -13.648 -34.758  1.00  0.00           H  
ATOM    967  HG  LEU A  60     -28.795 -15.482 -36.980  1.00  0.00           H  
ATOM    968 1HD1 LEU A  60     -30.438 -14.313 -38.380  1.00  0.00           H  
ATOM    969 2HD1 LEU A  60     -31.222 -15.219 -37.065  1.00  0.00           H  
ATOM    970 3HD1 LEU A  60     -31.047 -13.451 -36.948  1.00  0.00           H  
ATOM    971 1HD2 LEU A  60     -28.151 -13.338 -38.028  1.00  0.00           H  
ATOM    972 2HD2 LEU A  60     -28.728 -12.460 -36.590  1.00  0.00           H  
ATOM    973 3HD2 LEU A  60     -27.332 -13.556 -36.463  1.00  0.00           H  
ATOM    974  N   ALA A  61     -29.182 -15.818 -32.191  1.00  0.00           N  
ATOM    975  CA  ALA A  61     -29.469 -15.733 -30.763  1.00  0.00           C  
ATOM    976  C   ALA A  61     -28.196 -15.800 -29.931  1.00  0.00           C  
ATOM    977  O   ALA A  61     -28.044 -15.051 -28.958  1.00  0.00           O  
ATOM    978  CB  ALA A  61     -30.434 -16.846 -30.356  1.00  0.00           C  
ATOM    979  H   ALA A  61     -29.522 -16.611 -32.715  1.00  0.00           H  
ATOM    980  HA  ALA A  61     -29.940 -14.769 -30.569  1.00  0.00           H  
ATOM    981 1HB  ALA A  61     -30.643 -16.774 -29.288  1.00  0.00           H  
ATOM    982 2HB  ALA A  61     -31.364 -16.742 -30.915  1.00  0.00           H  
ATOM    983 3HB  ALA A  61     -29.986 -17.813 -30.573  1.00  0.00           H  
ATOM    984  N   ARG A  62     -27.277 -16.701 -30.285  1.00  0.00           N  
ATOM    985  CA  ARG A  62     -26.053 -16.860 -29.503  1.00  0.00           C  
ATOM    986  C   ARG A  62     -25.185 -15.609 -29.564  1.00  0.00           C  
ATOM    987  O   ARG A  62     -24.671 -15.152 -28.536  1.00  0.00           O  
ATOM    988  CB  ARG A  62     -25.277 -18.080 -29.997  1.00  0.00           C  
ATOM    989  CG  ARG A  62     -23.992 -18.352 -29.237  1.00  0.00           C  
ATOM    990  CD  ARG A  62     -23.348 -19.645 -29.706  1.00  0.00           C  
ATOM    991  NE  ARG A  62     -22.978 -19.583 -31.117  1.00  0.00           N  
ATOM    992  CZ  ARG A  62     -21.899 -18.964 -31.580  1.00  0.00           C  
ATOM    993  NH1 ARG A  62     -21.074 -18.349 -30.744  1.00  0.00           N  
ATOM    994  NH2 ARG A  62     -21.641 -18.960 -32.881  1.00  0.00           N  
ATOM    995  H   ARG A  62     -27.420 -17.281 -31.098  1.00  0.00           H  
ATOM    996  HA  ARG A  62     -26.328 -17.037 -28.463  1.00  0.00           H  
ATOM    997 1HB  ARG A  62     -25.905 -18.966 -29.921  1.00  0.00           H  
ATOM    998 2HB  ARG A  62     -25.023 -17.948 -31.049  1.00  0.00           H  
ATOM    999 1HG  ARG A  62     -23.291 -17.533 -29.401  1.00  0.00           H  
ATOM   1000 2HG  ARG A  62     -24.209 -18.434 -28.172  1.00  0.00           H  
ATOM   1001 1HD  ARG A  62     -22.447 -19.835 -29.123  1.00  0.00           H  
ATOM   1002 2HD  ARG A  62     -24.047 -20.469 -29.570  1.00  0.00           H  
ATOM   1003  HE  ARG A  62     -23.585 -20.043 -31.784  1.00  0.00           H  
ATOM   1004 1HH1 ARG A  62     -21.267 -18.349 -29.752  1.00  0.00           H  
ATOM   1005 2HH1 ARG A  62     -20.253 -17.878 -31.097  1.00  0.00           H  
ATOM   1006 1HH2 ARG A  62     -22.268 -19.428 -33.522  1.00  0.00           H  
ATOM   1007 2HH2 ARG A  62     -20.820 -18.489 -33.232  1.00  0.00           H  
ATOM   1008  N   GLU A  63     -25.011 -15.038 -30.758  1.00  0.00           N  
ATOM   1009  CA  GLU A  63     -24.167 -13.854 -30.888  1.00  0.00           C  
ATOM   1010  C   GLU A  63     -24.844 -12.613 -30.322  1.00  0.00           C  
ATOM   1011  O   GLU A  63     -24.162 -11.710 -29.823  1.00  0.00           O  
ATOM   1012  CB  GLU A  63     -23.805 -13.619 -32.356  1.00  0.00           C  
ATOM   1013  CG  GLU A  63     -22.844 -14.646 -32.939  1.00  0.00           C  
ATOM   1014  CD  GLU A  63     -22.395 -14.302 -34.332  1.00  0.00           C  
ATOM   1015  OE1 GLU A  63     -23.005 -13.458 -34.942  1.00  0.00           O  
ATOM   1016  OE2 GLU A  63     -21.438 -14.884 -34.786  1.00  0.00           O  
ATOM   1017  H   GLU A  63     -25.457 -15.416 -31.581  1.00  0.00           H  
ATOM   1018  HA  GLU A  63     -23.249 -14.019 -30.323  1.00  0.00           H  
ATOM   1019 1HB  GLU A  63     -24.712 -13.630 -32.961  1.00  0.00           H  
ATOM   1020 2HB  GLU A  63     -23.351 -12.635 -32.466  1.00  0.00           H  
ATOM   1021 1HG  GLU A  63     -21.969 -14.716 -32.293  1.00  0.00           H  
ATOM   1022 2HG  GLU A  63     -23.332 -15.620 -32.949  1.00  0.00           H  
ATOM   1023  N   ALA A  64     -26.176 -12.545 -30.394  1.00  0.00           N  
ATOM   1024  CA  ALA A  64     -26.894 -11.413 -29.815  1.00  0.00           C  
ATOM   1025  C   ALA A  64     -26.664 -11.322 -28.311  1.00  0.00           C  
ATOM   1026  O   ALA A  64     -26.570 -10.220 -27.756  1.00  0.00           O  
ATOM   1027  CB  ALA A  64     -28.386 -11.521 -30.123  1.00  0.00           C  
ATOM   1028  H   ALA A  64     -26.700 -13.277 -30.852  1.00  0.00           H  
ATOM   1029  HA  ALA A  64     -26.508 -10.500 -30.267  1.00  0.00           H  
ATOM   1030 1HB  ALA A  64     -28.910 -10.671 -29.685  1.00  0.00           H  
ATOM   1031 2HB  ALA A  64     -28.536 -11.523 -31.202  1.00  0.00           H  
ATOM   1032 3HB  ALA A  64     -28.779 -12.445 -29.701  1.00  0.00           H  
ATOM   1033  N   LEU A  65     -26.580 -12.469 -27.632  1.00  0.00           N  
ATOM   1034  CA  LEU A  65     -26.324 -12.456 -26.196  1.00  0.00           C  
ATOM   1035  C   LEU A  65     -24.917 -11.960 -25.893  1.00  0.00           C  
ATOM   1036  O   LEU A  65     -24.717 -11.159 -24.972  1.00  0.00           O  
ATOM   1037  CB  LEU A  65     -26.513 -13.862 -25.611  1.00  0.00           C  
ATOM   1038  CG  LEU A  65     -27.960 -14.367 -25.551  1.00  0.00           C  
ATOM   1039  CD1 LEU A  65     -27.964 -15.857 -25.233  1.00  0.00           C  
ATOM   1040  CD2 LEU A  65     -28.730 -13.582 -24.500  1.00  0.00           C  
ATOM   1041  H   LEU A  65     -26.692 -13.355 -28.104  1.00  0.00           H  
ATOM   1042  HA  LEU A  65     -27.037 -11.781 -25.723  1.00  0.00           H  
ATOM   1043 1HB  LEU A  65     -25.940 -14.567 -26.210  1.00  0.00           H  
ATOM   1044 2HB  LEU A  65     -26.116 -13.871 -24.596  1.00  0.00           H  
ATOM   1045  HG  LEU A  65     -28.433 -14.233 -26.524  1.00  0.00           H  
ATOM   1046 1HD1 LEU A  65     -28.992 -16.217 -25.191  1.00  0.00           H  
ATOM   1047 2HD1 LEU A  65     -27.424 -16.397 -26.011  1.00  0.00           H  
ATOM   1048 3HD1 LEU A  65     -27.482 -16.026 -24.271  1.00  0.00           H  
ATOM   1049 1HD2 LEU A  65     -29.758 -13.941 -24.458  1.00  0.00           H  
ATOM   1050 2HD2 LEU A  65     -28.258 -13.717 -23.526  1.00  0.00           H  
ATOM   1051 3HD2 LEU A  65     -28.725 -12.523 -24.761  1.00  0.00           H  
ATOM   1052  N   GLU A  66     -23.928 -12.421 -26.662  1.00  0.00           N  
ATOM   1053  CA  GLU A  66     -22.559 -11.955 -26.461  1.00  0.00           C  
ATOM   1054  C   GLU A  66     -22.433 -10.469 -26.770  1.00  0.00           C  
ATOM   1055  O   GLU A  66     -21.716  -9.743 -26.072  1.00  0.00           O  
ATOM   1056  CB  GLU A  66     -21.590 -12.752 -27.337  1.00  0.00           C  
ATOM   1057  CG  GLU A  66     -21.392 -14.197 -26.902  1.00  0.00           C  
ATOM   1058  CD  GLU A  66     -20.366 -14.921 -27.730  1.00  0.00           C  
ATOM   1059  OE1 GLU A  66     -19.902 -14.358 -28.692  1.00  0.00           O  
ATOM   1060  OE2 GLU A  66     -20.048 -16.040 -27.399  1.00  0.00           O  
ATOM   1061  H   GLU A  66     -24.117 -13.095 -27.390  1.00  0.00           H  
ATOM   1062  HA  GLU A  66     -22.291 -12.109 -25.415  1.00  0.00           H  
ATOM   1063 1HB  GLU A  66     -21.951 -12.758 -28.366  1.00  0.00           H  
ATOM   1064 2HB  GLU A  66     -20.613 -12.265 -27.337  1.00  0.00           H  
ATOM   1065 1HG  GLU A  66     -21.076 -14.211 -25.859  1.00  0.00           H  
ATOM   1066 2HG  GLU A  66     -22.344 -14.721 -26.973  1.00  0.00           H  
ATOM   1067  N   LEU A  67     -23.122 -10.000 -27.813  1.00  0.00           N  
ATOM   1068  CA  LEU A  67     -23.114  -8.574 -28.123  1.00  0.00           C  
ATOM   1069  C   LEU A  67     -23.767  -7.767 -27.009  1.00  0.00           C  
ATOM   1070  O   LEU A  67     -23.262  -6.706 -26.624  1.00  0.00           O  
ATOM   1071  CB  LEU A  67     -23.816  -8.322 -29.457  1.00  0.00           C  
ATOM   1072  CG  LEU A  67     -23.925  -6.860 -29.898  1.00  0.00           C  
ATOM   1073  CD1 LEU A  67     -22.549  -6.233 -30.036  1.00  0.00           C  
ATOM   1074  CD2 LEU A  67     -24.702  -6.752 -31.201  1.00  0.00           C  
ATOM   1075  H   LEU A  67     -23.656 -10.628 -28.398  1.00  0.00           H  
ATOM   1076  HA  LEU A  67     -22.079  -8.248 -28.224  1.00  0.00           H  
ATOM   1077 1HB  LEU A  67     -23.281  -8.859 -30.239  1.00  0.00           H  
ATOM   1078 2HB  LEU A  67     -24.828  -8.722 -29.398  1.00  0.00           H  
ATOM   1079  HG  LEU A  67     -24.446  -6.287 -29.129  1.00  0.00           H  
ATOM   1080 1HD1 LEU A  67     -22.652  -5.194 -30.350  1.00  0.00           H  
ATOM   1081 2HD1 LEU A  67     -22.033  -6.272 -29.076  1.00  0.00           H  
ATOM   1082 3HD1 LEU A  67     -21.973  -6.781 -30.780  1.00  0.00           H  
ATOM   1083 1HD2 LEU A  67     -24.771  -5.705 -31.496  1.00  0.00           H  
ATOM   1084 2HD2 LEU A  67     -24.188  -7.316 -31.979  1.00  0.00           H  
ATOM   1085 3HD2 LEU A  67     -25.705  -7.155 -31.062  1.00  0.00           H  
ATOM   1086  N   ALA A  68     -24.894  -8.251 -26.480  1.00  0.00           N  
ATOM   1087  CA  ALA A  68     -25.540  -7.557 -25.373  1.00  0.00           C  
ATOM   1088  C   ALA A  68     -24.637  -7.495 -24.150  1.00  0.00           C  
ATOM   1089  O   ALA A  68     -24.588  -6.464 -23.470  1.00  0.00           O  
ATOM   1090  CB  ALA A  68     -26.862  -8.239 -25.022  1.00  0.00           C  
ATOM   1091  H   ALA A  68     -25.309  -9.100 -26.839  1.00  0.00           H  
ATOM   1092  HA  ALA A  68     -25.742  -6.533 -25.687  1.00  0.00           H  
ATOM   1093 1HB  ALA A  68     -27.335  -7.711 -24.193  1.00  0.00           H  
ATOM   1094 2HB  ALA A  68     -27.523  -8.221 -25.888  1.00  0.00           H  
ATOM   1095 3HB  ALA A  68     -26.673  -9.272 -24.734  1.00  0.00           H  
ATOM   1096  N   LYS A  69     -23.914  -8.580 -23.853  1.00  0.00           N  
ATOM   1097  CA  LYS A  69     -23.000  -8.568 -22.718  1.00  0.00           C  
ATOM   1098  C   LYS A  69     -21.946  -7.479 -22.871  1.00  0.00           C  
ATOM   1099  O   LYS A  69     -21.714  -6.698 -21.941  1.00  0.00           O  
ATOM   1100  CB  LYS A  69     -22.335  -9.935 -22.556  1.00  0.00           C  
ATOM   1101  CG  LYS A  69     -23.241 -11.009 -21.981  1.00  0.00           C  
ATOM   1102  CD  LYS A  69     -22.470 -12.289 -21.714  1.00  0.00           C  
ATOM   1103  CE  LYS A  69     -23.385 -13.388 -21.200  1.00  0.00           C  
ATOM   1104  NZ  LYS A  69     -22.612 -14.576 -20.742  1.00  0.00           N  
ATOM   1105  H   LYS A  69     -23.997  -9.419 -24.411  1.00  0.00           H  
ATOM   1106  HA  LYS A  69     -23.571  -8.354 -21.814  1.00  0.00           H  
ATOM   1107 1HB  LYS A  69     -21.977 -10.283 -23.526  1.00  0.00           H  
ATOM   1108 2HB  LYS A  69     -21.469  -9.843 -21.901  1.00  0.00           H  
ATOM   1109 1HG  LYS A  69     -23.679 -10.655 -21.047  1.00  0.00           H  
ATOM   1110 2HG  LYS A  69     -24.049 -11.218 -22.683  1.00  0.00           H  
ATOM   1111 1HD  LYS A  69     -21.993 -12.626 -22.635  1.00  0.00           H  
ATOM   1112 2HD  LYS A  69     -21.694 -12.098 -20.973  1.00  0.00           H  
ATOM   1113 1HE  LYS A  69     -23.976 -13.009 -20.369  1.00  0.00           H  
ATOM   1114 2HE  LYS A  69     -24.067 -13.694 -21.993  1.00  0.00           H  
ATOM   1115 1HZ  LYS A  69     -23.250 -15.285 -20.409  1.00  0.00           H  
ATOM   1116 2HZ  LYS A  69     -22.073 -14.945 -21.512  1.00  0.00           H  
ATOM   1117 3HZ  LYS A  69     -21.989 -14.305 -19.995  1.00  0.00           H  
ATOM   1118  N   GLU A  70     -21.301  -7.409 -24.037  1.00  0.00           N  
ATOM   1119  CA  GLU A  70     -20.278  -6.392 -24.257  1.00  0.00           C  
ATOM   1120  C   GLU A  70     -20.872  -4.990 -24.255  1.00  0.00           C  
ATOM   1121  O   GLU A  70     -20.230  -4.048 -23.778  1.00  0.00           O  
ATOM   1122  CB  GLU A  70     -19.552  -6.643 -25.580  1.00  0.00           C  
ATOM   1123  CG  GLU A  70     -18.710  -7.911 -25.604  1.00  0.00           C  
ATOM   1124  CD  GLU A  70     -18.075  -8.166 -26.943  1.00  0.00           C  
ATOM   1125  OE1 GLU A  70     -18.355  -7.434 -27.862  1.00  0.00           O  
ATOM   1126  OE2 GLU A  70     -17.309  -9.095 -27.047  1.00  0.00           O  
ATOM   1127  H   GLU A  70     -21.515  -8.060 -24.781  1.00  0.00           H  
ATOM   1128  HA  GLU A  70     -19.553  -6.450 -23.444  1.00  0.00           H  
ATOM   1129 1HB  GLU A  70     -20.282  -6.711 -26.388  1.00  0.00           H  
ATOM   1130 2HB  GLU A  70     -18.896  -5.802 -25.801  1.00  0.00           H  
ATOM   1131 1HG  GLU A  70     -17.925  -7.828 -24.853  1.00  0.00           H  
ATOM   1132 2HG  GLU A  70     -19.340  -8.758 -25.338  1.00  0.00           H  
ATOM   1133  N   ALA A  71     -22.088  -4.832 -24.783  1.00  0.00           N  
ATOM   1134  CA  ALA A  71     -22.736  -3.526 -24.761  1.00  0.00           C  
ATOM   1135  C   ALA A  71     -23.000  -3.062 -23.334  1.00  0.00           C  
ATOM   1136  O   ALA A  71     -22.854  -1.874 -23.023  1.00  0.00           O  
ATOM   1137  CB  ALA A  71     -24.036  -3.573 -25.562  1.00  0.00           C  
ATOM   1138  H   ALA A  71     -22.572  -5.614 -25.201  1.00  0.00           H  
ATOM   1139  HA  ALA A  71     -22.062  -2.806 -25.225  1.00  0.00           H  
ATOM   1140 1HB  ALA A  71     -24.513  -2.593 -25.541  1.00  0.00           H  
ATOM   1141 2HB  ALA A  71     -23.818  -3.848 -26.594  1.00  0.00           H  
ATOM   1142 3HB  ALA A  71     -24.706  -4.312 -25.125  1.00  0.00           H  
ATOM   1143  N   VAL A  72     -23.388  -3.985 -22.451  1.00  0.00           N  
ATOM   1144  CA  VAL A  72     -23.680  -3.616 -21.068  1.00  0.00           C  
ATOM   1145  C   VAL A  72     -22.391  -3.365 -20.294  1.00  0.00           C  
ATOM   1146  O   VAL A  72     -22.312  -2.439 -19.476  1.00  0.00           O  
ATOM   1147  CB  VAL A  72     -24.544  -4.701 -20.399  1.00  0.00           C  
ATOM   1148  CG1 VAL A  72     -24.694  -4.423 -18.911  1.00  0.00           C  
ATOM   1149  CG2 VAL A  72     -25.907  -4.772 -21.065  1.00  0.00           C  
ATOM   1150  H   VAL A  72     -23.482  -4.950 -22.732  1.00  0.00           H  
ATOM   1151  HA  VAL A  72     -24.275  -2.703 -21.072  1.00  0.00           H  
ATOM   1152  HB  VAL A  72     -24.043  -5.664 -20.498  1.00  0.00           H  
ATOM   1153 1HG1 VAL A  72     -25.307  -5.201 -18.456  1.00  0.00           H  
ATOM   1154 2HG1 VAL A  72     -23.711  -4.416 -18.442  1.00  0.00           H  
ATOM   1155 3HG1 VAL A  72     -25.173  -3.455 -18.768  1.00  0.00           H  
ATOM   1156 1HG2 VAL A  72     -26.507  -5.543 -20.583  1.00  0.00           H  
ATOM   1157 2HG2 VAL A  72     -26.408  -3.808 -20.971  1.00  0.00           H  
ATOM   1158 3HG2 VAL A  72     -25.784  -5.014 -22.120  1.00  0.00           H  
ATOM   1159  N   LYS A  73     -21.359  -4.177 -20.541  1.00  0.00           N  
ATOM   1160  CA  LYS A  73     -20.078  -3.964 -19.876  1.00  0.00           C  
ATOM   1161  C   LYS A  73     -19.497  -2.596 -20.201  1.00  0.00           C  
ATOM   1162  O   LYS A  73     -18.923  -1.941 -19.324  1.00  0.00           O  
ATOM   1163  CB  LYS A  73     -19.084  -5.059 -20.267  1.00  0.00           C  
ATOM   1164  CG  LYS A  73     -19.379  -6.424 -19.657  1.00  0.00           C  
ATOM   1165  CD  LYS A  73     -18.401  -7.475 -20.159  1.00  0.00           C  
ATOM   1166  CE  LYS A  73     -18.724  -8.849 -19.589  1.00  0.00           C  
ATOM   1167  NZ  LYS A  73     -17.793  -9.894 -20.094  1.00  0.00           N  
ATOM   1168  H   LYS A  73     -21.454  -4.945 -21.189  1.00  0.00           H  
ATOM   1169  HA  LYS A  73     -20.237  -4.006 -18.797  1.00  0.00           H  
ATOM   1170 1HB  LYS A  73     -19.076  -5.172 -21.352  1.00  0.00           H  
ATOM   1171 2HB  LYS A  73     -18.080  -4.766 -19.961  1.00  0.00           H  
ATOM   1172 1HG  LYS A  73     -19.308  -6.360 -18.571  1.00  0.00           H  
ATOM   1173 2HG  LYS A  73     -20.393  -6.727 -19.920  1.00  0.00           H  
ATOM   1174 1HD  LYS A  73     -18.444  -7.524 -21.247  1.00  0.00           H  
ATOM   1175 2HD  LYS A  73     -17.389  -7.200 -19.864  1.00  0.00           H  
ATOM   1176 1HE  LYS A  73     -18.659  -8.816 -18.502  1.00  0.00           H  
ATOM   1177 2HE  LYS A  73     -19.743  -9.126 -19.862  1.00  0.00           H  
ATOM   1178 1HZ  LYS A  73     -18.041 -10.789 -19.694  1.00  0.00           H  
ATOM   1179 2HZ  LYS A  73     -17.859  -9.946 -21.101  1.00  0.00           H  
ATOM   1180 3HZ  LYS A  73     -16.847  -9.658 -19.830  1.00  0.00           H  
ATOM   1181  N   SER A  74     -19.634  -2.147 -21.446  1.00  0.00           N  
ATOM   1182  CA  SER A  74     -19.192  -0.813 -21.822  1.00  0.00           C  
ATOM   1183  C   SER A  74     -20.050   0.239 -21.132  1.00  0.00           C  
ATOM   1184  O   SER A  74     -21.260   0.065 -20.963  1.00  0.00           O  
ATOM   1185  CB  SER A  74     -19.261  -0.639 -23.326  1.00  0.00           C  
ATOM   1186  OG  SER A  74     -18.959   0.680 -23.694  1.00  0.00           O  
ATOM   1187  H   SER A  74     -20.053  -2.741 -22.146  1.00  0.00           H  
ATOM   1188  HA  SER A  74     -18.156  -0.689 -21.504  1.00  0.00           H  
ATOM   1189 1HB  SER A  74     -18.560  -1.322 -23.805  1.00  0.00           H  
ATOM   1190 2HB  SER A  74     -20.260  -0.897 -23.677  1.00  0.00           H  
ATOM   1191  HG  SER A  74     -18.922   0.685 -24.653  1.00  0.00           H  
ATOM   1192  N   THR A  75     -19.412   1.338 -20.731  1.00  0.00           N  
ATOM   1193  CA  THR A  75     -20.092   2.440 -20.064  1.00  0.00           C  
ATOM   1194  C   THR A  75     -20.389   3.602 -21.004  1.00  0.00           C  
ATOM   1195  O   THR A  75     -20.862   4.648 -20.551  1.00  0.00           O  
ATOM   1196  CB  THR A  75     -19.260   2.949 -18.873  1.00  0.00           C  
ATOM   1197  OG1 THR A  75     -17.994   3.429 -19.341  1.00  0.00           O  
ATOM   1198  CG2 THR A  75     -19.034   1.833 -17.864  1.00  0.00           C  
ATOM   1199  H   THR A  75     -18.419   1.403 -20.900  1.00  0.00           H  
ATOM   1200  HA  THR A  75     -21.050   2.079 -19.689  1.00  0.00           H  
ATOM   1201  HB  THR A  75     -19.786   3.770 -18.386  1.00  0.00           H  
ATOM   1202  HG1 THR A  75     -18.100   4.311 -19.705  1.00  0.00           H  
ATOM   1203 1HG2 THR A  75     -18.444   2.212 -17.029  1.00  0.00           H  
ATOM   1204 2HG2 THR A  75     -19.995   1.474 -17.498  1.00  0.00           H  
ATOM   1205 3HG2 THR A  75     -18.500   1.014 -18.343  1.00  0.00           H  
ATOM   1206  N   ASP A  76     -20.123   3.442 -22.298  1.00  0.00           N  
ATOM   1207  CA  ASP A  76     -20.332   4.505 -23.271  1.00  0.00           C  
ATOM   1208  C   ASP A  76     -21.773   4.449 -23.764  1.00  0.00           C  
ATOM   1209  O   ASP A  76     -22.168   3.491 -24.437  1.00  0.00           O  
ATOM   1210  CB  ASP A  76     -19.364   4.371 -24.450  1.00  0.00           C  
ATOM   1211  CG  ASP A  76     -19.392   5.577 -25.380  1.00  0.00           C  
ATOM   1212  OD1 ASP A  76     -20.389   6.258 -25.408  1.00  0.00           O  
ATOM   1213  OD2 ASP A  76     -18.416   5.805 -26.054  1.00  0.00           O  
ATOM   1214  H   ASP A  76     -19.763   2.551 -22.611  1.00  0.00           H  
ATOM   1215  HA  ASP A  76     -20.149   5.463 -22.784  1.00  0.00           H  
ATOM   1216 1HB  ASP A  76     -18.348   4.245 -24.074  1.00  0.00           H  
ATOM   1217 2HB  ASP A  76     -19.612   3.480 -25.028  1.00  0.00           H  
ATOM   1218  N   SER A  77     -22.556   5.477 -23.428  1.00  0.00           N  
ATOM   1219  CA  SER A  77     -23.968   5.487 -23.790  1.00  0.00           C  
ATOM   1220  C   SER A  77     -24.176   5.547 -25.296  1.00  0.00           C  
ATOM   1221  O   SER A  77     -25.238   5.140 -25.779  1.00  0.00           O  
ATOM   1222  CB  SER A  77     -24.659   6.667 -23.135  1.00  0.00           C  
ATOM   1223  OG  SER A  77     -24.186   7.878 -23.655  1.00  0.00           O  
ATOM   1224  H   SER A  77     -22.174   6.260 -22.917  1.00  0.00           H  
ATOM   1225  HA  SER A  77     -24.424   4.564 -23.429  1.00  0.00           H  
ATOM   1226 1HB  SER A  77     -25.734   6.594 -23.297  1.00  0.00           H  
ATOM   1227 2HB  SER A  77     -24.487   6.637 -22.060  1.00  0.00           H  
ATOM   1228  HG  SER A  77     -24.664   8.570 -23.191  1.00  0.00           H  
ATOM   1229  N   GLU A  78     -23.191   6.044 -26.047  1.00  0.00           N  
ATOM   1230  CA  GLU A  78     -23.313   6.066 -27.500  1.00  0.00           C  
ATOM   1231  C   GLU A  78     -23.214   4.665 -28.090  1.00  0.00           C  
ATOM   1232  O   GLU A  78     -23.913   4.353 -29.062  1.00  0.00           O  
ATOM   1233  CB  GLU A  78     -22.249   6.981 -28.105  1.00  0.00           C  
ATOM   1234  CG  GLU A  78     -22.387   7.197 -29.605  1.00  0.00           C  
ATOM   1235  CD  GLU A  78     -23.631   7.984 -29.974  1.00  0.00           C  
ATOM   1236  OE1 GLU A  78     -24.173   8.696 -29.101  1.00  0.00           O  
ATOM   1237  OE2 GLU A  78     -24.068   7.892 -31.141  1.00  0.00           O  
ATOM   1238  H   GLU A  78     -22.353   6.410 -25.619  1.00  0.00           H  
ATOM   1239  HA  GLU A  78     -24.292   6.471 -27.759  1.00  0.00           H  
ATOM   1240 1HB  GLU A  78     -22.291   7.957 -27.620  1.00  0.00           H  
ATOM   1241 2HB  GLU A  78     -21.260   6.564 -27.915  1.00  0.00           H  
ATOM   1242 1HG  GLU A  78     -21.509   7.732 -29.967  1.00  0.00           H  
ATOM   1243 2HG  GLU A  78     -22.416   6.227 -30.100  1.00  0.00           H  
ATOM   1244  N   ALA A  79     -22.359   3.811 -27.521  1.00  0.00           N  
ATOM   1245  CA  ALA A  79     -22.270   2.434 -27.995  1.00  0.00           C  
ATOM   1246  C   ALA A  79     -23.575   1.685 -27.758  1.00  0.00           C  
ATOM   1247  O   ALA A  79     -23.972   0.844 -28.574  1.00  0.00           O  
ATOM   1248  CB  ALA A  79     -21.105   1.718 -27.314  1.00  0.00           C  
ATOM   1249  H   ALA A  79     -21.766   4.108 -26.760  1.00  0.00           H  
ATOM   1250  HA  ALA A  79     -22.088   2.457 -29.070  1.00  0.00           H  
ATOM   1251 1HB  ALA A  79     -21.048   0.691 -27.674  1.00  0.00           H  
ATOM   1252 2HB  ALA A  79     -20.175   2.236 -27.545  1.00  0.00           H  
ATOM   1253 3HB  ALA A  79     -21.260   1.716 -26.236  1.00  0.00           H  
ATOM   1254  N   LEU A  80     -24.258   1.976 -26.647  1.00  0.00           N  
ATOM   1255  CA  LEU A  80     -25.540   1.332 -26.375  1.00  0.00           C  
ATOM   1256  C   LEU A  80     -26.562   1.672 -27.450  1.00  0.00           C  
ATOM   1257  O   LEU A  80     -27.338   0.809 -27.876  1.00  0.00           O  
ATOM   1258  CB  LEU A  80     -26.054   1.744 -24.995  1.00  0.00           C  
ATOM   1259  CG  LEU A  80     -25.313   1.171 -23.788  1.00  0.00           C  
ATOM   1260  CD1 LEU A  80     -25.764   1.855 -22.509  1.00  0.00           C  
ATOM   1261  CD2 LEU A  80     -25.542  -0.327 -23.697  1.00  0.00           C  
ATOM   1262  H   LEU A  80     -23.892   2.645 -25.985  1.00  0.00           H  
ATOM   1263  HA  LEU A  80     -25.390   0.253 -26.370  1.00  0.00           H  
ATOM   1264 1HB  LEU A  80     -26.007   2.829 -24.916  1.00  0.00           H  
ATOM   1265 2HB  LEU A  80     -27.097   1.439 -24.908  1.00  0.00           H  
ATOM   1266  HG  LEU A  80     -24.245   1.364 -23.892  1.00  0.00           H  
ATOM   1267 1HD1 LEU A  80     -25.225   1.434 -21.661  1.00  0.00           H  
ATOM   1268 2HD1 LEU A  80     -25.557   2.924 -22.576  1.00  0.00           H  
ATOM   1269 3HD1 LEU A  80     -26.834   1.701 -22.372  1.00  0.00           H  
ATOM   1270 1HD2 LEU A  80     -25.009  -0.725 -22.834  1.00  0.00           H  
ATOM   1271 2HD2 LEU A  80     -26.608  -0.526 -23.589  1.00  0.00           H  
ATOM   1272 3HD2 LEU A  80     -25.173  -0.806 -24.605  1.00  0.00           H  
ATOM   1273  N   LYS A  81     -26.578   2.929 -27.900  1.00  0.00           N  
ATOM   1274  CA  LYS A  81     -27.514   3.331 -28.944  1.00  0.00           C  
ATOM   1275  C   LYS A  81     -27.219   2.608 -30.253  1.00  0.00           C  
ATOM   1276  O   LYS A  81     -28.141   2.161 -30.944  1.00  0.00           O  
ATOM   1277  CB  LYS A  81     -27.463   4.845 -29.156  1.00  0.00           C  
ATOM   1278  CG  LYS A  81     -28.502   5.379 -30.133  1.00  0.00           C  
ATOM   1279  CD  LYS A  81     -29.907   5.271 -29.561  1.00  0.00           C  
ATOM   1280  CE  LYS A  81     -30.932   5.919 -30.480  1.00  0.00           C  
ATOM   1281  NZ  LYS A  81     -32.300   5.894 -29.895  1.00  0.00           N  
ATOM   1282  H   LYS A  81     -25.940   3.614 -27.520  1.00  0.00           H  
ATOM   1283  HA  LYS A  81     -28.522   3.057 -28.630  1.00  0.00           H  
ATOM   1284 1HB  LYS A  81     -27.612   5.352 -28.201  1.00  0.00           H  
ATOM   1285 2HB  LYS A  81     -26.478   5.128 -29.527  1.00  0.00           H  
ATOM   1286 1HG  LYS A  81     -28.288   6.424 -30.356  1.00  0.00           H  
ATOM   1287 2HG  LYS A  81     -28.453   4.811 -31.062  1.00  0.00           H  
ATOM   1288 1HD  LYS A  81     -30.166   4.220 -29.426  1.00  0.00           H  
ATOM   1289 2HD  LYS A  81     -29.943   5.764 -28.589  1.00  0.00           H  
ATOM   1290 1HE  LYS A  81     -30.648   6.953 -30.668  1.00  0.00           H  
ATOM   1291 2HE  LYS A  81     -30.949   5.392 -31.434  1.00  0.00           H  
ATOM   1292 1HZ  LYS A  81     -32.948   6.332 -30.534  1.00  0.00           H  
ATOM   1293 2HZ  LYS A  81     -32.580   4.936 -29.735  1.00  0.00           H  
ATOM   1294 3HZ  LYS A  81     -32.300   6.396 -29.019  1.00  0.00           H  
ATOM   1295  N   VAL A  82     -25.938   2.482 -30.605  1.00  0.00           N  
ATOM   1296  CA  VAL A  82     -25.569   1.780 -31.829  1.00  0.00           C  
ATOM   1297  C   VAL A  82     -25.992   0.317 -31.756  1.00  0.00           C  
ATOM   1298  O   VAL A  82     -26.536  -0.235 -32.721  1.00  0.00           O  
ATOM   1299  CB  VAL A  82     -24.048   1.865 -32.060  1.00  0.00           C  
ATOM   1300  CG1 VAL A  82     -23.632   0.953 -33.205  1.00  0.00           C  
ATOM   1301  CG2 VAL A  82     -23.647   3.305 -32.343  1.00  0.00           C  
ATOM   1302  H   VAL A  82     -25.211   2.874 -30.024  1.00  0.00           H  
ATOM   1303  HA  VAL A  82     -26.077   2.258 -32.668  1.00  0.00           H  
ATOM   1304  HB  VAL A  82     -23.534   1.513 -31.165  1.00  0.00           H  
ATOM   1305 1HG1 VAL A  82     -22.555   1.026 -33.354  1.00  0.00           H  
ATOM   1306 2HG1 VAL A  82     -23.896  -0.077 -32.965  1.00  0.00           H  
ATOM   1307 3HG1 VAL A  82     -24.145   1.257 -34.117  1.00  0.00           H  
ATOM   1308 1HG2 VAL A  82     -22.571   3.357 -32.504  1.00  0.00           H  
ATOM   1309 2HG2 VAL A  82     -24.166   3.658 -33.234  1.00  0.00           H  
ATOM   1310 3HG2 VAL A  82     -23.917   3.931 -31.493  1.00  0.00           H  
ATOM   1311  N   VAL A  83     -25.755  -0.332 -30.613  1.00  0.00           N  
ATOM   1312  CA  VAL A  83     -26.114  -1.740 -30.470  1.00  0.00           C  
ATOM   1313  C   VAL A  83     -27.626  -1.924 -30.531  1.00  0.00           C  
ATOM   1314  O   VAL A  83     -28.124  -2.850 -31.182  1.00  0.00           O  
ATOM   1315  CB  VAL A  83     -25.523  -2.309 -29.166  1.00  0.00           C  
ATOM   1316  CG1 VAL A  83     -26.063  -3.706 -28.897  1.00  0.00           C  
ATOM   1317  CG2 VAL A  83     -24.005  -2.334 -29.241  1.00  0.00           C  
ATOM   1318  H   VAL A  83     -25.325   0.148 -29.836  1.00  0.00           H  
ATOM   1319  HA  VAL A  83     -25.657  -2.299 -31.288  1.00  0.00           H  
ATOM   1320  HB  VAL A  83     -25.832  -1.680 -28.332  1.00  0.00           H  
ATOM   1321 1HG1 VAL A  83     -25.633  -4.090 -27.971  1.00  0.00           H  
ATOM   1322 2HG1 VAL A  83     -27.148  -3.664 -28.803  1.00  0.00           H  
ATOM   1323 3HG1 VAL A  83     -25.794  -4.365 -29.722  1.00  0.00           H  
ATOM   1324 1HG2 VAL A  83     -23.601  -2.737 -28.313  1.00  0.00           H  
ATOM   1325 2HG2 VAL A  83     -23.693  -2.960 -30.077  1.00  0.00           H  
ATOM   1326 3HG2 VAL A  83     -23.632  -1.319 -29.389  1.00  0.00           H  
ATOM   1327  N   TYR A  84     -28.381  -1.046 -29.865  1.00  0.00           N  
ATOM   1328  CA  TYR A  84     -29.836  -1.147 -29.909  1.00  0.00           C  
ATOM   1329  C   TYR A  84     -30.354  -1.103 -31.342  1.00  0.00           C  
ATOM   1330  O   TYR A  84     -31.171  -1.940 -31.740  1.00  0.00           O  
ATOM   1331  CB  TYR A  84     -30.474  -0.030 -29.081  1.00  0.00           C  
ATOM   1332  CG  TYR A  84     -31.982   0.025 -29.188  1.00  0.00           C  
ATOM   1333  CD1 TYR A  84     -32.758  -0.933 -28.551  1.00  0.00           C  
ATOM   1334  CD2 TYR A  84     -32.589   1.032 -29.924  1.00  0.00           C  
ATOM   1335  CE1 TYR A  84     -34.135  -0.882 -28.648  1.00  0.00           C  
ATOM   1336  CE2 TYR A  84     -33.966   1.081 -30.022  1.00  0.00           C  
ATOM   1337  CZ  TYR A  84     -34.738   0.129 -29.387  1.00  0.00           C  
ATOM   1338  OH  TYR A  84     -36.109   0.178 -29.485  1.00  0.00           O  
ATOM   1339  H   TYR A  84     -27.956  -0.304 -29.327  1.00  0.00           H  
ATOM   1340  HA  TYR A  84     -30.129  -2.107 -29.484  1.00  0.00           H  
ATOM   1341 1HB  TYR A  84     -30.212  -0.160 -28.030  1.00  0.00           H  
ATOM   1342 2HB  TYR A  84     -30.075   0.933 -29.400  1.00  0.00           H  
ATOM   1343  HD1 TYR A  84     -32.281  -1.724 -27.972  1.00  0.00           H  
ATOM   1344  HD2 TYR A  84     -31.980   1.783 -30.426  1.00  0.00           H  
ATOM   1345  HE1 TYR A  84     -34.745  -1.634 -28.147  1.00  0.00           H  
ATOM   1346  HE2 TYR A  84     -34.443   1.872 -30.601  1.00  0.00           H  
ATOM   1347  HH  TYR A  84     -36.365   0.951 -29.996  1.00  0.00           H  
ATOM   1348  N   LEU A  85     -29.893  -0.129 -32.130  1.00  0.00           N  
ATOM   1349  CA  LEU A  85     -30.364  -0.015 -33.506  1.00  0.00           C  
ATOM   1350  C   LEU A  85     -29.985  -1.236 -34.333  1.00  0.00           C  
ATOM   1351  O   LEU A  85     -30.783  -1.703 -35.152  1.00  0.00           O  
ATOM   1352  CB  LEU A  85     -29.786   1.247 -34.159  1.00  0.00           C  
ATOM   1353  CG  LEU A  85     -30.300   2.580 -33.600  1.00  0.00           C  
ATOM   1354  CD1 LEU A  85     -29.445   3.720 -34.137  1.00  0.00           C  
ATOM   1355  CD2 LEU A  85     -31.761   2.763 -33.987  1.00  0.00           C  
ATOM   1356  H   LEU A  85     -29.215   0.535 -31.785  1.00  0.00           H  
ATOM   1357  HA  LEU A  85     -31.451   0.062 -33.494  1.00  0.00           H  
ATOM   1358 1HB  LEU A  85     -28.704   1.234 -34.041  1.00  0.00           H  
ATOM   1359 2HB  LEU A  85     -30.016   1.223 -35.224  1.00  0.00           H  
ATOM   1360  HG  LEU A  85     -30.209   2.577 -32.514  1.00  0.00           H  
ATOM   1361 1HD1 LEU A  85     -29.810   4.667 -33.740  1.00  0.00           H  
ATOM   1362 2HD1 LEU A  85     -28.409   3.574 -33.829  1.00  0.00           H  
ATOM   1363 3HD1 LEU A  85     -29.502   3.737 -35.224  1.00  0.00           H  
ATOM   1364 1HD2 LEU A  85     -32.126   3.710 -33.588  1.00  0.00           H  
ATOM   1365 2HD2 LEU A  85     -31.852   2.766 -35.072  1.00  0.00           H  
ATOM   1366 3HD2 LEU A  85     -32.351   1.945 -33.575  1.00  0.00           H  
ATOM   1367  N   ALA A  86     -28.776  -1.768 -34.131  1.00  0.00           N  
ATOM   1368  CA  ALA A  86     -28.356  -2.958 -34.864  1.00  0.00           C  
ATOM   1369  C   ALA A  86     -29.206  -4.165 -34.492  1.00  0.00           C  
ATOM   1370  O   ALA A  86     -29.581  -4.958 -35.365  1.00  0.00           O  
ATOM   1371  CB  ALA A  86     -26.877  -3.239 -34.606  1.00  0.00           C  
ATOM   1372  H   ALA A  86     -28.140  -1.349 -33.467  1.00  0.00           H  
ATOM   1373  HA  ALA A  86     -28.496  -2.767 -35.928  1.00  0.00           H  
ATOM   1374 1HB  ALA A  86     -26.574  -4.129 -35.160  1.00  0.00           H  
ATOM   1375 2HB  ALA A  86     -26.282  -2.388 -34.937  1.00  0.00           H  
ATOM   1376 3HB  ALA A  86     -26.717  -3.401 -33.542  1.00  0.00           H  
ATOM   1377  N   LEU A  87     -29.515  -4.330 -33.203  1.00  0.00           N  
ATOM   1378  CA  LEU A  87     -30.375  -5.430 -32.784  1.00  0.00           C  
ATOM   1379  C   LEU A  87     -31.801  -5.242 -33.281  1.00  0.00           C  
ATOM   1380  O   LEU A  87     -32.506  -6.226 -33.531  1.00  0.00           O  
ATOM   1381  CB  LEU A  87     -30.373  -5.550 -31.255  1.00  0.00           C  
ATOM   1382  CG  LEU A  87     -29.064  -6.045 -30.628  1.00  0.00           C  
ATOM   1383  CD1 LEU A  87     -29.135  -5.892 -29.114  1.00  0.00           C  
ATOM   1384  CD2 LEU A  87     -28.831  -7.498 -31.020  1.00  0.00           C  
ATOM   1385  H   LEU A  87     -29.156  -3.693 -32.505  1.00  0.00           H  
ATOM   1386  HA  LEU A  87     -29.985  -6.355 -33.209  1.00  0.00           H  
ATOM   1387 1HB  LEU A  87     -30.594  -4.572 -30.830  1.00  0.00           H  
ATOM   1388 2HB  LEU A  87     -31.164  -6.239 -30.960  1.00  0.00           H  
ATOM   1389  HG  LEU A  87     -28.235  -5.436 -30.986  1.00  0.00           H  
ATOM   1390 1HD1 LEU A  87     -28.205  -6.244 -28.669  1.00  0.00           H  
ATOM   1391 2HD1 LEU A  87     -29.282  -4.841 -28.862  1.00  0.00           H  
ATOM   1392 3HD1 LEU A  87     -29.967  -6.480 -28.728  1.00  0.00           H  
ATOM   1393 1HD2 LEU A  87     -27.900  -7.850 -30.574  1.00  0.00           H  
ATOM   1394 2HD2 LEU A  87     -29.660  -8.108 -30.660  1.00  0.00           H  
ATOM   1395 3HD2 LEU A  87     -28.767  -7.576 -32.105  1.00  0.00           H  
ATOM   1396  N   ARG A  88     -32.244  -3.991 -33.428  1.00  0.00           N  
ATOM   1397  CA  ARG A  88     -33.570  -3.742 -33.982  1.00  0.00           C  
ATOM   1398  C   ARG A  88     -33.662  -4.195 -35.433  1.00  0.00           C  
ATOM   1399  O   ARG A  88     -34.725  -4.649 -35.870  1.00  0.00           O  
ATOM   1400  CB  ARG A  88     -33.917  -2.257 -33.857  1.00  0.00           C  
ATOM   1401  CG  ARG A  88     -35.361  -1.923 -34.191  1.00  0.00           C  
ATOM   1402  CD  ARG A  88     -35.696  -0.488 -33.815  1.00  0.00           C  
ATOM   1403  NE  ARG A  88     -37.088  -0.157 -34.101  1.00  0.00           N  
ATOM   1404  CZ  ARG A  88     -37.659   1.002 -33.793  1.00  0.00           C  
ATOM   1405  NH1 ARG A  88     -36.956   1.949 -33.185  1.00  0.00           N  
ATOM   1406  NH2 ARG A  88     -38.934   1.218 -34.092  1.00  0.00           N  
ATOM   1407  H   ARG A  88     -31.668  -3.207 -33.157  1.00  0.00           H  
ATOM   1408  HA  ARG A  88     -34.300  -4.305 -33.399  1.00  0.00           H  
ATOM   1409 1HB  ARG A  88     -33.723  -1.923 -32.839  1.00  0.00           H  
ATOM   1410 2HB  ARG A  88     -33.275  -1.677 -34.520  1.00  0.00           H  
ATOM   1411 1HG  ARG A  88     -35.525  -2.047 -35.264  1.00  0.00           H  
ATOM   1412 2HG  ARG A  88     -36.026  -2.591 -33.645  1.00  0.00           H  
ATOM   1413 1HD  ARG A  88     -35.525  -0.344 -32.748  1.00  0.00           H  
ATOM   1414 2HD  ARG A  88     -35.062   0.194 -34.380  1.00  0.00           H  
ATOM   1415  HE  ARG A  88     -37.653  -0.858 -34.564  1.00  0.00           H  
ATOM   1416 1HH1 ARG A  88     -35.987   1.788 -32.955  1.00  0.00           H  
ATOM   1417 2HH1 ARG A  88     -37.391   2.829 -32.952  1.00  0.00           H  
ATOM   1418 1HH2 ARG A  88     -39.473   0.498 -34.553  1.00  0.00           H  
ATOM   1419 2HH2 ARG A  88     -39.365   2.099 -33.857  1.00  0.00           H  
ATOM   1420  N   ILE A  89     -32.568  -4.083 -36.190  1.00  0.00           N  
ATOM   1421  CA  ILE A  89     -32.552  -4.606 -37.554  1.00  0.00           C  
ATOM   1422  C   ILE A  89     -32.724  -6.120 -37.549  1.00  0.00           C  
ATOM   1423  O   ILE A  89     -33.474  -6.677 -38.360  1.00  0.00           O  
ATOM   1424  CB  ILE A  89     -31.243  -4.237 -38.275  1.00  0.00           C  
ATOM   1425  CG1 ILE A  89     -31.174  -2.726 -38.516  1.00  0.00           C  
ATOM   1426  CG2 ILE A  89     -31.126  -4.995 -39.588  1.00  0.00           C  
ATOM   1427  CD1 ILE A  89     -29.817  -2.243 -38.977  1.00  0.00           C  
ATOM   1428  H   ILE A  89     -31.739  -3.635 -35.826  1.00  0.00           H  
ATOM   1429  HA  ILE A  89     -33.382  -4.163 -38.104  1.00  0.00           H  
ATOM   1430  HB  ILE A  89     -30.394  -4.494 -37.641  1.00  0.00           H  
ATOM   1431 1HG1 ILE A  89     -31.910  -2.444 -39.269  1.00  0.00           H  
ATOM   1432 2HG1 ILE A  89     -31.428  -2.198 -37.596  1.00  0.00           H  
ATOM   1433 1HG2 ILE A  89     -30.195  -4.722 -40.084  1.00  0.00           H  
ATOM   1434 2HG2 ILE A  89     -31.131  -6.066 -39.391  1.00  0.00           H  
ATOM   1435 3HG2 ILE A  89     -31.969  -4.740 -40.231  1.00  0.00           H  
ATOM   1436 1HD1 ILE A  89     -29.848  -1.164 -39.127  1.00  0.00           H  
ATOM   1437 2HD1 ILE A  89     -29.069  -2.484 -38.222  1.00  0.00           H  
ATOM   1438 3HD1 ILE A  89     -29.557  -2.731 -39.915  1.00  0.00           H  
ATOM   1439  N   VAL A  90     -32.041  -6.810 -36.631  1.00  0.00           N  
ATOM   1440  CA  VAL A  90     -32.208  -8.254 -36.516  1.00  0.00           C  
ATOM   1441  C   VAL A  90     -33.637  -8.596 -36.108  1.00  0.00           C  
ATOM   1442  O   VAL A  90     -34.224  -9.558 -36.617  1.00  0.00           O  
ATOM   1443  CB  VAL A  90     -31.225  -8.830 -35.480  1.00  0.00           C  
ATOM   1444  CG1 VAL A  90     -31.455 -10.323 -35.299  1.00  0.00           C  
ATOM   1445  CG2 VAL A  90     -29.794  -8.553 -35.914  1.00  0.00           C  
ATOM   1446  H   VAL A  90     -31.401  -6.338 -36.009  1.00  0.00           H  
ATOM   1447  HA  VAL A  90     -31.996  -8.704 -37.486  1.00  0.00           H  
ATOM   1448  HB  VAL A  90     -31.411  -8.359 -34.515  1.00  0.00           H  
ATOM   1449 1HG1 VAL A  90     -30.753 -10.713 -34.563  1.00  0.00           H  
ATOM   1450 2HG1 VAL A  90     -32.474 -10.494 -34.954  1.00  0.00           H  
ATOM   1451 3HG1 VAL A  90     -31.303 -10.831 -36.251  1.00  0.00           H  
ATOM   1452 1HG2 VAL A  90     -29.104  -8.962 -35.177  1.00  0.00           H  
ATOM   1453 2HG2 VAL A  90     -29.610  -9.020 -36.882  1.00  0.00           H  
ATOM   1454 3HG2 VAL A  90     -29.641  -7.477 -35.997  1.00  0.00           H  
ATOM   1455  N   GLN A  91     -34.219  -7.813 -35.198  1.00  0.00           N  
ATOM   1456  CA  GLN A  91     -35.588  -8.067 -34.760  1.00  0.00           C  
ATOM   1457  C   GLN A  91     -36.564  -7.975 -35.928  1.00  0.00           C  
ATOM   1458  O   GLN A  91     -37.502  -8.773 -36.035  1.00  0.00           O  
ATOM   1459  CB  GLN A  91     -35.971  -7.084 -33.654  1.00  0.00           C  
ATOM   1460  CG  GLN A  91     -37.440  -7.112 -33.266  1.00  0.00           C  
ATOM   1461  CD  GLN A  91     -37.860  -8.436 -32.668  1.00  0.00           C  
ATOM   1462  OE1 GLN A  91     -38.908  -8.982 -33.014  1.00  0.00           O  
ATOM   1463  NE2 GLN A  91     -37.042  -8.965 -31.765  1.00  0.00           N  
ATOM   1464  H   GLN A  91     -33.714  -7.033 -34.804  1.00  0.00           H  
ATOM   1465  HA  GLN A  91     -35.640  -9.078 -34.356  1.00  0.00           H  
ATOM   1466 1HB  GLN A  91     -35.386  -7.298 -32.759  1.00  0.00           H  
ATOM   1467 2HB  GLN A  91     -35.728  -6.069 -33.968  1.00  0.00           H  
ATOM   1468 1HG  GLN A  91     -37.626  -6.331 -32.528  1.00  0.00           H  
ATOM   1469 2HG  GLN A  91     -38.044  -6.934 -34.156  1.00  0.00           H  
ATOM   1470 1HE2 GLN A  91     -37.267  -9.840 -31.335  1.00  0.00           H  
ATOM   1471 2HE2 GLN A  91     -36.199  -8.488 -31.513  1.00  0.00           H  
ATOM   1472  N   GLN A  92     -36.355  -7.003 -36.819  1.00  0.00           N  
ATOM   1473  CA  GLN A  92     -37.305  -6.768 -37.901  1.00  0.00           C  
ATOM   1474  C   GLN A  92     -37.065  -7.729 -39.061  1.00  0.00           C  
ATOM   1475  O   GLN A  92     -38.012  -8.253 -39.656  1.00  0.00           O  
ATOM   1476  CB  GLN A  92     -37.213  -5.321 -38.392  1.00  0.00           C  
ATOM   1477  CG  GLN A  92     -37.687  -4.289 -37.383  1.00  0.00           C  
ATOM   1478  CD  GLN A  92     -39.141  -4.485 -36.996  1.00  0.00           C  
ATOM   1479  OE1 GLN A  92     -40.005  -4.688 -37.853  1.00  0.00           O  
ATOM   1480  NE2 GLN A  92     -39.419  -4.423 -35.698  1.00  0.00           N  
ATOM   1481  H   GLN A  92     -35.532  -6.419 -36.752  1.00  0.00           H  
ATOM   1482  HA  GLN A  92     -38.311  -6.942 -37.521  1.00  0.00           H  
ATOM   1483 1HB  GLN A  92     -36.180  -5.090 -38.650  1.00  0.00           H  
ATOM   1484 2HB  GLN A  92     -37.810  -5.205 -39.297  1.00  0.00           H  
ATOM   1485 1HG  GLN A  92     -37.079  -4.372 -36.482  1.00  0.00           H  
ATOM   1486 2HG  GLN A  92     -37.579  -3.295 -37.817  1.00  0.00           H  
ATOM   1487 1HE2 GLN A  92     -40.361  -4.545 -35.381  1.00  0.00           H  
ATOM   1488 2HE2 GLN A  92     -38.688  -4.257 -35.037  1.00  0.00           H  
ATOM   1489  N   LEU A  93     -35.798  -7.968 -39.399  1.00  0.00           N  
ATOM   1490  CA  LEU A  93     -35.443  -8.790 -40.552  1.00  0.00           C  
ATOM   1491  C   LEU A  93     -34.376  -9.800 -40.147  1.00  0.00           C  
ATOM   1492  O   LEU A  93     -33.207  -9.656 -40.534  1.00  0.00           O  
ATOM   1493  CB  LEU A  93     -34.931  -7.917 -41.705  1.00  0.00           C  
ATOM   1494  CG  LEU A  93     -35.955  -6.950 -42.311  1.00  0.00           C  
ATOM   1495  CD1 LEU A  93     -35.248  -5.987 -43.255  1.00  0.00           C  
ATOM   1496  CD2 LEU A  93     -37.030  -7.740 -43.042  1.00  0.00           C  
ATOM   1497  H   LEU A  93     -35.062  -7.566 -38.837  1.00  0.00           H  
ATOM   1498  HA  LEU A  93     -36.335  -9.319 -40.887  1.00  0.00           H  
ATOM   1499 1HB  LEU A  93     -34.090  -7.326 -41.346  1.00  0.00           H  
ATOM   1500 2HB  LEU A  93     -34.576  -8.568 -42.504  1.00  0.00           H  
ATOM   1501  HG  LEU A  93     -36.415  -6.360 -41.518  1.00  0.00           H  
ATOM   1502 1HD1 LEU A  93     -35.975  -5.299 -43.687  1.00  0.00           H  
ATOM   1503 2HD1 LEU A  93     -34.496  -5.421 -42.703  1.00  0.00           H  
ATOM   1504 3HD1 LEU A  93     -34.764  -6.550 -44.053  1.00  0.00           H  
ATOM   1505 1HD2 LEU A  93     -37.759  -7.053 -43.472  1.00  0.00           H  
ATOM   1506 2HD2 LEU A  93     -36.572  -8.330 -43.837  1.00  0.00           H  
ATOM   1507 3HD2 LEU A  93     -37.531  -8.407 -42.340  1.00  0.00           H  
ATOM   1508  N   PRO A  94     -34.721 -10.836 -39.377  1.00  0.00           N  
ATOM   1509  CA  PRO A  94     -33.692 -11.752 -38.865  1.00  0.00           C  
ATOM   1510  C   PRO A  94     -32.803 -12.340 -39.950  1.00  0.00           C  
ATOM   1511  O   PRO A  94     -31.580 -12.186 -39.907  1.00  0.00           O  
ATOM   1512  CB  PRO A  94     -34.525 -12.844 -38.187  1.00  0.00           C  
ATOM   1513  CG  PRO A  94     -35.733 -12.126 -37.688  1.00  0.00           C  
ATOM   1514  CD  PRO A  94     -36.059 -11.140 -38.779  1.00  0.00           C  
ATOM   1515  HA  PRO A  94     -33.065 -11.220 -38.134  1.00  0.00           H  
ATOM   1516 1HB  PRO A  94     -34.769 -13.636 -38.911  1.00  0.00           H  
ATOM   1517 2HB  PRO A  94     -33.944 -13.314 -37.380  1.00  0.00           H  
ATOM   1518 1HG  PRO A  94     -36.549 -12.839 -37.504  1.00  0.00           H  
ATOM   1519 2HG  PRO A  94     -35.513 -11.637 -36.727  1.00  0.00           H  
ATOM   1520 1HD  PRO A  94     -36.723 -11.614 -39.516  1.00  0.00           H  
ATOM   1521 2HD  PRO A  94     -36.537 -10.252 -38.339  1.00  0.00           H  
ATOM   1522  N   ASP A  95     -33.404 -13.006 -40.932  1.00  0.00           N  
ATOM   1523  CA  ASP A  95     -32.668 -13.831 -41.885  1.00  0.00           C  
ATOM   1524  C   ASP A  95     -32.393 -13.027 -43.152  1.00  0.00           C  
ATOM   1525  O   ASP A  95     -32.853 -13.356 -44.248  1.00  0.00           O  
ATOM   1526  CB  ASP A  95     -33.449 -15.102 -42.229  1.00  0.00           C  
ATOM   1527  CG  ASP A  95     -33.562 -16.064 -41.054  1.00  0.00           C  
ATOM   1528  OD1 ASP A  95     -32.579 -16.268 -40.382  1.00  0.00           O  
ATOM   1529  OD2 ASP A  95     -34.631 -16.584 -40.838  1.00  0.00           O  
ATOM   1530  H   ASP A  95     -34.408 -12.934 -41.016  1.00  0.00           H  
ATOM   1531  HA  ASP A  95     -31.720 -14.121 -41.431  1.00  0.00           H  
ATOM   1532 1HB  ASP A  95     -34.453 -14.834 -42.558  1.00  0.00           H  
ATOM   1533 2HB  ASP A  95     -32.960 -15.618 -43.056  1.00  0.00           H  
ATOM   1534  N   THR A  96     -31.615 -11.959 -42.990  1.00  0.00           N  
ATOM   1535  CA  THR A  96     -31.241 -11.091 -44.094  1.00  0.00           C  
ATOM   1536  C   THR A  96     -29.773 -10.716 -43.958  1.00  0.00           C  
ATOM   1537  O   THR A  96     -29.167 -10.862 -42.893  1.00  0.00           O  
ATOM   1538  CB  THR A  96     -32.112  -9.822 -44.141  1.00  0.00           C  
ATOM   1539  OG1 THR A  96     -31.953  -9.086 -42.920  1.00  0.00           O  
ATOM   1540  CG2 THR A  96     -33.577 -10.188 -44.321  1.00  0.00           C  
ATOM   1541  H   THR A  96     -31.276 -11.749 -42.062  1.00  0.00           H  
ATOM   1542  HA  THR A  96     -31.388 -11.635 -45.027  1.00  0.00           H  
ATOM   1543  HB  THR A  96     -31.794  -9.195 -44.972  1.00  0.00           H  
ATOM   1544  HG1 THR A  96     -32.470  -9.502 -42.227  1.00  0.00           H  
ATOM   1545 1HG2 THR A  96     -34.178  -9.279 -44.352  1.00  0.00           H  
ATOM   1546 2HG2 THR A  96     -33.702 -10.738 -45.254  1.00  0.00           H  
ATOM   1547 3HG2 THR A  96     -33.903 -10.808 -43.488  1.00  0.00           H  
ATOM   1548  N   GLU A  97     -29.199 -10.239 -45.066  1.00  0.00           N  
ATOM   1549  CA  GLU A  97     -27.840  -9.707 -45.029  1.00  0.00           C  
ATOM   1550  C   GLU A  97     -27.740  -8.507 -44.097  1.00  0.00           C  
ATOM   1551  O   GLU A  97     -26.704  -8.307 -43.452  1.00  0.00           O  
ATOM   1552  CB  GLU A  97     -27.384  -9.310 -46.435  1.00  0.00           C  
ATOM   1553  CG  GLU A  97     -25.912  -8.936 -46.536  1.00  0.00           C  
ATOM   1554  CD  GLU A  97     -24.996 -10.113 -46.358  1.00  0.00           C  
ATOM   1555  OE1 GLU A  97     -25.406 -11.211 -46.649  1.00  0.00           O  
ATOM   1556  OE2 GLU A  97     -23.883  -9.915 -45.931  1.00  0.00           O  
ATOM   1557  H   GLU A  97     -29.703 -10.241 -45.942  1.00  0.00           H  
ATOM   1558  HA  GLU A  97     -27.174 -10.484 -44.652  1.00  0.00           H  
ATOM   1559 1HB  GLU A  97     -27.567 -10.136 -47.123  1.00  0.00           H  
ATOM   1560 2HB  GLU A  97     -27.971  -8.460 -46.781  1.00  0.00           H  
ATOM   1561 1HG  GLU A  97     -25.728  -8.491 -47.514  1.00  0.00           H  
ATOM   1562 2HG  GLU A  97     -25.686  -8.187 -45.778  1.00  0.00           H  
ATOM   1563  N   LEU A  98     -28.805  -7.704 -44.012  1.00  0.00           N  
ATOM   1564  CA  LEU A  98     -28.796  -6.543 -43.127  1.00  0.00           C  
ATOM   1565  C   LEU A  98     -28.586  -6.956 -41.677  1.00  0.00           C  
ATOM   1566  O   LEU A  98     -27.864  -6.284 -40.930  1.00  0.00           O  
ATOM   1567  CB  LEU A  98     -30.112  -5.765 -43.257  1.00  0.00           C  
ATOM   1568  CG  LEU A  98     -30.339  -5.064 -44.602  1.00  0.00           C  
ATOM   1569  CD1 LEU A  98     -31.771  -4.549 -44.671  1.00  0.00           C  
ATOM   1570  CD2 LEU A  98     -29.341  -3.928 -44.757  1.00  0.00           C  
ATOM   1571  H   LEU A  98     -29.629  -7.896 -44.563  1.00  0.00           H  
ATOM   1572  HA  LEU A  98     -27.974  -5.891 -43.421  1.00  0.00           H  
ATOM   1573 1HB  LEU A  98     -30.939  -6.455 -43.099  1.00  0.00           H  
ATOM   1574 2HB  LEU A  98     -30.145  -5.005 -42.477  1.00  0.00           H  
ATOM   1575  HG  LEU A  98     -30.203  -5.780 -45.414  1.00  0.00           H  
ATOM   1576 1HD1 LEU A  98     -31.934  -4.050 -45.626  1.00  0.00           H  
ATOM   1577 2HD1 LEU A  98     -32.464  -5.385 -44.578  1.00  0.00           H  
ATOM   1578 3HD1 LEU A  98     -31.943  -3.842 -43.860  1.00  0.00           H  
ATOM   1579 1HD2 LEU A  98     -29.503  -3.428 -45.713  1.00  0.00           H  
ATOM   1580 2HD2 LEU A  98     -29.477  -3.210 -43.947  1.00  0.00           H  
ATOM   1581 3HD2 LEU A  98     -28.327  -4.325 -44.722  1.00  0.00           H  
ATOM   1582  N   ALA A  99     -29.216  -8.057 -41.259  1.00  0.00           N  
ATOM   1583  CA  ALA A  99     -29.012  -8.560 -39.906  1.00  0.00           C  
ATOM   1584  C   ALA A  99     -27.557  -8.940 -39.659  1.00  0.00           C  
ATOM   1585  O   ALA A  99     -27.017  -8.650 -38.587  1.00  0.00           O  
ATOM   1586  CB  ALA A  99     -29.926  -9.756 -39.647  1.00  0.00           C  
ATOM   1587  H   ALA A  99     -29.841  -8.553 -41.878  1.00  0.00           H  
ATOM   1588  HA  ALA A  99     -29.266  -7.763 -39.207  1.00  0.00           H  
ATOM   1589 1HB  ALA A  99     -29.766 -10.124 -38.635  1.00  0.00           H  
ATOM   1590 2HB  ALA A  99     -30.966  -9.451 -39.762  1.00  0.00           H  
ATOM   1591 3HB  ALA A  99     -29.700 -10.548 -40.360  1.00  0.00           H  
ATOM   1592  N   ARG A 100     -26.909  -9.585 -40.630  1.00  0.00           N  
ATOM   1593  CA  ARG A 100     -25.501  -9.934 -40.471  1.00  0.00           C  
ATOM   1594  C   ARG A 100     -24.611  -8.698 -40.450  1.00  0.00           C  
ATOM   1595  O   ARG A 100     -23.679  -8.618 -39.641  1.00  0.00           O  
ATOM   1596  CB  ARG A 100     -25.063 -10.899 -41.574  1.00  0.00           C  
ATOM   1597  CG  ARG A 100     -23.579 -11.243 -41.537  1.00  0.00           C  
ATOM   1598  CD  ARG A 100     -23.141 -11.799 -40.192  1.00  0.00           C  
ATOM   1599  NE  ARG A 100     -23.943 -12.930 -39.743  1.00  0.00           N  
ATOM   1600  CZ  ARG A 100     -23.912 -13.411 -38.506  1.00  0.00           C  
ATOM   1601  NH1 ARG A 100     -23.119 -12.855 -37.598  1.00  0.00           N  
ATOM   1602  NH2 ARG A 100     -24.672 -14.446 -38.173  1.00  0.00           N  
ATOM   1603  H   ARG A 100     -27.386  -9.838 -41.484  1.00  0.00           H  
ATOM   1604  HA  ARG A 100     -25.379 -10.456 -39.522  1.00  0.00           H  
ATOM   1605 1HB  ARG A 100     -25.628 -11.826 -41.491  1.00  0.00           H  
ATOM   1606 2HB  ARG A 100     -25.286 -10.464 -42.548  1.00  0.00           H  
ATOM   1607 1HG  ARG A 100     -23.361 -11.995 -42.296  1.00  0.00           H  
ATOM   1608 2HG  ARG A 100     -22.993 -10.346 -41.735  1.00  0.00           H  
ATOM   1609 1HD  ARG A 100     -22.107 -12.138 -40.258  1.00  0.00           H  
ATOM   1610 2HD  ARG A 100     -23.221 -11.021 -39.433  1.00  0.00           H  
ATOM   1611  HE  ARG A 100     -24.556 -13.368 -40.418  1.00  0.00           H  
ATOM   1612 1HH1 ARG A 100     -22.540 -12.067 -37.849  1.00  0.00           H  
ATOM   1613 2HH1 ARG A 100     -23.096 -13.221 -36.657  1.00  0.00           H  
ATOM   1614 1HH2 ARG A 100     -25.277 -14.871 -38.863  1.00  0.00           H  
ATOM   1615 2HH2 ARG A 100     -24.646 -14.809 -37.232  1.00  0.00           H  
ATOM   1616  N   LEU A 101     -24.877  -7.732 -41.330  1.00  0.00           N  
ATOM   1617  CA  LEU A 101     -24.083  -6.509 -41.331  1.00  0.00           C  
ATOM   1618  C   LEU A 101     -24.288  -5.724 -40.042  1.00  0.00           C  
ATOM   1619  O   LEU A 101     -23.332  -5.175 -39.483  1.00  0.00           O  
ATOM   1620  CB  LEU A 101     -24.457  -5.634 -42.535  1.00  0.00           C  
ATOM   1621  CG  LEU A 101     -24.033  -6.175 -43.907  1.00  0.00           C  
ATOM   1622  CD1 LEU A 101     -24.767  -5.414 -45.002  1.00  0.00           C  
ATOM   1623  CD2 LEU A 101     -22.526  -6.039 -44.062  1.00  0.00           C  
ATOM   1624  H   LEU A 101     -25.626  -7.833 -42.001  1.00  0.00           H  
ATOM   1625  HA  LEU A 101     -23.032  -6.780 -41.407  1.00  0.00           H  
ATOM   1626 1HB  LEU A 101     -25.538  -5.506 -42.550  1.00  0.00           H  
ATOM   1627 2HB  LEU A 101     -23.997  -4.654 -42.409  1.00  0.00           H  
ATOM   1628  HG  LEU A 101     -24.314  -7.226 -43.986  1.00  0.00           H  
ATOM   1629 1HD1 LEU A 101     -24.466  -5.797 -45.977  1.00  0.00           H  
ATOM   1630 2HD1 LEU A 101     -25.843  -5.543 -44.878  1.00  0.00           H  
ATOM   1631 3HD1 LEU A 101     -24.520  -4.355 -44.938  1.00  0.00           H  
ATOM   1632 1HD2 LEU A 101     -22.226  -6.423 -45.037  1.00  0.00           H  
ATOM   1633 2HD2 LEU A 101     -22.246  -4.988 -43.985  1.00  0.00           H  
ATOM   1634 3HD2 LEU A 101     -22.026  -6.607 -43.277  1.00  0.00           H  
ATOM   1635  N   ALA A 102     -25.529  -5.665 -39.551  1.00  0.00           N  
ATOM   1636  CA  ALA A 102     -25.816  -4.889 -38.349  1.00  0.00           C  
ATOM   1637  C   ALA A 102     -25.115  -5.469 -37.124  1.00  0.00           C  
ATOM   1638  O   ALA A 102     -24.556  -4.722 -36.313  1.00  0.00           O  
ATOM   1639  CB  ALA A 102     -27.324  -4.816 -38.119  1.00  0.00           C  
ATOM   1640  H   ALA A 102     -26.281  -6.159 -40.009  1.00  0.00           H  
ATOM   1641  HA  ALA A 102     -25.434  -3.879 -38.499  1.00  0.00           H  
ATOM   1642 1HB  ALA A 102     -27.528  -4.235 -37.220  1.00  0.00           H  
ATOM   1643 2HB  ALA A 102     -27.800  -4.338 -38.975  1.00  0.00           H  
ATOM   1644 3HB  ALA A 102     -27.723  -5.821 -37.999  1.00  0.00           H  
ATOM   1645  N   LEU A 103     -25.142  -6.795 -36.967  1.00  0.00           N  
ATOM   1646  CA  LEU A 103     -24.521  -7.414 -35.798  1.00  0.00           C  
ATOM   1647  C   LEU A 103     -23.013  -7.209 -35.802  1.00  0.00           C  
ATOM   1648  O   LEU A 103     -22.413  -6.905 -34.765  1.00  0.00           O  
ATOM   1649  CB  LEU A 103     -24.838  -8.914 -35.759  1.00  0.00           C  
ATOM   1650  CG  LEU A 103     -26.272  -9.281 -35.358  1.00  0.00           C  
ATOM   1651  CD1 LEU A 103     -26.522 -10.754 -35.654  1.00  0.00           C  
ATOM   1652  CD2 LEU A 103     -26.480  -8.978 -33.882  1.00  0.00           C  
ATOM   1653  H   LEU A 103     -25.591  -7.384 -37.654  1.00  0.00           H  
ATOM   1654  HA  LEU A 103     -24.929  -6.947 -34.902  1.00  0.00           H  
ATOM   1655 1HB  LEU A 103     -24.653  -9.334 -36.747  1.00  0.00           H  
ATOM   1656 2HB  LEU A 103     -24.163  -9.394 -35.052  1.00  0.00           H  
ATOM   1657  HG  LEU A 103     -26.977  -8.698 -35.951  1.00  0.00           H  
ATOM   1658 1HD1 LEU A 103     -27.541 -11.015 -35.369  1.00  0.00           H  
ATOM   1659 2HD1 LEU A 103     -26.386 -10.939 -36.720  1.00  0.00           H  
ATOM   1660 3HD1 LEU A 103     -25.820 -11.364 -35.087  1.00  0.00           H  
ATOM   1661 1HD2 LEU A 103     -27.500  -9.238 -33.598  1.00  0.00           H  
ATOM   1662 2HD2 LEU A 103     -25.777  -9.562 -33.288  1.00  0.00           H  
ATOM   1663 3HD2 LEU A 103     -26.312  -7.916 -33.701  1.00  0.00           H  
ATOM   1664  N   GLU A 104     -22.379  -7.368 -36.966  1.00  0.00           N  
ATOM   1665  CA  GLU A 104     -20.931  -7.209 -37.033  1.00  0.00           C  
ATOM   1666  C   GLU A 104     -20.518  -5.746 -36.938  1.00  0.00           C  
ATOM   1667  O   GLU A 104     -19.455  -5.442 -36.385  1.00  0.00           O  
ATOM   1668  CB  GLU A 104     -20.392  -7.815 -38.331  1.00  0.00           C  
ATOM   1669  CG  GLU A 104     -20.411  -9.336 -38.370  1.00  0.00           C  
ATOM   1670  CD  GLU A 104     -19.507  -9.959 -37.344  1.00  0.00           C  
ATOM   1671  OE1 GLU A 104     -18.374  -9.552 -37.251  1.00  0.00           O  
ATOM   1672  OE2 GLU A 104     -19.950 -10.845 -36.651  1.00  0.00           O  
ATOM   1673  H   GLU A 104     -22.888  -7.596 -37.808  1.00  0.00           H  
ATOM   1674  HA  GLU A 104     -20.486  -7.736 -36.189  1.00  0.00           H  
ATOM   1675 1HB  GLU A 104     -20.979  -7.450 -39.173  1.00  0.00           H  
ATOM   1676 2HB  GLU A 104     -19.362  -7.490 -38.484  1.00  0.00           H  
ATOM   1677 1HG  GLU A 104     -21.431  -9.680 -38.198  1.00  0.00           H  
ATOM   1678 2HG  GLU A 104     -20.108  -9.667 -39.362  1.00  0.00           H  
ATOM   1679  N   LEU A 105     -21.334  -4.832 -37.465  1.00  0.00           N  
ATOM   1680  CA  LEU A 105     -21.042  -3.411 -37.306  1.00  0.00           C  
ATOM   1681  C   LEU A 105     -21.141  -2.996 -35.844  1.00  0.00           C  
ATOM   1682  O   LEU A 105     -20.264  -2.290 -35.333  1.00  0.00           O  
ATOM   1683  CB  LEU A 105     -21.985  -2.576 -38.168  1.00  0.00           C  
ATOM   1684  CG  LEU A 105     -21.842  -1.057 -38.091  1.00  0.00           C  
ATOM   1685  CD1 LEU A 105     -20.457  -0.627 -38.541  1.00  0.00           C  
ATOM   1686  CD2 LEU A 105     -22.913  -0.378 -38.929  1.00  0.00           C  
ATOM   1687  H   LEU A 105     -22.159  -5.110 -37.978  1.00  0.00           H  
ATOM   1688  HA  LEU A 105     -20.024  -3.227 -37.650  1.00  0.00           H  
ATOM   1689 1HB  LEU A 105     -21.842  -2.855 -39.211  1.00  0.00           H  
ATOM   1690 2HB  LEU A 105     -23.012  -2.813 -37.889  1.00  0.00           H  
ATOM   1691  HG  LEU A 105     -21.946  -0.733 -37.055  1.00  0.00           H  
ATOM   1692 1HD1 LEU A 105     -20.374   0.458 -38.479  1.00  0.00           H  
ATOM   1693 2HD1 LEU A 105     -19.707  -1.085 -37.896  1.00  0.00           H  
ATOM   1694 3HD1 LEU A 105     -20.295  -0.945 -39.570  1.00  0.00           H  
ATOM   1695 1HD2 LEU A 105     -22.797   0.704 -38.862  1.00  0.00           H  
ATOM   1696 2HD2 LEU A 105     -22.813  -0.690 -39.968  1.00  0.00           H  
ATOM   1697 3HD2 LEU A 105     -23.898  -0.661 -38.557  1.00  0.00           H  
ATOM   1698  N   ALA A 106     -22.203  -3.423 -35.155  1.00  0.00           N  
ATOM   1699  CA  ALA A 106     -22.328  -3.117 -33.735  1.00  0.00           C  
ATOM   1700  C   ALA A 106     -21.262  -3.827 -32.915  1.00  0.00           C  
ATOM   1701  O   ALA A 106     -20.755  -3.263 -31.939  1.00  0.00           O  
ATOM   1702  CB  ALA A 106     -23.719  -3.493 -33.231  1.00  0.00           C  
ATOM   1703  H   ALA A 106     -22.928  -3.961 -35.608  1.00  0.00           H  
ATOM   1704  HA  ALA A 106     -22.184  -2.044 -33.606  1.00  0.00           H  
ATOM   1705 1HB  ALA A 106     -23.799  -3.259 -32.169  1.00  0.00           H  
ATOM   1706 2HB  ALA A 106     -24.471  -2.930 -33.784  1.00  0.00           H  
ATOM   1707 3HB  ALA A 106     -23.883  -4.559 -33.380  1.00  0.00           H  
ATOM   1708  N   LYS A 107     -20.919  -5.064 -33.284  1.00  0.00           N  
ATOM   1709  CA  LYS A 107     -19.843  -5.767 -32.595  1.00  0.00           C  
ATOM   1710  C   LYS A 107     -18.548  -4.969 -32.657  1.00  0.00           C  
ATOM   1711  O   LYS A 107     -17.869  -4.790 -31.639  1.00  0.00           O  
ATOM   1712  CB  LYS A 107     -19.656  -7.159 -33.197  1.00  0.00           C  
ATOM   1713  CG  LYS A 107     -18.647  -8.029 -32.473  1.00  0.00           C  
ATOM   1714  CD  LYS A 107     -18.379  -9.307 -33.250  1.00  0.00           C  
ATOM   1715  CE  LYS A 107     -19.506 -10.310 -33.055  1.00  0.00           C  
ATOM   1716  NZ  LYS A 107     -19.341 -11.506 -33.926  1.00  0.00           N  
ATOM   1717  H   LYS A 107     -21.401  -5.524 -34.043  1.00  0.00           H  
ATOM   1718  HA  LYS A 107     -20.120  -5.881 -31.546  1.00  0.00           H  
ATOM   1719 1HB  LYS A 107     -20.610  -7.685 -33.200  1.00  0.00           H  
ATOM   1720 2HB  LYS A 107     -19.331  -7.066 -34.235  1.00  0.00           H  
ATOM   1721 1HG  LYS A 107     -17.713  -7.480 -32.351  1.00  0.00           H  
ATOM   1722 2HG  LYS A 107     -19.030  -8.284 -31.485  1.00  0.00           H  
ATOM   1723 1HD  LYS A 107     -18.284  -9.076 -34.311  1.00  0.00           H  
ATOM   1724 2HD  LYS A 107     -17.443  -9.750 -32.909  1.00  0.00           H  
ATOM   1725 1HE  LYS A 107     -19.529 -10.633 -32.015  1.00  0.00           H  
ATOM   1726 2HE  LYS A 107     -20.459  -9.835 -33.287  1.00  0.00           H  
ATOM   1727 1HZ  LYS A 107     -20.107 -12.146 -33.767  1.00  0.00           H  
ATOM   1728 2HZ  LYS A 107     -19.337 -11.220 -34.894  1.00  0.00           H  
ATOM   1729 3HZ  LYS A 107     -18.470 -11.966 -33.706  1.00  0.00           H  
ATOM   1730  N   LYS A 108     -18.192  -4.475 -33.846  1.00  0.00           N  
ATOM   1731  CA  LYS A 108     -17.015  -3.623 -33.972  1.00  0.00           C  
ATOM   1732  C   LYS A 108     -17.220  -2.282 -33.278  1.00  0.00           C  
ATOM   1733  O   LYS A 108     -16.286  -1.759 -32.659  1.00  0.00           O  
ATOM   1734  CB  LYS A 108     -16.669  -3.405 -35.444  1.00  0.00           C  
ATOM   1735  CG  LYS A 108     -16.142  -4.644 -36.157  1.00  0.00           C  
ATOM   1736  CD  LYS A 108     -15.907  -4.373 -37.636  1.00  0.00           C  
ATOM   1737  CE  LYS A 108     -15.275  -5.572 -38.326  1.00  0.00           C  
ATOM   1738  NZ  LYS A 108     -16.144  -6.778 -38.254  1.00  0.00           N  
ATOM   1739  H   LYS A 108     -18.735  -4.687 -34.671  1.00  0.00           H  
ATOM   1740  HA  LYS A 108     -16.175  -4.120 -33.485  1.00  0.00           H  
ATOM   1741 1HB  LYS A 108     -17.555  -3.063 -35.981  1.00  0.00           H  
ATOM   1742 2HB  LYS A 108     -15.914  -2.624 -35.529  1.00  0.00           H  
ATOM   1743 1HG  LYS A 108     -15.202  -4.954 -35.699  1.00  0.00           H  
ATOM   1744 2HG  LYS A 108     -16.861  -5.456 -36.054  1.00  0.00           H  
ATOM   1745 1HD  LYS A 108     -16.858  -4.145 -38.120  1.00  0.00           H  
ATOM   1746 2HD  LYS A 108     -15.248  -3.512 -37.747  1.00  0.00           H  
ATOM   1747 1HE  LYS A 108     -15.091  -5.335 -39.372  1.00  0.00           H  
ATOM   1748 2HE  LYS A 108     -14.319  -5.801 -37.854  1.00  0.00           H  
ATOM   1749 1HZ  LYS A 108     -15.689  -7.550 -38.720  1.00  0.00           H  
ATOM   1750 2HZ  LYS A 108     -16.307  -7.019 -37.285  1.00  0.00           H  
ATOM   1751 3HZ  LYS A 108     -17.028  -6.584 -38.704  1.00  0.00           H  
ATOM   1752  N   ALA A 109     -18.424  -1.710 -33.371  1.00  0.00           N  
ATOM   1753  CA  ALA A 109     -18.670  -0.402 -32.774  1.00  0.00           C  
ATOM   1754  C   ALA A 109     -18.376  -0.416 -31.280  1.00  0.00           C  
ATOM   1755  O   ALA A 109     -17.886   0.575 -30.726  1.00  0.00           O  
ATOM   1756  CB  ALA A 109     -20.112   0.034 -33.034  1.00  0.00           C  
ATOM   1757  H   ALA A 109     -19.175  -2.179 -33.858  1.00  0.00           H  
ATOM   1758  HA  ALA A 109     -17.996   0.316 -33.240  1.00  0.00           H  
ATOM   1759 1HB  ALA A 109     -20.283   1.012 -32.582  1.00  0.00           H  
ATOM   1760 2HB  ALA A 109     -20.286   0.095 -34.108  1.00  0.00           H  
ATOM   1761 3HB  ALA A 109     -20.796  -0.691 -32.596  1.00  0.00           H  
ATOM   1762  N   VAL A 110     -18.674  -1.530 -30.608  1.00  0.00           N  
ATOM   1763  CA  VAL A 110     -18.374  -1.638 -29.184  1.00  0.00           C  
ATOM   1764  C   VAL A 110     -16.872  -1.770 -28.965  1.00  0.00           C  
ATOM   1765  O   VAL A 110     -16.310  -1.177 -28.038  1.00  0.00           O  
ATOM   1766  CB  VAL A 110     -19.094  -2.855 -28.572  1.00  0.00           C  
ATOM   1767  CG1 VAL A 110     -18.660  -3.060 -27.129  1.00  0.00           C  
ATOM   1768  CG2 VAL A 110     -20.601  -2.664 -28.660  1.00  0.00           C  
ATOM   1769  H   VAL A 110     -19.110  -2.310 -31.079  1.00  0.00           H  
ATOM   1770  HA  VAL A 110     -18.732  -0.736 -28.686  1.00  0.00           H  
ATOM   1771  HB  VAL A 110     -18.808  -3.750 -29.124  1.00  0.00           H  
ATOM   1772 1HG1 VAL A 110     -19.177  -3.924 -26.712  1.00  0.00           H  
ATOM   1773 2HG1 VAL A 110     -17.584  -3.230 -27.093  1.00  0.00           H  
ATOM   1774 3HG1 VAL A 110     -18.907  -2.173 -26.545  1.00  0.00           H  
ATOM   1775 1HG2 VAL A 110     -21.103  -3.529 -28.226  1.00  0.00           H  
ATOM   1776 2HG2 VAL A 110     -20.886  -1.765 -28.113  1.00  0.00           H  
ATOM   1777 3HG2 VAL A 110     -20.894  -2.561 -29.704  1.00  0.00           H  
ATOM   1778  N   GLU A 111     -16.199  -2.545 -29.820  1.00  0.00           N  
ATOM   1779  CA  GLU A 111     -14.748  -2.679 -29.722  1.00  0.00           C  
ATOM   1780  C   GLU A 111     -14.049  -1.342 -29.938  1.00  0.00           C  
ATOM   1781  O   GLU A 111     -13.058  -1.039 -29.264  1.00  0.00           O  
ATOM   1782  CB  GLU A 111     -14.238  -3.700 -30.742  1.00  0.00           C  
ATOM   1783  CG  GLU A 111     -14.619  -5.141 -30.433  1.00  0.00           C  
ATOM   1784  CD  GLU A 111     -14.164  -6.106 -31.492  1.00  0.00           C  
ATOM   1785  OE1 GLU A 111     -13.615  -5.667 -32.473  1.00  0.00           O  
ATOM   1786  OE2 GLU A 111     -14.365  -7.285 -31.318  1.00  0.00           O  
ATOM   1787  H   GLU A 111     -16.692  -3.047 -30.545  1.00  0.00           H  
ATOM   1788  HA  GLU A 111     -14.500  -3.031 -28.720  1.00  0.00           H  
ATOM   1789 1HB  GLU A 111     -14.630  -3.455 -31.729  1.00  0.00           H  
ATOM   1790 2HB  GLU A 111     -13.151  -3.646 -30.798  1.00  0.00           H  
ATOM   1791 1HG  GLU A 111     -14.174  -5.426 -29.480  1.00  0.00           H  
ATOM   1792 2HG  GLU A 111     -15.702  -5.205 -30.330  1.00  0.00           H  
ATOM   1793  N   MET A 112     -14.548  -0.530 -30.867  1.00  0.00           N  
ATOM   1794  CA  MET A 112     -13.922   0.749 -31.170  1.00  0.00           C  
ATOM   1795  C   MET A 112     -14.218   1.764 -30.074  1.00  0.00           C  
ATOM   1796  O   MET A 112     -15.331   1.821 -29.544  1.00  0.00           O  
ATOM   1797  CB  MET A 112     -14.414   1.282 -32.516  1.00  0.00           C  
ATOM   1798  CG  MET A 112     -14.159   0.356 -33.694  1.00  0.00           C  
ATOM   1799  SD  MET A 112     -12.410   0.099 -34.043  1.00  0.00           S  
ATOM   1800  CE  MET A 112     -12.505  -1.181 -35.292  1.00  0.00           C  
ATOM   1801  H   MET A 112     -15.378  -0.803 -31.374  1.00  0.00           H  
ATOM   1802  HA  MET A 112     -12.843   0.604 -31.212  1.00  0.00           H  
ATOM   1803 1HB  MET A 112     -15.487   1.466 -32.464  1.00  0.00           H  
ATOM   1804 2HB  MET A 112     -13.929   2.235 -32.730  1.00  0.00           H  
ATOM   1805 1HG  MET A 112     -14.609  -0.616 -33.496  1.00  0.00           H  
ATOM   1806 2HG  MET A 112     -14.622   0.772 -34.589  1.00  0.00           H  
ATOM   1807 1HE  MET A 112     -11.498  -1.452 -35.612  1.00  0.00           H  
ATOM   1808 2HE  MET A 112     -13.003  -2.059 -34.878  1.00  0.00           H  
ATOM   1809 3HE  MET A 112     -13.071  -0.811 -36.148  1.00  0.00           H  
ATOM   1810  N   THR A 113     -13.212   2.569 -29.742  1.00  0.00           N  
ATOM   1811  CA  THR A 113     -13.357   3.643 -28.770  1.00  0.00           C  
ATOM   1812  C   THR A 113     -13.396   5.020 -29.417  1.00  0.00           C  
ATOM   1813  O   THR A 113     -13.523   6.022 -28.705  1.00  0.00           O  
ATOM   1814  CB  THR A 113     -12.216   3.599 -27.737  1.00  0.00           C  
ATOM   1815  OG1 THR A 113     -10.956   3.749 -28.406  1.00  0.00           O  
ATOM   1816  CG2 THR A 113     -12.230   2.279 -26.982  1.00  0.00           C  
ATOM   1817  H   THR A 113     -12.316   2.425 -30.185  1.00  0.00           H  
ATOM   1818  HA  THR A 113     -14.304   3.510 -28.246  1.00  0.00           H  
ATOM   1819  HB  THR A 113     -12.334   4.417 -27.027  1.00  0.00           H  
ATOM   1820  HG1 THR A 113     -10.282   3.989 -27.766  1.00  0.00           H  
ATOM   1821 1HG2 THR A 113     -11.417   2.266 -26.258  1.00  0.00           H  
ATOM   1822 2HG2 THR A 113     -13.182   2.167 -26.463  1.00  0.00           H  
ATOM   1823 3HG2 THR A 113     -12.102   1.456 -27.685  1.00  0.00           H  
ATOM   1824  N   ALA A 114     -13.288   5.094 -30.741  1.00  0.00           N  
ATOM   1825  CA  ALA A 114     -13.308   6.369 -31.445  1.00  0.00           C  
ATOM   1826  C   ALA A 114     -14.749   6.844 -31.582  1.00  0.00           C  
ATOM   1827  O   ALA A 114     -15.611   6.098 -32.063  1.00  0.00           O  
ATOM   1828  CB  ALA A 114     -12.646   6.236 -32.814  1.00  0.00           C  
ATOM   1829  H   ALA A 114     -13.189   4.240 -31.272  1.00  0.00           H  
ATOM   1830  HA  ALA A 114     -12.750   7.093 -30.850  1.00  0.00           H  
ATOM   1831 1HB  ALA A 114     -12.671   7.197 -33.325  1.00  0.00           H  
ATOM   1832 2HB  ALA A 114     -11.611   5.918 -32.688  1.00  0.00           H  
ATOM   1833 3HB  ALA A 114     -13.182   5.497 -33.406  1.00  0.00           H  
ATOM   1834  N   GLN A 115     -15.013   8.082 -31.157  1.00  0.00           N  
ATOM   1835  CA  GLN A 115     -16.372   8.608 -31.217  1.00  0.00           C  
ATOM   1836  C   GLN A 115     -16.825   8.849 -32.651  1.00  0.00           C  
ATOM   1837  O   GLN A 115     -18.018   8.730 -32.949  1.00  0.00           O  
ATOM   1838  CB  GLN A 115     -16.473   9.910 -30.416  1.00  0.00           C  
ATOM   1839  CG  GLN A 115     -16.293   9.734 -28.918  1.00  0.00           C  
ATOM   1840  CD  GLN A 115     -17.373   8.865 -28.304  1.00  0.00           C  
ATOM   1841  OE1 GLN A 115     -18.568   9.091 -28.516  1.00  0.00           O  
ATOM   1842  NE2 GLN A 115     -16.959   7.864 -27.535  1.00  0.00           N  
ATOM   1843  H   GLN A 115     -14.275   8.665 -30.789  1.00  0.00           H  
ATOM   1844  HA  GLN A 115     -17.047   7.873 -30.778  1.00  0.00           H  
ATOM   1845 1HB  GLN A 115     -15.716  10.612 -30.766  1.00  0.00           H  
ATOM   1846 2HB  GLN A 115     -17.448  10.367 -30.586  1.00  0.00           H  
ATOM   1847 1HG  GLN A 115     -15.328   9.263 -28.731  1.00  0.00           H  
ATOM   1848 2HG  GLN A 115     -16.329  10.713 -28.441  1.00  0.00           H  
ATOM   1849 1HE2 GLN A 115     -17.627   7.256 -27.102  1.00  0.00           H  
ATOM   1850 2HE2 GLN A 115     -15.981   7.715 -27.389  1.00  0.00           H  
ATOM   1851  N   GLU A 116     -15.896   9.186 -33.549  1.00  0.00           N  
ATOM   1852  CA  GLU A 116     -16.255   9.375 -34.951  1.00  0.00           C  
ATOM   1853  C   GLU A 116     -16.788   8.091 -35.575  1.00  0.00           C  
ATOM   1854  O   GLU A 116     -17.658   8.146 -36.452  1.00  0.00           O  
ATOM   1855  CB  GLU A 116     -15.054   9.891 -35.742  1.00  0.00           C  
ATOM   1856  CG  GLU A 116     -14.630  11.313 -35.394  1.00  0.00           C  
ATOM   1857  CD  GLU A 116     -13.781  11.389 -34.142  1.00  0.00           C  
ATOM   1858  OE1 GLU A 116     -13.474  10.327 -33.560  1.00  0.00           O  
ATOM   1859  OE2 GLU A 116     -13.417  12.514 -33.737  1.00  0.00           O  
ATOM   1860  H   GLU A 116     -14.935   9.313 -33.266  1.00  0.00           H  
ATOM   1861  HA  GLU A 116     -17.044  10.126 -35.008  1.00  0.00           H  
ATOM   1862 1HB  GLU A 116     -14.198   9.238 -35.572  1.00  0.00           H  
ATOM   1863 2HB  GLU A 116     -15.280   9.862 -36.809  1.00  0.00           H  
ATOM   1864 1HG  GLU A 116     -14.064  11.727 -36.229  1.00  0.00           H  
ATOM   1865 2HG  GLU A 116     -15.522  11.923 -35.258  1.00  0.00           H  
ATOM   1866  N   VAL A 117     -16.279   6.935 -35.145  1.00  0.00           N  
ATOM   1867  CA  VAL A 117     -16.756   5.664 -35.681  1.00  0.00           C  
ATOM   1868  C   VAL A 117     -18.167   5.365 -35.185  1.00  0.00           C  
ATOM   1869  O   VAL A 117     -19.011   4.867 -35.938  1.00  0.00           O  
ATOM   1870  CB  VAL A 117     -15.813   4.518 -35.267  1.00  0.00           C  
ATOM   1871  CG1 VAL A 117     -16.404   3.173 -35.662  1.00  0.00           C  
ATOM   1872  CG2 VAL A 117     -14.446   4.716 -35.907  1.00  0.00           C  
ATOM   1873  H   VAL A 117     -15.555   6.930 -34.441  1.00  0.00           H  
ATOM   1874  HA  VAL A 117     -16.769   5.730 -36.770  1.00  0.00           H  
ATOM   1875  HB  VAL A 117     -15.710   4.519 -34.181  1.00  0.00           H  
ATOM   1876 1HG1 VAL A 117     -15.724   2.375 -35.362  1.00  0.00           H  
ATOM   1877 2HG1 VAL A 117     -17.364   3.038 -35.164  1.00  0.00           H  
ATOM   1878 3HG1 VAL A 117     -16.545   3.141 -36.742  1.00  0.00           H  
ATOM   1879 1HG2 VAL A 117     -13.784   3.903 -35.608  1.00  0.00           H  
ATOM   1880 2HG2 VAL A 117     -14.550   4.721 -36.992  1.00  0.00           H  
ATOM   1881 3HG2 VAL A 117     -14.025   5.665 -35.578  1.00  0.00           H  
ATOM   1882  N   LEU A 118     -18.443   5.648 -33.911  1.00  0.00           N  
ATOM   1883  CA  LEU A 118     -19.795   5.454 -33.400  1.00  0.00           C  
ATOM   1884  C   LEU A 118     -20.801   6.360 -34.096  1.00  0.00           C  
ATOM   1885  O   LEU A 118     -21.937   5.942 -34.350  1.00  0.00           O  
ATOM   1886  CB  LEU A 118     -19.829   5.717 -31.889  1.00  0.00           C  
ATOM   1887  CG  LEU A 118     -19.074   4.703 -31.020  1.00  0.00           C  
ATOM   1888  CD1 LEU A 118     -19.006   5.212 -29.587  1.00  0.00           C  
ATOM   1889  CD2 LEU A 118     -19.775   3.355 -31.088  1.00  0.00           C  
ATOM   1890  H   LEU A 118     -17.727   5.997 -33.290  1.00  0.00           H  
ATOM   1891  HA  LEU A 118     -20.089   4.421 -33.585  1.00  0.00           H  
ATOM   1892 1HB  LEU A 118     -19.400   6.700 -31.698  1.00  0.00           H  
ATOM   1893 2HB  LEU A 118     -20.868   5.726 -31.561  1.00  0.00           H  
ATOM   1894  HG  LEU A 118     -18.052   4.599 -31.386  1.00  0.00           H  
ATOM   1895 1HD1 LEU A 118     -18.469   4.492 -28.969  1.00  0.00           H  
ATOM   1896 2HD1 LEU A 118     -18.483   6.168 -29.565  1.00  0.00           H  
ATOM   1897 3HD1 LEU A 118     -20.015   5.341 -29.199  1.00  0.00           H  
ATOM   1898 1HD2 LEU A 118     -19.238   2.633 -30.472  1.00  0.00           H  
ATOM   1899 2HD2 LEU A 118     -20.796   3.456 -30.722  1.00  0.00           H  
ATOM   1900 3HD2 LEU A 118     -19.793   3.005 -32.121  1.00  0.00           H  
ATOM   1901  N   GLU A 119     -20.409   7.596 -34.413  1.00  0.00           N  
ATOM   1902  CA  GLU A 119     -21.342   8.529 -35.039  1.00  0.00           C  
ATOM   1903  C   GLU A 119     -21.726   8.087 -36.447  1.00  0.00           C  
ATOM   1904  O   GLU A 119     -22.896   8.187 -36.835  1.00  0.00           O  
ATOM   1905  CB  GLU A 119     -20.735   9.933 -35.087  1.00  0.00           C  
ATOM   1906  CG  GLU A 119     -20.636  10.622 -33.733  1.00  0.00           C  
ATOM   1907  CD  GLU A 119     -19.919  11.942 -33.799  1.00  0.00           C  
ATOM   1908  OE1 GLU A 119     -19.414  12.270 -34.846  1.00  0.00           O  
ATOM   1909  OE2 GLU A 119     -19.878  12.622 -32.802  1.00  0.00           O  
ATOM   1910  H   GLU A 119     -19.465   7.899 -34.223  1.00  0.00           H  
ATOM   1911  HA  GLU A 119     -22.253   8.561 -34.440  1.00  0.00           H  
ATOM   1912 1HB  GLU A 119     -19.732   9.881 -35.511  1.00  0.00           H  
ATOM   1913 2HB  GLU A 119     -21.335  10.566 -35.741  1.00  0.00           H  
ATOM   1914 1HG  GLU A 119     -21.641  10.786 -33.346  1.00  0.00           H  
ATOM   1915 2HG  GLU A 119     -20.113   9.962 -33.041  1.00  0.00           H  
ATOM   1916  N   ILE A 120     -20.759   7.603 -37.231  1.00  0.00           N  
ATOM   1917  CA  ILE A 120     -21.073   7.143 -38.581  1.00  0.00           C  
ATOM   1918  C   ILE A 120     -21.858   5.836 -38.531  1.00  0.00           C  
ATOM   1919  O   ILE A 120     -22.740   5.593 -39.364  1.00  0.00           O  
ATOM   1920  CB  ILE A 120     -19.792   6.945 -39.412  1.00  0.00           C  
ATOM   1921  CG1 ILE A 120     -20.138   6.424 -40.809  1.00  0.00           C  
ATOM   1922  CG2 ILE A 120     -18.841   5.993 -38.705  1.00  0.00           C  
ATOM   1923  CD1 ILE A 120     -18.935   6.234 -41.705  1.00  0.00           C  
ATOM   1924  H   ILE A 120     -19.805   7.550 -36.903  1.00  0.00           H  
ATOM   1925  HA  ILE A 120     -21.687   7.899 -39.070  1.00  0.00           H  
ATOM   1926  HB  ILE A 120     -19.295   7.905 -39.548  1.00  0.00           H  
ATOM   1927 1HG1 ILE A 120     -20.654   5.468 -40.724  1.00  0.00           H  
ATOM   1928 2HG1 ILE A 120     -20.819   7.120 -41.300  1.00  0.00           H  
ATOM   1929 1HG2 ILE A 120     -17.941   5.864 -39.307  1.00  0.00           H  
ATOM   1930 2HG2 ILE A 120     -18.571   6.402 -37.732  1.00  0.00           H  
ATOM   1931 3HG2 ILE A 120     -19.328   5.026 -38.569  1.00  0.00           H  
ATOM   1932 1HD1 ILE A 120     -19.260   5.863 -42.677  1.00  0.00           H  
ATOM   1933 2HD1 ILE A 120     -18.422   7.187 -41.833  1.00  0.00           H  
ATOM   1934 3HD1 ILE A 120     -18.255   5.514 -41.252  1.00  0.00           H  
ATOM   1935  N   ALA A 121     -21.550   4.971 -37.560  1.00  0.00           N  
ATOM   1936  CA  ALA A 121     -22.298   3.727 -37.410  1.00  0.00           C  
ATOM   1937  C   ALA A 121     -23.758   4.002 -37.071  1.00  0.00           C  
ATOM   1938  O   ALA A 121     -24.660   3.338 -37.595  1.00  0.00           O  
ATOM   1939  CB  ALA A 121     -21.653   2.847 -36.341  1.00  0.00           C  
ATOM   1940  H   ALA A 121     -20.795   5.171 -36.920  1.00  0.00           H  
ATOM   1941  HA  ALA A 121     -22.270   3.199 -38.364  1.00  0.00           H  
ATOM   1942 1HB  ALA A 121     -22.221   1.922 -36.240  1.00  0.00           H  
ATOM   1943 2HB  ALA A 121     -20.628   2.614 -36.631  1.00  0.00           H  
ATOM   1944 3HB  ALA A 121     -21.649   3.375 -35.389  1.00  0.00           H  
ATOM   1945  N   ARG A 122     -24.009   4.974 -36.192  1.00  0.00           N  
ATOM   1946  CA  ARG A 122     -25.383   5.333 -35.851  1.00  0.00           C  
ATOM   1947  C   ARG A 122     -26.148   5.825 -37.073  1.00  0.00           C  
ATOM   1948  O   ARG A 122     -27.292   5.414 -37.304  1.00  0.00           O  
ATOM   1949  CB  ARG A 122     -25.405   6.412 -34.777  1.00  0.00           C  
ATOM   1950  CG  ARG A 122     -26.789   6.925 -34.415  1.00  0.00           C  
ATOM   1951  CD  ARG A 122     -26.722   8.032 -33.427  1.00  0.00           C  
ATOM   1952  NE  ARG A 122     -25.932   9.150 -33.919  1.00  0.00           N  
ATOM   1953  CZ  ARG A 122     -26.356  10.045 -34.831  1.00  0.00           C  
ATOM   1954  NH1 ARG A 122     -27.563   9.941 -35.341  1.00  0.00           N  
ATOM   1955  NH2 ARG A 122     -25.560  11.028 -35.213  1.00  0.00           N  
ATOM   1956  H   ARG A 122     -23.248   5.473 -35.753  1.00  0.00           H  
ATOM   1957  HA  ARG A 122     -25.886   4.446 -35.463  1.00  0.00           H  
ATOM   1958 1HB  ARG A 122     -24.947   6.026 -33.867  1.00  0.00           H  
ATOM   1959 2HB  ARG A 122     -24.812   7.265 -35.107  1.00  0.00           H  
ATOM   1960 1HG  ARG A 122     -27.287   7.294 -35.311  1.00  0.00           H  
ATOM   1961 2HG  ARG A 122     -27.376   6.113 -33.982  1.00  0.00           H  
ATOM   1962 1HD  ARG A 122     -27.729   8.393 -33.217  1.00  0.00           H  
ATOM   1963 2HD  ARG A 122     -26.267   7.671 -32.505  1.00  0.00           H  
ATOM   1964  HE  ARG A 122     -24.997   9.262 -33.549  1.00  0.00           H  
ATOM   1965 1HH1 ARG A 122     -28.173   9.190 -35.049  1.00  0.00           H  
ATOM   1966 2HH1 ARG A 122     -27.882  10.612 -36.025  1.00  0.00           H  
ATOM   1967 1HH2 ARG A 122     -24.632  11.107 -34.821  1.00  0.00           H  
ATOM   1968 2HH2 ARG A 122     -25.878  11.698 -35.897  1.00  0.00           H  
ATOM   1969  N   ALA A 123     -25.539   6.710 -37.865  1.00  0.00           N  
ATOM   1970  CA  ALA A 123     -26.219   7.236 -39.043  1.00  0.00           C  
ATOM   1971  C   ALA A 123     -26.535   6.138 -40.049  1.00  0.00           C  
ATOM   1972  O   ALA A 123     -27.616   6.142 -40.649  1.00  0.00           O  
ATOM   1973  CB  ALA A 123     -25.373   8.327 -39.698  1.00  0.00           C  
ATOM   1974  H   ALA A 123     -24.602   7.024 -37.657  1.00  0.00           H  
ATOM   1975  HA  ALA A 123     -27.166   7.670 -38.722  1.00  0.00           H  
ATOM   1976 1HB  ALA A 123     -25.891   8.711 -40.576  1.00  0.00           H  
ATOM   1977 2HB  ALA A 123     -25.212   9.138 -38.987  1.00  0.00           H  
ATOM   1978 3HB  ALA A 123     -24.412   7.911 -39.997  1.00  0.00           H  
ATOM   1979  N   ALA A 124     -25.611   5.195 -40.253  1.00  0.00           N  
ATOM   1980  CA  ALA A 124     -25.861   4.114 -41.199  1.00  0.00           C  
ATOM   1981  C   ALA A 124     -26.975   3.198 -40.706  1.00  0.00           C  
ATOM   1982  O   ALA A 124     -27.798   2.731 -41.502  1.00  0.00           O  
ATOM   1983  CB  ALA A 124     -24.577   3.321 -41.444  1.00  0.00           C  
ATOM   1984  H   ALA A 124     -24.732   5.222 -39.756  1.00  0.00           H  
ATOM   1985  HA  ALA A 124     -26.184   4.555 -42.141  1.00  0.00           H  
ATOM   1986 1HB  ALA A 124     -24.776   2.516 -42.151  1.00  0.00           H  
ATOM   1987 2HB  ALA A 124     -23.813   3.983 -41.852  1.00  0.00           H  
ATOM   1988 3HB  ALA A 124     -24.226   2.899 -40.504  1.00  0.00           H  
ATOM   1989  N   LEU A 125     -27.011   2.921 -39.400  1.00  0.00           N  
ATOM   1990  CA  LEU A 125     -28.058   2.059 -38.858  1.00  0.00           C  
ATOM   1991  C   LEU A 125     -29.428   2.720 -38.957  1.00  0.00           C  
ATOM   1992  O   LEU A 125     -30.423   2.054 -39.261  1.00  0.00           O  
ATOM   1993  CB  LEU A 125     -27.738   1.695 -37.410  1.00  0.00           C  
ATOM   1994  CG  LEU A 125     -26.565   0.735 -37.198  1.00  0.00           C  
ATOM   1995  CD1 LEU A 125     -26.138   0.739 -35.745  1.00  0.00           C  
ATOM   1996  CD2 LEU A 125     -26.940  -0.671 -37.627  1.00  0.00           C  
ATOM   1997  H   LEU A 125     -26.317   3.306 -38.776  1.00  0.00           H  
ATOM   1998  HA  LEU A 125     -28.081   1.136 -39.437  1.00  0.00           H  
ATOM   1999 1HB  LEU A 125     -27.514   2.610 -36.865  1.00  0.00           H  
ATOM   2000 2HB  LEU A 125     -28.620   1.236 -36.964  1.00  0.00           H  
ATOM   2001  HG  LEU A 125     -25.711   1.068 -37.788  1.00  0.00           H  
ATOM   2002 1HD1 LEU A 125     -25.303   0.051 -35.610  1.00  0.00           H  
ATOM   2003 2HD1 LEU A 125     -25.828   1.745 -35.461  1.00  0.00           H  
ATOM   2004 3HD1 LEU A 125     -26.972   0.425 -35.120  1.00  0.00           H  
ATOM   2005 1HD2 LEU A 125     -26.092  -1.338 -37.469  1.00  0.00           H  
ATOM   2006 2HD2 LEU A 125     -27.790  -1.017 -37.038  1.00  0.00           H  
ATOM   2007 3HD2 LEU A 125     -27.208  -0.669 -38.684  1.00  0.00           H  
ATOM   2008  N   LYS A 126     -29.503   4.029 -38.700  1.00  0.00           N  
ATOM   2009  CA  LYS A 126     -30.773   4.732 -38.858  1.00  0.00           C  
ATOM   2010  C   LYS A 126     -31.202   4.780 -40.319  1.00  0.00           C  
ATOM   2011  O   LYS A 126     -32.400   4.699 -40.615  1.00  0.00           O  
ATOM   2012  CB  LYS A 126     -30.680   6.142 -38.277  1.00  0.00           C  
ATOM   2013  CG  LYS A 126     -30.694   6.179 -36.757  1.00  0.00           C  
ATOM   2014  CD  LYS A 126     -30.794   7.601 -36.229  1.00  0.00           C  
ATOM   2015  CE  LYS A 126     -31.003   7.617 -34.720  1.00  0.00           C  
ATOM   2016  NZ  LYS A 126     -31.282   8.988 -34.205  1.00  0.00           N  
ATOM   2017  H   LYS A 126     -28.690   4.545 -38.395  1.00  0.00           H  
ATOM   2018  HA  LYS A 126     -31.540   4.191 -38.304  1.00  0.00           H  
ATOM   2019 1HB  LYS A 126     -29.760   6.617 -38.621  1.00  0.00           H  
ATOM   2020 2HB  LYS A 126     -31.515   6.741 -38.642  1.00  0.00           H  
ATOM   2021 1HG  LYS A 126     -31.545   5.607 -36.386  1.00  0.00           H  
ATOM   2022 2HG  LYS A 126     -29.780   5.727 -36.374  1.00  0.00           H  
ATOM   2023 1HD  LYS A 126     -29.879   8.144 -36.468  1.00  0.00           H  
ATOM   2024 2HD  LYS A 126     -31.632   8.109 -36.708  1.00  0.00           H  
ATOM   2025 1HE  LYS A 126     -31.841   6.972 -34.464  1.00  0.00           H  
ATOM   2026 2HE  LYS A 126     -30.111   7.234 -34.226  1.00  0.00           H  
ATOM   2027 1HZ  LYS A 126     -31.412   8.952 -33.205  1.00  0.00           H  
ATOM   2028 2HZ  LYS A 126     -30.503   9.594 -34.421  1.00  0.00           H  
ATOM   2029 3HZ  LYS A 126     -32.117   9.349 -34.641  1.00  0.00           H  
ATOM   2030  N   ALA A 127     -30.245   4.917 -41.241  1.00  0.00           N  
ATOM   2031  CA  ALA A 127     -30.574   4.863 -42.660  1.00  0.00           C  
ATOM   2032  C   ALA A 127     -31.182   3.517 -43.032  1.00  0.00           C  
ATOM   2033  O   ALA A 127     -32.180   3.461 -43.760  1.00  0.00           O  
ATOM   2034  CB  ALA A 127     -29.328   5.141 -43.501  1.00  0.00           C  
ATOM   2035  H   ALA A 127     -29.284   5.058 -40.963  1.00  0.00           H  
ATOM   2036  HA  ALA A 127     -31.317   5.634 -42.865  1.00  0.00           H  
ATOM   2037 1HB  ALA A 127     -29.586   5.099 -44.559  1.00  0.00           H  
ATOM   2038 2HB  ALA A 127     -28.941   6.132 -43.261  1.00  0.00           H  
ATOM   2039 3HB  ALA A 127     -28.568   4.393 -43.282  1.00  0.00           H  
ATOM   2040  N   ALA A 128     -30.590   2.422 -42.550  1.00  0.00           N  
ATOM   2041  CA  ALA A 128     -31.149   1.102 -42.824  1.00  0.00           C  
ATOM   2042  C   ALA A 128     -32.540   0.959 -42.220  1.00  0.00           C  
ATOM   2043  O   ALA A 128     -33.408   0.299 -42.801  1.00  0.00           O  
ATOM   2044  CB  ALA A 128     -30.216   0.014 -42.295  1.00  0.00           C  
ATOM   2045  H   ALA A 128     -29.751   2.495 -41.992  1.00  0.00           H  
ATOM   2046  HA  ALA A 128     -31.240   0.991 -43.905  1.00  0.00           H  
ATOM   2047 1HB  ALA A 128     -30.644  -0.966 -42.505  1.00  0.00           H  
ATOM   2048 2HB  ALA A 128     -29.245   0.099 -42.782  1.00  0.00           H  
ATOM   2049 3HB  ALA A 128     -30.093   0.133 -41.219  1.00  0.00           H  
ATOM   2050  N   GLN A 129     -32.767   1.568 -41.053  1.00  0.00           N  
ATOM   2051  CA  GLN A 129     -34.095   1.539 -40.447  1.00  0.00           C  
ATOM   2052  C   GLN A 129     -35.103   2.340 -41.260  1.00  0.00           C  
ATOM   2053  O   GLN A 129     -36.294   2.007 -41.275  1.00  0.00           O  
ATOM   2054  CB  GLN A 129     -34.031   2.072 -39.014  1.00  0.00           C  
ATOM   2055  CG  GLN A 129     -33.470   1.093 -37.996  1.00  0.00           C  
ATOM   2056  CD  GLN A 129     -34.437  -0.030 -37.675  1.00  0.00           C  
ATOM   2057  OE1 GLN A 129     -35.630   0.200 -37.474  1.00  0.00           O  
ATOM   2058  NE2 GLN A 129     -33.926  -1.253 -37.618  1.00  0.00           N  
ATOM   2059  H   GLN A 129     -32.020   2.053 -40.578  1.00  0.00           H  
ATOM   2060  HA  GLN A 129     -34.440   0.506 -40.418  1.00  0.00           H  
ATOM   2061 1HB  GLN A 129     -33.410   2.970 -38.987  1.00  0.00           H  
ATOM   2062 2HB  GLN A 129     -35.031   2.355 -38.687  1.00  0.00           H  
ATOM   2063 1HG  GLN A 129     -32.556   0.652 -38.396  1.00  0.00           H  
ATOM   2064 2HG  GLN A 129     -33.252   1.629 -37.072  1.00  0.00           H  
ATOM   2065 1HE2 GLN A 129     -34.516  -2.035 -37.411  1.00  0.00           H  
ATOM   2066 2HE2 GLN A 129     -32.950  -1.397 -37.782  1.00  0.00           H  
ATOM   2067  N   ALA A 130     -34.649   3.397 -41.937  1.00  0.00           N  
ATOM   2068  CA  ALA A 130     -35.557   4.225 -42.724  1.00  0.00           C  
ATOM   2069  C   ALA A 130     -36.103   3.462 -43.924  1.00  0.00           C  
ATOM   2070  O   ALA A 130     -37.301   3.532 -44.226  1.00  0.00           O  
ATOM   2071  CB  ALA A 130     -34.846   5.501 -43.173  1.00  0.00           C  
ATOM   2072  H   ALA A 130     -33.667   3.632 -41.910  1.00  0.00           H  
ATOM   2073  HA  ALA A 130     -36.401   4.498 -42.091  1.00  0.00           H  
ATOM   2074 1HB  ALA A 130     -35.532   6.113 -43.760  1.00  0.00           H  
ATOM   2075 2HB  ALA A 130     -34.517   6.062 -42.299  1.00  0.00           H  
ATOM   2076 3HB  ALA A 130     -33.982   5.241 -43.783  1.00  0.00           H  
ATOM   2077  N   PHE A 131     -35.238   2.727 -44.625  1.00  0.00           N  
ATOM   2078  CA  PHE A 131     -35.602   1.992 -45.835  1.00  0.00           C  
ATOM   2079  C   PHE A 131     -35.016   0.585 -45.750  1.00  0.00           C  
ATOM   2080  O   PHE A 131     -34.090   0.240 -46.500  1.00  0.00           O  
ATOM   2081  CB  PHE A 131     -35.129   2.724 -47.091  1.00  0.00           C  
ATOM   2082  CG  PHE A 131     -33.812   3.439 -46.928  1.00  0.00           C  
ATOM   2083  CD1 PHE A 131     -33.774   4.787 -46.605  1.00  0.00           C  
ATOM   2084  CD2 PHE A 131     -32.612   2.768 -47.110  1.00  0.00           C  
ATOM   2085  CE1 PHE A 131     -32.567   5.448 -46.456  1.00  0.00           C  
ATOM   2086  CE2 PHE A 131     -31.404   3.424 -46.964  1.00  0.00           C  
ATOM   2087  CZ  PHE A 131     -31.382   4.764 -46.637  1.00  0.00           C  
ATOM   2088  H   PHE A 131     -34.286   2.685 -44.291  1.00  0.00           H  
ATOM   2089  HA  PHE A 131     -36.690   1.937 -45.892  1.00  0.00           H  
ATOM   2090 1HB  PHE A 131     -35.027   2.013 -47.911  1.00  0.00           H  
ATOM   2091 2HB  PHE A 131     -35.877   3.459 -47.387  1.00  0.00           H  
ATOM   2092  HD1 PHE A 131     -34.711   5.327 -46.467  1.00  0.00           H  
ATOM   2093  HD2 PHE A 131     -32.630   1.709 -47.368  1.00  0.00           H  
ATOM   2094  HE1 PHE A 131     -32.555   6.505 -46.197  1.00  0.00           H  
ATOM   2095  HE2 PHE A 131     -30.468   2.884 -47.106  1.00  0.00           H  
ATOM   2096  HZ  PHE A 131     -30.431   5.283 -46.523  1.00  0.00           H  
ATOM   2097  N   PRO A 132     -35.534  -0.255 -44.858  1.00  0.00           N  
ATOM   2098  CA  PRO A 132     -34.994  -1.612 -44.722  1.00  0.00           C  
ATOM   2099  C   PRO A 132     -35.380  -2.486 -45.906  1.00  0.00           C  
ATOM   2100  O   PRO A 132     -36.307  -2.193 -46.664  1.00  0.00           O  
ATOM   2101  CB  PRO A 132     -35.634  -2.112 -43.423  1.00  0.00           C  
ATOM   2102  CG  PRO A 132     -36.918  -1.361 -43.336  1.00  0.00           C  
ATOM   2103  CD  PRO A 132     -36.587   0.010 -43.861  1.00  0.00           C  
ATOM   2104  HA  PRO A 132     -33.900  -1.558 -44.624  1.00  0.00           H  
ATOM   2105 1HB  PRO A 132     -35.778  -3.202 -43.471  1.00  0.00           H  
ATOM   2106 2HB  PRO A 132     -34.965  -1.913 -42.573  1.00  0.00           H  
ATOM   2107 1HG  PRO A 132     -37.694  -1.867 -43.931  1.00  0.00           H  
ATOM   2108 2HG  PRO A 132     -37.277  -1.343 -42.297  1.00  0.00           H  
ATOM   2109 1HD  PRO A 132     -37.481   0.451 -44.325  1.00  0.00           H  
ATOM   2110 2HD  PRO A 132     -36.226   0.642 -43.037  1.00  0.00           H  
ATOM   2111  N   ASN A 133     -34.634  -3.583 -46.050  1.00  0.00           N  
ATOM   2112  CA  ASN A 133     -34.845  -4.562 -47.119  1.00  0.00           C  
ATOM   2113  C   ASN A 133     -34.688  -3.918 -48.497  1.00  0.00           C  
ATOM   2114  O   ASN A 133     -35.463  -4.168 -49.423  1.00  0.00           O  
ATOM   2115  CB  ASN A 133     -36.209  -5.212 -46.987  1.00  0.00           C  
ATOM   2116  CG  ASN A 133     -36.307  -6.509 -47.743  1.00  0.00           C  
ATOM   2117  OD1 ASN A 133     -35.317  -7.233 -47.885  1.00  0.00           O  
ATOM   2118  ND2 ASN A 133     -37.483  -6.812 -48.231  1.00  0.00           N  
ATOM   2119  H   ASN A 133     -33.891  -3.736 -45.383  1.00  0.00           H  
ATOM   2120  HA  ASN A 133     -34.081  -5.337 -47.035  1.00  0.00           H  
ATOM   2121 1HB  ASN A 133     -36.421  -5.402 -45.934  1.00  0.00           H  
ATOM   2122 2HB  ASN A 133     -36.975  -4.531 -47.357  1.00  0.00           H  
ATOM   2123 1HD2 ASN A 133     -37.608  -7.662 -48.743  1.00  0.00           H  
ATOM   2124 2HD2 ASN A 133     -38.256  -6.195 -48.092  1.00  0.00           H  
ATOM   2125  N   THR A 134     -33.668  -3.075 -48.625  1.00  0.00           N  
ATOM   2126  CA  THR A 134     -33.342  -2.427 -49.886  1.00  0.00           C  
ATOM   2127  C   THR A 134     -31.869  -2.647 -50.199  1.00  0.00           C  
ATOM   2128  O   THR A 134     -31.055  -2.906 -49.309  1.00  0.00           O  
ATOM   2129  CB  THR A 134     -33.654  -0.919 -49.846  1.00  0.00           C  
ATOM   2130  OG1 THR A 134     -32.832  -0.284 -48.858  1.00  0.00           O  
ATOM   2131  CG2 THR A 134     -35.119  -0.687 -49.508  1.00  0.00           C  
ATOM   2132  H   THR A 134     -33.102  -2.881 -47.812  1.00  0.00           H  
ATOM   2133  HA  THR A 134     -33.946  -2.878 -50.673  1.00  0.00           H  
ATOM   2134  HB  THR A 134     -33.437  -0.477 -50.818  1.00  0.00           H  
ATOM   2135  HG1 THR A 134     -33.331  -0.184 -48.044  1.00  0.00           H  
ATOM   2136 1HG2 THR A 134     -35.321   0.384 -49.485  1.00  0.00           H  
ATOM   2137 2HG2 THR A 134     -35.746  -1.159 -50.263  1.00  0.00           H  
ATOM   2138 3HG2 THR A 134     -35.339  -1.118 -48.533  1.00  0.00           H  
ATOM   2139  N   GLU A 135     -31.538  -2.556 -51.489  1.00  0.00           N  
ATOM   2140  CA  GLU A 135     -30.148  -2.712 -51.902  1.00  0.00           C  
ATOM   2141  C   GLU A 135     -29.260  -1.643 -51.279  1.00  0.00           C  
ATOM   2142  O   GLU A 135     -28.147  -1.945 -50.834  1.00  0.00           O  
ATOM   2143  CB  GLU A 135     -30.036  -2.654 -53.427  1.00  0.00           C  
ATOM   2144  CG  GLU A 135     -28.621  -2.834 -53.961  1.00  0.00           C  
ATOM   2145  CD  GLU A 135     -28.558  -2.826 -55.462  1.00  0.00           C  
ATOM   2146  OE1 GLU A 135     -29.586  -2.689 -56.081  1.00  0.00           O  
ATOM   2147  OE2 GLU A 135     -27.480  -2.958 -55.992  1.00  0.00           O  
ATOM   2148  H   GLU A 135     -32.242  -2.379 -52.191  1.00  0.00           H  
ATOM   2149  HA  GLU A 135     -29.793  -3.685 -51.562  1.00  0.00           H  
ATOM   2150 1HB  GLU A 135     -30.661  -3.431 -53.867  1.00  0.00           H  
ATOM   2151 2HB  GLU A 135     -30.408  -1.693 -53.783  1.00  0.00           H  
ATOM   2152 1HG  GLU A 135     -27.995  -2.029 -53.578  1.00  0.00           H  
ATOM   2153 2HG  GLU A 135     -28.222  -3.776 -53.590  1.00  0.00           H  
ATOM   2154  N   LEU A 136     -29.737  -0.398 -51.227  1.00  0.00           N  
ATOM   2155  CA  LEU A 136     -28.926   0.688 -50.689  1.00  0.00           C  
ATOM   2156  C   LEU A 136     -28.656   0.501 -49.200  1.00  0.00           C  
ATOM   2157  O   LEU A 136     -27.542   0.767 -48.735  1.00  0.00           O  
ATOM   2158  CB  LEU A 136     -29.620   2.028 -50.951  1.00  0.00           C  
ATOM   2159  CG  LEU A 136     -28.893   3.345 -50.655  1.00  0.00           C  
ATOM   2160  CD1 LEU A 136     -29.236   4.376 -51.715  1.00  0.00           C  
ATOM   2161  CD2 LEU A 136     -29.238   3.888 -49.282  1.00  0.00           C  
ATOM   2162  H   LEU A 136     -30.668  -0.197 -51.562  1.00  0.00           H  
ATOM   2163  HA  LEU A 136     -27.969   0.695 -51.209  1.00  0.00           H  
ATOM   2164 1HB  LEU A 136     -29.889   2.079 -52.005  1.00  0.00           H  
ATOM   2165 2HB  LEU A 136     -30.536   2.067 -50.362  1.00  0.00           H  
ATOM   2166  HG  LEU A 136     -27.815   3.182 -50.696  1.00  0.00           H  
ATOM   2167 1HD1 LEU A 136     -28.716   5.309 -51.498  1.00  0.00           H  
ATOM   2168 2HD1 LEU A 136     -28.928   4.008 -52.693  1.00  0.00           H  
ATOM   2169 3HD1 LEU A 136     -30.312   4.553 -51.715  1.00  0.00           H  
ATOM   2170 1HD2 LEU A 136     -28.700   4.822 -49.113  1.00  0.00           H  
ATOM   2171 2HD2 LEU A 136     -30.311   4.072 -49.223  1.00  0.00           H  
ATOM   2172 3HD2 LEU A 136     -28.952   3.161 -48.521  1.00  0.00           H  
ATOM   2173  N   ALA A 137     -29.656   0.042 -48.442  1.00  0.00           N  
ATOM   2174  CA  ALA A 137     -29.461  -0.200 -47.016  1.00  0.00           C  
ATOM   2175  C   ALA A 137     -28.290  -1.142 -46.761  1.00  0.00           C  
ATOM   2176  O   ALA A 137     -27.517  -0.939 -45.817  1.00  0.00           O  
ATOM   2177  CB  ALA A 137     -30.741  -0.759 -46.398  1.00  0.00           C  
ATOM   2178  H   ALA A 137     -30.560  -0.143 -48.853  1.00  0.00           H  
ATOM   2179  HA  ALA A 137     -29.227   0.752 -46.540  1.00  0.00           H  
ATOM   2180 1HB  ALA A 137     -30.585  -0.935 -45.334  1.00  0.00           H  
ATOM   2181 2HB  ALA A 137     -31.553  -0.043 -46.532  1.00  0.00           H  
ATOM   2182 3HB  ALA A 137     -31.001  -1.696 -46.887  1.00  0.00           H  
ATOM   2183  N   GLU A 138     -28.149  -2.186 -47.582  1.00  0.00           N  
ATOM   2184  CA  GLU A 138     -27.021  -3.100 -47.421  1.00  0.00           C  
ATOM   2185  C   GLU A 138     -25.693  -2.393 -47.662  1.00  0.00           C  
ATOM   2186  O   GLU A 138     -24.708  -2.650 -46.959  1.00  0.00           O  
ATOM   2187  CB  GLU A 138     -27.156  -4.287 -48.377  1.00  0.00           C  
ATOM   2188  CG  GLU A 138     -28.269  -5.260 -48.017  1.00  0.00           C  
ATOM   2189  CD  GLU A 138     -28.389  -6.397 -48.993  1.00  0.00           C  
ATOM   2190  OE1 GLU A 138     -27.713  -6.371 -49.995  1.00  0.00           O  
ATOM   2191  OE2 GLU A 138     -29.157  -7.294 -48.737  1.00  0.00           O  
ATOM   2192  H   GLU A 138     -28.816  -2.355 -48.321  1.00  0.00           H  
ATOM   2193  HA  GLU A 138     -27.023  -3.474 -46.397  1.00  0.00           H  
ATOM   2194 1HB  GLU A 138     -27.345  -3.921 -49.387  1.00  0.00           H  
ATOM   2195 2HB  GLU A 138     -26.219  -4.844 -48.401  1.00  0.00           H  
ATOM   2196 1HG  GLU A 138     -28.075  -5.667 -47.025  1.00  0.00           H  
ATOM   2197 2HG  GLU A 138     -29.213  -4.719 -47.980  1.00  0.00           H  
ATOM   2198  N   LEU A 139     -25.645  -1.498 -48.652  1.00  0.00           N  
ATOM   2199  CA  LEU A 139     -24.416  -0.756 -48.916  1.00  0.00           C  
ATOM   2200  C   LEU A 139     -24.096   0.224 -47.795  1.00  0.00           C  
ATOM   2201  O   LEU A 139     -22.920   0.426 -47.470  1.00  0.00           O  
ATOM   2202  CB  LEU A 139     -24.533   0.005 -50.243  1.00  0.00           C  
ATOM   2203  CG  LEU A 139     -24.050  -0.751 -51.488  1.00  0.00           C  
ATOM   2204  CD1 LEU A 139     -24.901  -1.998 -51.687  1.00  0.00           C  
ATOM   2205  CD2 LEU A 139     -24.129   0.165 -52.699  1.00  0.00           C  
ATOM   2206  H   LEU A 139     -26.457  -1.326 -49.228  1.00  0.00           H  
ATOM   2207  HA  LEU A 139     -23.593  -1.466 -48.989  1.00  0.00           H  
ATOM   2208 1HB  LEU A 139     -25.577   0.270 -50.400  1.00  0.00           H  
ATOM   2209 2HB  LEU A 139     -23.954   0.925 -50.168  1.00  0.00           H  
ATOM   2210  HG  LEU A 139     -23.018  -1.070 -51.341  1.00  0.00           H  
ATOM   2211 1HD1 LEU A 139     -24.557  -2.535 -52.572  1.00  0.00           H  
ATOM   2212 2HD1 LEU A 139     -24.810  -2.643 -50.813  1.00  0.00           H  
ATOM   2213 3HD1 LEU A 139     -25.943  -1.710 -51.819  1.00  0.00           H  
ATOM   2214 1HD2 LEU A 139     -23.786  -0.372 -53.584  1.00  0.00           H  
ATOM   2215 2HD2 LEU A 139     -25.161   0.485 -52.848  1.00  0.00           H  
ATOM   2216 3HD2 LEU A 139     -23.498   1.038 -52.537  1.00  0.00           H  
ATOM   2217  N   MET A 140     -25.118   0.838 -47.196  1.00  0.00           N  
ATOM   2218  CA  MET A 140     -24.881   1.825 -46.148  1.00  0.00           C  
ATOM   2219  C   MET A 140     -24.221   1.197 -44.927  1.00  0.00           C  
ATOM   2220  O   MET A 140     -23.300   1.776 -44.338  1.00  0.00           O  
ATOM   2221  CB  MET A 140     -26.194   2.498 -45.753  1.00  0.00           C  
ATOM   2222  CG  MET A 140     -26.744   3.464 -46.792  1.00  0.00           C  
ATOM   2223  SD  MET A 140     -25.583   4.785 -47.197  1.00  0.00           S  
ATOM   2224  CE  MET A 140     -25.487   5.643 -45.630  1.00  0.00           C  
ATOM   2225  H   MET A 140     -26.068   0.624 -47.465  1.00  0.00           H  
ATOM   2226  HA  MET A 140     -24.200   2.583 -46.534  1.00  0.00           H  
ATOM   2227 1HB  MET A 140     -26.952   1.738 -45.570  1.00  0.00           H  
ATOM   2228 2HB  MET A 140     -26.055   3.052 -44.823  1.00  0.00           H  
ATOM   2229 1HG  MET A 140     -26.980   2.920 -47.706  1.00  0.00           H  
ATOM   2230 2HG  MET A 140     -27.662   3.917 -46.419  1.00  0.00           H  
ATOM   2231 1HE  MET A 140     -24.805   6.490 -45.719  1.00  0.00           H  
ATOM   2232 2HE  MET A 140     -26.478   6.004 -45.350  1.00  0.00           H  
ATOM   2233 3HE  MET A 140     -25.120   4.961 -44.863  1.00  0.00           H  
ATOM   2234  N   LEU A 141     -24.686   0.013 -44.523  1.00  0.00           N  
ATOM   2235  CA  LEU A 141     -24.081  -0.660 -43.378  1.00  0.00           C  
ATOM   2236  C   LEU A 141     -22.664  -1.130 -43.689  1.00  0.00           C  
ATOM   2237  O   LEU A 141     -21.777  -1.054 -42.831  1.00  0.00           O  
ATOM   2238  CB  LEU A 141     -24.940  -1.859 -42.956  1.00  0.00           C  
ATOM   2239  CG  LEU A 141     -26.352  -1.523 -42.457  1.00  0.00           C  
ATOM   2240  CD1 LEU A 141     -27.098  -2.812 -42.141  1.00  0.00           C  
ATOM   2241  CD2 LEU A 141     -26.257  -0.630 -41.229  1.00  0.00           C  
ATOM   2242  H   LEU A 141     -25.459  -0.428 -45.001  1.00  0.00           H  
ATOM   2243  HA  LEU A 141     -24.030   0.046 -42.549  1.00  0.00           H  
ATOM   2244 1HB  LEU A 141     -25.040  -2.531 -43.807  1.00  0.00           H  
ATOM   2245 2HB  LEU A 141     -24.426  -2.392 -42.157  1.00  0.00           H  
ATOM   2246  HG  LEU A 141     -26.900  -1.003 -43.243  1.00  0.00           H  
ATOM   2247 1HD1 LEU A 141     -28.101  -2.573 -41.787  1.00  0.00           H  
ATOM   2248 2HD1 LEU A 141     -27.167  -3.423 -43.041  1.00  0.00           H  
ATOM   2249 3HD1 LEU A 141     -26.562  -3.363 -41.369  1.00  0.00           H  
ATOM   2250 1HD2 LEU A 141     -27.260  -0.392 -40.875  1.00  0.00           H  
ATOM   2251 2HD2 LEU A 141     -25.709  -1.151 -40.443  1.00  0.00           H  
ATOM   2252 3HD2 LEU A 141     -25.735   0.290 -41.487  1.00  0.00           H  
ATOM   2253  N   ARG A 142     -22.434  -1.623 -44.908  1.00  0.00           N  
ATOM   2254  CA  ARG A 142     -21.086  -2.014 -45.311  1.00  0.00           C  
ATOM   2255  C   ARG A 142     -20.154  -0.809 -45.401  1.00  0.00           C  
ATOM   2256  O   ARG A 142     -18.972  -0.918 -45.055  1.00  0.00           O  
ATOM   2257  CB  ARG A 142     -21.138  -2.781 -46.635  1.00  0.00           C  
ATOM   2258  CG  ARG A 142     -19.816  -3.416 -47.051  1.00  0.00           C  
ATOM   2259  CD  ARG A 142     -20.030  -4.532 -48.066  1.00  0.00           C  
ATOM   2260  NE  ARG A 142     -20.626  -4.056 -49.312  1.00  0.00           N  
ATOM   2261  CZ  ARG A 142     -19.928  -3.599 -50.346  1.00  0.00           C  
ATOM   2262  NH1 ARG A 142     -18.604  -3.558 -50.290  1.00  0.00           N  
ATOM   2263  NH2 ARG A 142     -20.554  -3.188 -51.442  1.00  0.00           N  
ATOM   2264  H   ARG A 142     -23.194  -1.731 -45.565  1.00  0.00           H  
ATOM   2265  HA  ARG A 142     -20.687  -2.700 -44.562  1.00  0.00           H  
ATOM   2266 1HB  ARG A 142     -21.881  -3.573 -46.568  1.00  0.00           H  
ATOM   2267 2HB  ARG A 142     -21.449  -2.107 -47.434  1.00  0.00           H  
ATOM   2268 1HG  ARG A 142     -19.174  -2.658 -47.502  1.00  0.00           H  
ATOM   2269 2HG  ARG A 142     -19.321  -3.835 -46.175  1.00  0.00           H  
ATOM   2270 1HD  ARG A 142     -19.072  -4.992 -48.310  1.00  0.00           H  
ATOM   2271 2HD  ARG A 142     -20.696  -5.284 -47.645  1.00  0.00           H  
ATOM   2272  HE  ARG A 142     -21.634  -4.077 -49.389  1.00  0.00           H  
ATOM   2273 1HH1 ARG A 142     -18.124  -3.876 -49.459  1.00  0.00           H  
ATOM   2274 2HH1 ARG A 142     -18.076  -3.210 -51.077  1.00  0.00           H  
ATOM   2275 1HH2 ARG A 142     -21.563  -3.221 -51.490  1.00  0.00           H  
ATOM   2276 2HH2 ARG A 142     -20.022  -2.840 -52.226  1.00  0.00           H  
ATOM   2277  N   LEU A 143     -20.662   0.338 -45.862  1.00  0.00           N  
ATOM   2278  CA  LEU A 143     -19.848   1.551 -45.888  1.00  0.00           C  
ATOM   2279  C   LEU A 143     -19.337   1.901 -44.497  1.00  0.00           C  
ATOM   2280  O   LEU A 143     -18.145   2.177 -44.317  1.00  0.00           O  
ATOM   2281  CB  LEU A 143     -20.653   2.714 -46.470  1.00  0.00           C  
ATOM   2282  CG  LEU A 143     -19.900   4.022 -46.736  1.00  0.00           C  
ATOM   2283  CD1 LEU A 143     -20.467   4.734 -47.953  1.00  0.00           C  
ATOM   2284  CD2 LEU A 143     -19.959   4.933 -45.519  1.00  0.00           C  
ATOM   2285  H   LEU A 143     -21.614   0.376 -46.197  1.00  0.00           H  
ATOM   2286  HA  LEU A 143     -18.990   1.378 -46.536  1.00  0.00           H  
ATOM   2287 1HB  LEU A 143     -21.084   2.398 -47.419  1.00  0.00           H  
ATOM   2288 2HB  LEU A 143     -21.467   2.950 -45.785  1.00  0.00           H  
ATOM   2289  HG  LEU A 143     -18.856   3.802 -46.963  1.00  0.00           H  
ATOM   2290 1HD1 LEU A 143     -19.915   5.659 -48.122  1.00  0.00           H  
ATOM   2291 2HD1 LEU A 143     -20.371   4.090 -48.827  1.00  0.00           H  
ATOM   2292 3HD1 LEU A 143     -21.518   4.963 -47.782  1.00  0.00           H  
ATOM   2293 1HD2 LEU A 143     -19.417   5.855 -45.729  1.00  0.00           H  
ATOM   2294 2HD2 LEU A 143     -20.998   5.167 -45.289  1.00  0.00           H  
ATOM   2295 3HD2 LEU A 143     -19.502   4.429 -44.666  1.00  0.00           H  
ATOM   2296  N   ALA A 144     -20.226   1.901 -43.500  1.00  0.00           N  
ATOM   2297  CA  ALA A 144     -19.817   2.244 -42.142  1.00  0.00           C  
ATOM   2298  C   ALA A 144     -18.773   1.272 -41.609  1.00  0.00           C  
ATOM   2299  O   ALA A 144     -17.841   1.688 -40.910  1.00  0.00           O  
ATOM   2300  CB  ALA A 144     -21.034   2.275 -41.219  1.00  0.00           C  
ATOM   2301  H   ALA A 144     -21.191   1.663 -43.678  1.00  0.00           H  
ATOM   2302  HA  ALA A 144     -19.364   3.235 -42.165  1.00  0.00           H  
ATOM   2303 1HB  ALA A 144     -20.718   2.532 -40.208  1.00  0.00           H  
ATOM   2304 2HB  ALA A 144     -21.744   3.021 -41.578  1.00  0.00           H  
ATOM   2305 3HB  ALA A 144     -21.511   1.296 -41.212  1.00  0.00           H  
ATOM   2306  N   GLU A 145     -18.914  -0.018 -41.923  1.00  0.00           N  
ATOM   2307  CA  GLU A 145     -17.936  -1.005 -41.477  1.00  0.00           C  
ATOM   2308  C   GLU A 145     -16.555  -0.703 -42.046  1.00  0.00           C  
ATOM   2309  O   GLU A 145     -15.554  -0.732 -41.321  1.00  0.00           O  
ATOM   2310  CB  GLU A 145     -18.384  -2.409 -41.880  1.00  0.00           C  
ATOM   2311  CG  GLU A 145     -17.431  -3.504 -41.436  1.00  0.00           C  
ATOM   2312  CD  GLU A 145     -17.759  -4.845 -42.054  1.00  0.00           C  
ATOM   2313  OE1 GLU A 145     -18.779  -4.937 -42.769  1.00  0.00           O  
ATOM   2314  OE2 GLU A 145     -16.992  -5.807 -41.829  1.00  0.00           O  
ATOM   2315  H   GLU A 145     -19.703  -0.322 -42.475  1.00  0.00           H  
ATOM   2316  HA  GLU A 145     -17.873  -0.963 -40.389  1.00  0.00           H  
ATOM   2317 1HB  GLU A 145     -19.365  -2.615 -41.451  1.00  0.00           H  
ATOM   2318 2HB  GLU A 145     -18.483  -2.462 -42.965  1.00  0.00           H  
ATOM   2319 1HG  GLU A 145     -16.416  -3.224 -41.716  1.00  0.00           H  
ATOM   2320 2HG  GLU A 145     -17.470  -3.587 -40.351  1.00  0.00           H  
ATOM   2321  N   VAL A 146     -16.480  -0.436 -43.354  1.00  0.00           N  
ATOM   2322  CA  VAL A 146     -15.195  -0.150 -43.985  1.00  0.00           C  
ATOM   2323  C   VAL A 146     -14.576   1.102 -43.379  1.00  0.00           C  
ATOM   2324  O   VAL A 146     -13.368   1.154 -43.118  1.00  0.00           O  
ATOM   2325  CB  VAL A 146     -15.366   0.042 -45.503  1.00  0.00           C  
ATOM   2326  CG1 VAL A 146     -14.071   0.536 -46.129  1.00  0.00           C  
ATOM   2327  CG2 VAL A 146     -15.812  -1.263 -46.144  1.00  0.00           C  
ATOM   2328  H   VAL A 146     -17.318  -0.430 -43.917  1.00  0.00           H  
ATOM   2329  HA  VAL A 146     -14.530  -0.999 -43.815  1.00  0.00           H  
ATOM   2330  HB  VAL A 146     -16.120   0.810 -45.679  1.00  0.00           H  
ATOM   2331 1HG1 VAL A 146     -14.211   0.667 -47.202  1.00  0.00           H  
ATOM   2332 2HG1 VAL A 146     -13.790   1.489 -45.680  1.00  0.00           H  
ATOM   2333 3HG1 VAL A 146     -13.281  -0.195 -45.954  1.00  0.00           H  
ATOM   2334 1HG2 VAL A 146     -15.933  -1.119 -47.217  1.00  0.00           H  
ATOM   2335 2HG2 VAL A 146     -15.061  -2.032 -45.963  1.00  0.00           H  
ATOM   2336 3HG2 VAL A 146     -16.763  -1.576 -45.713  1.00  0.00           H  
ATOM   2337  N   ALA A 147     -15.396   2.129 -43.141  1.00  0.00           N  
ATOM   2338  CA  ALA A 147     -14.902   3.337 -42.487  1.00  0.00           C  
ATOM   2339  C   ALA A 147     -14.326   3.026 -41.112  1.00  0.00           C  
ATOM   2340  O   ALA A 147     -13.296   3.595 -40.728  1.00  0.00           O  
ATOM   2341  CB  ALA A 147     -16.023   4.369 -42.376  1.00  0.00           C  
ATOM   2342  H   ALA A 147     -16.368   2.079 -43.413  1.00  0.00           H  
ATOM   2343  HA  ALA A 147     -14.099   3.747 -43.098  1.00  0.00           H  
ATOM   2344 1HB  ALA A 147     -15.644   5.266 -41.885  1.00  0.00           H  
ATOM   2345 2HB  ALA A 147     -16.383   4.624 -43.373  1.00  0.00           H  
ATOM   2346 3HB  ALA A 147     -16.842   3.955 -41.791  1.00  0.00           H  
ATOM   2347  N   ALA A 148     -14.971   2.133 -40.359  1.00  0.00           N  
ATOM   2348  CA  ALA A 148     -14.436   1.734 -39.062  1.00  0.00           C  
ATOM   2349  C   ALA A 148     -13.088   1.040 -39.213  1.00  0.00           C  
ATOM   2350  O   ALA A 148     -12.188   1.233 -38.388  1.00  0.00           O  
ATOM   2351  CB  ALA A 148     -15.432   0.827 -38.337  1.00  0.00           C  
ATOM   2352  H   ALA A 148     -15.836   1.725 -40.682  1.00  0.00           H  
ATOM   2353  HA  ALA A 148     -14.285   2.635 -38.467  1.00  0.00           H  
ATOM   2354 1HB  ALA A 148     -15.022   0.536 -37.371  1.00  0.00           H  
ATOM   2355 2HB  ALA A 148     -16.369   1.362 -38.188  1.00  0.00           H  
ATOM   2356 3HB  ALA A 148     -15.614  -0.063 -38.937  1.00  0.00           H  
ATOM   2357  N   ARG A 149     -12.934   0.221 -40.256  1.00  0.00           N  
ATOM   2358  CA  ARG A 149     -11.661  -0.453 -40.484  1.00  0.00           C  
ATOM   2359  C   ARG A 149     -10.560   0.536 -40.846  1.00  0.00           C  
ATOM   2360  O   ARG A 149      -9.404   0.340 -40.450  1.00  0.00           O  
ATOM   2361  CB  ARG A 149     -11.809  -1.510 -41.579  1.00  0.00           C  
ATOM   2362  CG  ARG A 149     -12.599  -2.739 -41.160  1.00  0.00           C  
ATOM   2363  CD  ARG A 149     -12.633  -3.774 -42.273  1.00  0.00           C  
ATOM   2364  NE  ARG A 149     -13.208  -5.041 -41.827  1.00  0.00           N  
ATOM   2365  CZ  ARG A 149     -13.200  -6.161 -42.543  1.00  0.00           C  
ATOM   2366  NH1 ARG A 149     -12.645  -6.175 -43.748  1.00  0.00           N  
ATOM   2367  NH2 ARG A 149     -13.747  -7.266 -42.056  1.00  0.00           N  
ATOM   2368  H   ARG A 149     -13.697   0.062 -40.898  1.00  0.00           H  
ATOM   2369  HA  ARG A 149     -11.372  -0.966 -39.566  1.00  0.00           H  
ATOM   2370 1HB  ARG A 149     -12.306  -1.072 -42.442  1.00  0.00           H  
ATOM   2371 2HB  ARG A 149     -10.821  -1.840 -41.901  1.00  0.00           H  
ATOM   2372 1HG  ARG A 149     -12.134  -3.188 -40.282  1.00  0.00           H  
ATOM   2373 2HG  ARG A 149     -13.623  -2.450 -40.922  1.00  0.00           H  
ATOM   2374 1HD  ARG A 149     -13.235  -3.401 -43.101  1.00  0.00           H  
ATOM   2375 2HD  ARG A 149     -11.619  -3.967 -42.623  1.00  0.00           H  
ATOM   2376  HE  ARG A 149     -13.640  -5.064 -40.913  1.00  0.00           H  
ATOM   2377 1HH1 ARG A 149     -12.227  -5.335 -44.122  1.00  0.00           H  
ATOM   2378 2HH1 ARG A 149     -12.639  -7.026 -44.291  1.00  0.00           H  
ATOM   2379 1HH2 ARG A 149     -14.171  -7.258 -41.139  1.00  0.00           H  
ATOM   2380 2HH2 ARG A 149     -13.740  -8.115 -42.602  1.00  0.00           H  
ATOM   2381  N   VAL A 150     -10.891   1.590 -41.595  1.00  0.00           N  
ATOM   2382  CA  VAL A 150      -9.889   2.593 -41.951  1.00  0.00           C  
ATOM   2383  C   VAL A 150      -9.293   3.216 -40.696  1.00  0.00           C  
ATOM   2384  O   VAL A 150      -8.073   3.402 -40.596  1.00  0.00           O  
ATOM   2385  CB  VAL A 150     -10.515   3.697 -42.824  1.00  0.00           C  
ATOM   2386  CG1 VAL A 150      -9.557   4.870 -42.967  1.00  0.00           C  
ATOM   2387  CG2 VAL A 150     -10.885   3.132 -44.188  1.00  0.00           C  
ATOM   2388  H   VAL A 150     -11.840   1.703 -41.922  1.00  0.00           H  
ATOM   2389  HA  VAL A 150      -9.097   2.104 -42.521  1.00  0.00           H  
ATOM   2390  HB  VAL A 150     -11.411   4.073 -42.331  1.00  0.00           H  
ATOM   2391 1HG1 VAL A 150     -10.015   5.641 -43.588  1.00  0.00           H  
ATOM   2392 2HG1 VAL A 150      -9.335   5.281 -41.983  1.00  0.00           H  
ATOM   2393 3HG1 VAL A 150      -8.634   4.530 -43.438  1.00  0.00           H  
ATOM   2394 1HG2 VAL A 150     -11.328   3.918 -44.799  1.00  0.00           H  
ATOM   2395 2HG2 VAL A 150      -9.989   2.751 -44.678  1.00  0.00           H  
ATOM   2396 3HG2 VAL A 150     -11.604   2.321 -44.062  1.00  0.00           H  
ATOM   2397  N   MET A 151     -10.140   3.549 -39.717  1.00  0.00           N  
ATOM   2398  CA  MET A 151      -9.631   4.063 -38.453  1.00  0.00           C  
ATOM   2399  C   MET A 151      -8.760   3.036 -37.743  1.00  0.00           C  
ATOM   2400  O   MET A 151      -7.753   3.397 -37.125  1.00  0.00           O  
ATOM   2401  CB  MET A 151     -10.790   4.489 -37.554  1.00  0.00           C  
ATOM   2402  CG  MET A 151     -11.578   5.686 -38.066  1.00  0.00           C  
ATOM   2403  SD  MET A 151     -10.524   7.096 -38.457  1.00  0.00           S  
ATOM   2404  CE  MET A 151      -9.916   7.526 -36.829  1.00  0.00           C  
ATOM   2405  H   MET A 151     -11.137   3.449 -39.843  1.00  0.00           H  
ATOM   2406  HA  MET A 151      -9.008   4.933 -38.659  1.00  0.00           H  
ATOM   2407 1HB  MET A 151     -11.484   3.658 -37.437  1.00  0.00           H  
ATOM   2408 2HB  MET A 151     -10.409   4.740 -36.562  1.00  0.00           H  
ATOM   2409 1HG  MET A 151     -12.124   5.404 -38.966  1.00  0.00           H  
ATOM   2410 2HG  MET A 151     -12.302   5.995 -37.313  1.00  0.00           H  
ATOM   2411 1HE  MET A 151      -9.248   8.384 -36.904  1.00  0.00           H  
ATOM   2412 2HE  MET A 151     -10.756   7.774 -36.180  1.00  0.00           H  
ATOM   2413 3HE  MET A 151      -9.372   6.679 -36.409  1.00  0.00           H  
ATOM   2414  N   LYS A 152      -9.129   1.754 -37.818  1.00  0.00           N  
ATOM   2415  CA  LYS A 152      -8.319   0.720 -37.185  1.00  0.00           C  
ATOM   2416  C   LYS A 152      -6.973   0.558 -37.877  1.00  0.00           C  
ATOM   2417  O   LYS A 152      -5.961   0.322 -37.210  1.00  0.00           O  
ATOM   2418  CB  LYS A 152      -9.079  -0.606 -37.172  1.00  0.00           C  
ATOM   2419  CG  LYS A 152      -8.389  -1.710 -36.387  1.00  0.00           C  
ATOM   2420  CD  LYS A 152      -8.376  -1.395 -34.900  1.00  0.00           C  
ATOM   2421  CE  LYS A 152      -7.824  -2.556 -34.089  1.00  0.00           C  
ATOM   2422  NZ  LYS A 152      -8.823  -3.651 -33.938  1.00  0.00           N  
ATOM   2423  H   LYS A 152      -9.969   1.488 -38.311  1.00  0.00           H  
ATOM   2424  HA  LYS A 152      -8.124   1.017 -36.153  1.00  0.00           H  
ATOM   2425 1HB  LYS A 152     -10.069  -0.456 -36.741  1.00  0.00           H  
ATOM   2426 2HB  LYS A 152      -9.217  -0.956 -38.195  1.00  0.00           H  
ATOM   2427 1HG  LYS A 152      -8.914  -2.653 -36.549  1.00  0.00           H  
ATOM   2428 2HG  LYS A 152      -7.364  -1.821 -36.740  1.00  0.00           H  
ATOM   2429 1HD  LYS A 152      -7.759  -0.513 -34.720  1.00  0.00           H  
ATOM   2430 2HD  LYS A 152      -9.390  -1.182 -34.563  1.00  0.00           H  
ATOM   2431 1HE  LYS A 152      -6.938  -2.954 -34.582  1.00  0.00           H  
ATOM   2432 2HE  LYS A 152      -7.535  -2.204 -33.099  1.00  0.00           H  
ATOM   2433 1HZ  LYS A 152      -8.421  -4.402 -33.395  1.00  0.00           H  
ATOM   2434 2HZ  LYS A 152      -9.641  -3.296 -33.466  1.00  0.00           H  
ATOM   2435 3HZ  LYS A 152      -9.084  -3.997 -34.849  1.00  0.00           H  
ATOM   2436  N   GLU A 153      -6.941   0.675 -39.208  1.00  0.00           N  
ATOM   2437  CA  GLU A 153      -5.671   0.599 -39.925  1.00  0.00           C  
ATOM   2438  C   GLU A 153      -4.767   1.772 -39.567  1.00  0.00           C  
ATOM   2439  O   GLU A 153      -3.547   1.605 -39.440  1.00  0.00           O  
ATOM   2440  CB  GLU A 153      -5.911   0.572 -41.436  1.00  0.00           C  
ATOM   2441  CG  GLU A 153      -6.518  -0.725 -41.953  1.00  0.00           C  
ATOM   2442  CD  GLU A 153      -5.650  -1.923 -41.688  1.00  0.00           C  
ATOM   2443  OE1 GLU A 153      -4.452  -1.774 -41.674  1.00  0.00           O  
ATOM   2444  OE2 GLU A 153      -6.187  -2.989 -41.498  1.00  0.00           O  
ATOM   2445  H   GLU A 153      -7.793   0.817 -39.731  1.00  0.00           H  
ATOM   2446  HA  GLU A 153      -5.164  -0.322 -39.636  1.00  0.00           H  
ATOM   2447 1HB  GLU A 153      -6.579   1.387 -41.713  1.00  0.00           H  
ATOM   2448 2HB  GLU A 153      -4.967   0.731 -41.958  1.00  0.00           H  
ATOM   2449 1HG  GLU A 153      -7.485  -0.878 -41.474  1.00  0.00           H  
ATOM   2450 2HG  GLU A 153      -6.685  -0.633 -43.026  1.00  0.00           H  
ATOM   2451  N   LEU A 154      -5.343   2.966 -39.403  1.00  0.00           N  
ATOM   2452  CA  LEU A 154      -4.550   4.118 -38.985  1.00  0.00           C  
ATOM   2453  C   LEU A 154      -4.014   3.940 -37.573  1.00  0.00           C  
ATOM   2454  O   LEU A 154      -2.895   4.373 -37.274  1.00  0.00           O  
ATOM   2455  CB  LEU A 154      -5.384   5.396 -39.081  1.00  0.00           C  
ATOM   2456  CG  LEU A 154      -6.185   5.582 -40.370  1.00  0.00           C  
ATOM   2457  CD1 LEU A 154      -7.445   6.386 -40.104  1.00  0.00           C  
ATOM   2458  CD2 LEU A 154      -5.335   6.255 -41.433  1.00  0.00           C  
ATOM   2459  H   LEU A 154      -6.333   3.083 -39.567  1.00  0.00           H  
ATOM   2460  HA  LEU A 154      -3.704   4.219 -39.663  1.00  0.00           H  
ATOM   2461 1HB  LEU A 154      -6.090   5.413 -38.252  1.00  0.00           H  
ATOM   2462 2HB  LEU A 154      -4.718   6.253 -38.983  1.00  0.00           H  
ATOM   2463  HG  LEU A 154      -6.511   4.611 -40.740  1.00  0.00           H  
ATOM   2464 1HD1 LEU A 154      -8.002   6.509 -41.033  1.00  0.00           H  
ATOM   2465 2HD1 LEU A 154      -8.066   5.862 -39.377  1.00  0.00           H  
ATOM   2466 3HD1 LEU A 154      -7.175   7.366 -39.712  1.00  0.00           H  
ATOM   2467 1HD2 LEU A 154      -5.921   6.380 -42.343  1.00  0.00           H  
ATOM   2468 2HD2 LEU A 154      -5.010   7.232 -41.075  1.00  0.00           H  
ATOM   2469 3HD2 LEU A 154      -4.462   5.638 -41.645  1.00  0.00           H  
ATOM   2470  N   GLU A 155      -4.795   3.312 -36.691  1.00  0.00           N  
ATOM   2471  CA  GLU A 155      -4.286   2.968 -35.370  1.00  0.00           C  
ATOM   2472  C   GLU A 155      -3.072   2.053 -35.465  1.00  0.00           C  
ATOM   2473  O   GLU A 155      -2.084   2.259 -34.750  1.00  0.00           O  
ATOM   2474  CB  GLU A 155      -5.379   2.295 -34.536  1.00  0.00           C  
ATOM   2475  CG  GLU A 155      -4.957   1.936 -33.119  1.00  0.00           C  
ATOM   2476  CD  GLU A 155      -6.073   1.333 -32.311  1.00  0.00           C  
ATOM   2477  OE1 GLU A 155      -7.174   1.274 -32.805  1.00  0.00           O  
ATOM   2478  OE2 GLU A 155      -5.824   0.932 -31.199  1.00  0.00           O  
ATOM   2479  H   GLU A 155      -5.746   3.070 -36.930  1.00  0.00           H  
ATOM   2480  HA  GLU A 155      -3.979   3.886 -34.868  1.00  0.00           H  
ATOM   2481 1HB  GLU A 155      -6.244   2.955 -34.471  1.00  0.00           H  
ATOM   2482 2HB  GLU A 155      -5.701   1.379 -35.031  1.00  0.00           H  
ATOM   2483 1HG  GLU A 155      -4.133   1.225 -33.165  1.00  0.00           H  
ATOM   2484 2HG  GLU A 155      -4.598   2.834 -32.620  1.00  0.00           H  
ATOM   2485  N   ARG A 156      -3.120   1.049 -36.343  1.00  0.00           N  
ATOM   2486  CA  ARG A 156      -1.970   0.172 -36.541  1.00  0.00           C  
ATOM   2487  C   ARG A 156      -0.781   0.932 -37.117  1.00  0.00           C  
ATOM   2488  O   ARG A 156       0.359   0.721 -36.688  1.00  0.00           O  
ATOM   2489  CB  ARG A 156      -2.329  -0.977 -37.472  1.00  0.00           C  
ATOM   2490  CG  ARG A 156      -3.262  -2.018 -36.873  1.00  0.00           C  
ATOM   2491  CD  ARG A 156      -3.596  -3.084 -37.853  1.00  0.00           C  
ATOM   2492  NE  ARG A 156      -4.467  -4.095 -37.276  1.00  0.00           N  
ATOM   2493  CZ  ARG A 156      -4.990  -5.133 -37.958  1.00  0.00           C  
ATOM   2494  NH1 ARG A 156      -4.719  -5.284 -39.236  1.00  0.00           N  
ATOM   2495  NH2 ARG A 156      -5.773  -6.001 -37.343  1.00  0.00           N  
ATOM   2496  H   ARG A 156      -3.960   0.886 -36.880  1.00  0.00           H  
ATOM   2497  HA  ARG A 156      -1.679  -0.241 -35.575  1.00  0.00           H  
ATOM   2498 1HB  ARG A 156      -2.806  -0.584 -38.369  1.00  0.00           H  
ATOM   2499 2HB  ARG A 156      -1.419  -1.491 -37.784  1.00  0.00           H  
ATOM   2500 1HG  ARG A 156      -2.785  -2.482 -36.011  1.00  0.00           H  
ATOM   2501 2HG  ARG A 156      -4.191  -1.537 -36.561  1.00  0.00           H  
ATOM   2502 1HD  ARG A 156      -4.103  -2.645 -38.710  1.00  0.00           H  
ATOM   2503 2HD  ARG A 156      -2.681  -3.573 -38.184  1.00  0.00           H  
ATOM   2504  HE  ARG A 156      -4.699  -4.014 -36.295  1.00  0.00           H  
ATOM   2505 1HH1 ARG A 156      -4.120  -4.620 -39.707  1.00  0.00           H  
ATOM   2506 2HH1 ARG A 156      -5.110  -6.062 -39.748  1.00  0.00           H  
ATOM   2507 1HH2 ARG A 156      -5.982  -5.886 -36.360  1.00  0.00           H  
ATOM   2508 2HH2 ARG A 156      -6.165  -6.779 -37.853  1.00  0.00           H  
ATOM   2509  N   ASN A 157      -1.030   1.811 -38.091  1.00  0.00           N  
ATOM   2510  CA  ASN A 157       0.051   2.589 -38.691  1.00  0.00           C  
ATOM   2511  C   ASN A 157       0.803   3.391 -37.638  1.00  0.00           C  
ATOM   2512  O   ASN A 157       2.039   3.433 -37.637  1.00  0.00           O  
ATOM   2513  CB  ASN A 157      -0.486   3.503 -39.776  1.00  0.00           C  
ATOM   2514  CG  ASN A 157      -0.799   2.767 -41.050  1.00  0.00           C  
ATOM   2515  OD1 ASN A 157      -1.936   2.796 -41.535  1.00  0.00           O  
ATOM   2516  ND2 ASN A 157       0.187   2.108 -41.601  1.00  0.00           N  
ATOM   2517  H   ASN A 157      -1.975   1.943 -38.423  1.00  0.00           H  
ATOM   2518  HA  ASN A 157       0.765   1.898 -39.142  1.00  0.00           H  
ATOM   2519 1HB  ASN A 157      -1.394   3.994 -39.422  1.00  0.00           H  
ATOM   2520 2HB  ASN A 157       0.246   4.281 -39.991  1.00  0.00           H  
ATOM   2521 1HD2 ASN A 157       0.037   1.600 -42.450  1.00  0.00           H  
ATOM   2522 2HD2 ASN A 157       1.092   2.112 -41.174  1.00  0.00           H  
ATOM   2523  N   ASP A 158       0.067   4.037 -36.729  1.00  0.00           N  
ATOM   2524  CA  ASP A 158       0.702   4.856 -35.701  1.00  0.00           C  
ATOM   2525  C   ASP A 158       1.608   4.024 -34.803  1.00  0.00           C  
ATOM   2526  O   ASP A 158       2.757   4.403 -34.549  1.00  0.00           O  
ATOM   2527  CB  ASP A 158      -0.357   5.561 -34.851  1.00  0.00           C  
ATOM   2528  CG  ASP A 158       0.235   6.596 -33.904  1.00  0.00           C  
ATOM   2529  OD1 ASP A 158       1.274   7.132 -34.215  1.00  0.00           O  
ATOM   2530  OD2 ASP A 158      -0.354   6.842 -32.879  1.00  0.00           O  
ATOM   2531  H   ASP A 158      -0.940   3.962 -36.747  1.00  0.00           H  
ATOM   2532  HA  ASP A 158       1.316   5.612 -36.191  1.00  0.00           H  
ATOM   2533 1HB  ASP A 158      -1.077   6.056 -35.503  1.00  0.00           H  
ATOM   2534 2HB  ASP A 158      -0.903   4.823 -34.262  1.00  0.00           H  
ATOM   2535  N   GLU A 159       1.109   2.888 -34.307  1.00  0.00           N  
ATOM   2536  CA  GLU A 159       1.875   2.098 -33.346  1.00  0.00           C  
ATOM   2537  C   GLU A 159       3.158   1.556 -33.965  1.00  0.00           C  
ATOM   2538  O   GLU A 159       4.204   1.516 -33.307  1.00  0.00           O  
ATOM   2539  CB  GLU A 159       1.028   0.941 -32.813  1.00  0.00           C  
ATOM   2540  CG  GLU A 159      -0.144   1.368 -31.941  1.00  0.00           C  
ATOM   2541  CD  GLU A 159       0.286   2.114 -30.709  1.00  0.00           C  
ATOM   2542  OE1 GLU A 159       1.124   1.614 -29.997  1.00  0.00           O  
ATOM   2543  OE2 GLU A 159      -0.225   3.185 -30.477  1.00  0.00           O  
ATOM   2544  H   GLU A 159       0.196   2.564 -34.594  1.00  0.00           H  
ATOM   2545  HA  GLU A 159       2.151   2.742 -32.510  1.00  0.00           H  
ATOM   2546 1HB  GLU A 159       0.630   0.366 -33.650  1.00  0.00           H  
ATOM   2547 2HB  GLU A 159       1.656   0.271 -32.226  1.00  0.00           H  
ATOM   2548 1HG  GLU A 159      -0.805   2.008 -32.526  1.00  0.00           H  
ATOM   2549 2HG  GLU A 159      -0.707   0.482 -31.648  1.00  0.00           H  
ATOM   2550  N   GLU A 160       3.098   1.128 -35.229  1.00  0.00           N  
ATOM   2551  CA  GLU A 160       4.299   0.625 -35.891  1.00  0.00           C  
ATOM   2552  C   GLU A 160       5.311   1.734 -36.143  1.00  0.00           C  
ATOM   2553  O   GLU A 160       6.521   1.488 -36.083  1.00  0.00           O  
ATOM   2554  CB  GLU A 160       3.927  -0.071 -37.199  1.00  0.00           C  
ATOM   2555  CG  GLU A 160       3.294  -1.439 -37.006  1.00  0.00           C  
ATOM   2556  CD  GLU A 160       3.284  -2.257 -38.279  1.00  0.00           C  
ATOM   2557  OE1 GLU A 160       3.517  -1.679 -39.360  1.00  0.00           O  
ATOM   2558  OE2 GLU A 160       3.041  -3.479 -38.198  1.00  0.00           O  
ATOM   2559  H   GLU A 160       2.227   1.150 -35.739  1.00  0.00           H  
ATOM   2560  HA  GLU A 160       4.767  -0.114 -35.241  1.00  0.00           H  
ATOM   2561 1HB  GLU A 160       3.228   0.551 -37.757  1.00  0.00           H  
ATOM   2562 2HB  GLU A 160       4.820  -0.192 -37.812  1.00  0.00           H  
ATOM   2563 1HG  GLU A 160       3.850  -1.979 -36.241  1.00  0.00           H  
ATOM   2564 2HG  GLU A 160       2.274  -1.308 -36.650  1.00  0.00           H  
ATOM   2565  N   ILE A 161       4.843   2.949 -36.434  1.00  0.00           N  
ATOM   2566  CA  ILE A 161       5.761   4.069 -36.617  1.00  0.00           C  
ATOM   2567  C   ILE A 161       6.496   4.367 -35.315  1.00  0.00           C  
ATOM   2568  O   ILE A 161       7.699   4.656 -35.317  1.00  0.00           O  
ATOM   2569  CB  ILE A 161       5.014   5.329 -37.092  1.00  0.00           C  
ATOM   2570  CG1 ILE A 161       4.418   5.103 -38.484  1.00  0.00           C  
ATOM   2571  CG2 ILE A 161       5.947   6.529 -37.099  1.00  0.00           C  
ATOM   2572  CD1 ILE A 161       3.443   6.176 -38.912  1.00  0.00           C  
ATOM   2573  H   ILE A 161       3.850   3.106 -36.531  1.00  0.00           H  
ATOM   2574  HA  ILE A 161       6.491   3.797 -37.379  1.00  0.00           H  
ATOM   2575  HB  ILE A 161       4.181   5.532 -36.422  1.00  0.00           H  
ATOM   2576 1HG1 ILE A 161       5.220   5.056 -39.220  1.00  0.00           H  
ATOM   2577 2HG1 ILE A 161       3.900   4.144 -38.507  1.00  0.00           H  
ATOM   2578 1HG2 ILE A 161       5.405   7.410 -37.437  1.00  0.00           H  
ATOM   2579 2HG2 ILE A 161       6.325   6.702 -36.091  1.00  0.00           H  
ATOM   2580 3HG2 ILE A 161       6.783   6.338 -37.771  1.00  0.00           H  
ATOM   2581 1HD1 ILE A 161       3.064   5.946 -39.908  1.00  0.00           H  
ATOM   2582 2HD1 ILE A 161       2.612   6.215 -38.207  1.00  0.00           H  
ATOM   2583 3HD1 ILE A 161       3.949   7.140 -38.932  1.00  0.00           H  
ATOM   2584  N   LYS A 162       5.791   4.290 -34.183  1.00  0.00           N  
ATOM   2585  CA  LYS A 162       6.420   4.570 -32.896  1.00  0.00           C  
ATOM   2586  C   LYS A 162       7.459   3.508 -32.555  1.00  0.00           C  
ATOM   2587  O   LYS A 162       8.490   3.806 -31.952  1.00  0.00           O  
ATOM   2588  CB  LYS A 162       5.368   4.653 -31.790  1.00  0.00           C  
ATOM   2589  CG  LYS A 162       4.352   5.772 -31.969  1.00  0.00           C  
ATOM   2590  CD  LYS A 162       4.999   7.139 -31.803  1.00  0.00           C  
ATOM   2591  CE  LYS A 162       3.953   8.237 -31.684  1.00  0.00           C  
ATOM   2592  NZ  LYS A 162       3.244   8.473 -32.970  1.00  0.00           N  
ATOM   2593  H   LYS A 162       4.814   4.036 -34.207  1.00  0.00           H  
ATOM   2594  HA  LYS A 162       6.931   5.531 -32.963  1.00  0.00           H  
ATOM   2595 1HB  LYS A 162       4.822   3.711 -31.734  1.00  0.00           H  
ATOM   2596 2HB  LYS A 162       5.862   4.801 -30.828  1.00  0.00           H  
ATOM   2597 1HG  LYS A 162       3.911   5.707 -32.965  1.00  0.00           H  
ATOM   2598 2HG  LYS A 162       3.558   5.664 -31.232  1.00  0.00           H  
ATOM   2599 1HD  LYS A 162       5.620   7.141 -30.907  1.00  0.00           H  
ATOM   2600 2HD  LYS A 162       5.635   7.347 -32.664  1.00  0.00           H  
ATOM   2601 1HE  LYS A 162       3.222   7.961 -30.925  1.00  0.00           H  
ATOM   2602 2HE  LYS A 162       4.433   9.164 -31.373  1.00  0.00           H  
ATOM   2603 1HZ  LYS A 162       2.561   9.207 -32.849  1.00  0.00           H  
ATOM   2604 2HZ  LYS A 162       3.911   8.748 -33.677  1.00  0.00           H  
ATOM   2605 3HZ  LYS A 162       2.778   7.625 -33.260  1.00  0.00           H  
ATOM   2606  N   LYS A 163       7.196   2.395 -33.116  1.00  0.00           N  
ATOM   2607  CA  LYS A 163       8.295   1.443 -33.007  1.00  0.00           C  
ATOM   2608  C   LYS A 163       9.215   1.521 -34.220  1.00  0.00           C  
ATOM   2609  O   LYS A 163       9.794   0.519 -34.638  1.00  0.00           O  
ATOM   2610  CB  LYS A 163       7.759   0.021 -32.844  1.00  0.00           C  
ATOM   2611  CG  LYS A 163       6.977  -0.214 -31.559  1.00  0.00           C  
ATOM   2612  CD  LYS A 163       6.506  -1.656 -31.454  1.00  0.00           C  
ATOM   2613  CE  LYS A 163       5.728  -1.893 -30.168  1.00  0.00           C  
ATOM   2614  NZ  LYS A 163       5.239  -3.294 -30.064  1.00  0.00           N  
ATOM   2615  H   LYS A 163       6.384   2.148 -33.665  1.00  0.00           H  
ATOM   2616  HA  LYS A 163       8.886   1.696 -32.126  1.00  0.00           H  
ATOM   2617 1HB  LYS A 163       7.105  -0.219 -33.683  1.00  0.00           H  
ATOM   2618 2HB  LYS A 163       8.589  -0.686 -32.864  1.00  0.00           H  
ATOM   2619 1HG  LYS A 163       7.609   0.017 -30.701  1.00  0.00           H  
ATOM   2620 2HG  LYS A 163       6.110   0.445 -31.535  1.00  0.00           H  
ATOM   2621 1HD  LYS A 163       5.866  -1.893 -32.305  1.00  0.00           H  
ATOM   2622 2HD  LYS A 163       7.367  -2.323 -31.473  1.00  0.00           H  
ATOM   2623 1HE  LYS A 163       6.366  -1.679 -29.312  1.00  0.00           H  
ATOM   2624 2HE  LYS A 163       4.871  -1.219 -30.132  1.00  0.00           H  
ATOM   2625 1HZ  LYS A 163       4.727  -3.410 -29.200  1.00  0.00           H  
ATOM   2626 2HZ  LYS A 163       4.630  -3.497 -30.844  1.00  0.00           H  
ATOM   2627 3HZ  LYS A 163       6.025  -3.928 -30.077  1.00  0.00           H  
ATOM   2628  N   SER A 164       9.343   2.719 -34.782  1.00  0.00           N  
ATOM   2629  CA  SER A 164      10.214   2.936 -35.932  1.00  0.00           C  
ATOM   2630  C   SER A 164      11.660   2.592 -35.600  1.00  0.00           C  
ATOM   2631  O   SER A 164      12.526   2.598 -36.474  1.00  0.00           O  
ATOM   2632  CB  SER A 164      10.119   4.376 -36.393  1.00  0.00           C  
ATOM   2633  OG  SER A 164       8.983   4.577 -37.188  1.00  0.00           O  
ATOM   2634  H   SER A 164       8.824   3.498 -34.404  1.00  0.00           H  
ATOM   2635  HA  SER A 164       9.879   2.291 -36.745  1.00  0.00           H  
ATOM   2636 1HB  SER A 164      10.079   5.035 -35.525  1.00  0.00           H  
ATOM   2637 2HB  SER A 164      11.014   4.637 -36.959  1.00  0.00           H  
ATOM   2638  HG  SER A 164       8.249   4.683 -36.579  1.00  0.00           H  
ATOM   2639  N   ASP A 165      11.915   2.293 -34.331  1.00  0.00           N  
ATOM   2640  CA  ASP A 165      13.277   2.100 -33.848  1.00  0.00           C  
ATOM   2641  C   ASP A 165      13.971   0.967 -34.593  1.00  0.00           C  
ATOM   2642  O   ASP A 165      15.199   0.899 -34.637  1.00  0.00           O  
ATOM   2643  CB  ASP A 165      13.278   1.805 -32.346  1.00  0.00           C  
ATOM   2644  CG  ASP A 165      12.932   3.025 -31.503  1.00  0.00           C  
ATOM   2645  OD1 ASP A 165      12.951   4.112 -32.030  1.00  0.00           O  
ATOM   2646  OD2 ASP A 165      12.651   2.859 -30.340  1.00  0.00           O  
ATOM   2647  H   ASP A 165      11.146   2.197 -33.683  1.00  0.00           H  
ATOM   2648  HA  ASP A 165      13.837   3.020 -34.013  1.00  0.00           H  
ATOM   2649 1HB  ASP A 165      12.557   1.016 -32.130  1.00  0.00           H  
ATOM   2650 2HB  ASP A 165      14.261   1.442 -32.046  1.00  0.00           H  
ATOM   2651  N   GLU A 166      13.175   0.077 -35.179  1.00  0.00           N  
ATOM   2652  CA  GLU A 166      13.701  -0.947 -36.074  1.00  0.00           C  
ATOM   2653  C   GLU A 166      13.281  -0.687 -37.516  1.00  0.00           C  
ATOM   2654  O   GLU A 166      12.278  -0.021 -37.770  1.00  0.00           O  
ATOM   2655  CB  GLU A 166      13.223  -2.333 -35.635  1.00  0.00           C  
ATOM   2656  CG  GLU A 166      13.674  -2.741 -34.239  1.00  0.00           C  
ATOM   2657  CD  GLU A 166      15.153  -2.993 -34.155  1.00  0.00           C  
ATOM   2658  OE1 GLU A 166      15.758  -3.227 -35.173  1.00  0.00           O  
ATOM   2659  OE2 GLU A 166      15.681  -2.949 -33.067  1.00  0.00           O  
ATOM   2660  H   GLU A 166      12.182   0.113 -35.001  1.00  0.00           H  
ATOM   2661  HA  GLU A 166      14.790  -0.930 -36.018  1.00  0.00           H  
ATOM   2662 1HB  GLU A 166      12.133  -2.368 -35.658  1.00  0.00           H  
ATOM   2663 2HB  GLU A 166      13.588  -3.082 -36.338  1.00  0.00           H  
ATOM   2664 1HG  GLU A 166      13.410  -1.951 -33.538  1.00  0.00           H  
ATOM   2665 2HG  GLU A 166      13.139  -3.644 -33.947  1.00  0.00           H  
ATOM   2666  N   LEU A 167      14.054  -1.219 -38.456  1.00  0.00           N  
ATOM   2667  CA  LEU A 167      13.764  -1.045 -39.874  1.00  0.00           C  
ATOM   2668  C   LEU A 167      12.270  -1.156 -40.149  1.00  0.00           C  
ATOM   2669  O   LEU A 167      11.680  -0.283 -40.786  1.00  0.00           O  
ATOM   2670  CB  LEU A 167      14.521  -2.092 -40.702  1.00  0.00           C  
ATOM   2671  CG  LEU A 167      16.045  -1.922 -40.756  1.00  0.00           C  
ATOM   2672  CD1 LEU A 167      16.668  -3.142 -41.423  1.00  0.00           C  
ATOM   2673  CD2 LEU A 167      16.387  -0.649 -41.517  1.00  0.00           C  
ATOM   2674  H   LEU A 167      14.863  -1.757 -38.182  1.00  0.00           H  
ATOM   2675  HA  LEU A 167      14.103  -0.054 -40.178  1.00  0.00           H  
ATOM   2676 1HB  LEU A 167      14.312  -3.078 -40.290  1.00  0.00           H  
ATOM   2677 2HB  LEU A 167      14.147  -2.063 -41.725  1.00  0.00           H  
ATOM   2678  HG  LEU A 167      16.440  -1.857 -39.743  1.00  0.00           H  
ATOM   2679 1HD1 LEU A 167      17.751  -3.021 -41.461  1.00  0.00           H  
ATOM   2680 2HD1 LEU A 167      16.425  -4.035 -40.849  1.00  0.00           H  
ATOM   2681 3HD1 LEU A 167      16.278  -3.242 -42.435  1.00  0.00           H  
ATOM   2682 1HD2 LEU A 167      17.469  -0.528 -41.555  1.00  0.00           H  
ATOM   2683 2HD2 LEU A 167      15.992  -0.714 -42.531  1.00  0.00           H  
ATOM   2684 3HD2 LEU A 167      15.943   0.208 -41.010  1.00  0.00           H  
ATOM   2685  N   ASP A 168      11.663  -2.233 -39.664  1.00  0.00           N  
ATOM   2686  CA  ASP A 168      10.225  -2.432 -39.808  1.00  0.00           C  
ATOM   2687  C   ASP A 168       9.689  -1.709 -41.037  1.00  0.00           C  
ATOM   2688  O   ASP A 168       8.498  -1.406 -41.121  1.00  0.00           O  
ATOM   2689  CB  ASP A 168       9.489  -1.943 -38.559  1.00  0.00           C  
ATOM   2690  CG  ASP A 168       9.728  -2.828 -37.344  1.00  0.00           C  
ATOM   2691  OD1 ASP A 168      10.225  -3.917 -37.516  1.00  0.00           O  
ATOM   2692  OD2 ASP A 168       9.413  -2.409 -36.256  1.00  0.00           O  
ATOM   2693  H   ASP A 168      12.210  -2.932 -39.184  1.00  0.00           H  
ATOM   2694  HA  ASP A 168      10.034  -3.498 -39.930  1.00  0.00           H  
ATOM   2695 1HB  ASP A 168       9.810  -0.929 -38.321  1.00  0.00           H  
ATOM   2696 2HB  ASP A 168       8.416  -1.907 -38.759  1.00  0.00           H  
ATOM   2697  N   ASP A 169      10.575  -1.434 -41.988  1.00  0.00           N  
ATOM   2698  CA  ASP A 169      10.199  -0.708 -43.200  1.00  0.00           C  
ATOM   2699  C   ASP A 169       9.283  -1.545 -44.081  1.00  0.00           C  
ATOM   2700  O   ASP A 169       8.375  -1.016 -44.736  1.00  0.00           O  
ATOM   2701  CB  ASP A 169      11.446  -0.301 -43.991  1.00  0.00           C  
ATOM   2702  CG  ASP A 169      12.175   0.888 -43.379  1.00  0.00           C  
ATOM   2703  OD1 ASP A 169      11.558   1.626 -42.649  1.00  0.00           O  
ATOM   2704  OD2 ASP A 169      13.342   1.044 -43.648  1.00  0.00           O  
ATOM   2705  H   ASP A 169      11.532  -1.734 -41.872  1.00  0.00           H  
ATOM   2706  HA  ASP A 169       9.662   0.196 -42.910  1.00  0.00           H  
ATOM   2707 1HB  ASP A 169      12.135  -1.145 -44.044  1.00  0.00           H  
ATOM   2708 2HB  ASP A 169      11.161  -0.047 -45.014  1.00  0.00           H  
ATOM   2709  N   GLU A 170       9.565  -3.179 -44.203  1.00  0.00           N  
ATOM   2710  CA  GLU A 170       8.626  -4.057 -44.893  1.00  0.00           C  
ATOM   2711  C   GLU A 170       7.245  -4.016 -44.251  1.00  0.00           C  
ATOM   2712  O   GLU A 170       6.231  -3.921 -44.955  1.00  0.00           O  
ATOM   2713  CB  GLU A 170       9.151  -5.495 -44.900  1.00  0.00           C  
ATOM   2714  CG  GLU A 170       8.281  -6.479 -45.669  1.00  0.00           C  
ATOM   2715  CD  GLU A 170       8.878  -7.857 -45.740  1.00  0.00           C  
ATOM   2716  OE1 GLU A 170       9.991  -8.024 -45.302  1.00  0.00           O  
ATOM   2717  OE2 GLU A 170       8.218  -8.743 -46.228  1.00  0.00           O  
ATOM   2718  H   GLU A 170      10.333  -3.586 -43.689  1.00  0.00           H  
ATOM   2719  HA  GLU A 170       8.527  -3.716 -45.924  1.00  0.00           H  
ATOM   2720 1HB  GLU A 170      10.148  -5.517 -45.337  1.00  0.00           H  
ATOM   2721 2HB  GLU A 170       9.237  -5.855 -43.874  1.00  0.00           H  
ATOM   2722 1HG  GLU A 170       7.306  -6.540 -45.186  1.00  0.00           H  
ATOM   2723 2HG  GLU A 170       8.131  -6.102 -46.680  1.00  0.00           H  
ATOM   2724  N   SER A 171       7.181  -4.086 -42.919  1.00  0.00           N  
ATOM   2725  CA  SER A 171       5.887  -4.101 -42.245  1.00  0.00           C  
ATOM   2726  C   SER A 171       5.152  -2.776 -42.401  1.00  0.00           C  
ATOM   2727  O   SER A 171       3.920  -2.760 -42.503  1.00  0.00           O  
ATOM   2728  CB  SER A 171       6.075  -4.409 -40.771  1.00  0.00           C  
ATOM   2729  OG  SER A 171       6.817  -3.403 -40.139  1.00  0.00           O  
ATOM   2730  H   SER A 171       8.025  -4.130 -42.366  1.00  0.00           H  
ATOM   2731  HA  SER A 171       5.271  -4.882 -42.693  1.00  0.00           H  
ATOM   2732 1HB  SER A 171       5.101  -4.501 -40.292  1.00  0.00           H  
ATOM   2733 2HB  SER A 171       6.585  -5.365 -40.662  1.00  0.00           H  
ATOM   2734  HG  SER A 171       6.598  -3.461 -39.206  1.00  0.00           H  
ATOM   2735  N   LEU A 172       5.882  -1.658 -42.420  1.00  0.00           N  
ATOM   2736  CA  LEU A 172       5.247  -0.370 -42.677  1.00  0.00           C  
ATOM   2737  C   LEU A 172       4.600  -0.338 -44.056  1.00  0.00           C  
ATOM   2738  O   LEU A 172       3.444   0.080 -44.196  1.00  0.00           O  
ATOM   2739  CB  LEU A 172       6.272   0.756 -42.539  1.00  0.00           C  
ATOM   2740  CG  LEU A 172       5.785   2.166 -42.881  1.00  0.00           C  
ATOM   2741  CD1 LEU A 172       4.673   2.597 -41.937  1.00  0.00           C  
ATOM   2742  CD2 LEU A 172       6.940   3.156 -42.846  1.00  0.00           C  
ATOM   2743  H   LEU A 172       6.880  -1.693 -42.259  1.00  0.00           H  
ATOM   2744  HA  LEU A 172       4.470  -0.212 -41.930  1.00  0.00           H  
ATOM   2745 1HB  LEU A 172       6.628   0.777 -41.511  1.00  0.00           H  
ATOM   2746 2HB  LEU A 172       7.117   0.538 -43.191  1.00  0.00           H  
ATOM   2747  HG  LEU A 172       5.351   2.169 -43.881  1.00  0.00           H  
ATOM   2748 1HD1 LEU A 172       4.342   3.602 -42.198  1.00  0.00           H  
ATOM   2749 2HD1 LEU A 172       3.834   1.906 -42.024  1.00  0.00           H  
ATOM   2750 3HD1 LEU A 172       5.043   2.592 -40.913  1.00  0.00           H  
ATOM   2751 1HD2 LEU A 172       6.572   4.153 -43.092  1.00  0.00           H  
ATOM   2752 2HD2 LEU A 172       7.378   3.169 -41.847  1.00  0.00           H  
ATOM   2753 3HD2 LEU A 172       7.697   2.859 -43.570  1.00  0.00           H  
ATOM   2754  N   LEU A 173       5.328  -0.783 -45.083  1.00  0.00           N  
ATOM   2755  CA  LEU A 173       4.781  -0.797 -46.436  1.00  0.00           C  
ATOM   2756  C   LEU A 173       3.575  -1.718 -46.554  1.00  0.00           C  
ATOM   2757  O   LEU A 173       2.637  -1.412 -47.300  1.00  0.00           O  
ATOM   2758  CB  LEU A 173       5.861  -1.235 -47.433  1.00  0.00           C  
ATOM   2759  CG  LEU A 173       6.989  -0.226 -47.680  1.00  0.00           C  
ATOM   2760  CD1 LEU A 173       8.149  -0.921 -48.380  1.00  0.00           C  
ATOM   2761  CD2 LEU A 173       6.460   0.931 -48.516  1.00  0.00           C  
ATOM   2762  H   LEU A 173       6.269  -1.115 -44.929  1.00  0.00           H  
ATOM   2763  HA  LEU A 173       4.457   0.212 -46.689  1.00  0.00           H  
ATOM   2764 1HB  LEU A 173       6.314  -2.157 -47.070  1.00  0.00           H  
ATOM   2765 2HB  LEU A 173       5.386  -1.443 -48.391  1.00  0.00           H  
ATOM   2766  HG  LEU A 173       7.354   0.153 -46.725  1.00  0.00           H  
ATOM   2767 1HD1 LEU A 173       8.950  -0.203 -48.555  1.00  0.00           H  
ATOM   2768 2HD1 LEU A 173       8.520  -1.731 -47.753  1.00  0.00           H  
ATOM   2769 3HD1 LEU A 173       7.809  -1.325 -49.333  1.00  0.00           H  
ATOM   2770 1HD2 LEU A 173       7.261   1.649 -48.690  1.00  0.00           H  
ATOM   2771 2HD2 LEU A 173       6.095   0.553 -49.471  1.00  0.00           H  
ATOM   2772 3HD2 LEU A 173       5.644   1.420 -47.983  1.00  0.00           H  
ATOM   2773  N   GLU A 174       3.578  -2.846 -45.839  1.00  0.00           N  
ATOM   2774  CA  GLU A 174       2.432  -3.749 -45.886  1.00  0.00           C  
ATOM   2775  C   GLU A 174       1.170  -3.072 -45.369  1.00  0.00           C  
ATOM   2776  O   GLU A 174       0.100  -3.193 -45.977  1.00  0.00           O  
ATOM   2777  CB  GLU A 174       2.714  -5.012 -45.070  1.00  0.00           C  
ATOM   2778  CG  GLU A 174       3.680  -5.985 -45.729  1.00  0.00           C  
ATOM   2779  CD  GLU A 174       3.964  -7.193 -44.881  1.00  0.00           C  
ATOM   2780  OE1 GLU A 174       3.672  -7.155 -43.709  1.00  0.00           O  
ATOM   2781  OE2 GLU A 174       4.474  -8.155 -45.405  1.00  0.00           O  
ATOM   2782  H   GLU A 174       4.370  -3.085 -45.259  1.00  0.00           H  
ATOM   2783  HA  GLU A 174       2.260  -4.036 -46.924  1.00  0.00           H  
ATOM   2784 1HB  GLU A 174       3.128  -4.733 -44.101  1.00  0.00           H  
ATOM   2785 2HB  GLU A 174       1.779  -5.542 -44.884  1.00  0.00           H  
ATOM   2786 1HG  GLU A 174       3.258  -6.313 -46.678  1.00  0.00           H  
ATOM   2787 2HG  GLU A 174       4.615  -5.466 -45.938  1.00  0.00           H  
ATOM   2788  N   ASP A 175       1.272  -2.352 -44.250  1.00  0.00           N  
ATOM   2789  CA  ASP A 175       0.098  -1.676 -43.710  1.00  0.00           C  
ATOM   2790  C   ASP A 175      -0.336  -0.508 -44.587  1.00  0.00           C  
ATOM   2791  O   ASP A 175      -1.528  -0.184 -44.636  1.00  0.00           O  
ATOM   2792  CB  ASP A 175       0.374  -1.175 -42.290  1.00  0.00           C  
ATOM   2793  CG  ASP A 175       0.289  -2.280 -41.246  1.00  0.00           C  
ATOM   2794  OD1 ASP A 175       0.078  -3.409 -41.620  1.00  0.00           O  
ATOM   2795  OD2 ASP A 175       0.435  -1.983 -40.084  1.00  0.00           O  
ATOM   2796  H   ASP A 175       2.155  -2.266 -43.766  1.00  0.00           H  
ATOM   2797  HA  ASP A 175      -0.726  -2.391 -43.673  1.00  0.00           H  
ATOM   2798 1HB  ASP A 175       1.369  -0.731 -42.249  1.00  0.00           H  
ATOM   2799 2HB  ASP A 175      -0.344  -0.395 -42.033  1.00  0.00           H  
ATOM   2800  N   ILE A 176       0.607   0.137 -45.279  1.00  0.00           N  
ATOM   2801  CA  ILE A 176       0.240   1.177 -46.237  1.00  0.00           C  
ATOM   2802  C   ILE A 176      -0.600   0.585 -47.362  1.00  0.00           C  
ATOM   2803  O   ILE A 176      -1.608   1.168 -47.781  1.00  0.00           O  
ATOM   2804  CB  ILE A 176       1.488   1.860 -46.824  1.00  0.00           C  
ATOM   2805  CG1 ILE A 176       2.177   2.718 -45.761  1.00  0.00           C  
ATOM   2806  CG2 ILE A 176       1.113   2.705 -48.033  1.00  0.00           C  
ATOM   2807  CD1 ILE A 176       3.558   3.190 -46.158  1.00  0.00           C  
ATOM   2808  H   ILE A 176       1.583  -0.088 -45.148  1.00  0.00           H  
ATOM   2809  HA  ILE A 176      -0.351   1.933 -45.718  1.00  0.00           H  
ATOM   2810  HB  ILE A 176       2.207   1.101 -47.132  1.00  0.00           H  
ATOM   2811 1HG1 ILE A 176       1.565   3.594 -45.547  1.00  0.00           H  
ATOM   2812 2HG1 ILE A 176       2.266   2.149 -44.835  1.00  0.00           H  
ATOM   2813 1HG2 ILE A 176       2.007   3.181 -48.435  1.00  0.00           H  
ATOM   2814 2HG2 ILE A 176       0.666   2.069 -48.796  1.00  0.00           H  
ATOM   2815 3HG2 ILE A 176       0.398   3.470 -47.734  1.00  0.00           H  
ATOM   2816 1HD1 ILE A 176       3.982   3.792 -45.353  1.00  0.00           H  
ATOM   2817 2HD1 ILE A 176       4.200   2.328 -46.343  1.00  0.00           H  
ATOM   2818 3HD1 ILE A 176       3.489   3.793 -47.062  1.00  0.00           H  
ATOM   2819  N   VAL A 177      -0.203  -0.587 -47.864  1.00  0.00           N  
ATOM   2820  CA  VAL A 177      -1.004  -1.266 -48.877  1.00  0.00           C  
ATOM   2821  C   VAL A 177      -2.383  -1.605 -48.327  1.00  0.00           C  
ATOM   2822  O   VAL A 177      -3.405  -1.353 -48.977  1.00  0.00           O  
ATOM   2823  CB  VAL A 177      -0.304  -2.558 -49.342  1.00  0.00           C  
ATOM   2824  CG1 VAL A 177      -1.276  -3.443 -50.109  1.00  0.00           C  
ATOM   2825  CG2 VAL A 177       0.903  -2.212 -50.201  1.00  0.00           C  
ATOM   2826  H   VAL A 177       0.654  -1.015 -47.546  1.00  0.00           H  
ATOM   2827  HA  VAL A 177      -1.114  -0.601 -49.734  1.00  0.00           H  
ATOM   2828  HB  VAL A 177       0.020  -3.120 -48.466  1.00  0.00           H  
ATOM   2829 1HG1 VAL A 177      -0.765  -4.351 -50.429  1.00  0.00           H  
ATOM   2830 2HG1 VAL A 177      -2.113  -3.707 -49.464  1.00  0.00           H  
ATOM   2831 3HG1 VAL A 177      -1.644  -2.907 -50.983  1.00  0.00           H  
ATOM   2832 1HG2 VAL A 177       1.393  -3.130 -50.524  1.00  0.00           H  
ATOM   2833 2HG2 VAL A 177       0.579  -1.646 -51.073  1.00  0.00           H  
ATOM   2834 3HG2 VAL A 177       1.604  -1.613 -49.618  1.00  0.00           H  
ATOM   2835  N   GLU A 178      -2.436  -2.176 -47.121  1.00  0.00           N  
ATOM   2836  CA  GLU A 178      -3.719  -2.558 -46.540  1.00  0.00           C  
ATOM   2837  C   GLU A 178      -4.597  -1.345 -46.260  1.00  0.00           C  
ATOM   2838  O   GLU A 178      -5.819  -1.415 -46.436  1.00  0.00           O  
ATOM   2839  CB  GLU A 178      -3.495  -3.368 -45.263  1.00  0.00           C  
ATOM   2840  CG  GLU A 178      -2.942  -4.764 -45.515  1.00  0.00           C  
ATOM   2841  CD  GLU A 178      -2.745  -5.557 -44.237  1.00  0.00           C  
ATOM   2842  OE1 GLU A 178      -2.946  -4.984 -43.145  1.00  0.00           O  
ATOM   2843  OE2 GLU A 178      -2.388  -6.750 -44.327  1.00  0.00           O  
ATOM   2844  H   GLU A 178      -1.588  -2.348 -46.599  1.00  0.00           H  
ATOM   2845  HA  GLU A 178      -4.246  -3.193 -47.253  1.00  0.00           H  
ATOM   2846 1HB  GLU A 178      -2.799  -2.836 -44.613  1.00  0.00           H  
ATOM   2847 2HB  GLU A 178      -4.438  -3.465 -44.724  1.00  0.00           H  
ATOM   2848 1HG  GLU A 178      -3.633  -5.305 -46.161  1.00  0.00           H  
ATOM   2849 2HG  GLU A 178      -1.990  -4.679 -46.034  1.00  0.00           H  
ATOM   2850  N   LEU A 179      -4.001  -0.234 -45.823  1.00  0.00           N  
ATOM   2851  CA  LEU A 179      -4.774   0.988 -45.626  1.00  0.00           C  
ATOM   2852  C   LEU A 179      -5.353   1.486 -46.945  1.00  0.00           C  
ATOM   2853  O   LEU A 179      -6.552   1.771 -47.039  1.00  0.00           O  
ATOM   2854  CB  LEU A 179      -3.900   2.066 -44.984  1.00  0.00           C  
ATOM   2855  CG  LEU A 179      -4.536   3.446 -44.816  1.00  0.00           C  
ATOM   2856  CD1 LEU A 179      -5.732   3.381 -43.878  1.00  0.00           C  
ATOM   2857  CD2 LEU A 179      -3.513   4.456 -44.321  1.00  0.00           C  
ATOM   2858  H   LEU A 179      -3.011  -0.228 -45.623  1.00  0.00           H  
ATOM   2859  HA  LEU A 179      -5.598   0.770 -44.947  1.00  0.00           H  
ATOM   2860 1HB  LEU A 179      -3.599   1.725 -43.995  1.00  0.00           H  
ATOM   2861 2HB  LEU A 179      -3.003   2.194 -45.590  1.00  0.00           H  
ATOM   2862  HG  LEU A 179      -4.930   3.786 -45.774  1.00  0.00           H  
ATOM   2863 1HD1 LEU A 179      -6.167   4.373 -43.774  1.00  0.00           H  
ATOM   2864 2HD1 LEU A 179      -6.478   2.699 -44.286  1.00  0.00           H  
ATOM   2865 3HD1 LEU A 179      -5.407   3.023 -42.900  1.00  0.00           H  
ATOM   2866 1HD2 LEU A 179      -3.987   5.430 -44.209  1.00  0.00           H  
ATOM   2867 2HD2 LEU A 179      -3.117   4.132 -43.359  1.00  0.00           H  
ATOM   2868 3HD2 LEU A 179      -2.697   4.529 -45.041  1.00  0.00           H  
ATOM   2869  N   LEU A 180      -4.512   1.592 -47.978  1.00  0.00           N  
ATOM   2870  CA  LEU A 180      -4.979   2.075 -49.273  1.00  0.00           C  
ATOM   2871  C   LEU A 180      -6.019   1.146 -49.884  1.00  0.00           C  
ATOM   2872  O   LEU A 180      -6.968   1.615 -50.522  1.00  0.00           O  
ATOM   2873  CB  LEU A 180      -3.796   2.223 -50.238  1.00  0.00           C  
ATOM   2874  CG  LEU A 180      -2.808   3.350 -49.911  1.00  0.00           C  
ATOM   2875  CD1 LEU A 180      -1.570   3.210 -50.786  1.00  0.00           C  
ATOM   2876  CD2 LEU A 180      -3.483   4.697 -50.129  1.00  0.00           C  
ATOM   2877  H   LEU A 180      -3.540   1.337 -47.869  1.00  0.00           H  
ATOM   2878  HA  LEU A 180      -5.442   3.051 -49.131  1.00  0.00           H  
ATOM   2879 1HB  LEU A 180      -3.238   1.288 -50.250  1.00  0.00           H  
ATOM   2880 2HB  LEU A 180      -4.185   2.403 -51.240  1.00  0.00           H  
ATOM   2881  HG  LEU A 180      -2.493   3.267 -48.870  1.00  0.00           H  
ATOM   2882 1HD1 LEU A 180      -0.868   4.012 -50.553  1.00  0.00           H  
ATOM   2883 2HD1 LEU A 180      -1.096   2.248 -50.595  1.00  0.00           H  
ATOM   2884 3HD1 LEU A 180      -1.857   3.273 -51.835  1.00  0.00           H  
ATOM   2885 1HD2 LEU A 180      -2.781   5.497 -49.896  1.00  0.00           H  
ATOM   2886 2HD2 LEU A 180      -3.798   4.781 -51.170  1.00  0.00           H  
ATOM   2887 3HD2 LEU A 180      -4.354   4.776 -49.480  1.00  0.00           H  
ATOM   2888  N   LYS A 181      -5.855  -0.170 -49.711  1.00  0.00           N  
ATOM   2889  CA  LYS A 181      -6.837  -1.111 -50.239  1.00  0.00           C  
ATOM   2890  C   LYS A 181      -8.234  -0.807 -49.710  1.00  0.00           C  
ATOM   2891  O   LYS A 181      -9.203  -0.775 -50.478  1.00  0.00           O  
ATOM   2892  CB  LYS A 181      -6.444  -2.547 -49.887  1.00  0.00           C  
ATOM   2893  CG  LYS A 181      -7.380  -3.610 -50.447  1.00  0.00           C  
ATOM   2894  CD  LYS A 181      -6.895  -5.010 -50.101  1.00  0.00           C  
ATOM   2895  CE  LYS A 181      -7.853  -6.073 -50.619  1.00  0.00           C  
ATOM   2896  NZ  LYS A 181      -7.398  -7.447 -50.279  1.00  0.00           N  
ATOM   2897  H   LYS A 181      -5.051  -0.523 -49.214  1.00  0.00           H  
ATOM   2898  HA  LYS A 181      -6.863  -1.012 -51.325  1.00  0.00           H  
ATOM   2899 1HB  LYS A 181      -5.441  -2.752 -50.263  1.00  0.00           H  
ATOM   2900 2HB  LYS A 181      -6.418  -2.662 -48.803  1.00  0.00           H  
ATOM   2901 1HG  LYS A 181      -8.379  -3.469 -50.035  1.00  0.00           H  
ATOM   2902 2HG  LYS A 181      -7.434  -3.512 -51.531  1.00  0.00           H  
ATOM   2903 1HD  LYS A 181      -5.910  -5.174 -50.542  1.00  0.00           H  
ATOM   2904 2HD  LYS A 181      -6.810  -5.108 -49.018  1.00  0.00           H  
ATOM   2905 1HE  LYS A 181      -8.840  -5.914 -50.188  1.00  0.00           H  
ATOM   2906 2HE  LYS A 181      -7.937  -5.989 -51.703  1.00  0.00           H  
ATOM   2907 1HZ  LYS A 181      -8.057  -8.121 -50.640  1.00  0.00           H  
ATOM   2908 2HZ  LYS A 181      -6.489  -7.613 -50.690  1.00  0.00           H  
ATOM   2909 3HZ  LYS A 181      -7.334  -7.541 -49.275  1.00  0.00           H  
ATOM   2910  N   GLU A 182      -8.358  -0.575 -48.402  1.00  0.00           N  
ATOM   2911  CA  GLU A 182      -9.658  -0.273 -47.814  1.00  0.00           C  
ATOM   2912  C   GLU A 182     -10.120   1.149 -48.101  1.00  0.00           C  
ATOM   2913  O   GLU A 182     -11.330   1.384 -48.189  1.00  0.00           O  
ATOM   2914  CB  GLU A 182      -9.625  -0.518 -46.305  1.00  0.00           C  
ATOM   2915  CG  GLU A 182      -9.495  -1.985 -45.931  1.00  0.00           C  
ATOM   2916  CD  GLU A 182      -9.512  -2.207 -44.436  1.00  0.00           C  
ATOM   2917  OE1 GLU A 182      -9.500  -1.209 -43.688  1.00  0.00           O  
ATOM   2918  OE2 GLU A 182      -9.537  -3.381 -44.007  1.00  0.00           O  
ATOM   2919  H   GLU A 182      -7.544  -0.607 -47.805  1.00  0.00           H  
ATOM   2920  HA  GLU A 182     -10.399  -0.945 -48.248  1.00  0.00           H  
ATOM   2921 1HB  GLU A 182      -8.785   0.023 -45.867  1.00  0.00           H  
ATOM   2922 2HB  GLU A 182     -10.537  -0.128 -45.853  1.00  0.00           H  
ATOM   2923 1HG  GLU A 182     -10.321  -2.538 -46.381  1.00  0.00           H  
ATOM   2924 2HG  GLU A 182      -8.566  -2.374 -46.345  1.00  0.00           H  
ATOM   2925  N   ILE A 183      -9.193   2.099 -48.246  1.00  0.00           N  
ATOM   2926  CA  ILE A 183      -9.571   3.450 -48.655  1.00  0.00           C  
ATOM   2927  C   ILE A 183     -10.244   3.414 -50.021  1.00  0.00           C  
ATOM   2928  O   ILE A 183     -11.263   4.075 -50.249  1.00  0.00           O  
ATOM   2929  CB  ILE A 183      -8.347   4.382 -48.702  1.00  0.00           C  
ATOM   2930  CG1 ILE A 183      -7.820   4.644 -47.289  1.00  0.00           C  
ATOM   2931  CG2 ILE A 183      -8.702   5.692 -49.392  1.00  0.00           C  
ATOM   2932  CD1 ILE A 183      -8.727   5.515 -46.450  1.00  0.00           C  
ATOM   2933  H   ILE A 183      -8.220   1.892 -48.074  1.00  0.00           H  
ATOM   2934  HA  ILE A 183     -10.274   3.848 -47.925  1.00  0.00           H  
ATOM   2935  HB  ILE A 183      -7.542   3.898 -49.254  1.00  0.00           H  
ATOM   2936 1HG1 ILE A 183      -7.683   3.696 -46.771  1.00  0.00           H  
ATOM   2937 2HG1 ILE A 183      -6.844   5.127 -47.348  1.00  0.00           H  
ATOM   2938 1HG2 ILE A 183      -7.825   6.337 -49.416  1.00  0.00           H  
ATOM   2939 2HG2 ILE A 183      -9.031   5.487 -50.410  1.00  0.00           H  
ATOM   2940 3HG2 ILE A 183      -9.503   6.185 -48.844  1.00  0.00           H  
ATOM   2941 1HD1 ILE A 183      -8.286   5.657 -45.464  1.00  0.00           H  
ATOM   2942 2HD1 ILE A 183      -8.850   6.485 -46.935  1.00  0.00           H  
ATOM   2943 3HD1 ILE A 183      -9.699   5.035 -46.348  1.00  0.00           H  
ATOM   2944  N   ILE A 184      -9.680   2.638 -50.950  1.00  0.00           N  
ATOM   2945  CA  ILE A 184     -10.273   2.504 -52.278  1.00  0.00           C  
ATOM   2946  C   ILE A 184     -11.667   1.896 -52.177  1.00  0.00           C  
ATOM   2947  O   ILE A 184     -12.616   2.374 -52.810  1.00  0.00           O  
ATOM   2948  CB  ILE A 184      -9.393   1.636 -53.196  1.00  0.00           C  
ATOM   2949  CG1 ILE A 184      -8.074   2.351 -53.503  1.00  0.00           C  
ATOM   2950  CG2 ILE A 184     -10.133   1.302 -54.481  1.00  0.00           C  
ATOM   2951  CD1 ILE A 184      -7.004   1.443 -54.064  1.00  0.00           C  
ATOM   2952  H   ILE A 184      -8.831   2.131 -50.737  1.00  0.00           H  
ATOM   2953  HA  ILE A 184     -10.354   3.496 -52.721  1.00  0.00           H  
ATOM   2954  HB  ILE A 184      -9.137   0.709 -52.683  1.00  0.00           H  
ATOM   2955 1HG1 ILE A 184      -8.253   3.152 -54.220  1.00  0.00           H  
ATOM   2956 2HG1 ILE A 184      -7.688   2.809 -52.593  1.00  0.00           H  
ATOM   2957 1HG2 ILE A 184      -9.496   0.689 -55.119  1.00  0.00           H  
ATOM   2958 2HG2 ILE A 184     -11.044   0.754 -54.244  1.00  0.00           H  
ATOM   2959 3HG2 ILE A 184     -10.390   2.223 -55.004  1.00  0.00           H  
ATOM   2960 1HD1 ILE A 184      -6.100   2.021 -54.255  1.00  0.00           H  
ATOM   2961 2HD1 ILE A 184      -6.784   0.653 -53.345  1.00  0.00           H  
ATOM   2962 3HD1 ILE A 184      -7.354   0.999 -54.995  1.00  0.00           H  
ATOM   2963  N   LYS A 185     -11.812   0.836 -51.378  1.00  0.00           N  
ATOM   2964  CA  LYS A 185     -13.125   0.231 -51.188  1.00  0.00           C  
ATOM   2965  C   LYS A 185     -14.112   1.212 -50.569  1.00  0.00           C  
ATOM   2966  O   LYS A 185     -15.285   1.235 -50.957  1.00  0.00           O  
ATOM   2967  CB  LYS A 185     -13.015  -1.020 -50.314  1.00  0.00           C  
ATOM   2968  CG  LYS A 185     -12.363  -2.212 -51.002  1.00  0.00           C  
ATOM   2969  CD  LYS A 185     -12.243  -3.397 -50.057  1.00  0.00           C  
ATOM   2970  CE  LYS A 185     -13.582  -4.094 -49.868  1.00  0.00           C  
ATOM   2971  NZ  LYS A 185     -13.462  -5.311 -49.021  1.00  0.00           N  
ATOM   2972  H   LYS A 185     -11.015   0.443 -50.896  1.00  0.00           H  
ATOM   2973  HA  LYS A 185     -13.517  -0.058 -52.164  1.00  0.00           H  
ATOM   2974 1HB  LYS A 185     -12.432  -0.790 -49.421  1.00  0.00           H  
ATOM   2975 2HB  LYS A 185     -14.009  -1.324 -49.988  1.00  0.00           H  
ATOM   2976 1HG  LYS A 185     -12.961  -2.505 -51.866  1.00  0.00           H  
ATOM   2977 2HG  LYS A 185     -11.368  -1.933 -51.349  1.00  0.00           H  
ATOM   2978 1HD  LYS A 185     -11.524  -4.113 -50.459  1.00  0.00           H  
ATOM   2979 2HD  LYS A 185     -11.883  -3.054 -49.087  1.00  0.00           H  
ATOM   2980 1HE  LYS A 185     -14.286  -3.408 -49.398  1.00  0.00           H  
ATOM   2981 2HE  LYS A 185     -13.983  -4.381 -50.840  1.00  0.00           H  
ATOM   2982 1HZ  LYS A 185     -14.370  -5.744 -48.920  1.00  0.00           H  
ATOM   2983 2HZ  LYS A 185     -12.825  -5.964 -49.457  1.00  0.00           H  
ATOM   2984 3HZ  LYS A 185     -13.108  -5.055 -48.110  1.00  0.00           H  
ATOM   2985  N   LEU A 186     -13.658   2.029 -49.616  1.00  0.00           N  
ATOM   2986  CA  LEU A 186     -14.552   2.997 -48.990  1.00  0.00           C  
ATOM   2987  C   LEU A 186     -15.127   3.960 -50.020  1.00  0.00           C  
ATOM   2988  O   LEU A 186     -16.329   4.250 -50.003  1.00  0.00           O  
ATOM   2989  CB  LEU A 186     -13.806   3.784 -47.906  1.00  0.00           C  
ATOM   2990  CG  LEU A 186     -14.634   4.838 -47.160  1.00  0.00           C  
ATOM   2991  CD1 LEU A 186     -15.776   4.155 -46.419  1.00  0.00           C  
ATOM   2992  CD2 LEU A 186     -13.738   5.602 -46.197  1.00  0.00           C  
ATOM   2993  H   LEU A 186     -12.694   1.986 -49.319  1.00  0.00           H  
ATOM   2994  HA  LEU A 186     -15.376   2.457 -48.526  1.00  0.00           H  
ATOM   2995 1HB  LEU A 186     -13.422   3.081 -47.168  1.00  0.00           H  
ATOM   2996 2HB  LEU A 186     -12.959   4.293 -48.367  1.00  0.00           H  
ATOM   2997  HG  LEU A 186     -15.071   5.532 -47.878  1.00  0.00           H  
ATOM   2998 1HD1 LEU A 186     -16.365   4.903 -45.889  1.00  0.00           H  
ATOM   2999 2HD1 LEU A 186     -16.413   3.633 -47.133  1.00  0.00           H  
ATOM   3000 3HD1 LEU A 186     -15.370   3.441 -45.704  1.00  0.00           H  
ATOM   3001 1HD2 LEU A 186     -14.326   6.351 -45.668  1.00  0.00           H  
ATOM   3002 2HD2 LEU A 186     -13.301   4.908 -45.478  1.00  0.00           H  
ATOM   3003 3HD2 LEU A 186     -12.940   6.094 -46.755  1.00  0.00           H  
ATOM   3004  N   TRP A 187     -14.287   4.468 -50.923  1.00  0.00           N  
ATOM   3005  CA  TRP A 187     -14.767   5.400 -51.936  1.00  0.00           C  
ATOM   3006  C   TRP A 187     -15.594   4.701 -53.007  1.00  0.00           C  
ATOM   3007  O   TRP A 187     -16.548   5.292 -53.525  1.00  0.00           O  
ATOM   3008  CB  TRP A 187     -13.591   6.139 -52.574  1.00  0.00           C  
ATOM   3009  CG  TRP A 187     -12.823   6.986 -51.604  1.00  0.00           C  
ATOM   3010  CD1 TRP A 187     -11.483   6.937 -51.357  1.00  0.00           C  
ATOM   3011  CD2 TRP A 187     -13.354   7.998 -50.741  1.00  0.00           C  
ATOM   3012  NE1 TRP A 187     -11.144   7.860 -50.398  1.00  0.00           N  
ATOM   3013  CE2 TRP A 187     -12.275   8.525 -50.002  1.00  0.00           C  
ATOM   3014  CE3 TRP A 187     -14.635   8.514 -50.522  1.00  0.00           C  
ATOM   3015  CZ2 TRP A 187     -12.438   9.539 -49.063  1.00  0.00           C  
ATOM   3016  CZ3 TRP A 187     -14.795   9.521 -49.586  1.00  0.00           C  
ATOM   3017  CH2 TRP A 187     -13.703  10.022 -48.870  1.00  0.00           C  
ATOM   3018  H   TRP A 187     -13.310   4.212 -50.913  1.00  0.00           H  
ATOM   3019  HA  TRP A 187     -15.403   6.140 -51.451  1.00  0.00           H  
ATOM   3020 1HB  TRP A 187     -12.905   5.419 -53.018  1.00  0.00           H  
ATOM   3021 2HB  TRP A 187     -13.956   6.780 -53.376  1.00  0.00           H  
ATOM   3022  HD1 TRP A 187     -10.782   6.263 -51.848  1.00  0.00           H  
ATOM   3023  HE1 TRP A 187     -10.213   8.024 -50.042  1.00  0.00           H  
ATOM   3024  HE3 TRP A 187     -15.490   8.132 -51.078  1.00  0.00           H  
ATOM   3025  HZ2 TRP A 187     -11.599   9.944 -48.495  1.00  0.00           H  
ATOM   3026  HZ3 TRP A 187     -15.798   9.916 -49.422  1.00  0.00           H  
ATOM   3027  HH2 TRP A 187     -13.868  10.815 -48.141  1.00  0.00           H  
ATOM   3028  N   LYS A 188     -15.248   3.458 -53.351  1.00  0.00           N  
ATOM   3029  CA  LYS A 188     -16.033   2.722 -54.337  1.00  0.00           C  
ATOM   3030  C   LYS A 188     -17.463   2.515 -53.855  1.00  0.00           C  
ATOM   3031  O   LYS A 188     -18.415   2.659 -54.629  1.00  0.00           O  
ATOM   3032  CB  LYS A 188     -15.364   1.378 -54.640  1.00  0.00           C  
ATOM   3033  CG  LYS A 188     -16.110   0.516 -55.648  1.00  0.00           C  
ATOM   3034  CD  LYS A 188     -16.121   1.145 -57.032  1.00  0.00           C  
ATOM   3035  CE  LYS A 188     -16.729   0.201 -58.057  1.00  0.00           C  
ATOM   3036  NZ  LYS A 188     -16.794   0.811 -59.414  1.00  0.00           N  
ATOM   3037  H   LYS A 188     -14.441   3.016 -52.934  1.00  0.00           H  
ATOM   3038  HA  LYS A 188     -16.069   3.306 -55.257  1.00  0.00           H  
ATOM   3039 1HB  LYS A 188     -14.360   1.550 -55.026  1.00  0.00           H  
ATOM   3040 2HB  LYS A 188     -15.268   0.804 -53.718  1.00  0.00           H  
ATOM   3041 1HG  LYS A 188     -15.634  -0.464 -55.712  1.00  0.00           H  
ATOM   3042 2HG  LYS A 188     -17.140   0.379 -55.319  1.00  0.00           H  
ATOM   3043 1HD  LYS A 188     -16.700   2.069 -57.007  1.00  0.00           H  
ATOM   3044 2HD  LYS A 188     -15.101   1.385 -57.330  1.00  0.00           H  
ATOM   3045 1HE  LYS A 188     -16.135  -0.709 -58.111  1.00  0.00           H  
ATOM   3046 2HE  LYS A 188     -17.739  -0.069 -57.749  1.00  0.00           H  
ATOM   3047 1HZ  LYS A 188     -17.203   0.151 -60.060  1.00  0.00           H  
ATOM   3048 2HZ  LYS A 188     -17.359   1.646 -59.382  1.00  0.00           H  
ATOM   3049 3HZ  LYS A 188     -15.860   1.048 -59.722  1.00  0.00           H  
ATOM   3050  N   ILE A 189     -17.632   2.180 -52.574  1.00  0.00           N  
ATOM   3051  CA  ILE A 189     -18.971   1.988 -52.027  1.00  0.00           C  
ATOM   3052  C   ILE A 189     -19.741   3.301 -52.034  1.00  0.00           C  
ATOM   3053  O   ILE A 189     -20.924   3.343 -52.394  1.00  0.00           O  
ATOM   3054  CB  ILE A 189     -18.909   1.431 -50.593  1.00  0.00           C  
ATOM   3055  CG1 ILE A 189     -18.259   0.046 -50.585  1.00  0.00           C  
ATOM   3056  CG2 ILE A 189     -20.303   1.372 -49.985  1.00  0.00           C  
ATOM   3057  CD1 ILE A 189     -17.841  -0.426 -49.211  1.00  0.00           C  
ATOM   3058  H   ILE A 189     -16.832   2.057 -51.972  1.00  0.00           H  
ATOM   3059  HA  ILE A 189     -19.500   1.269 -52.653  1.00  0.00           H  
ATOM   3060  HB  ILE A 189     -18.283   2.076 -49.979  1.00  0.00           H  
ATOM   3061 1HG1 ILE A 189     -18.953  -0.685 -51.000  1.00  0.00           H  
ATOM   3062 2HG1 ILE A 189     -17.376   0.055 -51.225  1.00  0.00           H  
ATOM   3063 1HG2 ILE A 189     -20.241   0.976 -48.972  1.00  0.00           H  
ATOM   3064 2HG2 ILE A 189     -20.729   2.374 -49.957  1.00  0.00           H  
ATOM   3065 3HG2 ILE A 189     -20.937   0.723 -50.590  1.00  0.00           H  
ATOM   3066 1HD1 ILE A 189     -17.388  -1.415 -49.287  1.00  0.00           H  
ATOM   3067 2HD1 ILE A 189     -17.117   0.273 -48.792  1.00  0.00           H  
ATOM   3068 3HD1 ILE A 189     -18.715  -0.478 -48.563  1.00  0.00           H  
ATOM   3069  N   LEU A 190     -19.083   4.395 -51.641  1.00  0.00           N  
ATOM   3070  CA  LEU A 190     -19.744   5.696 -51.629  1.00  0.00           C  
ATOM   3071  C   LEU A 190     -20.224   6.086 -53.022  1.00  0.00           C  
ATOM   3072  O   LEU A 190     -21.316   6.642 -53.177  1.00  0.00           O  
ATOM   3073  CB  LEU A 190     -18.789   6.771 -51.092  1.00  0.00           C  
ATOM   3074  CG  LEU A 190     -19.373   8.184 -50.979  1.00  0.00           C  
ATOM   3075  CD1 LEU A 190     -20.537   8.176 -49.997  1.00  0.00           C  
ATOM   3076  CD2 LEU A 190     -18.286   9.149 -50.531  1.00  0.00           C  
ATOM   3077  H   LEU A 190     -18.119   4.330 -51.348  1.00  0.00           H  
ATOM   3078  HA  LEU A 190     -20.611   5.638 -50.972  1.00  0.00           H  
ATOM   3079 1HB  LEU A 190     -18.452   6.471 -50.101  1.00  0.00           H  
ATOM   3080 2HB  LEU A 190     -17.920   6.822 -51.748  1.00  0.00           H  
ATOM   3081  HG  LEU A 190     -19.760   8.496 -51.950  1.00  0.00           H  
ATOM   3082 1HD1 LEU A 190     -20.953   9.180 -49.917  1.00  0.00           H  
ATOM   3083 2HD1 LEU A 190     -21.308   7.492 -50.352  1.00  0.00           H  
ATOM   3084 3HD1 LEU A 190     -20.184   7.850 -49.018  1.00  0.00           H  
ATOM   3085 1HD2 LEU A 190     -18.702  10.154 -50.452  1.00  0.00           H  
ATOM   3086 2HD2 LEU A 190     -17.901   8.838 -49.560  1.00  0.00           H  
ATOM   3087 3HD2 LEU A 190     -17.476   9.148 -51.260  1.00  0.00           H  
ATOM   3088  N   VAL A 191     -19.419   5.802 -54.048  1.00  0.00           N  
ATOM   3089  CA  VAL A 191     -19.842   6.069 -55.420  1.00  0.00           C  
ATOM   3090  C   VAL A 191     -21.076   5.247 -55.768  1.00  0.00           C  
ATOM   3091  O   VAL A 191     -22.037   5.760 -56.354  1.00  0.00           O  
ATOM   3092  CB  VAL A 191     -18.709   5.737 -56.408  1.00  0.00           C  
ATOM   3093  CG1 VAL A 191     -19.231   5.737 -57.837  1.00  0.00           C  
ATOM   3094  CG2 VAL A 191     -17.574   6.737 -56.249  1.00  0.00           C  
ATOM   3095  H   VAL A 191     -18.507   5.400 -53.883  1.00  0.00           H  
ATOM   3096  HA  VAL A 191     -20.083   7.129 -55.508  1.00  0.00           H  
ATOM   3097  HB  VAL A 191     -18.340   4.733 -56.201  1.00  0.00           H  
ATOM   3098 1HG1 VAL A 191     -18.416   5.500 -58.523  1.00  0.00           H  
ATOM   3099 2HG1 VAL A 191     -20.018   4.988 -57.937  1.00  0.00           H  
ATOM   3100 3HG1 VAL A 191     -19.633   6.721 -58.078  1.00  0.00           H  
ATOM   3101 1HG2 VAL A 191     -16.776   6.497 -56.950  1.00  0.00           H  
ATOM   3102 2HG2 VAL A 191     -17.944   7.743 -56.450  1.00  0.00           H  
ATOM   3103 3HG2 VAL A 191     -17.188   6.691 -55.231  1.00  0.00           H  
ATOM   3104  N   GLU A 192     -21.075   3.960 -55.408  1.00  0.00           N  
ATOM   3105  CA  GLU A 192     -22.226   3.108 -55.691  1.00  0.00           C  
ATOM   3106  C   GLU A 192     -23.482   3.630 -55.008  1.00  0.00           C  
ATOM   3107  O   GLU A 192     -24.576   3.582 -55.582  1.00  0.00           O  
ATOM   3108  CB  GLU A 192     -21.950   1.671 -55.243  1.00  0.00           C  
ATOM   3109  CG  GLU A 192     -20.938   0.927 -56.103  1.00  0.00           C  
ATOM   3110  CD  GLU A 192     -20.651  -0.461 -55.601  1.00  0.00           C  
ATOM   3111  OE1 GLU A 192     -21.139  -0.804 -54.550  1.00  0.00           O  
ATOM   3112  OE2 GLU A 192     -19.942  -1.177 -56.266  1.00  0.00           O  
ATOM   3113  H   GLU A 192     -20.275   3.565 -54.935  1.00  0.00           H  
ATOM   3114  HA  GLU A 192     -22.401   3.110 -56.768  1.00  0.00           H  
ATOM   3115 1HB  GLU A 192     -21.578   1.675 -54.218  1.00  0.00           H  
ATOM   3116 2HB  GLU A 192     -22.879   1.102 -55.252  1.00  0.00           H  
ATOM   3117 1HG  GLU A 192     -21.323   0.859 -57.121  1.00  0.00           H  
ATOM   3118 2HG  GLU A 192     -20.012   1.497 -56.132  1.00  0.00           H  
ATOM   3119  N   VAL A 193     -23.347   4.129 -53.778  1.00  0.00           N  
ATOM   3120  CA  VAL A 193     -24.491   4.715 -53.087  1.00  0.00           C  
ATOM   3121  C   VAL A 193     -24.979   5.953 -53.829  1.00  0.00           C  
ATOM   3122  O   VAL A 193     -26.184   6.140 -54.031  1.00  0.00           O  
ATOM   3123  CB  VAL A 193     -24.114   5.094 -51.642  1.00  0.00           C  
ATOM   3124  CG1 VAL A 193     -25.227   5.907 -50.998  1.00  0.00           C  
ATOM   3125  CG2 VAL A 193     -23.829   3.837 -50.835  1.00  0.00           C  
ATOM   3126  H   VAL A 193     -22.450   4.106 -53.314  1.00  0.00           H  
ATOM   3127  HA  VAL A 193     -25.292   3.975 -53.055  1.00  0.00           H  
ATOM   3128  HB  VAL A 193     -23.225   5.724 -51.663  1.00  0.00           H  
ATOM   3129 1HG1 VAL A 193     -24.944   6.167 -49.978  1.00  0.00           H  
ATOM   3130 2HG1 VAL A 193     -25.389   6.819 -51.573  1.00  0.00           H  
ATOM   3131 3HG1 VAL A 193     -26.144   5.319 -50.980  1.00  0.00           H  
ATOM   3132 1HG2 VAL A 193     -23.562   4.113 -49.815  1.00  0.00           H  
ATOM   3133 2HG2 VAL A 193     -24.715   3.204 -50.820  1.00  0.00           H  
ATOM   3134 3HG2 VAL A 193     -23.001   3.292 -51.290  1.00  0.00           H  
ATOM   3135  N   SER A 194     -24.046   6.813 -54.251  1.00  0.00           N  
ATOM   3136  CA  SER A 194     -24.417   8.014 -54.992  1.00  0.00           C  
ATOM   3137  C   SER A 194     -25.063   7.678 -56.331  1.00  0.00           C  
ATOM   3138  O   SER A 194     -25.963   8.398 -56.781  1.00  0.00           O  
ATOM   3139  CB  SER A 194     -23.194   8.881 -55.220  1.00  0.00           C  
ATOM   3140  OG  SER A 194     -22.732   9.424 -54.013  1.00  0.00           O  
ATOM   3141  H   SER A 194     -23.069   6.636 -54.058  1.00  0.00           H  
ATOM   3142  HA  SER A 194     -25.143   8.575 -54.401  1.00  0.00           H  
ATOM   3143 1HB  SER A 194     -22.406   8.285 -55.679  1.00  0.00           H  
ATOM   3144 2HB  SER A 194     -23.442   9.684 -55.914  1.00  0.00           H  
ATOM   3145  HG  SER A 194     -21.944   9.925 -54.234  1.00  0.00           H  
ATOM   3146  N   ASP A 195     -24.621   6.601 -56.983  1.00  0.00           N  
ATOM   3147  CA  ASP A 195     -25.246   6.189 -58.237  1.00  0.00           C  
ATOM   3148  C   ASP A 195     -26.712   5.833 -58.025  1.00  0.00           C  
ATOM   3149  O   ASP A 195     -27.573   6.200 -58.834  1.00  0.00           O  
ATOM   3150  CB  ASP A 195     -24.505   4.993 -58.840  1.00  0.00           C  
ATOM   3151  CG  ASP A 195     -23.175   5.378 -59.474  1.00  0.00           C  
ATOM   3152  OD1 ASP A 195     -22.968   6.544 -59.713  1.00  0.00           O  
ATOM   3153  OD2 ASP A 195     -22.380   4.501 -59.715  1.00  0.00           O  
ATOM   3154  H   ASP A 195     -23.851   6.060 -56.616  1.00  0.00           H  
ATOM   3155  HA  ASP A 195     -25.193   7.021 -58.940  1.00  0.00           H  
ATOM   3156 1HB  ASP A 195     -24.318   4.251 -58.064  1.00  0.00           H  
ATOM   3157 2HB  ASP A 195     -25.131   4.522 -59.599  1.00  0.00           H  
ATOM   3158  N   VAL A 196     -27.015   5.110 -56.944  1.00  0.00           N  
ATOM   3159  CA  VAL A 196     -28.402   4.784 -56.631  1.00  0.00           C  
ATOM   3160  C   VAL A 196     -29.170   6.039 -56.240  1.00  0.00           C  
ATOM   3161  O   VAL A 196     -30.335   6.211 -56.619  1.00  0.00           O  
ATOM   3162  CB  VAL A 196     -28.470   3.760 -55.482  1.00  0.00           C  
ATOM   3163  CG1 VAL A 196     -29.914   3.521 -55.067  1.00  0.00           C  
ATOM   3164  CG2 VAL A 196     -27.809   2.458 -55.908  1.00  0.00           C  
ATOM   3165  H   VAL A 196     -26.283   4.782 -56.331  1.00  0.00           H  
ATOM   3166  HA  VAL A 196     -28.862   4.344 -57.517  1.00  0.00           H  
ATOM   3167  HB  VAL A 196     -27.950   4.167 -54.615  1.00  0.00           H  
ATOM   3168 1HG1 VAL A 196     -29.943   2.796 -54.254  1.00  0.00           H  
ATOM   3169 2HG1 VAL A 196     -30.356   4.459 -54.732  1.00  0.00           H  
ATOM   3170 3HG1 VAL A 196     -30.478   3.135 -55.917  1.00  0.00           H  
ATOM   3171 1HG2 VAL A 196     -27.860   1.740 -55.091  1.00  0.00           H  
ATOM   3172 2HG2 VAL A 196     -28.327   2.056 -56.779  1.00  0.00           H  
ATOM   3173 3HG2 VAL A 196     -26.765   2.647 -56.160  1.00  0.00           H  
ATOM   3174  N   MET A 197     -28.534   6.934 -55.480  1.00  0.00           N  
ATOM   3175  CA  MET A 197     -29.165   8.203 -55.129  1.00  0.00           C  
ATOM   3176  C   MET A 197     -29.660   8.942 -56.365  1.00  0.00           C  
ATOM   3177  O   MET A 197     -30.775   9.478 -56.371  1.00  0.00           O  
ATOM   3178  CB  MET A 197     -28.187   9.076 -54.344  1.00  0.00           C  
ATOM   3179  CG  MET A 197     -27.944   8.620 -52.912  1.00  0.00           C  
ATOM   3180  SD  MET A 197     -29.370   8.898 -51.844  1.00  0.00           S  
ATOM   3181  CE  MET A 197     -29.301  10.676 -51.643  1.00  0.00           C  
ATOM   3182  H   MET A 197     -27.604   6.736 -55.139  1.00  0.00           H  
ATOM   3183  HA  MET A 197     -30.032   7.996 -54.503  1.00  0.00           H  
ATOM   3184 1HB  MET A 197     -27.226   9.095 -54.856  1.00  0.00           H  
ATOM   3185 2HB  MET A 197     -28.561  10.100 -54.311  1.00  0.00           H  
ATOM   3186 1HG  MET A 197     -27.710   7.556 -52.905  1.00  0.00           H  
ATOM   3187 2HG  MET A 197     -27.093   9.160 -52.498  1.00  0.00           H  
ATOM   3188 1HE  MET A 197     -30.122  11.002 -51.003  1.00  0.00           H  
ATOM   3189 2HE  MET A 197     -28.351  10.954 -51.185  1.00  0.00           H  
ATOM   3190 3HE  MET A 197     -29.388  11.156 -52.618  1.00  0.00           H  
ATOM   3191  N   LEU A 198     -28.846   8.989 -57.423  1.00  0.00           N  
ATOM   3192  CA  LEU A 198     -29.275   9.648 -58.652  1.00  0.00           C  
ATOM   3193  C   LEU A 198     -30.552   9.027 -59.203  1.00  0.00           C  
ATOM   3194  O   LEU A 198     -31.438   9.743 -59.685  1.00  0.00           O  
ATOM   3195  CB  LEU A 198     -28.166   9.569 -59.709  1.00  0.00           C  
ATOM   3196  CG  LEU A 198     -26.980  10.520 -59.501  1.00  0.00           C  
ATOM   3197  CD1 LEU A 198     -25.813  10.073 -60.371  1.00  0.00           C  
ATOM   3198  CD2 LEU A 198     -27.403  11.941 -59.841  1.00  0.00           C  
ATOM   3199  H   LEU A 198     -27.928   8.570 -57.384  1.00  0.00           H  
ATOM   3200  HA  LEU A 198     -29.475  10.696 -58.430  1.00  0.00           H  
ATOM   3201 1HB  LEU A 198     -27.776   8.552 -59.727  1.00  0.00           H  
ATOM   3202 2HB  LEU A 198     -28.599   9.787 -60.684  1.00  0.00           H  
ATOM   3203  HG  LEU A 198     -26.656  10.476 -58.461  1.00  0.00           H  
ATOM   3204 1HD1 LEU A 198     -24.970  10.748 -60.224  1.00  0.00           H  
ATOM   3205 2HD1 LEU A 198     -25.517   9.061 -60.094  1.00  0.00           H  
ATOM   3206 3HD1 LEU A 198     -26.113  10.091 -61.419  1.00  0.00           H  
ATOM   3207 1HD2 LEU A 198     -26.561  12.617 -59.693  1.00  0.00           H  
ATOM   3208 2HD2 LEU A 198     -27.726  11.986 -60.881  1.00  0.00           H  
ATOM   3209 3HD2 LEU A 198     -28.226  12.240 -59.192  1.00  0.00           H  
ATOM   3210  N   LYS A 199     -30.664   7.700 -59.143  1.00  0.00           N  
ATOM   3211  CA  LYS A 199     -31.818   7.032 -59.739  1.00  0.00           C  
ATOM   3212  C   LYS A 199     -33.055   7.146 -58.854  1.00  0.00           C  
ATOM   3213  O   LYS A 199     -34.185   7.105 -59.354  1.00  0.00           O  
ATOM   3214  CB  LYS A 199     -31.487   5.571 -60.031  1.00  0.00           C  
ATOM   3215  CG  LYS A 199     -30.305   5.403 -60.973  1.00  0.00           C  
ATOM   3216  CD  LYS A 199     -30.521   6.182 -62.265  1.00  0.00           C  
ATOM   3217  CE  LYS A 199     -31.759   5.709 -63.010  1.00  0.00           C  
ATOM   3218  NZ  LYS A 199     -31.935   6.426 -64.304  1.00  0.00           N  
ATOM   3219  H   LYS A 199     -29.956   7.143 -58.687  1.00  0.00           H  
ATOM   3220  HA  LYS A 199     -32.047   7.518 -60.688  1.00  0.00           H  
ATOM   3221 1HB  LYS A 199     -31.262   5.055 -59.097  1.00  0.00           H  
ATOM   3222 2HB  LYS A 199     -32.355   5.082 -60.474  1.00  0.00           H  
ATOM   3223 1HG  LYS A 199     -29.397   5.763 -60.487  1.00  0.00           H  
ATOM   3224 2HG  LYS A 199     -30.175   4.347 -61.210  1.00  0.00           H  
ATOM   3225 1HD  LYS A 199     -30.634   7.242 -62.035  1.00  0.00           H  
ATOM   3226 2HD  LYS A 199     -29.655   6.058 -62.914  1.00  0.00           H  
ATOM   3227 1HE  LYS A 199     -31.680   4.641 -63.207  1.00  0.00           H  
ATOM   3228 2HE  LYS A 199     -32.643   5.877 -62.393  1.00  0.00           H  
ATOM   3229 1HZ  LYS A 199     -32.766   6.086 -64.768  1.00  0.00           H  
ATOM   3230 2HZ  LYS A 199     -32.029   7.417 -64.130  1.00  0.00           H  
ATOM   3231 3HZ  LYS A 199     -31.131   6.263 -64.891  1.00  0.00           H  
ATOM   3232  N   LEU A 200     -32.863   7.278 -57.539  1.00  0.00           N  
ATOM   3233  CA  LEU A 200     -34.003   7.472 -56.647  1.00  0.00           C  
ATOM   3234  C   LEU A 200     -34.537   8.896 -56.733  1.00  0.00           C  
ATOM   3235  O   LEU A 200     -35.730   9.131 -56.508  1.00  0.00           O  
ATOM   3236  CB  LEU A 200     -33.603   7.158 -55.200  1.00  0.00           C  
ATOM   3237  CG  LEU A 200     -33.228   5.697 -54.916  1.00  0.00           C  
ATOM   3238  CD1 LEU A 200     -32.645   5.586 -53.514  1.00  0.00           C  
ATOM   3239  CD2 LEU A 200     -34.461   4.818 -55.066  1.00  0.00           C  
ATOM   3240  H   LEU A 200     -31.932   7.245 -57.148  1.00  0.00           H  
ATOM   3241  HA  LEU A 200     -34.798   6.790 -56.948  1.00  0.00           H  
ATOM   3242 1HB  LEU A 200     -32.747   7.777 -54.933  1.00  0.00           H  
ATOM   3243 2HB  LEU A 200     -34.433   7.421 -54.545  1.00  0.00           H  
ATOM   3244  HG  LEU A 200     -32.463   5.374 -55.621  1.00  0.00           H  
ATOM   3245 1HD1 LEU A 200     -32.378   4.548 -53.311  1.00  0.00           H  
ATOM   3246 2HD1 LEU A 200     -31.753   6.209 -53.440  1.00  0.00           H  
ATOM   3247 3HD1 LEU A 200     -33.383   5.920 -52.785  1.00  0.00           H  
ATOM   3248 1HD2 LEU A 200     -34.195   3.780 -54.864  1.00  0.00           H  
ATOM   3249 2HD2 LEU A 200     -35.226   5.141 -54.360  1.00  0.00           H  
ATOM   3250 3HD2 LEU A 200     -34.847   4.903 -56.082  1.00  0.00           H  
ATOM   3251  N   ILE A 201     -33.671   9.859 -57.054  1.00  0.00           N  
ATOM   3252  CA  ILE A 201     -34.109  11.249 -57.145  1.00  0.00           C  
ATOM   3253  C   ILE A 201     -34.727  11.524 -58.509  1.00  0.00           C  
ATOM   3254  O   ILE A 201     -35.752  12.207 -58.616  1.00  0.00           O  
ATOM   3255  CB  ILE A 201     -32.938  12.216 -56.902  1.00  0.00           C  
ATOM   3256  CG1 ILE A 201     -32.415  12.074 -55.470  1.00  0.00           C  
ATOM   3257  CG2 ILE A 201     -33.365  13.649 -57.176  1.00  0.00           C  
ATOM   3258  CD1 ILE A 201     -31.061  12.710 -55.246  1.00  0.00           C  
ATOM   3259  H   ILE A 201     -32.703   9.636 -57.237  1.00  0.00           H  
ATOM   3260  HA  ILE A 201     -34.863  11.424 -56.379  1.00  0.00           H  
ATOM   3261  HB  ILE A 201     -32.110  11.960 -57.564  1.00  0.00           H  
ATOM   3262 1HG1 ILE A 201     -33.124  12.529 -54.777  1.00  0.00           H  
ATOM   3263 2HG1 ILE A 201     -32.341  11.017 -55.211  1.00  0.00           H  
ATOM   3264 1HG2 ILE A 201     -32.525  14.320 -56.998  1.00  0.00           H  
ATOM   3265 2HG2 ILE A 201     -33.689  13.740 -58.212  1.00  0.00           H  
ATOM   3266 3HG2 ILE A 201     -34.189  13.916 -56.513  1.00  0.00           H  
ATOM   3267 1HD1 ILE A 201     -30.759  12.567 -54.208  1.00  0.00           H  
ATOM   3268 2HD1 ILE A 201     -30.328  12.243 -55.905  1.00  0.00           H  
ATOM   3269 3HD1 ILE A 201     -31.120  13.775 -55.463  1.00  0.00           H  
ATOM   3270  N   SER A 202     -34.123  10.996 -59.569  1.00  0.00           N  
ATOM   3271  CA  SER A 202     -34.630  11.189 -60.922  1.00  0.00           C  
ATOM   3272  C   SER A 202     -35.956  10.462 -61.126  1.00  0.00           C  
ATOM   3273  O   SER A 202     -36.624  10.638 -62.146  1.00  0.00           O  
ATOM   3274  OXT SER A 202     -36.361   9.707 -60.286  1.00  0.00           O  
ATOM   3275  CB  SER A 202     -33.613  10.697 -61.934  1.00  0.00           C  
ATOM   3276  OG  SER A 202     -34.100  10.831 -63.241  1.00  0.00           O  
ATOM   3277  H   SER A 202     -33.288  10.444 -59.430  1.00  0.00           H  
ATOM   3278  HA  SER A 202     -34.798  12.255 -61.080  1.00  0.00           H  
ATOM   3279 1HB  SER A 202     -32.689  11.266 -61.827  1.00  0.00           H  
ATOM   3280 2HB  SER A 202     -33.378   9.652 -61.735  1.00  0.00           H  
ATOM   3281  HG  SER A 202     -34.911  10.319 -63.274  1.00  0.00           H  
TER                                                                             
ATOM   3283  N   THR B   1     -59.059  57.196 -54.846  1.00  0.00           N  
ATOM   3284  CA  THR B   1     -59.016  56.233 -55.939  1.00  0.00           C  
ATOM   3285  C   THR B   1     -57.672  55.517 -55.993  1.00  0.00           C  
ATOM   3286  O   THR B   1     -56.643  56.127 -56.284  1.00  0.00           O  
ATOM   3287  CB  THR B   1     -59.293  56.915 -57.291  1.00  0.00           C  
ATOM   3288  OG1 THR B   1     -60.577  57.552 -57.254  1.00  0.00           O  
ATOM   3289  CG2 THR B   1     -59.270  55.895 -58.419  1.00  0.00           C  
ATOM   3290 1H   THR B   1     -59.221  58.111 -55.214  1.00  0.00           H  
ATOM   3291 2H   THR B   1     -59.796  56.955 -54.217  1.00  0.00           H  
ATOM   3292 3H   THR B   1     -58.185  57.184 -54.358  1.00  0.00           H  
ATOM   3293  HA  THR B   1     -59.787  55.482 -55.759  1.00  0.00           H  
ATOM   3294  HB  THR B   1     -58.532  57.672 -57.478  1.00  0.00           H  
ATOM   3295  HG1 THR B   1     -60.995  57.379 -56.406  1.00  0.00           H  
ATOM   3296 1HG2 THR B   1     -59.468  56.395 -59.367  1.00  0.00           H  
ATOM   3297 2HG2 THR B   1     -58.292  55.417 -58.457  1.00  0.00           H  
ATOM   3298 3HG2 THR B   1     -60.036  55.140 -58.242  1.00  0.00           H  
ATOM   3299  N   GLU B   2     -57.687  54.219 -55.709  1.00  0.00           N  
ATOM   3300  CA  GLU B   2     -56.459  53.435 -55.648  1.00  0.00           C  
ATOM   3301  C   GLU B   2     -55.770  53.383 -57.005  1.00  0.00           C  
ATOM   3302  O   GLU B   2     -54.543  53.342 -57.088  1.00  0.00           O  
ATOM   3303  CB  GLU B   2     -56.758  52.015 -55.162  1.00  0.00           C  
ATOM   3304  CG  GLU B   2     -57.092  51.915 -53.680  1.00  0.00           C  
ATOM   3305  CD  GLU B   2     -58.558  52.100 -53.399  1.00  0.00           C  
ATOM   3306  OE1 GLU B   2     -59.249  52.598 -54.254  1.00  0.00           O  
ATOM   3307  OE2 GLU B   2     -58.986  51.741 -52.326  1.00  0.00           O  
ATOM   3308  H   GLU B   2     -58.571  53.764 -55.532  1.00  0.00           H  
ATOM   3309  HA  GLU B   2     -55.776  53.917 -54.949  1.00  0.00           H  
ATOM   3310 1HB  GLU B   2     -57.598  51.606 -55.722  1.00  0.00           H  
ATOM   3311 2HB  GLU B   2     -55.894  51.376 -55.352  1.00  0.00           H  
ATOM   3312 1HG  GLU B   2     -56.784  50.938 -53.313  1.00  0.00           H  
ATOM   3313 2HG  GLU B   2     -56.526  52.672 -53.139  1.00  0.00           H  
ATOM   3314  N   GLU B   3     -56.567  53.384 -58.068  1.00  0.00           N  
ATOM   3315  CA  GLU B   3     -56.035  53.356 -59.425  1.00  0.00           C  
ATOM   3316  C   GLU B   3     -55.079  54.517 -59.666  1.00  0.00           C  
ATOM   3317  O   GLU B   3     -53.963  54.326 -60.147  1.00  0.00           O  
ATOM   3318  CB  GLU B   3     -57.174  53.399 -60.446  1.00  0.00           C  
ATOM   3319  CG  GLU B   3     -56.717  53.386 -61.898  1.00  0.00           C  
ATOM   3320  CD  GLU B   3     -57.860  53.471 -62.871  1.00  0.00           C  
ATOM   3321  OE1 GLU B   3     -58.985  53.362 -62.447  1.00  0.00           O  
ATOM   3322  OE2 GLU B   3     -57.607  53.642 -64.041  1.00  0.00           O  
ATOM   3323  H   GLU B   3     -57.568  53.404 -57.933  1.00  0.00           H  
ATOM   3324  HA  GLU B   3     -55.471  52.431 -59.556  1.00  0.00           H  
ATOM   3325 1HB  GLU B   3     -57.831  52.542 -60.295  1.00  0.00           H  
ATOM   3326 2HB  GLU B   3     -57.769  54.299 -60.290  1.00  0.00           H  
ATOM   3327 1HG  GLU B   3     -56.051  54.232 -62.065  1.00  0.00           H  
ATOM   3328 2HG  GLU B   3     -56.154  52.473 -62.083  1.00  0.00           H  
ATOM   3329  N   LYS B   4     -55.526  55.722 -59.331  1.00  0.00           N  
ATOM   3330  CA  LYS B   4     -54.748  56.929 -59.591  1.00  0.00           C  
ATOM   3331  C   LYS B   4     -53.520  56.998 -58.691  1.00  0.00           C  
ATOM   3332  O   LYS B   4     -52.470  57.497 -59.095  1.00  0.00           O  
ATOM   3333  CB  LYS B   4     -55.611  58.175 -59.398  1.00  0.00           C  
ATOM   3334  CG  LYS B   4     -56.690  58.363 -60.456  1.00  0.00           C  
ATOM   3335  CD  LYS B   4     -57.511  59.616 -60.193  1.00  0.00           C  
ATOM   3336  CE  LYS B   4     -58.591  59.804 -61.249  1.00  0.00           C  
ATOM   3337  NZ  LYS B   4     -59.411  61.021 -60.995  1.00  0.00           N  
ATOM   3338  H   LYS B   4     -56.427  55.807 -58.883  1.00  0.00           H  
ATOM   3339  HA  LYS B   4     -54.398  56.898 -60.623  1.00  0.00           H  
ATOM   3340 1HB  LYS B   4     -56.100  58.133 -58.425  1.00  0.00           H  
ATOM   3341 2HB  LYS B   4     -54.977  59.062 -59.408  1.00  0.00           H  
ATOM   3342 1HG  LYS B   4     -56.227  58.443 -61.440  1.00  0.00           H  
ATOM   3343 2HG  LYS B   4     -57.353  57.498 -60.456  1.00  0.00           H  
ATOM   3344 1HD  LYS B   4     -57.984  59.542 -59.212  1.00  0.00           H  
ATOM   3345 2HD  LYS B   4     -56.857  60.487 -60.197  1.00  0.00           H  
ATOM   3346 1HE  LYS B   4     -58.127  59.891 -62.230  1.00  0.00           H  
ATOM   3347 2HE  LYS B   4     -59.247  58.933 -61.256  1.00  0.00           H  
ATOM   3348 1HZ  LYS B   4     -60.114  61.107 -61.716  1.00  0.00           H  
ATOM   3349 2HZ  LYS B   4     -59.861  60.942 -60.094  1.00  0.00           H  
ATOM   3350 3HZ  LYS B   4     -58.816  61.836 -61.004  1.00  0.00           H  
ATOM   3351  N   ILE B   5     -53.661  56.493 -57.468  1.00  0.00           N  
ATOM   3352  CA  ILE B   5     -52.537  56.402 -56.545  1.00  0.00           C  
ATOM   3353  C   ILE B   5     -51.490  55.415 -57.046  1.00  0.00           C  
ATOM   3354  O   ILE B   5     -50.288  55.658 -56.931  1.00  0.00           O  
ATOM   3355  CB  ILE B   5     -53.011  55.981 -55.143  1.00  0.00           C  
ATOM   3356  CG1 ILE B   5     -53.885  57.074 -54.523  1.00  0.00           C  
ATOM   3357  CG2 ILE B   5     -51.820  55.675 -54.248  1.00  0.00           C  
ATOM   3358  CD1 ILE B   5     -54.636  56.631 -53.288  1.00  0.00           C  
ATOM   3359  H   ILE B   5     -54.568  56.164 -57.174  1.00  0.00           H  
ATOM   3360  HA  ILE B   5     -52.062  57.382 -56.480  1.00  0.00           H  
ATOM   3361  HB  ILE B   5     -53.633  55.090 -55.222  1.00  0.00           H  
ATOM   3362 1HG1 ILE B   5     -53.262  57.929 -54.255  1.00  0.00           H  
ATOM   3363 2HG1 ILE B   5     -54.612  57.419 -55.258  1.00  0.00           H  
ATOM   3364 1HG2 ILE B   5     -52.173  55.379 -53.260  1.00  0.00           H  
ATOM   3365 2HG2 ILE B   5     -51.238  54.865 -54.683  1.00  0.00           H  
ATOM   3366 3HG2 ILE B   5     -51.194  56.564 -54.159  1.00  0.00           H  
ATOM   3367 1HD1 ILE B   5     -55.232  57.461 -52.907  1.00  0.00           H  
ATOM   3368 2HD1 ILE B   5     -55.292  55.798 -53.542  1.00  0.00           H  
ATOM   3369 3HD1 ILE B   5     -53.926  56.316 -52.525  1.00  0.00           H  
ATOM   3370  N   ALA B   6     -51.953  54.302 -57.603  1.00  0.00           N  
ATOM   3371  CA  ALA B   6     -51.058  53.308 -58.185  1.00  0.00           C  
ATOM   3372  C   ALA B   6     -50.318  53.873 -59.391  1.00  0.00           C  
ATOM   3373  O   ALA B   6     -49.155  53.548 -59.625  1.00  0.00           O  
ATOM   3374  CB  ALA B   6     -51.838  52.062 -58.580  1.00  0.00           C  
ATOM   3375  H   ALA B   6     -52.949  54.139 -57.622  1.00  0.00           H  
ATOM   3376  HA  ALA B   6     -50.313  53.033 -57.439  1.00  0.00           H  
ATOM   3377 1HB  ALA B   6     -51.158  51.329 -59.014  1.00  0.00           H  
ATOM   3378 2HB  ALA B   6     -52.314  51.636 -57.697  1.00  0.00           H  
ATOM   3379 3HB  ALA B   6     -52.600  52.326 -59.310  1.00  0.00           H  
ATOM   3380  N   LYS B   7     -50.999  54.722 -60.153  1.00  0.00           N  
ATOM   3381  CA  LYS B   7     -50.376  55.417 -61.272  1.00  0.00           C  
ATOM   3382  C   LYS B   7     -49.271  56.352 -60.793  1.00  0.00           C  
ATOM   3383  O   LYS B   7     -48.219  56.460 -61.425  1.00  0.00           O  
ATOM   3384  CB  LYS B   7     -51.422  56.200 -62.067  1.00  0.00           C  
ATOM   3385  CG  LYS B   7     -52.342  55.335 -62.919  1.00  0.00           C  
ATOM   3386  CD  LYS B   7     -53.379  56.179 -63.642  1.00  0.00           C  
ATOM   3387  CE  LYS B   7     -54.272  55.322 -64.527  1.00  0.00           C  
ATOM   3388  NZ  LYS B   7     -55.343  56.123 -65.180  1.00  0.00           N  
ATOM   3389  H   LYS B   7     -51.974  54.891 -59.951  1.00  0.00           H  
ATOM   3390  HA  LYS B   7     -49.919  54.676 -61.929  1.00  0.00           H  
ATOM   3391 1HB  LYS B   7     -52.044  56.775 -61.381  1.00  0.00           H  
ATOM   3392 2HB  LYS B   7     -50.921  56.908 -62.728  1.00  0.00           H  
ATOM   3393 1HG  LYS B   7     -51.751  54.791 -63.657  1.00  0.00           H  
ATOM   3394 2HG  LYS B   7     -52.852  54.612 -62.284  1.00  0.00           H  
ATOM   3395 1HD  LYS B   7     -54.000  56.700 -62.911  1.00  0.00           H  
ATOM   3396 2HD  LYS B   7     -52.877  56.922 -64.260  1.00  0.00           H  
ATOM   3397 1HE  LYS B   7     -53.670  54.847 -65.300  1.00  0.00           H  
ATOM   3398 2HE  LYS B   7     -54.737  54.539 -63.928  1.00  0.00           H  
ATOM   3399 1HZ  LYS B   7     -55.912  55.520 -65.757  1.00  0.00           H  
ATOM   3400 2HZ  LYS B   7     -55.921  56.553 -64.471  1.00  0.00           H  
ATOM   3401 3HZ  LYS B   7     -54.925  56.840 -65.756  1.00  0.00           H  
ATOM   3402  N   GLU B   8     -49.517  57.027 -59.676  1.00  0.00           N  
ATOM   3403  CA  GLU B   8     -48.500  57.856 -59.043  1.00  0.00           C  
ATOM   3404  C   GLU B   8     -47.332  57.014 -58.546  1.00  0.00           C  
ATOM   3405  O   GLU B   8     -46.172  57.406 -58.675  1.00  0.00           O  
ATOM   3406  CB  GLU B   8     -49.104  58.645 -57.879  1.00  0.00           C  
ATOM   3407  CG  GLU B   8     -50.008  59.795 -58.300  1.00  0.00           C  
ATOM   3408  CD  GLU B   8     -49.284  60.846 -59.097  1.00  0.00           C  
ATOM   3409  OE1 GLU B   8     -48.158  61.139 -58.772  1.00  0.00           O  
ATOM   3410  OE2 GLU B   8     -49.858  61.356 -60.029  1.00  0.00           O  
ATOM   3411  H   GLU B   8     -50.433  56.963 -59.254  1.00  0.00           H  
ATOM   3412  HA  GLU B   8     -48.113  58.555 -59.783  1.00  0.00           H  
ATOM   3413 1HB  GLU B   8     -49.689  57.975 -57.249  1.00  0.00           H  
ATOM   3414 2HB  GLU B   8     -48.305  59.057 -57.264  1.00  0.00           H  
ATOM   3415 1HG  GLU B   8     -50.827  59.400 -58.901  1.00  0.00           H  
ATOM   3416 2HG  GLU B   8     -50.435  60.253 -57.410  1.00  0.00           H  
ATOM   3417  N   ILE B   9     -47.645  55.853 -57.979  1.00  0.00           N  
ATOM   3418  CA  ILE B   9     -46.620  54.911 -57.547  1.00  0.00           C  
ATOM   3419  C   ILE B   9     -45.752  54.467 -58.717  1.00  0.00           C  
ATOM   3420  O   ILE B   9     -44.528  54.402 -58.607  1.00  0.00           O  
ATOM   3421  CB  ILE B   9     -47.255  53.676 -56.881  1.00  0.00           C  
ATOM   3422  CG1 ILE B   9     -47.766  54.030 -55.481  1.00  0.00           C  
ATOM   3423  CG2 ILE B   9     -46.253  52.534 -56.812  1.00  0.00           C  
ATOM   3424  CD1 ILE B   9     -48.646  52.964 -54.866  1.00  0.00           C  
ATOM   3425  H   ILE B   9     -48.618  55.619 -57.842  1.00  0.00           H  
ATOM   3426  HA  ILE B   9     -45.971  55.410 -56.827  1.00  0.00           H  
ATOM   3427  HB  ILE B   9     -48.120  53.355 -57.459  1.00  0.00           H  
ATOM   3428 1HG1 ILE B   9     -46.919  54.198 -54.816  1.00  0.00           H  
ATOM   3429 2HG1 ILE B   9     -48.336  54.957 -55.525  1.00  0.00           H  
ATOM   3430 1HG2 ILE B   9     -46.717  51.670 -56.338  1.00  0.00           H  
ATOM   3431 2HG2 ILE B   9     -45.935  52.268 -57.820  1.00  0.00           H  
ATOM   3432 3HG2 ILE B   9     -45.385  52.845 -56.230  1.00  0.00           H  
ATOM   3433 1HD1 ILE B   9     -48.969  53.287 -53.876  1.00  0.00           H  
ATOM   3434 2HD1 ILE B   9     -49.519  52.804 -55.499  1.00  0.00           H  
ATOM   3435 3HD1 ILE B   9     -48.085  52.035 -54.778  1.00  0.00           H  
ATOM   3436  N   SER B  10     -46.393  54.162 -59.841  1.00  0.00           N  
ATOM   3437  CA  SER B  10     -45.678  53.796 -61.057  1.00  0.00           C  
ATOM   3438  C   SER B  10     -44.740  54.911 -61.499  1.00  0.00           C  
ATOM   3439  O   SER B  10     -43.579  54.666 -61.829  1.00  0.00           O  
ATOM   3440  CB  SER B  10     -46.661  53.478 -62.166  1.00  0.00           C  
ATOM   3441  OG  SER B  10     -45.991  53.139 -63.349  1.00  0.00           O  
ATOM   3442  H   SER B  10     -47.404  54.182 -59.852  1.00  0.00           H  
ATOM   3443  HA  SER B  10     -45.069  52.916 -60.848  1.00  0.00           H  
ATOM   3444 1HB  SER B  10     -47.302  52.652 -61.858  1.00  0.00           H  
ATOM   3445 2HB  SER B  10     -47.302  54.342 -62.341  1.00  0.00           H  
ATOM   3446  HG  SER B  10     -46.060  53.907 -63.922  1.00  0.00           H  
ATOM   3447  N   ARG B  11     -45.250  56.138 -61.508  1.00  0.00           N  
ATOM   3448  CA  ARG B  11     -44.450  57.299 -61.880  1.00  0.00           C  
ATOM   3449  C   ARG B  11     -43.223  57.431 -60.985  1.00  0.00           C  
ATOM   3450  O   ARG B  11     -42.115  57.665 -61.465  1.00  0.00           O  
ATOM   3451  CB  ARG B  11     -45.278  58.572 -61.791  1.00  0.00           C  
ATOM   3452  CG  ARG B  11     -44.544  59.841 -62.190  1.00  0.00           C  
ATOM   3453  CD  ARG B  11     -45.387  61.049 -61.992  1.00  0.00           C  
ATOM   3454  NE  ARG B  11     -45.719  61.253 -60.591  1.00  0.00           N  
ATOM   3455  CZ  ARG B  11     -44.868  61.732 -59.665  1.00  0.00           C  
ATOM   3456  NH1 ARG B  11     -43.638  62.050 -60.003  1.00  0.00           N  
ATOM   3457  NH2 ARG B  11     -45.268  61.882 -58.414  1.00  0.00           N  
ATOM   3458  H   ARG B  11     -46.217  56.270 -61.249  1.00  0.00           H  
ATOM   3459  HA  ARG B  11     -44.098  57.163 -62.902  1.00  0.00           H  
ATOM   3460 1HB  ARG B  11     -46.153  58.480 -62.434  1.00  0.00           H  
ATOM   3461 2HB  ARG B  11     -45.634  58.704 -60.770  1.00  0.00           H  
ATOM   3462 1HG  ARG B  11     -43.644  59.948 -61.585  1.00  0.00           H  
ATOM   3463 2HG  ARG B  11     -44.268  59.787 -63.244  1.00  0.00           H  
ATOM   3464 1HD  ARG B  11     -44.850  61.928 -62.348  1.00  0.00           H  
ATOM   3465 2HD  ARG B  11     -46.315  60.940 -62.551  1.00  0.00           H  
ATOM   3466  HE  ARG B  11     -46.657  61.021 -60.293  1.00  0.00           H  
ATOM   3467 1HH1 ARG B  11     -43.331  61.935 -60.960  1.00  0.00           H  
ATOM   3468 2HH1 ARG B  11     -42.999  62.408 -59.309  1.00  0.00           H  
ATOM   3469 1HH2 ARG B  11     -46.214  61.637 -58.153  1.00  0.00           H  
ATOM   3470 2HH2 ARG B  11     -44.630  62.240 -57.720  1.00  0.00           H  
ATOM   3471  N   ILE B  12     -43.431  57.284 -59.680  1.00  0.00           N  
ATOM   3472  CA  ILE B  12     -42.340  57.372 -58.717  1.00  0.00           C  
ATOM   3473  C   ILE B  12     -41.281  56.311 -58.985  1.00  0.00           C  
ATOM   3474  O   ILE B  12     -40.086  56.605 -58.999  1.00  0.00           O  
ATOM   3475  CB  ILE B  12     -42.867  57.219 -57.277  1.00  0.00           C  
ATOM   3476  CG1 ILE B  12     -43.700  58.440 -56.880  1.00  0.00           C  
ATOM   3477  CG2 ILE B  12     -41.711  57.021 -56.308  1.00  0.00           C  
ATOM   3478  CD1 ILE B  12     -44.513  58.243 -55.622  1.00  0.00           C  
ATOM   3479  H   ILE B  12     -44.369  57.105 -59.348  1.00  0.00           H  
ATOM   3480  HA  ILE B  12     -41.866  58.347 -58.820  1.00  0.00           H  
ATOM   3481  HB  ILE B  12     -43.527  56.354 -57.222  1.00  0.00           H  
ATOM   3482 1HG1 ILE B  12     -43.042  59.296 -56.732  1.00  0.00           H  
ATOM   3483 2HG1 ILE B  12     -44.384  58.692 -57.693  1.00  0.00           H  
ATOM   3484 1HG2 ILE B  12     -42.100  56.916 -55.296  1.00  0.00           H  
ATOM   3485 2HG2 ILE B  12     -41.159  56.123 -56.578  1.00  0.00           H  
ATOM   3486 3HG2 ILE B  12     -41.047  57.883 -56.353  1.00  0.00           H  
ATOM   3487 1HD1 ILE B  12     -45.077  59.151 -55.407  1.00  0.00           H  
ATOM   3488 2HD1 ILE B  12     -45.205  57.412 -55.764  1.00  0.00           H  
ATOM   3489 3HD1 ILE B  12     -43.847  58.024 -54.789  1.00  0.00           H  
ATOM   3490  N   ALA B  13     -41.726  55.078 -59.199  1.00  0.00           N  
ATOM   3491  CA  ALA B  13     -40.815  53.969 -59.459  1.00  0.00           C  
ATOM   3492  C   ALA B  13     -40.015  54.201 -60.734  1.00  0.00           C  
ATOM   3493  O   ALA B  13     -38.809  53.957 -60.774  1.00  0.00           O  
ATOM   3494  CB  ALA B  13     -41.586  52.660 -59.551  1.00  0.00           C  
ATOM   3495  H   ALA B  13     -42.721  54.903 -59.181  1.00  0.00           H  
ATOM   3496  HA  ALA B  13     -40.108  53.901 -58.632  1.00  0.00           H  
ATOM   3497 1HB  ALA B  13     -40.893  51.841 -59.744  1.00  0.00           H  
ATOM   3498 2HB  ALA B  13     -42.107  52.479 -58.610  1.00  0.00           H  
ATOM   3499 3HB  ALA B  13     -42.312  52.721 -60.361  1.00  0.00           H  
ATOM   3500  N   GLU B  14     -40.692  54.673 -61.774  1.00  0.00           N  
ATOM   3501  CA  GLU B  14     -40.050  54.923 -63.059  1.00  0.00           C  
ATOM   3502  C   GLU B  14     -39.020  56.040 -62.953  1.00  0.00           C  
ATOM   3503  O   GLU B  14     -37.931  55.950 -63.518  1.00  0.00           O  
ATOM   3504  CB  GLU B  14     -41.095  55.275 -64.120  1.00  0.00           C  
ATOM   3505  CG  GLU B  14     -41.949  54.102 -64.576  1.00  0.00           C  
ATOM   3506  CD  GLU B  14     -41.137  52.982 -65.166  1.00  0.00           C  
ATOM   3507  OE1 GLU B  14     -40.313  53.249 -66.008  1.00  0.00           O  
ATOM   3508  OE2 GLU B  14     -41.340  51.857 -64.773  1.00  0.00           O  
ATOM   3509  H   GLU B  14     -41.679  54.864 -61.673  1.00  0.00           H  
ATOM   3510  HA  GLU B  14     -39.523  54.016 -63.363  1.00  0.00           H  
ATOM   3511 1HB  GLU B  14     -41.762  56.044 -63.730  1.00  0.00           H  
ATOM   3512 2HB  GLU B  14     -40.596  55.689 -64.997  1.00  0.00           H  
ATOM   3513 1HG  GLU B  14     -42.509  53.720 -63.724  1.00  0.00           H  
ATOM   3514 2HG  GLU B  14     -42.664  54.453 -65.319  1.00  0.00           H  
ATOM   3515  N   GLU B  15     -39.373  57.094 -62.225  1.00  0.00           N  
ATOM   3516  CA  GLU B  15     -38.474  58.224 -62.026  1.00  0.00           C  
ATOM   3517  C   GLU B  15     -37.218  57.801 -61.276  1.00  0.00           C  
ATOM   3518  O   GLU B  15     -36.105  58.180 -61.644  1.00  0.00           O  
ATOM   3519  CB  GLU B  15     -39.183  59.343 -61.261  1.00  0.00           C  
ATOM   3520  CG  GLU B  15     -38.326  60.577 -61.014  1.00  0.00           C  
ATOM   3521  CD  GLU B  15     -39.067  61.668 -60.291  1.00  0.00           C  
ATOM   3522  OE1 GLU B  15     -40.257  61.544 -60.128  1.00  0.00           O  
ATOM   3523  OE2 GLU B  15     -38.440  62.625 -59.903  1.00  0.00           O  
ATOM   3524  H   GLU B  15     -40.289  57.114 -61.800  1.00  0.00           H  
ATOM   3525  HA  GLU B  15     -38.164  58.596 -63.003  1.00  0.00           H  
ATOM   3526 1HB  GLU B  15     -40.069  59.657 -61.816  1.00  0.00           H  
ATOM   3527 2HB  GLU B  15     -39.517  58.968 -60.294  1.00  0.00           H  
ATOM   3528 1HG  GLU B  15     -37.457  60.290 -60.424  1.00  0.00           H  
ATOM   3529 2HG  GLU B  15     -37.972  60.958 -61.971  1.00  0.00           H  
ATOM   3530  N   SER B  16     -37.400  57.014 -60.221  1.00  0.00           N  
ATOM   3531  CA  SER B  16     -36.280  56.511 -59.436  1.00  0.00           C  
ATOM   3532  C   SER B  16     -35.340  55.672 -60.291  1.00  0.00           C  
ATOM   3533  O   SER B  16     -34.124  55.864 -60.266  1.00  0.00           O  
ATOM   3534  CB  SER B  16     -36.788  55.685 -58.270  1.00  0.00           C  
ATOM   3535  OG  SER B  16     -35.724  55.184 -57.508  1.00  0.00           O  
ATOM   3536  H   SER B  16     -38.340  56.757 -59.956  1.00  0.00           H  
ATOM   3537  HA  SER B  16     -35.712  57.362 -59.057  1.00  0.00           H  
ATOM   3538 1HB  SER B  16     -37.431  56.301 -57.640  1.00  0.00           H  
ATOM   3539 2HB  SER B  16     -37.391  54.859 -58.645  1.00  0.00           H  
ATOM   3540  HG  SER B  16     -35.839  55.544 -56.625  1.00  0.00           H  
ATOM   3541  N   LYS B  17     -35.909  54.744 -61.052  1.00  0.00           N  
ATOM   3542  CA  LYS B  17     -35.122  53.868 -61.913  1.00  0.00           C  
ATOM   3543  C   LYS B  17     -34.382  54.665 -62.979  1.00  0.00           C  
ATOM   3544  O   LYS B  17     -33.236  54.360 -63.311  1.00  0.00           O  
ATOM   3545  CB  LYS B  17     -36.017  52.816 -62.569  1.00  0.00           C  
ATOM   3546  CG  LYS B  17     -36.557  51.763 -61.610  1.00  0.00           C  
ATOM   3547  CD  LYS B  17     -37.284  50.655 -62.358  1.00  0.00           C  
ATOM   3548  CE  LYS B  17     -38.553  51.172 -63.020  1.00  0.00           C  
ATOM   3549  NZ  LYS B  17     -39.304  50.086 -63.705  1.00  0.00           N  
ATOM   3550  H   LYS B  17     -36.914  54.640 -61.032  1.00  0.00           H  
ATOM   3551  HA  LYS B  17     -34.375  53.362 -61.300  1.00  0.00           H  
ATOM   3552 1HB  LYS B  17     -36.866  53.306 -63.044  1.00  0.00           H  
ATOM   3553 2HB  LYS B  17     -35.459  52.300 -63.351  1.00  0.00           H  
ATOM   3554 1HG  LYS B  17     -35.734  51.328 -61.044  1.00  0.00           H  
ATOM   3555 2HG  LYS B  17     -37.249  52.230 -60.910  1.00  0.00           H  
ATOM   3556 1HD  LYS B  17     -36.626  50.242 -63.125  1.00  0.00           H  
ATOM   3557 2HD  LYS B  17     -37.546  49.859 -61.662  1.00  0.00           H  
ATOM   3558 1HE  LYS B  17     -39.197  51.623 -62.266  1.00  0.00           H  
ATOM   3559 2HE  LYS B  17     -38.296  51.937 -63.752  1.00  0.00           H  
ATOM   3560 1HZ  LYS B  17     -40.137  50.470 -64.132  1.00  0.00           H  
ATOM   3561 2HZ  LYS B  17     -38.721  49.672 -64.419  1.00  0.00           H  
ATOM   3562 3HZ  LYS B  17     -39.565  49.379 -63.033  1.00  0.00           H  
ATOM   3563  N   LYS B  18     -35.043  55.686 -63.510  1.00  0.00           N  
ATOM   3564  CA  LYS B  18     -34.433  56.557 -64.510  1.00  0.00           C  
ATOM   3565  C   LYS B  18     -33.212  57.271 -63.946  1.00  0.00           C  
ATOM   3566  O   LYS B  18     -32.144  57.274 -64.561  1.00  0.00           O  
ATOM   3567  CB  LYS B  18     -35.449  57.578 -65.022  1.00  0.00           C  
ATOM   3568  CG  LYS B  18     -34.906  58.530 -66.081  1.00  0.00           C  
ATOM   3569  CD  LYS B  18     -35.987  59.473 -66.585  1.00  0.00           C  
ATOM   3570  CE  LYS B  18     -35.434  60.460 -67.601  1.00  0.00           C  
ATOM   3571  NZ  LYS B  18     -36.484  61.380 -68.114  1.00  0.00           N  
ATOM   3572  H   LYS B  18     -35.992  55.867 -63.217  1.00  0.00           H  
ATOM   3573  HA  LYS B  18     -34.100  55.943 -65.347  1.00  0.00           H  
ATOM   3574 1HB  LYS B  18     -36.306  57.057 -65.449  1.00  0.00           H  
ATOM   3575 2HB  LYS B  18     -35.813  58.180 -64.190  1.00  0.00           H  
ATOM   3576 1HG  LYS B  18     -34.090  59.117 -65.659  1.00  0.00           H  
ATOM   3577 2HG  LYS B  18     -34.517  57.954 -66.922  1.00  0.00           H  
ATOM   3578 1HD  LYS B  18     -36.787  58.894 -67.051  1.00  0.00           H  
ATOM   3579 2HD  LYS B  18     -36.406  60.028 -65.746  1.00  0.00           H  
ATOM   3580 1HE  LYS B  18     -34.642  61.051 -67.141  1.00  0.00           H  
ATOM   3581 2HE  LYS B  18     -35.006  59.914 -68.442  1.00  0.00           H  
ATOM   3582 1HZ  LYS B  18     -36.077  62.017 -68.783  1.00  0.00           H  
ATOM   3583 2HZ  LYS B  18     -37.216  60.844 -68.560  1.00  0.00           H  
ATOM   3584 3HZ  LYS B  18     -36.875  61.906 -67.345  1.00  0.00           H  
ATOM   3585  N   ARG B  19     -33.373  57.874 -62.774  1.00  0.00           N  
ATOM   3586  CA  ARG B  19     -32.290  58.612 -62.135  1.00  0.00           C  
ATOM   3587  C   ARG B  19     -31.133  57.690 -61.774  1.00  0.00           C  
ATOM   3588  O   ARG B  19     -29.968  58.027 -61.985  1.00  0.00           O  
ATOM   3589  CB  ARG B  19     -32.787  59.313 -60.880  1.00  0.00           C  
ATOM   3590  CG  ARG B  19     -33.723  60.486 -61.130  1.00  0.00           C  
ATOM   3591  CD  ARG B  19     -34.163  61.117 -59.859  1.00  0.00           C  
ATOM   3592  NE  ARG B  19     -35.159  62.153 -60.086  1.00  0.00           N  
ATOM   3593  CZ  ARG B  19     -34.876  63.419 -60.453  1.00  0.00           C  
ATOM   3594  NH1 ARG B  19     -33.627  63.788 -60.631  1.00  0.00           N  
ATOM   3595  NH2 ARG B  19     -35.855  64.287 -60.635  1.00  0.00           N  
ATOM   3596  H   ARG B  19     -34.271  57.820 -62.313  1.00  0.00           H  
ATOM   3597  HA  ARG B  19     -31.914  59.354 -62.841  1.00  0.00           H  
ATOM   3598 1HB  ARG B  19     -33.316  58.599 -60.249  1.00  0.00           H  
ATOM   3599 2HB  ARG B  19     -31.936  59.686 -60.310  1.00  0.00           H  
ATOM   3600 1HG  ARG B  19     -33.210  61.240 -61.727  1.00  0.00           H  
ATOM   3601 2HG  ARG B  19     -34.607  60.139 -61.666  1.00  0.00           H  
ATOM   3602 1HD  ARG B  19     -34.601  60.361 -59.210  1.00  0.00           H  
ATOM   3603 2HD  ARG B  19     -33.307  61.572 -59.364  1.00  0.00           H  
ATOM   3604  HE  ARG B  19     -36.131  61.906 -59.959  1.00  0.00           H  
ATOM   3605 1HH1 ARG B  19     -32.880  63.123 -60.493  1.00  0.00           H  
ATOM   3606 2HH1 ARG B  19     -33.416  64.736 -60.907  1.00  0.00           H  
ATOM   3607 1HH2 ARG B  19     -36.816  64.003 -60.498  1.00  0.00           H  
ATOM   3608 2HH2 ARG B  19     -35.645  65.235 -60.910  1.00  0.00           H  
ATOM   3609  N   ILE B  20     -31.461  56.523 -61.228  1.00  0.00           N  
ATOM   3610  CA  ILE B  20     -30.450  55.547 -60.844  1.00  0.00           C  
ATOM   3611  C   ILE B  20     -29.626  55.104 -62.046  1.00  0.00           C  
ATOM   3612  O   ILE B  20     -28.398  55.038 -61.979  1.00  0.00           O  
ATOM   3613  CB  ILE B  20     -31.098  54.316 -60.182  1.00  0.00           C  
ATOM   3614  CG1 ILE B  20     -31.635  54.677 -58.796  1.00  0.00           C  
ATOM   3615  CG2 ILE B  20     -30.097  53.174 -60.090  1.00  0.00           C  
ATOM   3616  CD1 ILE B  20     -32.538  53.622 -58.198  1.00  0.00           C  
ATOM   3617  H   ILE B  20     -32.436  56.308 -61.077  1.00  0.00           H  
ATOM   3618  HA  ILE B  20     -29.770  56.016 -60.132  1.00  0.00           H  
ATOM   3619  HB  ILE B  20     -31.951  53.992 -60.777  1.00  0.00           H  
ATOM   3620 1HG1 ILE B  20     -30.800  54.839 -58.113  1.00  0.00           H  
ATOM   3621 2HG1 ILE B  20     -32.194  55.611 -58.853  1.00  0.00           H  
ATOM   3622 1HG2 ILE B  20     -30.572  52.313 -59.620  1.00  0.00           H  
ATOM   3623 2HG2 ILE B  20     -29.762  52.902 -61.090  1.00  0.00           H  
ATOM   3624 3HG2 ILE B  20     -29.242  53.488 -59.492  1.00  0.00           H  
ATOM   3625 1HD1 ILE B  20     -32.878  53.950 -57.214  1.00  0.00           H  
ATOM   3626 2HD1 ILE B  20     -33.399  53.469 -58.847  1.00  0.00           H  
ATOM   3627 3HD1 ILE B  20     -31.988  52.687 -58.096  1.00  0.00           H  
ATOM   3628  N   GLU B  21     -30.309  54.797 -63.144  1.00  0.00           N  
ATOM   3629  CA  GLU B  21     -29.640  54.360 -64.364  1.00  0.00           C  
ATOM   3630  C   GLU B  21     -28.744  55.457 -64.924  1.00  0.00           C  
ATOM   3631  O   GLU B  21     -27.589  55.210 -65.274  1.00  0.00           O  
ATOM   3632  CB  GLU B  21     -30.671  53.946 -65.418  1.00  0.00           C  
ATOM   3633  CG  GLU B  21     -30.068  53.402 -66.706  1.00  0.00           C  
ATOM   3634  CD  GLU B  21     -31.094  52.790 -67.619  1.00  0.00           C  
ATOM   3635  OE1 GLU B  21     -32.035  52.218 -67.124  1.00  0.00           O  
ATOM   3636  OE2 GLU B  21     -30.936  52.894 -68.812  1.00  0.00           O  
ATOM   3637  H   GLU B  21     -31.316  54.870 -63.133  1.00  0.00           H  
ATOM   3638  HA  GLU B  21     -29.007  53.506 -64.126  1.00  0.00           H  
ATOM   3639 1HB  GLU B  21     -31.323  53.175 -65.004  1.00  0.00           H  
ATOM   3640 2HB  GLU B  21     -31.295  54.801 -65.674  1.00  0.00           H  
ATOM   3641 1HG  GLU B  21     -29.570  54.218 -67.233  1.00  0.00           H  
ATOM   3642 2HG  GLU B  21     -29.316  52.656 -66.457  1.00  0.00           H  
ATOM   3643  N   GLU B  22     -29.281  56.671 -65.006  1.00  0.00           N  
ATOM   3644  CA  GLU B  22     -28.532  57.806 -65.530  1.00  0.00           C  
ATOM   3645  C   GLU B  22     -27.269  58.057 -64.717  1.00  0.00           C  
ATOM   3646  O   GLU B  22     -26.186  58.243 -65.275  1.00  0.00           O  
ATOM   3647  CB  GLU B  22     -29.404  59.063 -65.535  1.00  0.00           C  
ATOM   3648  CG  GLU B  22     -30.477  59.081 -66.614  1.00  0.00           C  
ATOM   3649  CD  GLU B  22     -31.358  60.297 -66.545  1.00  0.00           C  
ATOM   3650  OE1 GLU B  22     -31.229  61.047 -65.608  1.00  0.00           O  
ATOM   3651  OE2 GLU B  22     -32.160  60.477 -67.430  1.00  0.00           O  
ATOM   3652  H   GLU B  22     -30.232  56.809 -64.695  1.00  0.00           H  
ATOM   3653  HA  GLU B  22     -28.228  57.576 -66.553  1.00  0.00           H  
ATOM   3654 1HB  GLU B  22     -29.899  59.168 -64.568  1.00  0.00           H  
ATOM   3655 2HB  GLU B  22     -28.775  59.942 -65.675  1.00  0.00           H  
ATOM   3656 1HG  GLU B  22     -29.996  59.051 -67.591  1.00  0.00           H  
ATOM   3657 2HG  GLU B  22     -31.092  58.186 -66.515  1.00  0.00           H  
ATOM   3658  N   LEU B  23     -27.412  58.060 -63.397  1.00  0.00           N  
ATOM   3659  CA  LEU B  23     -26.282  58.284 -62.504  1.00  0.00           C  
ATOM   3660  C   LEU B  23     -25.235  57.187 -62.653  1.00  0.00           C  
ATOM   3661  O   LEU B  23     -24.036  57.461 -62.690  1.00  0.00           O  
ATOM   3662  CB  LEU B  23     -26.760  58.348 -61.048  1.00  0.00           C  
ATOM   3663  CG  LEU B  23     -27.547  59.606 -60.660  1.00  0.00           C  
ATOM   3664  CD1 LEU B  23     -28.200  59.399 -59.300  1.00  0.00           C  
ATOM   3665  CD2 LEU B  23     -26.613  60.806 -60.643  1.00  0.00           C  
ATOM   3666  H   LEU B  23     -28.328  57.904 -63.001  1.00  0.00           H  
ATOM   3667  HA  LEU B  23     -25.811  59.230 -62.773  1.00  0.00           H  
ATOM   3668 1HB  LEU B  23     -27.396  57.486 -60.853  1.00  0.00           H  
ATOM   3669 2HB  LEU B  23     -25.891  58.288 -60.393  1.00  0.00           H  
ATOM   3670  HG  LEU B  23     -28.343  59.776 -61.389  1.00  0.00           H  
ATOM   3671 1HD1 LEU B  23     -28.761  60.293 -59.025  1.00  0.00           H  
ATOM   3672 2HD1 LEU B  23     -28.878  58.546 -59.347  1.00  0.00           H  
ATOM   3673 3HD1 LEU B  23     -27.430  59.209 -58.552  1.00  0.00           H  
ATOM   3674 1HD2 LEU B  23     -27.174  61.701 -60.368  1.00  0.00           H  
ATOM   3675 2HD2 LEU B  23     -25.820  60.638 -59.914  1.00  0.00           H  
ATOM   3676 3HD2 LEU B  23     -26.175  60.941 -61.631  1.00  0.00           H  
ATOM   3677  N   ALA B  24     -25.697  55.944 -62.739  1.00  0.00           N  
ATOM   3678  CA  ALA B  24     -24.810  54.814 -62.984  1.00  0.00           C  
ATOM   3679  C   ALA B  24     -23.997  55.017 -64.257  1.00  0.00           C  
ATOM   3680  O   ALA B  24     -22.777  54.852 -64.258  1.00  0.00           O  
ATOM   3681  CB  ALA B  24     -25.611  53.521 -63.069  1.00  0.00           C  
ATOM   3682  H   ALA B  24     -26.687  55.779 -62.632  1.00  0.00           H  
ATOM   3683  HA  ALA B  24     -24.109  54.736 -62.152  1.00  0.00           H  
ATOM   3684 1HB  ALA B  24     -24.934  52.685 -63.253  1.00  0.00           H  
ATOM   3685 2HB  ALA B  24     -26.141  53.359 -62.132  1.00  0.00           H  
ATOM   3686 3HB  ALA B  24     -26.329  53.592 -63.884  1.00  0.00           H  
ATOM   3687  N   ARG B  25     -24.680  55.374 -65.339  1.00  0.00           N  
ATOM   3688  CA  ARG B  25     -24.026  55.568 -66.627  1.00  0.00           C  
ATOM   3689  C   ARG B  25     -23.007  56.698 -66.565  1.00  0.00           C  
ATOM   3690  O   ARG B  25     -21.936  56.614 -67.167  1.00  0.00           O  
ATOM   3691  CB  ARG B  25     -25.053  55.875 -67.707  1.00  0.00           C  
ATOM   3692  CG  ARG B  25     -25.927  54.699 -68.112  1.00  0.00           C  
ATOM   3693  CD  ARG B  25     -26.894  55.074 -69.175  1.00  0.00           C  
ATOM   3694  NE  ARG B  25     -27.807  53.987 -69.487  1.00  0.00           N  
ATOM   3695  CZ  ARG B  25     -27.521  52.956 -70.307  1.00  0.00           C  
ATOM   3696  NH1 ARG B  25     -26.345  52.889 -70.892  1.00  0.00           N  
ATOM   3697  NH2 ARG B  25     -28.421  52.015 -70.527  1.00  0.00           N  
ATOM   3698  H   ARG B  25     -25.677  55.517 -65.266  1.00  0.00           H  
ATOM   3699  HA  ARG B  25     -23.490  54.654 -66.886  1.00  0.00           H  
ATOM   3700 1HB  ARG B  25     -25.712  56.674 -67.366  1.00  0.00           H  
ATOM   3701 2HB  ARG B  25     -24.545  56.231 -68.603  1.00  0.00           H  
ATOM   3702 1HG  ARG B  25     -25.301  53.892 -68.489  1.00  0.00           H  
ATOM   3703 2HG  ARG B  25     -26.490  54.349 -67.248  1.00  0.00           H  
ATOM   3704 1HD  ARG B  25     -27.482  55.930 -68.850  1.00  0.00           H  
ATOM   3705 2HD  ARG B  25     -26.351  55.333 -70.086  1.00  0.00           H  
ATOM   3706  HE  ARG B  25     -28.722  54.003 -69.056  1.00  0.00           H  
ATOM   3707 1HH1 ARG B  25     -25.656  53.609 -70.725  1.00  0.00           H  
ATOM   3708 2HH1 ARG B  25     -26.130  52.118 -71.507  1.00  0.00           H  
ATOM   3709 1HH2 ARG B  25     -29.328  52.066 -70.077  1.00  0.00           H  
ATOM   3710 2HH2 ARG B  25     -28.208  51.243 -71.141  1.00  0.00           H  
ATOM   3711  N   LYS B  26     -23.345  57.753 -65.831  1.00  0.00           N  
ATOM   3712  CA  LYS B  26     -22.433  58.874 -65.637  1.00  0.00           C  
ATOM   3713  C   LYS B  26     -21.218  58.459 -64.817  1.00  0.00           C  
ATOM   3714  O   LYS B  26     -20.090  58.853 -65.118  1.00  0.00           O  
ATOM   3715  CB  LYS B  26     -23.154  60.039 -64.955  1.00  0.00           C  
ATOM   3716  CG  LYS B  26     -24.159  60.761 -65.843  1.00  0.00           C  
ATOM   3717  CD  LYS B  26     -24.881  61.861 -65.077  1.00  0.00           C  
ATOM   3718  CE  LYS B  26     -25.896  62.575 -65.959  1.00  0.00           C  
ATOM   3719  NZ  LYS B  26     -26.621  63.643 -65.220  1.00  0.00           N  
ATOM   3720  H   LYS B  26     -24.257  57.780 -65.399  1.00  0.00           H  
ATOM   3721  HA  LYS B  26     -22.077  59.203 -66.613  1.00  0.00           H  
ATOM   3722 1HB  LYS B  26     -23.686  59.674 -64.076  1.00  0.00           H  
ATOM   3723 2HB  LYS B  26     -22.421  60.771 -64.616  1.00  0.00           H  
ATOM   3724 1HG  LYS B  26     -23.642  61.202 -66.695  1.00  0.00           H  
ATOM   3725 2HG  LYS B  26     -24.894  60.047 -66.214  1.00  0.00           H  
ATOM   3726 1HD  LYS B  26     -25.397  61.430 -64.220  1.00  0.00           H  
ATOM   3727 2HD  LYS B  26     -24.154  62.588 -64.716  1.00  0.00           H  
ATOM   3728 1HE  LYS B  26     -25.386  63.022 -66.812  1.00  0.00           H  
ATOM   3729 2HE  LYS B  26     -26.621  61.854 -66.335  1.00  0.00           H  
ATOM   3730 1HZ  LYS B  26     -27.283  64.090 -65.837  1.00  0.00           H  
ATOM   3731 2HZ  LYS B  26     -27.113  63.237 -64.436  1.00  0.00           H  
ATOM   3732 3HZ  LYS B  26     -25.959  64.328 -64.882  1.00  0.00           H  
ATOM   3733  N   ALA B  27     -21.454  57.663 -63.780  1.00  0.00           N  
ATOM   3734  CA  ALA B  27     -20.377  57.185 -62.921  1.00  0.00           C  
ATOM   3735  C   ALA B  27     -19.382  56.339 -63.703  1.00  0.00           C  
ATOM   3736  O   ALA B  27     -18.184  56.352 -63.420  1.00  0.00           O  
ATOM   3737  CB  ALA B  27     -20.945  56.392 -61.753  1.00  0.00           C  
ATOM   3738  H   ALA B  27     -22.403  57.381 -63.582  1.00  0.00           H  
ATOM   3739  HA  ALA B  27     -19.839  58.049 -62.528  1.00  0.00           H  
ATOM   3740 1HB  ALA B  27     -20.129  56.044 -61.119  1.00  0.00           H  
ATOM   3741 2HB  ALA B  27     -21.609  57.029 -61.169  1.00  0.00           H  
ATOM   3742 3HB  ALA B  27     -21.501  55.536 -62.130  1.00  0.00           H  
ATOM   3743  N   ASP B  28     -19.884  55.603 -64.689  1.00  0.00           N  
ATOM   3744  CA  ASP B  28     -19.036  54.769 -65.531  1.00  0.00           C  
ATOM   3745  C   ASP B  28     -18.084  55.617 -66.365  1.00  0.00           C  
ATOM   3746  O   ASP B  28     -17.087  55.117 -66.887  1.00  0.00           O  
ATOM   3747  CB  ASP B  28     -19.891  53.895 -66.452  1.00  0.00           C  
ATOM   3748  CG  ASP B  28     -20.593  52.764 -65.712  1.00  0.00           C  
ATOM   3749  OD1 ASP B  28     -20.202  52.470 -64.607  1.00  0.00           O  
ATOM   3750  OD2 ASP B  28     -21.513  52.205 -66.258  1.00  0.00           O  
ATOM   3751  H   ASP B  28     -20.881  55.623 -64.858  1.00  0.00           H  
ATOM   3752  HA  ASP B  28     -18.432  54.129 -64.888  1.00  0.00           H  
ATOM   3753 1HB  ASP B  28     -20.644  54.510 -66.943  1.00  0.00           H  
ATOM   3754 2HB  ASP B  28     -19.263  53.463 -67.232  1.00  0.00           H  
ATOM   3755  N   ASN B  29     -18.396  56.902 -66.486  1.00  0.00           N  
ATOM   3756  CA  ASN B  29     -17.576  57.819 -67.269  1.00  0.00           C  
ATOM   3757  C   ASN B  29     -16.634  58.614 -66.374  1.00  0.00           C  
ATOM   3758  O   ASN B  29     -15.939  59.519 -66.837  1.00  0.00           O  
ATOM   3759  CB  ASN B  29     -18.450  58.753 -68.088  1.00  0.00           C  
ATOM   3760  CG  ASN B  29     -19.189  58.040 -69.185  1.00  0.00           C  
ATOM   3761  OD1 ASN B  29     -18.621  57.190 -69.881  1.00  0.00           O  
ATOM   3762  ND2 ASN B  29     -20.444  58.367 -69.352  1.00  0.00           N  
ATOM   3763  H   ASN B  29     -19.224  57.254 -66.025  1.00  0.00           H  
ATOM   3764  HA  ASN B  29     -16.964  57.236 -67.956  1.00  0.00           H  
ATOM   3765 1HB  ASN B  29     -19.174  59.240 -67.432  1.00  0.00           H  
ATOM   3766 2HB  ASN B  29     -17.831  59.535 -68.530  1.00  0.00           H  
ATOM   3767 1HD2 ASN B  29     -20.986  57.923 -70.067  1.00  0.00           H  
ATOM   3768 2HD2 ASN B  29     -20.862  59.059 -68.765  1.00  0.00           H  
ATOM   3769  N   LYS B  30     -16.614  58.270 -65.090  1.00  0.00           N  
ATOM   3770  CA  LYS B  30     -15.725  58.922 -64.136  1.00  0.00           C  
ATOM   3771  C   LYS B  30     -14.424  58.147 -63.976  1.00  0.00           C  
ATOM   3772  O   LYS B  30     -14.397  56.925 -64.120  1.00  0.00           O  
ATOM   3773  CB  LYS B  30     -16.417  59.077 -62.781  1.00  0.00           C  
ATOM   3774  CG  LYS B  30     -17.697  59.899 -62.818  1.00  0.00           C  
ATOM   3775  CD  LYS B  30     -17.417  61.343 -63.209  1.00  0.00           C  
ATOM   3776  CE  LYS B  30     -18.679  62.191 -63.137  1.00  0.00           C  
ATOM   3777  NZ  LYS B  30     -18.428  63.596 -63.559  1.00  0.00           N  
ATOM   3778  H   LYS B  30     -17.229  57.538 -64.768  1.00  0.00           H  
ATOM   3779  HA  LYS B  30     -15.475  59.913 -64.518  1.00  0.00           H  
ATOM   3780 1HB  LYS B  30     -16.661  58.091 -62.384  1.00  0.00           H  
ATOM   3781 2HB  LYS B  30     -15.734  59.553 -62.077  1.00  0.00           H  
ATOM   3782 1HG  LYS B  30     -18.388  59.463 -63.541  1.00  0.00           H  
ATOM   3783 2HG  LYS B  30     -18.168  59.881 -61.837  1.00  0.00           H  
ATOM   3784 1HD  LYS B  30     -16.668  61.762 -62.536  1.00  0.00           H  
ATOM   3785 2HD  LYS B  30     -17.027  61.375 -64.226  1.00  0.00           H  
ATOM   3786 1HE  LYS B  30     -19.442  61.761 -63.783  1.00  0.00           H  
ATOM   3787 2HE  LYS B  30     -19.058  62.193 -62.116  1.00  0.00           H  
ATOM   3788 1HZ  LYS B  30     -19.287  64.124 -63.498  1.00  0.00           H  
ATOM   3789 2HZ  LYS B  30     -17.733  64.010 -62.954  1.00  0.00           H  
ATOM   3790 3HZ  LYS B  30     -18.094  63.607 -64.512  1.00  0.00           H  
ATOM   3791  N   THR B  31     -13.346  58.865 -63.677  1.00  0.00           N  
ATOM   3792  CA  THR B  31     -12.056  58.239 -63.421  1.00  0.00           C  
ATOM   3793  C   THR B  31     -11.730  58.236 -61.932  1.00  0.00           C  
ATOM   3794  O   THR B  31     -10.867  57.485 -61.477  1.00  0.00           O  
ATOM   3795  CB  THR B  31     -10.929  58.952 -64.194  1.00  0.00           C  
ATOM   3796  OG1 THR B  31     -10.837  60.315 -63.758  1.00  0.00           O  
ATOM   3797  CG2 THR B  31     -11.205  58.917 -65.688  1.00  0.00           C  
ATOM   3798  H   THR B  31     -13.424  59.872 -63.627  1.00  0.00           H  
ATOM   3799  HA  THR B  31     -12.103  57.201 -63.751  1.00  0.00           H  
ATOM   3800  HB  THR B  31      -9.980  58.455 -63.992  1.00  0.00           H  
ATOM   3801  HG1 THR B  31     -10.664  60.338 -62.814  1.00  0.00           H  
ATOM   3802 1HG2 THR B  31     -10.399  59.425 -66.218  1.00  0.00           H  
ATOM   3803 2HG2 THR B  31     -11.264  57.882 -66.023  1.00  0.00           H  
ATOM   3804 3HG2 THR B  31     -12.148  59.420 -65.896  1.00  0.00           H  
ATOM   3805  N   THR B  32     -12.428  59.076 -61.176  1.00  0.00           N  
ATOM   3806  CA  THR B  32     -12.199  59.190 -59.742  1.00  0.00           C  
ATOM   3807  C   THR B  32     -13.176  58.321 -58.959  1.00  0.00           C  
ATOM   3808  O   THR B  32     -14.389  58.525 -59.020  1.00  0.00           O  
ATOM   3809  CB  THR B  32     -12.317  60.652 -59.276  1.00  0.00           C  
ATOM   3810  OG1 THR B  32     -11.337  61.452 -59.951  1.00  0.00           O  
ATOM   3811  CG2 THR B  32     -12.100  60.752 -57.774  1.00  0.00           C  
ATOM   3812  H   THR B  32     -13.136  59.654 -61.609  1.00  0.00           H  
ATOM   3813  HA  THR B  32     -11.193  58.833 -59.523  1.00  0.00           H  
ATOM   3814  HB  THR B  32     -13.308  61.032 -59.520  1.00  0.00           H  
ATOM   3815  HG1 THR B  32     -10.508  61.415 -59.468  1.00  0.00           H  
ATOM   3816 1HG2 THR B  32     -12.186  61.793 -57.461  1.00  0.00           H  
ATOM   3817 2HG2 THR B  32     -12.851  60.154 -57.256  1.00  0.00           H  
ATOM   3818 3HG2 THR B  32     -11.107  60.382 -57.524  1.00  0.00           H  
ATOM   3819  N   GLU B  33     -12.643  57.355 -58.222  1.00  0.00           N  
ATOM   3820  CA  GLU B  33     -13.468  56.426 -57.460  1.00  0.00           C  
ATOM   3821  C   GLU B  33     -14.391  57.169 -56.501  1.00  0.00           C  
ATOM   3822  O   GLU B  33     -15.525  56.752 -56.268  1.00  0.00           O  
ATOM   3823  CB  GLU B  33     -12.588  55.446 -56.681  1.00  0.00           C  
ATOM   3824  CG  GLU B  33     -11.906  54.392 -57.541  1.00  0.00           C  
ATOM   3825  CD  GLU B  33     -10.570  54.839 -58.064  1.00  0.00           C  
ATOM   3826  OE1 GLU B  33     -10.336  56.023 -58.110  1.00  0.00           O  
ATOM   3827  OE2 GLU B  33      -9.780  53.995 -58.417  1.00  0.00           O  
ATOM   3828  H   GLU B  33     -11.637  57.258 -58.189  1.00  0.00           H  
ATOM   3829  HA  GLU B  33     -14.095  55.869 -58.156  1.00  0.00           H  
ATOM   3830 1HB  GLU B  33     -11.812  55.996 -56.149  1.00  0.00           H  
ATOM   3831 2HB  GLU B  33     -13.192  54.929 -55.934  1.00  0.00           H  
ATOM   3832 1HG  GLU B  33     -11.769  53.488 -56.950  1.00  0.00           H  
ATOM   3833 2HG  GLU B  33     -12.556  54.148 -58.382  1.00  0.00           H  
ATOM   3834  N   THR B  34     -13.897  58.271 -55.949  1.00  0.00           N  
ATOM   3835  CA  THR B  34     -14.665  59.061 -54.993  1.00  0.00           C  
ATOM   3836  C   THR B  34     -15.993  59.509 -55.591  1.00  0.00           C  
ATOM   3837  O   THR B  34     -17.026  59.477 -54.924  1.00  0.00           O  
ATOM   3838  CB  THR B  34     -13.867  60.291 -54.522  1.00  0.00           C  
ATOM   3839  OG1 THR B  34     -12.659  59.864 -53.879  1.00  0.00           O  
ATOM   3840  CG2 THR B  34     -14.691  61.119 -53.547  1.00  0.00           C  
ATOM   3841  H   THR B  34     -12.964  58.571 -56.197  1.00  0.00           H  
ATOM   3842  HA  THR B  34     -14.886  58.436 -54.128  1.00  0.00           H  
ATOM   3843  HB  THR B  34     -13.606  60.906 -55.383  1.00  0.00           H  
ATOM   3844  HG1 THR B  34     -12.316  60.579 -53.339  1.00  0.00           H  
ATOM   3845 1HG2 THR B  34     -14.112  61.985 -53.226  1.00  0.00           H  
ATOM   3846 2HG2 THR B  34     -15.604  61.456 -54.037  1.00  0.00           H  
ATOM   3847 3HG2 THR B  34     -14.947  60.512 -52.681  1.00  0.00           H  
ATOM   3848  N   GLU B  35     -15.958  59.926 -56.852  1.00  0.00           N  
ATOM   3849  CA  GLU B  35     -17.147  60.437 -57.523  1.00  0.00           C  
ATOM   3850  C   GLU B  35     -18.122  59.311 -57.848  1.00  0.00           C  
ATOM   3851  O   GLU B  35     -19.337  59.504 -57.814  1.00  0.00           O  
ATOM   3852  CB  GLU B  35     -16.760  61.175 -58.807  1.00  0.00           C  
ATOM   3853  CG  GLU B  35     -15.973  62.458 -58.580  1.00  0.00           C  
ATOM   3854  CD  GLU B  35     -16.705  63.449 -57.718  1.00  0.00           C  
ATOM   3855  OE1 GLU B  35     -17.834  63.748 -58.019  1.00  0.00           O  
ATOM   3856  OE2 GLU B  35     -16.133  63.905 -56.757  1.00  0.00           O  
ATOM   3857  H   GLU B  35     -15.085  59.887 -57.358  1.00  0.00           H  
ATOM   3858  HA  GLU B  35     -17.654  61.129 -56.850  1.00  0.00           H  
ATOM   3859 1HB  GLU B  35     -16.158  60.519 -59.436  1.00  0.00           H  
ATOM   3860 2HB  GLU B  35     -17.660  61.428 -59.366  1.00  0.00           H  
ATOM   3861 1HG  GLU B  35     -15.025  62.211 -58.105  1.00  0.00           H  
ATOM   3862 2HG  GLU B  35     -15.756  62.913 -59.545  1.00  0.00           H  
ATOM   3863  N   VAL B  36     -17.582  58.140 -58.164  1.00  0.00           N  
ATOM   3864  CA  VAL B  36     -18.400  56.952 -58.374  1.00  0.00           C  
ATOM   3865  C   VAL B  36     -19.046  56.489 -57.074  1.00  0.00           C  
ATOM   3866  O   VAL B  36     -20.187  56.030 -57.067  1.00  0.00           O  
ATOM   3867  CB  VAL B  36     -17.544  55.810 -58.954  1.00  0.00           C  
ATOM   3868  CG1 VAL B  36     -18.356  54.528 -59.043  1.00  0.00           C  
ATOM   3869  CG2 VAL B  36     -17.011  56.206 -60.323  1.00  0.00           C  
ATOM   3870  H   VAL B  36     -16.579  58.070 -58.257  1.00  0.00           H  
ATOM   3871  HA  VAL B  36     -19.201  57.203 -59.070  1.00  0.00           H  
ATOM   3872  HB  VAL B  36     -16.709  55.616 -58.281  1.00  0.00           H  
ATOM   3873 1HG1 VAL B  36     -17.735  53.732 -59.455  1.00  0.00           H  
ATOM   3874 2HG1 VAL B  36     -18.698  54.244 -58.047  1.00  0.00           H  
ATOM   3875 3HG1 VAL B  36     -19.219  54.686 -59.691  1.00  0.00           H  
ATOM   3876 1HG2 VAL B  36     -16.406  55.396 -60.727  1.00  0.00           H  
ATOM   3877 2HG2 VAL B  36     -17.846  56.406 -60.994  1.00  0.00           H  
ATOM   3878 3HG2 VAL B  36     -16.398  57.104 -60.228  1.00  0.00           H  
ATOM   3879  N   ASP B  37     -18.309  56.614 -55.977  1.00  0.00           N  
ATOM   3880  CA  ASP B  37     -18.852  56.333 -54.653  1.00  0.00           C  
ATOM   3881  C   ASP B  37     -20.006  57.270 -54.323  1.00  0.00           C  
ATOM   3882  O   ASP B  37     -21.001  56.860 -53.722  1.00  0.00           O  
ATOM   3883  CB  ASP B  37     -17.761  56.462 -53.587  1.00  0.00           C  
ATOM   3884  CG  ASP B  37     -18.218  55.992 -52.211  1.00  0.00           C  
ATOM   3885  OD1 ASP B  37     -18.531  54.832 -52.075  1.00  0.00           O  
ATOM   3886  OD2 ASP B  37     -18.249  56.796 -51.311  1.00  0.00           O  
ATOM   3887  H   ASP B  37     -17.346  56.909 -56.060  1.00  0.00           H  
ATOM   3888  HA  ASP B  37     -19.242  55.316 -54.647  1.00  0.00           H  
ATOM   3889 1HB  ASP B  37     -16.891  55.877 -53.884  1.00  0.00           H  
ATOM   3890 2HB  ASP B  37     -17.446  57.503 -53.512  1.00  0.00           H  
ATOM   3891  N   LYS B  38     -19.869  58.532 -54.716  1.00  0.00           N  
ATOM   3892  CA  LYS B  38     -20.938  59.509 -54.544  1.00  0.00           C  
ATOM   3893  C   LYS B  38     -22.179  59.113 -55.335  1.00  0.00           C  
ATOM   3894  O   LYS B  38     -23.304  59.277 -54.866  1.00  0.00           O  
ATOM   3895  CB  LYS B  38     -20.465  60.900 -54.971  1.00  0.00           C  
ATOM   3896  CG  LYS B  38     -19.483  61.553 -54.007  1.00  0.00           C  
ATOM   3897  CD  LYS B  38     -18.992  62.890 -54.541  1.00  0.00           C  
ATOM   3898  CE  LYS B  38     -17.980  63.525 -53.600  1.00  0.00           C  
ATOM   3899  NZ  LYS B  38     -17.378  64.756 -54.177  1.00  0.00           N  
ATOM   3900  H   LYS B  38     -19.003  58.822 -55.145  1.00  0.00           H  
ATOM   3901  HA  LYS B  38     -21.213  59.539 -53.490  1.00  0.00           H  
ATOM   3902 1HB  LYS B  38     -19.985  60.838 -55.947  1.00  0.00           H  
ATOM   3903 2HB  LYS B  38     -21.326  61.562 -55.071  1.00  0.00           H  
ATOM   3904 1HG  LYS B  38     -19.968  61.712 -53.045  1.00  0.00           H  
ATOM   3905 2HG  LYS B  38     -18.627  60.895 -53.859  1.00  0.00           H  
ATOM   3906 1HD  LYS B  38     -18.527  62.744 -55.518  1.00  0.00           H  
ATOM   3907 2HD  LYS B  38     -19.837  63.567 -54.660  1.00  0.00           H  
ATOM   3908 1HE  LYS B  38     -18.468  63.781 -52.660  1.00  0.00           H  
ATOM   3909 2HE  LYS B  38     -17.182  62.812 -53.388  1.00  0.00           H  
ATOM   3910 1HZ  LYS B  38     -16.713  65.146 -53.525  1.00  0.00           H  
ATOM   3911 2HZ  LYS B  38     -16.906  64.529 -55.042  1.00  0.00           H  
ATOM   3912 3HZ  LYS B  38     -18.105  65.433 -54.361  1.00  0.00           H  
ATOM   3913  N   ALA B  39     -21.965  58.587 -56.537  1.00  0.00           N  
ATOM   3914  CA  ALA B  39     -23.059  58.071 -57.351  1.00  0.00           C  
ATOM   3915  C   ALA B  39     -23.775  56.924 -56.650  1.00  0.00           C  
ATOM   3916  O   ALA B  39     -25.002  56.836 -56.676  1.00  0.00           O  
ATOM   3917  CB  ALA B  39     -22.539  57.618 -58.709  1.00  0.00           C  
ATOM   3918  H   ALA B  39     -21.021  58.544 -56.894  1.00  0.00           H  
ATOM   3919  HA  ALA B  39     -23.784  58.869 -57.503  1.00  0.00           H  
ATOM   3920 1HB  ALA B  39     -23.367  57.234 -59.306  1.00  0.00           H  
ATOM   3921 2HB  ALA B  39     -22.082  58.464 -59.223  1.00  0.00           H  
ATOM   3922 3HB  ALA B  39     -21.798  56.834 -58.572  1.00  0.00           H  
ATOM   3923  N   ILE B  40     -23.001  56.045 -56.022  1.00  0.00           N  
ATOM   3924  CA  ILE B  40     -23.561  54.956 -55.230  1.00  0.00           C  
ATOM   3925  C   ILE B  40     -24.434  55.491 -54.102  1.00  0.00           C  
ATOM   3926  O   ILE B  40     -25.531  54.988 -53.862  1.00  0.00           O  
ATOM   3927  CB  ILE B  40     -22.446  54.072 -54.644  1.00  0.00           C  
ATOM   3928  CG1 ILE B  40     -21.786  53.243 -55.748  1.00  0.00           C  
ATOM   3929  CG2 ILE B  40     -23.001  53.171 -53.553  1.00  0.00           C  
ATOM   3930  CD1 ILE B  40     -20.521  52.540 -55.310  1.00  0.00           C  
ATOM   3931  H   ILE B  40     -21.997  56.132 -56.096  1.00  0.00           H  
ATOM   3932  HA  ILE B  40     -24.194  54.347 -55.877  1.00  0.00           H  
ATOM   3933  HB  ILE B  40     -21.667  54.705 -54.217  1.00  0.00           H  
ATOM   3934 1HG1 ILE B  40     -22.489  52.489 -56.105  1.00  0.00           H  
ATOM   3935 2HG1 ILE B  40     -21.542  53.887 -56.593  1.00  0.00           H  
ATOM   3936 1HG2 ILE B  40     -22.201  52.550 -53.150  1.00  0.00           H  
ATOM   3937 2HG2 ILE B  40     -23.424  53.781 -52.756  1.00  0.00           H  
ATOM   3938 3HG2 ILE B  40     -23.778  52.530 -53.972  1.00  0.00           H  
ATOM   3939 1HD1 ILE B  40     -20.112  51.972 -56.146  1.00  0.00           H  
ATOM   3940 2HD1 ILE B  40     -19.789  53.280 -54.982  1.00  0.00           H  
ATOM   3941 3HD1 ILE B  40     -20.746  51.863 -54.489  1.00  0.00           H  
ATOM   3942  N   GLU B  41     -23.939  56.511 -53.411  1.00  0.00           N  
ATOM   3943  CA  GLU B  41     -24.711  57.177 -52.368  1.00  0.00           C  
ATOM   3944  C   GLU B  41     -26.041  57.687 -52.907  1.00  0.00           C  
ATOM   3945  O   GLU B  41     -27.095  57.452 -52.313  1.00  0.00           O  
ATOM   3946  CB  GLU B  41     -23.913  58.338 -51.771  1.00  0.00           C  
ATOM   3947  CG  GLU B  41     -22.751  57.911 -50.885  1.00  0.00           C  
ATOM   3948  CD  GLU B  41     -22.004  59.076 -50.299  1.00  0.00           C  
ATOM   3949  OE1 GLU B  41     -22.225  60.180 -50.736  1.00  0.00           O  
ATOM   3950  OE2 GLU B  41     -21.211  58.864 -49.412  1.00  0.00           O  
ATOM   3951  H   GLU B  41     -23.006  56.838 -53.615  1.00  0.00           H  
ATOM   3952  HA  GLU B  41     -24.931  56.451 -51.584  1.00  0.00           H  
ATOM   3953 1HB  GLU B  41     -23.511  58.955 -52.575  1.00  0.00           H  
ATOM   3954 2HB  GLU B  41     -24.574  58.967 -51.174  1.00  0.00           H  
ATOM   3955 1HG  GLU B  41     -23.134  57.294 -50.074  1.00  0.00           H  
ATOM   3956 2HG  GLU B  41     -22.063  57.304 -51.473  1.00  0.00           H  
ATOM   3957  N   LYS B  42     -25.987  58.388 -54.034  1.00  0.00           N  
ATOM   3958  CA  LYS B  42     -27.186  58.947 -54.647  1.00  0.00           C  
ATOM   3959  C   LYS B  42     -28.183  57.854 -55.007  1.00  0.00           C  
ATOM   3960  O   LYS B  42     -29.379  57.977 -54.740  1.00  0.00           O  
ATOM   3961  CB  LYS B  42     -26.823  59.758 -55.892  1.00  0.00           C  
ATOM   3962  CG  LYS B  42     -26.107  61.071 -55.601  1.00  0.00           C  
ATOM   3963  CD  LYS B  42     -25.737  61.793 -56.886  1.00  0.00           C  
ATOM   3964  CE  LYS B  42     -24.996  63.092 -56.598  1.00  0.00           C  
ATOM   3965  NZ  LYS B  42     -24.605  63.799 -57.849  1.00  0.00           N  
ATOM   3966  H   LYS B  42     -25.093  58.537 -54.478  1.00  0.00           H  
ATOM   3967  HA  LYS B  42     -27.668  59.607 -53.926  1.00  0.00           H  
ATOM   3968 1HB  LYS B  42     -26.180  59.161 -56.539  1.00  0.00           H  
ATOM   3969 2HB  LYS B  42     -27.728  59.988 -56.453  1.00  0.00           H  
ATOM   3970 1HG  LYS B  42     -26.754  61.714 -55.005  1.00  0.00           H  
ATOM   3971 2HG  LYS B  42     -25.199  60.871 -55.033  1.00  0.00           H  
ATOM   3972 1HD  LYS B  42     -25.101  61.152 -57.497  1.00  0.00           H  
ATOM   3973 2HD  LYS B  42     -26.642  62.021 -57.450  1.00  0.00           H  
ATOM   3974 1HE  LYS B  42     -25.632  63.750 -56.008  1.00  0.00           H  
ATOM   3975 2HE  LYS B  42     -24.097  62.879 -56.021  1.00  0.00           H  
ATOM   3976 1HZ  LYS B  42     -24.118  64.653 -57.615  1.00  0.00           H  
ATOM   3977 2HZ  LYS B  42     -23.999  63.205 -58.397  1.00  0.00           H  
ATOM   3978 3HZ  LYS B  42     -25.432  64.021 -58.383  1.00  0.00           H  
ATOM   3979  N   ILE B  43     -27.685  56.782 -55.615  1.00  0.00           N  
ATOM   3980  CA  ILE B  43     -28.532  55.665 -56.018  1.00  0.00           C  
ATOM   3981  C   ILE B  43     -29.251  55.059 -54.820  1.00  0.00           C  
ATOM   3982  O   ILE B  43     -30.454  54.803 -54.872  1.00  0.00           O  
ATOM   3983  CB  ILE B  43     -27.705  54.577 -56.727  1.00  0.00           C  
ATOM   3984  CG1 ILE B  43     -27.260  55.061 -58.110  1.00  0.00           C  
ATOM   3985  CG2 ILE B  43     -28.510  53.290 -56.843  1.00  0.00           C  
ATOM   3986  CD1 ILE B  43     -26.200  54.193 -58.749  1.00  0.00           C  
ATOM   3987  H   ILE B  43     -26.691  56.740 -55.800  1.00  0.00           H  
ATOM   3988  HA  ILE B  43     -29.291  56.039 -56.706  1.00  0.00           H  
ATOM   3989  HB  ILE B  43     -26.799  54.380 -56.157  1.00  0.00           H  
ATOM   3990 1HG1 ILE B  43     -28.121  55.095 -58.778  1.00  0.00           H  
ATOM   3991 2HG1 ILE B  43     -26.868  56.075 -58.032  1.00  0.00           H  
ATOM   3992 1HG2 ILE B  43     -27.911  52.532 -57.348  1.00  0.00           H  
ATOM   3993 2HG2 ILE B  43     -28.776  52.939 -55.847  1.00  0.00           H  
ATOM   3994 3HG2 ILE B  43     -29.416  53.478 -57.417  1.00  0.00           H  
ATOM   3995 1HD1 ILE B  43     -25.937  54.600 -59.724  1.00  0.00           H  
ATOM   3996 2HD1 ILE B  43     -25.314  54.173 -58.112  1.00  0.00           H  
ATOM   3997 3HD1 ILE B  43     -26.583  53.181 -58.870  1.00  0.00           H  
ATOM   3998  N   ALA B  44     -28.508  54.830 -53.744  1.00  0.00           N  
ATOM   3999  CA  ALA B  44     -29.073  54.250 -52.531  1.00  0.00           C  
ATOM   4000  C   ALA B  44     -30.160  55.147 -51.949  1.00  0.00           C  
ATOM   4001  O   ALA B  44     -31.231  54.672 -51.569  1.00  0.00           O  
ATOM   4002  CB  ALA B  44     -27.981  54.006 -51.501  1.00  0.00           C  
ATOM   4003  H   ALA B  44     -27.525  55.063 -53.766  1.00  0.00           H  
ATOM   4004  HA  ALA B  44     -29.533  53.295 -52.786  1.00  0.00           H  
ATOM   4005 1HB  ALA B  44     -28.418  53.574 -50.601  1.00  0.00           H  
ATOM   4006 2HB  ALA B  44     -27.241  53.318 -51.911  1.00  0.00           H  
ATOM   4007 3HB  ALA B  44     -27.498  54.949 -51.251  1.00  0.00           H  
ATOM   4008  N   LYS B  45     -29.876  56.442 -51.879  1.00  0.00           N  
ATOM   4009  CA  LYS B  45     -30.805  57.398 -51.287  1.00  0.00           C  
ATOM   4010  C   LYS B  45     -32.069  57.529 -52.129  1.00  0.00           C  
ATOM   4011  O   LYS B  45     -33.172  57.649 -51.595  1.00  0.00           O  
ATOM   4012  CB  LYS B  45     -30.137  58.764 -51.125  1.00  0.00           C  
ATOM   4013  CG  LYS B  45     -29.074  58.819 -50.034  1.00  0.00           C  
ATOM   4014  CD  LYS B  45     -28.436  60.198 -49.954  1.00  0.00           C  
ATOM   4015  CE  LYS B  45     -27.372  60.253 -48.867  1.00  0.00           C  
ATOM   4016  NZ  LYS B  45     -26.738  61.596 -48.776  1.00  0.00           N  
ATOM   4017  H   LYS B  45     -28.995  56.774 -52.244  1.00  0.00           H  
ATOM   4018  HA  LYS B  45     -31.100  57.031 -50.304  1.00  0.00           H  
ATOM   4019 1HB  LYS B  45     -29.667  59.053 -52.064  1.00  0.00           H  
ATOM   4020 2HB  LYS B  45     -30.894  59.514 -50.892  1.00  0.00           H  
ATOM   4021 1HG  LYS B  45     -29.527  58.580 -49.072  1.00  0.00           H  
ATOM   4022 2HG  LYS B  45     -28.300  58.081 -50.246  1.00  0.00           H  
ATOM   4023 1HD  LYS B  45     -27.978  60.443 -50.912  1.00  0.00           H  
ATOM   4024 2HD  LYS B  45     -29.203  60.940 -49.735  1.00  0.00           H  
ATOM   4025 1HE  LYS B  45     -27.822  60.011 -47.906  1.00  0.00           H  
ATOM   4026 2HE  LYS B  45     -26.599  59.514 -49.076  1.00  0.00           H  
ATOM   4027 1HZ  LYS B  45     -26.041  61.590 -48.046  1.00  0.00           H  
ATOM   4028 2HZ  LYS B  45     -26.300  61.823 -49.659  1.00  0.00           H  
ATOM   4029 3HZ  LYS B  45     -27.443  62.287 -48.564  1.00  0.00           H  
ATOM   4030  N   LEU B  46     -31.902  57.508 -53.446  1.00  0.00           N  
ATOM   4031  CA  LEU B  46     -33.033  57.576 -54.364  1.00  0.00           C  
ATOM   4032  C   LEU B  46     -33.952  56.372 -54.196  1.00  0.00           C  
ATOM   4033  O   LEU B  46     -35.174  56.514 -54.151  1.00  0.00           O  
ATOM   4034  CB  LEU B  46     -32.537  57.648 -55.813  1.00  0.00           C  
ATOM   4035  CG  LEU B  46     -31.913  58.985 -56.237  1.00  0.00           C  
ATOM   4036  CD1 LEU B  46     -31.197  58.812 -57.570  1.00  0.00           C  
ATOM   4037  CD2 LEU B  46     -33.001  60.044 -56.332  1.00  0.00           C  
ATOM   4038  H   LEU B  46     -30.967  57.442 -53.822  1.00  0.00           H  
ATOM   4039  HA  LEU B  46     -33.613  58.469 -54.131  1.00  0.00           H  
ATOM   4040 1HB  LEU B  46     -31.788  56.873 -55.963  1.00  0.00           H  
ATOM   4041 2HB  LEU B  46     -33.375  57.450 -56.478  1.00  0.00           H  
ATOM   4042  HG  LEU B  46     -31.172  59.292 -55.498  1.00  0.00           H  
ATOM   4043 1HD1 LEU B  46     -30.755  59.762 -57.870  1.00  0.00           H  
ATOM   4044 2HD1 LEU B  46     -30.411  58.063 -57.466  1.00  0.00           H  
ATOM   4045 3HD1 LEU B  46     -31.911  58.490 -58.326  1.00  0.00           H  
ATOM   4046 1HD2 LEU B  46     -32.558  60.995 -56.632  1.00  0.00           H  
ATOM   4047 2HD2 LEU B  46     -33.740  59.739 -57.074  1.00  0.00           H  
ATOM   4048 3HD2 LEU B  46     -33.485  60.160 -55.362  1.00  0.00           H  
ATOM   4049  N   ALA B  47     -33.356  55.189 -54.100  1.00  0.00           N  
ATOM   4050  CA  ALA B  47     -34.120  53.957 -53.938  1.00  0.00           C  
ATOM   4051  C   ALA B  47     -34.903  53.964 -52.631  1.00  0.00           C  
ATOM   4052  O   ALA B  47     -36.089  53.638 -52.606  1.00  0.00           O  
ATOM   4053  CB  ALA B  47     -33.197  52.749 -53.996  1.00  0.00           C  
ATOM   4054  H   ALA B  47     -32.348  55.140 -54.144  1.00  0.00           H  
ATOM   4055  HA  ALA B  47     -34.840  53.886 -54.754  1.00  0.00           H  
ATOM   4056 1HB  ALA B  47     -33.782  51.838 -53.871  1.00  0.00           H  
ATOM   4057 2HB  ALA B  47     -32.687  52.725 -54.959  1.00  0.00           H  
ATOM   4058 3HB  ALA B  47     -32.460  52.817 -53.197  1.00  0.00           H  
ATOM   4059  N   ARG B  48     -34.230  54.337 -51.547  1.00  0.00           N  
ATOM   4060  CA  ARG B  48     -34.861  54.383 -50.233  1.00  0.00           C  
ATOM   4061  C   ARG B  48     -36.012  55.382 -50.209  1.00  0.00           C  
ATOM   4062  O   ARG B  48     -37.077  55.104 -49.660  1.00  0.00           O  
ATOM   4063  CB  ARG B  48     -33.846  54.758 -49.165  1.00  0.00           C  
ATOM   4064  CG  ARG B  48     -32.801  53.691 -48.875  1.00  0.00           C  
ATOM   4065  CD  ARG B  48     -31.705  54.215 -48.019  1.00  0.00           C  
ATOM   4066  NE  ARG B  48     -32.166  54.515 -46.672  1.00  0.00           N  
ATOM   4067  CZ  ARG B  48     -31.480  55.251 -45.776  1.00  0.00           C  
ATOM   4068  NH1 ARG B  48     -30.310  55.755 -46.096  1.00  0.00           N  
ATOM   4069  NH2 ARG B  48     -31.985  55.466 -44.573  1.00  0.00           N  
ATOM   4070  H   ARG B  48     -33.258  54.594 -51.635  1.00  0.00           H  
ATOM   4071  HA  ARG B  48     -35.275  53.399 -50.013  1.00  0.00           H  
ATOM   4072 1HB  ARG B  48     -33.319  55.662 -49.466  1.00  0.00           H  
ATOM   4073 2HB  ARG B  48     -34.363  54.975 -48.231  1.00  0.00           H  
ATOM   4074 1HG  ARG B  48     -33.268  52.854 -48.360  1.00  0.00           H  
ATOM   4075 2HG  ARG B  48     -32.366  53.344 -49.813  1.00  0.00           H  
ATOM   4076 1HD  ARG B  48     -30.910  53.472 -47.950  1.00  0.00           H  
ATOM   4077 2HD  ARG B  48     -31.308  55.132 -48.455  1.00  0.00           H  
ATOM   4078  HE  ARG B  48     -33.063  54.143 -46.390  1.00  0.00           H  
ATOM   4079 1HH1 ARG B  48     -29.923  55.590 -47.016  1.00  0.00           H  
ATOM   4080 2HH1 ARG B  48     -29.796  56.308 -45.425  1.00  0.00           H  
ATOM   4081 1HH2 ARG B  48     -32.887  55.078 -44.328  1.00  0.00           H  
ATOM   4082 2HH2 ARG B  48     -31.474  56.019 -43.903  1.00  0.00           H  
ATOM   4083  N   GLU B  49     -35.788  56.548 -50.807  1.00  0.00           N  
ATOM   4084  CA  GLU B  49     -36.813  57.582 -50.877  1.00  0.00           C  
ATOM   4085  C   GLU B  49     -38.049  57.085 -51.615  1.00  0.00           C  
ATOM   4086  O   GLU B  49     -39.171  57.225 -51.131  1.00  0.00           O  
ATOM   4087  CB  GLU B  49     -36.264  58.832 -51.567  1.00  0.00           C  
ATOM   4088  CG  GLU B  49     -37.260  59.977 -51.681  1.00  0.00           C  
ATOM   4089  CD  GLU B  49     -36.682  61.191 -52.354  1.00  0.00           C  
ATOM   4090  OE1 GLU B  49     -35.509  61.188 -52.637  1.00  0.00           O  
ATOM   4091  OE2 GLU B  49     -37.417  62.122 -52.587  1.00  0.00           O  
ATOM   4092  H   GLU B  49     -34.885  56.723 -51.225  1.00  0.00           H  
ATOM   4093  HA  GLU B  49     -37.116  57.838 -49.861  1.00  0.00           H  
ATOM   4094 1HB  GLU B  49     -35.396  59.199 -51.020  1.00  0.00           H  
ATOM   4095 2HB  GLU B  49     -35.933  58.577 -52.573  1.00  0.00           H  
ATOM   4096 1HG  GLU B  49     -38.126  59.637 -52.249  1.00  0.00           H  
ATOM   4097 2HG  GLU B  49     -37.600  60.251 -50.682  1.00  0.00           H  
ATOM   4098  N   ALA B  50     -37.835  56.502 -52.791  1.00  0.00           N  
ATOM   4099  CA  ALA B  50     -38.935  56.025 -53.620  1.00  0.00           C  
ATOM   4100  C   ALA B  50     -39.713  54.920 -52.919  1.00  0.00           C  
ATOM   4101  O   ALA B  50     -40.943  54.899 -52.948  1.00  0.00           O  
ATOM   4102  CB  ALA B  50     -38.410  55.534 -54.963  1.00  0.00           C  
ATOM   4103  H   ALA B  50     -36.886  56.388 -53.118  1.00  0.00           H  
ATOM   4104  HA  ALA B  50     -39.623  56.853 -53.794  1.00  0.00           H  
ATOM   4105 1HB  ALA B  50     -39.243  55.180 -55.569  1.00  0.00           H  
ATOM   4106 2HB  ALA B  50     -37.908  56.352 -55.477  1.00  0.00           H  
ATOM   4107 3HB  ALA B  50     -37.708  54.719 -54.801  1.00  0.00           H  
ATOM   4108  N   ILE B  51     -38.987  54.000 -52.290  1.00  0.00           N  
ATOM   4109  CA  ILE B  51     -39.610  52.890 -51.577  1.00  0.00           C  
ATOM   4110  C   ILE B  51     -40.493  53.390 -50.441  1.00  0.00           C  
ATOM   4111  O   ILE B  51     -41.622  52.932 -50.271  1.00  0.00           O  
ATOM   4112  CB  ILE B  51     -38.545  51.932 -51.016  1.00  0.00           C  
ATOM   4113  CG1 ILE B  51     -37.855  51.174 -52.154  1.00  0.00           C  
ATOM   4114  CG2 ILE B  51     -39.171  50.959 -50.029  1.00  0.00           C  
ATOM   4115  CD1 ILE B  51     -36.600  50.446 -51.733  1.00  0.00           C  
ATOM   4116  H   ILE B  51     -37.981  54.072 -52.305  1.00  0.00           H  
ATOM   4117  HA  ILE B  51     -40.247  52.345 -52.274  1.00  0.00           H  
ATOM   4118  HB  ILE B  51     -37.771  52.506 -50.507  1.00  0.00           H  
ATOM   4119 1HG1 ILE B  51     -38.547  50.446 -52.577  1.00  0.00           H  
ATOM   4120 2HG1 ILE B  51     -37.592  51.871 -52.950  1.00  0.00           H  
ATOM   4121 1HG2 ILE B  51     -38.403  50.288 -49.643  1.00  0.00           H  
ATOM   4122 2HG2 ILE B  51     -39.615  51.514 -49.204  1.00  0.00           H  
ATOM   4123 3HG2 ILE B  51     -39.942  50.377 -50.531  1.00  0.00           H  
ATOM   4124 1HD1 ILE B  51     -36.170  49.934 -52.593  1.00  0.00           H  
ATOM   4125 2HD1 ILE B  51     -35.880  51.163 -51.339  1.00  0.00           H  
ATOM   4126 3HD1 ILE B  51     -36.845  49.717 -50.962  1.00  0.00           H  
ATOM   4127  N   LYS B  52     -39.970  54.333 -49.665  1.00  0.00           N  
ATOM   4128  CA  LYS B  52     -40.712  54.902 -48.544  1.00  0.00           C  
ATOM   4129  C   LYS B  52     -41.962  55.627 -49.022  1.00  0.00           C  
ATOM   4130  O   LYS B  52     -43.034  55.491 -48.432  1.00  0.00           O  
ATOM   4131  CB  LYS B  52     -39.825  55.855 -47.743  1.00  0.00           C  
ATOM   4132  CG  LYS B  52     -38.746  55.167 -46.917  1.00  0.00           C  
ATOM   4133  CD  LYS B  52     -37.935  56.175 -46.117  1.00  0.00           C  
ATOM   4134  CE  LYS B  52     -36.782  55.504 -45.386  1.00  0.00           C  
ATOM   4135  NZ  LYS B  52     -37.254  54.438 -44.462  1.00  0.00           N  
ATOM   4136  H   LYS B  52     -39.036  54.666 -49.855  1.00  0.00           H  
ATOM   4137  HA  LYS B  52     -41.031  54.086 -47.891  1.00  0.00           H  
ATOM   4138 1HB  LYS B  52     -39.333  56.552 -48.422  1.00  0.00           H  
ATOM   4139 2HB  LYS B  52     -40.443  56.443 -47.062  1.00  0.00           H  
ATOM   4140 1HG  LYS B  52     -39.210  54.460 -46.229  1.00  0.00           H  
ATOM   4141 2HG  LYS B  52     -38.077  54.617 -47.578  1.00  0.00           H  
ATOM   4142 1HD  LYS B  52     -37.534  56.936 -46.790  1.00  0.00           H  
ATOM   4143 2HD  LYS B  52     -38.580  56.666 -45.388  1.00  0.00           H  
ATOM   4144 1HE  LYS B  52     -36.098  55.064 -46.111  1.00  0.00           H  
ATOM   4145 2HE  LYS B  52     -36.233  56.250 -44.809  1.00  0.00           H  
ATOM   4146 1HZ  LYS B  52     -36.462  54.018 -43.996  1.00  0.00           H  
ATOM   4147 2HZ  LYS B  52     -37.875  54.839 -43.773  1.00  0.00           H  
ATOM   4148 3HZ  LYS B  52     -37.748  53.732 -44.987  1.00  0.00           H  
ATOM   4149  N   ARG B  53     -41.820  56.398 -50.094  1.00  0.00           N  
ATOM   4150  CA  ARG B  53     -42.947  57.111 -50.681  1.00  0.00           C  
ATOM   4151  C   ARG B  53     -44.027  56.145 -51.152  1.00  0.00           C  
ATOM   4152  O   ARG B  53     -45.208  56.328 -50.861  1.00  0.00           O  
ATOM   4153  CB  ARG B  53     -42.489  57.966 -51.853  1.00  0.00           C  
ATOM   4154  CG  ARG B  53     -41.719  59.218 -51.470  1.00  0.00           C  
ATOM   4155  CD  ARG B  53     -41.374  60.038 -52.659  1.00  0.00           C  
ATOM   4156  NE  ARG B  53     -40.535  61.174 -52.311  1.00  0.00           N  
ATOM   4157  CZ  ARG B  53     -40.992  62.327 -51.785  1.00  0.00           C  
ATOM   4158  NH1 ARG B  53     -42.276  62.483 -51.553  1.00  0.00           N  
ATOM   4159  NH2 ARG B  53     -40.147  63.304 -51.501  1.00  0.00           N  
ATOM   4160  H   ARG B  53     -40.906  56.491 -50.515  1.00  0.00           H  
ATOM   4161  HA  ARG B  53     -43.388  57.750 -49.915  1.00  0.00           H  
ATOM   4162 1HB  ARG B  53     -41.851  57.374 -52.508  1.00  0.00           H  
ATOM   4163 2HB  ARG B  53     -43.355  58.278 -52.437  1.00  0.00           H  
ATOM   4164 1HG  ARG B  53     -42.323  59.827 -50.797  1.00  0.00           H  
ATOM   4165 2HG  ARG B  53     -40.791  58.936 -50.966  1.00  0.00           H  
ATOM   4166 1HD  ARG B  53     -40.833  59.425 -53.380  1.00  0.00           H  
ATOM   4167 2HD  ARG B  53     -42.286  60.416 -53.117  1.00  0.00           H  
ATOM   4168  HE  ARG B  53     -39.541  61.093 -52.476  1.00  0.00           H  
ATOM   4169 1HH1 ARG B  53     -42.921  61.736 -51.768  1.00  0.00           H  
ATOM   4170 2HH1 ARG B  53     -42.618  63.347 -51.159  1.00  0.00           H  
ATOM   4171 1HH2 ARG B  53     -39.160  63.185 -51.680  1.00  0.00           H  
ATOM   4172 2HH2 ARG B  53     -40.488  64.167 -51.108  1.00  0.00           H  
ATOM   4173  N   ILE B  54     -43.612  55.114 -51.880  1.00  0.00           N  
ATOM   4174  CA  ILE B  54     -44.547  54.131 -52.416  1.00  0.00           C  
ATOM   4175  C   ILE B  54     -45.253  53.374 -51.300  1.00  0.00           C  
ATOM   4176  O   ILE B  54     -46.461  53.145 -51.358  1.00  0.00           O  
ATOM   4177  CB  ILE B  54     -43.825  53.130 -53.338  1.00  0.00           C  
ATOM   4178  CG1 ILE B  54     -43.353  53.827 -54.618  1.00  0.00           C  
ATOM   4179  CG2 ILE B  54     -44.735  51.959 -53.670  1.00  0.00           C  
ATOM   4180  CD1 ILE B  54     -42.423  52.986 -55.464  1.00  0.00           C  
ATOM   4181  H   ILE B  54     -42.625  55.008 -52.067  1.00  0.00           H  
ATOM   4182  HA  ILE B  54     -45.309  54.656 -52.993  1.00  0.00           H  
ATOM   4183  HB  ILE B  54     -42.932  52.755 -52.838  1.00  0.00           H  
ATOM   4184 1HG1 ILE B  54     -44.218  54.097 -55.224  1.00  0.00           H  
ATOM   4185 2HG1 ILE B  54     -42.836  54.751 -54.360  1.00  0.00           H  
ATOM   4186 1HG2 ILE B  54     -44.209  51.262 -54.323  1.00  0.00           H  
ATOM   4187 2HG2 ILE B  54     -45.022  51.449 -52.752  1.00  0.00           H  
ATOM   4188 3HG2 ILE B  54     -45.629  52.325 -54.177  1.00  0.00           H  
ATOM   4189 1HD1 ILE B  54     -42.134  53.548 -56.352  1.00  0.00           H  
ATOM   4190 2HD1 ILE B  54     -41.534  52.733 -54.886  1.00  0.00           H  
ATOM   4191 3HD1 ILE B  54     -42.933  52.072 -55.763  1.00  0.00           H  
ATOM   4192  N   GLU B  55     -44.492  52.988 -50.281  1.00  0.00           N  
ATOM   4193  CA  GLU B  55     -45.046  52.272 -49.138  1.00  0.00           C  
ATOM   4194  C   GLU B  55     -46.157  53.074 -48.473  1.00  0.00           C  
ATOM   4195  O   GLU B  55     -47.242  52.555 -48.214  1.00  0.00           O  
ATOM   4196  CB  GLU B  55     -43.948  51.960 -48.119  1.00  0.00           C  
ATOM   4197  CG  GLU B  55     -44.415  51.148 -46.920  1.00  0.00           C  
ATOM   4198  CD  GLU B  55     -43.371  51.039 -45.844  1.00  0.00           C  
ATOM   4199  OE1 GLU B  55     -42.279  51.515 -46.052  1.00  0.00           O  
ATOM   4200  OE2 GLU B  55     -43.662  50.477 -44.815  1.00  0.00           O  
ATOM   4201  H   GLU B  55     -43.503  53.195 -50.299  1.00  0.00           H  
ATOM   4202  HA  GLU B  55     -45.482  51.338 -49.493  1.00  0.00           H  
ATOM   4203 1HB  GLU B  55     -43.146  51.405 -48.607  1.00  0.00           H  
ATOM   4204 2HB  GLU B  55     -43.522  52.892 -47.747  1.00  0.00           H  
ATOM   4205 1HG  GLU B  55     -45.304  51.617 -46.500  1.00  0.00           H  
ATOM   4206 2HG  GLU B  55     -44.691  50.149 -47.256  1.00  0.00           H  
ATOM   4207  N   ASP B  56     -45.879  54.345 -48.198  1.00  0.00           N  
ATOM   4208  CA  ASP B  56     -46.843  55.213 -47.531  1.00  0.00           C  
ATOM   4209  C   ASP B  56     -48.093  55.403 -48.381  1.00  0.00           C  
ATOM   4210  O   ASP B  56     -49.201  55.503 -47.858  1.00  0.00           O  
ATOM   4211  CB  ASP B  56     -46.216  56.575 -47.227  1.00  0.00           C  
ATOM   4212  CG  ASP B  56     -45.289  56.543 -46.020  1.00  0.00           C  
ATOM   4213  OD1 ASP B  56     -45.380  55.617 -45.250  1.00  0.00           O  
ATOM   4214  OD2 ASP B  56     -44.497  57.445 -45.880  1.00  0.00           O  
ATOM   4215  H   ASP B  56     -44.977  54.718 -48.456  1.00  0.00           H  
ATOM   4216  HA  ASP B  56     -47.146  54.741 -46.598  1.00  0.00           H  
ATOM   4217 1HB  ASP B  56     -45.651  56.918 -48.092  1.00  0.00           H  
ATOM   4218 2HB  ASP B  56     -47.004  57.306 -47.040  1.00  0.00           H  
ATOM   4219  N   LEU B  57     -47.907  55.449 -49.697  1.00  0.00           N  
ATOM   4220  CA  LEU B  57     -49.028  55.502 -50.629  1.00  0.00           C  
ATOM   4221  C   LEU B  57     -49.813  54.199 -50.620  1.00  0.00           C  
ATOM   4222  O   LEU B  57     -51.043  54.204 -50.682  1.00  0.00           O  
ATOM   4223  CB  LEU B  57     -48.524  55.794 -52.048  1.00  0.00           C  
ATOM   4224  CG  LEU B  57     -47.984  57.210 -52.284  1.00  0.00           C  
ATOM   4225  CD1 LEU B  57     -47.314  57.277 -53.651  1.00  0.00           C  
ATOM   4226  CD2 LEU B  57     -49.126  58.212 -52.186  1.00  0.00           C  
ATOM   4227  H   LEU B  57     -46.965  55.448 -50.061  1.00  0.00           H  
ATOM   4228  HA  LEU B  57     -49.704  56.298 -50.310  1.00  0.00           H  
ATOM   4229 1HB  LEU B  57     -47.726  55.092 -52.283  1.00  0.00           H  
ATOM   4230 2HB  LEU B  57     -49.343  55.631 -52.748  1.00  0.00           H  
ATOM   4231  HG  LEU B  57     -47.231  57.444 -51.532  1.00  0.00           H  
ATOM   4232 1HD1 LEU B  57     -46.930  58.283 -53.820  1.00  0.00           H  
ATOM   4233 2HD1 LEU B  57     -46.490  56.564 -53.687  1.00  0.00           H  
ATOM   4234 3HD1 LEU B  57     -48.041  57.033 -54.425  1.00  0.00           H  
ATOM   4235 1HD2 LEU B  57     -48.742  59.219 -52.354  1.00  0.00           H  
ATOM   4236 2HD2 LEU B  57     -49.879  57.981 -52.939  1.00  0.00           H  
ATOM   4237 3HD2 LEU B  57     -49.574  58.155 -51.194  1.00  0.00           H  
ATOM   4238  N   ALA B  58     -49.097  53.081 -50.546  1.00  0.00           N  
ATOM   4239  CA  ALA B  58     -49.727  51.767 -50.516  1.00  0.00           C  
ATOM   4240  C   ALA B  58     -50.572  51.589 -49.261  1.00  0.00           C  
ATOM   4241  O   ALA B  58     -51.564  50.862 -49.268  1.00  0.00           O  
ATOM   4242  CB  ALA B  58     -48.674  50.674 -50.603  1.00  0.00           C  
ATOM   4243  H   ALA B  58     -48.090  53.147 -50.508  1.00  0.00           H  
ATOM   4244  HA  ALA B  58     -50.390  51.683 -51.377  1.00  0.00           H  
ATOM   4245 1HB  ALA B  58     -49.159  49.698 -50.581  1.00  0.00           H  
ATOM   4246 2HB  ALA B  58     -48.115  50.779 -51.535  1.00  0.00           H  
ATOM   4247 3HB  ALA B  58     -47.991  50.758 -49.760  1.00  0.00           H  
ATOM   4248  N   LYS B  59     -50.173  52.259 -48.185  1.00  0.00           N  
ATOM   4249  CA  LYS B  59     -50.921  52.215 -46.934  1.00  0.00           C  
ATOM   4250  C   LYS B  59     -52.323  52.788 -47.112  1.00  0.00           C  
ATOM   4251  O   LYS B  59     -53.226  52.493 -46.331  1.00  0.00           O  
ATOM   4252  CB  LYS B  59     -50.176  52.979 -45.839  1.00  0.00           C  
ATOM   4253  CG  LYS B  59     -48.919  52.282 -45.329  1.00  0.00           C  
ATOM   4254  CD  LYS B  59     -48.173  53.150 -44.327  1.00  0.00           C  
ATOM   4255  CE  LYS B  59     -46.867  52.499 -43.897  1.00  0.00           C  
ATOM   4256  NZ  LYS B  59     -45.981  53.456 -43.177  1.00  0.00           N  
ATOM   4257  H   LYS B  59     -49.330  52.812 -48.234  1.00  0.00           H  
ATOM   4258  HA  LYS B  59     -51.025  51.173 -46.630  1.00  0.00           H  
ATOM   4259 1HB  LYS B  59     -49.885  53.960 -46.211  1.00  0.00           H  
ATOM   4260 2HB  LYS B  59     -50.840  53.135 -44.987  1.00  0.00           H  
ATOM   4261 1HG  LYS B  59     -49.194  51.342 -44.849  1.00  0.00           H  
ATOM   4262 2HG  LYS B  59     -48.262  52.060 -46.169  1.00  0.00           H  
ATOM   4263 1HD  LYS B  59     -47.956  54.120 -44.778  1.00  0.00           H  
ATOM   4264 2HD  LYS B  59     -48.797  53.309 -43.449  1.00  0.00           H  
ATOM   4265 1HE  LYS B  59     -47.080  51.656 -43.242  1.00  0.00           H  
ATOM   4266 2HE  LYS B  59     -46.339  52.127 -44.774  1.00  0.00           H  
ATOM   4267 1HZ  LYS B  59     -45.127  52.987 -42.909  1.00  0.00           H  
ATOM   4268 2HZ  LYS B  59     -45.762  54.234 -43.782  1.00  0.00           H  
ATOM   4269 3HZ  LYS B  59     -46.452  53.794 -42.350  1.00  0.00           H  
ATOM   4270  N   ASN B  60     -52.494  53.610 -48.141  1.00  0.00           N  
ATOM   4271  CA  ASN B  60     -53.769  54.275 -48.386  1.00  0.00           C  
ATOM   4272  C   ASN B  60     -54.587  53.526 -49.428  1.00  0.00           C  
ATOM   4273  O   ASN B  60     -55.621  54.014 -49.888  1.00  0.00           O  
ATOM   4274  CB  ASN B  60     -53.547  55.715 -48.812  1.00  0.00           C  
ATOM   4275  CG  ASN B  60     -53.000  56.569 -47.702  1.00  0.00           C  
ATOM   4276  OD1 ASN B  60     -53.394  56.425 -46.539  1.00  0.00           O  
ATOM   4277  ND2 ASN B  60     -52.099  57.456 -48.038  1.00  0.00           N  
ATOM   4278  H   ASN B  60     -51.722  53.780 -48.769  1.00  0.00           H  
ATOM   4279  HA  ASN B  60     -54.340  54.279 -47.456  1.00  0.00           H  
ATOM   4280 1HB  ASN B  60     -52.852  55.742 -49.653  1.00  0.00           H  
ATOM   4281 2HB  ASN B  60     -54.491  56.142 -49.152  1.00  0.00           H  
ATOM   4282 1HD2 ASN B  60     -51.699  58.053 -47.341  1.00  0.00           H  
ATOM   4283 2HD2 ASN B  60     -51.809  57.538 -48.992  1.00  0.00           H  
ATOM   4284  N   LEU B  61     -54.120  52.340 -49.801  1.00  0.00           N  
ATOM   4285  CA  LEU B  61     -54.846  51.491 -50.740  1.00  0.00           C  
ATOM   4286  C   LEU B  61     -55.627  50.406 -50.012  1.00  0.00           C  
ATOM   4287  O   LEU B  61     -55.115  49.773 -49.089  1.00  0.00           O  
ATOM   4288  CB  LEU B  61     -53.870  50.849 -51.734  1.00  0.00           C  
ATOM   4289  CG  LEU B  61     -52.935  51.817 -52.468  1.00  0.00           C  
ATOM   4290  CD1 LEU B  61     -51.935  51.024 -53.300  1.00  0.00           C  
ATOM   4291  CD2 LEU B  61     -53.755  52.751 -53.344  1.00  0.00           C  
ATOM   4292  H   LEU B  61     -53.242  52.018 -49.423  1.00  0.00           H  
ATOM   4293  HA  LEU B  61     -55.563  52.108 -51.281  1.00  0.00           H  
ATOM   4294 1HB  LEU B  61     -53.251  50.131 -51.198  1.00  0.00           H  
ATOM   4295 2HB  LEU B  61     -54.446  50.311 -52.487  1.00  0.00           H  
ATOM   4296  HG  LEU B  61     -52.373  52.403 -51.740  1.00  0.00           H  
ATOM   4297 1HD1 LEU B  61     -51.269  51.713 -53.821  1.00  0.00           H  
ATOM   4298 2HD1 LEU B  61     -51.349  50.381 -52.646  1.00  0.00           H  
ATOM   4299 3HD1 LEU B  61     -52.470  50.416 -54.028  1.00  0.00           H  
ATOM   4300 1HD2 LEU B  61     -53.090  53.441 -53.866  1.00  0.00           H  
ATOM   4301 2HD2 LEU B  61     -54.317  52.168 -54.074  1.00  0.00           H  
ATOM   4302 3HD2 LEU B  61     -54.448  53.317 -52.722  1.00  0.00           H  
ATOM   4303  N   ALA B  62     -56.869  50.196 -50.431  1.00  0.00           N  
ATOM   4304  CA  ALA B  62     -57.721  49.179 -49.825  1.00  0.00           C  
ATOM   4305  C   ALA B  62     -57.727  47.901 -50.653  1.00  0.00           C  
ATOM   4306  O   ALA B  62     -57.965  46.811 -50.131  1.00  0.00           O  
ATOM   4307  CB  ALA B  62     -59.139  49.707 -49.657  1.00  0.00           C  
ATOM   4308  H   ALA B  62     -57.234  50.755 -51.189  1.00  0.00           H  
ATOM   4309  HA  ALA B  62     -57.322  48.934 -48.841  1.00  0.00           H  
ATOM   4310 1HB  ALA B  62     -59.763  48.937 -49.203  1.00  0.00           H  
ATOM   4311 2HB  ALA B  62     -59.126  50.587 -49.015  1.00  0.00           H  
ATOM   4312 3HB  ALA B  62     -59.545  49.975 -50.630  1.00  0.00           H  
ATOM   4313  N   SER B  63     -57.466  48.040 -51.949  1.00  0.00           N  
ATOM   4314  CA  SER B  63     -57.444  46.895 -52.852  1.00  0.00           C  
ATOM   4315  C   SER B  63     -56.094  46.193 -52.821  1.00  0.00           C  
ATOM   4316  O   SER B  63     -55.053  46.819 -53.030  1.00  0.00           O  
ATOM   4317  CB  SER B  63     -57.761  47.342 -54.267  1.00  0.00           C  
ATOM   4318  OG  SER B  63     -57.589  46.290 -55.176  1.00  0.00           O  
ATOM   4319  H   SER B  63     -57.276  48.961 -52.316  1.00  0.00           H  
ATOM   4320  HA  SER B  63     -58.198  46.184 -52.516  1.00  0.00           H  
ATOM   4321 1HB  SER B  63     -58.788  47.703 -54.314  1.00  0.00           H  
ATOM   4322 2HB  SER B  63     -57.111  48.172 -54.540  1.00  0.00           H  
ATOM   4323  HG  SER B  63     -58.193  46.466 -55.901  1.00  0.00           H  
ATOM   4324  N   GLU B  64     -56.115  44.891 -52.560  1.00  0.00           N  
ATOM   4325  CA  GLU B  64     -54.886  44.118 -52.413  1.00  0.00           C  
ATOM   4326  C   GLU B  64     -54.095  44.090 -53.713  1.00  0.00           C  
ATOM   4327  O   GLU B  64     -52.865  44.064 -53.701  1.00  0.00           O  
ATOM   4328  CB  GLU B  64     -55.206  42.689 -51.969  1.00  0.00           C  
ATOM   4329  CG  GLU B  64     -55.684  42.570 -50.527  1.00  0.00           C  
ATOM   4330  CD  GLU B  64     -56.194  41.197 -50.192  1.00  0.00           C  
ATOM   4331  OE1 GLU B  64     -56.660  40.522 -51.079  1.00  0.00           O  
ATOM   4332  OE2 GLU B  64     -56.116  40.820 -49.046  1.00  0.00           O  
ATOM   4333  H   GLU B  64     -57.006  44.423 -52.463  1.00  0.00           H  
ATOM   4334  HA  GLU B  64     -54.265  44.599 -51.657  1.00  0.00           H  
ATOM   4335 1HB  GLU B  64     -55.980  42.271 -52.613  1.00  0.00           H  
ATOM   4336 2HB  GLU B  64     -54.318  42.066 -52.078  1.00  0.00           H  
ATOM   4337 1HG  GLU B  64     -54.857  42.811 -49.861  1.00  0.00           H  
ATOM   4338 2HG  GLU B  64     -56.475  43.298 -50.358  1.00  0.00           H  
ATOM   4339  N   GLU B  65     -54.808  44.096 -54.834  1.00  0.00           N  
ATOM   4340  CA  GLU B  65     -54.171  44.095 -56.146  1.00  0.00           C  
ATOM   4341  C   GLU B  65     -53.213  45.270 -56.296  1.00  0.00           C  
ATOM   4342  O   GLU B  65     -52.061  45.099 -56.691  1.00  0.00           O  
ATOM   4343  CB  GLU B  65     -55.228  44.141 -57.252  1.00  0.00           C  
ATOM   4344  CG  GLU B  65     -54.660  44.181 -58.663  1.00  0.00           C  
ATOM   4345  CD  GLU B  65     -55.727  44.223 -59.722  1.00  0.00           C  
ATOM   4346  OE1 GLU B  65     -56.873  44.043 -59.390  1.00  0.00           O  
ATOM   4347  OE2 GLU B  65     -55.394  44.435 -60.864  1.00  0.00           O  
ATOM   4348  H   GLU B  65     -55.816  44.101 -54.777  1.00  0.00           H  
ATOM   4349  HA  GLU B  65     -53.586  43.179 -56.246  1.00  0.00           H  
ATOM   4350 1HB  GLU B  65     -55.873  43.263 -57.177  1.00  0.00           H  
ATOM   4351 2HB  GLU B  65     -55.857  45.022 -57.118  1.00  0.00           H  
ATOM   4352 1HG  GLU B  65     -54.030  45.064 -58.764  1.00  0.00           H  
ATOM   4353 2HG  GLU B  65     -54.034  43.303 -58.819  1.00  0.00           H  
ATOM   4354  N   PHE B  66     -53.701  46.466 -55.979  1.00  0.00           N  
ATOM   4355  CA  PHE B  66     -52.916  47.683 -56.154  1.00  0.00           C  
ATOM   4356  C   PHE B  66     -51.770  47.748 -55.152  1.00  0.00           C  
ATOM   4357  O   PHE B  66     -50.699  48.271 -55.454  1.00  0.00           O  
ATOM   4358  CB  PHE B  66     -53.805  48.918 -56.001  1.00  0.00           C  
ATOM   4359  CG  PHE B  66     -54.639  49.219 -57.214  1.00  0.00           C  
ATOM   4360  CD1 PHE B  66     -56.021  49.267 -57.129  1.00  0.00           C  
ATOM   4361  CD2 PHE B  66     -54.041  49.456 -58.443  1.00  0.00           C  
ATOM   4362  CE1 PHE B  66     -56.788  49.544 -58.246  1.00  0.00           C  
ATOM   4363  CE2 PHE B  66     -54.804  49.734 -59.559  1.00  0.00           C  
ATOM   4364  CZ  PHE B  66     -56.181  49.777 -59.460  1.00  0.00           C  
ATOM   4365  H   PHE B  66     -54.638  46.533 -55.606  1.00  0.00           H  
ATOM   4366  HA  PHE B  66     -52.482  47.673 -57.153  1.00  0.00           H  
ATOM   4367 1HB  PHE B  66     -54.475  48.781 -55.154  1.00  0.00           H  
ATOM   4368 2HB  PHE B  66     -53.184  49.788 -55.789  1.00  0.00           H  
ATOM   4369  HD1 PHE B  66     -56.504  49.083 -56.170  1.00  0.00           H  
ATOM   4370  HD2 PHE B  66     -52.954  49.421 -58.521  1.00  0.00           H  
ATOM   4371  HE1 PHE B  66     -57.874  49.576 -58.165  1.00  0.00           H  
ATOM   4372  HE2 PHE B  66     -54.322  49.919 -60.519  1.00  0.00           H  
ATOM   4373  HZ  PHE B  66     -56.784  49.995 -60.341  1.00  0.00           H  
ATOM   4374  N   MET B  67     -52.004  47.216 -53.957  1.00  0.00           N  
ATOM   4375  CA  MET B  67     -50.961  47.118 -52.945  1.00  0.00           C  
ATOM   4376  C   MET B  67     -49.857  46.163 -53.380  1.00  0.00           C  
ATOM   4377  O   MET B  67     -48.675  46.421 -53.152  1.00  0.00           O  
ATOM   4378  CB  MET B  67     -51.559  46.669 -51.611  1.00  0.00           C  
ATOM   4379  CG  MET B  67     -52.363  47.740 -50.891  1.00  0.00           C  
ATOM   4380  SD  MET B  67     -52.670  47.333 -49.160  1.00  0.00           S  
ATOM   4381  CE  MET B  67     -53.867  46.014 -49.331  1.00  0.00           C  
ATOM   4382  H   MET B  67     -52.929  46.868 -53.746  1.00  0.00           H  
ATOM   4383  HA  MET B  67     -50.513  48.103 -52.812  1.00  0.00           H  
ATOM   4384 1HB  MET B  67     -52.212  45.814 -51.777  1.00  0.00           H  
ATOM   4385 2HB  MET B  67     -50.757  46.346 -50.945  1.00  0.00           H  
ATOM   4386 1HG  MET B  67     -51.829  48.689 -50.933  1.00  0.00           H  
ATOM   4387 2HG  MET B  67     -53.325  47.870 -51.389  1.00  0.00           H  
ATOM   4388 1HE  MET B  67     -54.156  45.655 -48.342  1.00  0.00           H  
ATOM   4389 2HE  MET B  67     -54.749  46.387 -49.854  1.00  0.00           H  
ATOM   4390 3HE  MET B  67     -53.428  45.194 -49.899  1.00  0.00           H  
ATOM   4391  N   ALA B  68     -50.248  45.060 -54.008  1.00  0.00           N  
ATOM   4392  CA  ALA B  68     -49.290  44.103 -54.546  1.00  0.00           C  
ATOM   4393  C   ALA B  68     -48.465  44.720 -55.668  1.00  0.00           C  
ATOM   4394  O   ALA B  68     -47.279  44.420 -55.817  1.00  0.00           O  
ATOM   4395  CB  ALA B  68     -50.007  42.855 -55.041  1.00  0.00           C  
ATOM   4396  H   ALA B  68     -51.237  44.880 -54.117  1.00  0.00           H  
ATOM   4397  HA  ALA B  68     -48.602  43.817 -53.750  1.00  0.00           H  
ATOM   4398 1HB  ALA B  68     -49.279  42.151 -55.440  1.00  0.00           H  
ATOM   4399 2HB  ALA B  68     -50.546  42.393 -54.215  1.00  0.00           H  
ATOM   4400 3HB  ALA B  68     -50.712  43.128 -55.825  1.00  0.00           H  
ATOM   4401  N   ARG B  69     -49.098  45.583 -56.455  1.00  0.00           N  
ATOM   4402  CA  ARG B  69     -48.396  46.329 -57.492  1.00  0.00           C  
ATOM   4403  C   ARG B  69     -47.359  47.269 -56.889  1.00  0.00           C  
ATOM   4404  O   ARG B  69     -46.264  47.427 -57.428  1.00  0.00           O  
ATOM   4405  CB  ARG B  69     -49.380  47.136 -58.328  1.00  0.00           C  
ATOM   4406  CG  ARG B  69     -50.260  46.312 -59.253  1.00  0.00           C  
ATOM   4407  CD  ARG B  69     -51.219  47.162 -60.003  1.00  0.00           C  
ATOM   4408  NE  ARG B  69     -52.190  46.367 -60.738  1.00  0.00           N  
ATOM   4409  CZ  ARG B  69     -51.984  45.848 -61.963  1.00  0.00           C  
ATOM   4410  NH1 ARG B  69     -50.839  46.047 -62.577  1.00  0.00           N  
ATOM   4411  NH2 ARG B  69     -52.933  45.137 -62.549  1.00  0.00           N  
ATOM   4412  H   ARG B  69     -50.090  45.724 -56.331  1.00  0.00           H  
ATOM   4413  HA  ARG B  69     -47.869  45.622 -58.133  1.00  0.00           H  
ATOM   4414 1HB  ARG B  69     -50.036  47.705 -57.671  1.00  0.00           H  
ATOM   4415 2HB  ARG B  69     -48.833  47.850 -58.944  1.00  0.00           H  
ATOM   4416 1HG  ARG B  69     -49.635  45.782 -59.974  1.00  0.00           H  
ATOM   4417 2HG  ARG B  69     -50.828  45.588 -58.665  1.00  0.00           H  
ATOM   4418 1HD  ARG B  69     -51.761  47.802 -59.305  1.00  0.00           H  
ATOM   4419 2HD  ARG B  69     -50.676  47.779 -60.716  1.00  0.00           H  
ATOM   4420  HE  ARG B  69     -53.084  46.191 -60.297  1.00  0.00           H  
ATOM   4421 1HH1 ARG B  69     -50.113  46.590 -62.130  1.00  0.00           H  
ATOM   4422 2HH1 ARG B  69     -50.685  45.659 -63.497  1.00  0.00           H  
ATOM   4423 1HH2 ARG B  69     -53.813  44.984 -62.077  1.00  0.00           H  
ATOM   4424 2HH2 ARG B  69     -52.778  44.747 -63.466  1.00  0.00           H  
ATOM   4425  N   ALA B  70     -47.710  47.889 -55.769  1.00  0.00           N  
ATOM   4426  CA  ALA B  70     -46.770  48.720 -55.026  1.00  0.00           C  
ATOM   4427  C   ALA B  70     -45.610  47.893 -54.488  1.00  0.00           C  
ATOM   4428  O   ALA B  70     -44.459  48.330 -54.512  1.00  0.00           O  
ATOM   4429  CB  ALA B  70     -47.481  49.437 -53.888  1.00  0.00           C  
ATOM   4430  H   ALA B  70     -48.652  47.781 -55.420  1.00  0.00           H  
ATOM   4431  HA  ALA B  70     -46.357  49.466 -55.706  1.00  0.00           H  
ATOM   4432 1HB  ALA B  70     -46.765  50.054 -53.343  1.00  0.00           H  
ATOM   4433 2HB  ALA B  70     -48.270  50.069 -54.294  1.00  0.00           H  
ATOM   4434 3HB  ALA B  70     -47.916  48.703 -53.211  1.00  0.00           H  
ATOM   4435  N   ILE B  71     -45.918  46.695 -54.002  1.00  0.00           N  
ATOM   4436  CA  ILE B  71     -44.892  45.765 -53.546  1.00  0.00           C  
ATOM   4437  C   ILE B  71     -43.929  45.411 -54.673  1.00  0.00           C  
ATOM   4438  O   ILE B  71     -42.715  45.377 -54.476  1.00  0.00           O  
ATOM   4439  CB  ILE B  71     -45.527  44.478 -52.988  1.00  0.00           C  
ATOM   4440  CG1 ILE B  71     -46.160  44.744 -51.620  1.00  0.00           C  
ATOM   4441  CG2 ILE B  71     -44.488  43.372 -52.892  1.00  0.00           C  
ATOM   4442  CD1 ILE B  71     -47.032  43.614 -51.122  1.00  0.00           C  
ATOM   4443  H   ILE B  71     -46.889  46.421 -53.947  1.00  0.00           H  
ATOM   4444  HA  ILE B  71     -44.315  46.248 -52.757  1.00  0.00           H  
ATOM   4445  HB  ILE B  71     -46.330  44.153 -53.650  1.00  0.00           H  
ATOM   4446 1HG1 ILE B  71     -45.375  44.918 -50.886  1.00  0.00           H  
ATOM   4447 2HG1 ILE B  71     -46.767  45.647 -51.670  1.00  0.00           H  
ATOM   4448 1HG2 ILE B  71     -44.954  42.470 -52.496  1.00  0.00           H  
ATOM   4449 2HG2 ILE B  71     -44.083  43.166 -53.883  1.00  0.00           H  
ATOM   4450 3HG2 ILE B  71     -43.681  43.684 -52.230  1.00  0.00           H  
ATOM   4451 1HD1 ILE B  71     -47.445  43.878 -50.147  1.00  0.00           H  
ATOM   4452 2HD1 ILE B  71     -47.846  43.446 -51.826  1.00  0.00           H  
ATOM   4453 3HD1 ILE B  71     -46.437  42.708 -51.030  1.00  0.00           H  
ATOM   4454  N   SER B  72     -44.479  45.150 -55.854  1.00  0.00           N  
ATOM   4455  CA  SER B  72     -43.668  44.875 -57.034  1.00  0.00           C  
ATOM   4456  C   SER B  72     -42.737  46.039 -57.345  1.00  0.00           C  
ATOM   4457  O   SER B  72     -41.550  45.844 -57.608  1.00  0.00           O  
ATOM   4458  CB  SER B  72     -44.560  44.595 -58.229  1.00  0.00           C  
ATOM   4459  OG  SER B  72     -43.800  44.240 -59.350  1.00  0.00           O  
ATOM   4460  H   SER B  72     -45.487  45.141 -55.937  1.00  0.00           H  
ATOM   4461  HA  SER B  72     -43.049  44.001 -56.830  1.00  0.00           H  
ATOM   4462 1HB  SER B  72     -45.254  43.791 -57.984  1.00  0.00           H  
ATOM   4463 2HB  SER B  72     -45.151  45.481 -58.453  1.00  0.00           H  
ATOM   4464  HG  SER B  72     -43.277  45.013 -59.573  1.00  0.00           H  
ATOM   4465  N   ALA B  73     -43.281  47.250 -57.313  1.00  0.00           N  
ATOM   4466  CA  ALA B  73     -42.492  48.452 -57.558  1.00  0.00           C  
ATOM   4467  C   ALA B  73     -41.328  48.555 -56.581  1.00  0.00           C  
ATOM   4468  O   ALA B  73     -40.198  48.851 -56.974  1.00  0.00           O  
ATOM   4469  CB  ALA B  73     -43.371  49.691 -57.468  1.00  0.00           C  
ATOM   4470  H   ALA B  73     -44.268  47.341 -57.113  1.00  0.00           H  
ATOM   4471  HA  ALA B  73     -42.075  48.391 -58.564  1.00  0.00           H  
ATOM   4472 1HB  ALA B  73     -42.767  50.579 -57.654  1.00  0.00           H  
ATOM   4473 2HB  ALA B  73     -44.165  49.629 -58.213  1.00  0.00           H  
ATOM   4474 3HB  ALA B  73     -43.811  49.752 -56.474  1.00  0.00           H  
ATOM   4475  N   ILE B  74     -41.610  48.311 -55.306  1.00  0.00           N  
ATOM   4476  CA  ILE B  74     -40.581  48.354 -54.273  1.00  0.00           C  
ATOM   4477  C   ILE B  74     -39.476  47.346 -54.552  1.00  0.00           C  
ATOM   4478  O   ILE B  74     -38.291  47.668 -54.467  1.00  0.00           O  
ATOM   4479  CB  ILE B  74     -41.187  48.083 -52.883  1.00  0.00           C  
ATOM   4480  CG1 ILE B  74     -42.055  49.263 -52.438  1.00  0.00           C  
ATOM   4481  CG2 ILE B  74     -40.086  47.815 -51.867  1.00  0.00           C  
ATOM   4482  CD1 ILE B  74     -42.922  48.964 -51.237  1.00  0.00           C  
ATOM   4483  H   ILE B  74     -42.559  48.089 -55.046  1.00  0.00           H  
ATOM   4484  HA  ILE B  74     -40.131  49.347 -54.273  1.00  0.00           H  
ATOM   4485  HB  ILE B  74     -41.839  47.212 -52.936  1.00  0.00           H  
ATOM   4486 1HG1 ILE B  74     -41.418  50.112 -52.197  1.00  0.00           H  
ATOM   4487 2HG1 ILE B  74     -42.705  49.566 -53.260  1.00  0.00           H  
ATOM   4488 1HG2 ILE B  74     -40.533  47.624 -50.890  1.00  0.00           H  
ATOM   4489 2HG2 ILE B  74     -39.509  46.944 -52.178  1.00  0.00           H  
ATOM   4490 3HG2 ILE B  74     -39.430  48.682 -51.804  1.00  0.00           H  
ATOM   4491 1HD1 ILE B  74     -43.508  49.847 -50.982  1.00  0.00           H  
ATOM   4492 2HD1 ILE B  74     -43.595  48.136 -51.470  1.00  0.00           H  
ATOM   4493 3HD1 ILE B  74     -42.291  48.691 -50.391  1.00  0.00           H  
ATOM   4494  N   ALA B  75     -39.869  46.121 -54.886  1.00  0.00           N  
ATOM   4495  CA  ALA B  75     -38.912  45.061 -55.181  1.00  0.00           C  
ATOM   4496  C   ALA B  75     -38.050  45.418 -56.387  1.00  0.00           C  
ATOM   4497  O   ALA B  75     -36.839  45.199 -56.382  1.00  0.00           O  
ATOM   4498  CB  ALA B  75     -39.635  43.744 -55.419  1.00  0.00           C  
ATOM   4499  H   ALA B  75     -40.859  45.918 -54.937  1.00  0.00           H  
ATOM   4500  HA  ALA B  75     -38.248  44.947 -54.324  1.00  0.00           H  
ATOM   4501 1HB  ALA B  75     -38.908  42.964 -55.638  1.00  0.00           H  
ATOM   4502 2HB  ALA B  75     -40.200  43.474 -54.527  1.00  0.00           H  
ATOM   4503 3HB  ALA B  75     -40.318  43.851 -56.260  1.00  0.00           H  
ATOM   4504  N   GLU B  76     -38.684  45.967 -57.418  1.00  0.00           N  
ATOM   4505  CA  GLU B  76     -37.980  46.342 -58.638  1.00  0.00           C  
ATOM   4506  C   GLU B  76     -36.977  47.456 -58.374  1.00  0.00           C  
ATOM   4507  O   GLU B  76     -35.859  47.435 -58.891  1.00  0.00           O  
ATOM   4508  CB  GLU B  76     -38.973  46.782 -59.714  1.00  0.00           C  
ATOM   4509  CG  GLU B  76     -39.836  45.658 -60.270  1.00  0.00           C  
ATOM   4510  CD  GLU B  76     -40.952  46.154 -61.147  1.00  0.00           C  
ATOM   4511  OE1 GLU B  76     -40.674  46.866 -62.083  1.00  0.00           O  
ATOM   4512  OE2 GLU B  76     -42.082  45.819 -60.883  1.00  0.00           O  
ATOM   4513  H   GLU B  76     -39.680  46.129 -57.354  1.00  0.00           H  
ATOM   4514  HA  GLU B  76     -37.422  45.475 -58.996  1.00  0.00           H  
ATOM   4515 1HB  GLU B  76     -39.639  47.542 -59.306  1.00  0.00           H  
ATOM   4516 2HB  GLU B  76     -38.433  47.231 -60.548  1.00  0.00           H  
ATOM   4517 1HG  GLU B  76     -39.207  44.984 -60.850  1.00  0.00           H  
ATOM   4518 2HG  GLU B  76     -40.257  45.091 -59.440  1.00  0.00           H  
ATOM   4519  N   LEU B  77     -37.383  48.431 -57.567  1.00  0.00           N  
ATOM   4520  CA  LEU B  77     -36.512  49.549 -57.218  1.00  0.00           C  
ATOM   4521  C   LEU B  77     -35.282  49.074 -56.460  1.00  0.00           C  
ATOM   4522  O   LEU B  77     -34.163  49.506 -56.736  1.00  0.00           O  
ATOM   4523  CB  LEU B  77     -37.279  50.574 -56.371  1.00  0.00           C  
ATOM   4524  CG  LEU B  77     -38.308  51.423 -57.127  1.00  0.00           C  
ATOM   4525  CD1 LEU B  77     -39.151  52.206 -56.127  1.00  0.00           C  
ATOM   4526  CD2 LEU B  77     -37.589  52.358 -58.086  1.00  0.00           C  
ATOM   4527  H   LEU B  77     -38.316  48.398 -57.186  1.00  0.00           H  
ATOM   4528  HA  LEU B  77     -36.171  50.023 -58.139  1.00  0.00           H  
ATOM   4529 1HB  LEU B  77     -37.802  50.044 -55.577  1.00  0.00           H  
ATOM   4530 2HB  LEU B  77     -36.560  51.252 -55.914  1.00  0.00           H  
ATOM   4531  HG  LEU B  77     -38.978  50.771 -57.686  1.00  0.00           H  
ATOM   4532 1HD1 LEU B  77     -39.883  52.811 -56.664  1.00  0.00           H  
ATOM   4533 2HD1 LEU B  77     -39.669  51.512 -55.465  1.00  0.00           H  
ATOM   4534 3HD1 LEU B  77     -38.505  52.858 -55.539  1.00  0.00           H  
ATOM   4535 1HD2 LEU B  77     -38.322  52.963 -58.624  1.00  0.00           H  
ATOM   4536 2HD2 LEU B  77     -36.922  53.012 -57.526  1.00  0.00           H  
ATOM   4537 3HD2 LEU B  77     -37.010  51.772 -58.800  1.00  0.00           H  
ATOM   4538  N   ALA B  78     -35.494  48.180 -55.500  1.00  0.00           N  
ATOM   4539  CA  ALA B  78     -34.395  47.614 -54.723  1.00  0.00           C  
ATOM   4540  C   ALA B  78     -33.408  46.879 -55.620  1.00  0.00           C  
ATOM   4541  O   ALA B  78     -32.198  47.085 -55.528  1.00  0.00           O  
ATOM   4542  CB  ALA B  78     -34.933  46.679 -53.650  1.00  0.00           C  
ATOM   4543  H   ALA B  78     -36.440  47.884 -55.302  1.00  0.00           H  
ATOM   4544  HA  ALA B  78     -33.859  48.430 -54.238  1.00  0.00           H  
ATOM   4545 1HB  ALA B  78     -34.102  46.264 -53.080  1.00  0.00           H  
ATOM   4546 2HB  ALA B  78     -35.592  47.231 -52.982  1.00  0.00           H  
ATOM   4547 3HB  ALA B  78     -35.490  45.868 -54.120  1.00  0.00           H  
ATOM   4548  N   LYS B  79     -33.930  46.021 -56.489  1.00  0.00           N  
ATOM   4549  CA  LYS B  79     -33.095  45.247 -57.401  1.00  0.00           C  
ATOM   4550  C   LYS B  79     -32.341  46.159 -58.361  1.00  0.00           C  
ATOM   4551  O   LYS B  79     -31.179  45.911 -58.684  1.00  0.00           O  
ATOM   4552  CB  LYS B  79     -33.943  44.244 -58.184  1.00  0.00           C  
ATOM   4553  CG  LYS B  79     -34.508  43.108 -57.342  1.00  0.00           C  
ATOM   4554  CD  LYS B  79     -35.390  42.190 -58.175  1.00  0.00           C  
ATOM   4555  CE  LYS B  79     -36.039  41.115 -57.315  1.00  0.00           C  
ATOM   4556  NZ  LYS B  79     -36.949  40.242 -58.106  1.00  0.00           N  
ATOM   4557  H   LYS B  79     -34.933  45.899 -56.519  1.00  0.00           H  
ATOM   4558  HA  LYS B  79     -32.356  44.702 -56.814  1.00  0.00           H  
ATOM   4559 1HB  LYS B  79     -34.780  44.762 -58.652  1.00  0.00           H  
ATOM   4560 2HB  LYS B  79     -33.343  43.805 -58.979  1.00  0.00           H  
ATOM   4561 1HG  LYS B  79     -33.688  42.524 -56.920  1.00  0.00           H  
ATOM   4562 2HG  LYS B  79     -35.096  43.520 -56.524  1.00  0.00           H  
ATOM   4563 1HD  LYS B  79     -36.172  42.777 -58.660  1.00  0.00           H  
ATOM   4564 2HD  LYS B  79     -34.791  41.710 -58.947  1.00  0.00           H  
ATOM   4565 1HE  LYS B  79     -35.267  40.497 -56.861  1.00  0.00           H  
ATOM   4566 2HE  LYS B  79     -36.614  41.586 -56.516  1.00  0.00           H  
ATOM   4567 1HZ  LYS B  79     -37.360  39.544 -57.501  1.00  0.00           H  
ATOM   4568 2HZ  LYS B  79     -37.682  40.804 -58.517  1.00  0.00           H  
ATOM   4569 3HZ  LYS B  79     -36.425  39.786 -58.838  1.00  0.00           H  
ATOM   4570  N   LYS B  80     -33.009  47.213 -58.815  1.00  0.00           N  
ATOM   4571  CA  LYS B  80     -32.391  48.183 -59.714  1.00  0.00           C  
ATOM   4572  C   LYS B  80     -31.200  48.864 -59.053  1.00  0.00           C  
ATOM   4573  O   LYS B  80     -30.116  48.937 -59.632  1.00  0.00           O  
ATOM   4574  CB  LYS B  80     -33.416  49.228 -60.160  1.00  0.00           C  
ATOM   4575  CG  LYS B  80     -32.863  50.286 -61.106  1.00  0.00           C  
ATOM   4576  CD  LYS B  80     -32.622  49.713 -62.495  1.00  0.00           C  
ATOM   4577  CE  LYS B  80     -32.371  50.816 -63.513  1.00  0.00           C  
ATOM   4578  NZ  LYS B  80     -32.217  50.279 -64.892  1.00  0.00           N  
ATOM   4579  H   LYS B  80     -33.970  47.347 -58.534  1.00  0.00           H  
ATOM   4580  HA  LYS B  80     -32.023  47.653 -60.594  1.00  0.00           H  
ATOM   4581 1HB  LYS B  80     -34.247  48.731 -60.661  1.00  0.00           H  
ATOM   4582 2HB  LYS B  80     -33.817  49.738 -59.284  1.00  0.00           H  
ATOM   4583 1HG  LYS B  80     -33.569  51.113 -61.180  1.00  0.00           H  
ATOM   4584 2HG  LYS B  80     -31.921  50.670 -60.713  1.00  0.00           H  
ATOM   4585 1HD  LYS B  80     -31.758  49.048 -62.471  1.00  0.00           H  
ATOM   4586 2HD  LYS B  80     -33.495  49.138 -62.807  1.00  0.00           H  
ATOM   4587 1HE  LYS B  80     -33.204  51.518 -63.501  1.00  0.00           H  
ATOM   4588 2HE  LYS B  80     -31.463  51.359 -63.245  1.00  0.00           H  
ATOM   4589 1HZ  LYS B  80     -32.053  51.039 -65.535  1.00  0.00           H  
ATOM   4590 2HZ  LYS B  80     -31.435  49.638 -64.918  1.00  0.00           H  
ATOM   4591 3HZ  LYS B  80     -33.061  49.790 -65.158  1.00  0.00           H  
ATOM   4592  N   ALA B  81     -31.408  49.362 -57.840  1.00  0.00           N  
ATOM   4593  CA  ALA B  81     -30.355  50.052 -57.103  1.00  0.00           C  
ATOM   4594  C   ALA B  81     -29.204  49.110 -56.776  1.00  0.00           C  
ATOM   4595  O   ALA B  81     -28.034  49.471 -56.918  1.00  0.00           O  
ATOM   4596  CB  ALA B  81     -30.915  50.666 -55.828  1.00  0.00           C  
ATOM   4597  H   ALA B  81     -32.318  49.258 -57.415  1.00  0.00           H  
ATOM   4598  HA  ALA B  81     -29.961  50.850 -57.732  1.00  0.00           H  
ATOM   4599 1HB  ALA B  81     -30.118  51.177 -55.290  1.00  0.00           H  
ATOM   4600 2HB  ALA B  81     -31.699  51.379 -56.082  1.00  0.00           H  
ATOM   4601 3HB  ALA B  81     -31.331  49.880 -55.199  1.00  0.00           H  
ATOM   4602  N   ILE B  82     -29.540  47.901 -56.338  1.00  0.00           N  
ATOM   4603  CA  ILE B  82     -28.534  46.904 -55.995  1.00  0.00           C  
ATOM   4604  C   ILE B  82     -27.665  46.562 -57.200  1.00  0.00           C  
ATOM   4605  O   ILE B  82     -26.440  46.493 -57.094  1.00  0.00           O  
ATOM   4606  CB  ILE B  82     -29.194  45.621 -55.457  1.00  0.00           C  
ATOM   4607  CG1 ILE B  82     -29.821  45.879 -54.085  1.00  0.00           C  
ATOM   4608  CG2 ILE B  82     -28.177  44.492 -55.379  1.00  0.00           C  
ATOM   4609  CD1 ILE B  82     -30.734  44.771 -53.612  1.00  0.00           C  
ATOM   4610  H   ILE B  82     -30.517  47.671 -56.238  1.00  0.00           H  
ATOM   4611  HA  ILE B  82     -27.883  47.318 -55.226  1.00  0.00           H  
ATOM   4612  HB  ILE B  82     -30.004  45.323 -56.121  1.00  0.00           H  
ATOM   4613 1HG1 ILE B  82     -29.032  46.011 -53.344  1.00  0.00           H  
ATOM   4614 2HG1 ILE B  82     -30.397  46.805 -54.115  1.00  0.00           H  
ATOM   4615 1HG2 ILE B  82     -28.660  43.594 -54.996  1.00  0.00           H  
ATOM   4616 2HG2 ILE B  82     -27.776  44.293 -56.372  1.00  0.00           H  
ATOM   4617 3HG2 ILE B  82     -27.365  44.782 -54.711  1.00  0.00           H  
ATOM   4618 1HD1 ILE B  82     -31.141  45.027 -52.635  1.00  0.00           H  
ATOM   4619 2HD1 ILE B  82     -31.552  44.647 -54.323  1.00  0.00           H  
ATOM   4620 3HD1 ILE B  82     -30.171  43.842 -53.541  1.00  0.00           H  
ATOM   4621  N   GLU B  83     -28.306  46.350 -58.345  1.00  0.00           N  
ATOM   4622  CA  GLU B  83     -27.593  46.008 -59.570  1.00  0.00           C  
ATOM   4623  C   GLU B  83     -26.665  47.138 -60.000  1.00  0.00           C  
ATOM   4624  O   GLU B  83     -25.498  46.908 -60.311  1.00  0.00           O  
ATOM   4625  CB  GLU B  83     -28.583  45.694 -60.694  1.00  0.00           C  
ATOM   4626  CG  GLU B  83     -27.933  45.321 -62.019  1.00  0.00           C  
ATOM   4627  CD  GLU B  83     -27.210  44.004 -61.965  1.00  0.00           C  
ATOM   4628  OE1 GLU B  83     -27.582  43.175 -61.170  1.00  0.00           O  
ATOM   4629  OE2 GLU B  83     -26.284  43.826 -62.722  1.00  0.00           O  
ATOM   4630  H   GLU B  83     -29.312  46.428 -58.366  1.00  0.00           H  
ATOM   4631  HA  GLU B  83     -26.977  45.129 -59.379  1.00  0.00           H  
ATOM   4632 1HB  GLU B  83     -29.225  44.866 -60.391  1.00  0.00           H  
ATOM   4633 2HB  GLU B  83     -29.225  46.558 -60.867  1.00  0.00           H  
ATOM   4634 1HG  GLU B  83     -28.703  45.269 -62.787  1.00  0.00           H  
ATOM   4635 2HG  GLU B  83     -27.231  46.105 -62.299  1.00  0.00           H  
ATOM   4636  N   ALA B  84     -27.192  48.357 -60.015  1.00  0.00           N  
ATOM   4637  CA  ALA B  84     -26.412  49.523 -60.406  1.00  0.00           C  
ATOM   4638  C   ALA B  84     -25.204  49.708 -59.495  1.00  0.00           C  
ATOM   4639  O   ALA B  84     -24.085  49.917 -59.966  1.00  0.00           O  
ATOM   4640  CB  ALA B  84     -27.280  50.773 -60.388  1.00  0.00           C  
ATOM   4641  H   ALA B  84     -28.159  48.478 -59.750  1.00  0.00           H  
ATOM   4642  HA  ALA B  84     -26.040  49.370 -61.419  1.00  0.00           H  
ATOM   4643 1HB  ALA B  84     -26.683  51.636 -60.682  1.00  0.00           H  
ATOM   4644 2HB  ALA B  84     -28.108  50.650 -61.088  1.00  0.00           H  
ATOM   4645 3HB  ALA B  84     -27.675  50.929 -59.385  1.00  0.00           H  
ATOM   4646  N   ILE B  85     -25.435  49.629 -58.189  1.00  0.00           N  
ATOM   4647  CA  ILE B  85     -24.366  49.782 -57.210  1.00  0.00           C  
ATOM   4648  C   ILE B  85     -23.327  48.675 -57.351  1.00  0.00           C  
ATOM   4649  O   ILE B  85     -22.124  48.929 -57.288  1.00  0.00           O  
ATOM   4650  CB  ILE B  85     -24.928  49.779 -55.777  1.00  0.00           C  
ATOM   4651  CG1 ILE B  85     -25.751  51.045 -55.523  1.00  0.00           C  
ATOM   4652  CG2 ILE B  85     -23.801  49.662 -54.763  1.00  0.00           C  
ATOM   4653  CD1 ILE B  85     -26.561  51.003 -54.248  1.00  0.00           C  
ATOM   4654  H   ILE B  85     -26.377  49.458 -57.866  1.00  0.00           H  
ATOM   4655  HA  ILE B  85     -23.864  50.732 -57.393  1.00  0.00           H  
ATOM   4656  HB  ILE B  85     -25.605  48.935 -55.654  1.00  0.00           H  
ATOM   4657 1HG1 ILE B  85     -25.086  51.907 -55.476  1.00  0.00           H  
ATOM   4658 2HG1 ILE B  85     -26.436  51.207 -56.356  1.00  0.00           H  
ATOM   4659 1HG2 ILE B  85     -24.215  49.662 -53.756  1.00  0.00           H  
ATOM   4660 2HG2 ILE B  85     -23.256  48.733 -54.930  1.00  0.00           H  
ATOM   4661 3HG2 ILE B  85     -23.121  50.506 -54.875  1.00  0.00           H  
ATOM   4662 1HD1 ILE B  85     -27.117  51.934 -54.138  1.00  0.00           H  
ATOM   4663 2HD1 ILE B  85     -27.259  50.166 -54.288  1.00  0.00           H  
ATOM   4664 3HD1 ILE B  85     -25.892  50.878 -53.397  1.00  0.00           H  
ATOM   4665  N   TYR B  86     -23.799  47.449 -57.543  1.00  0.00           N  
ATOM   4666  CA  TYR B  86     -22.914  46.315 -57.781  1.00  0.00           C  
ATOM   4667  C   TYR B  86     -21.989  46.577 -58.963  1.00  0.00           C  
ATOM   4668  O   TYR B  86     -20.776  46.388 -58.869  1.00  0.00           O  
ATOM   4669  CB  TYR B  86     -23.727  45.041 -58.014  1.00  0.00           C  
ATOM   4670  CG  TYR B  86     -22.910  43.885 -58.550  1.00  0.00           C  
ATOM   4671  CD1 TYR B  86     -22.083  43.168 -57.698  1.00  0.00           C  
ATOM   4672  CD2 TYR B  86     -22.988  43.545 -59.892  1.00  0.00           C  
ATOM   4673  CE1 TYR B  86     -21.338  42.112 -58.187  1.00  0.00           C  
ATOM   4674  CE2 TYR B  86     -22.243  42.489 -60.381  1.00  0.00           C  
ATOM   4675  CZ  TYR B  86     -21.420  41.775 -59.534  1.00  0.00           C  
ATOM   4676  OH  TYR B  86     -20.677  40.725 -60.022  1.00  0.00           O  
ATOM   4677  H   TYR B  86     -24.798  47.298 -57.524  1.00  0.00           H  
ATOM   4678  HA  TYR B  86     -22.289  46.174 -56.897  1.00  0.00           H  
ATOM   4679 1HB  TYR B  86     -24.189  44.725 -57.077  1.00  0.00           H  
ATOM   4680 2HB  TYR B  86     -24.529  45.247 -58.722  1.00  0.00           H  
ATOM   4681  HD1 TYR B  86     -22.022  43.436 -56.645  1.00  0.00           H  
ATOM   4682  HD2 TYR B  86     -23.637  44.109 -60.561  1.00  0.00           H  
ATOM   4683  HE1 TYR B  86     -20.689  41.549 -57.519  1.00  0.00           H  
ATOM   4684  HE2 TYR B  86     -22.304  42.222 -61.436  1.00  0.00           H  
ATOM   4685  HH  TYR B  86     -19.984  41.062 -60.594  1.00  0.00           H  
ATOM   4686  N   ARG B  87     -22.571  47.013 -60.075  1.00  0.00           N  
ATOM   4687  CA  ARG B  87     -21.804  47.268 -61.290  1.00  0.00           C  
ATOM   4688  C   ARG B  87     -20.773  48.368 -61.070  1.00  0.00           C  
ATOM   4689  O   ARG B  87     -19.659  48.299 -61.585  1.00  0.00           O  
ATOM   4690  CB  ARG B  87     -22.729  47.663 -62.432  1.00  0.00           C  
ATOM   4691  CG  ARG B  87     -23.593  46.536 -62.976  1.00  0.00           C  
ATOM   4692  CD  ARG B  87     -24.476  47.003 -64.076  1.00  0.00           C  
ATOM   4693  NE  ARG B  87     -25.384  45.958 -64.521  1.00  0.00           N  
ATOM   4694  CZ  ARG B  87     -26.142  46.026 -65.633  1.00  0.00           C  
ATOM   4695  NH1 ARG B  87     -26.088  47.094 -66.399  1.00  0.00           N  
ATOM   4696  NH2 ARG B  87     -26.937  45.023 -65.954  1.00  0.00           N  
ATOM   4697  H   ARG B  87     -23.567  47.170 -60.081  1.00  0.00           H  
ATOM   4698  HA  ARG B  87     -21.265  46.359 -61.557  1.00  0.00           H  
ATOM   4699 1HB  ARG B  87     -23.395  48.460 -62.101  1.00  0.00           H  
ATOM   4700 2HB  ARG B  87     -22.137  48.055 -63.260  1.00  0.00           H  
ATOM   4701 1HG  ARG B  87     -22.954  45.742 -63.361  1.00  0.00           H  
ATOM   4702 2HG  ARG B  87     -24.220  46.141 -62.177  1.00  0.00           H  
ATOM   4703 1HD  ARG B  87     -25.071  47.847 -63.731  1.00  0.00           H  
ATOM   4704 2HD  ARG B  87     -23.867  47.310 -64.925  1.00  0.00           H  
ATOM   4705  HE  ARG B  87     -25.451  45.121 -63.957  1.00  0.00           H  
ATOM   4706 1HH1 ARG B  87     -25.479  47.861 -66.155  1.00  0.00           H  
ATOM   4707 2HH1 ARG B  87     -26.656  47.146 -67.234  1.00  0.00           H  
ATOM   4708 1HH2 ARG B  87     -26.978  44.201 -65.364  1.00  0.00           H  
ATOM   4709 2HH2 ARG B  87     -27.504  45.073 -66.785  1.00  0.00           H  
ATOM   4710  N   LEU B  88     -21.154  49.382 -60.300  1.00  0.00           N  
ATOM   4711  CA  LEU B  88     -20.242  50.469 -59.960  1.00  0.00           C  
ATOM   4712  C   LEU B  88     -19.104  49.977 -59.075  1.00  0.00           C  
ATOM   4713  O   LEU B  88     -17.951  50.365 -59.258  1.00  0.00           O  
ATOM   4714  CB  LEU B  88     -21.002  51.594 -59.248  1.00  0.00           C  
ATOM   4715  CG  LEU B  88     -22.037  52.341 -60.098  1.00  0.00           C  
ATOM   4716  CD1 LEU B  88     -22.723  53.402 -59.249  1.00  0.00           C  
ATOM   4717  CD2 LEU B  88     -21.350  52.965 -61.303  1.00  0.00           C  
ATOM   4718  H   LEU B  88     -22.097  49.402 -59.941  1.00  0.00           H  
ATOM   4719  HA  LEU B  88     -19.804  50.852 -60.882  1.00  0.00           H  
ATOM   4720 1HB  LEU B  88     -21.520  51.174 -58.387  1.00  0.00           H  
ATOM   4721 2HB  LEU B  88     -20.280  52.327 -58.887  1.00  0.00           H  
ATOM   4722  HG  LEU B  88     -22.801  51.641 -60.438  1.00  0.00           H  
ATOM   4723 1HD1 LEU B  88     -23.459  53.933 -59.853  1.00  0.00           H  
ATOM   4724 2HD1 LEU B  88     -23.222  52.927 -58.404  1.00  0.00           H  
ATOM   4725 3HD1 LEU B  88     -21.980  54.109 -58.880  1.00  0.00           H  
ATOM   4726 1HD2 LEU B  88     -22.087  53.493 -61.908  1.00  0.00           H  
ATOM   4727 2HD2 LEU B  88     -20.587  53.665 -60.964  1.00  0.00           H  
ATOM   4728 3HD2 LEU B  88     -20.885  52.182 -61.902  1.00  0.00           H  
ATOM   4729  N   ALA B  89     -19.436  49.118 -58.117  1.00  0.00           N  
ATOM   4730  CA  ALA B  89     -18.440  48.567 -57.205  1.00  0.00           C  
ATOM   4731  C   ALA B  89     -17.390  47.760 -57.959  1.00  0.00           C  
ATOM   4732  O   ALA B  89     -16.220  47.738 -57.577  1.00  0.00           O  
ATOM   4733  CB  ALA B  89     -19.112  47.703 -56.148  1.00  0.00           C  
ATOM   4734  H   ALA B  89     -20.402  48.841 -58.016  1.00  0.00           H  
ATOM   4735  HA  ALA B  89     -17.931  49.392 -56.708  1.00  0.00           H  
ATOM   4736 1HB  ALA B  89     -18.357  47.298 -55.475  1.00  0.00           H  
ATOM   4737 2HB  ALA B  89     -19.819  48.306 -55.579  1.00  0.00           H  
ATOM   4738 3HB  ALA B  89     -19.644  46.884 -56.631  1.00  0.00           H  
ATOM   4739  N   ASP B  90     -17.814  47.100 -59.029  1.00  0.00           N  
ATOM   4740  CA  ASP B  90     -16.905  46.316 -59.856  1.00  0.00           C  
ATOM   4741  C   ASP B  90     -15.889  47.209 -60.555  1.00  0.00           C  
ATOM   4742  O   ASP B  90     -14.859  46.736 -61.034  1.00  0.00           O  
ATOM   4743  CB  ASP B  90     -17.686  45.510 -60.897  1.00  0.00           C  
ATOM   4744  CG  ASP B  90     -18.369  44.282 -60.308  1.00  0.00           C  
ATOM   4745  OD1 ASP B  90     -18.021  43.902 -59.215  1.00  0.00           O  
ATOM   4746  OD2 ASP B  90     -19.232  43.740 -60.953  1.00  0.00           O  
ATOM   4747  H   ASP B  90     -18.793  47.139 -59.277  1.00  0.00           H  
ATOM   4748  HA  ASP B  90     -16.354  45.630 -59.211  1.00  0.00           H  
ATOM   4749 1HB  ASP B  90     -18.445  46.145 -61.355  1.00  0.00           H  
ATOM   4750 2HB  ASP B  90     -17.011  45.187 -61.688  1.00  0.00           H  
ATOM   4751  N   ASN B  91     -16.186  48.503 -60.613  1.00  0.00           N  
ATOM   4752  CA  ASN B  91     -15.311  49.462 -61.273  1.00  0.00           C  
ATOM   4753  C   ASN B  91     -14.425  50.185 -60.267  1.00  0.00           C  
ATOM   4754  O   ASN B  91     -13.698  51.116 -60.620  1.00  0.00           O  
ATOM   4755  CB  ASN B  91     -16.123  50.456 -62.082  1.00  0.00           C  
ATOM   4756  CG  ASN B  91     -16.790  49.825 -63.273  1.00  0.00           C  
ATOM   4757  OD1 ASN B  91     -16.228  48.931 -63.914  1.00  0.00           O  
ATOM   4758  ND2 ASN B  91     -17.980  50.274 -63.581  1.00  0.00           N  
ATOM   4759  H   ASN B  91     -17.041  48.830 -60.185  1.00  0.00           H  
ATOM   4760  HA  ASN B  91     -14.657  48.919 -61.960  1.00  0.00           H  
ATOM   4761 1HB  ASN B  91     -16.887  50.904 -61.446  1.00  0.00           H  
ATOM   4762 2HB  ASN B  91     -15.474  51.261 -62.429  1.00  0.00           H  
ATOM   4763 1HD2 ASN B  91     -18.473  49.891 -64.364  1.00  0.00           H  
ATOM   4764 2HD2 ASN B  91     -18.397  50.999 -63.034  1.00  0.00           H  
ATOM   4765  N   HIS B  92     -14.488  49.753 -59.013  1.00  0.00           N  
ATOM   4766  CA  HIS B  92     -13.661  50.331 -57.960  1.00  0.00           C  
ATOM   4767  C   HIS B  92     -12.374  49.540 -57.774  1.00  0.00           C  
ATOM   4768  O   HIS B  92     -12.340  48.330 -57.996  1.00  0.00           O  
ATOM   4769  CB  HIS B  92     -14.430  50.384 -56.635  1.00  0.00           C  
ATOM   4770  CG  HIS B  92     -15.257  51.622 -56.470  1.00  0.00           C  
ATOM   4771  ND1 HIS B  92     -14.767  52.770 -55.885  1.00  0.00           N  
ATOM   4772  CD2 HIS B  92     -16.539  51.890 -56.810  1.00  0.00           C  
ATOM   4773  CE1 HIS B  92     -15.713  53.693 -55.874  1.00  0.00           C  
ATOM   4774  NE2 HIS B  92     -16.797  53.183 -56.429  1.00  0.00           N  
ATOM   4775  H   HIS B  92     -15.126  49.004 -58.782  1.00  0.00           H  
ATOM   4776  HA  HIS B  92     -13.388  51.345 -58.253  1.00  0.00           H  
ATOM   4777 1HB  HIS B  92     -15.091  49.520 -56.562  1.00  0.00           H  
ATOM   4778 2HB  HIS B  92     -13.727  50.330 -55.805  1.00  0.00           H  
ATOM   4779  HD1 HIS B  92     -13.823  52.929 -55.589  1.00  0.00           H  
ATOM   4780  HD2 HIS B  92     -17.317  51.295 -57.290  1.00  0.00           H  
ATOM   4781  HE1 HIS B  92     -15.522  54.680 -55.453  1.00  0.00           H  
ATOM   4782  N   THR B  93     -11.315  50.229 -57.365  1.00  0.00           N  
ATOM   4783  CA  THR B  93     -10.043  49.581 -57.074  1.00  0.00           C  
ATOM   4784  C   THR B  93      -9.803  49.483 -55.573  1.00  0.00           C  
ATOM   4785  O   THR B  93      -8.970  48.700 -55.117  1.00  0.00           O  
ATOM   4786  CB  THR B  93      -8.873  50.333 -57.736  1.00  0.00           C  
ATOM   4787  OG1 THR B  93      -8.790  51.660 -57.200  1.00  0.00           O  
ATOM   4788  CG2 THR B  93      -9.072  50.409 -59.242  1.00  0.00           C  
ATOM   4789  H   THR B  93     -11.394  51.231 -57.252  1.00  0.00           H  
ATOM   4790  HA  THR B  93     -10.074  48.566 -57.471  1.00  0.00           H  
ATOM   4791  HB  THR B  93      -7.939  49.812 -57.526  1.00  0.00           H  
ATOM   4792  HG1 THR B  93      -9.229  52.273 -57.796  1.00  0.00           H  
ATOM   4793 1HG2 THR B  93      -8.236  50.943 -59.694  1.00  0.00           H  
ATOM   4794 2HG2 THR B  93      -9.124  49.401 -59.654  1.00  0.00           H  
ATOM   4795 3HG2 THR B  93      -9.998  50.938 -59.460  1.00  0.00           H  
ATOM   4796  N   THR B  94     -10.540  50.283 -54.810  1.00  0.00           N  
ATOM   4797  CA  THR B  94     -10.389  50.309 -53.359  1.00  0.00           C  
ATOM   4798  C   THR B  94     -11.409  49.399 -52.683  1.00  0.00           C  
ATOM   4799  O   THR B  94     -12.615  49.610 -52.798  1.00  0.00           O  
ATOM   4800  CB  THR B  94     -10.532  51.742 -52.813  1.00  0.00           C  
ATOM   4801  OG1 THR B  94      -9.511  52.574 -53.378  1.00  0.00           O  
ATOM   4802  CG2 THR B  94     -10.405  51.750 -51.297  1.00  0.00           C  
ATOM   4803  H   THR B  94     -11.223  50.887 -55.243  1.00  0.00           H  
ATOM   4804  HA  THR B  94      -9.397  49.936 -53.108  1.00  0.00           H  
ATOM   4805  HB  THR B  94     -11.505  52.143 -53.093  1.00  0.00           H  
ATOM   4806  HG1 THR B  94      -9.111  52.126 -54.127  1.00  0.00           H  
ATOM   4807 1HG2 THR B  94     -10.510  52.771 -50.929  1.00  0.00           H  
ATOM   4808 2HG2 THR B  94     -11.189  51.127 -50.865  1.00  0.00           H  
ATOM   4809 3HG2 THR B  94      -9.431  51.358 -51.012  1.00  0.00           H  
ATOM   4810  N   ASP B  95     -10.913  48.389 -51.977  1.00  0.00           N  
ATOM   4811  CA  ASP B  95     -11.780  47.422 -51.316  1.00  0.00           C  
ATOM   4812  C   ASP B  95     -12.751  48.111 -50.364  1.00  0.00           C  
ATOM   4813  O   ASP B  95     -13.898  47.688 -50.218  1.00  0.00           O  
ATOM   4814  CB  ASP B  95     -10.948  46.392 -50.546  1.00  0.00           C  
ATOM   4815  CG  ASP B  95     -10.210  45.424 -51.461  1.00  0.00           C  
ATOM   4816  OD1 ASP B  95     -10.461  45.446 -52.644  1.00  0.00           O  
ATOM   4817  OD2 ASP B  95      -9.404  44.672 -50.969  1.00  0.00           O  
ATOM   4818  H   ASP B  95      -9.912  48.287 -51.897  1.00  0.00           H  
ATOM   4819  HA  ASP B  95     -12.371  46.908 -52.074  1.00  0.00           H  
ATOM   4820 1HB  ASP B  95     -10.217  46.908 -49.922  1.00  0.00           H  
ATOM   4821 2HB  ASP B  95     -11.597  45.820 -49.883  1.00  0.00           H  
ATOM   4822  N   THR B  96     -12.284  49.175 -49.719  1.00  0.00           N  
ATOM   4823  CA  THR B  96     -13.102  49.912 -48.764  1.00  0.00           C  
ATOM   4824  C   THR B  96     -14.390  50.411 -49.410  1.00  0.00           C  
ATOM   4825  O   THR B  96     -15.461  50.347 -48.811  1.00  0.00           O  
ATOM   4826  CB  THR B  96     -12.326  51.101 -48.171  1.00  0.00           C  
ATOM   4827  OG1 THR B  96     -11.155  50.622 -47.495  1.00  0.00           O  
ATOM   4828  CG2 THR B  96     -13.196  51.869 -47.187  1.00  0.00           C  
ATOM   4829  H   THR B  96     -11.339  49.482 -49.897  1.00  0.00           H  
ATOM   4830  HA  THR B  96     -13.380  49.237 -47.954  1.00  0.00           H  
ATOM   4831  HB  THR B  96     -12.018  51.772 -48.973  1.00  0.00           H  
ATOM   4832  HG1 THR B  96     -10.808  51.316 -46.928  1.00  0.00           H  
ATOM   4833 1HG2 THR B  96     -12.630  52.706 -46.779  1.00  0.00           H  
ATOM   4834 2HG2 THR B  96     -14.081  52.244 -47.701  1.00  0.00           H  
ATOM   4835 3HG2 THR B  96     -13.499  51.206 -46.378  1.00  0.00           H  
ATOM   4836  N   PHE B  97     -14.274  50.908 -50.637  1.00  0.00           N  
ATOM   4837  CA  PHE B  97     -15.417  51.473 -51.344  1.00  0.00           C  
ATOM   4838  C   PHE B  97     -16.377  50.382 -51.803  1.00  0.00           C  
ATOM   4839  O   PHE B  97     -17.590  50.581 -51.828  1.00  0.00           O  
ATOM   4840  CB  PHE B  97     -14.949  52.287 -52.552  1.00  0.00           C  
ATOM   4841  CG  PHE B  97     -14.342  53.614 -52.191  1.00  0.00           C  
ATOM   4842  CD1 PHE B  97     -14.811  54.332 -51.100  1.00  0.00           C  
ATOM   4843  CD2 PHE B  97     -13.304  54.144 -52.940  1.00  0.00           C  
ATOM   4844  CE1 PHE B  97     -14.253  55.553 -50.767  1.00  0.00           C  
ATOM   4845  CE2 PHE B  97     -12.745  55.364 -52.607  1.00  0.00           C  
ATOM   4846  CZ  PHE B  97     -13.220  56.068 -51.520  1.00  0.00           C  
ATOM   4847  H   PHE B  97     -13.373  50.895 -51.091  1.00  0.00           H  
ATOM   4848  HA  PHE B  97     -15.960  52.124 -50.659  1.00  0.00           H  
ATOM   4849 1HB  PHE B  97     -14.209  51.717 -53.112  1.00  0.00           H  
ATOM   4850 2HB  PHE B  97     -15.792  52.470 -53.217  1.00  0.00           H  
ATOM   4851  HD1 PHE B  97     -15.627  53.923 -50.505  1.00  0.00           H  
ATOM   4852  HD2 PHE B  97     -12.929  53.588 -53.799  1.00  0.00           H  
ATOM   4853  HE1 PHE B  97     -14.631  56.107 -49.909  1.00  0.00           H  
ATOM   4854  HE2 PHE B  97     -11.928  55.770 -53.205  1.00  0.00           H  
ATOM   4855  HZ  PHE B  97     -12.781  57.029 -51.259  1.00  0.00           H  
ATOM   4856  N   MET B  98     -15.824  49.229 -52.163  1.00  0.00           N  
ATOM   4857  CA  MET B  98     -16.633  48.065 -52.504  1.00  0.00           C  
ATOM   4858  C   MET B  98     -17.357  47.519 -51.281  1.00  0.00           C  
ATOM   4859  O   MET B  98     -18.502  47.074 -51.372  1.00  0.00           O  
ATOM   4860  CB  MET B  98     -15.760  46.982 -53.133  1.00  0.00           C  
ATOM   4861  CG  MET B  98     -15.277  47.301 -54.541  1.00  0.00           C  
ATOM   4862  SD  MET B  98     -14.582  45.862 -55.381  1.00  0.00           S  
ATOM   4863  CE  MET B  98     -12.921  45.851 -54.713  1.00  0.00           C  
ATOM   4864  H   MET B  98     -14.817  49.156 -52.201  1.00  0.00           H  
ATOM   4865  HA  MET B  98     -17.389  48.371 -53.229  1.00  0.00           H  
ATOM   4866 1HB  MET B  98     -14.885  46.813 -52.510  1.00  0.00           H  
ATOM   4867 2HB  MET B  98     -16.317  46.045 -53.176  1.00  0.00           H  
ATOM   4868 1HG  MET B  98     -16.108  47.679 -55.134  1.00  0.00           H  
ATOM   4869 2HG  MET B  98     -14.512  48.076 -54.496  1.00  0.00           H  
ATOM   4870 1HE  MET B  98     -12.364  45.015 -55.139  1.00  0.00           H  
ATOM   4871 2HE  MET B  98     -12.421  46.787 -54.965  1.00  0.00           H  
ATOM   4872 3HE  MET B  98     -12.966  45.744 -53.629  1.00  0.00           H  
ATOM   4873  N   ALA B  99     -16.685  47.556 -50.136  1.00  0.00           N  
ATOM   4874  CA  ALA B  99     -17.311  47.201 -48.868  1.00  0.00           C  
ATOM   4875  C   ALA B  99     -18.463  48.141 -48.539  1.00  0.00           C  
ATOM   4876  O   ALA B  99     -19.501  47.714 -48.033  1.00  0.00           O  
ATOM   4877  CB  ALA B  99     -16.281  47.213 -47.748  1.00  0.00           C  
ATOM   4878  H   ALA B  99     -15.716  47.840 -50.143  1.00  0.00           H  
ATOM   4879  HA  ALA B  99     -17.721  46.195 -48.955  1.00  0.00           H  
ATOM   4880 1HB  ALA B  99     -16.764  46.943 -46.808  1.00  0.00           H  
ATOM   4881 2HB  ALA B  99     -15.493  46.492 -47.970  1.00  0.00           H  
ATOM   4882 3HB  ALA B  99     -15.848  48.207 -47.661  1.00  0.00           H  
ATOM   4883  N   LYS B 100     -18.272  49.425 -48.827  1.00  0.00           N  
ATOM   4884  CA  LYS B 100     -19.332  50.413 -48.657  1.00  0.00           C  
ATOM   4885  C   LYS B 100     -20.517  50.113 -49.565  1.00  0.00           C  
ATOM   4886  O   LYS B 100     -21.671  50.273 -49.168  1.00  0.00           O  
ATOM   4887  CB  LYS B 100     -18.800  51.820 -48.934  1.00  0.00           C  
ATOM   4888  CG  LYS B 100     -19.814  52.932 -48.702  1.00  0.00           C  
ATOM   4889  CD  LYS B 100     -19.161  54.303 -48.789  1.00  0.00           C  
ATOM   4890  CE  LYS B 100     -20.197  55.416 -48.749  1.00  0.00           C  
ATOM   4891  NZ  LYS B 100     -19.574  56.762 -48.863  1.00  0.00           N  
ATOM   4892  H   LYS B 100     -17.372  49.723 -49.172  1.00  0.00           H  
ATOM   4893  HA  LYS B 100     -19.684  50.368 -47.627  1.00  0.00           H  
ATOM   4894 1HB  LYS B 100     -17.938  52.016 -48.295  1.00  0.00           H  
ATOM   4895 2HB  LYS B 100     -18.463  51.884 -49.968  1.00  0.00           H  
ATOM   4896 1HG  LYS B 100     -20.603  52.867 -49.455  1.00  0.00           H  
ATOM   4897 2HG  LYS B 100     -20.264  52.815 -47.718  1.00  0.00           H  
ATOM   4898 1HD  LYS B 100     -18.470  54.430 -47.953  1.00  0.00           H  
ATOM   4899 2HD  LYS B 100     -18.596  54.379 -49.719  1.00  0.00           H  
ATOM   4900 1HE  LYS B 100     -20.903  55.286 -49.569  1.00  0.00           H  
ATOM   4901 2HE  LYS B 100     -20.750  55.365 -47.812  1.00  0.00           H  
ATOM   4902 1HZ  LYS B 100     -20.293  57.470 -48.833  1.00  0.00           H  
ATOM   4903 2HZ  LYS B 100     -18.932  56.903 -48.097  1.00  0.00           H  
ATOM   4904 3HZ  LYS B 100     -19.074  56.829 -49.738  1.00  0.00           H  
ATOM   4905  N   ALA B 101     -20.225  49.675 -50.785  1.00  0.00           N  
ATOM   4906  CA  ALA B 101     -21.262  49.245 -51.713  1.00  0.00           C  
ATOM   4907  C   ALA B 101     -22.049  48.067 -51.153  1.00  0.00           C  
ATOM   4908  O   ALA B 101     -23.274  48.011 -51.278  1.00  0.00           O  
ATOM   4909  CB  ALA B 101     -20.652  48.879 -53.060  1.00  0.00           C  
ATOM   4910  H   ALA B 101     -19.257  49.640 -51.076  1.00  0.00           H  
ATOM   4911  HA  ALA B 101     -21.961  50.069 -51.860  1.00  0.00           H  
ATOM   4912 1HB  ALA B 101     -21.439  48.559 -53.742  1.00  0.00           H  
ATOM   4913 2HB  ALA B 101     -20.141  49.747 -53.475  1.00  0.00           H  
ATOM   4914 3HB  ALA B 101     -19.936  48.069 -52.926  1.00  0.00           H  
ATOM   4915  N   ILE B 102     -21.342  47.129 -50.535  1.00  0.00           N  
ATOM   4916  CA  ILE B 102     -21.981  46.008 -49.858  1.00  0.00           C  
ATOM   4917  C   ILE B 102     -22.924  46.490 -48.762  1.00  0.00           C  
ATOM   4918  O   ILE B 102     -24.044  45.998 -48.632  1.00  0.00           O  
ATOM   4919  CB  ILE B 102     -20.931  45.059 -49.250  1.00  0.00           C  
ATOM   4920  CG1 ILE B 102     -20.250  44.243 -50.351  1.00  0.00           C  
ATOM   4921  CG2 ILE B 102     -21.572  44.143 -48.221  1.00  0.00           C  
ATOM   4922  CD1 ILE B 102     -19.050  43.456 -49.875  1.00  0.00           C  
ATOM   4923  H   ILE B 102     -20.333  47.193 -50.532  1.00  0.00           H  
ATOM   4924  HA  ILE B 102     -22.577  45.457 -50.586  1.00  0.00           H  
ATOM   4925  HB  ILE B 102     -20.151  45.646 -48.764  1.00  0.00           H  
ATOM   4926 1HG1 ILE B 102     -20.966  43.545 -50.782  1.00  0.00           H  
ATOM   4927 2HG1 ILE B 102     -19.923  44.909 -51.149  1.00  0.00           H  
ATOM   4928 1HG2 ILE B 102     -20.816  43.479 -47.803  1.00  0.00           H  
ATOM   4929 2HG2 ILE B 102     -22.011  44.740 -47.424  1.00  0.00           H
[truncated: 518,807 more chars]
