# Supplementary material for: De novo design of obligate ABC-type heterotrimeric proteins
Source: Nat Struct Mol Biol. 2022 Dec 15;29(12):1266–76. doi: 10.1038/s41594-022-00879-4 (PMC9758053; doi:10.1038/s41594-022-00879-4)
Supplement: Supplementary file 4 — This compressed file contains all PDB files and scripts used in our design protocols and analyses, as well as the final design model outputs. [file 41594_2022_879_MOESM4_ESM.zip › source_data/pdbs/arm_pdbs/DHT05_2arm_A62_B14_C.pdb]

ATOM      1  N   ASN A   1     -82.020  -5.549  25.195  1.00  0.00           N  
ATOM      2  CA  ASN A   1     -81.698  -5.405  26.611  1.00  0.00           C  
ATOM      3  C   ASN A   1     -82.821  -4.702  27.362  1.00  0.00           C  
ATOM      4  O   ASN A   1     -82.571  -3.849  28.214  1.00  0.00           O  
ATOM      5  CB  ASN A   1     -80.389  -4.658  26.787  1.00  0.00           C  
ATOM      6  CG  ASN A   1     -79.209  -5.430  26.266  1.00  0.00           C  
ATOM      7  ND2 ASN A   1     -78.271  -4.733  25.677  1.00  0.00           N  
ATOM      8  OD1 ASN A   1     -79.147  -6.658  26.395  1.00  0.00           O  
ATOM      9 1H   ASN A   1     -81.267  -6.013  24.726  1.00  0.00           H  
ATOM     10 2H   ASN A   1     -82.856  -6.089  25.095  1.00  0.00           H  
ATOM     11 3H   ASN A   1     -82.158  -4.645  24.790  1.00  0.00           H  
ATOM     12  HA  ASN A   1     -81.586  -6.403  27.033  1.00  0.00           H  
ATOM     13 1HB  ASN A   1     -80.443  -3.701  26.268  1.00  0.00           H  
ATOM     14 2HB  ASN A   1     -80.230  -4.447  27.846  1.00  0.00           H  
ATOM     15 1HD2 ASN A   1     -77.462  -5.193  25.310  1.00  0.00           H  
ATOM     16 2HD2 ASN A   1     -78.363  -3.742  25.595  1.00  0.00           H  
ATOM     17  N   ASP A   2     -84.060  -5.065  27.041  1.00  0.00           N  
ATOM     18  CA  ASP A   2     -85.224  -4.408  27.620  1.00  0.00           C  
ATOM     19  C   ASP A   2     -85.320  -4.674  29.116  1.00  0.00           C  
ATOM     20  O   ASP A   2     -85.737  -3.808  29.885  1.00  0.00           O  
ATOM     21  CB  ASP A   2     -86.504  -4.878  26.929  1.00  0.00           C  
ATOM     22  CG  ASP A   2     -86.634  -4.360  25.503  1.00  0.00           C  
ATOM     23  OD1 ASP A   2     -85.951  -3.424  25.169  1.00  0.00           O  
ATOM     24  OD2 ASP A   2     -87.416  -4.908  24.762  1.00  0.00           O1-
ATOM     25  H   ASP A   2     -84.195  -5.814  26.379  1.00  0.00           H  
ATOM     26  HA  ASP A   2     -85.120  -3.332  27.481  1.00  0.00           H  
ATOM     27 1HB  ASP A   2     -86.527  -5.969  26.907  1.00  0.00           H  
ATOM     28 2HB  ASP A   2     -87.371  -4.545  27.501  1.00  0.00           H  
ATOM     29  N   GLU A   3     -84.930  -5.877  29.524  1.00  0.00           N  
ATOM     30  CA  GLU A   3     -84.973  -6.261  30.931  1.00  0.00           C  
ATOM     31  C   GLU A   3     -83.955  -5.477  31.747  1.00  0.00           C  
ATOM     32  O   GLU A   3     -84.218  -5.107  32.893  1.00  0.00           O  
ATOM     33  CB  GLU A   3     -84.716  -7.761  31.083  1.00  0.00           C  
ATOM     34  CG  GLU A   3     -85.811  -8.649  30.511  1.00  0.00           C  
ATOM     35  CD  GLU A   3     -87.159  -8.385  31.124  1.00  0.00           C  
ATOM     36  OE1 GLU A   3     -87.252  -8.383  32.327  1.00  0.00           O  
ATOM     37  OE2 GLU A   3     -88.096  -8.186  30.388  1.00  0.00           O1-
ATOM     38  H   GLU A   3     -84.597  -6.543  28.843  1.00  0.00           H  
ATOM     39  HA  GLU A   3     -85.967  -6.027  31.323  1.00  0.00           H  
ATOM     40 1HB  GLU A   3     -83.781  -8.023  30.587  1.00  0.00           H  
ATOM     41 2HB  GLU A   3     -84.604  -8.006  32.140  1.00  0.00           H  
ATOM     42 1HG  GLU A   3     -85.876  -8.483  29.436  1.00  0.00           H  
ATOM     43 2HG  GLU A   3     -85.542  -9.693  30.673  1.00  0.00           H  
ATOM     44  N   LYS A   4     -82.797  -5.223  31.152  1.00  0.00           N  
ATOM     45  CA  LYS A   4     -81.773  -4.398  31.785  1.00  0.00           C  
ATOM     46  C   LYS A   4     -82.277  -2.978  32.019  1.00  0.00           C  
ATOM     47  O   LYS A   4     -82.008  -2.377  33.057  1.00  0.00           O  
ATOM     48  CB  LYS A   4     -80.504  -4.372  30.933  1.00  0.00           C  
ATOM     49  CG  LYS A   4     -79.724  -5.679  30.924  1.00  0.00           C  
ATOM     50  CD  LYS A   4     -78.413  -5.537  30.164  1.00  0.00           C  
ATOM     51  CE  LYS A   4     -77.663  -6.859  30.103  1.00  0.00           C  
ATOM     52  NZ  LYS A   4     -77.193  -7.297  31.445  1.00  0.00           N1+
ATOM     53  H   LYS A   4     -82.616  -5.612  30.237  1.00  0.00           H  
ATOM     54  HA  LYS A   4     -81.536  -4.826  32.758  1.00  0.00           H  
ATOM     55 1HB  LYS A   4     -80.762  -4.130  29.902  1.00  0.00           H  
ATOM     56 2HB  LYS A   4     -79.838  -3.588  31.295  1.00  0.00           H  
ATOM     57 1HG  LYS A   4     -79.509  -5.982  31.951  1.00  0.00           H  
ATOM     58 2HG  LYS A   4     -80.324  -6.458  30.453  1.00  0.00           H  
ATOM     59 1HD  LYS A   4     -78.615  -5.195  29.149  1.00  0.00           H  
ATOM     60 2HD  LYS A   4     -77.784  -4.797  30.662  1.00  0.00           H  
ATOM     61 1HE  LYS A   4     -78.314  -7.629  29.690  1.00  0.00           H  
ATOM     62 2HE  LYS A   4     -76.799  -6.757  29.447  1.00  0.00           H  
ATOM     63 1HZ  LYS A   4     -76.701  -8.176  31.361  1.00  0.00           H  
ATOM     64 2HZ  LYS A   4     -76.572  -6.599  31.830  1.00  0.00           H  
ATOM     65 3HZ  LYS A   4     -77.988  -7.415  32.058  1.00  0.00           H  
ATOM     66  N   ARG A   5     -83.013  -2.452  31.045  1.00  0.00           N  
ATOM     67  CA  ARG A   5     -83.672  -1.158  31.197  1.00  0.00           C  
ATOM     68  C   ARG A   5     -84.638  -1.170  32.375  1.00  0.00           C  
ATOM     69  O   ARG A   5     -84.671  -0.232  33.171  1.00  0.00           O  
ATOM     70  CB  ARG A   5     -84.427  -0.790  29.928  1.00  0.00           C  
ATOM     71  CG  ARG A   5     -85.030   0.606  29.926  1.00  0.00           C  
ATOM     72  CD  ARG A   5     -85.663   0.928  28.622  1.00  0.00           C  
ATOM     73  NE  ARG A   5     -84.714   0.841  27.523  1.00  0.00           N  
ATOM     74  CZ  ARG A   5     -84.740  -0.106  26.566  1.00  0.00           C  
ATOM     75  NH1 ARG A   5     -85.669  -1.037  26.586  1.00  0.00           N1+
ATOM     76  NH2 ARG A   5     -83.830  -0.101  25.607  1.00  0.00           N  
ATOM     77  H   ARG A   5     -83.118  -2.959  30.177  1.00  0.00           H  
ATOM     78  HA  ARG A   5     -82.913  -0.404  31.401  1.00  0.00           H  
ATOM     79 1HB  ARG A   5     -83.759  -0.862  29.073  1.00  0.00           H  
ATOM     80 2HB  ARG A   5     -85.241  -1.501  29.770  1.00  0.00           H  
ATOM     81 1HG  ARG A   5     -85.793   0.675  30.705  1.00  0.00           H  
ATOM     82 2HG  ARG A   5     -84.248   1.342  30.120  1.00  0.00           H  
ATOM     83 1HD  ARG A   5     -86.476   0.229  28.429  1.00  0.00           H  
ATOM     84 2HD  ARG A   5     -86.058   1.943  28.650  1.00  0.00           H  
ATOM     85  HE  ARG A   5     -83.986   1.539  27.475  1.00  0.00           H  
ATOM     86 1HH1 ARG A   5     -86.364  -1.042  27.320  1.00  0.00           H  
ATOM     87 2HH1 ARG A   5     -85.688  -1.747  25.867  1.00  0.00           H  
ATOM     88 1HH2 ARG A   5     -83.117   0.614  25.591  1.00  0.00           H  
ATOM     89 2HH2 ARG A   5     -83.850  -0.810  24.890  1.00  0.00           H  
ATOM     90  N   LYS A   6     -85.424  -2.237  32.480  1.00  0.00           N  
ATOM     91  CA  LYS A   6     -86.337  -2.406  33.604  1.00  0.00           C  
ATOM     92  C   LYS A   6     -85.583  -2.423  34.929  1.00  0.00           C  
ATOM     93  O   LYS A   6     -86.018  -1.818  35.907  1.00  0.00           O  
ATOM     94  CB  LYS A   6     -87.148  -3.694  33.445  1.00  0.00           C  
ATOM     95  CG  LYS A   6     -88.159  -3.663  32.306  1.00  0.00           C  
ATOM     96  CD  LYS A   6     -88.860  -5.004  32.152  1.00  0.00           C  
ATOM     97  CE  LYS A   6     -89.747  -5.028  30.916  1.00  0.00           C  
ATOM     98  NZ  LYS A   6     -90.366  -6.365  30.702  1.00  0.00           N1+
ATOM     99  H   LYS A   6     -85.387  -2.947  31.764  1.00  0.00           H  
ATOM    100  HA  LYS A   6     -87.023  -1.561  33.624  1.00  0.00           H  
ATOM    101 1HB  LYS A   6     -86.473  -4.531  33.270  1.00  0.00           H  
ATOM    102 2HB  LYS A   6     -87.691  -3.899  34.367  1.00  0.00           H  
ATOM    103 1HG  LYS A   6     -88.906  -2.893  32.503  1.00  0.00           H  
ATOM    104 2HG  LYS A   6     -87.650  -3.419  31.375  1.00  0.00           H  
ATOM    105 1HD  LYS A   6     -88.114  -5.798  32.070  1.00  0.00           H  
ATOM    106 2HD  LYS A   6     -89.473  -5.197  33.032  1.00  0.00           H  
ATOM    107 1HE  LYS A   6     -90.538  -4.288  31.022  1.00  0.00           H  
ATOM    108 2HE  LYS A   6     -89.155  -4.772  30.039  1.00  0.00           H  
ATOM    109 1HZ  LYS A   6     -90.944  -6.340  29.874  1.00  0.00           H  
ATOM    110 2HZ  LYS A   6     -89.639  -7.058  30.584  1.00  0.00           H  
ATOM    111 3HZ  LYS A   6     -90.933  -6.606  31.502  1.00  0.00           H  
ATOM    112  N   ARG A   7     -84.451  -3.118  34.951  1.00  0.00           N  
ATOM    113  CA  ARG A   7     -83.620  -3.189  36.147  1.00  0.00           C  
ATOM    114  C   ARG A   7     -83.120  -1.808  36.552  1.00  0.00           C  
ATOM    115  O   ARG A   7     -83.152  -1.449  37.730  1.00  0.00           O  
ATOM    116  CB  ARG A   7     -82.429  -4.108  35.916  1.00  0.00           C  
ATOM    117  CG  ARG A   7     -81.420  -4.146  37.053  1.00  0.00           C  
ATOM    118  CD  ARG A   7     -82.010  -4.717  38.292  1.00  0.00           C  
ATOM    119  NE  ARG A   7     -81.018  -4.866  39.345  1.00  0.00           N  
ATOM    120  CZ  ARG A   7     -81.300  -5.217  40.616  1.00  0.00           C  
ATOM    121  NH1 ARG A   7     -82.544  -5.448  40.974  1.00  0.00           N1+
ATOM    122  NH2 ARG A   7     -80.325  -5.327  41.502  1.00  0.00           N  
ATOM    123  H   ARG A   7     -84.159  -3.611  34.119  1.00  0.00           H  
ATOM    124  HA  ARG A   7     -84.226  -3.576  36.967  1.00  0.00           H  
ATOM    125 1HB  ARG A   7     -82.782  -5.127  35.755  1.00  0.00           H  
ATOM    126 2HB  ARG A   7     -81.899  -3.800  35.015  1.00  0.00           H  
ATOM    127 1HG  ARG A   7     -80.568  -4.761  36.766  1.00  0.00           H  
ATOM    128 2HG  ARG A   7     -81.079  -3.133  37.271  1.00  0.00           H  
ATOM    129 1HD  ARG A   7     -82.798  -4.058  38.656  1.00  0.00           H  
ATOM    130 2HD  ARG A   7     -82.429  -5.700  38.075  1.00  0.00           H  
ATOM    131  HE  ARG A   7     -80.050  -4.697  39.107  1.00  0.00           H  
ATOM    132 1HH1 ARG A   7     -83.288  -5.364  40.297  1.00  0.00           H  
ATOM    133 2HH1 ARG A   7     -82.754  -5.710  41.927  1.00  0.00           H  
ATOM    134 1HH2 ARG A   7     -79.369  -5.148  41.226  1.00  0.00           H  
ATOM    135 2HH2 ARG A   7     -80.536  -5.589  42.453  1.00  0.00           H  
ATOM    136  N   ALA A   8     -82.660  -1.040  35.573  1.00  0.00           N  
ATOM    137  CA  ALA A   8     -82.149   0.302  35.829  1.00  0.00           C  
ATOM    138  C   ALA A   8     -83.225   1.196  36.434  1.00  0.00           C  
ATOM    139  O   ALA A   8     -82.961   1.957  37.367  1.00  0.00           O  
ATOM    140  CB  ALA A   8     -81.613   0.917  34.545  1.00  0.00           C  
ATOM    141  H   ALA A   8     -82.666  -1.393  34.627  1.00  0.00           H  
ATOM    142  HA  ALA A   8     -81.335   0.230  36.547  1.00  0.00           H  
ATOM    143 1HB  ALA A   8     -81.235   1.918  34.749  1.00  0.00           H  
ATOM    144 2HB  ALA A   8     -80.804   0.297  34.153  1.00  0.00           H  
ATOM    145 3HB  ALA A   8     -82.413   0.977  33.807  1.00  0.00           H  
ATOM    146  N   GLU A   9     -84.438   1.099  35.901  1.00  0.00           N  
ATOM    147  CA  GLU A   9     -85.563   1.874  36.410  1.00  0.00           C  
ATOM    148  C   GLU A   9     -85.901   1.482  37.841  1.00  0.00           C  
ATOM    149  O   GLU A   9     -86.064   2.338  38.709  1.00  0.00           O  
ATOM    150  CB  GLU A   9     -86.789   1.686  35.515  1.00  0.00           C  
ATOM    151  CG  GLU A   9     -88.052   2.366  36.027  1.00  0.00           C  
ATOM    152  CD  GLU A   9     -87.937   3.865  36.058  1.00  0.00           C  
ATOM    153  OE1 GLU A   9     -87.169   4.398  35.295  1.00  0.00           O  
ATOM    154  OE2 GLU A   9     -88.620   4.476  36.846  1.00  0.00           O1-
ATOM    155  H   GLU A   9     -84.584   0.472  35.123  1.00  0.00           H  
ATOM    156  HA  GLU A   9     -85.283   2.929  36.415  1.00  0.00           H  
ATOM    157 1HB  GLU A   9     -86.580   2.077  34.521  1.00  0.00           H  
ATOM    158 2HB  GLU A   9     -87.001   0.621  35.410  1.00  0.00           H  
ATOM    159 1HG  GLU A   9     -88.887   2.089  35.385  1.00  0.00           H  
ATOM    160 2HG  GLU A   9     -88.266   2.002  37.033  1.00  0.00           H  
ATOM    161  N   LYS A  10     -86.005   0.178  38.081  1.00  0.00           N  
ATOM    162  CA  LYS A  10     -86.339  -0.333  39.405  1.00  0.00           C  
ATOM    163  C   LYS A  10     -85.269   0.039  40.426  1.00  0.00           C  
ATOM    164  O   LYS A  10     -85.576   0.361  41.571  1.00  0.00           O  
ATOM    165  CB  LYS A  10     -86.522  -1.849  39.364  1.00  0.00           C  
ATOM    166  CG  LYS A  10     -87.787  -2.311  38.655  1.00  0.00           C  
ATOM    167  CD  LYS A  10     -87.885  -3.828  38.628  1.00  0.00           C  
ATOM    168  CE  LYS A  10     -89.147  -4.292  37.913  1.00  0.00           C  
ATOM    169  NZ  LYS A  10     -89.255  -5.776  37.879  1.00  0.00           N1+
ATOM    170  H   LYS A  10     -85.849  -0.475  37.330  1.00  0.00           H  
ATOM    171  HA  LYS A  10     -87.275   0.125  39.727  1.00  0.00           H  
ATOM    172 1HB  LYS A  10     -85.670  -2.306  38.859  1.00  0.00           H  
ATOM    173 2HB  LYS A  10     -86.548  -2.242  40.382  1.00  0.00           H  
ATOM    174 1HG  LYS A  10     -88.662  -1.908  39.167  1.00  0.00           H  
ATOM    175 2HG  LYS A  10     -87.788  -1.939  37.630  1.00  0.00           H  
ATOM    176 1HD  LYS A  10     -87.014  -4.240  38.115  1.00  0.00           H  
ATOM    177 2HD  LYS A  10     -87.897  -4.210  39.649  1.00  0.00           H  
ATOM    178 1HE  LYS A  10     -90.021  -3.888  38.421  1.00  0.00           H  
ATOM    179 2HE  LYS A  10     -89.144  -3.917  36.890  1.00  0.00           H  
ATOM    180 1HZ  LYS A  10     -90.101  -6.041  37.398  1.00  0.00           H  
ATOM    181 2HZ  LYS A  10     -88.458  -6.160  37.393  1.00  0.00           H  
ATOM    182 3HZ  LYS A  10     -89.278  -6.134  38.824  1.00  0.00           H  
ATOM    183  N   ALA A  11     -84.013  -0.009  39.999  1.00  0.00           N  
ATOM    184  CA  ALA A  11     -82.895   0.339  40.868  1.00  0.00           C  
ATOM    185  C   ALA A  11     -82.965   1.798  41.300  1.00  0.00           C  
ATOM    186  O   ALA A  11     -82.720   2.125  42.461  1.00  0.00           O  
ATOM    187  CB  ALA A  11     -81.574   0.056  40.168  1.00  0.00           C  
ATOM    188  H   ALA A  11     -83.825  -0.294  39.048  1.00  0.00           H  
ATOM    189  HA  ALA A  11     -82.953  -0.275  41.768  1.00  0.00           H  
ATOM    190 1HB  ALA A  11     -80.749   0.321  40.831  1.00  0.00           H  
ATOM    191 2HB  ALA A  11     -81.514  -1.003  39.917  1.00  0.00           H  
ATOM    192 3HB  ALA A  11     -81.513   0.648  39.258  1.00  0.00           H  
ATOM    193  N   LEU A  12     -83.301   2.673  40.359  1.00  0.00           N  
ATOM    194  CA  LEU A  12     -83.456   4.092  40.650  1.00  0.00           C  
ATOM    195  C   LEU A  12     -84.607   4.332  41.620  1.00  0.00           C  
ATOM    196  O   LEU A  12     -84.515   5.183  42.507  1.00  0.00           O  
ATOM    197  CB  LEU A  12     -83.700   4.876  39.355  1.00  0.00           C  
ATOM    198  CG  LEU A  12     -82.483   5.035  38.434  1.00  0.00           C  
ATOM    199  CD1 LEU A  12     -82.916   5.679  37.124  1.00  0.00           C  
ATOM    200  CD2 LEU A  12     -81.423   5.875  39.131  1.00  0.00           C  
ATOM    201  H   LEU A  12     -83.453   2.345  39.414  1.00  0.00           H  
ATOM    202  HA  LEU A  12     -82.542   4.449  41.126  1.00  0.00           H  
ATOM    203 1HB  LEU A  12     -84.481   4.375  38.787  1.00  0.00           H  
ATOM    204 2HB  LEU A  12     -84.050   5.875  39.614  1.00  0.00           H  
ATOM    205  HG  LEU A  12     -82.072   4.052  38.202  1.00  0.00           H  
ATOM    206 1HD1 LEU A  12     -82.052   5.791  36.469  1.00  0.00           H  
ATOM    207 2HD1 LEU A  12     -83.659   5.048  36.637  1.00  0.00           H  
ATOM    208 3HD1 LEU A  12     -83.348   6.659  37.326  1.00  0.00           H  
ATOM    209 1HD2 LEU A  12     -80.559   5.987  38.478  1.00  0.00           H  
ATOM    210 2HD2 LEU A  12     -81.832   6.859  39.364  1.00  0.00           H  
ATOM    211 3HD2 LEU A  12     -81.119   5.382  40.057  1.00  0.00           H  
ATOM    212  N   GLN A  13     -85.687   3.577  41.447  1.00  0.00           N  
ATOM    213  CA  GLN A  13     -86.826   3.653  42.354  1.00  0.00           C  
ATOM    214  C   GLN A  13     -86.443   3.208  43.759  1.00  0.00           C  
ATOM    215  O   GLN A  13     -86.870   3.803  44.748  1.00  0.00           O  
ATOM    216  CB  GLN A  13     -87.983   2.798  41.831  1.00  0.00           C  
ATOM    217  CG  GLN A  13     -88.655   3.354  40.586  1.00  0.00           C  
ATOM    218  CD  GLN A  13     -89.764   2.455  40.077  1.00  0.00           C  
ATOM    219  NE2 GLN A  13     -90.180   2.675  38.836  1.00  0.00           N  
ATOM    220  OE1 GLN A  13     -90.243   1.570  40.792  1.00  0.00           O  
ATOM    221  H   GLN A  13     -85.719   2.937  40.669  1.00  0.00           H  
ATOM    222  HA  GLN A  13     -87.153   4.691  42.417  1.00  0.00           H  
ATOM    223 1HB  GLN A  13     -87.621   1.797  41.598  1.00  0.00           H  
ATOM    224 2HB  GLN A  13     -88.742   2.700  42.607  1.00  0.00           H  
ATOM    225 1HG  GLN A  13     -89.085   4.327  40.823  1.00  0.00           H  
ATOM    226 2HG  GLN A  13     -87.909   3.458  39.798  1.00  0.00           H  
ATOM    227 1HE2 GLN A  13     -90.910   2.113  38.444  1.00  0.00           H  
ATOM    228 2HE2 GLN A  13     -89.765   3.404  38.290  1.00  0.00           H  
ATOM    229  N   ARG A  14     -85.632   2.156  43.842  1.00  0.00           N  
ATOM    230  CA  ARG A  14     -85.105   1.693  45.119  1.00  0.00           C  
ATOM    231  C   ARG A  14     -84.275   2.774  45.799  1.00  0.00           C  
ATOM    232  O   ARG A  14     -84.400   3.004  47.000  1.00  0.00           O  
ATOM    233  CB  ARG A  14     -84.250   0.449  44.927  1.00  0.00           C  
ATOM    234  CG  ARG A  14     -83.674  -0.134  46.207  1.00  0.00           C  
ATOM    235  CD  ARG A  14     -82.810  -1.313  45.933  1.00  0.00           C  
ATOM    236  NE  ARG A  14     -82.207  -1.836  47.147  1.00  0.00           N  
ATOM    237  CZ  ARG A  14     -82.788  -2.740  47.962  1.00  0.00           C  
ATOM    238  NH1 ARG A  14     -83.984  -3.208  47.680  1.00  0.00           N1+
ATOM    239  NH2 ARG A  14     -82.156  -3.155  49.045  1.00  0.00           N  
ATOM    240  H   ARG A  14     -85.377   1.666  42.996  1.00  0.00           H  
ATOM    241  HA  ARG A  14     -85.944   1.459  45.775  1.00  0.00           H  
ATOM    242 1HB  ARG A  14     -84.843  -0.328  44.448  1.00  0.00           H  
ATOM    243 2HB  ARG A  14     -83.415   0.679  44.265  1.00  0.00           H  
ATOM    244 1HG  ARG A  14     -83.072   0.621  46.712  1.00  0.00           H  
ATOM    245 2HG  ARG A  14     -84.486  -0.451  46.862  1.00  0.00           H  
ATOM    246 1HD  ARG A  14     -83.407  -2.103  45.479  1.00  0.00           H  
ATOM    247 2HD  ARG A  14     -82.009  -1.026  45.252  1.00  0.00           H  
ATOM    248  HE  ARG A  14     -81.286  -1.502  47.399  1.00  0.00           H  
ATOM    249 1HH1 ARG A  14     -84.466  -2.889  46.851  1.00  0.00           H  
ATOM    250 2HH1 ARG A  14     -84.419  -3.884  48.288  1.00  0.00           H  
ATOM    251 1HH2 ARG A  14     -81.236  -2.796  49.262  1.00  0.00           H  
ATOM    252 2HH2 ARG A  14     -82.591  -3.831  49.656  1.00  0.00           H  
ATOM    253  N   ALA A  15     -83.428   3.439  45.020  1.00  0.00           N  
ATOM    254  CA  ALA A  15     -82.609   4.530  45.535  1.00  0.00           C  
ATOM    255  C   ALA A  15     -83.473   5.637  46.122  1.00  0.00           C  
ATOM    256  O   ALA A  15     -83.158   6.186  47.178  1.00  0.00           O  
ATOM    257  CB  ALA A  15     -81.715   5.087  44.436  1.00  0.00           C  
ATOM    258  H   ALA A  15     -83.351   3.183  44.045  1.00  0.00           H  
ATOM    259  HA  ALA A  15     -81.979   4.139  46.336  1.00  0.00           H  
ATOM    260 1HB  ALA A  15     -81.109   5.898  44.837  1.00  0.00           H  
ATOM    261 2HB  ALA A  15     -81.060   4.294  44.065  1.00  0.00           H  
ATOM    262 3HB  ALA A  15     -82.331   5.460  43.621  1.00  0.00           H  
ATOM    263  N   GLN A  16     -84.559   5.965  45.432  1.00  0.00           N  
ATOM    264  CA  GLN A  16     -85.491   6.981  45.905  1.00  0.00           C  
ATOM    265  C   GLN A  16     -86.128   6.575  47.228  1.00  0.00           C  
ATOM    266  O   GLN A  16     -86.307   7.400  48.120  1.00  0.00           O  
ATOM    267  CB  GLN A  16     -86.577   7.240  44.858  1.00  0.00           C  
ATOM    268  CG  GLN A  16     -86.085   7.961  43.616  1.00  0.00           C  
ATOM    269  CD  GLN A  16     -87.175   8.127  42.572  1.00  0.00           C  
ATOM    270  NE2 GLN A  16     -86.893   8.917  41.543  1.00  0.00           N  
ATOM    271  OE1 GLN A  16     -88.258   7.549  42.691  1.00  0.00           O  
ATOM    272  H   GLN A  16     -84.746   5.492  44.557  1.00  0.00           H  
ATOM    273  HA  GLN A  16     -84.935   7.905  46.075  1.00  0.00           H  
ATOM    274 1HB  GLN A  16     -87.015   6.292  44.547  1.00  0.00           H  
ATOM    275 2HB  GLN A  16     -87.374   7.838  45.302  1.00  0.00           H  
ATOM    276 1HG  GLN A  16     -85.731   8.952  43.899  1.00  0.00           H  
ATOM    277 2HG  GLN A  16     -85.273   7.387  43.173  1.00  0.00           H  
ATOM    278 1HE2 GLN A  16     -87.573   9.063  40.823  1.00  0.00           H  
ATOM    279 2HE2 GLN A  16     -86.001   9.365  41.487  1.00  0.00           H  
ATOM    280  N   GLU A  17     -86.470   5.294  47.344  1.00  0.00           N  
ATOM    281  CA  GLU A  17     -87.041   4.764  48.575  1.00  0.00           C  
ATOM    282  C   GLU A  17     -86.018   4.768  49.704  1.00  0.00           C  
ATOM    283  O   GLU A  17     -86.363   4.989  50.866  1.00  0.00           O  
ATOM    284  CB  GLU A  17     -87.562   3.343  48.351  1.00  0.00           C  
ATOM    285  CG  GLU A  17     -88.791   3.257  47.459  1.00  0.00           C  
ATOM    286  CD  GLU A  17     -89.970   4.007  48.018  1.00  0.00           C  
ATOM    287  OE1 GLU A  17     -90.267   3.833  49.175  1.00  0.00           O  
ATOM    288  OE2 GLU A  17     -90.574   4.753  47.284  1.00  0.00           O1-
ATOM    289  H   GLU A  17     -86.329   4.675  46.559  1.00  0.00           H  
ATOM    290  HA  GLU A  17     -87.868   5.407  48.876  1.00  0.00           H  
ATOM    291 1HB  GLU A  17     -86.777   2.734  47.897  1.00  0.00           H  
ATOM    292 2HB  GLU A  17     -87.810   2.891  49.311  1.00  0.00           H  
ATOM    293 1HG  GLU A  17     -88.548   3.664  46.479  1.00  0.00           H  
ATOM    294 2HG  GLU A  17     -89.062   2.210  47.330  1.00  0.00           H  
ATOM    295  N   ALA A  18     -84.758   4.524  49.355  1.00  0.00           N  
ATOM    296  CA  ALA A  18     -83.667   4.623  50.317  1.00  0.00           C  
ATOM    297  C   ALA A  18     -83.507   6.050  50.827  1.00  0.00           C  
ATOM    298  O   ALA A  18     -83.222   6.271  52.002  1.00  0.00           O  
ATOM    299  CB  ALA A  18     -82.366   4.137  49.694  1.00  0.00           C  
ATOM    300  H   ALA A  18     -84.555   4.265  48.402  1.00  0.00           H  
ATOM    301  HA  ALA A  18     -83.901   3.990  51.173  1.00  0.00           H  
ATOM    302 1HB  ALA A  18     -81.561   4.217  50.425  1.00  0.00           H  
ATOM    303 2HB  ALA A  18     -82.475   3.098  49.388  1.00  0.00           H  
ATOM    304 3HB  ALA A  18     -82.129   4.748  48.824  1.00  0.00           H  
ATOM    305  N   GLU A  19     -83.693   7.015  49.933  1.00  0.00           N  
ATOM    306  CA  GLU A  19     -83.664   8.425  50.308  1.00  0.00           C  
ATOM    307  C   GLU A  19     -84.799   8.762  51.268  1.00  0.00           C  
ATOM    308  O   GLU A  19     -84.623   9.539  52.204  1.00  0.00           O  
ATOM    309  CB  GLU A  19     -83.756   9.313  49.065  1.00  0.00           C  
ATOM    310  CG  GLU A  19     -82.499   9.321  48.207  1.00  0.00           C  
ATOM    311  CD  GLU A  19     -82.675  10.079  46.920  1.00  0.00           C  
ATOM    312  OE1 GLU A  19     -83.790  10.204  46.475  1.00  0.00           O  
ATOM    313  OE2 GLU A  19     -81.693  10.532  46.381  1.00  0.00           O1-
ATOM    314  H   GLU A  19     -83.859   6.769  48.966  1.00  0.00           H  
ATOM    315  HA  GLU A  19     -82.724   8.625  50.825  1.00  0.00           H  
ATOM    316 1HB  GLU A  19     -84.584   8.980  48.442  1.00  0.00           H  
ATOM    317 2HB  GLU A  19     -83.961  10.339  49.366  1.00  0.00           H  
ATOM    318 1HG  GLU A  19     -81.686   9.775  48.774  1.00  0.00           H  
ATOM    319 2HG  GLU A  19     -82.217   8.293  47.982  1.00  0.00           H  
ATOM    320  N   LYS A  20     -85.962   8.168  51.029  1.00  0.00           N  
ATOM    321  CA  LYS A  20     -87.097   8.313  51.935  1.00  0.00           C  
ATOM    322  C   LYS A  20     -86.770   7.765  53.318  1.00  0.00           C  
ATOM    323  O   LYS A  20     -87.160   8.343  54.333  1.00  0.00           O  
ATOM    324  CB  LYS A  20     -88.329   7.607  51.368  1.00  0.00           C  
ATOM    325  CG  LYS A  20     -88.936   8.285  50.147  1.00  0.00           C  
ATOM    326  CD  LYS A  20     -90.123   7.497  49.610  1.00  0.00           C  
ATOM    327  CE  LYS A  20     -90.661   8.113  48.326  1.00  0.00           C  
ATOM    328  NZ  LYS A  20     -91.776   7.311  47.751  1.00  0.00           N1+
ATOM    329  H   LYS A  20     -86.068   7.602  50.199  1.00  0.00           H  
ATOM    330  HA  LYS A  20     -87.318   9.375  52.045  1.00  0.00           H  
ATOM    331 1HB  LYS A  20     -88.070   6.587  51.090  1.00  0.00           H  
ATOM    332 2HB  LYS A  20     -89.101   7.551  52.136  1.00  0.00           H  
ATOM    333 1HG  LYS A  20     -89.268   9.289  50.413  1.00  0.00           H  
ATOM    334 2HG  LYS A  20     -88.183   8.365  49.363  1.00  0.00           H  
ATOM    335 1HD  LYS A  20     -89.817   6.469  49.411  1.00  0.00           H  
ATOM    336 2HD  LYS A  20     -90.917   7.483  50.356  1.00  0.00           H  
ATOM    337 1HE  LYS A  20     -91.022   9.121  48.530  1.00  0.00           H  
ATOM    338 2HE  LYS A  20     -89.861   8.180  47.591  1.00  0.00           H  
ATOM    339 1HZ  LYS A  20     -92.104   7.752  46.902  1.00  0.00           H  
ATOM    340 2HZ  LYS A  20     -91.446   6.381  47.540  1.00  0.00           H  
ATOM    341 3HZ  LYS A  20     -92.533   7.259  48.417  1.00  0.00           H  
ATOM    342  N   LYS A  21     -86.052   6.647  53.351  1.00  0.00           N  
ATOM    343  CA  LYS A  21     -85.607   6.060  54.610  1.00  0.00           C  
ATOM    344  C   LYS A  21     -84.470   6.867  55.220  1.00  0.00           C  
ATOM    345  O   LYS A  21     -84.310   6.909  56.441  1.00  0.00           O  
ATOM    346  CB  LYS A  21     -85.168   4.610  54.399  1.00  0.00           C  
ATOM    347  CG  LYS A  21     -86.306   3.650  54.074  1.00  0.00           C  
ATOM    348  CD  LYS A  21     -85.787   2.239  53.840  1.00  0.00           C  
ATOM    349  CE  LYS A  21     -86.921   1.282  53.501  1.00  0.00           C  
ATOM    350  NZ  LYS A  21     -86.424  -0.096  53.238  1.00  0.00           N1+
ATOM    351  H   LYS A  21     -85.811   6.193  52.482  1.00  0.00           H  
ATOM    352  HA  LYS A  21     -86.441   6.076  55.314  1.00  0.00           H  
ATOM    353 1HB  LYS A  21     -84.447   4.562  53.585  1.00  0.00           H  
ATOM    354 2HB  LYS A  21     -84.671   4.248  55.299  1.00  0.00           H  
ATOM    355 1HG  LYS A  21     -87.018   3.635  54.900  1.00  0.00           H  
ATOM    356 2HG  LYS A  21     -86.823   3.990  53.178  1.00  0.00           H  
ATOM    357 1HD  LYS A  21     -85.070   2.246  53.018  1.00  0.00           H  
ATOM    358 2HD  LYS A  21     -85.282   1.885  54.739  1.00  0.00           H  
ATOM    359 1HE  LYS A  21     -87.629   1.250  54.327  1.00  0.00           H  
ATOM    360 2HE  LYS A  21     -87.446   1.639  52.615  1.00  0.00           H  
ATOM    361 1HZ  LYS A  21     -87.206  -0.699  53.017  1.00  0.00           H  
ATOM    362 2HZ  LYS A  21     -85.781  -0.081  52.461  1.00  0.00           H  
ATOM    363 3HZ  LYS A  21     -85.952  -0.447  54.060  1.00  0.00           H  
ATOM    364  N   GLY A  22     -83.679   7.509  54.367  1.00  0.00           N  
ATOM    365  CA  GLY A  22     -82.536   8.292  54.818  1.00  0.00           C  
ATOM    366  C   GLY A  22     -81.230   7.536  54.605  1.00  0.00           C  
ATOM    367  O   GLY A  22     -80.156   8.029  54.942  1.00  0.00           O  
ATOM    368  H   GLY A  22     -83.876   7.451  53.377  1.00  0.00           H  
ATOM    369 1HA  GLY A  22     -82.506   9.238  54.279  1.00  0.00           H  
ATOM    370 2HA  GLY A  22     -82.653   8.527  55.876  1.00  0.00           H  
ATOM    371  N   ASP A  23     -81.334   6.336  54.041  1.00  0.00           N  
ATOM    372  CA  ASP A  23     -80.173   5.472  53.863  1.00  0.00           C  
ATOM    373  C   ASP A  23     -79.436   5.800  52.570  1.00  0.00           C  
ATOM    374  O   ASP A  23     -79.605   5.118  51.559  1.00  0.00           O  
ATOM    375  CB  ASP A  23     -80.595   4.001  53.859  1.00  0.00           C  
ATOM    376  CG  ASP A  23     -79.411   3.044  53.820  1.00  0.00           C  
ATOM    377  OD1 ASP A  23     -78.325   3.486  53.524  1.00  0.00           O  
ATOM    378  OD2 ASP A  23     -79.602   1.883  54.090  1.00  0.00           O1-
ATOM    379  H   ASP A  23     -82.239   6.015  53.731  1.00  0.00           H  
ATOM    380  HA  ASP A  23     -79.483   5.643  54.689  1.00  0.00           H  
ATOM    381 1HB  ASP A  23     -81.186   3.790  54.751  1.00  0.00           H  
ATOM    382 2HB  ASP A  23     -81.228   3.806  52.993  1.00  0.00           H  
ATOM    383  N   VAL A  24     -78.619   6.847  52.612  1.00  0.00           N  
ATOM    384  CA  VAL A  24     -77.939   7.334  51.417  1.00  0.00           C  
ATOM    385  C   VAL A  24     -76.910   6.325  50.920  1.00  0.00           C  
ATOM    386  O   VAL A  24     -76.575   6.298  49.736  1.00  0.00           O  
ATOM    387  CB  VAL A  24     -77.241   8.675  51.709  1.00  0.00           C  
ATOM    388  CG1 VAL A  24     -78.270   9.759  51.993  1.00  0.00           C  
ATOM    389  CG2 VAL A  24     -76.285   8.516  52.881  1.00  0.00           C  
ATOM    390  H   VAL A  24     -78.465   7.319  53.489  1.00  0.00           H  
ATOM    391  HA  VAL A  24     -78.678   7.468  50.627  1.00  0.00           H  
ATOM    392  HB  VAL A  24     -76.684   8.984  50.823  1.00  0.00           H  
ATOM    393 1HG1 VAL A  24     -77.758  10.701  52.196  1.00  0.00           H  
ATOM    394 2HG1 VAL A  24     -78.921   9.879  51.127  1.00  0.00           H  
ATOM    395 3HG1 VAL A  24     -78.867   9.476  52.860  1.00  0.00           H  
ATOM    396 1HG2 VAL A  24     -75.795   9.468  53.080  1.00  0.00           H  
ATOM    397 2HG2 VAL A  24     -76.841   8.202  53.764  1.00  0.00           H  
ATOM    398 3HG2 VAL A  24     -75.533   7.766  52.637  1.00  0.00           H  
ATOM    399  N   GLU A  25     -76.409   5.500  51.833  1.00  0.00           N  
ATOM    400  CA  GLU A  25     -75.478   4.436  51.476  1.00  0.00           C  
ATOM    401  C   GLU A  25     -76.118   3.448  50.510  1.00  0.00           C  
ATOM    402  O   GLU A  25     -75.561   3.146  49.455  1.00  0.00           O  
ATOM    403  CB  GLU A  25     -75.000   3.702  52.731  1.00  0.00           C  
ATOM    404  CG  GLU A  25     -74.013   2.574  52.464  1.00  0.00           C  
ATOM    405  CD  GLU A  25     -73.540   1.899  53.720  1.00  0.00           C  
ATOM    406  OE1 GLU A  25     -73.836   2.393  54.783  1.00  0.00           O  
ATOM    407  OE2 GLU A  25     -72.882   0.892  53.618  1.00  0.00           O1-
ATOM    408  H   GLU A  25     -76.680   5.612  52.800  1.00  0.00           H  
ATOM    409  HA  GLU A  25     -74.621   4.881  50.970  1.00  0.00           H  
ATOM    410 1HB  GLU A  25     -74.522   4.411  53.407  1.00  0.00           H  
ATOM    411 2HB  GLU A  25     -75.859   3.280  53.255  1.00  0.00           H  
ATOM    412 1HG  GLU A  25     -74.492   1.833  51.825  1.00  0.00           H  
ATOM    413 2HG  GLU A  25     -73.155   2.977  51.927  1.00  0.00           H  
ATOM    414  N   GLU A  26     -77.290   2.940  50.882  1.00  0.00           N  
ATOM    415  CA  GLU A  26     -78.024   2.006  50.036  1.00  0.00           C  
ATOM    416  C   GLU A  26     -78.479   2.675  48.746  1.00  0.00           C  
ATOM    417  O   GLU A  26     -78.514   2.045  47.687  1.00  0.00           O  
ATOM    418  CB  GLU A  26     -79.233   1.444  50.786  1.00  0.00           C  
ATOM    419  CG  GLU A  26     -80.042   0.424  49.996  1.00  0.00           C  
ATOM    420  CD  GLU A  26     -79.267  -0.827  49.687  1.00  0.00           C  
ATOM    421  OE1 GLU A  26     -78.255  -1.044  50.309  1.00  0.00           O  
ATOM    422  OE2 GLU A  26     -79.686  -1.565  48.827  1.00  0.00           O1-
ATOM    423  H   GLU A  26     -77.683   3.210  51.772  1.00  0.00           H  
ATOM    424  HA  GLU A  26     -77.356   1.186  49.766  1.00  0.00           H  
ATOM    425 1HB  GLU A  26     -78.900   0.966  51.706  1.00  0.00           H  
ATOM    426 2HB  GLU A  26     -79.901   2.258  51.062  1.00  0.00           H  
ATOM    427 1HG  GLU A  26     -80.929   0.154  50.573  1.00  0.00           H  
ATOM    428 2HG  GLU A  26     -80.374   0.879  49.064  1.00  0.00           H  
ATOM    429  N   ALA A  27     -78.831   3.952  48.839  1.00  0.00           N  
ATOM    430  CA  ALA A  27     -79.238   4.723  47.669  1.00  0.00           C  
ATOM    431  C   ALA A  27     -78.167   4.684  46.586  1.00  0.00           C  
ATOM    432  O   ALA A  27     -78.466   4.488  45.409  1.00  0.00           O  
ATOM    433  CB  ALA A  27     -79.541   6.162  48.061  1.00  0.00           C  
ATOM    434  H   ALA A  27     -78.820   4.402  49.744  1.00  0.00           H  
ATOM    435  HA  ALA A  27     -80.143   4.274  47.254  1.00  0.00           H  
ATOM    436 1HB  ALA A  27     -79.843   6.723  47.177  1.00  0.00           H  
ATOM    437 2HB  ALA A  27     -80.350   6.176  48.793  1.00  0.00           H  
ATOM    438 3HB  ALA A  27     -78.652   6.614  48.494  1.00  0.00           H  
ATOM    439  N   VAL A  28     -76.916   4.873  46.991  1.00  0.00           N  
ATOM    440  CA  VAL A  28     -75.791   4.802  46.067  1.00  0.00           C  
ATOM    441  C   VAL A  28     -75.621   3.392  45.515  1.00  0.00           C  
ATOM    442  O   VAL A  28     -75.380   3.208  44.322  1.00  0.00           O  
ATOM    443  CB  VAL A  28     -74.491   5.236  46.771  1.00  0.00           C  
ATOM    444  CG1 VAL A  28     -73.281   4.872  45.925  1.00  0.00           C  
ATOM    445  CG2 VAL A  28     -74.527   6.731  47.049  1.00  0.00           C  
ATOM    446  H   VAL A  28     -76.738   5.071  47.966  1.00  0.00           H  
ATOM    447  HA  VAL A  28     -75.994   5.465  45.224  1.00  0.00           H  
ATOM    448  HB  VAL A  28     -74.401   4.693  47.712  1.00  0.00           H  
ATOM    449 1HG1 VAL A  28     -72.370   5.185  46.439  1.00  0.00           H  
ATOM    450 2HG1 VAL A  28     -73.255   3.794  45.771  1.00  0.00           H  
ATOM    451 3HG1 VAL A  28     -73.344   5.378  44.962  1.00  0.00           H  
ATOM    452 1HG2 VAL A  28     -73.606   7.030  47.546  1.00  0.00           H  
ATOM    453 2HG2 VAL A  28     -74.623   7.272  46.106  1.00  0.00           H  
ATOM    454 3HG2 VAL A  28     -75.378   6.963  47.688  1.00  0.00           H  
ATOM    455  N   ARG A  29     -75.745   2.401  46.391  1.00  0.00           N  
ATOM    456  CA  ARG A  29     -75.627   1.005  45.987  1.00  0.00           C  
ATOM    457  C   ARG A  29     -76.664   0.647  44.929  1.00  0.00           C  
ATOM    458  O   ARG A  29     -76.368  -0.080  43.981  1.00  0.00           O  
ATOM    459  CB  ARG A  29     -75.796   0.086  47.189  1.00  0.00           C  
ATOM    460  CG  ARG A  29     -74.650   0.121  48.188  1.00  0.00           C  
ATOM    461  CD  ARG A  29     -74.887  -0.798  49.328  1.00  0.00           C  
ATOM    462  NE  ARG A  29     -73.901  -0.622  50.382  1.00  0.00           N  
ATOM    463  CZ  ARG A  29     -72.675  -1.181  50.385  1.00  0.00           C  
ATOM    464  NH1 ARG A  29     -72.300  -1.949  49.385  1.00  0.00           N1+
ATOM    465  NH2 ARG A  29     -71.849  -0.958  51.391  1.00  0.00           N  
ATOM    466  H   ARG A  29     -75.929   2.619  47.360  1.00  0.00           H  
ATOM    467  HA  ARG A  29     -74.640   0.852  45.549  1.00  0.00           H  
ATOM    468 1HB  ARG A  29     -76.706   0.351  47.724  1.00  0.00           H  
ATOM    469 2HB  ARG A  29     -75.905  -0.943  46.847  1.00  0.00           H  
ATOM    470 1HG  ARG A  29     -73.726  -0.179  47.691  1.00  0.00           H  
ATOM    471 2HG  ARG A  29     -74.538   1.133  48.580  1.00  0.00           H  
ATOM    472 1HD  ARG A  29     -75.875  -0.609  49.750  1.00  0.00           H  
ATOM    473 2HD  ARG A  29     -74.834  -1.831  48.982  1.00  0.00           H  
ATOM    474  HE  ARG A  29     -74.152  -0.038  51.169  1.00  0.00           H  
ATOM    475 1HH1 ARG A  29     -72.933  -2.118  48.614  1.00  0.00           H  
ATOM    476 2HH1 ARG A  29     -71.381  -2.367  49.387  1.00  0.00           H  
ATOM    477 1HH2 ARG A  29     -72.137  -0.368  52.160  1.00  0.00           H  
ATOM    478 2HH2 ARG A  29     -70.931  -1.377  51.394  1.00  0.00           H  
ATOM    479  N   ALA A  30     -77.877   1.161  45.099  1.00  0.00           N  
ATOM    480  CA  ALA A  30     -78.920   1.013  44.089  1.00  0.00           C  
ATOM    481  C   ALA A  30     -78.558   1.757  42.810  1.00  0.00           C  
ATOM    482  O   ALA A  30     -78.765   1.251  41.707  1.00  0.00           O  
ATOM    483  CB  ALA A  30     -80.253   1.506  44.631  1.00  0.00           C  
ATOM    484  H   ALA A  30     -78.082   1.669  45.946  1.00  0.00           H  
ATOM    485  HA  ALA A  30     -79.011  -0.045  43.842  1.00  0.00           H  
ATOM    486 1HB  ALA A  30     -81.022   1.388  43.867  1.00  0.00           H  
ATOM    487 2HB  ALA A  30     -80.525   0.924  45.513  1.00  0.00           H  
ATOM    488 3HB  ALA A  30     -80.170   2.557  44.902  1.00  0.00           H  
ATOM    489  N   ALA A  31     -78.017   2.960  42.965  1.00  0.00           N  
ATOM    490  CA  ALA A  31     -77.595   3.764  41.822  1.00  0.00           C  
ATOM    491  C   ALA A  31     -76.486   3.069  41.041  1.00  0.00           C  
ATOM    492  O   ALA A  31     -76.420   3.166  39.817  1.00  0.00           O  
ATOM    493  CB  ALA A  31     -77.137   5.138  42.281  1.00  0.00           C  
ATOM    494  H   ALA A  31     -77.895   3.331  43.896  1.00  0.00           H  
ATOM    495  HA  ALA A  31     -78.446   3.886  41.151  1.00  0.00           H  
ATOM    496 1HB  ALA A  31     -76.825   5.726  41.419  1.00  0.00           H  
ATOM    497 2HB  ALA A  31     -77.958   5.646  42.787  1.00  0.00           H  
ATOM    498 3HB  ALA A  31     -76.299   5.031  42.968  1.00  0.00           H  
ATOM    499  N   GLN A  32     -75.616   2.364  41.757  1.00  0.00           N  
ATOM    500  CA  GLN A  32     -74.565   1.576  41.127  1.00  0.00           C  
ATOM    501  C   GLN A  32     -75.153   0.484  40.243  1.00  0.00           C  
ATOM    502  O   GLN A  32     -74.658   0.226  39.145  1.00  0.00           O  
ATOM    503  CB  GLN A  32     -73.651   0.956  42.187  1.00  0.00           C  
ATOM    504  CG  GLN A  32     -72.727   1.949  42.872  1.00  0.00           C  
ATOM    505  CD  GLN A  32     -71.940   1.322  44.007  1.00  0.00           C  
ATOM    506  NE2 GLN A  32     -70.807   1.926  44.344  1.00  0.00           N  
ATOM    507  OE1 GLN A  32     -72.348   0.304  44.574  1.00  0.00           O  
ATOM    508  H   GLN A  32     -75.684   2.378  42.765  1.00  0.00           H  
ATOM    509  HA  GLN A  32     -73.972   2.233  40.489  1.00  0.00           H  
ATOM    510 1HB  GLN A  32     -74.260   0.479  42.957  1.00  0.00           H  
ATOM    511 2HB  GLN A  32     -73.035   0.182  41.731  1.00  0.00           H  
ATOM    512 1HG  GLN A  32     -72.020   2.335  42.137  1.00  0.00           H  
ATOM    513 2HG  GLN A  32     -73.324   2.765  43.280  1.00  0.00           H  
ATOM    514 1HE2 GLN A  32     -70.246   1.557  45.086  1.00  0.00           H  
ATOM    515 2HE2 GLN A  32     -70.514   2.749  43.858  1.00  0.00           H  
ATOM    516  N   GLU A  33     -76.211  -0.159  40.728  1.00  0.00           N  
ATOM    517  CA  GLU A  33     -76.947  -1.133  39.931  1.00  0.00           C  
ATOM    518  C   GLU A  33     -77.656  -0.463  38.758  1.00  0.00           C  
ATOM    519  O   GLU A  33     -77.706  -1.011  37.657  1.00  0.00           O  
ATOM    520  CB  GLU A  33     -77.967  -1.873  40.801  1.00  0.00           C  
ATOM    521  CG  GLU A  33     -77.361  -2.911  41.732  1.00  0.00           C  
ATOM    522  CD  GLU A  33     -76.726  -4.059  40.995  1.00  0.00           C  
ATOM    523  OE1 GLU A  33     -75.520  -4.099  40.922  1.00  0.00           O  
ATOM    524  OE2 GLU A  33     -77.446  -4.897  40.506  1.00  0.00           O1-
ATOM    525  H   GLU A  33     -76.512   0.032  41.672  1.00  0.00           H  
ATOM    526  HA  GLU A  33     -76.239  -1.852  39.521  1.00  0.00           H  
ATOM    527 1HB  GLU A  33     -78.512  -1.155  41.412  1.00  0.00           H  
ATOM    528 2HB  GLU A  33     -78.691  -2.378  40.162  1.00  0.00           H  
ATOM    529 1HG  GLU A  33     -76.606  -2.432  42.354  1.00  0.00           H  
ATOM    530 2HG  GLU A  33     -78.141  -3.295  42.389  1.00  0.00           H  
ATOM    531  N   ALA A  34     -78.201   0.722  39.005  1.00  0.00           N  
ATOM    532  CA  ALA A  34     -78.917   1.464  37.972  1.00  0.00           C  
ATOM    533  C   ALA A  34     -78.002   1.806  36.805  1.00  0.00           C  
ATOM    534  O   ALA A  34     -78.348   1.578  35.645  1.00  0.00           O  
ATOM    535  CB  ALA A  34     -79.529   2.730  38.555  1.00  0.00           C  
ATOM    536  H   ALA A  34     -78.118   1.121  39.927  1.00  0.00           H  
ATOM    537  HA  ALA A  34     -79.723   0.834  37.590  1.00  0.00           H  
ATOM    538 1HB  ALA A  34     -80.060   3.272  37.774  1.00  0.00           H  
ATOM    539 2HB  ALA A  34     -80.225   2.466  39.352  1.00  0.00           H  
ATOM    540 3HB  ALA A  34     -78.736   3.359  38.961  1.00  0.00           H  
ATOM    541  N   VAL A  35     -76.833   2.357  37.116  1.00  0.00           N  
ATOM    542  CA  VAL A  35     -75.887   2.778  36.090  1.00  0.00           C  
ATOM    543  C   VAL A  35     -75.257   1.576  35.398  1.00  0.00           C  
ATOM    544  O   VAL A  35     -74.909   1.642  34.218  1.00  0.00           O  
ATOM    545  CB  VAL A  35     -74.780   3.650  36.710  1.00  0.00           C  
ATOM    546  CG1 VAL A  35     -73.842   2.799  37.555  1.00  0.00           C  
ATOM    547  CG2 VAL A  35     -74.013   4.371  35.613  1.00  0.00           C  
ATOM    548  H   VAL A  35     -76.596   2.488  38.089  1.00  0.00           H  
ATOM    549  HA  VAL A  35     -76.428   3.350  35.336  1.00  0.00           H  
ATOM    550  HB  VAL A  35     -75.237   4.381  37.377  1.00  0.00           H  
ATOM    551 1HG1 VAL A  35     -73.066   3.432  37.986  1.00  0.00           H  
ATOM    552 2HG1 VAL A  35     -74.407   2.321  38.356  1.00  0.00           H  
ATOM    553 3HG1 VAL A  35     -73.381   2.037  36.929  1.00  0.00           H  
ATOM    554 1HG2 VAL A  35     -73.233   4.986  36.058  1.00  0.00           H  
ATOM    555 2HG2 VAL A  35     -73.562   3.640  34.944  1.00  0.00           H  
ATOM    556 3HG2 VAL A  35     -74.697   5.006  35.048  1.00  0.00           H  
ATOM    557  N   ARG A  36     -75.112   0.482  36.136  1.00  0.00           N  
ATOM    558  CA  ARG A  36     -74.584  -0.755  35.576  1.00  0.00           C  
ATOM    559  C   ARG A  36     -75.546  -1.361  34.563  1.00  0.00           C  
ATOM    560  O   ARG A  36     -75.146  -1.743  33.463  1.00  0.00           O  
ATOM    561  CB  ARG A  36     -74.309  -1.767  36.678  1.00  0.00           C  
ATOM    562  CG  ARG A  36     -73.695  -3.075  36.208  1.00  0.00           C  
ATOM    563  CD  ARG A  36     -73.353  -3.964  37.348  1.00  0.00           C  
ATOM    564  NE  ARG A  36     -74.540  -4.547  37.955  1.00  0.00           N  
ATOM    565  CZ  ARG A  36     -75.260  -5.552  37.415  1.00  0.00           C  
ATOM    566  NH1 ARG A  36     -74.902  -6.070  36.263  1.00  0.00           N1+
ATOM    567  NH2 ARG A  36     -76.325  -6.013  38.048  1.00  0.00           N  
ATOM    568  H   ARG A  36     -75.379   0.505  37.110  1.00  0.00           H  
ATOM    569  HA  ARG A  36     -73.653  -0.527  35.052  1.00  0.00           H  
ATOM    570 1HB  ARG A  36     -73.634  -1.331  37.413  1.00  0.00           H  
ATOM    571 2HB  ARG A  36     -75.240  -2.007  37.193  1.00  0.00           H  
ATOM    572 1HG  ARG A  36     -74.402  -3.600  35.565  1.00  0.00           H  
ATOM    573 2HG  ARG A  36     -72.782  -2.869  35.649  1.00  0.00           H  
ATOM    574 1HD  ARG A  36     -72.716  -4.776  37.000  1.00  0.00           H  
ATOM    575 2HD  ARG A  36     -72.828  -3.391  38.112  1.00  0.00           H  
ATOM    576  HE  ARG A  36     -74.846  -4.174  38.843  1.00  0.00           H  
ATOM    577 1HH1 ARG A  36     -74.088  -5.716  35.779  1.00  0.00           H  
ATOM    578 2HH1 ARG A  36     -75.441  -6.823  35.859  1.00  0.00           H  
ATOM    579 1HH2 ARG A  36     -76.598  -5.612  38.934  1.00  0.00           H  
ATOM    580 2HH2 ARG A  36     -76.865  -6.764  37.643  1.00  0.00           H  
ATOM    581  N   ALA A  37     -76.817  -1.445  34.942  1.00  0.00           N  
ATOM    582  CA  ALA A  37     -77.841  -2.006  34.069  1.00  0.00           C  
ATOM    583  C   ALA A  37     -77.995  -1.181  32.799  1.00  0.00           C  
ATOM    584  O   ALA A  37     -78.051  -1.727  31.695  1.00  0.00           O  
ATOM    585  CB  ALA A  37     -79.171  -2.103  34.802  1.00  0.00           C  
ATOM    586  H   ALA A  37     -77.081  -1.111  35.858  1.00  0.00           H  
ATOM    587  HA  ALA A  37     -77.533  -3.012  33.776  1.00  0.00           H  
ATOM    588 1HB  ALA A  37     -79.925  -2.525  34.139  1.00  0.00           H  
ATOM    589 2HB  ALA A  37     -79.060  -2.743  35.676  1.00  0.00           H  
ATOM    590 3HB  ALA A  37     -79.482  -1.108  35.118  1.00  0.00           H  
ATOM    591  N   ALA A  38     -78.063   0.136  32.958  1.00  0.00           N  
ATOM    592  CA  ALA A  38     -78.214   1.038  31.825  1.00  0.00           C  
ATOM    593  C   ALA A  38     -76.974   1.029  30.942  1.00  0.00           C  
ATOM    594  O   ALA A  38     -77.072   1.071  29.716  1.00  0.00           O  
ATOM    595  CB  ALA A  38     -78.512   2.451  32.308  1.00  0.00           C  
ATOM    596  H   ALA A  38     -78.007   0.519  33.891  1.00  0.00           H  
ATOM    597  HA  ALA A  38     -79.052   0.694  31.218  1.00  0.00           H  
ATOM    598 1HB  ALA A  38     -78.622   3.112  31.448  1.00  0.00           H  
ATOM    599 2HB  ALA A  38     -79.435   2.451  32.887  1.00  0.00           H  
ATOM    600 3HB  ALA A  38     -77.690   2.801  32.931  1.00  0.00           H  
ATOM    601  N   LYS A  39     -75.804   0.976  31.574  1.00  0.00           N  
ATOM    602  CA  LYS A  39     -74.543   0.914  30.846  1.00  0.00           C  
ATOM    603  C   LYS A  39     -74.452  -0.356  30.011  1.00  0.00           C  
ATOM    604  O   LYS A  39     -74.049  -0.318  28.849  1.00  0.00           O  
ATOM    605  CB  LYS A  39     -73.361   0.992  31.814  1.00  0.00           C  
ATOM    606  CG  LYS A  39     -71.995   0.960  31.141  1.00  0.00           C  
ATOM    607  CD  LYS A  39     -70.877   1.180  32.151  1.00  0.00           C  
ATOM    608  CE  LYS A  39     -69.510   1.093  31.491  1.00  0.00           C  
ATOM    609  NZ  LYS A  39     -68.411   1.396  32.447  1.00  0.00           N1+
ATOM    610  H   LYS A  39     -75.793   0.978  32.585  1.00  0.00           H  
ATOM    611  HA  LYS A  39     -74.496   1.763  30.166  1.00  0.00           H  
ATOM    612 1HB  LYS A  39     -73.427   1.913  32.394  1.00  0.00           H  
ATOM    613 2HB  LYS A  39     -73.409   0.160  32.516  1.00  0.00           H  
ATOM    614 1HG  LYS A  39     -71.850  -0.006  30.656  1.00  0.00           H  
ATOM    615 2HG  LYS A  39     -71.945   1.739  30.383  1.00  0.00           H  
ATOM    616 1HD  LYS A  39     -70.988   2.163  32.609  1.00  0.00           H  
ATOM    617 2HD  LYS A  39     -70.941   0.423  32.934  1.00  0.00           H  
ATOM    618 1HE  LYS A  39     -69.361   0.090  31.092  1.00  0.00           H  
ATOM    619 2HE  LYS A  39     -69.460   1.800  30.663  1.00  0.00           H  
ATOM    620 1HZ  LYS A  39     -67.522   1.329  31.971  1.00  0.00           H  
ATOM    621 2HZ  LYS A  39     -68.528   2.332  32.809  1.00  0.00           H  
ATOM    622 3HZ  LYS A  39     -68.433   0.735  33.210  1.00  0.00           H  
ATOM    623  N   GLU A  40     -74.824  -1.481  30.609  1.00  0.00           N  
ATOM    624  CA  GLU A  40     -74.810  -2.761  29.912  1.00  0.00           C  
ATOM    625  C   GLU A  40     -75.884  -2.815  28.833  1.00  0.00           C  
ATOM    626  O   GLU A  40     -75.681  -3.401  27.772  1.00  0.00           O  
ATOM    627  CB  GLU A  40     -75.010  -3.909  30.904  1.00  0.00           C  
ATOM    628  CG  GLU A  40     -73.833  -4.145  31.839  1.00  0.00           C  
ATOM    629  CD  GLU A  40     -74.125  -5.170  32.900  1.00  0.00           C  
ATOM    630  OE1 GLU A  40     -75.149  -5.807  32.818  1.00  0.00           O  
ATOM    631  OE2 GLU A  40     -73.325  -5.316  33.793  1.00  0.00           O1-
ATOM    632  H   GLU A  40     -75.130  -1.450  31.573  1.00  0.00           H  
ATOM    633  HA  GLU A  40     -73.842  -2.878  29.422  1.00  0.00           H  
ATOM    634 1HB  GLU A  40     -75.889  -3.712  31.516  1.00  0.00           H  
ATOM    635 2HB  GLU A  40     -75.194  -4.834  30.356  1.00  0.00           H  
ATOM    636 1HG  GLU A  40     -72.978  -4.480  31.251  1.00  0.00           H  
ATOM    637 2HG  GLU A  40     -73.566  -3.203  32.315  1.00  0.00           H  
ATOM    638  N   SER A  41     -77.029  -2.200  29.113  1.00  0.00           N  
ATOM    639  CA  SER A  41     -78.119  -2.137  28.150  1.00  0.00           C  
ATOM    640  C   SER A  41     -77.737  -1.299  26.936  1.00  0.00           C  
ATOM    641  O   SER A  41     -78.013  -1.678  25.797  1.00  0.00           O  
ATOM    642  CB  SER A  41     -79.360  -1.559  28.805  1.00  0.00           C  
ATOM    643  OG  SER A  41     -80.433  -1.527  27.903  1.00  0.00           O  
ATOM    644  H   SER A  41     -77.142  -1.761  30.018  1.00  0.00           H  
ATOM    645  HA  SER A  41     -78.323  -3.152  27.804  1.00  0.00           H  
ATOM    646 1HB  SER A  41     -79.628  -2.163  29.671  1.00  0.00           H  
ATOM    647 2HB  SER A  41     -79.148  -0.553  29.159  1.00  0.00           H  
ATOM    648  HG  SER A  41     -80.882  -0.693  28.058  1.00  0.00           H  
ATOM    649  N   GLY A  42     -77.105  -0.158  27.187  1.00  0.00           N  
ATOM    650  CA  GLY A  42     -76.736   0.763  26.118  1.00  0.00           C  
ATOM    651  C   GLY A  42     -77.743   1.899  26.002  1.00  0.00           C  
ATOM    652  O   GLY A  42     -77.924   2.474  24.929  1.00  0.00           O  
ATOM    653  H   GLY A  42     -76.870   0.076  28.141  1.00  0.00           H  
ATOM    654 1HA  GLY A  42     -75.744   1.171  26.316  1.00  0.00           H  
ATOM    655 2HA  GLY A  42     -76.681   0.224  25.176  1.00  0.00           H  
ATOM    656  N   ASP A  43     -78.397   2.222  27.114  1.00  0.00           N  
ATOM    657  CA  ASP A  43     -79.405   3.274  27.131  1.00  0.00           C  
ATOM    658  C   ASP A  43     -78.833   4.578  27.668  1.00  0.00           C  
ATOM    659  O   ASP A  43     -78.750   4.781  28.880  1.00  0.00           O  
ATOM    660  CB  ASP A  43     -80.608   2.852  27.978  1.00  0.00           C  
ATOM    661  CG  ASP A  43     -81.434   1.750  27.328  1.00  0.00           C  
ATOM    662  OD1 ASP A  43     -81.723   1.862  26.160  1.00  0.00           O  
ATOM    663  OD2 ASP A  43     -81.769   0.807  28.005  1.00  0.00           O1-
ATOM    664  H   ASP A  43     -78.188   1.725  27.966  1.00  0.00           H  
ATOM    665  HA  ASP A  43     -79.737   3.455  26.107  1.00  0.00           H  
ATOM    666 1HB  ASP A  43     -80.261   2.499  28.952  1.00  0.00           H  
ATOM    667 2HB  ASP A  43     -81.252   3.712  28.153  1.00  0.00           H  
ATOM    668  N   ASN A  44     -78.437   5.464  26.756  1.00  0.00           N  
ATOM    669  CA  ASN A  44     -77.837   6.737  27.139  1.00  0.00           C  
ATOM    670  C   ASN A  44     -78.855   7.645  27.818  1.00  0.00           C  
ATOM    671  O   ASN A  44     -78.515   8.409  28.720  1.00  0.00           O  
ATOM    672  CB  ASN A  44     -77.231   7.425  25.930  1.00  0.00           C  
ATOM    673  CG  ASN A  44     -75.997   6.729  25.427  1.00  0.00           C  
ATOM    674  ND2 ASN A  44     -75.619   7.020  24.209  1.00  0.00           N  
ATOM    675  OD1 ASN A  44     -75.386   5.927  26.144  1.00  0.00           O  
ATOM    676  H   ASN A  44     -78.557   5.250  25.778  1.00  0.00           H  
ATOM    677  HA  ASN A  44     -77.041   6.536  27.853  1.00  0.00           H  
ATOM    678 1HB  ASN A  44     -77.967   7.462  25.125  1.00  0.00           H  
ATOM    679 2HB  ASN A  44     -76.976   8.452  26.185  1.00  0.00           H  
ATOM    680 1HD2 ASN A  44     -74.804   6.586  23.822  1.00  0.00           H  
ATOM    681 2HD2 ASN A  44     -76.142   7.673  23.666  1.00  0.00           H  
ATOM    682  N   ASP A  45     -80.107   7.554  27.380  1.00  0.00           N  
ATOM    683  CA  ASP A  45     -81.180   8.356  27.958  1.00  0.00           C  
ATOM    684  C   ASP A  45     -81.445   7.959  29.405  1.00  0.00           C  
ATOM    685  O   ASP A  45     -81.711   8.811  30.253  1.00  0.00           O  
ATOM    686  CB  ASP A  45     -82.464   8.203  27.138  1.00  0.00           C  
ATOM    687  CG  ASP A  45     -82.384   8.885  25.779  1.00  0.00           C  
ATOM    688  OD1 ASP A  45     -81.501   9.688  25.590  1.00  0.00           O  
ATOM    689  OD2 ASP A  45     -83.207   8.598  24.943  1.00  0.00           O1-
ATOM    690  H   ASP A  45     -80.320   6.916  26.629  1.00  0.00           H  
ATOM    691  HA  ASP A  45     -80.873   9.401  27.953  1.00  0.00           H  
ATOM    692 1HB  ASP A  45     -82.675   7.144  26.984  1.00  0.00           H  
ATOM    693 2HB  ASP A  45     -83.303   8.626  27.693  1.00  0.00           H  
ATOM    694  N   VAL A  46     -81.369   6.661  29.682  1.00  0.00           N  
ATOM    695  CA  VAL A  46     -81.536   6.154  31.039  1.00  0.00           C  
ATOM    696  C   VAL A  46     -80.354   6.543  31.920  1.00  0.00           C  
ATOM    697  O   VAL A  46     -80.525   6.885  33.089  1.00  0.00           O  
ATOM    698  CB  VAL A  46     -81.680   4.621  31.023  1.00  0.00           C  
ATOM    699  CG1 VAL A  46     -81.690   4.074  32.443  1.00  0.00           C  
ATOM    700  CG2 VAL A  46     -82.950   4.230  30.285  1.00  0.00           C  
ATOM    701  H   VAL A  46     -81.190   6.007  28.932  1.00  0.00           H  
ATOM    702  HA  VAL A  46     -82.430   6.608  31.469  1.00  0.00           H  
ATOM    703  HB  VAL A  46     -80.817   4.189  30.518  1.00  0.00           H  
ATOM    704 1HG1 VAL A  46     -81.793   2.988  32.414  1.00  0.00           H  
ATOM    705 2HG1 VAL A  46     -80.757   4.335  32.941  1.00  0.00           H  
ATOM    706 3HG1 VAL A  46     -82.530   4.502  32.993  1.00  0.00           H  
ATOM    707 1HG2 VAL A  46     -83.046   3.144  30.278  1.00  0.00           H  
ATOM    708 2HG2 VAL A  46     -83.813   4.666  30.787  1.00  0.00           H  
ATOM    709 3HG2 VAL A  46     -82.903   4.595  29.260  1.00  0.00           H  
ATOM    710  N   LEU A  47     -79.155   6.485  31.350  1.00  0.00           N  
ATOM    711  CA  LEU A  47     -77.951   6.901  32.059  1.00  0.00           C  
ATOM    712  C   LEU A  47     -78.035   8.363  32.477  1.00  0.00           C  
ATOM    713  O   LEU A  47     -77.594   8.733  33.566  1.00  0.00           O  
ATOM    714  CB  LEU A  47     -76.716   6.684  31.176  1.00  0.00           C  
ATOM    715  CG  LEU A  47     -76.257   5.228  31.019  1.00  0.00           C  
ATOM    716  CD1 LEU A  47     -75.211   5.141  29.915  1.00  0.00           C  
ATOM    717  CD2 LEU A  47     -75.699   4.726  32.342  1.00  0.00           C  
ATOM    718  H   LEU A  47     -79.075   6.142  30.403  1.00  0.00           H  
ATOM    719  HA  LEU A  47     -77.858   6.302  32.966  1.00  0.00           H  
ATOM    720 1HB  LEU A  47     -76.927   7.074  30.181  1.00  0.00           H  
ATOM    721 2HB  LEU A  47     -75.884   7.251  31.596  1.00  0.00           H  
ATOM    722  HG  LEU A  47     -77.104   4.610  30.724  1.00  0.00           H  
ATOM    723 1HD1 LEU A  47     -74.885   4.109  29.804  1.00  0.00           H  
ATOM    724 2HD1 LEU A  47     -75.643   5.489  28.977  1.00  0.00           H  
ATOM    725 3HD1 LEU A  47     -74.355   5.766  30.175  1.00  0.00           H  
ATOM    726 1HD2 LEU A  47     -75.373   3.692  32.231  1.00  0.00           H  
ATOM    727 2HD2 LEU A  47     -74.850   5.345  32.638  1.00  0.00           H  
ATOM    728 3HD2 LEU A  47     -76.471   4.784  33.108  1.00  0.00           H  
ATOM    729  N   ARG A  48     -78.602   9.189  31.607  1.00  0.00           N  
ATOM    730  CA  ARG A  48     -78.866  10.585  31.936  1.00  0.00           C  
ATOM    731  C   ARG A  48     -79.752  10.702  33.167  1.00  0.00           C  
ATOM    732  O   ARG A  48     -79.480  11.495  34.067  1.00  0.00           O  
ATOM    733  CB  ARG A  48     -79.531  11.295  30.766  1.00  0.00           C  
ATOM    734  CG  ARG A  48     -79.825  12.769  30.995  1.00  0.00           C  
ATOM    735  CD  ARG A  48     -80.470  13.392  29.811  1.00  0.00           C  
ATOM    736  NE  ARG A  48     -79.588  13.398  28.655  1.00  0.00           N  
ATOM    737  CZ  ARG A  48     -79.992  13.604  27.386  1.00  0.00           C  
ATOM    738  NH1 ARG A  48     -81.264  13.820  27.127  1.00  0.00           N1+
ATOM    739  NH2 ARG A  48     -79.111  13.591  26.400  1.00  0.00           N  
ATOM    740  H   ARG A  48     -78.856   8.845  30.692  1.00  0.00           H  
ATOM    741  HA  ARG A  48     -77.917  11.073  32.164  1.00  0.00           H  
ATOM    742 1HB  ARG A  48     -78.897  11.218  29.885  1.00  0.00           H  
ATOM    743 2HB  ARG A  48     -80.476  10.803  30.532  1.00  0.00           H  
ATOM    744 1HG  ARG A  48     -80.494  12.879  31.847  1.00  0.00           H  
ATOM    745 2HG  ARG A  48     -78.892  13.299  31.196  1.00  0.00           H  
ATOM    746 1HD  ARG A  48     -81.368  12.833  29.552  1.00  0.00           H  
ATOM    747 2HD  ARG A  48     -80.738  14.421  30.042  1.00  0.00           H  
ATOM    748  HE  ARG A  48     -78.602  13.238  28.813  1.00  0.00           H  
ATOM    749 1HH1 ARG A  48     -81.937  13.829  27.880  1.00  0.00           H  
ATOM    750 2HH1 ARG A  48     -81.567  13.973  26.176  1.00  0.00           H  
ATOM    751 1HH2 ARG A  48     -78.134  13.428  26.599  1.00  0.00           H  
ATOM    752 2HH2 ARG A  48     -79.414  13.747  25.452  1.00  0.00           H  
ATOM    753  N   LYS A  49     -80.817   9.909  33.202  1.00  0.00           N  
ATOM    754  CA  LYS A  49     -81.695   9.853  34.363  1.00  0.00           C  
ATOM    755  C   LYS A  49     -80.942   9.391  35.603  1.00  0.00           C  
ATOM    756  O   LYS A  49     -81.122   9.938  36.690  1.00  0.00           O  
ATOM    757  CB  LYS A  49     -82.883   8.925  34.094  1.00  0.00           C  
ATOM    758  CG  LYS A  49     -83.916   8.886  35.211  1.00  0.00           C  
ATOM    759  CD  LYS A  49     -85.104   8.015  34.834  1.00  0.00           C  
ATOM    760  CE  LYS A  49     -86.160   8.010  35.930  1.00  0.00           C  
ATOM    761  NZ  LYS A  49     -87.360   7.221  35.543  1.00  0.00           N1+
ATOM    762  H   LYS A  49     -81.022   9.328  32.400  1.00  0.00           H  
ATOM    763  HA  LYS A  49     -82.072  10.856  34.559  1.00  0.00           H  
ATOM    764 1HB  LYS A  49     -83.388   9.237  33.180  1.00  0.00           H  
ATOM    765 2HB  LYS A  49     -82.520   7.908  33.939  1.00  0.00           H  
ATOM    766 1HG  LYS A  49     -83.459   8.490  36.117  1.00  0.00           H  
ATOM    767 2HG  LYS A  49     -84.268   9.897  35.415  1.00  0.00           H  
ATOM    768 1HD  LYS A  49     -85.552   8.388  33.911  1.00  0.00           H  
ATOM    769 2HD  LYS A  49     -84.766   6.992  34.663  1.00  0.00           H  
ATOM    770 1HE  LYS A  49     -85.737   7.584  36.839  1.00  0.00           H  
ATOM    771 2HE  LYS A  49     -86.467   9.034  36.142  1.00  0.00           H  
ATOM    772 1HZ  LYS A  49     -88.034   7.242  36.295  1.00  0.00           H  
ATOM    773 2HZ  LYS A  49     -87.772   7.618  34.711  1.00  0.00           H  
ATOM    774 3HZ  LYS A  49     -87.091   6.265  35.362  1.00  0.00           H  
ATOM    775  N   VAL A  50     -80.094   8.381  35.431  1.00  0.00           N  
ATOM    776  CA  VAL A  50     -79.288   7.865  36.531  1.00  0.00           C  
ATOM    777  C   VAL A  50     -78.362   8.938  37.088  1.00  0.00           C  
ATOM    778  O   VAL A  50     -78.233   9.092  38.302  1.00  0.00           O  
ATOM    779  CB  VAL A  50     -78.451   6.662  36.057  1.00  0.00           C  
ATOM    780  CG1 VAL A  50     -77.419   6.282  37.111  1.00  0.00           C  
ATOM    781  CG2 VAL A  50     -79.362   5.484  35.747  1.00  0.00           C  
ATOM    782  H   VAL A  50     -80.006   7.962  34.519  1.00  0.00           H  
ATOM    783  HA  VAL A  50     -79.957   7.553  37.335  1.00  0.00           H  
ATOM    784  HB  VAL A  50     -77.901   6.944  35.158  1.00  0.00           H  
ATOM    785 1HG1 VAL A  50     -76.836   5.431  36.760  1.00  0.00           H  
ATOM    786 2HG1 VAL A  50     -76.755   7.129  37.291  1.00  0.00           H  
ATOM    787 3HG1 VAL A  50     -77.927   6.016  38.037  1.00  0.00           H  
ATOM    788 1HG2 VAL A  50     -78.762   4.638  35.413  1.00  0.00           H  
ATOM    789 2HG2 VAL A  50     -79.914   5.207  36.644  1.00  0.00           H  
ATOM    790 3HG2 VAL A  50     -80.065   5.765  34.962  1.00  0.00           H  
ATOM    791  N   ALA A  51     -77.715   9.677  36.191  1.00  0.00           N  
ATOM    792  CA  ALA A  51     -76.781  10.721  36.592  1.00  0.00           C  
ATOM    793  C   ALA A  51     -77.471  11.785  37.435  1.00  0.00           C  
ATOM    794  O   ALA A  51     -76.918  12.257  38.431  1.00  0.00           O  
ATOM    795  CB  ALA A  51     -76.135  11.352  35.367  1.00  0.00           C  
ATOM    796  H   ALA A  51     -77.879   9.513  35.208  1.00  0.00           H  
ATOM    797  HA  ALA A  51     -75.998  10.269  37.204  1.00  0.00           H  
ATOM    798 1HB  ALA A  51     -75.439  12.130  35.684  1.00  0.00           H  
ATOM    799 2HB  ALA A  51     -75.597  10.590  34.805  1.00  0.00           H  
ATOM    800 3HB  ALA A  51     -76.906  11.790  34.735  1.00  0.00           H  
ATOM    801  N   GLU A  52     -78.678  12.161  37.034  1.00  0.00           N  
ATOM    802  CA  GLU A  52     -79.468  13.134  37.779  1.00  0.00           C  
ATOM    803  C   GLU A  52     -79.814  12.611  39.170  1.00  0.00           C  
ATOM    804  O   GLU A  52     -79.640  13.312  40.166  1.00  0.00           O  
ATOM    805  CB  GLU A  52     -80.751  13.476  37.020  1.00  0.00           C  
ATOM    806  CG  GLU A  52     -81.695  14.405  37.767  1.00  0.00           C  
ATOM    807  CD  GLU A  52     -81.107  15.767  38.008  1.00  0.00           C  
ATOM    808  OE1 GLU A  52     -80.253  16.167  37.255  1.00  0.00           O  
ATOM    809  OE2 GLU A  52     -81.513  16.409  38.949  1.00  0.00           O1-
ATOM    810  H   GLU A  52     -79.062  11.761  36.188  1.00  0.00           H  
ATOM    811  HA  GLU A  52     -78.873  14.037  37.905  1.00  0.00           H  
ATOM    812 1HB  GLU A  52     -80.495  13.950  36.072  1.00  0.00           H  
ATOM    813 2HB  GLU A  52     -81.295  12.559  36.791  1.00  0.00           H  
ATOM    814 1HG  GLU A  52     -82.613  14.516  37.188  1.00  0.00           H  
ATOM    815 2HG  GLU A  52     -81.955  13.951  38.722  1.00  0.00           H  
ATOM    816  N   GLN A  53     -80.303  11.379  39.227  1.00  0.00           N  
ATOM    817  CA  GLN A  53     -80.677  10.761  40.494  1.00  0.00           C  
ATOM    818  C   GLN A  53     -79.467  10.600  41.406  1.00  0.00           C  
ATOM    819  O   GLN A  53     -79.562  10.791  42.619  1.00  0.00           O  
ATOM    820  CB  GLN A  53     -81.335   9.398  40.254  1.00  0.00           C  
ATOM    821  CG  GLN A  53     -81.920   8.761  41.503  1.00  0.00           C  
ATOM    822  CD  GLN A  53     -83.093   9.547  42.059  1.00  0.00           C  
ATOM    823  NE2 GLN A  53     -83.008   9.909  43.334  1.00  0.00           N  
ATOM    824  OE1 GLN A  53     -84.063   9.826  41.349  1.00  0.00           O  
ATOM    825  H   GLN A  53     -80.423  10.856  38.372  1.00  0.00           H  
ATOM    826  HA  GLN A  53     -81.389  11.412  41.001  1.00  0.00           H  
ATOM    827 1HB  GLN A  53     -82.136   9.506  39.523  1.00  0.00           H  
ATOM    828 2HB  GLN A  53     -80.602   8.709  39.837  1.00  0.00           H  
ATOM    829 1HG  GLN A  53     -82.267   7.758  41.256  1.00  0.00           H  
ATOM    830 2HG  GLN A  53     -81.146   8.711  42.269  1.00  0.00           H  
ATOM    831 1HE2 GLN A  53     -83.752  10.429  43.757  1.00  0.00           H  
ATOM    832 2HE2 GLN A  53     -82.203   9.660  43.874  1.00  0.00           H  
ATOM    833  N   ALA A  54     -78.330  10.250  40.816  1.00  0.00           N  
ATOM    834  CA  ALA A  54     -77.097  10.074  41.573  1.00  0.00           C  
ATOM    835  C   ALA A  54     -76.664  11.379  42.229  1.00  0.00           C  
ATOM    836  O   ALA A  54     -76.238  11.392  43.384  1.00  0.00           O  
ATOM    837  CB  ALA A  54     -75.992   9.544  40.670  1.00  0.00           C  
ATOM    838  H   ALA A  54     -78.320  10.101  39.816  1.00  0.00           H  
ATOM    839  HA  ALA A  54     -77.277   9.350  42.365  1.00  0.00           H  
ATOM    840 1HB  ALA A  54     -75.077   9.419  41.251  1.00  0.00           H  
ATOM    841 2HB  ALA A  54     -76.292   8.583  40.253  1.00  0.00           H  
ATOM    842 3HB  ALA A  54     -75.815  10.251  39.861  1.00  0.00           H  
ATOM    843  N   LEU A  55     -76.779  12.477  41.488  1.00  0.00           N  
ATOM    844  CA  LEU A  55     -76.463  13.797  42.020  1.00  0.00           C  
ATOM    845  C   LEU A  55     -77.404  14.173  43.155  1.00  0.00           C  
ATOM    846  O   LEU A  55     -76.989  14.781  44.143  1.00  0.00           O  
ATOM    847  CB  LEU A  55     -76.547  14.852  40.908  1.00  0.00           C  
ATOM    848  CG  LEU A  55     -75.410  14.823  39.879  1.00  0.00           C  
ATOM    849  CD1 LEU A  55     -75.724  15.796  38.749  1.00  0.00           C  
ATOM    850  CD2 LEU A  55     -74.098  15.182  40.560  1.00  0.00           C  
ATOM    851  H   LEU A  55     -77.092  12.393  40.533  1.00  0.00           H  
ATOM    852  HA  LEU A  55     -75.450  13.774  42.423  1.00  0.00           H  
ATOM    853 1HB  LEU A  55     -77.484  14.714  40.370  1.00  0.00           H  
ATOM    854 2HB  LEU A  55     -76.555  15.838  41.367  1.00  0.00           H  
ATOM    855  HG  LEU A  55     -75.334  13.825  39.447  1.00  0.00           H  
ATOM    856 1HD1 LEU A  55     -74.915  15.776  38.017  1.00  0.00           H  
ATOM    857 2HD1 LEU A  55     -76.655  15.504  38.267  1.00  0.00           H  
ATOM    858 3HD1 LEU A  55     -75.821  16.803  39.154  1.00  0.00           H  
ATOM    859 1HD2 LEU A  55     -73.290  15.160  39.829  1.00  0.00           H  
ATOM    860 2HD2 LEU A  55     -74.174  16.180  40.991  1.00  0.00           H  
ATOM    861 3HD2 LEU A  55     -73.889  14.460  41.351  1.00  0.00           H  
ATOM    862  N   ARG A  56     -78.673  13.808  43.012  1.00  0.00           N  
ATOM    863  CA  ARG A  56     -79.660  14.035  44.061  1.00  0.00           C  
ATOM    864  C   ARG A  56     -79.320  13.248  45.318  1.00  0.00           C  
ATOM    865  O   ARG A  56     -79.478  13.744  46.435  1.00  0.00           O  
ATOM    866  CB  ARG A  56     -81.049  13.644  43.580  1.00  0.00           C  
ATOM    867  CG  ARG A  56     -81.642  14.558  42.520  1.00  0.00           C  
ATOM    868  CD  ARG A  56     -82.963  14.068  42.048  1.00  0.00           C  
ATOM    869  NE  ARG A  56     -83.470  14.861  40.939  1.00  0.00           N  
ATOM    870  CZ  ARG A  56     -84.717  14.768  40.440  1.00  0.00           C  
ATOM    871  NH1 ARG A  56     -85.571  13.915  40.960  1.00  0.00           N1+
ATOM    872  NH2 ARG A  56     -85.083  15.535  39.427  1.00  0.00           N  
ATOM    873  H   ARG A  56     -78.962  13.359  42.153  1.00  0.00           H  
ATOM    874  HA  ARG A  56     -79.650  15.096  44.320  1.00  0.00           H  
ATOM    875 1HB  ARG A  56     -81.021  12.635  43.168  1.00  0.00           H  
ATOM    876 2HB  ARG A  56     -81.737  13.631  44.427  1.00  0.00           H  
ATOM    877 1HG  ARG A  56     -81.774  15.557  42.935  1.00  0.00           H  
ATOM    878 2HG  ARG A  56     -80.967  14.607  41.663  1.00  0.00           H  
ATOM    879 1HD  ARG A  56     -82.869  13.035  41.714  1.00  0.00           H  
ATOM    880 2HD  ARG A  56     -83.683  14.123  42.863  1.00  0.00           H  
ATOM    881  HE  ARG A  56     -82.840  15.529  40.512  1.00  0.00           H  
ATOM    882 1HH1 ARG A  56     -85.292  13.328  41.734  1.00  0.00           H  
ATOM    883 2HH1 ARG A  56     -86.506  13.845  40.585  1.00  0.00           H  
ATOM    884 1HH2 ARG A  56     -84.426  16.190  39.027  1.00  0.00           H  
ATOM    885 2HH2 ARG A  56     -86.017  15.466  39.053  1.00  0.00           H  
ATOM    886  N   ILE A  57     -78.854  12.019  45.132  1.00  0.00           N  
ATOM    887  CA  ILE A  57     -78.390  11.196  46.246  1.00  0.00           C  
ATOM    888  C   ILE A  57     -77.218  11.853  46.964  1.00  0.00           C  
ATOM    889  O   ILE A  57     -77.168  11.879  48.193  1.00  0.00           O  
ATOM    890  CB  ILE A  57     -77.975   9.797  45.760  1.00  0.00           C  
ATOM    891  CG1 ILE A  57     -79.195   9.022  45.254  1.00  0.00           C  
ATOM    892  CG2 ILE A  57     -77.280   9.031  46.876  1.00  0.00           C  
ATOM    893  CD1 ILE A  57     -78.847   7.797  44.439  1.00  0.00           C  
ATOM    894  H   ILE A  57     -78.819  11.641  44.196  1.00  0.00           H  
ATOM    895  HA  ILE A  57     -79.206  11.098  46.964  1.00  0.00           H  
ATOM    896  HB  ILE A  57     -77.291   9.892  44.917  1.00  0.00           H  
ATOM    897 1HG1 ILE A  57     -79.804   8.707  46.102  1.00  0.00           H  
ATOM    898 2HG1 ILE A  57     -79.811   9.676  44.637  1.00  0.00           H  
ATOM    899 1HG2 ILE A  57     -76.994   8.044  46.515  1.00  0.00           H  
ATOM    900 2HG2 ILE A  57     -76.390   9.574  47.190  1.00  0.00           H  
ATOM    901 3HG2 ILE A  57     -77.959   8.925  47.722  1.00  0.00           H  
ATOM    902 1HD1 ILE A  57     -79.764   7.303  44.116  1.00  0.00           H  
ATOM    903 2HD1 ILE A  57     -78.268   8.093  43.565  1.00  0.00           H  
ATOM    904 3HD1 ILE A  57     -78.261   7.111  45.048  1.00  0.00           H  
ATOM    905  N   ALA A  58     -76.280  12.384  46.188  1.00  0.00           N  
ATOM    906  CA  ALA A  58     -75.135  13.094  46.749  1.00  0.00           C  
ATOM    907  C   ALA A  58     -75.584  14.266  47.611  1.00  0.00           C  
ATOM    908  O   ALA A  58     -75.035  14.505  48.686  1.00  0.00           O  
ATOM    909  CB  ALA A  58     -74.216  13.579  45.637  1.00  0.00           C  
ATOM    910  H   ALA A  58     -76.357  12.292  45.187  1.00  0.00           H  
ATOM    911  HA  ALA A  58     -74.580  12.409  47.387  1.00  0.00           H  
ATOM    912 1HB  ALA A  58     -73.368  14.109  46.071  1.00  0.00           H  
ATOM    913 2HB  ALA A  58     -73.856  12.724  45.065  1.00  0.00           H  
ATOM    914 3HB  ALA A  58     -74.765  14.252  44.979  1.00  0.00           H  
ATOM    915  N   LYS A  59     -76.586  14.998  47.133  1.00  0.00           N  
ATOM    916  CA  LYS A  59     -77.139  16.119  47.881  1.00  0.00           C  
ATOM    917  C   LYS A  59     -77.735  15.659  49.206  1.00  0.00           C  
ATOM    918  O   LYS A  59     -77.579  16.323  50.231  1.00  0.00           O  
ATOM    919  CB  LYS A  59     -78.201  16.842  47.050  1.00  0.00           C  
ATOM    920  CG  LYS A  59     -77.648  17.649  45.883  1.00  0.00           C  
ATOM    921  CD  LYS A  59     -78.762  18.320  45.096  1.00  0.00           C  
ATOM    922  CE  LYS A  59     -78.208  19.131  43.934  1.00  0.00           C  
ATOM    923  NZ  LYS A  59     -79.287  19.805  43.161  1.00  0.00           N1+
ATOM    924  H   LYS A  59     -76.974  14.768  46.229  1.00  0.00           H  
ATOM    925  HA  LYS A  59     -76.334  16.819  48.105  1.00  0.00           H  
ATOM    926 1HB  LYS A  59     -78.908  16.116  46.651  1.00  0.00           H  
ATOM    927 2HB  LYS A  59     -78.762  17.525  47.691  1.00  0.00           H  
ATOM    928 1HG  LYS A  59     -76.966  18.413  46.259  1.00  0.00           H  
ATOM    929 2HG  LYS A  59     -77.092  16.987  45.219  1.00  0.00           H  
ATOM    930 1HD  LYS A  59     -79.442  17.562  44.708  1.00  0.00           H  
ATOM    931 2HD  LYS A  59     -79.322  18.983  45.755  1.00  0.00           H  
ATOM    932 1HE  LYS A  59     -77.523  19.888  44.312  1.00  0.00           H  
ATOM    933 2HE  LYS A  59     -77.655  18.475  43.262  1.00  0.00           H  
ATOM    934 1HZ  LYS A  59     -78.880  20.330  42.401  1.00  0.00           H  
ATOM    935 2HZ  LYS A  59     -79.921  19.110  42.789  1.00  0.00           H  
ATOM    936 3HZ  LYS A  59     -79.796  20.431  43.769  1.00  0.00           H  
ATOM    937  N   GLU A  60     -78.415  14.518  49.180  1.00  0.00           N  
ATOM    938  CA  GLU A  60     -79.003  13.948  50.386  1.00  0.00           C  
ATOM    939  C   GLU A  60     -77.925  13.478  51.354  1.00  0.00           C  
ATOM    940  O   GLU A  60     -78.084  13.576  52.571  1.00  0.00           O  
ATOM    941  CB  GLU A  60     -79.928  12.782  50.029  1.00  0.00           C  
ATOM    942  CG  GLU A  60     -81.199  13.189  49.300  1.00  0.00           C  
ATOM    943  CD  GLU A  60     -82.040  14.156  50.086  1.00  0.00           C  
ATOM    944  OE1 GLU A  60     -82.244  13.924  51.254  1.00  0.00           O  
ATOM    945  OE2 GLU A  60     -82.479  15.130  49.518  1.00  0.00           O1-
ATOM    946  H   GLU A  60     -78.529  14.033  48.302  1.00  0.00           H  
ATOM    947  HA  GLU A  60     -79.581  14.725  50.889  1.00  0.00           H  
ATOM    948 1HB  GLU A  60     -79.389  12.074  49.396  1.00  0.00           H  
ATOM    949 2HB  GLU A  60     -80.215  12.254  50.938  1.00  0.00           H  
ATOM    950 1HG  GLU A  60     -80.930  13.649  48.349  1.00  0.00           H  
ATOM    951 2HG  GLU A  60     -81.786  12.295  49.087  1.00  0.00           H  
ATOM    952  N   ALA A  61     -76.828  12.965  50.807  1.00  0.00           N  
ATOM    953  CA  ALA A  61     -75.675  12.586  51.615  1.00  0.00           C  
ATOM    954  C   ALA A  61     -75.058  13.798  52.299  1.00  0.00           C  
ATOM    955  O   ALA A  61     -74.626  13.720  53.450  1.00  0.00           O  
ATOM    956  CB  ALA A  61     -74.636  11.879  50.757  1.00  0.00           C  
ATOM    957  H   ALA A  61     -76.792  12.834  49.807  1.00  0.00           H  
ATOM    958  HA  ALA A  61     -76.009  11.899  52.395  1.00  0.00           H  
ATOM    959 1HB  ALA A  61     -73.780  11.602  51.373  1.00  0.00           H  
ATOM    960 2HB  ALA A  61     -75.074  10.983  50.319  1.00  0.00           H  
ATOM    961 3HB  ALA A  61     -74.308  12.546  49.959  1.00  0.00           H  
ATOM    962  N   GLU A  62     -75.020  14.919  51.588  1.00  0.00           N  
ATOM    963  CA  GLU A  62     -74.546  16.173  52.158  1.00  0.00           C  
ATOM    964  C   GLU A  62     -75.457  16.649  53.279  1.00  0.00           C  
ATOM    965  O   GLU A  62     -74.994  17.185  54.288  1.00  0.00           O  
ATOM    966  CB  GLU A  62     -74.451  17.249  51.073  1.00  0.00           C  
ATOM    967  CG  GLU A  62     -73.301  17.058  50.096  1.00  0.00           C  
ATOM    968  CD  GLU A  62     -73.297  18.077  48.990  1.00  0.00           C  
ATOM    969  OE1 GLU A  62     -74.344  18.346  48.453  1.00  0.00           O  
ATOM    970  OE2 GLU A  62     -72.246  18.587  48.682  1.00  0.00           O1-
ATOM    971  H   GLU A  62     -75.331  14.900  50.626  1.00  0.00           H  
ATOM    972  HA  GLU A  62     -73.557  16.007  52.583  1.00  0.00           H  
ATOM    973 1HB  GLU A  62     -75.378  17.268  50.498  1.00  0.00           H  
ATOM    974 2HB  GLU A  62     -74.337  18.228  51.539  1.00  0.00           H  
ATOM    975 1HG  GLU A  62     -72.360  17.129  50.642  1.00  0.00           H  
ATOM    976 2HG  GLU A  62     -73.365  16.060  49.665  1.00  0.00           H  
ATOM    977  N   LYS A  63     -76.760  16.451  53.102  1.00  0.00           N  
ATOM    978  CA  LYS A  63     -77.731  16.750  54.148  1.00  0.00           C  
ATOM    979  C   LYS A  63     -77.472  15.915  55.396  1.00  0.00           C  
ATOM    980  O   LYS A  63     -77.601  16.401  56.519  1.00  0.00           O  
ATOM    981  CB  LYS A  63     -79.154  16.512  53.643  1.00  0.00           C  
ATOM    982  CG  LYS A  63     -79.639  17.532  52.622  1.00  0.00           C  
ATOM    983  CD  LYS A  63     -81.041  17.204  52.133  1.00  0.00           C  
ATOM    984  CE  LYS A  63     -81.486  18.162  51.038  1.00  0.00           C  
ATOM    985  NZ  LYS A  63     -82.829  17.809  50.501  1.00  0.00           N1+
ATOM    986  H   LYS A  63     -77.086  16.080  52.220  1.00  0.00           H  
ATOM    987  HA  LYS A  63     -77.627  17.800  54.426  1.00  0.00           H  
ATOM    988 1HB  LYS A  63     -79.218  15.525  53.184  1.00  0.00           H  
ATOM    989 2HB  LYS A  63     -79.848  16.525  54.484  1.00  0.00           H  
ATOM    990 1HG  LYS A  63     -79.643  18.525  53.072  1.00  0.00           H  
ATOM    991 2HG  LYS A  63     -78.959  17.545  51.769  1.00  0.00           H  
ATOM    992 1HD  LYS A  63     -81.063  16.185  51.745  1.00  0.00           H  
ATOM    993 2HD  LYS A  63     -81.741  17.271  52.967  1.00  0.00           H  
ATOM    994 1HE  LYS A  63     -81.523  19.176  51.434  1.00  0.00           H  
ATOM    995 2HE  LYS A  63     -80.765  18.140  50.221  1.00  0.00           H  
ATOM    996 1HZ  LYS A  63     -83.085  18.466  49.778  1.00  0.00           H  
ATOM    997 2HZ  LYS A  63     -82.801  16.876  50.113  1.00  0.00           H  
ATOM    998 3HZ  LYS A  63     -83.509  17.845  51.246  1.00  0.00           H  
ATOM    999  N   GLN A  64     -77.105  14.653  55.193  1.00  0.00           N  
ATOM   1000  CA  GLN A  64     -76.746  13.772  56.297  1.00  0.00           C  
ATOM   1001  C   GLN A  64     -75.377  14.130  56.863  1.00  0.00           C  
ATOM   1002  O   GLN A  64     -75.114  13.929  58.050  1.00  0.00           O  
ATOM   1003  CB  GLN A  64     -76.758  12.311  55.843  1.00  0.00           C  
ATOM   1004  CG  GLN A  64     -78.138  11.781  55.486  1.00  0.00           C  
ATOM   1005  CD  GLN A  64     -79.090  11.807  56.668  1.00  0.00           C  
ATOM   1006  NE2 GLN A  64     -80.316  12.257  56.427  1.00  0.00           N  
ATOM   1007  OE1 GLN A  64     -78.726  11.428  57.785  1.00  0.00           O  
ATOM   1008  H   GLN A  64     -77.074  14.298  54.248  1.00  0.00           H  
ATOM   1009  HA  GLN A  64     -77.478  13.901  57.095  1.00  0.00           H  
ATOM   1010 1HB  GLN A  64     -76.118  12.196  54.968  1.00  0.00           H  
ATOM   1011 2HB  GLN A  64     -76.349  11.679  56.631  1.00  0.00           H  
ATOM   1012 1HG  GLN A  64     -78.559  12.399  54.694  1.00  0.00           H  
ATOM   1013 2HG  GLN A  64     -78.043  10.750  55.147  1.00  0.00           H  
ATOM   1014 1HE2 GLN A  64     -80.989  12.296  57.167  1.00  0.00           H  
ATOM   1015 2HE2 GLN A  64     -80.569  12.554  55.506  1.00  0.00           H  
ATOM   1016  N   GLY A  65     -74.507  14.656  56.009  1.00  0.00           N  
ATOM   1017  CA  GLY A  65     -73.156  15.022  56.418  1.00  0.00           C  
ATOM   1018  C   GLY A  65     -72.144  13.981  55.963  1.00  0.00           C  
ATOM   1019  O   GLY A  65     -70.949  14.108  56.230  1.00  0.00           O  
ATOM   1020  H   GLY A  65     -74.790  14.810  55.051  1.00  0.00           H  
ATOM   1021 1HA  GLY A  65     -72.899  15.995  55.995  1.00  0.00           H  
ATOM   1022 2HA  GLY A  65     -73.119  15.125  57.501  1.00  0.00           H  
ATOM   1023  N   ASN A  66     -72.627  12.952  55.278  1.00  0.00           N  
ATOM   1024  CA  ASN A  66     -71.779  11.838  54.866  1.00  0.00           C  
ATOM   1025  C   ASN A  66     -71.091  12.130  53.540  1.00  0.00           C  
ATOM   1026  O   ASN A  66     -71.541  11.681  52.486  1.00  0.00           O  
ATOM   1027  CB  ASN A  66     -72.589  10.556  54.778  1.00  0.00           C  
ATOM   1028  CG  ASN A  66     -71.721   9.335  54.660  1.00  0.00           C  
ATOM   1029  ND2 ASN A  66     -72.152   8.252  55.260  1.00  0.00           N  
ATOM   1030  OD1 ASN A  66     -70.659   9.369  54.027  1.00  0.00           O  
ATOM   1031  H   ASN A  66     -73.608  12.939  55.035  1.00  0.00           H  
ATOM   1032  HA  ASN A  66     -71.002  11.699  55.618  1.00  0.00           H  
ATOM   1033 1HB  ASN A  66     -73.215  10.459  55.666  1.00  0.00           H  
ATOM   1034 2HB  ASN A  66     -73.250  10.603  53.913  1.00  0.00           H  
ATOM   1035 1HD2 ASN A  66     -71.617   7.409  55.214  1.00  0.00           H  
ATOM   1036 2HD2 ASN A  66     -73.017   8.271  55.760  1.00  0.00           H  
ATOM   1037  N   VAL A  67     -70.000  12.886  53.599  1.00  0.00           N  
ATOM   1038  CA  VAL A  67     -69.320  13.343  52.391  1.00  0.00           C  
ATOM   1039  C   VAL A  67     -68.701  12.178  51.633  1.00  0.00           C  
ATOM   1040  O   VAL A  67     -68.503  12.251  50.421  1.00  0.00           O  
ATOM   1041  CB  VAL A  67     -68.222  14.362  52.751  1.00  0.00           C  
ATOM   1042  CG1 VAL A  67     -68.839  15.640  53.301  1.00  0.00           C  
ATOM   1043  CG2 VAL A  67     -67.258  13.751  53.755  1.00  0.00           C  
ATOM   1044  H   VAL A  67     -69.634  13.148  54.501  1.00  0.00           H  
ATOM   1045  HA  VAL A  67     -70.056  13.811  51.738  1.00  0.00           H  
ATOM   1046  HB  VAL A  67     -67.679  14.632  51.844  1.00  0.00           H  
ATOM   1047 1HG1 VAL A  67     -68.048  16.347  53.549  1.00  0.00           H  
ATOM   1048 2HG1 VAL A  67     -69.496  16.078  52.552  1.00  0.00           H  
ATOM   1049 3HG1 VAL A  67     -69.412  15.408  54.199  1.00  0.00           H  
ATOM   1050 1HG2 VAL A  67     -66.484  14.476  54.004  1.00  0.00           H  
ATOM   1051 2HG2 VAL A  67     -67.802  13.475  54.660  1.00  0.00           H  
ATOM   1052 3HG2 VAL A  67     -66.798  12.861  53.324  1.00  0.00           H  
ATOM   1053  N   GLU A  68     -68.395  11.105  52.352  1.00  0.00           N  
ATOM   1054  CA  GLU A  68     -67.867   9.895  51.737  1.00  0.00           C  
ATOM   1055  C   GLU A  68     -68.850   9.314  50.729  1.00  0.00           C  
ATOM   1056  O   GLU A  68     -68.497   9.059  49.578  1.00  0.00           O  
ATOM   1057  CB  GLU A  68     -67.542   8.850  52.809  1.00  0.00           C  
ATOM   1058  CG  GLU A  68     -67.017   7.530  52.261  1.00  0.00           C  
ATOM   1059  CD  GLU A  68     -66.741   6.520  53.337  1.00  0.00           C  
ATOM   1060  OE1 GLU A  68     -66.749   6.887  54.489  1.00  0.00           O  
ATOM   1061  OE2 GLU A  68     -66.522   5.376  53.009  1.00  0.00           O1-
ATOM   1062  H   GLU A  68     -68.531  11.128  53.355  1.00  0.00           H  
ATOM   1063  HA  GLU A  68     -66.954  10.150  51.196  1.00  0.00           H  
ATOM   1064 1HB  GLU A  68     -66.792   9.250  53.491  1.00  0.00           H  
ATOM   1065 2HB  GLU A  68     -68.436   8.638  53.393  1.00  0.00           H  
ATOM   1066 1HG  GLU A  68     -67.753   7.118  51.570  1.00  0.00           H  
ATOM   1067 2HG  GLU A  68     -66.101   7.720  51.701  1.00  0.00           H  
ATOM   1068  N   VAL A  69     -70.086   9.108  51.171  1.00  0.00           N  
ATOM   1069  CA  VAL A  69     -71.135   8.588  50.299  1.00  0.00           C  
ATOM   1070  C   VAL A  69     -71.472   9.578  49.190  1.00  0.00           C  
ATOM   1071  O   VAL A  69     -71.773   9.184  48.064  1.00  0.00           O  
ATOM   1072  CB  VAL A  69     -72.404   8.283  51.114  1.00  0.00           C  
ATOM   1073  CG1 VAL A  69     -73.571   7.976  50.188  1.00  0.00           C  
ATOM   1074  CG2 VAL A  69     -72.146   7.119  52.059  1.00  0.00           C  
ATOM   1075  H   VAL A  69     -70.309   9.318  52.132  1.00  0.00           H  
ATOM   1076  HA  VAL A  69     -70.769   7.675  49.826  1.00  0.00           H  
ATOM   1077  HB  VAL A  69     -72.676   9.166  51.691  1.00  0.00           H  
ATOM   1078 1HG1 VAL A  69     -74.461   7.763  50.782  1.00  0.00           H  
ATOM   1079 2HG1 VAL A  69     -73.762   8.836  49.545  1.00  0.00           H  
ATOM   1080 3HG1 VAL A  69     -73.330   7.109  49.573  1.00  0.00           H  
ATOM   1081 1HG2 VAL A  69     -73.048   6.908  52.634  1.00  0.00           H  
ATOM   1082 2HG2 VAL A  69     -71.869   6.237  51.482  1.00  0.00           H  
ATOM   1083 3HG2 VAL A  69     -71.334   7.376  52.740  1.00  0.00           H  
ATOM   1084  N   ALA A  70     -71.417  10.863  49.518  1.00  0.00           N  
ATOM   1085  CA  ALA A  70     -71.669  11.914  48.537  1.00  0.00           C  
ATOM   1086  C   ALA A  70     -70.757  11.767  47.326  1.00  0.00           C  
ATOM   1087  O   ALA A  70     -71.202  11.881  46.183  1.00  0.00           O  
ATOM   1088  CB  ALA A  70     -71.489  13.285  49.173  1.00  0.00           C  
ATOM   1089  H   ALA A  70     -71.196  11.121  50.468  1.00  0.00           H  
ATOM   1090  HA  ALA A  70     -72.699  11.823  48.189  1.00  0.00           H  
ATOM   1091 1HB  ALA A  70     -71.682  14.058  48.428  1.00  0.00           H  
ATOM   1092 2HB  ALA A  70     -72.188  13.398  50.001  1.00  0.00           H  
ATOM   1093 3HB  ALA A  70     -70.470  13.382  49.543  1.00  0.00           H  
ATOM   1094  N   VAL A  71     -69.477  11.516  47.582  1.00  0.00           N  
ATOM   1095  CA  VAL A  71     -68.511  11.294  46.513  1.00  0.00           C  
ATOM   1096  C   VAL A  71     -68.830  10.020  45.739  1.00  0.00           C  
ATOM   1097  O   VAL A  71     -68.745   9.992  44.511  1.00  0.00           O  
ATOM   1098  CB  VAL A  71     -67.088  11.197  47.090  1.00  0.00           C  
ATOM   1099  CG1 VAL A  71     -66.120  10.679  46.037  1.00  0.00           C  
ATOM   1100  CG2 VAL A  71     -66.645  12.558  47.607  1.00  0.00           C  
ATOM   1101  H   VAL A  71     -69.167  11.478  48.543  1.00  0.00           H  
ATOM   1102  HA  VAL A  71     -68.571  12.130  45.815  1.00  0.00           H  
ATOM   1103  HB  VAL A  71     -67.086  10.479  47.910  1.00  0.00           H  
ATOM   1104 1HG1 VAL A  71     -65.118  10.617  46.465  1.00  0.00           H  
ATOM   1105 2HG1 VAL A  71     -66.435   9.689  45.709  1.00  0.00           H  
ATOM   1106 3HG1 VAL A  71     -66.109  11.359  45.186  1.00  0.00           H  
ATOM   1107 1HG2 VAL A  71     -65.638  12.481  48.015  1.00  0.00           H  
ATOM   1108 2HG2 VAL A  71     -66.653  13.278  46.789  1.00  0.00           H  
ATOM   1109 3HG2 VAL A  71     -67.329  12.890  48.389  1.00  0.00           H  
ATOM   1110  N   LYS A  72     -69.195   8.969  46.464  1.00  0.00           N  
ATOM   1111  CA  LYS A  72     -69.559   7.701  45.843  1.00  0.00           C  
ATOM   1112  C   LYS A  72     -70.742   7.867  44.899  1.00  0.00           C  
ATOM   1113  O   LYS A  72     -70.781   7.263  43.828  1.00  0.00           O  
ATOM   1114  CB  LYS A  72     -69.882   6.656  46.913  1.00  0.00           C  
ATOM   1115  CG  LYS A  72     -68.675   6.170  47.703  1.00  0.00           C  
ATOM   1116  CD  LYS A  72     -69.083   5.180  48.783  1.00  0.00           C  
ATOM   1117  CE  LYS A  72     -67.877   4.691  49.573  1.00  0.00           C  
ATOM   1118  NZ  LYS A  72     -68.269   3.773  50.675  1.00  0.00           N1+
ATOM   1119  H   LYS A  72     -69.223   9.050  47.470  1.00  0.00           H  
ATOM   1120  HA  LYS A  72     -68.711   7.348  45.255  1.00  0.00           H  
ATOM   1121 1HB  LYS A  72     -70.599   7.071  47.621  1.00  0.00           H  
ATOM   1122 2HB  LYS A  72     -70.348   5.790  46.445  1.00  0.00           H  
ATOM   1123 1HG  LYS A  72     -67.969   5.687  47.026  1.00  0.00           H  
ATOM   1124 2HG  LYS A  72     -68.178   7.021  48.171  1.00  0.00           H  
ATOM   1125 1HD  LYS A  72     -69.786   5.656  49.468  1.00  0.00           H  
ATOM   1126 2HD  LYS A  72     -69.576   4.323  48.324  1.00  0.00           H  
ATOM   1127 1HE  LYS A  72     -67.194   4.168  48.906  1.00  0.00           H  
ATOM   1128 2HE  LYS A  72     -67.351   5.546  49.999  1.00  0.00           H  
ATOM   1129 1HZ  LYS A  72     -67.444   3.472  51.175  1.00  0.00           H  
ATOM   1130 2HZ  LYS A  72     -68.889   4.255  51.311  1.00  0.00           H  
ATOM   1131 3HZ  LYS A  72     -68.741   2.966  50.291  1.00  0.00           H  
ATOM   1132  N   ALA A  73     -71.701   8.691  45.301  1.00  0.00           N  
ATOM   1133  CA  ALA A  73     -72.823   9.043  44.434  1.00  0.00           C  
ATOM   1134  C   ALA A  73     -72.351   9.829  43.217  1.00  0.00           C  
ATOM   1135  O   ALA A  73     -72.804   9.588  42.099  1.00  0.00           O  
ATOM   1136  CB  ALA A  73     -73.861   9.840  45.210  1.00  0.00           C  
ATOM   1137  H   ALA A  73     -71.656   9.083  46.231  1.00  0.00           H  
ATOM   1138  HA  ALA A  73     -73.283   8.124  44.076  1.00  0.00           H  
ATOM   1139 1HB  ALA A  73     -74.691  10.096  44.549  1.00  0.00           H  
ATOM   1140 2HB  ALA A  73     -74.232   9.243  46.043  1.00  0.00           H  
ATOM   1141 3HB  ALA A  73     -73.409  10.753  45.591  1.00  0.00           H  
ATOM   1142  N   ALA A  74     -71.439  10.768  43.443  1.00  0.00           N  
ATOM   1143  CA  ALA A  74     -70.877  11.566  42.362  1.00  0.00           C  
ATOM   1144  C   ALA A  74     -70.117  10.693  41.370  1.00  0.00           C  
ATOM   1145  O   ALA A  74     -70.126  10.952  40.167  1.00  0.00           O  
ATOM   1146  CB  ALA A  74     -69.968  12.651  42.918  1.00  0.00           C  
ATOM   1147  H   ALA A  74     -71.127  10.936  44.389  1.00  0.00           H  
ATOM   1148  HA  ALA A  74     -71.697  12.042  41.820  1.00  0.00           H  
ATOM   1149 1HB  ALA A  74     -69.557  13.240  42.100  1.00  0.00           H  
ATOM   1150 2HB  ALA A  74     -70.541  13.301  43.580  1.00  0.00           H  
ATOM   1151 3HB  ALA A  74     -69.154  12.190  43.477  1.00  0.00           H  
ATOM   1152  N   ARG A  75     -69.460   9.659  41.882  1.00  0.00           N  
ATOM   1153  CA  ARG A  75     -68.754   8.704  41.039  1.00  0.00           C  
ATOM   1154  C   ARG A  75     -69.708   8.007  40.076  1.00  0.00           C  
ATOM   1155  O   ARG A  75     -69.388   7.809  38.904  1.00  0.00           O  
ATOM   1156  CB  ARG A  75     -68.044   7.662  41.891  1.00  0.00           C  
ATOM   1157  CG  ARG A  75     -67.269   6.615  41.105  1.00  0.00           C  
ATOM   1158  CD  ARG A  75     -66.105   7.209  40.401  1.00  0.00           C  
ATOM   1159  NE  ARG A  75     -65.372   6.215  39.630  1.00  0.00           N  
ATOM   1160  CZ  ARG A  75     -65.662   5.866  38.363  1.00  0.00           C  
ATOM   1161  NH1 ARG A  75     -66.669   6.434  37.737  1.00  0.00           N1+
ATOM   1162  NH2 ARG A  75     -64.934   4.948  37.748  1.00  0.00           N  
ATOM   1163  H   ARG A  75     -69.450   9.530  42.885  1.00  0.00           H  
ATOM   1164  HA  ARG A  75     -68.020   9.247  40.442  1.00  0.00           H  
ATOM   1165 1HB  ARG A  75     -67.344   8.155  42.562  1.00  0.00           H  
ATOM   1166 2HB  ARG A  75     -68.775   7.137  42.507  1.00  0.00           H  
ATOM   1167 1HG  ARG A  75     -66.903   5.847  41.786  1.00  0.00           H  
ATOM   1168 2HG  ARG A  75     -67.924   6.159  40.360  1.00  0.00           H  
ATOM   1169 1HD  ARG A  75     -66.450   7.984  39.716  1.00  0.00           H  
ATOM   1170 2HD  ARG A  75     -65.422   7.646  41.129  1.00  0.00           H  
ATOM   1171  HE  ARG A  75     -64.591   5.754  40.078  1.00  0.00           H  
ATOM   1172 1HH1 ARG A  75     -67.224   7.134  38.206  1.00  0.00           H  
ATOM   1173 2HH1 ARG A  75     -66.885   6.172  36.786  1.00  0.00           H  
ATOM   1174 1HH2 ARG A  75     -64.161   4.510  38.229  1.00  0.00           H  
ATOM   1175 2HH2 ARG A  75     -65.151   4.686  36.797  1.00  0.00           H  
ATOM   1176  N   VAL A  76     -70.883   7.641  40.578  1.00  0.00           N  
ATOM   1177  CA  VAL A  76     -71.931   7.076  39.738  1.00  0.00           C  
ATOM   1178  C   VAL A  76     -72.457   8.104  38.747  1.00  0.00           C  
ATOM   1179  O   VAL A  76     -72.708   7.787  37.585  1.00  0.00           O  
ATOM   1180  CB  VAL A  76     -73.095   6.565  40.608  1.00  0.00           C  
ATOM   1181  CG1 VAL A  76     -74.269   6.144  39.737  1.00  0.00           C  
ATOM   1182  CG2 VAL A  76     -72.624   5.407  41.475  1.00  0.00           C  
ATOM   1183  H   VAL A  76     -71.051   7.757  41.567  1.00  0.00           H  
ATOM   1184  HA  VAL A  76     -71.509   6.249  39.165  1.00  0.00           H  
ATOM   1185  HB  VAL A  76     -73.444   7.376  41.247  1.00  0.00           H  
ATOM   1186 1HG1 VAL A  76     -75.081   5.786  40.369  1.00  0.00           H  
ATOM   1187 2HG1 VAL A  76     -74.612   6.999  39.153  1.00  0.00           H  
ATOM   1188 3HG1 VAL A  76     -73.954   5.346  39.064  1.00  0.00           H  
ATOM   1189 1HG2 VAL A  76     -73.452   5.051  42.087  1.00  0.00           H  
ATOM   1190 2HG2 VAL A  76     -72.270   4.595  40.837  1.00  0.00           H  
ATOM   1191 3HG2 VAL A  76     -71.811   5.740  42.119  1.00  0.00           H  
ATOM   1192  N   ALA A  77     -72.625   9.336  39.215  1.00  0.00           N  
ATOM   1193  CA  ALA A  77     -73.150  10.408  38.377  1.00  0.00           C  
ATOM   1194  C   ALA A  77     -72.238  10.672  37.185  1.00  0.00           C  
ATOM   1195  O   ALA A  77     -72.695  10.757  36.047  1.00  0.00           O  
ATOM   1196  CB  ALA A  77     -73.333  11.680  39.193  1.00  0.00           C  
ATOM   1197  H   ALA A  77     -72.383   9.535  40.175  1.00  0.00           H  
ATOM   1198  HA  ALA A  77     -74.119  10.102  37.988  1.00  0.00           H  
ATOM   1199 1HB  ALA A  77     -73.725  12.470  38.553  1.00  0.00           H  
ATOM   1200 2HB  ALA A  77     -74.032  11.492  40.008  1.00  0.00           H  
ATOM   1201 3HB  ALA A  77     -72.373  11.989  39.605  1.00  0.00           H  
ATOM   1202  N   VAL A  78     -70.942  10.801  37.454  1.00  0.00           N  
ATOM   1203  CA  VAL A  78     -69.972  11.122  36.415  1.00  0.00           C  
ATOM   1204  C   VAL A  78     -69.785   9.954  35.456  1.00  0.00           C  
ATOM   1205  O   VAL A  78     -69.505  10.147  34.272  1.00  0.00           O  
ATOM   1206  CB  VAL A  78     -68.614  11.488  37.044  1.00  0.00           C  
ATOM   1207  CG1 VAL A  78     -67.932  10.246  37.598  1.00  0.00           C  
ATOM   1208  CG2 VAL A  78     -67.733  12.173  36.011  1.00  0.00           C  
ATOM   1209  H   VAL A  78     -70.621  10.674  38.403  1.00  0.00           H  
ATOM   1210  HA  VAL A  78     -70.350  11.967  35.837  1.00  0.00           H  
ATOM   1211  HB  VAL A  78     -68.784  12.162  37.883  1.00  0.00           H  
ATOM   1212 1HG1 VAL A  78     -66.975  10.523  38.039  1.00  0.00           H  
ATOM   1213 2HG1 VAL A  78     -68.564   9.792  38.360  1.00  0.00           H  
ATOM   1214 3HG1 VAL A  78     -67.766   9.532  36.790  1.00  0.00           H  
ATOM   1215 1HG2 VAL A  78     -66.776  12.429  36.464  1.00  0.00           H  
ATOM   1216 2HG2 VAL A  78     -67.569  11.501  35.170  1.00  0.00           H  
ATOM   1217 3HG2 VAL A  78     -68.224  13.082  35.660  1.00  0.00           H  
ATOM   1218  N   GLU A  79     -69.942   8.739  35.972  1.00  0.00           N  
ATOM   1219  CA  GLU A  79     -69.869   7.539  35.146  1.00  0.00           C  
ATOM   1220  C   GLU A  79     -71.052   7.458  34.189  1.00  0.00           C  
ATOM   1221  O   GLU A  79     -70.882   7.183  33.003  1.00  0.00           O  
ATOM   1222  CB  GLU A  79     -69.823   6.289  36.026  1.00  0.00           C  
ATOM   1223  CG  GLU A  79     -69.714   4.981  35.254  1.00  0.00           C  
ATOM   1224  CD  GLU A  79     -68.419   4.850  34.503  1.00  0.00           C  
ATOM   1225  OE1 GLU A  79     -67.443   5.412  34.940  1.00  0.00           O  
ATOM   1226  OE2 GLU A  79     -68.404   4.186  33.494  1.00  0.00           O1-
ATOM   1227  H   GLU A  79     -70.116   8.646  36.961  1.00  0.00           H  
ATOM   1228  HA  GLU A  79     -68.961   7.589  34.546  1.00  0.00           H  
ATOM   1229 1HB  GLU A  79     -68.970   6.350  36.701  1.00  0.00           H  
ATOM   1230 2HB  GLU A  79     -70.723   6.242  36.638  1.00  0.00           H  
ATOM   1231 1HG  GLU A  79     -69.802   4.150  35.953  1.00  0.00           H  
ATOM   1232 2HG  GLU A  79     -70.544   4.917  34.552  1.00  0.00           H  
ATOM   1233  N   ALA A  80     -72.248   7.695  34.713  1.00  0.00           N  
ATOM   1234  CA  ALA A  80     -73.463   7.647  33.908  1.00  0.00           C  
ATOM   1235  C   ALA A  80     -73.433   8.698  32.806  1.00  0.00           C  
ATOM   1236  O   ALA A  80     -73.738   8.405  31.648  1.00  0.00           O  
ATOM   1237  CB  ALA A  80     -74.692   7.835  34.786  1.00  0.00           C  
ATOM   1238  H   ALA A  80     -72.320   7.916  35.697  1.00  0.00           H  
ATOM   1239  HA  ALA A  80     -73.523   6.668  33.431  1.00  0.00           H  
ATOM   1240 1HB  ALA A  80     -75.588   7.797  34.169  1.00  0.00           H  
ATOM   1241 2HB  ALA A  80     -74.730   7.043  35.532  1.00  0.00           H  
ATOM   1242 3HB  ALA A  80     -74.635   8.801  35.285  1.00  0.00           H  
ATOM   1243  N   ALA A  81     -73.062   9.921  33.169  1.00  0.00           N  
ATOM   1244  CA  ALA A  81     -73.003  11.019  32.213  1.00  0.00           C  
ATOM   1245  C   ALA A  81     -71.894  10.801  31.191  1.00  0.00           C  
ATOM   1246  O   ALA A  81     -72.058  11.096  30.008  1.00  0.00           O  
ATOM   1247  CB  ALA A  81     -72.802  12.340  32.936  1.00  0.00           C  
ATOM   1248  H   ALA A  81     -72.816  10.092  34.133  1.00  0.00           H  
ATOM   1249  HA  ALA A  81     -73.948  11.057  31.670  1.00  0.00           H  
ATOM   1250 1HB  ALA A  81     -72.759  13.151  32.208  1.00  0.00           H  
ATOM   1251 2HB  ALA A  81     -73.632  12.513  33.621  1.00  0.00           H  
ATOM   1252 3HB  ALA A  81     -71.869  12.311  33.498  1.00  0.00           H  
ATOM   1253  N   LYS A  82     -70.763  10.280  31.656  1.00  0.00           N  
ATOM   1254  CA  LYS A  82     -69.634   9.994  30.778  1.00  0.00           C  
ATOM   1255  C   LYS A  82     -70.002   8.954  29.728  1.00  0.00           C  
ATOM   1256  O   LYS A  82     -69.698   9.117  28.547  1.00  0.00           O  
ATOM   1257  CB  LYS A  82     -68.430   9.516  31.591  1.00  0.00           C  
ATOM   1258  CG  LYS A  82     -67.194   9.200  30.760  1.00  0.00           C  
ATOM   1259  CD  LYS A  82     -66.005   8.852  31.647  1.00  0.00           C  
ATOM   1260  CE  LYS A  82     -64.789   8.471  30.817  1.00  0.00           C  
ATOM   1261  NZ  LYS A  82     -63.595   8.219  31.667  1.00  0.00           N1+
ATOM   1262  H   LYS A  82     -70.683  10.079  32.641  1.00  0.00           H  
ATOM   1263  HA  LYS A  82     -69.359  10.910  30.254  1.00  0.00           H  
ATOM   1264 1HB  LYS A  82     -68.156  10.280  32.320  1.00  0.00           H  
ATOM   1265 2HB  LYS A  82     -68.699   8.618  32.147  1.00  0.00           H  
ATOM   1266 1HG  LYS A  82     -67.405   8.354  30.103  1.00  0.00           H  
ATOM   1267 2HG  LYS A  82     -66.937  10.061  30.147  1.00  0.00           H  
ATOM   1268 1HD  LYS A  82     -65.755   9.710  32.271  1.00  0.00           H  
ATOM   1269 2HD  LYS A  82     -66.268   8.017  32.295  1.00  0.00           H  
ATOM   1270 1HE  LYS A  82     -65.007   7.571  30.242  1.00  0.00           H  
ATOM   1271 2HE  LYS A  82     -64.557   9.276  30.117  1.00  0.00           H  
ATOM   1272 1HZ  LYS A  82     -62.810   7.969  31.080  1.00  0.00           H  
ATOM   1273 2HZ  LYS A  82     -63.369   9.052  32.192  1.00  0.00           H  
ATOM   1274 3HZ  LYS A  82     -63.790   7.462  32.307  1.00  0.00           H  
ATOM   1275  N   GLN A  83     -70.656   7.885  30.167  1.00  0.00           N  
ATOM   1276  CA  GLN A  83     -71.082   6.823  29.262  1.00  0.00           C  
ATOM   1277  C   GLN A  83     -72.215   7.289  28.357  1.00  0.00           C  
ATOM   1278  O   GLN A  83     -72.298   6.893  27.196  1.00  0.00           O  
ATOM   1279  CB  GLN A  83     -71.520   5.587  30.054  1.00  0.00           C  
ATOM   1280  CG  GLN A  83     -70.388   4.883  30.783  1.00  0.00           C  
ATOM   1281  CD  GLN A  83     -69.264   4.476  29.852  1.00  0.00           C  
ATOM   1282  NE2 GLN A  83     -68.068   4.319  30.404  1.00  0.00           N  
ATOM   1283  OE1 GLN A  83     -69.469   4.303  28.647  1.00  0.00           O  
ATOM   1284  H   GLN A  83     -70.867   7.805  31.151  1.00  0.00           H  
ATOM   1285  HA  GLN A  83     -70.239   6.554  28.623  1.00  0.00           H  
ATOM   1286 1HB  GLN A  83     -72.269   5.876  30.791  1.00  0.00           H  
ATOM   1287 2HB  GLN A  83     -71.985   4.870  29.378  1.00  0.00           H  
ATOM   1288 1HG  GLN A  83     -69.982   5.555  31.538  1.00  0.00           H  
ATOM   1289 2HG  GLN A  83     -70.782   3.984  31.258  1.00  0.00           H  
ATOM   1290 1HE2 GLN A  83     -67.287   4.051  29.839  1.00  0.00           H  
ATOM   1291 2HE2 GLN A  83     -67.946   4.469  31.385  1.00  0.00           H  
ATOM   1292  N   ALA A  84     -73.087   8.135  28.897  1.00  0.00           N  
ATOM   1293  CA  ALA A  84     -74.186   8.698  28.126  1.00  0.00           C  
ATOM   1294  C   ALA A  84     -73.675   9.613  27.022  1.00  0.00           C  
ATOM   1295  O   ALA A  84     -74.171   9.581  25.895  1.00  0.00           O  
ATOM   1296  CB  ALA A  84     -75.142   9.453  29.038  1.00  0.00           C  
ATOM   1297  H   ALA A  84     -72.982   8.396  29.867  1.00  0.00           H  
ATOM   1298  HA  ALA A  84     -74.725   7.876  27.653  1.00  0.00           H  
ATOM   1299 1HB  ALA A  84     -75.959   9.868  28.447  1.00  0.00           H  
ATOM   1300 2HB  ALA A  84     -75.545   8.773  29.787  1.00  0.00           H  
ATOM   1301 3HB  ALA A  84     -74.606  10.262  29.533  1.00  0.00           H  
ATOM   1302  N   GLY A  85     -72.681  10.430  27.352  1.00  0.00           N  
ATOM   1303  CA  GLY A  85     -72.132  11.391  26.401  1.00  0.00           C  
ATOM   1304  C   GLY A  85     -72.726  12.777  26.614  1.00  0.00           C  
ATOM   1305  O   GLY A  85     -72.802  13.580  25.687  1.00  0.00           O  
ATOM   1306  H   GLY A  85     -72.295  10.382  28.282  1.00  0.00           H  
ATOM   1307 1HA  GLY A  85     -71.047  11.432  26.513  1.00  0.00           H  
ATOM   1308 2HA  GLY A  85     -72.338  11.056  25.385  1.00  0.00           H  
ATOM   1309  N   ASP A  86     -73.143  13.052  27.845  1.00  0.00           N  
ATOM   1310  CA  ASP A  86     -73.760  14.331  28.178  1.00  0.00           C  
ATOM   1311  C   ASP A  86     -72.755  15.274  28.829  1.00  0.00           C  
ATOM   1312  O   ASP A  86     -72.515  15.203  30.033  1.00  0.00           O  
ATOM   1313  CB  ASP A  86     -74.954  14.124  29.111  1.00  0.00           C  
ATOM   1314  CG  ASP A  86     -76.149  13.488  28.414  1.00  0.00           C  
ATOM   1315  OD1 ASP A  86     -76.260  13.631  27.219  1.00  0.00           O  
ATOM   1316  OD2 ASP A  86     -76.940  12.865  29.082  1.00  0.00           O1-
ATOM   1317  H   ASP A  86     -73.030  12.356  28.571  1.00  0.00           H  
ATOM   1318  HA  ASP A  86     -74.103  14.799  27.256  1.00  0.00           H  
ATOM   1319 1HB  ASP A  86     -74.659  13.488  29.947  1.00  0.00           H  
ATOM   1320 2HB  ASP A  86     -75.264  15.085  29.528  1.00  0.00           H  
ATOM   1321  N   ASN A  87     -72.174  16.155  28.026  1.00  0.00           N  
ATOM   1322  CA  ASN A  87     -71.174  17.097  28.517  1.00  0.00           C  
ATOM   1323  C   ASN A  87     -71.798  18.127  29.449  1.00  0.00           C  
ATOM   1324  O   ASN A  87     -71.169  18.580  30.403  1.00  0.00           O  
ATOM   1325  CB  ASN A  87     -70.471  17.783  27.360  1.00  0.00           C  
ATOM   1326  CG  ASN A  87     -69.577  16.849  26.592  1.00  0.00           C  
ATOM   1327  ND2 ASN A  87     -69.212  17.238  25.397  1.00  0.00           N  
ATOM   1328  OD1 ASN A  87     -69.212  15.775  27.084  1.00  0.00           O  
ATOM   1329  H   ASN A  87     -72.427  16.175  27.048  1.00  0.00           H  
ATOM   1330  HA  ASN A  87     -70.432  16.540  29.086  1.00  0.00           H  
ATOM   1331 1HB  ASN A  87     -71.213  18.198  26.677  1.00  0.00           H  
ATOM   1332 2HB  ASN A  87     -69.873  18.612  27.736  1.00  0.00           H  
ATOM   1333 1HD2 ASN A  87     -68.617  16.657  24.841  1.00  0.00           H  
ATOM   1334 2HD2 ASN A  87     -69.530  18.116  25.039  1.00  0.00           H  
ATOM   1335  N   ASP A  88     -73.045  18.495  29.164  1.00  0.00           N  
ATOM   1336  CA  ASP A  88     -73.766  19.457  29.989  1.00  0.00           C  
ATOM   1337  C   ASP A  88     -74.036  18.898  31.380  1.00  0.00           C  
ATOM   1338  O   ASP A  88     -73.956  19.618  32.374  1.00  0.00           O  
ATOM   1339  CB  ASP A  88     -75.088  19.851  29.324  1.00  0.00           C  
ATOM   1340  CG  ASP A  88     -74.896  20.748  28.109  1.00  0.00           C  
ATOM   1341  OD1 ASP A  88     -73.868  21.374  28.015  1.00  0.00           O  
ATOM   1342  OD2 ASP A  88     -75.780  20.797  27.287  1.00  0.00           O1-
ATOM   1343  H   ASP A  88     -73.504  18.098  28.357  1.00  0.00           H  
ATOM   1344  HA  ASP A  88     -73.146  20.346  30.104  1.00  0.00           H  
ATOM   1345 1HB  ASP A  88     -75.620  18.950  29.014  1.00  0.00           H  
ATOM   1346 2HB  ASP A  88     -75.717  20.372  30.047  1.00  0.00           H  
ATOM   1347  N   VAL A  89     -74.362  17.611  31.442  1.00  0.00           N  
ATOM   1348  CA  VAL A  89     -74.579  16.938  32.714  1.00  0.00           C  
ATOM   1349  C   VAL A  89     -73.275  16.781  33.485  1.00  0.00           C  
ATOM   1350  O   VAL A  89     -73.238  16.944  34.706  1.00  0.00           O  
ATOM   1351  CB  VAL A  89     -75.204  15.549  32.485  1.00  0.00           C  
ATOM   1352  CG1 VAL A  89     -75.279  14.775  33.794  1.00  0.00           C  
ATOM   1353  CG2 VAL A  89     -76.587  15.701  31.868  1.00  0.00           C  
ATOM   1354  H   VAL A  89     -74.458  17.086  30.583  1.00  0.00           H  
ATOM   1355  HA  VAL A  89     -75.248  17.548  33.320  1.00  0.00           H  
ATOM   1356  HB  VAL A  89     -74.564  14.979  31.811  1.00  0.00           H  
ATOM   1357 1HG1 VAL A  89     -75.724  13.797  33.613  1.00  0.00           H  
ATOM   1358 2HG1 VAL A  89     -74.275  14.648  34.198  1.00  0.00           H  
ATOM   1359 3HG1 VAL A  89     -75.893  15.325  34.507  1.00  0.00           H  
ATOM   1360 1HG2 VAL A  89     -77.022  14.714  31.708  1.00  0.00           H  
ATOM   1361 2HG2 VAL A  89     -77.224  16.275  32.540  1.00  0.00           H  
ATOM   1362 3HG2 VAL A  89     -76.504  16.219  30.914  1.00  0.00           H  
ATOM   1363  N   LEU A  90     -72.203  16.464  32.766  1.00  0.00           N  
ATOM   1364  CA  LEU A  90     -70.880  16.352  33.371  1.00  0.00           C  
ATOM   1365  C   LEU A  90     -70.461  17.663  34.023  1.00  0.00           C  
ATOM   1366  O   LEU A  90     -69.852  17.668  35.092  1.00  0.00           O  
ATOM   1367  CB  LEU A  90     -69.846  15.948  32.313  1.00  0.00           C  
ATOM   1368  CG  LEU A  90     -69.874  14.476  31.881  1.00  0.00           C  
ATOM   1369  CD1 LEU A  90     -68.999  14.290  30.649  1.00  0.00           C  
ATOM   1370  CD2 LEU A  90     -69.392  13.604  33.031  1.00  0.00           C  
ATOM   1371  H   LEU A  90     -72.307  16.296  31.777  1.00  0.00           H  
ATOM   1372  HA  LEU A  90     -70.918  15.592  34.152  1.00  0.00           H  
ATOM   1373 1HB  LEU A  90     -70.003  16.557  31.423  1.00  0.00           H  
ATOM   1374 2HB  LEU A  90     -68.849  16.162  32.701  1.00  0.00           H  
ATOM   1375  HG  LEU A  90     -70.893  14.196  31.614  1.00  0.00           H  
ATOM   1376 1HD1 LEU A  90     -69.020  13.244  30.344  1.00  0.00           H  
ATOM   1377 2HD1 LEU A  90     -69.378  14.912  29.837  1.00  0.00           H  
ATOM   1378 3HD1 LEU A  90     -67.975  14.580  30.882  1.00  0.00           H  
ATOM   1379 1HD2 LEU A  90     -69.413  12.556  32.725  1.00  0.00           H  
ATOM   1380 2HD2 LEU A  90     -68.373  13.882  33.298  1.00  0.00           H  
ATOM   1381 3HD2 LEU A  90     -70.044  13.743  33.892  1.00  0.00           H  
ATOM   1382  N   ARG A  91     -70.791  18.774  33.375  1.00  0.00           N  
ATOM   1383  CA  ARG A  91     -70.578  20.094  33.956  1.00  0.00           C  
ATOM   1384  C   ARG A  91     -71.304  20.235  35.290  1.00  0.00           C  
ATOM   1385  O   ARG A  91     -70.734  20.716  36.269  1.00  0.00           O  
ATOM   1386  CB  ARG A  91     -71.055  21.181  33.006  1.00  0.00           C  
ATOM   1387  CG  ARG A  91     -70.767  22.604  33.464  1.00  0.00           C  
ATOM   1388  CD  ARG A  91     -71.204  23.605  32.456  1.00  0.00           C  
ATOM   1389  NE  ARG A  91     -70.538  23.410  31.177  1.00  0.00           N  
ATOM   1390  CZ  ARG A  91     -71.148  22.981  30.055  1.00  0.00           C  
ATOM   1391  NH1 ARG A  91     -72.434  22.708  30.068  1.00  0.00           N1+
ATOM   1392  NH2 ARG A  91     -70.454  22.836  28.940  1.00  0.00           N  
ATOM   1393  H   ARG A  91     -71.206  18.703  32.457  1.00  0.00           H  
ATOM   1394  HA  ARG A  91     -69.512  20.219  34.147  1.00  0.00           H  
ATOM   1395 1HB  ARG A  91     -70.584  21.048  32.035  1.00  0.00           H  
ATOM   1396 2HB  ARG A  91     -72.132  21.093  32.862  1.00  0.00           H  
ATOM   1397 1HG  ARG A  91     -71.302  22.801  34.394  1.00  0.00           H  
ATOM   1398 2HG  ARG A  91     -69.697  22.724  33.626  1.00  0.00           H  
ATOM   1399 1HD  ARG A  91     -72.277  23.516  32.297  1.00  0.00           H  
ATOM   1400 2HD  ARG A  91     -70.968  24.606  32.812  1.00  0.00           H  
ATOM   1401  HE  ARG A  91     -69.547  23.611  31.127  1.00  0.00           H  
ATOM   1402 1HH1 ARG A  91     -72.965  22.819  30.921  1.00  0.00           H  
ATOM   1403 2HH1 ARG A  91     -72.891  22.387  29.227  1.00  0.00           H  
ATOM   1404 1HH2 ARG A  91     -69.465  23.046  28.929  1.00  0.00           H  
ATOM   1405 2HH2 ARG A  91     -70.911  22.516  28.099  1.00  0.00           H  
ATOM   1406  N   LYS A  92     -72.562  19.810  35.318  1.00  0.00           N  
ATOM   1407  CA  LYS A  92     -73.340  19.806  36.552  1.00  0.00           C  
ATOM   1408  C   LYS A  92     -72.694  18.920  37.612  1.00  0.00           C  
ATOM   1409  O   LYS A  92     -72.624  19.289  38.782  1.00  0.00           O  
ATOM   1410  CB  LYS A  92     -74.772  19.343  36.282  1.00  0.00           C  
ATOM   1411  CG  LYS A  92     -75.696  19.420  37.490  1.00  0.00           C  
ATOM   1412  CD  LYS A  92     -77.119  19.022  37.123  1.00  0.00           C  
ATOM   1413  CE  LYS A  92     -78.055  19.145  38.316  1.00  0.00           C  
ATOM   1414  NZ  LYS A  92     -79.463  18.832  37.954  1.00  0.00           N1+
ATOM   1415  H   LYS A  92     -72.991  19.484  34.465  1.00  0.00           H  
ATOM   1416  HA  LYS A  92     -73.370  20.823  36.946  1.00  0.00           H  
ATOM   1417 1HB  LYS A  92     -75.207  19.950  35.488  1.00  0.00           H  
ATOM   1418 2HB  LYS A  92     -74.761  18.309  35.935  1.00  0.00           H  
ATOM   1419 1HG  LYS A  92     -75.331  18.753  38.271  1.00  0.00           H  
ATOM   1420 2HG  LYS A  92     -75.704  20.438  37.878  1.00  0.00           H  
ATOM   1421 1HD  LYS A  92     -77.481  19.662  36.318  1.00  0.00           H  
ATOM   1422 2HD  LYS A  92     -77.128  17.990  36.772  1.00  0.00           H  
ATOM   1423 1HE  LYS A  92     -77.733  18.465  39.102  1.00  0.00           H  
ATOM   1424 2HE  LYS A  92     -78.012  20.162  38.706  1.00  0.00           H  
ATOM   1425 1HZ  LYS A  92     -80.051  18.926  38.770  1.00  0.00           H  
ATOM   1426 2HZ  LYS A  92     -79.778  19.470  37.237  1.00  0.00           H  
ATOM   1427 3HZ  LYS A  92     -79.519  17.884  37.608  1.00  0.00           H  
ATOM   1428  N   VAL A  93     -72.224  17.752  37.188  1.00  0.00           N  
ATOM   1429  CA  VAL A  93     -71.550  16.826  38.088  1.00  0.00           C  
ATOM   1430  C   VAL A  93     -70.295  17.452  38.686  1.00  0.00           C  
ATOM   1431  O   VAL A  93     -70.042  17.337  39.884  1.00  0.00           O  
ATOM   1432  CB  VAL A  93     -71.170  15.535  37.340  1.00  0.00           C  
ATOM   1433  CG1 VAL A  93     -70.255  14.674  38.197  1.00  0.00           C  
ATOM   1434  CG2 VAL A  93     -72.427  14.770  36.955  1.00  0.00           C  
ATOM   1435  H   VAL A  93     -72.336  17.499  36.215  1.00  0.00           H  
ATOM   1436  HA  VAL A  93     -72.225  16.593  38.912  1.00  0.00           H  
ATOM   1437  HB  VAL A  93     -70.613  15.798  36.441  1.00  0.00           H  
ATOM   1438 1HG1 VAL A  93     -69.996  13.764  37.652  1.00  0.00           H  
ATOM   1439 2HG1 VAL A  93     -69.347  15.227  38.431  1.00  0.00           H  
ATOM   1440 3HG1 VAL A  93     -70.767  14.407  39.123  1.00  0.00           H  
ATOM   1441 1HG2 VAL A  93     -72.151  13.859  36.426  1.00  0.00           H  
ATOM   1442 2HG2 VAL A  93     -72.986  14.514  37.855  1.00  0.00           H  
ATOM   1443 3HG2 VAL A  93     -73.047  15.392  36.308  1.00  0.00           H  
ATOM   1444  N   ALA A  94     -69.512  18.116  37.840  1.00  0.00           N  
ATOM   1445  CA  ALA A  94     -68.273  18.746  38.280  1.00  0.00           C  
ATOM   1446  C   ALA A  94     -68.537  19.791  39.357  1.00  0.00           C  
ATOM   1447  O   ALA A  94     -67.798  19.885  40.336  1.00  0.00           O  
ATOM   1448  CB  ALA A  94     -67.550  19.374  37.097  1.00  0.00           C  
ATOM   1449  H   ALA A  94     -69.785  18.184  36.870  1.00  0.00           H  
ATOM   1450  HA  ALA A  94     -67.631  17.978  38.713  1.00  0.00           H  
ATOM   1451 1HB  ALA A  94     -66.626  19.841  37.443  1.00  0.00           H  
ATOM   1452 2HB  ALA A  94     -67.315  18.604  36.362  1.00  0.00           H  
ATOM   1453 3HB  ALA A  94     -68.188  20.128  36.640  1.00  0.00           H  
ATOM   1454  N   GLU A  95     -69.593  20.575  39.165  1.00  0.00           N  
ATOM   1455  CA  GLU A  95     -69.984  21.586  40.140  1.00  0.00           C  
ATOM   1456  C   GLU A  95     -70.370  20.948  41.468  1.00  0.00           C  
ATOM   1457  O   GLU A  95     -69.921  21.381  42.529  1.00  0.00           O  
ATOM   1458  CB  GLU A  95     -71.148  22.422  39.605  1.00  0.00           C  
ATOM   1459  CG  GLU A  95     -71.684  23.453  40.588  1.00  0.00           C  
ATOM   1460  CD  GLU A  95     -70.687  24.533  40.904  1.00  0.00           C  
ATOM   1461  OE1 GLU A  95     -69.834  24.786  40.088  1.00  0.00           O  
ATOM   1462  OE2 GLU A  95     -70.779  25.106  41.965  1.00  0.00           O1-
ATOM   1463  H   GLU A  95     -70.140  20.467  38.321  1.00  0.00           H  
ATOM   1464  HA  GLU A  95     -69.128  22.237  40.323  1.00  0.00           H  
ATOM   1465 1HB  GLU A  95     -70.835  22.949  38.705  1.00  0.00           H  
ATOM   1466 2HB  GLU A  95     -71.972  21.764  39.330  1.00  0.00           H  
ATOM   1467 1HG  GLU A  95     -72.578  23.913  40.166  1.00  0.00           H  
ATOM   1468 2HG  GLU A  95     -71.971  22.948  41.510  1.00  0.00           H  
ATOM   1469  N   GLN A  96     -71.206  19.917  41.402  1.00  0.00           N  
ATOM   1470  CA  GLN A  96     -71.653  19.216  42.600  1.00  0.00           C  
ATOM   1471  C   GLN A  96     -70.483  18.560  43.322  1.00  0.00           C  
ATOM   1472  O   GLN A  96     -70.421  18.557  44.552  1.00  0.00           O  
ATOM   1473  CB  GLN A  96     -72.704  18.162  42.243  1.00  0.00           C  
ATOM   1474  CG  GLN A  96     -73.232  17.379  43.433  1.00  0.00           C  
ATOM   1475  CD  GLN A  96     -73.961  18.262  44.430  1.00  0.00           C  
ATOM   1476  NE2 GLN A  96     -73.660  18.079  45.711  1.00  0.00           N  
ATOM   1477  OE1 GLN A  96     -74.784  19.099  44.051  1.00  0.00           O  
ATOM   1478  H   GLN A  96     -71.540  19.613  40.500  1.00  0.00           H  
ATOM   1479  HA  GLN A  96     -72.095  19.944  43.283  1.00  0.00           H  
ATOM   1480 1HB  GLN A  96     -73.553  18.644  41.755  1.00  0.00           H  
ATOM   1481 2HB  GLN A  96     -72.280  17.451  41.534  1.00  0.00           H  
ATOM   1482 1HG  GLN A  96     -73.927  16.619  43.077  1.00  0.00           H  
ATOM   1483 2HG  GLN A  96     -72.394  16.907  43.945  1.00  0.00           H  
ATOM   1484 1HE2 GLN A  96     -74.109  18.631  46.413  1.00  0.00           H  
ATOM   1485 2HE2 GLN A  96     -72.988  17.389  45.973  1.00  0.00           H  
ATOM   1486  N   ALA A  97     -69.555  18.003  42.552  1.00  0.00           N  
ATOM   1487  CA  ALA A  97     -68.383  17.344  43.114  1.00  0.00           C  
ATOM   1488  C   ALA A  97     -67.518  18.333  43.890  1.00  0.00           C  
ATOM   1489  O   ALA A  97     -67.027  18.021  44.976  1.00  0.00           O  
ATOM   1490  CB  ALA A  97     -67.572  16.678  42.015  1.00  0.00           C  
ATOM   1491  H   ALA A  97     -69.667  18.034  41.548  1.00  0.00           H  
ATOM   1492  HA  ALA A  97     -68.719  16.581  43.817  1.00  0.00           H  
ATOM   1493 1HB  ALA A  97     -66.700  16.191  42.453  1.00  0.00           H  
ATOM   1494 2HB  ALA A  97     -68.186  15.935  41.508  1.00  0.00           H  
ATOM   1495 3HB  ALA A  97     -67.244  17.429  41.298  1.00  0.00           H  
ATOM   1496  N   LEU A  98     -67.337  19.520  43.326  1.00  0.00           N  
ATOM   1497  CA  LEU A  98     -66.573  20.572  43.986  1.00  0.00           C  
ATOM   1498  C   LEU A  98     -67.255  21.027  45.270  1.00  0.00           C  
ATOM   1499  O   LEU A  98     -66.596  21.311  46.267  1.00  0.00           O  
ATOM   1500  CB  LEU A  98     -66.397  21.769  43.043  1.00  0.00           C  
ATOM   1501  CG  LEU A  98     -65.480  21.534  41.835  1.00  0.00           C  
ATOM   1502  CD1 LEU A  98     -65.548  22.737  40.904  1.00  0.00           C  
ATOM   1503  CD2 LEU A  98     -64.057  21.296  42.316  1.00  0.00           C  
ATOM   1504  H   LEU A  98     -67.737  19.701  42.417  1.00  0.00           H  
ATOM   1505  HA  LEU A  98     -65.595  20.175  44.254  1.00  0.00           H  
ATOM   1506 1HB  LEU A  98     -67.375  22.061  42.664  1.00  0.00           H  
ATOM   1507 2HB  LEU A  98     -65.987  22.603  43.613  1.00  0.00           H  
ATOM   1508  HG  LEU A  98     -65.825  20.662  41.279  1.00  0.00           H  
ATOM   1509 1HD1 LEU A  98     -64.898  22.571  40.046  1.00  0.00           H  
ATOM   1510 2HD1 LEU A  98     -66.575  22.873  40.559  1.00  0.00           H  
ATOM   1511 3HD1 LEU A  98     -65.223  23.629  41.437  1.00  0.00           H  
ATOM   1512 1HD2 LEU A  98     -63.405  21.128  41.458  1.00  0.00           H  
ATOM   1513 2HD2 LEU A  98     -63.709  22.168  42.871  1.00  0.00           H  
ATOM   1514 3HD2 LEU A  98     -64.034  20.420  42.965  1.00  0.00           H  
ATOM   1515  N   ARG A  99     -68.583  21.095  45.234  1.00  0.00           N  
ATOM   1516  CA  ARG A  99     -69.363  21.437  46.418  1.00  0.00           C  
ATOM   1517  C   ARG A  99     -69.211  20.383  47.503  1.00  0.00           C  
ATOM   1518  O   ARG A  99     -69.121  20.703  48.690  1.00  0.00           O  
ATOM   1519  CB  ARG A  99     -70.836  21.586  46.065  1.00  0.00           C  
ATOM   1520  CG  ARG A  99     -71.174  22.816  45.237  1.00  0.00           C  
ATOM   1521  CD  ARG A  99     -72.618  22.869  44.898  1.00  0.00           C  
ATOM   1522  NE  ARG A  99     -72.928  23.980  44.010  1.00  0.00           N  
ATOM   1523  CZ  ARG A  99     -74.167  24.449  43.775  1.00  0.00           C  
ATOM   1524  NH1 ARG A  99     -75.203  23.897  44.368  1.00  0.00           N1+
ATOM   1525  NH2 ARG A  99     -74.344  25.466  42.949  1.00  0.00           N  
ATOM   1526  H   ARG A  99     -69.063  20.906  44.367  1.00  0.00           H  
ATOM   1527  HA  ARG A  99     -68.987  22.381  46.819  1.00  0.00           H  
ATOM   1528 1HB  ARG A  99     -71.165  20.712  45.504  1.00  0.00           H  
ATOM   1529 2HB  ARG A  99     -71.426  21.630  46.979  1.00  0.00           H  
ATOM   1530 1HG  ARG A  99     -70.922  23.715  45.802  1.00  0.00           H  
ATOM   1531 2HG  ARG A  99     -70.603  22.799  44.308  1.00  0.00           H  
ATOM   1532 1HD  ARG A  99     -72.909  21.945  44.399  1.00  0.00           H  
ATOM   1533 2HD  ARG A  99     -73.204  22.990  45.809  1.00  0.00           H  
ATOM   1534  HE  ARG A  99     -72.156  24.431  43.537  1.00  0.00           H  
ATOM   1535 1HH1 ARG A  99     -75.069  23.120  45.000  1.00  0.00           H  
ATOM   1536 2HH1 ARG A  99     -76.132  24.251  44.192  1.00  0.00           H  
ATOM   1537 1HH2 ARG A  99     -73.547  25.891  42.493  1.00  0.00           H  
ATOM   1538 2HH2 ARG A  99     -75.271  25.818  42.774  1.00  0.00           H  
ATOM   1539  N   ILE A 100     -69.180  19.119  47.092  1.00  0.00           N  
ATOM   1540  CA  ILE A 100     -68.924  18.016  48.014  1.00  0.00           C  
ATOM   1541  C   ILE A 100     -67.553  18.149  48.664  1.00  0.00           C  
ATOM   1542  O   ILE A 100     -67.405  17.943  49.868  1.00  0.00           O  
ATOM   1543  CB  ILE A 100     -69.022  16.660  47.291  1.00  0.00           C  
ATOM   1544  CG1 ILE A 100     -70.465  16.389  46.859  1.00  0.00           C  
ATOM   1545  CG2 ILE A 100     -68.510  15.543  48.187  1.00  0.00           C  
ATOM   1546  CD1 ILE A 100     -70.599  15.277  45.844  1.00  0.00           C  
ATOM   1547  H   ILE A 100     -69.338  18.914  46.116  1.00  0.00           H  
ATOM   1548  HA  ILE A 100     -69.671  18.052  48.809  1.00  0.00           H  
ATOM   1549  HB  ILE A 100     -68.421  16.689  46.382  1.00  0.00           H  
ATOM   1550 1HG1 ILE A 100     -71.064  16.127  47.731  1.00  0.00           H  
ATOM   1551 2HG1 ILE A 100     -70.894  17.295  46.431  1.00  0.00           H  
ATOM   1552 1HG2 ILE A 100     -68.588  14.592  47.660  1.00  0.00           H  
ATOM   1553 2HG2 ILE A 100     -67.471  15.731  48.446  1.00  0.00           H  
ATOM   1554 3HG2 ILE A 100     -69.109  15.503  49.097  1.00  0.00           H  
ATOM   1555 1HD1 ILE A 100     -71.651  15.143  45.586  1.00  0.00           H  
ATOM   1556 2HD1 ILE A 100     -70.036  15.534  44.945  1.00  0.00           H  
ATOM   1557 3HD1 ILE A 100     -70.209  14.352  46.264  1.00  0.00           H  
ATOM   1558  N   ALA A 101     -66.553  18.496  47.860  1.00  0.00           N  
ATOM   1559  CA  ALA A 101     -65.206  18.717  48.365  1.00  0.00           C  
ATOM   1560  C   ALA A 101     -65.190  19.799  49.439  1.00  0.00           C  
ATOM   1561  O   ALA A 101     -64.511  19.665  50.456  1.00  0.00           O  
ATOM   1562  CB  ALA A 101     -64.266  19.090  47.227  1.00  0.00           C  
ATOM   1563  H   ALA A 101     -66.735  18.606  46.871  1.00  0.00           H  
ATOM   1564  HA  ALA A 101     -64.850  17.792  48.822  1.00  0.00           H  
ATOM   1565 1HB  ALA A 101     -63.263  19.252  47.620  1.00  0.00           H  
ATOM   1566 2HB  ALA A 101     -64.242  18.280  46.495  1.00  0.00           H  
ATOM   1567 3HB  ALA A 101     -64.621  20.001  46.748  1.00  0.00           H  
ATOM   1568  N   LYS A 102     -65.941  20.867  49.204  1.00  0.00           N  
ATOM   1569  CA  LYS A 102     -66.060  21.948  50.175  1.00  0.00           C  
ATOM   1570  C   LYS A 102     -66.671  21.454  51.479  1.00  0.00           C  
ATOM   1571  O   LYS A 102     -66.241  21.843  52.563  1.00  0.00           O  
ATOM   1572  CB  LYS A 102     -66.897  23.093  49.603  1.00  0.00           C  
ATOM   1573  CG  LYS A 102     -66.208  23.889  48.503  1.00  0.00           C  
ATOM   1574  CD  LYS A 102     -67.109  24.992  47.971  1.00  0.00           C  
ATOM   1575  CE  LYS A 102     -66.416  25.793  46.877  1.00  0.00           C  
ATOM   1576  NZ  LYS A 102     -67.286  26.881  46.351  1.00  0.00           N1+
ATOM   1577  H   LYS A 102     -66.448  20.932  48.332  1.00  0.00           H  
ATOM   1578  HA  LYS A 102     -65.059  22.322  50.399  1.00  0.00           H  
ATOM   1579 1HB  LYS A 102     -67.828  22.696  49.195  1.00  0.00           H  
ATOM   1580 2HB  LYS A 102     -67.160  23.786  50.402  1.00  0.00           H  
ATOM   1581 1HG  LYS A 102     -65.293  24.336  48.896  1.00  0.00           H  
ATOM   1582 2HG  LYS A 102     -65.941  23.221  47.684  1.00  0.00           H  
ATOM   1583 1HD  LYS A 102     -68.022  24.552  47.565  1.00  0.00           H  
ATOM   1584 2HD  LYS A 102     -67.380  25.665  48.783  1.00  0.00           H  
ATOM   1585 1HE  LYS A 102     -65.503  26.234  47.272  1.00  0.00           H  
ATOM   1586 2HE  LYS A 102     -66.149  25.130  46.054  1.00  0.00           H  
ATOM   1587 1HZ  LYS A 102     -66.792  27.387  45.629  1.00  0.00           H  
ATOM   1588 2HZ  LYS A 102     -68.129  26.482  45.965  1.00  0.00           H  
ATOM   1589 3HZ  LYS A 102     -67.525  27.512  47.101  1.00  0.00           H  
ATOM   1590  N   GLU A 103     -67.679  20.594  51.365  1.00  0.00           N  
ATOM   1591  CA  GLU A 103     -68.328  20.018  52.538  1.00  0.00           C  
ATOM   1592  C   GLU A 103     -67.390  19.077  53.282  1.00  0.00           C  
ATOM   1593  O   GLU A 103     -67.423  18.997  54.511  1.00  0.00           O  
ATOM   1594  CB  GLU A 103     -69.598  19.268  52.128  1.00  0.00           C  
ATOM   1595  CG  GLU A 103     -70.725  20.163  51.632  1.00  0.00           C  
ATOM   1596  CD  GLU A 103     -71.160  21.176  52.655  1.00  0.00           C  
ATOM   1597  OE1 GLU A 103     -71.356  20.805  53.786  1.00  0.00           O  
ATOM   1598  OE2 GLU A 103     -71.292  22.325  52.304  1.00  0.00           O1-
ATOM   1599  H   GLU A 103     -68.002  20.334  50.446  1.00  0.00           H  
ATOM   1600  HA  GLU A 103     -68.594  20.827  53.218  1.00  0.00           H  
ATOM   1601 1HB  GLU A 103     -69.361  18.558  51.334  1.00  0.00           H  
ATOM   1602 2HB  GLU A 103     -69.973  18.696  52.976  1.00  0.00           H  
ATOM   1603 1HG  GLU A 103     -70.393  20.687  50.736  1.00  0.00           H  
ATOM   1604 2HG  GLU A 103     -71.577  19.539  51.360  1.00  0.00           H  
ATOM   1605  N   ALA A 104     -66.551  18.370  52.532  1.00  0.00           N  
ATOM   1606  CA  ALA A 104     -65.527  17.518  53.124  1.00  0.00           C  
ATOM   1607  C   ALA A 104     -64.515  18.340  53.913  1.00  0.00           C  
ATOM   1608  O   ALA A 104     -64.056  17.925  54.976  1.00  0.00           O  
ATOM   1609  CB  ALA A 104     -64.823  16.710  52.045  1.00  0.00           C  
ATOM   1610  H   ALA A 104     -66.627  18.421  51.527  1.00  0.00           H  
ATOM   1611  HA  ALA A 104     -66.006  16.832  53.820  1.00  0.00           H  
ATOM   1612 1HB  ALA A 104     -64.060  16.079  52.504  1.00  0.00           H  
ATOM   1613 2HB  ALA A 104     -65.550  16.082  51.530  1.00  0.00           H  
ATOM   1614 3HB  ALA A 104     -64.356  17.385  51.331  1.00  0.00           H  
ATOM   1615  N   GLU A 105     -64.173  19.513  53.386  1.00  0.00           N  
ATOM   1616  CA  GLU A 105     -63.290  20.439  54.085  1.00  0.00           C  
ATOM   1617  C   GLU A 105     -63.930  20.950  55.369  1.00  0.00           C  
ATOM   1618  O   GLU A 105     -63.256  21.123  56.383  1.00  0.00           O  
ATOM   1619  CB  GLU A 105     -62.929  21.618  53.179  1.00  0.00           C  
ATOM   1620  CG  GLU A 105     -61.972  21.271  52.048  1.00  0.00           C  
ATOM   1621  CD  GLU A 105     -61.750  22.415  51.097  1.00  0.00           C  
ATOM   1622  OE1 GLU A 105     -62.701  23.088  50.774  1.00  0.00           O  
ATOM   1623  OE2 GLU A 105     -60.629  22.619  50.695  1.00  0.00           O1-
ATOM   1624  H   GLU A 105     -64.535  19.768  52.479  1.00  0.00           H  
ATOM   1625  HA  GLU A 105     -62.380  19.907  54.359  1.00  0.00           H  
ATOM   1626 1HB  GLU A 105     -63.837  22.028  52.736  1.00  0.00           H  
ATOM   1627 2HB  GLU A 105     -62.470  22.406  53.775  1.00  0.00           H  
ATOM   1628 1HG  GLU A 105     -61.014  20.977  52.472  1.00  0.00           H  
ATOM   1629 2HG  GLU A 105     -62.372  20.421  51.496  1.00  0.00           H  
ATOM   1630  N   LYS A 106     -65.239  21.188  55.316  1.00  0.00           N  
ATOM   1631  CA  LYS A 106     -65.994  21.564  56.505  1.00  0.00           C  
ATOM   1632  C   LYS A 106     -65.935  20.474  57.566  1.00  0.00           C  
ATOM   1633  O   LYS A 106     -65.833  20.760  58.758  1.00  0.00           O  
ATOM   1634  CB  LYS A 106     -67.450  21.865  56.138  1.00  0.00           C  
ATOM   1635  CG  LYS A 106     -67.646  23.154  55.355  1.00  0.00           C  
ATOM   1636  CD  LYS A 106     -69.111  23.362  54.992  1.00  0.00           C  
ATOM   1637  CE  LYS A 106     -69.296  24.592  54.117  1.00  0.00           C  
ATOM   1638  NZ  LYS A 106     -70.712  24.768  53.697  1.00  0.00           N1+
ATOM   1639  H   LYS A 106     -65.718  21.107  54.433  1.00  0.00           H  
ATOM   1640  HA  LYS A 106     -65.546  22.464  56.930  1.00  0.00           H  
ATOM   1641 1HB  LYS A 106     -67.851  21.046  55.546  1.00  0.00           H  
ATOM   1642 2HB  LYS A 106     -68.047  21.933  57.049  1.00  0.00           H  
ATOM   1643 1HG  LYS A 106     -67.304  24.002  55.949  1.00  0.00           H  
ATOM   1644 2HG  LYS A 106     -67.058  23.115  54.437  1.00  0.00           H  
ATOM   1645 1HD  LYS A 106     -69.483  22.487  54.459  1.00  0.00           H  
ATOM   1646 2HD  LYS A 106     -69.696  23.485  55.904  1.00  0.00           H  
ATOM   1647 1HE  LYS A 106     -68.979  25.480  54.663  1.00  0.00           H  
ATOM   1648 2HE  LYS A 106     -68.675  24.501  53.226  1.00  0.00           H  
ATOM   1649 1HZ  LYS A 106     -70.794  25.593  53.120  1.00  0.00           H  
ATOM   1650 2HZ  LYS A 106     -71.013  23.958  53.172  1.00  0.00           H  
ATOM   1651 3HZ  LYS A 106     -71.296  24.874  54.516  1.00  0.00           H  
ATOM   1652  N   GLN A 107     -65.999  19.223  57.124  1.00  0.00           N  
ATOM   1653  CA  GLN A 107     -65.867  18.084  58.025  1.00  0.00           C  
ATOM   1654  C   GLN A 107     -64.419  17.901  58.467  1.00  0.00           C  
ATOM   1655  O   GLN A 107     -64.155  17.416  59.566  1.00  0.00           O  
ATOM   1656  CB  GLN A 107     -66.372  16.805  57.350  1.00  0.00           C  
ATOM   1657  CG  GLN A 107     -67.868  16.792  57.085  1.00  0.00           C  
ATOM   1658  CD  GLN A 107     -68.681  16.882  58.362  1.00  0.00           C  
ATOM   1659  NE2 GLN A 107     -69.712  17.722  58.348  1.00  0.00           N  
ATOM   1660  OE1 GLN A 107     -68.389  16.205  59.350  1.00  0.00           O  
ATOM   1661  H   GLN A 107     -66.148  19.055  56.138  1.00  0.00           H  
ATOM   1662  HA  GLN A 107     -66.463  18.275  58.915  1.00  0.00           H  
ATOM   1663 1HB  GLN A 107     -65.859  16.670  56.398  1.00  0.00           H  
ATOM   1664 2HB  GLN A 107     -66.133  15.946  57.976  1.00  0.00           H  
ATOM   1665 1HG  GLN A 107     -68.123  17.645  56.455  1.00  0.00           H  
ATOM   1666 2HG  GLN A 107     -68.128  15.862  56.580  1.00  0.00           H  
ATOM   1667 1HE2 GLN A 107     -70.285  17.824  59.162  1.00  0.00           H  
ATOM   1668 2HE2 GLN A 107     -69.913  18.252  57.524  1.00  0.00           H  
ATOM   1669  N   GLY A 108     -63.486  18.292  57.606  1.00  0.00           N  
ATOM   1670  CA  GLY A 108     -62.066  18.160  57.900  1.00  0.00           C  
ATOM   1671  C   GLY A 108     -61.462  16.965  57.173  1.00  0.00           C  
ATOM   1672  O   GLY A 108     -60.272  16.680  57.308  1.00  0.00           O  
ATOM   1673  H   GLY A 108     -63.772  18.695  56.724  1.00  0.00           H  
ATOM   1674 1HA  GLY A 108     -61.546  19.072  57.604  1.00  0.00           H  
ATOM   1675 2HA  GLY A 108     -61.927  18.045  58.974  1.00  0.00           H  
ATOM   1676  N   ASN A 109     -62.291  16.268  56.402  1.00  0.00           N  
ATOM   1677  CA  ASN A 109     -61.865  15.048  55.727  1.00  0.00           C  
ATOM   1678  C   ASN A 109     -61.215  15.360  54.386  1.00  0.00           C  
ATOM   1679  O   ASN A 109     -61.851  15.258  53.337  1.00  0.00           O  
ATOM   1680  CB  ASN A 109     -63.036  14.101  55.545  1.00  0.00           C  
ATOM   1681  CG  ASN A 109     -62.605  12.721  55.133  1.00  0.00           C  
ATOM   1682  ND2 ASN A 109     -63.313  11.725  55.602  1.00  0.00           N  
ATOM   1683  OD1 ASN A 109     -61.630  12.557  54.391  1.00  0.00           O  
ATOM   1684  H   ASN A 109     -63.240  16.591  56.281  1.00  0.00           H  
ATOM   1685  HA  ASN A 109     -61.121  14.550  56.349  1.00  0.00           H  
ATOM   1686 1HB  ASN A 109     -63.597  14.030  56.479  1.00  0.00           H  
ATOM   1687 2HB  ASN A 109     -63.713  14.499  54.787  1.00  0.00           H  
ATOM   1688 1HD2 ASN A 109     -63.071  10.783  55.360  1.00  0.00           H  
ATOM   1689 2HD2 ASN A 109     -64.094  11.903  56.199  1.00  0.00           H  
ATOM   1690  N   VAL A 110     -59.941  15.738  54.425  1.00  0.00           N  
ATOM   1691  CA  VAL A 110     -59.240  16.188  53.229  1.00  0.00           C  
ATOM   1692  C   VAL A 110     -59.061  15.049  52.234  1.00  0.00           C  
ATOM   1693  O   VAL A 110     -58.933  15.278  51.031  1.00  0.00           O  
ATOM   1694  CB  VAL A 110     -57.860  16.760  53.603  1.00  0.00           C  
ATOM   1695  CG1 VAL A 110     -58.014  18.055  54.388  1.00  0.00           C  
ATOM   1696  CG2 VAL A 110     -57.073  15.735  54.406  1.00  0.00           C  
ATOM   1697  H   VAL A 110     -59.448  15.714  55.307  1.00  0.00           H  
ATOM   1698  HA  VAL A 110     -59.839  16.959  52.745  1.00  0.00           H  
ATOM   1699  HB  VAL A 110     -57.316  17.002  52.690  1.00  0.00           H  
ATOM   1700 1HG1 VAL A 110     -57.029  18.445  54.644  1.00  0.00           H  
ATOM   1701 2HG1 VAL A 110     -58.548  18.786  53.780  1.00  0.00           H  
ATOM   1702 3HG1 VAL A 110     -58.576  17.862  55.302  1.00  0.00           H  
ATOM   1703 1HG2 VAL A 110     -56.098  16.145  54.667  1.00  0.00           H  
ATOM   1704 2HG2 VAL A 110     -57.620  15.490  55.317  1.00  0.00           H  
ATOM   1705 3HG2 VAL A 110     -56.939  14.832  53.809  1.00  0.00           H  
ATOM   1706  N   LYS A 111     -59.053  13.822  52.742  1.00  0.00           N  
ATOM   1707  CA  LYS A 111     -58.963  12.641  51.892  1.00  0.00           C  
ATOM   1708  C   LYS A 111     -60.139  12.567  50.927  1.00  0.00           C  
ATOM   1709  O   LYS A 111     -59.953  12.435  49.717  1.00  0.00           O  
ATOM   1710  CB  LYS A 111     -58.898  11.371  52.744  1.00  0.00           C  
ATOM   1711  CG  LYS A 111     -58.547  10.110  51.967  1.00  0.00           C  
ATOM   1712  CD  LYS A 111     -59.797   9.410  51.453  1.00  0.00           C  
ATOM   1713  CE  LYS A 111     -59.459   8.072  50.811  1.00  0.00           C  
ATOM   1714  NZ  LYS A 111     -60.661   7.415  50.232  1.00  0.00           N1+
ATOM   1715  H   LYS A 111     -59.110  13.703  53.743  1.00  0.00           H  
ATOM   1716  HA  LYS A 111     -58.051  12.711  51.298  1.00  0.00           H  
ATOM   1717 1HB  LYS A 111     -58.154  11.498  53.530  1.00  0.00           H  
ATOM   1718 2HB  LYS A 111     -59.862  11.209  53.226  1.00  0.00           H  
ATOM   1719 1HG  LYS A 111     -57.912  10.369  51.119  1.00  0.00           H  
ATOM   1720 2HG  LYS A 111     -57.998   9.426  52.613  1.00  0.00           H  
ATOM   1721 1HD  LYS A 111     -60.486   9.245  52.281  1.00  0.00           H  
ATOM   1722 2HD  LYS A 111     -60.289  10.043  50.714  1.00  0.00           H  
ATOM   1723 1HE  LYS A 111     -58.726   8.224  50.021  1.00  0.00           H  
ATOM   1724 2HE  LYS A 111     -59.024   7.411  51.560  1.00  0.00           H  
ATOM   1725 1HZ  LYS A 111     -60.395   6.534  49.817  1.00  0.00           H  
ATOM   1726 2HZ  LYS A 111     -61.342   7.253  50.959  1.00  0.00           H  
ATOM   1727 3HZ  LYS A 111     -61.063   8.012  49.522  1.00  0.00           H  
ATOM   1728  N   VAL A 112     -61.350  12.652  51.468  1.00  0.00           N  
ATOM   1729  CA  VAL A 112     -62.557  12.626  50.654  1.00  0.00           C  
ATOM   1730  C   VAL A 112     -62.646  13.854  49.758  1.00  0.00           C  
ATOM   1731  O   VAL A 112     -63.131  13.778  48.631  1.00  0.00           O  
ATOM   1732  CB  VAL A 112     -63.806  12.560  51.553  1.00  0.00           C  
ATOM   1733  CG1 VAL A 112     -65.067  12.773  50.730  1.00  0.00           C  
ATOM   1734  CG2 VAL A 112     -63.853  11.221  52.275  1.00  0.00           C  
ATOM   1735  H   VAL A 112     -61.432  12.736  52.472  1.00  0.00           H  
ATOM   1736  HA  VAL A 112     -62.519  11.747  50.008  1.00  0.00           H  
ATOM   1737  HB  VAL A 112     -63.758  13.366  52.286  1.00  0.00           H  
ATOM   1738 1HG1 VAL A 112     -65.939  12.724  51.381  1.00  0.00           H  
ATOM   1739 2HG1 VAL A 112     -65.027  13.752  50.251  1.00  0.00           H  
ATOM   1740 3HG1 VAL A 112     -65.140  11.998  49.968  1.00  0.00           H  
ATOM   1741 1HG2 VAL A 112     -64.739  11.181  52.909  1.00  0.00           H  
ATOM   1742 2HG2 VAL A 112     -63.895  10.415  51.542  1.00  0.00           H  
ATOM   1743 3HG2 VAL A 112     -62.961  11.108  52.891  1.00  0.00           H  
ATOM   1744  N   ALA A 113     -62.169  14.985  50.267  1.00  0.00           N  
ATOM   1745  CA  ALA A 113     -62.150  16.224  49.498  1.00  0.00           C  
ATOM   1746  C   ALA A 113     -61.425  16.036  48.170  1.00  0.00           C  
ATOM   1747  O   ALA A 113     -61.898  16.482  47.125  1.00  0.00           O  
ATOM   1748  CB  ALA A 113     -61.499  17.338  50.304  1.00  0.00           C  
ATOM   1749  H   ALA A 113     -61.811  14.989  51.213  1.00  0.00           H  
ATOM   1750  HA  ALA A 113     -63.180  16.507  49.273  1.00  0.00           H  
ATOM   1751 1HB  ALA A 113     -61.491  18.257  49.717  1.00  0.00           H  
ATOM   1752 2HB  ALA A 113     -62.063  17.499  51.223  1.00  0.00           H  
ATOM   1753 3HB  ALA A 113     -60.477  17.058  50.551  1.00  0.00           H  
ATOM   1754  N   ALA A 114     -60.275  15.373  48.220  1.00  0.00           N  
ATOM   1755  CA  ALA A 114     -59.516  15.062  47.013  1.00  0.00           C  
ATOM   1756  C   ALA A 114     -60.282  14.099  46.116  1.00  0.00           C  
ATOM   1757  O   ALA A 114     -60.315  14.265  44.898  1.00  0.00           O  
ATOM   1758  CB  ALA A 114     -58.158  14.482  47.375  1.00  0.00           C  
ATOM   1759  H   ALA A 114     -59.915  15.077  49.117  1.00  0.00           H  
ATOM   1760  HA  ALA A 114     -59.366  15.986  46.452  1.00  0.00           H  
ATOM   1761 1HB  ALA A 114     -57.606  14.254  46.465  1.00  0.00           H  
ATOM   1762 2HB  ALA A 114     -57.599  15.206  47.969  1.00  0.00           H  
ATOM   1763 3HB  ALA A 114     -58.296  13.569  47.953  1.00  0.00           H  
ATOM   1764  N   ASP A 115     -60.898  13.092  46.726  1.00  0.00           N  
ATOM   1765  CA  ASP A 115     -61.690  12.117  45.986  1.00  0.00           C  
ATOM   1766  C   ASP A 115     -62.818  12.790  45.220  1.00  0.00           C  
ATOM   1767  O   ASP A 115     -63.130  12.410  44.092  1.00  0.00           O  
ATOM   1768  CB  ASP A 115     -62.265  11.063  46.935  1.00  0.00           C  
ATOM   1769  CG  ASP A 115     -61.207  10.107  47.472  1.00  0.00           C  
ATOM   1770  OD1 ASP A 115     -60.133  10.069  46.919  1.00  0.00           O  
ATOM   1771  OD2 ASP A 115     -61.484   9.425  48.429  1.00  0.00           O1-
ATOM   1772  H   ASP A 115     -60.816  13.002  47.728  1.00  0.00           H  
ATOM   1773  HA  ASP A 115     -61.039  11.626  45.258  1.00  0.00           H  
ATOM   1774 1HB  ASP A 115     -62.749  11.557  47.777  1.00  0.00           H  
ATOM   1775 2HB  ASP A 115     -63.027  10.483  46.414  1.00  0.00           H  
ATOM   1776  N   ALA A 116     -63.434  13.793  45.840  1.00  0.00           N  
ATOM   1777  CA  ALA A 116     -64.432  14.614  45.169  1.00  0.00           C  
ATOM   1778  C   ALA A 116     -63.814  15.409  44.025  1.00  0.00           C  
ATOM   1779  O   ALA A 116     -64.394  15.515  42.945  1.00  0.00           O  
ATOM   1780  CB  ALA A 116     -65.103  15.549  46.162  1.00  0.00           C  
ATOM   1781  H   ALA A 116     -63.199  13.992  46.804  1.00  0.00           H  
ATOM   1782  HA  ALA A 116     -65.189  13.954  44.738  1.00  0.00           H  
ATOM   1783 1HB  ALA A 116     -65.849  16.156  45.644  1.00  0.00           H  
ATOM   1784 2HB  ALA A 116     -65.592  14.964  46.941  1.00  0.00           H  
ATOM   1785 3HB  ALA A 116     -64.356  16.199  46.611  1.00  0.00           H  
ATOM   1786  N   VAL A 117     -62.634  15.969  44.273  1.00  0.00           N  
ATOM   1787  CA  VAL A 117     -61.922  16.734  43.256  1.00  0.00           C  
ATOM   1788  C   VAL A 117     -61.554  15.857  42.066  1.00  0.00           C  
ATOM   1789  O   VAL A 117     -61.551  16.314  40.922  1.00  0.00           O  
ATOM   1790  CB  VAL A 117     -60.643  17.350  43.851  1.00  0.00           C  
ATOM   1791  CG1 VAL A 117     -59.734  17.864  42.744  1.00  0.00           C  
ATOM   1792  CG2 VAL A 117     -61.008  18.472  44.812  1.00  0.00           C  
ATOM   1793  H   VAL A 117     -62.221  15.862  45.188  1.00  0.00           H  
ATOM   1794  HA  VAL A 117     -62.579  17.522  42.893  1.00  0.00           H  
ATOM   1795  HB  VAL A 117     -60.093  16.578  44.387  1.00  0.00           H  
ATOM   1796 1HG1 VAL A 117     -58.834  18.297  43.183  1.00  0.00           H  
ATOM   1797 2HG1 VAL A 117     -59.456  17.037  42.090  1.00  0.00           H  
ATOM   1798 3HG1 VAL A 117     -60.257  18.626  42.167  1.00  0.00           H  
ATOM   1799 1HG2 VAL A 117     -60.099  18.904  45.230  1.00  0.00           H  
ATOM   1800 2HG2 VAL A 117     -61.564  19.243  44.278  1.00  0.00           H  
ATOM   1801 3HG2 VAL A 117     -61.623  18.074  45.619  1.00  0.00           H  
ATOM   1802  N   LYS A 118     -61.241  14.593  42.340  1.00  0.00           N  
ATOM   1803  CA  LYS A 118     -60.941  13.633  41.286  1.00  0.00           C  
ATOM   1804  C   LYS A 118     -62.129  13.452  40.350  1.00  0.00           C  
ATOM   1805  O   LYS A 118     -61.966  13.383  39.131  1.00  0.00           O  
ATOM   1806  CB  LYS A 118     -60.537  12.286  41.887  1.00  0.00           C  
ATOM   1807  CG  LYS A 118     -60.149  11.229  40.862  1.00  0.00           C  
ATOM   1808  CD  LYS A 118     -59.694   9.944  41.538  1.00  0.00           C  
ATOM   1809  CE  LYS A 118     -59.336   8.877  40.514  1.00  0.00           C  
ATOM   1810  NZ  LYS A 118     -58.891   7.613  41.160  1.00  0.00           N1+
ATOM   1811  H   LYS A 118     -61.213  14.294  43.304  1.00  0.00           H  
ATOM   1812  HA  LYS A 118     -60.111  14.016  40.694  1.00  0.00           H  
ATOM   1813 1HB  LYS A 118     -59.690  12.428  42.559  1.00  0.00           H  
ATOM   1814 2HB  LYS A 118     -61.362  11.890  42.481  1.00  0.00           H  
ATOM   1815 1HG  LYS A 118     -61.006  11.010  40.223  1.00  0.00           H  
ATOM   1816 2HG  LYS A 118     -59.340  11.608  40.237  1.00  0.00           H  
ATOM   1817 1HD  LYS A 118     -58.820  10.149  42.158  1.00  0.00           H  
ATOM   1818 2HD  LYS A 118     -60.491   9.568  42.178  1.00  0.00           H  
ATOM   1819 1HE  LYS A 118     -60.202   8.666  39.890  1.00  0.00           H  
ATOM   1820 2HE  LYS A 118     -58.533   9.243  39.872  1.00  0.00           H  
ATOM   1821 1HZ  LYS A 118     -58.663   6.931  40.449  1.00  0.00           H  
ATOM   1822 2HZ  LYS A 118     -58.075   7.792  41.729  1.00  0.00           H  
ATOM   1823 3HZ  LYS A 118     -59.634   7.253  41.744  1.00  0.00           H  
ATOM   1824  N   VAL A 119     -63.325  13.376  40.927  1.00  0.00           N  
ATOM   1825  CA  VAL A 119     -64.552  13.318  40.141  1.00  0.00           C  
ATOM   1826  C   VAL A 119     -64.788  14.625  39.393  1.00  0.00           C  
ATOM   1827  O   VAL A 119     -65.193  14.620  38.229  1.00  0.00           O  
ATOM   1828  CB  VAL A 119     -65.758  13.029  41.054  1.00  0.00           C  
ATOM   1829  CG1 VAL A 119     -67.057  13.147  40.273  1.00  0.00           C  
ATOM   1830  CG2 VAL A 119     -65.622  11.644  41.668  1.00  0.00           C  
ATOM   1831  H   VAL A 119     -63.383  13.355  41.935  1.00  0.00           H  
ATOM   1832  HA  VAL A 119     -64.452  12.527  39.400  1.00  0.00           H  
ATOM   1833  HB  VAL A 119     -65.790  13.778  41.847  1.00  0.00           H  
ATOM   1834 1HG1 VAL A 119     -67.899  12.939  40.934  1.00  0.00           H  
ATOM   1835 2HG1 VAL A 119     -67.151  14.157  39.874  1.00  0.00           H  
ATOM   1836 3HG1 VAL A 119     -67.056  12.430  39.453  1.00  0.00           H  
ATOM   1837 1HG2 VAL A 119     -66.477  11.447  42.313  1.00  0.00           H  
ATOM   1838 2HG2 VAL A 119     -65.583  10.897  40.876  1.00  0.00           H  
ATOM   1839 3HG2 VAL A 119     -64.704  11.595  42.257  1.00  0.00           H  
ATOM   1840  N   ALA A 120     -64.532  15.741  40.065  1.00  0.00           N  
ATOM   1841  CA  ALA A 120     -64.756  17.058  39.479  1.00  0.00           C  
ATOM   1842  C   ALA A 120     -63.894  17.263  38.241  1.00  0.00           C  
ATOM   1843  O   ALA A 120     -64.385  17.684  37.193  1.00  0.00           O  
ATOM   1844  CB  ALA A 120     -64.481  18.149  40.502  1.00  0.00           C  
ATOM   1845  H   ALA A 120     -64.170  15.677  41.007  1.00  0.00           H  
ATOM   1846  HA  ALA A 120     -65.799  17.125  39.173  1.00  0.00           H  
ATOM   1847 1HB  ALA A 120     -64.653  19.126  40.051  1.00  0.00           H  
ATOM   1848 2HB  ALA A 120     -65.145  18.023  41.358  1.00  0.00           H  
ATOM   1849 3HB  ALA A 120     -63.445  18.082  40.836  1.00  0.00           H  
ATOM   1850  N   VAL A 121     -62.606  16.961  38.366  1.00  0.00           N  
ATOM   1851  CA  VAL A 121     -61.660  17.184  37.279  1.00  0.00           C  
ATOM   1852  C   VAL A 121     -61.904  16.213  36.131  1.00  0.00           C  
ATOM   1853  O   VAL A 121     -61.658  16.537  34.969  1.00  0.00           O  
ATOM   1854  CB  VAL A 121     -60.214  17.021  37.787  1.00  0.00           C  
ATOM   1855  CG1 VAL A 121     -59.245  16.936  36.618  1.00  0.00           C  
ATOM   1856  CG2 VAL A 121     -59.854  18.180  38.704  1.00  0.00           C  
ATOM   1857  H   VAL A 121     -62.274  16.570  39.236  1.00  0.00           H  
ATOM   1858  HA  VAL A 121     -61.802  18.193  36.895  1.00  0.00           H  
ATOM   1859  HB  VAL A 121     -60.136  16.083  38.338  1.00  0.00           H  
ATOM   1860 1HG1 VAL A 121     -58.228  16.822  36.996  1.00  0.00           H  
ATOM   1861 2HG1 VAL A 121     -59.500  16.078  35.996  1.00  0.00           H  
ATOM   1862 3HG1 VAL A 121     -59.310  17.847  36.025  1.00  0.00           H  
ATOM   1863 1HG2 VAL A 121     -58.832  18.058  39.059  1.00  0.00           H  
ATOM   1864 2HG2 VAL A 121     -59.938  19.119  38.155  1.00  0.00           H  
ATOM   1865 3HG2 VAL A 121     -60.535  18.197  39.554  1.00  0.00           H  
ATOM   1866  N   GLU A 122     -62.388  15.020  36.464  1.00  0.00           N  
ATOM   1867  CA  GLU A 122     -62.745  14.031  35.454  1.00  0.00           C  
ATOM   1868  C   GLU A 122     -63.977  14.463  34.671  1.00  0.00           C  
ATOM   1869  O   GLU A 122     -64.005  14.382  33.440  1.00  0.00           O  
ATOM   1870  CB  GLU A 122     -62.996  12.670  36.105  1.00  0.00           C  
ATOM   1871  CG  GLU A 122     -63.424  11.577  35.137  1.00  0.00           C  
ATOM   1872  CD  GLU A 122     -62.382  11.277  34.094  1.00  0.00           C  
ATOM   1873  OE1 GLU A 122     -61.253  11.662  34.282  1.00  0.00           O  
ATOM   1874  OE2 GLU A 122     -62.717  10.663  33.109  1.00  0.00           O1-
ATOM   1875  H   GLU A 122     -62.512  14.794  37.439  1.00  0.00           H  
ATOM   1876  HA  GLU A 122     -61.918  13.942  34.748  1.00  0.00           H  
ATOM   1877 1HB  GLU A 122     -62.087  12.333  36.608  1.00  0.00           H  
ATOM   1878 2HB  GLU A 122     -63.772  12.766  36.864  1.00  0.00           H  
ATOM   1879 1HG  GLU A 122     -63.629  10.666  35.700  1.00  0.00           H  
ATOM   1880 2HG  GLU A 122     -64.345  11.883  34.645  1.00  0.00           H  
ATOM   1881  N   ALA A 123     -64.997  14.925  35.385  1.00  0.00           N  
ATOM   1882  CA  ALA A 123     -66.238  15.361  34.760  1.00  0.00           C  
ATOM   1883  C   ALA A 123     -65.997  16.537  33.821  1.00  0.00           C  
ATOM   1884  O   ALA A 123     -66.478  16.545  32.688  1.00  0.00           O  
ATOM   1885  CB  ALA A 123     -67.265  15.733  35.821  1.00  0.00           C  
ATOM   1886  H   ALA A 123     -64.907  14.973  36.391  1.00  0.00           H  
ATOM   1887  HA  ALA A 123     -66.634  14.538  34.164  1.00  0.00           H  
ATOM   1888 1HB  ALA A 123     -68.185  16.058  35.337  1.00  0.00           H  
ATOM   1889 2HB  ALA A 123     -67.469  14.867  36.449  1.00  0.00           H  
ATOM   1890 3HB  ALA A 123     -66.873  16.542  36.436  1.00  0.00           H  
ATOM   1891  N   ALA A 124     -65.254  17.527  34.300  1.00  0.00           N  
ATOM   1892  CA  ALA A 124     -64.958  18.715  33.508  1.00  0.00           C  
ATOM   1893  C   ALA A 124     -64.055  18.379  32.329  1.00  0.00           C  
ATOM   1894  O   ALA A 124     -64.222  18.915  31.234  1.00  0.00           O  
ATOM   1895  CB  ALA A 124     -64.316  19.785  34.378  1.00  0.00           C  
ATOM   1896  H   ALA A 124     -64.884  17.457  35.238  1.00  0.00           H  
ATOM   1897  HA  ALA A 124     -65.895  19.106  33.108  1.00  0.00           H  
ATOM   1898 1HB  ALA A 124     -64.100  20.666  33.772  1.00  0.00           H  
ATOM   1899 2HB  ALA A 124     -64.998  20.059  35.183  1.00  0.00           H  
ATOM   1900 3HB  ALA A 124     -63.388  19.403  34.801  1.00  0.00           H  
ATOM   1901  N   THR A 125     -63.096  17.488  32.557  1.00  0.00           N  
ATOM   1902  CA  THR A 125     -62.183  17.056  31.508  1.00  0.00           C  
ATOM   1903  C   THR A 125     -62.933  16.368  30.375  1.00  0.00           C  
ATOM   1904  O   THR A 125     -62.694  16.644  29.200  1.00  0.00           O  
ATOM   1905  CB  THR A 125     -61.104  16.110  32.066  1.00  0.00           C  
ATOM   1906  CG2 THR A 125     -60.224  15.584  30.942  1.00  0.00           C  
ATOM   1907  OG1 THR A 125     -60.292  16.813  33.016  1.00  0.00           O  
ATOM   1908  H   THR A 125     -62.999  17.098  33.485  1.00  0.00           H  
ATOM   1909  HA  THR A 125     -61.693  17.938  31.091  1.00  0.00           H  
ATOM   1910  HB  THR A 125     -61.583  15.269  32.569  1.00  0.00           H  
ATOM   1911  HG1 THR A 125     -60.752  16.856  33.857  1.00  0.00           H  
ATOM   1912 1HG2 THR A 125     -59.468  14.915  31.355  1.00  0.00           H  
ATOM   1913 2HG2 THR A 125     -60.838  15.037  30.224  1.00  0.00           H  
ATOM   1914 3HG2 THR A 125     -59.735  16.417  30.442  1.00  0.00           H  
ATOM   1915  N   GLN A 126     -63.840  15.466  30.738  1.00  0.00           N  
ATOM   1916  CA  GLN A 126     -64.639  14.745  29.750  1.00  0.00           C  
ATOM   1917  C   GLN A 126     -65.643  15.669  29.076  1.00  0.00           C  
ATOM   1918  O   GLN A 126     -65.940  15.519  27.888  1.00  0.00           O  
ATOM   1919  CB  GLN A 126     -65.368  13.569  30.407  1.00  0.00           C  
ATOM   1920  CG  GLN A 126     -64.475  12.381  30.721  1.00  0.00           C  
ATOM   1921  CD  GLN A 126     -63.853  11.778  29.477  1.00  0.00           C  
ATOM   1922  NE2 GLN A 126     -62.536  11.609  29.496  1.00  0.00           N  
ATOM   1923  OE1 GLN A 126     -64.548  11.468  28.506  1.00  0.00           O  
ATOM   1924  H   GLN A 126     -63.980  15.276  31.717  1.00  0.00           H  
ATOM   1925  HA  GLN A 126     -63.972  14.361  28.980  1.00  0.00           H  
ATOM   1926 1HB  GLN A 126     -65.829  13.900  31.336  1.00  0.00           H  
ATOM   1927 2HB  GLN A 126     -66.166  13.225  29.749  1.00  0.00           H  
ATOM   1928 1HG  GLN A 126     -63.673  12.709  31.381  1.00  0.00           H  
ATOM   1929 2HG  GLN A 126     -65.071  11.613  31.211  1.00  0.00           H  
ATOM   1930 1HE2 GLN A 126     -62.069  11.216  28.704  1.00  0.00           H  
ATOM   1931 2HE2 GLN A 126     -62.010  11.874  30.305  1.00  0.00           H  
ATOM   1932  N   ALA A 127     -66.167  16.624  29.838  1.00  0.00           N  
ATOM   1933  CA  ALA A 127     -67.083  17.622  29.295  1.00  0.00           C  
ATOM   1934  C   ALA A 127     -66.382  18.518  28.284  1.00  0.00           C  
ATOM   1935  O   ALA A 127     -66.946  18.857  27.243  1.00  0.00           O  
ATOM   1936  CB  ALA A 127     -67.683  18.457  30.417  1.00  0.00           C  
ATOM   1937  H   ALA A 127     -65.929  16.659  30.818  1.00  0.00           H  
ATOM   1938  HA  ALA A 127     -67.887  17.097  28.776  1.00  0.00           H  
ATOM   1939 1HB  ALA A 127     -68.363  19.197  29.996  1.00  0.00           H  
ATOM   1940 2HB  ALA A 127     -68.231  17.808  31.101  1.00  0.00           H  
ATOM   1941 3HB  ALA A 127     -66.887  18.962  30.960  1.00  0.00           H  
ATOM   1942  N   GLY A 128     -65.149  18.903  28.597  1.00  0.00           N  
ATOM   1943  CA  GLY A 128     -64.383  19.797  27.735  1.00  0.00           C  
ATOM   1944  C   GLY A 128     -64.472  21.237  28.220  1.00  0.00           C  
ATOM   1945  O   GLY A 128     -64.329  22.176  27.435  1.00  0.00           O  
ATOM   1946  H   GLY A 128     -64.731  18.569  29.453  1.00  0.00           H  
ATOM   1947 1HA  GLY A 128     -63.341  19.479  27.714  1.00  0.00           H  
ATOM   1948 2HA  GLY A 128     -64.759  19.729  26.714  1.00  0.00           H  
ATOM   1949  N   ASP A 129     -64.708  21.408  29.515  1.00  0.00           N  
ATOM   1950  CA  ASP A 129     -64.849  22.735  30.100  1.00  0.00           C  
ATOM   1951  C   ASP A 129     -63.561  23.176  30.786  1.00  0.00           C  
ATOM   1952  O   ASP A 129     -63.312  22.830  31.943  1.00  0.00           O  
ATOM   1953  CB  ASP A 129     -66.004  22.760  31.103  1.00  0.00           C  
ATOM   1954  CG  ASP A 129     -67.366  22.595  30.443  1.00  0.00           C  
ATOM   1955  OD1 ASP A 129     -67.551  23.119  29.370  1.00  0.00           O  
ATOM   1956  OD2 ASP A 129     -68.208  21.949  31.019  1.00  0.00           O1-
ATOM   1957  H   ASP A 129     -64.790  20.596  30.112  1.00  0.00           H  
ATOM   1958  HA  ASP A 129     -65.058  23.447  29.300  1.00  0.00           H  
ATOM   1959 1HB  ASP A 129     -65.869  21.959  31.831  1.00  0.00           H  
ATOM   1960 2HB  ASP A 129     -65.992  23.704  31.648  1.00  0.00           H  
ATOM   1961  N   GLN A 130     -62.746  23.941  30.068  1.00  0.00           N  
ATOM   1962  CA  GLN A 130     -61.469  24.407  30.597  1.00  0.00           C  
ATOM   1963  C   GLN A 130     -61.675  25.421  31.717  1.00  0.00           C  
ATOM   1964  O   GLN A 130     -60.895  25.476  32.666  1.00  0.00           O  
ATOM   1965  CB  GLN A 130     -60.622  25.026  29.482  1.00  0.00           C  
ATOM   1966  CG  GLN A 130     -60.120  24.026  28.455  1.00  0.00           C  
ATOM   1967  CD  GLN A 130     -59.572  24.698  27.210  1.00  0.00           C  
ATOM   1968  NE2 GLN A 130     -58.493  25.455  27.374  1.00  0.00           N  
ATOM   1969  OE1 GLN A 130     -60.114  24.540  26.113  1.00  0.00           O  
ATOM   1970  H   GLN A 130     -63.017  24.204  29.132  1.00  0.00           H  
ATOM   1971  HA  GLN A 130     -60.942  23.550  31.015  1.00  0.00           H  
ATOM   1972 1HB  GLN A 130     -61.206  25.781  28.957  1.00  0.00           H  
ATOM   1973 2HB  GLN A 130     -59.756  25.525  29.917  1.00  0.00           H  
ATOM   1974 1HG  GLN A 130     -59.322  23.432  28.901  1.00  0.00           H  
ATOM   1975 2HG  GLN A 130     -60.944  23.378  28.159  1.00  0.00           H  
ATOM   1976 1HE2 GLN A 130     -58.086  25.924  26.589  1.00  0.00           H  
ATOM   1977 2HE2 GLN A 130     -58.085  25.556  28.283  1.00  0.00           H  
ATOM   1978  N   ASP A 131     -62.731  26.219  31.598  1.00  0.00           N  
ATOM   1979  CA  ASP A 131     -63.056  27.213  32.615  1.00  0.00           C  
ATOM   1980  C   ASP A 131     -63.441  26.547  33.930  1.00  0.00           C  
ATOM   1981  O   ASP A 131     -63.090  27.030  35.007  1.00  0.00           O  
ATOM   1982  CB  ASP A 131     -64.197  28.115  32.137  1.00  0.00           C  
ATOM   1983  CG  ASP A 131     -63.772  29.071  31.031  1.00  0.00           C  
ATOM   1984  OD1 ASP A 131     -62.591  29.248  30.847  1.00  0.00           O  
ATOM   1985  OD2 ASP A 131     -64.633  29.615  30.381  1.00  0.00           O1-
ATOM   1986  H   ASP A 131     -63.320  26.139  30.785  1.00  0.00           H  
ATOM   1987  HA  ASP A 131     -62.170  27.823  32.802  1.00  0.00           H  
ATOM   1988 1HB  ASP A 131     -65.017  27.498  31.769  1.00  0.00           H  
ATOM   1989 2HB  ASP A 131     -64.575  28.698  32.976  1.00  0.00           H  
ATOM   1990  N   VAL A 132     -64.166  25.439  33.837  1.00  0.00           N  
ATOM   1991  CA  VAL A 132     -64.536  24.662  35.015  1.00  0.00           C  
ATOM   1992  C   VAL A 132     -63.322  23.970  35.620  1.00  0.00           C  
ATOM   1993  O   VAL A 132     -63.178  23.907  36.840  1.00  0.00           O  
ATOM   1994  CB  VAL A 132     -65.596  23.606  34.649  1.00  0.00           C  
ATOM   1995  CG1 VAL A 132     -65.860  22.685  35.830  1.00  0.00           C  
ATOM   1996  CG2 VAL A 132     -66.877  24.291  34.202  1.00  0.00           C  
ATOM   1997  H   VAL A 132     -64.469  25.124  32.925  1.00  0.00           H  
ATOM   1998  HA  VAL A 132     -64.937  25.343  35.766  1.00  0.00           H  
ATOM   1999  HB  VAL A 132     -65.211  22.986  33.837  1.00  0.00           H  
ATOM   2000 1HG1 VAL A 132     -66.612  21.944  35.552  1.00  0.00           H  
ATOM   2001 2HG1 VAL A 132     -64.937  22.178  36.109  1.00  0.00           H  
ATOM   2002 3HG1 VAL A 132     -66.223  23.271  36.675  1.00  0.00           H  
ATOM   2003 1HG2 VAL A 132     -67.621  23.539  33.943  1.00  0.00           H  
ATOM   2004 2HG2 VAL A 132     -67.257  24.916  35.011  1.00  0.00           H  
ATOM   2005 3HG2 VAL A 132     -66.673  24.913  33.330  1.00  0.00           H  
ATOM   2006  N   LEU A 133     -62.454  23.448  34.759  1.00  0.00           N  
ATOM   2007  CA  LEU A 133     -61.214  22.827  35.203  1.00  0.00           C  
ATOM   2008  C   LEU A 133     -60.351  23.813  35.985  1.00  0.00           C  
ATOM   2009  O   LEU A 133     -59.721  23.451  36.977  1.00  0.00           O  
ATOM   2010  CB  LEU A 133     -60.429  22.293  33.999  1.00  0.00           C  
ATOM   2011  CG  LEU A 133     -60.993  21.024  33.349  1.00  0.00           C  
ATOM   2012  CD1 LEU A 133     -60.283  20.773  32.024  1.00  0.00           C  
ATOM   2013  CD2 LEU A 133     -60.817  19.846  34.293  1.00  0.00           C  
ATOM   2014  H   LEU A 133     -62.659  23.483  33.770  1.00  0.00           H  
ATOM   2015  HA  LEU A 133     -61.459  22.002  35.873  1.00  0.00           H  
ATOM   2016 1HB  LEU A 133     -60.392  23.069  33.236  1.00  0.00           H  
ATOM   2017 2HB  LEU A 133     -59.409  22.077  34.318  1.00  0.00           H  
ATOM   2018  HG  LEU A 133     -62.053  21.164  33.136  1.00  0.00           H  
ATOM   2019 1HD1 LEU A 133     -60.684  19.873  31.561  1.00  0.00           H  
ATOM   2020 2HD1 LEU A 133     -60.442  21.624  31.360  1.00  0.00           H  
ATOM   2021 3HD1 LEU A 133     -59.216  20.646  32.202  1.00  0.00           H  
ATOM   2022 1HD2 LEU A 133     -61.218  18.944  33.832  1.00  0.00           H  
ATOM   2023 2HD2 LEU A 133     -59.756  19.704  34.504  1.00  0.00           H  
ATOM   2024 3HD2 LEU A 133     -61.347  20.045  35.225  1.00  0.00           H  
ATOM   2025  N   ARG A 134     -60.332  25.062  35.530  1.00  0.00           N  
ATOM   2026  CA  ARG A 134     -59.667  26.132  36.261  1.00  0.00           C  
ATOM   2027  C   ARG A 134     -60.235  26.278  37.667  1.00  0.00           C  
ATOM   2028  O   ARG A 134     -59.490  26.400  38.639  1.00  0.00           O  
ATOM   2029  CB  ARG A 134     -59.810  27.453  35.522  1.00  0.00           C  
ATOM   2030  CG  ARG A 134     -59.049  28.617  36.138  1.00  0.00           C  
ATOM   2031  CD  ARG A 134     -59.196  29.857  35.334  1.00  0.00           C  
ATOM   2032  NE  ARG A 134     -58.655  29.703  33.993  1.00  0.00           N  
ATOM   2033  CZ  ARG A 134     -59.399  29.607  32.873  1.00  0.00           C  
ATOM   2034  NH1 ARG A 134     -60.712  29.654  32.950  1.00  0.00           N1+
ATOM   2035  NH2 ARG A 134     -58.811  29.467  31.699  1.00  0.00           N  
ATOM   2036  H   ARG A 134     -60.792  25.274  34.655  1.00  0.00           H  
ATOM   2037  HA  ARG A 134     -58.610  25.881  36.357  1.00  0.00           H  
ATOM   2038 1HB  ARG A 134     -59.459  27.336  34.497  1.00  0.00           H  
ATOM   2039 2HB  ARG A 134     -60.862  27.735  35.476  1.00  0.00           H  
ATOM   2040 1HG  ARG A 134     -59.431  28.812  37.140  1.00  0.00           H  
ATOM   2041 2HG  ARG A 134     -57.989  28.370  36.195  1.00  0.00           H  
ATOM   2042 1HD  ARG A 134     -60.253  30.112  35.248  1.00  0.00           H  
ATOM   2043 2HD  ARG A 134     -58.666  30.673  35.822  1.00  0.00           H  
ATOM   2044  HE  ARG A 134     -57.650  29.662  33.893  1.00  0.00           H  
ATOM   2045 1HH1 ARG A 134     -61.161  29.760  33.848  1.00  0.00           H  
ATOM   2046 2HH1 ARG A 134     -61.268  29.583  32.112  1.00  0.00           H  
ATOM   2047 1HH2 ARG A 134     -57.803  29.432  31.639  1.00  0.00           H  
ATOM   2048 2HH2 ARG A 134     -59.369  29.396  30.860  1.00  0.00           H  
ATOM   2049  N   LYS A 135     -61.560  26.258  37.770  1.00  0.00           N  
ATOM   2050  CA  LYS A 135     -62.230  26.287  39.064  1.00  0.00           C  
ATOM   2051  C   LYS A 135     -61.832  25.087  39.915  1.00  0.00           C  
ATOM   2052  O   LYS A 135     -61.607  25.215  41.118  1.00  0.00           O  
ATOM   2053  CB  LYS A 135     -63.748  26.324  38.882  1.00  0.00           C  
ATOM   2054  CG  LYS A 135     -64.533  26.475  40.177  1.00  0.00           C  
ATOM   2055  CD  LYS A 135     -66.026  26.588  39.908  1.00  0.00           C  
ATOM   2056  CE  LYS A 135     -66.807  26.809  41.196  1.00  0.00           C  
ATOM   2057  NZ  LYS A 135     -68.263  26.985  40.941  1.00  0.00           N1+
ATOM   2058  H   LYS A 135     -62.117  26.226  36.929  1.00  0.00           H  
ATOM   2059  HA  LYS A 135     -61.916  27.186  39.595  1.00  0.00           H  
ATOM   2060 1HB  LYS A 135     -64.016  27.156  38.229  1.00  0.00           H  
ATOM   2061 2HB  LYS A 135     -64.079  25.406  38.395  1.00  0.00           H  
ATOM   2062 1HG  LYS A 135     -64.354  25.609  40.815  1.00  0.00           H  
ATOM   2063 2HG  LYS A 135     -64.198  27.369  40.704  1.00  0.00           H  
ATOM   2064 1HD  LYS A 135     -66.212  27.424  39.232  1.00  0.00           H  
ATOM   2065 2HD  LYS A 135     -66.381  25.674  39.432  1.00  0.00           H  
ATOM   2066 1HE  LYS A 135     -66.667  25.955  41.857  1.00  0.00           H  
ATOM   2067 2HE  LYS A 135     -66.430  27.697  41.701  1.00  0.00           H  
ATOM   2068 1HZ  LYS A 135     -68.743  27.128  41.818  1.00  0.00           H  
ATOM   2069 2HZ  LYS A 135     -68.407  27.787  40.343  1.00  0.00           H  
ATOM   2070 3HZ  LYS A 135     -68.628  26.159  40.488  1.00  0.00           H  
ATOM   2071  N   ALA A 136     -61.751  23.922  39.284  1.00  0.00           N  
ATOM   2072  CA  ALA A 136     -61.348  22.703  39.974  1.00  0.00           C  
ATOM   2073  C   ALA A 136     -59.945  22.836  40.555  1.00  0.00           C  
ATOM   2074  O   ALA A 136     -59.700  22.459  41.701  1.00  0.00           O  
ATOM   2075  CB  ALA A 136     -61.417  21.512  39.030  1.00  0.00           C  
ATOM   2076  H   ALA A 136     -61.973  23.878  38.299  1.00  0.00           H  
ATOM   2077  HA  ALA A 136     -62.033  22.532  40.804  1.00  0.00           H  
ATOM   2078 1HB  ALA A 136     -61.113  20.608  39.559  1.00  0.00           H  
ATOM   2079 2HB  ALA A 136     -62.438  21.394  38.667  1.00  0.00           H  
ATOM   2080 3HB  ALA A 136     -60.750  21.677  38.186  1.00  0.00           H  
ATOM   2081  N   SER A 137     -59.029  23.374  39.757  1.00  0.00           N  
ATOM   2082  CA  SER A 137     -57.645  23.547  40.186  1.00  0.00           C  
ATOM   2083  C   SER A 137     -57.558  24.456  41.403  1.00  0.00           C  
ATOM   2084  O   SER A 137     -56.752  24.226  42.308  1.00  0.00           O  
ATOM   2085  CB  SER A 137     -56.816  24.120  39.055  1.00  0.00           C  
ATOM   2086  OG  SER A 137     -56.719  23.212  37.993  1.00  0.00           O  
ATOM   2087  H   SER A 137     -59.297  23.671  38.830  1.00  0.00           H  
ATOM   2088  HA  SER A 137     -57.248  22.574  40.473  1.00  0.00           H  
ATOM   2089 1HB  SER A 137     -57.270  25.047  38.703  1.00  0.00           H  
ATOM   2090 2HB  SER A 137     -55.820  24.363  39.421  1.00  0.00           H  
ATOM   2091  HG  SER A 137     -56.467  23.729  37.224  1.00  0.00           H  
ATOM   2092  N   GLU A 138     -58.391  25.491  41.425  1.00  0.00           N  
ATOM   2093  CA  GLU A 138     -58.464  26.394  42.569  1.00  0.00           C  
ATOM   2094  C   GLU A 138     -58.895  25.652  43.828  1.00  0.00           C  
ATOM   2095  O   GLU A 138     -58.278  25.789  44.884  1.00  0.00           O  
ATOM   2096  CB  GLU A 138     -59.435  27.540  42.282  1.00  0.00           C  
ATOM   2097  CG  GLU A 138     -58.946  28.533  41.236  1.00  0.00           C  
ATOM   2098  CD  GLU A 138     -57.748  29.318  41.689  1.00  0.00           C  
ATOM   2099  OE1 GLU A 138     -57.874  30.066  42.630  1.00  0.00           O  
ATOM   2100  OE2 GLU A 138     -56.706  29.171  41.095  1.00  0.00           O1-
ATOM   2101  H   GLU A 138     -58.988  25.657  40.629  1.00  0.00           H  
ATOM   2102  HA  GLU A 138     -57.469  26.802  42.751  1.00  0.00           H  
ATOM   2103 1HB  GLU A 138     -60.387  27.135  41.938  1.00  0.00           H  
ATOM   2104 2HB  GLU A 138     -59.628  28.093  43.202  1.00  0.00           H  
ATOM   2105 1HG  GLU A 138     -58.688  27.988  40.328  1.00  0.00           H  
ATOM   2106 2HG  GLU A 138     -59.757  29.220  40.995  1.00  0.00           H  
ATOM   2107  N   GLN A 139     -59.960  24.867  43.710  1.00  0.00           N  
ATOM   2108  CA  GLN A 139     -60.460  24.080  44.831  1.00  0.00           C  
ATOM   2109  C   GLN A 139     -59.428  23.054  45.287  1.00  0.00           C  
ATOM   2110  O   GLN A 139     -59.277  22.803  46.482  1.00  0.00           O  
ATOM   2111  CB  GLN A 139     -61.764  23.373  44.449  1.00  0.00           C  
ATOM   2112  CG  GLN A 139     -62.383  22.560  45.574  1.00  0.00           C  
ATOM   2113  CD  GLN A 139     -62.774  23.419  46.762  1.00  0.00           C  
ATOM   2114  NE2 GLN A 139     -62.427  22.963  47.960  1.00  0.00           N  
ATOM   2115  OE1 GLN A 139     -63.382  24.482  46.606  1.00  0.00           O  
ATOM   2116  H   GLN A 139     -60.436  24.812  42.820  1.00  0.00           H  
ATOM   2117  HA  GLN A 139     -60.651  24.753  45.668  1.00  0.00           H  
ATOM   2118 1HB  GLN A 139     -62.497  24.113  44.126  1.00  0.00           H  
ATOM   2119 2HB  GLN A 139     -61.583  22.703  43.609  1.00  0.00           H  
ATOM   2120 1HG  GLN A 139     -63.280  22.066  45.200  1.00  0.00           H  
ATOM   2121 2HG  GLN A 139     -61.662  21.817  45.912  1.00  0.00           H  
ATOM   2122 1HE2 GLN A 139     -62.657  23.486  48.781  1.00  0.00           H  
ATOM   2123 2HE2 GLN A 139     -61.935  22.097  48.042  1.00  0.00           H  
ATOM   2124  N   ALA A 140     -58.721  22.468  44.330  1.00  0.00           N  
ATOM   2125  CA  ALA A 140     -57.684  21.487  44.634  1.00  0.00           C  
ATOM   2126  C   ALA A 140     -56.566  22.108  45.463  1.00  0.00           C  
ATOM   2127  O   ALA A 140     -56.060  21.490  46.398  1.00  0.00           O  
ATOM   2128  CB  ALA A 140     -57.125  20.894  43.348  1.00  0.00           C  
ATOM   2129  H   ALA A 140     -58.904  22.708  43.366  1.00  0.00           H  
ATOM   2130  HA  ALA A 140     -58.130  20.687  45.223  1.00  0.00           H  
ATOM   2131 1HB  ALA A 140     -56.352  20.162  43.592  1.00  0.00           H  
ATOM   2132 2HB  ALA A 140     -57.925  20.404  42.794  1.00  0.00           H  
ATOM   2133 3HB  ALA A 140     -56.695  21.688  42.739  1.00  0.00           H  
ATOM   2134  N   LYS A 141     -56.185  23.331  45.112  1.00  0.00           N  
ATOM   2135  CA  LYS A 141     -55.180  24.066  45.872  1.00  0.00           C  
ATOM   2136  C   LYS A 141     -55.657  24.346  47.290  1.00  0.00           C  
ATOM   2137  O   LYS A 141     -54.883  24.260  48.243  1.00  0.00           O  
ATOM   2138  CB  LYS A 141     -54.829  25.377  45.166  1.00  0.00           C  
ATOM   2139  CG  LYS A 141     -53.995  25.209  43.903  1.00  0.00           C  
ATOM   2140  CD  LYS A 141     -53.516  26.552  43.374  1.00  0.00           C  
ATOM   2141  CE  LYS A 141     -54.659  27.345  42.761  1.00  0.00           C  
ATOM   2142  NZ  LYS A 141     -54.184  28.602  42.120  1.00  0.00           N1+
ATOM   2143  H   LYS A 141     -56.602  23.762  44.301  1.00  0.00           H  
ATOM   2144  HA  LYS A 141     -54.281  23.452  45.940  1.00  0.00           H  
ATOM   2145 1HB  LYS A 141     -55.747  25.901  44.894  1.00  0.00           H  
ATOM   2146 2HB  LYS A 141     -54.274  26.020  45.849  1.00  0.00           H  
ATOM   2147 1HG  LYS A 141     -53.128  24.582  44.119  1.00  0.00           H  
ATOM   2148 2HG  LYS A 141     -54.592  24.717  43.136  1.00  0.00           H  
ATOM   2149 1HD  LYS A 141     -53.080  27.130  44.190  1.00  0.00           H  
ATOM   2150 2HD  LYS A 141     -52.749  26.391  42.615  1.00  0.00           H  
ATOM   2151 1HE  LYS A 141     -55.162  26.738  42.010  1.00  0.00           H  
ATOM   2152 2HE  LYS A 141     -55.382  27.599  43.535  1.00  0.00           H  
ATOM   2153 1HZ  LYS A 141     -54.971  29.098  41.727  1.00  0.00           H  
ATOM   2154 2HZ  LYS A 141     -53.732  29.183  42.811  1.00  0.00           H  
ATOM   2155 3HZ  LYS A 141     -53.527  28.380  41.386  1.00  0.00           H  
ATOM   2156  N   LYS A 142     -56.936  24.684  47.423  1.00  0.00           N  
ATOM   2157  CA  LYS A 142     -57.532  24.916  48.733  1.00  0.00           C  
ATOM   2158  C   LYS A 142     -57.530  23.646  49.573  1.00  0.00           C  
ATOM   2159  O   LYS A 142     -57.272  23.688  50.777  1.00  0.00           O  
ATOM   2160  CB  LYS A 142     -58.959  25.446  48.585  1.00  0.00           C  
ATOM   2161  CG  LYS A 142     -59.049  26.870  48.052  1.00  0.00           C  
ATOM   2162  CD  LYS A 142     -60.497  27.318  47.914  1.00  0.00           C  
ATOM   2163  CE  LYS A 142     -60.589  28.737  47.371  1.00  0.00           C  
ATOM   2164  NZ  LYS A 142     -62.000  29.174  47.195  1.00  0.00           N1+
ATOM   2165  H   LYS A 142     -57.507  24.781  46.597  1.00  0.00           H  
ATOM   2166  HA  LYS A 142     -56.937  25.662  49.258  1.00  0.00           H  
ATOM   2167 1HB  LYS A 142     -59.520  24.800  47.911  1.00  0.00           H  
ATOM   2168 2HB  LYS A 142     -59.460  25.420  49.555  1.00  0.00           H  
ATOM   2169 1HG  LYS A 142     -58.531  27.547  48.732  1.00  0.00           H  
ATOM   2170 2HG  LYS A 142     -58.567  26.924  47.076  1.00  0.00           H  
ATOM   2171 1HD  LYS A 142     -61.023  26.643  47.238  1.00  0.00           H  
ATOM   2172 2HD  LYS A 142     -60.984  27.280  48.889  1.00  0.00           H  
ATOM   2173 1HE  LYS A 142     -60.091  29.420  48.057  1.00  0.00           H  
ATOM   2174 2HE  LYS A 142     -60.082  28.790  46.408  1.00  0.00           H  
ATOM   2175 1HZ  LYS A 142     -62.018  30.117  46.834  1.00  0.00           H  
ATOM   2176 2HZ  LYS A 142     -62.467  28.556  46.546  1.00  0.00           H  
ATOM   2177 3HZ  LYS A 142     -62.475  29.147  48.086  1.00  0.00           H  
ATOM   2178  N   VAL A 143     -57.819  22.519  48.934  1.00  0.00           N  
ATOM   2179  CA  VAL A 143     -57.762  21.222  49.600  1.00  0.00           C  
ATOM   2180  C   VAL A 143     -56.354  20.918  50.097  1.00  0.00           C  
ATOM   2181  O   VAL A 143     -56.170  20.449  51.218  1.00  0.00           O  
ATOM   2182  CB  VAL A 143     -58.216  20.106  48.641  1.00  0.00           C  
ATOM   2183  CG1 VAL A 143     -57.856  18.740  49.203  1.00  0.00           C  
ATOM   2184  CG2 VAL A 143     -59.715  20.213  48.398  1.00  0.00           C  
ATOM   2185  H   VAL A 143     -58.082  22.558  47.959  1.00  0.00           H  
ATOM   2186  HA  VAL A 143     -58.419  21.253  50.468  1.00  0.00           H  
ATOM   2187  HB  VAL A 143     -57.686  20.216  47.695  1.00  0.00           H  
ATOM   2188 1HG1 VAL A 143     -58.185  17.964  48.513  1.00  0.00           H  
ATOM   2189 2HG1 VAL A 143     -56.777  18.674  49.335  1.00  0.00           H  
ATOM   2190 3HG1 VAL A 143     -58.350  18.601  50.166  1.00  0.00           H  
ATOM   2191 1HG2 VAL A 143     -60.029  19.422  47.717  1.00  0.00           H  
ATOM   2192 2HG2 VAL A 143     -60.245  20.111  49.346  1.00  0.00           H  
ATOM   2193 3HG2 VAL A 143     -59.944  21.182  47.957  1.00  0.00           H  
ATOM   2194  N   ALA A 144     -55.363  21.187  49.252  1.00  0.00           N  
ATOM   2195  CA  ALA A 144     -53.967  21.006  49.627  1.00  0.00           C  
ATOM   2196  C   ALA A 144     -53.618  21.826  50.861  1.00  0.00           C  
ATOM   2197  O   ALA A 144     -52.934  21.348  51.767  1.00  0.00           O  
ATOM   2198  CB  ALA A 144     -53.055  21.379  48.467  1.00  0.00           C  
ATOM   2199  H   ALA A 144     -55.584  21.526  48.327  1.00  0.00           H  
ATOM   2200  HA  ALA A 144     -53.807  19.956  49.874  1.00  0.00           H  
ATOM   2201 1HB  ALA A 144     -52.014  21.238  48.762  1.00  0.00           H  
ATOM   2202 2HB  ALA A 144     -53.278  20.744  47.610  1.00  0.00           H  
ATOM   2203 3HB  ALA A 144     -53.217  22.422  48.198  1.00  0.00           H  
ATOM   2204  N   LYS A 145     -54.090  23.068  50.895  1.00  0.00           N  
ATOM   2205  CA  LYS A 145     -53.855  23.950  52.034  1.00  0.00           C  
ATOM   2206  C   LYS A 145     -54.464  23.379  53.307  1.00  0.00           C  
ATOM   2207  O   LYS A 145     -53.859  23.438  54.377  1.00  0.00           O  
ATOM   2208  CB  LYS A 145     -54.422  25.342  51.758  1.00  0.00           C  
ATOM   2209  CG  LYS A 145     -53.638  26.150  50.732  1.00  0.00           C  
ATOM   2210  CD  LYS A 145     -54.289  27.501  50.477  1.00  0.00           C  
ATOM   2211  CE  LYS A 145     -53.516  28.302  49.440  1.00  0.00           C  
ATOM   2212  NZ  LYS A 145     -54.149  29.621  49.171  1.00  0.00           N1+
ATOM   2213  H   LYS A 145     -54.628  23.410  50.112  1.00  0.00           H  
ATOM   2214  HA  LYS A 145     -52.777  24.029  52.189  1.00  0.00           H  
ATOM   2215 1HB  LYS A 145     -55.447  25.254  51.402  1.00  0.00           H  
ATOM   2216 2HB  LYS A 145     -54.446  25.915  52.687  1.00  0.00           H  
ATOM   2217 1HG  LYS A 145     -52.620  26.309  51.093  1.00  0.00           H  
ATOM   2218 2HG  LYS A 145     -53.590  25.596  49.795  1.00  0.00           H  
ATOM   2219 1HD  LYS A 145     -55.310  27.352  50.122  1.00  0.00           H  
ATOM   2220 2HD  LYS A 145     -54.325  28.068  51.405  1.00  0.00           H  
ATOM   2221 1HE  LYS A 145     -52.500  28.464  49.789  1.00  0.00           H  
ATOM   2222 2HE  LYS A 145     -53.469  27.740  48.507  1.00  0.00           H  
ATOM   2223 1HZ  LYS A 145     -53.608  30.122  48.479  1.00  0.00           H  
ATOM   2224 2HZ  LYS A 145     -55.089  29.481  48.826  1.00  0.00           H  
ATOM   2225 3HZ  LYS A 145     -54.180  30.160  50.024  1.00  0.00           H  
ATOM   2226  N   GLU A 146     -55.666  22.828  53.184  1.00  0.00           N  
ATOM   2227  CA  GLU A 146     -56.350  22.217  54.319  1.00  0.00           C  
ATOM   2228  C   GLU A 146     -55.643  20.944  54.767  1.00  0.00           C  
ATOM   2229  O   GLU A 146     -55.590  20.637  55.957  1.00  0.00           O  
ATOM   2230  CB  GLU A 146     -57.806  21.908  53.963  1.00  0.00           C  
ATOM   2231  CG  GLU A 146     -58.687  23.138  53.790  1.00  0.00           C  
ATOM   2232  CD  GLU A 146     -58.726  24.005  55.019  1.00  0.00           C  
ATOM   2233  OE1 GLU A 146     -58.905  23.476  56.091  1.00  0.00           O  
ATOM   2234  OE2 GLU A 146     -58.578  25.197  54.886  1.00  0.00           O1-
ATOM   2235  H   GLU A 146     -56.121  22.831  52.283  1.00  0.00           H  
ATOM   2236  HA  GLU A 146     -56.325  22.918  55.154  1.00  0.00           H  
ATOM   2237 1HB  GLU A 146     -57.839  21.340  53.034  1.00  0.00           H  
ATOM   2238 2HB  GLU A 146     -58.246  21.287  54.742  1.00  0.00           H  
ATOM   2239 1HG  GLU A 146     -58.309  23.727  52.956  1.00  0.00           H  
ATOM   2240 2HG  GLU A 146     -59.697  22.817  53.546  1.00  0.00           H  
ATOM   2241  N   ALA A 147     -55.105  20.203  53.801  1.00  0.00           N  
ATOM   2242  CA  ALA A 147     -54.307  19.021  54.099  1.00  0.00           C  
ATOM   2243  C   ALA A 147     -53.038  19.389  54.859  1.00  0.00           C  
ATOM   2244  O   ALA A 147     -52.612  18.668  55.762  1.00  0.00           O  
ATOM   2245  CB  ALA A 147     -53.962  18.279  52.817  1.00  0.00           C  
ATOM   2246  H   ALA A 147     -55.254  20.468  52.838  1.00  0.00           H  
ATOM   2247  HA  ALA A 147     -54.894  18.360  54.739  1.00  0.00           H  
ATOM   2248 1HB  ALA A 147     -53.367  17.397  53.055  1.00  0.00           H  
ATOM   2249 2HB  ALA A 147     -54.879  17.971  52.317  1.00  0.00           H  
ATOM   2250 3HB  ALA A 147     -53.392  18.933  52.161  1.00  0.00           H  
ATOM   2251  N   LYS A 148     -52.438  20.514  54.485  1.00  0.00           N  
ATOM   2252  CA  LYS A 148     -51.270  21.027  55.190  1.00  0.00           C  
ATOM   2253  C   LYS A 148     -51.615  21.415  56.621  1.00  0.00           C  
ATOM   2254  O   LYS A 148     -50.822  21.206  57.539  1.00  0.00           O  
ATOM   2255  CB  LYS A 148     -50.682  22.227  54.446  1.00  0.00           C  
ATOM   2256  CG  LYS A 148     -49.970  21.876  53.147  1.00  0.00           C  
ATOM   2257  CD  LYS A 148     -49.460  23.123  52.441  1.00  0.00           C  
ATOM   2258  CE  LYS A 148     -48.766  22.775  51.132  1.00  0.00           C  
ATOM   2259  NZ  LYS A 148     -48.264  23.987  50.427  1.00  0.00           N1+
ATOM   2260  H   LYS A 148     -52.800  21.026  53.695  1.00  0.00           H  
ATOM   2261  HA  LYS A 148     -50.517  20.241  55.230  1.00  0.00           H  
ATOM   2262 1HB  LYS A 148     -51.477  22.935  54.212  1.00  0.00           H  
ATOM   2263 2HB  LYS A 148     -49.967  22.739  55.090  1.00  0.00           H  
ATOM   2264 1HG  LYS A 148     -49.127  21.218  53.360  1.00  0.00           H  
ATOM   2265 2HG  LYS A 148     -50.660  21.352  52.486  1.00  0.00           H  
ATOM   2266 1HD  LYS A 148     -50.295  23.792  52.233  1.00  0.00           H  
ATOM   2267 2HD  LYS A 148     -48.752  23.643  53.087  1.00  0.00           H  
ATOM   2268 1HE  LYS A 148     -47.926  22.111  51.331  1.00  0.00           H  
ATOM   2269 2HE  LYS A 148     -49.465  22.254  50.478  1.00  0.00           H  
ATOM   2270 1HZ  LYS A 148     -47.814  23.714  49.566  1.00  0.00           H  
ATOM   2271 2HZ  LYS A 148     -49.041  24.602  50.222  1.00  0.00           H  
ATOM   2272 3HZ  LYS A 148     -47.601  24.469  51.018  1.00  0.00           H  
ATOM   2273  N   LYS A 149     -52.802  21.982  56.806  1.00  0.00           N  
ATOM   2274  CA  LYS A 149     -53.303  22.295  58.138  1.00  0.00           C  
ATOM   2275  C   LYS A 149     -53.444  21.036  58.984  1.00  0.00           C  
ATOM   2276  O   LYS A 149     -53.141  21.040  60.177  1.00  0.00           O  
ATOM   2277  CB  LYS A 149     -54.647  23.020  58.049  1.00  0.00           C  
ATOM   2278  CG  LYS A 149     -54.559  24.446  57.524  1.00  0.00           C  
ATOM   2279  CD  LYS A 149     -55.937  25.079  57.411  1.00  0.00           C  
ATOM   2280  CE  LYS A 149     -55.861  26.465  56.785  1.00  0.00           C  
ATOM   2281  NZ  LYS A 149     -57.209  27.066  56.600  1.00  0.00           N1+
ATOM   2282  H   LYS A 149     -53.373  22.201  56.001  1.00  0.00           H  
ATOM   2283  HA  LYS A 149     -52.584  22.947  58.635  1.00  0.00           H  
ATOM   2284 1HB  LYS A 149     -55.318  22.462  57.394  1.00  0.00           H  
ATOM   2285 2HB  LYS A 149     -55.108  23.055  59.036  1.00  0.00           H  
ATOM   2286 1HG  LYS A 149     -53.948  25.046  58.197  1.00  0.00           H  
ATOM   2287 2HG  LYS A 149     -54.088  24.444  56.540  1.00  0.00           H  
ATOM   2288 1HD  LYS A 149     -56.580  24.447  56.796  1.00  0.00           H  
ATOM   2289 2HD  LYS A 149     -56.380  25.164  58.403  1.00  0.00           H  
ATOM   2290 1HE  LYS A 149     -55.269  27.120  57.423  1.00  0.00           H  
ATOM   2291 2HE  LYS A 149     -55.370  26.399  55.813  1.00  0.00           H  
ATOM   2292 1HZ  LYS A 149     -57.116  27.981  56.184  1.00  0.00           H  
ATOM   2293 2HZ  LYS A 149     -57.762  26.477  55.994  1.00  0.00           H  
ATOM   2294 3HZ  LYS A 149     -57.668  27.152  57.496  1.00  0.00           H  
ATOM   2295  N   LYS A 150     -53.901  19.956  58.358  1.00  0.00           N  
ATOM   2296  CA  LYS A 150     -54.007  18.668  59.031  1.00  0.00           C  
ATOM   2297  C   LYS A 150     -52.638  18.025  59.214  1.00  0.00           C  
ATOM   2298  O   LYS A 150     -52.410  17.287  60.173  1.00  0.00           O  
ATOM   2299  CB  LYS A 150     -54.929  17.729  58.249  1.00  0.00           C  
ATOM   2300  CG  LYS A 150     -56.390  18.159  58.224  1.00  0.00           C  
ATOM   2301  CD  LYS A 150     -56.992  18.151  59.621  1.00  0.00           C  
ATOM   2302  CE  LYS A 150     -58.470  18.515  59.590  1.00  0.00           C  
ATOM   2303  NZ  LYS A 150     -59.064  18.549  60.953  1.00  0.00           N1+
ATOM   2304  H   LYS A 150     -54.185  20.032  57.391  1.00  0.00           H  
ATOM   2305  HA  LYS A 150     -54.430  18.831  60.024  1.00  0.00           H  
ATOM   2306 1HB  LYS A 150     -54.583  17.656  57.218  1.00  0.00           H  
ATOM   2307 2HB  LYS A 150     -54.882  16.730  58.682  1.00  0.00           H  
ATOM   2308 1HG  LYS A 150     -56.467  19.166  57.810  1.00  0.00           H  
ATOM   2309 2HG  LYS A 150     -56.957  17.480  57.589  1.00  0.00           H  
ATOM   2310 1HD  LYS A 150     -56.881  17.159  60.060  1.00  0.00           H  
ATOM   2311 2HD  LYS A 150     -56.465  18.869  60.249  1.00  0.00           H  
ATOM   2312 1HE  LYS A 150     -58.593  19.494  59.128  1.00  0.00           H  
ATOM   2313 2HE  LYS A 150     -59.011  17.784  58.989  1.00  0.00           H  
ATOM   2314 1HZ  LYS A 150     -60.042  18.792  60.889  1.00  0.00           H  
ATOM   2315 2HZ  LYS A 150     -58.971  17.639  61.384  1.00  0.00           H  
ATOM   2316 3HZ  LYS A 150     -58.583  19.236  61.514  1.00  0.00           H  
ATOM   2317  N   GLY A 151     -51.730  18.309  58.285  1.00  0.00           N  
ATOM   2318  CA  GLY A 151     -50.387  17.744  58.329  1.00  0.00           C  
ATOM   2319  C   GLY A 151     -50.247  16.578  57.361  1.00  0.00           C  
ATOM   2320  O   GLY A 151     -49.190  15.957  57.269  1.00  0.00           O  
ATOM   2321  H   GLY A 151     -51.979  18.932  57.530  1.00  0.00           H  
ATOM   2322 1HA  GLY A 151     -49.660  18.516  58.083  1.00  0.00           H  
ATOM   2323 2HA  GLY A 151     -50.168  17.408  59.342  1.00  0.00           H  
ATOM   2324  N   ASP A 152     -51.323  16.285  56.635  1.00  0.00           N  
ATOM   2325  CA  ASP A 152     -51.362  15.125  55.756  1.00  0.00           C  
ATOM   2326  C   ASP A 152     -50.782  15.453  54.384  1.00  0.00           C  
ATOM   2327  O   ASP A 152     -51.521  15.725  53.438  1.00  0.00           O  
ATOM   2328  CB  ASP A 152     -52.800  14.619  55.602  1.00  0.00           C  
ATOM   2329  CG  ASP A 152     -52.887  13.316  54.817  1.00  0.00           C  
ATOM   2330  OD1 ASP A 152     -52.053  13.096  53.971  1.00  0.00           O  
ATOM   2331  OD2 ASP A 152     -53.787  12.552  55.073  1.00  0.00           O1-
ATOM   2332  H   ASP A 152     -52.134  16.885  56.695  1.00  0.00           H  
ATOM   2333  HA  ASP A 152     -50.747  14.337  56.194  1.00  0.00           H  
ATOM   2334 1HB  ASP A 152     -53.238  14.463  56.587  1.00  0.00           H  
ATOM   2335 2HB  ASP A 152     -53.399  15.373  55.092  1.00  0.00           H  
ATOM   2336  N   HIS A 153     -49.460  15.420  54.284  1.00  0.00           N  
ATOM   2337  CA  HIS A 153     -48.773  15.826  53.064  1.00  0.00           C  
ATOM   2338  C   HIS A 153     -49.076  14.870  51.917  1.00  0.00           C  
ATOM   2339  O   HIS A 153     -49.005  15.244  50.746  1.00  0.00           O  
ATOM   2340  CB  HIS A 153     -47.260  15.895  53.290  1.00  0.00           C  
ATOM   2341  CG  HIS A 153     -46.627  14.562  53.544  1.00  0.00           C  
ATOM   2342  CD2 HIS A 153     -45.915  13.745  52.735  1.00  0.00           C  
ATOM   2343  ND1 HIS A 153     -46.696  13.928  54.766  1.00  0.00           N  
ATOM   2344  CE1 HIS A 153     -46.053  12.775  54.697  1.00  0.00           C  
ATOM   2345  NE2 HIS A 153     -45.570  12.641  53.475  1.00  0.00           N  
ATOM   2346  H   HIS A 153     -48.913  15.111  55.073  1.00  0.00           H  
ATOM   2347  HA  HIS A 153     -49.135  16.814  52.774  1.00  0.00           H  
ATOM   2348 1HB  HIS A 153     -46.780  16.340  52.417  1.00  0.00           H  
ATOM   2349 2HB  HIS A 153     -47.050  16.541  54.142  1.00  0.00           H  
ATOM   2350  HD2 HIS A 153     -45.662  13.928  51.690  1.00  0.00           H  
ATOM   2351  HE1 HIS A 153     -45.940  12.058  55.509  1.00  0.00           H  
ATOM   2352  HE2 HIS A 153     -45.032  11.856  53.134  1.00  0.00           H  
ATOM   2353  N   LYS A 154     -49.417  13.631  52.261  1.00  0.00           N  
ATOM   2354  CA  LYS A 154     -49.793  12.635  51.266  1.00  0.00           C  
ATOM   2355  C   LYS A 154     -51.012  13.084  50.470  1.00  0.00           C  
ATOM   2356  O   LYS A 154     -50.993  13.101  49.240  1.00  0.00           O  
ATOM   2357  CB  LYS A 154     -50.067  11.288  51.935  1.00  0.00           C  
ATOM   2358  CG  LYS A 154     -48.826  10.589  52.474  1.00  0.00           C  
ATOM   2359  CD  LYS A 154     -49.182   9.268  53.143  1.00  0.00           C  
ATOM   2360  CE  LYS A 154     -47.945   8.578  53.699  1.00  0.00           C  
ATOM   2361  NZ  LYS A 154     -48.284   7.305  54.391  1.00  0.00           N1+
ATOM   2362  H   LYS A 154     -49.415  13.374  53.239  1.00  0.00           H  
ATOM   2363  HA  LYS A 154     -48.968  12.519  50.564  1.00  0.00           H  
ATOM   2364 1HB  LYS A 154     -50.758  11.429  52.767  1.00  0.00           H  
ATOM   2365 2HB  LYS A 154     -50.546  10.618  51.222  1.00  0.00           H  
ATOM   2366 1HG  LYS A 154     -48.133  10.395  51.654  1.00  0.00           H  
ATOM   2367 2HG  LYS A 154     -48.332  11.231  53.200  1.00  0.00           H  
ATOM   2368 1HD  LYS A 154     -49.884   9.451  53.957  1.00  0.00           H  
ATOM   2369 2HD  LYS A 154     -49.659   8.609  52.417  1.00  0.00           H  
ATOM   2370 1HE  LYS A 154     -47.253   8.363  52.886  1.00  0.00           H  
ATOM   2371 2HE  LYS A 154     -47.447   9.240  54.406  1.00  0.00           H  
ATOM   2372 1HZ  LYS A 154     -47.439   6.879  54.746  1.00  0.00           H  
ATOM   2373 2HZ  LYS A 154     -48.912   7.496  55.160  1.00  0.00           H  
ATOM   2374 3HZ  LYS A 154     -48.731   6.676  53.741  1.00  0.00           H  
ATOM   2375  N   VAL A 155     -52.076  13.450  51.183  1.00  0.00           N  
ATOM   2376  CA  VAL A 155     -53.293  13.933  50.545  1.00  0.00           C  
ATOM   2377  C   VAL A 155     -53.054  15.258  49.832  1.00  0.00           C  
ATOM   2378  O   VAL A 155     -53.650  15.530  48.790  1.00  0.00           O  
ATOM   2379  CB  VAL A 155     -54.410  14.109  51.592  1.00  0.00           C  
ATOM   2380  CG1 VAL A 155     -55.566  14.907  51.008  1.00  0.00           C  
ATOM   2381  CG2 VAL A 155     -54.884  12.748  52.077  1.00  0.00           C  
ATOM   2382  H   VAL A 155     -52.038  13.391  52.190  1.00  0.00           H  
ATOM   2383  HA  VAL A 155     -53.605  13.203  49.797  1.00  0.00           H  
ATOM   2384  HB  VAL A 155     -54.017  14.680  52.435  1.00  0.00           H  
ATOM   2385 1HG1 VAL A 155     -56.345  15.023  51.762  1.00  0.00           H  
ATOM   2386 2HG1 VAL A 155     -55.210  15.891  50.701  1.00  0.00           H  
ATOM   2387 3HG1 VAL A 155     -55.971  14.381  50.145  1.00  0.00           H  
ATOM   2388 1HG2 VAL A 155     -55.673  12.880  52.818  1.00  0.00           H  
ATOM   2389 2HG2 VAL A 155     -55.270  12.175  51.235  1.00  0.00           H  
ATOM   2390 3HG2 VAL A 155     -54.049  12.211  52.529  1.00  0.00           H  
ATOM   2391  N   ALA A 156     -52.142  16.072  50.460  1.00  0.00           N  
ATOM   2392  CA  ALA A 156     -51.838  17.332  49.798  1.00  0.00           C  
ATOM   2393  C   ALA A 156     -51.214  17.074  48.438  1.00  0.00           C  
ATOM   2394  O   ALA A 156     -51.510  17.769  47.468  1.00  0.00           O  
ATOM   2395  CB  ALA A 156     -50.915  18.181  50.658  1.00  0.00           C  
ATOM   2396  H   ALA A 156     -51.682  15.852  51.332  1.00  0.00           H  
ATOM   2397  HA  ALA A 156     -52.770  17.880  49.654  1.00  0.00           H  
ATOM   2398 1HB  ALA A 156     -50.694  19.116  50.142  1.00  0.00           H  
ATOM   2399 2HB  ALA A 156     -51.401  18.399  51.610  1.00  0.00           H  
ATOM   2400 3HB  ALA A 156     -49.987  17.640  50.842  1.00  0.00           H  
ATOM   2401  N   VAL A 157     -50.339  16.079  48.328  1.00  0.00           N  
ATOM   2402  CA  VAL A 157     -49.792  15.784  47.023  1.00  0.00           C  
ATOM   2403  C   VAL A 157     -50.873  15.318  46.080  1.00  0.00           C  
ATOM   2404  O   VAL A 157     -50.935  15.752  44.930  1.00  0.00           O  
ATOM   2405  CB  VAL A 157     -48.704  14.700  47.130  1.00  0.00           C  
ATOM   2406  CG1 VAL A 157     -48.353  14.160  45.752  1.00  0.00           C  
ATOM   2407  CG2 VAL A 157     -47.472  15.268  47.816  1.00  0.00           C  
ATOM   2408  H   VAL A 157     -50.045  15.527  49.121  1.00  0.00           H  
ATOM   2409  HA  VAL A 157     -49.353  16.694  46.618  1.00  0.00           H  
ATOM   2410  HB  VAL A 157     -49.093  13.864  47.712  1.00  0.00           H  
ATOM   2411 1HG1 VAL A 157     -47.582  13.395  45.845  1.00  0.00           H  
ATOM   2412 2HG1 VAL A 157     -49.241  13.726  45.294  1.00  0.00           H  
ATOM   2413 3HG1 VAL A 157     -47.982  14.973  45.126  1.00  0.00           H  
ATOM   2414 1HG2 VAL A 157     -46.706  14.496  47.889  1.00  0.00           H  
ATOM   2415 2HG2 VAL A 157     -47.087  16.107  47.237  1.00  0.00           H  
ATOM   2416 3HG2 VAL A 157     -47.738  15.609  48.817  1.00  0.00           H  
ATOM   2417  N   LYS A 158     -51.761  14.418  46.532  1.00  0.00           N  
ATOM   2418  CA  LYS A 158     -52.824  13.941  45.661  1.00  0.00           C  
ATOM   2419  C   LYS A 158     -53.594  15.127  45.093  1.00  0.00           C  
ATOM   2420  O   LYS A 158     -53.900  15.167  43.901  1.00  0.00           O  
ATOM   2421  CB  LYS A 158     -53.766  13.000  46.414  1.00  0.00           C  
ATOM   2422  CG  LYS A 158     -54.889  12.422  45.563  1.00  0.00           C  
ATOM   2423  CD  LYS A 158     -55.749  11.458  46.367  1.00  0.00           C  
ATOM   2424  CE  LYS A 158     -56.898  10.911  45.532  1.00  0.00           C  
ATOM   2425  NZ  LYS A 158     -57.750   9.968  46.305  1.00  0.00           N1+
ATOM   2426  H   LYS A 158     -51.703  14.063  47.475  1.00  0.00           H  
ATOM   2427  HA  LYS A 158     -52.372  13.393  44.833  1.00  0.00           H  
ATOM   2428 1HB  LYS A 158     -53.195  12.168  46.827  1.00  0.00           H  
ATOM   2429 2HB  LYS A 158     -54.220  13.533  47.249  1.00  0.00           H  
ATOM   2430 1HG  LYS A 158     -55.516  13.230  45.189  1.00  0.00           H  
ATOM   2431 2HG  LYS A 158     -54.463  11.890  44.712  1.00  0.00           H  
ATOM   2432 1HD  LYS A 158     -55.137  10.625  46.716  1.00  0.00           H  
ATOM   2433 2HD  LYS A 158     -56.158  11.972  47.236  1.00  0.00           H  
ATOM   2434 1HE  LYS A 158     -57.517  11.738  45.182  1.00  0.00           H  
ATOM   2435 2HE  LYS A 158     -56.500  10.391  44.661  1.00  0.00           H  
ATOM   2436 1HZ  LYS A 158     -58.498   9.629  45.717  1.00  0.00           H  
ATOM   2437 2HZ  LYS A 158     -57.189   9.188  46.619  1.00  0.00           H  
ATOM   2438 3HZ  LYS A 158     -58.140  10.445  47.106  1.00  0.00           H  
ATOM   2439  N   ALA A 159     -53.916  16.110  45.950  1.00  0.00           N  
ATOM   2440  CA  ALA A 159     -54.639  17.286  45.500  1.00  0.00           C  
ATOM   2441  C   ALA A 159     -53.869  18.052  44.425  1.00  0.00           C  
ATOM   2442  O   ALA A 159     -54.441  18.471  43.418  1.00  0.00           O  
ATOM   2443  CB  ALA A 159     -54.941  18.195  46.683  1.00  0.00           C  
ATOM   2444  H   ALA A 159     -53.653  16.035  46.922  1.00  0.00           H  
ATOM   2445  HA  ALA A 159     -55.590  16.966  45.074  1.00  0.00           H  
ATOM   2446 1HB  ALA A 159     -55.493  19.069  46.338  1.00  0.00           H  
ATOM   2447 2HB  ALA A 159     -55.540  17.653  47.415  1.00  0.00           H  
ATOM   2448 3HB  ALA A 159     -54.008  18.514  47.144  1.00  0.00           H  
ATOM   2449  N   THR A 160     -52.550  18.252  44.613  1.00  0.00           N  
ATOM   2450  CA  THR A 160     -51.821  19.031  43.609  1.00  0.00           C  
ATOM   2451  C   THR A 160     -51.700  18.260  42.301  1.00  0.00           C  
ATOM   2452  O   THR A 160     -51.675  18.850  41.221  1.00  0.00           O  
ATOM   2453  CB  THR A 160     -50.417  19.415  44.112  1.00  0.00           C  
ATOM   2454  CG2 THR A 160     -50.516  20.276  45.362  1.00  0.00           C  
ATOM   2455  OG1 THR A 160     -49.673  18.228  44.412  1.00  0.00           O  
ATOM   2456  H   THR A 160     -52.051  17.890  45.413  1.00  0.00           H  
ATOM   2457  HA  THR A 160     -52.377  19.947  43.411  1.00  0.00           H  
ATOM   2458  HB  THR A 160     -49.892  19.972  43.336  1.00  0.00           H  
ATOM   2459  HG1 THR A 160     -50.248  17.588  44.836  1.00  0.00           H  
ATOM   2460 1HG2 THR A 160     -49.515  20.538  45.703  1.00  0.00           H  
ATOM   2461 2HG2 THR A 160     -51.073  21.186  45.135  1.00  0.00           H  
ATOM   2462 3HG2 THR A 160     -51.032  19.722  46.146  1.00  0.00           H  
ATOM   2463  N   THR A 161     -51.622  16.922  42.362  1.00  0.00           N  
ATOM   2464  CA  THR A 161     -51.524  16.112  41.154  1.00  0.00           C  
ATOM   2465  C   THR A 161     -52.800  16.283  40.347  1.00  0.00           C  
ATOM   2466  O   THR A 161     -52.748  16.428  39.121  1.00  0.00           O  
ATOM   2467  CB  THR A 161     -51.261  14.618  41.467  1.00  0.00           C  
ATOM   2468  CG2 THR A 161     -51.204  13.759  40.191  1.00  0.00           C  
ATOM   2469  OG1 THR A 161     -50.012  14.482  42.167  1.00  0.00           O  
ATOM   2470  H   THR A 161     -51.562  16.464  43.279  1.00  0.00           H  
ATOM   2471  HA  THR A 161     -50.699  16.480  40.550  1.00  0.00           H  
ATOM   2472  HB  THR A 161     -52.061  14.251  42.110  1.00  0.00           H  
ATOM   2473  HG1 THR A 161     -49.285  14.832  41.601  1.00  0.00           H  
ATOM   2474 1HG2 THR A 161     -51.020  12.721  40.461  1.00  0.00           H  
ATOM   2475 2HG2 THR A 161     -52.149  13.827  39.651  1.00  0.00           H  
ATOM   2476 3HG2 THR A 161     -50.395  14.116  39.553  1.00  0.00           H  
ATOM   2477  N   LEU A 162     -53.950  16.272  41.036  1.00  0.00           N  
ATOM   2478  CA  LEU A 162     -55.234  16.453  40.370  1.00  0.00           C  
ATOM   2479  C   LEU A 162     -55.340  17.848  39.740  1.00  0.00           C  
ATOM   2480  O   LEU A 162     -55.837  17.972  38.610  1.00  0.00           O  
ATOM   2481  CB  LEU A 162     -56.378  16.240  41.369  1.00  0.00           C  
ATOM   2482  CG  LEU A 162     -56.565  14.803  41.870  1.00  0.00           C  
ATOM   2483  CD1 LEU A 162     -57.463  14.807  43.100  1.00  0.00           C  
ATOM   2484  CD2 LEU A 162     -57.162  13.951  40.760  1.00  0.00           C  
ATOM   2485  H   LEU A 162     -53.923  16.076  42.044  1.00  0.00           H  
ATOM   2486  HA  LEU A 162     -55.321  15.710  39.583  1.00  0.00           H  
ATOM   2487 1HB  LEU A 162     -56.203  16.874  42.237  1.00  0.00           H  
ATOM   2488 2HB  LEU A 162     -57.311  16.552  40.898  1.00  0.00           H  
ATOM   2489  HG  LEU A 162     -55.599  14.392  42.164  1.00  0.00           H  
ATOM   2490 1HD1 LEU A 162     -57.596  13.786  43.458  1.00  0.00           H  
ATOM   2491 2HD1 LEU A 162     -57.002  15.407  43.885  1.00  0.00           H  
ATOM   2492 3HD1 LEU A 162     -58.433  15.230  42.841  1.00  0.00           H  
ATOM   2493 1HD2 LEU A 162     -57.295  12.929  41.116  1.00  0.00           H  
ATOM   2494 2HD2 LEU A 162     -58.129  14.361  40.467  1.00  0.00           H  
ATOM   2495 3HD2 LEU A 162     -56.491  13.951  39.901  1.00  0.00           H  
ATOM   2496  N   ALA A 163     -54.836  18.893  40.421  1.00  0.00           N  
ATOM   2497  CA  ALA A 163     -54.867  20.225  39.822  1.00  0.00           C  
ATOM   2498  C   ALA A 163     -53.962  20.294  38.594  1.00  0.00           C  
ATOM   2499  O   ALA A 163     -54.332  20.909  37.593  1.00  0.00           O  
ATOM   2500  CB  ALA A 163     -54.458  21.277  40.843  1.00  0.00           C  
ATOM   2501  H   ALA A 163     -54.495  18.753  41.380  1.00  0.00           H  
ATOM   2502  HA  ALA A 163     -55.886  20.424  39.494  1.00  0.00           H  
ATOM   2503 1HB  ALA A 163     -54.486  22.263  40.381  1.00  0.00           H  
ATOM   2504 2HB  ALA A 163     -55.148  21.251  41.687  1.00  0.00           H  
ATOM   2505 3HB  ALA A 163     -53.449  21.069  41.193  1.00  0.00           H  
ATOM   2506  N   VAL A 164     -52.804  19.625  38.645  1.00  0.00           N  
ATOM   2507  CA  VAL A 164     -51.912  19.611  37.499  1.00  0.00           C  
ATOM   2508  C   VAL A 164     -52.567  18.897  36.336  1.00  0.00           C  
ATOM   2509  O   VAL A 164     -52.440  19.363  35.202  1.00  0.00           O  
ATOM   2510  CB  VAL A 164     -50.549  18.970  37.835  1.00  0.00           C  
ATOM   2511  CG1 VAL A 164     -49.740  18.713  36.545  1.00  0.00           C  
ATOM   2512  CG2 VAL A 164     -49.780  19.943  38.727  1.00  0.00           C  
ATOM   2513  H   VAL A 164     -52.530  19.180  39.524  1.00  0.00           H  
ATOM   2514  HA  VAL A 164     -51.719  20.637  37.206  1.00  0.00           H  
ATOM   2515  HB  VAL A 164     -50.695  18.022  38.354  1.00  0.00           H  
ATOM   2516 1HG1 VAL A 164     -48.775  18.289  36.805  1.00  0.00           H  
ATOM   2517 2HG1 VAL A 164     -50.268  18.013  35.898  1.00  0.00           H  
ATOM   2518 3HG1 VAL A 164     -49.599  19.631  36.011  1.00  0.00           H  
ATOM   2519 1HG2 VAL A 164     -48.819  19.538  38.979  1.00  0.00           H  
ATOM   2520 2HG2 VAL A 164     -49.642  20.868  38.209  1.00  0.00           H  
ATOM   2521 3HG2 VAL A 164     -50.332  20.129  39.635  1.00  0.00           H  
ATOM   2522  N   LYS A 165     -53.241  17.772  36.587  1.00  0.00           N  
ATOM   2523  CA  LYS A 165     -53.927  17.052  35.528  1.00  0.00           C  
ATOM   2524  C   LYS A 165     -54.946  17.951  34.827  1.00  0.00           C  
ATOM   2525  O   LYS A 165     -55.001  17.963  33.591  1.00  0.00           O  
ATOM   2526  CB  LYS A 165     -54.622  15.810  36.089  1.00  0.00           C  
ATOM   2527  CG  LYS A 165     -55.350  14.946  35.052  1.00  0.00           C  
ATOM   2528  CD  LYS A 165     -55.955  13.698  35.704  1.00  0.00           C  
ATOM   2529  CE  LYS A 165     -56.728  12.855  34.697  1.00  0.00           C  
ATOM   2530  NZ  LYS A 165     -57.305  11.628  35.323  1.00  0.00           N1+
ATOM   2531  H   LYS A 165     -53.250  17.396  37.542  1.00  0.00           H  
ATOM   2532  HA  LYS A 165     -53.189  16.738  34.792  1.00  0.00           H  
ATOM   2533 1HB  LYS A 165     -53.889  15.187  36.604  1.00  0.00           H  
ATOM   2534 2HB  LYS A 165     -55.354  16.120  36.833  1.00  0.00           H  
ATOM   2535 1HG  LYS A 165     -56.151  15.527  34.587  1.00  0.00           H  
ATOM   2536 2HG  LYS A 165     -54.649  14.641  34.276  1.00  0.00           H  
ATOM   2537 1HD  LYS A 165     -55.155  13.081  36.129  1.00  0.00           H  
ATOM   2538 2HD  LYS A 165     -56.625  13.996  36.510  1.00  0.00           H  
ATOM   2539 1HE  LYS A 165     -57.534  13.450  34.274  1.00  0.00           H  
ATOM   2540 2HE  LYS A 165     -56.051  12.551  33.898  1.00  0.00           H  
ATOM   2541 1HZ  LYS A 165     -57.796  11.088  34.629  1.00  0.00           H  
ATOM   2542 2HZ  LYS A 165     -56.531  11.055  35.713  1.00  0.00           H  
ATOM   2543 3HZ  LYS A 165     -57.937  11.879  36.063  1.00  0.00           H  
ATOM   2544  N   ALA A 166     -55.720  18.732  35.598  1.00  0.00           N  
ATOM   2545  CA  ALA A 166     -56.698  19.632  34.992  1.00  0.00           C  
ATOM   2546  C   ALA A 166     -56.026  20.781  34.243  1.00  0.00           C  
ATOM   2547  O   ALA A 166     -56.459  21.133  33.136  1.00  0.00           O  
ATOM   2548  CB  ALA A 166     -57.638  20.176  36.056  1.00  0.00           C  
ATOM   2549  H   ALA A 166     -55.664  18.637  36.620  1.00  0.00           H  
ATOM   2550  HA  ALA A 166     -57.276  19.056  34.272  1.00  0.00           H  
ATOM   2551 1HB  ALA A 166     -58.368  20.841  35.592  1.00  0.00           H  
ATOM   2552 2HB  ALA A 166     -58.159  19.348  36.541  1.00  0.00           H  
ATOM   2553 3HB  ALA A 166     -57.067  20.730  36.800  1.00  0.00           H  
ATOM   2554  N   GLU A 167     -54.943  21.341  34.788  1.00  0.00           N  
ATOM   2555  CA  GLU A 167     -54.287  22.417  34.074  1.00  0.00           C  
ATOM   2556  C   GLU A 167     -53.687  21.880  32.787  1.00  0.00           C  
ATOM   2557  O   GLU A 167     -53.751  22.549  31.753  1.00  0.00           O  
ATOM   2558  CB  GLU A 167     -53.202  23.062  34.939  1.00  0.00           C  
ATOM   2559  CG  GLU A 167     -53.732  23.852  36.128  1.00  0.00           C  
ATOM   2560  CD  GLU A 167     -54.575  25.028  35.720  1.00  0.00           C  
ATOM   2561  OE1 GLU A 167     -54.055  25.918  35.091  1.00  0.00           O  
ATOM   2562  OE2 GLU A 167     -55.742  25.034  36.036  1.00  0.00           O1-
ATOM   2563  H   GLU A 167     -54.617  21.058  35.717  1.00  0.00           H  
ATOM   2564  HA  GLU A 167     -55.031  23.165  33.813  1.00  0.00           H  
ATOM   2565 1HB  GLU A 167     -52.535  22.289  35.321  1.00  0.00           H  
ATOM   2566 2HB  GLU A 167     -52.604  23.737  34.328  1.00  0.00           H  
ATOM   2567 1HG  GLU A 167     -54.330  23.190  36.753  1.00  0.00           H  
ATOM   2568 2HG  GLU A 167     -52.889  24.203  36.720  1.00  0.00           H  
ATOM   2569  N   PHE A 168     -53.151  20.656  32.824  1.00  0.00           N  
ATOM   2570  CA  PHE A 168     -52.593  20.065  31.630  1.00  0.00           C  
ATOM   2571  C   PHE A 168     -53.675  19.835  30.600  1.00  0.00           C  
ATOM   2572  O   PHE A 168     -53.467  20.102  29.420  1.00  0.00           O  
ATOM   2573  CB  PHE A 168     -51.820  18.785  31.869  1.00  0.00           C  
ATOM   2574  CG  PHE A 168     -51.281  18.321  30.560  1.00  0.00           C  
ATOM   2575  CD1 PHE A 168     -50.259  19.033  29.942  1.00  0.00           C  
ATOM   2576  CD2 PHE A 168     -51.797  17.211  29.920  1.00  0.00           C  
ATOM   2577  CE1 PHE A 168     -49.784  18.651  28.719  1.00  0.00           C  
ATOM   2578  CE2 PHE A 168     -51.308  16.821  28.704  1.00  0.00           C  
ATOM   2579  CZ  PHE A 168     -50.303  17.544  28.100  1.00  0.00           C  
ATOM   2580  H   PHE A 168     -53.092  20.151  33.708  1.00  0.00           H  
ATOM   2581  HA  PHE A 168     -51.893  20.771  31.215  1.00  0.00           H  
ATOM   2582 1HB  PHE A 168     -50.999  18.957  32.563  1.00  0.00           H  
ATOM   2583 2HB  PHE A 168     -52.475  18.018  32.289  1.00  0.00           H  
ATOM   2584  HD1 PHE A 168     -49.844  19.915  30.430  1.00  0.00           H  
ATOM   2585  HD2 PHE A 168     -52.603  16.647  30.393  1.00  0.00           H  
ATOM   2586  HE1 PHE A 168     -48.991  19.226  28.240  1.00  0.00           H  
ATOM   2587  HE2 PHE A 168     -51.723  15.952  28.217  1.00  0.00           H  
ATOM   2588  HZ  PHE A 168     -49.922  17.237  27.126  1.00  0.00           H  
ATOM   2589  N   ALA A 169     -54.838  19.318  31.009  1.00  0.00           N  
ATOM   2590  CA  ALA A 169     -55.897  19.106  30.038  1.00  0.00           C  
ATOM   2591  C   ALA A 169     -56.180  20.415  29.299  1.00  0.00           C  
ATOM   2592  O   ALA A 169     -56.305  20.413  28.068  1.00  0.00           O  
ATOM   2593  CB  ALA A 169     -57.153  18.581  30.716  1.00  0.00           C  
ATOM   2594  H   ALA A 169     -54.973  19.045  31.988  1.00  0.00           H  
ATOM   2595  HA  ALA A 169     -55.569  18.355  29.321  1.00  0.00           H  
ATOM   2596 1HB  ALA A 169     -57.937  18.439  29.973  1.00  0.00           H  
ATOM   2597 2HB  ALA A 169     -56.935  17.631  31.202  1.00  0.00           H  
ATOM   2598 3HB  ALA A 169     -57.490  19.299  31.463  1.00  0.00           H  
ATOM   2599  N   ALA A 170     -56.270  21.540  30.033  1.00  0.00           N  
ATOM   2600  CA  ALA A 170     -56.509  22.828  29.387  1.00  0.00           C  
ATOM   2601  C   ALA A 170     -55.366  23.194  28.425  1.00  0.00           C  
ATOM   2602  O   ALA A 170     -55.615  23.697  27.322  1.00  0.00           O  
ATOM   2603  CB  ALA A 170     -56.690  23.916  30.435  1.00  0.00           C  
ATOM   2604  H   ALA A 170     -56.203  21.467  31.057  1.00  0.00           H  
ATOM   2605  HA  ALA A 170     -57.423  22.749  28.800  1.00  0.00           H  
ATOM   2606 1HB  ALA A 170     -56.874  24.870  29.942  1.00  0.00           H  
ATOM   2607 2HB  ALA A 170     -57.539  23.669  31.075  1.00  0.00           H  
ATOM   2608 3HB  ALA A 170     -55.789  23.989  31.043  1.00  0.00           H  
ATOM   2609  N   ILE A 171     -54.119  22.886  28.815  1.00  0.00           N  
ATOM   2610  CA  ILE A 171     -52.959  23.152  27.973  1.00  0.00           C  
ATOM   2611  C   ILE A 171     -53.020  22.337  26.691  1.00  0.00           C  
ATOM   2612  O   ILE A 171     -52.773  22.874  25.610  1.00  0.00           O  
ATOM   2613  CB  ILE A 171     -51.631  22.839  28.722  1.00  0.00           C  
ATOM   2614  CG1 ILE A 171     -51.415  23.880  29.856  1.00  0.00           C  
ATOM   2615  CG2 ILE A 171     -50.459  22.808  27.757  1.00  0.00           C  
ATOM   2616  CD1 ILE A 171     -50.327  23.517  30.860  1.00  0.00           C  
ATOM   2617  H   ILE A 171     -53.990  22.529  29.767  1.00  0.00           H  
ATOM   2618  HA  ILE A 171     -52.964  24.207  27.708  1.00  0.00           H  
ATOM   2619  HB  ILE A 171     -51.713  21.869  29.182  1.00  0.00           H  
ATOM   2620 1HG1 ILE A 171     -51.161  24.837  29.407  1.00  0.00           H  
ATOM   2621 2HG1 ILE A 171     -52.347  23.998  30.392  1.00  0.00           H  
ATOM   2622 1HG2 ILE A 171     -49.541  22.576  28.277  1.00  0.00           H  
ATOM   2623 2HG2 ILE A 171     -50.604  22.065  26.981  1.00  0.00           H  
ATOM   2624 3HG2 ILE A 171     -50.388  23.772  27.326  1.00  0.00           H  
ATOM   2625 1HD1 ILE A 171     -50.271  24.288  31.606  1.00  0.00           H  
ATOM   2626 2HD1 ILE A 171     -50.561  22.583  31.344  1.00  0.00           H  
ATOM   2627 3HD1 ILE A 171     -49.374  23.435  30.362  1.00  0.00           H  
ATOM   2628  N   GLN A 172     -53.358  21.054  26.801  1.00  0.00           N  
ATOM   2629  CA  GLN A 172     -53.422  20.190  25.636  1.00  0.00           C  
ATOM   2630  C   GLN A 172     -54.514  20.650  24.675  1.00  0.00           C  
ATOM   2631  O   GLN A 172     -54.335  20.551  23.452  1.00  0.00           O  
ATOM   2632  CB  GLN A 172     -53.669  18.739  26.060  1.00  0.00           C  
ATOM   2633  CG  GLN A 172     -53.632  17.741  24.916  1.00  0.00           C  
ATOM   2634  CD  GLN A 172     -52.268  17.666  24.257  1.00  0.00           C  
ATOM   2635  NE2 GLN A 172     -52.241  17.795  22.935  1.00  0.00           N  
ATOM   2636  OE1 GLN A 172     -51.249  17.491  24.931  1.00  0.00           O  
ATOM   2637  H   GLN A 172     -53.525  20.676  27.733  1.00  0.00           H  
ATOM   2638  HA  GLN A 172     -52.471  20.251  25.122  1.00  0.00           H  
ATOM   2639 1HB  GLN A 172     -52.918  18.441  26.792  1.00  0.00           H  
ATOM   2640 2HB  GLN A 172     -54.643  18.663  26.543  1.00  0.00           H  
ATOM   2641 1HG  GLN A 172     -53.882  16.753  25.300  1.00  0.00           H  
ATOM   2642 2HG  GLN A 172     -54.359  18.043  24.161  1.00  0.00           H  
ATOM   2643 1HE2 GLN A 172     -51.368  17.754  22.447  1.00  0.00           H  
ATOM   2644 2HE2 GLN A 172     -53.091  17.935  22.429  1.00  0.00           H  
ATOM   2645  N   GLU A 173     -55.639  21.165  25.198  1.00  0.00           N  
ATOM   2646  CA  GLU A 173     -56.693  21.651  24.311  1.00  0.00           C  
ATOM   2647  C   GLU A 173     -56.190  22.861  23.525  1.00  0.00           C  
ATOM   2648  O   GLU A 173     -56.451  22.970  22.319  1.00  0.00           O  
ATOM   2649  CB  GLU A 173     -57.961  22.023  25.094  1.00  0.00           C  
ATOM   2650  CG  GLU A 173     -58.753  20.836  25.676  1.00  0.00           C  
ATOM   2651  CD  GLU A 173     -59.325  19.940  24.610  1.00  0.00           C  
ATOM   2652  OE1 GLU A 173     -59.881  20.449  23.671  1.00  0.00           O  
ATOM   2653  OE2 GLU A 173     -59.197  18.733  24.722  1.00  0.00           O1-
ATOM   2654  H   GLU A 173     -55.778  21.149  26.217  1.00  0.00           H  
ATOM   2655  HA  GLU A 173     -56.942  20.865  23.604  1.00  0.00           H  
ATOM   2656 1HB  GLU A 173     -57.683  22.668  25.928  1.00  0.00           H  
ATOM   2657 2HB  GLU A 173     -58.628  22.594  24.451  1.00  0.00           H  
ATOM   2658 1HG  GLU A 173     -58.087  20.246  26.300  1.00  0.00           H  
ATOM   2659 2HG  GLU A 173     -59.554  21.216  26.307  1.00  0.00           H  
ATOM   2660  N   GLU A 174     -55.397  23.727  24.176  1.00  0.00           N  
ATOM   2661  CA  GLU A 174     -54.849  24.883  23.478  1.00  0.00           C  
ATOM   2662  C   GLU A 174     -53.825  24.424  22.427  1.00  0.00           C  
ATOM   2663  O   GLU A 174     -53.749  25.013  21.345  1.00  0.00           O  
ATOM   2664  CB  GLU A 174     -54.238  25.875  24.462  1.00  0.00           C  
ATOM   2665  CG  GLU A 174     -55.258  26.582  25.356  1.00  0.00           C  
ATOM   2666  CD  GLU A 174     -56.257  27.410  24.589  1.00  0.00           C  
ATOM   2667  OE1 GLU A 174     -55.862  28.250  23.827  1.00  0.00           O  
ATOM   2668  OE2 GLU A 174     -57.436  27.155  24.740  1.00  0.00           O1-
ATOM   2669  H   GLU A 174     -55.270  23.617  25.190  1.00  0.00           H  
ATOM   2670  HA  GLU A 174     -55.660  25.386  22.960  1.00  0.00           H  
ATOM   2671 1HB  GLU A 174     -53.545  25.348  25.105  1.00  0.00           H  
ATOM   2672 2HB  GLU A 174     -53.692  26.634  23.918  1.00  0.00           H  
ATOM   2673 1HG  GLU A 174     -55.798  25.834  25.925  1.00  0.00           H  
ATOM   2674 2HG  GLU A 174     -54.722  27.218  26.061  1.00  0.00           H  
ATOM   2675  N   ILE A 175     -53.080  23.345  22.712  1.00  0.00           N  
ATOM   2676  CA  ILE A 175     -52.107  22.844  21.740  1.00  0.00           C  
ATOM   2677  C   ILE A 175     -52.851  22.367  20.492  1.00  0.00           C  
ATOM   2678  O   ILE A 175     -52.392  22.621  19.370  1.00  0.00           O  
ATOM   2679  CB  ILE A 175     -51.225  21.693  22.298  1.00  0.00           C  
ATOM   2680  CG1 ILE A 175     -50.291  22.272  23.401  1.00  0.00           C  
ATOM   2681  CG2 ILE A 175     -50.426  21.007  21.136  1.00  0.00           C  
ATOM   2682  CD1 ILE A 175     -49.523  21.276  24.236  1.00  0.00           C  
ATOM   2683  H   ILE A 175     -53.149  22.947  23.655  1.00  0.00           H  
ATOM   2684  HA  ILE A 175     -51.452  23.657  21.453  1.00  0.00           H  
ATOM   2685  HB  ILE A 175     -51.858  20.955  22.773  1.00  0.00           H  
ATOM   2686 1HG1 ILE A 175     -49.597  22.955  22.948  1.00  0.00           H  
ATOM   2687 2HG1 ILE A 175     -50.905  22.816  24.083  1.00  0.00           H  
ATOM   2688 1HG2 ILE A 175     -49.823  20.204  21.533  1.00  0.00           H  
ATOM   2689 2HG2 ILE A 175     -51.108  20.590  20.396  1.00  0.00           H  
ATOM   2690 3HG2 ILE A 175     -49.785  21.736  20.651  1.00  0.00           H  
ATOM   2691 1HD1 ILE A 175     -48.938  21.818  24.983  1.00  0.00           H  
ATOM   2692 2HD1 ILE A 175     -50.208  20.597  24.739  1.00  0.00           H  
ATOM   2693 3HD1 ILE A 175     -48.862  20.718  23.616  1.00  0.00           H  
ATOM   2694  N   LYS A 176     -53.962  21.641  20.671  1.00  0.00           N  
ATOM   2695  CA  LYS A 176     -54.744  21.181  19.524  1.00  0.00           C  
ATOM   2696  C   LYS A 176     -55.260  22.363  18.694  1.00  0.00           C  
ATOM   2697  O   LYS A 176     -55.270  22.298  17.459  1.00  0.00           O  
ATOM   2698  CB  LYS A 176     -55.910  20.302  19.976  1.00  0.00           C  
ATOM   2699  CG  LYS A 176     -55.485  18.917  20.484  1.00  0.00           C  
ATOM   2700  CD  LYS A 176     -56.689  17.984  20.727  1.00  0.00           C  
ATOM   2701  CE  LYS A 176     -57.439  18.368  21.997  1.00  0.00           C  
ATOM   2702  NZ  LYS A 176     -58.520  17.400  22.346  1.00  0.00           N1+
ATOM   2703  H   LYS A 176     -54.242  21.397  21.628  1.00  0.00           H  
ATOM   2704  HA  LYS A 176     -54.095  20.585  18.885  1.00  0.00           H  
ATOM   2705 1HB  LYS A 176     -56.439  20.815  20.779  1.00  0.00           H  
ATOM   2706 2HB  LYS A 176     -56.608  20.171  19.151  1.00  0.00           H  
ATOM   2707 1HG  LYS A 176     -54.819  18.458  19.750  1.00  0.00           H  
ATOM   2708 2HG  LYS A 176     -54.934  19.037  21.416  1.00  0.00           H  
ATOM   2709 1HD  LYS A 176     -57.375  18.039  19.882  1.00  0.00           H  
ATOM   2710 2HD  LYS A 176     -56.336  16.959  20.824  1.00  0.00           H  
ATOM   2711 1HE  LYS A 176     -56.727  18.414  22.824  1.00  0.00           H  
ATOM   2712 2HE  LYS A 176     -57.892  19.348  21.869  1.00  0.00           H  
ATOM   2713 1HZ  LYS A 176     -58.950  17.751  23.222  1.00  0.00           H  
ATOM   2714 2HZ  LYS A 176     -59.209  17.362  21.616  1.00  0.00           H  
ATOM   2715 3HZ  LYS A 176     -58.138  16.485  22.502  1.00  0.00           H  
ATOM   2716  N   LYS A 177     -55.676  23.450  19.356  1.00  0.00           N  
ATOM   2717  CA  LYS A 177     -56.136  24.622  18.611  1.00  0.00           C  
ATOM   2718  C   LYS A 177     -54.994  25.195  17.764  1.00  0.00           C  
ATOM   2719  O   LYS A 177     -55.214  25.609  16.619  1.00  0.00           O  
ATOM   2720  CB  LYS A 177     -56.640  25.715  19.555  1.00  0.00           C  
ATOM   2721  CG  LYS A 177     -57.951  25.425  20.274  1.00  0.00           C  
ATOM   2722  CD  LYS A 177     -58.273  26.571  21.240  1.00  0.00           C  
ATOM   2723  CE  LYS A 177     -59.530  26.323  22.051  1.00  0.00           C  
ATOM   2724  NZ  LYS A 177     -59.727  27.395  23.076  1.00  0.00           N1+
ATOM   2725  H   LYS A 177     -55.726  23.422  20.380  1.00  0.00           H  
ATOM   2726  HA  LYS A 177     -56.940  24.320  17.940  1.00  0.00           H  
ATOM   2727 1HB  LYS A 177     -55.888  25.905  20.315  1.00  0.00           H  
ATOM   2728 2HB  LYS A 177     -56.768  26.639  18.992  1.00  0.00           H  
ATOM   2729 1HG  LYS A 177     -58.752  25.319  19.545  1.00  0.00           H  
ATOM   2730 2HG  LYS A 177     -57.860  24.494  20.832  1.00  0.00           H  
ATOM   2731 1HD  LYS A 177     -57.441  26.707  21.933  1.00  0.00           H  
ATOM   2732 2HD  LYS A 177     -58.398  27.493  20.678  1.00  0.00           H  
ATOM   2733 1HE  LYS A 177     -60.392  26.303  21.388  1.00  0.00           H  
ATOM   2734 2HE  LYS A 177     -59.448  25.359  22.559  1.00  0.00           H  
ATOM   2735 1HZ  LYS A 177     -60.556  27.213  23.614  1.00  0.00           H  
ATOM   2736 2HZ  LYS A 177     -58.896  27.390  23.709  1.00  0.00           H  
ATOM   2737 3HZ  LYS A 177     -59.803  28.292  22.632  1.00  0.00           H  
ATOM   2738  N   LEU A 178     -53.772  25.210  18.321  1.00  0.00           N  
ATOM   2739  CA  LEU A 178     -52.631  25.741  17.583  1.00  0.00           C  
ATOM   2740  C   LEU A 178     -52.331  24.854  16.376  1.00  0.00           C  
ATOM   2741  O   LEU A 178     -51.970  25.366  15.315  1.00  0.00           O  
ATOM   2742  CB  LEU A 178     -51.379  25.829  18.468  1.00  0.00           C  
ATOM   2743  CG  LEU A 178     -51.425  26.820  19.672  1.00  0.00           C  
ATOM   2744  CD1 LEU A 178     -50.189  26.663  20.445  1.00  0.00           C  
ATOM   2745  CD2 LEU A 178     -51.537  28.228  19.247  1.00  0.00           C  
ATOM   2746  H   LEU A 178     -53.673  24.918  19.300  1.00  0.00           H  
ATOM   2747  HA  LEU A 178     -52.891  26.729  17.215  1.00  0.00           H  
ATOM   2748 1HB  LEU A 178     -51.186  24.837  18.875  1.00  0.00           H  
ATOM   2749 2HB  LEU A 178     -50.533  26.107  17.842  1.00  0.00           H  
ATOM   2750  HG  LEU A 178     -52.268  26.569  20.299  1.00  0.00           H  
ATOM   2751 1HD1 LEU A 178     -50.211  27.326  21.299  1.00  0.00           H  
ATOM   2752 2HD1 LEU A 178     -50.092  25.637  20.775  1.00  0.00           H  
ATOM   2753 3HD1 LEU A 178     -49.363  26.928  19.806  1.00  0.00           H  
ATOM   2754 1HD2 LEU A 178     -51.563  28.851  20.125  1.00  0.00           H  
ATOM   2755 2HD2 LEU A 178     -50.674  28.470  18.652  1.00  0.00           H  
ATOM   2756 3HD2 LEU A 178     -52.447  28.386  18.676  1.00  0.00           H  
ATOM   2757  N   GLU A 179     -52.494  23.527  16.527  1.00  0.00           N  
ATOM   2758  CA  GLU A 179     -52.275  22.602  15.413  1.00  0.00           C  
ATOM   2759  C   GLU A 179     -53.202  22.930  14.249  1.00  0.00           C  
ATOM   2760  O   GLU A 179     -52.761  22.957  13.092  1.00  0.00           O  
ATOM   2761  CB  GLU A 179     -52.522  21.149  15.837  1.00  0.00           C  
ATOM   2762  CG  GLU A 179     -52.327  20.111  14.715  1.00  0.00           C  
ATOM   2763  CD  GLU A 179     -52.586  18.693  15.166  1.00  0.00           C  
ATOM   2764  OE1 GLU A 179     -52.797  18.492  16.346  1.00  0.00           O  
ATOM   2765  OE2 GLU A 179     -52.575  17.812  14.338  1.00  0.00           O1-
ATOM   2766  H   GLU A 179     -52.718  23.168  17.464  1.00  0.00           H  
ATOM   2767  HA  GLU A 179     -51.245  22.701  15.077  1.00  0.00           H  
ATOM   2768 1HB  GLU A 179     -51.866  20.894  16.670  1.00  0.00           H  
ATOM   2769 2HB  GLU A 179     -53.541  21.044  16.190  1.00  0.00           H  
ATOM   2770 1HG  GLU A 179     -53.017  20.340  13.906  1.00  0.00           H  
ATOM   2771 2HG  GLU A 179     -51.312  20.191  14.327  1.00  0.00           H  
ATOM   2772  N   GLU A 180     -54.480  23.198  14.542  1.00  0.00           N  
ATOM   2773  CA  GLU A 180     -55.413  23.525  13.466  1.00  0.00           C  
ATOM   2774  C   GLU A 180     -55.025  24.828  12.776  1.00  0.00           C  
ATOM   2775  O   GLU A 180     -55.079  24.929  11.542  1.00  0.00           O  
ATOM   2776  CB  GLU A 180     -56.845  23.648  13.990  1.00  0.00           C  
ATOM   2777  CG  GLU A 180     -57.489  22.342  14.432  1.00  0.00           C  
ATOM   2778  CD  GLU A 180     -58.905  22.536  14.938  1.00  0.00           C  
ATOM   2779  OE1 GLU A 180     -59.303  23.666  15.109  1.00  0.00           O  
ATOM   2780  OE2 GLU A 180     -59.588  21.558  15.136  1.00  0.00           O1-
ATOM   2781  H   GLU A 180     -54.799  23.101  15.517  1.00  0.00           H  
ATOM   2782  HA  GLU A 180     -55.377  22.726  12.728  1.00  0.00           H  
ATOM   2783 1HB  GLU A 180     -56.851  24.327  14.846  1.00  0.00           H  
ATOM   2784 2HB  GLU A 180     -57.473  24.091  13.219  1.00  0.00           H  
ATOM   2785 1HG  GLU A 180     -57.499  21.649  13.593  1.00  0.00           H  
ATOM   2786 2HG  GLU A 180     -56.879  21.905  15.224  1.00  0.00           H  
ATOM   2787  N   GLU A 181     -54.578  25.812  13.559  1.00  0.00           N  
ATOM   2788  CA  GLU A 181     -54.191  27.078  12.971  1.00  0.00           C  
ATOM   2789  C   GLU A 181     -52.926  26.918  12.136  1.00  0.00           C  
ATOM   2790  O   GLU A 181     -52.780  27.584  11.109  1.00  0.00           O  
ATOM   2791  CB  GLU A 181     -53.972  28.129  14.061  1.00  0.00           C  
ATOM   2792  CG  GLU A 181     -55.242  28.565  14.779  1.00  0.00           C  
ATOM   2793  CD  GLU A 181     -56.235  29.228  13.864  1.00  0.00           C  
ATOM   2794  OE1 GLU A 181     -55.817  29.965  13.004  1.00  0.00           O  
ATOM   2795  OE2 GLU A 181     -57.409  28.996  14.027  1.00  0.00           O1-
ATOM   2796  H   GLU A 181     -54.595  25.690  14.579  1.00  0.00           H  
ATOM   2797  HA  GLU A 181     -54.988  27.414  12.318  1.00  0.00           H  
ATOM   2798 1HB  GLU A 181     -53.282  27.739  14.811  1.00  0.00           H  
ATOM   2799 2HB  GLU A 181     -53.514  29.017  13.624  1.00  0.00           H  
ATOM   2800 1HG  GLU A 181     -55.711  27.689  15.229  1.00  0.00           H  
ATOM   2801 2HG  GLU A 181     -54.976  29.253  15.581  1.00  0.00           H  
ATOM   2802  N   ALA A 182     -52.006  26.040  12.568  1.00  0.00           N  
ATOM   2803  CA  ALA A 182     -50.770  25.791  11.833  1.00  0.00           C  
ATOM   2804  C   ALA A 182     -51.064  25.211  10.458  1.00  0.00           C  
ATOM   2805  O   ALA A 182     -50.432  25.607   9.465  1.00  0.00           O  
ATOM   2806  CB  ALA A 182     -49.898  24.825  12.615  1.00  0.00           C  
ATOM   2807  H   ALA A 182     -52.155  25.582  13.472  1.00  0.00           H  
ATOM   2808  HA  ALA A 182     -50.252  26.734  11.696  1.00  0.00           H  
ATOM   2809 1HB  ALA A 182     -48.962  24.643  12.085  1.00  0.00           H  
ATOM   2810 2HB  ALA A 182     -49.693  25.247  13.590  1.00  0.00           H  
ATOM   2811 3HB  ALA A 182     -50.425  23.883  12.743  1.00  0.00           H  
ATOM   2812  N   LYS A 183     -52.055  24.311  10.401  1.00  0.00           N  
ATOM   2813  CA  LYS A 183     -52.469  23.700   9.147  1.00  0.00           C  
ATOM   2814  C   LYS A 183     -53.079  24.748   8.223  1.00  0.00           C  
ATOM   2815  O   LYS A 183     -52.880  24.717   7.014  1.00  0.00           O  
ATOM   2816  CB  LYS A 183     -53.427  22.542   9.415  1.00  0.00           C  
ATOM   2817  CG  LYS A 183     -52.733  21.324  10.040  1.00  0.00           C  
ATOM   2818  CD  LYS A 183     -53.712  20.200  10.380  1.00  0.00           C  
ATOM   2819  CE  LYS A 183     -52.973  18.984  10.962  1.00  0.00           C  
ATOM   2820  NZ  LYS A 183     -53.908  17.903  11.404  1.00  0.00           N1+
ATOM   2821  H   LYS A 183     -52.477  23.996  11.286  1.00  0.00           H  
ATOM   2822  HA  LYS A 183     -51.584  23.299   8.654  1.00  0.00           H  
ATOM   2823 1HB  LYS A 183     -54.214  22.875  10.093  1.00  0.00           H  
ATOM   2824 2HB  LYS A 183     -53.897  22.239   8.480  1.00  0.00           H  
ATOM   2825 1HG  LYS A 183     -51.981  20.948   9.347  1.00  0.00           H  
ATOM   2826 2HG  LYS A 183     -52.227  21.632  10.955  1.00  0.00           H  
ATOM   2827 1HD  LYS A 183     -54.426  20.563  11.121  1.00  0.00           H  
ATOM   2828 2HD  LYS A 183     -54.256  19.897   9.485  1.00  0.00           H  
ATOM   2829 1HE  LYS A 183     -52.309  18.579  10.201  1.00  0.00           H  
ATOM   2830 2HE  LYS A 183     -52.377  19.300  11.816  1.00  0.00           H  
ATOM   2831 1HZ  LYS A 183     -53.372  17.124  11.779  1.00  0.00           H  
ATOM   2832 2HZ  LYS A 183     -54.515  18.263  12.131  1.00  0.00           H  
ATOM   2833 3HZ  LYS A 183     -54.461  17.585  10.625  1.00  0.00           H  
ATOM   2834  N   LYS A 184     -53.829  25.685   8.791  1.00  0.00           N  
ATOM   2835  CA  LYS A 184     -54.361  26.769   7.980  1.00  0.00           C  
ATOM   2836  C   LYS A 184     -53.247  27.740   7.552  1.00  0.00           C  
ATOM   2837  O   LYS A 184     -53.236  28.228   6.419  1.00  0.00           O  
ATOM   2838  CB  LYS A 184     -55.454  27.515   8.745  1.00  0.00           C  
ATOM   2839  CG  LYS A 184     -56.737  26.720   8.946  1.00  0.00           C  
ATOM   2840  CD  LYS A 184     -57.847  27.594   9.516  1.00  0.00           C  
ATOM   2841  CE  LYS A 184     -57.578  27.952  10.970  1.00  0.00           C  
ATOM   2842  NZ  LYS A 184     -58.714  28.695  11.577  1.00  0.00           N1+
ATOM   2843  H   LYS A 184     -54.048  25.610   9.790  1.00  0.00           H  
ATOM   2844  HA  LYS A 184     -54.793  26.343   7.075  1.00  0.00           H  
ATOM   2845 1HB  LYS A 184     -55.080  27.802   9.729  1.00  0.00           H  
ATOM   2846 2HB  LYS A 184     -55.710  28.431   8.213  1.00  0.00           H  
ATOM   2847 1HG  LYS A 184     -57.065  26.309   7.989  1.00  0.00           H  
ATOM   2848 2HG  LYS A 184     -56.551  25.894   9.631  1.00  0.00           H  
ATOM   2849 1HD  LYS A 184     -57.922  28.512   8.931  1.00  0.00           H  
ATOM   2850 2HD  LYS A 184     -58.796  27.063   9.450  1.00  0.00           H  
ATOM   2851 1HE  LYS A 184     -57.408  27.040  11.543  1.00  0.00           H  
ATOM   2852 2HE  LYS A 184     -56.682  28.567  11.034  1.00  0.00           H  
ATOM   2853 1HZ  LYS A 184     -58.499  28.915  12.540  1.00  0.00           H  
ATOM   2854 2HZ  LYS A 184     -58.869  29.552  11.065  1.00  0.00           H  
ATOM   2855 3HZ  LYS A 184     -59.549  28.128  11.541  1.00  0.00           H  
ATOM   2856  N   ALA A 185     -52.265  27.983   8.415  1.00  0.00           N  
ATOM   2857  CA  ALA A 185     -51.186  28.924   8.130  1.00  0.00           C  
ATOM   2858  C   ALA A 185     -50.439  28.528   6.879  1.00  0.00           C  
ATOM   2859  O   ALA A 185     -50.019  29.406   6.085  1.00  0.00           O  
ATOM   2860  CB  ALA A 185     -50.279  28.984   9.372  1.00  0.00           C  
ATOM   2861  H   ALA A 185     -52.265  27.496   9.299  1.00  0.00           H  
ATOM   2862  HA  ALA A 185     -51.625  29.921   7.948  1.00  0.00           H  
ATOM   2863 1HB  ALA A 185     -50.835  29.310  10.271  1.00  0.00           H  
ATOM   2864 2HB  ALA A 185     -49.833  27.998   9.610  1.00  0.00           H  
ATOM   2865 3HB  ALA A 185     -49.444  29.695   9.239  1.00  0.00           H  
ATOM   2866  N   GLU A 186     -50.242  27.217   6.628  1.00  0.00           N  
ATOM   2867  CA  GLU A 186     -49.543  26.767   5.417  1.00  0.00           C  
ATOM   2868  C   GLU A 186     -50.405  26.875   4.153  1.00  0.00           C  
ATOM   2869  O   GLU A 186     -49.889  26.757   3.049  1.00  0.00           O  
ATOM   2870  CB  GLU A 186     -48.987  25.349   5.540  1.00  0.00           C  
ATOM   2871  CG  GLU A 186     -49.994  24.205   5.586  1.00  0.00           C  
ATOM   2872  CD  GLU A 186     -49.345  22.851   5.629  1.00  0.00           C  
ATOM   2873  OE1 GLU A 186     -48.142  22.791   5.528  1.00  0.00           O  
ATOM   2874  OE2 GLU A 186     -50.045  21.882   5.767  1.00  0.00           O1-
ATOM   2875  H   GLU A 186     -50.543  26.536   7.342  1.00  0.00           H  
ATOM   2876  HA  GLU A 186     -48.687  27.433   5.261  1.00  0.00           H  
ATOM   2877 1HB  GLU A 186     -48.315  25.180   4.704  1.00  0.00           H  
ATOM   2878 2HB  GLU A 186     -48.404  25.285   6.458  1.00  0.00           H  
ATOM   2879 1HG  GLU A 186     -50.565  24.320   6.488  1.00  0.00           H  
ATOM   2880 2HG  GLU A 186     -50.681  24.256   4.746  1.00  0.00           H  
ATOM   2881  N   LYS A 187     -51.717  27.043   4.305  1.00  0.00           N  
ATOM   2882  CA  LYS A 187     -52.621  27.137   3.173  1.00  0.00           C  
ATOM   2883  C   LYS A 187     -52.759  28.609   2.810  1.00  0.00           C  
ATOM   2884  O   LYS A 187     -52.882  28.979   1.637  1.00  0.00           O  
ATOM   2885  CB  LYS A 187     -53.985  26.520   3.492  1.00  0.00           C  
ATOM   2886  CG  LYS A 187     -53.964  25.008   3.676  1.00  0.00           C  
ATOM   2887  CD  LYS A 187     -55.353  24.469   3.981  1.00  0.00           C  
ATOM   2888  CE  LYS A 187     -55.334  22.958   4.161  1.00  0.00           C  
ATOM   2889  NZ  LYS A 187     -56.681  22.422   4.494  1.00  0.00           N1+
ATOM   2890  H   LYS A 187     -52.104  27.169   5.237  1.00  0.00           H  
ATOM   2891  HA  LYS A 187     -52.192  26.607   2.323  1.00  0.00           H  
ATOM   2892 1HB  LYS A 187     -54.379  26.963   4.407  1.00  0.00           H  
ATOM   2893 2HB  LYS A 187     -54.685  26.749   2.689  1.00  0.00           H  
ATOM   2894 1HG  LYS A 187     -53.590  24.535   2.766  1.00  0.00           H  
ATOM   2895 2HG  LYS A 187     -53.295  24.752   4.497  1.00  0.00           H  
ATOM   2896 1HD  LYS A 187     -55.730  24.930   4.894  1.00  0.00           H  
ATOM   2897 2HD  LYS A 187     -56.028  24.720   3.162  1.00  0.00           H  
ATOM   2898 1HE  LYS A 187     -54.985  22.487   3.244  1.00  0.00           H  
ATOM   2899 2HE  LYS A 187     -54.645  22.695   4.963  1.00  0.00           H  
ATOM   2900 1HZ  LYS A 187     -56.627  21.419   4.604  1.00  0.00           H  
ATOM   2901 2HZ  LYS A 187     -57.008  22.838   5.354  1.00  0.00           H  
ATOM   2902 3HZ  LYS A 187     -57.326  22.641   3.747  1.00  0.00           H  
ATOM   2903  N   GLY A 188     -52.651  29.457   3.836  1.00  0.00           N  
ATOM   2904  CA  GLY A 188     -52.735  30.907   3.684  1.00  0.00           C  
ATOM   2905  C   GLY A 188     -51.383  31.498   3.369  1.00  0.00           C  
ATOM   2906  O   GLY A 188     -51.302  32.608   2.823  1.00  0.00           O  
ATOM   2907  H   GLY A 188     -52.503  29.078   4.761  1.00  0.00           H  
ATOM   2908 1HA  GLY A 188     -53.439  31.149   2.887  1.00  0.00           H  
ATOM   2909 2HA  GLY A 188     -53.125  31.347   4.601  1.00  0.00           H  
ATOM   2910  N   ASN A 189     -50.305  30.757   3.668  1.00  0.00           N  
ATOM   2911  CA  ASN A 189     -48.933  31.203   3.505  1.00  0.00           C  
ATOM   2912  C   ASN A 189     -48.702  32.452   4.339  1.00  0.00           C  
ATOM   2913  O   ASN A 189     -48.167  33.456   3.860  1.00  0.00           O  
ATOM   2914  CB  ASN A 189     -48.594  31.434   2.043  1.00  0.00           C  
ATOM   2915  CG  ASN A 189     -47.109  31.465   1.796  1.00  0.00           C  
ATOM   2916  ND2 ASN A 189     -46.687  32.209   0.804  1.00  0.00           N  
ATOM   2917  OD1 ASN A 189     -46.342  30.797   2.508  1.00  0.00           O  
ATOM   2918  H   ASN A 189     -50.440  29.874   4.145  1.00  0.00           H  
ATOM   2919  HA  ASN A 189     -48.280  30.421   3.898  1.00  0.00           H  
ATOM   2920 1HB  ASN A 189     -49.040  30.647   1.436  1.00  0.00           H  
ATOM   2921 2HB  ASN A 189     -49.017  32.382   1.711  1.00  0.00           H  
ATOM   2922 1HD2 ASN A 189     -45.711  32.259   0.594  1.00  0.00           H  
ATOM   2923 2HD2 ASN A 189     -47.345  32.727   0.257  1.00  0.00           H  
ATOM   2924  N   GLY A 190     -49.122  32.372   5.602  1.00  0.00           N  
ATOM   2925  CA  GLY A 190     -48.987  33.468   6.545  1.00  0.00           C  
ATOM   2926  C   GLY A 190     -47.869  33.224   7.578  1.00  0.00           C  
ATOM   2927  O   GLY A 190     -48.102  32.519   8.567  1.00  0.00           O  
ATOM   2928  H   GLY A 190     -49.554  31.490   5.896  1.00  0.00           H  
ATOM   2929 1HA  GLY A 190     -48.863  34.399   6.013  1.00  0.00           H  
ATOM   2930 2HA  GLY A 190     -49.933  33.572   7.073  1.00  0.00           H  
ATOM   2931  N   LYS A 191     -46.687  33.721   7.404  1.00  0.00           N  
ATOM   2932  CA  LYS A 191     -45.516  33.588   8.269  1.00  0.00           C  
ATOM   2933  C   LYS A 191     -45.747  34.264   9.599  1.00  0.00           C  
ATOM   2934  O   LYS A 191     -45.185  33.839  10.642  1.00  0.00           O  
ATOM   2935  CB  LYS A 191     -44.274  34.180   7.551  1.00  0.00           C  
ATOM   2936  CG  LYS A 191     -44.326  35.723   7.404  1.00  0.00           C  
ATOM   2937  CD  LYS A 191     -43.110  36.344   6.713  1.00  0.00           C  
ATOM   2938  CE  LYS A 191     -43.285  37.868   6.656  1.00  0.00           C  
ATOM   2939  NZ  LYS A 191     -42.138  38.467   5.949  1.00  0.00           N1+
ATOM   2940  H   LYS A 191     -46.556  34.270   6.566  1.00  0.00           H  
ATOM   2941  HA  LYS A 191     -45.350  32.512   8.466  1.00  0.00           H  
ATOM   2942 1HB  LYS A 191     -43.374  33.918   8.107  1.00  0.00           H  
ATOM   2943 2HB  LYS A 191     -44.160  33.712   6.552  1.00  0.00           H  
ATOM   2944 1HG  LYS A 191     -45.204  36.004   6.822  1.00  0.00           H  
ATOM   2945 2HG  LYS A 191     -44.472  36.185   8.399  1.00  0.00           H  
ATOM   2946 1HD  LYS A 191     -42.206  36.092   7.270  1.00  0.00           H  
ATOM   2947 2HD  LYS A 191     -43.008  35.932   5.688  1.00  0.00           H  
ATOM   2948 1HE  LYS A 191     -44.211  38.107   6.136  1.00  0.00           H  
ATOM   2949 2HE  LYS A 191     -43.359  38.302   7.675  1.00  0.00           H  
ATOM   2950 1HZ  LYS A 191     -41.836  37.864   5.175  1.00  0.00           H  
ATOM   2951 2HZ  LYS A 191     -42.388  39.368   5.529  1.00  0.00           H  
ATOM   2952 3HZ  LYS A 191     -41.408  38.581   6.637  1.00  0.00           H  
ATOM   2953  N   GLU A 192     -46.599  35.305   9.665  1.00  0.00           N  
ATOM   2954  CA  GLU A 192     -46.839  35.993  10.923  1.00  0.00           C  
ATOM   2955  C   GLU A 192     -47.651  35.102  11.838  1.00  0.00           C  
ATOM   2956  O   GLU A 192     -47.421  35.073  13.053  1.00  0.00           O  
ATOM   2957  CB  GLU A 192     -47.558  37.323  10.698  1.00  0.00           C  
ATOM   2958  CG  GLU A 192     -46.723  38.392   9.990  1.00  0.00           C  
ATOM   2959  CD  GLU A 192     -45.472  38.767  10.760  1.00  0.00           C  
ATOM   2960  OE1 GLU A 192     -45.562  38.976  11.947  1.00  0.00           O  
ATOM   2961  OE2 GLU A 192     -44.416  38.824  10.160  1.00  0.00           O1-
ATOM   2962  H   GLU A 192     -47.056  35.667   8.836  1.00  0.00           H  
ATOM   2963  HA  GLU A 192     -45.883  36.191  11.403  1.00  0.00           H  
ATOM   2964 1HB  GLU A 192     -48.446  37.144  10.089  1.00  0.00           H  
ATOM   2965 2HB  GLU A 192     -47.891  37.724  11.651  1.00  0.00           H  
ATOM   2966 1HG  GLU A 192     -46.435  38.024   9.006  1.00  0.00           H  
ATOM   2967 2HG  GLU A 192     -47.339  39.280   9.851  1.00  0.00           H  
ATOM   2968  N   GLU A 193     -48.565  34.337  11.239  1.00  0.00           N  
ATOM   2969  CA  GLU A 193     -49.395  33.424  11.988  1.00  0.00           C  
ATOM   2970  C   GLU A 193     -48.522  32.304  12.514  1.00  0.00           C  
ATOM   2971  O   GLU A 193     -48.660  31.915  13.675  1.00  0.00           O  
ATOM   2972  CB  GLU A 193     -50.521  32.865  11.115  1.00  0.00           C  
ATOM   2973  CG  GLU A 193     -51.575  33.887  10.719  1.00  0.00           C  
ATOM   2974  CD  GLU A 193     -52.632  33.319   9.812  1.00  0.00           C  
ATOM   2975  OE1 GLU A 193     -52.491  32.191   9.401  1.00  0.00           O  
ATOM   2976  OE2 GLU A 193     -53.580  34.012   9.529  1.00  0.00           O1-
ATOM   2977  H   GLU A 193     -48.710  34.417  10.231  1.00  0.00           H  
ATOM   2978  HA  GLU A 193     -49.830  33.950  12.832  1.00  0.00           H  
ATOM   2979 1HB  GLU A 193     -50.099  32.447  10.201  1.00  0.00           H  
ATOM   2980 2HB  GLU A 193     -51.023  32.054  11.644  1.00  0.00           H  
ATOM   2981 1HG  GLU A 193     -52.056  34.269  11.619  1.00  0.00           H  
ATOM   2982 2HG  GLU A 193     -51.087  34.723  10.220  1.00  0.00           H  
ATOM   2983  N   ILE A 194     -47.567  31.843  11.714  1.00  0.00           N  
ATOM   2984  CA  ILE A 194     -46.704  30.775  12.182  1.00  0.00           C  
ATOM   2985  C   ILE A 194     -45.872  31.258  13.371  1.00  0.00           C  
ATOM   2986  O   ILE A 194     -45.717  30.511  14.341  1.00  0.00           O  
ATOM   2987  CB  ILE A 194     -45.792  30.263  11.057  1.00  0.00           C  
ATOM   2988  CG1 ILE A 194     -46.625  29.411  10.007  1.00  0.00           C  
ATOM   2989  CG2 ILE A 194     -44.615  29.459  11.623  1.00  0.00           C  
ATOM   2990  CD1 ILE A 194     -47.151  28.031  10.451  1.00  0.00           C  
ATOM   2991  H   ILE A 194     -47.514  32.200  10.753  1.00  0.00           H  
ATOM   2992  HA  ILE A 194     -47.319  29.959  12.533  1.00  0.00           H  
ATOM   2993  HB  ILE A 194     -45.395  31.123  10.517  1.00  0.00           H  
ATOM   2994 1HG1 ILE A 194     -47.482  29.999   9.707  1.00  0.00           H  
ATOM   2995 2HG1 ILE A 194     -45.995  29.264   9.145  1.00  0.00           H  
ATOM   2996 1HG2 ILE A 194     -43.992  29.147  10.796  1.00  0.00           H  
ATOM   2997 2HG2 ILE A 194     -44.030  30.071  12.302  1.00  0.00           H  
ATOM   2998 3HG2 ILE A 194     -44.947  28.605  12.147  1.00  0.00           H  
ATOM   2999 1HD1 ILE A 194     -47.699  27.569   9.628  1.00  0.00           H  
ATOM   3000 2HD1 ILE A 194     -46.325  27.397  10.718  1.00  0.00           H  
ATOM   3001 3HD1 ILE A 194     -47.825  28.132  11.298  1.00  0.00           H  
ATOM   3002  N   LYS A 195     -45.327  32.482  13.310  1.00  0.00           N  
ATOM   3003  CA  LYS A 195     -44.554  32.991  14.441  1.00  0.00           C  
ATOM   3004  C   LYS A 195     -45.389  33.084  15.713  1.00  0.00           C  
ATOM   3005  O   LYS A 195     -44.911  32.698  16.787  1.00  0.00           O  
ATOM   3006  CB  LYS A 195     -43.950  34.342  14.111  1.00  0.00           C  
ATOM   3007  CG  LYS A 195     -42.798  34.262  13.139  1.00  0.00           C  
ATOM   3008  CD  LYS A 195     -42.110  35.599  12.962  1.00  0.00           C  
ATOM   3009  CE  LYS A 195     -42.926  36.530  12.071  1.00  0.00           C  
ATOM   3010  NZ  LYS A 195     -42.185  37.750  11.667  1.00  0.00           N1+
ATOM   3011  H   LYS A 195     -45.439  33.046  12.459  1.00  0.00           H  
ATOM   3012  HA  LYS A 195     -43.741  32.298  14.631  1.00  0.00           H  
ATOM   3013 1HB  LYS A 195     -44.725  34.969  13.670  1.00  0.00           H  
ATOM   3014 2HB  LYS A 195     -43.618  34.828  15.024  1.00  0.00           H  
ATOM   3015 1HG  LYS A 195     -42.074  33.522  13.484  1.00  0.00           H  
ATOM   3016 2HG  LYS A 195     -43.175  33.932  12.173  1.00  0.00           H  
ATOM   3017 1HD  LYS A 195     -41.977  36.079  13.931  1.00  0.00           H  
ATOM   3018 2HD  LYS A 195     -41.160  35.444  12.538  1.00  0.00           H  
ATOM   3019 1HE  LYS A 195     -43.227  35.998  11.170  1.00  0.00           H  
ATOM   3020 2HE  LYS A 195     -43.814  36.840  12.616  1.00  0.00           H  
ATOM   3021 1HZ  LYS A 195     -42.840  38.306  11.083  1.00  0.00           H  
ATOM   3022 2HZ  LYS A 195     -41.914  38.281  12.486  1.00  0.00           H  
ATOM   3023 3HZ  LYS A 195     -41.332  37.515  11.105  1.00  0.00           H  
ATOM   3024  N   GLU A 196     -46.639  33.558  15.609  1.00  0.00           N  
ATOM   3025  CA  GLU A 196     -47.490  33.629  16.791  1.00  0.00           C  
ATOM   3026  C   GLU A 196     -47.733  32.246  17.365  1.00  0.00           C  
ATOM   3027  O   GLU A 196     -47.705  32.058  18.586  1.00  0.00           O  
ATOM   3028  CB  GLU A 196     -48.832  34.290  16.486  1.00  0.00           C  
ATOM   3029  CG  GLU A 196     -49.758  34.404  17.720  1.00  0.00           C  
ATOM   3030  CD  GLU A 196     -51.044  35.151  17.456  1.00  0.00           C  
ATOM   3031  OE1 GLU A 196     -51.197  35.687  16.390  1.00  0.00           O  
ATOM   3032  OE2 GLU A 196     -51.888  35.162  18.330  1.00  0.00           O1-
ATOM   3033  H   GLU A 196     -46.982  33.913  14.706  1.00  0.00           H  
ATOM   3034  HA  GLU A 196     -46.980  34.223  17.546  1.00  0.00           H  
ATOM   3035 1HB  GLU A 196     -48.663  35.287  16.082  1.00  0.00           H  
ATOM   3036 2HB  GLU A 196     -49.354  33.710  15.722  1.00  0.00           H  
ATOM   3037 1HG  GLU A 196     -50.013  33.398  18.053  1.00  0.00           H  
ATOM   3038 2HG  GLU A 196     -49.212  34.892  18.527  1.00  0.00           H  
ATOM   3039  N   LEU A 197     -47.964  31.266  16.489  1.00  0.00           N  
ATOM   3040  CA  LEU A 197     -48.218  29.915  16.938  1.00  0.00           C  
ATOM   3041  C   LEU A 197     -46.979  29.334  17.612  1.00  0.00           C  
ATOM   3042  O   LEU A 197     -47.108  28.646  18.626  1.00  0.00           O  
ATOM   3043  CB  LEU A 197     -48.632  29.057  15.745  1.00  0.00           C  
ATOM   3044  CG  LEU A 197     -49.987  29.420  15.074  1.00  0.00           C  
ATOM   3045  CD1 LEU A 197     -50.120  28.619  13.820  1.00  0.00           C  
ATOM   3046  CD2 LEU A 197     -51.125  29.170  15.972  1.00  0.00           C  
ATOM   3047  H   LEU A 197     -48.020  31.493  15.489  1.00  0.00           H  
ATOM   3048  HA  LEU A 197     -49.010  29.941  17.676  1.00  0.00           H  
ATOM   3049 1HB  LEU A 197     -47.866  29.166  14.991  1.00  0.00           H  
ATOM   3050 2HB  LEU A 197     -48.673  28.013  16.054  1.00  0.00           H  
ATOM   3051  HG  LEU A 197     -49.994  30.453  14.825  1.00  0.00           H  
ATOM   3052 1HD1 LEU A 197     -51.048  28.878  13.319  1.00  0.00           H  
ATOM   3053 2HD1 LEU A 197     -49.293  28.834  13.163  1.00  0.00           H  
ATOM   3054 3HD1 LEU A 197     -50.121  27.569  14.080  1.00  0.00           H  
ATOM   3055 1HD2 LEU A 197     -52.029  29.449  15.469  1.00  0.00           H  
ATOM   3056 2HD2 LEU A 197     -51.155  28.115  16.233  1.00  0.00           H  
ATOM   3057 3HD2 LEU A 197     -51.035  29.774  16.855  1.00  0.00           H  
ATOM   3058  N   LEU A 198     -45.772  29.634  17.096  1.00  0.00           N  
ATOM   3059  CA  LEU A 198     -44.557  29.133  17.738  1.00  0.00           C  
ATOM   3060  C   LEU A 198     -44.426  29.714  19.125  1.00  0.00           C  
ATOM   3061  O   LEU A 198     -44.091  28.991  20.071  1.00  0.00           O  
ATOM   3062  CB  LEU A 198     -43.297  29.517  16.936  1.00  0.00           C  
ATOM   3063  CG  LEU A 198     -43.038  28.784  15.615  1.00  0.00           C  
ATOM   3064  CD1 LEU A 198     -41.943  29.493  14.836  1.00  0.00           C  
ATOM   3065  CD2 LEU A 198     -42.559  27.380  15.901  1.00  0.00           C  
ATOM   3066  H   LEU A 198     -45.719  30.155  16.215  1.00  0.00           H  
ATOM   3067  HA  LEU A 198     -44.631  28.056  17.831  1.00  0.00           H  
ATOM   3068 1HB  LEU A 198     -43.373  30.575  16.703  1.00  0.00           H  
ATOM   3069 2HB  LEU A 198     -42.424  29.378  17.576  1.00  0.00           H  
ATOM   3070  HG  LEU A 198     -43.952  28.760  15.023  1.00  0.00           H  
ATOM   3071 1HD1 LEU A 198     -41.768  28.951  13.914  1.00  0.00           H  
ATOM   3072 2HD1 LEU A 198     -42.253  30.507  14.608  1.00  0.00           H  
ATOM   3073 3HD1 LEU A 198     -41.025  29.518  15.425  1.00  0.00           H  
ATOM   3074 1HD2 LEU A 198     -42.383  26.891  14.951  1.00  0.00           H  
ATOM   3075 2HD2 LEU A 198     -41.637  27.418  16.479  1.00  0.00           H  
ATOM   3076 3HD2 LEU A 198     -43.284  26.826  16.455  1.00  0.00           H  
ATOM   3077  N   LEU A 199     -44.736  31.002  19.279  1.00  0.00           N  
ATOM   3078  CA  LEU A 199     -44.626  31.602  20.592  1.00  0.00           C  
ATOM   3079  C   LEU A 199     -45.633  30.990  21.562  1.00  0.00           C  
ATOM   3080  O   LEU A 199     -45.285  30.681  22.707  1.00  0.00           O  
ATOM   3081  CB  LEU A 199     -44.890  33.110  20.499  1.00  0.00           C  
ATOM   3082  CG  LEU A 199     -43.842  34.011  19.793  1.00  0.00           C  
ATOM   3083  CD1 LEU A 199     -44.479  35.367  19.604  1.00  0.00           C  
ATOM   3084  CD2 LEU A 199     -42.575  34.129  20.652  1.00  0.00           C  
ATOM   3085  H   LEU A 199     -44.978  31.571  18.457  1.00  0.00           H  
ATOM   3086  HA  LEU A 199     -43.629  31.415  20.969  1.00  0.00           H  
ATOM   3087 1HB  LEU A 199     -45.830  33.245  19.963  1.00  0.00           H  
ATOM   3088 2HB  LEU A 199     -45.022  33.493  21.506  1.00  0.00           H  
ATOM   3089  HG  LEU A 199     -43.578  33.605  18.811  1.00  0.00           H  
ATOM   3090 1HD1 LEU A 199     -43.804  36.040  19.137  1.00  0.00           H  
ATOM   3091 2HD1 LEU A 199     -45.366  35.267  18.986  1.00  0.00           H  
ATOM   3092 3HD1 LEU A 199     -44.753  35.756  20.548  1.00  0.00           H  
ATOM   3093 1HD2 LEU A 199     -41.860  34.787  20.168  1.00  0.00           H  
ATOM   3094 2HD2 LEU A 199     -42.832  34.530  21.615  1.00  0.00           H  
ATOM   3095 3HD2 LEU A 199     -42.129  33.159  20.779  1.00  0.00           H  
ATOM   3096  N   ARG A 200     -46.865  30.753  21.096  1.00  0.00           N  
ATOM   3097  CA  ARG A 200     -47.887  30.183  21.961  1.00  0.00           C  
ATOM   3098  C   ARG A 200     -47.605  28.733  22.326  1.00  0.00           C  
ATOM   3099  O   ARG A 200     -47.812  28.336  23.475  1.00  0.00           O  
ATOM   3100  CB  ARG A 200     -49.255  30.300  21.319  1.00  0.00           C  
ATOM   3101  CG  ARG A 200     -49.819  31.717  21.270  1.00  0.00           C  
ATOM   3102  CD  ARG A 200     -51.174  31.765  20.651  1.00  0.00           C  
ATOM   3103  NE  ARG A 200     -51.696  33.132  20.559  1.00  0.00           N  
ATOM   3104  CZ  ARG A 200     -52.311  33.820  21.535  1.00  0.00           C  
ATOM   3105  NH1 ARG A 200     -52.513  33.311  22.740  1.00  0.00           N1+
ATOM   3106  NH2 ARG A 200     -52.708  35.036  21.238  1.00  0.00           N  
ATOM   3107  H   ARG A 200     -47.106  31.038  20.141  1.00  0.00           H  
ATOM   3108  HA  ARG A 200     -47.904  30.766  22.881  1.00  0.00           H  
ATOM   3109 1HB  ARG A 200     -49.194  29.935  20.293  1.00  0.00           H  
ATOM   3110 2HB  ARG A 200     -49.963  29.675  21.856  1.00  0.00           H  
ATOM   3111 1HG  ARG A 200     -49.884  32.109  22.283  1.00  0.00           H  
ATOM   3112 2HG  ARG A 200     -49.156  32.353  20.684  1.00  0.00           H  
ATOM   3113 1HD  ARG A 200     -51.102  31.368  19.633  1.00  0.00           H  
ATOM   3114 2HD  ARG A 200     -51.875  31.161  21.221  1.00  0.00           H  
ATOM   3115  HE  ARG A 200     -51.604  33.637  19.664  1.00  0.00           H  
ATOM   3116 1HH1 ARG A 200     -52.206  32.378  22.956  1.00  0.00           H  
ATOM   3117 2HH1 ARG A 200     -52.981  33.860  23.449  1.00  0.00           H  
ATOM   3118 1HH2 ARG A 200     -52.527  35.377  20.278  1.00  0.00           H  
ATOM   3119 2HH2 ARG A 200     -53.177  35.613  21.916  1.00  0.00           H  
ATOM   3120  N   LEU A 201     -47.094  27.943  21.382  1.00  0.00           N  
ATOM   3121  CA  LEU A 201     -46.832  26.545  21.662  1.00  0.00           C  
ATOM   3122  C   LEU A 201     -45.698  26.415  22.659  1.00  0.00           C  
ATOM   3123  O   LEU A 201     -45.771  25.566  23.558  1.00  0.00           O  
ATOM   3124  CB  LEU A 201     -46.597  25.777  20.354  1.00  0.00           C  
ATOM   3125  CG  LEU A 201     -46.375  24.248  20.425  1.00  0.00           C  
ATOM   3126  CD1 LEU A 201     -47.497  23.541  21.189  1.00  0.00           C  
ATOM   3127  CD2 LEU A 201     -46.412  23.741  18.978  1.00  0.00           C  
ATOM   3128  H   LEU A 201     -46.950  28.302  20.433  1.00  0.00           H  
ATOM   3129  HA  LEU A 201     -47.725  26.136  22.121  1.00  0.00           H  
ATOM   3130 1HB  LEU A 201     -47.409  25.959  19.679  1.00  0.00           H  
ATOM   3131 2HB  LEU A 201     -45.700  26.203  19.893  1.00  0.00           H  
ATOM   3132  HG  LEU A 201     -45.419  24.023  20.899  1.00  0.00           H  
ATOM   3133 1HD1 LEU A 201     -47.318  22.462  21.178  1.00  0.00           H  
ATOM   3134 2HD1 LEU A 201     -47.513  23.881  22.224  1.00  0.00           H  
ATOM   3135 3HD1 LEU A 201     -48.454  23.755  20.719  1.00  0.00           H  
ATOM   3136 1HD2 LEU A 201     -46.271  22.661  18.957  1.00  0.00           H  
ATOM   3137 2HD2 LEU A 201     -47.382  23.979  18.536  1.00  0.00           H  
ATOM   3138 3HD2 LEU A 201     -45.632  24.230  18.403  1.00  0.00           H  
ATOM   3139  N   SER A 202     -44.669  27.265  22.541  1.00  0.00           N  
ATOM   3140  CA  SER A 202     -43.571  27.232  23.487  1.00  0.00           C  
ATOM   3141  C   SER A 202     -44.072  27.567  24.884  1.00  0.00           C  
ATOM   3142  O   SER A 202     -43.679  26.901  25.846  1.00  0.00           O  
ATOM   3143  CB  SER A 202     -42.541  28.262  23.110  1.00  0.00           C  
ATOM   3144  OG  SER A 202     -41.902  27.967  21.911  1.00  0.00           O  
ATOM   3145  H   SER A 202     -44.604  27.925  21.756  1.00  0.00           H  
ATOM   3146  HA  SER A 202     -43.131  26.236  23.486  1.00  0.00           H  
ATOM   3147 1HB  SER A 202     -43.055  29.215  23.006  1.00  0.00           H  
ATOM   3148 2HB  SER A 202     -41.814  28.375  23.904  1.00  0.00           H  
ATOM   3149  HG  SER A 202     -41.564  28.826  21.608  1.00  0.00           H  
ATOM   3150  N   GLU A 203     -44.984  28.549  25.006  1.00  0.00           N  
ATOM   3151  CA  GLU A 203     -45.505  28.910  26.324  1.00  0.00           C  
ATOM   3152  C   GLU A 203     -46.372  27.807  26.923  1.00  0.00           C  
ATOM   3153  O   GLU A 203     -46.302  27.556  28.129  1.00  0.00           O  
ATOM   3154  CB  GLU A 203     -46.309  30.212  26.263  1.00  0.00           C  
ATOM   3155  CG  GLU A 203     -45.466  31.448  26.023  1.00  0.00           C  
ATOM   3156  CD  GLU A 203     -44.497  31.719  27.126  1.00  0.00           C  
ATOM   3157  OE1 GLU A 203     -44.907  31.843  28.265  1.00  0.00           O  
ATOM   3158  OE2 GLU A 203     -43.339  31.759  26.822  1.00  0.00           O1-
ATOM   3159  H   GLU A 203     -45.245  29.108  24.184  1.00  0.00           H  
ATOM   3160  HA  GLU A 203     -44.657  29.073  26.985  1.00  0.00           H  
ATOM   3161 1HB  GLU A 203     -47.037  30.143  25.453  1.00  0.00           H  
ATOM   3162 2HB  GLU A 203     -46.860  30.345  27.192  1.00  0.00           H  
ATOM   3163 1HG  GLU A 203     -44.902  31.315  25.106  1.00  0.00           H  
ATOM   3164 2HG  GLU A 203     -46.121  32.308  25.891  1.00  0.00           H  
ATOM   3165  N   LEU A 204     -47.162  27.116  26.096  1.00  0.00           N  
ATOM   3166  CA  LEU A 204     -47.991  26.034  26.612  1.00  0.00           C  
ATOM   3167  C   LEU A 204     -47.146  24.880  27.129  1.00  0.00           C  
ATOM   3168  O   LEU A 204     -47.396  24.353  28.225  1.00  0.00           O  
ATOM   3169  CB  LEU A 204     -48.912  25.538  25.490  1.00  0.00           C  
ATOM   3170  CG  LEU A 204     -50.061  26.479  25.070  1.00  0.00           C  
ATOM   3171  CD1 LEU A 204     -50.687  25.925  23.838  1.00  0.00           C  
ATOM   3172  CD2 LEU A 204     -51.117  26.585  26.176  1.00  0.00           C  
ATOM   3173  H   LEU A 204     -47.230  27.402  25.115  1.00  0.00           H  
ATOM   3174  HA  LEU A 204     -48.577  26.414  27.442  1.00  0.00           H  
ATOM   3175 1HB  LEU A 204     -48.286  25.424  24.606  1.00  0.00           H  
ATOM   3176 2HB  LEU A 204     -49.298  24.576  25.715  1.00  0.00           H  
ATOM   3177  HG  LEU A 204     -49.656  27.459  24.850  1.00  0.00           H  
ATOM   3178 1HD1 LEU A 204     -51.475  26.584  23.496  1.00  0.00           H  
ATOM   3179 2HD1 LEU A 204     -49.932  25.840  23.085  1.00  0.00           H  
ATOM   3180 3HD1 LEU A 204     -51.096  24.966  24.050  1.00  0.00           H  
ATOM   3181 1HD2 LEU A 204     -51.915  27.246  25.843  1.00  0.00           H  
ATOM   3182 2HD2 LEU A 204     -51.524  25.600  26.380  1.00  0.00           H  
ATOM   3183 3HD2 LEU A 204     -50.684  26.989  27.081  1.00  0.00           H  
ATOM   3184  N   LEU A 205     -46.082  24.549  26.396  1.00  0.00           N  
ATOM   3185  CA  LEU A 205     -45.205  23.485  26.832  1.00  0.00           C  
ATOM   3186  C   LEU A 205     -44.415  23.936  28.062  1.00  0.00           C  
ATOM   3187  O   LEU A 205     -44.197  23.139  28.983  1.00  0.00           O  
ATOM   3188  CB  LEU A 205     -44.289  23.061  25.668  1.00  0.00           C  
ATOM   3189  CG  LEU A 205     -45.018  22.335  24.454  1.00  0.00           C  
ATOM   3190  CD1 LEU A 205     -44.035  22.156  23.264  1.00  0.00           C  
ATOM   3191  CD2 LEU A 205     -45.556  20.963  24.901  1.00  0.00           C  
ATOM   3192  H   LEU A 205     -45.915  25.012  25.494  1.00  0.00           H  
ATOM   3193  HA  LEU A 205     -45.813  22.642  27.136  1.00  0.00           H  
ATOM   3194 1HB  LEU A 205     -43.809  23.962  25.275  1.00  0.00           H  
ATOM   3195 2HB  LEU A 205     -43.518  22.396  26.051  1.00  0.00           H  
ATOM   3196  HG  LEU A 205     -45.850  22.958  24.114  1.00  0.00           H  
ATOM   3197 1HD1 LEU A 205     -44.553  21.671  22.428  1.00  0.00           H  
ATOM   3198 2HD1 LEU A 205     -43.676  23.136  22.945  1.00  0.00           H  
ATOM   3199 3HD1 LEU A 205     -43.193  21.538  23.572  1.00  0.00           H  
ATOM   3200 1HD2 LEU A 205     -46.048  20.515  24.068  1.00  0.00           H  
ATOM   3201 2HD2 LEU A 205     -44.731  20.327  25.230  1.00  0.00           H  
ATOM   3202 3HD2 LEU A 205     -46.269  21.067  25.707  1.00  0.00           H  
ATOM   3203  N   ALA A 206     -44.014  25.219  28.106  1.00  0.00           N  
ATOM   3204  CA  ALA A 206     -43.287  25.754  29.246  1.00  0.00           C  
ATOM   3205  C   ALA A 206     -44.140  25.702  30.507  1.00  0.00           C  
ATOM   3206  O   ALA A 206     -43.636  25.332  31.570  1.00  0.00           O  
ATOM   3207  CB  ALA A 206     -42.877  27.188  28.965  1.00  0.00           C  
ATOM   3208  H   ALA A 206     -44.181  25.833  27.307  1.00  0.00           H  
ATOM   3209  HA  ALA A 206     -42.400  25.144  29.405  1.00  0.00           H  
ATOM   3210 1HB  ALA A 206     -42.339  27.578  29.794  1.00  0.00           H  
ATOM   3211 2HB  ALA A 206     -42.254  27.222  28.072  1.00  0.00           H  
ATOM   3212 3HB  ALA A 206     -43.766  27.787  28.808  1.00  0.00           H  
ATOM   3213  N   ARG A 207     -45.442  26.003  30.385  1.00  0.00           N  
ATOM   3214  CA  ARG A 207     -46.317  25.968  31.542  1.00  0.00           C  
ATOM   3215  C   ARG A 207     -46.457  24.554  32.061  1.00  0.00           C  
ATOM   3216  O   ARG A 207     -46.405  24.340  33.276  1.00  0.00           O  
ATOM   3217  CB  ARG A 207     -47.689  26.532  31.226  1.00  0.00           C  
ATOM   3218  CG  ARG A 207     -48.636  26.615  32.433  1.00  0.00           C  
ATOM   3219  CD  ARG A 207     -49.922  27.273  32.078  1.00  0.00           C  
ATOM   3220  NE  ARG A 207     -50.891  27.232  33.176  1.00  0.00           N  
ATOM   3221  CZ  ARG A 207     -50.939  28.079  34.231  1.00  0.00           C  
ATOM   3222  NH1 ARG A 207     -50.052  29.054  34.369  1.00  0.00           N1+
ATOM   3223  NH2 ARG A 207     -51.894  27.920  35.135  1.00  0.00           N  
ATOM   3224  H   ARG A 207     -45.796  26.352  29.489  1.00  0.00           H  
ATOM   3225  HA  ARG A 207     -45.875  26.581  32.323  1.00  0.00           H  
ATOM   3226 1HB  ARG A 207     -47.576  27.534  30.812  1.00  0.00           H  
ATOM   3227 2HB  ARG A 207     -48.165  25.917  30.457  1.00  0.00           H  
ATOM   3228 1HG  ARG A 207     -48.844  25.619  32.820  1.00  0.00           H  
ATOM   3229 2HG  ARG A 207     -48.150  27.197  33.215  1.00  0.00           H  
ATOM   3230 1HD  ARG A 207     -49.746  28.311  31.805  1.00  0.00           H  
ATOM   3231 2HD  ARG A 207     -50.358  26.754  31.224  1.00  0.00           H  
ATOM   3232  HE  ARG A 207     -51.609  26.510  33.133  1.00  0.00           H  
ATOM   3233 1HH1 ARG A 207     -49.322  29.178  33.683  1.00  0.00           H  
ATOM   3234 2HH1 ARG A 207     -50.104  29.677  35.162  1.00  0.00           H  
ATOM   3235 1HH2 ARG A 207     -52.590  27.160  35.019  1.00  0.00           H  
ATOM   3236 2HH2 ARG A 207     -51.958  28.533  35.929  1.00  0.00           H  
ATOM   3237  N   SER A 208     -46.609  23.579  31.158  1.00  0.00           N  
ATOM   3238  CA  SER A 208     -46.747  22.210  31.617  1.00  0.00           C  
ATOM   3239  C   SER A 208     -45.475  21.772  32.335  1.00  0.00           C  
ATOM   3240  O   SER A 208     -45.529  21.073  33.353  1.00  0.00           O  
ATOM   3241  CB  SER A 208     -47.030  21.243  30.515  1.00  0.00           C  
ATOM   3242  OG  SER A 208     -47.208  19.983  31.089  1.00  0.00           O  
ATOM   3243  H   SER A 208     -46.685  23.804  30.157  1.00  0.00           H  
ATOM   3244  HA  SER A 208     -47.568  22.165  32.322  1.00  0.00           H  
ATOM   3245 1HB  SER A 208     -47.913  21.536  29.958  1.00  0.00           H  
ATOM   3246 2HB  SER A 208     -46.187  21.226  29.820  1.00  0.00           H  
ATOM   3247  HG  SER A 208     -46.960  19.336  30.425  1.00  0.00           H  
ATOM   3248  N   LEU A 209     -44.311  22.164  31.795  1.00  0.00           N  
ATOM   3249  CA  LEU A 209     -43.030  21.816  32.390  1.00  0.00           C  
ATOM   3250  C   LEU A 209     -42.936  22.381  33.802  1.00  0.00           C  
ATOM   3251  O   LEU A 209     -42.441  21.704  34.706  1.00  0.00           O  
ATOM   3252  CB  LEU A 209     -41.880  22.320  31.520  1.00  0.00           C  
ATOM   3253  CG  LEU A 209     -40.461  21.877  31.931  1.00  0.00           C  
ATOM   3254  CD1 LEU A 209     -39.635  21.743  30.659  1.00  0.00           C  
ATOM   3255  CD2 LEU A 209     -39.799  22.911  32.910  1.00  0.00           C  
ATOM   3256  H   LEU A 209     -44.323  22.689  30.913  1.00  0.00           H  
ATOM   3257  HA  LEU A 209     -42.966  20.732  32.445  1.00  0.00           H  
ATOM   3258 1HB  LEU A 209     -42.060  21.995  30.495  1.00  0.00           H  
ATOM   3259 2HB  LEU A 209     -41.899  23.409  31.529  1.00  0.00           H  
ATOM   3260  HG  LEU A 209     -40.513  20.908  32.411  1.00  0.00           H  
ATOM   3261 1HD1 LEU A 209     -38.658  21.392  30.898  1.00  0.00           H  
ATOM   3262 2HD1 LEU A 209     -40.102  21.025  30.012  1.00  0.00           H  
ATOM   3263 3HD1 LEU A 209     -39.569  22.706  30.149  1.00  0.00           H  
ATOM   3264 1HD2 LEU A 209     -38.793  22.578  33.153  1.00  0.00           H  
ATOM   3265 2HD2 LEU A 209     -39.754  23.880  32.431  1.00  0.00           H  
ATOM   3266 3HD2 LEU A 209     -40.355  23.009  33.825  1.00  0.00           H  
ATOM   3267  N   GLN A 210     -43.369  23.627  33.994  1.00  0.00           N  
ATOM   3268  CA  GLN A 210     -43.338  24.243  35.314  1.00  0.00           C  
ATOM   3269  C   GLN A 210     -44.250  23.466  36.290  1.00  0.00           C  
ATOM   3270  O   GLN A 210     -43.877  23.251  37.455  1.00  0.00           O  
ATOM   3271  CB  GLN A 210     -43.768  25.707  35.177  1.00  0.00           C  
ATOM   3272  CG  GLN A 210     -42.724  26.597  34.457  1.00  0.00           C  
ATOM   3273  CD  GLN A 210     -43.271  27.974  34.067  1.00  0.00           C  
ATOM   3274  NE2 GLN A 210     -42.424  28.984  34.096  1.00  0.00           N  
ATOM   3275  OE1 GLN A 210     -44.458  28.113  33.744  1.00  0.00           O  
ATOM   3276  H   GLN A 210     -43.689  24.172  33.184  1.00  0.00           H  
ATOM   3277  HA  GLN A 210     -42.317  24.206  35.690  1.00  0.00           H  
ATOM   3278 1HB  GLN A 210     -44.700  25.756  34.619  1.00  0.00           H  
ATOM   3279 2HB  GLN A 210     -43.953  26.127  36.163  1.00  0.00           H  
ATOM   3280 1HG  GLN A 210     -41.884  26.760  35.135  1.00  0.00           H  
ATOM   3281 2HG  GLN A 210     -42.371  26.097  33.564  1.00  0.00           H  
ATOM   3282 1HE2 GLN A 210     -42.728  29.903  33.856  1.00  0.00           H  
ATOM   3283 2HE2 GLN A 210     -41.449  28.852  34.388  1.00  0.00           H  
ATOM   3284  N   LEU A 211     -45.411  22.989  35.801  1.00  0.00           N  
ATOM   3285  CA  LEU A 211     -46.311  22.188  36.633  1.00  0.00           C  
ATOM   3286  C   LEU A 211     -45.630  20.849  36.964  1.00  0.00           C  
ATOM   3287  O   LEU A 211     -45.740  20.344  38.088  1.00  0.00           O  
ATOM   3288  CB  LEU A 211     -47.627  21.898  35.900  1.00  0.00           C  
ATOM   3289  CG  LEU A 211     -48.580  23.089  35.577  1.00  0.00           C  
ATOM   3290  CD1 LEU A 211     -49.705  22.584  34.664  1.00  0.00           C  
ATOM   3291  CD2 LEU A 211     -49.176  23.688  36.844  1.00  0.00           C  
ATOM   3292  H   LEU A 211     -45.688  23.262  34.850  1.00  0.00           H  
ATOM   3293  HA  LEU A 211     -46.501  22.715  37.563  1.00  0.00           H  
ATOM   3294 1HB  LEU A 211     -47.402  21.392  34.970  1.00  0.00           H  
ATOM   3295 2HB  LEU A 211     -48.166  21.229  36.519  1.00  0.00           H  
ATOM   3296  HG  LEU A 211     -48.023  23.856  35.049  1.00  0.00           H  
ATOM   3297 1HD1 LEU A 211     -50.346  23.417  34.412  1.00  0.00           H  
ATOM   3298 2HD1 LEU A 211     -49.291  22.173  33.757  1.00  0.00           H  
ATOM   3299 3HD1 LEU A 211     -50.281  21.815  35.171  1.00  0.00           H  
ATOM   3300 1HD2 LEU A 211     -49.833  24.515  36.568  1.00  0.00           H  
ATOM   3301 2HD2 LEU A 211     -49.752  22.940  37.372  1.00  0.00           H  
ATOM   3302 3HD2 LEU A 211     -48.385  24.061  37.489  1.00  0.00           H  
ATOM   3303  N   LEU A 212     -44.889  20.292  35.990  1.00  0.00           N  
ATOM   3304  CA  LEU A 212     -44.159  19.048  36.195  1.00  0.00           C  
ATOM   3305  C   LEU A 212     -43.071  19.265  37.233  1.00  0.00           C  
ATOM   3306  O   LEU A 212     -42.871  18.418  38.096  1.00  0.00           O  
ATOM   3307  CB  LEU A 212     -43.521  18.511  34.897  1.00  0.00           C  
ATOM   3308  CG  LEU A 212     -42.703  17.147  35.009  1.00  0.00           C  
ATOM   3309  CD1 LEU A 212     -43.603  15.981  35.504  1.00  0.00           C  
ATOM   3310  CD2 LEU A 212     -42.089  16.819  33.643  1.00  0.00           C  
ATOM   3311  H   LEU A 212     -44.900  20.725  35.062  1.00  0.00           H  
ATOM   3312  HA  LEU A 212     -44.863  18.312  36.563  1.00  0.00           H  
ATOM   3313 1HB  LEU A 212     -44.308  18.387  34.153  1.00  0.00           H  
ATOM   3314 2HB  LEU A 212     -42.832  19.261  34.529  1.00  0.00           H  
ATOM   3315  HG  LEU A 212     -41.911  17.275  35.727  1.00  0.00           H  
ATOM   3316 1HD1 LEU A 212     -43.009  15.075  35.575  1.00  0.00           H  
ATOM   3317 2HD1 LEU A 212     -44.012  16.205  36.484  1.00  0.00           H  
ATOM   3318 3HD1 LEU A 212     -44.419  15.818  34.800  1.00  0.00           H  
ATOM   3319 1HD2 LEU A 212     -41.503  15.895  33.716  1.00  0.00           H  
ATOM   3320 2HD2 LEU A 212     -42.886  16.689  32.912  1.00  0.00           H  
ATOM   3321 3HD2 LEU A 212     -41.438  17.635  33.331  1.00  0.00           H  
ATOM   3322  N   ALA A 213     -42.371  20.401  37.189  1.00  0.00           N  
ATOM   3323  CA  ALA A 213     -41.322  20.635  38.168  1.00  0.00           C  
ATOM   3324  C   ALA A 213     -41.894  20.557  39.589  1.00  0.00           C  
ATOM   3325  O   ALA A 213     -41.274  19.955  40.477  1.00  0.00           O  
ATOM   3326  CB  ALA A 213     -40.686  21.986  37.933  1.00  0.00           C  
ATOM   3327  H   ALA A 213     -42.531  21.059  36.420  1.00  0.00           H  
ATOM   3328  HA  ALA A 213     -40.569  19.855  38.054  1.00  0.00           H  
ATOM   3329 1HB  ALA A 213     -39.890  22.145  38.653  1.00  0.00           H  
ATOM   3330 2HB  ALA A 213     -40.288  22.020  36.929  1.00  0.00           H  
ATOM   3331 3HB  ALA A 213     -41.437  22.763  38.043  1.00  0.00           H  
ATOM   3332  N   GLN A 214     -43.105  21.109  39.793  1.00  0.00           N  
ATOM   3333  CA  GLN A 214     -43.755  20.995  41.099  1.00  0.00           C  
ATOM   3334  C   GLN A 214     -44.057  19.532  41.418  1.00  0.00           C  
ATOM   3335  O   GLN A 214     -43.846  19.077  42.550  1.00  0.00           O  
ATOM   3336  CB  GLN A 214     -45.041  21.833  41.149  1.00  0.00           C  
ATOM   3337  CG  GLN A 214     -45.795  21.787  42.498  1.00  0.00           C  
ATOM   3338  CD  GLN A 214     -46.786  20.601  42.543  1.00  0.00           C  
ATOM   3339  NE2 GLN A 214     -46.997  20.001  43.716  1.00  0.00           N  
ATOM   3340  OE1 GLN A 214     -47.342  20.246  41.498  1.00  0.00           O  
ATOM   3341  H   GLN A 214     -43.531  21.657  39.034  1.00  0.00           H  
ATOM   3342  HA  GLN A 214     -43.071  21.369  41.858  1.00  0.00           H  
ATOM   3343 1HB  GLN A 214     -44.797  22.871  40.933  1.00  0.00           H  
ATOM   3344 2HB  GLN A 214     -45.716  21.497  40.364  1.00  0.00           H  
ATOM   3345 1HG  GLN A 214     -45.073  21.664  43.307  1.00  0.00           H  
ATOM   3346 2HG  GLN A 214     -46.354  22.713  42.628  1.00  0.00           H  
ATOM   3347 1HE2 GLN A 214     -47.646  19.214  43.787  1.00  0.00           H  
ATOM   3348 2HE2 GLN A 214     -46.520  20.320  44.532  1.00  0.00           H  
ATOM   3349  N   GLN A 215     -44.495  18.789  40.407  1.00  0.00           N  
ATOM   3350  CA  GLN A 215     -44.783  17.381  40.587  1.00  0.00           C  
ATOM   3351  C   GLN A 215     -43.536  16.537  40.835  1.00  0.00           C  
ATOM   3352  O   GLN A 215     -43.627  15.509  41.504  1.00  0.00           O  
ATOM   3353  CB  GLN A 215     -45.565  16.843  39.416  1.00  0.00           C  
ATOM   3354  CG  GLN A 215     -46.976  17.324  39.368  1.00  0.00           C  
ATOM   3355  CD  GLN A 215     -47.810  16.743  40.509  1.00  0.00           C  
ATOM   3356  NE2 GLN A 215     -48.245  17.614  41.406  1.00  0.00           N  
ATOM   3357  OE1 GLN A 215     -48.011  15.505  40.588  1.00  0.00           O  
ATOM   3358  H   GLN A 215     -44.710  19.254  39.517  1.00  0.00           H  
ATOM   3359  HA  GLN A 215     -45.411  17.294  41.466  1.00  0.00           H  
ATOM   3360 1HB  GLN A 215     -45.070  17.093  38.496  1.00  0.00           H  
ATOM   3361 2HB  GLN A 215     -45.573  15.818  39.508  1.00  0.00           H  
ATOM   3362 1HG  GLN A 215     -46.957  18.403  39.475  1.00  0.00           H  
ATOM   3363 2HG  GLN A 215     -47.425  17.041  38.420  1.00  0.00           H  
ATOM   3364 1HE2 GLN A 215     -48.762  17.348  42.234  1.00  0.00           H  
ATOM   3365 2HE2 GLN A 215     -48.012  18.597  41.307  1.00  0.00           H  
ATOM   3366  N   ILE A 216     -42.385  16.932  40.305  1.00  0.00           N  
ATOM   3367  CA  ILE A 216     -41.167  16.189  40.569  1.00  0.00           C  
ATOM   3368  C   ILE A 216     -40.829  16.352  42.046  1.00  0.00           C  
ATOM   3369  O   ILE A 216     -40.364  15.408  42.697  1.00  0.00           O  
ATOM   3370  CB  ILE A 216     -40.008  16.534  39.618  1.00  0.00           C  
ATOM   3371  CG1 ILE A 216     -40.378  16.025  38.177  1.00  0.00           C  
ATOM   3372  CG2 ILE A 216     -38.725  15.862  40.134  1.00  0.00           C  
ATOM   3373  CD1 ILE A 216     -39.478  16.527  37.048  1.00  0.00           C  
ATOM   3374  H   ILE A 216     -42.376  17.758  39.700  1.00  0.00           H  
ATOM   3375  HA  ILE A 216     -41.378  15.146  40.410  1.00  0.00           H  
ATOM   3376  HB  ILE A 216     -39.878  17.618  39.567  1.00  0.00           H  
ATOM   3377 1HG1 ILE A 216     -40.352  14.940  38.184  1.00  0.00           H  
ATOM   3378 2HG1 ILE A 216     -41.398  16.337  37.963  1.00  0.00           H  
ATOM   3379 1HG2 ILE A 216     -37.905  16.069  39.492  1.00  0.00           H  
ATOM   3380 2HG2 ILE A 216     -38.494  16.243  41.113  1.00  0.00           H  
ATOM   3381 3HG2 ILE A 216     -38.870  14.783  40.188  1.00  0.00           H  
ATOM   3382 1HD1 ILE A 216     -39.823  16.123  36.096  1.00  0.00           H  
ATOM   3383 2HD1 ILE A 216     -39.516  17.618  37.010  1.00  0.00           H  
ATOM   3384 3HD1 ILE A 216     -38.460  16.207  37.209  1.00  0.00           H  
ATOM   3385  N   GLU A 217     -40.969  17.570  42.580  1.00  0.00           N  
ATOM   3386  CA  GLU A 217     -40.740  17.716  44.010  1.00  0.00           C  
ATOM   3387  C   GLU A 217     -41.735  16.837  44.788  1.00  0.00           C  
ATOM   3388  O   GLU A 217     -41.373  16.234  45.804  1.00  0.00           O  
ATOM   3389  CB  GLU A 217     -40.828  19.161  44.479  1.00  0.00           C  
ATOM   3390  CG  GLU A 217     -40.489  19.286  45.956  1.00  0.00           C  
ATOM   3391  CD  GLU A 217     -40.357  20.682  46.470  1.00  0.00           C  
ATOM   3392  OE1 GLU A 217     -41.361  21.328  46.691  1.00  0.00           O  
ATOM   3393  OE2 GLU A 217     -39.227  21.112  46.638  1.00  0.00           O1-
ATOM   3394  H   GLU A 217     -41.239  18.366  41.986  1.00  0.00           H  
ATOM   3395  HA  GLU A 217     -39.733  17.361  44.232  1.00  0.00           H  
ATOM   3396 1HB  GLU A 217     -40.140  19.780  43.904  1.00  0.00           H  
ATOM   3397 2HB  GLU A 217     -41.839  19.541  44.314  1.00  0.00           H  
ATOM   3398 1HG  GLU A 217     -41.290  18.803  46.504  1.00  0.00           H  
ATOM   3399 2HG  GLU A 217     -39.577  18.731  46.160  1.00  0.00           H  
ATOM   3400  N   ALA A 218     -42.992  16.764  44.316  1.00  0.00           N  
ATOM   3401  CA  ALA A 218     -43.998  15.929  44.966  1.00  0.00           C  
ATOM   3402  C   ALA A 218     -43.567  14.453  44.964  1.00  0.00           C  
ATOM   3403  O   ALA A 218     -43.790  13.744  45.952  1.00  0.00           O  
ATOM   3404  CB  ALA A 218     -45.335  16.081  44.284  1.00  0.00           C  
ATOM   3405  H   ALA A 218     -43.248  17.346  43.513  1.00  0.00           H  
ATOM   3406  HA  ALA A 218     -44.092  16.258  45.999  1.00  0.00           H  
ATOM   3407 1HB  ALA A 218     -46.018  15.485  44.805  1.00  0.00           H  
ATOM   3408 2HB  ALA A 218     -45.645  17.124  44.308  1.00  0.00           H  
ATOM   3409 3HB  ALA A 218     -45.275  15.747  43.266  1.00  0.00           H  
ATOM   3410  N   ILE A 219     -42.904  14.002  43.890  1.00  0.00           N  
ATOM   3411  CA  ILE A 219     -42.407  12.627  43.840  1.00  0.00           C  
ATOM   3412  C   ILE A 219     -41.407  12.413  44.958  1.00  0.00           C  
ATOM   3413  O   ILE A 219     -41.501  11.423  45.688  1.00  0.00           O  
ATOM   3414  CB  ILE A 219     -41.703  12.304  42.484  1.00  0.00           C  
ATOM   3415  CG1 ILE A 219     -42.710  12.239  41.325  1.00  0.00           C  
ATOM   3416  CG2 ILE A 219     -40.855  11.056  42.583  1.00  0.00           C  
ATOM   3417  CD1 ILE A 219     -42.050  12.254  39.922  1.00  0.00           C  
ATOM   3418  H   ILE A 219     -42.821  14.623  43.079  1.00  0.00           H  
ATOM   3419  HA  ILE A 219     -43.246  11.947  43.982  1.00  0.00           H  
ATOM   3420  HB  ILE A 219     -41.038  13.121  42.244  1.00  0.00           H  
ATOM   3421 1HG1 ILE A 219     -43.300  11.330  41.422  1.00  0.00           H  
ATOM   3422 2HG1 ILE A 219     -43.376  13.083  41.403  1.00  0.00           H  
ATOM   3423 1HG2 ILE A 219     -40.350  10.886  41.656  1.00  0.00           H  
ATOM   3424 2HG2 ILE A 219     -40.110  11.170  43.348  1.00  0.00           H  
ATOM   3425 3HG2 ILE A 219     -41.467  10.214  42.815  1.00  0.00           H  
ATOM   3426 1HD1 ILE A 219     -42.819  12.214  39.165  1.00  0.00           H  
ATOM   3427 2HD1 ILE A 219     -41.480  13.145  39.786  1.00  0.00           H  
ATOM   3428 3HD1 ILE A 219     -41.394  11.414  39.788  1.00  0.00           H  
ATOM   3429  N   ALA A 220     -40.446  13.348  45.121  1.00  0.00           N  
ATOM   3430  CA  ALA A 220     -39.458  13.190  46.184  1.00  0.00           C  
ATOM   3431  C   ALA A 220     -40.125  13.115  47.536  1.00  0.00           C  
ATOM   3432  O   ALA A 220     -39.689  12.332  48.380  1.00  0.00           O  
ATOM   3433  CB  ALA A 220     -38.462  14.357  46.073  1.00  0.00           C  
ATOM   3434  H   ALA A 220     -40.412  14.154  44.512  1.00  0.00           H  
ATOM   3435  HA  ALA A 220     -38.923  12.235  46.029  1.00  0.00           H  
ATOM   3436 1HB  ALA A 220     -37.956  14.374  45.090  1.00  0.00           H  
ATOM   3437 2HB  ALA A 220     -38.958  15.340  46.198  1.00  0.00           H  
ATOM   3438 3HB  ALA A 220     -37.667  14.295  46.839  1.00  0.00           H  
ATOM   3439  N   LYS A 221     -41.107  13.977  47.767  1.00  0.00           N  
ATOM   3440  CA  LYS A 221     -41.785  13.987  49.052  1.00  0.00           C  
ATOM   3441  C   LYS A 221     -42.515  12.672  49.339  1.00  0.00           C  
ATOM   3442  O   LYS A 221     -42.452  12.183  50.472  1.00  0.00           O  
ATOM   3443  CB  LYS A 221     -42.718  15.186  49.129  1.00  0.00           C  
ATOM   3444  CG  LYS A 221     -41.978  16.512  49.278  1.00  0.00           C  
ATOM   3445  CD  LYS A 221     -42.914  17.713  49.270  1.00  0.00           C  
ATOM   3446  CE  LYS A 221     -42.122  19.013  49.487  1.00  0.00           C  
ATOM   3447  NZ  LYS A 221     -42.963  20.232  49.321  1.00  0.00           N1+
ATOM   3448  H   LYS A 221     -41.365  14.649  47.034  1.00  0.00           H  
ATOM   3449  HA  LYS A 221     -41.028  14.114  49.824  1.00  0.00           H  
ATOM   3450 1HB  LYS A 221     -43.283  15.239  48.204  1.00  0.00           H  
ATOM   3451 2HB  LYS A 221     -43.416  15.067  49.954  1.00  0.00           H  
ATOM   3452 1HG  LYS A 221     -41.414  16.503  50.209  1.00  0.00           H  
ATOM   3453 2HG  LYS A 221     -41.270  16.614  48.452  1.00  0.00           H  
ATOM   3454 1HD  LYS A 221     -43.425  17.765  48.305  1.00  0.00           H  
ATOM   3455 2HD  LYS A 221     -43.661  17.607  50.057  1.00  0.00           H  
ATOM   3456 1HE  LYS A 221     -41.709  19.010  50.493  1.00  0.00           H  
ATOM   3457 2HE  LYS A 221     -41.307  19.049  48.784  1.00  0.00           H  
ATOM   3458 1HZ  LYS A 221     -42.391  21.055  49.465  1.00  0.00           H  
ATOM   3459 2HZ  LYS A 221     -43.340  20.252  48.378  1.00  0.00           H  
ATOM   3460 3HZ  LYS A 221     -43.722  20.225  49.987  1.00  0.00           H  
ATOM   3461  N   LEU A 222     -43.158  12.064  48.325  1.00  0.00           N  
ATOM   3462  CA  LEU A 222     -43.828  10.777  48.546  1.00  0.00           C  
ATOM   3463  C   LEU A 222     -42.806   9.686  48.860  1.00  0.00           C  
ATOM   3464  O   LEU A 222     -43.084   8.769  49.630  1.00  0.00           O  
ATOM   3465  CB  LEU A 222     -44.655  10.335  47.320  1.00  0.00           C  
ATOM   3466  CG  LEU A 222     -45.970  11.107  47.022  1.00  0.00           C  
ATOM   3467  CD1 LEU A 222     -46.568  10.603  45.731  1.00  0.00           C  
ATOM   3468  CD2 LEU A 222     -46.989  10.921  48.156  1.00  0.00           C  
ATOM   3469  H   LEU A 222     -43.231  12.545  47.420  1.00  0.00           H  
ATOM   3470  HA  LEU A 222     -44.475  10.870  49.412  1.00  0.00           H  
ATOM   3471 1HB  LEU A 222     -44.012  10.439  46.442  1.00  0.00           H  
ATOM   3472 2HB  LEU A 222     -44.901   9.285  47.441  1.00  0.00           H  
ATOM   3473  HG  LEU A 222     -45.741  12.143  46.897  1.00  0.00           H  
ATOM   3474 1HD1 LEU A 222     -47.466  11.161  45.526  1.00  0.00           H  
ATOM   3475 2HD1 LEU A 222     -45.859  10.745  44.916  1.00  0.00           H  
ATOM   3476 3HD1 LEU A 222     -46.813   9.556  45.827  1.00  0.00           H  
ATOM   3477 1HD2 LEU A 222     -47.899  11.471  47.912  1.00  0.00           H  
ATOM   3478 2HD2 LEU A 222     -47.222   9.862  48.262  1.00  0.00           H  
ATOM   3479 3HD2 LEU A 222     -46.592  11.299  49.093  1.00  0.00           H  
ATOM   3480  N   ILE A 223     -41.630   9.768  48.245  1.00  0.00           N  
ATOM   3481  CA  ILE A 223     -40.572   8.795  48.489  1.00  0.00           C  
ATOM   3482  C   ILE A 223     -40.013   8.931  49.906  1.00  0.00           C  
ATOM   3483  O   ILE A 223     -39.792   7.926  50.584  1.00  0.00           O  
ATOM   3484  CB  ILE A 223     -39.440   8.958  47.461  1.00  0.00           C  
ATOM   3485  CG1 ILE A 223     -39.987   8.584  46.093  1.00  0.00           C  
ATOM   3486  CG2 ILE A 223     -38.201   8.082  47.848  1.00  0.00           C  
ATOM   3487  CD1 ILE A 223     -39.128   8.997  44.988  1.00  0.00           C  
ATOM   3488  H   ILE A 223     -41.492  10.518  47.558  1.00  0.00           H  
ATOM   3489  HA  ILE A 223     -40.995   7.797  48.383  1.00  0.00           H  
ATOM   3490  HB  ILE A 223     -39.142  10.004  47.419  1.00  0.00           H  
ATOM   3491 1HG1 ILE A 223     -40.127   7.506  46.039  1.00  0.00           H  
ATOM   3492 2HG1 ILE A 223     -40.950   9.058  45.962  1.00  0.00           H  
ATOM   3493 1HG2 ILE A 223     -37.403   8.204  47.124  1.00  0.00           H  
ATOM   3494 2HG2 ILE A 223     -37.819   8.376  48.823  1.00  0.00           H  
ATOM   3495 3HG2 ILE A 223     -38.494   7.031  47.882  1.00  0.00           H  
ATOM   3496 1HD1 ILE A 223     -39.600   8.723  44.079  1.00  0.00           H  
ATOM   3497 2HD1 ILE A 223     -38.995  10.071  45.018  1.00  0.00           H  
ATOM   3498 3HD1 ILE A 223     -38.177   8.518  45.061  1.00  0.00           H  
ATOM   3499  N   ARG A 224     -39.740  10.173  50.333  1.00  0.00           N  
ATOM   3500  CA  ARG A 224     -39.190  10.441  51.664  1.00  0.00           C  
ATOM   3501  C   ARG A 224     -40.144  10.242  52.876  1.00  0.00           C  
ATOM   3502  O   ARG A 224     -39.666   9.811  53.933  1.00  0.00           O  
ATOM   3503  CB  ARG A 224     -38.646  11.868  51.743  1.00  0.00           C  
ATOM   3504  CG  ARG A 224     -37.363  12.176  50.954  1.00  0.00           C  
ATOM   3505  CD  ARG A 224     -36.945  13.598  51.197  1.00  0.00           C  
ATOM   3506  NE  ARG A 224     -35.791  14.025  50.394  1.00  0.00           N  
ATOM   3507  CZ  ARG A 224     -34.487  13.823  50.662  1.00  0.00           C  
ATOM   3508  NH1 ARG A 224     -34.071  13.152  51.726  1.00  0.00           N1+
ATOM   3509  NH2 ARG A 224     -33.635  14.342  49.805  1.00  0.00           N  
ATOM   3510  H   ARG A 224     -39.907  10.959  49.696  1.00  0.00           H  
ATOM   3511  HA  ARG A 224     -38.349   9.763  51.798  1.00  0.00           H  
ATOM   3512 1HB  ARG A 224     -39.416  12.549  51.370  1.00  0.00           H  
ATOM   3513 2HB  ARG A 224     -38.465  12.125  52.784  1.00  0.00           H  
ATOM   3514 1HG  ARG A 224     -36.566  11.507  51.270  1.00  0.00           H  
ATOM   3515 2HG  ARG A 224     -37.548  12.045  49.886  1.00  0.00           H  
ATOM   3516 1HD  ARG A 224     -37.784  14.245  50.935  1.00  0.00           H  
ATOM   3517 2HD  ARG A 224     -36.707  13.737  52.247  1.00  0.00           H  
ATOM   3518  HE  ARG A 224     -35.974  14.575  49.541  1.00  0.00           H  
ATOM   3519 1HH1 ARG A 224     -34.734  12.767  52.375  1.00  0.00           H  
ATOM   3520 2HH1 ARG A 224     -33.077  13.026  51.890  1.00  0.00           H  
ATOM   3521 1HH2 ARG A 224     -34.022  14.862  49.004  1.00  0.00           H  
ATOM   3522 2HH2 ARG A 224     -32.614  14.252  49.928  1.00  0.00           H  
ATOM   3523  N   GLY A 225     -41.460  10.580  52.746  1.00  0.00           N  
ATOM   3524  CA  GLY A 225     -42.465  10.509  53.820  1.00  0.00           C  
ATOM   3525  C   GLY A 225     -43.622   9.544  53.526  1.00  0.00           C  
ATOM   3526  O   GLY A 225     -43.784   8.566  54.264  1.00  0.00           O  
ATOM   3527  OXT GLY A 225     -44.606  10.011  52.946  1.00  0.00           O1-
ATOM   3528  H   GLY A 225     -41.780  10.946  51.842  1.00  0.00           H  
ATOM   3529 1HA  GLY A 225     -41.999  10.233  54.762  1.00  0.00           H  
ATOM   3530 2HA  GLY A 225     -42.868  11.506  53.965  1.00  0.00           H  
ATOM   3531  N   SER B   1     -39.761  31.352   6.183  1.00  0.00           N  
ATOM   3532  CA  SER B   1     -41.090  30.735   6.019  1.00  0.00           C  
ATOM   3533  C   SER B   1     -41.106  29.188   6.286  1.00  0.00           C  
ATOM   3534  O   SER B   1     -41.864  28.728   7.148  1.00  0.00           O  
ATOM   3535  CB  SER B   1     -41.646  31.082   4.621  1.00  0.00           C  
ATOM   3536  OG  SER B   1     -41.862  32.456   4.515  1.00  0.00           O  
ATOM   3537 1H   SER B   1     -39.847  32.357   6.115  1.00  0.00           H  
ATOM   3538 2H   SER B   1     -39.437  31.101   7.115  1.00  0.00           H  
ATOM   3539 3H   SER B   1     -39.106  31.023   5.489  1.00  0.00           H  
ATOM   3540  HA  SER B   1     -41.756  31.201   6.760  1.00  0.00           H  
ATOM   3541 1HB  SER B   1     -40.958  30.759   3.829  1.00  0.00           H  
ATOM   3542 2HB  SER B   1     -42.591  30.567   4.450  1.00  0.00           H  
ATOM   3543  HG  SER B   1     -42.240  32.605   3.636  1.00  0.00           H  
ATOM   3544  N   GLU B   2     -40.269  28.412   5.549  1.00  0.00           N  
ATOM   3545  CA  GLU B   2     -40.194  26.939   5.609  1.00  0.00           C  
ATOM   3546  C   GLU B   2     -39.701  26.387   6.942  1.00  0.00           C  
ATOM   3547  O   GLU B   2     -40.180  25.349   7.404  1.00  0.00           O  
ATOM   3548  CB  GLU B   2     -39.281  26.423   4.495  1.00  0.00           C  
ATOM   3549  CG  GLU B   2     -39.817  26.648   3.088  1.00  0.00           C  
ATOM   3550  CD  GLU B   2     -39.565  28.040   2.582  1.00  0.00           C  
ATOM   3551  OE1 GLU B   2     -38.969  28.812   3.295  1.00  0.00           O  
ATOM   3552  OE2 GLU B   2     -39.968  28.333   1.481  1.00  0.00           O1-
ATOM   3553  H   GLU B   2     -39.668  28.864   4.861  1.00  0.00           H  
ATOM   3554  HA  GLU B   2     -41.193  26.536   5.430  1.00  0.00           H  
ATOM   3555 1HB  GLU B   2     -38.310  26.911   4.564  1.00  0.00           H  
ATOM   3556 2HB  GLU B   2     -39.121  25.352   4.624  1.00  0.00           H  
ATOM   3557 1HG  GLU B   2     -39.345  25.936   2.412  1.00  0.00           H  
ATOM   3558 2HG  GLU B   2     -40.890  26.453   3.084  1.00  0.00           H  
ATOM   3559  N   VAL B   3     -38.742  27.075   7.546  1.00  0.00           N  
ATOM   3560  CA  VAL B   3     -38.171  26.623   8.794  1.00  0.00           C  
ATOM   3561  C   VAL B   3     -39.167  26.783   9.921  1.00  0.00           C  
ATOM   3562  O   VAL B   3     -39.380  25.855  10.698  1.00  0.00           O  
ATOM   3563  CB  VAL B   3     -36.854  27.370   9.075  1.00  0.00           C  
ATOM   3564  CG1 VAL B   3     -36.326  27.015  10.453  1.00  0.00           C  
ATOM   3565  CG2 VAL B   3     -35.854  26.976   7.997  1.00  0.00           C  
ATOM   3566  H   VAL B   3     -38.411  27.923   7.110  1.00  0.00           H  
ATOM   3567  HA  VAL B   3     -37.934  25.564   8.697  1.00  0.00           H  
ATOM   3568  HB  VAL B   3     -37.022  28.451   9.043  1.00  0.00           H  
ATOM   3569 1HG1 VAL B   3     -35.391  27.515  10.633  1.00  0.00           H  
ATOM   3570 2HG1 VAL B   3     -37.036  27.324  11.200  1.00  0.00           H  
ATOM   3571 3HG1 VAL B   3     -36.177  25.956  10.518  1.00  0.00           H  
ATOM   3572 1HG2 VAL B   3     -34.925  27.494   8.156  1.00  0.00           H  
ATOM   3573 2HG2 VAL B   3     -35.684  25.900   8.035  1.00  0.00           H  
ATOM   3574 3HG2 VAL B   3     -36.242  27.242   7.016  1.00  0.00           H  
ATOM   3575  N   GLU B   4     -39.827  27.926   9.989  1.00  0.00           N  
ATOM   3576  CA  GLU B   4     -40.767  28.165  11.061  1.00  0.00           C  
ATOM   3577  C   GLU B   4     -41.922  27.141  11.009  1.00  0.00           C  
ATOM   3578  O   GLU B   4     -42.387  26.668  12.058  1.00  0.00           O  
ATOM   3579  CB  GLU B   4     -41.272  29.604  10.952  1.00  0.00           C  
ATOM   3580  CG  GLU B   4     -40.191  30.685  11.103  1.00  0.00           C  
ATOM   3581  CD  GLU B   4     -39.451  30.974   9.789  1.00  0.00           C  
ATOM   3582  OE1 GLU B   4     -39.735  30.322   8.814  1.00  0.00           O  
ATOM   3583  OE2 GLU B   4     -38.632  31.838   9.756  1.00  0.00           O1-
ATOM   3584  H   GLU B   4     -39.648  28.666   9.309  1.00  0.00           H  
ATOM   3585  HA  GLU B   4     -40.244  28.052  12.010  1.00  0.00           H  
ATOM   3586 1HB  GLU B   4     -41.777  29.744   9.994  1.00  0.00           H  
ATOM   3587 2HB  GLU B   4     -41.985  29.794  11.726  1.00  0.00           H  
ATOM   3588 1HG  GLU B   4     -40.663  31.605  11.451  1.00  0.00           H  
ATOM   3589 2HG  GLU B   4     -39.476  30.366  11.860  1.00  0.00           H  
ATOM   3590  N   LYS B   5     -42.354  26.757   9.791  1.00  0.00           N  
ATOM   3591  CA  LYS B   5     -43.434  25.779   9.657  1.00  0.00           C  
ATOM   3592  C   LYS B   5     -42.941  24.413  10.179  1.00  0.00           C  
ATOM   3593  O   LYS B   5     -43.675  23.718  10.901  1.00  0.00           O  
ATOM   3594  CB  LYS B   5     -43.897  25.672   8.204  1.00  0.00           C  
ATOM   3595  CG  LYS B   5     -44.649  26.893   7.692  1.00  0.00           C  
ATOM   3596  CD  LYS B   5     -45.266  26.630   6.326  1.00  0.00           C  
ATOM   3597  CE  LYS B   5     -44.201  26.566   5.241  1.00  0.00           C  
ATOM   3598  NZ  LYS B   5     -44.798  26.441   3.884  1.00  0.00           N1+
ATOM   3599  H   LYS B   5     -41.966  27.211   8.956  1.00  0.00           H  
ATOM   3600  HA  LYS B   5     -44.276  26.096  10.266  1.00  0.00           H  
ATOM   3601 1HB  LYS B   5     -43.034  25.515   7.557  1.00  0.00           H  
ATOM   3602 2HB  LYS B   5     -44.551  24.806   8.093  1.00  0.00           H  
ATOM   3603 1HG  LYS B   5     -45.442  27.154   8.395  1.00  0.00           H  
ATOM   3604 2HG  LYS B   5     -43.964  27.737   7.616  1.00  0.00           H  
ATOM   3605 1HD  LYS B   5     -45.810  25.685   6.348  1.00  0.00           H  
ATOM   3606 2HD  LYS B   5     -45.969  27.429   6.085  1.00  0.00           H  
ATOM   3607 1HE  LYS B   5     -43.592  27.468   5.275  1.00  0.00           H  
ATOM   3608 2HE  LYS B   5     -43.553  25.709   5.418  1.00  0.00           H  
ATOM   3609 1HZ  LYS B   5     -44.060  26.401   3.194  1.00  0.00           H  
ATOM   3610 2HZ  LYS B   5     -45.351  25.596   3.834  1.00  0.00           H  
ATOM   3611 3HZ  LYS B   5     -45.387  27.240   3.699  1.00  0.00           H  
ATOM   3612  N   ARG B   6     -41.672  24.057   9.868  1.00  0.00           N  
ATOM   3613  CA  ARG B   6     -41.096  22.801  10.360  1.00  0.00           C  
ATOM   3614  C   ARG B   6     -40.987  22.824  11.873  1.00  0.00           C  
ATOM   3615  O   ARG B   6     -41.193  21.793  12.519  1.00  0.00           O  
ATOM   3616  CB  ARG B   6     -39.699  22.523   9.798  1.00  0.00           C  
ATOM   3617  CG  ARG B   6     -39.569  22.268   8.287  1.00  0.00           C  
ATOM   3618  CD  ARG B   6     -39.992  20.882   7.850  1.00  0.00           C  
ATOM   3619  NE  ARG B   6     -41.441  20.737   7.610  1.00  0.00           N  
ATOM   3620  CZ  ARG B   6     -42.103  21.204   6.517  1.00  0.00           C  
ATOM   3621  NH1 ARG B   6     -41.458  21.881   5.570  1.00  0.00           N1+
ATOM   3622  NH2 ARG B   6     -43.406  20.975   6.393  1.00  0.00           N  
ATOM   3623  H   ARG B   6     -41.130  24.638   9.214  1.00  0.00           H  
ATOM   3624  HA  ARG B   6     -41.760  21.983  10.077  1.00  0.00           H  
ATOM   3625 1HB  ARG B   6     -39.057  23.373  10.029  1.00  0.00           H  
ATOM   3626 2HB  ARG B   6     -39.279  21.661  10.314  1.00  0.00           H  
ATOM   3627 1HG  ARG B   6     -40.208  22.962   7.784  1.00  0.00           H  
ATOM   3628 2HG  ARG B   6     -38.537  22.436   7.978  1.00  0.00           H  
ATOM   3629 1HD  ARG B   6     -39.466  20.617   6.935  1.00  0.00           H  
ATOM   3630 2HD  ARG B   6     -39.716  20.174   8.629  1.00  0.00           H  
ATOM   3631  HE  ARG B   6     -41.996  20.194   8.302  1.00  0.00           H  
ATOM   3632 1HH1 ARG B   6     -40.469  22.061   5.662  1.00  0.00           H  
ATOM   3633 2HH1 ARG B   6     -41.955  22.222   4.762  1.00  0.00           H  
ATOM   3634 1HH2 ARG B   6     -43.918  20.452   7.128  1.00  0.00           H  
ATOM   3635 2HH2 ARG B   6     -43.915  21.310   5.593  1.00  0.00           H  
ATOM   3636  N   LEU B   7     -40.667  23.984  12.460  1.00  0.00           N  
ATOM   3637  CA  LEU B   7     -40.559  24.020  13.907  1.00  0.00           C  
ATOM   3638  C   LEU B   7     -41.896  23.710  14.560  1.00  0.00           C  
ATOM   3639  O   LEU B   7     -41.915  22.960  15.540  1.00  0.00           O  
ATOM   3640  CB  LEU B   7     -40.066  25.367  14.448  1.00  0.00           C  
ATOM   3641  CG  LEU B   7     -38.571  25.544  14.670  1.00  0.00           C  
ATOM   3642  CD1 LEU B   7     -37.827  25.511  13.358  1.00  0.00           C  
ATOM   3643  CD2 LEU B   7     -38.339  26.844  15.388  1.00  0.00           C  
ATOM   3644  H   LEU B   7     -40.442  24.798  11.877  1.00  0.00           H  
ATOM   3645  HA  LEU B   7     -39.846  23.258  14.212  1.00  0.00           H  
ATOM   3646 1HB  LEU B   7     -40.397  26.146  13.764  1.00  0.00           H  
ATOM   3647 2HB  LEU B   7     -40.539  25.524  15.399  1.00  0.00           H  
ATOM   3648  HG  LEU B   7     -38.213  24.732  15.292  1.00  0.00           H  
ATOM   3649 1HD1 LEU B   7     -36.764  25.639  13.521  1.00  0.00           H  
ATOM   3650 2HD1 LEU B   7     -37.995  24.566  12.844  1.00  0.00           H  
ATOM   3651 3HD1 LEU B   7     -38.195  26.320  12.763  1.00  0.00           H  
ATOM   3652 1HD2 LEU B   7     -37.271  26.948  15.580  1.00  0.00           H  
ATOM   3653 2HD2 LEU B   7     -38.693  27.675  14.774  1.00  0.00           H  
ATOM   3654 3HD2 LEU B   7     -38.874  26.841  16.330  1.00  0.00           H  
ATOM   3655  N   LEU B   8     -43.021  24.205  14.020  1.00  0.00           N  
ATOM   3656  CA  LEU B   8     -44.298  23.847  14.648  1.00  0.00           C  
ATOM   3657  C   LEU B   8     -44.568  22.354  14.573  1.00  0.00           C  
ATOM   3658  O   LEU B   8     -45.062  21.777  15.546  1.00  0.00           O  
ATOM   3659  CB  LEU B   8     -45.494  24.576  14.018  1.00  0.00           C  
ATOM   3660  CG  LEU B   8     -45.647  26.059  14.331  1.00  0.00           C  
ATOM   3661  CD1 LEU B   8     -46.712  26.643  13.480  1.00  0.00           C  
ATOM   3662  CD2 LEU B   8     -46.067  26.242  15.786  1.00  0.00           C  
ATOM   3663  H   LEU B   8     -42.957  24.867  13.235  1.00  0.00           H  
ATOM   3664  HA  LEU B   8     -44.236  24.111  15.697  1.00  0.00           H  
ATOM   3665 1HB  LEU B   8     -45.405  24.480  12.933  1.00  0.00           H  
ATOM   3666 2HB  LEU B   8     -46.406  24.070  14.328  1.00  0.00           H  
ATOM   3667  HG  LEU B   8     -44.711  26.567  14.120  1.00  0.00           H  
ATOM   3668 1HD1 LEU B   8     -46.806  27.701  13.695  1.00  0.00           H  
ATOM   3669 2HD1 LEU B   8     -46.441  26.498  12.446  1.00  0.00           H  
ATOM   3670 3HD1 LEU B   8     -47.642  26.154  13.680  1.00  0.00           H  
ATOM   3671 1HD2 LEU B   8     -46.178  27.279  15.962  1.00  0.00           H  
ATOM   3672 2HD2 LEU B   8     -47.018  25.739  15.961  1.00  0.00           H  
ATOM   3673 3HD2 LEU B   8     -45.335  25.844  16.465  1.00  0.00           H  
ATOM   3674  N   GLU B   9     -44.218  21.710  13.453  1.00  0.00           N  
ATOM   3675  CA  GLU B   9     -44.449  20.267  13.354  1.00  0.00           C  
ATOM   3676  C   GLU B   9     -43.613  19.522  14.401  1.00  0.00           C  
ATOM   3677  O   GLU B   9     -44.091  18.587  15.059  1.00  0.00           O  
ATOM   3678  CB  GLU B   9     -44.052  19.751  11.973  1.00  0.00           C  
ATOM   3679  CG  GLU B   9     -44.914  20.195  10.828  1.00  0.00           C  
ATOM   3680  CD  GLU B   9     -44.354  19.729   9.512  1.00  0.00           C  
ATOM   3681  OE1 GLU B   9     -43.253  19.218   9.500  1.00  0.00           O  
ATOM   3682  OE2 GLU B   9     -45.003  19.895   8.516  1.00  0.00           O1-
ATOM   3683  H   GLU B   9     -43.860  22.252  12.654  1.00  0.00           H  
ATOM   3684  HA  GLU B   9     -45.503  20.065  13.534  1.00  0.00           H  
ATOM   3685 1HB  GLU B   9     -43.027  20.050  11.759  1.00  0.00           H  
ATOM   3686 2HB  GLU B   9     -44.082  18.669  11.982  1.00  0.00           H  
ATOM   3687 1HG  GLU B   9     -45.920  19.799  10.955  1.00  0.00           H  
ATOM   3688 2HG  GLU B   9     -44.972  21.285  10.830  1.00  0.00           H  
ATOM   3689  N   ILE B  10     -42.381  19.985  14.593  1.00  0.00           N  
ATOM   3690  CA  ILE B  10     -41.453  19.403  15.548  1.00  0.00           C  
ATOM   3691  C   ILE B  10     -41.958  19.588  16.975  1.00  0.00           C  
ATOM   3692  O   ILE B  10     -41.943  18.639  17.764  1.00  0.00           O  
ATOM   3693  CB  ILE B  10     -40.054  20.009  15.337  1.00  0.00           C  
ATOM   3694  CG1 ILE B  10     -39.514  19.485  13.947  1.00  0.00           C  
ATOM   3695  CG2 ILE B  10     -39.138  19.660  16.511  1.00  0.00           C  
ATOM   3696  CD1 ILE B  10     -38.318  20.198  13.378  1.00  0.00           C  
ATOM   3697  H   ILE B  10     -42.057  20.746  13.982  1.00  0.00           H  
ATOM   3698  HA  ILE B  10     -41.385  18.338  15.355  1.00  0.00           H  
ATOM   3699  HB  ILE B  10     -40.135  21.088  15.264  1.00  0.00           H  
ATOM   3700 1HG1 ILE B  10     -39.244  18.456  14.051  1.00  0.00           H  
ATOM   3701 2HG1 ILE B  10     -40.318  19.555  13.220  1.00  0.00           H  
ATOM   3702 1HG2 ILE B  10     -38.176  20.083  16.354  1.00  0.00           H  
ATOM   3703 2HG2 ILE B  10     -39.540  20.051  17.441  1.00  0.00           H  
ATOM   3704 3HG2 ILE B  10     -39.055  18.604  16.583  1.00  0.00           H  
ATOM   3705 1HD1 ILE B  10     -38.058  19.742  12.428  1.00  0.00           H  
ATOM   3706 2HD1 ILE B  10     -38.561  21.246  13.222  1.00  0.00           H  
ATOM   3707 3HD1 ILE B  10     -37.492  20.110  14.045  1.00  0.00           H  
ATOM   3708  N   HIS B  11     -42.445  20.779  17.302  1.00  0.00           N  
ATOM   3709  CA  HIS B  11     -42.961  21.032  18.635  1.00  0.00           C  
ATOM   3710  C   HIS B  11     -44.212  20.221  18.897  1.00  0.00           C  
ATOM   3711  O   HIS B  11     -44.416  19.784  20.026  1.00  0.00           O  
ATOM   3712  CB  HIS B  11     -43.324  22.484  18.823  1.00  0.00           C  
ATOM   3713  CG  HIS B  11     -42.243  23.395  18.993  1.00  0.00           C  
ATOM   3714  CD2 HIS B  11     -41.844  24.088  20.065  1.00  0.00           C  
ATOM   3715  ND1 HIS B  11     -41.425  23.756  17.972  1.00  0.00           N  
ATOM   3716  CE1 HIS B  11     -40.557  24.610  18.392  1.00  0.00           C  
ATOM   3717  NE2 HIS B  11     -40.797  24.847  19.669  1.00  0.00           N  
ATOM   3718  H   HIS B  11     -42.415  21.535  16.615  1.00  0.00           H  
ATOM   3719  HA  HIS B  11     -42.207  20.766  19.375  1.00  0.00           H  
ATOM   3720 1HB  HIS B  11     -43.885  22.806  17.951  1.00  0.00           H  
ATOM   3721 2HB  HIS B  11     -43.954  22.567  19.692  1.00  0.00           H  
ATOM   3722  HD1 HIS B  11     -41.474  23.416  17.029  1.00  0.00           H  
ATOM   3723  HD2 HIS B  11     -42.206  24.143  21.093  1.00  0.00           H  
ATOM   3724  HE1 HIS B  11     -39.814  25.002  17.708  1.00  0.00           H  
ATOM   3725  N   ARG B  12     -45.067  20.036  17.883  1.00  0.00           N  
ATOM   3726  CA  ARG B  12     -46.270  19.243  18.059  1.00  0.00           C  
ATOM   3727  C   ARG B  12     -45.926  17.786  18.372  1.00  0.00           C  
ATOM   3728  O   ARG B  12     -46.600  17.158  19.198  1.00  0.00           O  
ATOM   3729  CB  ARG B  12     -47.163  19.321  16.838  1.00  0.00           C  
ATOM   3730  CG  ARG B  12     -48.432  18.454  16.883  1.00  0.00           C  
ATOM   3731  CD  ARG B  12     -49.385  18.855  17.961  1.00  0.00           C  
ATOM   3732  NE  ARG B  12     -50.555  18.015  17.942  1.00  0.00           N  
ATOM   3733  CZ  ARG B  12     -50.734  16.821  18.546  1.00  0.00           C  
ATOM   3734  NH1 ARG B  12     -49.800  16.249  19.300  1.00  0.00           N1+
ATOM   3735  NH2 ARG B  12     -51.898  16.240  18.338  1.00  0.00           N  
ATOM   3736  H   ARG B  12     -44.888  20.496  16.982  1.00  0.00           H  
ATOM   3737  HA  ARG B  12     -46.816  19.663  18.900  1.00  0.00           H  
ATOM   3738 1HB  ARG B  12     -47.469  20.355  16.681  1.00  0.00           H  
ATOM   3739 2HB  ARG B  12     -46.591  19.020  15.959  1.00  0.00           H  
ATOM   3740 1HG  ARG B  12     -48.958  18.552  15.932  1.00  0.00           H  
ATOM   3741 2HG  ARG B  12     -48.163  17.407  17.030  1.00  0.00           H  
ATOM   3742 1HD  ARG B  12     -48.928  18.772  18.939  1.00  0.00           H  
ATOM   3743 2HD  ARG B  12     -49.707  19.885  17.796  1.00  0.00           H  
ATOM   3744  HE  ARG B  12     -51.346  18.346  17.377  1.00  0.00           H  
ATOM   3745 1HH1 ARG B  12     -48.902  16.713  19.429  1.00  0.00           H  
ATOM   3746 2HH1 ARG B  12     -49.976  15.322  19.748  1.00  0.00           H  
ATOM   3747 1HH2 ARG B  12     -52.568  16.732  17.717  1.00  0.00           H  
ATOM   3748 2HH2 ARG B  12     -52.116  15.343  18.746  1.00  0.00           H  
ATOM   3749  N   ARG B  13     -44.894  17.239  17.713  1.00  0.00           N  
ATOM   3750  CA  ARG B  13     -44.467  15.875  18.005  1.00  0.00           C  
ATOM   3751  C   ARG B  13     -43.915  15.798  19.437  1.00  0.00           C  
ATOM   3752  O   ARG B  13     -44.147  14.813  20.149  1.00  0.00           O  
ATOM   3753  CB  ARG B  13     -43.424  15.415  17.020  1.00  0.00           C  
ATOM   3754  CG  ARG B  13     -43.908  15.147  15.617  1.00  0.00           C  
ATOM   3755  CD  ARG B  13     -42.812  14.626  14.775  1.00  0.00           C  
ATOM   3756  NE  ARG B  13     -43.188  14.529  13.371  1.00  0.00           N  
ATOM   3757  CZ  ARG B  13     -43.000  15.507  12.452  1.00  0.00           C  
ATOM   3758  NH1 ARG B  13     -42.458  16.649  12.803  1.00  0.00           N1+
ATOM   3759  NH2 ARG B  13     -43.365  15.313  11.193  1.00  0.00           N  
ATOM   3760  H   ARG B  13     -44.440  17.777  16.963  1.00  0.00           H  
ATOM   3761  HA  ARG B  13     -45.330  15.216  17.926  1.00  0.00           H  
ATOM   3762 1HB  ARG B  13     -42.718  16.212  16.922  1.00  0.00           H  
ATOM   3763 2HB  ARG B  13     -42.906  14.537  17.395  1.00  0.00           H  
ATOM   3764 1HG  ARG B  13     -44.707  14.408  15.643  1.00  0.00           H  
ATOM   3765 2HG  ARG B  13     -44.283  16.062  15.176  1.00  0.00           H  
ATOM   3766 1HD  ARG B  13     -41.943  15.266  14.866  1.00  0.00           H  
ATOM   3767 2HD  ARG B  13     -42.549  13.625  15.119  1.00  0.00           H  
ATOM   3768  HE  ARG B  13     -43.610  13.663  13.058  1.00  0.00           H  
ATOM   3769 1HH1 ARG B  13     -42.211  16.812  13.765  1.00  0.00           H  
ATOM   3770 2HH1 ARG B  13     -42.316  17.381  12.116  1.00  0.00           H  
ATOM   3771 1HH2 ARG B  13     -43.785  14.436  10.917  1.00  0.00           H  
ATOM   3772 2HH2 ARG B  13     -43.234  16.047  10.503  1.00  0.00           H  
ATOM   3773  N   VAL B  14     -43.214  16.854  19.870  1.00  0.00           N  
ATOM   3774  CA  VAL B  14     -42.715  16.920  21.238  1.00  0.00           C  
ATOM   3775  C   VAL B  14     -43.903  17.008  22.191  1.00  0.00           C  
ATOM   3776  O   VAL B  14     -43.898  16.376  23.243  1.00  0.00           O  
ATOM   3777  CB  VAL B  14     -41.741  18.089  21.463  1.00  0.00           C  
ATOM   3778  CG1 VAL B  14     -41.435  18.232  22.977  1.00  0.00           C  
ATOM   3779  CG2 VAL B  14     -40.454  17.797  20.676  1.00  0.00           C  
ATOM   3780  H   VAL B  14     -42.993  17.601  19.203  1.00  0.00           H  
ATOM   3781  HA  VAL B  14     -42.170  16.002  21.451  1.00  0.00           H  
ATOM   3782  HB  VAL B  14     -42.189  19.016  21.117  1.00  0.00           H  
ATOM   3783 1HG1 VAL B  14     -40.741  19.039  23.148  1.00  0.00           H  
ATOM   3784 2HG1 VAL B  14     -42.346  18.439  23.539  1.00  0.00           H  
ATOM   3785 3HG1 VAL B  14     -40.994  17.301  23.341  1.00  0.00           H  
ATOM   3786 1HG2 VAL B  14     -39.739  18.585  20.798  1.00  0.00           H  
ATOM   3787 2HG2 VAL B  14     -40.027  16.873  21.036  1.00  0.00           H  
ATOM   3788 3HG2 VAL B  14     -40.686  17.697  19.629  1.00  0.00           H  
ATOM   3789  N   ALA B  15     -44.922  17.788  21.837  1.00  0.00           N  
ATOM   3790  CA  ALA B  15     -46.111  17.909  22.657  1.00  0.00           C  
ATOM   3791  C   ALA B  15     -46.775  16.547  22.847  1.00  0.00           C  
ATOM   3792  O   ALA B  15     -47.297  16.276  23.930  1.00  0.00           O  
ATOM   3793  CB  ALA B  15     -47.098  18.870  22.018  1.00  0.00           C  
ATOM   3794  H   ALA B  15     -44.841  18.342  20.991  1.00  0.00           H  
ATOM   3795  HA  ALA B  15     -45.813  18.282  23.629  1.00  0.00           H  
ATOM   3796 1HB  ALA B  15     -47.960  18.947  22.656  1.00  0.00           H  
ATOM   3797 2HB  ALA B  15     -46.633  19.847  21.891  1.00  0.00           H  
ATOM   3798 3HB  ALA B  15     -47.401  18.496  21.060  1.00  0.00           H  
ATOM   3799  N   GLU B  16     -46.727  15.684  21.826  1.00  0.00           N  
ATOM   3800  CA  GLU B  16     -47.294  14.344  21.927  1.00  0.00           C  
ATOM   3801  C   GLU B  16     -46.446  13.519  22.908  1.00  0.00           C  
ATOM   3802  O   GLU B  16     -46.992  12.809  23.761  1.00  0.00           O  
ATOM   3803  CB  GLU B  16     -47.345  13.694  20.540  1.00  0.00           C  
ATOM   3804  CG  GLU B  16     -47.993  12.327  20.463  1.00  0.00           C  
ATOM   3805  CD  GLU B  16     -49.453  12.297  20.853  1.00  0.00           C  
ATOM   3806  OE1 GLU B  16     -50.109  13.329  20.939  1.00  0.00           O  
ATOM   3807  OE2 GLU B  16     -49.928  11.209  21.049  1.00  0.00           O1-
ATOM   3808  H   GLU B  16     -46.336  16.012  20.937  1.00  0.00           H  
ATOM   3809  HA  GLU B  16     -48.308  14.421  22.320  1.00  0.00           H  
ATOM   3810 1HB  GLU B  16     -47.859  14.356  19.849  1.00  0.00           H  
ATOM   3811 2HB  GLU B  16     -46.334  13.578  20.167  1.00  0.00           H  
ATOM   3812 1HG  GLU B  16     -47.898  11.959  19.442  1.00  0.00           H  
ATOM   3813 2HG  GLU B  16     -47.443  11.644  21.113  1.00  0.00           H  
ATOM   3814  N   SER B  17     -45.114  13.674  22.841  1.00  0.00           N  
ATOM   3815  CA  SER B  17     -44.207  12.991  23.768  1.00  0.00           C  
ATOM   3816  C   SER B  17     -44.518  13.435  25.192  1.00  0.00           C  
ATOM   3817  O   SER B  17     -44.574  12.627  26.132  1.00  0.00           O  
ATOM   3818  CB  SER B  17     -42.761  13.332  23.447  1.00  0.00           C  
ATOM   3819  OG  SER B  17     -41.880  12.732  24.344  1.00  0.00           O  
ATOM   3820  H   SER B  17     -44.728  14.227  22.066  1.00  0.00           H  
ATOM   3821  HA  SER B  17     -44.362  11.919  23.687  1.00  0.00           H  
ATOM   3822 1HB  SER B  17     -42.525  13.017  22.430  1.00  0.00           H  
ATOM   3823 2HB  SER B  17     -42.615  14.394  23.487  1.00  0.00           H  
ATOM   3824  HG  SER B  17     -41.009  13.159  24.170  1.00  0.00           H  
ATOM   3825  N   HIS B  18     -44.757  14.737  25.339  1.00  0.00           N  
ATOM   3826  CA  HIS B  18     -45.088  15.348  26.605  1.00  0.00           C  
ATOM   3827  C   HIS B  18     -46.424  14.777  27.114  1.00  0.00           C  
ATOM   3828  O   HIS B  18     -46.545  14.398  28.275  1.00  0.00           O  
ATOM   3829  CB  HIS B  18     -45.215  16.857  26.474  1.00  0.00           C  
ATOM   3830  CG  HIS B  18     -45.294  17.481  27.757  1.00  0.00           C  
ATOM   3831  CD2 HIS B  18     -46.327  17.639  28.574  1.00  0.00           C  
ATOM   3832  ND1 HIS B  18     -44.190  17.979  28.415  1.00  0.00           N  
ATOM   3833  CE1 HIS B  18     -44.565  18.445  29.578  1.00  0.00           C  
ATOM   3834  NE2 HIS B  18     -45.863  18.240  29.694  1.00  0.00           N  
ATOM   3835  H   HIS B  18     -44.659  15.332  24.516  1.00  0.00           H  
ATOM   3836  HA  HIS B  18     -44.316  15.130  27.338  1.00  0.00           H  
ATOM   3837 1HB  HIS B  18     -44.359  17.260  25.926  1.00  0.00           H  
ATOM   3838 2HB  HIS B  18     -46.110  17.111  25.926  1.00  0.00           H  
ATOM   3839  HD1 HIS B  18     -43.232  18.013  28.052  1.00  0.00           H  
ATOM   3840  HD2 HIS B  18     -47.366  17.365  28.484  1.00  0.00           H  
ATOM   3841  HE1 HIS B  18     -43.840  18.897  30.260  1.00  0.00           H  
ATOM   3842  N   ARG B  19     -47.442  14.691  26.256  1.00  0.00           N  
ATOM   3843  CA  ARG B  19     -48.727  14.155  26.687  1.00  0.00           C  
ATOM   3844  C   ARG B  19     -48.540  12.740  27.260  1.00  0.00           C  
ATOM   3845  O   ARG B  19     -49.142  12.398  28.288  1.00  0.00           O  
ATOM   3846  CB  ARG B  19     -49.716  14.135  25.530  1.00  0.00           C  
ATOM   3847  CG  ARG B  19     -51.138  13.735  25.900  1.00  0.00           C  
ATOM   3848  CD  ARG B  19     -52.069  13.755  24.724  1.00  0.00           C  
ATOM   3849  NE  ARG B  19     -51.778  12.708  23.736  1.00  0.00           N  
ATOM   3850  CZ  ARG B  19     -52.153  11.402  23.860  1.00  0.00           C  
ATOM   3851  NH1 ARG B  19     -52.815  10.976  24.926  1.00  0.00           N1+
ATOM   3852  NH2 ARG B  19     -51.852  10.547  22.906  1.00  0.00           N  
ATOM   3853  H   ARG B  19     -47.339  15.058  25.306  1.00  0.00           H  
ATOM   3854  HA  ARG B  19     -49.122  14.798  27.473  1.00  0.00           H  
ATOM   3855 1HB  ARG B  19     -49.753  15.122  25.072  1.00  0.00           H  
ATOM   3856 2HB  ARG B  19     -49.362  13.439  24.767  1.00  0.00           H  
ATOM   3857 1HG  ARG B  19     -51.130  12.736  26.332  1.00  0.00           H  
ATOM   3858 2HG  ARG B  19     -51.519  14.434  26.626  1.00  0.00           H  
ATOM   3859 1HD  ARG B  19     -53.097  13.642  25.061  1.00  0.00           H  
ATOM   3860 2HD  ARG B  19     -51.967  14.716  24.222  1.00  0.00           H  
ATOM   3861  HE  ARG B  19     -51.275  12.985  22.859  1.00  0.00           H  
ATOM   3862 1HH1 ARG B  19     -53.052  11.604  25.678  1.00  0.00           H  
ATOM   3863 2HH1 ARG B  19     -53.080   9.998  25.004  1.00  0.00           H  
ATOM   3864 1HH2 ARG B  19     -51.317  10.868  22.087  1.00  0.00           H  
ATOM   3865 2HH2 ARG B  19     -52.120   9.583  22.985  1.00  0.00           H  
ATOM   3866  N   ILE B  20     -47.689  11.929  26.612  1.00  0.00           N  
ATOM   3867  CA  ILE B  20     -47.404  10.579  27.088  1.00  0.00           C  
ATOM   3868  C   ILE B  20     -46.732  10.649  28.454  1.00  0.00           C  
ATOM   3869  O   ILE B  20     -47.092   9.887  29.350  1.00  0.00           O  
ATOM   3870  CB  ILE B  20     -46.539   9.783  26.087  1.00  0.00           C  
ATOM   3871  CG1 ILE B  20     -47.398   9.521  24.812  1.00  0.00           C  
ATOM   3872  CG2 ILE B  20     -46.016   8.459  26.757  1.00  0.00           C  
ATOM   3873  CD1 ILE B  20     -46.636   9.018  23.605  1.00  0.00           C  
ATOM   3874  H   ILE B  20     -47.277  12.269  25.734  1.00  0.00           H  
ATOM   3875  HA  ILE B  20     -48.351  10.049  27.206  1.00  0.00           H  
ATOM   3876  HB  ILE B  20     -45.689  10.390  25.779  1.00  0.00           H  
ATOM   3877 1HG1 ILE B  20     -48.174   8.801  25.059  1.00  0.00           H  
ATOM   3878 2HG1 ILE B  20     -47.883  10.459  24.526  1.00  0.00           H  
ATOM   3879 1HG2 ILE B  20     -45.414   7.902  26.064  1.00  0.00           H  
ATOM   3880 2HG2 ILE B  20     -45.406   8.688  27.629  1.00  0.00           H  
ATOM   3881 3HG2 ILE B  20     -46.867   7.853  27.064  1.00  0.00           H  
ATOM   3882 1HD1 ILE B  20     -47.328   8.887  22.772  1.00  0.00           H  
ATOM   3883 2HD1 ILE B  20     -45.874   9.749  23.329  1.00  0.00           H  
ATOM   3884 3HD1 ILE B  20     -46.170   8.077  23.828  1.00  0.00           H  
ATOM   3885  N   LEU B  21     -45.762  11.556  28.616  1.00  0.00           N  
ATOM   3886  CA  LEU B  21     -45.055  11.758  29.880  1.00  0.00           C  
ATOM   3887  C   LEU B  21     -46.050  12.017  31.007  1.00  0.00           C  
ATOM   3888  O   LEU B  21     -45.895  11.481  32.111  1.00  0.00           O  
ATOM   3889  CB  LEU B  21     -44.175  13.005  29.746  1.00  0.00           C  
ATOM   3890  CG  LEU B  21     -43.282  13.450  30.865  1.00  0.00           C  
ATOM   3891  CD1 LEU B  21     -42.193  12.453  31.105  1.00  0.00           C  
ATOM   3892  CD2 LEU B  21     -42.766  14.798  30.468  1.00  0.00           C  
ATOM   3893  H   LEU B  21     -45.470  12.099  27.796  1.00  0.00           H  
ATOM   3894  HA  LEU B  21     -44.471  10.873  30.103  1.00  0.00           H  
ATOM   3895 1HB  LEU B  21     -43.569  12.898  28.846  1.00  0.00           H  
ATOM   3896 2HB  LEU B  21     -44.812  13.832  29.608  1.00  0.00           H  
ATOM   3897  HG  LEU B  21     -43.843  13.544  31.800  1.00  0.00           H  
ATOM   3898 1HD1 LEU B  21     -41.563  12.833  31.893  1.00  0.00           H  
ATOM   3899 2HD1 LEU B  21     -42.621  11.497  31.400  1.00  0.00           H  
ATOM   3900 3HD1 LEU B  21     -41.611  12.322  30.209  1.00  0.00           H  
ATOM   3901 1HD2 LEU B  21     -42.103  15.184  31.232  1.00  0.00           H  
ATOM   3902 2HD2 LEU B  21     -42.246  14.701  29.544  1.00  0.00           H  
ATOM   3903 3HD2 LEU B  21     -43.607  15.484  30.332  1.00  0.00           H  
ATOM   3904  N   VAL B  22     -47.078  12.823  30.722  1.00  0.00           N  
ATOM   3905  CA  VAL B  22     -48.100  13.147  31.708  1.00  0.00           C  
ATOM   3906  C   VAL B  22     -48.876  11.891  32.113  1.00  0.00           C  
ATOM   3907  O   VAL B  22     -49.140  11.702  33.304  1.00  0.00           O  
ATOM   3908  CB  VAL B  22     -49.053  14.248  31.191  1.00  0.00           C  
ATOM   3909  CG1 VAL B  22     -50.249  14.429  32.150  1.00  0.00           C  
ATOM   3910  CG2 VAL B  22     -48.269  15.560  31.059  1.00  0.00           C  
ATOM   3911  H   VAL B  22     -47.088  13.253  29.790  1.00  0.00           H  
ATOM   3912  HA  VAL B  22     -47.598  13.539  32.592  1.00  0.00           H  
ATOM   3913  HB  VAL B  22     -49.446  13.959  30.219  1.00  0.00           H  
ATOM   3914 1HG1 VAL B  22     -50.901  15.204  31.769  1.00  0.00           H  
ATOM   3915 2HG1 VAL B  22     -50.816  13.503  32.235  1.00  0.00           H  
ATOM   3916 3HG1 VAL B  22     -49.881  14.719  33.134  1.00  0.00           H  
ATOM   3917 1HG2 VAL B  22     -48.919  16.341  30.683  1.00  0.00           H  
ATOM   3918 2HG2 VAL B  22     -47.883  15.852  32.030  1.00  0.00           H  
ATOM   3919 3HG2 VAL B  22     -47.442  15.426  30.374  1.00  0.00           H  
ATOM   3920  N   GLU B  23     -49.252  11.040  31.146  1.00  0.00           N  
ATOM   3921  CA  GLU B  23     -49.952   9.799  31.494  1.00  0.00           C  
ATOM   3922  C   GLU B  23     -49.060   8.861  32.338  1.00  0.00           C  
ATOM   3923  O   GLU B  23     -49.536   8.237  33.300  1.00  0.00           O  
ATOM   3924  CB  GLU B  23     -50.434   9.065  30.235  1.00  0.00           C  
ATOM   3925  CG  GLU B  23     -51.581   9.765  29.484  1.00  0.00           C  
ATOM   3926  CD  GLU B  23     -52.054   8.990  28.264  1.00  0.00           C  
ATOM   3927  OE1 GLU B  23     -51.392   8.050  27.885  1.00  0.00           O  
ATOM   3928  OE2 GLU B  23     -53.083   9.335  27.719  1.00  0.00           O1-
ATOM   3929  H   GLU B  23     -49.080  11.298  30.165  1.00  0.00           H  
ATOM   3930  HA  GLU B  23     -50.827  10.058  32.090  1.00  0.00           H  
ATOM   3931 1HB  GLU B  23     -49.598   8.961  29.540  1.00  0.00           H  
ATOM   3932 2HB  GLU B  23     -50.764   8.062  30.503  1.00  0.00           H  
ATOM   3933 1HG  GLU B  23     -52.419   9.901  30.167  1.00  0.00           H  
ATOM   3934 2HG  GLU B  23     -51.237  10.752  29.170  1.00  0.00           H  
ATOM   3935  N   VAL B  24     -47.756   8.821  32.024  1.00  0.00           N  
ATOM   3936  CA  VAL B  24     -46.836   7.964  32.773  1.00  0.00           C  
ATOM   3937  C   VAL B  24     -46.768   8.492  34.205  1.00  0.00           C  
ATOM   3938  O   VAL B  24     -46.771   7.712  35.167  1.00  0.00           O  
ATOM   3939  CB  VAL B  24     -45.415   7.959  32.153  1.00  0.00           C  
ATOM   3940  CG1 VAL B  24     -44.432   7.169  33.072  1.00  0.00           C  
ATOM   3941  CG2 VAL B  24     -45.463   7.369  30.746  1.00  0.00           C  
ATOM   3942  H   VAL B  24     -47.446   9.343  31.198  1.00  0.00           H  
ATOM   3943  HA  VAL B  24     -47.216   6.955  32.780  1.00  0.00           H  
ATOM   3944  HB  VAL B  24     -45.051   8.985  32.093  1.00  0.00           H  
ATOM   3945 1HG1 VAL B  24     -43.440   7.181  32.642  1.00  0.00           H  
ATOM   3946 2HG1 VAL B  24     -44.398   7.624  34.055  1.00  0.00           H  
ATOM   3947 3HG1 VAL B  24     -44.756   6.142  33.174  1.00  0.00           H  
ATOM   3948 1HG2 VAL B  24     -44.492   7.399  30.319  1.00  0.00           H  
ATOM   3949 2HG2 VAL B  24     -45.804   6.368  30.756  1.00  0.00           H  
ATOM   3950 3HG2 VAL B  24     -46.122   7.936  30.141  1.00  0.00           H  
ATOM   3951  N   HIS B  25     -46.701   9.817  34.342  1.00  0.00           N  
ATOM   3952  CA  HIS B  25     -46.653  10.481  35.628  1.00  0.00           C  
ATOM   3953  C   HIS B  25     -47.891  10.174  36.466  1.00  0.00           C  
ATOM   3954  O   HIS B  25     -47.788   9.831  37.647  1.00  0.00           O  
ATOM   3955  CB  HIS B  25     -46.555  11.996  35.459  1.00  0.00           C  
ATOM   3956  CG  HIS B  25     -46.453  12.676  36.738  1.00  0.00           C  
ATOM   3957  CD2 HIS B  25     -47.386  13.322  37.468  1.00  0.00           C  
ATOM   3958  ND1 HIS B  25     -45.285  12.713  37.467  1.00  0.00           N  
ATOM   3959  CE1 HIS B  25     -45.509  13.357  38.587  1.00  0.00           C  
ATOM   3960  NE2 HIS B  25     -46.786  13.733  38.605  1.00  0.00           N  
ATOM   3961  H   HIS B  25     -46.641  10.399  33.502  1.00  0.00           H  
ATOM   3962  HA  HIS B  25     -45.782  10.138  36.179  1.00  0.00           H  
ATOM   3963 1HB  HIS B  25     -45.699  12.253  34.834  1.00  0.00           H  
ATOM   3964 2HB  HIS B  25     -47.438  12.365  34.958  1.00  0.00           H  
ATOM   3965  HD2 HIS B  25     -48.432  13.472  37.196  1.00  0.00           H  
ATOM   3966  HE1 HIS B  25     -44.786  13.553  39.374  1.00  0.00           H  
ATOM   3967  HE2 HIS B  25     -47.269  14.259  39.363  1.00  0.00           H  
ATOM   3968  N   GLU B  26     -49.087  10.263  35.883  1.00  0.00           N  
ATOM   3969  CA  GLU B  26     -50.259   9.977  36.698  1.00  0.00           C  
ATOM   3970  C   GLU B  26     -50.156   8.573  37.302  1.00  0.00           C  
ATOM   3971  O   GLU B  26     -50.454   8.389  38.494  1.00  0.00           O  
ATOM   3972  CB  GLU B  26     -51.548  10.100  35.885  1.00  0.00           C  
ATOM   3973  CG  GLU B  26     -52.829   9.921  36.719  1.00  0.00           C  
ATOM   3974  CD  GLU B  26     -54.086  10.123  35.919  1.00  0.00           C  
ATOM   3975  OE1 GLU B  26     -53.994  10.236  34.725  1.00  0.00           O  
ATOM   3976  OE2 GLU B  26     -55.144  10.195  36.507  1.00  0.00           O1-
ATOM   3977  H   GLU B  26     -49.172  10.580  34.910  1.00  0.00           H  
ATOM   3978  HA  GLU B  26     -50.296  10.699  37.512  1.00  0.00           H  
ATOM   3979 1HB  GLU B  26     -51.581  11.081  35.407  1.00  0.00           H  
ATOM   3980 2HB  GLU B  26     -51.546   9.350  35.091  1.00  0.00           H  
ATOM   3981 1HG  GLU B  26     -52.844   8.915  37.139  1.00  0.00           H  
ATOM   3982 2HG  GLU B  26     -52.811  10.629  37.547  1.00  0.00           H  
ATOM   3983  N   ALA B  27     -49.712   7.585  36.499  1.00  0.00           N  
ATOM   3984  CA  ALA B  27     -49.537   6.222  37.006  1.00  0.00           C  
ATOM   3985  C   ALA B  27     -48.479   6.169  38.105  1.00  0.00           C  
ATOM   3986  O   ALA B  27     -48.632   5.441  39.091  1.00  0.00           O  
ATOM   3987  CB  ALA B  27     -49.134   5.290  35.892  1.00  0.00           C  
ATOM   3988  H   ALA B  27     -49.531   7.796  35.508  1.00  0.00           H  
ATOM   3989  HA  ALA B  27     -50.487   5.896  37.428  1.00  0.00           H  
ATOM   3990 1HB  ALA B  27     -49.027   4.277  36.279  1.00  0.00           H  
ATOM   3991 2HB  ALA B  27     -49.900   5.312  35.119  1.00  0.00           H  
ATOM   3992 3HB  ALA B  27     -48.184   5.623  35.479  1.00  0.00           H  
ATOM   3993  N   LEU B  28     -47.424   6.968  37.962  1.00  0.00           N  
ATOM   3994  CA  LEU B  28     -46.372   7.010  38.961  1.00  0.00           C  
ATOM   3995  C   LEU B  28     -46.856   7.478  40.295  1.00  0.00           C  
ATOM   3996  O   LEU B  28     -46.520   6.873  41.316  1.00  0.00           O  
ATOM   3997  CB  LEU B  28     -45.282   7.980  38.556  1.00  0.00           C  
ATOM   3998  CG  LEU B  28     -44.177   8.208  39.561  1.00  0.00           C  
ATOM   3999  CD1 LEU B  28     -43.420   6.954  39.828  1.00  0.00           C  
ATOM   4000  CD2 LEU B  28     -43.352   9.239  39.034  1.00  0.00           C  
ATOM   4001  H   LEU B  28     -47.323   7.499  37.089  1.00  0.00           H  
ATOM   4002  HA  LEU B  28     -45.977   6.007  39.069  1.00  0.00           H  
ATOM   4003 1HB  LEU B  28     -44.840   7.640  37.620  1.00  0.00           H  
ATOM   4004 2HB  LEU B  28     -45.726   8.939  38.382  1.00  0.00           H  
ATOM   4005  HG  LEU B  28     -44.582   8.545  40.502  1.00  0.00           H  
ATOM   4006 1HD1 LEU B  28     -42.642   7.161  40.524  1.00  0.00           H  
ATOM   4007 2HD1 LEU B  28     -44.072   6.202  40.252  1.00  0.00           H  
ATOM   4008 3HD1 LEU B  28     -42.998   6.590  38.916  1.00  0.00           H  
ATOM   4009 1HD2 LEU B  28     -42.542   9.433  39.725  1.00  0.00           H  
ATOM   4010 2HD2 LEU B  28     -42.983   8.914  38.105  1.00  0.00           H  
ATOM   4011 3HD2 LEU B  28     -43.949  10.138  38.886  1.00  0.00           H  
ATOM   4012  N   ILE B  29     -47.634   8.555  40.309  1.00  0.00           N  
ATOM   4013  CA  ILE B  29     -48.096   9.062  41.582  1.00  0.00           C  
ATOM   4014  C   ILE B  29     -49.016   8.013  42.205  1.00  0.00           C  
ATOM   4015  O   ILE B  29     -48.912   7.754  43.404  1.00  0.00           O  
ATOM   4016  CB  ILE B  29     -48.778  10.446  41.468  1.00  0.00           C  
ATOM   4017  CG1 ILE B  29     -47.758  11.557  40.959  1.00  0.00           C  
ATOM   4018  CG2 ILE B  29     -49.327  10.849  42.831  1.00  0.00           C  
ATOM   4019  CD1 ILE B  29     -46.511  11.847  41.849  1.00  0.00           C  
ATOM   4020  H   ILE B  29     -47.841   9.022  39.419  1.00  0.00           H  
ATOM   4021  HA  ILE B  29     -47.246   9.170  42.241  1.00  0.00           H  
ATOM   4022  HB  ILE B  29     -49.591  10.387  40.741  1.00  0.00           H  
ATOM   4023 1HG1 ILE B  29     -47.401  11.252  39.975  1.00  0.00           H  
ATOM   4024 2HG1 ILE B  29     -48.309  12.493  40.851  1.00  0.00           H  
ATOM   4025 1HG2 ILE B  29     -49.823  11.820  42.760  1.00  0.00           H  
ATOM   4026 2HG2 ILE B  29     -50.016  10.117  43.155  1.00  0.00           H  
ATOM   4027 3HG2 ILE B  29     -48.531  10.905  43.542  1.00  0.00           H  
ATOM   4028 1HD1 ILE B  29     -45.915  12.622  41.383  1.00  0.00           H  
ATOM   4029 2HD1 ILE B  29     -46.813  12.194  42.834  1.00  0.00           H  
ATOM   4030 3HD1 ILE B  29     -45.913  10.963  41.944  1.00  0.00           H  
ATOM   4031  N   GLU B  30     -49.898   7.379  41.418  1.00  0.00           N  
ATOM   4032  CA  GLU B  30     -50.750   6.340  41.999  1.00  0.00           C  
ATOM   4033  C   GLU B  30     -49.919   5.240  42.659  1.00  0.00           C  
ATOM   4034  O   GLU B  30     -50.209   4.825  43.796  1.00  0.00           O  
ATOM   4035  CB  GLU B  30     -51.611   5.676  40.919  1.00  0.00           C  
ATOM   4036  CG  GLU B  30     -52.542   4.556  41.427  1.00  0.00           C  
ATOM   4037  CD  GLU B  30     -53.289   3.868  40.305  1.00  0.00           C  
ATOM   4038  OE1 GLU B  30     -53.172   4.298  39.176  1.00  0.00           O  
ATOM   4039  OE2 GLU B  30     -53.954   2.899  40.565  1.00  0.00           O1-
ATOM   4040  H   GLU B  30     -49.984   7.636  40.427  1.00  0.00           H  
ATOM   4041  HA  GLU B  30     -51.389   6.794  42.753  1.00  0.00           H  
ATOM   4042 1HB  GLU B  30     -52.222   6.435  40.429  1.00  0.00           H  
ATOM   4043 2HB  GLU B  30     -50.965   5.246  40.159  1.00  0.00           H  
ATOM   4044 1HG  GLU B  30     -51.957   3.807  41.956  1.00  0.00           H  
ATOM   4045 2HG  GLU B  30     -53.256   4.981  42.132  1.00  0.00           H  
ATOM   4046  N   ALA B  31     -48.875   4.770  41.957  1.00  0.00           N  
ATOM   4047  CA  ALA B  31     -48.021   3.731  42.493  1.00  0.00           C  
ATOM   4048  C   ALA B  31     -47.301   4.213  43.753  1.00  0.00           C  
ATOM   4049  O   ALA B  31     -47.251   3.496  44.746  1.00  0.00           O  
ATOM   4050  CB  ALA B  31     -47.014   3.282  41.441  1.00  0.00           C  
ATOM   4051  H   ALA B  31     -48.703   5.131  41.010  1.00  0.00           H  
ATOM   4052  HA  ALA B  31     -48.649   2.887  42.769  1.00  0.00           H  
ATOM   4053 1HB  ALA B  31     -46.394   2.485  41.843  1.00  0.00           H  
ATOM   4054 2HB  ALA B  31     -47.544   2.923  40.556  1.00  0.00           H  
ATOM   4055 3HB  ALA B  31     -46.388   4.132  41.164  1.00  0.00           H  
ATOM   4056  N   LEU B  32     -46.829   5.464  43.770  1.00  0.00           N  
ATOM   4057  CA  LEU B  32     -46.154   5.977  44.961  1.00  0.00           C  
ATOM   4058  C   LEU B  32     -47.093   6.143  46.153  1.00  0.00           C  
ATOM   4059  O   LEU B  32     -46.707   5.866  47.293  1.00  0.00           O  
ATOM   4060  CB  LEU B  32     -45.508   7.338  44.650  1.00  0.00           C  
ATOM   4061  CG  LEU B  32     -44.249   7.362  43.757  1.00  0.00           C  
ATOM   4062  CD1 LEU B  32     -43.966   8.779  43.321  1.00  0.00           C  
ATOM   4063  CD2 LEU B  32     -43.047   6.871  44.553  1.00  0.00           C  
ATOM   4064  H   LEU B  32     -46.874   6.034  42.923  1.00  0.00           H  
ATOM   4065  HA  LEU B  32     -45.386   5.264  45.243  1.00  0.00           H  
ATOM   4066 1HB  LEU B  32     -46.259   7.947  44.156  1.00  0.00           H  
ATOM   4067 2HB  LEU B  32     -45.248   7.806  45.592  1.00  0.00           H  
ATOM   4068  HG  LEU B  32     -44.410   6.743  42.872  1.00  0.00           H  
ATOM   4069 1HD1 LEU B  32     -43.095   8.773  42.690  1.00  0.00           H  
ATOM   4070 2HD1 LEU B  32     -44.809   9.150  42.763  1.00  0.00           H  
ATOM   4071 3HD1 LEU B  32     -43.792   9.413  44.187  1.00  0.00           H  
ATOM   4072 1HD2 LEU B  32     -42.163   6.921  43.935  1.00  0.00           H  
ATOM   4073 2HD2 LEU B  32     -42.907   7.512  45.426  1.00  0.00           H  
ATOM   4074 3HD2 LEU B  32     -43.200   5.846  44.880  1.00  0.00           H  
ATOM   4075  N   ARG B  33     -48.332   6.583  45.917  1.00  0.00           N  
ATOM   4076  CA  ARG B  33     -49.239   6.782  47.036  1.00  0.00           C  
ATOM   4077  C   ARG B  33     -49.637   5.469  47.730  1.00  0.00           C  
ATOM   4078  O   ARG B  33     -49.654   5.390  48.967  1.00  0.00           O  
ATOM   4079  CB  ARG B  33     -50.549   7.450  46.608  1.00  0.00           C  
ATOM   4080  CG  ARG B  33     -50.509   8.927  46.194  1.00  0.00           C  
ATOM   4081  CD  ARG B  33     -51.911   9.506  46.186  1.00  0.00           C  
ATOM   4082  NE  ARG B  33     -52.850   8.790  45.266  1.00  0.00           N  
ATOM   4083  CZ  ARG B  33     -53.129   9.083  43.963  1.00  0.00           C  
ATOM   4084  NH1 ARG B  33     -52.598  10.114  43.360  1.00  0.00           N1+
ATOM   4085  NH2 ARG B  33     -53.973   8.312  43.292  1.00  0.00           N  
ATOM   4086  H   ARG B  33     -48.604   6.837  44.965  1.00  0.00           H  
ATOM   4087  HA  ARG B  33     -48.741   7.425  47.759  1.00  0.00           H  
ATOM   4088 1HB  ARG B  33     -50.941   6.901  45.748  1.00  0.00           H  
ATOM   4089 2HB  ARG B  33     -51.278   7.352  47.409  1.00  0.00           H  
ATOM   4090 1HG  ARG B  33     -49.898   9.492  46.896  1.00  0.00           H  
ATOM   4091 2HG  ARG B  33     -50.090   9.010  45.208  1.00  0.00           H  
ATOM   4092 1HD  ARG B  33     -52.321   9.458  47.195  1.00  0.00           H  
ATOM   4093 2HD  ARG B  33     -51.853  10.544  45.878  1.00  0.00           H  
ATOM   4094  HE  ARG B  33     -53.315   7.979  45.650  1.00  0.00           H  
ATOM   4095 1HH1 ARG B  33     -51.952  10.713  43.848  1.00  0.00           H  
ATOM   4096 2HH1 ARG B  33     -52.824  10.310  42.393  1.00  0.00           H  
ATOM   4097 1HH2 ARG B  33     -54.394   7.515  43.743  1.00  0.00           H  
ATOM   4098 2HH2 ARG B  33     -54.196   8.519  42.326  1.00  0.00           H  
ATOM   4099  N   GLY B  34     -49.911   4.369  46.954  1.00  0.00           N  
ATOM   4100  CA  GLY B  34     -50.438   3.171  47.602  1.00  0.00           C  
ATOM   4101  C   GLY B  34     -49.459   2.027  47.500  1.00  0.00           C  
ATOM   4102  O   GLY B  34     -49.694   1.003  48.254  1.00  0.00           O  
ATOM   4103  H   GLY B  34     -49.752   4.388  45.957  1.00  0.00           H  
ATOM   4104 1HA  GLY B  34     -50.647   3.387  48.651  1.00  0.00           H  
ATOM   4105 2HA  GLY B  34     -51.383   2.892  47.137  1.00  0.00           H  
ATOM   4106  N   ASN B  35     -48.479   1.951  46.626  1.00  0.00           N  
ATOM   4107  CA  ASN B  35     -47.607   0.797  46.428  1.00  0.00           C  
ATOM   4108  C   ASN B  35     -48.419  -0.460  46.135  1.00  0.00           C  
ATOM   4109  O   ASN B  35     -48.096  -1.554  46.604  1.00  0.00           O  
ATOM   4110  CB  ASN B  35     -46.697   0.599  47.628  1.00  0.00           C  
ATOM   4111  CG  ASN B  35     -45.726   1.732  47.803  1.00  0.00           C  
ATOM   4112  ND2 ASN B  35     -45.668   2.253  48.998  1.00  0.00           N  
ATOM   4113  OD1 ASN B  35     -45.030   2.149  46.863  1.00  0.00           O  
ATOM   4114  H   ASN B  35     -48.275   2.766  46.051  1.00  0.00           H  
ATOM   4115  HA  ASN B  35     -46.984   0.993  45.555  1.00  0.00           H  
ATOM   4116 1HB  ASN B  35     -47.279   0.492  48.539  1.00  0.00           H  
ATOM   4117 2HB  ASN B  35     -46.128  -0.319  47.498  1.00  0.00           H  
ATOM   4118 1HD2 ASN B  35     -45.051   3.022  49.167  1.00  0.00           H  
ATOM   4119 2HD2 ASN B  35     -46.250   1.900  49.726  1.00  0.00           H  
ATOM   4120  N   SER B  36     -49.474  -0.290  45.342  1.00  0.00           N  
ATOM   4121  CA  SER B  36     -50.345  -1.385  44.965  1.00  0.00           C  
ATOM   4122  C   SER B  36     -49.660  -2.211  43.899  1.00  0.00           C  
ATOM   4123  O   SER B  36     -49.170  -1.665  42.908  1.00  0.00           O  
ATOM   4124  CB  SER B  36     -51.668  -0.836  44.470  1.00  0.00           C  
ATOM   4125  OG  SER B  36     -52.487  -1.850  43.995  1.00  0.00           O  
ATOM   4126  H   SER B  36     -49.660   0.631  44.980  1.00  0.00           H  
ATOM   4127  HA  SER B  36     -50.524  -2.012  45.840  1.00  0.00           H  
ATOM   4128 1HB  SER B  36     -52.169  -0.315  45.286  1.00  0.00           H  
ATOM   4129 2HB  SER B  36     -51.491  -0.112  43.685  1.00  0.00           H  
ATOM   4130  HG  SER B  36     -53.321  -1.429  43.760  1.00  0.00           H  
ATOM   4131  N   GLU B  37     -49.669  -3.530  44.049  1.00  0.00           N  
ATOM   4132  CA  GLU B  37     -48.998  -4.373  43.065  1.00  0.00           C  
ATOM   4133  C   GLU B  37     -49.313  -4.035  41.594  1.00  0.00           C  
ATOM   4134  O   GLU B  37     -48.358  -3.864  40.834  1.00  0.00           O  
ATOM   4135  CB  GLU B  37     -49.255  -5.856  43.359  1.00  0.00           C  
ATOM   4136  CG  GLU B  37     -48.595  -6.808  42.375  1.00  0.00           C  
ATOM   4137  CD  GLU B  37     -48.851  -8.230  42.709  1.00  0.00           C  
ATOM   4138  OE1 GLU B  37     -49.533  -8.475  43.674  1.00  0.00           O  
ATOM   4139  OE2 GLU B  37     -48.367  -9.082  42.006  1.00  0.00           O1-
ATOM   4140  H   GLU B  37     -50.101  -3.933  44.868  1.00  0.00           H  
ATOM   4141  HA  GLU B  37     -47.927  -4.221  43.198  1.00  0.00           H  
ATOM   4142 1HB  GLU B  37     -48.823  -6.091  44.332  1.00  0.00           H  
ATOM   4143 2HB  GLU B  37     -50.303  -6.081  43.432  1.00  0.00           H  
ATOM   4144 1HG  GLU B  37     -48.976  -6.619  41.369  1.00  0.00           H  
ATOM   4145 2HG  GLU B  37     -47.523  -6.623  42.366  1.00  0.00           H  
ATOM   4146  N   GLU B  38     -50.514  -3.943  41.134  1.00  0.00           N  
ATOM   4147  CA  GLU B  38     -50.923  -3.635  39.766  1.00  0.00           C  
ATOM   4148  C   GLU B  38     -50.558  -2.218  39.399  1.00  0.00           C  
ATOM   4149  O   GLU B  38     -50.378  -1.909  38.183  1.00  0.00           O  
ATOM   4150  CB  GLU B  38     -52.455  -3.858  39.614  1.00  0.00           C  
ATOM   4151  CG  GLU B  38     -52.998  -3.857  38.148  1.00  0.00           C  
ATOM   4152  CD  GLU B  38     -52.461  -4.894  37.180  1.00  0.00           C  
ATOM   4153  OE1 GLU B  38     -52.401  -6.097  37.498  1.00  0.00           O  
ATOM   4154  OE2 GLU B  38     -52.102  -4.477  36.058  1.00  0.00           O1-
ATOM   4155  H   GLU B  38     -51.259  -4.103  41.797  1.00  0.00           H  
ATOM   4156  HA  GLU B  38     -50.390  -4.313  39.077  1.00  0.00           H  
ATOM   4157 1HB  GLU B  38     -52.729  -4.815  40.058  1.00  0.00           H  
ATOM   4158 2HB  GLU B  38     -53.005  -3.088  40.192  1.00  0.00           H  
ATOM   4159 1HG  GLU B  38     -54.078  -4.000  38.171  1.00  0.00           H  
ATOM   4160 2HG  GLU B  38     -52.846  -2.877  37.667  1.00  0.00           H  
ATOM   4161  N   ALA B  39     -50.428  -1.263  40.343  1.00  0.00           N  
ATOM   4162  CA  ALA B  39     -50.082   0.107  39.989  1.00  0.00           C  
ATOM   4163  C   ALA B  39     -48.614   0.127  39.639  1.00  0.00           C  
ATOM   4164  O   ALA B  39     -48.181   0.818  38.712  1.00  0.00           O  
ATOM   4165  CB  ALA B  39     -50.387   1.066  41.124  1.00  0.00           C  
ATOM   4166  H   ALA B  39     -50.526  -1.485  41.332  1.00  0.00           H  
ATOM   4167  HA  ALA B  39     -50.656   0.398  39.111  1.00  0.00           H  
ATOM   4168 1HB  ALA B  39     -50.119   2.079  40.825  1.00  0.00           H  
ATOM   4169 2HB  ALA B  39     -51.453   1.030  41.353  1.00  0.00           H  
ATOM   4170 3HB  ALA B  39     -49.813   0.779  42.003  1.00  0.00           H  
ATOM   4171  N   LYS B  40     -47.856  -0.678  40.378  1.00  0.00           N  
ATOM   4172  CA  LYS B  40     -46.432  -0.793  40.170  1.00  0.00           C  
ATOM   4173  C   LYS B  40     -46.158  -1.471  38.827  1.00  0.00           C  
ATOM   4174  O   LYS B  40     -45.278  -1.029  38.081  1.00  0.00           O  
ATOM   4175  CB  LYS B  40     -45.802  -1.552  41.332  1.00  0.00           C  
ATOM   4176  CG  LYS B  40     -45.797  -0.756  42.659  1.00  0.00           C  
ATOM   4177  CD  LYS B  40     -45.340  -1.609  43.856  1.00  0.00           C  
ATOM   4178  CE  LYS B  40     -43.840  -1.885  43.825  1.00  0.00           C  
ATOM   4179  NZ  LYS B  40     -43.381  -2.633  45.012  1.00  0.00           N1+
ATOM   4180  H   LYS B  40     -48.303  -1.193  41.143  1.00  0.00           H  
ATOM   4181  HA  LYS B  40     -46.004   0.208  40.136  1.00  0.00           H  
ATOM   4182 1HB  LYS B  40     -46.354  -2.476  41.499  1.00  0.00           H  
ATOM   4183 2HB  LYS B  40     -44.787  -1.821  41.067  1.00  0.00           H  
ATOM   4184 1HG  LYS B  40     -45.134   0.102  42.559  1.00  0.00           H  
ATOM   4185 2HG  LYS B  40     -46.805  -0.387  42.862  1.00  0.00           H  
ATOM   4186 1HD  LYS B  40     -45.577  -1.083  44.782  1.00  0.00           H  
ATOM   4187 2HD  LYS B  40     -45.882  -2.557  43.857  1.00  0.00           H  
ATOM   4188 1HE  LYS B  40     -43.589  -2.461  42.942  1.00  0.00           H  
ATOM   4189 2HE  LYS B  40     -43.307  -0.933  43.791  1.00  0.00           H  
ATOM   4190 1HZ  LYS B  40     -42.360  -2.754  44.922  1.00  0.00           H  
ATOM   4191 2HZ  LYS B  40     -43.570  -2.104  45.857  1.00  0.00           H  
ATOM   4192 3HZ  LYS B  40     -43.825  -3.526  45.073  1.00  0.00           H  
ATOM   4193  N   GLU B  41     -46.955  -2.497  38.484  1.00  0.00           N  
ATOM   4194  CA  GLU B  41     -46.760  -3.177  37.204  1.00  0.00           C  
ATOM   4195  C   GLU B  41     -47.154  -2.256  36.043  1.00  0.00           C  
ATOM   4196  O   GLU B  41     -46.495  -2.256  34.992  1.00  0.00           O  
ATOM   4197  CB  GLU B  41     -47.557  -4.483  37.148  1.00  0.00           C  
ATOM   4198  CG  GLU B  41     -47.030  -5.577  38.091  1.00  0.00           C  
ATOM   4199  CD  GLU B  41     -45.609  -5.999  37.795  1.00  0.00           C  
ATOM   4200  OE1 GLU B  41     -45.328  -6.388  36.692  1.00  0.00           O  
ATOM   4201  OE2 GLU B  41     -44.785  -5.879  38.680  1.00  0.00           O1-
ATOM   4202  H   GLU B  41     -47.635  -2.846  39.167  1.00  0.00           H  
ATOM   4203  HA  GLU B  41     -45.704  -3.420  37.100  1.00  0.00           H  
ATOM   4204 1HB  GLU B  41     -48.593  -4.281  37.415  1.00  0.00           H  
ATOM   4205 2HB  GLU B  41     -47.549  -4.875  36.133  1.00  0.00           H  
ATOM   4206 1HG  GLU B  41     -47.070  -5.211  39.113  1.00  0.00           H  
ATOM   4207 2HG  GLU B  41     -47.684  -6.446  38.026  1.00  0.00           H  
ATOM   4208  N   LYS B  42     -48.210  -1.447  36.235  1.00  0.00           N  
ATOM   4209  CA  LYS B  42     -48.639  -0.497  35.221  1.00  0.00           C  
ATOM   4210  C   LYS B  42     -47.526   0.507  34.969  1.00  0.00           C  
ATOM   4211  O   LYS B  42     -47.210   0.808  33.812  1.00  0.00           O  
ATOM   4212  CB  LYS B  42     -49.936   0.194  35.660  1.00  0.00           C  
ATOM   4213  CG  LYS B  42     -50.512   1.239  34.689  1.00  0.00           C  
ATOM   4214  CD  LYS B  42     -51.968   1.635  35.066  1.00  0.00           C  
ATOM   4215  CE  LYS B  42     -52.049   2.432  36.386  1.00  0.00           C  
ATOM   4216  NZ  LYS B  42     -53.446   2.877  36.695  1.00  0.00           N1+
ATOM   4217  H   LYS B  42     -48.762  -1.524  37.092  1.00  0.00           H  
ATOM   4218  HA  LYS B  42     -48.826  -1.035  34.293  1.00  0.00           H  
ATOM   4219 1HB  LYS B  42     -50.699  -0.562  35.844  1.00  0.00           H  
ATOM   4220 2HB  LYS B  42     -49.747   0.692  36.605  1.00  0.00           H  
ATOM   4221 1HG  LYS B  42     -49.893   2.124  34.736  1.00  0.00           H  
ATOM   4222 2HG  LYS B  42     -50.483   0.853  33.670  1.00  0.00           H  
ATOM   4223 1HD  LYS B  42     -52.394   2.239  34.264  1.00  0.00           H  
ATOM   4224 2HD  LYS B  42     -52.570   0.730  35.170  1.00  0.00           H  
ATOM   4225 1HE  LYS B  42     -51.705   1.809  37.206  1.00  0.00           H  
ATOM   4226 2HE  LYS B  42     -51.412   3.309  36.317  1.00  0.00           H  
ATOM   4227 1HZ  LYS B  42     -53.432   3.398  37.597  1.00  0.00           H  
ATOM   4228 2HZ  LYS B  42     -53.792   3.478  35.969  1.00  0.00           H  
ATOM   4229 3HZ  LYS B  42     -54.050   2.078  36.789  1.00  0.00           H  
ATOM   4230  N   LEU B  43     -46.879   0.972  36.047  1.00  0.00           N  
ATOM   4231  CA  LEU B  43     -45.787   1.907  35.905  1.00  0.00           C  
ATOM   4232  C   LEU B  43     -44.630   1.266  35.153  1.00  0.00           C  
ATOM   4233  O   LEU B  43     -44.103   1.868  34.226  1.00  0.00           O  
ATOM   4234  CB  LEU B  43     -45.294   2.382  37.271  1.00  0.00           C  
ATOM   4235  CG  LEU B  43     -44.124   3.397  37.276  1.00  0.00           C  
ATOM   4236  CD1 LEU B  43     -44.540   4.720  36.569  1.00  0.00           C  
ATOM   4237  CD2 LEU B  43     -43.694   3.613  38.714  1.00  0.00           C  
ATOM   4238  H   LEU B  43     -47.210   0.726  36.986  1.00  0.00           H  
ATOM   4239  HA  LEU B  43     -46.154   2.757  35.343  1.00  0.00           H  
ATOM   4240 1HB  LEU B  43     -46.137   2.828  37.805  1.00  0.00           H  
ATOM   4241 2HB  LEU B  43     -44.971   1.507  37.834  1.00  0.00           H  
ATOM   4242  HG  LEU B  43     -43.290   2.993  36.731  1.00  0.00           H  
ATOM   4243 1HD1 LEU B  43     -43.700   5.416  36.587  1.00  0.00           H  
ATOM   4244 2HD1 LEU B  43     -44.812   4.533  35.533  1.00  0.00           H  
ATOM   4245 3HD1 LEU B  43     -45.379   5.158  37.074  1.00  0.00           H  
ATOM   4246 1HD2 LEU B  43     -42.850   4.293  38.741  1.00  0.00           H  
ATOM   4247 2HD2 LEU B  43     -44.522   4.021  39.288  1.00  0.00           H  
ATOM   4248 3HD2 LEU B  43     -43.393   2.659  39.147  1.00  0.00           H  
ATOM   4249  N   LYS B  44     -44.274   0.013  35.460  1.00  0.00           N  
ATOM   4250  CA  LYS B  44     -43.155  -0.598  34.742  1.00  0.00           C  
ATOM   4251  C   LYS B  44     -43.370  -0.577  33.233  1.00  0.00           C  
ATOM   4252  O   LYS B  44     -42.451  -0.218  32.479  1.00  0.00           O  
ATOM   4253  CB  LYS B  44     -42.962  -2.053  35.179  1.00  0.00           C  
ATOM   4254  CG  LYS B  44     -42.399  -2.265  36.566  1.00  0.00           C  
ATOM   4255  CD  LYS B  44     -42.367  -3.755  36.903  1.00  0.00           C  
ATOM   4256  CE  LYS B  44     -41.832  -4.029  38.296  1.00  0.00           C  
ATOM   4257  NZ  LYS B  44     -41.964  -5.475  38.648  1.00  0.00           N1+
ATOM   4258  H   LYS B  44     -44.731  -0.473  36.239  1.00  0.00           H  
ATOM   4259  HA  LYS B  44     -42.257  -0.032  34.952  1.00  0.00           H  
ATOM   4260 1HB  LYS B  44     -43.924  -2.566  35.138  1.00  0.00           H  
ATOM   4261 2HB  LYS B  44     -42.302  -2.553  34.472  1.00  0.00           H  
ATOM   4262 1HG  LYS B  44     -41.393  -1.889  36.589  1.00  0.00           H  
ATOM   4263 2HG  LYS B  44     -42.990  -1.725  37.301  1.00  0.00           H  
ATOM   4264 1HD  LYS B  44     -43.380  -4.161  36.841  1.00  0.00           H  
ATOM   4265 2HD  LYS B  44     -41.748  -4.278  36.180  1.00  0.00           H  
ATOM   4266 1HE  LYS B  44     -40.782  -3.748  38.339  1.00  0.00           H  
ATOM   4267 2HE  LYS B  44     -42.390  -3.435  39.023  1.00  0.00           H  
ATOM   4268 1HZ  LYS B  44     -41.611  -5.641  39.574  1.00  0.00           H  
ATOM   4269 2HZ  LYS B  44     -42.976  -5.723  38.618  1.00  0.00           H  
ATOM   4270 3HZ  LYS B  44     -41.459  -6.044  37.990  1.00  0.00           H  
ATOM   4271  N   GLU B  45     -44.590  -0.887  32.783  1.00  0.00           N  
ATOM   4272  CA  GLU B  45     -44.836  -0.881  31.346  1.00  0.00           C  
ATOM   4273  C   GLU B  45     -44.785   0.539  30.779  1.00  0.00           C  
ATOM   4274  O   GLU B  45     -44.226   0.761  29.698  1.00  0.00           O  
ATOM   4275  CB  GLU B  45     -46.179  -1.541  31.030  1.00  0.00           C  
ATOM   4276  CG  GLU B  45     -46.214  -3.057  31.290  1.00  0.00           C  
ATOM   4277  CD  GLU B  45     -45.211  -3.816  30.446  1.00  0.00           C  
ATOM   4278  OE1 GLU B  45     -45.127  -3.547  29.275  1.00  0.00           O  
ATOM   4279  OE2 GLU B  45     -44.506  -4.658  30.981  1.00  0.00           O1-
ATOM   4280  H   GLU B  45     -45.307  -1.200  33.453  1.00  0.00           H  
ATOM   4281  HA  GLU B  45     -44.053  -1.459  30.864  1.00  0.00           H  
ATOM   4282 1HB  GLU B  45     -46.955  -1.079  31.647  1.00  0.00           H  
ATOM   4283 2HB  GLU B  45     -46.438  -1.364  29.987  1.00  0.00           H  
ATOM   4284 1HG  GLU B  45     -45.997  -3.235  32.345  1.00  0.00           H  
ATOM   4285 2HG  GLU B  45     -47.215  -3.428  31.084  1.00  0.00           H  
ATOM   4286  N   LEU B  46     -45.296   1.506  31.540  1.00  0.00           N  
ATOM   4287  CA  LEU B  46     -45.283   2.905  31.143  1.00  0.00           C  
ATOM   4288  C   LEU B  46     -43.878   3.500  31.095  1.00  0.00           C  
ATOM   4289  O   LEU B  46     -43.589   4.306  30.211  1.00  0.00           O  
ATOM   4290  CB  LEU B  46     -46.203   3.668  32.076  1.00  0.00           C  
ATOM   4291  CG  LEU B  46     -47.698   3.415  31.866  1.00  0.00           C  
ATOM   4292  CD1 LEU B  46     -48.429   3.980  32.994  1.00  0.00           C  
ATOM   4293  CD2 LEU B  46     -48.178   4.106  30.571  1.00  0.00           C  
ATOM   4294  H   LEU B  46     -45.783   1.240  32.406  1.00  0.00           H  
ATOM   4295  HA  LEU B  46     -45.681   2.959  30.139  1.00  0.00           H  
ATOM   4296 1HB  LEU B  46     -45.963   3.370  33.086  1.00  0.00           H  
ATOM   4297 2HB  LEU B  46     -46.025   4.690  31.995  1.00  0.00           H  
ATOM   4298  HG  LEU B  46     -47.894   2.342  31.817  1.00  0.00           H  
ATOM   4299 1HD1 LEU B  46     -49.494   3.805  32.864  1.00  0.00           H  
ATOM   4300 2HD1 LEU B  46     -48.090   3.494  33.904  1.00  0.00           H  
ATOM   4301 3HD1 LEU B  46     -48.247   5.037  33.057  1.00  0.00           H  
ATOM   4302 1HD2 LEU B  46     -49.247   3.932  30.453  1.00  0.00           H  
ATOM   4303 2HD2 LEU B  46     -47.992   5.180  30.638  1.00  0.00           H  
ATOM   4304 3HD2 LEU B  46     -47.665   3.709  29.706  1.00  0.00           H  
ATOM   4305  N   VAL B  47     -43.001   3.084  32.002  1.00  0.00           N  
ATOM   4306  CA  VAL B  47     -41.619   3.544  32.004  1.00  0.00           C  
ATOM   4307  C   VAL B  47     -40.903   3.005  30.767  1.00  0.00           C  
ATOM   4308  O   VAL B  47     -40.136   3.739  30.140  1.00  0.00           O  
ATOM   4309  CB  VAL B  47     -40.909   3.166  33.316  1.00  0.00           C  
ATOM   4310  CG1 VAL B  47     -39.401   3.441  33.255  1.00  0.00           C  
ATOM   4311  CG2 VAL B  47     -41.498   4.019  34.392  1.00  0.00           C  
ATOM   4312  H   VAL B  47     -43.336   2.452  32.728  1.00  0.00           H  
ATOM   4313  HA  VAL B  47     -41.625   4.632  31.945  1.00  0.00           H  
ATOM   4314  HB  VAL B  47     -41.067   2.104  33.527  1.00  0.00           H  
ATOM   4315 1HG1 VAL B  47     -38.951   3.183  34.212  1.00  0.00           H  
ATOM   4316 2HG1 VAL B  47     -38.935   2.847  32.470  1.00  0.00           H  
ATOM   4317 3HG1 VAL B  47     -39.240   4.490  33.056  1.00  0.00           H  
ATOM   4318 1HG2 VAL B  47     -41.039   3.800  35.338  1.00  0.00           H  
ATOM   4319 2HG2 VAL B  47     -41.317   5.048  34.130  1.00  0.00           H  
ATOM   4320 3HG2 VAL B  47     -42.561   3.843  34.455  1.00  0.00           H  
ATOM   4321  N   LYS B  48     -41.118   1.727  30.426  1.00  0.00           N  
ATOM   4322  CA  LYS B  48     -40.514   1.188  29.208  1.00  0.00           C  
ATOM   4323  C   LYS B  48     -41.039   1.943  27.974  1.00  0.00           C  
ATOM   4324  O   LYS B  48     -40.266   2.272  27.061  1.00  0.00           O  
ATOM   4325  CB  LYS B  48     -40.803  -0.307  29.080  1.00  0.00           C  
ATOM   4326  CG  LYS B  48     -40.043  -1.189  30.083  1.00  0.00           C  
ATOM   4327  CD  LYS B  48     -40.230  -2.692  29.797  1.00  0.00           C  
ATOM   4328  CE  LYS B  48     -41.635  -3.163  30.187  1.00  0.00           C  
ATOM   4329  NZ  LYS B  48     -41.813  -4.641  30.061  1.00  0.00           N1+
ATOM   4330  H   LYS B  48     -41.700   1.140  31.033  1.00  0.00           H  
ATOM   4331  HA  LYS B  48     -39.436   1.335  29.259  1.00  0.00           H  
ATOM   4332 1HB  LYS B  48     -41.871  -0.463  29.230  1.00  0.00           H  
ATOM   4333 2HB  LYS B  48     -40.559  -0.640  28.072  1.00  0.00           H  
ATOM   4334 1HG  LYS B  48     -38.982  -0.946  30.037  1.00  0.00           H  
ATOM   4335 2HG  LYS B  48     -40.400  -0.968  31.090  1.00  0.00           H  
ATOM   4336 1HD  LYS B  48     -40.073  -2.887  28.736  1.00  0.00           H  
ATOM   4337 2HD  LYS B  48     -39.496  -3.262  30.366  1.00  0.00           H  
ATOM   4338 1HE  LYS B  48     -41.829  -2.873  31.221  1.00  0.00           H  
ATOM   4339 2HE  LYS B  48     -42.368  -2.682  29.545  1.00  0.00           H  
ATOM   4340 1HZ  LYS B  48     -42.791  -4.849  30.350  1.00  0.00           H  
ATOM   4341 2HZ  LYS B  48     -41.673  -4.930  29.106  1.00  0.00           H  
ATOM   4342 3HZ  LYS B  48     -41.171  -5.126  30.661  1.00  0.00           H  
ATOM   4343  N   LYS B  49     -42.349   2.256  27.965  1.00  0.00           N  
ATOM   4344  CA  LYS B  49     -42.945   3.025  26.882  1.00  0.00           C  
ATOM   4345  C   LYS B  49     -42.295   4.390  26.789  1.00  0.00           C  
ATOM   4346  O   LYS B  49     -41.963   4.844  25.691  1.00  0.00           O  
ATOM   4347  CB  LYS B  49     -44.450   3.217  27.093  1.00  0.00           C  
ATOM   4348  CG  LYS B  49     -45.175   3.995  25.980  1.00  0.00           C  
ATOM   4349  CD  LYS B  49     -46.668   4.096  26.277  1.00  0.00           C  
ATOM   4350  CE  LYS B  49     -47.405   4.898  25.213  1.00  0.00           C  
ATOM   4351  NZ  LYS B  49     -48.863   5.004  25.521  1.00  0.00           N1+
ATOM   4352  H   LYS B  49     -42.954   1.907  28.715  1.00  0.00           H  
ATOM   4353  HA  LYS B  49     -42.774   2.500  25.943  1.00  0.00           H  
ATOM   4354 1HB  LYS B  49     -44.927   2.244  27.207  1.00  0.00           H  
ATOM   4355 2HB  LYS B  49     -44.614   3.761  28.012  1.00  0.00           H  
ATOM   4356 1HG  LYS B  49     -44.764   5.006  25.905  1.00  0.00           H  
ATOM   4357 2HG  LYS B  49     -45.024   3.491  25.025  1.00  0.00           H  
ATOM   4358 1HD  LYS B  49     -47.096   3.094  26.331  1.00  0.00           H  
ATOM   4359 2HD  LYS B  49     -46.806   4.583  27.245  1.00  0.00           H  
ATOM   4360 1HE  LYS B  49     -46.981   5.899  25.161  1.00  0.00           H  
ATOM   4361 2HE  LYS B  49     -47.281   4.413  24.247  1.00  0.00           H  
ATOM   4362 1HZ  LYS B  49     -49.323   5.544  24.802  1.00  0.00           H  
ATOM   4363 2HZ  LYS B  49     -49.274   4.082  25.561  1.00  0.00           H  
ATOM   4364 3HZ  LYS B  49     -48.982   5.465  26.414  1.00  0.00           H  
ATOM   4365  N   LEU B  50     -42.087   5.031  27.943  1.00  0.00           N  
ATOM   4366  CA  LEU B  50     -41.513   6.353  27.973  1.00  0.00           C  
ATOM   4367  C   LEU B  50     -40.098   6.309  27.431  1.00  0.00           C  
ATOM   4368  O   LEU B  50     -39.733   7.159  26.622  1.00  0.00           O  
ATOM   4369  CB  LEU B  50     -41.527   6.903  29.406  1.00  0.00           C  
ATOM   4370  CG  LEU B  50     -41.045   8.356  29.618  1.00  0.00           C  
ATOM   4371  CD1 LEU B  50     -41.925   9.353  28.806  1.00  0.00           C  
ATOM   4372  CD2 LEU B  50     -41.094   8.693  31.115  1.00  0.00           C  
ATOM   4373  H   LEU B  50     -42.422   4.615  28.813  1.00  0.00           H  
ATOM   4374  HA  LEU B  50     -42.119   6.986  27.336  1.00  0.00           H  
ATOM   4375 1HB  LEU B  50     -42.511   6.801  29.794  1.00  0.00           H  
ATOM   4376 2HB  LEU B  50     -40.881   6.264  30.007  1.00  0.00           H  
ATOM   4377  HG  LEU B  50     -40.037   8.436  29.271  1.00  0.00           H  
ATOM   4378 1HD1 LEU B  50     -41.561  10.363  28.963  1.00  0.00           H  
ATOM   4379 2HD1 LEU B  50     -41.876   9.135  27.744  1.00  0.00           H  
ATOM   4380 3HD1 LEU B  50     -42.957   9.283  29.140  1.00  0.00           H  
ATOM   4381 1HD2 LEU B  50     -40.731   9.704  31.254  1.00  0.00           H  
ATOM   4382 2HD2 LEU B  50     -42.114   8.624  31.471  1.00  0.00           H  
ATOM   4383 3HD2 LEU B  50     -40.463   8.000  31.673  1.00  0.00           H  
ATOM   4384  N   GLU B  51     -39.307   5.288  27.781  1.00  0.00           N  
ATOM   4385  CA  GLU B  51     -37.960   5.233  27.228  1.00  0.00           C  
ATOM   4386  C   GLU B  51     -37.979   5.244  25.707  1.00  0.00           C  
ATOM   4387  O   GLU B  51     -37.199   5.976  25.084  1.00  0.00           O  
ATOM   4388  CB  GLU B  51     -37.232   3.984  27.728  1.00  0.00           C  
ATOM   4389  CG  GLU B  51     -35.806   3.842  27.219  1.00  0.00           C  
ATOM   4390  CD  GLU B  51     -35.096   2.646  27.792  1.00  0.00           C  
ATOM   4391  OE1 GLU B  51     -35.405   2.269  28.897  1.00  0.00           O  
ATOM   4392  OE2 GLU B  51     -34.246   2.108  27.123  1.00  0.00           O1-
ATOM   4393  H   GLU B  51     -39.625   4.606  28.479  1.00  0.00           H  
ATOM   4394  HA  GLU B  51     -37.420   6.113  27.563  1.00  0.00           H  
ATOM   4395 1HB  GLU B  51     -37.201   3.993  28.817  1.00  0.00           H  
ATOM   4396 2HB  GLU B  51     -37.786   3.095  27.426  1.00  0.00           H  
ATOM   4397 1HG  GLU B  51     -35.824   3.753  26.134  1.00  0.00           H  
ATOM   4398 2HG  GLU B  51     -35.249   4.743  27.474  1.00  0.00           H  
ATOM   4399  N   LYS B  52     -38.878   4.458  25.097  1.00  0.00           N  
ATOM   4400  CA  LYS B  52     -38.961   4.442  23.640  1.00  0.00           C  
ATOM   4401  C   LYS B  52     -39.317   5.822  23.095  1.00  0.00           C  
ATOM   4402  O   LYS B  52     -38.684   6.302  22.146  1.00  0.00           O  
ATOM   4403  CB  LYS B  52     -40.003   3.425  23.163  1.00  0.00           C  
ATOM   4404  CG  LYS B  52     -40.139   3.312  21.626  1.00  0.00           C  
ATOM   4405  CD  LYS B  52     -41.166   2.238  21.236  1.00  0.00           C  
ATOM   4406  CE  LYS B  52     -41.246   2.023  19.712  1.00  0.00           C  
ATOM   4407  NZ  LYS B  52     -41.810   3.212  18.985  1.00  0.00           N1+
ATOM   4408  H   LYS B  52     -39.462   3.836  25.673  1.00  0.00           H  
ATOM   4409  HA  LYS B  52     -37.986   4.162  23.246  1.00  0.00           H  
ATOM   4410 1HB  LYS B  52     -39.756   2.441  23.560  1.00  0.00           H  
ATOM   4411 2HB  LYS B  52     -40.981   3.698  23.565  1.00  0.00           H  
ATOM   4412 1HG  LYS B  52     -40.458   4.276  21.218  1.00  0.00           H  
ATOM   4413 2HG  LYS B  52     -39.169   3.060  21.195  1.00  0.00           H  
ATOM   4414 1HD  LYS B  52     -40.899   1.291  21.710  1.00  0.00           H  
ATOM   4415 2HD  LYS B  52     -42.148   2.540  21.599  1.00  0.00           H  
ATOM   4416 1HE  LYS B  52     -40.247   1.820  19.329  1.00  0.00           H  
ATOM   4417 2HE  LYS B  52     -41.880   1.161  19.515  1.00  0.00           H  
ATOM   4418 1HZ  LYS B  52     -41.847   3.032  17.997  1.00  0.00           H  
ATOM   4419 2HZ  LYS B  52     -42.739   3.419  19.313  1.00  0.00           H  
ATOM   4420 3HZ  LYS B  52     -41.221   4.044  19.134  1.00  0.00           H  
ATOM   4421  N   ILE B  53     -40.293   6.473  23.723  1.00  0.00           N  
ATOM   4422  CA  ILE B  53     -40.757   7.783  23.295  1.00  0.00           C  
ATOM   4423  C   ILE B  53     -39.666   8.839  23.426  1.00  0.00           C  
ATOM   4424  O   ILE B  53     -39.524   9.686  22.542  1.00  0.00           O  
ATOM   4425  CB  ILE B  53     -42.028   8.186  24.066  1.00  0.00           C  
ATOM   4426  CG1 ILE B  53     -43.216   7.215  23.714  1.00  0.00           C  
ATOM   4427  CG2 ILE B  53     -42.403   9.640  23.811  1.00  0.00           C  
ATOM   4428  CD1 ILE B  53     -43.683   7.176  22.259  1.00  0.00           C  
ATOM   4429  H   ILE B  53     -40.768   5.994  24.501  1.00  0.00           H  
ATOM   4430  HA  ILE B  53     -40.996   7.725  22.234  1.00  0.00           H  
ATOM   4431  HB  ILE B  53     -41.833   8.065  25.131  1.00  0.00           H  
ATOM   4432 1HG1 ILE B  53     -42.925   6.217  23.964  1.00  0.00           H  
ATOM   4433 2HG1 ILE B  53     -44.046   7.485  24.327  1.00  0.00           H  
ATOM   4434 1HG2 ILE B  53     -43.286   9.888  24.399  1.00  0.00           H  
ATOM   4435 2HG2 ILE B  53     -41.587  10.286  24.112  1.00  0.00           H  
ATOM   4436 3HG2 ILE B  53     -42.609   9.802  22.755  1.00  0.00           H  
ATOM   4437 1HD1 ILE B  53     -44.503   6.465  22.175  1.00  0.00           H  
ATOM   4438 2HD1 ILE B  53     -44.031   8.156  21.945  1.00  0.00           H  
ATOM   4439 3HD1 ILE B  53     -42.879   6.856  21.598  1.00  0.00           H  
ATOM   4440  N   ILE B  54     -38.909   8.814  24.526  1.00  0.00           N  
ATOM   4441  CA  ILE B  54     -37.834   9.773  24.703  1.00  0.00           C  
ATOM   4442  C   ILE B  54     -36.777   9.562  23.635  1.00  0.00           C  
ATOM   4443  O   ILE B  54     -36.294  10.540  23.066  1.00  0.00           O  
ATOM   4444  CB  ILE B  54     -37.208   9.722  26.110  1.00  0.00           C  
ATOM   4445  CG1 ILE B  54     -38.244  10.228  27.123  1.00  0.00           C  
ATOM   4446  CG2 ILE B  54     -35.917  10.616  26.157  1.00  0.00           C  
ATOM   4447  CD1 ILE B  54     -37.891   9.980  28.564  1.00  0.00           C  
ATOM   4448  H   ILE B  54     -39.112   8.119  25.242  1.00  0.00           H  
ATOM   4449  HA  ILE B  54     -38.248  10.771  24.577  1.00  0.00           H  
ATOM   4450  HB  ILE B  54     -36.962   8.685  26.363  1.00  0.00           H  
ATOM   4451 1HG1 ILE B  54     -38.365  11.284  26.961  1.00  0.00           H  
ATOM   4452 2HG1 ILE B  54     -39.199   9.742  26.921  1.00  0.00           H  
ATOM   4453 1HG2 ILE B  54     -35.479  10.589  27.144  1.00  0.00           H  
ATOM   4454 2HG2 ILE B  54     -35.173  10.259  25.444  1.00  0.00           H  
ATOM   4455 3HG2 ILE B  54     -36.179  11.649  25.909  1.00  0.00           H  
ATOM   4456 1HD1 ILE B  54     -38.675  10.376  29.209  1.00  0.00           H  
ATOM   4457 2HD1 ILE B  54     -37.801   8.917  28.716  1.00  0.00           H  
ATOM   4458 3HD1 ILE B  54     -36.961  10.457  28.821  1.00  0.00           H  
ATOM   4459  N   LYS B  55     -36.402   8.315  23.338  1.00  0.00           N  
ATOM   4460  CA  LYS B  55     -35.418   8.108  22.283  1.00  0.00           C  
ATOM   4461  C   LYS B  55     -35.922   8.679  20.946  1.00  0.00           C  
ATOM   4462  O   LYS B  55     -35.141   9.290  20.204  1.00  0.00           O  
ATOM   4463  CB  LYS B  55     -35.074   6.624  22.144  1.00  0.00           C  
ATOM   4464  CG  LYS B  55     -34.239   6.072  23.304  1.00  0.00           C  
ATOM   4465  CD  LYS B  55     -33.971   4.578  23.149  1.00  0.00           C  
ATOM   4466  CE  LYS B  55     -33.152   4.037  24.324  1.00  0.00           C  
ATOM   4467  NZ  LYS B  55     -32.950   2.562  24.235  1.00  0.00           N1+
ATOM   4468  H   LYS B  55     -36.791   7.524  23.865  1.00  0.00           H  
ATOM   4469  HA  LYS B  55     -34.508   8.644  22.551  1.00  0.00           H  
ATOM   4470 1HB  LYS B  55     -36.001   6.046  22.097  1.00  0.00           H  
ATOM   4471 2HB  LYS B  55     -34.532   6.458  21.215  1.00  0.00           H  
ATOM   4472 1HG  LYS B  55     -33.289   6.606  23.346  1.00  0.00           H  
ATOM   4473 2HG  LYS B  55     -34.769   6.244  24.240  1.00  0.00           H  
ATOM   4474 1HD  LYS B  55     -34.924   4.047  23.115  1.00  0.00           H  
ATOM   4475 2HD  LYS B  55     -33.432   4.393  22.222  1.00  0.00           H  
ATOM   4476 1HE  LYS B  55     -32.181   4.526  24.344  1.00  0.00           H  
ATOM   4477 2HE  LYS B  55     -33.673   4.264  25.241  1.00  0.00           H  
ATOM   4478 1HZ  LYS B  55     -32.424   2.244  25.041  1.00  0.00           H  
ATOM   4479 2HZ  LYS B  55     -33.856   2.098  24.223  1.00  0.00           H  
ATOM   4480 3HZ  LYS B  55     -32.449   2.335  23.391  1.00  0.00           H  
ATOM   4481  N   GLU B  56     -37.222   8.526  20.647  1.00  0.00           N  
ATOM   4482  CA  GLU B  56     -37.756   9.100  19.414  1.00  0.00           C  
ATOM   4483  C   GLU B  56     -37.665  10.632  19.466  1.00  0.00           C  
ATOM   4484  O   GLU B  56     -37.295  11.270  18.468  1.00  0.00           O  
ATOM   4485  CB  GLU B  56     -39.215   8.673  19.204  1.00  0.00           C  
ATOM   4486  CG  GLU B  56     -39.405   7.196  18.867  1.00  0.00           C  
ATOM   4487  CD  GLU B  56     -40.858   6.795  18.775  1.00  0.00           C  
ATOM   4488  OE1 GLU B  56     -41.699   7.632  18.983  1.00  0.00           O  
ATOM   4489  OE2 GLU B  56     -41.123   5.628  18.522  1.00  0.00           O1-
ATOM   4490  H   GLU B  56     -37.817   7.952  21.256  1.00  0.00           H  
ATOM   4491  HA  GLU B  56     -37.158   8.745  18.576  1.00  0.00           H  
ATOM   4492 1HB  GLU B  56     -39.785   8.879  20.108  1.00  0.00           H  
ATOM   4493 2HB  GLU B  56     -39.653   9.261  18.401  1.00  0.00           H  
ATOM   4494 1HG  GLU B  56     -38.923   6.992  17.912  1.00  0.00           H  
ATOM   4495 2HG  GLU B  56     -38.913   6.594  19.623  1.00  0.00           H  
ATOM   4496  N   GLU B  57     -37.955  11.223  20.638  1.00  0.00           N  
ATOM   4497  CA  GLU B  57     -37.846  12.663  20.815  1.00  0.00           C  
ATOM   4498  C   GLU B  57     -36.414  13.148  20.633  1.00  0.00           C  
ATOM   4499  O   GLU B  57     -36.202  14.206  20.039  1.00  0.00           O  
ATOM   4500  CB  GLU B  57     -38.376  13.119  22.174  1.00  0.00           C  
ATOM   4501  CG  GLU B  57     -38.240  14.618  22.385  1.00  0.00           C  
ATOM   4502  CD  GLU B  57     -38.899  15.133  23.607  1.00  0.00           C  
ATOM   4503  OE1 GLU B  57     -39.807  14.509  24.100  1.00  0.00           O  
ATOM   4504  OE2 GLU B  57     -38.459  16.162  24.084  1.00  0.00           O1-
ATOM   4505  H   GLU B  57     -38.321  10.645  21.403  1.00  0.00           H  
ATOM   4506  HA  GLU B  57     -38.459  13.139  20.051  1.00  0.00           H  
ATOM   4507 1HB  GLU B  57     -39.425  12.836  22.275  1.00  0.00           H  
ATOM   4508 2HB  GLU B  57     -37.823  12.621  22.967  1.00  0.00           H  
ATOM   4509 1HG  GLU B  57     -37.180  14.866  22.446  1.00  0.00           H  
ATOM   4510 2HG  GLU B  57     -38.642  15.120  21.512  1.00  0.00           H  
ATOM   4511  N   GLU B  58     -35.431  12.409  21.150  1.00  0.00           N  
ATOM   4512  CA  GLU B  58     -34.044  12.820  20.995  1.00  0.00           C  
ATOM   4513  C   GLU B  58     -33.653  12.851  19.517  1.00  0.00           C  
ATOM   4514  O   GLU B  58     -32.958  13.778  19.084  1.00  0.00           O  
ATOM   4515  CB  GLU B  58     -33.095  11.926  21.780  1.00  0.00           C  
ATOM   4516  CG  GLU B  58     -31.647  12.421  21.758  1.00  0.00           C  
ATOM   4517  CD  GLU B  58     -30.747  11.636  22.638  1.00  0.00           C  
ATOM   4518  OE1 GLU B  58     -31.160  10.630  23.142  1.00  0.00           O  
ATOM   4519  OE2 GLU B  58     -29.652  12.083  22.884  1.00  0.00           O1-
ATOM   4520  H   GLU B  58     -35.672  11.577  21.697  1.00  0.00           H  
ATOM   4521  HA  GLU B  58     -33.946  13.830  21.389  1.00  0.00           H  
ATOM   4522 1HB  GLU B  58     -33.429  11.862  22.818  1.00  0.00           H  
ATOM   4523 2HB  GLU B  58     -33.124  10.915  21.364  1.00  0.00           H  
ATOM   4524 1HG  GLU B  58     -31.270  12.362  20.739  1.00  0.00           H  
ATOM   4525 2HG  GLU B  58     -31.630  13.469  22.061  1.00  0.00           H  
ATOM   4526  N   GLU B  59     -34.104  11.862  18.729  1.00  0.00           N  
ATOM   4527  CA  GLU B  59     -33.775  11.865  17.303  1.00  0.00           C  
ATOM   4528  C   GLU B  59     -34.438  13.060  16.608  1.00  0.00           C  
ATOM   4529  O   GLU B  59     -33.832  13.708  15.744  1.00  0.00           O  
ATOM   4530  CB  GLU B  59     -34.218  10.556  16.638  1.00  0.00           C  
ATOM   4531  CG  GLU B  59     -33.409   9.316  17.046  1.00  0.00           C  
ATOM   4532  CD  GLU B  59     -31.959   9.416  16.649  1.00  0.00           C  
ATOM   4533  OE1 GLU B  59     -31.695   9.815  15.543  1.00  0.00           O  
ATOM   4534  OE2 GLU B  59     -31.100   9.110  17.459  1.00  0.00           O1-
ATOM   4535  H   GLU B  59     -34.616  11.077  19.152  1.00  0.00           H  
ATOM   4536  HA  GLU B  59     -32.699  11.963  17.195  1.00  0.00           H  
ATOM   4537 1HB  GLU B  59     -35.262  10.363  16.894  1.00  0.00           H  
ATOM   4538 2HB  GLU B  59     -34.160  10.659  15.556  1.00  0.00           H  
ATOM   4539 1HG  GLU B  59     -33.470   9.200  18.128  1.00  0.00           H  
ATOM   4540 2HG  GLU B  59     -33.853   8.436  16.587  1.00  0.00           H  
ATOM   4541  N   LEU B  60     -35.655  13.395  17.040  1.00  0.00           N  
ATOM   4542  CA  LEU B  60     -36.380  14.538  16.513  1.00  0.00           C  
ATOM   4543  C   LEU B  60     -35.663  15.843  16.863  1.00  0.00           C  
ATOM   4544  O   LEU B  60     -35.595  16.770  16.047  1.00  0.00           O  
ATOM   4545  CB  LEU B  60     -37.786  14.575  17.098  1.00  0.00           C  
ATOM   4546  CG  LEU B  60     -38.686  15.684  16.636  1.00  0.00           C  
ATOM   4547  CD1 LEU B  60     -38.947  15.603  15.120  1.00  0.00           C  
ATOM   4548  CD2 LEU B  60     -39.952  15.619  17.433  1.00  0.00           C  
ATOM   4549  H   LEU B  60     -36.121  12.777  17.715  1.00  0.00           H  
ATOM   4550  HA  LEU B  60     -36.421  14.433  15.433  1.00  0.00           H  
ATOM   4551 1HB  LEU B  60     -38.269  13.624  16.883  1.00  0.00           H  
ATOM   4552 2HB  LEU B  60     -37.701  14.668  18.169  1.00  0.00           H  
ATOM   4553  HG  LEU B  60     -38.203  16.626  16.838  1.00  0.00           H  
ATOM   4554 1HD1 LEU B  60     -39.599  16.408  14.834  1.00  0.00           H  
ATOM   4555 2HD1 LEU B  60     -38.017  15.688  14.563  1.00  0.00           H  
ATOM   4556 3HD1 LEU B  60     -39.426  14.655  14.885  1.00  0.00           H  
ATOM   4557 1HD2 LEU B  60     -40.578  16.449  17.136  1.00  0.00           H  
ATOM   4558 2HD2 LEU B  60     -40.455  14.674  17.247  1.00  0.00           H  
ATOM   4559 3HD2 LEU B  60     -39.719  15.702  18.494  1.00  0.00           H  
ATOM   4560  N   LEU B  61     -35.145  15.926  18.088  1.00  0.00           N  
ATOM   4561  CA  LEU B  61     -34.426  17.099  18.537  1.00  0.00           C  
ATOM   4562  C   LEU B  61     -33.185  17.306  17.682  1.00  0.00           C  
ATOM   4563  O   LEU B  61     -32.883  18.442  17.304  1.00  0.00           O  
ATOM   4564  CB  LEU B  61     -33.987  16.922  19.988  1.00  0.00           C  
ATOM   4565  CG  LEU B  61     -33.231  18.077  20.642  1.00  0.00           C  
ATOM   4566  CD1 LEU B  61     -34.141  19.339  20.729  1.00  0.00           C  
ATOM   4567  CD2 LEU B  61     -32.754  17.587  21.989  1.00  0.00           C  
ATOM   4568  H   LEU B  61     -35.313  15.159  18.742  1.00  0.00           H  
ATOM   4569  HA  LEU B  61     -35.082  17.959  18.435  1.00  0.00           H  
ATOM   4570 1HB  LEU B  61     -34.873  16.713  20.593  1.00  0.00           H  
ATOM   4571 2HB  LEU B  61     -33.343  16.052  20.039  1.00  0.00           H  
ATOM   4572  HG  LEU B  61     -32.360  18.340  20.036  1.00  0.00           H  
ATOM   4573 1HD1 LEU B  61     -33.610  20.145  21.189  1.00  0.00           H  
ATOM   4574 2HD1 LEU B  61     -34.450  19.658  19.740  1.00  0.00           H  
ATOM   4575 3HD1 LEU B  61     -35.023  19.105  21.328  1.00  0.00           H  
ATOM   4576 1HD2 LEU B  61     -32.182  18.341  22.490  1.00  0.00           H  
ATOM   4577 2HD2 LEU B  61     -33.613  17.327  22.582  1.00  0.00           H  
ATOM   4578 3HD2 LEU B  61     -32.126  16.707  21.851  1.00  0.00           H  
ATOM   4579  N   LYS B  62     -32.454  16.218  17.385  1.00  0.00           N  
ATOM   4580  CA  LYS B  62     -31.276  16.322  16.533  1.00  0.00           C  
ATOM   4581  C   LYS B  62     -31.664  16.829  15.144  1.00  0.00           C  
ATOM   4582  O   LYS B  62     -30.937  17.641  14.561  1.00  0.00           O  
ATOM   4583  CB  LYS B  62     -30.537  14.986  16.447  1.00  0.00           C  
ATOM   4584  CG  LYS B  62     -29.798  14.602  17.742  1.00  0.00           C  
ATOM   4585  CD  LYS B  62     -28.898  13.363  17.567  1.00  0.00           C  
ATOM   4586  CE  LYS B  62     -29.724  12.086  17.487  1.00  0.00           C  
ATOM   4587  NZ  LYS B  62     -28.882  10.851  17.468  1.00  0.00           N1+
ATOM   4588  H   LYS B  62     -32.721  15.315  17.796  1.00  0.00           H  
ATOM   4589  HA  LYS B  62     -30.599  17.053  16.975  1.00  0.00           H  
ATOM   4590 1HB  LYS B  62     -31.261  14.204  16.221  1.00  0.00           H  
ATOM   4591 2HB  LYS B  62     -29.817  15.018  15.631  1.00  0.00           H  
ATOM   4592 1HG  LYS B  62     -29.182  15.444  18.061  1.00  0.00           H  
ATOM   4593 2HG  LYS B  62     -30.530  14.401  18.524  1.00  0.00           H  
ATOM   4594 1HD  LYS B  62     -28.306  13.461  16.657  1.00  0.00           H  
ATOM   4595 2HD  LYS B  62     -28.221  13.287  18.418  1.00  0.00           H  
ATOM   4596 1HE  LYS B  62     -30.389  12.042  18.350  1.00  0.00           H  
ATOM   4597 2HE  LYS B  62     -30.324  12.099  16.580  1.00  0.00           H  
ATOM   4598 1HZ  LYS B  62     -29.541  10.049  17.421  1.00  0.00           H  
ATOM   4599 2HZ  LYS B  62     -28.281  10.846  16.662  1.00  0.00           H  
ATOM   4600 3HZ  LYS B  62     -28.331  10.789  18.306  1.00  0.00           H  
ATOM   4601  N   LYS B  63     -32.814  16.371  14.617  1.00  0.00           N  
ATOM   4602  CA  LYS B  63     -33.279  16.860  13.324  1.00  0.00           C  
ATOM   4603  C   LYS B  63     -33.494  18.369  13.391  1.00  0.00           C  
ATOM   4604  O   LYS B  63     -33.068  19.093  12.484  1.00  0.00           O  
ATOM   4605  CB  LYS B  63     -34.568  16.161  12.885  1.00  0.00           C  
ATOM   4606  CG  LYS B  63     -35.082  16.592  11.508  1.00  0.00           C  
ATOM   4607  CD  LYS B  63     -36.308  15.788  11.090  1.00  0.00           C  
ATOM   4608  CE  LYS B  63     -36.819  16.228   9.721  1.00  0.00           C  
ATOM   4609  NZ  LYS B  63     -37.980  15.410   9.269  1.00  0.00           N1+
ATOM   4610  H   LYS B  63     -33.327  15.628  15.107  1.00  0.00           H  
ATOM   4611  HA  LYS B  63     -32.507  16.663  12.581  1.00  0.00           H  
ATOM   4612 1HB  LYS B  63     -34.416  15.083  12.885  1.00  0.00           H  
ATOM   4613 2HB  LYS B  63     -35.355  16.374  13.602  1.00  0.00           H  
ATOM   4614 1HG  LYS B  63     -35.352  17.647  11.542  1.00  0.00           H  
ATOM   4615 2HG  LYS B  63     -34.290  16.464  10.769  1.00  0.00           H  
ATOM   4616 1HD  LYS B  63     -36.057  14.726  11.056  1.00  0.00           H  
ATOM   4617 2HD  LYS B  63     -37.102  15.933  11.826  1.00  0.00           H  
ATOM   4618 1HE  LYS B  63     -37.121  17.272   9.774  1.00  0.00           H  
ATOM   4619 2HE  LYS B  63     -36.014  16.130   8.993  1.00  0.00           H  
ATOM   4620 1HZ  LYS B  63     -38.287  15.732   8.360  1.00  0.00           H  
ATOM   4621 2HZ  LYS B  63     -37.706  14.439   9.204  1.00  0.00           H  
ATOM   4622 3HZ  LYS B  63     -38.737  15.500   9.928  1.00  0.00           H  
ATOM   4623  N   LEU B  64     -34.110  18.863  14.479  1.00  0.00           N  
ATOM   4624  CA  LEU B  64     -34.295  20.302  14.571  1.00  0.00           C  
ATOM   4625  C   LEU B  64     -32.965  21.014  14.673  1.00  0.00           C  
ATOM   4626  O   LEU B  64     -32.751  22.024  14.009  1.00  0.00           O  
ATOM   4627  CB  LEU B  64     -35.138  20.730  15.774  1.00  0.00           C  
ATOM   4628  CG  LEU B  64     -35.334  22.303  15.915  1.00  0.00           C  
ATOM   4629  CD1 LEU B  64     -35.982  22.890  14.701  1.00  0.00           C  
ATOM   4630  CD2 LEU B  64     -36.183  22.616  17.116  1.00  0.00           C  
ATOM   4631  H   LEU B  64     -34.496  18.218  15.179  1.00  0.00           H  
ATOM   4632  HA  LEU B  64     -34.793  20.616  13.665  1.00  0.00           H  
ATOM   4633 1HB  LEU B  64     -36.080  20.250  15.723  1.00  0.00           H  
ATOM   4634 2HB  LEU B  64     -34.635  20.377  16.678  1.00  0.00           H  
ATOM   4635  HG  LEU B  64     -34.367  22.764  16.025  1.00  0.00           H  
ATOM   4636 1HD1 LEU B  64     -36.053  23.946  14.873  1.00  0.00           H  
ATOM   4637 2HD1 LEU B  64     -35.392  22.725  13.815  1.00  0.00           H  
ATOM   4638 3HD1 LEU B  64     -36.966  22.471  14.567  1.00  0.00           H  
ATOM   4639 1HD2 LEU B  64     -36.291  23.700  17.219  1.00  0.00           H  
ATOM   4640 2HD2 LEU B  64     -37.165  22.166  16.992  1.00  0.00           H  
ATOM   4641 3HD2 LEU B  64     -35.709  22.213  18.006  1.00  0.00           H  
ATOM   4642  N   GLU B  65     -32.029  20.505  15.470  1.00  0.00           N  
ATOM   4643  CA  GLU B  65     -30.776  21.229  15.574  1.00  0.00           C  
ATOM   4644  C   GLU B  65     -30.132  21.393  14.202  1.00  0.00           C  
ATOM   4645  O   GLU B  65     -29.611  22.470  13.896  1.00  0.00           O  
ATOM   4646  CB  GLU B  65     -29.817  20.505  16.521  1.00  0.00           C  
ATOM   4647  CG  GLU B  65     -28.594  21.318  16.921  1.00  0.00           C  
ATOM   4648  CD  GLU B  65     -27.853  20.726  18.088  1.00  0.00           C  
ATOM   4649  OE1 GLU B  65     -28.287  19.719  18.593  1.00  0.00           O  
ATOM   4650  OE2 GLU B  65     -26.852  21.281  18.474  1.00  0.00           O1-
ATOM   4651  H   GLU B  65     -32.215  19.666  16.029  1.00  0.00           H  
ATOM   4652  HA  GLU B  65     -30.992  22.219  15.955  1.00  0.00           H  
ATOM   4653 1HB  GLU B  65     -30.347  20.227  17.432  1.00  0.00           H  
ATOM   4654 2HB  GLU B  65     -29.469  19.584  16.052  1.00  0.00           H  
ATOM   4655 1HG  GLU B  65     -27.917  21.379  16.068  1.00  0.00           H  
ATOM   4656 2HG  GLU B  65     -28.909  22.329  17.172  1.00  0.00           H  
ATOM   4657  N   LYS B  66     -30.183  20.343  13.367  1.00  0.00           N  
ATOM   4658  CA  LYS B  66     -29.631  20.432  12.021  1.00  0.00           C  
ATOM   4659  C   LYS B  66     -30.350  21.532  11.227  1.00  0.00           C  
ATOM   4660  O   LYS B  66     -29.694  22.355  10.585  1.00  0.00           O  
ATOM   4661  CB  LYS B  66     -29.745  19.088  11.301  1.00  0.00           C  
ATOM   4662  CG  LYS B  66     -28.817  18.006  11.836  1.00  0.00           C  
ATOM   4663  CD  LYS B  66     -29.004  16.696  11.085  1.00  0.00           C  
ATOM   4664  CE  LYS B  66     -28.087  15.610  11.629  1.00  0.00           C  
ATOM   4665  NZ  LYS B  66     -28.287  14.311  10.931  1.00  0.00           N1+
ATOM   4666  H   LYS B  66     -30.577  19.456  13.708  1.00  0.00           H  
ATOM   4667  HA  LYS B  66     -28.579  20.698  12.094  1.00  0.00           H  
ATOM   4668 1HB  LYS B  66     -30.768  18.720  11.378  1.00  0.00           H  
ATOM   4669 2HB  LYS B  66     -29.526  19.223  10.241  1.00  0.00           H  
ATOM   4670 1HG  LYS B  66     -27.781  18.331  11.730  1.00  0.00           H  
ATOM   4671 2HG  LYS B  66     -29.022  17.842  12.893  1.00  0.00           H  
ATOM   4672 1HD  LYS B  66     -30.039  16.366  11.181  1.00  0.00           H  
ATOM   4673 2HD  LYS B  66     -28.785  16.847  10.029  1.00  0.00           H  
ATOM   4674 1HE  LYS B  66     -27.049  15.917  11.510  1.00  0.00           H  
ATOM   4675 2HE  LYS B  66     -28.281  15.469  12.692  1.00  0.00           H  
ATOM   4676 1HZ  LYS B  66     -27.663  13.619  11.320  1.00  0.00           H  
ATOM   4677 2HZ  LYS B  66     -29.243  14.008  11.051  1.00  0.00           H  
ATOM   4678 3HZ  LYS B  66     -28.092  14.425   9.946  1.00  0.00           H  
ATOM   4679  N   ILE B  67     -31.685  21.589  11.337  1.00  0.00           N  
ATOM   4680  CA  ILE B  67     -32.487  22.593  10.633  1.00  0.00           C  
ATOM   4681  C   ILE B  67     -32.142  24.006  11.085  1.00  0.00           C  
ATOM   4682  O   ILE B  67     -32.006  24.915  10.266  1.00  0.00           O  
ATOM   4683  CB  ILE B  67     -33.992  22.345  10.847  1.00  0.00           C  
ATOM   4684  CG1 ILE B  67     -34.430  21.068  10.124  1.00  0.00           C  
ATOM   4685  CG2 ILE B  67     -34.802  23.538  10.366  1.00  0.00           C  
ATOM   4686  CD1 ILE B  67     -35.791  20.565  10.547  1.00  0.00           C  
ATOM   4687  H   ILE B  67     -32.150  20.914  11.927  1.00  0.00           H  
ATOM   4688  HA  ILE B  67     -32.275  22.520   9.567  1.00  0.00           H  
ATOM   4689  HB  ILE B  67     -34.186  22.189  11.908  1.00  0.00           H  
ATOM   4690 1HG1 ILE B  67     -34.450  21.247   9.050  1.00  0.00           H  
ATOM   4691 2HG1 ILE B  67     -33.702  20.278  10.308  1.00  0.00           H  
ATOM   4692 1HG2 ILE B  67     -35.863  23.345  10.524  1.00  0.00           H  
ATOM   4693 2HG2 ILE B  67     -34.508  24.426  10.923  1.00  0.00           H  
ATOM   4694 3HG2 ILE B  67     -34.617  23.699   9.303  1.00  0.00           H  
ATOM   4695 1HD1 ILE B  67     -36.031  19.657   9.991  1.00  0.00           H  
ATOM   4696 2HD1 ILE B  67     -35.782  20.343  11.615  1.00  0.00           H  
ATOM   4697 3HD1 ILE B  67     -36.541  21.326  10.340  1.00  0.00           H  
ATOM   4698  N   VAL B  68     -31.995  24.217  12.386  1.00  0.00           N  
ATOM   4699  CA  VAL B  68     -31.672  25.528  12.918  1.00  0.00           C  
ATOM   4700  C   VAL B  68     -30.296  25.976  12.432  1.00  0.00           C  
ATOM   4701  O   VAL B  68     -30.110  27.128  12.041  1.00  0.00           O  
ATOM   4702  CB  VAL B  68     -31.697  25.499  14.458  1.00  0.00           C  
ATOM   4703  CG1 VAL B  68     -31.171  26.810  15.024  1.00  0.00           C  
ATOM   4704  CG2 VAL B  68     -33.111  25.229  14.949  1.00  0.00           C  
ATOM   4705  H   VAL B  68     -32.112  23.442  13.022  1.00  0.00           H  
ATOM   4706  HA  VAL B  68     -32.423  26.238  12.570  1.00  0.00           H  
ATOM   4707  HB  VAL B  68     -31.033  24.709  14.808  1.00  0.00           H  
ATOM   4708 1HG1 VAL B  68     -31.195  26.773  16.113  1.00  0.00           H  
ATOM   4709 2HG1 VAL B  68     -30.145  26.966  14.690  1.00  0.00           H  
ATOM   4710 3HG1 VAL B  68     -31.795  27.633  14.676  1.00  0.00           H  
ATOM   4711 1HG2 VAL B  68     -33.121  25.209  16.038  1.00  0.00           H  
ATOM   4712 2HG2 VAL B  68     -33.776  26.017  14.593  1.00  0.00           H  
ATOM   4713 3HG2 VAL B  68     -33.451  24.267  14.566  1.00  0.00           H  
ATOM   4714  N   VAL B  69     -29.312  25.064  12.451  1.00  0.00           N  
ATOM   4715  CA  VAL B  69     -27.981  25.405  11.963  1.00  0.00           C  
ATOM   4716  C   VAL B  69     -27.997  25.765  10.477  1.00  0.00           C  
ATOM   4717  O   VAL B  69     -27.289  26.675  10.041  1.00  0.00           O  
ATOM   4718  CB  VAL B  69     -27.018  24.225  12.191  1.00  0.00           C  
ATOM   4719  CG1 VAL B  69     -25.730  24.430  11.407  1.00  0.00           C  
ATOM   4720  CG2 VAL B  69     -26.726  24.074  13.677  1.00  0.00           C  
ATOM   4721  H   VAL B  69     -29.484  24.134  12.803  1.00  0.00           H  
ATOM   4722  HA  VAL B  69     -27.625  26.279  12.510  1.00  0.00           H  
ATOM   4723  HB  VAL B  69     -27.481  23.312  11.816  1.00  0.00           H  
ATOM   4724 1HG1 VAL B  69     -25.061  23.586  11.579  1.00  0.00           H  
ATOM   4725 2HG1 VAL B  69     -25.959  24.498  10.343  1.00  0.00           H  
ATOM   4726 3HG1 VAL B  69     -25.246  25.349  11.735  1.00  0.00           H  
ATOM   4727 1HG2 VAL B  69     -26.045  23.238  13.830  1.00  0.00           H  
ATOM   4728 2HG2 VAL B  69     -26.268  24.989  14.052  1.00  0.00           H  
ATOM   4729 3HG2 VAL B  69     -27.656  23.887  14.213  1.00  0.00           H  
ATOM   4730  N   GLN B  70     -28.805  25.059   9.670  1.00  0.00           N  
ATOM   4731  CA  GLN B  70     -28.929  25.379   8.248  1.00  0.00           C  
ATOM   4732  C   GLN B  70     -29.631  26.724   8.045  1.00  0.00           C  
ATOM   4733  O   GLN B  70     -29.263  27.500   7.163  1.00  0.00           O  
ATOM   4734  CB  GLN B  70     -29.692  24.273   7.515  1.00  0.00           C  
ATOM   4735  CG  GLN B  70     -28.936  22.959   7.409  1.00  0.00           C  
ATOM   4736  CD  GLN B  70     -29.756  21.871   6.740  1.00  0.00           C  
ATOM   4737  NE2 GLN B  70     -29.182  20.679   6.637  1.00  0.00           N  
ATOM   4738  OE1 GLN B  70     -30.894  22.102   6.322  1.00  0.00           O  
ATOM   4739  H   GLN B  70     -29.339  24.291  10.050  1.00  0.00           H  
ATOM   4740  HA  GLN B  70     -27.927  25.449   7.821  1.00  0.00           H  
ATOM   4741 1HB  GLN B  70     -30.634  24.079   8.027  1.00  0.00           H  
ATOM   4742 2HB  GLN B  70     -29.932  24.605   6.505  1.00  0.00           H  
ATOM   4743 1HG  GLN B  70     -28.033  23.118   6.819  1.00  0.00           H  
ATOM   4744 2HG  GLN B  70     -28.673  22.621   8.411  1.00  0.00           H  
ATOM   4745 1HE2 GLN B  70     -29.675  19.922   6.205  1.00  0.00           H  
ATOM   4746 2HE2 GLN B  70     -28.258  20.535   6.991  1.00  0.00           H  
ATOM   4747  N   ALA B  71     -30.650  26.987   8.876  1.00  0.00           N  
ATOM   4748  CA  ALA B  71     -31.435  28.227   8.861  1.00  0.00           C  
ATOM   4749  C   ALA B  71     -30.643  29.507   9.240  1.00  0.00           C  
ATOM   4750  O   ALA B  71     -30.861  30.576   8.670  1.00  0.00           O  
ATOM   4751  CB  ALA B  71     -32.629  28.109   9.797  1.00  0.00           C  
ATOM   4752  H   ALA B  71     -30.876  26.270   9.550  1.00  0.00           H  
ATOM   4753  HA  ALA B  71     -31.797  28.386   7.845  1.00  0.00           H  
ATOM   4754 1HB  ALA B  71     -33.202  29.037   9.774  1.00  0.00           H  
ATOM   4755 2HB  ALA B  71     -33.264  27.283   9.476  1.00  0.00           H  
ATOM   4756 3HB  ALA B  71     -32.279  27.923  10.811  1.00  0.00           H  
ATOM   4757  N   LEU B  72     -29.671  29.314  10.281  1.00  0.00           N  
ATOM   4758  CA  LEU B  72     -28.713  30.324  10.716  1.00  0.00           C  
ATOM   4759  C   LEU B  72     -27.643  30.562   9.657  1.00  0.00           C  
ATOM   4760  O   LEU B  72     -27.216  31.695   9.438  1.00  0.00           O  
ATOM   4761  CB  LEU B  72     -28.051  29.894  12.032  1.00  0.00           C  
ATOM   4762  CG  LEU B  72     -28.926  30.016  13.286  1.00  0.00           C  
ATOM   4763  CD1 LEU B  72     -28.198  29.402  14.475  1.00  0.00           C  
ATOM   4764  CD2 LEU B  72     -29.249  31.481  13.540  1.00  0.00           C  
ATOM   4765  H   LEU B  72     -29.669  28.410  10.730  1.00  0.00           H  
ATOM   4766  HA  LEU B  72     -29.247  31.261  10.880  1.00  0.00           H  
ATOM   4767 1HB  LEU B  72     -27.744  28.854  11.942  1.00  0.00           H  
ATOM   4768 2HB  LEU B  72     -27.161  30.503  12.188  1.00  0.00           H  
ATOM   4769  HG  LEU B  72     -29.852  29.461  13.140  1.00  0.00           H  
ATOM   4770 1HD1 LEU B  72     -28.819  29.488  15.366  1.00  0.00           H  
ATOM   4771 2HD1 LEU B  72     -27.997  28.349  14.274  1.00  0.00           H  
ATOM   4772 3HD1 LEU B  72     -27.257  29.927  14.636  1.00  0.00           H  
ATOM   4773 1HD2 LEU B  72     -29.870  31.568  14.433  1.00  0.00           H  
ATOM   4774 2HD2 LEU B  72     -28.322  32.038  13.689  1.00  0.00           H  
ATOM   4775 3HD2 LEU B  72     -29.784  31.890  12.684  1.00  0.00           H  
ATOM   4776  N   ALA B  73     -27.217  29.488   9.003  1.00  0.00           N  
ATOM   4777  CA  ALA B  73     -26.228  29.583   7.936  1.00  0.00           C  
ATOM   4778  C   ALA B  73     -26.758  30.400   6.764  1.00  0.00           C  
ATOM   4779  O   ALA B  73     -26.060  31.259   6.228  1.00  0.00           O  
ATOM   4780  CB  ALA B  73     -25.817  28.195   7.469  1.00  0.00           C  
ATOM   4781  H   ALA B  73     -27.587  28.581   9.253  1.00  0.00           H  
ATOM   4782  HA  ALA B  73     -25.352  30.096   8.332  1.00  0.00           H  
ATOM   4783 1HB  ALA B  73     -25.078  28.282   6.673  1.00  0.00           H  
ATOM   4784 2HB  ALA B  73     -25.385  27.643   8.305  1.00  0.00           H  
ATOM   4785 3HB  ALA B  73     -26.691  27.662   7.097  1.00  0.00           H  
ATOM   4786  N   LYS B  74     -28.000  30.127   6.374  1.00  0.00           N  
ATOM   4787  CA  LYS B  74     -28.630  30.845   5.274  1.00  0.00           C  
ATOM   4788  C   LYS B  74     -28.773  32.328   5.593  1.00  0.00           C  
ATOM   4789  O   LYS B  74     -28.585  33.180   4.725  1.00  0.00           O  
ATOM   4790  CB  LYS B  74     -29.999  30.240   4.956  1.00  0.00           C  
ATOM   4791  CG  LYS B  74     -29.942  28.889   4.255  1.00  0.00           C  
ATOM   4792  CD  LYS B  74     -31.338  28.338   4.006  1.00  0.00           C  
ATOM   4793  CE  LYS B  74     -31.284  26.984   3.314  1.00  0.00           C  
ATOM   4794  NZ  LYS B  74     -32.641  26.416   3.094  1.00  0.00           N1+
ATOM   4795  H   LYS B  74     -28.518  29.404   6.852  1.00  0.00           H  
ATOM   4796  HA  LYS B  74     -28.000  30.747   4.389  1.00  0.00           H  
ATOM   4797 1HB  LYS B  74     -30.565  30.115   5.880  1.00  0.00           H  
ATOM   4798 2HB  LYS B  74     -30.560  30.925   4.319  1.00  0.00           H  
ATOM   4799 1HG  LYS B  74     -29.427  28.996   3.301  1.00  0.00           H  
ATOM   4800 2HG  LYS B  74     -29.387  28.183   4.871  1.00  0.00           H  
ATOM   4801 1HD  LYS B  74     -31.863  28.231   4.956  1.00  0.00           H  
ATOM   4802 2HD  LYS B  74     -31.898  29.032   3.379  1.00  0.00           H  
ATOM   4803 1HE  LYS B  74     -30.786  27.088   2.351  1.00  0.00           H  
ATOM   4804 2HE  LYS B  74     -30.707  26.287   3.923  1.00  0.00           H  
ATOM   4805 1HZ  LYS B  74     -32.563  25.520   2.635  1.00  0.00           H  
ATOM   4806 2HZ  LYS B  74     -33.106  26.297   3.984  1.00  0.00           H  
ATOM   4807 3HZ  LYS B  74     -33.180  27.044   2.515  1.00  0.00           H  
ATOM   4808  N   ALA B  75     -29.106  32.629   6.843  1.00  0.00           N  
ATOM   4809  CA  ALA B  75     -29.224  34.011   7.292  1.00  0.00           C  
ATOM   4810  C   ALA B  75     -27.885  34.730   7.219  1.00  0.00           C  
ATOM   4811  O   ALA B  75     -27.807  35.877   6.776  1.00  0.00           O  
ATOM   4812  CB  ALA B  75     -29.773  34.062   8.710  1.00  0.00           C  
ATOM   4813  H   ALA B  75     -29.284  31.882   7.499  1.00  0.00           H  
ATOM   4814  HA  ALA B  75     -29.928  34.528   6.641  1.00  0.00           H  
ATOM   4815 1HB  ALA B  75     -29.854  35.101   9.032  1.00  0.00           H  
ATOM   4816 2HB  ALA B  75     -30.758  33.597   8.736  1.00  0.00           H  
ATOM   4817 3HB  ALA B  75     -29.103  33.528   9.380  1.00  0.00           H  
ATOM   4818  N   ALA B  76     -26.828  34.050   7.654  1.00  0.00           N  
ATOM   4819  CA  ALA B  76     -25.493  34.635   7.667  1.00  0.00           C  
ATOM   4820  C   ALA B  76     -24.995  34.905   6.253  1.00  0.00           C  
ATOM   4821  O   ALA B  76     -24.372  35.934   5.989  1.00  0.00           O  
ATOM   4822  CB  ALA B  76     -24.524  33.724   8.406  1.00  0.00           C  
ATOM   4823  H   ALA B  76     -26.954  33.104   7.982  1.00  0.00           H  
ATOM   4824  HA  ALA B  76     -25.548  35.590   8.190  1.00  0.00           H  
ATOM   4825 1HB  ALA B  76     -23.530  34.175   8.408  1.00  0.00           H  
ATOM   4826 2HB  ALA B  76     -24.862  33.588   9.433  1.00  0.00           H  
ATOM   4827 3HB  ALA B  76     -24.482  32.757   7.907  1.00  0.00           H  
ATOM   4828  N   LYS B  77     -25.269  33.974   5.347  1.00  0.00           N  
ATOM   4829  CA  LYS B  77     -24.818  34.090   3.966  1.00  0.00           C  
ATOM   4830  C   LYS B  77     -25.506  35.251   3.259  1.00  0.00           C  
ATOM   4831  O   LYS B  77     -24.864  36.027   2.551  1.00  0.00           O  
ATOM   4832  CB  LYS B  77     -25.073  32.787   3.207  1.00  0.00           C  
ATOM   4833  CG  LYS B  77     -24.126  31.652   3.571  1.00  0.00           C  
ATOM   4834  CD  LYS B  77     -24.483  30.374   2.826  1.00  0.00           C  
ATOM   4835  CE  LYS B  77     -23.483  29.264   3.116  1.00  0.00           C  
ATOM   4836  NZ  LYS B  77     -23.830  28.003   2.408  1.00  0.00           N1+
ATOM   4837  H   LYS B  77     -25.806  33.163   5.622  1.00  0.00           H  
ATOM   4838  HA  LYS B  77     -23.746  34.288   3.967  1.00  0.00           H  
ATOM   4839 1HB  LYS B  77     -26.092  32.448   3.396  1.00  0.00           H  
ATOM   4840 2HB  LYS B  77     -24.983  32.967   2.134  1.00  0.00           H  
ATOM   4841 1HG  LYS B  77     -23.104  31.936   3.318  1.00  0.00           H  
ATOM   4842 2HG  LYS B  77     -24.178  31.464   4.643  1.00  0.00           H  
ATOM   4843 1HD  LYS B  77     -25.478  30.042   3.130  1.00  0.00           H  
ATOM   4844 2HD  LYS B  77     -24.495  30.568   1.754  1.00  0.00           H  
ATOM   4845 1HE  LYS B  77     -22.489  29.583   2.803  1.00  0.00           H  
ATOM   4846 2HE  LYS B  77     -23.456  29.070   4.188  1.00  0.00           H  
ATOM   4847 1HZ  LYS B  77     -23.143  27.295   2.627  1.00  0.00           H  
ATOM   4848 2HZ  LYS B  77     -24.742  27.690   2.706  1.00  0.00           H  
ATOM   4849 3HZ  LYS B  77     -23.839  28.167   1.411  1.00  0.00           H  
ATOM   4850  N   GLN B  78     -26.815  35.366   3.454  1.00  0.00           N  
ATOM   4851  CA  GLN B  78     -27.612  36.363   2.749  1.00  0.00           C  
ATOM   4852  C   GLN B  78     -27.425  37.747   3.358  1.00  0.00           C  
ATOM   4853  O   GLN B  78     -27.942  38.738   2.842  1.00  0.00           O  
ATOM   4854  CB  GLN B  78     -29.093  35.980   2.771  1.00  0.00           C  
ATOM   4855  CG  GLN B  78     -29.422  34.725   1.978  1.00  0.00           C  
ATOM   4856  CD  GLN B  78     -30.865  34.292   2.154  1.00  0.00           C  
ATOM   4857  NE2 GLN B  78     -31.225  33.174   1.534  1.00  0.00           N  
ATOM   4858  OE1 GLN B  78     -31.648  34.953   2.841  1.00  0.00           O  
ATOM   4859  H   GLN B  78     -27.270  34.746   4.109  1.00  0.00           H  
ATOM   4860  HA  GLN B  78     -27.277  36.403   1.713  1.00  0.00           H  
ATOM   4861 1HB  GLN B  78     -29.413  35.819   3.800  1.00  0.00           H  
ATOM   4862 2HB  GLN B  78     -29.687  36.799   2.367  1.00  0.00           H  
ATOM   4863 1HG  GLN B  78     -29.252  34.921   0.919  1.00  0.00           H  
ATOM   4864 2HG  GLN B  78     -28.777  33.914   2.317  1.00  0.00           H  
ATOM   4865 1HE2 GLN B  78     -32.165  32.838   1.613  1.00  0.00           H  
ATOM   4866 2HE2 GLN B  78     -30.559  32.667   0.986  1.00  0.00           H  
ATOM   4867  N   ALA B  79     -26.681  37.809   4.457  1.00  0.00           N  
ATOM   4868  CA  ALA B  79     -26.557  39.039   5.230  1.00  0.00           C  
ATOM   4869  C   ALA B  79     -25.373  39.871   4.757  1.00  0.00           C  
ATOM   4870  O   ALA B  79     -24.348  39.329   4.343  1.00  0.00           O  
ATOM   4871  CB  ALA B  79     -26.422  38.724   6.712  1.00  0.00           C  
ATOM   4872  H   ALA B  79     -26.189  36.982   4.766  1.00  0.00           H  
ATOM   4873  HA  ALA B  79     -27.466  39.628   5.092  1.00  0.00           H  
ATOM   4874 1HB  ALA B  79     -26.330  39.653   7.276  1.00  0.00           H  
ATOM   4875 2HB  ALA B  79     -27.304  38.180   7.051  1.00  0.00           H  
ATOM   4876 3HB  ALA B  79     -25.536  38.113   6.874  1.00  0.00           H  
ATOM   4877  N   THR B  80     -25.520  41.190   4.819  1.00  0.00           N  
ATOM   4878  CA  THR B  80     -24.396  42.098   4.612  1.00  0.00           C  
ATOM   4879  C   THR B  80     -24.009  42.797   5.909  1.00  0.00           C  
ATOM   4880  O   THR B  80     -23.079  43.603   5.936  1.00  0.00           O  
ATOM   4881  CB  THR B  80     -24.721  43.148   3.535  1.00  0.00           C  
ATOM   4882  CG2 THR B  80     -25.023  42.472   2.206  1.00  0.00           C  
ATOM   4883  OG1 THR B  80     -25.858  43.920   3.943  1.00  0.00           O  
ATOM   4884  H   THR B  80     -26.433  41.575   5.015  1.00  0.00           H  
ATOM   4885  HA  THR B  80     -23.538  41.514   4.277  1.00  0.00           H  
ATOM   4886  HB  THR B  80     -23.870  43.817   3.411  1.00  0.00           H  
ATOM   4887  HG1 THR B  80     -25.579  44.590   4.572  1.00  0.00           H  
ATOM   4888 1HG2 THR B  80     -25.251  43.230   1.456  1.00  0.00           H  
ATOM   4889 2HG2 THR B  80     -24.157  41.893   1.886  1.00  0.00           H  
ATOM   4890 3HG2 THR B  80     -25.880  41.808   2.321  1.00  0.00           H  
ATOM   4891  N   ASP B  81     -24.728  42.486   6.982  1.00  0.00           N  
ATOM   4892  CA  ASP B  81     -24.460  43.084   8.284  1.00  0.00           C  
ATOM   4893  C   ASP B  81     -23.422  42.280   9.058  1.00  0.00           C  
ATOM   4894  O   ASP B  81     -23.651  41.119   9.397  1.00  0.00           O  
ATOM   4895  CB  ASP B  81     -25.749  43.187   9.102  1.00  0.00           C  
ATOM   4896  CG  ASP B  81     -25.546  43.884  10.442  1.00  0.00           C  
ATOM   4897  OD1 ASP B  81     -24.419  44.144  10.789  1.00  0.00           O  
ATOM   4898  OD2 ASP B  81     -26.521  44.148  11.104  1.00  0.00           O1-
ATOM   4899  H   ASP B  81     -25.479  41.815   6.893  1.00  0.00           H  
ATOM   4900  HA  ASP B  81     -24.065  44.089   8.129  1.00  0.00           H  
ATOM   4901 1HB  ASP B  81     -26.498  43.738   8.533  1.00  0.00           H  
ATOM   4902 2HB  ASP B  81     -26.145  42.188   9.285  1.00  0.00           H  
ATOM   4903  N   SER B  82     -22.283  42.905   9.334  1.00  0.00           N  
ATOM   4904  CA  SER B  82     -21.175  42.221   9.988  1.00  0.00           C  
ATOM   4905  C   SER B  82     -21.541  41.814  11.409  1.00  0.00           C  
ATOM   4906  O   SER B  82     -21.082  40.786  11.909  1.00  0.00           O  
ATOM   4907  CB  SER B  82     -19.950  43.115  10.008  1.00  0.00           C  
ATOM   4908  OG  SER B  82     -20.180  44.265  10.775  1.00  0.00           O  
ATOM   4909  H   SER B  82     -22.182  43.878   9.084  1.00  0.00           H  
ATOM   4910  HA  SER B  82     -20.942  41.318   9.422  1.00  0.00           H  
ATOM   4911 1HB  SER B  82     -19.104  42.564  10.422  1.00  0.00           H  
ATOM   4912 2HB  SER B  82     -19.689  43.399   8.991  1.00  0.00           H  
ATOM   4913  HG  SER B  82     -19.361  44.766  10.753  1.00  0.00           H  
ATOM   4914  N   ARG B  83     -22.370  42.624  12.058  1.00  0.00           N  
ATOM   4915  CA  ARG B  83     -22.798  42.350  13.425  1.00  0.00           C  
ATOM   4916  C   ARG B  83     -23.649  41.089  13.492  1.00  0.00           C  
ATOM   4917  O   ARG B  83     -23.534  40.300  14.431  1.00  0.00           O  
ATOM   4918  CB  ARG B  83     -23.590  43.523  13.982  1.00  0.00           C  
ATOM   4919  CG  ARG B  83     -22.774  44.779  14.245  1.00  0.00           C  
ATOM   4920  CD  ARG B  83     -23.595  45.846  14.873  1.00  0.00           C  
ATOM   4921  NE  ARG B  83     -22.820  47.052  15.119  1.00  0.00           N  
ATOM   4922  CZ  ARG B  83     -22.721  48.085  14.259  1.00  0.00           C  
ATOM   4923  NH1 ARG B  83     -23.351  48.044  13.106  1.00  0.00           N1+
ATOM   4924  NH2 ARG B  83     -21.990  49.140  14.576  1.00  0.00           N  
ATOM   4925  H   ARG B  83     -22.712  43.453  11.592  1.00  0.00           H  
ATOM   4926  HA  ARG B  83     -21.912  42.196  14.040  1.00  0.00           H  
ATOM   4927 1HB  ARG B  83     -24.387  43.787  13.289  1.00  0.00           H  
ATOM   4928 2HB  ARG B  83     -24.059  43.231  14.923  1.00  0.00           H  
ATOM   4929 1HG  ARG B  83     -21.948  44.542  14.915  1.00  0.00           H  
ATOM   4930 2HG  ARG B  83     -22.380  45.159  13.303  1.00  0.00           H  
ATOM   4931 1HD  ARG B  83     -24.425  46.102  14.215  1.00  0.00           H  
ATOM   4932 2HD  ARG B  83     -23.985  45.491  15.826  1.00  0.00           H  
ATOM   4933  HE  ARG B  83     -22.321  47.120  15.995  1.00  0.00           H  
ATOM   4934 1HH1 ARG B  83     -23.910  47.238  12.864  1.00  0.00           H  
ATOM   4935 2HH1 ARG B  83     -23.276  48.819  12.462  1.00  0.00           H  
ATOM   4936 1HH2 ARG B  83     -21.506  49.171  15.463  1.00  0.00           H  
ATOM   4937 2HH2 ARG B  83     -21.916  49.913  13.933  1.00  0.00           H  
ATOM   4938  N   GLN B  84     -24.502  40.903  12.490  1.00  0.00           N
[truncated: 259,772 more chars]
