# Supplementary material for: De novo design of obligate ABC-type heterotrimeric proteins
Source: Nat Struct Mol Biol. 2022 Dec 15;29(12):1266–76. doi: 10.1038/s41594-022-00879-4 (PMC9758053; doi:10.1038/s41594-022-00879-4)
Supplement: Supplementary file 4 — This compressed file contains all PDB files and scripts used in our design protocols and analyses, as well as the final design model outputs. [file 41594_2022_879_MOESM4_ESM.zip › source_data/pdbs/arm_pdbs/DHT03_3arm_A21-B21-C59.pdb]

ATOM      1  N   SER A 115     -33.793   1.592 -68.726  1.00  0.00           N  
ATOM      2  CA  SER A 115     -32.726   2.367 -68.098  1.00  0.00           C  
ATOM      3  C   SER A 115     -33.199   3.767 -67.733  1.00  0.00           C  
ATOM      4  O   SER A 115     -32.744   4.335 -66.733  1.00  0.00           O  
ATOM      5  CB  SER A 115     -31.529   2.456 -69.025  1.00  0.00           C  
ATOM      6  OG  SER A 115     -30.960   1.193 -69.233  1.00  0.00           O  
ATOM      7  H   SER A 115     -33.652   1.224 -69.656  1.00  0.00           H  
ATOM      8  HA  SER A 115     -32.423   1.859 -67.181  1.00  0.00           H  
ATOM      9 1HB  SER A 115     -31.840   2.880 -69.979  1.00  0.00           H  
ATOM     10 2HB  SER A 115     -30.786   3.127 -68.596  1.00  0.00           H  
ATOM     11  HG  SER A 115     -30.157   1.345 -69.736  1.00  0.00           H  
ATOM     12  N   GLU A 116     -34.101   4.342 -68.531  1.00  0.00           N  
ATOM     13  CA  GLU A 116     -34.559   5.702 -68.278  1.00  0.00           C  
ATOM     14  C   GLU A 116     -35.444   5.770 -67.038  1.00  0.00           C  
ATOM     15  O   GLU A 116     -35.428   6.781 -66.326  1.00  0.00           O  
ATOM     16  CB  GLU A 116     -35.324   6.230 -69.494  1.00  0.00           C  
ATOM     17  CG  GLU A 116     -34.468   6.468 -70.727  1.00  0.00           C  
ATOM     18  CD  GLU A 116     -33.314   7.414 -70.460  1.00  0.00           C  
ATOM     19  OE1 GLU A 116     -33.565   8.525 -69.949  1.00  0.00           O  
ATOM     20  OE2 GLU A 116     -32.157   7.047 -70.760  1.00  0.00           O1-
ATOM     21  H   GLU A 116     -34.475   3.835 -69.321  1.00  0.00           H  
ATOM     22  HA  GLU A 116     -33.687   6.334 -68.104  1.00  0.00           H  
ATOM     23 1HB  GLU A 116     -36.108   5.523 -69.766  1.00  0.00           H  
ATOM     24 2HB  GLU A 116     -35.808   7.173 -69.239  1.00  0.00           H  
ATOM     25 1HG  GLU A 116     -34.072   5.514 -71.072  1.00  0.00           H  
ATOM     26 2HG  GLU A 116     -35.095   6.877 -71.518  1.00  0.00           H  
ATOM     27  N   LYS A 117     -36.228   4.724 -66.758  1.00  0.00           N  
ATOM     28  CA  LYS A 117     -37.008   4.697 -65.524  1.00  0.00           C  
ATOM     29  C   LYS A 117     -36.105   4.653 -64.314  1.00  0.00           C  
ATOM     30  O   LYS A 117     -36.437   5.253 -63.271  1.00  0.00           O  
ATOM     31  CB  LYS A 117     -37.967   3.476 -65.545  1.00  0.00           C  
ATOM     32  CG  LYS A 117     -38.922   3.421 -64.327  1.00  0.00           C  
ATOM     33  CD  LYS A 117     -39.847   2.202 -64.287  1.00  0.00           C  
ATOM     34  CE  LYS A 117     -40.918   2.344 -65.376  1.00  0.00           C  
ATOM     35  NZ  LYS A 117     -41.871   1.225 -65.275  1.00  0.00           N1+
ATOM     36  H   LYS A 117     -36.281   3.949 -67.404  1.00  0.00           H  
ATOM     37  HA  LYS A 117     -37.599   5.630 -65.464  1.00  0.00           H  
ATOM     38 2HB  LYS A 117     -37.377   2.539 -65.604  1.00  0.00           H  
ATOM     39 3HB  LYS A 117     -38.569   3.491 -66.476  1.00  0.00           H  
ATOM     40 2HG  LYS A 117     -39.522   4.351 -64.282  1.00  0.00           H  
ATOM     41 3HG  LYS A 117     -38.340   3.401 -63.386  1.00  0.00           H  
ATOM     42 2HD  LYS A 117     -40.324   2.124 -63.289  1.00  0.00           H  
ATOM     43 3HD  LYS A 117     -39.254   1.277 -64.421  1.00  0.00           H  
ATOM     44 2HE  LYS A 117     -40.462   2.353 -66.388  1.00  0.00           H  
ATOM     45 3HE  LYS A 117     -41.448   3.315 -65.275  1.00  0.00           H  
ATOM     46 1HZ  LYS A 117     -42.039   0.980 -64.292  1.00  0.00           H  
ATOM     47 2HZ  LYS A 117     -42.785   1.477 -65.666  1.00  0.00           H  
ATOM     48 3HZ  LYS A 117     -41.462   0.455 -65.785  1.00  0.00           H  
ATOM     49  N   GLU A 118     -34.972   3.942 -64.368  1.00  0.00           N  
ATOM     50  CA  GLU A 118     -34.034   3.960 -63.249  1.00  0.00           C  
ATOM     51  C   GLU A 118     -33.474   5.346 -63.036  1.00  0.00           C  
ATOM     52  O   GLU A 118     -33.283   5.768 -61.883  1.00  0.00           O  
ATOM     53  CB  GLU A 118     -32.886   2.944 -63.510  1.00  0.00           C  
ATOM     54  CG  GLU A 118     -33.293   1.435 -63.470  1.00  0.00           C  
ATOM     55  CD  GLU A 118     -32.218   0.391 -63.703  1.00  0.00           C  
ATOM     56  OE1 GLU A 118     -31.459   0.462 -64.689  1.00  0.00           O  
ATOM     57  OE2 GLU A 118     -32.131  -0.520 -62.853  1.00  0.00           O1-
ATOM     58  H   GLU A 118     -34.765   3.389 -65.188  1.00  0.00           H  
ATOM     59  HA  GLU A 118     -34.573   3.667 -62.330  1.00  0.00           H  
ATOM     60 2HB  GLU A 118     -32.069   3.105 -62.777  1.00  0.00           H  
ATOM     61 3HB  GLU A 118     -32.416   3.148 -64.491  1.00  0.00           H  
ATOM     62 2HG  GLU A 118     -34.095   1.220 -64.195  1.00  0.00           H  
ATOM     63 3HG  GLU A 118     -33.701   1.157 -62.485  1.00  0.00           H  
ATOM     64  N   LYS A 119     -33.195   6.078 -64.113  1.00  0.00           N  
ATOM     65  CA  LYS A 119     -32.643   7.424 -63.998  1.00  0.00           C  
ATOM     66  C   LYS A 119     -33.650   8.381 -63.373  1.00  0.00           C  
ATOM     67  O   LYS A 119     -33.284   9.227 -62.551  1.00  0.00           O  
ATOM     68  CB  LYS A 119     -32.207   7.933 -65.371  1.00  0.00           C  
ATOM     69  CG  LYS A 119     -30.998   7.228 -65.963  1.00  0.00           C  
ATOM     70  CD  LYS A 119     -30.722   7.744 -67.370  1.00  0.00           C  
ATOM     71  CE  LYS A 119     -29.643   6.941 -68.076  1.00  0.00           C  
ATOM     72  NZ  LYS A 119     -29.485   7.379 -69.493  1.00  0.00           N1+
ATOM     73  H   LYS A 119     -33.378   5.699 -65.031  1.00  0.00           H  
ATOM     74  HA  LYS A 119     -31.770   7.385 -63.345  1.00  0.00           H  
ATOM     75 1HB  LYS A 119     -33.030   7.824 -66.078  1.00  0.00           H  
ATOM     76 2HB  LYS A 119     -31.970   8.995 -65.307  1.00  0.00           H  
ATOM     77 1HG  LYS A 119     -30.127   7.407 -65.332  1.00  0.00           H  
ATOM     78 2HG  LYS A 119     -31.184   6.155 -65.999  1.00  0.00           H  
ATOM     79 1HD  LYS A 119     -31.636   7.694 -67.962  1.00  0.00           H  
ATOM     80 2HD  LYS A 119     -30.400   8.784 -67.319  1.00  0.00           H  
ATOM     81 1HE  LYS A 119     -28.696   7.066 -67.555  1.00  0.00           H  
ATOM     82 2HE  LYS A 119     -29.906   5.883 -68.057  1.00  0.00           H  
ATOM     83 1HZ  LYS A 119     -28.764   6.829 -69.937  1.00  0.00           H  
ATOM     84 2HZ  LYS A 119     -30.358   7.250 -69.985  1.00  0.00           H  
ATOM     85 3HZ  LYS A 119     -29.226   8.355 -69.517  1.00  0.00           H  
ATOM     86  N   VAL A 120     -34.924   8.261 -63.755  1.00  0.00           N  
ATOM     87  CA  VAL A 120     -35.961   9.116 -63.180  1.00  0.00           C  
ATOM     88  C   VAL A 120     -36.068   8.881 -61.679  1.00  0.00           C  
ATOM     89  O   VAL A 120     -36.135   9.832 -60.890  1.00  0.00           O  
ATOM     90  CB  VAL A 120     -37.323   8.837 -63.843  1.00  0.00           C  
ATOM     91  CG1 VAL A 120     -38.442   9.511 -63.064  1.00  0.00           C  
ATOM     92  CG2 VAL A 120     -37.304   9.317 -65.286  1.00  0.00           C  
ATOM     93  H   VAL A 120     -35.182   7.574 -64.450  1.00  0.00           H  
ATOM     94  HA  VAL A 120     -35.692  10.157 -63.363  1.00  0.00           H  
ATOM     95  HB  VAL A 120     -37.515   7.764 -63.818  1.00  0.00           H  
ATOM     96 1HG1 VAL A 120     -39.398   9.303 -63.546  1.00  0.00           H  
ATOM     97 2HG1 VAL A 120     -38.459   9.126 -62.045  1.00  0.00           H  
ATOM     98 3HG1 VAL A 120     -38.274  10.587 -63.043  1.00  0.00           H  
ATOM     99 1HG2 VAL A 120     -38.270   9.116 -65.749  1.00  0.00           H  
ATOM    100 2HG2 VAL A 120     -37.106  10.389 -65.310  1.00  0.00           H  
ATOM    101 3HG2 VAL A 120     -36.523   8.791 -65.835  1.00  0.00           H  
ATOM    102  N   GLU A 121     -36.082   7.613 -61.264  1.00  0.00           N  
ATOM    103  CA  GLU A 121     -36.237   7.367 -59.833  1.00  0.00           C  
ATOM    104  C   GLU A 121     -34.969   7.703 -59.086  1.00  0.00           C  
ATOM    105  O   GLU A 121     -35.007   8.324 -58.015  1.00  0.00           O  
ATOM    106  CB  GLU A 121     -36.629   5.880 -59.595  1.00  0.00           C  
ATOM    107  CG  GLU A 121     -36.981   5.499 -58.121  1.00  0.00           C  
ATOM    108  CD  GLU A 121     -38.159   6.190 -57.459  1.00  0.00           C  
ATOM    109  OE1 GLU A 121     -39.252   6.297 -58.048  1.00  0.00           O  
ATOM    110  OE2 GLU A 121     -37.974   6.623 -56.303  1.00  0.00           O1-
ATOM    111  H   GLU A 121     -35.988   6.849 -61.918  1.00  0.00           H  
ATOM    112  HA  GLU A 121     -37.041   8.018 -59.447  1.00  0.00           H  
ATOM    113 2HB  GLU A 121     -35.812   5.217 -59.943  1.00  0.00           H  
ATOM    114 3HB  GLU A 121     -37.491   5.610 -60.236  1.00  0.00           H  
ATOM    115 2HG  GLU A 121     -36.118   5.652 -57.452  1.00  0.00           H  
ATOM    116 3HG  GLU A 121     -37.238   4.431 -58.034  1.00  0.00           H  
ATOM    117  N   GLU A 122     -33.805   7.344 -59.651  1.00  0.00           N  
ATOM    118  CA  GLU A 122     -32.525   7.661 -59.025  1.00  0.00           C  
ATOM    119  C   GLU A 122     -32.493   9.138 -58.672  1.00  0.00           C  
ATOM    120  O   GLU A 122     -32.179   9.527 -57.542  1.00  0.00           O  
ATOM    121  CB  GLU A 122     -31.359   7.313 -59.953  1.00  0.00           C  
ATOM    122  CG  GLU A 122     -29.982   7.562 -59.354  1.00  0.00           C  
ATOM    123  CD  GLU A 122     -28.868   7.349 -60.340  1.00  0.00           C  
ATOM    124  OE1 GLU A 122     -29.136   6.880 -61.419  1.00  0.00           O  
ATOM    125  OE2 GLU A 122     -27.745   7.657 -60.013  1.00  0.00           O1-
ATOM    126  H   GLU A 122     -33.814   6.832 -60.521  1.00  0.00           H  
ATOM    127  HA  GLU A 122     -32.429   7.069 -58.114  1.00  0.00           H  
ATOM    128 1HB  GLU A 122     -31.417   6.260 -60.231  1.00  0.00           H  
ATOM    129 2HB  GLU A 122     -31.436   7.898 -60.870  1.00  0.00           H  
ATOM    130 1HG  GLU A 122     -29.937   8.588 -58.988  1.00  0.00           H  
ATOM    131 2HG  GLU A 122     -29.842   6.896 -58.504  1.00  0.00           H  
ATOM    132  N   LEU A 123     -32.838   9.970 -59.654  1.00  0.00           N  
ATOM    133  CA  LEU A 123     -32.772  11.414 -59.508  1.00  0.00           C  
ATOM    134  C   LEU A 123     -33.841  11.914 -58.544  1.00  0.00           C  
ATOM    135  O   LEU A 123     -33.589  12.827 -57.748  1.00  0.00           O  
ATOM    136  CB  LEU A 123     -32.933  12.032 -60.896  1.00  0.00           C  
ATOM    137  CG  LEU A 123     -32.391  13.399 -61.277  1.00  0.00           C  
ATOM    138  CD1 LEU A 123     -32.109  13.397 -62.766  1.00  0.00           C  
ATOM    139  CD2 LEU A 123     -33.407  14.464 -60.936  1.00  0.00           C  
ATOM    140  H   LEU A 123     -33.157   9.578 -60.528  1.00  0.00           H  
ATOM    141  HA  LEU A 123     -31.794  11.676 -59.106  1.00  0.00           H  
ATOM    142 1HB  LEU A 123     -32.477  11.366 -61.627  1.00  0.00           H  
ATOM    143 2HB  LEU A 123     -33.997  12.110 -61.120  1.00  0.00           H  
ATOM    144  HG  LEU A 123     -31.469  13.591 -60.728  1.00  0.00           H  
ATOM    145 1HD1 LEU A 123     -31.718  14.371 -63.064  1.00  0.00           H  
ATOM    146 2HD1 LEU A 123     -31.374  12.626 -62.996  1.00  0.00           H  
ATOM    147 3HD1 LEU A 123     -33.031  13.195 -63.310  1.00  0.00           H  
ATOM    148 1HD2 LEU A 123     -33.013  15.443 -61.210  1.00  0.00           H  
ATOM    149 2HD2 LEU A 123     -34.329  14.277 -61.485  1.00  0.00           H  
ATOM    150 3HD2 LEU A 123     -33.611  14.442 -59.865  1.00  0.00           H  
ATOM    151  N   ALA A 124     -35.046  11.339 -58.619  1.00  0.00           N  
ATOM    152  CA  ALA A 124     -36.114  11.694 -57.686  1.00  0.00           C  
ATOM    153  C   ALA A 124     -35.704  11.422 -56.243  1.00  0.00           C  
ATOM    154  O   ALA A 124     -36.018  12.205 -55.337  1.00  0.00           O  
ATOM    155  CB  ALA A 124     -37.388  10.928 -58.027  1.00  0.00           C  
ATOM    156  H   ALA A 124     -35.227  10.647 -59.331  1.00  0.00           H  
ATOM    157  HA  ALA A 124     -36.306  12.763 -57.781  1.00  0.00           H  
ATOM    158 1HB  ALA A 124     -38.176  11.201 -57.325  1.00  0.00           H  
ATOM    159 2HB  ALA A 124     -37.703  11.178 -59.040  1.00  0.00           H  
ATOM    160 3HB  ALA A 124     -37.198   9.858 -57.960  1.00  0.00           H  
ATOM    161  N   GLN A 125     -34.987  10.309 -56.012  1.00  0.00           N  
ATOM    162  CA  GLN A 125     -34.478   9.993 -54.681  1.00  0.00           C  
ATOM    163  C   GLN A 125     -33.392  10.959 -54.273  1.00  0.00           C  
ATOM    164  O   GLN A 125     -33.282  11.275 -53.074  1.00  0.00           O  
ATOM    165  CB  GLN A 125     -33.953   8.539 -54.684  1.00  0.00           C  
ATOM    166  CG  GLN A 125     -33.466   7.978 -53.308  1.00  0.00           C  
ATOM    167  CD  GLN A 125     -33.044   6.507 -53.208  1.00  0.00           C  
ATOM    168  NE2 GLN A 125     -32.605   6.027 -52.072  1.00  0.00           N  
ATOM    169  OE1 GLN A 125     -33.134   5.759 -54.169  1.00  0.00           O  
ATOM    170  H   GLN A 125     -34.797   9.677 -56.776  1.00  0.00           H  
ATOM    171  HA  GLN A 125     -35.304  10.090 -53.952  1.00  0.00           H  
ATOM    172 2HB  GLN A 125     -33.122   8.466 -55.417  1.00  0.00           H  
ATOM    173 3HB  GLN A 125     -34.746   7.873 -55.075  1.00  0.00           H  
ATOM    174 2HG  GLN A 125     -34.233   8.157 -52.532  1.00  0.00           H  
ATOM    175 3HG  GLN A 125     -32.583   8.542 -52.954  1.00  0.00           H  
ATOM    176 1HE2 GLN A 125     -32.408   5.025 -52.074  1.00  0.00           H  
ATOM    177 2HE2 GLN A 125     -32.620   6.686 -51.291  1.00  0.00           H  
ATOM    178  N   ARG A 126     -32.563  11.433 -55.210  1.00  0.00           N  
ATOM    179  CA  ARG A 126     -31.567  12.441 -54.857  1.00  0.00           C  
ATOM    180  C   ARG A 126     -32.230  13.708 -54.369  1.00  0.00           C  
ATOM    181  O   ARG A 126     -31.697  14.384 -53.483  1.00  0.00           O  
ATOM    182  CB  ARG A 126     -30.669  12.713 -56.097  1.00  0.00           C  
ATOM    183  CG  ARG A 126     -29.722  11.550 -56.505  1.00  0.00           C  
ATOM    184  CD  ARG A 126     -28.843  11.916 -57.712  1.00  0.00           C  
ATOM    185  NE  ARG A 126     -28.032  10.732 -58.121  1.00  0.00           N  
ATOM    186  CZ  ARG A 126     -26.903  10.336 -57.541  1.00  0.00           C  
ATOM    187  NH1 ARG A 126     -26.363  10.944 -56.523  1.00  0.00           N1+
ATOM    188  NH2 ARG A 126     -26.304   9.288 -58.012  1.00  0.00           N  
ATOM    189  H   ARG A 126     -32.626  11.095 -56.159  1.00  0.00           H  
ATOM    190  HA  ARG A 126     -30.956  12.042 -54.025  1.00  0.00           H  
ATOM    191 2HB  ARG A 126     -30.080  13.636 -55.914  1.00  0.00           H  
ATOM    192 3HB  ARG A 126     -31.312  12.966 -56.964  1.00  0.00           H  
ATOM    193 2HG  ARG A 126     -30.328  10.647 -56.725  1.00  0.00           H  
ATOM    194 3HG  ARG A 126     -29.072  11.271 -55.651  1.00  0.00           H  
ATOM    195 2HD  ARG A 126     -28.187  12.773 -57.443  1.00  0.00           H  
ATOM    196 3HD  ARG A 126     -29.488  12.264 -58.548  1.00  0.00           H  
ATOM    197  HE  ARG A 126     -28.321  10.141 -58.908  1.00  0.00           H  
ATOM    198 1HH1 ARG A 126     -26.886  11.761 -56.199  1.00  0.00           H  
ATOM    199 2HH1 ARG A 126     -25.493  10.578 -56.134  1.00  0.00           H  
ATOM    200 1HH2 ARG A 126     -26.742   8.824 -58.810  1.00  0.00           H  
ATOM    201 2HH2 ARG A 126     -25.437   9.001 -57.554  1.00  0.00           H  
ATOM    202  N   ILE A 127     -33.346  14.092 -54.985  1.00  0.00           N  
ATOM    203  CA  ILE A 127     -34.048  15.299 -54.556  1.00  0.00           C  
ATOM    204  C   ILE A 127     -34.500  15.163 -53.105  1.00  0.00           C  
ATOM    205  O   ILE A 127     -34.390  16.108 -52.314  1.00  0.00           O  
ATOM    206  CB  ILE A 127     -35.225  15.596 -55.504  1.00  0.00           C  
ATOM    207  CG1 ILE A 127     -34.696  16.020 -56.877  1.00  0.00           C  
ATOM    208  CG2 ILE A 127     -36.140  16.664 -54.922  1.00  0.00           C  
ATOM    209  CD1 ILE A 127     -35.742  16.029 -57.952  1.00  0.00           C  
ATOM    210  H   ILE A 127     -33.724  13.548 -55.747  1.00  0.00           H  
ATOM    211  HA  ILE A 127     -33.363  16.143 -54.632  1.00  0.00           H  
ATOM    212  HB  ILE A 127     -35.806  14.688 -55.660  1.00  0.00           H  
ATOM    213 1HG1 ILE A 127     -34.266  17.019 -56.808  1.00  0.00           H  
ATOM    214 2HG1 ILE A 127     -33.898  15.343 -57.184  1.00  0.00           H  
ATOM    215 1HG2 ILE A 127     -36.961  16.855 -55.611  1.00  0.00           H  
ATOM    216 2HG2 ILE A 127     -36.539  16.320 -53.968  1.00  0.00           H  
ATOM    217 3HG2 ILE A 127     -35.574  17.583 -54.768  1.00  0.00           H  
ATOM    218 1HD1 ILE A 127     -35.292  16.339 -58.895  1.00  0.00           H  
ATOM    219 2HD1 ILE A 127     -36.161  15.028 -58.061  1.00  0.00           H  
ATOM    220 3HD1 ILE A 127     -36.534  16.727 -57.682  1.00  0.00           H  
ATOM    221  N   ARG A 128     -35.034  13.980 -52.729  1.00  0.00           N  
ATOM    222  CA  ARG A 128     -35.439  13.752 -51.344  1.00  0.00           C  
ATOM    223  C   ARG A 128     -34.256  13.856 -50.411  1.00  0.00           C  
ATOM    224  O   ARG A 128     -34.353  14.434 -49.323  1.00  0.00           O  
ATOM    225  CB  ARG A 128     -36.119  12.357 -51.245  1.00  0.00           C  
ATOM    226  CG  ARG A 128     -36.646  11.969 -49.835  1.00  0.00           C  
ATOM    227  CD  ARG A 128     -37.364  10.610 -49.840  1.00  0.00           C  
ATOM    228  NE  ARG A 128     -37.819  10.276 -48.458  1.00  0.00           N  
ATOM    229  CZ  ARG A 128     -38.963  10.673 -47.909  1.00  0.00           C  
ATOM    230  NH1 ARG A 128     -39.844  11.409 -48.527  1.00  0.00           N1+
ATOM    231  NH2 ARG A 128     -39.220  10.310 -46.692  1.00  0.00           N  
ATOM    232  H   ARG A 128     -35.155  13.246 -53.412  1.00  0.00           H  
ATOM    233  HA  ARG A 128     -36.158  14.545 -51.063  1.00  0.00           H  
ATOM    234 2HB  ARG A 128     -35.407  11.587 -51.610  1.00  0.00           H  
ATOM    235 3HB  ARG A 128     -36.963  12.312 -51.962  1.00  0.00           H  
ATOM    236 2HG  ARG A 128     -37.325  12.766 -49.468  1.00  0.00           H  
ATOM    237 3HG  ARG A 128     -35.806  11.936 -49.110  1.00  0.00           H  
ATOM    238 2HD  ARG A 128     -36.673   9.830 -50.229  1.00  0.00           H  
ATOM    239 3HD  ARG A 128     -38.224  10.647 -50.544  1.00  0.00           H  
ATOM    240  HE  ARG A 128     -37.242   9.701 -47.837  1.00  0.00           H  
ATOM    241 1HH1 ARG A 128     -39.581  11.660 -49.483  1.00  0.00           H  
ATOM    242 2HH1 ARG A 128     -40.699  11.673 -48.035  1.00  0.00           H  
ATOM    243 1HH2 ARG A 128     -38.520   9.732 -46.224  1.00  0.00           H  
ATOM    244 2HH2 ARG A 128     -40.103  10.626 -46.287  1.00  0.00           H  
ATOM    245  N   GLU A 129     -33.118  13.266 -50.797  1.00  0.00           N  
ATOM    246  CA  GLU A 129     -31.927  13.333 -49.956  1.00  0.00           C  
ATOM    247  C   GLU A 129     -31.387  14.741 -49.893  1.00  0.00           C  
ATOM    248  O   GLU A 129     -30.859  15.161 -48.848  1.00  0.00           O  
ATOM    249  CB  GLU A 129     -30.843  12.359 -50.502  1.00  0.00           C  
ATOM    250  CG  GLU A 129     -29.519  12.287 -49.675  1.00  0.00           C  
ATOM    251  CD  GLU A 129     -29.576  11.717 -48.270  1.00  0.00           C  
ATOM    252  OE1 GLU A 129     -30.597  11.137 -47.855  1.00  0.00           O  
ATOM    253  OE2 GLU A 129     -28.548  11.849 -47.573  1.00  0.00           O1-
ATOM    254  H   GLU A 129     -33.080  12.781 -51.682  1.00  0.00           H  
ATOM    255  HA  GLU A 129     -32.201  13.028 -48.929  1.00  0.00           H  
ATOM    256 2HB  GLU A 129     -30.590  12.630 -51.547  1.00  0.00           H  
ATOM    257 3HB  GLU A 129     -31.259  11.336 -50.578  1.00  0.00           H  
ATOM    258 2HG  GLU A 129     -29.048  13.279 -49.587  1.00  0.00           H  
ATOM    259 3HG  GLU A 129     -28.771  11.647 -50.173  1.00  0.00           H  
ATOM    260  N   GLN A 130     -31.473  15.498 -50.984  1.00  0.00           N  
ATOM    261  CA  GLN A 130     -30.963  16.861 -50.989  1.00  0.00           C  
ATOM    262  C   GLN A 130     -31.897  17.851 -50.307  1.00  0.00           C  
ATOM    263  O   GLN A 130     -31.418  18.867 -49.790  1.00  0.00           O  
ATOM    264  CB  GLN A 130     -30.701  17.314 -52.428  1.00  0.00           C  
ATOM    265  CG  GLN A 130     -29.526  16.619 -53.095  1.00  0.00           C  
ATOM    266  CD  GLN A 130     -29.377  17.005 -54.554  1.00  0.00           C  
ATOM    267  NE2 GLN A 130     -28.399  16.409 -55.227  1.00  0.00           N  
ATOM    268  OE1 GLN A 130     -30.134  17.831 -55.073  1.00  0.00           O  
ATOM    269  H   GLN A 130     -31.903  15.130 -51.820  1.00  0.00           H  
ATOM    270  HA  GLN A 130     -30.025  16.881 -50.435  1.00  0.00           H  
ATOM    271 1HB  GLN A 130     -31.588  17.131 -53.035  1.00  0.00           H  
ATOM    272 2HB  GLN A 130     -30.510  18.386 -52.443  1.00  0.00           H  
ATOM    273 1HG  GLN A 130     -28.610  16.896 -52.573  1.00  0.00           H  
ATOM    274 2HG  GLN A 130     -29.676  15.541 -53.040  1.00  0.00           H  
ATOM    275 1HE2 GLN A 130     -28.253  16.624 -56.193  1.00  0.00           H  
ATOM    276 2HE2 GLN A 130     -27.809  15.746 -54.768  1.00  0.00           H  
ATOM    277  N   LEU A 131     -33.203  17.587 -50.278  1.00  0.00           N  
ATOM    278  CA  LEU A 131     -34.158  18.476 -49.614  1.00  0.00           C  
ATOM    279  C   LEU A 131     -35.056  17.663 -48.690  1.00  0.00           C  
ATOM    280  O   LEU A 131     -36.255  17.504 -48.940  1.00  0.00           O  
ATOM    281  CB  LEU A 131     -35.003  19.228 -50.648  1.00  0.00           C  
ATOM    282  CG  LEU A 131     -34.412  20.191 -51.681  1.00  0.00           C  
ATOM    283  CD1 LEU A 131     -35.475  20.545 -52.702  1.00  0.00           C  
ATOM    284  CD2 LEU A 131     -33.900  21.456 -51.033  1.00  0.00           C  
ATOM    285  H   LEU A 131     -33.543  16.749 -50.728  1.00  0.00           H  
ATOM    286  HA  LEU A 131     -33.601  19.206 -49.028  1.00  0.00           H  
ATOM    287 1HB  LEU A 131     -35.538  18.499 -51.255  1.00  0.00           H  
ATOM    288 2HB  LEU A 131     -35.736  19.838 -50.120  1.00  0.00           H  
ATOM    289  HG  LEU A 131     -33.581  19.708 -52.195  1.00  0.00           H  
ATOM    290 1HD1 LEU A 131     -35.058  21.230 -53.440  1.00  0.00           H  
ATOM    291 2HD1 LEU A 131     -35.815  19.638 -53.203  1.00  0.00           H  
ATOM    292 3HD1 LEU A 131     -36.317  21.020 -52.201  1.00  0.00           H  
ATOM    293 1HD2 LEU A 131     -33.487  22.115 -51.797  1.00  0.00           H  
ATOM    294 2HD2 LEU A 131     -34.721  21.962 -50.523  1.00  0.00           H  
ATOM    295 3HD2 LEU A 131     -33.123  21.207 -50.310  1.00  0.00           H  
ATOM    296  N   PRO A 132     -34.501  17.133 -47.599  1.00  0.00           N  
ATOM    297  CA  PRO A 132     -35.301  16.294 -46.699  1.00  0.00           C  
ATOM    298  C   PRO A 132     -36.463  17.066 -46.090  1.00  0.00           C  
ATOM    299  O   PRO A 132     -36.325  18.235 -45.725  1.00  0.00           O  
ATOM    300  CB  PRO A 132     -34.295  15.852 -45.631  1.00  0.00           C  
ATOM    301  CG  PRO A 132     -32.963  15.981 -46.283  1.00  0.00           C  
ATOM    302  CD  PRO A 132     -33.070  17.177 -47.179  1.00  0.00           C  
ATOM    303  HA  PRO A 132     -35.673  15.421 -47.254  1.00  0.00           H  
ATOM    304 1HB  PRO A 132     -34.390  16.488 -44.739  1.00  0.00           H  
ATOM    305 2HB  PRO A 132     -34.511  14.820 -45.315  1.00  0.00           H  
ATOM    306 1HG  PRO A 132     -32.178  16.102 -45.522  1.00  0.00           H  
ATOM    307 2HG  PRO A 132     -32.724  15.064 -46.843  1.00  0.00           H  
ATOM    308 1HD  PRO A 132     -32.841  18.087 -46.606  1.00  0.00           H  
ATOM    309 2HD  PRO A 132     -32.375  17.065 -48.024  1.00  0.00           H  
ATOM    310  N   ASP A 133     -37.614  16.402 -45.982  1.00  0.00           N  
ATOM    311  CA  ASP A 133     -38.800  16.985 -45.349  1.00  0.00           C  
ATOM    312  C   ASP A 133     -39.194  18.329 -45.973  1.00  0.00           C  
ATOM    313  O   ASP A 133     -39.411  19.324 -45.278  1.00  0.00           O  
ATOM    314  CB  ASP A 133     -38.558  17.172 -43.849  1.00  0.00           C  
ATOM    315  CG  ASP A 133     -39.847  17.358 -43.060  1.00  0.00           C  
ATOM    316  OD1 ASP A 133     -40.886  17.005 -43.565  1.00  0.00           O  
ATOM    317  OD2 ASP A 133     -39.779  17.851 -41.959  1.00  0.00           O1-
ATOM    318  H   ASP A 133     -37.666  15.463 -46.351  1.00  0.00           H  
ATOM    319  HA  ASP A 133     -39.638  16.301 -45.489  1.00  0.00           H  
ATOM    320 1HB  ASP A 133     -38.030  16.303 -43.455  1.00  0.00           H  
ATOM    321 2HB  ASP A 133     -37.921  18.042 -43.689  1.00  0.00           H  
ATOM    322  N   THR A 134     -39.263  18.366 -47.299  1.00  0.00           N  
ATOM    323  CA  THR A 134     -39.688  19.567 -48.002  1.00  0.00           C  
ATOM    324  C   THR A 134     -40.842  19.208 -48.926  1.00  0.00           C  
ATOM    325  O   THR A 134     -41.086  18.036 -49.221  1.00  0.00           O  
ATOM    326  CB  THR A 134     -38.536  20.197 -48.807  1.00  0.00           C  
ATOM    327  CG2 THR A 134     -37.363  20.521 -47.896  1.00  0.00           C  
ATOM    328  OG1 THR A 134     -38.107  19.283 -49.826  1.00  0.00           O  
ATOM    329  H   THR A 134     -39.015  17.545 -47.833  1.00  0.00           H  
ATOM    330  HA  THR A 134     -40.024  20.298 -47.266  1.00  0.00           H  
ATOM    331  HB  THR A 134     -38.883  21.113 -49.284  1.00  0.00           H  
ATOM    332  HG1 THR A 134     -37.481  18.658 -49.451  1.00  0.00           H  
ATOM    333 1HG2 THR A 134     -36.558  20.966 -48.482  1.00  0.00           H  
ATOM    334 2HG2 THR A 134     -37.683  21.225 -47.127  1.00  0.00           H  
ATOM    335 3HG2 THR A 134     -37.005  19.607 -47.424  1.00  0.00           H  
ATOM    336  N   GLU A 135     -41.555  20.239 -49.386  1.00  0.00           N  
ATOM    337  CA  GLU A 135     -42.645  19.999 -50.325  1.00  0.00           C  
ATOM    338  C   GLU A 135     -42.124  19.579 -51.690  1.00  0.00           C  
ATOM    339  O   GLU A 135     -42.773  18.786 -52.381  1.00  0.00           O  
ATOM    340  CB  GLU A 135     -43.527  21.240 -50.435  1.00  0.00           C  
ATOM    341  CG  GLU A 135     -44.238  21.571 -49.135  1.00  0.00           C  
ATOM    342  CD  GLU A 135     -45.126  20.436 -48.661  1.00  0.00           C  
ATOM    343  OE1 GLU A 135     -45.902  19.902 -49.482  1.00  0.00           O  
ATOM    344  OE2 GLU A 135     -45.036  20.069 -47.469  1.00  0.00           O1-
ATOM    345  H   GLU A 135     -41.354  21.185 -49.097  1.00  0.00           H  
ATOM    346  HA  GLU A 135     -43.263  19.189 -49.938  1.00  0.00           H  
ATOM    347 1HB  GLU A 135     -42.916  22.095 -50.728  1.00  0.00           H  
ATOM    348 2HB  GLU A 135     -44.273  21.089 -51.215  1.00  0.00           H  
ATOM    349 1HG  GLU A 135     -43.493  21.785 -48.370  1.00  0.00           H  
ATOM    350 2HG  GLU A 135     -44.839  22.468 -49.280  1.00  0.00           H  
ATOM    351  N   LEU A 136     -40.969  20.108 -52.099  1.00  0.00           N  
ATOM    352  CA  LEU A 136     -40.409  19.734 -53.393  1.00  0.00           C  
ATOM    353  C   LEU A 136     -40.023  18.260 -53.401  1.00  0.00           C  
ATOM    354  O   LEU A 136     -40.189  17.570 -54.412  1.00  0.00           O  
ATOM    355  CB  LEU A 136     -39.201  20.617 -53.709  1.00  0.00           C  
ATOM    356  CG  LEU A 136     -39.495  22.094 -53.993  1.00  0.00           C  
ATOM    357  CD1 LEU A 136     -38.208  22.903 -54.073  1.00  0.00           C  
ATOM    358  CD2 LEU A 136     -40.315  22.267 -55.257  1.00  0.00           C  
ATOM    359  H   LEU A 136     -40.473  20.770 -51.521  1.00  0.00           H  
ATOM    360  HA  LEU A 136     -41.165  19.904 -54.159  1.00  0.00           H  
ATOM    361 1HB  LEU A 136     -38.513  20.578 -52.866  1.00  0.00           H  
ATOM    362 2HB  LEU A 136     -38.694  20.211 -54.585  1.00  0.00           H  
ATOM    363  HG  LEU A 136     -40.053  22.521 -53.159  1.00  0.00           H  
ATOM    364 1HD1 LEU A 136     -38.447  23.947 -54.276  1.00  0.00           H  
ATOM    365 2HD1 LEU A 136     -37.673  22.831 -53.126  1.00  0.00           H  
ATOM    366 3HD1 LEU A 136     -37.582  22.512 -54.875  1.00  0.00           H  
ATOM    367 1HD2 LEU A 136     -40.505  23.327 -55.426  1.00  0.00           H  
ATOM    368 2HD2 LEU A 136     -39.767  21.856 -56.105  1.00  0.00           H  
ATOM    369 3HD2 LEU A 136     -41.264  21.741 -55.149  1.00  0.00           H  
ATOM    370  N   ALA A 137     -39.491  17.773 -52.276  1.00  0.00           N  
ATOM    371  CA  ALA A 137     -39.135  16.362 -52.140  1.00  0.00           C  
ATOM    372  C   ALA A 137     -40.354  15.456 -52.276  1.00  0.00           C  
ATOM    373  O   ALA A 137     -40.295  14.411 -52.934  1.00  0.00           O  
ATOM    374  CB  ALA A 137     -38.442  16.126 -50.798  1.00  0.00           C  
ATOM    375  H   ALA A 137     -39.331  18.398 -51.500  1.00  0.00           H  
ATOM    376  HA  ALA A 137     -38.446  16.108 -52.945  1.00  0.00           H  
ATOM    377 1HB  ALA A 137     -38.180  15.072 -50.705  1.00  0.00           H  
ATOM    378 2HB  ALA A 137     -37.537  16.731 -50.745  1.00  0.00           H  
ATOM    379 3HB  ALA A 137     -39.114  16.406 -49.989  1.00  0.00           H  
ATOM    380  N   ARG A 138     -41.480  15.834 -51.647  1.00  0.00           N  
ATOM    381  CA  ARG A 138     -42.687  15.017 -51.733  1.00  0.00           C  
ATOM    382  C   ARG A 138     -43.251  15.032 -53.134  1.00  0.00           C  
ATOM    383  O   ARG A 138     -43.665  13.980 -53.647  1.00  0.00           O  
ATOM    384  CB  ARG A 138     -43.723  15.543 -50.699  1.00  0.00           C  
ATOM    385  CG  ARG A 138     -43.376  15.274 -49.208  1.00  0.00           C  
ATOM    386  CD  ARG A 138     -44.425  15.869 -48.254  1.00  0.00           C  
ATOM    387  NE  ARG A 138     -44.026  15.603 -46.840  1.00  0.00           N  
ATOM    388  CZ  ARG A 138     -44.699  15.999 -45.764  1.00  0.00           C  
ATOM    389  NH1 ARG A 138     -45.813  16.674 -45.818  1.00  0.00           N1+
ATOM    390  NH2 ARG A 138     -44.224  15.699 -44.597  1.00  0.00           N  
ATOM    391  H   ARG A 138     -41.492  16.690 -51.112  1.00  0.00           H  
ATOM    392  HA  ARG A 138     -42.410  13.972 -51.495  1.00  0.00           H  
ATOM    393 2HB  ARG A 138     -44.717  15.115 -50.942  1.00  0.00           H  
ATOM    394 3HB  ARG A 138     -43.854  16.635 -50.840  1.00  0.00           H  
ATOM    395 2HG  ARG A 138     -42.370  15.689 -48.988  1.00  0.00           H  
ATOM    396 3HG  ARG A 138     -43.294  14.183 -49.027  1.00  0.00           H  
ATOM    397 2HD  ARG A 138     -45.419  15.423 -48.476  1.00  0.00           H  
ATOM    398 3HD  ARG A 138     -44.520  16.960 -48.442  1.00  0.00           H  
ATOM    399  HE  ARG A 138     -43.171  15.081 -46.623  1.00  0.00           H  
ATOM    400 1HH1 ARG A 138     -46.133  16.877 -46.767  1.00  0.00           H  
ATOM    401 2HH1 ARG A 138     -46.269  16.942 -44.944  1.00  0.00           H  
ATOM    402 1HH2 ARG A 138     -43.351  15.169 -44.574  1.00  0.00           H  
ATOM    403 2HH2 ARG A 138     -44.755  16.013 -43.782  1.00  0.00           H  
ATOM    404  N   GLU A 139     -43.353  16.208 -53.756  1.00  0.00           N  
ATOM    405  CA  GLU A 139     -43.922  16.294 -55.099  1.00  0.00           C  
ATOM    406  C   GLU A 139     -43.037  15.592 -56.125  1.00  0.00           C  
ATOM    407  O   GLU A 139     -43.540  14.921 -57.034  1.00  0.00           O  
ATOM    408  CB  GLU A 139     -44.129  17.757 -55.486  1.00  0.00           C  
ATOM    409  CG  GLU A 139     -45.259  18.449 -54.748  1.00  0.00           C  
ATOM    410  CD  GLU A 139     -45.389  19.909 -55.132  1.00  0.00           C  
ATOM    411  OE1 GLU A 139     -44.416  20.469 -55.681  1.00  0.00           O  
ATOM    412  OE2 GLU A 139     -46.464  20.495 -54.885  1.00  0.00           O1-
ATOM    413  H   GLU A 139     -43.024  17.050 -53.306  1.00  0.00           H  
ATOM    414  HA  GLU A 139     -44.893  15.798 -55.096  1.00  0.00           H  
ATOM    415 1HB  GLU A 139     -43.213  18.317 -55.295  1.00  0.00           H  
ATOM    416 2HB  GLU A 139     -44.337  17.825 -56.554  1.00  0.00           H  
ATOM    417 1HG  GLU A 139     -46.194  17.936 -54.973  1.00  0.00           H  
ATOM    418 2HG  GLU A 139     -45.081  18.369 -53.676  1.00  0.00           H  
ATOM    419  N   ALA A 140     -41.715  15.740 -55.997  1.00  0.00           N  
ATOM    420  CA  ALA A 140     -40.792  15.070 -56.911  1.00  0.00           C  
ATOM    421  C   ALA A 140     -40.921  13.557 -56.810  1.00  0.00           C  
ATOM    422  O   ALA A 140     -40.820  12.845 -57.816  1.00  0.00           O  
ATOM    423  CB  ALA A 140     -39.356  15.507 -56.622  1.00  0.00           C  
ATOM    424  H   ALA A 140     -41.342  16.321 -55.259  1.00  0.00           H  
ATOM    425  HA  ALA A 140     -41.052  15.361 -57.929  1.00  0.00           H  
ATOM    426 1HB  ALA A 140     -38.677  15.001 -57.309  1.00  0.00           H  
ATOM    427 2HB  ALA A 140     -39.270  16.585 -56.755  1.00  0.00           H  
ATOM    428 3HB  ALA A 140     -39.095  15.245 -55.598  1.00  0.00           H  
ATOM    429  N   GLN A 141     -41.136  13.043 -55.588  1.00  0.00           N  
ATOM    430  CA  GLN A 141     -41.224  11.599 -55.393  1.00  0.00           C  
ATOM    431  C   GLN A 141     -42.525  11.057 -55.935  1.00  0.00           C  
ATOM    432  O   GLN A 141     -42.553   9.974 -56.535  1.00  0.00           O  
ATOM    433  CB  GLN A 141     -41.081  11.293 -53.886  1.00  0.00           C  
ATOM    434  CG  GLN A 141     -41.106   9.781 -53.483  1.00  0.00           C  
ATOM    435  CD  GLN A 141     -40.963   9.400 -52.004  1.00  0.00           C  
ATOM    436  NE2 GLN A 141     -39.820   8.951 -51.552  1.00  0.00           N  
ATOM    437  OE1 GLN A 141     -41.895   9.531 -51.226  1.00  0.00           O  
ATOM    438  H   GLN A 141     -41.238  13.661 -54.796  1.00  0.00           H  
ATOM    439  HA  GLN A 141     -40.401  11.115 -55.952  1.00  0.00           H  
ATOM    440 2HB  GLN A 141     -41.888  11.824 -53.340  1.00  0.00           H  
ATOM    441 3HB  GLN A 141     -40.137  11.740 -53.517  1.00  0.00           H  
ATOM    442 2HG  GLN A 141     -40.333   9.226 -54.045  1.00  0.00           H  
ATOM    443 3HG  GLN A 141     -42.059   9.316 -53.795  1.00  0.00           H  
ATOM    444 1HE2 GLN A 141     -39.790   8.782 -50.545  1.00  0.00           H  
ATOM    445 2HE2 GLN A 141     -39.062   8.930 -52.238  1.00  0.00           H  
ATOM    446  N   GLU A 142     -43.628  11.781 -55.723  1.00  0.00           N  
ATOM    447  CA  GLU A 142     -44.920  11.369 -56.266  1.00  0.00           C  
ATOM    448  C   GLU A 142     -44.901  11.392 -57.789  1.00  0.00           C  
ATOM    449  O   GLU A 142     -45.470  10.505 -58.436  1.00  0.00           O  
ATOM    450  CB  GLU A 142     -46.035  12.278 -55.746  1.00  0.00           C  
ATOM    451  CG  GLU A 142     -46.381  12.072 -54.278  1.00  0.00           C  
ATOM    452  CD  GLU A 142     -47.492  12.969 -53.807  1.00  0.00           C  
ATOM    453  OE1 GLU A 142     -47.890  13.832 -54.552  1.00  0.00           O  
ATOM    454  OE2 GLU A 142     -47.944  12.790 -52.700  1.00  0.00           O1-
ATOM    455  H   GLU A 142     -43.571  12.633 -55.182  1.00  0.00           H  
ATOM    456  HA  GLU A 142     -45.122  10.348 -55.941  1.00  0.00           H  
ATOM    457 1HB  GLU A 142     -45.747  13.321 -55.878  1.00  0.00           H  
ATOM    458 2HB  GLU A 142     -46.941  12.113 -56.329  1.00  0.00           H  
ATOM    459 1HG  GLU A 142     -46.678  11.035 -54.127  1.00  0.00           H  
ATOM    460 2HG  GLU A 142     -45.492  12.257 -53.677  1.00  0.00           H  
ATOM    461  N   LEU A 143     -44.257  12.403 -58.377  1.00  0.00           N  
ATOM    462  CA  LEU A 143     -44.203  12.508 -59.831  1.00  0.00           C  
ATOM    463  C   LEU A 143     -43.450  11.336 -60.446  1.00  0.00           C  
ATOM    464  O   LEU A 143     -43.876  10.792 -61.470  1.00  0.00           O  
ATOM    465  CB  LEU A 143     -43.541  13.830 -60.224  1.00  0.00           C  
ATOM    466  CG  LEU A 143     -43.411  14.157 -61.710  1.00  0.00           C  
ATOM    467  CD1 LEU A 143     -44.778  14.246 -62.363  1.00  0.00           C  
ATOM    468  CD2 LEU A 143     -42.628  15.449 -61.898  1.00  0.00           C  
ATOM    469  H   LEU A 143     -43.800  13.106 -57.815  1.00  0.00           H  
ATOM    470  HA  LEU A 143     -45.222  12.499 -60.216  1.00  0.00           H  
ATOM    471 1HB  LEU A 143     -44.105  14.647 -59.778  1.00  0.00           H  
ATOM    472 2HB  LEU A 143     -42.530  13.847 -59.816  1.00  0.00           H  
ATOM    473  HG  LEU A 143     -42.887  13.346 -62.217  1.00  0.00           H  
ATOM    474 1HD1 LEU A 143     -44.660  14.480 -63.421  1.00  0.00           H  
ATOM    475 2HD1 LEU A 143     -45.294  13.292 -62.259  1.00  0.00           H  
ATOM    476 3HD1 LEU A 143     -45.361  15.030 -61.881  1.00  0.00           H  
ATOM    477 1HD2 LEU A 143     -42.542  15.671 -62.963  1.00  0.00           H  
ATOM    478 2HD2 LEU A 143     -43.149  16.266 -61.398  1.00  0.00           H  
ATOM    479 3HD2 LEU A 143     -41.632  15.338 -61.469  1.00  0.00           H  
ATOM    480  N   ALA A 144     -42.325  10.941 -59.849  1.00  0.00           N  
ATOM    481  CA  ALA A 144     -41.591   9.789 -60.363  1.00  0.00           C  
ATOM    482  C   ALA A 144     -42.433   8.520 -60.304  1.00  0.00           C  
ATOM    483  O   ALA A 144     -42.352   7.681 -61.209  1.00  0.00           O  
ATOM    484  CB  ALA A 144     -40.291   9.599 -59.588  1.00  0.00           C  
ATOM    485  H   ALA A 144     -41.970  11.430 -59.040  1.00  0.00           H  
ATOM    486  HA  ALA A 144     -41.352   9.979 -61.409  1.00  0.00           H  
ATOM    487 1HB  ALA A 144     -39.755   8.736 -59.984  1.00  0.00           H  
ATOM    488 2HB  ALA A 144     -39.671  10.490 -59.693  1.00  0.00           H  
ATOM    489 3HB  ALA A 144     -40.515   9.435 -58.536  1.00  0.00           H  
ATOM    490  N   ASP A 145     -43.234   8.357 -59.259  1.00  0.00           N  
ATOM    491  CA  ASP A 145     -44.089   7.179 -59.137  1.00  0.00           C  
ATOM    492  C   ASP A 145     -45.051   7.086 -60.297  1.00  0.00           C  
ATOM    493  O   ASP A 145     -45.209   6.012 -60.900  1.00  0.00           O  
ATOM    494  CB  ASP A 145     -44.852   7.196 -57.783  1.00  0.00           C  
ATOM    495  CG  ASP A 145     -43.986   6.971 -56.535  1.00  0.00           C  
ATOM    496  OD1 ASP A 145     -43.150   6.044 -56.533  1.00  0.00           O  
ATOM    497  OD2 ASP A 145     -44.177   7.698 -55.538  1.00  0.00           O1-
ATOM    498  H   ASP A 145     -43.252   9.059 -58.534  1.00  0.00           H  
ATOM    499  HA  ASP A 145     -43.446   6.279 -59.172  1.00  0.00           H  
ATOM    500 2HB  ASP A 145     -45.644   6.425 -57.786  1.00  0.00           H  
ATOM    501 3HB  ASP A 145     -45.371   8.157 -57.639  1.00  0.00           H  
ATOM    502  N   GLU A 146     -45.731   8.185 -60.629  1.00  0.00           N  
ATOM    503  CA  GLU A 146     -46.646   8.191 -61.763  1.00  0.00           C  
ATOM    504  C   GLU A 146     -45.905   7.976 -63.077  1.00  0.00           C  
ATOM    505  O   GLU A 146     -46.428   7.324 -63.987  1.00  0.00           O  
ATOM    506  CB  GLU A 146     -47.419   9.509 -61.800  1.00  0.00           C  
ATOM    507  CG  GLU A 146     -48.391   9.711 -60.649  1.00  0.00           C  
ATOM    508  CD  GLU A 146     -49.130  11.034 -60.741  1.00  0.00           C  
ATOM    509  OE1 GLU A 146     -48.784  11.851 -61.620  1.00  0.00           O  
ATOM    510  OE2 GLU A 146     -50.055  11.258 -59.930  1.00  0.00           O1-
ATOM    511  H   GLU A 146     -45.606   9.032 -60.093  1.00  0.00           H  
ATOM    512  HA  GLU A 146     -47.356   7.373 -61.639  1.00  0.00           H  
ATOM    513 1HB  GLU A 146     -46.716  10.343 -61.790  1.00  0.00           H  
ATOM    514 2HB  GLU A 146     -47.987   9.572 -62.728  1.00  0.00           H  
ATOM    515 1HG  GLU A 146     -49.116   8.897 -60.653  1.00  0.00           H  
ATOM    516 2HG  GLU A 146     -47.841   9.667 -59.711  1.00  0.00           H  
ATOM    517  N   ALA A 147     -44.691   8.525 -63.198  1.00  0.00           N  
ATOM    518  CA  ALA A 147     -43.894   8.322 -64.405  1.00  0.00           C  
ATOM    519  C   ALA A 147     -43.562   6.851 -64.627  1.00  0.00           C  
ATOM    520  O   ALA A 147     -43.511   6.387 -65.772  1.00  0.00           O  
ATOM    521  CB  ALA A 147     -42.614   9.155 -64.336  1.00  0.00           C  
ATOM    522  H   ALA A 147     -44.315   9.088 -62.449  1.00  0.00           H  
ATOM    523  HA  ALA A 147     -44.482   8.656 -65.260  1.00  0.00           H  
ATOM    524 1HB  ALA A 147     -42.027   8.997 -65.240  1.00  0.00           H  
ATOM    525 2HB  ALA A 147     -42.872  10.211 -64.250  1.00  0.00           H  
ATOM    526 3HB  ALA A 147     -42.031   8.854 -63.468  1.00  0.00           H  
ATOM    527  N   ARG A 148     -43.325   6.093 -63.540  1.00  0.00           N  
ATOM    528  CA  ARG A 148     -43.009   4.679 -63.719  1.00  0.00           C  
ATOM    529  C   ARG A 148     -44.255   3.882 -64.027  1.00  0.00           C  
ATOM    530  O   ARG A 148     -44.208   2.927 -64.822  1.00  0.00           O  
ATOM    531  CB  ARG A 148     -42.305   4.156 -62.435  1.00  0.00           C  
ATOM    532  CG  ARG A 148     -40.905   4.766 -62.144  1.00  0.00           C  
ATOM    533  CD  ARG A 148     -40.360   4.334 -60.773  1.00  0.00           C  
ATOM    534  NE  ARG A 148     -40.158   2.855 -60.755  1.00  0.00           N  
ATOM    535  CZ  ARG A 148     -39.928   2.123 -59.670  1.00  0.00           C  
ATOM    536  NH1 ARG A 148     -39.856   2.620 -58.466  1.00  0.00           N1+
ATOM    537  NH2 ARG A 148     -39.765   0.846 -59.812  1.00  0.00           N  
ATOM    538  H   ARG A 148     -43.366   6.496 -62.615  1.00  0.00           H  
ATOM    539  HA  ARG A 148     -42.330   4.587 -64.588  1.00  0.00           H  
ATOM    540 2HB  ARG A 148     -42.234   3.050 -62.492  1.00  0.00           H  
ATOM    541 3HB  ARG A 148     -42.960   4.343 -61.560  1.00  0.00           H  
ATOM    542 2HG  ARG A 148     -40.969   5.871 -62.206  1.00  0.00           H  
ATOM    543 3HG  ARG A 148     -40.187   4.464 -62.934  1.00  0.00           H  
ATOM    544 2HD  ARG A 148     -41.073   4.646 -59.979  1.00  0.00           H  
ATOM    545 3HD  ARG A 148     -39.407   4.868 -60.567  1.00  0.00           H  
ATOM    546  HE  ARG A 148     -40.185   2.309 -61.622  1.00  0.00           H  
ATOM    547 1HH1 ARG A 148     -39.995   3.632 -58.424  1.00  0.00           H  
ATOM    548 2HH1 ARG A 148     -39.675   1.990 -57.683  1.00  0.00           H  
ATOM    549 1HH2 ARG A 148     -39.826   0.475 -60.762  1.00  0.00           H  
ATOM    550 2HH2 ARG A 148     -39.588   0.301 -58.966  1.00  0.00           H  
ATOM    551  N   LYS A 149     -45.398   4.242 -63.433  1.00  0.00           N  
ATOM    552  CA  LYS A 149     -46.655   3.581 -63.776  1.00  0.00           C  
ATOM    553  C   LYS A 149     -46.950   3.729 -65.262  1.00  0.00           C  
ATOM    554  O   LYS A 149     -47.433   2.791 -65.908  1.00  0.00           O  
ATOM    555  CB  LYS A 149     -47.800   4.136 -62.927  1.00  0.00           C  
ATOM    556  CG  LYS A 149     -47.747   3.703 -61.468  1.00  0.00           C  
ATOM    557  CD  LYS A 149     -48.857   4.339 -60.647  1.00  0.00           C  
ATOM    558  CE  LYS A 149     -48.809   3.860 -59.202  1.00  0.00           C  
ATOM    559  NZ  LYS A 149     -49.807   4.557 -58.341  1.00  0.00           N1+
ATOM    560  H   LYS A 149     -45.401   4.976 -62.740  1.00  0.00           H  
ATOM    561  HA  LYS A 149     -46.559   2.518 -63.552  1.00  0.00           H  
ATOM    562 1HB  LYS A 149     -47.782   5.226 -62.960  1.00  0.00           H  
ATOM    563 2HB  LYS A 149     -48.753   3.812 -63.344  1.00  0.00           H  
ATOM    564 1HG  LYS A 149     -47.844   2.619 -61.406  1.00  0.00           H  
ATOM    565 2HG  LYS A 149     -46.787   3.989 -61.038  1.00  0.00           H  
ATOM    566 1HD  LYS A 149     -48.750   5.424 -60.669  1.00  0.00           H  
ATOM    567 2HD  LYS A 149     -49.823   4.078 -61.077  1.00  0.00           H  
ATOM    568 1HE  LYS A 149     -49.007   2.790 -59.167  1.00  0.00           H  
ATOM    569 2HE  LYS A 149     -47.815   4.037 -58.793  1.00  0.00           H  
ATOM    570 1HZ  LYS A 149     -49.738   4.208 -57.396  1.00  0.00           H  
ATOM    571 2HZ  LYS A 149     -49.623   5.551 -58.348  1.00  0.00           H  
ATOM    572 3HZ  LYS A 149     -50.736   4.385 -58.696  1.00  0.00           H  
ATOM    573  N   SER A 150     -46.676   4.907 -65.817  1.00  0.00           N  
ATOM    574  CA  SER A 150     -46.902   5.145 -67.231  1.00  0.00           C  
ATOM    575  C   SER A 150     -45.937   4.298 -68.054  1.00  0.00           C  
ATOM    576  O   SER A 150     -44.792   4.055 -67.662  1.00  0.00           O  
ATOM    577  CB  SER A 150     -46.722   6.615 -67.555  1.00  0.00           C  
ATOM    578  OG  SER A 150     -46.835   6.842 -68.933  1.00  0.00           O  
ATOM    579  H   SER A 150     -46.304   5.652 -65.245  1.00  0.00           H  
ATOM    580  HA  SER A 150     -47.927   4.857 -67.471  1.00  0.00           H  
ATOM    581 1HB  SER A 150     -47.473   7.199 -67.025  1.00  0.00           H  
ATOM    582 2HB  SER A 150     -45.744   6.947 -67.208  1.00  0.00           H  
ATOM    583  HG  SER A 150     -46.664   7.778 -69.062  1.00  0.00           H  
ATOM    584  N   THR A 151     -46.411   3.853 -69.214  1.00  0.00           N  
ATOM    585  CA  THR A 151     -45.612   3.069 -70.144  1.00  0.00           C  
ATOM    586  C   THR A 151     -45.013   3.955 -71.229  1.00  0.00           C  
ATOM    587  O   THR A 151     -44.079   3.541 -71.925  1.00  0.00           O  
ATOM    588  CB  THR A 151     -46.450   1.951 -70.791  1.00  0.00           C  
ATOM    589  CG2 THR A 151     -45.593   1.116 -71.729  1.00  0.00           C  
ATOM    590  OG1 THR A 151     -46.995   1.107 -69.768  1.00  0.00           O  
ATOM    591  H   THR A 151     -47.368   4.073 -69.452  1.00  0.00           H  
ATOM    592  HA  THR A 151     -44.792   2.608 -69.592  1.00  0.00           H  
ATOM    593  HB  THR A 151     -47.272   2.392 -71.355  1.00  0.00           H  
ATOM    594  HG1 THR A 151     -47.632   1.604 -69.249  1.00  0.00           H  
ATOM    595 1HG2 THR A 151     -46.202   0.331 -72.177  1.00  0.00           H  
ATOM    596 2HG2 THR A 151     -45.186   1.753 -72.514  1.00  0.00           H  
ATOM    597 3HG2 THR A 151     -44.775   0.665 -71.169  1.00  0.00           H  
ATOM    598  N   ASP A 152     -45.486   5.192 -71.336  1.00  0.00           N  
ATOM    599  CA  ASP A 152     -45.110   6.088 -72.419  1.00  0.00           C  
ATOM    600  C   ASP A 152     -43.693   6.571 -72.131  1.00  0.00           C  
ATOM    601  O   ASP A 152     -43.450   7.249 -71.127  1.00  0.00           O  
ATOM    602  CB  ASP A 152     -46.099   7.248 -72.513  1.00  0.00           C  
ATOM    603  CG  ASP A 152     -45.852   8.144 -73.714  1.00  0.00           C  
ATOM    604  OD1 ASP A 152     -44.732   8.132 -74.267  1.00  0.00           O  
ATOM    605  OD2 ASP A 152     -46.792   8.864 -74.112  1.00  0.00           O1-
ATOM    606  H   ASP A 152     -46.134   5.516 -70.632  1.00  0.00           H  
ATOM    607  HA  ASP A 152     -45.145   5.532 -73.356  1.00  0.00           H  
ATOM    608 1HB  ASP A 152     -47.114   6.856 -72.575  1.00  0.00           H  
ATOM    609 2HB  ASP A 152     -46.036   7.854 -71.609  1.00  0.00           H  
ATOM    610  N   SER A 153     -42.756   6.211 -73.015  1.00  0.00           N  
ATOM    611  CA  SER A 153     -41.349   6.551 -72.823  1.00  0.00           C  
ATOM    612  C   SER A 153     -41.117   8.052 -72.873  1.00  0.00           C  
ATOM    613  O   SER A 153     -40.119   8.535 -72.325  1.00  0.00           O  
ATOM    614  CB  SER A 153     -40.503   5.870 -73.881  1.00  0.00           C  
ATOM    615  OG  SER A 153     -40.789   6.376 -75.156  1.00  0.00           O  
ATOM    616  H   SER A 153     -43.030   5.691 -73.836  1.00  0.00           H  
ATOM    617  HA  SER A 153     -41.038   6.196 -71.839  1.00  0.00           H  
ATOM    618 1HB  SER A 153     -39.447   6.021 -73.656  1.00  0.00           H  
ATOM    619 2HB  SER A 153     -40.691   4.797 -73.862  1.00  0.00           H  
ATOM    620  HG  SER A 153     -40.203   5.916 -75.761  1.00  0.00           H  
ATOM    621  N   GLU A 154     -42.019   8.794 -73.515  1.00  0.00           N  
ATOM    622  CA  GLU A 154     -41.909  10.246 -73.559  1.00  0.00           C  
ATOM    623  C   GLU A 154     -42.222  10.864 -72.203  1.00  0.00           C  
ATOM    624  O   GLU A 154     -41.612  11.871 -71.830  1.00  0.00           O  
ATOM    625  CB  GLU A 154     -42.848  10.819 -74.622  1.00  0.00           C  
ATOM    626  CG  GLU A 154     -42.458  10.483 -76.054  1.00  0.00           C  
ATOM    627  CD  GLU A 154     -41.099  11.005 -76.428  1.00  0.00           C  
ATOM    628  OE1 GLU A 154     -40.835  12.156 -76.175  1.00  0.00           O  
ATOM    629  OE2 GLU A 154     -40.322  10.252 -76.968  1.00  0.00           O1-
ATOM    630  H   GLU A 154     -42.795   8.345 -73.980  1.00  0.00           H  
ATOM    631  HA  GLU A 154     -40.884  10.508 -73.822  1.00  0.00           H  
ATOM    632 1HB  GLU A 154     -43.859  10.446 -74.454  1.00  0.00           H  
ATOM    633 2HB  GLU A 154     -42.881  11.905 -74.531  1.00  0.00           H  
ATOM    634 1HG  GLU A 154     -42.464   9.400 -76.176  1.00  0.00           H  
ATOM    635 2HG  GLU A 154     -43.202  10.901 -76.730  1.00  0.00           H  
ATOM    636  N   ALA A 155     -43.162  10.283 -71.455  1.00  0.00           N  
ATOM    637  CA  ALA A 155     -43.427  10.779 -70.108  1.00  0.00           C  
ATOM    638  C   ALA A 155     -42.224  10.593 -69.186  1.00  0.00           C  
ATOM    639  O   ALA A 155     -41.973  11.442 -68.322  1.00  0.00           O  
ATOM    640  CB  ALA A 155     -44.655  10.080 -69.526  1.00  0.00           C  
ATOM    641  H   ALA A 155     -43.697   9.501 -71.805  1.00  0.00           H  
ATOM    642  HA  ALA A 155     -43.625  11.849 -70.174  1.00  0.00           H  
ATOM    643 1HB  ALA A 155     -44.845  10.456 -68.521  1.00  0.00           H  
ATOM    644 2HB  ALA A 155     -45.520  10.279 -70.158  1.00  0.00           H  
ATOM    645 3HB  ALA A 155     -44.476   9.007 -69.484  1.00  0.00           H  
ATOM    646  N   LEU A 156     -41.468   9.500 -69.336  1.00  0.00           N  
ATOM    647  CA  LEU A 156     -40.253   9.367 -68.532  1.00  0.00           C  
ATOM    648  C   LEU A 156     -39.258  10.474 -68.857  1.00  0.00           C  
ATOM    649  O   LEU A 156     -38.595  11.004 -67.958  1.00  0.00           O  
ATOM    650  CB  LEU A 156     -39.602   7.999 -68.774  1.00  0.00           C  
ATOM    651  CG  LEU A 156     -40.377   6.789 -68.236  1.00  0.00           C  
ATOM    652  CD1 LEU A 156     -39.766   5.508 -68.789  1.00  0.00           C  
ATOM    653  CD2 LEU A 156     -40.344   6.800 -66.715  1.00  0.00           C  
ATOM    654  H   LEU A 156     -41.711   8.766 -69.985  1.00  0.00           H  
ATOM    655  HA  LEU A 156     -40.525   9.444 -67.480  1.00  0.00           H  
ATOM    656 1HB  LEU A 156     -39.473   7.860 -69.846  1.00  0.00           H  
ATOM    657 2HB  LEU A 156     -38.617   7.996 -68.307  1.00  0.00           H  
ATOM    658  HG  LEU A 156     -41.411   6.839 -68.577  1.00  0.00           H  
ATOM    659 1HD1 LEU A 156     -40.317   4.649 -68.407  1.00  0.00           H  
ATOM    660 2HD1 LEU A 156     -39.821   5.519 -69.877  1.00  0.00           H  
ATOM    661 3HD1 LEU A 156     -38.724   5.439 -68.477  1.00  0.00           H  
ATOM    662 1HD2 LEU A 156     -40.895   5.940 -66.333  1.00  0.00           H  
ATOM    663 2HD2 LEU A 156     -39.310   6.748 -66.374  1.00  0.00           H  
ATOM    664 3HD2 LEU A 156     -40.802   7.718 -66.348  1.00  0.00           H  
ATOM    665  N   LYS A 157     -39.138  10.830 -70.137  1.00  0.00           N  
ATOM    666  CA  LYS A 157     -38.216  11.886 -70.544  1.00  0.00           C  
ATOM    667  C   LYS A 157     -38.653  13.237 -69.997  1.00  0.00           C  
ATOM    668  O   LYS A 157     -37.822  14.045 -69.564  1.00  0.00           O  
ATOM    669  CB  LYS A 157     -38.109  11.948 -72.069  1.00  0.00           C  
ATOM    670  CG  LYS A 157     -37.165  13.024 -72.589  1.00  0.00           C  
ATOM    671  CD  LYS A 157     -35.721  12.718 -72.223  1.00  0.00           C  
ATOM    672  CE  LYS A 157     -34.756  13.642 -72.952  1.00  0.00           C  
ATOM    673  NZ  LYS A 157     -33.347  13.424 -72.525  1.00  0.00           N1+
ATOM    674  H   LYS A 157     -39.693  10.363 -70.841  1.00  0.00           H  
ATOM    675  HA  LYS A 157     -37.231  11.662 -70.134  1.00  0.00           H  
ATOM    676 1HB  LYS A 157     -37.761  10.987 -72.448  1.00  0.00           H  
ATOM    677 2HB  LYS A 157     -39.095  12.132 -72.496  1.00  0.00           H  
ATOM    678 1HG  LYS A 157     -37.250  13.088 -73.675  1.00  0.00           H  
ATOM    679 2HG  LYS A 157     -37.443  13.988 -72.164  1.00  0.00           H  
ATOM    680 1HD  LYS A 157     -35.585  12.840 -71.147  1.00  0.00           H  
ATOM    681 2HD  LYS A 157     -35.490  11.686 -72.486  1.00  0.00           H  
ATOM    682 1HE  LYS A 157     -34.829  13.469 -74.025  1.00  0.00           H  
ATOM    683 2HE  LYS A 157     -35.026  14.679 -72.755  1.00  0.00           H  
ATOM    684 1HZ  LYS A 157     -32.741  14.054 -73.030  1.00  0.00           H  
ATOM    685 2HZ  LYS A 157     -33.265  13.600 -71.533  1.00  0.00           H  
ATOM    686 3HZ  LYS A 157     -33.079  12.470 -72.721  1.00  0.00           H  
ATOM    687  N   VAL A 158     -39.959  13.502 -70.032  1.00  0.00           N  
ATOM    688  CA  VAL A 158     -40.511  14.751 -69.515  1.00  0.00           C  
ATOM    689  C   VAL A 158     -40.223  14.896 -68.025  1.00  0.00           C  
ATOM    690  O   VAL A 158     -39.770  15.953 -67.567  1.00  0.00           O  
ATOM    691  CB  VAL A 158     -42.032  14.804 -69.749  1.00  0.00           C  
ATOM    692  CG1 VAL A 158     -42.653  15.950 -68.963  1.00  0.00           C  
ATOM    693  CG2 VAL A 158     -42.322  14.951 -71.235  1.00  0.00           C  
ATOM    694  H   VAL A 158     -40.584  12.815 -70.429  1.00  0.00           H  
ATOM    695  HA  VAL A 158     -40.046  15.581 -70.048  1.00  0.00           H  
ATOM    696  HB  VAL A 158     -42.480  13.882 -69.380  1.00  0.00           H  
ATOM    697 1HG1 VAL A 158     -43.728  15.972 -69.140  1.00  0.00           H  
ATOM    698 2HG1 VAL A 158     -42.464  15.805 -67.899  1.00  0.00           H  
ATOM    699 3HG1 VAL A 158     -42.212  16.893 -69.286  1.00  0.00           H  
ATOM    700 1HG2 VAL A 158     -43.399  14.988 -71.394  1.00  0.00           H  
ATOM    701 2HG2 VAL A 158     -41.869  15.871 -71.605  1.00  0.00           H  
ATOM    702 3HG2 VAL A 158     -41.905  14.100 -71.773  1.00  0.00           H  
ATOM    703  N   VAL A 159     -40.492  13.850 -67.241  1.00  0.00           N  
ATOM    704  CA  VAL A 159     -40.280  13.964 -65.802  1.00  0.00           C  
ATOM    705  C   VAL A 159     -38.793  14.024 -65.474  1.00  0.00           C  
ATOM    706  O   VAL A 159     -38.379  14.795 -64.600  1.00  0.00           O  
ATOM    707  CB  VAL A 159     -40.977  12.805 -65.065  1.00  0.00           C  
ATOM    708  CG1 VAL A 159     -40.551  12.767 -63.606  1.00  0.00           C  
ATOM    709  CG2 VAL A 159     -42.482  12.941 -65.168  1.00  0.00           C  
ATOM    710  H   VAL A 159     -40.838  12.980 -67.620  1.00  0.00           H  
ATOM    711  HA  VAL A 159     -40.755  14.882 -65.454  1.00  0.00           H  
ATOM    712  HB  VAL A 159     -40.669  11.862 -65.517  1.00  0.00           H  
ATOM    713 1HG1 VAL A 159     -41.053  11.941 -63.102  1.00  0.00           H  
ATOM    714 2HG1 VAL A 159     -39.472  12.625 -63.546  1.00  0.00           H  
ATOM    715 3HG1 VAL A 159     -40.823  13.705 -63.123  1.00  0.00           H  
ATOM    716 1HG2 VAL A 159     -42.959  12.114 -64.643  1.00  0.00           H  
ATOM    717 2HG2 VAL A 159     -42.794  13.884 -64.720  1.00  0.00           H  
ATOM    718 3HG2 VAL A 159     -42.778  12.923 -66.218  1.00  0.00           H  
ATOM    719  N   LYS A 160     -37.966  13.203 -66.139  1.00  0.00           N  
ATOM    720  CA  LYS A 160     -36.522  13.304 -65.922  1.00  0.00           C  
ATOM    721  C   LYS A 160     -36.060  14.753 -66.043  1.00  0.00           C  
ATOM    722  O   LYS A 160     -35.317  15.257 -65.195  1.00  0.00           O  
ATOM    723  CB  LYS A 160     -35.724  12.413 -66.881  1.00  0.00           C  
ATOM    724  CG  LYS A 160     -34.236  12.413 -66.484  1.00  0.00           C  
ATOM    725  CD  LYS A 160     -33.305  11.478 -67.261  1.00  0.00           C  
ATOM    726  CE  LYS A 160     -32.988  11.956 -68.664  1.00  0.00           C  
ATOM    727  NZ  LYS A 160     -32.072  10.989 -69.341  1.00  0.00           N1+
ATOM    728  H   LYS A 160     -38.320  12.515 -66.789  1.00  0.00           H  
ATOM    729  HA  LYS A 160     -36.299  12.959 -64.912  1.00  0.00           H  
ATOM    730 1HB  LYS A 160     -36.122  11.399 -66.850  1.00  0.00           H  
ATOM    731 2HB  LYS A 160     -35.842  12.780 -67.901  1.00  0.00           H  
ATOM    732 1HG  LYS A 160     -33.826  13.416 -66.610  1.00  0.00           H  
ATOM    733 2HG  LYS A 160     -34.139  12.129 -65.437  1.00  0.00           H  
ATOM    734 1HD  LYS A 160     -32.361  11.376 -66.724  1.00  0.00           H  
ATOM    735 2HD  LYS A 160     -33.764  10.493 -67.343  1.00  0.00           H  
ATOM    736 1HE  LYS A 160     -33.911  12.050 -69.233  1.00  0.00           H  
ATOM    737 2HE  LYS A 160     -32.516  12.938 -68.616  1.00  0.00           H  
ATOM    738 1HZ  LYS A 160     -31.867  11.317 -70.275  1.00  0.00           H  
ATOM    739 2HZ  LYS A 160     -31.213  10.913 -68.815  1.00  0.00           H  
ATOM    740 3HZ  LYS A 160     -32.516  10.084 -69.393  1.00  0.00           H  
ATOM    741  N   LEU A 161     -36.494  15.435 -67.109  1.00  0.00           N  
ATOM    742  CA  LEU A 161     -36.106  16.826 -67.322  1.00  0.00           C  
ATOM    743  C   LEU A 161     -36.683  17.730 -66.241  1.00  0.00           C  
ATOM    744  O   LEU A 161     -35.994  18.621 -65.731  1.00  0.00           O  
ATOM    745  CB  LEU A 161     -36.577  17.304 -68.702  1.00  0.00           C  
ATOM    746  CG  LEU A 161     -36.265  18.767 -69.041  1.00  0.00           C  
ATOM    747  CD1 LEU A 161     -34.759  18.991 -68.988  1.00  0.00           C  
ATOM    748  CD2 LEU A 161     -36.819  19.098 -70.419  1.00  0.00           C  
ATOM    749  H   LEU A 161     -37.100  14.985 -67.781  1.00  0.00           H  
ATOM    750  HA  LEU A 161     -35.019  16.892 -67.281  1.00  0.00           H  
ATOM    751 1HB  LEU A 161     -36.111  16.680 -69.463  1.00  0.00           H  
ATOM    752 2HB  LEU A 161     -37.657  17.172 -68.765  1.00  0.00           H  
ATOM    753  HG  LEU A 161     -36.725  19.419 -68.299  1.00  0.00           H  
ATOM    754 1HD1 LEU A 161     -34.537  20.030 -69.230  1.00  0.00           H  
ATOM    755 2HD1 LEU A 161     -34.393  18.765 -67.987  1.00  0.00           H  
ATOM    756 3HD1 LEU A 161     -34.269  18.339 -69.710  1.00  0.00           H  
ATOM    757 1HD2 LEU A 161     -36.597  20.138 -70.660  1.00  0.00           H  
ATOM    758 2HD2 LEU A 161     -36.358  18.447 -71.163  1.00  0.00           H  
ATOM    759 3HD2 LEU A 161     -37.898  18.946 -70.423  1.00  0.00           H  
ATOM    760  N   ALA A 162     -37.959  17.531 -65.902  1.00  0.00           N  
ATOM    761  CA  ALA A 162     -38.606  18.350 -64.882  1.00  0.00           C  
ATOM    762  C   ALA A 162     -37.872  18.246 -63.551  1.00  0.00           C  
ATOM    763  O   ALA A 162     -37.710  19.243 -62.839  1.00  0.00           O  
ATOM    764  CB  ALA A 162     -40.068  17.937 -64.724  1.00  0.00           C  
ATOM    765  H   ALA A 162     -38.491  16.803 -66.358  1.00  0.00           H  
ATOM    766  HA  ALA A 162     -38.567  19.390 -65.207  1.00  0.00           H  
ATOM    767 1HB  ALA A 162     -40.540  18.555 -63.960  1.00  0.00           H  
ATOM    768 2HB  ALA A 162     -40.588  18.072 -65.672  1.00  0.00           H  
ATOM    769 3HB  ALA A 162     -40.120  16.891 -64.427  1.00  0.00           H  
ATOM    770  N   LEU A 163     -37.423  17.038 -63.204  1.00  0.00           N  
ATOM    771  CA  LEU A 163     -36.721  16.815 -61.944  1.00  0.00           C  
ATOM    772  C   LEU A 163     -35.323  17.424 -61.958  1.00  0.00           C  
ATOM    773  O   LEU A 163     -34.840  17.902 -60.927  1.00  0.00           O  
ATOM    774  CB  LEU A 163     -36.653  15.319 -61.648  1.00  0.00           C  
ATOM    775  CG  LEU A 163     -37.979  14.591 -61.412  1.00  0.00           C  
ATOM    776  CD1 LEU A 163     -37.756  13.090 -61.322  1.00  0.00           C  
ATOM    777  CD2 LEU A 163     -38.679  15.108 -60.167  1.00  0.00           C  
ATOM    778  H   LEU A 163     -37.572  16.259 -63.829  1.00  0.00           H  
ATOM    779  HA  LEU A 163     -37.287  17.291 -61.144  1.00  0.00           H  
ATOM    780 1HB  LEU A 163     -36.163  14.822 -62.484  1.00  0.00           H  
ATOM    781 2HB  LEU A 163     -36.045  15.168 -60.756  1.00  0.00           H  
ATOM    782  HG  LEU A 163     -38.637  14.746 -62.268  1.00  0.00           H  
ATOM    783 1HD1 LEU A 163     -38.710  12.590 -61.153  1.00  0.00           H  
ATOM    784 2HD1 LEU A 163     -37.318  12.731 -62.253  1.00  0.00           H  
ATOM    785 3HD1 LEU A 163     -37.081  12.872 -60.495  1.00  0.00           H  
ATOM    786 1HD2 LEU A 163     -39.618  14.571 -60.028  1.00  0.00           H  
ATOM    787 2HD2 LEU A 163     -38.040  14.951 -59.298  1.00  0.00           H  
ATOM    788 3HD2 LEU A 163     -38.883  16.173 -60.280  1.00  0.00           H  
ATOM    789  N   GLU A 164     -34.646  17.399 -63.112  1.00  0.00           N  
ATOM    790  CA  GLU A 164     -33.346  18.061 -63.219  1.00  0.00           C  
ATOM    791  C   GLU A 164     -33.453  19.560 -62.950  1.00  0.00           C  
ATOM    792  O   GLU A 164     -32.562  20.150 -62.328  1.00  0.00           O  
ATOM    793  CB  GLU A 164     -32.743  17.826 -64.606  1.00  0.00           C  
ATOM    794  CG  GLU A 164     -32.222  16.415 -64.836  1.00  0.00           C  
ATOM    795  CD  GLU A 164     -31.731  16.193 -66.239  1.00  0.00           C  
ATOM    796  OE1 GLU A 164     -31.776  17.116 -67.016  1.00  0.00           O  
ATOM    797  OE2 GLU A 164     -31.311  15.099 -66.534  1.00  0.00           O1-
ATOM    798  H   GLU A 164     -35.025  16.925 -63.919  1.00  0.00           H  
ATOM    799  HA  GLU A 164     -32.678  17.634 -62.471  1.00  0.00           H  
ATOM    800 1HB  GLU A 164     -33.495  18.034 -65.369  1.00  0.00           H  
ATOM    801 2HB  GLU A 164     -31.916  18.518 -64.765  1.00  0.00           H  
ATOM    802 1HG  GLU A 164     -31.404  16.224 -64.142  1.00  0.00           H  
ATOM    803 2HG  GLU A 164     -33.019  15.705 -64.618  1.00  0.00           H  
ATOM    804  N   ILE A 165     -34.528  20.193 -63.432  1.00  0.00           N  
ATOM    805  CA  ILE A 165     -34.742  21.621 -63.200  1.00  0.00           C  
ATOM    806  C   ILE A 165     -34.869  21.907 -61.708  1.00  0.00           C  
ATOM    807  O   ILE A 165     -34.323  22.899 -61.200  1.00  0.00           O  
ATOM    808  CB  ILE A 165     -36.002  22.120 -63.931  1.00  0.00           C  
ATOM    809  CG1 ILE A 165     -35.784  22.099 -65.446  1.00  0.00           C  
ATOM    810  CG2 ILE A 165     -36.370  23.519 -63.462  1.00  0.00           C  
ATOM    811  CD1 ILE A 165     -37.057  22.247 -66.248  1.00  0.00           C  
ATOM    812  H   ILE A 165     -35.209  19.675 -63.969  1.00  0.00           H  
ATOM    813  HA  ILE A 165     -33.883  22.167 -63.588  1.00  0.00           H  
ATOM    814  HB  ILE A 165     -36.834  21.447 -63.723  1.00  0.00           H  
ATOM    815 1HG1 ILE A 165     -35.107  22.905 -65.727  1.00  0.00           H  
ATOM    816 2HG1 ILE A 165     -35.309  21.160 -65.732  1.00  0.00           H  
ATOM    817 1HG2 ILE A 165     -37.262  23.857 -63.989  1.00  0.00           H  
ATOM    818 2HG2 ILE A 165     -36.565  23.504 -62.391  1.00  0.00           H  
ATOM    819 3HG2 ILE A 165     -35.545  24.201 -63.671  1.00  0.00           H  
ATOM    820 1HD1 ILE A 165     -36.821  22.222 -67.312  1.00  0.00           H  
ATOM    821 2HD1 ILE A 165     -37.736  21.428 -66.008  1.00  0.00           H  
ATOM    822 3HD1 ILE A 165     -37.532  23.196 -66.004  1.00  0.00           H  
ATOM    823  N   VAL A 166     -35.572  21.032 -60.984  1.00  0.00           N  
ATOM    824  CA  VAL A 166     -35.735  21.194 -59.542  1.00  0.00           C  
ATOM    825  C   VAL A 166     -34.382  21.127 -58.857  1.00  0.00           C  
ATOM    826  O   VAL A 166     -34.077  21.925 -57.967  1.00  0.00           O  
ATOM    827  CB  VAL A 166     -36.710  20.145 -58.979  1.00  0.00           C  
ATOM    828  CG1 VAL A 166     -36.749  20.214 -57.455  1.00  0.00           C  
ATOM    829  CG2 VAL A 166     -38.091  20.362 -59.554  1.00  0.00           C  
ATOM    830  H   VAL A 166     -36.002  20.241 -61.442  1.00  0.00           H  
ATOM    831  HA  VAL A 166     -36.192  22.166 -59.352  1.00  0.00           H  
ATOM    832  HB  VAL A 166     -36.355  19.150 -59.251  1.00  0.00           H  
ATOM    833 1HG1 VAL A 166     -37.444  19.464 -57.075  1.00  0.00           H  
ATOM    834 2HG1 VAL A 166     -35.754  20.021 -57.057  1.00  0.00           H  
ATOM    835 3HG1 VAL A 166     -37.080  21.205 -57.145  1.00  0.00           H  
ATOM    836 1HG2 VAL A 166     -38.774  19.615 -59.151  1.00  0.00           H  
ATOM    837 2HG2 VAL A 166     -38.444  21.358 -59.286  1.00  0.00           H  
ATOM    838 3HG2 VAL A 166     -38.053  20.270 -60.639  1.00  0.00           H  
ATOM    839  N   GLN A 167     -33.545  20.176 -59.258  1.00  0.00           N  
ATOM    840  CA  GLN A 167     -32.209  20.122 -58.662  1.00  0.00           C  
ATOM    841  C   GLN A 167     -31.364  21.342 -58.993  1.00  0.00           C  
ATOM    842  O   GLN A 167     -30.556  21.777 -58.167  1.00  0.00           O  
ATOM    843  CB  GLN A 167     -31.478  18.858 -59.121  1.00  0.00           C  
ATOM    844  CG  GLN A 167     -32.004  17.575 -58.500  1.00  0.00           C  
ATOM    845  CD  GLN A 167     -31.189  16.360 -58.903  1.00  0.00           C  
ATOM    846  NE2 GLN A 167     -31.027  15.424 -57.976  1.00  0.00           N  
ATOM    847  OE1 GLN A 167     -30.710  16.265 -60.037  1.00  0.00           O  
ATOM    848  H   GLN A 167     -33.800  19.494 -59.957  1.00  0.00           H  
ATOM    849  HA  GLN A 167     -32.315  20.093 -57.578  1.00  0.00           H  
ATOM    850 1HB  GLN A 167     -31.558  18.764 -60.204  1.00  0.00           H  
ATOM    851 2HB  GLN A 167     -30.419  18.940 -58.877  1.00  0.00           H  
ATOM    852 1HG  GLN A 167     -31.966  17.667 -57.415  1.00  0.00           H  
ATOM    853 2HG  GLN A 167     -33.032  17.420 -58.826  1.00  0.00           H  
ATOM    854 1HE2 GLN A 167     -30.498  14.599 -58.184  1.00  0.00           H  
ATOM    855 2HE2 GLN A 167     -31.432  15.541 -57.069  1.00  0.00           H  
ATOM    856  N   GLN A 168     -31.462  21.854 -60.210  1.00  0.00           N  
ATOM    857  CA  GLN A 168     -30.629  22.989 -60.573  1.00  0.00           C  
ATOM    858  C   GLN A 168     -31.034  24.264 -59.853  1.00  0.00           C  
ATOM    859  O   GLN A 168     -30.164  25.057 -59.486  1.00  0.00           O  
ATOM    860  CB  GLN A 168     -30.677  23.215 -62.086  1.00  0.00           C  
ATOM    861  CG  GLN A 168     -29.767  24.327 -62.579  1.00  0.00           C  
ATOM    862  CD  GLN A 168     -29.624  24.331 -64.089  1.00  0.00           C  
ATOM    863  NE2 GLN A 168     -29.226  25.471 -64.642  1.00  0.00           N  
ATOM    864  OE1 GLN A 168     -29.869  23.319 -64.753  1.00  0.00           O  
ATOM    865  H   GLN A 168     -32.102  21.475 -60.893  1.00  0.00           H  
ATOM    866  HA  GLN A 168     -29.601  22.770 -60.284  1.00  0.00           H  
ATOM    867 1HB  GLN A 168     -30.395  22.296 -62.600  1.00  0.00           H  
ATOM    868 2HB  GLN A 168     -31.697  23.457 -62.385  1.00  0.00           H  
ATOM    869 1HG  GLN A 168     -30.184  25.286 -62.273  1.00  0.00           H  
ATOM    870 2HG  GLN A 168     -28.778  24.193 -62.142  1.00  0.00           H  
ATOM    871 1HE2 GLN A 168     -29.114  25.534 -65.634  1.00  0.00           H  
ATOM    872 2HE2 GLN A 168     -29.039  26.267 -64.067  1.00  0.00           H  
ATOM    873  N   LEU A 169     -32.332  24.487 -59.636  1.00  0.00           N  
ATOM    874  CA  LEU A 169     -32.812  25.712 -58.990  1.00  0.00           C  
ATOM    875  C   LEU A 169     -33.770  25.377 -57.852  1.00  0.00           C  
ATOM    876  O   LEU A 169     -34.987  25.573 -57.954  1.00  0.00           O  
ATOM    877  CB  LEU A 169     -33.507  26.604 -60.022  1.00  0.00           C  
ATOM    878  CG  LEU A 169     -32.652  27.090 -61.195  1.00  0.00           C  
ATOM    879  CD1 LEU A 169     -33.509  27.747 -62.265  1.00  0.00           C  
ATOM    880  CD2 LEU A 169     -31.574  28.052 -60.704  1.00  0.00           C  
ATOM    881  H   LEU A 169     -33.002  23.789 -59.926  1.00  0.00           H  
ATOM    882  HA  LEU A 169     -31.955  26.246 -58.582  1.00  0.00           H  
ATOM    883 1HB  LEU A 169     -34.350  26.058 -60.442  1.00  0.00           H  
ATOM    884 2HB  LEU A 169     -33.891  27.489 -59.514  1.00  0.00           H  
ATOM    885  HG  LEU A 169     -32.175  26.236 -61.676  1.00  0.00           H  
ATOM    886 1HD1 LEU A 169     -32.873  28.081 -63.085  1.00  0.00           H  
ATOM    887 2HD1 LEU A 169     -34.236  27.028 -62.641  1.00  0.00           H  
ATOM    888 3HD1 LEU A 169     -34.030  28.603 -61.838  1.00  0.00           H  
ATOM    889 1HD2 LEU A 169     -30.973  28.388 -61.550  1.00  0.00           H  
ATOM    890 2HD2 LEU A 169     -32.043  28.912 -60.227  1.00  0.00           H  
ATOM    891 3HD2 LEU A 169     -30.933  27.542 -59.984  1.00  0.00           H  
ATOM    892  N   PRO A 170     -33.236  24.855 -56.748  1.00  0.00           N  
ATOM    893  CA  PRO A 170     -34.072  24.485 -55.599  1.00  0.00           C  
ATOM    894  C   PRO A 170     -34.803  25.673 -54.990  1.00  0.00           C  
ATOM    895  O   PRO A 170     -34.266  26.780 -54.920  1.00  0.00           O  
ATOM    896  CB  PRO A 170     -33.058  23.899 -54.611  1.00  0.00           C  
ATOM    897  CG  PRO A 170     -31.925  23.467 -55.465  1.00  0.00           C  
ATOM    898  CD  PRO A 170     -31.828  24.513 -56.529  1.00  0.00           C  
ATOM    899  HA  PRO A 170     -34.802  23.725 -55.913  1.00  0.00           H  
ATOM    900 1HB  PRO A 170     -32.769  24.661 -53.873  1.00  0.00           H  
ATOM    901 2HB  PRO A 170     -33.513  23.068 -54.053  1.00  0.00           H  
ATOM    902 1HG  PRO A 170     -31.006  23.390 -54.867  1.00  0.00           H  
ATOM    903 2HG  PRO A 170     -32.121  22.466 -55.878  1.00  0.00           H  
ATOM    904 1HD  PRO A 170     -31.247  25.368 -56.151  1.00  0.00           H  
ATOM    905 2HD  PRO A 170     -31.350  24.085 -57.422  1.00  0.00           H  
ATOM    906  N   ASP A 171     -36.047  25.437 -54.559  1.00  0.00           N  
ATOM    907  CA  ASP A 171     -36.825  26.453 -53.843  1.00  0.00           C  
ATOM    908  C   ASP A 171     -36.934  27.740 -54.663  1.00  0.00           C  
ATOM    909  O   ASP A 171     -36.712  28.847 -54.168  1.00  0.00           O  
ATOM    910  CB  ASP A 171     -36.190  26.759 -52.484  1.00  0.00           C  
ATOM    911  CG  ASP A 171     -37.166  27.398 -51.505  1.00  0.00           C  
ATOM    912  OD1 ASP A 171     -38.334  27.099 -51.580  1.00  0.00           O  
ATOM    913  OD2 ASP A 171     -36.733  28.179 -50.692  1.00  0.00           O1-
ATOM    914  H   ASP A 171     -36.461  24.532 -54.733  1.00  0.00           H  
ATOM    915  HA  ASP A 171     -37.831  26.066 -53.678  1.00  0.00           H  
ATOM    916 1HB  ASP A 171     -35.809  25.836 -52.045  1.00  0.00           H  
ATOM    917 2HB  ASP A 171     -35.343  27.431 -52.621  1.00  0.00           H  
ATOM    918  N   THR A 172     -37.278  27.580 -55.935  1.00  0.00           N  
ATOM    919  CA  THR A 172     -37.532  28.693 -56.835  1.00  0.00           C  
ATOM    920  C   THR A 172     -38.916  28.526 -57.431  1.00  0.00           C  
ATOM    921  O   THR A 172     -39.538  27.465 -57.339  1.00  0.00           O  
ATOM    922  CB  THR A 172     -36.477  28.780 -57.953  1.00  0.00           C  
ATOM    923  CG2 THR A 172     -35.082  28.915 -57.361  1.00  0.00           C  
ATOM    924  OG1 THR A 172     -36.537  27.599 -58.763  1.00  0.00           O  
ATOM    925  H   THR A 172     -37.365  26.636 -56.284  1.00  0.00           H  
ATOM    926  HA  THR A 172     -37.490  29.619 -56.261  1.00  0.00           H  
ATOM    927  HB  THR A 172     -36.684  29.646 -58.582  1.00  0.00           H  
ATOM    928  HG1 THR A 172     -35.934  26.939 -58.411  1.00  0.00           H  
ATOM    929 1HG2 THR A 172     -34.350  28.975 -58.166  1.00  0.00           H  
ATOM    930 2HG2 THR A 172     -35.030  29.818 -56.754  1.00  0.00           H  
ATOM    931 3HG2 THR A 172     -34.866  28.047 -56.739  1.00  0.00           H  
ATOM    932  N   GLU A 173     -39.399  29.597 -58.055  1.00  0.00           N  
ATOM    933  CA  GLU A 173     -40.715  29.514 -58.659  1.00  0.00           C  
ATOM    934  C   GLU A 173     -40.673  28.600 -59.871  1.00  0.00           C  
ATOM    935  O   GLU A 173     -41.645  27.889 -60.145  1.00  0.00           O  
ATOM    936  CB  GLU A 173     -41.193  30.909 -59.065  1.00  0.00           C  
ATOM    937  CG  GLU A 173     -41.406  31.875 -57.909  1.00  0.00           C  
ATOM    938  CD  GLU A 173     -42.340  31.333 -56.848  1.00  0.00           C  
ATOM    939  OE1 GLU A 173     -43.387  30.760 -57.211  1.00  0.00           O  
ATOM    940  OE2 GLU A 173     -42.026  31.481 -55.649  1.00  0.00           O1-
ATOM    941  H   GLU A 173     -38.880  30.461 -58.121  1.00  0.00           H  
ATOM    942  HA  GLU A 173     -41.406  29.096 -57.926  1.00  0.00           H  
ATOM    943 1HB  GLU A 173     -40.467  31.360 -59.742  1.00  0.00           H  
ATOM    944 2HB  GLU A 173     -42.137  30.828 -59.604  1.00  0.00           H  
ATOM    945 1HG  GLU A 173     -40.442  32.093 -57.449  1.00  0.00           H  
ATOM    946 2HG  GLU A 173     -41.810  32.808 -58.298  1.00  0.00           H  
ATOM    947  N   LEU A 174     -39.551  28.592 -60.592  1.00  0.00           N  
ATOM    948  CA  LEU A 174     -39.435  27.737 -61.766  1.00  0.00           C  
ATOM    949  C   LEU A 174     -39.470  26.259 -61.383  1.00  0.00           C  
ATOM    950  O   LEU A 174     -40.070  25.442 -62.091  1.00  0.00           O  
ATOM    951  CB  LEU A 174     -38.132  28.065 -62.497  1.00  0.00           C  
ATOM    952  CG  LEU A 174     -38.030  29.415 -63.219  1.00  0.00           C  
ATOM    953  CD1 LEU A 174     -36.610  29.655 -63.720  1.00  0.00           C  
ATOM    954  CD2 LEU A 174     -39.027  29.558 -64.343  1.00  0.00           C  
ATOM    955  H   LEU A 174     -38.771  29.178 -60.332  1.00  0.00           H  
ATOM    956  HA  LEU A 174     -40.279  27.939 -62.425  1.00  0.00           H  
ATOM    957 1HB  LEU A 174     -37.314  28.036 -61.780  1.00  0.00           H  
ATOM    958 2HB  LEU A 174     -37.955  27.298 -63.251  1.00  0.00           H  
ATOM    959  HG  LEU A 174     -38.214  30.222 -62.508  1.00  0.00           H  
ATOM    960 1HD1 LEU A 174     -36.561  30.619 -64.228  1.00  0.00           H  
ATOM    961 2HD1 LEU A 174     -35.921  29.656 -62.875  1.00  0.00           H  
ATOM    962 3HD1 LEU A 174     -36.331  28.864 -64.415  1.00  0.00           H  
ATOM    963 1HD2 LEU A 174     -38.907  30.533 -64.815  1.00  0.00           H  
ATOM    964 2HD2 LEU A 174     -38.857  28.774 -65.082  1.00  0.00           H  
ATOM    965 3HD2 LEU A 174     -40.038  29.469 -63.946  1.00  0.00           H  
ATOM    966  N   ALA A 175     -38.829  25.900 -60.263  1.00  0.00           N  
ATOM    967  CA  ALA A 175     -38.875  24.530 -59.751  1.00  0.00           C  
ATOM    968  C   ALA A 175     -40.281  24.111 -59.337  1.00  0.00           C  
ATOM    969  O   ALA A 175     -40.708  22.980 -59.598  1.00  0.00           O  
ATOM    970  CB  ALA A 175     -37.912  24.380 -58.576  1.00  0.00           C  
ATOM    971  H   ALA A 175     -38.299  26.596 -59.759  1.00  0.00           H  
ATOM    972  HA  ALA A 175     -38.562  23.859 -60.551  1.00  0.00           H  
ATOM    973 1HB  ALA A 175     -37.952  23.357 -58.200  1.00  0.00           H  
ATOM    974 2HB  ALA A 175     -36.898  24.606 -58.905  1.00  0.00           H  
ATOM    975 3HB  ALA A 175     -38.197  25.069 -57.782  1.00  0.00           H  
ATOM    976  N   ARG A 176     -41.007  25.005 -58.665  1.00  0.00           N  
ATOM    977  CA  ARG A 176     -42.388  24.723 -58.282  1.00  0.00           C  
ATOM    978  C   ARG A 176     -43.273  24.544 -59.506  1.00  0.00           C  
ATOM    979  O   ARG A 176     -44.051  23.587 -59.598  1.00  0.00           O  
ATOM    980  CB  ARG A 176     -42.924  25.861 -57.413  1.00  0.00           C  
ATOM    981  CG  ARG A 176     -44.366  25.682 -56.978  1.00  0.00           C  
ATOM    982  CD  ARG A 176     -44.862  26.897 -56.210  1.00  0.00           C  
ATOM    983  NE  ARG A 176     -44.785  28.113 -57.022  1.00  0.00           N  
ATOM    984  CZ  ARG A 176     -45.629  28.417 -58.007  1.00  0.00           C  
ATOM    985  NH1 ARG A 176     -46.629  27.599 -58.314  1.00  0.00           N1+
ATOM    986  NH2 ARG A 176     -45.477  29.546 -58.690  1.00  0.00           N  
ATOM    987  H   ARG A 176     -40.599  25.895 -58.414  1.00  0.00           H  
ATOM    988  HA  ARG A 176     -42.405  23.799 -57.703  1.00  0.00           H  
ATOM    989 1HB  ARG A 176     -42.311  25.954 -56.518  1.00  0.00           H  
ATOM    990 2HB  ARG A 176     -42.850  26.801 -57.959  1.00  0.00           H  
ATOM    991 1HG  ARG A 176     -44.997  25.543 -57.857  1.00  0.00           H  
ATOM    992 2HG  ARG A 176     -44.446  24.806 -56.333  1.00  0.00           H  
ATOM    993 1HD  ARG A 176     -45.900  26.744 -55.917  1.00  0.00           H  
ATOM    994 2HD  ARG A 176     -44.250  27.039 -55.320  1.00  0.00           H  
ATOM    995  HE  ARG A 176     -44.040  28.767 -56.820  1.00  0.00           H  
ATOM    996 1HH1 ARG A 176     -46.754  26.739 -57.800  1.00  0.00           H  
ATOM    997 2HH1 ARG A 176     -47.264  27.837 -59.062  1.00  0.00           H  
ATOM    998 1HH2 ARG A 176     -44.720  30.176 -58.463  1.00  0.00           H  
ATOM    999 2HH2 ARG A 176     -46.117  29.774 -59.436  1.00  0.00           H  
ATOM   1000  N   GLU A 177     -43.161  25.471 -60.455  1.00  0.00           N  
ATOM   1001  CA  GLU A 177     -43.970  25.444 -61.665  1.00  0.00           C  
ATOM   1002  C   GLU A 177     -43.643  24.230 -62.528  1.00  0.00           C  
ATOM   1003  O   GLU A 177     -44.538  23.632 -63.137  1.00  0.00           O  
ATOM   1004  CB  GLU A 177     -43.759  26.727 -62.473  1.00  0.00           C  
ATOM   1005  CG  GLU A 177     -44.365  27.973 -61.842  1.00  0.00           C  
ATOM   1006  CD  GLU A 177     -43.960  29.240 -62.545  1.00  0.00           C  
ATOM   1007  OE1 GLU A 177     -42.956  29.230 -63.216  1.00  0.00           O  
ATOM   1008  OE2 GLU A 177     -44.656  30.219 -62.409  1.00  0.00           O1-
ATOM   1009  H   GLU A 177     -42.492  26.217 -60.327  1.00  0.00           H  
ATOM   1010  HA  GLU A 177     -45.020  25.379 -61.378  1.00  0.00           H  
ATOM   1011 1HB  GLU A 177     -42.692  26.904 -62.604  1.00  0.00           H  
ATOM   1012 2HB  GLU A 177     -44.196  26.609 -63.465  1.00  0.00           H  
ATOM   1013 1HG  GLU A 177     -45.451  27.889 -61.867  1.00  0.00           H  
ATOM   1014 2HG  GLU A 177     -44.055  28.027 -60.800  1.00  0.00           H  
ATOM   1015  N   ALA A 178     -42.365  23.851 -62.591  1.00  0.00           N  
ATOM   1016  CA  ALA A 178     -41.956  22.686 -63.371  1.00  0.00           C  
ATOM   1017  C   ALA A 178     -42.592  21.400 -62.854  1.00  0.00           C  
ATOM   1018  O   ALA A 178     -43.025  20.554 -63.645  1.00  0.00           O  
ATOM   1019  CB  ALA A 178     -40.434  22.562 -63.375  1.00  0.00           C  
ATOM   1020  H   ALA A 178     -41.663  24.378 -62.089  1.00  0.00           H  
ATOM   1021  HA  ALA A 178     -42.297  22.828 -64.396  1.00  0.00           H  
ATOM   1022 1HB  ALA A 178     -40.142  21.691 -63.960  1.00  0.00           H  
ATOM   1023 2HB  ALA A 178     -39.997  23.459 -63.815  1.00  0.00           H  
ATOM   1024 3HB  ALA A 178     -40.077  22.450 -62.352  1.00  0.00           H  
ATOM   1025  N   LEU A 179     -42.645  21.223 -61.531  1.00  0.00           N  
ATOM   1026  CA  LEU A 179     -43.273  20.025 -60.976  1.00  0.00           C  
ATOM   1027  C   LEU A 179     -44.775  20.011 -61.214  1.00  0.00           C  
ATOM   1028  O   LEU A 179     -45.347  18.960 -61.527  1.00  0.00           O  
ATOM   1029  CB  LEU A 179     -42.993  19.933 -59.471  1.00  0.00           C  
ATOM   1030  CG  LEU A 179     -41.552  19.580 -59.082  1.00  0.00           C  
ATOM   1031  CD1 LEU A 179     -41.363  19.789 -57.586  1.00  0.00           C  
ATOM   1032  CD2 LEU A 179     -41.258  18.140 -59.474  1.00  0.00           C  
ATOM   1033  H   LEU A 179     -42.254  21.910 -60.903  1.00  0.00           H  
ATOM   1034  HA  LEU A 179     -42.846  19.152 -61.467  1.00  0.00           H  
ATOM   1035 1HB  LEU A 179     -43.234  20.892 -59.013  1.00  0.00           H  
ATOM   1036 2HB  LEU A 179     -43.647  19.175 -59.041  1.00  0.00           H  
ATOM   1037  HG  LEU A 179     -40.861  20.245 -59.601  1.00  0.00           H  
ATOM   1038 1HD1 LEU A 179     -40.339  19.538 -57.310  1.00  0.00           H  
ATOM   1039 2HD1 LEU A 179     -41.560  20.832 -57.336  1.00  0.00           H  
ATOM   1040 3HD1 LEU A 179     -42.053  19.147 -57.039  1.00  0.00           H  
ATOM   1041 1HD2 LEU A 179     -40.234  17.889 -59.199  1.00  0.00           H  
ATOM   1042 2HD2 LEU A 179     -41.947  17.474 -58.955  1.00  0.00           H  
ATOM   1043 3HD2 LEU A 179     -41.384  18.023 -60.551  1.00  0.00           H  
ATOM   1044  N   GLU A 180     -45.436  21.157 -61.059  1.00  0.00           N  
ATOM   1045  CA  GLU A 180     -46.877  21.190 -61.277  1.00  0.00           C  
ATOM   1046  C   GLU A 180     -47.219  20.946 -62.741  1.00  0.00           C  
ATOM   1047  O   GLU A 180     -48.185  20.238 -63.051  1.00  0.00           O  
ATOM   1048  CB  GLU A 180     -47.455  22.534 -60.827  1.00  0.00           C  
ATOM   1049  CG  GLU A 180     -48.968  22.639 -60.945  1.00  0.00           C  
ATOM   1050  CD  GLU A 180     -49.694  21.702 -60.020  1.00  0.00           C  
ATOM   1051  OE1 GLU A 180     -49.092  21.241 -59.080  1.00  0.00           O  
ATOM   1052  OE2 GLU A 180     -50.852  21.446 -60.254  1.00  0.00           O1-
ATOM   1053  H   GLU A 180     -44.960  22.006 -60.792  1.00  0.00           H  
ATOM   1054  HA  GLU A 180     -47.335  20.397 -60.685  1.00  0.00           H  
ATOM   1055 1HB  GLU A 180     -47.187  22.714 -59.785  1.00  0.00           H  
ATOM   1056 2HB  GLU A 180     -47.016  23.336 -61.421  1.00  0.00           H  
ATOM   1057 1HG  GLU A 180     -49.270  23.661 -60.717  1.00  0.00           H  
ATOM   1058 2HG  GLU A 180     -49.258  22.424 -61.972  1.00  0.00           H  
ATOM   1059  N   LEU A 181     -46.440  21.531 -63.653  1.00  0.00           N  
ATOM   1060  CA  LEU A 181     -46.679  21.341 -65.079  1.00  0.00           C  
ATOM   1061  C   LEU A 181     -46.439  19.895 -65.497  1.00  0.00           C  
ATOM   1062  O   LEU A 181     -47.245  19.303 -66.223  1.00  0.00           O  
ATOM   1063  CB  LEU A 181     -45.786  22.293 -65.874  1.00  0.00           C  
ATOM   1064  CG  LEU A 181     -45.875  22.262 -67.396  1.00  0.00           C  
ATOM   1065  CD1 LEU A 181     -47.261  22.678 -67.838  1.00  0.00           C  
ATOM   1066  CD2 LEU A 181     -44.821  23.173 -68.001  1.00  0.00           C  
ATOM   1067  H   LEU A 181     -45.671  22.115 -63.356  1.00  0.00           H  
ATOM   1068  HA  LEU A 181     -47.718  21.589 -65.291  1.00  0.00           H  
ATOM   1069 1HB  LEU A 181     -46.014  23.315 -65.574  1.00  0.00           H  
ATOM   1070 2HB  LEU A 181     -44.746  22.086 -65.623  1.00  0.00           H  
ATOM   1071  HG  LEU A 181     -45.712  21.244 -67.749  1.00  0.00           H  
ATOM   1072 1HD1 LEU A 181     -47.318  22.654 -68.927  1.00  0.00           H  
ATOM   1073 2HD1 LEU A 181     -47.998  21.991 -67.422  1.00  0.00           H  
ATOM   1074 3HD1 LEU A 181     -47.467  23.689 -67.487  1.00  0.00           H  
ATOM   1075 1HD2 LEU A 181     -44.894  23.142 -69.089  1.00  0.00           H  
ATOM   1076 2HD2 LEU A 181     -44.981  24.195 -67.656  1.00  0.00           H  
ATOM   1077 3HD2 LEU A 181     -43.830  22.837 -67.694  1.00  0.00           H  
ATOM   1078  N   ALA A 182     -45.325  19.308 -65.048  1.00  0.00           N  
ATOM   1079  CA  ALA A 182     -45.035  17.913 -65.366  1.00  0.00           C  
ATOM   1080  C   ALA A 182     -46.083  16.972 -64.784  1.00  0.00           C  
ATOM   1081  O   ALA A 182     -46.439  15.965 -65.406  1.00  0.00           O  
ATOM   1082  CB  ALA A 182     -43.643  17.538 -64.861  1.00  0.00           C  
ATOM   1083  H   ALA A 182     -44.672  19.830 -64.481  1.00  0.00           H  
ATOM   1084  HA  ALA A 182     -45.059  17.801 -66.450  1.00  0.00           H  
ATOM   1085 1HB  ALA A 182     -43.436  16.496 -65.103  1.00  0.00           H  
ATOM   1086 2HB  ALA A 182     -42.899  18.176 -65.338  1.00  0.00           H  
ATOM   1087 3HB  ALA A 182     -43.599  17.675 -63.782  1.00  0.00           H  
ATOM   1088  N   LYS A 183     -46.564  17.273 -63.576  1.00  0.00           N  
ATOM   1089  CA  LYS A 183     -47.603  16.461 -62.948  1.00  0.00           C  
ATOM   1090  C   LYS A 183     -48.865  16.399 -63.801  1.00  0.00           C  
ATOM   1091  O   LYS A 183     -49.419  15.317 -64.031  1.00  0.00           O  
ATOM   1092  CB  LYS A 183     -47.938  17.007 -61.559  1.00  0.00           C  
ATOM   1093  CG  LYS A 183     -48.878  16.127 -60.746  1.00  0.00           C  
ATOM   1094  CD  LYS A 183     -49.350  16.837 -59.487  1.00  0.00           C  
ATOM   1095  CE  LYS A 183     -48.225  16.968 -58.470  1.00  0.00           C  
ATOM   1096  NZ  LYS A 183     -48.707  17.524 -57.176  1.00  0.00           N1+
ATOM   1097  H   LYS A 183     -46.204  18.078 -63.084  1.00  0.00           H  
ATOM   1098  HA  LYS A 183     -47.229  15.442 -62.842  1.00  0.00           H  
ATOM   1099 1HB  LYS A 183     -47.019  17.134 -60.986  1.00  0.00           H  
ATOM   1100 2HB  LYS A 183     -48.401  17.990 -61.657  1.00  0.00           H  
ATOM   1101 1HG  LYS A 183     -49.746  15.865 -61.352  1.00  0.00           H  
ATOM   1102 2HG  LYS A 183     -48.363  15.209 -60.465  1.00  0.00           H  
ATOM   1103 1HD  LYS A 183     -49.713  17.833 -59.745  1.00  0.00           H  
ATOM   1104 2HD  LYS A 183     -50.169  16.276 -59.037  1.00  0.00           H  
ATOM   1105 1HE  LYS A 183     -47.783  15.990 -58.289  1.00  0.00           H  
ATOM   1106 2HE  LYS A 183     -47.451  17.625 -58.867  1.00  0.00           H  
ATOM   1107 1HZ  LYS A 183     -47.933  17.595 -56.531  1.00  0.00           H  
ATOM   1108 2HZ  LYS A 183     -49.103  18.441 -57.329  1.00  0.00           H  
ATOM   1109 3HZ  LYS A 183     -49.412  16.913 -56.789  1.00  0.00           H  
ATOM   1110  N   GLU A 184     -49.340  17.554 -64.274  1.00  0.00           N  
ATOM   1111  CA  GLU A 184     -50.492  17.564 -65.171  1.00  0.00           C  
ATOM   1112  C   GLU A 184     -50.199  16.895 -66.510  1.00  0.00           C  
ATOM   1113  O   GLU A 184     -51.089  16.262 -67.088  1.00  0.00           O  
ATOM   1114  CB  GLU A 184     -50.957  19.002 -65.409  1.00  0.00           C  
ATOM   1115  CG  GLU A 184     -51.567  19.676 -64.188  1.00  0.00           C  
ATOM   1116  CD  GLU A 184     -51.981  21.097 -64.450  1.00  0.00           C  
ATOM   1117  OE1 GLU A 184     -51.449  21.693 -65.356  1.00  0.00           O  
ATOM   1118  OE2 GLU A 184     -52.829  21.588 -63.743  1.00  0.00           O1-
ATOM   1119  H   GLU A 184     -48.910  18.430 -64.016  1.00  0.00           H  
ATOM   1120  HA  GLU A 184     -51.302  17.005 -64.701  1.00  0.00           H  
ATOM   1121 1HB  GLU A 184     -50.112  19.608 -65.738  1.00  0.00           H  
ATOM   1122 2HB  GLU A 184     -51.701  19.017 -66.206  1.00  0.00           H  
ATOM   1123 1HG  GLU A 184     -52.442  19.108 -63.872  1.00  0.00           H  
ATOM   1124 2HG  GLU A 184     -50.843  19.657 -63.376  1.00  0.00           H  
ATOM   1125  N   ALA A 185     -48.975  17.026 -67.027  1.00  0.00           N  
ATOM   1126  CA  ALA A 185     -48.637  16.346 -68.274  1.00  0.00           C  
ATOM   1127  C   ALA A 185     -48.745  14.834 -68.121  1.00  0.00           C  
ATOM   1128  O   ALA A 185     -49.144  14.132 -69.056  1.00  0.00           O  
ATOM   1129  CB  ALA A 185     -47.234  16.745 -68.732  1.00  0.00           C  
ATOM   1130  H   ALA A 185     -48.274  17.590 -66.569  1.00  0.00           H  
ATOM   1131  HA  ALA A 185     -49.353  16.658 -69.035  1.00  0.00           H  
ATOM   1132 1HB  ALA A 185     -46.995  16.230 -69.662  1.00  0.00           H  
ATOM   1133 2HB  ALA A 185     -47.197  17.822 -68.892  1.00  0.00           H  
ATOM   1134 3HB  ALA A 185     -46.510  16.467 -67.967  1.00  0.00           H  
ATOM   1135  N   VAL A 186     -48.386  14.316 -66.942  1.00  0.00           N  
ATOM   1136  CA  VAL A 186     -48.450  12.879 -66.697  1.00  0.00           C  
ATOM   1137  C   VAL A 186     -49.890  12.438 -66.476  1.00  0.00           C  
ATOM   1138  O   VAL A 186     -50.298  11.357 -66.918  1.00  0.00           O  
ATOM   1139  CB  VAL A 186     -47.541  12.505 -65.511  1.00  0.00           C  
ATOM   1140  CG1 VAL A 186     -47.744  11.054 -65.127  1.00  0.00           C  
ATOM   1141  CG2 VAL A 186     -46.089  12.770 -65.867  1.00  0.00           C  
ATOM   1142  H   VAL A 186     -48.065  14.928 -66.205  1.00  0.00           H  
ATOM   1143  HA  VAL A 186     -48.048  12.361 -67.568  1.00  0.00           H  
ATOM   1144  HB  VAL A 186     -47.820  13.109 -64.648  1.00  0.00           H  
ATOM   1145 1HG1 VAL A 186     -47.095  10.806 -64.287  1.00  0.00           H  
ATOM   1146 2HG1 VAL A 186     -48.784  10.896 -64.840  1.00  0.00           H  
ATOM   1147 3HG1 VAL A 186     -47.499  10.415 -65.975  1.00  0.00           H  
ATOM   1148 1HG2 VAL A 186     -45.453  12.503 -65.023  1.00  0.00           H  
ATOM   1149 2HG2 VAL A 186     -45.811  12.170 -66.734  1.00  0.00           H  
ATOM   1150 3HG2 VAL A 186     -45.958  13.827 -66.100  1.00  0.00           H  
ATOM   1151  N   LYS A 187     -50.686  13.267 -65.792  1.00  0.00           N  
ATOM   1152  CA  LYS A 187     -52.105  12.965 -65.635  1.00  0.00           C  
ATOM   1153  C   LYS A 187     -52.763  12.836 -67.000  1.00  0.00           C  
ATOM   1154  O   LYS A 187     -53.594  11.945 -67.220  1.00  0.00           O  
ATOM   1155  CB  LYS A 187     -52.805  14.044 -64.808  1.00  0.00           C  
ATOM   1156  CG  LYS A 187     -52.475  14.011 -63.322  1.00  0.00           C  
ATOM   1157  CD  LYS A 187     -53.176  15.135 -62.574  1.00  0.00           C  
ATOM   1158  CE  LYS A 187     -52.907  15.058 -61.078  1.00  0.00           C  
ATOM   1159  NZ  LYS A 187     -53.540  16.185 -60.340  1.00  0.00           N1+
ATOM   1160  H   LYS A 187     -50.314  14.110 -65.378  1.00  0.00           H  
ATOM   1161  HA  LYS A 187     -52.200  12.013 -65.112  1.00  0.00           H  
ATOM   1162 1HB  LYS A 187     -52.533  15.029 -65.189  1.00  0.00           H  
ATOM   1163 2HB  LYS A 187     -53.885  13.940 -64.913  1.00  0.00           H  
ATOM   1164 1HG  LYS A 187     -52.787  13.055 -62.901  1.00  0.00           H  
ATOM   1165 2HG  LYS A 187     -51.398  14.112 -63.186  1.00  0.00           H  
ATOM   1166 1HD  LYS A 187     -52.825  16.097 -62.949  1.00  0.00           H  
ATOM   1167 2HD  LYS A 187     -54.251  15.069 -62.743  1.00  0.00           H  
ATOM   1168 1HE  LYS A 187     -53.296  14.119 -60.686  1.00  0.00           H  
ATOM   1169 2HE  LYS A 187     -51.832  15.083 -60.900  1.00  0.00           H  
ATOM   1170 1HZ  LYS A 187     -53.338  16.098 -59.354  1.00  0.00           H  
ATOM   1171 2HZ  LYS A 187     -53.173  17.061 -60.683  1.00  0.00           H  
ATOM   1172 3HZ  LYS A 187     -54.540  16.161 -60.482  1.00  0.00           H  
ATOM   1173  N   SER A 188     -52.402  13.718 -67.924  1.00  0.00           N  
ATOM   1174  CA  SER A 188     -52.942  13.672 -69.273  1.00  0.00           C  
ATOM   1175  C   SER A 188     -52.435  12.428 -69.992  1.00  0.00           C  
ATOM   1176  O   SER A 188     -51.294  11.997 -69.802  1.00  0.00           O  
ATOM   1177  CB  SER A 188     -52.552  14.919 -70.042  1.00  0.00           C  
ATOM   1178  OG  SER A 188     -52.952  14.828 -71.382  1.00  0.00           O  
ATOM   1179  H   SER A 188     -51.736  14.439 -67.685  1.00  0.00           H  
ATOM   1180  HA  SER A 188     -54.030  13.628 -69.209  1.00  0.00           H  
ATOM   1181 1HB  SER A 188     -53.014  15.791 -69.580  1.00  0.00           H  
ATOM   1182 2HB  SER A 188     -51.473  15.055 -69.990  1.00  0.00           H  
ATOM   1183  HG  SER A 188     -52.719  15.668 -71.785  1.00  0.00           H  
ATOM   1184  N   THR A 189     -53.297  11.858 -70.827  1.00  0.00           N  
ATOM   1185  CA  THR A 189     -52.966  10.714 -71.663  1.00  0.00           C  
ATOM   1186  C   THR A 189     -52.688  11.140 -73.093  1.00  0.00           C  
ATOM   1187  O   THR A 189     -52.540  10.288 -73.978  1.00  0.00           O  
ATOM   1188  CB  THR A 189     -54.097   9.669 -71.645  1.00  0.00           C  
ATOM   1189  CG2 THR A 189     -54.346   9.177 -70.228  1.00  0.00           C  
ATOM   1190  OG1 THR A 189     -55.299  10.254 -72.163  1.00  0.00           O  
ATOM   1191  H   THR A 189     -54.227  12.249 -70.875  1.00  0.00           H  
ATOM   1192  HA  THR A 189     -52.062  10.248 -71.269  1.00  0.00           H  
ATOM   1193  HB  THR A 189     -53.820   8.823 -72.274  1.00  0.00           H  
ATOM   1194  HG1 THR A 189     -55.262  10.264 -73.122  1.00  0.00           H  
ATOM   1195 1HG2 THR A 189     -55.148   8.439 -70.235  1.00  0.00           H  
ATOM   1196 2HG2 THR A 189     -53.437   8.721 -69.836  1.00  0.00           H  
ATOM   1197 3HG2 THR A 189     -54.632  10.017 -69.596  1.00  0.00           H  
ATOM   1198  N   ASP A 190     -52.629  12.444 -73.333  1.00  0.00           N  
ATOM   1199  CA  ASP A 190     -52.450  13.009 -74.661  1.00  0.00           C  
ATOM   1200  C   ASP A 190     -50.953  13.095 -74.941  1.00  0.00           C  
ATOM   1201  O   ASP A 190     -50.237  13.869 -74.296  1.00  0.00           O  
ATOM   1202  CB  ASP A 190     -53.098  14.391 -74.769  1.00  0.00           C  
ATOM   1203  CG  ASP A 190     -53.080  14.944 -76.188  1.00  0.00           C  
ATOM   1204  OD1 ASP A 190     -52.314  14.457 -76.985  1.00  0.00           O  
ATOM   1205  OD2 ASP A 190     -53.834  15.848 -76.461  1.00  0.00           O1-
ATOM   1206  H   ASP A 190     -52.714  13.065 -72.541  1.00  0.00           H  
ATOM   1207  HA  ASP A 190     -52.930  12.350 -75.385  1.00  0.00           H  
ATOM   1208 1HB  ASP A 190     -54.132  14.337 -74.429  1.00  0.00           H  
ATOM   1209 2HB  ASP A 190     -52.575  15.091 -74.116  1.00  0.00           H  
ATOM   1210  N   SER A 191     -50.483  12.289 -75.897  1.00  0.00           N  
ATOM   1211  CA  SER A 191     -49.053  12.206 -76.179  1.00  0.00           C  
ATOM   1212  C   SER A 191     -48.525  13.534 -76.702  1.00  0.00           C  
ATOM   1213  O   SER A 191     -47.328  13.821 -76.595  1.00  0.00           O  
ATOM   1214  CB  SER A 191     -48.780  11.109 -77.190  1.00  0.00           C  
ATOM   1215  OG  SER A 191     -49.333  11.426 -78.437  1.00  0.00           O  
ATOM   1216  H   SER A 191     -51.125  11.727 -76.437  1.00  0.00           H  
ATOM   1217  HA  SER A 191     -48.531  11.967 -75.252  1.00  0.00           H  
ATOM   1218 1HB  SER A 191     -47.704  10.967 -77.291  1.00  0.00           H  
ATOM   1219 2HB  SER A 191     -49.201  10.171 -76.831  1.00  0.00           H  
ATOM   1220  HG  SER A 191     -49.135  10.683 -79.012  1.00  0.00           H  
ATOM   1221  N   GLU A 192     -49.409  14.343 -77.282  1.00  0.00           N  
ATOM   1222  CA  GLU A 192     -49.044  15.654 -77.800  1.00  0.00           C  
ATOM   1223  C   GLU A 192     -48.767  16.646 -76.676  1.00  0.00           C  
ATOM   1224  O   GLU A 192     -47.854  17.468 -76.789  1.00  0.00           O  
ATOM   1225  CB  GLU A 192     -50.167  16.171 -78.701  1.00  0.00           C  
ATOM   1226  CG  GLU A 192     -49.891  17.477 -79.428  1.00  0.00           C  
ATOM   1227  CD  GLU A 192     -48.801  17.351 -80.472  1.00  0.00           C  
ATOM   1228  OE1 GLU A 192     -48.539  16.219 -80.933  1.00  0.00           O  
ATOM   1229  OE2 GLU A 192     -48.221  18.391 -80.846  1.00  0.00           O1-
ATOM   1230  H   GLU A 192     -50.367  14.031 -77.363  1.00  0.00           H  
ATOM   1231  HA  GLU A 192     -48.131  15.552 -78.388  1.00  0.00           H  
ATOM   1232 1HB  GLU A 192     -50.396  15.424 -79.462  1.00  0.00           H  
ATOM   1233 2HB  GLU A 192     -51.070  16.320 -78.108  1.00  0.00           H  
ATOM   1234 1HG  GLU A 192     -50.807  17.811 -79.914  1.00  0.00           H  
ATOM   1235 2HG  GLU A 192     -49.603  18.232 -78.698  1.00  0.00           H  
ATOM   1236  N   ALA A 193     -49.540  16.580 -75.590  1.00  0.00           N  
ATOM   1237  CA  ALA A 193     -49.266  17.419 -74.425  1.00  0.00           C  
ATOM   1238  C   ALA A 193     -47.910  17.119 -73.794  1.00  0.00           C  
ATOM   1239  O   ALA A 193     -47.251  18.029 -73.281  1.00  0.00           O  
ATOM   1240  CB  ALA A 193     -50.377  17.248 -73.388  1.00  0.00           C  
ATOM   1241  H   ALA A 193     -50.325  15.945 -75.565  1.00  0.00           H  
ATOM   1242  HA  ALA A 193     -49.242  18.458 -74.754  1.00  0.00           H  
ATOM   1243 1HB  ALA A 193     -50.166  17.877 -72.523  1.00  0.00           H  
ATOM   1244 2HB  ALA A 193     -51.331  17.541 -73.826  1.00  0.00           H  
ATOM   1245 3HB  ALA A 193     -50.426  16.206 -73.076  1.00  0.00           H  
ATOM   1246  N   LEU A 194     -47.475  15.855 -73.812  1.00  0.00           N  
ATOM   1247  CA  LEU A 194     -46.139  15.534 -73.306  1.00  0.00           C  
ATOM   1248  C   LEU A 194     -45.038  16.234 -74.099  1.00  0.00           C  
ATOM   1249  O   LEU A 194     -44.055  16.709 -73.517  1.00  0.00           O  
ATOM   1250  CB  LEU A 194     -45.922  14.020 -73.328  1.00  0.00           C  
ATOM   1251  CG  LEU A 194     -46.734  13.183 -72.338  1.00  0.00           C  
ATOM   1252  CD1 LEU A 194     -46.589  11.702 -72.653  1.00  0.00           C  
ATOM   1253  CD2 LEU A 194     -46.313  13.477 -70.907  1.00  0.00           C  
ATOM   1254  H   LEU A 194     -48.057  15.112 -74.172  1.00  0.00           H  
ATOM   1255  HA  LEU A 194     -46.070  15.872 -72.273  1.00  0.00           H  
ATOM   1256 1HB  LEU A 194     -46.158  13.650 -74.324  1.00  0.00           H  
ATOM   1257 2HB  LEU A 194     -44.870  13.817 -73.127  1.00  0.00           H  
ATOM   1258  HG  LEU A 194     -47.793  13.417 -72.447  1.00  0.00           H  
ATOM   1259 1HD1 LEU A 194     -47.172  11.119 -71.941  1.00  0.00           H  
ATOM   1260 2HD1 LEU A 194     -46.951  11.507 -73.663  1.00  0.00           H  
ATOM   1261 3HD1 LEU A 194     -45.540  11.416 -72.582  1.00  0.00           H  
ATOM   1262 1HD2 LEU A 194     -46.906  12.870 -70.221  1.00  0.00           H  
ATOM   1263 2HD2 LEU A 194     -45.257  13.239 -70.782  1.00  0.00           H  
ATOM   1264 3HD2 LEU A 194     -46.475  14.533 -70.689  1.00  0.00           H  
ATOM   1265  N   LYS A 195     -45.175  16.300 -75.425  1.00  0.00           N  
ATOM   1266  CA  LYS A 195     -44.177  16.984 -76.246  1.00  0.00           C  
ATOM   1267  C   LYS A 195     -44.171  18.487 -75.990  1.00  0.00           C  
ATOM   1268  O   LYS A 195     -43.107  19.114 -75.935  1.00  0.00           O  
ATOM   1269  CB  LYS A 195     -44.427  16.709 -77.729  1.00  0.00           C  
ATOM   1270  CG  LYS A 195     -43.414  17.351 -78.668  1.00  0.00           C  
ATOM   1271  CD  LYS A 195     -42.023  16.771 -78.460  1.00  0.00           C  
ATOM   1272  CE  LYS A 195     -41.037  17.316 -79.483  1.00  0.00           C  
ATOM   1273  NZ  LYS A 195     -39.672  16.755 -79.293  1.00  0.00           N1+
ATOM   1274  H   LYS A 195     -45.973  15.874 -75.874  1.00  0.00           H  
ATOM   1275  HA  LYS A 195     -43.190  16.602 -75.981  1.00  0.00           H  
ATOM   1276 1HB  LYS A 195     -44.413  15.634 -77.907  1.00  0.00           H  
ATOM   1277 2HB  LYS A 195     -45.417  17.074 -78.005  1.00  0.00           H  
ATOM   1278 1HG  LYS A 195     -43.718  17.183 -79.702  1.00  0.00           H  
ATOM   1279 2HG  LYS A 195     -43.381  18.425 -78.487  1.00  0.00           H  
ATOM   1280 1HD  LYS A 195     -41.670  17.021 -77.458  1.00  0.00           H  
ATOM   1281 2HD  LYS A 195     -42.064  15.686 -78.551  1.00  0.00           H  
ATOM   1282 1HE  LYS A 195     -41.381  17.070 -80.486  1.00  0.00           H  
ATOM   1283 2HE  LYS A 195     -40.985  18.401 -79.396  1.00  0.00           H  
ATOM   1284 1HZ  LYS A 195     -39.049  17.140 -79.989  1.00  0.00           H  
ATOM   1285 2HZ  LYS A 195     -39.334  16.993 -78.371  1.00  0.00           H  
ATOM   1286 3HZ  LYS A 195     -39.704  15.750 -79.390  1.00  0.00           H  
ATOM   1287  N   VAL A 196     -45.356  19.082 -75.858  1.00  0.00           N  
ATOM   1288  CA  VAL A 196     -45.465  20.514 -75.594  1.00  0.00           C  
ATOM   1289  C   VAL A 196     -44.777  20.880 -74.284  1.00  0.00           C  
ATOM   1290  O   VAL A 196     -44.012  21.849 -74.215  1.00  0.00           O  
ATOM   1291  CB  VAL A 196     -46.944  20.938 -75.531  1.00  0.00           C  
ATOM   1292  CG1 VAL A 196     -47.070  22.357 -74.997  1.00  0.00           C  
ATOM   1293  CG2 VAL A 196     -47.575  20.823 -76.911  1.00  0.00           C  
ATOM   1294  H   VAL A 196     -46.198  18.531 -75.942  1.00  0.00           H  
ATOM   1295  HA  VAL A 196     -44.982  21.054 -76.409  1.00  0.00           H  
ATOM   1296  HB  VAL A 196     -47.470  20.284 -74.835  1.00  0.00           H  
ATOM   1297 1HG1 VAL A 196     -48.122  22.639 -74.959  1.00  0.00           H  
ATOM   1298 2HG1 VAL A 196     -46.645  22.407 -73.994  1.00  0.00           H  
ATOM   1299 3HG1 VAL A 196     -46.535  23.042 -75.654  1.00  0.00           H  
ATOM   1300 1HG2 VAL A 196     -48.621  21.123 -76.859  1.00  0.00           H  
ATOM   1301 2HG2 VAL A 196     -47.045  21.473 -77.608  1.00  0.00           H  
ATOM   1302 3HG2 VAL A 196     -47.510  19.791 -77.256  1.00  0.00           H  
ATOM   1303  N   VAL A 197     -45.030  20.107 -73.227  1.00  0.00           N  
ATOM   1304  CA  VAL A 197     -44.420  20.403 -71.933  1.00  0.00           C  
ATOM   1305  C   VAL A 197     -42.919  20.140 -71.965  1.00  0.00           C  
ATOM   1306  O   VAL A 197     -42.135  20.900 -71.382  1.00  0.00           O  
ATOM   1307  CB  VAL A 197     -45.116  19.589 -70.825  1.00  0.00           C  
ATOM   1308  CG1 VAL A 197     -44.329  19.653 -69.530  1.00  0.00           C  
ATOM   1309  CG2 VAL A 197     -46.531  20.093 -70.610  1.00  0.00           C  
ATOM   1310  H   VAL A 197     -45.645  19.310 -73.311  1.00  0.00           H  
ATOM   1311  HA  VAL A 197     -44.589  21.456 -71.704  1.00  0.00           H  
ATOM   1312  HB  VAL A 197     -45.148  18.541 -71.122  1.00  0.00           H  
ATOM   1313 1HG1 VAL A 197     -44.841  19.071 -68.763  1.00  0.00           H  
ATOM   1314 2HG1 VAL A 197     -43.332  19.244 -69.690  1.00  0.00           H  
ATOM   1315 3HG1 VAL A 197     -44.249  20.690 -69.204  1.00  0.00           H  
ATOM   1316 1HG2 VAL A 197     -47.011  19.508 -69.826  1.00  0.00           H  
ATOM   1317 2HG2 VAL A 197     -46.503  21.142 -70.316  1.00  0.00           H  
ATOM   1318 3HG2 VAL A 197     -47.098  19.991 -71.536  1.00  0.00           H  
ATOM   1319  N   TYR A 198     -42.492  19.073 -72.646  1.00  0.00           N  
ATOM   1320  CA  TYR A 198     -41.062  18.817 -72.815  1.00  0.00           C  
ATOM   1321  C   TYR A 198     -40.334  20.038 -73.358  1.00  0.00           C  
ATOM   1322  O   TYR A 198     -39.302  20.454 -72.822  1.00  0.00           O  
ATOM   1323  CB  TYR A 198     -40.822  17.616 -73.728  1.00  0.00           C  
ATOM   1324  CG  TYR A 198     -39.348  17.357 -73.975  1.00  0.00           C  
ATOM   1325  CD1 TYR A 198     -38.560  16.747 -73.009  1.00  0.00           C  
ATOM   1326  CD2 TYR A 198     -38.748  17.715 -75.178  1.00  0.00           C  
ATOM   1327  CE1 TYR A 198     -37.216  16.510 -73.229  1.00  0.00           C  
ATOM   1328  CE2 TYR A 198     -37.406  17.483 -75.405  1.00  0.00           C  
ATOM   1329  CZ  TYR A 198     -36.645  16.877 -74.429  1.00  0.00           C  
ATOM   1330  OH  TYR A 198     -35.306  16.643 -74.651  1.00  0.00           O  
ATOM   1331  H   TYR A 198     -43.158  18.431 -73.052  1.00  0.00           H  
ATOM   1332  HA  TYR A 198     -40.634  18.589 -71.839  1.00  0.00           H  
ATOM   1333 1HB  TYR A 198     -41.267  16.725 -73.283  1.00  0.00           H  
ATOM   1334 2HB  TYR A 198     -41.315  17.784 -74.686  1.00  0.00           H  
ATOM   1335  HD1 TYR A 198     -38.999  16.446 -72.057  1.00  0.00           H  
ATOM   1336  HD2 TYR A 198     -39.338  18.190 -75.961  1.00  0.00           H  
ATOM   1337  HE1 TYR A 198     -36.614  16.030 -72.457  1.00  0.00           H  
ATOM   1338  HE2 TYR A 198     -36.954  17.780 -76.352  1.00  0.00           H  
ATOM   1339  HH  TYR A 198     -35.063  16.981 -75.517  1.00  0.00           H  
ATOM   1340  N   LEU A 199     -40.846  20.610 -74.447  1.00  0.00           N  
ATOM   1341  CA  LEU A 199     -40.189  21.762 -75.050  1.00  0.00           C  
ATOM   1342  C   LEU A 199     -40.176  22.947 -74.094  1.00  0.00           C  
ATOM   1343  O   LEU A 199     -39.165  23.651 -73.984  1.00  0.00           O  
ATOM   1344  CB  LEU A 199     -40.907  22.133 -76.348  1.00  0.00           C  
ATOM   1345  CG  LEU A 199     -40.800  21.141 -77.506  1.00  0.00           C  
ATOM   1346  CD1 LEU A 199     -41.788  21.508 -78.589  1.00  0.00           C  
ATOM   1347  CD2 LEU A 199     -39.387  21.107 -78.065  1.00  0.00           C  
ATOM   1348  H   LEU A 199     -41.693  20.252 -74.865  1.00  0.00           H  
ATOM   1349  HA  LEU A 199     -39.159  21.492 -75.279  1.00  0.00           H  
ATOM   1350 1HB  LEU A 199     -41.967  22.260 -76.134  1.00  0.00           H  
ATOM   1351 2HB  LEU A 199     -40.513  23.084 -76.704  1.00  0.00           H  
ATOM   1352  HG  LEU A 199     -41.061  20.142 -77.156  1.00  0.00           H  
ATOM   1353 1HD1 LEU A 199     -41.707  20.798 -79.412  1.00  0.00           H  
ATOM   1354 2HD1 LEU A 199     -42.800  21.479 -78.183  1.00  0.00           H  
ATOM   1355 3HD1 LEU A 199     -41.572  22.512 -78.954  1.00  0.00           H  
ATOM   1356 1HD2 LEU A 199     -39.338  20.393 -78.888  1.00  0.00           H  
ATOM   1357 2HD2 LEU A 199     -39.115  22.098 -78.429  1.00  0.00           H  
ATOM   1358 3HD2 LEU A 199     -38.693  20.805 -77.281  1.00  0.00           H  
ATOM   1359  N   ALA A 200     -41.289  23.183 -73.395  1.00  0.00           N  
ATOM   1360  CA  ALA A 200     -41.357  24.302 -72.459  1.00  0.00           C  
ATOM   1361  C   ALA A 200     -40.349  24.137 -71.328  1.00  0.00           C  
ATOM   1362  O   ALA A 200     -39.670  25.094 -70.939  1.00  0.00           O  
ATOM   1363  CB  ALA A 200     -42.774  24.433 -71.903  1.00  0.00           C  
ATOM   1364  H   ALA A 200     -42.096  22.586 -73.509  1.00  0.00           H  
ATOM   1365  HA  ALA A 200     -41.104  25.213 -73.001  1.00  0.00           H  
ATOM   1366 1HB  ALA A 200     -42.815  25.270 -71.206  1.00  0.00           H  
ATOM   1367 2HB  ALA A 200     -43.472  24.608 -72.722  1.00  0.00           H  
ATOM   1368 3HB  ALA A 200     -43.047  23.515 -71.384  1.00  0.00           H  
ATOM   1369  N   LEU A 201     -40.235  22.918 -70.792  1.00  0.00           N  
ATOM   1370  CA  LEU A 201     -39.252  22.652 -69.746  1.00  0.00           C  
ATOM   1371  C   LEU A 201     -37.832  22.728 -70.286  1.00  0.00           C  
ATOM   1372  O   LEU A 201     -36.914  23.158 -69.579  1.00  0.00           O  
ATOM   1373  CB  LEU A 201     -39.495  21.268 -69.131  1.00  0.00           C  
ATOM   1374  CG  LEU A 201     -40.808  21.107 -68.353  1.00  0.00           C  
ATOM   1375  CD1 LEU A 201     -41.015  19.640 -68.004  1.00  0.00           C  
ATOM   1376  CD2 LEU A 201     -40.764  21.967 -67.098  1.00  0.00           C  
ATOM   1377  H   LEU A 201     -40.832  22.168 -71.109  1.00  0.00           H  
ATOM   1378  HA  LEU A 201     -39.362  23.407 -68.968  1.00  0.00           H  
ATOM   1379 1HB  LEU A 201     -39.490  20.527 -69.929  1.00  0.00           H  
ATOM   1380 2HB  LEU A 201     -38.676  21.042 -68.448  1.00  0.00           H  
ATOM   1381  HG  LEU A 201     -41.643  21.422 -68.979  1.00  0.00           H  
ATOM   1382 1HD1 LEU A 201     -41.948  19.525 -67.452  1.00  0.00           H  
ATOM   1383 2HD1 LEU A 201     -41.062  19.051 -68.920  1.00  0.00           H  
ATOM   1384 3HD1 LEU A 201     -40.185  19.291 -67.390  1.00  0.00           H  
ATOM   1385 1HD2 LEU A 201     -41.697  21.853 -66.546  1.00  0.00           H  
ATOM   1386 2HD2 LEU A 201     -39.930  21.652 -66.471  1.00  0.00           H  
ATOM   1387 3HD2 LEU A 201     -40.633  23.012 -67.378  1.00  0.00           H  
ATOM   1388  N   ARG A 202     -37.630  22.310 -71.534  1.00  0.00           N  
ATOM   1389  CA  ARG A 202     -36.307  22.400 -72.138  1.00  0.00           C  
ATOM   1390  C   ARG A 202     -35.884  23.856 -72.261  1.00  0.00           C  
ATOM   1391  O   ARG A 202     -34.728  24.197 -71.997  1.00  0.00           O  
ATOM   1392  CB  ARG A 202     -36.293  21.747 -73.512  1.00  0.00           C  
ATOM   1393  CG  ARG A 202     -34.923  21.667 -74.168  1.00  0.00           C  
ATOM   1394  CD  ARG A 202     -34.957  20.858 -75.412  1.00  0.00           C  
ATOM   1395  NE  ARG A 202     -33.657  20.807 -76.061  1.00  0.00           N  
ATOM   1396  CZ  ARG A 202     -33.387  20.107 -77.181  1.00  0.00           C  
ATOM   1397  NH1 ARG A 202     -34.335  19.406 -77.762  1.00  0.00           N1+
ATOM   1398  NH2 ARG A 202     -32.170  20.125 -77.695  1.00  0.00           N  
ATOM   1399  H   ARG A 202     -38.392  21.927 -72.074  1.00  0.00           H  
ATOM   1400  HA  ARG A 202     -35.598  21.874 -71.498  1.00  0.00           H  
ATOM   1401 1HB  ARG A 202     -36.681  20.732 -73.436  1.00  0.00           H  
ATOM   1402 2HB  ARG A 202     -36.949  22.299 -74.184  1.00  0.00           H  
ATOM   1403 1HG  ARG A 202     -34.582  22.671 -74.421  1.00  0.00           H  
ATOM   1404 2HG  ARG A 202     -34.215  21.207 -73.478  1.00  0.00           H  
ATOM   1405 1HD  ARG A 202     -35.259  19.838 -75.175  1.00  0.00           H  
ATOM   1406 2HD  ARG A 202     -35.670  21.294 -76.111  1.00  0.00           H  
ATOM   1407  HE  ARG A 202     -32.902  21.334 -75.643  1.00  0.00           H  
ATOM   1408 1HH1 ARG A 202     -35.266  19.392 -77.369  1.00  0.00           H  
ATOM   1409 2HH1 ARG A 202     -34.133  18.882 -78.601  1.00  0.00           H  
ATOM   1410 1HH2 ARG A 202     -31.441  20.664 -77.248  1.00  0.00           H  
ATOM   1411 2HH2 ARG A 202     -31.968  19.601 -78.533  1.00  0.00           H  
ATOM   1412  N   ILE A 203     -36.825  24.736 -72.621  1.00  0.00           N  
ATOM   1413  CA  ILE A 203     -36.527  26.163 -72.718  1.00  0.00           C  
ATOM   1414  C   ILE A 203     -36.106  26.702 -71.361  1.00  0.00           C  
ATOM   1415  O   ILE A 203     -35.175  27.511 -71.260  1.00  0.00           O  
ATOM   1416  CB  ILE A 203     -37.739  26.922 -73.290  1.00  0.00           C  
ATOM   1417  CG1 ILE A 203     -37.931  26.570 -74.767  1.00  0.00           C  
ATOM   1418  CG2 ILE A 203     -37.594  28.426 -73.094  1.00  0.00           C  
ATOM   1419  CD1 ILE A 203     -39.261  26.991 -75.325  1.00  0.00           C  
ATOM   1420  H   ILE A 203     -37.759  24.413 -72.831  1.00  0.00           H  
ATOM   1421  HA  ILE A 203     -35.707  26.298 -73.422  1.00  0.00           H  
ATOM   1422  HB  ILE A 203     -38.646  26.593 -72.784  1.00  0.00           H  
ATOM   1423 1HG1 ILE A 203     -37.149  27.044 -75.358  1.00  0.00           H  
ATOM   1424 2HG1 ILE A 203     -37.833  25.493 -74.900  1.00  0.00           H  
ATOM   1425 1HG2 ILE A 203     -38.465  28.933 -73.509  1.00  0.00           H  
ATOM   1426 2HG2 ILE A 203     -37.517  28.648 -72.031  1.00  0.00           H  
ATOM   1427 3HG2 ILE A 203     -36.695  28.774 -73.603  1.00  0.00           H  
ATOM   1428 1HD1 ILE A 203     -39.321  26.706 -76.376  1.00  0.00           H  
ATOM   1429 2HD1 ILE A 203     -40.061  26.500 -74.770  1.00  0.00           H  
ATOM   1430 3HD1 ILE A 203     -39.368  28.071 -75.236  1.00  0.00           H  
ATOM   1431  N   VAL A 204     -36.800  26.288 -70.298  1.00  0.00           N  
ATOM   1432  CA  VAL A 204     -36.422  26.727 -68.956  1.00  0.00           C  
ATOM   1433  C   VAL A 204     -34.997  26.279 -68.655  1.00  0.00           C  
ATOM   1434  O   VAL A 204     -34.183  27.037 -68.116  1.00  0.00           O  
ATOM   1435  CB  VAL A 204     -37.384  26.149 -67.901  1.00  0.00           C  
ATOM   1436  CG1 VAL A 204     -36.883  26.457 -66.498  1.00  0.00           C  
ATOM   1437  CG2 VAL A 204     -38.781  26.711 -68.111  1.00  0.00           C  
ATOM   1438  H   VAL A 204     -37.590  25.669 -70.408  1.00  0.00           H  
ATOM   1439  HA  VAL A 204     -36.482  27.815 -68.918  1.00  0.00           H  
ATOM   1440  HB  VAL A 204     -37.409  25.064 -68.002  1.00  0.00           H  
ATOM   1441 1HG1 VAL A 204     -37.574  26.040 -65.765  1.00  0.00           H  
ATOM   1442 2HG1 VAL A 204     -35.897  26.014 -66.359  1.00  0.00           H  
ATOM   1443 3HG1 VAL A 204     -36.819  27.536 -66.363  1.00  0.00           H  
ATOM   1444 1HG2 VAL A 204     -39.456  26.298 -67.362  1.00  0.00           H  
ATOM   1445 2HG2 VAL A 204     -38.755  27.797 -68.015  1.00  0.00           H  
ATOM   1446 3HG2 VAL A 204     -39.136  26.443 -69.106  1.00  0.00           H  
ATOM   1447  N   GLN A 205     -34.678  25.036 -69.013  1.00  0.00           N  
ATOM   1448  CA  GLN A 205     -33.336  24.503 -68.822  1.00  0.00           C  
ATOM   1449  C   GLN A 205     -32.316  25.180 -69.734  1.00  0.00           C  
ATOM   1450  O   GLN A 205     -31.164  25.386 -69.331  1.00  0.00           O  
ATOM   1451  CB  GLN A 205     -33.355  23.001 -69.126  1.00  0.00           C  
ATOM   1452  CG  GLN A 205     -32.036  22.284 -68.915  1.00  0.00           C  
ATOM   1453  CD  GLN A 205     -31.548  22.389 -67.499  1.00  0.00           C  
ATOM   1454  NE2 GLN A 205     -30.302  22.791 -67.328  1.00  0.00           N  
ATOM   1455  OE1 GLN A 205     -32.320  22.173 -66.553  1.00  0.00           O  
ATOM   1456  H   GLN A 205     -35.386  24.448 -69.428  1.00  0.00           H  
ATOM   1457  HA  GLN A 205     -33.031  24.694 -67.793  1.00  0.00           H  
ATOM   1458 1HB  GLN A 205     -34.098  22.512 -68.496  1.00  0.00           H  
ATOM   1459 2HB  GLN A 205     -33.651  22.844 -70.163  1.00  0.00           H  
ATOM   1460 1HG  GLN A 205     -32.165  21.229 -69.154  1.00  0.00           H  
ATOM   1461 2HG  GLN A 205     -31.285  22.726 -69.569  1.00  0.00           H  
ATOM   1462 1HE2 GLN A 205     -29.926  22.879 -66.405  1.00  0.00           H  
ATOM   1463 2HE2 GLN A 205     -29.733  23.008 -68.121  1.00  0.00           H  
ATOM   1464  N   GLN A 206     -32.713  25.540 -70.962  1.00  0.00           N  
ATOM   1465  CA  GLN A 206     -31.750  26.132 -71.890  1.00  0.00           C  
ATOM   1466  C   GLN A 206     -31.438  27.585 -71.552  1.00  0.00           C  
ATOM   1467  O   GLN A 206     -30.314  28.051 -71.775  1.00  0.00           O  
ATOM   1468  CB  GLN A 206     -32.273  26.039 -73.326  1.00  0.00           C  
ATOM   1469  CG  GLN A 206     -32.321  24.626 -73.880  1.00  0.00           C  
ATOM   1470  CD  GLN A 206     -30.942  24.083 -74.203  1.00  0.00           C  
ATOM   1471  NE2 GLN A 206     -30.609  22.935 -73.625  1.00  0.00           N  
ATOM   1472  OE1 GLN A 206     -30.184  24.690 -74.965  1.00  0.00           O  
ATOM   1473  H   GLN A 206     -33.669  25.411 -71.261  1.00  0.00           H  
ATOM   1474  HA  GLN A 206     -30.816  25.575 -71.820  1.00  0.00           H  
ATOM   1475 1HB  GLN A 206     -33.279  26.454 -73.374  1.00  0.00           H  
ATOM   1476 2HB  GLN A 206     -31.640  26.636 -73.982  1.00  0.00           H  
ATOM   1477 1HG  GLN A 206     -32.781  23.971 -73.139  1.00  0.00           H  
ATOM   1478 2HG  GLN A 206     -32.912  24.626 -74.796  1.00  0.00           H  
ATOM   1479 1HE2 GLN A 206     -29.711  22.528 -73.801  1.00  0.00           H  
ATOM   1480 2HE2 GLN A 206     -31.254  22.476 -73.014  1.00  0.00           H  
ATOM   1481  N   LEU A 207     -32.416  28.324 -71.030  1.00  0.00           N  
ATOM   1482  CA  LEU A 207     -32.242  29.738 -70.701  1.00  0.00           C  
ATOM   1483  C   LEU A 207     -32.866  30.025 -69.335  1.00  0.00           C  
ATOM   1484  O   LEU A 207     -33.923  30.659 -69.236  1.00  0.00           O  
ATOM   1485  CB  LEU A 207     -32.835  30.603 -71.814  1.00  0.00           C  
ATOM   1486  CG  LEU A 207     -32.583  32.104 -71.824  1.00  0.00           C  
ATOM   1487  CD1 LEU A 207     -31.105  32.381 -72.019  1.00  0.00           C  
ATOM   1488  CD2 LEU A 207     -33.395  32.783 -72.913  1.00  0.00           C  
ATOM   1489  H   LEU A 207     -33.308  27.884 -70.857  1.00  0.00           H  
ATOM   1490  HA  LEU A 207     -31.175  29.956 -70.665  1.00  0.00           H  
ATOM   1491 1HB  LEU A 207     -32.465  30.239 -72.771  1.00  0.00           H  
ATOM   1492 2HB  LEU A 207     -33.919  30.490 -71.801  1.00  0.00           H  
ATOM   1493  HG  LEU A 207     -32.867  32.528 -70.861  1.00  0.00           H  
ATOM   1494 1HD1 LEU A 207     -30.934  33.458 -72.025  1.00  0.00           H  
ATOM   1495 2HD1 LEU A 207     -30.540  31.930 -71.204  1.00  0.00           H  
ATOM   1496 3HD1 LEU A 207     -30.777  31.957 -72.967  1.00  0.00           H  
ATOM   1497 1HD2 LEU A 207     -33.197  33.856 -72.899  1.00  0.00           H  
ATOM   1498 2HD2 LEU A 207     -33.114  32.375 -73.884  1.00  0.00           H  
ATOM   1499 3HD2 LEU A 207     -34.456  32.608 -72.739  1.00  0.00           H  
ATOM   1500  N   PRO A 208     -32.237  29.552 -68.258  1.00  0.00           N  
ATOM   1501  CA  PRO A 208     -32.844  29.652 -66.919  1.00  0.00           C  
ATOM   1502  C   PRO A 208     -33.038  31.079 -66.414  1.00  0.00           C  
ATOM   1503  O   PRO A 208     -32.257  31.982 -66.720  1.00  0.00           O  
ATOM   1504  CB  PRO A 208     -31.855  28.886 -66.033  1.00  0.00           C  
ATOM   1505  CG  PRO A 208     -31.167  27.951 -66.976  1.00  0.00           C  
ATOM   1506  CD  PRO A 208     -31.012  28.744 -68.242  1.00  0.00           C  
ATOM   1507  HA  PRO A 208     -33.821  29.147 -66.926  1.00  0.00           H  
ATOM   1508 1HB  PRO A 208     -31.162  29.589 -65.548  1.00  0.00           H  
ATOM   1509 2HB  PRO A 208     -32.395  28.362 -65.232  1.00  0.00           H  
ATOM   1510 1HG  PRO A 208     -30.201  27.631 -66.557  1.00  0.00           H  
ATOM   1511 2HG  PRO A 208     -31.769  27.042 -67.117  1.00  0.00           H  
ATOM   1512 1HD  PRO A 208     -30.110  29.369 -68.176  1.00  0.00           H  
ATOM   1513 2HD  PRO A 208     -30.947  28.058 -69.099  1.00  0.00           H  
ATOM   1514  N   ASP A 209     -34.116  31.267 -65.641  1.00  0.00           N  
ATOM   1515  CA  ASP A 209     -34.415  32.529 -64.952  1.00  0.00           C  
ATOM   1516  C   ASP A 209     -34.498  33.718 -65.908  1.00  0.00           C  
ATOM   1517  O   ASP A 209     -33.921  34.782 -65.676  1.00  0.00           O  
ATOM   1518  CB  ASP A 209     -33.388  32.793 -63.846  1.00  0.00           C  
ATOM   1519  CG  ASP A 209     -33.877  33.796 -62.817  1.00  0.00           C  
ATOM   1520  OD1 ASP A 209     -35.108  33.968 -62.683  1.00  0.00           O  
ATOM   1521  OD2 ASP A 209     -33.026  34.417 -62.145  1.00  0.00           O1-
ATOM   1522  H   ASP A 209     -34.749  30.487 -65.536  1.00  0.00           H  
ATOM   1523  HA  ASP A 209     -35.386  32.436 -64.465  1.00  0.00           H  
ATOM   1524 1HB  ASP A 209     -33.152  31.857 -63.338  1.00  0.00           H  
ATOM   1525 2HB  ASP A 209     -32.464  33.166 -64.289  1.00  0.00           H  
ATOM   1526  N   THR A 210     -35.223  33.526 -66.998  1.00  0.00           N  
ATOM   1527  CA  THR A 210     -35.501  34.581 -67.958  1.00  0.00           C  
ATOM   1528  C   THR A 210     -36.995  34.629 -68.246  1.00  0.00           C  
ATOM   1529  O   THR A 210     -37.756  33.724 -67.892  1.00  0.00           O  
ATOM   1530  CB  THR A 210     -34.716  34.374 -69.266  1.00  0.00           C  
ATOM   1531  CG2 THR A 210     -33.219  34.404 -69.001  1.00  0.00           C  
ATOM   1532  OG1 THR A 210     -35.070  33.111 -69.845  1.00  0.00           O  
ATOM   1533  H   THR A 210     -35.594  32.601 -67.162  1.00  0.00           H  
ATOM   1534  HA  THR A 210     -35.194  35.533 -67.525  1.00  0.00           H  
ATOM   1535  HB  THR A 210     -34.970  35.166 -69.971  1.00  0.00           H  
ATOM   1536  HG1 THR A 210     -34.564  32.413 -69.422  1.00  0.00           H  
ATOM   1537 1HG2 THR A 210     -32.680  34.257 -69.937  1.00  0.00           H  
ATOM   1538 2HG2 THR A 210     -32.945  35.368 -68.571  1.00  0.00           H  
ATOM   1539 3HG2 THR A 210     -32.957  33.609 -68.303  1.00  0.00           H  
ATOM   1540  N   GLU A 211     -37.404  35.709 -68.907  1.00  0.00           N  
ATOM   1541  CA  GLU A 211     -38.812  35.895 -69.233  1.00  0.00           C  
ATOM   1542  C   GLU A 211     -39.277  34.877 -70.265  1.00  0.00           C  
ATOM   1543  O   GLU A 211     -40.453  34.496 -70.267  1.00  0.00           O  
ATOM   1544  CB  GLU A 211     -39.038  37.329 -69.711  1.00  0.00           C  
ATOM   1545  CG  GLU A 211     -38.270  37.700 -70.965  1.00  0.00           C  
ATOM   1546  CD  GLU A 211     -38.250  39.194 -71.207  1.00  0.00           C  
ATOM   1547  OE1 GLU A 211     -39.112  39.901 -70.642  1.00  0.00           O  
ATOM   1548  OE2 GLU A 211     -37.364  39.661 -71.955  1.00  0.00           O1-
ATOM   1549  H   GLU A 211     -36.737  36.413 -69.190  1.00  0.00           H  
ATOM   1550  HA  GLU A 211     -39.399  35.751 -68.325  1.00  0.00           H  
ATOM   1551 1HB  GLU A 211     -40.099  37.483 -69.911  1.00  0.00           H  
ATOM   1552 2HB  GLU A 211     -38.749  38.025 -68.924  1.00  0.00           H  
ATOM   1553 1HG  GLU A 211     -37.246  37.340 -70.871  1.00  0.00           H  
ATOM   1554 2HG  GLU A 211     -38.725  37.199 -71.819  1.00  0.00           H  
ATOM   1555  N   LEU A 212     -38.384  34.436 -71.152  1.00  0.00           N  
ATOM   1556  CA  LEU A 212     -38.779  33.438 -72.138  1.00  0.00           C  
ATOM   1557  C   LEU A 212     -39.057  32.107 -71.447  1.00  0.00           C  
ATOM   1558  O   LEU A 212     -39.974  31.373 -71.832  1.00  0.00           O  
ATOM   1559  CB  LEU A 212     -37.671  33.281 -73.176  1.00  0.00           C  
ATOM   1560  CG  LEU A 212     -37.436  34.492 -74.080  1.00  0.00           C  
ATOM   1561  CD1 LEU A 212     -36.191  34.299 -74.925  1.00  0.00           C  
ATOM   1562  CD2 LEU A 212     -38.634  34.754 -74.946  1.00  0.00           C  
ATOM   1563  H   LEU A 212     -37.435  34.781 -71.155  1.00  0.00           H  
ATOM   1564  HA  LEU A 212     -39.687  33.781 -72.632  1.00  0.00           H  
ATOM   1565 1HB  LEU A 212     -36.737  33.068 -72.658  1.00  0.00           H  
ATOM   1566 2HB  LEU A 212     -37.911  32.431 -73.814  1.00  0.00           H  
ATOM   1567  HG  LEU A 212     -37.248  35.373 -73.466  1.00  0.00           H  
ATOM   1568 1HD1 LEU A 212     -36.043  35.173 -75.560  1.00  0.00           H  
ATOM   1569 2HD1 LEU A 212     -35.325  34.174 -74.275  1.00  0.00           H  
ATOM   1570 3HD1 LEU A 212     -36.308  33.413 -75.549  1.00  0.00           H  
ATOM   1571 1HD2 LEU A 212     -38.442  35.621 -75.580  1.00  0.00           H  
ATOM   1572 2HD2 LEU A 212     -38.828  33.883 -75.572  1.00  0.00           H  
ATOM   1573 3HD2 LEU A 212     -39.502  34.949 -74.317  1.00  0.00           H  
ATOM   1574  N   ALA A 213     -38.258  31.782 -70.428  1.00  0.00           N  
ATOM   1575  CA  ALA A 213     -38.491  30.600 -69.601  1.00  0.00           C  
ATOM   1576  C   ALA A 213     -39.838  30.688 -68.889  1.00  0.00           C  
ATOM   1577  O   ALA A 213     -40.566  29.695 -68.776  1.00  0.00           O  
ATOM   1578  CB  ALA A 213     -37.355  30.429 -68.594  1.00  0.00           C  
ATOM   1579  H   ALA A 213     -37.467  32.376 -70.225  1.00  0.00           H  
ATOM   1580  HA  ALA A 213     -38.512  29.728 -70.255  1.00  0.00           H  
ATOM   1581 1HB  ALA A 213     -37.541  29.545 -67.984  1.00  0.00           H  
ATOM   1582 2HB  ALA A 213     -36.412  30.310 -69.126  1.00  0.00           H  
ATOM   1583 3HB  ALA A 213     -37.302  31.307 -67.953  1.00  0.00           H  
ATOM   1584  N   ARG A 214     -40.166  31.877 -68.384  1.00  0.00           N  
ATOM   1585  CA  ARG A 214     -41.452  32.119 -67.735  1.00  0.00           C  
ATOM   1586  C   ARG A 214     -42.610  31.974 -68.710  1.00  0.00           C  
ATOM   1587  O   ARG A 214     -43.617  31.325 -68.401  1.00  0.00           O  
ATOM   1588  CB  ARG A 214     -41.472  33.521 -67.138  1.00  0.00           C  
ATOM   1589  CG  ARG A 214     -42.769  33.864 -66.451  1.00  0.00           C  
ATOM   1590  CD  ARG A 214     -42.709  35.272 -65.914  1.00  0.00           C  
ATOM   1591  NE  ARG A 214     -42.575  36.215 -67.023  1.00  0.00           N  
ATOM   1592  CZ  ARG A 214     -43.587  36.622 -67.786  1.00  0.00           C  
ATOM   1593  NH1 ARG A 214     -44.816  36.173 -67.564  1.00  0.00           N1+
ATOM   1594  NH2 ARG A 214     -43.368  37.478 -68.777  1.00  0.00           N  
ATOM   1595  H   ARG A 214     -39.500  32.634 -68.454  1.00  0.00           H  
ATOM   1596  HA  ARG A 214     -41.581  31.385 -66.939  1.00  0.00           H  
ATOM   1597 1HB  ARG A 214     -40.664  33.619 -66.414  1.00  0.00           H  
ATOM   1598 2HB  ARG A 214     -41.296  34.254 -67.925  1.00  0.00           H  
ATOM   1599 1HG  ARG A 214     -43.590  33.787 -67.164  1.00  0.00           H  
ATOM   1600 2HG  ARG A 214     -42.939  33.171 -65.626  1.00  0.00           H  
ATOM   1601 1HD  ARG A 214     -43.623  35.490 -65.362  1.00  0.00           H  
ATOM   1602 2HD  ARG A 214     -41.851  35.371 -65.249  1.00  0.00           H  
ATOM   1603  HE  ARG A 214     -41.653  36.580 -67.220  1.00  0.00           H  
ATOM   1604 1HH1 ARG A 214     -44.987  35.519 -66.813  1.00  0.00           H  
ATOM   1605 2HH1 ARG A 214     -45.580  36.484 -68.146  1.00  0.00           H  
ATOM   1606 1HH2 ARG A 214     -42.434  37.821 -68.951  1.00  0.00           H  
ATOM   1607 2HH2 ARG A 214     -44.135  37.786 -69.355  1.00  0.00           H  
ATOM   1608  N   LEU A 215     -42.489  32.581 -69.892  1.00  0.00           N  
ATOM   1609  CA  LEU A 215     -43.570  32.524 -70.869  1.00  0.00           C  
ATOM   1610  C   LEU A 215     -43.812  31.092 -71.320  1.00  0.00           C  
ATOM   1611  O   LEU A 215     -44.961  30.674 -71.497  1.00  0.00           O  
ATOM   1612  CB  LEU A 215     -43.241  33.402 -72.083  1.00  0.00           C  
ATOM   1613  CG  LEU A 215     -43.247  34.915 -71.831  1.00  0.00           C  
ATOM   1614  CD1 LEU A 215     -42.637  35.632 -73.028  1.00  0.00           C  
ATOM   1615  CD2 LEU A 215     -44.673  35.382 -71.581  1.00  0.00           C  
ATOM   1616  H   LEU A 215     -41.646  33.088 -70.120  1.00  0.00           H  
ATOM   1617  HA  LEU A 215     -44.479  32.901 -70.401  1.00  0.00           H  
ATOM   1618 1HB  LEU A 215     -42.252  33.131 -72.449  1.00  0.00           H  
ATOM   1619 2HB  LEU A 215     -43.966  33.194 -72.870  1.00  0.00           H  
ATOM   1620  HG  LEU A 215     -42.633  35.141 -70.959  1.00  0.00           H  
ATOM   1621 1HD1 LEU A 215     -42.642  36.708 -72.848  1.00  0.00           H  
ATOM   1622 2HD1 LEU A 215     -41.611  35.293 -73.171  1.00  0.00           H  
ATOM   1623 3HD1 LEU A 215     -43.222  35.411 -73.920  1.00  0.00           H  
ATOM   1624 1HD2 LEU A 215     -44.677  36.458 -71.401  1.00  0.00           H  
ATOM   1625 2HD2 LEU A 215     -45.288  35.158 -72.453  1.00  0.00           H  
ATOM   1626 3HD2 LEU A 215     -45.078  34.867 -70.710  1.00  0.00           H  
ATOM   1627  N   ALA A 216     -42.741  30.322 -71.489  1.00  0.00           N  
ATOM   1628  CA  ALA A 216     -42.868  28.931 -71.911  1.00  0.00           C  
ATOM   1629  C   ALA A 216     -43.694  28.129 -70.914  1.00  0.00           C  
ATOM   1630  O   ALA A 216     -44.492  27.273 -71.308  1.00  0.00           O  
ATOM   1631  CB  ALA A 216     -41.486  28.304 -72.089  1.00  0.00           C  
ATOM   1632  H   ALA A 216     -41.820  30.704 -71.324  1.00  0.00           H  
ATOM   1633  HA  ALA A 216     -43.389  28.914 -72.869  1.00  0.00           H  
ATOM   1634 1HB  ALA A 216     -41.595  27.266 -72.404  1.00  0.00           H  
ATOM   1635 2HB  ALA A 216     -40.931  28.857 -72.848  1.00  0.00           H  
ATOM   1636 3HB  ALA A 216     -40.945  28.341 -71.145  1.00  0.00           H  
ATOM   1637  N   LEU A 217     -43.496  28.366 -69.618  1.00  0.00           N  
ATOM   1638  CA  LEU A 217     -44.269  27.642 -68.614  1.00  0.00           C  
ATOM   1639  C   LEU A 217     -45.734  28.068 -68.601  1.00  0.00           C  
ATOM   1640  O   LEU A 217     -46.621  27.223 -68.428  1.00  0.00           O  
ATOM   1641  CB  LEU A 217     -43.659  27.865 -67.224  1.00  0.00           C  
ATOM   1642  CG  LEU A 217     -42.287  27.221 -66.989  1.00  0.00           C  
ATOM   1643  CD1 LEU A 217     -41.703  27.733 -65.679  1.00  0.00           C  
ATOM   1644  CD2 LEU A 217     -42.434  25.707 -66.967  1.00  0.00           C  
ATOM   1645  H   LEU A 217     -42.813  29.045 -69.318  1.00  0.00           H  
ATOM   1646  HA  LEU A 217     -44.233  26.579 -68.850  1.00  0.00           H  
ATOM   1647 1HB  LEU A 217     -43.555  28.936 -67.058  1.00  0.00           H  
ATOM   1648 2HB  LEU A 217     -44.345  27.467 -66.476  1.00  0.00           H  
ATOM   1649  HG  LEU A 217     -41.608  27.509 -67.792  1.00  0.00           H  
ATOM   1650 1HD1 LEU A 217     -40.728  27.276 -65.512  1.00  0.00           H  
ATOM   1651 2HD1 LEU A 217     -41.591  28.816 -65.730  1.00  0.00           H  
ATOM   1652 3HD1 LEU A 217     -42.370  27.475 -64.858  1.00  0.00           H  
ATOM   1653 1HD2 LEU A 217     -41.458  25.249 -66.801  1.00  0.00           H  
ATOM   1654 2HD2 LEU A 217     -43.112  25.418 -66.164  1.00  0.00           H  
ATOM   1655 3HD2 LEU A 217     -42.836  25.367 -67.921  1.00  0.00           H  
ATOM   1656  N   GLU A 218     -46.019  29.366 -68.754  1.00  0.00           N  
ATOM   1657  CA  GLU A 218     -47.420  29.789 -68.746  1.00  0.00           C  
ATOM   1658  C   GLU A 218     -48.162  29.254 -69.960  1.00  0.00           C  
ATOM   1659  O   GLU A 218     -49.329  28.857 -69.861  1.00  0.00           O  
ATOM   1660  CB  GLU A 218     -47.544  31.313 -68.754  1.00  0.00           C  
ATOM   1661  CG  GLU A 218     -47.117  32.059 -67.519  1.00  0.00           C  
ATOM   1662  CD  GLU A 218     -47.506  33.526 -67.612  1.00  0.00           C  
ATOM   1663  OE1 GLU A 218     -48.195  33.892 -68.591  1.00  0.00           O  
ATOM   1664  OE2 GLU A 218     -47.125  34.310 -66.717  1.00  0.00           O1-
ATOM   1665  H   GLU A 218     -45.296  30.061 -68.875  1.00  0.00           H  
ATOM   1666  HA  GLU A 218     -47.897  29.388 -67.851  1.00  0.00           H  
ATOM   1667 1HB  GLU A 218     -46.952  31.722 -69.573  1.00  0.00           H  
ATOM   1668 2HB  GLU A 218     -48.583  31.592 -68.930  1.00  0.00           H  
ATOM   1669 1HG  GLU A 218     -47.591  31.604 -66.650  1.00  0.00           H  
ATOM   1670 2HG  GLU A 218     -46.039  31.961 -67.403  1.00  0.00           H  
ATOM   1671  N   LEU A 219     -47.499  29.242 -71.114  1.00  0.00           N  
ATOM   1672  CA  LEU A 219     -48.110  28.711 -72.324  1.00  0.00           C  
ATOM   1673  C   LEU A 219     -48.364  27.213 -72.208  1.00  0.00           C  
ATOM   1674  O   LEU A 219     -49.454  26.732 -72.538  1.00  0.00           O  
ATOM   1675  CB  LEU A 219     -47.216  29.033 -73.522  1.00  0.00           C  
ATOM   1676  CG  LEU A 219     -47.594  28.504 -74.899  1.00  0.00           C  
ATOM   1677  CD1 LEU A 219     -48.947  29.045 -75.305  1.00  0.00           C  
ATOM   1678  CD2 LEU A 219     -46.534  28.906 -75.909  1.00  0.00           C  
ATOM   1679  H   LEU A 219     -46.557  29.605 -71.157  1.00  0.00           H  
ATOM   1680  HA  LEU A 219     -49.068  29.208 -72.475  1.00  0.00           H  
ATOM   1681 1HB  LEU A 219     -47.153  30.114 -73.628  1.00  0.00           H  
ATOM   1682 2HB  LEU A 219     -46.216  28.649 -73.322  1.00  0.00           H  
ATOM   1683  HG  LEU A 219     -47.666  27.416 -74.864  1.00  0.00           H  
ATOM   1684 1HD1 LEU A 219     -49.210  28.662 -76.291  1.00  0.00           H  
ATOM   1685 2HD1 LEU A 219     -49.698  28.729 -74.582  1.00  0.00           H  
ATOM   1686 3HD1 LEU A 219     -48.908  30.133 -75.337  1.00  0.00           H  
ATOM   1687 1HD2 LEU A 219     -46.807  28.525 -76.893  1.00  0.00           H  
ATOM   1688 2HD2 LEU A 219     -46.462  29.993 -75.947  1.00  0.00           H  
ATOM   1689 3HD2 LEU A 219     -45.572  28.488 -75.612  1.00  0.00           H  
ATOM   1690  N   ALA A 220     -47.360  26.453 -71.761  1.00  0.00           N  
ATOM   1691  CA  ALA A 220     -47.537  25.009 -71.629  1.00  0.00           C  
ATOM   1692  C   ALA A 220     -48.620  24.664 -70.611  1.00  0.00           C  
ATOM   1693  O   ALA A 220     -49.371  23.701 -70.799  1.00  0.00           O  
ATOM   1694  CB  ALA A 220     -46.214  24.347 -71.255  1.00  0.00           C  
ATOM   1695  H   ALA A 220     -46.473  26.865 -71.511  1.00  0.00           H  
ATOM   1696  HA  ALA A 220     -47.857  24.617 -72.595  1.00  0.00           H  
ATOM   1697 1HB  ALA A 220     -46.359  23.271 -71.160  1.00  0.00           H  
ATOM   1698 2HB  ALA A 220     -45.475  24.545 -72.032  1.00  0.00           H  
ATOM   1699 3HB  ALA A 220     -45.860  24.750 -70.308  1.00  0.00           H  
ATOM   1700  N   LYS A 221     -48.686  25.413 -69.507  1.00  0.00           N  
ATOM   1701  CA  LYS A 221     -49.729  25.188 -68.508  1.00  0.00           C  
ATOM   1702  C   LYS A 221     -51.119  25.312 -69.114  1.00  0.00           C  
ATOM   1703  O   LYS A 221     -51.978  24.442 -68.924  1.00  0.00           O  
ATOM   1704  CB  LYS A 221     -49.566  26.153 -67.333  1.00  0.00           C  
ATOM   1705  CG  LYS A 221     -50.529  25.859 -66.187  1.00  0.00           C  
ATOM   1706  CD  LYS A 221     -50.540  26.957 -65.133  1.00  0.00           C  
ATOM   1707  CE  LYS A 221     -49.249  26.961 -64.327  1.00  0.00           C  
ATOM   1708  NZ  LYS A 221     -49.294  27.932 -63.198  1.00  0.00           N1+
ATOM   1709  H   LYS A 221     -48.010  26.148 -69.355  1.00  0.00           H  
ATOM   1710  HA  LYS A 221     -49.626  24.173 -68.123  1.00  0.00           H  
ATOM   1711 1HB  LYS A 221     -48.545  26.096 -66.954  1.00  0.00           H  
ATOM   1712 2HB  LYS A 221     -49.731  27.174 -67.675  1.00  0.00           H  
ATOM   1713 1HG  LYS A 221     -51.540  25.752 -66.580  1.00  0.00           H  
ATOM   1714 2HG  LYS A 221     -50.245  24.925 -65.704  1.00  0.00           H  
ATOM   1715 1HD  LYS A 221     -50.661  27.926 -65.619  1.00  0.00           H  
ATOM   1716 2HD  LYS A 221     -51.381  26.803 -64.456  1.00  0.00           H  
ATOM   1717 1HE  LYS A 221     -49.068  25.965 -63.925  1.00  0.00           H  
ATOM   1718 2HE  LYS A 221     -48.415  27.222 -64.978  1.00  0.00           H  
ATOM   1719 1HZ  LYS A 221     -48.420  27.902 -62.692  1.00  0.00           H  
ATOM   1720 2HZ  LYS A 221     -49.442  28.864 -63.560  1.00  0.00           H  
ATOM   1721 3HZ  LYS A 221     -50.051  27.689 -62.575  1.00  0.00           H  
ATOM   1722  N   LYS A 222     -51.362  26.400 -69.846  1.00  0.00           N  
ATOM   1723  CA  LYS A 222     -52.644  26.574 -70.513  1.00  0.00           C  
ATOM   1724  C   LYS A 222     -52.878  25.512 -71.581  1.00  0.00           C  
ATOM   1725  O   LYS A 222     -54.004  25.024 -71.729  1.00  0.00           O  
ATOM   1726  CB  LYS A 222     -52.733  27.968 -71.135  1.00  0.00           C  
ATOM   1727  CG  LYS A 222     -52.854  29.101 -70.124  1.00  0.00           C  
ATOM   1728  CD  LYS A 222     -53.007  30.447 -70.817  1.00  0.00           C  
ATOM   1729  CE  LYS A 222     -53.186  31.572 -69.810  1.00  0.00           C  
ATOM   1730  NZ  LYS A 222     -51.925  31.872 -69.079  1.00  0.00           N1+
ATOM   1731  H   LYS A 222     -50.656  27.116 -69.943  1.00  0.00           H  
ATOM   1732  HA  LYS A 222     -53.437  26.470 -69.772  1.00  0.00           H  
ATOM   1733 1HB  LYS A 222     -51.846  28.154 -71.741  1.00  0.00           H  
ATOM   1734 2HB  LYS A 222     -53.598  28.017 -71.797  1.00  0.00           H  
ATOM   1735 1HG  LYS A 222     -53.723  28.930 -69.487  1.00  0.00           H  
ATOM   1736 2HG  LYS A 222     -51.965  29.124 -69.496  1.00  0.00           H  
ATOM   1737 1HD  LYS A 222     -52.120  30.648 -71.421  1.00  0.00           H  
ATOM   1738 2HD  LYS A 222     -53.874  30.420 -71.476  1.00  0.00           H  
ATOM   1739 1HE  LYS A 222     -53.516  32.473 -70.326  1.00  0.00           H  
ATOM   1740 2HE  LYS A 222     -53.952  31.294 -69.086  1.00  0.00           H  
ATOM   1741 1HZ  LYS A 222     -52.086  32.622 -68.422  1.00  0.00           H  
ATOM   1742 2HZ  LYS A 222     -51.619  31.048 -68.581  1.00  0.00           H  
ATOM   1743 3HZ  LYS A 222     -51.212  32.150 -69.738  1.00  0.00           H  
ATOM   1744  N   ALA A 223     -51.837  25.141 -72.331  1.00  0.00           N  
ATOM   1745  CA  ALA A 223     -51.986  24.123 -73.367  1.00  0.00           C  
ATOM   1746  C   ALA A 223     -52.414  22.772 -72.798  1.00  0.00           C  
ATOM   1747  O   ALA A 223     -53.175  22.037 -73.438  1.00  0.00           O  
ATOM   1748  CB  ALA A 223     -50.678  23.985 -74.145  1.00  0.00           C  
ATOM   1749  H   ALA A 223     -50.932  25.565 -72.184  1.00  0.00           H  
ATOM   1750  HA  ALA A 223     -52.772  24.447 -74.049  1.00  0.00           H  
ATOM   1751 1HB  ALA A 223     -50.792  23.224 -74.917  1.00  0.00           H  
ATOM   1752 2HB  ALA A 223     -50.428  24.939 -74.609  1.00  0.00           H  
ATOM   1753 3HB  ALA A 223     -49.879  23.693 -73.465  1.00  0.00           H  
ATOM   1754  N   VAL A 224     -51.948  22.432 -71.592  1.00  0.00           N  
ATOM   1755  CA  VAL A 224     -52.337  21.167 -70.971  1.00  0.00           C  
ATOM   1756  C   VAL A 224     -53.770  21.239 -70.467  1.00  0.00           C  
ATOM   1757  O   VAL A 224     -54.533  20.269 -70.560  1.00  0.00           O  
ATOM   1758  CB  VAL A 224     -51.355  20.800 -69.845  1.00  0.00           C  
ATOM   1759  CG1 VAL A 224     -51.862  19.595 -69.073  1.00  0.00           C  
ATOM   1760  CG2 VAL A 224     -49.976  20.530 -70.420  1.00  0.00           C  
ATOM   1761  H   VAL A 224     -51.320  23.050 -71.098  1.00  0.00           H  
ATOM   1762  HA  VAL A 224     -52.259  20.376 -71.718  1.00  0.00           H  
ATOM   1763  HB  VAL A 224     -51.297  21.631 -69.142  1.00  0.00           H  
ATOM   1764 1HG1 VAL A 224     -51.156  19.348 -68.280  1.00  0.00           H  
ATOM   1765 2HG1 VAL A 224     -52.833  19.826 -68.636  1.00  0.00           H  
ATOM   1766 3HG1 VAL A 224     -51.959  18.745 -69.749  1.00  0.00           H  
ATOM   1767 1HG2 VAL A 224     -49.290  20.272 -69.613  1.00  0.00           H  
ATOM   1768 2HG2 VAL A 224     -50.032  19.702 -71.127  1.00  0.00           H  
ATOM   1769 3HG2 VAL A 224     -49.614  21.421 -70.933  1.00  0.00           H  
ATOM   1770  N   GLU A 225     -54.154  22.393 -69.927  1.00  0.00           N  
ATOM   1771  CA  GLU A 225     -55.516  22.594 -69.454  1.00  0.00           C  
ATOM   1772  C   GLU A 225     -56.510  22.405 -70.593  1.00  0.00           C  
ATOM   1773  O   GLU A 225     -57.596  21.846 -70.400  1.00  0.00           O  
ATOM   1774  CB  GLU A 225     -55.673  23.990 -68.846  1.00  0.00           C  
ATOM   1775  CG  GLU A 225     -54.976  24.174 -67.506  1.00  0.00           C  
ATOM   1776  CD  GLU A 225     -55.011  25.596 -67.018  1.00  0.00           C  
ATOM   1777  OE1 GLU A 225     -55.412  26.451 -67.770  1.00  0.00           O  
ATOM   1778  OE2 GLU A 225     -54.637  25.826 -65.893  1.00  0.00           O1-
ATOM   1779  H   GLU A 225     -53.487  23.148 -69.843  1.00  0.00           H  
ATOM   1780  HA  GLU A 225     -55.727  21.853 -68.683  1.00  0.00           H  
ATOM   1781 1HB  GLU A 225     -55.274  24.734 -69.536  1.00  0.00           H  
ATOM   1782 2HB  GLU A 225     -56.731  24.208 -68.706  1.00  0.00           H  
ATOM   1783 1HG  GLU A 225     -55.460  23.536 -66.766  1.00  0.00           H  
ATOM   1784 2HG  GLU A 225     -53.940  23.853 -67.600  1.00  0.00           H  
ATOM   1785  N   MET A 226     -56.150  22.878 -71.782  1.00  0.00           N  
ATOM   1786  CA  MET A 226     -57.012  22.777 -72.949  1.00  0.00           C  
ATOM   1787  C   MET A 226     -57.047  21.335 -73.451  1.00  0.00           C  
ATOM   1788  O   MET A 226     -56.053  20.609 -73.361  1.00  0.00           O  
ATOM   1789  CB  MET A 226     -56.465  23.668 -74.063  1.00  0.00           C  
ATOM   1790  CG  MET A 226     -56.433  25.150 -73.752  1.00  0.00           C  
ATOM   1791  SD  MET A 226     -57.980  26.032 -73.594  1.00  0.00           S  
ATOM   1792  CE  MET A 226     -57.318  27.631 -73.149  1.00  0.00           C  
ATOM   1793  H   MET A 226     -55.248  23.322 -71.874  1.00  0.00           H  
ATOM   1794  HA  MET A 226     -58.023  23.063 -72.658  1.00  0.00           H  
ATOM   1795 1HB  MET A 226     -55.447  23.365 -74.304  1.00  0.00           H  
ATOM   1796 2HB  MET A 226     -57.067  23.537 -74.963  1.00  0.00           H  
ATOM   1797 1HG  MET A 226     -55.915  25.312 -72.807  1.00  0.00           H  
ATOM   1798 2HG  MET A 226     -55.886  25.674 -74.535  1.00  0.00           H  
ATOM   1799 1HE  MET A 226     -58.136  28.336 -73.003  1.00  0.00           H  
ATOM   1800 2HE  MET A 226     -56.745  27.543 -72.225  1.00  0.00           H  
ATOM   1801 3HE  MET A 226     -56.667  27.990 -73.947  1.00  0.00           H  
ATOM   1802  N   THR A 227     -58.192  20.916 -73.981  1.00  0.00           N  
ATOM   1803  CA  THR A 227     -58.328  19.594 -74.580  1.00  0.00           C  
ATOM   1804  C   THR A 227     -58.324  19.668 -76.103  1.00  0.00           C  
ATOM   1805  O   THR A 227     -58.495  18.644 -76.774  1.00  0.00           O  
ATOM   1806  CB  THR A 227     -59.616  18.900 -74.100  1.00  0.00           C  
ATOM   1807  CG2 THR A 227     -59.607  18.746 -72.587  1.00  0.00           C  
ATOM   1808  OG1 THR A 227     -60.755  19.679 -74.490  1.00  0.00           O  
ATOM   1809  H   THR A 227     -58.991  21.534 -73.968  1.00  0.00           H  
ATOM   1810  HA  THR A 227     -57.476  18.986 -74.274  1.00  0.00           H  
ATOM   1811  HB  THR A 227     -59.692  17.915 -74.560  1.00  0.00           H  
ATOM   1812  HG1 THR A 227     -60.952  19.516 -75.415  1.00  0.00           H  
ATOM   1813 1HG2 THR A 227     -60.525  18.253 -72.266  1.00  0.00           H  
ATOM   1814 2HG2 THR A 227     -58.749  18.144 -72.288  1.00  0.00           H  
ATOM   1815 3HG2 THR A 227     -59.541  19.728 -72.121  1.00  0.00           H  
ATOM   1816  N   ALA A 228     -58.122  20.864 -76.653  1.00  0.00           N  
ATOM   1817  CA  ALA A 228     -58.134  21.118 -78.090  1.00  0.00           C  
ATOM   1818  C   ALA A 228     -56.786  20.760 -78.706  1.00  0.00           C  
ATOM   1819  O   ALA A 228     -55.748  21.290 -78.296  1.00  0.00           O  
ATOM   1820  CB  ALA A 228     -58.487  22.576 -78.372  1.00  0.00           C  
ATOM   1821  H   ALA A 228     -57.950  21.631 -76.019  1.00  0.00           H  
ATOM   1822  HA  ALA A 228     -58.896  20.481 -78.540  1.00  0.00           H  
ATOM   1823 1HB  ALA A 228     -58.491  22.749 -79.448  1.00  0.00           H  
ATOM   1824 2HB  ALA A 228     -59.474  22.797 -77.965  1.00  0.00           H  
ATOM   1825 3HB  ALA A 228     -57.749  23.226 -77.904  1.00  0.00           H  
ATOM   1826  N   GLN A 229     -56.803  19.855 -79.690  1.00  0.00           N  
ATOM   1827  CA  GLN A 229     -55.558  19.403 -80.304  1.00  0.00           C  
ATOM   1828  C   GLN A 229     -54.882  20.537 -81.061  1.00  0.00           C  
ATOM   1829  O   GLN A 229     -53.649  20.605 -81.099  1.00  0.00           O  
ATOM   1830  CB  GLN A 229     -55.816  18.223 -81.242  1.00  0.00           C  
ATOM   1831  CG  GLN A 229     -56.271  16.952 -80.550  1.00  0.00           C  
ATOM   1832  CD  GLN A 229     -55.259  16.448 -79.537  1.00  0.00           C  
ATOM   1833  NE2 GLN A 229     -55.704  16.262 -78.301  1.00  0.00           N  
ATOM   1834  OE1 GLN A 229     -54.091  16.228 -79.864  1.00  0.00           O  
ATOM   1835  H   GLN A 229     -57.679  19.475 -80.018  1.00  0.00           H  
ATOM   1836  HA  GLN A 229     -54.883  19.072 -79.515  1.00  0.00           H  
ATOM   1837 1HB  GLN A 229     -56.581  18.497 -81.969  1.00  0.00           H  
ATOM   1838 2HB  GLN A 229     -54.906  17.992 -81.795  1.00  0.00           H  
ATOM   1839 1HG  GLN A 229     -57.207  17.149 -80.028  1.00  0.00           H  
ATOM   1840 2HG  GLN A 229     -56.418  16.175 -81.300  1.00  0.00           H  
ATOM   1841 1HE2 GLN A 229     -55.082  15.932 -77.590  1.00  0.00           H  
ATOM   1842 2HE2 GLN A 229     -56.660  16.453 -78.079  1.00  0.00           H  
ATOM   1843  N   GLU A 230     -55.663  21.425 -81.680  1.00  0.00           N  
ATOM   1844  CA  GLU A 230     -55.059  22.522 -82.425  1.00  0.00           C  
ATOM   1845  C   GLU A 230     -54.281  23.451 -81.500  1.00  0.00           C  
ATOM   1846  O   GLU A 230     -53.246  23.992 -81.902  1.00  0.00           O  
ATOM   1847  CB  GLU A 230     -56.132  23.312 -83.176  1.00  0.00           C  
ATOM   1848  CG  GLU A 230     -56.749  22.572 -84.355  1.00  0.00           C  
ATOM   1849  CD  GLU A 230     -57.750  21.532 -83.934  1.00  0.00           C  
ATOM   1850  OE1 GLU A 230     -58.046  21.458 -82.765  1.00  0.00           O  
ATOM   1851  OE2 GLU A 230     -58.219  20.810 -84.782  1.00  0.00           O1-
ATOM   1852  H   GLU A 230     -56.670  21.353 -81.642  1.00  0.00           H  
ATOM   1853  HA  GLU A 230     -54.362  22.104 -83.152  1.00  0.00           H  
ATOM   1854 1HB  GLU A 230     -56.937  23.576 -82.489  1.00  0.00           H  
ATOM   1855 2HB  GLU A 230     -55.704  24.241 -83.552  1.00  0.00           H  
ATOM   1856 1HG  GLU A 230     -57.243  23.293 -85.005  1.00  0.00           H  
ATOM   1857 2HG  GLU A 230     -55.954  22.095 -84.926  1.00  0.00           H  
ATOM   1858  N   VAL A 231     -54.751  23.641 -80.264  1.00  0.00           N  
ATOM   1859  CA  VAL A 231     -54.036  24.505 -79.324  1.00  0.00           C  
ATOM   1860  C   VAL A 231     -52.714  23.872 -78.899  1.00  0.00           C  
ATOM   1861  O   VAL A 231     -51.697  24.563 -78.750  1.00  0.00           O  
ATOM   1862  CB  VAL A 231     -54.900  24.772 -78.077  1.00  0.00           C  
ATOM   1863  CG1 VAL A 231     -54.097  25.520 -77.023  1.00  0.00           C  
ATOM   1864  CG2 VAL A 231     -56.142  25.558 -78.467  1.00  0.00           C  
ATOM   1865  H   VAL A 231     -55.604  23.190 -79.966  1.00  0.00           H  
ATOM   1866  HA  VAL A 231     -53.830  25.456 -79.816  1.00  0.00           H  
ATOM   1867  HB  VAL A 231     -55.195  23.818 -77.640  1.00  0.00           H  
ATOM   1868 1HG1 VAL A 231     -54.722  25.700 -76.149  1.00  0.00           H  
ATOM   1869 2HG1 VAL A 231     -53.232  24.923 -76.733  1.00  0.00           H  
ATOM   1870 3HG1 VAL A 231     -53.761  26.473 -77.431  1.00  0.00           H  
ATOM   1871 1HG2 VAL A 231     -56.749  25.743 -77.581  1.00  0.00           H  
ATOM   1872 2HG2 VAL A 231     -55.847  26.510 -78.910  1.00  0.00           H  
ATOM   1873 3HG2 VAL A 231     -56.723  24.986 -79.191  1.00  0.00           H  
ATOM   1874  N   LEU A 232     -52.698  22.551 -78.710  1.00  0.00           N  
ATOM   1875  CA  LEU A 232     -51.444  21.864 -78.423  1.00  0.00           C  
ATOM   1876  C   LEU A 232     -50.471  22.027 -79.583  1.00  0.00           C  
ATOM   1877  O   LEU A 232     -49.265  22.199 -79.381  1.00  0.00           O  
ATOM   1878  CB  LEU A 232     -51.696  20.375 -78.159  1.00  0.00           C  
ATOM   1879  CG  LEU A 232     -52.467  20.048 -76.873  1.00  0.00           C  
ATOM   1880  CD1 LEU A 232     -52.881  18.583 -76.887  1.00  0.00           C  
ATOM   1881  CD2 LEU A 232     -51.596  20.360 -75.665  1.00  0.00           C  
ATOM   1882  H   LEU A 232     -53.552  22.013 -78.764  1.00  0.00           H  
ATOM   1883  HA  LEU A 232     -51.004  22.306 -77.530  1.00  0.00           H  
ATOM   1884 1HB  LEU A 232     -52.259  19.964 -78.996  1.00  0.00           H  
ATOM   1885 2HB  LEU A 232     -50.735  19.863 -78.107  1.00  0.00           H  
ATOM   1886  HG  LEU A 232     -53.375  20.651 -76.831  1.00  0.00           H  
ATOM   1887 1HD1 LEU A 232     -53.429  18.351 -75.974  1.00  0.00           H  
ATOM   1888 2HD1 LEU A 232     -53.519  18.393 -77.750  1.00  0.00           H  
ATOM   1889 3HD1 LEU A 232     -51.993  17.955 -76.946  1.00  0.00           H  
ATOM   1890 1HD2 LEU A 232     -52.145  20.129 -74.752  1.00  0.00           H  
ATOM   1891 2HD2 LEU A 232     -50.689  19.757 -75.706  1.00  0.00           H  
ATOM   1892 3HD2 LEU A 232     -51.330  21.417 -75.671  1.00  0.00           H  
ATOM   1893  N   GLU A 233     -50.991  21.970 -80.807  1.00  0.00           N  
ATOM   1894  CA  GLU A 233     -50.176  22.148 -82.004  1.00  0.00           C  
ATOM   1895  C   GLU A 233     -49.593  23.553 -82.058  1.00  0.00           C  
ATOM   1896  O   GLU A 233     -48.466  23.749 -82.525  1.00  0.00           O  
ATOM   1897  CB  GLU A 233     -51.019  21.857 -83.242  1.00  0.00           C  
ATOM   1898  CG  GLU A 233     -51.325  20.384 -83.419  1.00  0.00           C  
ATOM   1899  CD  GLU A 233     -52.277  20.129 -84.556  1.00  0.00           C  
ATOM   1900  OE1 GLU A 233     -52.813  21.113 -85.107  1.00  0.00           O  
ATOM   1901  OE2 GLU A 233     -52.500  18.948 -84.890  1.00  0.00           O1-
ATOM   1902  H   GLU A 233     -51.981  21.798 -80.908  1.00  0.00           H  
ATOM   1903  HA  GLU A 233     -49.352  21.435 -81.971  1.00  0.00           H  
ATOM   1904 1HB  GLU A 233     -51.962  22.402 -83.177  1.00  0.00           H  
ATOM   1905 2HB  GLU A 233     -50.497  22.212 -84.130  1.00  0.00           H  
ATOM   1906 1HG  GLU A 233     -50.394  19.850 -83.608  1.00  0.00           H  
ATOM   1907 2HG  GLU A 233     -51.752  19.998 -82.494  1.00  0.00           H  
ATOM   1908  N   ILE A 234     -50.372  24.545 -81.625  1.00  0.00           N  
ATOM   1909  CA  ILE A 234     -49.884  25.918 -81.544  1.00  0.00           C  
ATOM   1910  C   ILE A 234     -48.718  26.007 -80.570  1.00  0.00           C  
ATOM   1911  O   ILE A 234     -47.654  26.550 -80.891  1.00  0.00           O  
ATOM   1912  CB  ILE A 234     -51.002  26.882 -81.105  1.00  0.00           C  
ATOM   1913  CG1 ILE A 234     -52.072  26.989 -82.194  1.00  0.00           C  
ATOM   1914  CG2 ILE A 234     -50.426  28.252 -80.783  1.00  0.00           C  
ATOM   1915  CD1 ILE A 234     -53.338  27.681 -81.740  1.00  0.00           C  
ATOM   1916  H   ILE A 234     -51.321  24.343 -81.346  1.00  0.00           H  
ATOM   1917  HA  ILE A 234     -49.540  26.221 -82.532  1.00  0.00           H  
ATOM   1918  HB  ILE A 234     -51.494  26.487 -80.217  1.00  0.00           H  
ATOM   1919 1HG1 ILE A 234     -51.671  27.537 -83.046  1.00  0.00           H  
ATOM   1920 2HG1 ILE A 234     -52.337  25.991 -82.543  1.00  0.00           H  
ATOM   1921 1HG2 ILE A 234     -51.230  28.921 -80.475  1.00  0.00           H  
ATOM   1922 2HG2 ILE A 234     -49.701  28.161 -79.975  1.00  0.00           H  
ATOM   1923 3HG2 ILE A 234     -49.936  28.658 -81.667  1.00  0.00           H  
ATOM   1924 1HD1 ILE A 234     -54.048  27.718 -82.566  1.00  0.00           H  
ATOM   1925 2HD1 ILE A 234     -53.776  27.129 -80.909  1.00  0.00           H  
ATOM   1926 3HD1 ILE A 234     -53.102  28.695 -81.419  1.00  0.00           H  
ATOM   1927  N   ALA A 235     -48.904  25.477 -79.358  1.00  0.00           N  
ATOM   1928  CA  ALA A 235     -47.835  25.549 -78.372  1.00  0.00           C  
ATOM   1929  C   ALA A 235     -46.607  24.783 -78.838  1.00  0.00           C  
ATOM   1930  O   ALA A 235     -45.477  25.222 -78.603  1.00  0.00           O  
ATOM   1931  CB  ALA A 235     -48.325  25.014 -77.028  1.00  0.00           C  
ATOM   1932  H   ALA A 235     -49.773  25.027 -79.110  1.00  0.00           H  
ATOM   1933  HA  ALA A 235     -47.552  26.595 -78.255  1.00  0.00           H  
ATOM   1934 1HB  ALA A 235     -47.518  25.072 -76.297  1.00  0.00           H  
ATOM   1935 2HB  ALA A 235     -49.169  25.612 -76.684  1.00  0.00           H  
ATOM   1936 3HB  ALA A 235     -48.638  23.977 -77.141  1.00  0.00           H  
ATOM   1937  N   ARG A 236     -46.799  23.630 -79.492  1.00  0.00           N  
ATOM   1938  CA  ARG A 236     -45.650  22.873 -79.977  1.00  0.00           C  
ATOM   1939  C   ARG A 236     -44.861  23.711 -80.970  1.00  0.00           C  
ATOM   1940  O   ARG A 236     -43.634  23.831 -80.869  1.00  0.00           O  
ATOM   1941  CB  ARG A 236     -46.073  21.554 -80.625  1.00  0.00           C  
ATOM   1942  CG  ARG A 236     -44.866  20.725 -81.078  1.00  0.00           C  
ATOM   1943  CD  ARG A 236     -45.236  19.449 -81.823  1.00  0.00           C  
ATOM   1944  NE  ARG A 236     -45.878  19.743 -83.103  1.00  0.00           N  
ATOM   1945  CZ  ARG A 236     -46.580  18.866 -83.816  1.00  0.00           C  
ATOM   1946  NH1 ARG A 236     -46.737  17.624 -83.377  1.00  0.00           N1+
ATOM   1947  NH2 ARG A 236     -47.125  19.231 -84.968  1.00  0.00           N  
ATOM   1948  H   ARG A 236     -47.729  23.272 -79.656  1.00  0.00           H  
ATOM   1949  HA  ARG A 236     -45.014  22.626 -79.126  1.00  0.00           H  
ATOM   1950 1HB  ARG A 236     -46.661  20.973 -79.915  1.00  0.00           H  
ATOM   1951 2HB  ARG A 236     -46.710  21.760 -81.485  1.00  0.00           H  
ATOM   1952 1HG  ARG A 236     -44.246  21.321 -81.748  1.00  0.00           H  
ATOM   1953 2HG  ARG A 236     -44.280  20.430 -80.207  1.00  0.00           H  
ATOM   1954 1HD  ARG A 236     -44.335  18.867 -82.016  1.00  0.00           H  
ATOM   1955 2HD  ARG A 236     -45.925  18.861 -81.219  1.00  0.00           H  
ATOM   1956  HE  ARG A 236     -45.783  20.679 -83.473  1.00  0.00           H  
ATOM   1957 1HH1 ARG A 236     -46.323  17.342 -82.499  1.00  0.00           H  
ATOM   1958 2HH1 ARG A 236     -47.270  16.960 -83.919  1.00  0.00           H  
ATOM   1959 1HH2 ARG A 236     -47.007  20.177 -85.306  1.00  0.00           H  
ATOM   1960 2HH2 ARG A 236     -47.658  18.565 -85.508  1.00  0.00           H  
ATOM   1961  N   ALA A 237     -45.561  24.310 -81.938  1.00  0.00           N  
ATOM   1962  CA  ALA A 237     -44.892  25.110 -82.957  1.00  0.00           C  
ATOM   1963  C   ALA A 237     -44.258  26.349 -82.342  1.00  0.00           C  
ATOM   1964  O   ALA A 237     -43.152  26.749 -82.726  1.00  0.00           O  
ATOM   1965  CB  ALA A 237     -45.880  25.498 -84.056  1.00  0.00           C  
ATOM   1966  H   ALA A 237     -46.566  24.213 -81.971  1.00  0.00           H  
ATOM   1967  HA  ALA A 237     -44.098  24.505 -83.395  1.00  0.00           H  
ATOM   1968 1HB  ALA A 237     -45.369  26.095 -84.812  1.00  0.00           H  
ATOM   1969 2HB  ALA A 237     -46.284  24.597 -84.518  1.00  0.00           H  
ATOM   1970 3HB  ALA A 237     -46.694  26.079 -83.625  1.00  0.00           H  
ATOM   1971  N   ALA A 238     -44.966  26.998 -81.418  1.00  0.00           N  
ATOM   1972  CA  ALA A 238     -44.453  28.233 -80.832  1.00  0.00           C  
ATOM   1973  C   ALA A 238     -43.231  27.959 -79.967  1.00  0.00           C  
ATOM   1974  O   ALA A 238     -42.267  28.733 -79.965  1.00  0.00           O  
ATOM   1975  CB  ALA A 238     -45.544  28.912 -80.015  1.00  0.00           C  
ATOM   1976  H   ALA A 238     -45.861  26.644 -81.113  1.00  0.00           H  
ATOM   1977  HA  ALA A 238     -44.149  28.893 -81.645  1.00  0.00           H  
ATOM   1978 1HB  ALA A 238     -45.154  29.832 -79.581  1.00  0.00           H  
ATOM   1979 2HB  ALA A 238     -46.391  29.145 -80.661  1.00  0.00           H  
ATOM   1980 3HB  ALA A 238     -45.870  28.245 -79.218  1.00  0.00           H  
ATOM   1981  N   LEU A 239     -43.261  26.851 -79.218  1.00  0.00           N  
ATOM   1982  CA  LEU A 239     -42.130  26.464 -78.378  1.00  0.00           C  
ATOM   1983  C   LEU A 239     -40.947  25.990 -79.211  1.00  0.00           C  
ATOM   1984  O   LEU A 239     -39.790  26.210 -78.833  1.00  0.00           O  
ATOM   1985  CB  LEU A 239     -42.550  25.354 -77.406  1.00  0.00           C  
ATOM   1986  CG  LEU A 239     -43.593  25.751 -76.354  1.00  0.00           C  
ATOM   1987  CD1 LEU A 239     -44.127  24.500 -75.670  1.00  0.00           C  
ATOM   1988  CD2 LEU A 239     -42.960  26.698 -75.344  1.00  0.00           C  
ATOM   1989  H   LEU A 239     -44.085  26.268 -79.233  1.00  0.00           H  
ATOM   1990  HA  LEU A 239     -41.813  27.333 -77.803  1.00  0.00           H  
ATOM   1991 1HB  LEU A 239     -42.959  24.525 -77.981  1.00  0.00           H  
ATOM   1992 2HB  LEU A 239     -41.664  25.001 -76.879  1.00  0.00           H  
ATOM   1993  HG  LEU A 239     -44.431  26.249 -76.842  1.00  0.00           H  
ATOM   1994 1HD1 LEU A 239     -44.868  24.782 -74.922  1.00  0.00           H  
ATOM   1995 2HD1 LEU A 239     -44.591  23.850 -76.412  1.00  0.00           H  
ATOM   1996 3HD1 LEU A 239     -43.307  23.972 -75.186  1.00  0.00           H  
ATOM   1997 1HD2 LEU A 239     -43.702  26.981 -74.596  1.00  0.00           H  
ATOM   1998 2HD2 LEU A 239     -42.122  26.201 -74.855  1.00  0.00           H  
ATOM   1999 3HD2 LEU A 239     -42.603  27.591 -75.857  1.00  0.00           H  
ATOM   2000  N   LYS A 240     -41.213  25.324 -80.337  1.00  0.00           N  
ATOM   2001  CA  LYS A 240     -40.130  25.007 -81.262  1.00  0.00           C  
ATOM   2002  C   LYS A 240     -39.484  26.274 -81.802  1.00  0.00           C  
ATOM   2003  O   LYS A 240     -38.258  26.339 -81.931  1.00  0.00           O  
ATOM   2004  CB  LYS A 240     -40.633  24.108 -82.394  1.00  0.00           C  
ATOM   2005  CG  LYS A 240     -40.842  22.665 -81.949  1.00  0.00           C  
ATOM   2006  CD  LYS A 240     -41.247  21.726 -83.073  1.00  0.00           C  
ATOM   2007  CE  LYS A 240     -41.326  20.290 -82.561  1.00  0.00           C  
ATOM   2008  NZ  LYS A 240     -41.579  19.302 -83.646  1.00  0.00           N1+
ATOM   2009  H   LYS A 240     -42.154  25.034 -80.563  1.00  0.00           H  
ATOM   2010  HA  LYS A 240     -39.367  24.445 -80.722  1.00  0.00           H  
ATOM   2011 1HB  LYS A 240     -41.576  24.498 -82.776  1.00  0.00           H  
ATOM   2012 2HB  LYS A 240     -39.916  24.122 -83.215  1.00  0.00           H  
ATOM   2013 1HG  LYS A 240     -39.919  22.280 -81.514  1.00  0.00           H  
ATOM   2014 2HG  LYS A 240     -41.624  22.628 -81.190  1.00  0.00           H  
ATOM   2015 1HD  LYS A 240     -42.219  22.027 -83.466  1.00  0.00           H  
ATOM   2016 2HD  LYS A 240     -40.515  21.786 -83.878  1.00  0.00           H  
ATOM   2017 1HE  LYS A 240     -40.390  20.028 -82.070  1.00  0.00           H  
ATOM   2018 2HE  LYS A 240     -42.129  20.208 -81.829  1.00  0.00           H  
ATOM   2019 1HZ  LYS A 240     -41.621  18.372 -83.253  1.00  0.00           H  
ATOM   2020 2HZ  LYS A 240     -42.456  19.515 -84.099  1.00  0.00           H  
ATOM   2021 3HZ  LYS A 240     -40.831  19.346 -84.324  1.00  0.00           H  
ATOM   2022  N   ALA A 241     -40.284  27.286 -82.138  1.00  0.00           N  
ATOM   2023  CA  ALA A 241     -39.697  28.528 -82.628  1.00  0.00           C  
ATOM   2024  C   ALA A 241     -38.819  29.180 -81.563  1.00  0.00           C  
ATOM   2025  O   ALA A 241     -37.757  29.730 -81.876  1.00  0.00           O  
ATOM   2026  CB  ALA A 241     -40.794  29.489 -83.082  1.00  0.00           C  
ATOM   2027  H   ALA A 241     -41.288  27.213 -82.062  1.00  0.00           H  
ATOM   2028  HA  ALA A 241     -39.064  28.289 -83.483  1.00  0.00           H  
ATOM   2029 1HB  ALA A 241     -40.342  30.413 -83.445  1.00  0.00           H  
ATOM   2030 2HB  ALA A 241     -41.372  29.029 -83.884  1.00  0.00           H  
ATOM   2031 3HB  ALA A 241     -41.452  29.713 -82.244  1.00  0.00           H  
ATOM   2032  N   ALA A 242     -39.258  29.153 -80.301  1.00  0.00           N  
ATOM   2033  CA  ALA A 242     -38.445  29.701 -79.217  1.00  0.00           C  
ATOM   2034  C   ALA A 242     -37.160  28.903 -78.995  1.00  0.00           C  
ATOM   2035  O   ALA A 242     -36.094  29.482 -78.751  1.00  0.00           O  
ATOM   2036  CB  ALA A 242     -39.270  29.760 -77.931  1.00  0.00           C  
ATOM   2037  H   ALA A 242     -40.159  28.751 -80.086  1.00  0.00           H  
ATOM   2038  HA  ALA A 242     -38.151  30.714 -79.493  1.00  0.00           H  
ATOM   2039 1HB  ALA A 242     -38.660  30.169 -77.126  1.00  0.00           H  
ATOM   2040 2HB  ALA A 242     -40.141  30.397 -78.086  1.00  0.00           H  
ATOM   2041 3HB  ALA A 242     -39.597  28.757 -77.663  1.00  0.00           H  
ATOM   2042  N   GLN A 243     -37.239  27.572 -79.087  1.00  0.00           N  
ATOM   2043  CA  GLN A 243     -36.048  26.730 -78.981  1.00  0.00           C  
ATOM   2044  C   GLN A 243     -35.142  26.874 -80.196  1.00  0.00           C  
ATOM   2045  O   GLN A 243     -33.912  26.842 -80.072  1.00  0.00           O  
ATOM   2046  CB  GLN A 243     -36.469  25.270 -78.798  1.00  0.00           C  
ATOM   2047  CG  GLN A 243     -35.321  24.285 -78.645  1.00  0.00           C  
ATOM   2048  CD  GLN A 243     -34.470  24.554 -77.427  1.00  0.00           C  
ATOM   2049  NE2 GLN A 243     -33.174  24.755 -77.644  1.00  0.00           N  
ATOM   2050  OE1 GLN A 243     -34.968  24.581 -76.303  1.00  0.00           O  
ATOM   2051  H   GLN A 243     -38.139  27.136 -79.232  1.00  0.00           H  
ATOM   2052  HA  GLN A 243     -35.479  27.045 -78.106  1.00  0.00           H  
ATOM   2053 1HB  GLN A 243     -37.099  25.181 -77.913  1.00  0.00           H  
ATOM   2054 2HB  GLN A 243     -37.063  24.953 -79.655  1.00  0.00           H  
ATOM   2055 1HG  GLN A 243     -35.730  23.279 -78.555  1.00  0.00           H  
ATOM   2056 2HG  GLN A 243     -34.680  24.351 -79.524  1.00  0.00           H  
ATOM   2057 1HE2 GLN A 243     -32.560  24.937 -76.876  1.00  0.00           H  
ATOM   2058 2HE2 GLN A 243     -32.812  24.723 -78.576  1.00  0.00           H  
ATOM   2059  N   ALA A 244     -35.736  27.036 -81.375  1.00  0.00           N  
ATOM   2060  CA  ALA A 244     -34.976  27.196 -82.610  1.00  0.00           C  
ATOM   2061  C   ALA A 244     -34.201  28.508 -82.662  1.00  0.00           C  
ATOM   2062  O   ALA A 244     -33.092  28.549 -83.210  1.00  0.00           O  
ATOM   2063  CB  ALA A 244     -35.899  27.081 -83.816  1.00  0.00           C  
ATOM   2064  H   ALA A 244     -36.745  27.048 -81.413  1.00  0.00           H  
ATOM   2065  HA  ALA A 244     -34.241  26.393 -82.662  1.00  0.00           H  
ATOM   2066 1HB  ALA A 244     -35.319  27.202 -84.731  1.00  0.00           H  
ATOM   2067 2HB  ALA A 244     -36.377  26.101 -83.816  1.00  0.00           H  
ATOM   2068 3HB  ALA A 244     -36.662  27.856 -83.765  1.00  0.00           H  
ATOM   2069  N   PHE A 245     -34.743  29.590 -82.103  1.00  0.00           N  
ATOM   2070  CA  PHE A 245     -34.085  30.895 -82.171  1.00  0.00           C  
ATOM   2071  C   PHE A 245     -34.098  31.510 -80.771  1.00  0.00           C  
ATOM   2072  O   PHE A 245     -34.927  32.362 -80.427  1.00  0.00           O  
ATOM   2073  CB  PHE A 245     -34.838  31.711 -83.228  1.00  0.00           C  
ATOM   2074  CG  PHE A 245     -34.163  32.965 -83.691  1.00  0.00           C  
ATOM   2075  CD1 PHE A 245     -32.871  32.918 -84.181  1.00  0.00           C  
ATOM   2076  CD2 PHE A 245     -34.878  34.140 -83.830  1.00  0.00           C  
ATOM   2077  CE1 PHE A 245     -32.257  34.051 -84.676  1.00  0.00           C  
ATOM   2078  CE2 PHE A 245     -34.274  35.276 -84.340  1.00  0.00           C  
ATOM   2079  CZ  PHE A 245     -32.960  35.234 -84.755  1.00  0.00           C  
ATOM   2080  H   PHE A 245     -35.626  29.508 -81.621  1.00  0.00           H  
ATOM   2081  HA  PHE A 245     -33.058  30.748 -82.507  1.00  0.00           H  
ATOM   2082 1HB  PHE A 245     -35.006  31.095 -84.111  1.00  0.00           H  
ATOM   2083 2HB  PHE A 245     -35.814  31.998 -82.840  1.00  0.00           H  
ATOM   2084  HD1 PHE A 245     -32.334  31.969 -84.176  1.00  0.00           H  
ATOM   2085  HD2 PHE A 245     -35.917  34.176 -83.501  1.00  0.00           H  
ATOM   2086  HE1 PHE A 245     -31.218  34.009 -85.002  1.00  0.00           H  
ATOM   2087  HE2 PHE A 245     -34.838  36.206 -84.412  1.00  0.00           H  
ATOM   2088  HZ  PHE A 245     -32.479  36.130 -85.144  1.00  0.00           H  
ATOM   2089  N   PRO A 246     -33.157  31.057 -79.936  1.00  0.00           N  
ATOM   2090  CA  PRO A 246     -33.069  31.454 -78.519  1.00  0.00           C  
ATOM   2091  C   PRO A 246     -32.745  32.915 -78.215  1.00  0.00           C  
ATOM   2092  O   PRO A 246     -31.975  33.563 -78.929  1.00  0.00           O  
ATOM   2093  CB  PRO A 246     -31.942  30.546 -78.017  1.00  0.00           C  
ATOM   2094  CG  PRO A 246     -31.948  29.397 -78.966  1.00  0.00           C  
ATOM   2095  CD  PRO A 246     -32.222  30.021 -80.308  1.00  0.00           C  
ATOM   2096  HA  PRO A 246     -34.024  31.230 -78.021  1.00  0.00           H  
ATOM   2097 1HB  PRO A 246     -30.988  31.094 -78.017  1.00  0.00           H  
ATOM   2098 2HB  PRO A 246     -32.138  30.242 -76.978  1.00  0.00           H  
ATOM   2099 1HG  PRO A 246     -30.982  28.871 -78.933  1.00  0.00           H  
ATOM   2100 2HG  PRO A 246     -32.717  28.666 -78.674  1.00  0.00           H  
ATOM   2101 1HD  PRO A 246     -31.287  30.426 -80.723  1.00  0.00           H  
ATOM   2102 2HD  PRO A 246     -32.651  29.266 -80.984  1.00  0.00           H  
ATOM   2103  N   ASN A 247     -33.366  33.430 -77.147  1.00  0.00           N  
ATOM   2104  CA  ASN A 247     -33.027  34.742 -76.579  1.00  0.00           C  
ATOM   2105  C   ASN A 247     -33.096  35.922 -77.547  1.00  0.00           C  
ATOM   2106  O   ASN A 247     -32.182  36.747 -77.615  1.00  0.00           O  
ATOM   2107  CB  ASN A 247     -31.644  34.679 -75.922  1.00  0.00           C  
ATOM   2108  CG  ASN A 247     -31.409  35.810 -74.943  1.00  0.00           C  
ATOM   2109  ND2 ASN A 247     -30.161  36.251 -74.840  1.00  0.00           N  
ATOM   2110  OD1 ASN A 247     -32.340  36.286 -74.292  1.00  0.00           O  
ATOM   2111  H   ASN A 247     -34.100  32.883 -76.719  1.00  0.00           H  
ATOM   2112  HA  ASN A 247     -33.756  34.982 -75.803  1.00  0.00           H  
ATOM   2113 1HB  ASN A 247     -31.535  33.730 -75.394  1.00  0.00           H  
ATOM   2114 2HB  ASN A 247     -30.873  34.715 -76.691  1.00  0.00           H  
ATOM   2115 1HD2 ASN A 247     -29.945  36.998 -74.209  1.00  0.00           H  
ATOM   2116 2HD2 ASN A 247     -29.438  35.838 -75.391  1.00  0.00           H  
ATOM   2117  N   THR A 248     -34.170  36.005 -78.318  1.00  0.00           N  
ATOM   2118  CA  THR A 248     -34.302  37.139 -79.216  1.00  0.00           C  
ATOM   2119  C   THR A 248     -35.601  37.874 -78.916  1.00  0.00           C  
ATOM   2120  O   THR A 248     -36.501  37.352 -78.252  1.00  0.00           O  
ATOM   2121  CB  THR A 248     -34.271  36.699 -80.692  1.00  0.00           C  
ATOM   2122  CG2 THR A 248     -33.061  35.818 -80.960  1.00  0.00           C  
ATOM   2123  OG1 THR A 248     -35.466  35.971 -81.001  1.00  0.00           O  
ATOM   2124  H   THR A 248     -34.897  35.304 -78.300  1.00  0.00           H  
ATOM   2125  HA  THR A 248     -33.463  37.815 -79.046  1.00  0.00           H  
ATOM   2126  HB  THR A 248     -34.221  37.579 -81.333  1.00  0.00           H  
ATOM   2127  HG1 THR A 248     -35.429  35.670 -81.912  1.00  0.00           H  
ATOM   2128 1HG2 THR A 248     -33.055  35.517 -82.007  1.00  0.00           H  
ATOM   2129 2HG2 THR A 248     -32.150  36.373 -80.736  1.00  0.00           H  
ATOM   2130 3HG2 THR A 248     -33.109  34.932 -80.328  1.00  0.00           H  
ATOM   2131  N   GLU A 249     -35.681  39.113 -79.409  1.00  0.00           N  
ATOM   2132  CA  GLU A 249     -36.911  39.887 -79.282  1.00  0.00           C  
ATOM   2133  C   GLU A 249     -38.076  39.183 -79.959  1.00  0.00           C  
ATOM   2134  O   GLU A 249     -39.177  39.116 -79.406  1.00  0.00           O  
ATOM   2135  CB  GLU A 249     -36.729  41.283 -79.883  1.00  0.00           C  
ATOM   2136  CG  GLU A 249     -37.946  42.187 -79.750  1.00  0.00           C  
ATOM   2137  CD  GLU A 249     -37.700  43.578 -80.266  1.00  0.00           C  
ATOM   2138  OE1 GLU A 249     -36.611  43.840 -80.716  1.00  0.00           O  
ATOM   2139  OE2 GLU A 249     -38.603  44.379 -80.209  1.00  0.00           O1-
ATOM   2140  H   GLU A 249     -34.886  39.526 -79.877  1.00  0.00           H  
ATOM   2141  HA  GLU A 249     -37.146  39.991 -78.222  1.00  0.00           H  
ATOM   2142 1HB  GLU A 249     -35.888  41.780 -79.399  1.00  0.00           H  
ATOM   2143 2HB  GLU A 249     -36.492  41.194 -80.943  1.00  0.00           H  
ATOM   2144 1HG  GLU A 249     -38.775  41.748 -80.305  1.00  0.00           H  
ATOM   2145 2HG  GLU A 249     -38.234  42.239 -78.701  1.00  0.00           H  
ATOM   2146  N   LEU A 250     -37.819  38.581 -81.119  1.00  0.00           N  
ATOM   2147  CA  LEU A 250     -38.850  37.879 -81.877  1.00  0.00           C  
ATOM   2148  C   LEU A 250     -39.449  36.744 -81.059  1.00  0.00           C  
ATOM   2149  O   LEU A 250     -40.674  36.592 -80.983  1.00  0.00           O  
ATOM   2150  CB  LEU A 250     -38.266  37.324 -83.182  1.00  0.00           C  
ATOM   2151  CG  LEU A 250     -39.291  36.844 -84.218  1.00  0.00           C  
ATOM   2152  CD1 LEU A 250     -38.687  36.940 -85.613  1.00  0.00           C  
ATOM   2153  CD2 LEU A 250     -39.705  35.416 -83.899  1.00  0.00           C  
ATOM   2154  H   LEU A 250     -36.877  38.613 -81.482  1.00  0.00           H  
ATOM   2155  HA  LEU A 250     -39.642  38.586 -82.120  1.00  0.00           H  
ATOM   2156 1HB  LEU A 250     -37.661  38.099 -83.650  1.00  0.00           H  
ATOM   2157 2HB  LEU A 250     -37.618  36.481 -82.943  1.00  0.00           H  
ATOM   2158  HG  LEU A 250     -40.168  37.491 -84.189  1.00  0.00           H  
ATOM   2159 1HD1 LEU A 250     -39.416  36.600 -86.349  1.00  0.00           H  
ATOM   2160 2HD1 LEU A 250     -38.418  37.976 -85.822  1.00  0.00           H  
ATOM   2161 3HD1 LEU A 250     -37.797  36.315 -85.667  1.00  0.00           H  
ATOM   2162 1HD2 LEU A 250     -40.434  35.075 -84.635  1.00  0.00           H  
ATOM   2163 2HD2 LEU A 250     -38.829  34.767 -83.929  1.00  0.00           H  
ATOM   2164 3HD2 LEU A 250     -40.150  35.379 -82.904  1.00  0.00           H  
ATOM   2165  N   ALA A 251     -38.591  35.935 -80.439  1.00  0.00           N  
ATOM   2166  CA  ALA A 251     -39.050  34.802 -79.645  1.00  0.00           C  
ATOM   2167  C   ALA A 251     -39.998  35.255 -78.546  1.00  0.00           C  
ATOM   2168  O   ALA A 251     -40.979  34.564 -78.249  1.00  0.00           O  
ATOM   2169  CB  ALA A 251     -37.855  34.056 -79.052  1.00  0.00           C  
ATOM   2170  H   ALA A 251     -37.600  36.110 -80.521  1.00  0.00           H  
ATOM   2171  HA  ALA A 251     -39.596  34.126 -80.303  1.00  0.00           H  
ATOM   2172 1HB  ALA A 251     -38.211  33.211 -78.461  1.00  0.00           H  
ATOM   2173 2HB  ALA A 251     -37.217  33.692 -79.857  1.00  0.00           H  
ATOM   2174 3HB  ALA A 251     -37.286  34.730 -78.414  1.00  0.00           H  
ATOM   2175  N   GLU A 252     -39.723  36.400 -77.915  1.00  0.00           N  
ATOM   2176  CA  GLU A 252     -40.664  36.879 -76.909  1.00  0.00           C  
ATOM   2177  C   GLU A 252     -42.018  37.174 -77.548  1.00  0.00           C  
ATOM   2178  O   GLU A 252     -43.062  36.828 -76.984  1.00  0.00           O  
ATOM   2179  CB  GLU A 252     -40.123  38.134 -76.220  1.00  0.00           C  
ATOM   2180  CG  GLU A 252     -40.996  38.656 -75.088  1.00  0.00           C  
ATOM   2181  CD  GLU A 252     -40.426  39.879 -74.426  1.00  0.00           C  
ATOM   2182  OE1 GLU A 252     -39.354  40.289 -74.800  1.00  0.00           O  
ATOM   2183  OE2 GLU A 252     -41.064  40.404 -73.544  1.00  0.00           O1-
ATOM   2184  H   GLU A 252     -38.893  36.940 -78.109  1.00  0.00           H  
ATOM   2185  HA  GLU A 252     -40.795  36.099 -76.158  1.00  0.00           H  
ATOM   2186 1HB  GLU A 252     -39.134  37.927 -75.811  1.00  0.00           H  
ATOM   2187 2HB  GLU A 252     -40.013  38.933 -76.953  1.00  0.00           H  
ATOM   2188 1HG  GLU A 252     -41.982  38.898 -75.486  1.00  0.00           H  
ATOM   2189 2HG  GLU A 252     -41.118  37.869 -74.345  1.00  0.00           H  
ATOM   2190  N   LEU A 253     -42.026  37.807 -78.724  1.00  0.00           N  
ATOM   2191  CA  LEU A 253     -43.297  38.109 -79.378  1.00  0.00           C  
ATOM   2192  C   LEU A 253     -43.986  36.822 -79.813  1.00  0.00           C  
ATOM   2193  O   LEU A 253     -45.216  36.711 -79.749  1.00  0.00           O  
ATOM   2194  CB  LEU A 253     -43.074  39.018 -80.593  1.00  0.00           C  
ATOM   2195  CG  LEU A 253     -43.117  40.525 -80.313  1.00  0.00           C  
ATOM   2196  CD1 LEU A 253     -41.965  40.905 -79.392  1.00  0.00           C  
ATOM   2197  CD2 LEU A 253     -43.041  41.289 -81.627  1.00  0.00           C  
ATOM   2198  H   LEU A 253     -41.164  38.083 -79.173  1.00  0.00           H  
ATOM   2199  HA  LEU A 253     -43.937  38.630 -78.667  1.00  0.00           H  
ATOM   2200 1HB  LEU A 253     -42.100  38.789 -81.024  1.00  0.00           H  
ATOM   2201 2HB  LEU A 253     -43.839  38.797 -81.337  1.00  0.00           H  
ATOM   2202  HG  LEU A 253     -44.048  40.774 -79.802  1.00  0.00           H  
ATOM   2203 1HD1 LEU A 253     -41.996  41.976 -79.193  1.00  0.00           H  
ATOM   2204 2HD1 LEU A 253     -42.055  40.359 -78.453  1.00  0.00           H  
ATOM   2205 3HD1 LEU A 253     -41.019  40.652 -79.870  1.00  0.00           H  
ATOM   2206 1HD2 LEU A 253     -43.072  42.360 -81.428  1.00  0.00           H  
ATOM   2207 2HD2 LEU A 253     -42.110  41.041 -82.138  1.00  0.00           H  
ATOM   2208 3HD2 LEU A 253     -43.885  41.012 -82.258  1.00  0.00           H  
ATOM   2209  N   MET A 254     -43.200  35.843 -80.272  1.00  0.00           N  
ATOM   2210  CA  MET A 254     -43.764  34.598 -80.782  1.00  0.00           C  
ATOM   2211  C   MET A 254     -44.449  33.805 -79.677  1.00  0.00           C  
ATOM   2212  O   MET A 254     -45.501  33.194 -79.902  1.00  0.00           O  
ATOM   2213  CB  MET A 254     -42.673  33.757 -81.442  1.00  0.00           C  
ATOM   2214  CG  MET A 254     -43.185  32.530 -82.184  1.00  0.00           C  
ATOM   2215  SD  MET A 254     -44.307  32.952 -83.533  1.00  0.00           S  
ATOM   2216  CE  MET A 254     -43.154  33.594 -84.743  1.00  0.00           C  
ATOM   2217  H   MET A 254     -42.197  35.963 -80.267  1.00  0.00           H  
ATOM   2218  HA  MET A 254     -44.520  34.841 -81.529  1.00  0.00           H  
ATOM   2219 1HB  MET A 254     -42.121  34.370 -82.153  1.00  0.00           H  
ATOM   2220 2HB  MET A 254     -41.966  33.418 -80.684  1.00  0.00           H  
ATOM   2221 1HG  MET A 254     -42.343  31.977 -82.597  1.00  0.00           H  
ATOM   2222 2HG  MET A 254     -43.713  31.879 -81.488  1.00  0.00           H  
ATOM   2223 1HE  MET A 254     -43.698  33.898 -85.638  1.00  0.00           H  
ATOM   2224 2HE  MET A 254     -42.630  34.455 -84.326  1.00  0.00           H  
ATOM   2225 3HE  MET A 254     -42.431  32.820 -85.003  1.00  0.00           H  
ATOM   2226  N   LEU A 255     -43.862  33.786 -78.479  1.00  0.00           N  
ATOM   2227  CA  LEU A 255     -44.490  33.081 -77.366  1.00  0.00           C  
ATOM   2228  C   LEU A 255     -45.767  33.797 -76.950  1.00  0.00           C  
ATOM   2229  O   LEU A 255     -46.782  33.159 -76.646  1.00  0.00           O  
ATOM   2230  CB  LEU A 255     -43.530  32.990 -76.173  1.00  0.00           C  
ATOM   2231  CG  LEU A 255     -42.329  32.053 -76.357  1.00  0.00           C  
ATOM   2232  CD1 LEU A 255     -41.358  32.238 -75.199  1.00  0.00           C  
ATOM   2233  CD2 LEU A 255     -42.815  30.614 -76.439  1.00  0.00           C  
ATOM   2234  H   LEU A 255     -42.980  34.255 -78.329  1.00  0.00           H  
ATOM   2235  HA  LEU A 255     -44.737  32.071 -77.692  1.00  0.00           H  
ATOM   2236 1HB  LEU A 255     -43.143  33.985 -75.962  1.00  0.00           H  
ATOM   2237 2HB  LEU A 255     -44.088  32.646 -75.303  1.00  0.00           H  
ATOM   2238  HG  LEU A 255     -41.803  32.311 -77.277  1.00  0.00           H  
ATOM   2239 1HD1 LEU A 255     -40.505  31.572 -75.329  1.00  0.00           H  
ATOM   2240 2HD1 LEU A 255     -41.011  33.271 -75.176  1.00  0.00           H  
ATOM   2241 3HD1 LEU A 255     -41.861  32.002 -74.262  1.00  0.00           H  
ATOM   2242 1HD2 LEU A 255     -41.961  29.948 -76.570  1.00  0.00           H  
ATOM   2243 2HD2 LEU A 255     -43.340  30.354 -75.519  1.00  0.00           H  
ATOM   2244 3HD2 LEU A 255     -43.493  30.506 -77.286  1.00  0.00           H  
ATOM   2245  N   ARG A 256     -45.728  35.132 -76.958  1.00  0.00           N  
ATOM   2246  CA  ARG A 256     -46.897  35.941 -76.645  1.00  0.00           C  
ATOM   2247  C   ARG A 256     -47.985  35.710 -77.684  1.00  0.00           C  
ATOM   2248  O   ARG A 256     -49.174  35.704 -77.349  1.00  0.00           O  
ATOM   2249  CB  ARG A 256     -46.486  37.411 -76.570  1.00  0.00           C  
ATOM   2250  CG  ARG A 256     -47.559  38.373 -76.119  1.00  0.00           C  
ATOM   2251  CD  ARG A 256     -46.983  39.777 -76.059  1.00  0.00           C  
ATOM   2252  NE  ARG A 256     -47.976  40.769 -75.666  1.00  0.00           N  
ATOM   2253  CZ  ARG A 256     -47.728  42.072 -75.578  1.00  0.00           C  
ATOM   2254  NH1 ARG A 256     -46.515  42.535 -75.852  1.00  0.00           N1+
ATOM   2255  NH2 ARG A 256     -48.690  42.909 -75.218  1.00  0.00           N  
ATOM   2256  H   ARG A 256     -44.858  35.591 -77.188  1.00  0.00           H  
ATOM   2257  HA  ARG A 256     -47.269  35.646 -75.663  1.00  0.00           H  
ATOM   2258 1HB  ARG A 256     -45.650  37.520 -75.881  1.00  0.00           H  
ATOM   2259 2HB  ARG A 256     -46.148  37.745 -77.551  1.00  0.00           H  
ATOM   2260 1HG  ARG A 256     -48.389  38.350 -76.825  1.00  0.00           H  
ATOM   2261 2HG  ARG A 256     -47.916  38.084 -75.130  1.00  0.00           H  
ATOM   2262 1HD  ARG A 256     -46.172  39.806 -75.332  1.00  0.00           H  
ATOM   2263 2HD  ARG A 256     -46.600  40.055 -77.041  1.00  0.00           H  
ATOM   2264  HE  ARG A 256     -48.908  40.442 -75.449  1.00  0.00           H  
ATOM   2265 1HH1 ARG A 256     -45.782  41.898 -76.128  1.00  0.00           H  
ATOM   2266 2HH1 ARG A 256     -46.326  43.525 -75.786  1.00  0.00           H  
ATOM   2267 1HH2 ARG A 256     -49.615  42.557 -75.009  1.00  0.00           H  
ATOM   2268 2HH2 ARG A 256     -48.500  43.898 -75.152  1.00  0.00           H  
ATOM   2269  N   LEU A 257     -47.591  35.532 -78.946  1.00  0.00           N  
ATOM   2270  CA  LEU A 257     -48.545  35.272 -80.020  1.00  0.00           C  
ATOM   2271  C   LEU A 257     -49.360  34.032 -79.682  1.00  0.00           C  
ATOM   2272  O   LEU A 257     -50.594  34.033 -79.758  1.00  0.00           O  
ATOM   2273  CB  LEU A 257     -47.810  35.092 -81.346  1.00  0.00           C  
ATOM   2274  CG  LEU A 257     -48.651  34.739 -82.572  1.00  0.00           C  
ATOM   2275  CD1 LEU A 257     -49.633  35.843 -82.880  1.00  0.00           C  
ATOM   2276  CD2 LEU A 257     -47.754  34.471 -83.763  1.00  0.00           C  
ATOM   2277  H   LEU A 257     -46.606  35.578 -79.165  1.00  0.00           H  
ATOM   2278  HA  LEU A 257     -49.209  36.131 -80.108  1.00  0.00           H  
ATOM   2279 1HB  LEU A 257     -47.284  36.017 -81.580  1.00  0.00           H  
ATOM   2280 2HB  LEU A 257     -47.072  34.298 -81.229  1.00  0.00           H  
ATOM   2281  HG  LEU A 257     -49.241  33.846 -82.363  1.00  0.00           H  
ATOM   2282 1HD1 LEU A 257     -50.223  35.572 -83.756  1.00  0.00           H  
ATOM   2283 2HD1 LEU A 257     -50.297  35.988 -82.028  1.00  0.00           H  
ATOM   2284 3HD1 LEU A 257     -49.091  36.767 -83.080  1.00  0.00           H  
ATOM   2285 1HD2 LEU A 257     -48.365  34.219 -84.630  1.00  0.00           H  
ATOM   2286 2HD2 LEU A 257     -47.163  35.361 -83.981  1.00  0.00           H  
ATOM   2287 3HD2 LEU A 257     -47.086  33.640 -83.536  1.00  0.00           H  
ATOM   2288  N   ALA A 258     -48.664  32.954 -79.316  1.00  0.00           N  
ATOM   2289  CA  ALA A 258     -49.291  31.681 -78.977  1.00  0.00           C  
ATOM   2290  C   ALA A 258     -50.197  31.830 -77.764  1.00  0.00           C  
ATOM   2291  O   ALA A 258     -51.272  31.225 -77.707  1.00  0.00           O  
ATOM   2292  CB  ALA A 258     -48.229  30.623 -78.710  1.00  0.00           C  
ATOM   2293  H   ALA A 258     -47.658  33.033 -79.274  1.00  0.00           H  
ATOM   2294  HA  ALA A 258     -49.905  31.370 -79.822  1.00  0.00           H  
ATOM   2295 1HB  ALA A 258     -48.712  29.679 -78.458  1.00  0.00           H  
ATOM   2296 2HB  ALA A 258     -47.615  30.491 -79.601  1.00  0.00           H  
ATOM   2297 3HB  ALA A 258     -47.600  30.941 -77.880  1.00  0.00           H  
ATOM   2298  N   GLU A 259     -49.765  32.604 -76.770  1.00  0.00           N  
ATOM   2299  CA  GLU A 259     -50.577  32.778 -75.573  1.00  0.00           C  
ATOM   2300  C   GLU A 259     -51.905  33.449 -75.915  1.00  0.00           C  
ATOM   2301  O   GLU A 259     -52.959  33.031 -75.421  1.00  0.00           O  
ATOM   2302  CB  GLU A 259     -49.825  33.607 -74.530  1.00  0.00           C  
ATOM   2303  CG  GLU A 259     -48.657  32.883 -73.875  1.00  0.00           C  
ATOM   2304  CD  GLU A 259     -47.856  33.770 -72.962  1.00  0.00           C  
ATOM   2305  OE1 GLU A 259     -48.111  34.950 -72.938  1.00  0.00           O  
ATOM   2306  OE2 GLU A 259     -46.989  33.266 -72.288  1.00  0.00           O1-
ATOM   2307  H   GLU A 259     -48.875  33.078 -76.834  1.00  0.00           H  
ATOM   2308  HA  GLU A 259     -50.787  31.795 -75.151  1.00  0.00           H  
ATOM   2309 1HB  GLU A 259     -49.438  34.513 -74.995  1.00  0.00           H  
ATOM   2310 2HB  GLU A 259     -50.513  33.912 -73.741  1.00  0.00           H  
ATOM   2311 1HG  GLU A 259     -49.041  32.041 -73.300  1.00  0.00           H  
ATOM   2312 2HG  GLU A 259     -48.005  32.489 -74.654  1.00  0.00           H  
ATOM   2313  N   VAL A 260     -51.885  34.478 -76.765  1.00  0.00           N  
ATOM   2314  CA  VAL A 260     -53.134  35.146 -77.119  1.00  0.00           C  
ATOM   2315  C   VAL A 260     -54.014  34.200 -77.925  1.00  0.00           C  
ATOM   2316  O   VAL A 260     -55.230  34.128 -77.707  1.00  0.00           O  
ATOM   2317  CB  VAL A 260     -52.857  36.420 -77.939  1.00  0.00           C  
ATOM   2318  CG1 VAL A 260     -54.159  37.014 -78.456  1.00  0.00           C  
ATOM   2319  CG2 VAL A 260     -52.104  37.431 -77.087  1.00  0.00           C  
ATOM   2320  H   VAL A 260     -51.019  34.806 -77.170  1.00  0.00           H  
ATOM   2321  HA  VAL A 260     -53.648  35.429 -76.200  1.00  0.00           H  
ATOM   2322  HB  VAL A 260     -52.255  36.158 -78.809  1.00  0.00           H  
ATOM   2323 1HG1 VAL A 260     -53.945  37.914 -79.033  1.00  0.00           H  
ATOM   2324 2HG1 VAL A 260     -54.663  36.287 -79.092  1.00  0.00           H  
ATOM   2325 3HG1 VAL A 260     -54.802  37.269 -77.614  1.00  0.00           H  
ATOM   2326 1HG2 VAL A 260     -51.912  38.329 -77.673  1.00  0.00           H  
ATOM   2327 2HG2 VAL A 260     -52.704  37.689 -76.214  1.00  0.00           H  
ATOM   2328 3HG2 VAL A 260     -51.157  37.000 -76.762  1.00  0.00           H  
ATOM   2329  N   ALA A 261     -53.420  33.469 -78.871  1.00  0.00           N  
ATOM   2330  CA  ALA A 261     -54.189  32.544 -79.699  1.00  0.00           C  
ATOM   2331  C   ALA A 261     -54.907  31.524 -78.824  1.00  0.00           C  
ATOM   2332  O   ALA A 261     -56.065  31.173 -79.079  1.00  0.00           O  
ATOM   2333  CB  ALA A 261     -53.275  31.849 -80.708  1.00  0.00           C  
ATOM   2334  H   ALA A 261     -52.424  33.553 -79.021  1.00  0.00           H  
ATOM   2335  HA  ALA A 261     -54.938  33.119 -80.243  1.00  0.00           H  
ATOM   2336 1HB  ALA A 261     -53.862  31.163 -81.318  1.00  0.00           H  
ATOM   2337 2HB  ALA A 261     -52.808  32.596 -81.350  1.00  0.00           H  
ATOM   2338 3HB  ALA A 261     -52.503  31.294 -80.178  1.00  0.00           H  
ATOM   2339  N   ALA A 262     -54.223  31.031 -77.788  1.00  0.00           N  
ATOM   2340  CA  ALA A 262     -54.830  30.087 -76.853  1.00  0.00           C  
ATOM   2341  C   ALA A 262     -55.983  30.744 -76.105  1.00  0.00           C  
ATOM   2342  O   ALA A 262     -57.026  30.123 -75.876  1.00  0.00           O  
ATOM   2343  CB  ALA A 262     -53.778  29.559 -75.879  1.00  0.00           C  
ATOM   2344  H   ALA A 262     -53.264  31.316 -77.646  1.00  0.00           H  
ATOM   2345  HA  ALA A 262     -55.227  29.250 -77.427  1.00  0.00           H  
ATOM   2346 1HB  ALA A 262     -54.242  28.856 -75.187  1.00  0.00           H  
ATOM   2347 2HB  ALA A 262     -52.989  29.053 -76.436  1.00  0.00           H  
ATOM   2348 3HB  ALA A 262     -53.351  30.390 -75.320  1.00  0.00           H  
ATOM   2349  N   ARG A 263     -55.790  31.994 -75.677  1.00  0.00           N  
ATOM   2350  CA  ARG A 263     -56.859  32.727 -75.005  1.00  0.00           C  
ATOM   2351  C   ARG A 263     -58.071  32.920 -75.915  1.00  0.00           C  
ATOM   2352  O   ARG A 263     -59.214  32.843 -75.451  1.00  0.00           O  
ATOM   2353  CB  ARG A 263     -56.358  34.067 -74.462  1.00  0.00           C  
ATOM   2354  CG  ARG A 263     -55.426  33.946 -73.255  1.00  0.00           C  
ATOM   2355  CD  ARG A 263     -54.890  35.295 -72.784  1.00  0.00           C  
ATOM   2356  NE  ARG A 263     -54.078  35.145 -71.578  1.00  0.00           N  
ATOM   2357  CZ  ARG A 263     -53.404  36.130 -70.988  1.00  0.00           C  
ATOM   2358  NH1 ARG A 263     -53.450  37.359 -71.485  1.00  0.00           N1+
ATOM   2359  NH2 ARG A 263     -52.697  35.890 -69.890  1.00  0.00           N  
ATOM   2360  H   ARG A 263     -54.896  32.444 -75.816  1.00  0.00           H  
ATOM   2361  HA  ARG A 263     -57.176  32.154 -74.133  1.00  0.00           H  
ATOM   2362 1HB  ARG A 263     -55.824  34.601 -75.246  1.00  0.00           H  
ATOM   2363 2HB  ARG A 263     -57.209  34.681 -74.169  1.00  0.00           H  
ATOM   2364 1HG  ARG A 263     -55.966  33.494 -72.422  1.00  0.00           H  
ATOM   2365 2HG  ARG A 263     -54.571  33.321 -73.516  1.00  0.00           H  
ATOM   2366 1HD  ARG A 263     -54.273  35.735 -73.567  1.00  0.00           H  
ATOM   2367 2HD  ARG A 263     -55.723  35.961 -72.562  1.00  0.00           H  
ATOM   2368  HE  ARG A 263     -54.023  34.226 -71.159  1.00  0.00           H  
ATOM   2369 1HH1 ARG A 263     -53.998  37.549 -72.313  1.00  0.00           H  
ATOM   2370 2HH1 ARG A 263     -52.938  38.105 -71.037  1.00  0.00           H  
ATOM   2371 1HH2 ARG A 263     -52.671  34.958 -69.499  1.00  0.00           H  
ATOM   2372 2HH2 ARG A 263     -52.187  36.639 -69.444  1.00  0.00           H  
ATOM   2373  N   VAL A 264     -57.848  33.196 -77.205  1.00  0.00           N  
ATOM   2374  CA  VAL A 264     -58.968  33.349 -78.138  1.00  0.00           C  
ATOM   2375  C   VAL A 264     -59.795  32.070 -78.214  1.00  0.00           C  
ATOM   2376  O   VAL A 264     -61.029  32.113 -78.188  1.00  0.00           O  
ATOM   2377  CB  VAL A 264     -58.453  33.707 -79.544  1.00  0.00           C  
ATOM   2378  CG1 VAL A 264     -59.576  33.604 -80.565  1.00  0.00           C  
ATOM   2379  CG2 VAL A 264     -57.857  35.107 -79.537  1.00  0.00           C  
ATOM   2380  H   VAL A 264     -56.904  33.302 -77.548  1.00  0.00           H  
ATOM   2381  HA  VAL A 264     -59.605  34.160 -77.784  1.00  0.00           H  
ATOM   2382  HB  VAL A 264     -57.688  32.987 -79.834  1.00  0.00           H  
ATOM   2383 1HG1 VAL A 264     -59.193  33.860 -81.554  1.00  0.00           H  
ATOM   2384 2HG1 VAL A 264     -59.963  32.586 -80.579  1.00  0.00           H  
ATOM   2385 3HG1 VAL A 264     -60.376  34.294 -80.297  1.00  0.00           H  
ATOM   2386 1HG2 VAL A 264     -57.493  35.352 -80.534  1.00  0.00           H  
ATOM   2387 2HG2 VAL A 264     -58.621  35.826 -79.241  1.00  0.00           H  
ATOM   2388 3HG2 VAL A 264     -57.028  35.145 -78.829  1.00  0.00           H  
ATOM   2389  N   MET A 265     -59.129  30.916 -78.299  1.00  0.00           N  
ATOM   2390  CA  MET A 265     -59.835  29.635 -78.346  1.00  0.00           C  
ATOM   2391  C   MET A 265     -60.706  29.477 -77.104  1.00  0.00           C  
ATOM   2392  O   MET A 265     -61.857  29.031 -77.184  1.00  0.00           O  
ATOM   2393  CB  MET A 265     -58.869  28.460 -78.495  1.00  0.00           C  
ATOM   2394  CG  MET A 265     -59.594  27.109 -78.628  1.00  0.00           C  
ATOM   2395  SD  MET A 265     -60.017  26.183 -77.141  1.00  0.00           S  
ATOM   2396  CE  MET A 265     -61.385  25.198 -77.753  1.00  0.00           C  
ATOM   2397  H   MET A 265     -58.119  30.922 -78.331  1.00  0.00           H  
ATOM   2398  HA  MET A 265     -60.481  29.628 -79.224  1.00  0.00           H  
ATOM   2399 1HB  MET A 265     -58.246  28.611 -79.376  1.00  0.00           H  
ATOM   2400 2HB  MET A 265     -58.208  28.419 -77.629  1.00  0.00           H  
ATOM   2401 1HG  MET A 265     -60.541  27.253 -79.147  1.00  0.00           H  
ATOM   2402 2HG  MET A 265     -58.983  26.425 -79.218  1.00  0.00           H  
ATOM   2403 1HE  MET A 265     -61.764  24.564 -76.950  1.00  0.00           H  
ATOM   2404 2HE  MET A 265     -62.180  25.857 -78.103  1.00  0.00           H  
ATOM   2405 3HE  MET A 265     -61.043  24.572 -78.578  1.00  0.00           H  
ATOM   2406  N   LYS A 266     -60.155  29.841 -75.941  1.00  0.00           N  
ATOM   2407  CA  LYS A 266     -60.872  29.773 -74.668  1.00  0.00           C  
ATOM   2408  C   LYS A 266     -62.170  30.569 -74.716  1.00  0.00           C  
ATOM   2409  O   LYS A 266     -63.201  30.109 -74.211  1.00  0.00           O  
ATOM   2410  CB  LYS A 266     -59.988  30.282 -73.529  1.00  0.00           C  
ATOM   2411  CG  LYS A 266     -60.276  29.644 -72.176  1.00  0.00           C  
ATOM   2412  CD  LYS A 266     -61.315  30.439 -71.400  1.00  0.00           C  
ATOM   2413  CE  LYS A 266     -61.674  29.753 -70.090  1.00  0.00           C  
ATOM   2414  NZ  LYS A 266     -60.528  29.730 -69.142  1.00  0.00           N1+
ATOM   2415  H   LYS A 266     -59.202  30.175 -75.951  1.00  0.00           H  
ATOM   2416  HA  LYS A 266     -61.129  28.732 -74.471  1.00  0.00           H  
ATOM   2417 1HB  LYS A 266     -58.941  30.097 -73.769  1.00  0.00           H  
ATOM   2418 2HB  LYS A 266     -60.114  31.360 -73.424  1.00  0.00           H  
ATOM   2419 1HG  LYS A 266     -60.644  28.628 -72.324  1.00  0.00           H  
ATOM   2420 2HG  LYS A 266     -59.357  29.597 -71.593  1.00  0.00           H  
ATOM   2421 1HD  LYS A 266     -60.925  31.435 -71.184  1.00  0.00           H  
ATOM   2422 2HD  LYS A 266     -62.218  30.545 -72.003  1.00  0.00           H  
ATOM   2423 1HE  LYS A 266     -62.507  30.276 -69.622  1.00  0.00           H  
ATOM   2424 2HE  LYS A 266     -61.984  28.728 -70.290  1.00  0.00           H  
ATOM   2425 1HZ  LYS A 266     -60.806  29.267 -68.288  1.00  0.00           H  
ATOM   2426 2HZ  LYS A 266     -59.755  29.231 -69.559  1.00  0.00           H  
ATOM   2427 3HZ  LYS A 266     -60.244  30.677 -68.934  1.00  0.00           H  
ATOM   2428  N   GLU A 267     -62.140  31.778 -75.280  1.00  0.00           N  
ATOM   2429  CA  GLU A 267     -63.358  32.584 -75.314  1.00  0.00           C  
ATOM   2430  C   GLU A 267     -64.412  31.919 -76.193  1.00  0.00           C  
ATOM   2431  O   GLU A 267     -65.612  32.041 -75.920  1.00  0.00           O  
ATOM   2432  CB  GLU A 267     -63.058  33.993 -75.830  1.00  0.00           C  
ATOM   2433  CG  GLU A 267     -62.317  34.881 -74.841  1.00  0.00           C  
ATOM   2434  CD  GLU A 267     -63.105  35.145 -73.588  1.00  0.00           C  
ATOM   2435  OE1 GLU A 267     -64.271  35.439 -73.694  1.00  0.00           O  
ATOM   2436  OE2 GLU A 267     -62.540  35.053 -72.524  1.00  0.00           O1-
ATOM   2437  H   GLU A 267     -61.293  32.150 -75.684  1.00  0.00           H  
ATOM   2438  HA  GLU A 267     -63.750  32.662 -74.299  1.00  0.00           H  
ATOM   2439 1HB  GLU A 267     -62.456  33.928 -76.737  1.00  0.00           H  
ATOM   2440 2HB  GLU A 267     -63.991  34.491 -76.093  1.00  0.00           H  
ATOM   2441 1HG  GLU A 267     -61.377  34.400 -74.570  1.00  0.00           H  
ATOM   2442 2HG  GLU A 267     -62.082  35.828 -75.324  1.00  0.00           H  
ATOM   2443  N   LEU A 268     -63.999  31.228 -77.261  1.00  0.00           N  
ATOM   2444  CA  LEU A 268     -64.993  30.531 -78.075  1.00  0.00           C  
ATOM   2445  C   LEU A 268     -65.627  29.410 -77.272  1.00  0.00           C  
ATOM   2446  O   LEU A 268     -66.824  29.134 -77.414  1.00  0.00           O  
ATOM   2447  CB  LEU A 268     -64.389  29.930 -79.337  1.00  0.00           C  
ATOM   2448  CG  LEU A 268     -64.160  30.571 -80.691  1.00  0.00           C  
ATOM   2449  CD1 LEU A 268     -63.274  31.788 -80.631  1.00  0.00           C  
ATOM   2450  CD2 LEU A 268     -63.518  29.461 -81.494  1.00  0.00           C  
ATOM   2451  H   LEU A 268     -63.025  31.174 -77.522  1.00  0.00           H  
ATOM   2452  HA  LEU A 268     -65.764  31.244 -78.365  1.00  0.00           H  
ATOM   2453 1HB  LEU A 268     -63.380  29.590 -79.111  1.00  0.00           H  
ATOM   2454 2HB  LEU A 268     -64.985  29.066 -79.631  1.00  0.00           H  
ATOM   2455  HG  LEU A 268     -65.115  30.890 -81.109  1.00  0.00           H  
ATOM   2456 1HD1 LEU A 268     -63.150  32.199 -81.633  1.00  0.00           H  
ATOM   2457 2HD1 LEU A 268     -63.731  32.539 -79.986  1.00  0.00           H  
ATOM   2458 3HD1 LEU A 268     -62.300  31.510 -80.231  1.00  0.00           H  
ATOM   2459 1HD2 LEU A 268     -63.307  29.817 -82.503  1.00  0.00           H  
ATOM   2460 2HD2 LEU A 268     -62.588  29.157 -81.014  1.00  0.00           H  
ATOM   2461 3HD2 LEU A 268     -64.196  28.610 -81.544  1.00  0.00           H  
ATOM   2462  N   GLU A 269     -64.834  28.729 -76.441  1.00  0.00           N  
ATOM   2463  CA  GLU A 269     -65.401  27.681 -75.605  1.00  0.00           C  
ATOM   2464  C   GLU A 269     -66.426  28.290 -74.661  1.00  0.00           C  
ATOM   2465  O   GLU A 269     -67.497  27.714 -74.436  1.00  0.00           O  
ATOM   2466  CB  GLU A 269     -64.307  26.964 -74.810  1.00  0.00           C  
ATOM   2467  CG  GLU A 269     -64.800  25.784 -73.985  1.00  0.00           C  
ATOM   2468  CD  GLU A 269     -63.683  25.028 -73.320  1.00  0.00           C  
ATOM   2469  OE1 GLU A 269     -62.546  25.365 -73.546  1.00  0.00           O  
ATOM   2470  OE2 GLU A 269     -63.968  24.111 -72.586  1.00  0.00           O1-
ATOM   2471  H   GLU A 269     -63.845  28.925 -76.381  1.00  0.00           H  
ATOM   2472  HA  GLU A 269     -65.893  26.952 -76.250  1.00  0.00           H  
ATOM   2473 1HB  GLU A 269     -63.541  26.598 -75.494  1.00  0.00           H  
ATOM   2474 2HB  GLU A 269     -63.828  27.670 -74.131  1.00  0.00           H  
ATOM   2475 1HG  GLU A 269     -65.482  26.149 -73.218  1.00  0.00           H  
ATOM   2476 2HG  GLU A 269     -65.354  25.107 -74.634  1.00  0.00           H  
ATOM   2477  N   ARG A 270     -66.106  29.457 -74.092  1.00  0.00           N  
ATOM   2478  CA  ARG A 270     -67.040  30.137 -73.201  1.00  0.00           C  
ATOM   2479  C   ARG A 270     -68.311  30.510 -73.957  1.00  0.00           C  
ATOM   2480  O   ARG A 270     -69.424  30.367 -73.438  1.00  0.00           O  
ATOM   2481  CB  ARG A 270     -66.410  31.390 -72.611  1.00  0.00           C  
ATOM   2482  CG  ARG A 270     -65.361  31.135 -71.540  1.00  0.00           C  
ATOM   2483  CD  ARG A 270     -64.657  32.384 -71.151  1.00  0.00           C  
ATOM   2484  NE  ARG A 270     -65.575  33.383 -70.629  1.00  0.00           N  
ATOM   2485  CZ  ARG A 270     -65.998  33.439 -69.351  1.00  0.00           C  
ATOM   2486  NH1 ARG A 270     -65.579  32.548 -68.480  1.00  0.00           N1+
ATOM   2487  NH2 ARG A 270     -66.835  34.390 -68.973  1.00  0.00           N  
ATOM   2488  H   ARG A 270     -65.207  29.878 -74.277  1.00  0.00           H  
ATOM   2489  HA  ARG A 270     -67.294  29.460 -72.385  1.00  0.00           H  
ATOM   2490 1HB  ARG A 270     -65.937  31.968 -73.404  1.00  0.00           H  
ATOM   2491 2HB  ARG A 270     -67.187  32.014 -72.169  1.00  0.00           H  
ATOM   2492 1HG  ARG A 270     -65.841  30.721 -70.652  1.00  0.00           H  
ATOM   2493 2HG  ARG A 270     -64.622  30.427 -71.916  1.00  0.00           H  
ATOM   2494 1HD  ARG A 270     -63.920  32.161 -70.381  1.00  0.00           H  
ATOM   2495 2HD  ARG A 270     -64.156  32.804 -72.022  1.00  0.00           H  
ATOM   2496  HE  ARG A 270     -65.919  34.086 -71.269  1.00  0.00           H  
ATOM   2497 1HH1 ARG A 270     -64.939  31.821 -68.769  1.00  0.00           H  
ATOM   2498 2HH1 ARG A 270     -65.897  32.590 -67.522  1.00  0.00           H  
ATOM   2499 1HH2 ARG A 270     -67.158  35.075 -69.643  1.00  0.00           H  
ATOM   2500 2HH2 ARG A 270     -67.153  34.431 -68.016  1.00  0.00           H  
ATOM   2501  N   ASN A 271     -68.154  31.015 -75.188  1.00  0.00           N  
ATOM   2502  CA  ASN A 271     -69.305  31.384 -76.011  1.00  0.00           C  
ATOM   2503  C   ASN A 271     -70.203  30.187 -76.277  1.00  0.00           C  
ATOM   2504  O   ASN A 271     -71.433  30.312 -76.287  1.00  0.00           O  
ATOM   2505  CB  ASN A 271     -68.850  32.007 -77.318  1.00  0.00           C  
ATOM   2506  CG  ASN A 271     -68.330  33.406 -77.142  1.00  0.00           C  
ATOM   2507  ND2 ASN A 271     -67.492  33.837 -78.050  1.00  0.00           N  
ATOM   2508  OD1 ASN A 271     -68.688  34.098 -76.181  1.00  0.00           O  
ATOM   2509  H   ASN A 271     -67.224  31.145 -75.558  1.00  0.00           H  
ATOM   2510  HA  ASN A 271     -69.900  32.118 -75.465  1.00  0.00           H  
ATOM   2511 1HB  ASN A 271     -68.064  31.393 -77.760  1.00  0.00           H  
ATOM   2512 2HB  ASN A 271     -69.683  32.028 -78.021  1.00  0.00           H  
ATOM   2513 1HD2 ASN A 271     -67.113  34.760 -77.983  1.00  0.00           H  
ATOM   2514 2HD2 ASN A 271     -67.230  33.243 -78.810  1.00  0.00           H  
ATOM   2515  N   ASP A 272     -69.603  29.014 -76.486  1.00  0.00           N  
ATOM   2516  CA  ASP A 272     -70.383  27.809 -76.743  1.00  0.00           C  
ATOM   2517  C   ASP A 272     -71.258  27.443 -75.549  1.00  0.00           C  
ATOM   2518  O   ASP A 272     -72.422  27.065 -75.721  1.00  0.00           O  
ATOM   2519  CB  ASP A 272     -69.458  26.637 -77.082  1.00  0.00           C  
ATOM   2520  CG  ASP A 272     -70.210  25.420 -77.602  1.00  0.00           C  
ATOM   2521  OD1 ASP A 272     -71.055  25.586 -78.450  1.00  0.00           O  
ATOM   2522  OD2 ASP A 272     -69.931  24.336 -77.148  1.00  0.00           O1-
ATOM   2523  H   ASP A 272     -68.595  28.953 -76.467  1.00  0.00           H  
ATOM   2524  HA  ASP A 272     -71.037  27.995 -77.595  1.00  0.00           H  
ATOM   2525 1HB  ASP A 272     -68.735  26.950 -77.836  1.00  0.00           H  
ATOM   2526 2HB  ASP A 272     -68.897  26.347 -76.192  1.00  0.00           H  
ATOM   2527  N   GLU A 273     -70.729  27.561 -74.327  1.00  0.00           N  
ATOM   2528  CA  GLU A 273     -71.559  27.253 -73.165  1.00  0.00           C  
ATOM   2529  C   GLU A 273     -72.765  28.185 -73.085  1.00  0.00           C  
ATOM   2530  O   GLU A 273     -73.879  27.737 -72.789  1.00  0.00           O  
ATOM   2531  CB  GLU A 273     -70.736  27.356 -71.879  1.00  0.00           C  
ATOM   2532  CG  GLU A 273     -71.498  26.986 -70.614  1.00  0.00           C  
ATOM   2533  CD  GLU A 273     -70.633  27.006 -69.384  1.00  0.00           C  
ATOM   2534  OE1 GLU A 273     -69.464  27.282 -69.507  1.00  0.00           O  
ATOM   2535  OE2 GLU A 273     -71.143  26.744 -68.320  1.00  0.00           O1-
ATOM   2536  H   GLU A 273     -69.773  27.857 -74.184  1.00  0.00           H  
ATOM   2537  HA  GLU A 273     -71.926  26.231 -73.263  1.00  0.00           H  
ATOM   2538 1HB  GLU A 273     -69.867  26.702 -71.950  1.00  0.00           H  
ATOM   2539 2HB  GLU A 273     -70.370  28.376 -71.762  1.00  0.00           H  
ATOM   2540 1HG  GLU A 273     -72.319  27.688 -70.478  1.00  0.00           H  
ATOM   2541 2HG  GLU A 273     -71.923  25.991 -70.737  1.00  0.00           H  
ATOM   2542  N   GLU A 274     -72.567  29.484 -73.336  1.00  0.00           N  
ATOM   2543  CA  GLU A 274     -73.675  30.432 -73.237  1.00  0.00           C  
ATOM   2544  C   GLU A 274     -74.710  30.169 -74.322  1.00  0.00           C  
ATOM   2545  O   GLU A 274     -75.917  30.299 -74.087  1.00  0.00           O  
ATOM   2546  CB  GLU A 274     -73.164  31.871 -73.343  1.00  0.00           C  
ATOM   2547  CG  GLU A 274     -72.417  32.365 -72.113  1.00  0.00           C  
ATOM   2548  CD  GLU A 274     -71.986  33.801 -72.228  1.00  0.00           C  
ATOM   2549  OE1 GLU A 274     -71.605  34.203 -73.301  1.00  0.00           O  
ATOM   2550  OE2 GLU A 274     -72.037  34.497 -71.241  1.00  0.00           O1-
ATOM   2551  H   GLU A 274     -71.651  29.822 -73.595  1.00  0.00           H  
ATOM   2552  HA  GLU A 274     -74.154  30.304 -72.266  1.00  0.00           H  
ATOM   2553 1HB  GLU A 274     -72.493  31.956 -74.198  1.00  0.00           H  
ATOM   2554 2HB  GLU A 274     -74.004  32.543 -73.518  1.00  0.00           H  
ATOM   2555 1HG  GLU A 274     -73.064  32.261 -71.242  1.00  0.00           H  
ATOM   2556 2HG  GLU A 274     -71.541  31.739 -71.956  1.00  0.00           H  
ATOM   2557  N   ILE A 275     -74.237  29.807 -75.515  1.00  0.00           N  
ATOM   2558  CA  ILE A 275     -75.104  29.490 -76.645  1.00  0.00           C  
ATOM   2559  C   ILE A 275     -75.962  28.268 -76.336  1.00  0.00           C  
ATOM   2560  O   ILE A 275     -77.150  28.224 -76.681  1.00  0.00           O  
ATOM   2561  CB  ILE A 275     -74.262  29.295 -77.919  1.00  0.00           C  
ATOM   2562  CG1 ILE A 275     -73.672  30.632 -78.374  1.00  0.00           C  
ATOM   2563  CG2 ILE A 275     -75.093  28.669 -79.025  1.00  0.00           C  
ATOM   2564  CD1 ILE A 275     -72.567  30.499 -79.398  1.00  0.00           C  
ATOM   2565  H   ILE A 275     -73.235  29.753 -75.633  1.00  0.00           H  
ATOM   2566  HA  ILE A 275     -75.762  30.340 -76.825  1.00  0.00           H  
ATOM   2567  HB  ILE A 275     -73.419  28.640 -77.701  1.00  0.00           H  
ATOM   2568 1HG1 ILE A 275     -74.460  31.251 -78.803  1.00  0.00           H  
ATOM   2569 2HG1 ILE A 275     -73.272  31.166 -77.512  1.00  0.00           H  
ATOM   2570 1HG2 ILE A 275     -74.477  28.542 -79.915  1.00  0.00           H  
ATOM   2571 2HG2 ILE A 275     -75.462  27.698 -78.698  1.00  0.00           H  
ATOM   2572 3HG2 ILE A 275     -75.937  29.319 -79.258  1.00  0.00           H  
ATOM   2573 1HD1 ILE A 275     -72.201  31.490 -79.670  1.00  0.00           H  
ATOM   2574 2HD1 ILE A 275     -71.749  29.913 -78.978  1.00  0.00           H  
ATOM   2575 3HD1 ILE A 275     -72.952  30.000 -80.286  1.00  0.00           H  
ATOM   2576  N   LYS A 276     -75.376  27.259 -75.689  1.00  0.00           N  
ATOM   2577  CA  LYS A 276     -76.133  26.068 -75.311  1.00  0.00           C  
ATOM   2578  C   LYS A 276     -77.220  26.381 -74.287  1.00  0.00           C  
ATOM   2579  O   LYS A 276     -78.293  25.778 -74.303  1.00  0.00           O  
ATOM   2580  CB  LYS A 276     -75.188  25.009 -74.735  1.00  0.00           C  
ATOM   2581  CG  LYS A 276     -74.108  24.457 -75.669  1.00  0.00           C  
ATOM   2582  CD  LYS A 276     -74.537  23.224 -76.456  1.00  0.00           C  
ATOM   2583  CE  LYS A 276     -75.223  23.588 -77.761  1.00  0.00           C  
ATOM   2584  NZ  LYS A 276     -75.393  22.396 -78.636  1.00  0.00           N1+
ATOM   2585  H   LYS A 276     -74.395  27.313 -75.454  1.00  0.00           H  
ATOM   2586  HA  LYS A 276     -76.629  25.676 -76.200  1.00  0.00           H  
ATOM   2587 1HB  LYS A 276     -74.667  25.419 -73.869  1.00  0.00           H  
ATOM   2588 2HB  LYS A 276     -75.768  24.151 -74.393  1.00  0.00           H  
ATOM   2589 1HG  LYS A 276     -73.823  25.224 -76.390  1.00  0.00           H  
ATOM   2590 2HG  LYS A 276     -73.227  24.185 -75.087  1.00  0.00           H  
ATOM   2591 1HD  LYS A 276     -73.661  22.613 -76.682  1.00  0.00           H  
ATOM   2592 2HD  LYS A 276     -75.226  22.631 -75.856  1.00  0.00           H  
ATOM   2593 1HE  LYS A 276     -76.201  24.017 -77.550  1.00  0.00           H  
ATOM   2594 2HE  LYS A 276     -74.629  24.334 -78.289  1.00  0.00           H  
ATOM   2595 1HZ  LYS A 276     -75.850  22.670 -79.494  1.00  0.00           H  
ATOM   2596 2HZ  LYS A 276     -74.487  22.002 -78.849  1.00  0.00           H  
ATOM   2597 3HZ  LYS A 276     -75.956  21.706 -78.160  1.00  0.00           H  
ATOM   2598  N   LYS A 277     -76.934  27.326 -73.398  1.00  0.00           N  
ATOM   2599  CA  LYS A 277     -77.885  27.721 -72.366  1.00  0.00           C  
ATOM   2600  C   LYS A 277     -78.651  28.974 -72.772  1.00  0.00           C  
ATOM   2601  O   LYS A 277     -79.020  29.789 -71.927  1.00  0.00           O  
ATOM   2602  CB  LYS A 277     -77.167  27.951 -71.036  1.00  0.00           C  
ATOM   2603  CG  LYS A 277     -76.526  26.704 -70.443  1.00  0.00           C  
ATOM   2604  CD  LYS A 277     -75.868  27.004 -69.104  1.00  0.00           C  
ATOM   2605  CE  LYS A 277     -75.232  25.757 -68.507  1.00  0.00           C  
ATOM   2606  NZ  LYS A 277     -74.562  26.041 -67.210  1.00  0.00           N1+
ATOM   2607  H   LYS A 277     -76.034  27.784 -73.439  1.00  0.00           H  
ATOM   2608  HA  LYS A 277     -78.609  26.916 -72.237  1.00  0.00           H  
ATOM   2609 1HB  LYS A 277     -76.385  28.699 -71.169  1.00  0.00           H  
ATOM   2610 2HB  LYS A 277     -77.874  28.344 -70.304  1.00  0.00           H  
ATOM   2611 1HG  LYS A 277     -77.287  25.936 -70.300  1.00  0.00           H  
ATOM   2612 2HG  LYS A 277     -75.773  26.320 -71.130  1.00  0.00           H  
ATOM   2613 1HD  LYS A 277     -75.098  27.765 -69.240  1.00  0.00           H  
ATOM   2614 2HD  LYS A 277     -76.614  27.387 -68.409  1.00  0.00           H  
ATOM   2615 1HE  LYS A 277     -75.998  24.999 -68.348  1.00  0.00           H  
ATOM   2616 2HE  LYS A 277     -74.494  25.356 -69.202  1.00  0.00           H  
ATOM   2617 1HZ  LYS A 277     -74.153  25.191 -66.848  1.00  0.00           H  
ATOM   2618 2HZ  LYS A 277     -73.836  26.730 -67.349  1.00  0.00           H  
ATOM   2619 3HZ  LYS A 277     -75.240  26.396 -66.550  1.00  0.00           H  
ATOM   2620  N   SER A 278     -78.886  29.122 -74.072  1.00  0.00           N  
ATOM   2621  CA  SER A 278     -79.633  30.262 -74.590  1.00  0.00           C  
ATOM   2622  C   SER A 278     -81.042  30.306 -74.013  1.00  0.00           C  
ATOM   2623  O   SER A 278     -81.786  31.260 -74.239  1.00  0.00           O  
ATOM   2624  CB  SER A 278     -79.698  30.199 -76.103  1.00  0.00           C  
ATOM   2625  OG  SER A 278     -78.459  30.518 -76.673  1.00  0.00           O  
ATOM   2626  H   SER A 278     -78.539  28.427 -74.717  1.00  0.00           H  
ATOM   2627  HA  SER A 278     -79.110  31.176 -74.306  1.00  0.00           H  
ATOM   2628 1HB  SER A 278     -79.997  29.198 -76.413  1.00  0.00           H  
ATOM   2629 2HB  SER A 278     -80.457  30.893 -76.464  1.00  0.00           H  
ATOM   2630  HG  SER A 278     -77.925  29.723 -76.608  1.00  0.00           H  
ATOM   2631  N   ASP A 279     -81.402  29.268 -73.266  1.00  0.00           N  
ATOM   2632  CA  ASP A 279     -82.769  29.108 -72.785  1.00  0.00           C  
ATOM   2633  C   ASP A 279     -83.191  30.290 -71.921  1.00  0.00           C  
ATOM   2634  O   ASP A 279     -84.381  30.556 -71.753  1.00  0.00           O  
ATOM   2635  CB  ASP A 279     -82.909  27.810 -71.986  1.00  0.00           C  
ATOM   2636  CG  ASP A 279     -82.851  26.566 -72.863  1.00  0.00           C  
ATOM   2637  OD1 ASP A 279     -82.965  26.700 -74.058  1.00  0.00           O  
ATOM   2638  OD2 ASP A 279     -82.693  25.494 -72.329  1.00  0.00           O1-
ATOM   2639  H   ASP A 279     -80.712  28.571 -73.026  1.00  0.00           H  
ATOM   2640  HA  ASP A 279     -83.435  29.050 -73.646  1.00  0.00           H  
ATOM   2641 1HB  ASP A 279     -82.112  27.751 -71.245  1.00  0.00           H  
ATOM   2642 2HB  ASP A 279     -83.857  27.813 -71.448  1.00  0.00           H  
ATOM   2643  N   GLU A 280     -82.207  30.997 -71.374  1.00  0.00           N  
ATOM   2644  CA  GLU A 280     -82.462  32.254 -70.680  1.00  0.00           C  
ATOM   2645  C   GLU A 280     -81.913  33.438 -71.466  1.00  0.00           C  
ATOM   2646  O   GLU A 280     -80.997  33.288 -72.274  1.00  0.00           O  
ATOM   2647  CB  GLU A 280     -81.841  32.225 -69.282  1.00  0.00           C  
ATOM   2648  CG  GLU A 280     -82.389  31.134 -68.372  1.00  0.00           C  
ATOM   2649  CD  GLU A 280     -83.815  31.375 -67.965  1.00  0.00           C  
ATOM   2650  OE1 GLU A 280     -84.252  32.498 -68.033  1.00  0.00           O  
ATOM   2651  OE2 GLU A 280     -84.470  30.432 -67.585  1.00  0.00           O1-
ATOM   2652  H   GLU A 280     -81.259  30.655 -71.442  1.00  0.00           H  
ATOM   2653  HA  GLU A 280     -83.540  32.376 -70.570  1.00  0.00           H  
ATOM   2654 1HB  GLU A 280     -80.763  32.082 -69.364  1.00  0.00           H  
ATOM   2655 2HB  GLU A 280     -82.007  33.184 -68.791  1.00  0.00           H  
ATOM   2656 1HG  GLU A 280     -82.327  30.178 -68.892  1.00  0.00           H  
ATOM   2657 2HG  GLU A 280     -81.766  31.073 -67.481  1.00  0.00           H  
ATOM   2658  N   LEU A 281     -82.479  34.615 -71.223  1.00  0.00           N  
ATOM   2659  CA  LEU A 281     -82.047  35.828 -71.908  1.00  0.00           C  
ATOM   2660  C   LEU A 281     -80.531  35.873 -72.047  1.00  0.00           C  
ATOM   2661  O   LEU A 281     -80.004  36.079 -73.140  1.00  0.00           O  
ATOM   2662  CB  LEU A 281     -82.534  37.068 -71.147  1.00  0.00           C  
ATOM   2663  CG  LEU A 281     -84.047  37.319 -71.183  1.00  0.00           C  
ATOM   2664  CD1 LEU A 281     -84.394  38.465 -70.242  1.00  0.00           C  
ATOM   2665  CD2 LEU A 281     -84.476  37.633 -72.608  1.00  0.00           C  
ATOM   2666  H   LEU A 281     -83.226  34.672 -70.547  1.00  0.00           H  
ATOM   2667  HA  LEU A 281     -82.490  35.839 -72.905  1.00  0.00           H  
ATOM   2668 1HB  LEU A 281     -82.238  36.973 -70.104  1.00  0.00           H  
ATOM   2669 2HB  LEU A 281     -82.042  37.947 -71.564  1.00  0.00           H  
ATOM   2670  HG  LEU A 281     -84.572  36.430 -70.833  1.00  0.00           H  
ATOM   2671 1HD1 LEU A 281     -85.469  38.643 -70.267  1.00  0.00           H  
ATOM   2672 2HD1 LEU A 281     -84.094  38.206 -69.227  1.00  0.00           H  
ATOM   2673 3HD1 LEU A 281     -83.870  39.366 -70.558  1.00  0.00           H  
ATOM   2674 1HD2 LEU A 281     -85.552  37.810 -72.634  1.00  0.00           H  
ATOM   2675 2HD2 LEU A 281     -83.953  38.523 -72.959  1.00  0.00           H  
ATOM   2676 3HD2 LEU A 281     -84.232  36.790 -73.256  1.00  0.00           H  
ATOM   2677  N   ASP A 282     -79.834  35.678 -70.933  1.00  0.00           N  
ATOM   2678  CA  ASP A 282     -78.376  35.640 -70.938  1.00  0.00           C  
ATOM   2679  C   ASP A 282     -77.808  36.454 -72.093  1.00  0.00           C  
ATOM   2680  O   ASP A 282     -76.674  36.236 -72.521  1.00  0.00           O  
ATOM   2681  CB  ASP A 282     -77.878  34.196 -71.030  1.00  0.00           C  
ATOM   2682  CG  ASP A 282     -78.149  33.393 -69.765  1.00  0.00           C  
ATOM   2683  OD1 ASP A 282     -78.448  33.991 -68.758  1.00  0.00           O  
ATOM   2684  OD2 ASP A 282     -78.055  32.190 -69.817  1.00  0.00           O1-
ATOM   2685  H   ASP A 282     -80.326  35.553 -70.060  1.00  0.00           H  
ATOM   2686  HA  ASP A 282     -78.016  36.074 -70.005  1.00  0.00           H  
ATOM   2687 1HB  ASP A 282     -78.361  33.697 -71.870  1.00  0.00           H  
ATOM   2688 2HB  ASP A 282     -76.804  34.193 -71.222  1.00  0.00           H  
ATOM   2689  N   ASP A 283     -78.602  37.394 -72.595  1.00  0.00           N  
ATOM   2690  CA  ASP A 283     -78.194  38.218 -73.731  1.00  0.00           C  
ATOM   2691  C   ASP A 283     -77.063  39.162 -73.347  1.00  0.00           C  
ATOM   2692  O   ASP A 283     -76.171  39.446 -74.157  1.00  0.00           O  
ATOM   2693  CB  ASP A 283     -79.381  39.025 -74.264  1.00  0.00           C  
ATOM   2694  CG  ASP A 283     -80.434  38.155 -74.938  1.00  0.00           C  
ATOM   2695  OD1 ASP A 283     -80.114  37.052 -75.313  1.00  0.00           O  
ATOM   2696  OD2 ASP A 283     -81.548  38.603 -75.071  1.00  0.00           O1-
ATOM   2697  H   ASP A 283     -79.511  37.543 -72.181  1.00  0.00           H  
ATOM   2698  HA  ASP A 283     -77.836  37.561 -74.524  1.00  0.00           H  
ATOM   2699 1HB  ASP A 283     -79.850  39.568 -73.443  1.00  0.00           H  
ATOM   2700 2HB  ASP A 283     -79.025  39.763 -74.984  1.00  0.00           H  
ATOM   2701  N   GLU A 284     -77.092  39.666 -72.112  1.00  0.00           N  
ATOM   2702  CA  GLU A 284     -76.064  40.590 -71.644  1.00  0.00           C  
ATOM   2703  C   GLU A 284     -74.696  39.924 -71.545  1.00  0.00           C  
ATOM   2704  O   GLU A 284     -73.689  40.479 -72.002  1.00  0.00           O  
ATOM   2705  CB  GLU A 284     -76.454  41.166 -70.281  1.00  0.00           C  
ATOM   2706  CG  GLU A 284     -75.479  42.198 -69.732  1.00  0.00           C  
ATOM   2707  CD  GLU A 284     -75.911  42.766 -68.409  1.00  0.00           C  
ATOM   2708  OE1 GLU A 284     -76.954  42.384 -67.932  1.00  0.00           O  
ATOM   2709  OE2 GLU A 284     -75.198  43.581 -67.873  1.00  0.00           O1-
ATOM   2710  H   GLU A 284     -77.840  39.405 -71.486  1.00  0.00           H  
ATOM   2711  HA  GLU A 284     -75.981  41.407 -72.361  1.00  0.00           H  
ATOM   2712 1HB  GLU A 284     -77.435  41.638 -70.353  1.00  0.00           H  
ATOM   2713 2HB  GLU A 284     -76.531  40.359 -69.553  1.00  0.00           H  
ATOM   2714 1HG  GLU A 284     -74.502  41.732 -69.612  1.00  0.00           H  
ATOM   2715 2HG  GLU A 284     -75.379  43.008 -70.454  1.00  0.00           H  
ATOM   2716  N   SER A 285     -74.645  38.727 -70.953  1.00  0.00           N  
ATOM   2717  CA  SER A 285     -73.375  38.023 -70.791  1.00  0.00           C  
ATOM   2718  C   SER A 285     -72.799  37.531 -72.112  1.00  0.00           C  
ATOM   2719  O   SER A 285     -71.573  37.458 -72.265  1.00  0.00           O  
ATOM   2720  CB  SER A 285     -73.560  36.847 -69.852  1.00  0.00           C  
ATOM   2721  OG  SER A 285     -74.299  35.827 -70.465  1.00  0.00           O  
ATOM   2722  H   SER A 285     -75.492  38.298 -70.611  1.00  0.00           H  
ATOM   2723  HA  SER A 285     -72.650  38.713 -70.358  1.00  0.00           H  
ATOM   2724 1HB  SER A 285     -72.584  36.464 -69.553  1.00  0.00           H  
ATOM   2725 2HB  SER A 285     -74.071  37.179 -68.950  1.00  0.00           H  
ATOM   2726  HG  SER A 285     -73.655  35.233 -70.859  1.00  0.00           H  
ATOM   2727  N   LEU A 286     -73.650  37.174 -73.077  1.00  0.00           N  
ATOM   2728  CA  LEU A 286     -73.128  36.805 -74.391  1.00  0.00           C  
ATOM   2729  C   LEU A 286     -72.385  37.974 -75.029  1.00  0.00           C  
ATOM   2730  O   LEU A 286     -71.291  37.804 -75.577  1.00  0.00           O  
ATOM   2731  CB  LEU A 286     -74.258  36.309 -75.295  1.00  0.00           C  
ATOM   2732  CG  LEU A 286     -73.864  35.935 -76.727  1.00  0.00           C  
ATOM   2733  CD1 LEU A 286     -72.851  34.800 -76.730  1.00  0.00           C  
ATOM   2734  CD2 LEU A 286     -75.091  35.540 -77.528  1.00  0.00           C  
ATOM   2735  H   LEU A 286     -74.647  37.154 -72.920  1.00  0.00           H  
ATOM   2736  HA  LEU A 286     -72.431  35.977 -74.266  1.00  0.00           H  
ATOM   2737 1HB  LEU A 286     -74.706  35.428 -74.840  1.00  0.00           H  
ATOM   2738 2HB  LEU A 286     -75.020  37.087 -75.359  1.00  0.00           H  
ATOM   2739  HG  LEU A 286     -73.386  36.789 -77.208  1.00  0.00           H  
ATOM   2740 1HD1 LEU A 286     -72.586  34.552 -77.758  1.00  0.00           H  
ATOM   2741 2HD1 LEU A 286     -71.956  35.109 -76.190  1.00  0.00           H  
ATOM   2742 3HD1 LEU A 286     -73.284  33.925 -76.246  1.00  0.00           H  
ATOM   2743 1HD2 LEU A 286     -74.794  35.278 -78.544  1.00  0.00           H  
ATOM   2744 2HD2 LEU A 286     -75.572  34.682 -77.057  1.00  0.00           H  
ATOM   2745 3HD2 LEU A 286     -75.790  36.376 -77.559  1.00  0.00           H  
ATOM   2746  N   LEU A 287     -72.982  39.169 -74.984  1.00  0.00           N  
ATOM   2747  CA  LEU A 287     -72.326  40.357 -75.522  1.00  0.00           C  
ATOM   2748  C   LEU A 287     -71.019  40.662 -74.797  1.00  0.00           C  
ATOM   2749  O   LEU A 287     -70.049  41.113 -75.417  1.00  0.00           O  
ATOM   2750  CB  LEU A 287     -73.269  41.557 -75.452  1.00  0.00           C  
ATOM   2751  CG  LEU A 287     -74.479  41.556 -76.384  1.00  0.00           C  
ATOM   2752  CD1 LEU A 287     -75.417  42.701 -76.036  1.00  0.00           C  
ATOM   2753  CD2 LEU A 287     -74.031  41.649 -77.834  1.00  0.00           C  
ATOM   2754  H   LEU A 287     -73.900  39.257 -74.572  1.00  0.00           H  
ATOM   2755  HA  LEU A 287     -72.094  40.179 -76.571  1.00  0.00           H  
ATOM   2756 1HB  LEU A 287     -73.654  41.637 -74.436  1.00  0.00           H  
ATOM   2757 2HB  LEU A 287     -72.700  42.460 -75.675  1.00  0.00           H  
ATOM   2758  HG  LEU A 287     -75.044  40.634 -76.246  1.00  0.00           H  
ATOM   2759 1HD1 LEU A 287     -76.275  42.686 -76.709  1.00  0.00           H  
ATOM   2760 2HD1 LEU A 287     -75.762  42.588 -75.008  1.00  0.00           H  
ATOM   2761 3HD1 LEU A 287     -74.890  43.648 -76.141  1.00  0.00           H  
ATOM   2762 1HD2 LEU A 287     -74.905  41.646 -78.486  1.00  0.00           H  
ATOM   2763 2HD2 LEU A 287     -73.470  42.571 -77.983  1.00  0.00           H  
ATOM   2764 3HD2 LEU A 287     -73.396  40.795 -78.074  1.00  0.00           H  
ATOM   2765  N   GLU A 288     -70.983  40.444 -73.477  1.00  0.00           N  
ATOM   2766  CA  GLU A 288     -69.750  40.671 -72.725  1.00  0.00           C  
ATOM   2767  C   GLU A 288     -68.635  39.742 -73.188  1.00  0.00           C  
ATOM   2768  O   GLU A 288     -67.488  40.175 -73.350  1.00  0.00           O  
ATOM   2769  CB  GLU A 288     -69.996  40.477 -71.227  1.00  0.00           C  
ATOM   2770  CG  GLU A 288     -70.834  41.572 -70.581  1.00  0.00           C  
ATOM   2771  CD  GLU A 288     -71.139  41.297 -69.135  1.00  0.00           C  
ATOM   2772  OE1 GLU A 288     -70.879  40.205 -68.689  1.00  0.00           O  
ATOM   2773  OE2 GLU A 288     -71.634  42.180 -68.474  1.00  0.00           O1-
ATOM   2774  H   GLU A 288     -71.805  40.122 -72.987  1.00  0.00           H  
ATOM   2775  HA  GLU A 288     -69.425  41.698 -72.895  1.00  0.00           H  
ATOM   2776 1HB  GLU A 288     -70.504  39.526 -71.062  1.00  0.00           H  
ATOM   2777 2HB  GLU A 288     -69.041  40.433 -70.704  1.00  0.00           H  
ATOM   2778 1HG  GLU A 288     -70.296  42.517 -70.653  1.00  0.00           H  
ATOM   2779 2HG  GLU A 288     -71.767  41.673 -71.132  1.00  0.00           H  
ATOM   2780  N   ASP A 289     -68.945  38.458 -73.398  1.00  0.00           N  
ATOM   2781  CA  ASP A 289     -67.921  37.519 -73.851  1.00  0.00           C  
ATOM   2782  C   ASP A 289     -67.471  37.858 -75.264  1.00  0.00           C  
ATOM   2783  O   ASP A 289     -66.299  37.670 -75.610  1.00  0.00           O  
ATOM   2784  CB  ASP A 289     -68.405  36.076 -73.745  1.00  0.00           C  
ATOM   2785  CG  ASP A 289     -68.352  35.553 -72.323  1.00  0.00           C  
ATOM   2786  OD1 ASP A 289     -67.659  36.175 -71.490  1.00  0.00           O  
ATOM   2787  OD2 ASP A 289     -68.969  34.508 -72.039  1.00  0.00           O1-
ATOM   2788  H   ASP A 289     -69.886  38.124 -73.246  1.00  0.00           H  
ATOM   2789  HA  ASP A 289     -67.062  37.596 -73.184  1.00  0.00           H  
ATOM   2790 1HB  ASP A 289     -69.431  36.009 -74.108  1.00  0.00           H  
ATOM   2791 2HB  ASP A 289     -67.791  35.438 -74.380  1.00  0.00           H  
ATOM   2792  N   ILE A 290     -68.395  38.353 -76.089  1.00  0.00           N  
ATOM   2793  CA  ILE A 290     -68.056  38.790 -77.440  1.00  0.00           C  
ATOM   2794  C   ILE A 290     -67.057  39.934 -77.361  1.00  0.00           C  
ATOM   2795  O   ILE A 290     -66.074  39.975 -78.112  1.00  0.00           O  
ATOM   2796  CB  ILE A 290     -69.324  39.185 -78.217  1.00  0.00           C  
ATOM   2797  CG1 ILE A 290     -70.148  37.940 -78.556  1.00  0.00           C  
ATOM   2798  CG2 ILE A 290     -68.960  39.951 -79.479  1.00  0.00           C  
ATOM   2799  CD1 ILE A 290     -71.548  38.244 -79.043  1.00  0.00           C  
ATOM   2800  H   ILE A 290     -69.351  38.429 -75.773  1.00  0.00           H  
ATOM   2801  HA  ILE A 290     -67.607  37.952 -77.972  1.00  0.00           H  
ATOM   2802  HB  ILE A 290     -69.954  39.815 -77.591  1.00  0.00           H  
ATOM   2803 1HG1 ILE A 290     -69.637  37.364 -79.326  1.00  0.00           H  
ATOM   2804 2HG1 ILE A 290     -70.227  37.305 -77.673  1.00  0.00           H  
ATOM   2805 1HG2 ILE A 290     -69.869  40.221 -80.016  1.00  0.00           H  
ATOM   2806 2HG2 ILE A 290     -68.415  40.855 -79.210  1.00  0.00           H  
ATOM   2807 3HG2 ILE A 290     -68.334  39.327 -80.116  1.00  0.00           H  
ATOM   2808 1HD1 ILE A 290     -72.068  37.311 -79.262  1.00  0.00           H  
ATOM   2809 2HD1 ILE A 290     -72.091  38.791 -78.272  1.00  0.00           H  
ATOM   2810 3HD1 ILE A 290     -71.495  38.849 -79.947  1.00  0.00           H  
ATOM   2811  N   VAL A 291     -67.298  40.881 -76.455  1.00  0.00           N  
ATOM   2812  CA  VAL A 291     -66.376  41.998 -76.284  1.00  0.00           C  
ATOM   2813  C   VAL A 291     -65.005  41.479 -75.879  1.00  0.00           C  
ATOM   2814  O   VAL A 291     -63.982  41.875 -76.451  1.00  0.00           O  
ATOM   2815  CB  VAL A 291     -66.930  42.990 -75.243  1.00  0.00           C  
ATOM   2816  CG1 VAL A 291     -65.833  43.921 -74.758  1.00  0.00           C  
ATOM   2817  CG2 VAL A 291     -68.069  43.781 -75.835  1.00  0.00           C  
ATOM   2818  H   VAL A 291     -68.125  40.833 -75.877  1.00  0.00           H  
ATOM   2819  HA  VAL A 291     -66.299  42.531 -77.232  1.00  0.00           H  
ATOM   2820  HB  VAL A 291     -67.288  42.432 -74.378  1.00  0.00           H  
ATOM   2821 1HG1 VAL A 291     -66.243  44.614 -74.023  1.00  0.00           H  
ATOM   2822 2HG1 VAL A 291     -65.036  43.337 -74.299  1.00  0.00           H  
ATOM   2823 3HG1 VAL A 291     -65.433  44.483 -75.602  1.00  0.00           H  
ATOM   2824 1HG2 VAL A 291     -68.453  44.478 -75.090  1.00  0.00           H  
ATOM   2825 2HG2 VAL A 291     -67.715  44.336 -76.703  1.00  0.00           H  
ATOM   2826 3HG2 VAL A 291     -68.865  43.101 -76.139  1.00  0.00           H  
ATOM   2827  N   GLU A 292     -64.959  40.575 -74.896  1.00  0.00           N  
ATOM   2828  CA  GLU A 292     -63.671  40.065 -74.438  1.00  0.00           C  
ATOM   2829  C   GLU A 292     -62.983  39.270 -75.540  1.00  0.00           C  
ATOM   2830  O   GLU A 292     -61.756  39.328 -75.678  1.00  0.00           O  
ATOM   2831  CB  GLU A 292     -63.852  39.189 -73.197  1.00  0.00           C  
ATOM   2832  CG  GLU A 292     -64.254  39.951 -71.942  1.00  0.00           C  
ATOM   2833  CD  GLU A 292     -64.314  39.078 -70.720  1.00  0.00           C  
ATOM   2834  OE1 GLU A 292     -64.119  37.893 -70.850  1.00  0.00           O  
ATOM   2835  OE2 GLU A 292     -64.554  39.596 -69.655  1.00  0.00           O1-
ATOM   2836  H   GLU A 292     -65.805  40.236 -74.462  1.00  0.00           H  
ATOM   2837  HA  GLU A 292     -63.036  40.912 -74.177  1.00  0.00           H  
ATOM   2838 1HB  GLU A 292     -64.617  38.436 -73.390  1.00  0.00           H  
ATOM   2839 2HB  GLU A 292     -62.921  38.663 -72.984  1.00  0.00           H  
ATOM   2840 1HG  GLU A 292     -63.534  40.750 -71.769  1.00  0.00           H  
ATOM   2841 2HG  GLU A 292     -65.229  40.408 -72.105  1.00  0.00           H  
ATOM   2842  N   LEU A 293     -63.755  38.511 -76.322  1.00  0.00           N  
ATOM   2843  CA  LEU A 293     -63.182  37.820 -77.471  1.00  0.00           C  
ATOM   2844  C   LEU A 293     -62.557  38.817 -78.435  1.00  0.00           C  
ATOM   2845  O   LEU A 293     -61.407  38.657 -78.857  1.00  0.00           O  
ATOM   2846  CB  LEU A 293     -64.248  36.976 -78.169  1.00  0.00           C  
ATOM   2847  CG  LEU A 293     -63.859  36.345 -79.506  1.00  0.00           C  
ATOM   2848  CD1 LEU A 293     -62.729  35.356 -79.322  1.00  0.00           C  
ATOM   2849  CD2 LEU A 293     -65.055  35.654 -80.123  1.00  0.00           C  
ATOM   2850  H   LEU A 293     -64.741  38.407 -76.127  1.00  0.00           H  
ATOM   2851  HA  LEU A 293     -62.407  37.142 -77.115  1.00  0.00           H  
ATOM   2852 1HB  LEU A 293     -64.540  36.166 -77.504  1.00  0.00           H  
ATOM   2853 2HB  LEU A 293     -65.122  37.602 -78.351  1.00  0.00           H  
ATOM   2854  HG  LEU A 293     -63.504  37.121 -80.185  1.00  0.00           H  
ATOM   2855 1HD1 LEU A 293     -62.467  34.918 -80.286  1.00  0.00           H  
ATOM   2856 2HD1 LEU A 293     -61.860  35.868 -78.909  1.00  0.00           H  
ATOM   2857 3HD1 LEU A 293     -63.043  34.567 -78.639  1.00  0.00           H  
ATOM   2858 1HD2 LEU A 293     -64.766  35.208 -81.076  1.00  0.00           H  
ATOM   2859 2HD2 LEU A 293     -65.411  34.873 -79.451  1.00  0.00           H  
ATOM   2860 3HD2 LEU A 293     -65.850  36.381 -80.289  1.00  0.00           H  
ATOM   2861  N   LEU A 294     -63.309  39.859 -78.798  1.00  0.00           N  
ATOM   2862  CA  LEU A 294     -62.813  40.821 -79.773  1.00  0.00           C  
ATOM   2863  C   LEU A 294     -61.546  41.516 -79.291  1.00  0.00           C  
ATOM   2864  O   LEU A 294     -60.660  41.810 -80.102  1.00  0.00           O  
ATOM   2865  CB  LEU A 294     -63.892  41.870 -80.071  1.00  0.00           C  
ATOM   2866  CG  LEU A 294     -65.117  41.362 -80.842  1.00  0.00           C  
ATOM   2867  CD1 LEU A 294     -66.206  42.426 -80.823  1.00  0.00           C  
ATOM   2868  CD2 LEU A 294     -64.714  41.017 -82.268  1.00  0.00           C  
ATOM   2869  H   LEU A 294     -64.228  39.990 -78.401  1.00  0.00           H  
ATOM   2870  HA  LEU A 294     -62.574  40.289 -80.693  1.00  0.00           H  
ATOM   2871 1HB  LEU A 294     -64.242  42.285 -79.128  1.00  0.00           H  
ATOM   2872 2HB  LEU A 294     -63.443  42.674 -80.655  1.00  0.00           H  
ATOM   2873  HG  LEU A 294     -65.512  40.472 -80.352  1.00  0.00           H  
ATOM   2874 1HD1 LEU A 294     -67.077  42.066 -81.371  1.00  0.00           H  
ATOM   2875 2HD1 LEU A 294     -66.489  42.639 -79.793  1.00  0.00           H  
ATOM   2876 3HD1 LEU A 294     -65.833  43.336 -81.293  1.00  0.00           H  
ATOM   2877 1HD2 LEU A 294     -65.585  40.656 -82.815  1.00  0.00           H  
ATOM   2878 2HD2 LEU A 294     -64.319  41.907 -82.760  1.00  0.00           H  
ATOM   2879 3HD2 LEU A 294     -63.947  40.242 -82.252  1.00  0.00           H  
ATOM   2880  N   LYS A 295     -61.443  41.805 -77.986  1.00  0.00           N  
ATOM   2881  CA  LYS A 295     -60.232  42.447 -77.480  1.00  0.00           C  
ATOM   2882  C   LYS A 295     -59.015  41.575 -77.749  1.00  0.00           C  
ATOM   2883  O   LYS A 295     -57.957  42.069 -78.157  1.00  0.00           O  
ATOM   2884  CB  LYS A 295     -60.359  42.713 -75.978  1.00  0.00           C  
ATOM   2885  CG  LYS A 295     -61.319  43.824 -75.568  1.00  0.00           C  
ATOM   2886  CD  LYS A 295     -61.381  43.922 -74.042  1.00  0.00           C  
ATOM   2887  CE  LYS A 295     -62.371  44.975 -73.555  1.00  0.00           C  
ATOM   2888  NZ  LYS A 295     -61.894  46.365 -73.790  1.00  0.00           N1+
ATOM   2889  H   LYS A 295     -62.190  41.587 -77.342  1.00  0.00           H  
ATOM   2890  HA  LYS A 295     -60.097  43.394 -78.004  1.00  0.00           H  
ATOM   2891 1HB  LYS A 295     -60.691  41.806 -75.474  1.00  0.00           H  
ATOM   2892 2HB  LYS A 295     -59.381  42.974 -75.571  1.00  0.00           H  
ATOM   2893 1HG  LYS A 295     -60.977  44.773 -75.983  1.00  0.00           H  
ATOM   2894 2HG  LYS A 295     -62.312  43.611 -75.963  1.00  0.00           H  
ATOM   2895 1HD  LYS A 295     -61.678  42.957 -73.627  1.00  0.00           H  
ATOM   2896 2HD  LYS A 295     -60.396  44.177 -73.653  1.00  0.00           H  
ATOM   2897 1HE  LYS A 295     -63.322  44.846 -74.069  1.00  0.00           H  
ATOM   2898 2HE  LYS A 295     -62.541  44.847 -72.486  1.00  0.00           H  
ATOM   2899 1HZ  LYS A 295     -62.584  47.020 -73.449  1.00  0.00           H  
ATOM   2900 2HZ  LYS A 295     -61.022  46.510 -73.300  1.00  0.00           H  
ATOM   2901 3HZ  LYS A 295     -61.752  46.510 -74.779  1.00  0.00           H  
ATOM   2902  N   GLU A 296     -59.158  40.267 -77.530  1.00  0.00           N  
ATOM   2903  CA  GLU A 296     -58.063  39.328 -77.733  1.00  0.00           C  
ATOM   2904  C   GLU A 296     -57.800  39.144 -79.218  1.00  0.00           C  
ATOM   2905  O   GLU A 296     -56.650  38.954 -79.635  1.00  0.00           O  
ATOM   2906  CB  GLU A 296     -58.345  38.016 -77.010  1.00  0.00           C  
ATOM   2907  CG  GLU A 296     -58.270  38.196 -75.502  1.00  0.00           C  
ATOM   2908  CD  GLU A 296     -58.533  36.930 -74.727  1.00  0.00           C  
ATOM   2909  OE1 GLU A 296     -59.230  36.042 -75.251  1.00  0.00           O  
ATOM   2910  OE2 GLU A 296     -58.081  36.848 -73.566  1.00  0.00           O1-
ATOM   2911  H   GLU A 296     -60.052  39.918 -77.214  1.00  0.00           H  
ATOM   2912  HA  GLU A 296     -57.166  39.736 -77.265  1.00  0.00           H  
ATOM   2913 1HB  GLU A 296     -59.336  37.655 -77.286  1.00  0.00           H  
ATOM   2914 2HB  GLU A 296     -57.623  37.264 -77.326  1.00  0.00           H  
ATOM   2915 1HG  GLU A 296     -57.277  38.560 -75.239  1.00  0.00           H  
ATOM   2916 2HG  GLU A 296     -58.995  38.950 -75.199  1.00  0.00           H  
ATOM   2917  N   ILE A 297     -58.863  39.178 -80.023  1.00  0.00           N  
ATOM   2918  CA  ILE A 297     -58.722  39.084 -81.469  1.00  0.00           C  
ATOM   2919  C   ILE A 297     -57.893  40.251 -81.980  1.00  0.00           C  
ATOM   2920  O   ILE A 297     -56.980  40.072 -82.793  1.00  0.00           O  
ATOM   2921  CB  ILE A 297     -60.095  39.074 -82.167  1.00  0.00           C  
ATOM   2922  CG1 ILE A 297     -60.853  37.786 -81.834  1.00  0.00           C  
ATOM   2923  CG2 ILE A 297     -59.929  39.224 -83.671  1.00  0.00           C  
ATOM   2924  CD1 ILE A 297     -60.251  36.546 -82.453  1.00  0.00           C  
ATOM   2925  H   ILE A 297     -59.786  39.270 -79.623  1.00  0.00           H  
ATOM   2926  HA  ILE A 297     -58.211  38.152 -81.707  1.00  0.00           H  
ATOM   2927  HB  ILE A 297     -60.699  39.900 -81.793  1.00  0.00           H  
ATOM   2928 1HG1 ILE A 297     -60.881  37.650 -80.753  1.00  0.00           H  
ATOM   2929 2HG1 ILE A 297     -61.884  37.872 -82.178  1.00  0.00           H  
ATOM   2930 1HG2 ILE A 297     -60.908  39.214 -84.148  1.00  0.00           H  
ATOM   2931 2HG2 ILE A 297     -59.429  40.166 -83.889  1.00  0.00           H  
ATOM   2932 3HG2 ILE A 297     -59.330  38.398 -84.055  1.00  0.00           H  
ATOM   2933 1HD1 ILE A 297     -60.844  35.675 -82.172  1.00  0.00           H  
ATOM   2934 2HD1 ILE A 297     -60.246  36.647 -83.539  1.00  0.00           H  
ATOM   2935 3HD1 ILE A 297     -59.230  36.420 -82.095  1.00  0.00           H  
ATOM   2936  N   ILE A 298     -58.162  41.458 -81.480  1.00  0.00           N  
ATOM   2937  CA  ILE A 298     -57.395  42.619 -81.917  1.00  0.00           C  
ATOM   2938  C   ILE A 298     -55.928  42.443 -81.544  1.00  0.00           C  
ATOM   2939  O   ILE A 298     -55.028  42.678 -82.361  1.00  0.00           O  
ATOM   2940  CB  ILE A 298     -57.987  43.901 -81.308  1.00  0.00           C  
ATOM   2941  CG1 ILE A 298     -59.368  44.183 -81.896  1.00  0.00           C  
ATOM   2942  CG2 ILE A 298     -57.061  45.082 -81.540  1.00  0.00           C  
ATOM   2943  CD1 ILE A 298     -60.181  45.184 -81.103  1.00  0.00           C  
ATOM   2944  H   ILE A 298     -58.896  41.582 -80.796  1.00  0.00           H  
ATOM   2945  HA  ILE A 298     -57.478  42.701 -83.000  1.00  0.00           H  
ATOM   2946  HB  ILE A 298     -58.122  43.765 -80.235  1.00  0.00           H  
ATOM   2947 1HG1 ILE A 298     -59.260  44.561 -82.912  1.00  0.00           H  
ATOM   2948 2HG1 ILE A 298     -59.936  43.254 -81.953  1.00  0.00           H  
ATOM   2949 1HG2 ILE A 298     -57.498  45.979 -81.102  1.00  0.00           H  
ATOM   2950 2HG2 ILE A 298     -56.096  44.885 -81.075  1.00  0.00           H  
ATOM   2951 3HG2 ILE A 298     -56.923  45.232 -82.611  1.00  0.00           H  
ATOM   2952 1HD1 ILE A 298     -61.148  45.331 -81.585  1.00  0.00           H  
ATOM   2953 2HD1 ILE A 298     -60.333  44.809 -80.091  1.00  0.00           H  
ATOM   2954 3HD1 ILE A 298     -59.649  46.134 -81.063  1.00  0.00           H  
ATOM   2955  N   LYS A 299     -55.664  42.028 -80.301  1.00  0.00           N  
ATOM   2956  CA  LYS A 299     -54.289  41.796 -79.865  1.00  0.00           C  
ATOM   2957  C   LYS A 299     -53.608  40.716 -80.692  1.00  0.00           C  
ATOM   2958  O   LYS A 299     -52.418  40.829 -81.012  1.00  0.00           O  
ATOM   2959  CB  LYS A 299     -54.219  41.432 -78.381  1.00  0.00           C  
ATOM   2960  CG  LYS A 299     -54.505  42.560 -77.413  1.00  0.00           C  
ATOM   2961  CD  LYS A 299     -54.356  42.054 -75.982  1.00  0.00           C  
ATOM   2962  CE  LYS A 299     -54.601  43.147 -74.957  1.00  0.00           C  
ATOM   2963  NZ  LYS A 299     -54.426  42.632 -73.570  1.00  0.00           N1+
ATOM   2964  H   LYS A 299     -56.420  41.871 -79.650  1.00  0.00           H  
ATOM   2965  HA  LYS A 299     -53.723  42.718 -80.001  1.00  0.00           H  
ATOM   2966 1HB  LYS A 299     -54.933  40.636 -78.168  1.00  0.00           H  
ATOM   2967 2HB  LYS A 299     -53.225  41.052 -78.147  1.00  0.00           H  
ATOM   2968 1HG  LYS A 299     -53.806  43.379 -77.591  1.00  0.00           H  
ATOM   2969 2HG  LYS A 299     -55.517  42.929 -77.573  1.00  0.00           H  
ATOM   2970 1HD  LYS A 299     -55.068  41.247 -75.806  1.00  0.00           H  
ATOM   2971 2HD  LYS A 299     -53.349  41.664 -75.837  1.00  0.00           H  
ATOM   2972 1HE  LYS A 299     -53.904  43.966 -75.126  1.00  0.00           H  
ATOM   2973 2HE  LYS A 299     -55.615  43.531 -75.071  1.00  0.00           H  
ATOM   2974 1HZ  LYS A 299     -54.595  43.377 -72.909  1.00  0.00           H  
ATOM   2975 2HZ  LYS A 299     -55.081  41.880 -73.403  1.00  0.00           H  
ATOM   2976 3HZ  LYS A 299     -53.484  42.288 -73.454  1.00  0.00           H  
ATOM   2977  N   LEU A 300     -54.339  39.655 -81.050  1.00  0.00           N  
ATOM   2978  CA  LEU A 300     -53.723  38.612 -81.860  1.00  0.00           C  
ATOM   2979  C   LEU A 300     -53.235  39.160 -83.192  1.00  0.00           C  
ATOM   2980  O   LEU A 300     -52.113  38.862 -83.616  1.00  0.00           O  
ATOM   2981  CB  LEU A 300     -54.730  37.487 -82.094  1.00  0.00           C  
ATOM   2982  CG  LEU A 300     -54.256  36.275 -82.893  1.00  0.00           C  
ATOM   2983  CD1 LEU A 300     -53.162  35.570 -82.141  1.00  0.00           C  
ATOM   2984  CD2 LEU A 300     -55.395  35.322 -83.186  1.00  0.00           C  
ATOM   2985  H   LEU A 300     -55.306  39.558 -80.774  1.00  0.00           H  
ATOM   2986  HA  LEU A 300     -52.865  38.216 -81.319  1.00  0.00           H  
ATOM   2987 1HB  LEU A 300     -55.066  37.115 -81.127  1.00  0.00           H  
ATOM   2988 2HB  LEU A 300     -55.592  37.896 -82.622  1.00  0.00           H  
ATOM   2989  HG  LEU A 300     -53.832  36.607 -83.842  1.00  0.00           H  
ATOM   2990 1HD1 LEU A 300     -52.825  34.706 -82.713  1.00  0.00           H  
ATOM   2991 2HD1 LEU A 300     -52.326  36.253 -81.990  1.00  0.00           H  
ATOM   2992 3HD1 LEU A 300     -53.541  35.240 -81.174  1.00  0.00           H  
ATOM   2993 1HD2 LEU A 300     -55.021  34.472 -83.757  1.00  0.00           H  
ATOM   2994 2HD2 LEU A 300     -55.824  34.969 -82.248  1.00  0.00           H  
ATOM   2995 3HD2 LEU A 300     -56.162  35.839 -83.764  1.00  0.00           H  
ATOM   2996  N   TRP A 301     -54.065  39.940 -83.883  1.00  0.00           N  
ATOM   2997  CA  TRP A 301     -53.641  40.431 -85.188  1.00  0.00           C  
ATOM   2998  C   TRP A 301     -52.474  41.399 -85.039  1.00  0.00           C  
ATOM   2999  O   TRP A 301     -51.554  41.418 -85.865  1.00  0.00           O  
ATOM   3000  CB  TRP A 301     -54.800  41.057 -85.957  1.00  0.00           C  
ATOM   3001  CG  TRP A 301     -55.901  40.075 -86.185  1.00  0.00           C  
ATOM   3002  CD1 TRP A 301     -57.170  40.150 -85.703  1.00  0.00           C  
ATOM   3003  CD2 TRP A 301     -55.774  38.766 -86.761  1.00  0.00           C  
ATOM   3004  CE2 TRP A 301     -57.038  38.153 -86.684  1.00  0.00           C  
ATOM   3005  CE3 TRP A 301     -54.729  38.075 -87.380  1.00  0.00           C  
ATOM   3006  NE1 TRP A 301     -57.876  39.026 -86.047  1.00  0.00           N  
ATOM   3007  CZ2 TRP A 301     -57.286  36.883 -87.196  1.00  0.00           C  
ATOM   3008  CZ3 TRP A 301     -54.977  36.813 -87.884  1.00  0.00           C  
ATOM   3009  CH2 TRP A 301     -56.243  36.230 -87.786  1.00  0.00           C  
ATOM   3010  H   TRP A 301     -54.976  40.200 -83.531  1.00  0.00           H  
ATOM   3011  HA  TRP A 301     -53.319  39.581 -85.789  1.00  0.00           H  
ATOM   3012 1HB  TRP A 301     -55.188  41.911 -85.400  1.00  0.00           H  
ATOM   3013 2HB  TRP A 301     -54.443  41.428 -86.917  1.00  0.00           H  
ATOM   3014  HD1 TRP A 301     -57.569  40.982 -85.126  1.00  0.00           H  
ATOM   3015  HE1 TRP A 301     -58.856  38.867 -85.862  1.00  0.00           H  
ATOM   3016  HE3 TRP A 301     -53.740  38.524 -87.466  1.00  0.00           H  
ATOM   3017  HZ2 TRP A 301     -58.270  36.417 -87.137  1.00  0.00           H  
ATOM   3018  HZ3 TRP A 301     -54.153  36.281 -88.361  1.00  0.00           H  
ATOM   3019  HH2 TRP A 301     -56.399  35.229 -88.191  1.00  0.00           H  
ATOM   3020  N   LYS A 302     -52.515  42.225 -83.987  1.00  0.00           N  
ATOM   3021  CA  LYS A 302     -51.473  43.218 -83.746  1.00  0.00           C  
ATOM   3022  C   LYS A 302     -50.109  42.569 -83.573  1.00  0.00           C  
ATOM   3023  O   LYS A 302     -49.104  43.080 -84.079  1.00  0.00           O  
ATOM   3024  CB  LYS A 302     -51.812  44.058 -82.513  1.00  0.00           C  
ATOM   3025  CG  LYS A 302     -50.777  45.122 -82.173  1.00  0.00           C  
ATOM   3026  CD  LYS A 302     -50.751  46.223 -83.222  1.00  0.00           C  
ATOM   3027  CE  LYS A 302     -49.850  47.373 -82.796  1.00  0.00           C  
ATOM   3028  NZ  LYS A 302     -49.808  48.455 -83.818  1.00  0.00           N1+
ATOM   3029  H   LYS A 302     -53.289  42.158 -83.343  1.00  0.00           H  
ATOM   3030  HA  LYS A 302     -51.416  43.877 -84.613  1.00  0.00           H  
ATOM   3031 1HB  LYS A 302     -52.769  44.559 -82.666  1.00  0.00           H  
ATOM   3032 2HB  LYS A 302     -51.919  43.406 -81.647  1.00  0.00           H  
ATOM   3033 1HG  LYS A 302     -51.011  45.561 -81.203  1.00  0.00           H  
ATOM   3034 2HG  LYS A 302     -49.790  44.664 -82.115  1.00  0.00           H  
ATOM   3035 1HD  LYS A 302     -50.387  45.818 -84.167  1.00  0.00           H  
ATOM   3036 2HD  LYS A 302     -51.761  46.603 -83.376  1.00  0.00           H  
ATOM   3037 1HE  LYS A 302     -50.212  47.791 -81.858  1.00  0.00           H  
ATOM   3038 2HE  LYS A 302     -48.838  47.003 -82.637  1.00  0.00           H  
ATOM   3039 1HZ  LYS A 302     -49.201  49.197 -83.498  1.00  0.00           H  
ATOM   3040 2HZ  LYS A 302     -49.455  48.083 -84.689  1.00  0.00           H  
ATOM   3041 3HZ  LYS A 302     -50.739  48.820 -83.961  1.00  0.00           H  
ATOM   3042  N   ILE A 303     -50.049  41.444 -82.855  1.00  0.00           N  
ATOM   3043  CA  ILE A 303     -48.766  40.779 -82.645  1.00  0.00           C  
ATOM   3044  C   ILE A 303     -48.221  40.262 -83.970  1.00  0.00           C  
ATOM   3045  O   ILE A 303     -47.021  40.369 -84.250  1.00  0.00           O  
ATOM   3046  CB  ILE A 303     -48.898  39.614 -81.647  1.00  0.00           C  
ATOM   3047  CG1 ILE A 303     -49.252  40.142 -80.254  1.00  0.00           C  
ATOM   3048  CG2 ILE A 303     -47.611  38.804 -81.602  1.00  0.00           C  
ATOM   3049  CD1 ILE A 303     -49.716  39.069 -79.295  1.00  0.00           C  
ATOM   3050  H   ILE A 303     -50.883  41.042 -82.451  1.00  0.00           H  
ATOM   3051  HA  ILE A 303     -48.064  41.504 -82.233  1.00  0.00           H  
ATOM   3052  HB  ILE A 303     -49.715  38.963 -81.954  1.00  0.00           H  
ATOM   3053 1HG1 ILE A 303     -48.383  40.635 -79.820  1.00  0.00           H  
ATOM   3054 2HG1 ILE A 303     -50.043  40.888 -80.338  1.00  0.00           H  
ATOM   3055 1HG2 ILE A 303     -47.721  37.986 -80.891  1.00  0.00           H  
ATOM   3056 2HG2 ILE A 303     -47.401  38.400 -82.591  1.00  0.00           H  
ATOM   3057 3HG2 ILE A 303     -46.788  39.447 -81.289  1.00  0.00           H  
ATOM   3058 1HD1 ILE A 303     -49.949  39.520 -78.330  1.00  0.00           H  
ATOM   3059 2HD1 ILE A 303     -50.608  38.585 -79.694  1.00  0.00           H  
ATOM   3060 3HD1 ILE A 303     -48.927  38.329 -79.168  1.00  0.00           H  
ATOM   3061  N   LEU A 304     -49.093  39.673 -84.793  1.00  0.00           N  
ATOM   3062  CA  LEU A 304     -48.654  39.159 -86.085  1.00  0.00           C  
ATOM   3063  C   LEU A 304     -48.096  40.277 -86.951  1.00  0.00           C  
ATOM   3064  O   LEU A 304     -47.146  40.066 -87.715  1.00  0.00           O  
ATOM   3065  CB  LEU A 304     -49.820  38.473 -86.810  1.00  0.00           C  
ATOM   3066  CG  LEU A 304     -50.208  37.087 -86.282  1.00  0.00           C  
ATOM   3067  CD1 LEU A 304     -51.581  36.705 -86.819  1.00  0.00           C  
ATOM   3068  CD2 LEU A 304     -49.156  36.071 -86.700  1.00  0.00           C  
ATOM   3069  H   LEU A 304     -50.063  39.577 -84.529  1.00  0.00           H  
ATOM   3070  HA  LEU A 304     -47.867  38.425 -85.916  1.00  0.00           H  
ATOM   3071 1HB  LEU A 304     -50.698  39.113 -86.738  1.00  0.00           H  
ATOM   3072 2HB  LEU A 304     -49.559  38.366 -87.863  1.00  0.00           H  
ATOM   3073  HG  LEU A 304     -50.272  37.116 -85.194  1.00  0.00           H  
ATOM   3074 1HD1 LEU A 304     -51.858  35.719 -86.443  1.00  0.00           H  
ATOM   3075 2HD1 LEU A 304     -52.318  37.438 -86.489  1.00  0.00           H  
ATOM   3076 3HD1 LEU A 304     -51.553  36.683 -87.908  1.00  0.00           H  
ATOM   3077 1HD2 LEU A 304     -49.432  35.085 -86.324  1.00  0.00           H  
ATOM   3078 2HD2 LEU A 304     -49.092  36.039 -87.788  1.00  0.00           H  
ATOM   3079 3HD2 LEU A 304     -48.189  36.358 -86.288  1.00  0.00           H  
ATOM   3080  N   VAL A 305     -48.691  41.470 -86.869  1.00  0.00           N  
ATOM   3081  CA  VAL A 305     -48.153  42.606 -87.609  1.00  0.00           C  
ATOM   3082  C   VAL A 305     -46.727  42.886 -87.154  1.00  0.00           C  
ATOM   3083  O   VAL A 305     -45.818  43.082 -87.969  1.00  0.00           O  
ATOM   3084  CB  VAL A 305     -49.021  43.860 -87.392  1.00  0.00           C  
ATOM   3085  CG1 VAL A 305     -48.323  45.094 -87.944  1.00  0.00           C  
ATOM   3086  CG2 VAL A 305     -50.379  43.669 -88.052  1.00  0.00           C  
ATOM   3087  H   VAL A 305     -49.514  41.599 -86.298  1.00  0.00           H  
ATOM   3088  HA  VAL A 305     -48.157  42.360 -88.672  1.00  0.00           H  
ATOM   3089  HB  VAL A 305     -49.155  44.017 -86.322  1.00  0.00           H  
ATOM   3090 1HG1 VAL A 305     -48.951  45.970 -87.782  1.00  0.00           H  
ATOM   3091 2HG1 VAL A 305     -47.370  45.231 -87.432  1.00  0.00           H  
ATOM   3092 3HG1 VAL A 305     -48.147  44.966 -89.012  1.00  0.00           H  
ATOM   3093 1HG2 VAL A 305     -50.988  44.559 -87.894  1.00  0.00           H  
ATOM   3094 2HG2 VAL A 305     -50.244  43.506 -89.121  1.00  0.00           H  
ATOM   3095 3HG2 VAL A 305     -50.878  42.805 -87.613  1.00  0.00           H  
ATOM   3096  N   GLU A 306     -46.514  42.896 -85.834  1.00  0.00           N  
ATOM   3097  CA  GLU A 306     -45.185  43.174 -85.302  1.00  0.00           C  
ATOM   3098  C   GLU A 306     -44.194  42.087 -85.695  1.00  0.00           C  
ATOM   3099  O   GLU A 306     -43.031  42.377 -85.999  1.00  0.00           O  
ATOM   3100  CB  GLU A 306     -45.238  43.303 -83.778  1.00  0.00           C  
ATOM   3101  CG  GLU A 306     -45.963  44.544 -83.277  1.00  0.00           C  
ATOM   3102  CD  GLU A 306     -46.068  44.594 -81.778  1.00  0.00           C  
ATOM   3103  OE1 GLU A 306     -45.741  43.619 -81.145  1.00  0.00           O  
ATOM   3104  OE2 GLU A 306     -46.476  45.610 -81.265  1.00  0.00           O1-
ATOM   3105  H   GLU A 306     -47.272  42.712 -85.193  1.00  0.00           H  
ATOM   3106  HA  GLU A 306     -44.835  44.118 -85.721  1.00  0.00           H  
ATOM   3107 1HB  GLU A 306     -45.737  42.431 -83.356  1.00  0.00           H  
ATOM   3108 2HB  GLU A 306     -44.224  43.324 -83.380  1.00  0.00           H  
ATOM   3109 1HG  GLU A 306     -45.429  45.429 -83.622  1.00  0.00           H  
ATOM   3110 2HG  GLU A 306     -46.963  44.566 -83.707  1.00  0.00           H  
ATOM   3111  N   VAL A 307     -44.631  40.825 -85.677  1.00  0.00           N  
ATOM   3112  CA  VAL A 307     -43.742  39.733 -86.060  1.00  0.00           C  
ATOM   3113  C   VAL A 307     -43.326  39.889 -87.516  1.00  0.00           C  
ATOM   3114  O   VAL A 307     -42.163  39.676 -87.879  1.00  0.00           O  
ATOM   3115  CB  VAL A 307     -44.435  38.372 -85.863  1.00  0.00           C  
ATOM   3116  CG1 VAL A 307     -43.608  37.257 -86.487  1.00  0.00           C  
ATOM   3117  CG2 VAL A 307     -44.657  38.113 -84.381  1.00  0.00           C  
ATOM   3118  H   VAL A 307     -45.579  40.614 -85.399  1.00  0.00           H  
ATOM   3119  HA  VAL A 307     -42.858  39.767 -85.423  1.00  0.00           H  
ATOM   3120  HB  VAL A 307     -45.396  38.386 -86.378  1.00  0.00           H  
ATOM   3121 1HG1 VAL A 307     -44.114  36.302 -86.339  1.00  0.00           H  
ATOM   3122 2HG1 VAL A 307     -43.493  37.444 -87.554  1.00  0.00           H  
ATOM   3123 3HG1 VAL A 307     -42.627  37.225 -86.015  1.00  0.00           H  
ATOM   3124 1HG2 VAL A 307     -45.148  37.150 -84.249  1.00  0.00           H  
ATOM   3125 2HG2 VAL A 307     -43.697  38.105 -83.865  1.00  0.00           H  
ATOM   3126 3HG2 VAL A 307     -45.286  38.901 -83.964  1.00  0.00           H  
ATOM   3127  N   SER A 308     -44.286  40.249 -88.376  1.00  0.00           N  
ATOM   3128  CA  SER A 308     -43.990  40.445 -89.791  1.00  0.00           C  
ATOM   3129  C   SER A 308     -42.929  41.513 -89.999  1.00  0.00           C  
ATOM   3130  O   SER A 308     -41.995  41.333 -90.790  1.00  0.00           O  
ATOM   3131  CB  SER A 308     -45.253  40.827 -90.539  1.00  0.00           C  
ATOM   3132  OG  SER A 308     -44.998  40.983 -91.908  1.00  0.00           O  
ATOM   3133  H   SER A 308     -45.230  40.390 -88.046  1.00  0.00           H  
ATOM   3134  HA  SER A 308     -43.610  39.507 -90.198  1.00  0.00           H  
ATOM   3135 1HB  SER A 308     -46.010  40.058 -90.392  1.00  0.00           H  
ATOM   3136 2HB  SER A 308     -45.649  41.757 -90.132  1.00  0.00           H  
ATOM   3137  HG  SER A 308     -45.832  41.246 -92.304  1.00  0.00           H  
ATOM   3138  N   ASP A 309     -43.071  42.639 -89.300  1.00  0.00           N  
ATOM   3139  CA  ASP A 309     -42.127  43.744 -89.426  1.00  0.00           C  
ATOM   3140  C   ASP A 309     -40.717  43.298 -89.070  1.00  0.00           C  
ATOM   3141  O   ASP A 309     -39.745  43.645 -89.751  1.00  0.00           O  
ATOM   3142  CB  ASP A 309     -42.542  44.912 -88.528  1.00  0.00           C  
ATOM   3143  CG  ASP A 309     -43.763  45.657 -89.051  1.00  0.00           C  
ATOM   3144  OD1 ASP A 309     -44.127  45.440 -90.183  1.00  0.00           O  
ATOM   3145  OD2 ASP A 309     -44.320  46.435 -88.314  1.00  0.00           O1-
ATOM   3146  H   ASP A 309     -43.853  42.730 -88.666  1.00  0.00           H  
ATOM   3147  HA  ASP A 309     -42.129  44.084 -90.462  1.00  0.00           H  
ATOM   3148 1HB  ASP A 309     -42.762  44.542 -87.527  1.00  0.00           H  
ATOM   3149 2HB  ASP A 309     -41.714  45.617 -88.442  1.00  0.00           H  
ATOM   3150  N   VAL A 310     -40.595  42.517 -87.996  1.00  0.00           N  
ATOM   3151  CA  VAL A 310     -39.297  42.022 -87.552  1.00  0.00           C  
ATOM   3152  C   VAL A 310     -38.717  41.040 -88.558  1.00  0.00           C  
ATOM   3153  O   VAL A 310     -37.523  41.094 -88.878  1.00  0.00           O  
ATOM   3154  CB  VAL A 310     -39.424  41.333 -86.180  1.00  0.00           C  
ATOM   3155  CG1 VAL A 310     -38.110  40.672 -85.792  1.00  0.00           C  
ATOM   3156  CG2 VAL A 310     -39.849  42.347 -85.129  1.00  0.00           C  
ATOM   3157  H   VAL A 310     -41.423  42.261 -87.476  1.00  0.00           H  
ATOM   3158  HA  VAL A 310     -38.618  42.870 -87.455  1.00  0.00           H  
ATOM   3159  HB  VAL A 310     -40.173  40.544 -86.248  1.00  0.00           H  
ATOM   3160 1HG1 VAL A 310     -38.218  40.190 -84.820  1.00  0.00           H  
ATOM   3161 2HG1 VAL A 310     -37.844  39.925 -86.540  1.00  0.00           H  
ATOM   3162 3HG1 VAL A 310     -37.326  41.427 -85.737  1.00  0.00           H  
ATOM   3163 1HG2 VAL A 310     -39.938  41.853 -84.162  1.00  0.00           H  
ATOM   3164 2HG2 VAL A 310     -39.103  43.139 -85.065  1.00  0.00           H  
ATOM   3165 3HG2 VAL A 310     -40.812  42.777 -85.406  1.00  0.00           H  
ATOM   3166  N   MET A 311     -39.543  40.133 -89.081  1.00  0.00           N  
ATOM   3167  CA  MET A 311     -39.028  39.187 -90.062  1.00  0.00           C  
ATOM   3168  C   MET A 311     -38.447  39.912 -91.269  1.00  0.00           C  
ATOM   3169  O   MET A 311     -37.414  39.497 -91.808  1.00  0.00           O  
ATOM   3170  CB  MET A 311     -40.131  38.223 -90.497  1.00  0.00           C  
ATOM   3171  CG  MET A 311     -40.526  37.200 -89.441  1.00  0.00           C  
ATOM   3172  SD  MET A 311     -41.937  36.195 -89.942  1.00  0.00           S  
ATOM   3173  CE  MET A 311     -41.197  35.188 -91.224  1.00  0.00           C  
ATOM   3174  H   MET A 311     -40.516  40.086 -88.816  1.00  0.00           H  
ATOM   3175  HA  MET A 311     -38.224  38.614 -89.601  1.00  0.00           H  
ATOM   3176 1HB  MET A 311     -41.022  38.789 -90.764  1.00  0.00           H  
ATOM   3177 2HB  MET A 311     -39.809  37.679 -91.386  1.00  0.00           H  
ATOM   3178 1HG  MET A 311     -39.684  36.538 -89.243  1.00  0.00           H  
ATOM   3179 2HG  MET A 311     -40.781  37.714 -88.514  1.00  0.00           H  
ATOM   3180 1HE  MET A 311     -41.948  34.511 -91.634  1.00  0.00           H  
ATOM   3181 2HE  MET A 311     -40.816  35.832 -92.018  1.00  0.00           H  
ATOM   3182 3HE  MET A 311     -40.376  34.607 -90.803  1.00  0.00           H  
ATOM   3183  N   LEU A 312     -39.112  40.975 -91.727  1.00  0.00           N  
ATOM   3184  CA  LEU A 312     -38.610  41.708 -92.886  1.00  0.00           C  
ATOM   3185  C   LEU A 312     -37.227  42.269 -92.593  1.00  0.00           C  
ATOM   3186  O   LEU A 312     -36.326  42.232 -93.441  1.00  0.00           O  
ATOM   3187  CB  LEU A 312     -39.572  42.832 -93.267  1.00  0.00           C  
ATOM   3188  CG  LEU A 312     -40.850  42.457 -94.010  1.00  0.00           C  
ATOM   3189  CD1 LEU A 312     -41.788  43.652 -94.079  1.00  0.00           C  
ATOM   3190  CD2 LEU A 312     -40.502  41.961 -95.401  1.00  0.00           C  
ATOM   3191  H   LEU A 312     -39.964  41.284 -91.281  1.00  0.00           H  
ATOM   3192  HA  LEU A 312     -38.544  41.020 -93.728  1.00  0.00           H  
ATOM   3193 1HB  LEU A 312     -39.881  43.348 -92.359  1.00  0.00           H  
ATOM   3194 2HB  LEU A 312     -39.042  43.543 -93.901  1.00  0.00           H  
ATOM   3195  HG  LEU A 312     -41.370  41.670 -93.464  1.00  0.00           H  
ATOM   3196 1HD1 LEU A 312     -42.697  43.370 -94.611  1.00  0.00           H  
ATOM   3197 2HD1 LEU A 312     -42.045  43.972 -93.069  1.00  0.00           H  
ATOM   3198 3HD1 LEU A 312     -41.298  44.469 -94.606  1.00  0.00           H  
ATOM   3199 1HD2 LEU A 312     -41.416  41.692 -95.931  1.00  0.00           H  
ATOM   3200 2HD2 LEU A 312     -39.983  42.748 -95.949  1.00  0.00           H  
ATOM   3201 3HD2 LEU A 312     -39.856  41.086 -95.325  1.00  0.00           H  
ATOM   3202  N   LYS A 313     -37.055  42.805 -91.381  1.00  0.00           N  
ATOM   3203  CA  LYS A 313     -35.775  43.355 -90.955  1.00  0.00           C  
ATOM   3204  C   LYS A 313     -34.702  42.279 -90.851  1.00  0.00           C  
ATOM   3205  O   LYS A 313     -33.527  42.547 -91.121  1.00  0.00           O  
ATOM   3206  CB  LYS A 313     -35.948  44.064 -89.613  1.00  0.00           C  
ATOM   3207  CG  LYS A 313     -36.813  45.315 -89.676  1.00  0.00           C  
ATOM   3208  CD  LYS A 313     -36.138  46.434 -90.447  1.00  0.00           C  
ATOM   3209  CE  LYS A 313     -34.974  47.014 -89.663  1.00  0.00           C  
ATOM   3210  NZ  LYS A 313     -34.428  48.239 -90.308  1.00  0.00           N1+
ATOM   3211  H   LYS A 313     -37.837  42.830 -90.743  1.00  0.00           H  
ATOM   3212  HA  LYS A 313     -35.442  44.076 -91.702  1.00  0.00           H  
ATOM   3213 1HB  LYS A 313     -36.399  43.379 -88.895  1.00  0.00           H  
ATOM   3214 2HB  LYS A 313     -34.971  44.349 -89.223  1.00  0.00           H  
ATOM   3215 1HG  LYS A 313     -37.760  45.079 -90.163  1.00  0.00           H  
ATOM   3216 2HG  LYS A 313     -37.022  45.665 -88.666  1.00  0.00           H  
ATOM   3217 1HD  LYS A 313     -35.772  46.051 -91.400  1.00  0.00           H  
ATOM   3218 2HD  LYS A 313     -36.861  47.225 -90.648  1.00  0.00           H  
ATOM   3219 1HE  LYS A 313     -35.302  47.263 -88.655  1.00  0.00           H  
ATOM   3220 2HE  LYS A 313     -34.179  46.272 -89.589  1.00  0.00           H  
ATOM   3221 1HZ  LYS A 313     -33.657  48.594 -89.760  1.00  0.00           H  
ATOM   3222 2HZ  LYS A 313     -34.104  48.014 -91.238  1.00  0.00           H  
ATOM   3223 3HZ  LYS A 313     -35.152  48.941 -90.365  1.00  0.00           H  
ATOM   3224  N   LEU A 314     -35.087  41.057 -90.475  1.00  0.00           N  
ATOM   3225  CA  LEU A 314     -34.131  39.959 -90.398  1.00  0.00           C  
ATOM   3226  C   LEU A 314     -33.717  39.443 -91.767  1.00  0.00           C  
ATOM   3227  O   LEU A 314     -32.588  38.961 -91.918  1.00  0.00           O  
ATOM   3228  CB  LEU A 314     -34.726  38.805 -89.590  1.00  0.00           C  
ATOM   3229  CG  LEU A 314     -34.970  39.053 -88.103  1.00  0.00           C  
ATOM   3230  CD1 LEU A 314     -35.742  37.894 -87.501  1.00  0.00           C  
ATOM   3231  CD2 LEU A 314     -33.657  39.269 -87.362  1.00  0.00           C  
ATOM   3232  H   LEU A 314     -36.054  40.884 -90.239  1.00  0.00           H  
ATOM   3233  HA  LEU A 314     -33.232  40.318 -89.899  1.00  0.00           H  
ATOM   3234 1HB  LEU A 314     -35.684  38.532 -90.029  1.00  0.00           H  
ATOM   3235 2HB  LEU A 314     -34.058  37.947 -89.665  1.00  0.00           H  
ATOM   3236  HG  LEU A 314     -35.591  39.941 -87.979  1.00  0.00           H  
ATOM   3237 1HD1 LEU A 314     -35.911  38.081 -86.441  1.00  0.00           H  
ATOM   3238 2HD1 LEU A 314     -36.702  37.794 -88.009  1.00  0.00           H  
ATOM   3239 3HD1 LEU A 314     -35.170  36.975 -87.621  1.00  0.00           H  
ATOM   3240 1HD2 LEU A 314     -33.860  39.444 -86.305  1.00  0.00           H  
ATOM   3241 2HD2 LEU A 314     -33.029  38.384 -87.469  1.00  0.00           H  
ATOM   3242 3HD2 LEU A 314     -33.141  40.133 -87.780  1.00  0.00           H  
ATOM   3243  N   ILE A 315     -34.595  39.541 -92.759  1.00  0.00           N  
ATOM   3244  CA  ILE A 315     -34.318  39.064 -94.105  1.00  0.00           C  
ATOM   3245  C   ILE A 315     -33.624  40.126 -94.949  1.00  0.00           C  
ATOM   3246  O   ILE A 315     -32.698  39.815 -95.700  1.00  0.00           O  
ATOM   3247  CB  ILE A 315     -35.622  38.569 -94.764  1.00  0.00           C  
ATOM   3248  CG1 ILE A 315     -36.160  37.364 -93.990  1.00  0.00           C  
ATOM   3249  CG2 ILE A 315     -35.381  38.197 -96.218  1.00  0.00           C  
ATOM   3250  CD1 ILE A 315     -37.578  36.989 -94.334  1.00  0.00           C  
ATOM   3251  H   ILE A 315     -35.490  39.966 -92.562  1.00  0.00           H  
ATOM   3252  HA  ILE A 315     -33.652  38.204 -94.037  1.00  0.00           H  
ATOM   3253  HB  ILE A 315     -36.372  39.358 -94.722  1.00  0.00           H  
ATOM   3254 1HG1 ILE A 315     -35.527  36.497 -94.180  1.00  0.00           H  
ATOM   3255 2HG1 ILE A 315     -36.117  37.569 -92.920  1.00  0.00           H  
ATOM   3256 1HG2 ILE A 315     -36.313  37.851 -96.664  1.00  0.00           H  
ATOM   3257 2HG2 ILE A 315     -35.021  39.070 -96.761  1.00  0.00           H  
ATOM   3258 3HG2 ILE A 315     -34.635  37.404 -96.272  1.00  0.00           H  
ATOM   3259 1HD1 ILE A 315     -37.881  36.126 -93.740  1.00  0.00           H  
ATOM   3260 2HD1 ILE A 315     -38.239  37.829 -94.116  1.00  0.00           H  
ATOM   3261 3HD1 ILE A 315     -37.643  36.741 -95.392  1.00  0.00           H  
ATOM   3262  N   SER A 316     -34.070  41.377 -94.842  1.00  0.00           N  
ATOM   3263  CA  SER A 316     -33.544  42.486 -95.640  1.00  0.00           C  
ATOM   3264  C   SER A 316     -32.079  42.814 -95.336  1.00  0.00           C  
ATOM   3265  O   SER A 316     -31.443  43.592 -96.048  1.00  0.00           O  
ATOM   3266  CB  SER A 316     -34.394  43.720 -95.411  1.00  0.00           C  
ATOM   3267  OG  SER A 316     -33.904  44.810 -96.144  1.00  0.00           O  
ATOM   3268  OXT SER A 316     -31.535  42.310 -94.393  1.00  0.00           O1-
ATOM   3269  H   SER A 316     -34.807  41.556 -94.175  1.00  0.00           H  
ATOM   3270  HA  SER A 316     -33.595  42.209 -96.694  1.00  0.00           H  
ATOM   3271 1HB  SER A 316     -35.422  43.514 -95.705  1.00  0.00           H  
ATOM   3272 2HB  SER A 316     -34.399  43.966 -94.350  1.00  0.00           H  
ATOM   3273  HG  SER A 316     -33.022  44.982 -95.805  1.00  0.00           H  
ATOM   3274  N   SER B 115     -43.707  -1.845-109.864  1.00  0.00           N  
ATOM   3275  CA  SER B 115     -44.935  -1.294-110.438  1.00  0.00           C  
ATOM   3276  C   SER B 115     -44.789   0.180-110.800  1.00  0.00           C  
ATOM   3277  O   SER B 115     -45.417   0.649-111.757  1.00  0.00           O  
ATOM   3278  CB  SER B 115     -46.084  -1.465-109.464  1.00  0.00           C  
ATOM   3279  OG  SER B 115     -46.369  -2.821-109.257  1.00  0.00           O  
ATOM   3280  H   SER B 115     -43.733  -2.241-108.935  1.00  0.00           H  
ATOM   3281  HA  SER B 115     -45.164  -1.840-111.354  1.00  0.00           H  
ATOM   3282 1HB  SER B 115     -45.829  -0.995-108.515  1.00  0.00           H  
ATOM   3283 2HB  SER B 115     -46.968  -0.960-109.852  1.00  0.00           H  
ATOM   3284  HG  SER B 115     -47.151  -2.845-108.701  1.00  0.00           H  
ATOM   3285  N   GLU B 116     -43.972   0.920-110.053  1.00  0.00           N  
ATOM   3286  CA  GLU B 116     -43.772   2.343-110.313  1.00  0.00           C  
ATOM   3287  C   GLU B 116     -43.032   2.570-111.627  1.00  0.00           C  
ATOM   3288  O   GLU B 116     -43.341   3.518-112.358  1.00  0.00           O  
ATOM   3289  CB  GLU B 116     -42.997   2.990-109.163  1.00  0.00           C  
ATOM   3290  CG  GLU B 116     -42.887   4.505-109.253  1.00  0.00           C  
ATOM   3291  CD  GLU B 116     -44.206   5.199-109.057  1.00  0.00           C  
ATOM   3292  OE1 GLU B 116     -45.110   4.584-108.544  1.00  0.00           O  
ATOM   3293  OE2 GLU B 116     -44.311   6.347-109.421  1.00  0.00           O1-
ATOM   3294  H   GLU B 116     -43.477   0.486-109.287  1.00  0.00           H  
ATOM   3295  HA  GLU B 116     -44.749   2.821-110.389  1.00  0.00           H  
ATOM   3296 1HB  GLU B 116     -43.479   2.745-108.216  1.00  0.00           H  
ATOM   3297 2HB  GLU B 116     -41.986   2.583-109.131  1.00  0.00           H  
ATOM   3298 1HG  GLU B 116     -42.190   4.854-108.492  1.00  0.00           H  
ATOM   3299 2HG  GLU B 116     -42.483   4.772-110.228  1.00  0.00           H  
ATOM   3300  N   LYS B 117     -42.076   1.700-111.964  1.00  0.00           N  
ATOM   3301  CA  LYS B 117     -41.357   1.812-113.230  1.00  0.00           C  
ATOM   3302  C   LYS B 117     -42.288   1.608-114.401  1.00  0.00           C  
ATOM   3303  O   LYS B 117     -42.074   2.245-115.459  1.00  0.00           O  
ATOM   3304  CB  LYS B 117     -40.196   0.781-113.257  1.00  0.00           C  
ATOM   3305  CG  LYS B 117     -39.041   1.127-112.284  1.00  0.00           C  
ATOM   3306  CD  LYS B 117     -37.881   0.127-112.279  1.00  0.00           C  
ATOM   3307  CE  LYS B 117     -36.819   0.589-111.273  1.00  0.00           C  
ATOM   3308  NZ  LYS B 117     -35.716  -0.387-111.242  1.00  0.00           N1+
ATOM   3309  H   LYS B 117     -41.845   0.949-111.329  1.00  0.00           H  
ATOM   3310  HA  LYS B 117     -40.944   2.835-113.307  1.00  0.00           H  
ATOM   3311 2HB  LYS B 117     -39.802   0.690-114.291  1.00  0.00           H  
ATOM   3312 3HB  LYS B 117     -40.586  -0.227-113.013  1.00  0.00           H  
ATOM   3313 2HG  LYS B 117     -39.443   1.243-111.258  1.00  0.00           H  
ATOM   3314 3HG  LYS B 117     -38.605   2.109-112.543  1.00  0.00           H  
ATOM   3315 2HD  LYS B 117     -37.441   0.057-113.295  1.00  0.00           H  
ATOM   3316 3HD  LYS B 117     -38.259  -0.884-112.034  1.00  0.00           H  
ATOM   3317 2HE  LYS B 117     -37.251   0.693-110.255  1.00  0.00           H  
ATOM   3318 3HE  LYS B 117     -36.439   1.596-111.545  1.00  0.00           H  
ATOM   3319 1HZ  LYS B 117     -35.535  -0.758-112.183  1.00  0.00           H  
ATOM   3320 2HZ  LYS B 117     -34.840   0.050-110.935  1.00  0.00           H  
ATOM   3321 3HZ  LYS B 117     -35.998  -1.116-110.603  1.00  0.00           H  
ATOM   3322  N   GLU B 118     -43.301   0.739-114.316  1.00  0.00           N  
ATOM   3323  CA  GLU B 118     -44.233   0.629-115.434  1.00  0.00           C  
ATOM   3324  C   GLU B 118     -44.986   1.921-115.639  1.00  0.00           C  
ATOM   3325  O   GLU B 118     -45.252   2.317-116.780  1.00  0.00           O  
ATOM   3326  CB  GLU B 118     -45.223  -0.543-115.180  1.00  0.00           C  
ATOM   3327  CG  GLU B 118     -44.603  -1.977-115.229  1.00  0.00           C  
ATOM   3328  CD  GLU B 118     -45.517  -3.166-115.003  1.00  0.00           C  
ATOM   3329  OE1 GLU B 118     -46.277  -3.211-114.016  1.00  0.00           O  
ATOM   3330  OE2 GLU B 118     -45.473  -4.074-115.858  1.00  0.00           O1-
ATOM   3331  H   GLU B 118     -43.419   0.168-113.491  1.00  0.00           H  
ATOM   3332  HA  GLU B 118     -43.658   0.422-116.355  1.00  0.00           H  
ATOM   3333 2HB  GLU B 118     -46.055  -0.496-115.912  1.00  0.00           H  
ATOM   3334 3HB  GLU B 118     -45.716  -0.414-114.197  1.00  0.00           H  
ATOM   3335 2HG  GLU B 118     -43.778  -2.080-114.506  1.00  0.00           H  
ATOM   3336 3HG  GLU B 118     -44.160  -2.188-116.216  1.00  0.00           H  
ATOM   3337  N   LYS B 119     -45.346   2.602-114.548  1.00  0.00           N  
ATOM   3338  CA  LYS B 119     -46.076   3.860-114.667  1.00  0.00           C  
ATOM   3339  C   LYS B 119     -45.197   4.932-115.299  1.00  0.00           C  
ATOM   3340  O   LYS B 119     -45.666   5.732-116.118  1.00  0.00           O  
ATOM   3341  CB  LYS B 119     -46.577   4.324-113.298  1.00  0.00           C  
ATOM   3342  CG  LYS B 119     -47.696   3.471-112.716  1.00  0.00           C  
ATOM   3343  CD  LYS B 119     -48.121   3.979-111.346  1.00  0.00           C  
ATOM   3344  CE  LYS B 119     -49.238   3.126-110.761  1.00  0.00           C  
ATOM   3345  NZ  LYS B 119     -49.635   3.585-109.403  1.00  0.00           N1+
ATOM   3346  H   LYS B 119     -45.114   2.252-113.630  1.00  0.00           H  
ATOM   3347  HA  LYS B 119     -46.938   3.700-115.316  1.00  0.00           H  
ATOM   3348 1HB  LYS B 119     -45.750   4.322-112.588  1.00  0.00           H  
ATOM   3349 2HB  LYS B 119     -46.941   5.349-113.373  1.00  0.00           H  
ATOM   3350 1HG  LYS B 119     -48.557   3.493-113.385  1.00  0.00           H  
ATOM   3351 2HG  LYS B 119     -47.357   2.440-112.623  1.00  0.00           H  
ATOM   3352 1HD  LYS B 119     -47.267   3.958-110.669  1.00  0.00           H  
ATOM   3353 2HD  LYS B 119     -48.470   5.008-111.431  1.00  0.00           H  
ATOM   3354 1HE  LYS B 119     -50.108   3.168-111.415  1.00  0.00           H  
ATOM   3355 2HE  LYS B 119     -48.908   2.089-110.698  1.00  0.00           H  
ATOM   3356 1HZ  LYS B 119     -50.375   2.995-109.050  1.00  0.00           H  
ATOM   3357 2HZ  LYS B 119     -48.839   3.532-108.782  1.00  0.00           H  
ATOM   3358 3HZ  LYS B 119     -49.960   4.540-109.451  1.00  0.00           H  
ATOM   3359  N   VAL B 120     -43.917   4.965-114.918  1.00  0.00           N  
ATOM   3360  CA  VAL B 120     -42.973   5.927-115.485  1.00  0.00           C  
ATOM   3361  C   VAL B 120     -42.789   5.694-116.980  1.00  0.00           C  
ATOM   3362  O   VAL B 120     -42.801   6.642-117.776  1.00  0.00           O  
ATOM   3363  CB  VAL B 120     -41.607   5.819-114.780  1.00  0.00           C  
ATOM   3364  CG1 VAL B 120     -40.557   6.627-115.528  1.00  0.00           C  
ATOM   3365  CG2 VAL B 120     -41.729   6.295-113.341  1.00  0.00           C  
ATOM   3366  H   VAL B 120     -43.592   4.309-114.222  1.00  0.00           H  
ATOM   3367  HA  VAL B 120     -43.368   6.932-115.330  1.00  0.00           H  
ATOM   3368  HB  VAL B 120     -41.283   4.779-114.794  1.00  0.00           H  
ATOM   3369 1HG1 VAL B 120     -39.598   6.539-115.016  1.00  0.00           H  
ATOM   3370 2HG1 VAL B 120     -40.461   6.246-116.545  1.00  0.00           H  
ATOM   3371 3HG1 VAL B 120     -40.857   7.674-115.558  1.00  0.00           H  
ATOM   3372 1HG2 VAL B 120     -40.760   6.215-112.848  1.00  0.00           H  
ATOM   3373 2HG2 VAL B 120     -42.059   7.334-113.327  1.00  0.00           H  
ATOM   3374 3HG2 VAL B 120     -42.455   5.676-112.813  1.00  0.00           H  
ATOM   3375  N   ASP B 121     -42.619   4.439-117.386  1.00  0.00           N  
ATOM   3376  CA  ASP B 121     -42.407   4.178-118.807  1.00  0.00           C  
ATOM   3377  C   ASP B 121     -43.672   4.414-119.596  1.00  0.00           C  
ATOM   3378  O   ASP B 121     -43.654   5.026-120.672  1.00  0.00           O  
ATOM   3379  CB  ASP B 121     -41.878   2.732-119.024  1.00  0.00           C  
ATOM   3380  CG  ASP B 121     -40.474   2.452-118.469  1.00  0.00           C  
ATOM   3381  OD1 ASP B 121     -39.551   3.256-118.716  1.00  0.00           O  
ATOM   3382  OD2 ASP B 121     -40.286   1.401-117.822  1.00  0.00           O1-
ATOM   3383  H   ASP B 121     -42.637   3.678-116.722  1.00  0.00           H  
ATOM   3384  HA  ASP B 121     -41.649   4.893-119.181  1.00  0.00           H  
ATOM   3385 2HB  ASP B 121     -41.869   2.491-120.103  1.00  0.00           H  
ATOM   3386 3HB  ASP B 121     -42.554   1.995-118.560  1.00  0.00           H  
ATOM   3387  N   GLU B 122     -44.814   3.955-119.065  1.00  0.00           N  
ATOM   3388  CA  GLU B 122     -46.102   4.148-119.722  1.00  0.00           C  
ATOM   3389  C   GLU B 122     -46.305   5.616-120.075  1.00  0.00           C  
ATOM   3390  O   GLU B 122     -46.670   5.958-121.205  1.00  0.00           O  
ATOM   3391  CB  GLU B 122     -47.244   3.663-118.826  1.00  0.00           C  
ATOM   3392  CG  GLU B 122     -48.627   3.785-119.448  1.00  0.00           C  
ATOM   3393  CD  GLU B 122     -49.729   3.374-118.511  1.00  0.00           C  
ATOM   3394  OE1 GLU B 122     -49.428   2.930-117.429  1.00  0.00           O  
ATOM   3395  OE2 GLU B 122     -50.873   3.504-118.878  1.00  0.00           O1-
ATOM   3396  H   GLU B 122     -44.779   3.455-118.187  1.00  0.00           H  
ATOM   3397  HA  GLU B 122     -46.112   3.564-120.643  1.00  0.00           H  
ATOM   3398 1HB  GLU B 122     -47.084   2.616-118.569  1.00  0.00           H  
ATOM   3399 2HB  GLU B 122     -47.244   4.232-117.896  1.00  0.00           H  
ATOM   3400 1HG  GLU B 122     -48.789   4.820-119.749  1.00  0.00           H  
ATOM   3401 2HG  GLU B 122     -48.668   3.165-120.343  1.00  0.00           H  
ATOM   3402  N   LEU B 123     -46.067   6.501-119.104  1.00  0.00           N  
ATOM   3403  CA  LEU B 123     -46.277   7.928-119.316  1.00  0.00           C  
ATOM   3404  C   LEU B 123     -45.263   8.500-120.301  1.00  0.00           C  
ATOM   3405  O   LEU B 123     -45.620   9.327-121.149  1.00  0.00           O  
ATOM   3406  CB  LEU B 123     -46.171   8.651-117.973  1.00  0.00           C  
ATOM   3407  CG  LEU B 123     -46.913   9.957-117.702  1.00  0.00           C  
ATOM   3408  CD1 LEU B 123     -47.075  10.159-116.201  1.00  0.00           C  
ATOM   3409  CD2 LEU B 123     -46.152  11.116-118.312  1.00  0.00           C  
ATOM   3410  H   LEU B 123     -45.735   6.181-118.205  1.00  0.00           H  
ATOM   3411  HA  LEU B 123     -47.274   8.073-119.731  1.00  0.00           H  
ATOM   3412 1HB  LEU B 123     -46.511   7.978-117.188  1.00  0.00           H  
ATOM   3413 2HB  LEU B 123     -45.123   8.891-117.789  1.00  0.00           H  
ATOM   3414  HG  LEU B 123     -47.909   9.908-118.143  1.00  0.00           H  
ATOM   3415 1HD1 LEU B 123     -47.606  11.092-116.015  1.00  0.00           H  
ATOM   3416 2HD1 LEU B 123     -47.644   9.329-115.781  1.00  0.00           H  
ATOM   3417 3HD1 LEU B 123     -46.093  10.200-115.732  1.00  0.00           H  
ATOM   3418 1HD2 LEU B 123     -46.687  12.046-118.117  1.00  0.00           H  
ATOM   3419 2HD2 LEU B 123     -45.156  11.170-117.871  1.00  0.00           H  
ATOM   3420 3HD2 LEU B 123     -46.064  10.968-119.389  1.00  0.00           H  
ATOM   3421  N   ALA B 124     -43.997   8.089-120.197  1.00  0.00           N  
ATOM   3422  CA  ALA B 124     -42.988   8.565-121.137  1.00  0.00           C  
ATOM   3423  C   ALA B 124     -43.352   8.203-122.570  1.00  0.00           C  
ATOM   3424  O   ALA B 124     -43.158   9.001-123.493  1.00  0.00           O  
ATOM   3425  CB  ALA B 124     -41.621   7.991-120.778  1.00  0.00           C  
ATOM   3426  H   ALA B 124     -43.726   7.446-119.467  1.00  0.00           H  
ATOM   3427  HA  ALA B 124     -42.947   9.652-121.068  1.00  0.00           H  
ATOM   3428 1HB  ALA B 124     -40.877   8.354-121.487  1.00  0.00           H  
ATOM   3429 2HB  ALA B 124     -41.347   8.306-119.771  1.00  0.00           H  
ATOM   3430 3HB  ALA B 124     -41.661   6.904-120.819  1.00  0.00           H  
ATOM   3431  N   GLN B 125     -43.899   6.995-122.774  1.00  0.00           N  
ATOM   3432  CA  GLN B 125     -44.338   6.591-124.106  1.00  0.00           C  
ATOM   3433  C   GLN B 125     -45.519   7.415-124.561  1.00  0.00           C  
ATOM   3434  O   GLN B 125     -45.620   7.720-125.762  1.00  0.00           O  
ATOM   3435  CB  GLN B 125     -44.691   5.087-124.076  1.00  0.00           C  
ATOM   3436  CG  GLN B 125     -43.490   4.099-123.912  1.00  0.00           C  
ATOM   3437  CD  GLN B 125     -43.772   2.598-123.768  1.00  0.00           C  
ATOM   3438  NE2 GLN B 125     -42.779   1.748-123.711  1.00  0.00           N  
ATOM   3439  OE1 GLN B 125     -44.915   2.177-123.679  1.00  0.00           O  
ATOM   3440  H   GLN B 125     -44.009   6.359-121.997  1.00  0.00           H  
ATOM   3441  HA  GLN B 125     -43.513   6.767-124.820  1.00  0.00           H  
ATOM   3442 2HB  GLN B 125     -45.240   4.835-125.008  1.00  0.00           H  
ATOM   3443 3HB  GLN B 125     -45.412   4.905-123.255  1.00  0.00           H  
ATOM   3444 2HG  GLN B 125     -42.863   4.403-123.053  1.00  0.00           H  
ATOM   3445 3HG  GLN B 125     -42.813   4.169-124.783  1.00  0.00           H  
ATOM   3446 1HE2 GLN B 125     -43.050   0.777-123.550  1.00  0.00           H  
ATOM   3447 2HE2 GLN B 125     -41.848   2.170-123.721  1.00  0.00           H  
ATOM   3448  N   ARG B 126     -46.439   7.774-123.655  1.00  0.00           N  
ATOM   3449  CA  ARG B 126     -47.558   8.618-124.064  1.00  0.00           C  
ATOM   3450  C   ARG B 126     -47.071   9.963-124.549  1.00  0.00           C  
ATOM   3451  O   ARG B 126     -47.635  10.526-125.492  1.00  0.00           O  
ATOM   3452  CB  ARG B 126     -48.536   8.769-122.864  1.00  0.00           C  
ATOM   3453  CG  ARG B 126     -49.316   7.483-122.470  1.00  0.00           C  
ATOM   3454  CD  ARG B 126     -50.286   7.730-121.304  1.00  0.00           C  
ATOM   3455  NE  ARG B 126     -50.929   6.443-120.904  1.00  0.00           N  
ATOM   3456  CZ  ARG B 126     -51.963   5.877-121.519  1.00  0.00           C  
ATOM   3457  NH1 ARG B 126     -52.546   6.386-122.568  1.00  0.00           N1+
ATOM   3458  NH2 ARG B 126     -52.419   4.758-121.052  1.00  0.00           N  
ATOM   3459  H   ARG B 126     -46.359   7.463-122.698  1.00  0.00           H  
ATOM   3460  HA  ARG B 126     -48.070   8.122-124.910  1.00  0.00           H  
ATOM   3461 2HB  ARG B 126     -49.247   9.592-123.085  1.00  0.00           H  
ATOM   3462 3HB  ARG B 126     -47.972   9.125-121.978  1.00  0.00           H  
ATOM   3463 2HG  ARG B 126     -48.592   6.683-122.211  1.00  0.00           H  
ATOM   3464 3HG  ARG B 126     -49.883   7.100-123.343  1.00  0.00           H  
ATOM   3465 2HD  ARG B 126     -51.051   8.476-121.613  1.00  0.00           H  
ATOM   3466 3HD  ARG B 126     -49.734   8.180-120.451  1.00  0.00           H  
ATOM   3467  HE  ARG B 126     -50.588   5.912-120.097  1.00  0.00           H  
ATOM   3468 1HH1 ARG B 126     -52.137   7.267-122.887  1.00  0.00           H  
ATOM   3469 2HH1 ARG B 126     -53.336   5.889-122.983  1.00  0.00           H  
ATOM   3470 1HH2 ARG B 126     -51.949   4.374-120.230  1.00  0.00           H  
ATOM   3471 2HH2 ARG B 126     -53.215   4.339-121.537  1.00  0.00           H  
ATOM   3472  N   ILE B 127     -46.066  10.521-123.872  1.00  0.00           N  
ATOM   3473  CA  ILE B 127     -45.505  11.806-124.276  1.00  0.00           C  
ATOM   3474  C   ILE B 127     -44.945  11.734-125.692  1.00  0.00           C  
ATOM   3475  O   ILE B 127     -45.119  12.659-126.494  1.00  0.00           O  
ATOM   3476  CB  ILE B 127     -44.398  12.255-123.304  1.00  0.00           C  
ATOM   3477  CG1 ILE B 127     -44.996  12.610-121.940  1.00  0.00           C  
ATOM   3478  CG2 ILE B 127     -43.634  13.437-123.878  1.00  0.00           C  
ATOM   3479  CD1 ILE B 127     -43.966  12.765-120.844  1.00  0.00           C  
ATOM   3480  H   ILE B 127     -45.678  10.044-123.071  1.00  0.00           H  
ATOM   3481  HA  ILE B 127     -46.300  12.551-124.258  1.00  0.00           H  
ATOM   3482  HB  ILE B 127     -43.704  11.431-123.139  1.00  0.00           H  
ATOM   3483 1HG1 ILE B 127     -45.554  13.542-122.019  1.00  0.00           H  
ATOM   3484 2HG1 ILE B 127     -45.699  11.834-121.638  1.00  0.00           H  
ATOM   3485 1HG2 ILE B 127     -42.855  13.742-123.179  1.00  0.00           H  
ATOM   3486 2HG2 ILE B 127     -43.178  13.151-124.825  1.00  0.00           H  
ATOM   3487 3HG2 ILE B 127     -44.320  14.269-124.042  1.00  0.00           H  
ATOM   3488 1HD1 ILE B 127     -44.466  13.016-119.908  1.00  0.00           H  
ATOM   3489 2HD1 ILE B 127     -43.419  11.830-120.724  1.00  0.00           H  
ATOM   3490 3HD1 ILE B 127     -43.272  13.562-121.108  1.00  0.00           H  
ATOM   3491  N   ARG B 128     -44.238  10.639-126.023  1.00  0.00           N  
ATOM   3492  CA  ARG B 128     -43.726  10.473-127.380  1.00  0.00           C  
ATOM   3493  C   ARG B 128     -44.854  10.445-128.383  1.00  0.00           C  
ATOM   3494  O   ARG B 128     -44.755  11.053-129.458  1.00  0.00           O  
ATOM   3495  CB  ARG B 128     -42.882   9.168-127.440  1.00  0.00           C  
ATOM   3496  CG  ARG B 128     -42.188   8.882-128.802  1.00  0.00           C  
ATOM   3497  CD  ARG B 128     -41.399   7.562-128.782  1.00  0.00           C  
ATOM   3498  NE  ARG B 128     -42.340   6.418-128.598  1.00  0.00           N  
ATOM   3499  CZ  ARG B 128     -43.102   5.888-129.550  1.00  0.00           C  
ATOM   3500  NH1 ARG B 128     -43.114   6.310-130.783  1.00  0.00           N1+
ATOM   3501  NH2 ARG B 128     -43.877   4.898-129.238  1.00  0.00           N  
ATOM   3502  H   ARG B 128     -44.060   9.928-125.328  1.00  0.00           H  
ATOM   3503  HA  ARG B 128     -43.090  11.347-127.615  1.00  0.00           H  
ATOM   3504 2HB  ARG B 128     -43.529   8.312-127.155  1.00  0.00           H  
ATOM   3505 3HB  ARG B 128     -42.106   9.200-126.648  1.00  0.00           H  
ATOM   3506 2HG  ARG B 128     -41.520   9.730-129.055  1.00  0.00           H  
ATOM   3507 3HG  ARG B 128     -42.944   8.844-129.613  1.00  0.00           H  
ATOM   3508 2HD  ARG B 128     -40.649   7.594-127.962  1.00  0.00           H  
ATOM   3509 3HD  ARG B 128     -40.827   7.458-129.729  1.00  0.00           H  
ATOM   3510  HE  ARG B 128     -42.449   5.967-127.684  1.00  0.00           H  
ATOM   3511 1HH1 ARG B 128     -42.479   7.092-130.963  1.00  0.00           H  
ATOM   3512 2HH1 ARG B 128     -43.729   5.850-131.456  1.00  0.00           H  
ATOM   3513 1HH2 ARG B 128     -43.854   4.580-128.268  1.00  0.00           H  
ATOM   3514 2HH2 ARG B 128     -44.456   4.506-129.983  1.00  0.00           H  
ATOM   3515  N   GLU B 129     -45.940   9.720-128.090  1.00  0.00           N  
ATOM   3516  CA  GLU B 129     -47.067   9.645-129.017  1.00  0.00           C  
ATOM   3517  C   GLU B 129     -47.778  10.973-129.112  1.00  0.00           C  
ATOM   3518  O   GLU B 129     -48.259  11.341-130.204  1.00  0.00           O  
ATOM   3519  CB  GLU B 129     -48.051   8.533-128.556  1.00  0.00           C  
ATOM   3520  CG  GLU B 129     -47.545   7.064-128.729  1.00  0.00           C  
ATOM   3521  CD  GLU B 129     -48.460   5.930-128.306  1.00  0.00           C  
ATOM   3522  OE1 GLU B 129     -49.616   5.837-128.761  1.00  0.00           O  
ATOM   3523  OE2 GLU B 129     -47.987   5.104-127.499  1.00  0.00           O1-
ATOM   3524  H   GLU B 129     -45.981   9.218-127.215  1.00  0.00           H  
ATOM   3525  HA  GLU B 129     -46.682   9.393-130.021  1.00  0.00           H  
ATOM   3526 2HB  GLU B 129     -49.014   8.637-129.097  1.00  0.00           H  
ATOM   3527 3HB  GLU B 129     -48.319   8.682-127.492  1.00  0.00           H  
ATOM   3528 2HG  GLU B 129     -46.592   6.906-128.200  1.00  0.00           H  
ATOM   3529 3HG  GLU B 129     -47.338   6.835-129.788  1.00  0.00           H  
ATOM   3530  N   GLN B 130     -47.905  11.706-128.022  1.00  0.00           N  
ATOM   3531  CA  GLN B 130     -48.607  12.978-128.060  1.00  0.00           C  
ATOM   3532  C   GLN B 130     -47.781  14.100-128.670  1.00  0.00           C  
ATOM   3533  O   GLN B 130     -48.366  15.044-129.214  1.00  0.00           O  
ATOM   3534  CB  GLN B 130     -49.102  13.351-126.667  1.00  0.00           C  
ATOM   3535  CG  GLN B 130     -50.183  12.420-126.157  1.00  0.00           C  
ATOM   3536  CD  GLN B 130     -51.381  12.371-127.094  1.00  0.00           C  
ATOM   3537  NE2 GLN B 130     -52.165  13.446-127.117  1.00  0.00           N  
ATOM   3538  OE1 GLN B 130     -51.589  11.385-127.803  1.00  0.00           O  
ATOM   3539  H   GLN B 130     -47.502  11.392-127.151  1.00  0.00           H  
ATOM   3540  HA  GLN B 130     -49.493  12.866-128.685  1.00  0.00           H  
ATOM   3541 1HB  GLN B 130     -48.266  13.333-125.967  1.00  0.00           H  
ATOM   3542 2HB  GLN B 130     -49.495  14.368-126.681  1.00  0.00           H  
ATOM   3543 1HG  GLN B 130     -49.771  11.414-126.069  1.00  0.00           H  
ATOM   3544 2HG  GLN B 130     -50.521  12.771-125.182  1.00  0.00           H  
ATOM   3545 1HE2 GLN B 130     -52.967  13.468-127.715  1.00  0.00           H  
ATOM   3546 2HE2 GLN B 130     -51.953  14.232-126.536  1.00  0.00           H  
ATOM   3547  N   LEU B 131     -46.450  14.026-128.622  1.00  0.00           N  
ATOM   3548  CA  LEU B 131     -45.604  15.074-129.198  1.00  0.00           C  
ATOM   3549  C   LEU B 131     -44.553  14.458-130.110  1.00  0.00           C  
ATOM   3550  O   LEU B 131     -43.358  14.435-129.795  1.00  0.00           O  
ATOM   3551  CB  LEU B 131     -44.922  15.883-128.089  1.00  0.00           C  
ATOM   3552  CG  LEU B 131     -45.704  16.672-127.037  1.00  0.00           C  
ATOM   3553  CD1 LEU B 131     -44.760  17.125-125.941  1.00  0.00           C  
ATOM   3554  CD2 LEU B 131     -46.391  17.875-127.648  1.00  0.00           C  
ATOM   3555  H   LEU B 131     -46.014  13.230-128.179  1.00  0.00           H  
ATOM   3556  HA  LEU B 131     -46.234  15.744-129.782  1.00  0.00           H  
ATOM   3557 1HB  LEU B 131     -44.300  15.210-127.501  1.00  0.00           H  
ATOM   3558 2HB  LEU B 131     -44.278  16.631-128.551  1.00  0.00           H  
ATOM   3559  HG  LEU B 131     -46.464  16.030-126.591  1.00  0.00           H  
ATOM   3560 1HD1 LEU B 131     -45.316  17.688-125.191  1.00  0.00           H  
ATOM   3561 2HD1 LEU B 131     -44.300  16.255-125.474  1.00  0.00           H  
ATOM   3562 3HD1 LEU B 131     -43.985  17.760-126.369  1.00  0.00           H  
ATOM   3563 1HD2 LEU B 131     -46.938  18.414-126.874  1.00  0.00           H  
ATOM   3564 2HD2 LEU B 131     -45.644  18.535-128.090  1.00  0.00           H  
ATOM   3565 3HD2 LEU B 131     -47.086  17.544-128.420  1.00  0.00           H  
ATOM   3566  N   PRO B 132     -44.977  13.929-131.260  1.00  0.00           N  
ATOM   3567  CA  PRO B 132     -44.032  13.276-132.173  1.00  0.00           C  
ATOM   3568  C   PRO B 132     -42.986  14.262-132.675  1.00  0.00           C  
ATOM   3569  O   PRO B 132     -43.294  15.422-132.955  1.00  0.00           O  
ATOM   3570  CB  PRO B 132     -44.925  12.766-133.310  1.00  0.00           C  
ATOM   3571  CG  PRO B 132     -46.286  12.676-132.716  1.00  0.00           C  
ATOM   3572  CD  PRO B 132     -46.379  13.818-131.754  1.00  0.00           C  
ATOM   3573  HA  PRO B 132     -43.554  12.431-131.655  1.00  0.00           H  
ATOM   3574 1HB  PRO B 132     -44.882  13.461-134.162  1.00  0.00           H  
ATOM   3575 2HB  PRO B 132     -44.557  11.794-133.669  1.00  0.00           H  
ATOM   3576 1HG  PRO B 132     -47.050  12.737-133.506  1.00  0.00           H  
ATOM   3577 2HG  PRO B 132     -46.420  11.704-132.219  1.00  0.00           H  
ATOM   3578 1HD  PRO B 132     -46.697  14.724-132.290  1.00  0.00           H  
ATOM   3579 2HD  PRO B 132     -47.093  13.568-130.956  1.00  0.00           H  
ATOM   3580  N   ASP B 133     -41.747  13.794-132.791  1.00  0.00           N  
ATOM   3581  CA  ASP B 133     -40.660  14.595-133.357  1.00  0.00           C  
ATOM   3582  C   ASP B 133     -40.486  15.936-132.644  1.00  0.00           C  
ATOM   3583  O   ASP B 133     -40.320  16.987-133.267  1.00  0.00           O  
ATOM   3584  CB  ASP B 133     -40.888  14.811-134.856  1.00  0.00           C  
ATOM   3585  CG  ASP B 133     -40.854  13.517-135.645  1.00  0.00           C  
ATOM   3586  OD1 ASP B 133     -39.997  12.657-135.347  1.00  0.00           O  
ATOM   3587  OD2 ASP B 133     -41.695  13.356-136.557  1.00  0.00           O1-
ATOM   3588  H   ASP B 133     -41.553  12.853-132.477  1.00  0.00           H  
ATOM   3589  HA  ASP B 133     -39.727  14.042-133.242  1.00  0.00           H  
ATOM   3590 1HB  ASP B 133     -41.854  15.292-135.011  1.00  0.00           H  
ATOM   3591 2HB  ASP B 133     -40.123  15.482-135.247  1.00  0.00           H  
ATOM   3592  N   THR B 134     -40.533  15.900-131.318  1.00  0.00           N  
ATOM   3593  CA  THR B 134     -40.302  17.085-130.507  1.00  0.00           C  
ATOM   3594  C   THR B 134     -39.138  16.805-129.571  1.00  0.00           C  
ATOM   3595  O   THR B 134     -38.756  15.654-129.346  1.00  0.00           O  
ATOM   3596  CB  THR B 134     -41.553  17.484-129.703  1.00  0.00           C  
ATOM   3597  CG2 THR B 134     -42.734  17.713-130.633  1.00  0.00           C  
ATOM   3598  OG1 THR B 134     -41.878  16.443-128.772  1.00  0.00           O  
ATOM   3599  H   THR B 134     -40.736  15.023-130.860  1.00  0.00           H  
ATOM   3600  HA  THR B 134     -40.051  17.914-131.169  1.00  0.00           H  
ATOM   3601  HB  THR B 134     -41.352  18.399-129.147  1.00  0.00           H  
ATOM   3602  HG1 THR B 134     -42.351  15.742-129.229  1.00  0.00           H  
ATOM   3603 1HG2 THR B 134     -43.609  17.995-130.047  1.00  0.00           H  
ATOM   3604 2HG2 THR B 134     -42.495  18.512-131.335  1.00  0.00           H  
ATOM   3605 3HG2 THR B 134     -42.947  16.798-131.184  1.00  0.00           H  
ATOM   3606  N   GLU B 135     -38.573  17.877-129.018  1.00  0.00           N  
ATOM   3607  CA  GLU B 135     -37.492  17.707-128.056  1.00  0.00           C  
ATOM   3608  C   GLU B 135     -38.003  17.119-126.752  1.00  0.00           C  
ATOM   3609  O   GLU B 135     -37.285  16.359-126.089  1.00  0.00           O  
ATOM   3610  CB  GLU B 135     -36.792  19.043-127.809  1.00  0.00           C  
ATOM   3611  CG  GLU B 135     -36.083  19.596-129.032  1.00  0.00           C  
ATOM   3612  CD  GLU B 135     -35.011  18.653-129.553  1.00  0.00           C  
ATOM   3613  OE1 GLU B 135     -34.153  18.224-128.750  1.00  0.00           O  
ATOM   3614  OE2 GLU B 135     -35.032  18.338-130.763  1.00  0.00           O1-
ATOM   3615  H   GLU B 135     -38.880  18.810-129.253  1.00  0.00           H  
ATOM   3616  HA  GLU B 135     -36.760  17.016-128.476  1.00  0.00           H  
ATOM   3617 1HB  GLU B 135     -37.523  19.780-127.476  1.00  0.00           H  
ATOM   3618 2HB  GLU B 135     -36.058  18.927-127.011  1.00  0.00           H  
ATOM   3619 1HG  GLU B 135     -36.818  19.770-129.818  1.00  0.00           H  
ATOM   3620 2HG  GLU B 135     -35.632  20.554-128.776  1.00  0.00           H  
ATOM   3621  N   LEU B 136     -39.233  17.463-126.366  1.00  0.00           N  
ATOM   3622  CA  LEU B 136     -39.804  16.934-125.134  1.00  0.00           C  
ATOM   3623  C   LEU B 136     -40.001  15.422-125.211  1.00  0.00           C  
ATOM   3624  O   LEU B 136     -39.794  14.716-124.219  1.00  0.00           O  
ATOM   3625  CB  LEU B 136     -41.147  17.616-124.842  1.00  0.00           C  
ATOM   3626  CG  LEU B 136     -41.070  19.098-124.454  1.00  0.00           C  
ATOM   3627  CD1 LEU B 136     -42.471  19.694-124.445  1.00  0.00           C  
ATOM   3628  CD2 LEU B 136     -40.410  19.232-123.090  1.00  0.00           C  
ATOM   3629  H   LEU B 136     -39.780  18.098-126.930  1.00  0.00           H  
ATOM   3630  HA  LEU B 136     -39.116  17.145-124.316  1.00  0.00           H  
ATOM   3631 1HB  LEU B 136     -41.776  17.537-125.727  1.00  0.00           H  
ATOM   3632 2HB  LEU B 136     -41.636  17.084-124.026  1.00  0.00           H  
ATOM   3633  HG  LEU B 136     -40.482  19.638-125.196  1.00  0.00           H  
ATOM   3634 1HD1 LEU B 136     -42.417  20.747-124.170  1.00  0.00           H  
ATOM   3635 2HD1 LEU B 136     -42.912  19.602-125.438  1.00  0.00           H  
ATOM   3636 3HD1 LEU B 136     -43.089  19.162-123.723  1.00  0.00           H  
ATOM   3637 1HD2 LEU B 136     -40.355  20.286-122.814  1.00  0.00           H  
ATOM   3638 2HD2 LEU B 136     -40.998  18.693-122.346  1.00  0.00           H  
ATOM   3639 3HD2 LEU B 136     -39.404  18.814-123.129  1.00  0.00           H  
ATOM   3640  N   ALA B 137     -40.404  14.909-126.377  1.00  0.00           N  
ATOM   3641  CA  ALA B 137     -40.518  13.463-126.564  1.00  0.00           C  
ATOM   3642  C   ALA B 137     -39.174  12.758-126.399  1.00  0.00           C  
ATOM   3643  O   ALA B 137     -39.084  11.712-125.746  1.00  0.00           O  
ATOM   3644  CB  ALA B 137     -41.117  13.158-127.936  1.00  0.00           C  
ATOM   3645  H   ALA B 137     -40.634  15.524-127.145  1.00  0.00           H  
ATOM   3646  HA  ALA B 137     -41.186  13.074-125.796  1.00  0.00           H  
ATOM   3647 1HB  ALA B 137     -41.199  12.079-128.066  1.00  0.00           H  
ATOM   3648 2HB  ALA B 137     -42.107  13.608-128.008  1.00  0.00           H  
ATOM   3649 3HB  ALA B 137     -40.474  13.569-128.712  1.00  0.00           H  
ATOM   3650  N   LYS B 138     -38.119  13.312-127.000  1.00  0.00           N  
ATOM   3651  CA  LYS B 138     -36.789  12.721-126.869  1.00  0.00           C  
ATOM   3652  C   LYS B 138     -36.306  12.754-125.427  1.00  0.00           C  
ATOM   3653  O   LYS B 138     -35.808  11.753-124.899  1.00  0.00           O  
ATOM   3654  CB  LYS B 138     -35.789  13.446-127.771  1.00  0.00           C  
ATOM   3655  CG  LYS B 138     -34.377  12.877-127.730  1.00  0.00           C  
ATOM   3656  CD  LYS B 138     -33.458  13.607-128.698  1.00  0.00           C  
ATOM   3657  CE  LYS B 138     -33.051  14.969-128.156  1.00  0.00           C  
ATOM   3658  NZ  LYS B 138     -32.129  15.683-129.080  1.00  0.00           N1+
ATOM   3659  H   LYS B 138     -38.233  14.148-127.554  1.00  0.00           H  
ATOM   3660  HA  LYS B 138     -36.843  11.676-127.177  1.00  0.00           H  
ATOM   3661 1HB  LYS B 138     -36.135  13.406-128.804  1.00  0.00           H  
ATOM   3662 2HB  LYS B 138     -35.734  14.496-127.484  1.00  0.00           H  
ATOM   3663 1HG  LYS B 138     -33.975  12.971-126.720  1.00  0.00           H  
ATOM   3664 2HG  LYS B 138     -34.402  11.820-127.993  1.00  0.00           H  
ATOM   3665 1HD  LYS B 138     -32.561  13.010-128.868  1.00  0.00           H  
ATOM   3666 2HD  LYS B 138     -33.968  13.743-129.651  1.00  0.00           H  
ATOM   3667 1HE  LYS B 138     -33.940  15.580-128.005  1.00  0.00           H  
ATOM   3668 2HE  LYS B 138     -32.555  14.845-127.193  1.00  0.00           H  
ATOM   3669 1HZ  LYS B 138     -31.884  16.580-128.685  1.00  0.00           H  
ATOM   3670 2HZ  LYS B 138     -31.292  15.134-129.213  1.00  0.00           H  
ATOM   3671 3HZ  LYS B 138     -32.586  15.822-129.971  1.00  0.00           H  
ATOM   3672  N   GLU B 139     -36.432  13.912-124.782  1.00  0.00           N  
ATOM   3673  CA  GLU B 139     -35.940  14.066-123.419  1.00  0.00           C  
ATOM   3674  C   GLU B 139     -36.762  13.232-122.444  1.00  0.00           C  
ATOM   3675  O   GLU B 139     -36.210  12.626-121.517  1.00  0.00           O  
ATOM   3676  CB  GLU B 139     -35.972  15.538-123.002  1.00  0.00           C  
ATOM   3677  CG  GLU B 139     -34.952  16.415-123.714  1.00  0.00           C  
ATOM   3678  CD  GLU B 139     -35.115  17.876-123.396  1.00  0.00           C  
ATOM   3679  OE1 GLU B 139     -36.120  18.233-122.831  1.00  0.00           O  
ATOM   3680  OE2 GLU B 139     -34.231  18.635-123.719  1.00  0.00           O1-
ATOM   3681  H   GLU B 139     -36.873  14.699-125.237  1.00  0.00           H  
ATOM   3682  HA  GLU B 139     -34.908  13.716-123.382  1.00  0.00           H  
ATOM   3683 1HB  GLU B 139     -36.962  15.950-123.197  1.00  0.00           H  
ATOM   3684 2HB  GLU B 139     -35.791  15.616-121.930  1.00  0.00           H  
ATOM   3685 1HG  GLU B 139     -33.951  16.101-123.421  1.00  0.00           H  
ATOM   3686 2HG  GLU B 139     -35.050  16.269-124.788  1.00  0.00           H  
ATOM   3687  N   ALA B 140     -38.082  13.178-122.646  1.00  0.00           N  
ATOM   3688  CA  ALA B 140     -38.945  12.397-121.762  1.00  0.00           C  
ATOM   3689  C   ALA B 140     -38.585  10.922-121.838  1.00  0.00           C  
ATOM   3690  O   ALA B 140     -38.597  10.211-120.828  1.00  0.00           O  
ATOM   3691  CB  ALA B 140     -40.414  12.608-122.124  1.00  0.00           C  
ATOM   3692  H   ALA B 140     -38.496  13.682-123.418  1.00  0.00           H  
ATOM   3693  HA  ALA B 140     -38.781  12.739-120.740  1.00  0.00           H  
ATOM   3694 1HB  ALA B 140     -41.042  12.019-121.456  1.00  0.00           H  
ATOM   3695 2HB  ALA B 140     -40.665  13.664-122.021  1.00  0.00           H  
ATOM   3696 3HB  ALA B 140     -40.583  12.294-123.153  1.00  0.00           H  
ATOM   3697  N   GLN B 141     -38.278  10.446-123.053  1.00  0.00           N  
ATOM   3698  CA  GLN B 141     -37.966   9.032-123.238  1.00  0.00           C  
ATOM   3699  C   GLN B 141     -36.612   8.696-122.659  1.00  0.00           C  
ATOM   3700  O   GLN B 141     -36.442   7.639-122.051  1.00  0.00           O  
ATOM   3701  CB  GLN B 141     -38.018   8.707-124.747  1.00  0.00           C  
ATOM   3702  CG  GLN B 141     -37.751   7.217-125.142  1.00  0.00           C  
ATOM   3703  CD  GLN B 141     -37.793   6.817-126.623  1.00  0.00           C  
ATOM   3704  NE2 GLN B 141     -38.841   6.198-127.104  1.00  0.00           N  
ATOM   3705  OE1 GLN B 141     -36.871   7.089-127.376  1.00  0.00           O  
ATOM   3706  H   GLN B 141     -38.263  11.070-123.847  1.00  0.00           H  
ATOM   3707  HA  GLN B 141     -38.720   8.428-122.699  1.00  0.00           H  
ATOM   3708 2HB  GLN B 141     -37.286   9.355-125.274  1.00  0.00           H  
ATOM   3709 3HB  GLN B 141     -39.009   9.004-125.144  1.00  0.00           H  
ATOM   3710 2HG  GLN B 141     -38.446   6.550-124.599  1.00  0.00           H  
ATOM   3711 3HG  GLN B 141     -36.747   6.903-124.801  1.00  0.00           H  
ATOM   3712 1HE2 GLN B 141     -38.817   6.026-128.110  1.00  0.00           H  
ATOM   3713 2HE2 GLN B 141     -39.605   6.063-126.439  1.00  0.00           H  
ATOM   3714  N   GLU B 142     -35.636   9.594-122.837  1.00  0.00           N  
ATOM   3715  CA  GLU B 142     -34.301   9.388-122.284  1.00  0.00           C  
ATOM   3716  C   GLU B 142     -34.335   9.386-120.775  1.00  0.00           C  
ATOM   3717  O   GLU B 142     -33.632   8.583-120.134  1.00  0.00           O  
ATOM   3718  CB  GLU B 142     -33.340  10.495-122.804  1.00  0.00           C  
ATOM   3719  CG  GLU B 142     -31.851  10.371-122.346  1.00  0.00           C  
ATOM   3720  CD  GLU B 142     -30.850  11.388-122.864  1.00  0.00           C  
ATOM   3721  OE1 GLU B 142     -31.201  12.289-123.649  1.00  0.00           O  
ATOM   3722  OE2 GLU B 142     -29.678  11.277-122.449  1.00  0.00           O1-
ATOM   3723  H   GLU B 142     -35.828  10.433-123.366  1.00  0.00           H  
ATOM   3724  HA  GLU B 142     -33.928   8.402-122.617  1.00  0.00           H  
ATOM   3725 2HB  GLU B 142     -33.719  11.493-122.500  1.00  0.00           H  
ATOM   3726 3HB  GLU B 142     -33.360  10.523-123.911  1.00  0.00           H  
ATOM   3727 2HG  GLU B 142     -31.439   9.379-122.593  1.00  0.00           H  
ATOM   3728 3HG  GLU B 142     -31.760  10.467-121.252  1.00  0.00           H  
ATOM   3729  N   LEU B 143     -35.112  10.280-120.162  1.00  0.00           N  
ATOM   3730  CA  LEU B 143     -35.201  10.324-118.707  1.00  0.00           C  
ATOM   3731  C   LEU B 143     -35.792   9.035-118.148  1.00  0.00           C  
ATOM   3732  O   LEU B 143     -35.330   8.528-117.120  1.00  0.00           O  
ATOM   3733  CB  LEU B 143     -36.034  11.532-118.278  1.00  0.00           C  
ATOM   3734  CG  LEU B 143     -36.159  11.822-116.784  1.00  0.00           C  
ATOM   3735  CD1 LEU B 143     -34.798  12.123-116.177  1.00  0.00           C  
ATOM   3736  CD2 LEU B 143     -37.120  12.975-116.542  1.00  0.00           C  
ATOM   3737  H   LEU B 143     -35.655  10.934-120.708  1.00  0.00           H  
ATOM   3738  HA  LEU B 143     -34.196  10.443-118.303  1.00  0.00           H  
ATOM   3739 1HB  LEU B 143     -35.609  12.425-118.732  1.00  0.00           H  
ATOM   3740 2HB  LEU B 143     -37.049  11.406-118.655  1.00  0.00           H  
ATOM   3741  HG  LEU B 143     -36.534  10.936-116.271  1.00  0.00           H  
ATOM   3742 1HD1 LEU B 143     -34.911  12.327-115.113  1.00  0.00           H  
ATOM   3743 2HD1 LEU B 143     -34.141  11.265-116.314  1.00  0.00           H  
ATOM   3744 3HD1 LEU B 143     -34.366  12.994-116.669  1.00  0.00           H  
ATOM   3745 1HD2 LEU B 143     -37.197  13.167-115.471  1.00  0.00           H  
ATOM   3746 2HD2 LEU B 143     -36.750  13.869-117.045  1.00  0.00           H  
ATOM   3747 3HD2 LEU B 143     -38.103  12.718-116.936  1.00  0.00           H  
ATOM   3748  N   ALA B 144     -36.811   8.488-118.810  1.00  0.00           N  
ATOM   3749  CA  ALA B 144     -37.391   7.221-118.373  1.00  0.00           C  
ATOM   3750  C   ALA B 144     -36.372   6.091-118.435  1.00  0.00           C  
ATOM   3751  O   ALA B 144     -36.347   5.221-117.557  1.00  0.00           O  
ATOM   3752  CB  ALA B 144     -38.614   6.879-119.219  1.00  0.00           C  
ATOM   3753  H   ALA B 144     -37.192   8.948-119.625  1.00  0.00           H  
ATOM   3754  HA  ALA B 144     -37.701   7.331-117.334  1.00  0.00           H  
ATOM   3755 1HB  ALA B 144     -39.036   5.933-118.883  1.00  0.00           H  
ATOM   3756 2HB  ALA B 144     -39.360   7.667-119.116  1.00  0.00           H  
ATOM   3757 3HB  ALA B 144     -38.320   6.794-120.264  1.00  0.00           H  
ATOM   3758  N   ASP B 145     -35.530   6.080-119.462  1.00  0.00           N  
ATOM   3759  CA  ASP B 145     -34.485   5.067-119.575  1.00  0.00           C  
ATOM   3760  C   ASP B 145     -33.588   5.077-118.361  1.00  0.00           C  
ATOM   3761  O   ASP B 145     -33.292   4.021-117.783  1.00  0.00           O  
ATOM   3762  CB  ASP B 145     -33.661   5.275-120.877  1.00  0.00           C  
ATOM   3763  CG  ASP B 145     -34.406   4.973-122.185  1.00  0.00           C  
ATOM   3764  OD1 ASP B 145     -35.074   3.922-122.276  1.00  0.00           O  
ATOM   3765  OD2 ASP B 145     -34.284   5.769-123.139  1.00  0.00           O1-
ATOM   3766  H   ASP B 145     -35.615   6.786-120.179  1.00  0.00           H  
ATOM   3767  HA  ASP B 145     -34.969   4.073-119.617  1.00  0.00           H  
ATOM   3768 2HB  ASP B 145     -32.752   4.646-120.853  1.00  0.00           H  
ATOM   3769 3HB  ASP B 145     -33.302   6.314-120.950  1.00  0.00           H  
ATOM   3770  N   GLU B 146     -33.100   6.254-117.968  1.00  0.00           N  
ATOM   3771  CA  GLU B 146     -32.235   6.351-116.799  1.00  0.00           C  
ATOM   3772  C   GLU B 146     -32.990   5.991-115.523  1.00  0.00           C  
ATOM   3773  O   GLU B 146     -32.421   5.395-114.602  1.00  0.00           O  
ATOM   3774  CB  GLU B 146     -31.691   7.772-116.706  1.00  0.00           C  
ATOM   3775  CG  GLU B 146     -30.784   8.159-117.855  1.00  0.00           C  
ATOM   3776  CD  GLU B 146     -30.360   9.612-117.784  1.00  0.00           C  
ATOM   3777  OE1 GLU B 146     -30.886  10.343-116.916  1.00  0.00           O  
ATOM   3778  OE2 GLU B 146     -29.531  10.030-118.619  1.00  0.00           O1-
ATOM   3779  H   GLU B 146     -33.336   7.095-118.477  1.00  0.00           H  
ATOM   3780  HA  GLU B 146     -31.413   5.644-116.917  1.00  0.00           H  
ATOM   3781 1HB  GLU B 146     -32.520   8.478-116.677  1.00  0.00           H  
ATOM   3782 2HB  GLU B 146     -31.130   7.887-115.778  1.00  0.00           H  
ATOM   3783 1HG  GLU B 146     -29.897   7.526-117.833  1.00  0.00           H  
ATOM   3784 2HG  GLU B 146     -31.305   7.976-118.793  1.00  0.00           H  
ATOM   3785  N   ALA B 147     -34.272   6.355-115.457  1.00  0.00           N  
ATOM   3786  CA  ALA B 147     -35.113   6.025-114.309  1.00  0.00           C  
ATOM   3787  C   ALA B 147     -35.228   4.520-114.098  1.00  0.00           C  
ATOM   3788  O   ALA B 147     -35.268   4.047-112.957  1.00  0.00           O  
ATOM   3789  CB  ALA B 147     -36.498   6.645-114.479  1.00  0.00           C  
ATOM   3790  H   ALA B 147     -34.670   6.875-116.226  1.00  0.00           H  
ATOM   3791  HA  ALA B 147     -34.647   6.444-113.417  1.00  0.00           H  
ATOM   3792 1HB  ALA B 147     -37.118   6.394-113.619  1.00  0.00           H  
ATOM   3793 2HB  ALA B 147     -36.405   7.729-114.555  1.00  0.00           H  
ATOM   3794 3HB  ALA B 147     -36.962   6.258-115.385  1.00  0.00           H  
ATOM   3795  N   ARG B 148     -35.286   3.744-115.191  1.00  0.00           N  
ATOM   3796  CA  ARG B 148     -35.403   2.295-115.053  1.00  0.00           C  
ATOM   3797  C   ARG B 148     -34.076   1.680-114.674  1.00  0.00           C  
ATOM   3798  O   ARG B 148     -34.040   0.715-113.887  1.00  0.00           O  
ATOM   3799  CB  ARG B 148     -35.940   1.706-116.388  1.00  0.00           C  
ATOM   3800  CG  ARG B 148     -36.231   0.179-116.377  1.00  0.00           C  
ATOM   3801  CD  ARG B 148     -36.872  -0.297-117.691  1.00  0.00           C  
ATOM   3802  NE  ARG B 148     -37.163  -1.758-117.607  1.00  0.00           N  
ATOM   3803  CZ  ARG B 148     -37.683  -2.496-118.583  1.00  0.00           C  
ATOM   3804  NH1 ARG B 148     -38.001  -2.021-119.755  1.00  0.00           N1+
ATOM   3805  NH2 ARG B 148     -37.886  -3.756-118.361  1.00  0.00           N  
ATOM   3806  H   ARG B 148     -35.249   4.162-116.109  1.00  0.00           H  
ATOM   3807  HA  ARG B 148     -36.115   2.086-114.232  1.00  0.00           H  
ATOM   3808 2HB  ARG B 148     -35.224   1.952-117.199  1.00  0.00           H  
ATOM   3809 3HB  ARG B 148     -36.870   2.241-116.673  1.00  0.00           H  
ATOM   3810 2HG  ARG B 148     -36.887  -0.060-115.515  1.00  0.00           H  
ATOM   3811 3HG  ARG B 148     -35.292  -0.385-116.203  1.00  0.00           H  
ATOM   3812 2HD  ARG B 148     -36.184  -0.077-118.537  1.00  0.00           H  
ATOM   3813 3HD  ARG B 148     -37.801   0.283-117.881  1.00  0.00           H  
ATOM   3814  HE  ARG B 148     -36.968  -2.287-116.751  1.00  0.00           H  
ATOM   3815 1HH1 ARG B 148     -37.815  -1.022-119.865  1.00  0.00           H  
ATOM   3816 2HH1 ARG B 148     -38.398  -2.654-120.452  1.00  0.00           H  
ATOM   3817 1HH2 ARG B 148     -37.629  -4.110-117.438  1.00  0.00           H  
ATOM   3818 2HH2 ARG B 148     -38.288  -4.305-119.123  1.00  0.00           H  
ATOM   3819  N   LYS B 149     -32.957   2.190-115.195  1.00  0.00           N  
ATOM   3820  CA  LYS B 149     -31.652   1.670-114.788  1.00  0.00           C  
ATOM   3821  C   LYS B 149     -31.450   1.802-113.282  1.00  0.00           C  
ATOM   3822  O   LYS B 149     -30.893   0.903-112.640  1.00  0.00           O  
ATOM   3823  CB  LYS B 149     -30.529   2.394-115.533  1.00  0.00           C  
ATOM   3824  CG  LYS B 149     -30.428   2.043-117.012  1.00  0.00           C  
ATOM   3825  CD  LYS B 149     -29.303   2.814-117.687  1.00  0.00           C  
ATOM   3826  CE  LYS B 149     -29.211   2.476-119.168  1.00  0.00           C  
ATOM   3827  NZ  LYS B 149     -28.136   3.248-119.848  1.00  0.00           N1+
ATOM   3828  H   LYS B 149     -32.999   2.937-115.874  1.00  0.00           H  
ATOM   3829  HA  LYS B 149     -31.609   0.610-115.039  1.00  0.00           H  
ATOM   3830 1HB  LYS B 149     -30.676   3.471-115.454  1.00  0.00           H  
ATOM   3831 2HB  LYS B 149     -29.572   2.158-115.067  1.00  0.00           H  
ATOM   3832 1HG  LYS B 149     -30.241   0.974-117.121  1.00  0.00           H  
ATOM   3833 2HG  LYS B 149     -31.368   2.281-117.508  1.00  0.00           H  
ATOM   3834 1HD  LYS B 149     -29.478   3.885-117.577  1.00  0.00           H  
ATOM   3835 2HD  LYS B 149     -28.355   2.567-117.208  1.00  0.00           H  
ATOM   3836 1HE  LYS B 149     -29.008   1.413-119.286  1.00  0.00           H  
ATOM   3837 2HE  LYS B 149     -30.162   2.699-119.651  1.00  0.00           H  
ATOM   3838 1HZ  LYS B 149     -28.108   2.997-120.826  1.00  0.00           H  
ATOM   3839 2HZ  LYS B 149     -28.323   4.237-119.761  1.00  0.00           H  
ATOM   3840 3HZ  LYS B 149     -27.246   3.036-119.421  1.00  0.00           H  
ATOM   3841  N   SER B 150     -31.888   2.916-112.703  1.00  0.00           N  
ATOM   3842  CA  SER B 150     -31.770   3.120-111.266  1.00  0.00           C  
ATOM   3843  C   SER B 150     -32.673   2.149-110.508  1.00  0.00           C  
ATOM   3844  O   SER B 150     -33.768   1.801-110.955  1.00  0.00           O  
ATOM   3845  CB  SER B 150     -32.127   4.550-110.909  1.00  0.00           C  
ATOM   3846  OG  SER B 150     -32.114   4.739-109.521  1.00  0.00           O  
ATOM   3847  H   SER B 150     -32.312   3.637-113.269  1.00  0.00           H  
ATOM   3848  HA  SER B 150     -30.736   2.933-110.974  1.00  0.00           H  
ATOM   3849 1HB  SER B 150     -31.417   5.230-111.378  1.00  0.00           H  
ATOM   3850 2HB  SER B 150     -33.115   4.786-111.302  1.00  0.00           H  
ATOM   3851  HG  SER B 150     -32.388   5.647-109.375  1.00  0.00           H  
ATOM   3852  N   THR B 151     -32.199   1.718-109.340  1.00  0.00           N  
ATOM   3853  CA  THR B 151     -32.946   0.823-108.465  1.00  0.00           C  
ATOM   3854  C   THR B 151     -33.704   1.589-107.387  1.00  0.00           C  
ATOM   3855  O   THR B 151     -34.618   1.037-106.766  1.00  0.00           O  
ATOM   3856  CB  THR B 151     -32.010  -0.206-107.804  1.00  0.00           C  
ATOM   3857  CG2 THR B 151     -32.801  -1.151-106.913  1.00  0.00           C  
ATOM   3858  OG1 THR B 151     -31.335  -0.963-108.817  1.00  0.00           O  
ATOM   3859  H   THR B 151     -31.282   2.031-109.057  1.00  0.00           H  
ATOM   3860  HA  THR B 151     -33.680   0.285-109.065  1.00  0.00           H  
ATOM   3861  HB  THR B 151     -31.266   0.315-107.201  1.00  0.00           H  
ATOM   3862  HG1 THR B 151     -30.737  -0.387-109.301  1.00  0.00           H  
ATOM   3863 1HG2 THR B 151     -32.124  -1.870-106.453  1.00  0.00           H  
ATOM   3864 2HG2 THR B 151     -33.307  -0.579-106.134  1.00  0.00           H  
ATOM   3865 3HG2 THR B 151     -33.541  -1.681-107.511  1.00  0.00           H  
ATOM   3866  N   ASP B 152     -33.386   2.867-107.208  1.00  0.00           N  
ATOM   3867  CA  ASP B 152     -33.908   3.676-106.115  1.00  0.00           C  
ATOM   3868  C   ASP B 152     -35.347   4.074-106.429  1.00  0.00           C  
ATOM   3869  O   ASP B 152     -35.603   4.782-107.409  1.00  0.00           O  
ATOM   3870  CB  ASP B 152     -33.021   4.904-105.918  1.00  0.00           C  
ATOM   3871  CG  ASP B 152     -33.414   5.738-104.704  1.00  0.00           C  
ATOM   3872  OD1 ASP B 152     -34.524   5.553-104.161  1.00  0.00           O  
ATOM   3873  OD2 ASP B 152     -32.598   6.590-104.291  1.00  0.00           O1-
ATOM   3874  H   ASP B 152     -32.749   3.286-107.870  1.00  0.00           H  
ATOM   3875  HA  ASP B 152     -33.887   3.080-105.202  1.00  0.00           H  
ATOM   3876 1HB  ASP B 152     -31.984   4.589-105.801  1.00  0.00           H  
ATOM   3877 2HB  ASP B 152     -33.073   5.537-106.804  1.00  0.00           H  
ATOM   3878  N   SER B 153     -36.291   3.608-105.603  1.00  0.00           N  
ATOM   3879  CA  SER B 153     -37.708   3.888-105.827  1.00  0.00           C  
ATOM   3880  C   SER B 153     -37.992   5.380-105.746  1.00  0.00           C  
ATOM   3881  O   SER B 153     -38.971   5.853-106.334  1.00  0.00           O  
ATOM   3882  CB  SER B 153     -38.556   3.149-104.810  1.00  0.00           C  
ATOM   3883  OG  SER B 153     -38.433   1.762-104.967  1.00  0.00           O  
ATOM   3884  H   SER B 153     -36.020   3.051-104.805  1.00  0.00           H  
ATOM   3885  HA  SER B 153     -37.976   3.541-106.826  1.00  0.00           H  
ATOM   3886 1HB  SER B 153     -38.248   3.433-103.804  1.00  0.00           H  
ATOM   3887 2HB  SER B 153     -39.599   3.439-104.926  1.00  0.00           H  
ATOM   3888  HG  SER B 153     -38.925   1.541-105.761  1.00  0.00           H  
ATOM   3889  N   GLU B 154     -37.154   6.120-105.018  1.00  0.00           N  
ATOM   3890  CA  GLU B 154     -37.311   7.561-104.895  1.00  0.00           C  
ATOM   3891  C   GLU B 154     -37.017   8.257-106.217  1.00  0.00           C  
ATOM   3892  O   GLU B 154     -37.691   9.231-106.567  1.00  0.00           O  
ATOM   3893  CB  GLU B 154     -36.389   8.106-103.801  1.00  0.00           C  
ATOM   3894  CG  GLU B 154     -36.537   9.599-103.541  1.00  0.00           C  
ATOM   3895  CD  GLU B 154     -37.890   9.967-102.999  1.00  0.00           C  
ATOM   3896  OE1 GLU B 154     -38.577   9.094-102.524  1.00  0.00           O  
ATOM   3897  OE2 GLU B 154     -38.238  11.123-103.059  1.00  0.00           O1-
ATOM   3898  H   GLU B 154     -36.390   5.665-104.540  1.00  0.00           H  
ATOM   3899  HA  GLU B 154     -38.344   7.774-104.620  1.00  0.00           H  
ATOM   3900 1HB  GLU B 154     -36.586   7.583-102.865  1.00  0.00           H  
ATOM   3901 2HB  GLU B 154     -35.351   7.915-104.072  1.00  0.00           H  
ATOM   3902 1HG  GLU B 154     -35.775   9.910-102.827  1.00  0.00           H  
ATOM   3903 2HG  GLU B 154     -36.365  10.138-104.472  1.00  0.00           H  
ATOM   3904  N   ALA B 155     -36.018   7.776-106.965  1.00  0.00           N  
ATOM   3905  CA  ALA B 155     -35.751   8.341-108.285  1.00  0.00           C  
ATOM   3906  C   ALA B 155     -36.913   8.107-109.248  1.00  0.00           C  
ATOM   3907  O   ALA B 155     -37.204   8.966-110.089  1.00  0.00           O  
ATOM   3908  CB  ALA B 155     -34.458   7.755-108.852  1.00  0.00           C  
ATOM   3909  H   ALA B 155     -35.441   7.019-106.628  1.00  0.00           H  
ATOM   3910  HA  ALA B 155     -35.630   9.419-108.174  1.00  0.00           H  
ATOM   3911 1HB  ALA B 155     -34.265   8.182-109.836  1.00  0.00           H  
ATOM   3912 2HB  ALA B 155     -33.628   7.991-108.186  1.00  0.00           H  
ATOM   3913 3HB  ALA B 155     -34.556   6.674-108.939  1.00  0.00           H  
ATOM   3914  N   LEU B 156     -37.592   6.957-109.149  1.00  0.00           N  
ATOM   3915  CA  LEU B 156     -38.756   6.726-110.003  1.00  0.00           C  
ATOM   3916  C   LEU B 156     -39.862   7.726-109.699  1.00  0.00           C  
ATOM   3917  O   LEU B 156     -40.550   8.201-110.611  1.00  0.00           O  
ATOM   3918  CB  LEU B 156     -39.276   5.298-109.834  1.00  0.00           C  
ATOM   3919  CG  LEU B 156     -38.413   4.143-110.332  1.00  0.00           C  
ATOM   3920  CD1 LEU B 156     -38.993   2.819-109.869  1.00  0.00           C  
ATOM   3921  CD2 LEU B 156     -38.337   4.185-111.846  1.00  0.00           C  
ATOM   3922  H   LEU B 156     -37.314   6.242-108.492  1.00  0.00           H  
ATOM   3923  HA  LEU B 156     -38.453   6.850-111.042  1.00  0.00           H  
ATOM   3924 1HB  LEU B 156     -39.447   5.115-108.774  1.00  0.00           H  
ATOM   3925 2HB  LEU B 156     -40.230   5.211-110.355  1.00  0.00           H  
ATOM   3926  HG  LEU B 156     -37.410   4.232-109.914  1.00  0.00           H  
ATOM   3927 1HD1 LEU B 156     -38.368   2.002-110.230  1.00  0.00           H  
ATOM   3928 2HD1 LEU B 156     -39.024   2.796-108.779  1.00  0.00           H  
ATOM   3929 3HD1 LEU B 156     -40.002   2.706-110.264  1.00  0.00           H  
ATOM   3930 1HD2 LEU B 156     -37.719   3.360-112.202  1.00  0.00           H  
ATOM   3931 2HD2 LEU B 156     -39.339   4.095-112.264  1.00  0.00           H  
ATOM   3932 3HD2 LEU B 156     -37.896   5.131-112.162  1.00  0.00           H  
ATOM   3933  N   LYS B 157     -40.053   8.040-108.417  1.00  0.00           N  
ATOM   3934  CA  LYS B 157     -41.067   9.009-108.019  1.00  0.00           C  
ATOM   3935  C   LYS B 157     -40.756  10.389-108.585  1.00  0.00           C  
ATOM   3936  O   LYS B 157     -41.651  11.084-109.081  1.00  0.00           O  
ATOM   3937  CB  LYS B 157     -41.177   9.037-106.497  1.00  0.00           C  
ATOM   3938  CG  LYS B 157     -41.808   7.771-105.938  1.00  0.00           C  
ATOM   3939  CD  LYS B 157     -41.813   7.748-104.424  1.00  0.00           C  
ATOM   3940  CE  LYS B 157     -42.390   6.440-103.906  1.00  0.00           C  
ATOM   3941  NZ  LYS B 157     -42.264   6.319-102.427  1.00  0.00           N1+
ATOM   3942  H   LYS B 157     -39.487   7.601-107.706  1.00  0.00           H  
ATOM   3943  HA  LYS B 157     -42.028   8.690-108.423  1.00  0.00           H  
ATOM   3944 1HB  LYS B 157     -40.185   9.160-106.062  1.00  0.00           H  
ATOM   3945 2HB  LYS B 157     -41.777   9.895-106.192  1.00  0.00           H  
ATOM   3946 1HG  LYS B 157     -42.838   7.692-106.287  1.00  0.00           H  
ATOM   3947 2HG  LYS B 157     -41.255   6.902-106.294  1.00  0.00           H  
ATOM   3948 1HD  LYS B 157     -40.793   7.863-104.055  1.00  0.00           H  
ATOM   3949 2HD  LYS B 157     -42.412   8.578-104.050  1.00  0.00           H  
ATOM   3950 1HE  LYS B 157     -43.443   6.376-104.174  1.00  0.00           H  
ATOM   3951 2HE  LYS B 157     -41.868   5.603-104.370  1.00  0.00           H  
ATOM   3952 1HZ  LYS B 157     -42.658   5.439-102.126  1.00  0.00           H  
ATOM   3953 2HZ  LYS B 157     -41.288   6.358-102.168  1.00  0.00           H  
ATOM   3954 3HZ  LYS B 157     -42.760   7.079-101.984  1.00  0.00           H  
ATOM   3955  N   VAL B 158     -39.488  10.803-108.507  1.00  0.00           N  
ATOM   3956  CA  VAL B 158     -39.072  12.108-109.021  1.00  0.00           C  
ATOM   3957  C   VAL B 158     -39.316  12.203-110.524  1.00  0.00           C  
ATOM   3958  O   VAL B 158     -39.847  13.205-111.021  1.00  0.00           O  
ATOM   3959  CB  VAL B 158     -37.579  12.350-108.729  1.00  0.00           C  
ATOM   3960  CG1 VAL B 158     -37.077  13.566-109.492  1.00  0.00           C  
ATOM   3961  CG2 VAL B 158     -37.365  12.525-107.234  1.00  0.00           C  
ATOM   3962  H   VAL B 158     -38.799  10.199-108.083  1.00  0.00           H  
ATOM   3963  HA  VAL B 158     -39.656  12.880-108.518  1.00  0.00           H  
ATOM   3964  HB  VAL B 158     -37.006  11.491-109.081  1.00  0.00           H  
ATOM   3965 1HG1 VAL B 158     -36.020  13.722-109.275  1.00  0.00           H  
ATOM   3966 2HG1 VAL B 158     -37.207  13.404-110.562  1.00  0.00           H  
ATOM   3967 3HG1 VAL B 158     -37.643  14.446-109.187  1.00  0.00           H  
ATOM   3968 1HG2 VAL B 158     -36.307  12.695-107.035  1.00  0.00           H  
ATOM   3969 2HG2 VAL B 158     -37.943  13.380-106.881  1.00  0.00           H  
ATOM   3970 3HG2 VAL B 158     -37.693  11.626-106.711  1.00  0.00           H  
ATOM   3971  N   VAL B 159     -38.924  11.170-111.274  1.00  0.00           N  
ATOM   3972  CA  VAL B 159     -39.099  11.211-112.723  1.00  0.00           C  
ATOM   3973  C   VAL B 159     -40.576  11.149-113.080  1.00  0.00           C  
ATOM   3974  O   VAL B 159     -41.035  11.841-113.998  1.00  0.00           O  
ATOM   3975  CB  VAL B 159     -38.304  10.072-113.386  1.00  0.00           C  
ATOM   3976  CG1 VAL B 159     -38.686   9.937-114.848  1.00  0.00           C  
ATOM   3977  CG2 VAL B 159     -36.813  10.323-113.242  1.00  0.00           C  
ATOM   3978  H   VAL B 159     -38.505  10.354-110.852  1.00  0.00           H  
ATOM   3979  HA  VAL B 159     -38.678  12.145-113.096  1.00  0.00           H  
ATOM   3980  HB  VAL B 159     -38.562   9.131-112.899  1.00  0.00           H  
ATOM   3981 1HG1 VAL B 159     -38.114   9.126-115.300  1.00  0.00           H  
ATOM   3982 2HG1 VAL B 159     -39.750   9.718-114.927  1.00  0.00           H  
ATOM   3983 3HG1 VAL B 159     -38.466  10.869-115.368  1.00  0.00           H  
ATOM   3984 1HG2 VAL B 159     -36.260   9.511-113.714  1.00  0.00           H  
ATOM   3985 2HG2 VAL B 159     -36.555  11.266-113.724  1.00  0.00           H  
ATOM   3986 3HG2 VAL B 159     -36.553  10.373-112.185  1.00  0.00           H  
ATOM   3987  N   TYR B 160     -41.340  10.314-112.370  1.00  0.00           N  
ATOM   3988  CA  TYR B 160     -42.781  10.236-112.593  1.00  0.00           C  
ATOM   3989  C   TYR B 160     -43.404  11.625-112.548  1.00  0.00           C  
ATOM   3990  O   TYR B 160     -44.186  12.003-113.424  1.00  0.00           O  
ATOM   3991  CB  TYR B 160     -43.414   9.320-111.544  1.00  0.00           C  
ATOM   3992  CG  TYR B 160     -44.922   9.206-111.608  1.00  0.00           C  
ATOM   3993  CD1 TYR B 160     -45.535   8.332-112.493  1.00  0.00           C  
ATOM   3994  CD2 TYR B 160     -45.731   9.954-110.761  1.00  0.00           C  
ATOM   3995  CE1 TYR B 160     -46.911   8.215-112.545  1.00  0.00           C  
ATOM   3996  CE2 TYR B 160     -47.108   9.846-110.807  1.00  0.00           C  
ATOM   3997  CZ  TYR B 160     -47.692   8.975-111.700  1.00  0.00           C  
ATOM   3998  OH  TYR B 160     -49.064   8.865-111.747  1.00  0.00           O  
ATOM   3999  H   TYR B 160     -40.919   9.725-111.666  1.00  0.00           H  
ATOM   4000  HA  TYR B 160     -42.955   9.819-113.585  1.00  0.00           H  
ATOM   4001 1HB  TYR B 160     -43.007   8.313-111.646  1.00  0.00           H  
ATOM   4002 2HB  TYR B 160     -43.157   9.677-110.547  1.00  0.00           H  
ATOM   4003  HD1 TYR B 160     -44.929   7.722-113.164  1.00  0.00           H  
ATOM   4004  HD2 TYR B 160     -45.282  10.642-110.045  1.00  0.00           H  
ATOM   4005  HE1 TYR B 160     -47.373   7.522-113.248  1.00  0.00           H  
ATOM   4006  HE2 TYR B 160     -47.724  10.449-110.140  1.00  0.00           H  
ATOM   4007  HH  TYR B 160     -49.451   9.400-111.050  1.00  0.00           H  
ATOM   4008  N   LEU B 161     -43.074  12.389-111.507  1.00  0.00           N  
ATOM   4009  CA  LEU B 161     -43.602  13.740-111.361  1.00  0.00           C  
ATOM   4010  C   LEU B 161     -43.132  14.643-112.494  1.00  0.00           C  
ATOM   4011  O   LEU B 161     -43.918  15.422-113.044  1.00  0.00           O  
ATOM   4012  CB  LEU B 161     -43.171  14.334-110.014  1.00  0.00           C  
ATOM   4013  CG  LEU B 161     -43.812  13.703-108.772  1.00  0.00           C  
ATOM   4014  CD1 LEU B 161     -43.096  14.197-107.523  1.00  0.00           C  
ATOM   4015  CD2 LEU B 161     -45.292  14.056-108.730  1.00  0.00           C  
ATOM   4016  H   LEU B 161     -42.446  12.027-110.803  1.00  0.00           H  
ATOM   4017  HA  LEU B 161     -44.690  13.691-111.391  1.00  0.00           H  
ATOM   4018 1HB  LEU B 161     -42.091  14.229-109.918  1.00  0.00           H  
ATOM   4019 2HB  LEU B 161     -43.414  15.396-110.009  1.00  0.00           H  
ATOM   4020  HG  LEU B 161     -43.699  12.619-108.815  1.00  0.00           H  
ATOM   4021 1HD1 LEU B 161     -43.552  13.748-106.640  1.00  0.00           H  
ATOM   4022 2HD1 LEU B 161     -42.044  13.914-107.570  1.00  0.00           H  
ATOM   4023 3HD1 LEU B 161     -43.178  15.281-107.461  1.00  0.00           H  
ATOM   4024 1HD2 LEU B 161     -45.748  13.606-107.847  1.00  0.00           H  
ATOM   4025 2HD2 LEU B 161     -45.406  15.139-108.685  1.00  0.00           H  
ATOM   4026 3HD2 LEU B 161     -45.782  13.675-109.626  1.00  0.00           H  
ATOM   4027  N   ALA B 162     -41.843  14.572-112.834  1.00  0.00           N  
ATOM   4028  CA  ALA B 162     -41.296  15.424-113.885  1.00  0.00           C  
ATOM   4029  C   ALA B 162     -41.978  15.163-115.221  1.00  0.00           C  
ATOM   4030  O   ALA B 162     -42.266  16.098-115.976  1.00  0.00           O  
ATOM   4031  CB  ALA B 162     -39.789  15.205-114.000  1.00  0.00           C  
ATOM   4032  H   ALA B 162     -41.232  13.921-112.360  1.00  0.00           H  
ATOM   4033  HA  ALA B 162     -41.485  16.462-113.612  1.00  0.00           H  
ATOM   4034 1HB  ALA B 162     -39.387  15.845-114.787  1.00  0.00           H  
ATOM   4035 2HB  ALA B 162     -39.312  15.454-113.052  1.00  0.00           H  
ATOM   4036 3HB  ALA B 162     -39.590  14.163-114.244  1.00  0.00           H  
ATOM   4037  N   LEU B 163     -42.227  13.889-115.540  1.00  0.00           N  
ATOM   4038  CA  LEU B 163     -42.889  13.552-116.798  1.00  0.00           C  
ATOM   4039  C   LEU B 163     -44.358  13.954-116.782  1.00  0.00           C  
ATOM   4040  O   LEU B 163     -44.901  14.382-117.806  1.00  0.00           O  
ATOM   4041  CB  LEU B 163     -42.756  12.056-117.077  1.00  0.00           C  
ATOM   4042  CG  LEU B 163     -41.336  11.522-117.270  1.00  0.00           C  
ATOM   4043  CD1 LEU B 163     -41.333  10.001-117.303  1.00  0.00           C  
ATOM   4044  CD2 LEU B 163     -40.711  12.099-118.523  1.00  0.00           C  
ATOM   4045  H   LEU B 163     -41.957  13.146-114.911  1.00  0.00           H  
ATOM   4046  HA  LEU B 163     -42.397  14.095-117.604  1.00  0.00           H  
ATOM   4047 1HB  LEU B 163     -43.198  11.507-116.248  1.00  0.00           H  
ATOM   4048 2HB  LEU B 163     -43.316  11.819-117.982  1.00  0.00           H  
ATOM   4049  HG  LEU B 163     -40.723  11.800-116.412  1.00  0.00           H  
ATOM   4050 1HD1 LEU B 163     -40.313   9.642-117.441  1.00  0.00           H  
ATOM   4051 2HD1 LEU B 163     -41.728   9.615-116.363  1.00  0.00           H  
ATOM   4052 3HD1 LEU B 163     -41.954   9.654-118.128  1.00  0.00           H  
ATOM   4053 1HD2 LEU B 163     -39.701  11.706-118.640  1.00  0.00           H  
ATOM   4054 2HD2 LEU B 163     -41.311  11.821-119.390  1.00  0.00           H  
ATOM   4055 3HD2 LEU B 163     -40.671  13.185-118.443  1.00  0.00           H  
ATOM   4056  N   ARG B 164     -45.014  13.835-115.625  1.00  0.00           N  
ATOM   4057  CA  ARG B 164     -46.398  14.278-115.496  1.00  0.00           C  
ATOM   4058  C   ARG B 164     -46.529  15.781-115.720  1.00  0.00           C  
ATOM   4059  O   ARG B 164     -47.493  16.238-116.343  1.00  0.00           O  
ATOM   4060  CB  ARG B 164     -46.934  13.894-114.116  1.00  0.00           C  
ATOM   4061  CG  ARG B 164     -48.343  14.387-113.807  1.00  0.00           C  
ATOM   4062  CD  ARG B 164     -49.395  13.739-114.695  1.00  0.00           C  
ATOM   4063  NE  ARG B 164     -49.583  12.324-114.376  1.00  0.00           N  
ATOM   4064  CZ  ARG B 164     -50.408  11.872-113.434  1.00  0.00           C  
ATOM   4065  NH1 ARG B 164     -51.129  12.722-112.712  1.00  0.00           N1+
ATOM   4066  NH2 ARG B 164     -50.516  10.568-113.213  1.00  0.00           N  
ATOM   4067  H   ARG B 164     -44.550  13.432-114.824  1.00  0.00           H  
ATOM   4068  HA  ARG B 164     -46.997  13.766-116.250  1.00  0.00           H  
ATOM   4069 1HB  ARG B 164     -46.939  12.810-114.016  1.00  0.00           H  
ATOM   4070 2HB  ARG B 164     -46.273  14.291-113.345  1.00  0.00           H  
ATOM   4071 1HG  ARG B 164     -48.590  14.156-112.771  1.00  0.00           H  
ATOM   4072 2HG  ARG B 164     -48.393  15.465-113.961  1.00  0.00           H  
ATOM   4073 1HD  ARG B 164     -50.348  14.248-114.560  1.00  0.00           H  
ATOM   4074 2HD  ARG B 164     -49.088  13.814-115.737  1.00  0.00           H  
ATOM   4075  HE  ARG B 164     -49.052  11.647-114.908  1.00  0.00           H  
ATOM   4076 1HH1 ARG B 164     -51.053  13.716-112.877  1.00  0.00           H  
ATOM   4077 2HH1 ARG B 164     -51.754  12.375-111.998  1.00  0.00           H  
ATOM   4078 1HH2 ARG B 164     -49.971   9.916-113.761  1.00  0.00           H  
ATOM   4079 2HH2 ARG B 164     -51.141  10.227-112.498  1.00  0.00           H  
ATOM   4080  N   ILE B 165     -45.567  16.567-115.227  1.00  0.00           N  
ATOM   4081  CA  ILE B 165     -45.598  18.014-115.446  1.00  0.00           C  
ATOM   4082  C   ILE B 165     -45.534  18.333-116.933  1.00  0.00           C  
ATOM   4083  O   ILE B 165     -46.240  19.220-117.425  1.00  0.00           O  
ATOM   4084  CB  ILE B 165     -44.462  18.704-114.667  1.00  0.00           C  
ATOM   4085  CG1 ILE B 165     -44.737  18.640-113.163  1.00  0.00           C  
ATOM   4086  CG2 ILE B 165     -44.289  20.148-115.126  1.00  0.00           C  
ATOM   4087  CD1 ILE B 165     -43.538  18.962-112.311  1.00  0.00           C  
ATOM   4088  H   ILE B 165     -44.806  16.166-114.697  1.00  0.00           H  
ATOM   4089  HA  ILE B 165     -46.533  18.404-115.047  1.00  0.00           H  
ATOM   4090  HB  ILE B 165     -43.529  18.167-114.834  1.00  0.00           H  
ATOM   4091 1HG1 ILE B 165     -45.534  19.338-112.909  1.00  0.00           H  
ATOM   4092 2HG1 ILE B 165     -45.083  17.641-112.898  1.00  0.00           H  
ATOM   4093 1HG2 ILE B 165     -43.482  20.615-114.562  1.00  0.00           H  
ATOM   4094 2HG2 ILE B 165     -44.046  20.165-116.188  1.00  0.00           H  
ATOM   4095 3HG2 ILE B 165     -45.215  20.697-114.958  1.00  0.00           H  
ATOM   4096 1HD1 ILE B 165     -43.812  18.896-111.258  1.00  0.00           H  
ATOM   4097 2HD1 ILE B 165     -42.739  18.252-112.524  1.00  0.00           H  
ATOM   4098 3HD1 ILE B 165     -43.195  19.972-112.533  1.00  0.00           H  
ATOM   4099  N   VAL B 166     -44.682  17.618-117.669  1.00  0.00           N  
ATOM   4100  CA  VAL B 166     -44.587  17.820-119.112  1.00  0.00           C  
ATOM   4101  C   VAL B 166     -45.922  17.515-119.776  1.00  0.00           C  
ATOM   4102  O   VAL B 166     -46.391  18.259-120.646  1.00  0.00           O  
ATOM   4103  CB  VAL B 166     -43.493  16.918-119.714  1.00  0.00           C  
ATOM   4104  CG1 VAL B 166     -43.507  17.006-121.233  1.00  0.00           C  
ATOM   4105  CG2 VAL B 166     -42.132  17.315-119.163  1.00  0.00           C  
ATOM   4106  H   VAL B 166     -44.093  16.926-117.229  1.00  0.00           H  
ATOM   4107  HA  VAL B 166     -44.321  18.861-119.299  1.00  0.00           H  
ATOM   4108  HB  VAL B 166     -43.705  15.881-119.451  1.00  0.00           H  
ATOM   4109 1HG1 VAL B 166     -42.728  16.362-121.642  1.00  0.00           H  
ATOM   4110 2HG1 VAL B 166     -44.478  16.683-121.607  1.00  0.00           H  
ATOM   4111 3HG1 VAL B 166     -43.323  18.035-121.539  1.00  0.00           H  
ATOM   4112 1HG2 VAL B 166     -41.364  16.672-119.593  1.00  0.00           H  
ATOM   4113 2HG2 VAL B 166     -41.924  18.353-119.422  1.00  0.00           H  
ATOM   4114 3HG2 VAL B 166     -42.133  17.204-118.079  1.00  0.00           H  
ATOM   4115  N   GLN B 167     -46.558  16.418-119.366  1.00  0.00           N  
ATOM   4116  CA  GLN B 167     -47.870  16.071-119.896  1.00  0.00           C  
ATOM   4117  C   GLN B 167     -48.932  17.094-119.507  1.00  0.00           C  
ATOM   4118  O   GLN B 167     -49.826  17.395-120.305  1.00  0.00           O  
ATOM   4119  CB  GLN B 167     -48.286  14.680-119.411  1.00  0.00           C  
ATOM   4120  CG  GLN B 167     -49.606  14.191-119.981  1.00  0.00           C  
ATOM   4121  CD  GLN B 167     -49.955  12.791-119.513  1.00  0.00           C  
ATOM   4122  NE2 GLN B 167     -50.982  12.204-120.118  1.00  0.00           N  
ATOM   4123  OE1 GLN B 167     -49.309  12.241-118.617  1.00  0.00           O  
ATOM   4124  H   GLN B 167     -46.130  15.815-118.677  1.00  0.00           H  
ATOM   4125  HA  GLN B 167     -47.811  16.059-120.984  1.00  0.00           H  
ATOM   4126 1HB  GLN B 167     -47.516  13.956-119.677  1.00  0.00           H  
ATOM   4127 2HB  GLN B 167     -48.370  14.684-118.324  1.00  0.00           H  
ATOM   4128 1HG  GLN B 167     -50.400  14.866-119.663  1.00  0.00           H  
ATOM   4129 2HG  GLN B 167     -49.539  14.181-121.069  1.00  0.00           H  
ATOM   4130 1HE2 GLN B 167     -51.259  11.280-119.852  1.00  0.00           H  
ATOM   4131 2HE2 GLN B 167     -51.479  12.686-120.840  1.00  0.00           H  
ATOM   4132  N   GLN B 168     -48.861  17.646-118.291  1.00  0.00           N  
ATOM   4133  CA  GLN B 168     -49.876  18.617-117.890  1.00  0.00           C  
ATOM   4134  C   GLN B 168     -49.724  19.942-118.634  1.00  0.00           C  
ATOM   4135  O   GLN B 168     -50.729  20.574-118.986  1.00  0.00           O  
ATOM   4136  CB  GLN B 168     -49.810  18.860-116.379  1.00  0.00           C  
ATOM   4137  CG  GLN B 168     -50.254  17.676-115.538  1.00  0.00           C  
ATOM   4138  CD  GLN B 168     -51.723  17.348-115.728  1.00  0.00           C  
ATOM   4139  NE2 GLN B 168     -52.591  18.173-115.154  1.00  0.00           N  
ATOM   4140  OE1 GLN B 168     -52.074  16.364-116.385  1.00  0.00           O  
ATOM   4141  H   GLN B 168     -48.124  17.408-117.642  1.00  0.00           H  
ATOM   4142  HA  GLN B 168     -50.858  18.213-118.137  1.00  0.00           H  
ATOM   4143 1HB  GLN B 168     -48.788  19.111-116.096  1.00  0.00           H  
ATOM   4144 2HB  GLN B 168     -50.440  19.712-116.120  1.00  0.00           H  
ATOM   4145 1HG  GLN B 168     -49.669  16.801-115.823  1.00  0.00           H  
ATOM   4146 2HG  GLN B 168     -50.089  17.908-114.486  1.00  0.00           H  
ATOM   4147 1HE2 GLN B 168     -53.574  18.008-115.245  1.00  0.00           H  
ATOM   4148 2HE2 GLN B 168     -52.263  18.959-114.630  1.00  0.00           H  
ATOM   4149  N   LEU B 169     -48.491  20.385-118.890  1.00  0.00           N  
ATOM   4150  CA  LEU B 169     -48.242  21.666-119.559  1.00  0.00           C  
ATOM   4151  C   LEU B 169     -47.219  21.509-120.677  1.00  0.00           C  
ATOM   4152  O   LEU B 169     -46.080  21.975-120.563  1.00  0.00           O  
ATOM   4153  CB  LEU B 169     -47.747  22.708-118.549  1.00  0.00           C  
ATOM   4154  CG  LEU B 169     -48.742  23.091-117.445  1.00  0.00           C  
ATOM   4155  CD1 LEU B 169     -48.031  23.922-116.386  1.00  0.00           C  
ATOM   4156  CD2 LEU B 169     -49.905  23.860-118.054  1.00  0.00           C  
ATOM   4157  H   LEU B 169     -47.705  19.815-118.611  1.00  0.00           H  
ATOM   4158  HA  LEU B 169     -49.178  22.017-119.992  1.00  0.00           H  
ATOM   4159 1HB  LEU B 169     -46.849  22.326-118.067  1.00  0.00           H  
ATOM   4160 2HB  LEU B 169     -47.485  23.618-119.088  1.00  0.00           H  
ATOM   4161  HG  LEU B 169     -49.116  22.187-116.964  1.00  0.00           H  
ATOM   4162 1HD1 LEU B 169     -48.737  24.193-115.601  1.00  0.00           H  
ATOM   4163 2HD1 LEU B 169     -47.216  23.341-115.953  1.00  0.00           H  
ATOM   4164 3HD1 LEU B 169     -47.630  24.826-116.841  1.00  0.00           H  
ATOM   4165 1HD2 LEU B 169     -50.612  24.131-117.269  1.00  0.00           H  
ATOM   4166 2HD2 LEU B 169     -49.531  24.764-118.534  1.00  0.00           H  
ATOM   4167 3HD2 LEU B 169     -50.405  23.236-118.794  1.00  0.00           H  
ATOM   4168  N   PRO B 170     -47.594  20.856-121.773  1.00  0.00           N  
ATOM   4169  CA  PRO B 170     -46.637  20.628-122.863  1.00  0.00           C  
ATOM   4170  C   PRO B 170     -46.108  21.937-123.433  1.00  0.00           C  
ATOM   4171  O   PRO B 170     -46.848  22.913-123.576  1.00  0.00           O  
ATOM   4172  CB  PRO B 170     -47.469  19.863-123.898  1.00  0.00           C  
ATOM   4173  CG  PRO B 170     -48.527  19.191-123.091  1.00  0.00           C  
ATOM   4174  CD  PRO B 170     -48.883  20.196-122.028  1.00  0.00           C  
ATOM   4175  HA  PRO B 170     -45.806  20.010-122.492  1.00  0.00           H  
ATOM   4176 1HB  PRO B 170     -47.878  20.562-124.642  1.00  0.00           H  
ATOM   4177 2HB  PRO B 170     -46.830  19.152-124.442  1.00  0.00           H  
ATOM   4178 1HG  PRO B 170     -49.383  18.929-123.731  1.00  0.00           H  
ATOM   4179 2HG  PRO B 170     -48.144  18.249-122.672  1.00  0.00           H  
ATOM   4180 1HD  PRO B 170     -49.632  20.897-122.423  1.00  0.00           H  
ATOM   4181 2HD  PRO B 170     -49.270  19.671-121.142  1.00  0.00           H  
ATOM   4182  N   ASP B 171     -44.805  21.962-123.731  1.00  0.00           N  
ATOM   4183  CA  ASP B 171     -44.180  23.099-124.416  1.00  0.00           C  
ATOM   4184  C   ASP B 171     -44.420  24.392-123.636  1.00  0.00           C  
ATOM   4185  O   ASP B 171     -44.885  25.402-124.169  1.00  0.00           O  
ATOM   4186  CB  ASP B 171     -44.666  23.209-125.864  1.00  0.00           C  
ATOM   4187  CG  ASP B 171     -43.747  24.050-126.734  1.00  0.00           C  
ATOM   4188  OD1 ASP B 171     -42.546  24.161-126.408  1.00  0.00           O  
ATOM   4189  OD2 ASP B 171     -44.223  24.584-127.757  1.00  0.00           O1-
ATOM   4190  H   ASP B 171     -44.235  21.169-123.474  1.00  0.00           H  
ATOM   4191  HA  ASP B 171     -43.106  22.920-124.474  1.00  0.00           H  
ATOM   4192 1HB  ASP B 171     -44.741  22.212-126.299  1.00  0.00           H  
ATOM   4193 2HB  ASP B 171     -45.663  23.650-125.882  1.00  0.00           H  
ATOM   4194  N   THR B 172     -44.104  24.338-122.349  1.00  0.00           N  
ATOM   4195  CA  THR B 172     -44.142  25.476-121.445  1.00  0.00           C  
ATOM   4196  C   THR B 172     -42.804  25.538-120.725  1.00  0.00           C  
ATOM   4197  O   THR B 172     -41.996  24.607-120.787  1.00  0.00           O  
ATOM   4198  CB  THR B 172     -45.297  25.371-120.432  1.00  0.00           C  
ATOM   4199  CG2 THR B 172     -46.628  25.229-121.154  1.00  0.00           C  
ATOM   4200  OG1 THR B 172     -45.092  24.233-119.585  1.00  0.00           O  
ATOM   4201  H   THR B 172     -43.821  23.436-121.993  1.00  0.00           H  
ATOM   4202  HA  THR B 172     -44.294  26.381-122.034  1.00  0.00           H  
ATOM   4203  HB  THR B 172     -45.320  26.268-119.813  1.00  0.00           H  
ATOM   4204  HG1 THR B 172     -45.395  23.441-120.036  1.00  0.00           H  
ATOM   4205 1HG2 THR B 172     -47.433  25.157-120.422  1.00  0.00           H  
ATOM   4206 2HG2 THR B 172     -46.793  26.098-121.790  1.00  0.00           H  
ATOM   4207 3HG2 THR B 172     -46.615  24.328-121.767  1.00  0.00           H  
ATOM   4208  N   GLU B 173     -42.567  26.650-120.034  1.00  0.00           N  
ATOM   4209  CA  GLU B 173     -41.295  26.801-119.341  1.00  0.00           C  
ATOM   4210  C   GLU B 173     -41.171  25.829-118.177  1.00  0.00           C  
ATOM   4211  O   GLU B 173     -40.070  25.345-117.890  1.00  0.00           O  
ATOM   4212  CB  GLU B 173     -41.134  28.236-118.835  1.00  0.00           C  
ATOM   4213  CG  GLU B 173     -41.097  29.290-119.933  1.00  0.00           C  
ATOM   4214  CD  GLU B 173     -39.959  29.093-120.895  1.00  0.00           C  
ATOM   4215  OE1 GLU B 173     -38.839  29.012-120.451  1.00  0.00           O  
ATOM   4216  OE2 GLU B 173     -40.210  29.023-122.075  1.00  0.00           O1-
ATOM   4217  H   GLU B 173     -43.249  27.393-119.978  1.00  0.00           H  
ATOM   4218  HA  GLU B 173     -40.490  26.585-120.044  1.00  0.00           H  
ATOM   4219 1HB  GLU B 173     -41.958  28.481-118.165  1.00  0.00           H  
ATOM   4220 2HB  GLU B 173     -40.211  28.319-118.262  1.00  0.00           H  
ATOM   4221 1HG  GLU B 173     -42.035  29.255-120.487  1.00  0.00           H  
ATOM   4222 2HG  GLU B 173     -41.014  30.274-119.475  1.00  0.00           H  
ATOM   4223  N   LEU B 174     -42.275  25.540-117.490  1.00  0.00           N  
ATOM   4224  CA  LEU B 174     -42.237  24.596-116.379  1.00  0.00           C  
ATOM   4225  C   LEU B 174     -41.933  23.168-116.833  1.00  0.00           C  
ATOM   4226  O   LEU B 174     -41.235  22.424-116.133  1.00  0.00           O  
ATOM   4227  CB  LEU B 174     -43.568  24.638-115.629  1.00  0.00           C  
ATOM   4228  CG  LEU B 174     -43.872  25.921-114.849  1.00  0.00           C  
ATOM   4229  CD1 LEU B 174     -45.318  25.937-114.367  1.00  0.00           C  
ATOM   4230  CD2 LEU B 174     -42.912  26.114-113.692  1.00  0.00           C  
ATOM   4231  H   LEU B 174     -43.153  25.975-117.736  1.00  0.00           H  
ATOM   4232  HA  LEU B 174     -41.444  24.898-115.696  1.00  0.00           H  
ATOM   4233 1HB  LEU B 174     -44.375  24.497-116.347  1.00  0.00           H  
ATOM   4234 2HB  LEU B 174     -43.593  23.813-114.918  1.00  0.00           H  
ATOM   4235  HG  LEU B 174     -43.786  26.780-115.515  1.00  0.00           H  
ATOM   4236 1HD1 LEU B 174     -45.507  26.859-113.817  1.00  0.00           H  
ATOM   4237 2HD1 LEU B 174     -45.988  25.884-115.225  1.00  0.00           H  
ATOM   4238 3HD1 LEU B 174     -45.493  25.083-113.715  1.00  0.00           H  
ATOM   4239 1HD2 LEU B 174     -43.160  27.036-113.163  1.00  0.00           H  
ATOM   4240 2HD2 LEU B 174     -42.993  25.270-113.007  1.00  0.00           H  
ATOM   4241 3HD2 LEU B 174     -41.892  26.177-114.071  1.00  0.00           H  
ATOM   4242  N   ALA B 175     -42.456  22.767-117.996  1.00  0.00           N  
ATOM   4243  CA  ALA B 175     -42.168  21.443-118.552  1.00  0.00           C  
ATOM   4244  C   ALA B 175     -40.689  21.221-118.858  1.00  0.00           C  
ATOM   4245  O   ALA B 175     -40.152  20.138-118.598  1.00  0.00           O  
ATOM   4246  CB  ALA B 175     -43.006  21.221-119.811  1.00  0.00           C  
ATOM   4247  H   ALA B 175     -43.065  23.392-118.504  1.00  0.00           H  
ATOM   4248  HA  ALA B 175     -42.446  20.696-117.809  1.00  0.00           H  
ATOM   4249 1HB  ALA B 175     -42.790  20.236-120.222  1.00  0.00           H  
ATOM   4250 2HB  ALA B 175     -44.065  21.286-119.559  1.00  0.00           H  
ATOM   4251 3HB  ALA B 175     -42.762  21.984-120.549  1.00  0.00           H  
ATOM   4252  N   ARG B 176     -40.013  22.224-119.426  1.00  0.00           N  
ATOM   4253  CA  ARG B 176     -38.594  22.068-119.752  1.00  0.00           C  
ATOM   4254  C   ARG B 176     -37.723  22.103-118.498  1.00  0.00           C  
ATOM   4255  O   ARG B 176     -36.709  21.398-118.413  1.00  0.00           O  
ATOM   4256  CB  ARG B 176     -38.129  23.118-120.770  1.00  0.00           C  
ATOM   4257  CG  ARG B 176     -37.988  24.537-120.255  1.00  0.00           C  
ATOM   4258  CD  ARG B 176     -37.420  25.480-121.297  1.00  0.00           C  
ATOM   4259  NE  ARG B 176     -37.242  26.822-120.746  1.00  0.00           N  
ATOM   4260  CZ  ARG B 176     -36.196  27.206-120.015  1.00  0.00           C  
ATOM   4261  NH1 ARG B 176     -35.218  26.351-119.737  1.00  0.00           N1+
ATOM   4262  NH2 ARG B 176     -36.127  28.448-119.557  1.00  0.00           N  
ATOM   4263  H   ARG B 176     -40.472  23.099-119.637  1.00  0.00           H  
ATOM   4264  HA  ARG B 176     -38.455  21.102-120.239  1.00  0.00           H  
ATOM   4265 1HB  ARG B 176     -37.159  22.830-121.172  1.00  0.00           H  
ATOM   4266 2HB  ARG B 176     -38.831  23.152-121.604  1.00  0.00           H  
ATOM   4267 1HG  ARG B 176     -38.967  24.915-119.958  1.00  0.00           H  
ATOM   4268 2HG  ARG B 176     -37.320  24.546-119.393  1.00  0.00           H  
ATOM   4269 1HD  ARG B 176     -36.452  25.110-121.633  1.00  0.00           H  
ATOM   4270 2HD  ARG B 176     -38.101  25.539-122.145  1.00  0.00           H  
ATOM   4271  HE  ARG B 176     -37.963  27.506-120.933  1.00  0.00           H  
ATOM   4272 1HH1 ARG B 176     -35.263  25.403-120.081  1.00  0.00           H  
ATOM   4273 2HH1 ARG B 176     -34.429  26.650-119.182  1.00  0.00           H  
ATOM   4274 1HH2 ARG B 176     -36.869  29.104-119.763  1.00  0.00           H  
ATOM   4275 2HH2 ARG B 176     -35.336  28.739-119.003  1.00  0.00           H  
ATOM   4276  N   GLU B 177     -38.094  22.937-117.524  1.00  0.00           N  
ATOM   4277  CA  GLU B 177     -37.339  23.027-116.280  1.00  0.00           C  
ATOM   4278  C   GLU B 177     -37.470  21.749-115.460  1.00  0.00           C  
ATOM   4279  O   GLU B 177     -36.503  21.306-114.830  1.00  0.00           O  
ATOM   4280  CB  GLU B 177     -37.815  24.224-115.454  1.00  0.00           C  
ATOM   4281  CG  GLU B 177     -37.442  25.579-116.038  1.00  0.00           C  
ATOM   4282  CD  GLU B 177     -35.966  25.858-115.973  1.00  0.00           C  
ATOM   4283  OE1 GLU B 177     -35.364  25.540-114.975  1.00  0.00           O  
ATOM   4284  OE2 GLU B 177     -35.440  26.390-116.922  1.00  0.00           O1-
ATOM   4285  H   GLU B 177     -38.911  23.518-117.647  1.00  0.00           H  
ATOM   4286  HA  GLU B 177     -36.285  23.166-116.524  1.00  0.00           H  
ATOM   4287 1HB  GLU B 177     -38.900  24.190-115.355  1.00  0.00           H  
ATOM   4288 2HB  GLU B 177     -37.393  24.164-114.450  1.00  0.00           H  
ATOM   4289 1HG  GLU B 177     -37.761  25.614-117.079  1.00  0.00           H  
ATOM   4290 2HG  GLU B 177     -37.978  26.357-115.496  1.00  0.00           H  
ATOM   4291  N   ALA B 178     -38.658  21.137-115.466  1.00  0.00           N  
ATOM   4292  CA  ALA B 178     -38.863  19.887-114.736  1.00  0.00           C  
ATOM   4293  C   ALA B 178     -37.977  18.774-115.282  1.00  0.00           C  
ATOM   4294  O   ALA B 178     -37.402  17.994-114.513  1.00  0.00           O  
ATOM   4295  CB  ALA B 178     -40.334  19.478-114.796  1.00  0.00           C  
ATOM   4296  H   ALA B 178     -39.429  21.539-115.979  1.00  0.00           H  
ATOM   4297  HA  ALA B 178     -38.585  20.053-113.695  1.00  0.00           H  
ATOM   4298 1HB  ALA B 178     -40.475  18.546-114.250  1.00  0.00           H  
ATOM   4299 2HB  ALA B 178     -40.947  20.259-114.346  1.00  0.00           H  
ATOM   4300 3HB  ALA B 178     -40.630  19.338-115.835  1.00  0.00           H  
ATOM   4301  N   LEU B 179     -37.865  18.675-116.610  1.00  0.00           N  
ATOM   4302  CA  LEU B 179     -37.023  17.649-117.217  1.00  0.00           C  
ATOM   4303  C   LEU B 179     -35.546  17.880-116.925  1.00  0.00           C  
ATOM   4304  O   LEU B 179     -34.813  16.929-116.628  1.00  0.00           O  
ATOM   4305  CB  LEU B 179     -37.246  17.617-118.734  1.00  0.00           C  
ATOM   4306  CG  LEU B 179     -38.600  17.063-119.196  1.00  0.00           C  
ATOM   4307  CD1 LEU B 179     -38.766  17.306-120.690  1.00  0.00           C  
ATOM   4308  CD2 LEU B 179     -38.680  15.579-118.871  1.00  0.00           C  
ATOM   4309  H   LEU B 179     -38.368  19.316-117.207  1.00  0.00           H  
ATOM   4310  HA  LEU B 179     -37.301  16.682-116.799  1.00  0.00           H  
ATOM   4311 1HB  LEU B 179     -37.153  18.630-119.121  1.00  0.00           H  
ATOM   4312 2HB  LEU B 179     -36.466  17.004-119.187  1.00  0.00           H  
ATOM   4313  HG  LEU B 179     -39.403  17.591-118.681  1.00  0.00           H  
ATOM   4314 1HD1 LEU B 179     -39.728  16.913-121.018  1.00  0.00           H  
ATOM   4315 2HD1 LEU B 179     -38.725  18.377-120.891  1.00  0.00           H  
ATOM   4316 3HD1 LEU B 179     -37.966  16.803-121.231  1.00  0.00           H  
ATOM   4317 1HD2 LEU B 179     -39.643  15.186-119.199  1.00  0.00           H  
ATOM   4318 2HD2 LEU B 179     -37.878  15.050-119.387  1.00  0.00           H  
ATOM   4319 3HD2 LEU B 179     -38.576  15.436-117.796  1.00  0.00           H  
ATOM   4320  N   GLU B 180     -35.086  19.130-117.004  1.00  0.00           N  
ATOM   4321  CA  GLU B 180     -33.675  19.385-116.743  1.00  0.00           C  
ATOM   4322  C   GLU B 180     -33.334  19.083-115.292  1.00  0.00           C  
ATOM   4323  O   GLU B 180     -32.294  18.477-115.005  1.00  0.00           O  
ATOM   4324  CB  GLU B 180     -33.336  20.838-117.077  1.00  0.00           C  
ATOM   4325  CG  GLU B 180     -31.857  21.176-116.981  1.00  0.00           C  
ATOM   4326  CD  GLU B 180     -31.561  22.610-117.378  1.00  0.00           C  
ATOM   4327  OE1 GLU B 180     -32.511  23.418-117.447  1.00  0.00           O  
ATOM   4328  OE2 GLU B 180     -30.379  22.931-117.622  1.00  0.00           O1-
ATOM   4329  H   GLU B 180     -35.691  19.904-117.239  1.00  0.00           H  
ATOM   4330  HA  GLU B 180     -33.081  18.730-117.381  1.00  0.00           H  
ATOM   4331 1HB  GLU B 180     -33.666  21.064-118.091  1.00  0.00           H  
ATOM   4332 2HB  GLU B 180     -33.876  21.502-116.402  1.00  0.00           H  
ATOM   4333 1HG  GLU B 180     -31.524  21.016-115.956  1.00  0.00           H  
ATOM   4334 2HG  GLU B 180     -31.298  20.499-117.625  1.00  0.00           H  
ATOM   4335  N   LEU B 181     -34.197  19.500-114.364  1.00  0.00           N  
ATOM   4336  CA  LEU B 181     -33.931  19.271-112.950  1.00  0.00           C  
ATOM   4337  C   LEU B 181     -33.951  17.782-112.620  1.00  0.00           C  
ATOM   4338  O   LEU B 181     -33.082  17.285-111.895  1.00  0.00           O  
ATOM   4339  CB  LEU B 181     -34.948  20.034-112.101  1.00  0.00           C  
ATOM   4340  CG  LEU B 181     -34.802  19.940-110.582  1.00  0.00           C  
ATOM   4341  CD1 LEU B 181     -33.473  20.519-110.134  1.00  0.00           C  
ATOM   4342  CD2 LEU B 181     -35.954  20.656-109.893  1.00  0.00           C  
ATOM   4343  H   LEU B 181     -35.044  19.979-114.634  1.00  0.00           H  
ATOM   4344  HA  LEU B 181     -32.941  19.661-112.717  1.00  0.00           H  
ATOM   4345 1HB  LEU B 181     -34.894  21.090-112.360  1.00  0.00           H  
ATOM   4346 2HB  LEU B 181     -35.947  19.672-112.346  1.00  0.00           H  
ATOM   4347  HG  LEU B 181     -34.804  18.893-110.280  1.00  0.00           H  
ATOM   4348 1HD1 LEU B 181     -33.389  20.442-109.050  1.00  0.00           H  
ATOM   4349 2HD1 LEU B 181     -32.659  19.963-110.600  1.00  0.00           H  
ATOM   4350 3HD1 LEU B 181     -33.414  21.566-110.430  1.00  0.00           H  
ATOM   4351 1HD2 LEU B 181     -35.836  20.580-108.812  1.00  0.00           H  
ATOM   4352 2HD2 LEU B 181     -35.956  21.707-110.184  1.00  0.00           H  
ATOM   4353 3HD2 LEU B 181     -36.897  20.196-110.188  1.00  0.00           H  
ATOM   4354  N   ALA B 182     -34.948  17.052-113.136  1.00  0.00           N  
ATOM   4355  CA  ALA B 182     -35.000  15.612-112.898  1.00  0.00           C  
ATOM   4356  C   ALA B 182     -33.820  14.893-113.541  1.00  0.00           C  
ATOM   4357  O   ALA B 182     -33.288  13.931-112.974  1.00  0.00           O  
ATOM   4358  CB  ALA B 182     -36.317  15.039-113.415  1.00  0.00           C  
ATOM   4359  H   ALA B 182     -35.671  17.485-113.692  1.00  0.00           H  
ATOM   4360  HA  ALA B 182     -34.942  15.444-111.823  1.00  0.00           H  
ATOM   4361 1HB  ALA B 182     -36.344  13.965-113.232  1.00  0.00           H  
ATOM   4362 2HB  ALA B 182     -37.149  15.516-112.897  1.00  0.00           H  
ATOM   4363 3HB  ALA B 182     -36.401  15.227-114.484  1.00  0.00           H  
ATOM   4364  N   LYS B 183     -33.415  15.327-114.737  1.00  0.00           N  
ATOM   4365  CA  LYS B 183     -32.266  14.718-115.402  1.00  0.00           C  
ATOM   4366  C   LYS B 183     -31.014  14.833-114.544  1.00  0.00           C  
ATOM   4367  O   LYS B 183     -30.287  13.854-114.341  1.00  0.00           O  
ATOM   4368  CB  LYS B 183     -32.047  15.354-116.774  1.00  0.00           C  
ATOM   4369  CG  LYS B 183     -30.980  14.658-117.603  1.00  0.00           C  
ATOM   4370  CD  LYS B 183     -30.578  15.492-118.808  1.00  0.00           C  
ATOM   4371  CE  LYS B 183     -31.716  15.559-119.821  1.00  0.00           C  
ATOM   4372  NZ  LYS B 183     -31.356  16.335-121.040  1.00  0.00           N1+
ATOM   4373  H   LYS B 183     -33.903  16.084-115.194  1.00  0.00           H  
ATOM   4374  HA  LYS B 183     -32.474  13.658-115.552  1.00  0.00           H  
ATOM   4375 1HB  LYS B 183     -32.982  15.338-117.336  1.00  0.00           H  
ATOM   4376 2HB  LYS B 183     -31.758  16.397-116.650  1.00  0.00           H  
ATOM   4377 1HG  LYS B 183     -30.098  14.481-116.986  1.00  0.00           H  
ATOM   4378 2HG  LYS B 183     -31.358  13.697-117.950  1.00  0.00           H  
ATOM   4379 1HD  LYS B 183     -30.323  16.502-118.483  1.00  0.00           H  
ATOM   4380 2HD  LYS B 183     -29.701  15.050-119.281  1.00  0.00           H  
ATOM   4381 1HE  LYS B 183     -31.992  14.550-120.124  1.00  0.00           H  
ATOM   4382 2HE  LYS B 183     -32.586  16.027-119.360  1.00  0.00           H  
ATOM   4383 1HZ  LYS B 183     -32.141  16.348-121.675  1.00  0.00           H  
ATOM   4384 2HZ  LYS B 183     -31.117  17.282-120.779  1.00  0.00           H  
ATOM   4385 3HZ  LYS B 183     -30.564  15.902-121.493  1.00  0.00           H  
ATOM   4386  N   GLU B 184     -30.750  16.035-114.032  1.00  0.00           N  
ATOM   4387  CA  GLU B 184     -29.615  16.249-113.145  1.00  0.00           C  
ATOM   4388  C   GLU B 184     -29.780  15.506-111.824  1.00  0.00           C  
ATOM   4389  O   GLU B 184     -28.794  15.015-111.263  1.00  0.00           O  
ATOM   4390  CB  GLU B 184     -29.429  17.744-112.877  1.00  0.00           C  
ATOM   4391  CG  GLU B 184     -28.979  18.548-114.089  1.00  0.00           C  
ATOM   4392  CD  GLU B 184     -28.938  20.028-113.826  1.00  0.00           C  
ATOM   4393  OE1 GLU B 184     -29.358  20.437-112.770  1.00  0.00           O  
ATOM   4394  OE2 GLU B 184     -28.485  20.751-114.682  1.00  0.00           O1-
ATOM   4395  H   GLU B 184     -31.349  16.816-114.262  1.00  0.00           H  
ATOM   4396  HA  GLU B 184     -28.718  15.865-113.632  1.00  0.00           H  
ATOM   4397 1HB  GLU B 184     -30.367  18.170-112.522  1.00  0.00           H  
ATOM   4398 2HB  GLU B 184     -28.688  17.883-112.090  1.00  0.00           H  
ATOM   4399 1HG  GLU B 184     -27.985  18.216-114.384  1.00  0.00           H  
ATOM   4400 2HG  GLU B 184     -29.659  18.350-114.916  1.00  0.00           H  
ATOM   4401  N   ALA B 185     -31.011  15.423-111.308  1.00  0.00           N  
ATOM   4402  CA  ALA B 185     -31.255  14.687-110.069  1.00  0.00           C  
ATOM   4403  C   ALA B 185     -30.931  13.206-110.228  1.00  0.00           C  
ATOM   4404  O   ALA B 185     -30.485  12.554-109.277  1.00  0.00           O  
ATOM   4405  CB  ALA B 185     -32.704  14.875-109.623  1.00  0.00           C  
ATOM   4406  H   ALA B 185     -31.786  15.873-111.774  1.00  0.00           H  
ATOM   4407  HA  ALA B 185     -30.596  15.090-109.300  1.00  0.00           H  
ATOM   4408 1HB  ALA B 185     -32.875  14.322-108.699  1.00  0.00           H  
ATOM   4409 2HB  ALA B 185     -32.899  15.934-109.453  1.00  0.00           H  
ATOM   4410 3HB  ALA B 185     -33.374  14.503-110.397  1.00  0.00           H  
ATOM   4411  N   VAL B 186     -31.168  12.651-111.419  1.00  0.00           N  
ATOM   4412  CA  VAL B 186     -30.849  11.249-111.671  1.00  0.00           C  
ATOM   4413  C   VAL B 186     -29.343  11.052-111.824  1.00  0.00           C  
ATOM   4414  O   VAL B 186     -28.786  10.049-111.359  1.00  0.00           O  
ATOM   4415  CB  VAL B 186     -31.622  10.742-112.903  1.00  0.00           C  
ATOM   4416  CG1 VAL B 186     -31.140   9.358-113.297  1.00  0.00           C  
ATOM   4417  CG2 VAL B 186     -33.118  10.728-112.619  1.00  0.00           C  
ATOM   4418  H   VAL B 186     -31.574  13.204-112.161  1.00  0.00           H  
ATOM   4419  HA  VAL B 186     -31.198  10.657-110.824  1.00  0.00           H  
ATOM   4420  HB  VAL B 186     -31.421  11.404-113.745  1.00  0.00           H  
ATOM   4421 1HG1 VAL B 186     -31.696   9.014-114.170  1.00  0.00           H  
ATOM   4422 2HG1 VAL B 186     -30.077   9.398-113.537  1.00  0.00           H  
ATOM   4423 3HG1 VAL B 186     -31.300   8.667-112.470  1.00  0.00           H  
ATOM   4424 1HG2 VAL B 186     -33.651  10.368-113.499  1.00  0.00           H  
ATOM   4425 2HG2 VAL B 186     -33.322  10.069-111.775  1.00  0.00           H  
ATOM   4426 3HG2 VAL B 186     -33.452  11.737-112.380  1.00  0.00           H  
ATOM   4427  N   LYS B 187     -28.660  12.002-112.474  1.00  0.00           N  
ATOM   4428  CA  LYS B 187     -27.202  11.945-112.554  1.00  0.00           C  
ATOM   4429  C   LYS B 187     -26.585  11.918-111.163  1.00  0.00           C  
ATOM   4430  O   LYS B 187     -25.622  11.182-110.912  1.00  0.00           O  
ATOM   4431  CB  LYS B 187     -26.657  13.133-113.348  1.00  0.00           C  
ATOM   4432  CG  LYS B 187     -26.932  13.068-114.845  1.00  0.00           C  
ATOM   4433  CD  LYS B 187     -26.380  14.292-115.561  1.00  0.00           C  
ATOM   4434  CE  LYS B 187     -26.655  14.229-117.057  1.00  0.00           C  
ATOM   4435  NZ  LYS B 187     -26.149  15.435-117.766  1.00  0.00           N1+
ATOM   4436  H   LYS B 187     -29.147  12.768-112.916  1.00  0.00           H  
ATOM   4437  HA  LYS B 187     -26.919  11.025-113.068  1.00  0.00           H  
ATOM   4438 1HB  LYS B 187     -27.095  14.057-112.968  1.00  0.00           H  
ATOM   4439 2HB  LYS B 187     -25.578  13.200-113.209  1.00  0.00           H  
ATOM   4440 1HG  LYS B 187     -26.468  12.174-115.262  1.00  0.00           H  
ATOM   4441 2HG  LYS B 187     -28.007  13.012-115.015  1.00  0.00           H  
ATOM   4442 1HD  LYS B 187     -26.842  15.192-115.153  1.00  0.00           H  
ATOM   4443 2HD  LYS B 187     -25.304  14.352-115.402  1.00  0.00           H  
ATOM   4444 1HE  LYS B 187     -26.174  13.347-117.478  1.00  0.00           H  
ATOM   4445 2HE  LYS B 187     -27.728  14.147-117.226  1.00  0.00           H  
ATOM   4446 1HZ  LYS B 187     -26.351  15.355-118.753  1.00  0.00           H  
ATOM   4447 2HZ  LYS B 187     -26.603  16.259-117.396  1.00  0.00           H  
ATOM   4448 3HZ  LYS B 187     -25.151  15.512-117.632  1.00  0.00           H  
ATOM   4449  N   SER B 188     -27.122  12.719-110.251  1.00  0.00           N  
ATOM   4450  CA  SER B 188     -26.635  12.743-108.883  1.00  0.00           C  
ATOM   4451  C   SER B 188     -26.989  11.432-108.196  1.00  0.00           C  
ATOM   4452  O   SER B 188     -28.027  10.824-108.473  1.00  0.00           O  
ATOM   4453  CB  SER B 188     -27.233  13.913-108.126  1.00  0.00           C  
ATOM   4454  OG  SER B 188     -26.877  13.869-106.771  1.00  0.00           O  
ATOM   4455  H   SER B 188     -27.886  13.326-110.513  1.00  0.00           H  
ATOM   4456  HA  SER B 188     -25.550  12.859-108.904  1.00  0.00           H  
ATOM   4457 1HB  SER B 188     -26.885  14.847-108.566  1.00  0.00           H  
ATOM   4458 2HB  SER B 188     -28.318  13.891-108.220  1.00  0.00           H  
ATOM   4459  HG  SER B 188     -27.212  14.681-106.383  1.00  0.00           H  
ATOM   4460  N   THR B 189     -26.116  10.990-107.300  1.00  0.00           N  
ATOM   4461  CA  THR B 189     -26.348   9.784-106.523  1.00  0.00           C  
ATOM   4462  C   THR B 189     -26.761  10.107-105.096  1.00  0.00           C  
ATOM   4463  O   THR B 189     -26.863   9.201-104.263  1.00  0.00           O  
ATOM   4464  CB  THR B 189     -25.094   8.891-106.506  1.00  0.00           C  
ATOM   4465  CG2 THR B 189     -24.710   8.483-107.920  1.00  0.00           C  
ATOM   4466  OG1 THR B 189     -24.005   9.603-105.905  1.00  0.00           O  
ATOM   4467  H   THR B 189     -25.263  11.511-107.157  1.00  0.00           H  
ATOM   4468  HA  THR B 189     -27.163   9.226-106.985  1.00  0.00           H  
ATOM   4469  HB  THR B 189     -25.293   7.995-105.917  1.00  0.00           H  
ATOM   4470  HG1 THR B 189     -24.095   9.578-104.949  1.00  0.00           H  
ATOM   4471 1HG2 THR B 189     -23.822   7.852-107.888  1.00  0.00           H  
ATOM   4472 2HG2 THR B 189     -25.532   7.932-108.376  1.00  0.00           H  
ATOM   4473 3HG2 THR B 189     -24.500   9.374-108.511  1.00  0.00           H  
ATOM   4474  N   ASP B 190     -27.006  11.382-104.805  1.00  0.00           N  
ATOM   4475  CA  ASP B 190     -27.355  11.842-103.468  1.00  0.00           C  
ATOM   4476  C   ASP B 190     -28.868  11.710-103.308  1.00  0.00           C  
ATOM   4477  O   ASP B 190     -29.635  12.404-103.982  1.00  0.00           O  
ATOM   4478  CB  ASP B 190     -26.884  13.286-103.280  1.00  0.00           C  
ATOM   4479  CG  ASP B 190     -27.062  13.798-101.860  1.00  0.00           C  
ATOM   4480  OD1 ASP B 190     -27.886  13.254-101.101  1.00  0.00           O  
ATOM   4481  OD2 ASP B 190     -26.364  14.772-101.505  1.00  0.00           O1-
ATOM   4482  H   ASP B 190     -26.943  12.055-105.556  1.00  0.00           H  
ATOM   4483  HA  ASP B 190     -26.842  11.212-102.741  1.00  0.00           H  
ATOM   4484 1HB  ASP B 190     -25.829  13.361-103.545  1.00  0.00           H  
ATOM   4485 2HB  ASP B 190     -27.439  13.940-103.954  1.00  0.00           H  
ATOM   4486  N   SER B 191     -29.290  10.807-102.417  1.00  0.00           N  
ATOM   4487  CA  SER B 191     -30.710  10.510-102.235  1.00  0.00           C  
ATOM   4488  C   SER B 191     -31.461  11.701-101.653  1.00  0.00           C  
ATOM   4489  O   SER B 191     -32.686  11.794-101.795  1.00  0.00           O  
ATOM   4490  CB  SER B 191     -30.880   9.307-101.329  1.00  0.00           C  
ATOM   4491  OG  SER B 191     -30.444   9.592-100.028  1.00  0.00           O  
ATOM   4492  H   SER B 191     -28.609  10.316-101.855  1.00  0.00           H  
ATOM   4493  HA  SER B 191     -31.143  10.280-103.209  1.00  0.00           H  
ATOM   4494 1HB  SER B 191     -31.928   9.012-101.308  1.00  0.00           H  
ATOM   4495 2HB  SER B 191     -30.312   8.468-101.729  1.00  0.00           H  
ATOM   4496  HG  SER B 191     -30.618   8.802 -99.511  1.00  0.00           H  
ATOM   4497  N   GLU B 192     -30.746  12.609-100.987  1.00  0.00           N  
ATOM   4498  CA  GLU B 192     -31.360  13.802-100.414  1.00  0.00           C  
ATOM   4499  C   GLU B 192     -31.721  14.830-101.479  1.00  0.00           C  
ATOM   4500  O   GLU B 192     -32.708  15.556-101.320  1.00  0.00           O  
ATOM   4501  CB  GLU B 192     -30.421  14.437 -99.386  1.00  0.00           C  
ATOM   4502  CG  GLU B 192     -30.277  13.647 -98.093  1.00  0.00           C  
ATOM   4503  CD  GLU B 192     -31.566  13.539 -97.327  1.00  0.00           C  
ATOM   4504  OE1 GLU B 192     -32.195  14.548 -97.114  1.00  0.00           O  
ATOM   4505  OE2 GLU B 192     -31.924  12.446 -96.955  1.00  0.00           O1-
ATOM   4506  H   GLU B 192     -29.753  12.465-100.878  1.00  0.00           H  
ATOM   4507  HA  GLU B 192     -32.283  13.509 -99.913  1.00  0.00           H  
ATOM   4508 1HB  GLU B 192     -29.427  14.549 -99.821  1.00  0.00           H  
ATOM   4509 2HB  GLU B 192     -30.780  15.434 -99.131  1.00  0.00           H  
ATOM   4510 1HG  GLU B 192     -29.924  12.644 -98.330  1.00  0.00           H  
ATOM   4511 2HG  GLU B 192     -29.527  14.128 -97.467  1.00  0.00           H  
ATOM   4512  N   GLN B 193     -30.939  14.920-102.557  1.00  0.00           N  
ATOM   4513  CA  GLN B 193     -31.309  15.819-103.649  1.00  0.00           C  
ATOM   4514  C   GLN B 193     -32.547  15.310-104.381  1.00  0.00           C  
ATOM   4515  O   GLN B 193     -33.334  16.106-104.907  1.00  0.00           O  
ATOM   4516  CB  GLN B 193     -30.148  15.977-104.634  1.00  0.00           C  
ATOM   4517  CG  GLN B 193     -28.965  16.754-104.081  1.00  0.00           C  
ATOM   4518  CD  GLN B 193     -27.845  16.900-105.094  1.00  0.00           C  
ATOM   4519  NE2 GLN B 193     -26.900  17.789-104.806  1.00  0.00           N  
ATOM   4520  OE1 GLN B 193     -27.828  16.222-106.124  1.00  0.00           O  
ATOM   4521  H   GLN B 193     -30.090  14.377-102.633  1.00  0.00           H  
ATOM   4522  HA  GLN B 193     -31.543  16.797-103.228  1.00  0.00           H  
ATOM   4523 1HB  GLN B 193     -29.791  14.993-104.937  1.00  0.00           H  
ATOM   4524 2HB  GLN B 193     -30.497  16.489-105.530  1.00  0.00           H  
ATOM   4525 1HG  GLN B 193     -29.300  17.752-103.796  1.00  0.00           H  
ATOM   4526 2HG  GLN B 193     -28.573  16.229-103.211  1.00  0.00           H  
ATOM   4527 1HE2 GLN B 193     -26.136  17.929-105.436  1.00  0.00           H  
ATOM   4528 2HE2 GLN B 193     -26.952  18.318-103.959  1.00  0.00           H  
ATOM   4529  N   LEU B 194     -32.731  13.987-104.445  1.00  0.00           N  
ATOM   4530  CA  LEU B 194     -33.970  13.450-105.005  1.00  0.00           C  
ATOM   4531  C   LEU B 194     -35.171  13.892-104.175  1.00  0.00           C  
ATOM   4532  O   LEU B 194     -36.238  14.193-104.724  1.00  0.00           O  
ATOM   4533  CB  LEU B 194     -33.903  11.923-105.072  1.00  0.00           C  
ATOM   4534  CG  LEU B 194     -32.944  11.279-106.073  1.00  0.00           C  
ATOM   4535  CD1 LEU B 194     -32.860   9.781-105.827  1.00  0.00           C  
ATOM   4536  CD2 LEU B 194     -33.383  11.564-107.500  1.00  0.00           C  
ATOM   4537  H   LEU B 194     -32.024  13.347-104.111  1.00  0.00           H  
ATOM   4538  HA  LEU B 194     -34.085  13.832-106.019  1.00  0.00           H  
ATOM   4539 1HB  LEU B 194     -33.620  11.544-104.092  1.00  0.00           H  
ATOM   4540 2HB  LEU B 194     -34.896  11.542-105.313  1.00  0.00           H  
ATOM   4541  HG  LEU B 194     -31.941  11.681-105.927  1.00  0.00           H  
ATOM   4542 1HD1 LEU B 194     -32.174   9.332-106.545  1.00  0.00           H  
ATOM   4543 2HD1 LEU B 194     -32.497   9.598-104.815  1.00  0.00           H  
ATOM   4544 3HD1 LEU B 194     -33.848   9.337-105.944  1.00  0.00           H  
ATOM   4545 1HD2 LEU B 194     -32.686  11.097-108.196  1.00  0.00           H  
ATOM   4546 2HD2 LEU B 194     -34.383  11.159-107.660  1.00  0.00           H  
ATOM   4547 3HD2 LEU B 194     -33.397  12.641-107.668  1.00  0.00           H  
ATOM   4548  N   GLU B 195     -35.017  13.930-102.848  1.00  0.00           N  
ATOM   4549  CA  GLU B 195     -36.105  14.359-101.972  1.00  0.00           C  
ATOM   4550  C   GLU B 195     -36.425  15.831-102.200  1.00  0.00           C  
ATOM   4551  O   GLU B 195     -37.596  16.227-102.225  1.00  0.00           O  
ATOM   4552  CB  GLU B 195     -35.741  14.124-100.505  1.00  0.00           C  
ATOM   4553  CG  GLU B 195     -36.804  14.576 -99.513  1.00  0.00           C  
ATOM   4554  CD  GLU B 195     -38.070  13.770 -99.606  1.00  0.00           C  
ATOM   4555  OE1 GLU B 195     -38.089  12.811-100.338  1.00  0.00           O  
ATOM   4556  OE2 GLU B 195     -39.020  14.116 -98.943  1.00  0.00           O1-
ATOM   4557  H   GLU B 195     -34.134  13.658-102.438  1.00  0.00           H  
ATOM   4558  HA  GLU B 195     -36.992  13.770-102.208  1.00  0.00           H  
ATOM   4559 1HB  GLU B 195     -35.560  13.062-100.340  1.00  0.00           H  
ATOM   4560 2HB  GLU B 195     -34.818  14.654-100.269  1.00  0.00           H  
ATOM   4561 1HG  GLU B 195     -36.405  14.489 -98.503  1.00  0.00           H  
ATOM   4562 2HG  GLU B 195     -37.032  15.625 -99.695  1.00  0.00           H  
ATOM   4563  N   VAL B 196     -35.386  16.658-102.329  1.00  0.00           N  
ATOM   4564  CA  VAL B 196     -35.562  18.090-102.563  1.00  0.00           C  
ATOM   4565  C   VAL B 196     -36.274  18.332-103.887  1.00  0.00           C  
ATOM   4566  O   VAL B 196     -37.207  19.140-103.974  1.00  0.00           O  
ATOM   4567  CB  VAL B 196     -34.199  18.807-102.575  1.00  0.00           C  
ATOM   4568  CG1 VAL B 196     -34.348  20.224-103.109  1.00  0.00           C  
ATOM   4569  CG2 VAL B 196     -33.607  18.817-101.174  1.00  0.00           C  
ATOM   4570  H   VAL B 196     -34.451  16.281-102.264  1.00  0.00           H  
ATOM   4571  HA  VAL B 196     -36.165  18.502-101.753  1.00  0.00           H  
ATOM   4572  HB  VAL B 196     -33.527  18.278-103.251  1.00  0.00           H  
ATOM   4573 1HG1 VAL B 196     -33.375  20.716-103.110  1.00  0.00           H  
ATOM   4574 2HG1 VAL B 196     -34.739  20.191-104.125  1.00  0.00           H  
ATOM   4575 3HG1 VAL B 196     -35.034  20.782-102.473  1.00  0.00           H  
ATOM   4576 1HG2 VAL B 196     -32.644  19.325-101.190  1.00  0.00           H  
ATOM   4577 2HG2 VAL B 196     -34.283  19.341-100.497  1.00  0.00           H  
ATOM   4578 3HG2 VAL B 196     -33.471  17.792-100.829  1.00  0.00           H  
ATOM   4579  N   VAL B 197     -35.831  17.644-104.942  1.00  0.00           N  
ATOM   4580  CA  VAL B 197     -36.452  17.807-106.251  1.00  0.00           C  
ATOM   4581  C   VAL B 197     -37.887  17.288-106.245  1.00  0.00           C  
ATOM   4582  O   VAL B 197     -38.783  17.910-106.829  1.00  0.00           O  
ATOM   4583  CB  VAL B 197     -35.594  17.107-107.319  1.00  0.00           C  
ATOM   4584  CG1 VAL B 197     -36.324  17.051-108.652  1.00  0.00           C  
ATOM   4585  CG2 VAL B 197     -34.253  17.814-107.458  1.00  0.00           C  
ATOM   4586  H   VAL B 197     -35.058  17.001-104.840  1.00  0.00           H  
ATOM   4587  HA  VAL B 197     -36.464  18.869-106.499  1.00  0.00           H  
ATOM   4588  HB  VAL B 197     -35.428  16.073-107.018  1.00  0.00           H  
ATOM   4589 1HG1 VAL B 197     -35.696  16.551-109.390  1.00  0.00           H  
ATOM   4590 2HG1 VAL B 197     -37.255  16.496-108.533  1.00  0.00           H  
ATOM   4591 3HG1 VAL B 197     -36.544  18.063-108.989  1.00  0.00           H  
ATOM   4592 1HG2 VAL B 197     -33.653  17.311-108.216  1.00  0.00           H  
ATOM   4593 2HG2 VAL B 197     -34.417  18.850-107.754  1.00  0.00           H  
ATOM   4594 3HG2 VAL B 197     -33.727  17.789-106.503  1.00  0.00           H  
ATOM   4595  N   ARG B 198     -38.132  16.148-105.590  1.00  0.00           N  
ATOM   4596  CA  ARG B 198     -39.500  15.649-105.467  1.00  0.00           C  
ATOM   4597  C   ARG B 198     -40.424  16.726-104.920  1.00  0.00           C  
ATOM   4598  O   ARG B 198     -41.502  16.976-105.466  1.00  0.00           O  
ATOM   4599  CB  ARG B 198     -39.554  14.416-104.567  1.00  0.00           C  
ATOM   4600  CG  ARG B 198     -40.942  13.792-104.510  1.00  0.00           C  
ATOM   4601  CD  ARG B 198     -41.001  12.625-103.545  1.00  0.00           C  
ATOM   4602  NE  ARG B 198     -40.833  13.059-102.159  1.00  0.00           N  
ATOM   4603  CZ  ARG B 198     -41.800  13.582-101.410  1.00  0.00           C  
ATOM   4604  NH1 ARG B 198     -43.017  13.738-101.909  1.00  0.00           N1+
ATOM   4605  NH2 ARG B 198     -41.551  13.950-100.158  1.00  0.00           N  
ATOM   4606  H   ARG B 198     -37.377  15.622-105.174  1.00  0.00           H  
ATOM   4607  HA  ARG B 198     -39.851  15.355-106.457  1.00  0.00           H  
ATOM   4608 1HB  ARG B 198     -38.849  13.670-104.929  1.00  0.00           H  
ATOM   4609 2HB  ARG B 198     -39.251  14.690-103.556  1.00  0.00           H  
ATOM   4610 1HG  ARG B 198     -41.665  14.540-104.183  1.00  0.00           H  
ATOM   4611 2HG  ARG B 198     -41.219  13.428-105.500  1.00  0.00           H  
ATOM   4612 1HD  ARG B 198     -41.967  12.128-103.633  1.00  0.00           H  
ATOM   4613 2HD  ARG B 198     -40.206  11.918-103.780  1.00  0.00           H  
ATOM   4614  HE  ARG B 198     -39.918  12.955-101.741  1.00  0.00           H  
ATOM   4615 1HH1 ARG B 198     -43.212  13.460-102.861  1.00  0.00           H  
ATOM   4616 2HH1 ARG B 198     -43.750  14.135-101.339  1.00  0.00           H  
ATOM   4617 1HH2 ARG B 198     -40.624  13.834 -99.772  1.00  0.00           H  
ATOM   4618 2HH2 ARG B 198     -42.287  14.347 -99.593  1.00  0.00           H  
ATOM   4619  N   LEU B 199     -40.014  17.365-103.825  1.00  0.00           N  
ATOM   4620  CA  LEU B 199     -40.842  18.398-103.217  1.00  0.00           C  
ATOM   4621  C   LEU B 199     -41.021  19.578-104.165  1.00  0.00           C  
ATOM   4622  O   LEU B 199     -42.124  20.125-104.285  1.00  0.00           O  
ATOM   4623  CB  LEU B 199     -40.214  18.878-101.902  1.00  0.00           C  
ATOM   4624  CG  LEU B 199     -40.227  17.865-100.750  1.00  0.00           C  
ATOM   4625  CD1 LEU B 199     -39.342  18.370 -99.619  1.00  0.00           C  
ATOM   4626  CD2 LEU B 199     -41.657  17.655-100.274  1.00  0.00           C  
ATOM   4627  H   LEU B 199     -39.123  17.139-103.406  1.00  0.00           H  
ATOM   4628  HA  LEU B 199     -41.822  17.974-103.002  1.00  0.00           H  
ATOM   4629 1HB  LEU B 199     -39.178  19.151-102.092  1.00  0.00           H  
ATOM   4630 2HB  LEU B 199     -40.747  19.767-101.567  1.00  0.00           H  
ATOM   4631  HG  LEU B 199     -39.817  16.915-101.096  1.00  0.00           H  
ATOM   4632 1HD1 LEU B 199     -39.351  17.650 -98.801  1.00  0.00           H  
ATOM   4633 2HD1 LEU B 199     -38.322  18.493 -99.983  1.00  0.00           H  
ATOM   4634 3HD1 LEU B 199     -39.719  19.328 -99.263  1.00  0.00           H  
ATOM   4635 1HD2 LEU B 199     -41.666  16.934 -99.456  1.00  0.00           H  
ATOM   4636 2HD2 LEU B 199     -42.067  18.603 -99.927  1.00  0.00           H  
ATOM   4637 3HD2 LEU B 199     -42.263  17.276-101.098  1.00  0.00           H  
ATOM   4638  N   ALA B 200     -39.941  19.994-104.832  1.00  0.00           N  
ATOM   4639  CA  ALA B 200     -40.020  21.123-105.754  1.00  0.00           C  
ATOM   4640  C   ALA B 200     -40.976  20.822-106.906  1.00  0.00           C  
ATOM   4641  O   ALA B 200     -41.747  21.689-107.332  1.00  0.00           O  
ATOM   4642  CB  ALA B 200     -38.629  21.467-106.281  1.00  0.00           C  
ATOM   4643  H   ALA B 200     -39.055  19.527-104.701  1.00  0.00           H  
ATOM   4644  HA  ALA B 200     -40.412  21.980-105.207  1.00  0.00           H  
ATOM   4645 1HB  ALA B 200     -38.698  22.310-106.968  1.00  0.00           H  
ATOM   4646 2HB  ALA B 200     -37.979  21.731-105.446  1.00  0.00           H  
ATOM   4647 3HB  ALA B 200     -38.215  20.606-106.804  1.00  0.00           H  
ATOM   4648  N   LEU B 201     -40.931  19.590-107.425  1.00  0.00           N  
ATOM   4649  CA  LEU B 201     -41.827  19.188-108.508  1.00  0.00           C  
ATOM   4650  C   LEU B 201     -43.276  19.087-108.043  1.00  0.00           C  
ATOM   4651  O   LEU B 201     -44.199  19.412-108.801  1.00  0.00           O  
ATOM   4652  CB  LEU B 201     -41.372  17.862-109.117  1.00  0.00           C  
ATOM   4653  CG  LEU B 201     -40.017  17.853-109.825  1.00  0.00           C  
ATOM   4654  CD1 LEU B 201     -39.635  16.433-110.223  1.00  0.00           C  
ATOM   4655  CD2 LEU B 201     -40.018  18.777-111.033  1.00  0.00           C  
ATOM   4656  H   LEU B 201     -40.265  18.921-107.064  1.00  0.00           H  
ATOM   4657  HA  LEU B 201     -41.779  19.941-109.294  1.00  0.00           H  
ATOM   4658 1HB  LEU B 201     -41.323  17.116-108.325  1.00  0.00           H  
ATOM   4659 2HB  LEU B 201     -42.116  17.540-109.845  1.00  0.00           H  
ATOM   4660  HG  LEU B 201     -39.242  18.187-109.134  1.00  0.00           H  
ATOM   4661 1HD1 LEU B 201     -38.668  16.444-110.727  1.00  0.00           H  
ATOM   4662 2HD1 LEU B 201     -39.572  15.810-109.331  1.00  0.00           H  
ATOM   4663 3HD1 LEU B 201     -40.390  16.029-110.897  1.00  0.00           H  
ATOM   4664 1HD2 LEU B 201     -39.040  18.748-111.514  1.00  0.00           H  
ATOM   4665 2HD2 LEU B 201     -40.780  18.451-111.740  1.00  0.00           H  
ATOM   4666 3HD2 LEU B 201     -40.234  19.796-110.711  1.00  0.00           H  
ATOM   4667  N   GLU B 202     -43.500  18.642-106.804  1.00  0.00           N  
ATOM   4668  CA  GLU B 202     -44.860  18.606-106.272  1.00  0.00           C  
ATOM   4669  C   GLU B 202     -45.443  20.002-106.150  1.00  0.00           C  
ATOM   4670  O   GLU B 202     -46.631  20.208-106.418  1.00  0.00           O  
ATOM   4671  CB  GLU B 202     -44.881  17.916-104.906  1.00  0.00           C  
ATOM   4672  CG  GLU B 202     -44.707  16.405-104.962  1.00  0.00           C  
ATOM   4673  CD  GLU B 202     -44.755  15.760-103.604  1.00  0.00           C  
ATOM   4674  OE1 GLU B 202     -44.688  16.469-102.628  1.00  0.00           O  
ATOM   4675  OE2 GLU B 202     -44.859  14.558-103.543  1.00  0.00           O1-
ATOM   4676  H   GLU B 202     -42.736  18.328-106.223  1.00  0.00           H  
ATOM   4677  HA  GLU B 202     -45.486  18.037-106.960  1.00  0.00           H  
ATOM   4678 1HB  GLU B 202     -44.086  18.322-104.281  1.00  0.00           H  
ATOM   4679 2HB  GLU B 202     -45.828  18.126-104.408  1.00  0.00           H  
ATOM   4680 1HG  GLU B 202     -45.497  15.981-105.580  1.00  0.00           H  
ATOM   4681 2HG  GLU B 202     -43.752  16.177-105.433  1.00  0.00           H  
ATOM   4682  N   ILE B 203     -44.624  20.977-105.751  1.00  0.00           N  
ATOM   4683  CA  ILE B 203     -45.112  22.349-105.665  1.00  0.00           C  
ATOM   4684  C   ILE B 203     -45.565  22.827-107.037  1.00  0.00           C  
ATOM   4685  O   ILE B 203     -46.590  23.510-107.163  1.00  0.00           O  
ATOM   4686  CB  ILE B 203     -44.027  23.295-105.117  1.00  0.00           C  
ATOM   4687  CG1 ILE B 203     -43.764  23.004-103.638  1.00  0.00           C  
ATOM   4688  CG2 ILE B 203     -44.438  24.746-105.313  1.00  0.00           C  
ATOM   4689  CD1 ILE B 203     -42.503  23.645-103.104  1.00  0.00           C  
ATOM   4690  H   ILE B 203     -43.665  20.779-105.504  1.00  0.00           H  
ATOM   4691  HA  ILE B 203     -45.962  22.372-104.983  1.00  0.00           H  
ATOM   4692  HB  ILE B 203     -43.090  23.118-105.645  1.00  0.00           H  
ATOM   4693 1HG1 ILE B 203     -44.605  23.357-103.042  1.00  0.00           H  
ATOM   4694 2HG1 ILE B 203     -43.687  21.927-103.486  1.00  0.00           H  
ATOM   4695 1HG2 ILE B 203     -43.661  25.400-104.919  1.00  0.00           H  
ATOM   4696 2HG2 ILE B 203     -44.576  24.945-106.375  1.00  0.00           H  
ATOM   4697 3HG2 ILE B 203     -45.373  24.934-104.784  1.00  0.00           H  
ATOM   4698 1HD1 ILE B 203     -42.384  23.393-102.050  1.00  0.00           H  
ATOM   4699 2HD1 ILE B 203     -41.642  23.277-103.664  1.00  0.00           H  
ATOM   4700 3HD1 ILE B 203     -42.571  24.726-103.212  1.00  0.00           H  
ATOM   4701  N   VAL B 204     -44.810  22.496-108.084  1.00  0.00           N  
ATOM   4702  CA  VAL B 204     -45.229  22.873-109.431  1.00  0.00           C  
ATOM   4703  C   VAL B 204     -46.569  22.236-109.782  1.00  0.00           C  
ATOM   4704  O   VAL B 204     -47.461  22.892-110.331  1.00  0.00           O  
ATOM   4705  CB  VAL B 204     -44.170  22.441-110.463  1.00  0.00           C  
ATOM   4706  CG1 VAL B 204     -44.668  22.699-111.877  1.00  0.00           C  
ATOM   4707  CG2 VAL B 204     -42.865  23.181-110.207  1.00  0.00           C  
ATOM   4708  H   VAL B 204     -43.947  21.986-107.962  1.00  0.00           H  
ATOM   4709  HA  VAL B 204     -45.333  23.958-109.470  1.00  0.00           H  
ATOM   4710  HB  VAL B 204     -44.004  21.368-110.371  1.00  0.00           H  
ATOM   4711 1HG1 VAL B 204     -43.907  22.388-112.593  1.00  0.00           H  
ATOM   4712 2HG1 VAL B 204     -45.582  22.132-112.050  1.00  0.00           H  
ATOM   4713 3HG1 VAL B 204     -44.870  23.763-112.003  1.00  0.00           H  
ATOM   4714 1HG2 VAL B 204     -42.121  22.870-110.939  1.00  0.00           H  
ATOM   4715 2HG2 VAL B 204     -43.033  24.255-110.292  1.00  0.00           H  
ATOM   4716 3HG2 VAL B 204     -42.506  22.949-109.204  1.00  0.00           H  
ATOM   4717  N   GLN B 205     -46.741  20.951-109.454  1.00  0.00           N  
ATOM   4718  CA  GLN B 205     -48.018  20.287-109.704  1.00  0.00           C  
ATOM   4719  C   GLN B 205     -49.130  20.834-108.816  1.00  0.00           C  
ATOM   4720  O   GLN B 205     -50.283  20.928-109.247  1.00  0.00           O  
ATOM   4721  CB  GLN B 205     -47.882  18.777-109.489  1.00  0.00           C  
ATOM   4722  CG  GLN B 205     -49.129  17.984-109.839  1.00  0.00           C  
ATOM   4723  CD  GLN B 205     -48.929  16.489-109.677  1.00  0.00           C  
ATOM   4724  NE2 GLN B 205     -49.781  15.704-110.327  1.00  0.00           N  
ATOM   4725  OE1 GLN B 205     -48.018  16.043-108.974  1.00  0.00           O  
ATOM   4726  H   GLN B 205     -45.989  20.427-109.030  1.00  0.00           H  
ATOM   4727  HA  GLN B 205     -48.306  20.470-110.739  1.00  0.00           H  
ATOM   4728 1HB  GLN B 205     -47.060  18.396-110.096  1.00  0.00           H  
ATOM   4729 2HB  GLN B 205     -47.638  18.578-108.446  1.00  0.00           H  
ATOM   4730 1HG  GLN B 205     -49.941  18.293-109.180  1.00  0.00           H  
ATOM   4731 2HG  GLN B 205     -49.395  18.182-110.877  1.00  0.00           H  
ATOM   4732 1HE2 GLN B 205     -49.698  14.709-110.258  1.00  0.00           H  
ATOM   4733 2HE2 GLN B 205     -50.505  16.108-110.886  1.00  0.00           H  
ATOM   4734  N   LEU B 206     -48.809  21.199-107.575  1.00  0.00           N  
ATOM   4735  CA  LEU B 206     -49.841  21.720-106.687  1.00  0.00           C  
ATOM   4736  C   LEU B 206     -50.308  23.098-107.132  1.00  0.00           C  
ATOM   4737  O   LEU B 206     -51.491  23.428-106.999  1.00  0.00           O  
ATOM   4738  CB  LEU B 206     -49.316  21.793-105.248  1.00  0.00           C  
ATOM   4739  CG  LEU B 206     -49.119  20.445-104.542  1.00  0.00           C  
ATOM   4740  CD1 LEU B 206     -48.294  20.649-103.279  1.00  0.00           C  
ATOM   4741  CD2 LEU B 206     -50.476  19.839-104.218  1.00  0.00           C  
ATOM   4742  H   LEU B 206     -47.861  21.122-107.235  1.00  0.00           H  
ATOM   4743  HA  LEU B 206     -50.694  21.043-106.714  1.00  0.00           H  
ATOM   4744 1HB  LEU B 206     -48.356  22.307-105.254  1.00  0.00           H  
ATOM   4745 2HB  LEU B 206     -50.015  22.380-104.652  1.00  0.00           H  
ATOM   4746  HG  LEU B 206     -48.566  19.770-105.196  1.00  0.00           H  
ATOM   4747 1HD1 LEU B 206     -48.153  19.691-102.778  1.00  0.00           H  
ATOM   4748 2HD1 LEU B 206     -47.321  21.065-103.542  1.00  0.00           H  
ATOM   4749 3HD1 LEU B 206     -48.814  21.334-102.611  1.00  0.00           H  
ATOM   4750 1HD2 LEU B 206     -50.335  18.880-103.717  1.00  0.00           H  
ATOM   4751 2HD2 LEU B 206     -51.028  20.513-103.563  1.00  0.00           H  
ATOM   4752 3HD2 LEU B 206     -51.037  19.688-105.140  1.00  0.00           H  
ATOM   4753  N   ALA B 207     -49.403  23.920-107.659  1.00  0.00           N  
ATOM   4754  CA  ALA B 207     -49.728  25.286-108.063  1.00  0.00           C  
ATOM   4755  C   ALA B 207     -49.135  25.547-109.442  1.00  0.00           C  
ATOM   4756  O   ALA B 207     -48.142  26.270-109.581  1.00  0.00           O  
ATOM   4757  CB  ALA B 207     -49.214  26.297-107.037  1.00  0.00           C  
ATOM   4758  H   ALA B 207     -48.459  23.582-107.782  1.00  0.00           H  
ATOM   4759  HA  ALA B 207     -50.813  25.375-108.115  1.00  0.00           H  
ATOM   4760 1HB  ALA B 207     -49.469  27.306-107.362  1.00  0.00           H  
ATOM   4761 2HB  ALA B 207     -49.675  26.100-106.069  1.00  0.00           H  
ATOM   4762 3HB  ALA B 207     -48.133  26.208-106.948  1.00  0.00           H  
ATOM   4763  N   PRO B 208     -49.713  24.950-110.484  1.00  0.00           N  
ATOM   4764  CA  PRO B 208     -49.155  25.117-111.831  1.00  0.00           C  
ATOM   4765  C   PRO B 208     -49.209  26.571-112.274  1.00  0.00           C  
ATOM   4766  O   PRO B 208     -50.175  27.284-111.993  1.00  0.00           O  
ATOM   4767  CB  PRO B 208     -50.060  24.233-112.695  1.00  0.00           C  
ATOM   4768  CG  PRO B 208     -50.625  23.241-111.737  1.00  0.00           C  
ATOM   4769  CD  PRO B 208     -50.846  24.025-110.472  1.00  0.00           C  
ATOM   4770  HA  PRO B 208     -48.119  24.747-111.842  1.00  0.00           H  
ATOM   4771 1HB  PRO B 208     -50.834  24.847-113.179  1.00  0.00           H  
ATOM   4772 2HB  PRO B 208     -49.473  23.765-113.499  1.00  0.00           H  
ATOM   4773 1HG  PRO B 208     -51.555  22.813-112.138  1.00  0.00           H  
ATOM   4774 2HG  PRO B 208     -49.923  22.404-111.600  1.00  0.00           H  
ATOM   4775 1HD  PRO B 208     -51.810  24.552-110.530  1.00  0.00           H  
ATOM   4776 2HD  PRO B 208     -50.827  23.344-109.609  1.00  0.00           H  
ATOM   4777  N   ASP B 209     -48.156  27.011-112.965  1.00  0.00           N  
ATOM   4778  CA  ASP B 209     -48.120  28.350-113.553  1.00  0.00           C  
ATOM   4779  C   ASP B 209     -48.354  29.426-112.494  1.00  0.00           C  
ATOM   4780  O   ASP B 209     -49.182  30.326-112.659  1.00  0.00           O  
ATOM   4781  CB  ASP B 209     -49.121  28.478-114.703  1.00  0.00           C  
ATOM   4782  CG  ASP B 209     -48.805  29.641-115.619  1.00  0.00           C  
ATOM   4783  OD1 ASP B 209     -47.626  30.057-115.667  1.00  0.00           O  
ATOM   4784  OD2 ASP B 209     -49.733  30.137-116.290  1.00  0.00           O1-
ATOM   4785  H   ASP B 209     -47.361  26.400-113.084  1.00  0.00           H  
ATOM   4786  HA  ASP B 209     -47.133  28.510-113.989  1.00  0.00           H  
ATOM   4787 1HB  ASP B 209     -49.122  27.558-115.289  1.00  0.00           H  
ATOM   4788 2HB  ASP B 209     -50.125  28.610-114.299  1.00  0.00           H  
ATOM   4789  N   THR B 210     -47.618  29.327-111.394  1.00  0.00           N  
ATOM   4790  CA  THR B 210     -47.666  30.325-110.339  1.00  0.00           C  
ATOM   4791  C   THR B 210     -46.245  30.778-110.041  1.00  0.00           C  
ATOM   4792  O   THR B 210     -45.265  30.156-110.461  1.00  0.00           O  
ATOM   4793  CB  THR B 210     -48.332  29.778-109.063  1.00  0.00           C  
ATOM   4794  CG2 THR B 210     -49.745  29.300-109.362  1.00  0.00           C  
ATOM   4795  OG1 THR B 210     -47.561  28.685-108.548  1.00  0.00           O  
ATOM   4796  H   THR B 210     -47.005  28.531-111.291  1.00  0.00           H  
ATOM   4797  HA  THR B 210     -48.255  31.172-110.691  1.00  0.00           H  
ATOM   4798  HB  THR B 210     -48.372  30.564-108.308  1.00  0.00           H  
ATOM   4799  HG1 THR B 210     -47.776  27.885-109.034  1.00  0.00           H  
ATOM   4800 1HG2 THR B 210     -50.200  28.918-108.448  1.00  0.00           H  
ATOM   4801 2HG2 THR B 210     -50.337  30.132-109.742  1.00  0.00           H  
ATOM   4802 3HG2 THR B 210     -49.710  28.508-110.108  1.00  0.00           H  
ATOM   4803  N   ARG B 211     -46.147  31.885-109.312  1.00  0.00           N  
ATOM   4804  CA  ARG B 211     -44.837  32.404-108.944  1.00  0.00           C  
ATOM   4805  C   ARG B 211     -44.120  31.488-107.958  1.00  0.00           C  
ATOM   4806  O   ARG B 211     -42.887  31.407-107.977  1.00  0.00           O  
ATOM   4807  CB  ARG B 211     -45.007  33.827-108.412  1.00  0.00           C  
ATOM   4808  CG  ARG B 211     -43.722  34.603-108.230  1.00  0.00           C  
ATOM   4809  CD  ARG B 211     -43.989  36.076-108.009  1.00  0.00           C  
ATOM   4810  NE  ARG B 211     -42.747  36.843-108.036  1.00  0.00           N  
ATOM   4811  CZ  ARG B 211     -42.687  38.171-108.044  1.00  0.00           C  
ATOM   4812  NH1 ARG B 211     -43.802  38.887-108.030  1.00  0.00           N1+
ATOM   4813  NH2 ARG B 211     -41.510  38.782-108.073  1.00  0.00           N  
ATOM   4814  H   ARG B 211     -46.975  32.377-109.006  1.00  0.00           H  
ATOM   4815  HA  ARG B 211     -44.227  32.475-109.845  1.00  0.00           H  
ATOM   4816 1HB  ARG B 211     -45.639  34.397-109.092  1.00  0.00           H  
ATOM   4817 2HB  ARG B 211     -45.511  33.797-107.446  1.00  0.00           H  
ATOM   4818 1HG  ARG B 211     -43.183  34.217-107.364  1.00  0.00           H  
ATOM   4819 2HG  ARG B 211     -43.102  34.495-109.121  1.00  0.00           H  
ATOM   4820 1HD  ARG B 211     -44.646  36.448-108.795  1.00  0.00           H  
ATOM   4821 2HD  ARG B 211     -44.467  36.218-107.040  1.00  0.00           H  
ATOM   4822  HE  ARG B 211     -41.877  36.329-108.049  1.00  0.00           H  
ATOM   4823 1HH1 ARG B 211     -44.700  38.425-108.014  1.00  0.00           H  
ATOM   4824 2HH1 ARG B 211     -43.754  39.896-108.036  1.00  0.00           H  
ATOM   4825 1HH2 ARG B 211     -40.658  38.238-108.090  1.00  0.00           H  
ATOM   4826 2HH2 ARG B 211     -41.466  39.790-108.079  1.00  0.00           H  
ATOM   4827  N   LEU B 212     -44.855  30.815-107.072  1.00  0.00           N  
ATOM   4828  CA  LEU B 212     -44.219  29.856-106.172  1.00  0.00           C  
ATOM   4829  C   LEU B 212     -43.652  28.648-106.910  1.00  0.00           C  
ATOM   4830  O   LEU B 212     -42.593  28.132-106.537  1.00  0.00           O  
ATOM   4831  CB  LEU B 212     -45.210  29.362-105.128  1.00  0.00           C  
ATOM   4832  CG  LEU B 212     -45.717  30.292-104.042  1.00  0.00           C  
ATOM   4833  CD1 LEU B 212     -46.802  29.534-103.324  1.00  0.00           C  
ATOM   4834  CD2 LEU B 212     -44.603  30.689-103.096  1.00  0.00           C  
ATOM   4835  H   LEU B 212     -45.853  30.959-107.012  1.00  0.00           H  
ATOM   4836  HA  LEU B 212     -43.390  30.352-105.668  1.00  0.00           H  
ATOM   4837 1HB  LEU B 212     -46.105  29.009-105.638  1.00  0.00           H  
ATOM   4838 2HB  LEU B 212     -44.765  28.522-104.596  1.00  0.00           H  
ATOM   4839  HG  LEU B 212     -46.124  31.195-104.498  1.00  0.00           H  
ATOM   4840 1HD1 LEU B 212     -47.211  30.153-102.526  1.00  0.00           H  
ATOM   4841 2HD1 LEU B 212     -47.595  29.280-104.028  1.00  0.00           H  
ATOM   4842 3HD1 LEU B 212     -46.387  28.621-102.899  1.00  0.00           H  
ATOM   4843 1HD2 LEU B 212     -44.997  31.357-102.329  1.00  0.00           H  
ATOM   4844 2HD2 LEU B 212     -44.191  29.797-102.623  1.00  0.00           H  
ATOM   4845 3HD2 LEU B 212     -43.817  31.200-103.652  1.00  0.00           H  
ATOM   4846  N   ALA B 213     -44.351  28.169-107.942  1.00  0.00           N  
ATOM   4847  CA  ALA B 213     -43.851  27.040-108.725  1.00  0.00           C  
ATOM   4848  C   ALA B 213     -42.515  27.344-109.393  1.00  0.00           C  
ATOM   4849  O   ALA B 213     -41.609  26.502-109.396  1.00  0.00           O  
ATOM   4850  CB  ALA B 213     -44.890  26.630-109.767  1.00  0.00           C  
ATOM   4851  H   ALA B 213     -45.237  28.586-108.191  1.00  0.00           H  
ATOM   4852  HA  ALA B 213     -43.688  26.203-108.046  1.00  0.00           H  
ATOM   4853 1HB  ALA B 213     -44.511  25.788-110.347  1.00  0.00           H  
ATOM   4854 2HB  ALA B 213     -45.813  26.339-109.266  1.00  0.00           H  
ATOM   4855 3HB  ALA B 213     -45.088  27.469-110.432  1.00  0.00           H  
ATOM   4856  N   ARG B 214     -42.372  28.541-109.969  1.00  0.00           N  
ATOM   4857  CA  ARG B 214     -41.111  28.897-110.619  1.00  0.00           C  
ATOM   4858  C   ARG B 214     -40.030  29.185-109.583  1.00  0.00           C  
ATOM   4859  O   ARG B 214     -38.858  28.844-109.786  1.00  0.00           O  
ATOM   4860  CB  ARG B 214     -41.317  30.039-111.621  1.00  0.00           C  
ATOM   4861  CG  ARG B 214     -41.662  31.401-111.089  1.00  0.00           C  
ATOM   4862  CD  ARG B 214     -42.156  32.258-112.247  1.00  0.00           C  
ATOM   4863  NE  ARG B 214     -42.545  33.602-111.839  1.00  0.00           N  
ATOM   4864  CZ  ARG B 214     -43.271  34.426-112.588  1.00  0.00           C  
ATOM   4865  NH1 ARG B 214     -43.693  34.038-113.786  1.00  0.00           N1+
ATOM   4866  NH2 ARG B 214     -43.583  35.634-112.140  1.00  0.00           N  
ATOM   4867  H   ARG B 214     -43.128  29.210-109.963  1.00  0.00           H  
ATOM   4868  HA  ARG B 214     -40.791  28.057-111.237  1.00  0.00           H  
ATOM   4869 1HB  ARG B 214     -40.411  30.172-112.211  1.00  0.00           H  
ATOM   4870 2HB  ARG B 214     -42.121  29.778-112.309  1.00  0.00           H  
ATOM   4871 1HG  ARG B 214     -42.442  31.310-110.333  1.00  0.00           H  
ATOM   4872 2HG  ARG B 214     -40.775  31.853-110.643  1.00  0.00           H  
ATOM   4873 1HD  ARG B 214     -41.365  32.355-112.991  1.00  0.00           H  
ATOM   4874 2HD  ARG B 214     -43.026  31.786-112.702  1.00  0.00           H  
ATOM   4875  HE  ARG B 214     -42.241  33.923-110.929  1.00  0.00           H  
ATOM   4876 1HH1 ARG B 214     -43.461  33.117-114.129  1.00  0.00           H  
ATOM   4877 2HH1 ARG B 214     -44.244  34.665-114.354  1.00  0.00           H  
ATOM   4878 1HH2 ARG B 214     -43.267  35.932-111.227  1.00  0.00           H  
ATOM   4879 2HH2 ARG B 214     -44.134  36.257-112.711  1.00  0.00           H  
ATOM   4880  N   ALA B 215     -40.397  29.836-108.477  1.00  0.00           N  
ATOM   4881  CA  ALA B 215     -39.409  30.138-107.447  1.00  0.00           C  
ATOM   4882  C   ALA B 215     -38.924  28.852-106.785  1.00  0.00           C  
ATOM   4883  O   ALA B 215     -37.748  28.734-106.428  1.00  0.00           O  
ATOM   4884  CB  ALA B 215     -39.996  31.093-106.411  1.00  0.00           C  
ATOM   4885  H   ALA B 215     -41.355  30.125-108.339  1.00  0.00           H  
ATOM   4886  HA  ALA B 215     -38.557  30.620-107.926  1.00  0.00           H  
ATOM   4887 1HB  ALA B 215     -39.247  31.309-105.649  1.00  0.00           H  
ATOM   4888 2HB  ALA B 215     -40.295  32.020-106.899  1.00  0.00           H  
ATOM   4889 3HB  ALA B 215     -40.866  30.632-105.944  1.00  0.00           H  
ATOM   4890  N   ALA B 216     -39.828  27.884-106.596  1.00  0.00           N  
ATOM   4891  CA  ALA B 216     -39.450  26.616-105.981  1.00  0.00           C  
ATOM   4892  C   ALA B 216     -38.439  25.875-106.849  1.00  0.00           C  
ATOM   4893  O   ALA B 216     -37.495  25.264-106.337  1.00  0.00           O  
ATOM   4894  CB  ALA B 216     -40.686  25.750-105.741  1.00  0.00           C  
ATOM   4895  H   ALA B 216     -40.786  28.026-106.881  1.00  0.00           H  
ATOM   4896  HA  ALA B 216     -38.979  26.832-105.022  1.00  0.00           H  
ATOM   4897 1HB  ALA B 216     -40.387  24.808-105.282  1.00  0.00           H  
ATOM   4898 2HB  ALA B 216     -41.375  26.275-105.079  1.00  0.00           H  
ATOM   4899 3HB  ALA B 216     -41.179  25.550-106.692  1.00  0.00           H  
ATOM   4900  N   LEU B 217     -38.644  25.899-108.168  1.00  0.00           N  
ATOM   4901  CA  LEU B 217     -37.705  25.279-109.100  1.00  0.00           C  
ATOM   4902  C   LEU B 217     -36.354  25.978-109.089  1.00  0.00           C  
ATOM   4903  O   LEU B 217     -35.308  25.320-109.128  1.00  0.00           O  
ATOM   4904  CB  LEU B 217     -38.281  25.300-110.522  1.00  0.00           C  
ATOM   4905  CG  LEU B 217     -39.471  24.364-110.771  1.00  0.00           C  
ATOM   4906  CD1 LEU B 217     -40.073  24.661-112.138  1.00  0.00           C  
ATOM   4907  CD2 LEU B 217     -39.007  22.918-110.681  1.00  0.00           C  
ATOM   4908  H   LEU B 217     -39.468  26.357-108.531  1.00  0.00           H  
ATOM   4909  HA  LEU B 217     -37.552  24.243-108.798  1.00  0.00           H  
ATOM   4910 1HB  LEU B 217     -38.604  26.314-110.750  1.00  0.00           H  
ATOM   4911 2HB  LEU B 217     -37.491  25.026-111.221  1.00  0.00           H  
ATOM   4912  HG  LEU B 217     -40.240  24.546-110.021  1.00  0.00           H  
ATOM   4913 1HD1 LEU B 217     -40.918  23.997-112.316  1.00  0.00           H  
ATOM   4914 2HD1 LEU B 217     -40.414  25.696-112.168  1.00  0.00           H  
ATOM   4915 3HD1 LEU B 217     -39.320  24.504-112.909  1.00  0.00           H  
ATOM   4916 1HD2 LEU B 217     -39.852  22.253-110.858  1.00  0.00           H  
ATOM   4917 2HD2 LEU B 217     -38.238  22.735-111.432  1.00  0.00           H  
ATOM   4918 3HD2 LEU B 217     -38.597  22.729-109.689  1.00  0.00           H  
ATOM   4919  N   LYS B 218     -36.351  27.313-109.031  1.00  0.00           N  
ATOM   4920  CA  LYS B 218     -35.087  28.043-108.993  1.00  0.00           C  
ATOM   4921  C   LYS B 218     -34.320  27.693-107.729  1.00  0.00           C  
ATOM   4922  O   LYS B 218     -33.096  27.520-107.766  1.00  0.00           O  
ATOM   4923  CB  LYS B 218     -35.337  29.548-109.090  1.00  0.00           C  
ATOM   4924  CG  LYS B 218     -35.745  30.004-110.487  1.00  0.00           C  
ATOM   4925  CD  LYS B 218     -36.182  31.462-110.519  1.00  0.00           C  
ATOM   4926  CE  LYS B 218     -34.995  32.398-110.337  1.00  0.00           C  
ATOM   4927  NZ  LYS B 218     -35.381  33.828-110.498  1.00  0.00           N1+
ATOM   4928  H   LYS B 218     -37.218  27.830-109.012  1.00  0.00           H  
ATOM   4929  HA  LYS B 218     -34.489  27.745-109.855  1.00  0.00           H  
ATOM   4930 1HB  LYS B 218     -36.124  29.832-108.390  1.00  0.00           H  
ATOM   4931 2HB  LYS B 218     -34.433  30.086-108.801  1.00  0.00           H  
ATOM   4932 1HG  LYS B 218     -34.903  29.882-111.170  1.00  0.00           H  
ATOM   4933 2HG  LYS B 218     -36.571  29.390-110.843  1.00  0.00           H  
ATOM   4934 1HD  LYS B 218     -36.661  31.677-111.475  1.00  0.00           H  
ATOM   4935 2HD  LYS B 218     -36.902  31.643-109.722  1.00  0.00           H  
ATOM   4936 1HE  LYS B 218     -34.572  32.260-109.343  1.00  0.00           H  
ATOM   4937 2HE  LYS B 218     -34.226  32.158-111.071  1.00  0.00           H  
ATOM   4938 1HZ  LYS B 218     -34.567  34.413-110.370  1.00  0.00           H
[truncated: 468,266 more chars]
