# Supplementary material for: De novo design of obligate ABC-type heterotrimeric proteins
Source: Nat Struct Mol Biol. 2022 Dec 15;29(12):1266–76. doi: 10.1038/s41594-022-00879-4 (PMC9758053; doi:10.1038/s41594-022-00879-4)
Supplement: Supplementary file 4 — This compressed file contains all PDB files and scripts used in our design protocols and analyses, as well as the final design model outputs. [file 41594_2022_879_MOESM4_ESM.zip › source_data/pdbs/arm_pdbs/DHT03_1arm_A21-B-C_xtal_with_loops_built.pdb]

ATOM      1  N   GLY B   1     -35.460  22.498 -38.450  1.00  0.00           N  
ATOM      2  CA  GLY B   1     -35.729  21.377 -39.329  1.00  0.00           C  
ATOM      3  C   GLY B   1     -34.517  20.496 -39.562  1.00  0.00           C  
ATOM      4  O   GLY B   1     -33.384  20.969 -39.488  1.00  0.00           O  
ATOM      5 1H   GLY B   1     -36.292  23.040 -38.335  1.00  0.00           H  
ATOM      6 2H   GLY B   1     -35.158  22.159 -37.559  1.00  0.00           H  
ATOM      7 3H   GLY B   1     -34.743  23.070 -38.848  1.00  0.00           H  
ATOM      8 1HA  GLY B   1     -36.528  20.767 -38.907  1.00  0.00           H  
ATOM      9 2HA  GLY B   1     -36.082  21.746 -40.292  1.00  0.00           H  
ATOM     10  N   PRO B   2     -34.755  19.210 -39.836  1.00  0.00           N  
ATOM     11  CA  PRO B   2     -33.620  18.297 -40.073  1.00  0.00           C  
ATOM     12  C   PRO B   2     -32.657  18.796 -41.138  1.00  0.00           C  
ATOM     13  O   PRO B   2     -31.439  18.630 -40.994  1.00  0.00           O  
ATOM     14  CB  PRO B   2     -34.313  17.006 -40.521  1.00  0.00           C  
ATOM     15  CG  PRO B   2     -35.626  17.031 -39.815  1.00  0.00           C  
ATOM     16  CD  PRO B   2     -36.062  18.470 -39.887  1.00  0.00           C  
ATOM     17  HA  PRO B   2     -33.056  18.171 -39.137  1.00  0.00           H  
ATOM     18 1HB  PRO B   2     -34.418  16.996 -41.616  1.00  0.00           H  
ATOM     19 2HB  PRO B   2     -33.699  16.135 -40.249  1.00  0.00           H  
ATOM     20 1HG  PRO B   2     -36.335  16.349 -40.307  1.00  0.00           H  
ATOM     21 2HG  PRO B   2     -35.507  16.675 -38.781  1.00  0.00           H  
ATOM     22 1HD  PRO B   2     -36.595  18.646 -40.833  1.00  0.00           H  
ATOM     23 2HD  PRO B   2     -36.709  18.701 -39.028  1.00  0.00           H  
ATOM     24  N   VAL B   3     -33.172  19.392 -42.214  1.00  0.00           N  
ATOM     25  CA  VAL B   3     -32.300  19.839 -43.297  1.00  0.00           C  
ATOM     26  C   VAL B   3     -31.555  21.104 -42.891  1.00  0.00           C  
ATOM     27  O   VAL B   3     -30.365  21.263 -43.191  1.00  0.00           O  
ATOM     28  CB  VAL B   3     -33.114  20.045 -44.588  1.00  0.00           C  
ATOM     29  CG1 VAL B   3     -32.247  20.646 -45.681  1.00  0.00           C  
ATOM     30  CG2 VAL B   3     -33.716  18.727 -45.050  1.00  0.00           C  
ATOM     31  H   VAL B   3     -34.168  19.541 -42.292  1.00  0.00           H  
ATOM     32  HA  VAL B   3     -31.548  19.069 -43.475  1.00  0.00           H  
ATOM     33  HB  VAL B   3     -33.915  20.758 -44.392  1.00  0.00           H  
ATOM     34 1HG1 VAL B   3     -32.842  20.783 -46.584  1.00  0.00           H  
ATOM     35 2HG1 VAL B   3     -31.862  21.611 -45.351  1.00  0.00           H  
ATOM     36 3HG1 VAL B   3     -31.414  19.976 -45.895  1.00  0.00           H  
ATOM     37 1HG2 VAL B   3     -34.289  18.888 -45.962  1.00  0.00           H  
ATOM     38 2HG2 VAL B   3     -32.918  18.010 -45.243  1.00  0.00           H  
ATOM     39 3HG2 VAL B   3     -34.374  18.335 -44.273  1.00  0.00           H  
ATOM     40  N   ASP B   4     -32.234  22.020 -42.196  1.00  0.00           N  
ATOM     41  CA  ASP B   4     -31.562  23.219 -41.703  1.00  0.00           C  
ATOM     42  C   ASP B   4     -30.460  22.861 -40.714  1.00  0.00           C  
ATOM     43  O   ASP B   4     -29.402  23.502 -40.694  1.00  0.00           O  
ATOM     44  CB  ASP B   4     -32.575  24.167 -41.064  1.00  0.00           C  
ATOM     45  CG  ASP B   4     -33.486  24.818 -42.086  1.00  0.00           C  
ATOM     46  OD1 ASP B   4     -33.105  24.873 -43.273  1.00  0.00           O  
ATOM     47  OD2 ASP B   4     -34.584  25.272 -41.700  1.00  0.00           O1-
ATOM     48  H   ASP B   4     -33.217  21.894 -42.004  1.00  0.00           H  
ATOM     49  HA  ASP B   4     -31.092  23.724 -42.548  1.00  0.00           H  
ATOM     50 1HB  ASP B   4     -33.186  23.617 -40.347  1.00  0.00           H  
ATOM     51 2HB  ASP B   4     -32.047  24.947 -40.515  1.00  0.00           H  
ATOM     52  N   GLU B   5     -30.690  21.841 -39.884  1.00  0.00           N  
ATOM     53  CA  GLU B   5     -29.662  21.417 -38.940  1.00  0.00           C  
ATOM     54  C   GLU B   5     -28.464  20.813 -39.661  1.00  0.00           C  
ATOM     55  O   GLU B   5     -27.317  21.080 -39.288  1.00  0.00           O  
ATOM     56  CB  GLU B   5     -30.235  20.403 -37.948  1.00  0.00           C  
ATOM     57  CG  GLU B   5     -29.254  19.949 -36.876  1.00  0.00           C  
ATOM     58  CD  GLU B   5     -28.867  21.052 -35.931  1.00  0.00           C  
ATOM     59  OE1 GLU B   5     -29.595  22.012 -35.838  1.00  0.00           O  
ATOM     60  OE2 GLU B   5     -27.842  20.936 -35.302  1.00  0.00           O1-
ATOM     61  H   GLU B   5     -31.574  21.354 -39.900  1.00  0.00           H  
ATOM     62  HA  GLU B   5     -29.307  22.294 -38.397  1.00  0.00           H  
ATOM     63 1HB  GLU B   5     -31.101  20.835 -37.446  1.00  0.00           H  
ATOM     64 2HB  GLU B   5     -30.575  19.519 -38.486  1.00  0.00           H  
ATOM     65 1HG  GLU B   5     -29.706  19.139 -36.304  1.00  0.00           H  
ATOM     66 2HG  GLU B   5     -28.359  19.560 -37.359  1.00  0.00           H  
ATOM     67  N   ILE B   6     -28.709  20.007 -40.695  1.00  0.00           N  
ATOM     68  CA  ILE B   6     -27.612  19.453 -41.482  1.00  0.00           C  
ATOM     69  C   ILE B   6     -26.867  20.560 -42.217  1.00  0.00           C  
ATOM     70  O   ILE B   6     -25.634  20.624 -42.177  1.00  0.00           O  
ATOM     71  CB  ILE B   6     -28.128  18.415 -42.496  1.00  0.00           C  
ATOM     72  CG1 ILE B   6     -28.571  17.139 -41.775  1.00  0.00           C  
ATOM     73  CG2 ILE B   6     -27.055  18.101 -43.528  1.00  0.00           C  
ATOM     74  CD1 ILE B   6     -29.331  16.173 -42.655  1.00  0.00           C  
ATOM     75  H   ILE B   6     -29.659  19.772 -40.943  1.00  0.00           H  
ATOM     76  HA  ILE B   6     -26.899  18.989 -40.802  1.00  0.00           H  
ATOM     77  HB  ILE B   6     -29.005  18.810 -43.006  1.00  0.00           H  
ATOM     78 1HG1 ILE B   6     -27.698  16.624 -41.377  1.00  0.00           H  
ATOM     79 2HG1 ILE B   6     -29.208  17.402 -40.930  1.00  0.00           H  
ATOM     80 1HG2 ILE B   6     -27.436  17.366 -44.236  1.00  0.00           H  
ATOM     81 2HG2 ILE B   6     -26.786  19.012 -44.061  1.00  0.00           H  
ATOM     82 3HG2 ILE B   6     -26.174  17.700 -43.026  1.00  0.00           H  
ATOM     83 1HD1 ILE B   6     -29.612  15.295 -42.074  1.00  0.00           H  
ATOM     84 2HD1 ILE B   6     -30.230  16.659 -43.037  1.00  0.00           H  
ATOM     85 3HD1 ILE B   6     -28.701  15.869 -43.490  1.00  0.00           H  
ATOM     86  N   ASP B   7     -27.602  21.450 -42.891  1.00  0.00           N  
ATOM     87  CA  ASP B   7     -26.963  22.546 -43.615  1.00  0.00           C  
ATOM     88  C   ASP B   7     -26.050  23.350 -42.699  1.00  0.00           C  
ATOM     89  O   ASP B   7     -24.919  23.683 -43.071  1.00  0.00           O  
ATOM     90  CB  ASP B   7     -28.027  23.445 -44.245  1.00  0.00           C  
ATOM     91  CG  ASP B   7     -27.446  24.433 -45.239  1.00  0.00           C  
ATOM     92  OD1 ASP B   7     -26.228  24.362 -45.510  1.00  0.00           O  
ATOM     93  OD2 ASP B   7     -28.208  25.278 -45.752  1.00  0.00           O1-
ATOM     94  H   ASP B   7     -28.608  21.372 -42.905  1.00  0.00           H  
ATOM     95  HA  ASP B   7     -26.344  22.123 -44.407  1.00  0.00           H  
ATOM     96 1HB  ASP B   7     -28.768  22.830 -44.756  1.00  0.00           H  
ATOM     97 2HB  ASP B   7     -28.546  24.000 -43.463  1.00  0.00           H  
ATOM     98  N   LYS B   8     -26.524  23.668 -41.492  1.00  0.00           N  
ATOM     99  CA  LYS B   8     -25.673  24.334 -40.512  1.00  0.00           C  
ATOM    100  C   LYS B   8     -24.437  23.502 -40.194  1.00  0.00           C  
ATOM    101  O   LYS B   8     -23.329  24.044 -40.113  1.00  0.00           O  
ATOM    102  CB  LYS B   8     -26.458  24.620 -39.231  1.00  0.00           C  
ATOM    103  CG  LYS B   8     -25.695  25.435 -38.195  1.00  0.00           C  
ATOM    104  CD  LYS B   8     -26.581  25.791 -37.010  1.00  0.00           C  
ATOM    105  CE  LYS B   8     -25.822  26.611 -35.978  1.00  0.00           C  
ATOM    106  NZ  LYS B   8     -26.683  26.987 -34.824  1.00  0.00           N1+
ATOM    107  H   LYS B   8     -27.479  23.450 -41.247  1.00  0.00           H  
ATOM    108  HA  LYS B   8     -25.332  25.279 -40.936  1.00  0.00           H  
ATOM    109 1HB  LYS B   8     -27.371  25.162 -39.477  1.00  0.00           H  
ATOM    110 2HB  LYS B   8     -26.751  23.678 -38.766  1.00  0.00           H  
ATOM    111 1HG  LYS B   8     -24.839  24.860 -37.838  1.00  0.00           H  
ATOM    112 2HG  LYS B   8     -25.328  26.353 -38.653  1.00  0.00           H  
ATOM    113 1HD  LYS B   8     -27.440  26.366 -37.358  1.00  0.00           H  
ATOM    114 2HD  LYS B   8     -26.943  24.878 -36.539  1.00  0.00           H  
ATOM    115 1HE  LYS B   8     -24.973  26.037 -35.610  1.00  0.00           H  
ATOM    116 2HE  LYS B   8     -25.442  27.521 -36.443  1.00  0.00           H  
ATOM    117 1HZ  LYS B   8     -26.144  27.530 -34.163  1.00  0.00           H  
ATOM    118 2HZ  LYS B   8     -27.465  27.537 -35.151  1.00  0.00           H  
ATOM    119 3HZ  LYS B   8     -27.025  26.152 -34.372  1.00  0.00           H  
ATOM    120  N   GLU B   9     -24.605  22.190 -40.016  1.00  0.00           N  
ATOM    121  CA  GLU B   9     -23.468  21.326 -39.718  1.00  0.00           C  
ATOM    122  C   GLU B   9     -22.503  21.235 -40.894  1.00  0.00           C  
ATOM    123  O   GLU B   9     -21.283  21.195 -40.691  1.00  0.00           O  
ATOM    124  CB  GLU B   9     -23.953  19.925 -39.339  1.00  0.00           C  
ATOM    125  CG  GLU B   9     -22.853  18.985 -38.865  1.00  0.00           C  
ATOM    126  CD  GLU B   9     -22.246  19.409 -37.557  1.00  0.00           C  
ATOM    127  OE1 GLU B   9     -22.771  20.306 -36.943  1.00  0.00           O  
ATOM    128  OE2 GLU B   9     -21.255  18.834 -37.171  1.00  0.00           O1-
ATOM    129  H   GLU B   9     -25.527  21.784 -40.088  1.00  0.00           H  
ATOM    130  HA  GLU B   9     -22.917  21.756 -38.881  1.00  0.00           H  
ATOM    131 1HB  GLU B   9     -24.695  19.999 -38.544  1.00  0.00           H  
ATOM    132 2HB  GLU B   9     -24.440  19.463 -40.199  1.00  0.00           H  
ATOM    133 1HG  GLU B   9     -23.269  17.984 -38.752  1.00  0.00           H  
ATOM    134 2HG  GLU B   9     -22.075  18.942 -39.625  1.00  0.00           H  
ATOM    135  N   VAL B  10     -23.022  21.203 -42.122  1.00  0.00           N  
ATOM    136  CA  VAL B  10     -22.158  21.111 -43.295  1.00  0.00           C  
ATOM    137  C   VAL B  10     -21.283  22.353 -43.420  1.00  0.00           C  
ATOM    138  O   VAL B  10     -20.090  22.258 -43.733  1.00  0.00           O  
ATOM    139  CB  VAL B  10     -23.002  20.947 -44.573  1.00  0.00           C  
ATOM    140  CG1 VAL B  10     -22.129  21.092 -45.811  1.00  0.00           C  
ATOM    141  CG2 VAL B  10     -23.703  19.597 -44.562  1.00  0.00           C  
ATOM    142  H   VAL B  10     -24.023  21.243 -42.251  1.00  0.00           H  
ATOM    143  HA  VAL B  10     -21.487  20.261 -43.165  1.00  0.00           H  
ATOM    144  HB  VAL B  10     -23.746  21.743 -44.611  1.00  0.00           H  
ATOM    145 1HG1 VAL B  10     -22.742  20.974 -46.705  1.00  0.00           H  
ATOM    146 2HG1 VAL B  10     -21.666  22.079 -45.816  1.00  0.00           H  
ATOM    147 3HG1 VAL B  10     -21.353  20.326 -45.800  1.00  0.00           H  
ATOM    148 1HG2 VAL B  10     -24.298  19.489 -45.468  1.00  0.00           H  
ATOM    149 2HG2 VAL B  10     -22.959  18.802 -44.519  1.00  0.00           H  
ATOM    150 3HG2 VAL B  10     -24.354  19.532 -43.690  1.00  0.00           H  
ATOM    151  N   LYS B  11     -21.856  23.533 -43.176  1.00  0.00           N  
ATOM    152  CA  LYS B  11     -21.071  24.763 -43.243  1.00  0.00           C  
ATOM    153  C   LYS B  11     -19.955  24.766 -42.206  1.00  0.00           C  
ATOM    154  O   LYS B  11     -18.850  25.251 -42.474  1.00  0.00           O  
ATOM    155  CB  LYS B  11     -21.972  25.983 -43.048  1.00  0.00           C  
ATOM    156  CG  LYS B  11     -23.022  26.170 -44.135  1.00  0.00           C  
ATOM    157  CD  LYS B  11     -22.379  26.507 -45.472  1.00  0.00           C  
ATOM    158  CE  LYS B  11     -23.414  26.985 -46.480  1.00  0.00           C  
ATOM    159  NZ  LYS B  11     -24.259  25.868 -46.982  1.00  0.00           N1+
ATOM    160  H   LYS B  11     -22.838  23.588 -42.944  1.00  0.00           H  
ATOM    161  HA  LYS B  11     -20.600  24.819 -44.225  1.00  0.00           H  
ATOM    162 1HB  LYS B  11     -22.491  25.904 -42.092  1.00  0.00           H  
ATOM    163 2HB  LYS B  11     -21.360  26.885 -43.015  1.00  0.00           H  
ATOM    164 1HG  LYS B  11     -23.603  25.254 -44.241  1.00  0.00           H  
ATOM    165 2HG  LYS B  11     -23.698  26.977 -43.853  1.00  0.00           H  
ATOM    166 1HD  LYS B  11     -21.633  27.289 -45.331  1.00  0.00           H  
ATOM    167 2HD  LYS B  11     -21.881  25.622 -45.869  1.00  0.00           H  
ATOM    168 1HE  LYS B  11     -24.057  27.730 -46.015  1.00  0.00           H  
ATOM    169 2HE  LYS B  11     -22.909  27.450 -47.327  1.00  0.00           H  
ATOM    170 1HZ  LYS B  11     -24.931  26.226 -47.647  1.00  0.00           H  
ATOM    171 2HZ  LYS B  11     -23.674  25.178 -47.433  1.00  0.00           H  
ATOM    172 3HZ  LYS B  11     -24.748  25.441 -46.209  1.00  0.00           H  
ATOM    173  N   LYS B  12     -20.224  24.231 -41.012  1.00  0.00           N  
ATOM    174  CA  LYS B  12     -19.177  24.121 -40.002  1.00  0.00           C  
ATOM    175  C   LYS B  12     -18.092  23.142 -40.430  1.00  0.00           C  
ATOM    176  O   LYS B  12     -16.898  23.414 -40.257  1.00  0.00           O  
ATOM    177  CB  LYS B  12     -19.771  23.691 -38.659  1.00  0.00           C  
ATOM    178  CG  LYS B  12     -20.598  24.765 -37.965  1.00  0.00           C  
ATOM    179  CD  LYS B  12     -21.146  24.267 -36.636  1.00  0.00           C  
ATOM    180  CE  LYS B  12     -21.896  25.366 -35.898  1.00  0.00           C  
ATOM    181  NZ  LYS B  12     -22.411  24.901 -34.582  1.00  0.00           N1+
ATOM    182  H   LYS B  12     -21.152  23.897 -40.797  1.00  0.00           H  
ATOM    183  HA  LYS B  12     -18.706  25.098 -39.884  1.00  0.00           H  
ATOM    184 1HB  LYS B  12     -20.409  22.820 -38.807  1.00  0.00           H  
ATOM    185 2HB  LYS B  12     -18.968  23.398 -37.983  1.00  0.00           H  
ATOM    186 1HG  LYS B  12     -19.978  25.644 -37.786  1.00  0.00           H  
ATOM    187 2HG  LYS B  12     -21.431  25.054 -38.606  1.00  0.00           H  
ATOM    188 1HD  LYS B  12     -21.824  23.430 -36.812  1.00  0.00           H  
ATOM    189 2HD  LYS B  12     -20.323  23.919 -36.010  1.00  0.00           H  
ATOM    190 1HE  LYS B  12     -21.232  26.214 -35.736  1.00  0.00           H  
ATOM    191 2HE  LYS B  12     -22.737  25.702 -36.505  1.00  0.00           H  
ATOM    192 1HZ  LYS B  12     -22.902  25.658 -34.126  1.00  0.00           H  
ATOM    193 2HZ  LYS B  12     -23.044  24.126 -34.721  1.00  0.00           H  
ATOM    194 3HZ  LYS B  12     -21.638  24.605 -34.003  1.00  0.00           H  
ATOM    195  N   LEU B  13     -18.486  21.993 -40.987  1.00  0.00           N  
ATOM    196  CA  LEU B  13     -17.501  21.023 -41.454  1.00  0.00           C  
ATOM    197  C   LEU B  13     -16.735  21.543 -42.665  1.00  0.00           C  
ATOM    198  O   LEU B  13     -15.555  21.218 -42.835  1.00  0.00           O  
ATOM    199  CB  LEU B  13     -18.192  19.701 -41.811  1.00  0.00           C  
ATOM    200  CG  LEU B  13     -18.753  18.903 -40.628  1.00  0.00           C  
ATOM    201  CD1 LEU B  13     -19.617  17.762 -41.148  1.00  0.00           C  
ATOM    202  CD2 LEU B  13     -17.604  18.377 -39.780  1.00  0.00           C  
ATOM    203  H   LEU B  13     -19.469  21.785 -41.089  1.00  0.00           H  
ATOM    204  HA  LEU B  13     -16.776  20.856 -40.659  1.00  0.00           H  
ATOM    205 1HB  LEU B  13     -19.018  19.912 -42.489  1.00  0.00           H  
ATOM    206 2HB  LEU B  13     -17.476  19.064 -42.331  1.00  0.00           H  
ATOM    207  HG  LEU B  13     -19.386  19.550 -40.020  1.00  0.00           H  
ATOM    208 1HD1 LEU B  13     -20.015  17.194 -40.307  1.00  0.00           H  
ATOM    209 2HD1 LEU B  13     -20.441  18.167 -41.734  1.00  0.00           H  
ATOM    210 3HD1 LEU B  13     -19.013  17.105 -41.774  1.00  0.00           H  
ATOM    211 1HD2 LEU B  13     -18.003  17.810 -38.938  1.00  0.00           H  
ATOM    212 2HD2 LEU B  13     -16.971  17.729 -40.387  1.00  0.00           H  
ATOM    213 3HD2 LEU B  13     -17.014  19.214 -39.407  1.00  0.00           H  
ATOM    214  N   GLU B  14     -17.387  22.343 -43.511  1.00  0.00           N  
ATOM    215  CA  GLU B  14     -16.692  22.947 -44.644  1.00  0.00           C  
ATOM    216  C   GLU B  14     -15.571  23.865 -44.175  1.00  0.00           C  
ATOM    217  O   GLU B  14     -14.470  23.853 -44.739  1.00  0.00           O  
ATOM    218  CB  GLU B  14     -17.674  23.731 -45.518  1.00  0.00           C  
ATOM    219  CG  GLU B  14     -17.064  24.306 -46.788  1.00  0.00           C  
ATOM    220  CD  GLU B  14     -18.069  25.018 -47.649  1.00  0.00           C  
ATOM    221  OE1 GLU B  14     -19.139  25.306 -47.167  1.00  0.00           O  
ATOM    222  OE2 GLU B  14     -17.768  25.275 -48.791  1.00  0.00           O1-
ATOM    223  H   GLU B  14     -18.368  22.538 -43.376  1.00  0.00           H  
ATOM    224  HA  GLU B  14     -16.244  22.150 -45.239  1.00  0.00           H  
ATOM    225 1HB  GLU B  14     -18.500  23.082 -45.808  1.00  0.00           H  
ATOM    226 2HB  GLU B  14     -18.092  24.557 -44.943  1.00  0.00           H  
ATOM    227 1HG  GLU B  14     -16.276  25.007 -46.515  1.00  0.00           H  
ATOM    228 2HG  GLU B  14     -16.610  23.498 -47.359  1.00  0.00           H  
ATOM    229  N   GLU B  15     -15.835  24.673 -43.145  1.00  0.00           N  
ATOM    230  CA  GLU B  15     -14.792  25.525 -42.586  1.00  0.00           C  
ATOM    231  C   GLU B  15     -13.675  24.692 -41.971  1.00  0.00           C  
ATOM    232  O   GLU B  15     -12.491  25.015 -42.126  1.00  0.00           O  
ATOM    233  CB  GLU B  15     -15.395  26.471 -41.547  1.00  0.00           C  
ATOM    234  CG  GLU B  15     -14.410  27.464 -40.953  1.00  0.00           C  
ATOM    235  CD  GLU B  15     -13.935  28.491 -41.961  1.00  0.00           C  
ATOM    236  OE1 GLU B  15     -14.611  28.672 -42.997  1.00  0.00           O  
ATOM    237  OE2 GLU B  15     -12.882  29.117 -41.719  1.00  0.00           O1-
ATOM    238  H   GLU B  15     -16.761  24.701 -42.743  1.00  0.00           H  
ATOM    239  HA  GLU B  15     -14.359  26.117 -43.393  1.00  0.00           H  
ATOM    240 1HB  GLU B  15     -16.209  27.038 -42.000  1.00  0.00           H  
ATOM    241 2HB  GLU B  15     -15.818  25.889 -40.728  1.00  0.00           H  
ATOM    242 1HG  GLU B  15     -14.887  27.980 -40.120  1.00  0.00           H  
ATOM    243 2HG  GLU B  15     -13.552  26.919 -40.562  1.00  0.00           H  
ATOM    244  N   GLU B  16     -14.034  23.615 -41.268  1.00  0.00           N  
ATOM    245  CA  GLU B  16     -13.028  22.720 -40.706  1.00  0.00           C  
ATOM    246  C   GLU B  16     -12.213  22.037 -41.797  1.00  0.00           C  
ATOM    247  O   GLU B  16     -10.998  21.864 -41.646  1.00  0.00           O  
ATOM    248  CB  GLU B  16     -13.692  21.665 -39.819  1.00  0.00           C  
ATOM    249  CG  GLU B  16     -12.717  20.805 -39.028  1.00  0.00           C  
ATOM    250  CD  GLU B  16     -13.403  19.893 -38.049  1.00  0.00           C  
ATOM    251  OE1 GLU B  16     -14.602  19.970 -37.934  1.00  0.00           O  
ATOM    252  OE2 GLU B  16     -12.726  19.117 -37.415  1.00  0.00           O1-
ATOM    253  H   GLU B  16     -15.012  23.411 -41.118  1.00  0.00           H  
ATOM    254  HA  GLU B  16     -12.333  23.312 -40.110  1.00  0.00           H  
ATOM    255 1HB  GLU B  16     -14.359  22.154 -39.109  1.00  0.00           H  
ATOM    256 2HB  GLU B  16     -14.299  21.001 -40.435  1.00  0.00           H  
ATOM    257 1HG  GLU B  16     -12.135  20.201 -39.723  1.00  0.00           H  
ATOM    258 2HG  GLU B  16     -12.029  21.456 -38.490  1.00  0.00           H  
ATOM    259  N   ALA B  17     -12.858  21.643 -42.899  1.00  0.00           N  
ATOM    260  CA  ALA B  17     -12.123  21.062 -44.017  1.00  0.00           C  
ATOM    261  C   ALA B  17     -11.133  22.054 -44.613  1.00  0.00           C  
ATOM    262  O   ALA B  17     -10.031  21.661 -45.015  1.00  0.00           O  
ATOM    263  CB  ALA B  17     -13.095  20.573 -45.091  1.00  0.00           C  
ATOM    264  H   ALA B  17     -13.860  21.744 -42.968  1.00  0.00           H  
ATOM    265  HA  ALA B  17     -11.552  20.213 -43.643  1.00  0.00           H  
ATOM    266 1HB  ALA B  17     -12.535  20.142 -45.921  1.00  0.00           H  
ATOM    267 2HB  ALA B  17     -13.755  19.816 -44.667  1.00  0.00           H  
ATOM    268 3HB  ALA B  17     -13.690  21.411 -45.452  1.00  0.00           H  
ATOM    269  N   LYS B  18     -11.506  23.333 -44.689  1.00  0.00           N  
ATOM    270  CA  LYS B  18     -10.584  24.343 -45.201  1.00  0.00           C  
ATOM    271  C   LYS B  18      -9.355  24.469 -44.309  1.00  0.00           C  
ATOM    272  O   LYS B  18      -8.230  24.597 -44.808  1.00  0.00           O  
ATOM    273  CB  LYS B  18     -11.298  25.688 -45.331  1.00  0.00           C  
ATOM    274  CG  LYS B  18     -10.457  26.779 -45.973  1.00  0.00           C  
ATOM    275  CD  LYS B  18     -11.277  28.036 -46.210  1.00  0.00           C  
ATOM    276  CE  LYS B  18     -10.447  29.124 -46.870  1.00  0.00           C  
ATOM    277  NZ  LYS B  18     -11.248  30.352 -47.129  1.00  0.00           N1+
ATOM    278  H   LYS B  18     -12.429  23.615 -44.392  1.00  0.00           H  
ATOM    279  HA  LYS B  18     -10.241  24.029 -46.187  1.00  0.00           H  
ATOM    280 1HB  LYS B  18     -12.202  25.564 -45.929  1.00  0.00           H  
ATOM    281 2HB  LYS B  18     -11.604  26.035 -44.344  1.00  0.00           H  
ATOM    282 1HG  LYS B  18      -9.615  27.020 -45.322  1.00  0.00           H  
ATOM    283 2HG  LYS B  18     -10.066  26.424 -46.926  1.00  0.00           H  
ATOM    284 1HD  LYS B  18     -12.127  27.800 -46.852  1.00  0.00           H  
ATOM    285 2HD  LYS B  18     -11.655  28.409 -45.258  1.00  0.00           H  
ATOM    286 1HE  LYS B  18      -9.606  29.381 -46.227  1.00  0.00           H  
ATOM    287 2HE  LYS B  18     -10.052  28.756 -47.817  1.00  0.00           H  
ATOM    288 1HZ  LYS B  18     -10.664  31.050 -47.567  1.00  0.00           H  
ATOM    289 2HZ  LYS B  18     -12.021  30.128 -47.740  1.00  0.00           H  
ATOM    290 3HZ  LYS B  18     -11.604  30.712 -46.255  1.00  0.00           H  
ATOM    291  N   LYS B  19      -9.549  24.440 -42.987  1.00  0.00           N  
ATOM    292  CA  LYS B  19      -8.410  24.477 -42.076  1.00  0.00           C  
ATOM    293  C   LYS B  19      -7.530  23.246 -42.242  1.00  0.00           C  
ATOM    294  O   LYS B  19      -6.299  23.344 -42.179  1.00  0.00           O  
ATOM    295  CB  LYS B  19      -8.887  24.591 -40.627  1.00  0.00           C  
ATOM    296  CG  LYS B  19      -9.491  25.942 -40.268  1.00  0.00           C  
ATOM    297  CD  LYS B  19      -9.932  25.981 -38.812  1.00  0.00           C  
ATOM    298  CE  LYS B  19     -10.531  27.332 -38.450  1.00  0.00           C  
ATOM    299  NZ  LYS B  19     -10.968  27.384 -37.028  1.00  0.00           N1+
ATOM    300  H   LYS B  19     -10.483  24.392 -42.606  1.00  0.00           H  
ATOM    301  HA  LYS B  19      -7.801  25.349 -42.319  1.00  0.00           H  
ATOM    302 1HB  LYS B  19      -9.639  23.826 -40.430  1.00  0.00           H  
ATOM    303 2HB  LYS B  19      -8.050  24.409 -39.953  1.00  0.00           H  
ATOM    304 1HG  LYS B  19      -8.753  26.727 -40.436  1.00  0.00           H  
ATOM    305 2HG  LYS B  19     -10.353  26.136 -40.905  1.00  0.00           H  
ATOM    306 1HD  LYS B  19     -10.677  25.203 -38.637  1.00  0.00           H  
ATOM    307 2HD  LYS B  19      -9.075  25.790 -38.167  1.00  0.00           H  
ATOM    308 1HE  LYS B  19      -9.793  28.114 -38.620  1.00  0.00           H  
ATOM    309 2HE  LYS B  19     -11.392  27.531 -39.088  1.00  0.00           H  
ATOM    310 1HZ  LYS B  19     -11.359  28.294 -36.829  1.00  0.00           H  
ATOM    311 2HZ  LYS B  19     -11.668  26.674 -36.864  1.00  0.00           H  
ATOM    312 3HZ  LYS B  19     -10.174  27.220 -36.426  1.00  0.00           H  
ATOM    313  N   SER B  20      -8.142  22.076 -42.450  1.00  0.00           N  
ATOM    314  CA  SER B  20      -7.357  20.876 -42.721  1.00  0.00           C  
ATOM    315  C   SER B  20      -6.540  21.022 -43.997  1.00  0.00           C  
ATOM    316  O   SER B  20      -5.379  20.597 -44.040  1.00  0.00           O  
ATOM    317  CB  SER B  20      -8.270  19.671 -42.832  1.00  0.00           C  
ATOM    318  OG  SER B  20      -7.535  18.507 -43.096  1.00  0.00           O  
ATOM    319  H   SER B  20      -9.149  22.009 -42.422  1.00  0.00           H  
ATOM    320  HA  SER B  20      -6.655  20.729 -41.899  1.00  0.00           H  
ATOM    321 1HB  SER B  20      -8.826  19.549 -41.903  1.00  0.00           H  
ATOM    322 2HB  SER B  20      -8.994  19.835 -43.628  1.00  0.00           H  
ATOM    323  HG  SER B  20      -8.177  17.796 -43.157  1.00  0.00           H  
ATOM    324  N   GLN B  21      -7.128  21.606 -45.044  1.00  0.00           N  
ATOM    325  CA  GLN B  21      -6.381  21.838 -46.275  1.00  0.00           C  
ATOM    326  C   GLN B  21      -5.177  22.737 -46.030  1.00  0.00           C  
ATOM    327  O   GLN B  21      -4.107  22.513 -46.609  1.00  0.00           O  
ATOM    328  CB  GLN B  21      -7.287  22.458 -47.342  1.00  0.00           C  
ATOM    329  CG  GLN B  21      -6.616  22.656 -48.690  1.00  0.00           C  
ATOM    330  CD  GLN B  21      -7.561  23.228 -49.729  1.00  0.00           C  
ATOM    331  NE2 GLN B  21      -7.109  23.273 -50.977  1.00  0.00           N  
ATOM    332  OE1 GLN B  21      -8.687  23.624 -49.414  1.00  0.00           O  
ATOM    333  H   GLN B  21      -8.096  21.892 -44.994  1.00  0.00           H  
ATOM    334  HA  GLN B  21      -6.006  20.881 -46.637  1.00  0.00           H  
ATOM    335 1HB  GLN B  21      -8.161  21.823 -47.491  1.00  0.00           H  
ATOM    336 2HB  GLN B  21      -7.644  23.429 -46.997  1.00  0.00           H  
ATOM    337 1HG  GLN B  21      -5.781  23.347 -48.570  1.00  0.00           H  
ATOM    338 2HG  GLN B  21      -6.254  21.693 -49.049  1.00  0.00           H  
ATOM    339 1HE2 GLN B  21      -7.689  23.640 -51.706  1.00  0.00           H  
ATOM    340 2HE2 GLN B  21      -6.190  22.941 -51.189  1.00  0.00           H  
ATOM    341  N   GLU B  22      -5.328  23.754 -45.176  1.00  0.00           N  
ATOM    342  CA  GLU B  22      -4.205  24.626 -44.852  1.00  0.00           C  
ATOM    343  C   GLU B  22      -3.061  23.842 -44.221  1.00  0.00           C  
ATOM    344  O   GLU B  22      -1.890  24.083 -44.534  1.00  0.00           O  
ATOM    345  CB  GLU B  22      -4.653  25.743 -43.906  1.00  0.00           C  
ATOM    346  CG  GLU B  22      -3.563  26.746 -43.556  1.00  0.00           C  
ATOM    347  CD  GLU B  22      -4.047  27.845 -42.652  1.00  0.00           C  
ATOM    348  OE1 GLU B  22      -5.219  27.878 -42.363  1.00  0.00           O  
ATOM    349  OE2 GLU B  22      -3.244  28.652 -42.248  1.00  0.00           O1-
ATOM    350  H   GLU B  22      -6.226  23.928 -44.747  1.00  0.00           H  
ATOM    351  HA  GLU B  22      -3.833  25.069 -45.776  1.00  0.00           H  
ATOM    352 1HB  GLU B  22      -5.481  26.291 -44.356  1.00  0.00           H  
ATOM    353 2HB  GLU B  22      -5.017  25.307 -42.975  1.00  0.00           H  
ATOM    354 1HG  GLU B  22      -2.744  26.221 -43.065  1.00  0.00           H  
ATOM    355 2HG  GLU B  22      -3.178  27.183 -44.477  1.00  0.00           H  
ATOM    356  N   GLU B  23      -3.381  22.899 -43.329  1.00  0.00           N  
ATOM    357  CA  GLU B  23      -2.338  22.078 -42.723  1.00  0.00           C  
ATOM    358  C   GLU B  23      -1.607  21.249 -43.769  1.00  0.00           C  
ATOM    359  O   GLU B  23      -0.391  21.056 -43.668  1.00  0.00           O  
ATOM    360  CB  GLU B  23      -2.937  21.155 -41.659  1.00  0.00           C  
ATOM    361  CG  GLU B  23      -3.374  21.865 -40.386  1.00  0.00           C  
ATOM    362  CD  GLU B  23      -3.878  20.919 -39.332  1.00  0.00           C  
ATOM    363  OE1 GLU B  23      -4.065  19.765 -39.637  1.00  0.00           O  
ATOM    364  OE2 GLU B  23      -4.077  21.350 -38.221  1.00  0.00           O1-
ATOM    365  H   GLU B  23      -4.343  22.746 -43.065  1.00  0.00           H  
ATOM    366  HA  GLU B  23      -1.608  22.737 -42.253  1.00  0.00           H  
ATOM    367 1HB  GLU B  23      -3.806  20.641 -42.071  1.00  0.00           H  
ATOM    368 2HB  GLU B  23      -2.207  20.394 -41.385  1.00  0.00           H  
ATOM    369 1HG  GLU B  23      -2.527  22.420 -39.983  1.00  0.00           H  
ATOM    370 2HG  GLU B  23      -4.158  22.580 -40.631  1.00  0.00           H  
ATOM    371  N   VAL B  24      -2.328  20.749 -44.775  1.00  0.00           N  
ATOM    372  CA  VAL B  24      -1.691  19.973 -45.834  1.00  0.00           C  
ATOM    373  C   VAL B  24      -0.730  20.846 -46.632  1.00  0.00           C  
ATOM    374  O   VAL B  24       0.385  20.425 -46.961  1.00  0.00           O  
ATOM    375  CB  VAL B  24      -2.760  19.331 -46.738  1.00  0.00           C  
ATOM    376  CG1 VAL B  24      -2.113  18.685 -47.954  1.00  0.00           C  
ATOM    377  CG2 VAL B  24      -3.568  18.310 -45.954  1.00  0.00           C  
ATOM    378  H   VAL B  24      -3.325  20.905 -44.810  1.00  0.00           H  
ATOM    379  HA  VAL B  24      -1.098  19.182 -45.375  1.00  0.00           H  
ATOM    380  HB  VAL B  24      -3.425  20.111 -47.109  1.00  0.00           H  
ATOM    381 1HG1 VAL B  24      -2.884  18.237 -48.581  1.00  0.00           H  
ATOM    382 2HG1 VAL B  24      -1.577  19.442 -48.526  1.00  0.00           H  
ATOM    383 3HG1 VAL B  24      -1.417  17.913 -47.629  1.00  0.00           H  
ATOM    384 1HG2 VAL B  24      -4.320  17.864 -46.605  1.00  0.00           H  
ATOM    385 2HG2 VAL B  24      -2.904  17.531 -45.579  1.00  0.00           H  
ATOM    386 3HG2 VAL B  24      -4.061  18.802 -45.115  1.00  0.00           H  
ATOM    387  N   GLU B  25      -1.142  22.075 -46.953  1.00  0.00           N  
ATOM    388  CA  GLU B  25      -0.274  22.973 -47.709  1.00  0.00           C  
ATOM    389  C   GLU B  25       0.968  23.346 -46.909  1.00  0.00           C  
ATOM    390  O   GLU B  25       2.075  23.394 -47.459  1.00  0.00           O  
ATOM    391  CB  GLU B  25      -1.034  24.239 -48.109  1.00  0.00           C  
ATOM    392  CG  GLU B  25      -2.101  24.023 -49.173  1.00  0.00           C  
ATOM    393  CD  GLU B  25      -1.527  23.625 -50.504  1.00  0.00           C  
ATOM    394  OE1 GLU B  25      -0.482  24.120 -50.851  1.00  0.00           O  
ATOM    395  OE2 GLU B  25      -2.135  22.825 -51.175  1.00  0.00           O1-
ATOM    396  H   GLU B  25      -2.059  22.396 -46.674  1.00  0.00           H  
ATOM    397  HA  GLU B  25       0.055  22.456 -48.612  1.00  0.00           H  
ATOM    398 1HB  GLU B  25      -1.520  24.665 -47.230  1.00  0.00           H  
ATOM    399 2HB  GLU B  25      -0.331  24.982 -48.486  1.00  0.00           H  
ATOM    400 1HG  GLU B  25      -2.783  23.243 -48.836  1.00  0.00           H  
ATOM    401 2HG  GLU B  25      -2.674  24.942 -49.289  1.00  0.00           H  
ATOM    402  N   ARG B  26       0.805  23.617 -45.612  1.00  0.00           N  
ATOM    403  CA  ARG B  26       1.954  23.947 -44.775  1.00  0.00           C  
ATOM    404  C   ARG B  26       2.854  22.735 -44.560  1.00  0.00           C  
ATOM    405  O   ARG B  26       4.083  22.868 -44.533  1.00  0.00           O  
ATOM    406  CB  ARG B  26       1.486  24.524 -43.438  1.00  0.00           C  
ATOM    407  CG  ARG B  26       0.925  25.936 -43.550  1.00  0.00           C  
ATOM    408  CD  ARG B  26       0.703  26.580 -42.188  1.00  0.00           C  
ATOM    409  NE  ARG B  26      -0.381  25.952 -41.438  1.00  0.00           N  
ATOM    410  CZ  ARG B  26      -0.201  25.156 -40.389  1.00  0.00           C  
ATOM    411  NH1 ARG B  26       1.026  24.889 -39.962  1.00  0.00           N1+
ATOM    412  NH2 ARG B  26      -1.246  24.629 -39.765  1.00  0.00           N  
ATOM    413  H   ARG B  26      -0.116  23.596 -45.197  1.00  0.00           H  
ATOM    414  HA  ARG B  26       2.554  24.698 -45.291  1.00  0.00           H  
ATOM    415 1HB  ARG B  26       0.716  23.881 -43.015  1.00  0.00           H  
ATOM    416 2HB  ARG B  26       2.320  24.541 -42.737  1.00  0.00           H  
ATOM    417 1HG  ARG B  26       1.621  26.562 -44.109  1.00  0.00           H  
ATOM    418 2HG  ARG B  26      -0.034  25.907 -44.069  1.00  0.00           H  
ATOM    419 1HD  ARG B  26       1.612  26.496 -41.594  1.00  0.00           H  
ATOM    420 2HD  ARG B  26       0.452  27.632 -42.320  1.00  0.00           H  
ATOM    421  HE  ARG B  26      -1.329  26.137 -41.739  1.00  0.00           H  
ATOM    422 1HH1 ARG B  26       1.824  25.292 -40.433  1.00  0.00           H  
ATOM    423 2HH1 ARG B  26       1.162  24.285 -39.165  1.00  0.00           H  
ATOM    424 1HH2 ARG B  26      -2.182  24.833 -40.087  1.00  0.00           H  
ATOM    425 2HH2 ARG B  26      -1.106  24.025 -38.969  1.00  0.00           H  
ATOM    426  N   LEU B  27       2.265  21.547 -44.405  1.00  0.00           N  
ATOM    427  CA  LEU B  27       3.074  20.341 -44.248  1.00  0.00           C  
ATOM    428  C   LEU B  27       3.903  20.063 -45.496  1.00  0.00           C  
ATOM    429  O   LEU B  27       5.085  19.718 -45.396  1.00  0.00           O  
ATOM    430  CB  LEU B  27       2.182  19.143 -43.924  1.00  0.00           C  
ATOM    431  CG  LEU B  27       2.896  17.798 -43.779  1.00  0.00           C  
ATOM    432  CD1 LEU B  27       3.879  17.839 -42.620  1.00  0.00           C  
ATOM    433  CD2 LEU B  27       1.893  16.668 -43.600  1.00  0.00           C  
ATOM    434  H   LEU B  27       1.258  21.468 -44.393  1.00  0.00           H  
ATOM    435  HA  LEU B  27       3.767  20.495 -43.423  1.00  0.00           H  
ATOM    436 1HB  LEU B  27       1.661  19.342 -42.989  1.00  0.00           H  
ATOM    437 2HB  LEU B  27       1.439  19.038 -44.715  1.00  0.00           H  
ATOM    438  HG  LEU B  27       3.489  17.603 -44.673  1.00  0.00           H  
ATOM    439 1HD1 LEU B  27       4.378  16.873 -42.532  1.00  0.00           H  
ATOM    440 2HD1 LEU B  27       4.622  18.615 -42.800  1.00  0.00           H  
ATOM    441 3HD1 LEU B  27       3.343  18.055 -41.696  1.00  0.00           H  
ATOM    442 1HD2 LEU B  27       2.426  15.722 -43.500  1.00  0.00           H  
ATOM    443 2HD2 LEU B  27       1.299  16.847 -42.704  1.00  0.00           H  
ATOM    444 3HD2 LEU B  27       1.236  16.625 -44.468  1.00  0.00           H  
ATOM    445  N   LYS B  28       3.298  20.198 -46.679  1.00  0.00           N  
ATOM    446  CA  LYS B  28       4.038  19.958 -47.915  1.00  0.00           C  
ATOM    447  C   LYS B  28       5.295  20.817 -47.980  1.00  0.00           C  
ATOM    448  O   LYS B  28       6.370  20.332 -48.351  1.00  0.00           O  
ATOM    449  CB  LYS B  28       3.152  20.229 -49.132  1.00  0.00           C  
ATOM    450  CG  LYS B  28       3.807  19.913 -50.470  1.00  0.00           C  
ATOM    451  CD  LYS B  28       2.835  20.117 -51.623  1.00  0.00           C  
ATOM    452  CE  LYS B  28       3.496  19.828 -52.963  1.00  0.00           C  
ATOM    453  NZ  LYS B  28       2.555  20.017 -54.100  1.00  0.00           N1+
ATOM    454  H   LYS B  28       2.326  20.467 -46.732  1.00  0.00           H  
ATOM    455  HA  LYS B  28       4.353  18.914 -47.932  1.00  0.00           H  
ATOM    456 1HB  LYS B  28       2.240  19.637 -49.058  1.00  0.00           H  
ATOM    457 2HB  LYS B  28       2.860  21.280 -49.142  1.00  0.00           H  
ATOM    458 1HG  LYS B  28       4.671  20.563 -50.615  1.00  0.00           H  
ATOM    459 2HG  LYS B  28       4.148  18.879 -50.472  1.00  0.00           H  
ATOM    460 1HD  LYS B  28       1.979  19.453 -51.499  1.00  0.00           H  
ATOM    461 2HD  LYS B  28       2.478  21.147 -51.620  1.00  0.00           H  
ATOM    462 1HE  LYS B  28       4.349  20.492 -53.098  1.00  0.00           H  
ATOM    463 2HE  LYS B  28       3.859  18.800 -52.975  1.00  0.00           H  
ATOM    464 1HZ  LYS B  28       3.031  19.816 -54.968  1.00  0.00           H  
ATOM    465 2HZ  LYS B  28       1.768  19.392 -53.994  1.00  0.00           H  
ATOM    466 3HZ  LYS B  28       2.227  20.972 -54.110  1.00  0.00           H  
ATOM    467  N   GLN B  29       5.178  22.097 -47.621  1.00  0.00           N  
ATOM    468  CA  GLN B  29       6.343  22.972 -47.591  1.00  0.00           C  
ATOM    469  C   GLN B  29       7.297  22.612 -46.459  1.00  0.00           C  
ATOM    470  O   GLN B  29       8.518  22.648 -46.649  1.00  0.00           O  
ATOM    471  CB  GLN B  29       5.906  24.433 -47.455  1.00  0.00           C  
ATOM    472  CG  GLN B  29       7.049  25.433 -47.505  1.00  0.00           C  
ATOM    473  CD  GLN B  29       6.564  26.869 -47.461  1.00  0.00           C  
ATOM    474  NE2 GLN B  29       7.475  27.808 -47.693  1.00  0.00           N  
ATOM    475  OE1 GLN B  29       5.382  27.133 -47.222  1.00  0.00           O  
ATOM    476  H   GLN B  29       4.275  22.472 -47.367  1.00  0.00           H  
ATOM    477  HA  GLN B  29       6.890  22.852 -48.526  1.00  0.00           H  
ATOM    478 1HB  GLN B  29       5.208  24.680 -48.255  1.00  0.00           H  
ATOM    479 2HB  GLN B  29       5.381  24.569 -46.509  1.00  0.00           H  
ATOM    480 1HG  GLN B  29       7.701  25.266 -46.648  1.00  0.00           H  
ATOM    481 2HG  GLN B  29       7.604  25.287 -48.432  1.00  0.00           H  
ATOM    482 1HE2 GLN B  29       7.213  28.774 -47.677  1.00  0.00           H  
ATOM    483 2HE2 GLN B  29       8.422  27.549 -47.882  1.00  0.00           H  
ATOM    484  N   GLU B  30       6.766  22.259 -45.286  1.00  0.00           N  
ATOM    485  CA  GLU B  30       7.626  21.889 -44.166  1.00  0.00           C  
ATOM    486  C   GLU B  30       8.504  20.692 -44.514  1.00  0.00           C  
ATOM    487  O   GLU B  30       9.692  20.667 -44.171  1.00  0.00           O  
ATOM    488  CB  GLU B  30       6.783  21.573 -42.929  1.00  0.00           C  
ATOM    489  CG  GLU B  30       7.593  21.207 -41.693  1.00  0.00           C  
ATOM    490  CD  GLU B  30       6.741  21.021 -40.469  1.00  0.00           C  
ATOM    491  OE1 GLU B  30       5.560  21.261 -40.548  1.00  0.00           O  
ATOM    492  OE2 GLU B  30       7.271  20.637 -39.453  1.00  0.00           O1-
ATOM    493  H   GLU B  30       5.764  22.244 -45.163  1.00  0.00           H  
ATOM    494  HA  GLU B  30       8.289  22.727 -43.947  1.00  0.00           H  
ATOM    495 1HB  GLU B  30       6.164  22.435 -42.680  1.00  0.00           H  
ATOM    496 2HB  GLU B  30       6.114  20.741 -43.148  1.00  0.00           H  
ATOM    497 1HG  GLU B  30       8.136  20.283 -41.888  1.00  0.00           H  
ATOM    498 2HG  GLU B  30       8.324  21.993 -41.505  1.00  0.00           H  
ATOM    499  N   VAL B  31       7.938  19.690 -45.188  1.00  0.00           N  
ATOM    500  CA  VAL B  31       8.714  18.509 -45.551  1.00  0.00           C  
ATOM    501  C   VAL B  31       9.784  18.868 -46.575  1.00  0.00           C  
ATOM    502  O   VAL B  31      10.945  18.458 -46.448  1.00  0.00           O  
ATOM    503  CB  VAL B  31       7.784  17.397 -46.067  1.00  0.00           C  
ATOM    504  CG1 VAL B  31       8.595  16.241 -46.633  1.00  0.00           C  
ATOM    505  CG2 VAL B  31       6.872  16.913 -44.953  1.00  0.00           C  
ATOM    506  H   VAL B  31       6.965  19.740 -45.454  1.00  0.00           H  
ATOM    507  HA  VAL B  31       9.232  18.148 -44.661  1.00  0.00           H  
ATOM    508  HB  VAL B  31       7.178  17.792 -46.883  1.00  0.00           H  
ATOM    509 1HG1 VAL B  31       7.919  15.465 -46.993  1.00  0.00           H  
ATOM    510 2HG1 VAL B  31       9.209  16.599 -47.459  1.00  0.00           H  
ATOM    511 3HG1 VAL B  31       9.236  15.830 -45.853  1.00  0.00           H  
ATOM    512 1HG2 VAL B  31       6.219  16.128 -45.333  1.00  0.00           H  
ATOM    513 2HG2 VAL B  31       7.474  16.521 -44.134  1.00  0.00           H  
ATOM    514 3HG2 VAL B  31       6.266  17.745 -44.592  1.00  0.00           H  
ATOM    515  N   GLU B  32       9.413  19.635 -47.602  1.00  0.00           N  
ATOM    516  CA  GLU B  32      10.381  20.036 -48.619  1.00  0.00           C  
ATOM    517  C   GLU B  32      11.518  20.852 -48.015  1.00  0.00           C  
ATOM    518  O   GLU B  32      12.691  20.633 -48.339  1.00  0.00           O  
ATOM    519  CB  GLU B  32       9.691  20.845 -49.720  1.00  0.00           C  
ATOM    520  CG  GLU B  32      10.612  21.278 -50.852  1.00  0.00           C  
ATOM    521  CD  GLU B  32       9.892  22.031 -51.936  1.00  0.00           C  
ATOM    522  OE1 GLU B  32       8.697  22.180 -51.837  1.00  0.00           O  
ATOM    523  OE2 GLU B  32      10.537  22.457 -52.865  1.00  0.00           O1-
ATOM    524  H   GLU B  32       8.456  19.945 -47.685  1.00  0.00           H  
ATOM    525  HA  GLU B  32      10.821  19.137 -49.051  1.00  0.00           H  
ATOM    526 1HB  GLU B  32       8.883  20.256 -50.152  1.00  0.00           H  
ATOM    527 2HB  GLU B  32       9.248  21.743 -49.288  1.00  0.00           H  
ATOM    528 1HG  GLU B  32      11.398  21.913 -50.445  1.00  0.00           H  
ATOM    529 2HG  GLU B  32      11.082  20.394 -51.281  1.00  0.00           H  
ATOM    530  N   LYS B  33      11.190  21.793 -47.128  1.00  0.00           N  
ATOM    531  CA  LYS B  33      12.224  22.604 -46.492  1.00  0.00           C  
ATOM    532  C   LYS B  33      13.115  21.753 -45.596  1.00  0.00           C  
ATOM    533  O   LYS B  33      14.341  21.911 -45.599  1.00  0.00           O  
ATOM    534  CB  LYS B  33      11.579  23.738 -45.698  1.00  0.00           C  
ATOM    535  CG  LYS B  33      12.564  24.714 -45.083  1.00  0.00           C  
ATOM    536  CD  LYS B  33      11.838  25.880 -44.433  1.00  0.00           C  
ATOM    537  CE  LYS B  33      12.818  26.874 -43.834  1.00  0.00           C  
ATOM    538  NZ  LYS B  33      12.121  28.029 -43.205  1.00  0.00           N1+
ATOM    539  H   LYS B  33      10.222  21.954 -46.888  1.00  0.00           H  
ATOM    540  HA  LYS B  33      12.856  23.032 -47.271  1.00  0.00           H  
ATOM    541 1HB  LYS B  33      10.910  24.303 -46.348  1.00  0.00           H  
ATOM    542 2HB  LYS B  33      10.976  23.320 -44.891  1.00  0.00           H  
ATOM    543 1HG  LYS B  33      13.164  24.200 -44.331  1.00  0.00           H  
ATOM    544 2HG  LYS B  33      13.231  25.093 -45.857  1.00  0.00           H  
ATOM    545 1HD  LYS B  33      11.225  26.389 -45.178  1.00  0.00           H  
ATOM    546 2HD  LYS B  33      11.185  25.508 -43.643  1.00  0.00           H  
ATOM    547 1HE  LYS B  33      13.425  26.377 -43.080  1.00  0.00           H  
ATOM    548 2HE  LYS B  33      13.480  27.247 -44.615  1.00  0.00           H  
ATOM    549 1HZ  LYS B  33      12.804  28.666 -42.820  1.00  0.00           H  
ATOM    550 2HZ  LYS B  33      11.568  28.510 -43.901  1.00  0.00           H  
ATOM    551 3HZ  LYS B  33      11.517  27.697 -42.467  1.00  0.00           H  
ATOM    552  N   ALA B  34      12.516  20.845 -44.820  1.00  0.00           N  
ATOM    553  CA  ALA B  34      13.303  19.955 -43.973  1.00  0.00           C  
ATOM    554  C   ALA B  34      14.216  19.057 -44.796  1.00  0.00           C  
ATOM    555  O   ALA B  34      15.354  18.797 -44.390  1.00  0.00           O  
ATOM    556  CB  ALA B  34      12.382  19.111 -43.094  1.00  0.00           C  
ATOM    557  H   ALA B  34      11.509  20.767 -44.814  1.00  0.00           H  
ATOM    558  HA  ALA B  34      13.938  20.570 -43.335  1.00  0.00           H  
ATOM    559 1HB  ALA B  34      12.982  18.452 -42.467  1.00  0.00           H  
ATOM    560 2HB  ALA B  34      11.782  19.766 -42.462  1.00  0.00           H  
ATOM    561 3HB  ALA B  34      11.725  18.514 -43.724  1.00  0.00           H  
ATOM    562  N   SER B  35      13.737  18.572 -45.944  1.00  0.00           N  
ATOM    563  CA  SER B  35      14.567  17.722 -46.792  1.00  0.00           C  
ATOM    564  C   SER B  35      15.805  18.466 -47.274  1.00  0.00           C  
ATOM    565  O   SER B  35      16.915  17.923 -47.248  1.00  0.00           O  
ATOM    566  CB  SER B  35      13.766  17.232 -47.983  1.00  0.00           C  
ATOM    567  OG  SER B  35      14.546  16.410 -48.808  1.00  0.00           O  
ATOM    568  H   SER B  35      12.795  18.789 -46.236  1.00  0.00           H  
ATOM    569  HA  SER B  35      14.904  16.868 -46.203  1.00  0.00           H  
ATOM    570 1HB  SER B  35      12.895  16.678 -47.632  1.00  0.00           H  
ATOM    571 2HB  SER B  35      13.404  18.085 -48.554  1.00  0.00           H  
ATOM    572  HG  SER B  35      13.976  16.149 -49.535  1.00  0.00           H  
ATOM    573  N   LYS B  36      15.635  19.713 -47.715  1.00  0.00           N  
ATOM    574  CA  LYS B  36      16.770  20.525 -48.132  1.00  0.00           C  
ATOM    575  C   LYS B  36      17.666  20.917 -46.965  1.00  0.00           C  
ATOM    576  O   LYS B  36      18.890  20.964 -47.129  1.00  0.00           O  
ATOM    577  CB  LYS B  36      16.281  21.780 -48.855  1.00  0.00           C  
ATOM    578  CG  LYS B  36      15.656  21.518 -50.219  1.00  0.00           C  
ATOM    579  CD  LYS B  36      15.113  22.799 -50.834  1.00  0.00           C  
ATOM    580  CE  LYS B  36      14.455  22.532 -52.179  1.00  0.00           C  
ATOM    581  NZ  LYS B  36      13.828  23.758 -52.745  1.00  0.00           N1+
ATOM    582  H   LYS B  36      14.706  20.105 -47.762  1.00  0.00           H  
ATOM    583  HA  LYS B  36      17.380  19.939 -48.821  1.00  0.00           H  
ATOM    584 1HB  LYS B  36      15.538  22.289 -48.239  1.00  0.00           H  
ATOM    585 2HB  LYS B  36      17.115  22.468 -48.996  1.00  0.00           H  
ATOM    586 1HG  LYS B  36      16.407  21.094 -50.887  1.00  0.00           H  
ATOM    587 2HG  LYS B  36      14.842  20.801 -50.114  1.00  0.00           H  
ATOM    588 1HD  LYS B  36      14.378  23.243 -50.161  1.00  0.00           H  
ATOM    589 2HD  LYS B  36      15.927  23.510 -50.973  1.00  0.00           H  
ATOM    590 1HE  LYS B  36      15.200  22.163 -52.882  1.00  0.00           H  
ATOM    591 2HE  LYS B  36      13.687  21.768 -52.064  1.00  0.00           H  
ATOM    592 1HZ  LYS B  36      13.403  23.539 -53.635  1.00  0.00           H  
ATOM    593 2HZ  LYS B  36      13.121  24.099 -52.109  1.00  0.00           H  
ATOM    594 3HZ  LYS B  36      14.534  24.468 -52.875  1.00  0.00           H  
ATOM    595  N   ALA B  37      17.086  21.196 -45.796  1.00  0.00           N  
ATOM    596  CA  ALA B  37      17.886  21.491 -44.614  1.00  0.00           C  
ATOM    597  C   ALA B  37      18.725  20.298 -44.176  1.00  0.00           C  
ATOM    598  O   ALA B  37      19.854  20.482 -43.705  1.00  0.00           O  
ATOM    599  CB  ALA B  37      16.981  21.944 -43.466  1.00  0.00           C  
ATOM    600  H   ALA B  37      16.078  21.205 -45.723  1.00  0.00           H  
ATOM    601  HA  ALA B  37      18.575  22.298 -44.863  1.00  0.00           H  
ATOM    602 1HB  ALA B  37      17.589  22.162 -42.588  1.00  0.00           H  
ATOM    603 2HB  ALA B  37      16.439  22.842 -43.764  1.00  0.00           H  
ATOM    604 3HB  ALA B  37      16.271  21.154 -43.229  1.00  0.00           H  
ATOM    605  N   GLY B  38      18.200  19.083 -44.308  1.00  0.00           N  
ATOM    606  CA  GLY B  38      18.966  17.898 -43.975  1.00  0.00           C  
ATOM    607  C   GLY B  38      18.138  16.761 -43.412  1.00  0.00           C  
ATOM    608  O   GLY B  38      17.561  16.882 -42.328  1.00  0.00           O  
ATOM    609  H   GLY B  38      17.253  18.979 -44.645  1.00  0.00           H  
ATOM    610 1HA  GLY B  38      19.479  17.535 -44.866  1.00  0.00           H  
ATOM    611 2HA  GLY B  38      19.732  18.154 -43.245  1.00  0.00           H  
ATOM    612  N   LEU B  39      18.066  15.653 -44.144  1.00  0.00           N  
ATOM    613  CA  LEU B  39      17.322  14.493 -43.673  1.00  0.00           C  
ATOM    614  C   LEU B  39      18.174  13.676 -42.709  1.00  0.00           C  
ATOM    615  O   LEU B  39      19.402  13.638 -42.818  1.00  0.00           O  
ATOM    616  CB  LEU B  39      16.886  13.620 -44.856  1.00  0.00           C  
ATOM    617  CG  LEU B  39      15.903  14.272 -45.838  1.00  0.00           C  
ATOM    618  CD1 LEU B  39      15.748  13.385 -47.065  1.00  0.00           C  
ATOM    619  CD2 LEU B  39      14.565  14.490 -45.147  1.00  0.00           C  
ATOM    620  H   LEU B  39      18.532  15.609 -45.039  1.00  0.00           H  
ATOM    621  HA  LEU B  39      16.435  14.842 -43.146  1.00  0.00           H  
ATOM    622 1HB  LEU B  39      17.771  13.329 -45.418  1.00  0.00           H  
ATOM    623 2HB  LEU B  39      16.415  12.717 -44.467  1.00  0.00           H  
ATOM    624  HG  LEU B  39      16.302  15.231 -46.168  1.00  0.00           H  
ATOM    625 1HD1 LEU B  39      15.050  13.848 -47.763  1.00  0.00           H  
ATOM    626 2HD1 LEU B  39      16.716  13.261 -47.550  1.00  0.00           H  
ATOM    627 3HD1 LEU B  39      15.365  12.410 -46.764  1.00  0.00           H  
ATOM    628 1HD2 LEU B  39      13.867  14.954 -45.845  1.00  0.00           H  
ATOM    629 2HD2 LEU B  39      14.165  13.531 -44.818  1.00  0.00           H  
ATOM    630 3HD2 LEU B  39      14.703  15.141 -44.284  1.00  0.00           H  
ATOM    631  N   ASP B  40      17.515  13.020 -41.757  1.00  0.00           N  
ATOM    632  CA  ASP B  40      18.199  12.168 -40.797  1.00  0.00           C  
ATOM    633  C   ASP B  40      17.278  11.027 -40.390  1.00  0.00           C  
ATOM    634  O   ASP B  40      16.061  11.096 -40.578  1.00  0.00           O  
ATOM    635  CB  ASP B  40      18.640  12.966 -39.559  1.00  0.00           C  
ATOM    636  CG  ASP B  40      19.674  12.231 -38.726  1.00  0.00           C  
ATOM    637  OD1 ASP B  40      20.072  11.112 -39.113  1.00  0.00           O  
ATOM    638  OD2 ASP B  40      20.090  12.776 -37.682  1.00  0.00           O1-
ATOM    639  H   ASP B  40      16.511  13.117 -41.701  1.00  0.00           H  
ATOM    640  HA  ASP B  40      19.089  11.756 -41.273  1.00  0.00           H  
ATOM    641 1HB  ASP B  40      19.057  13.923 -39.873  1.00  0.00           H  
ATOM    642 2HB  ASP B  40      17.772  13.176 -38.934  1.00  0.00           H  
ATOM    643  N   HIS B  41      17.878   9.970 -39.836  1.00  0.00           N  
ATOM    644  CA  HIS B  41      17.092   8.812 -39.420  1.00  0.00           C  
ATOM    645  C   HIS B  41      16.083   9.193 -38.343  1.00  0.00           C  
ATOM    646  O   HIS B  41      14.897   8.859 -38.447  1.00  0.00           O  
ATOM    647  CB  HIS B  41      18.016   7.699 -38.926  1.00  0.00           C  
ATOM    648  CG  HIS B  41      17.318   6.396 -38.689  1.00  0.00           C  
ATOM    649  CD2 HIS B  41      17.044   5.368 -39.526  1.00  0.00           C  
ATOM    650  ND1 HIS B  41      16.812   6.035 -37.459  1.00  0.00           N  
ATOM    651  CE1 HIS B  41      16.254   4.840 -37.548  1.00  0.00           C  
ATOM    652  NE2 HIS B  41      16.382   4.413 -38.792  1.00  0.00           N  
ATOM    653  H   HIS B  41      18.878   9.960 -39.700  1.00  0.00           H  
ATOM    654  HA  HIS B  41      16.524   8.433 -40.270  1.00  0.00           H  
ATOM    655 1HB  HIS B  41      18.809   7.533 -39.656  1.00  0.00           H  
ATOM    656 2HB  HIS B  41      18.489   8.007 -37.993  1.00  0.00           H  
ATOM    657  HD2 HIS B  41      17.301   5.307 -40.584  1.00  0.00           H  
ATOM    658  HE1 HIS B  41      15.771   4.300 -36.735  1.00  0.00           H  
ATOM    659  HE2 HIS B  41      16.049   3.530 -39.151  1.00  0.00           H  
ATOM    660  N   GLU B  42      16.539   9.890 -37.300  1.00  0.00           N  
ATOM    661  CA  GLU B  42      15.625  10.419 -36.295  1.00  0.00           C  
ATOM    662  C   GLU B  42      14.785  11.563 -36.846  1.00  0.00           C  
ATOM    663  O   GLU B  42      13.642  11.751 -36.415  1.00  0.00           O  
ATOM    664  CB  GLU B  42      16.403  10.887 -35.063  1.00  0.00           C  
ATOM    665  CG  GLU B  42      17.076   9.769 -34.284  1.00  0.00           C  
ATOM    666  CD  GLU B  42      17.868  10.279 -33.097  1.00  0.00           C  
ATOM    667  OE1 GLU B  42      17.942  11.513 -32.915  1.00  0.00           O  
ATOM    668  OE2 GLU B  42      18.417   9.449 -32.343  1.00  0.00           O1-
ATOM    669  H   GLU B  42      17.530  10.056 -37.201  1.00  0.00           H  
ATOM    670  HA  GLU B  42      14.942   9.624 -35.995  1.00  0.00           H  
ATOM    671 1HB  GLU B  42      17.174  11.595 -35.366  1.00  0.00           H  
ATOM    672 2HB  GLU B  42      15.728  11.409 -34.383  1.00  0.00           H  
ATOM    673 1HG  GLU B  42      16.313   9.076 -33.930  1.00  0.00           H  
ATOM    674 2HG  GLU B  42      17.740   9.223 -34.954  1.00  0.00           H  
ATOM    675  N   GLY B  43      15.334  12.334 -37.789  1.00  0.00           N  
ATOM    676  CA  GLY B  43      14.567  13.402 -38.403  1.00  0.00           C  
ATOM    677  C   GLY B  43      13.373  12.899 -39.189  1.00  0.00           C  
ATOM    678  O   GLY B  43      12.330  13.557 -39.224  1.00  0.00           O  
ATOM    679  H   GLY B  43      16.288  12.182 -38.083  1.00  0.00           H  
ATOM    680 1HA  GLY B  43      14.215  14.087 -37.632  1.00  0.00           H  
ATOM    681 2HA  GLY B  43      15.209  13.974 -39.071  1.00  0.00           H  
ATOM    682  N   ASP B  44      13.508  11.737 -39.834  1.00  0.00           N  
ATOM    683  CA  ASP B  44      12.377  11.160 -40.553  1.00  0.00           C  
ATOM    684  C   ASP B  44      11.271  10.742 -39.593  1.00  0.00           C  
ATOM    685  O   ASP B  44      10.085  10.922 -39.888  1.00  0.00           O  
ATOM    686  CB  ASP B  44      12.825   9.953 -41.381  1.00  0.00           C  
ATOM    687  CG  ASP B  44      13.604  10.347 -42.629  1.00  0.00           C  
ATOM    688  OD1 ASP B  44      13.520  11.486 -43.023  1.00  0.00           O  
ATOM    689  OD2 ASP B  44      14.275   9.505 -43.176  1.00  0.00           O1-
ATOM    690  H   ASP B  44      14.391  11.248 -39.832  1.00  0.00           H  
ATOM    691  HA  ASP B  44      11.964  11.921 -41.216  1.00  0.00           H  
ATOM    692 1HB  ASP B  44      13.452   9.305 -40.769  1.00  0.00           H  
ATOM    693 2HB  ASP B  44      11.952   9.375 -41.683  1.00  0.00           H  
ATOM    694  N   SER B  45      11.641  10.183 -38.437  1.00  0.00           N  
ATOM    695  CA  SER B  45      10.645   9.873 -37.418  1.00  0.00           C  
ATOM    696  C   SER B  45       9.940  11.130 -36.926  1.00  0.00           C  
ATOM    697  O   SER B  45       8.729  11.104 -36.679  1.00  0.00           O  
ATOM    698  CB  SER B  45      11.299   9.162 -36.249  1.00  0.00           C  
ATOM    699  OG  SER B  45      11.773   7.900 -36.631  1.00  0.00           O  
ATOM    700  H   SER B  45      12.612   9.970 -38.257  1.00  0.00           H  
ATOM    701  HA  SER B  45       9.886   9.226 -37.861  1.00  0.00           H  
ATOM    702 1HB  SER B  45      12.125   9.765 -35.873  1.00  0.00           H  
ATOM    703 2HB  SER B  45      10.578   9.053 -35.440  1.00  0.00           H  
ATOM    704  HG  SER B  45      12.132   7.500 -35.835  1.00  0.00           H  
ATOM    705  N   ARG B  46      10.677  12.234 -36.777  1.00  0.00           N  
ATOM    706  CA  ARG B  46      10.063  13.505 -36.415  1.00  0.00           C  
ATOM    707  C   ARG B  46       9.029  13.950 -37.442  1.00  0.00           C  
ATOM    708  O   ARG B  46       7.951  14.419 -37.060  1.00  0.00           O  
ATOM    709  CB  ARG B  46      11.148  14.573 -36.251  1.00  0.00           C  
ATOM    710  CG  ARG B  46      10.655  15.925 -35.758  1.00  0.00           C  
ATOM    711  CD  ARG B  46      11.820  16.877 -35.530  1.00  0.00           C  
ATOM    712  NE  ARG B  46      11.380  18.180 -35.041  1.00  0.00           N  
ATOM    713  CZ  ARG B  46      12.200  19.192 -34.776  1.00  0.00           C  
ATOM    714  NH1 ARG B  46      13.507  19.051 -34.951  1.00  0.00           N1+
ATOM    715  NH2 ARG B  46      11.715  20.344 -34.333  1.00  0.00           N  
ATOM    716  H   ARG B  46      11.676  12.192 -36.916  1.00  0.00           H  
ATOM    717  HA  ARG B  46       9.541  13.380 -35.466  1.00  0.00           H  
ATOM    718 1HB  ARG B  46      11.900  14.223 -35.545  1.00  0.00           H  
ATOM    719 2HB  ARG B  46      11.647  14.735 -37.206  1.00  0.00           H  
ATOM    720 1HG  ARG B  46       9.987  16.361 -36.501  1.00  0.00           H  
ATOM    721 2HG  ARG B  46      10.119  15.796 -34.818  1.00  0.00           H  
ATOM    722 1HD  ARG B  46      12.499  16.451 -34.792  1.00  0.00           H  
ATOM    723 2HD  ARG B  46      12.353  17.031 -36.468  1.00  0.00           H  
ATOM    724  HE  ARG B  46      10.389  18.318 -34.897  1.00  0.00           H  
ATOM    725 1HH1 ARG B  46      13.880  18.174 -35.286  1.00  0.00           H  
ATOM    726 2HH1 ARG B  46      14.129  19.820 -34.749  1.00  0.00           H  
ATOM    727 1HH2 ARG B  46      10.720  20.455 -34.197  1.00  0.00           H  
ATOM    728 2HH2 ARG B  46      12.340  21.110 -34.133  1.00  0.00           H  
ATOM    729  N   ILE B  47       9.326  13.800 -38.731  1.00  0.00           N  
ATOM    730  CA  ILE B  47       8.359  14.125 -39.771  1.00  0.00           C  
ATOM    731  C   ILE B  47       7.165  13.173 -39.741  1.00  0.00           C  
ATOM    732  O   ILE B  47       6.021  13.616 -39.881  1.00  0.00           O  
ATOM    733  CB  ILE B  47       9.019  14.081 -41.161  1.00  0.00           C  
ATOM    734  CG1 ILE B  47      10.120  15.139 -41.264  1.00  0.00           C  
ATOM    735  CG2 ILE B  47       7.977  14.284 -42.251  1.00  0.00           C  
ATOM    736  CD1 ILE B  47       9.619  16.558 -41.118  1.00  0.00           C  
ATOM    737  H   ILE B  47      10.237  13.453 -38.997  1.00  0.00           H  
ATOM    738  HA  ILE B  47       7.966  15.123 -39.577  1.00  0.00           H  
ATOM    739  HB  ILE B  47       9.498  13.113 -41.306  1.00  0.00           H  
ATOM    740 1HG1 ILE B  47      10.869  14.960 -40.494  1.00  0.00           H  
ATOM    741 2HG1 ILE B  47      10.619  15.053 -42.230  1.00  0.00           H  
ATOM    742 1HG2 ILE B  47       8.460  14.250 -43.227  1.00  0.00           H  
ATOM    743 2HG2 ILE B  47       7.228  13.496 -42.189  1.00  0.00           H  
ATOM    744 3HG2 ILE B  47       7.496  15.253 -42.117  1.00  0.00           H  
ATOM    745 1HD1 ILE B  47      10.457  17.250 -41.202  1.00  0.00           H  
ATOM    746 2HD1 ILE B  47       8.892  16.770 -41.903  1.00  0.00           H  
ATOM    747 3HD1 ILE B  47       9.147  16.678 -40.144  1.00  0.00           H  
ATOM    748  N   PHE B  48       7.407  11.872 -39.553  1.00  0.00           N  
ATOM    749  CA  PHE B  48       6.309  10.910 -39.509  1.00  0.00           C  
ATOM    750  C   PHE B  48       5.251  11.321 -38.493  1.00  0.00           C  
ATOM    751  O   PHE B  48       4.050  11.265 -38.781  1.00  0.00           O  
ATOM    752  CB  PHE B  48       6.836   9.515 -39.165  1.00  0.00           C  
ATOM    753  CG  PHE B  48       7.341   8.748 -40.354  1.00  0.00           C  
ATOM    754  CD1 PHE B  48       8.104   9.374 -41.328  1.00  0.00           C  
ATOM    755  CD2 PHE B  48       7.053   7.400 -40.501  1.00  0.00           C  
ATOM    756  CE1 PHE B  48       8.569   8.669 -42.422  1.00  0.00           C  
ATOM    757  CE2 PHE B  48       7.517   6.692 -41.593  1.00  0.00           C  
ATOM    758  CZ  PHE B  48       8.276   7.329 -42.555  1.00  0.00           C  
ATOM    759  H   PHE B  48       8.355  11.543 -39.438  1.00  0.00           H  
ATOM    760  HA  PHE B  48       5.834  10.882 -40.490  1.00  0.00           H  
ATOM    761 1HB  PHE B  48       7.649   9.600 -38.445  1.00  0.00           H  
ATOM    762 2HB  PHE B  48       6.043   8.933 -38.696  1.00  0.00           H  
ATOM    763  HD1 PHE B  48       8.337  10.434 -41.222  1.00  0.00           H  
ATOM    764  HD2 PHE B  48       6.453   6.897 -39.741  1.00  0.00           H  
ATOM    765  HE1 PHE B  48       9.168   9.173 -43.180  1.00  0.00           H  
ATOM    766  HE2 PHE B  48       7.284   5.633 -41.696  1.00  0.00           H  
ATOM    767  HZ  PHE B  48       8.641   6.773 -43.417  1.00  0.00           H  
ATOM    768  N   LYS B  49       5.679  11.732 -37.298  1.00  0.00           N  
ATOM    769  CA  LYS B  49       4.725  12.116 -36.263  1.00  0.00           C  
ATOM    770  C   LYS B  49       3.890  13.314 -36.699  1.00  0.00           C  
ATOM    771  O   LYS B  49       2.690  13.379 -36.411  1.00  0.00           O  
ATOM    772  CB  LYS B  49       5.452  12.431 -34.954  1.00  0.00           C  
ATOM    773  CG  LYS B  49       6.093  11.223 -34.284  1.00  0.00           C  
ATOM    774  CD  LYS B  49       6.885  11.631 -33.051  1.00  0.00           C  
ATOM    775  CE  LYS B  49       7.619  10.443 -32.446  1.00  0.00           C  
ATOM    776  NZ  LYS B  49       8.451  10.840 -31.277  1.00  0.00           N1+
ATOM    777  H   LYS B  49       6.668  11.781 -37.098  1.00  0.00           H  
ATOM    778  HA  LYS B  49       4.042  11.282 -36.095  1.00  0.00           H  
ATOM    779 1HB  LYS B  49       6.236  13.165 -35.141  1.00  0.00           H  
ATOM    780 2HB  LYS B  49       4.751  12.873 -34.246  1.00  0.00           H  
ATOM    781 1HG  LYS B  49       5.317  10.515 -33.990  1.00  0.00           H  
ATOM    782 2HG  LYS B  49       6.762  10.729 -34.988  1.00  0.00           H  
ATOM    783 1HD  LYS B  49       7.612  12.397 -33.322  1.00  0.00           H  
ATOM    784 2HD  LYS B  49       6.208  12.046 -32.305  1.00  0.00           H  
ATOM    785 1HE  LYS B  49       6.896   9.695 -32.124  1.00  0.00           H  
ATOM    786 2HE  LYS B  49       8.265   9.992 -33.199  1.00  0.00           H  
ATOM    787 1HZ  LYS B  49       8.920  10.026 -30.906  1.00  0.00           H  
ATOM    788 2HZ  LYS B  49       9.138  11.521 -31.568  1.00  0.00           H  
ATOM    789 3HZ  LYS B  49       7.860  11.242 -30.564  1.00  0.00           H  
ATOM    790  N   LYS B  50       4.508  14.270 -37.397  1.00  0.00           N  
ATOM    791  CA  LYS B  50       3.765  15.429 -37.880  1.00  0.00           C  
ATOM    792  C   LYS B  50       2.804  15.041 -38.997  1.00  0.00           C  
ATOM    793  O   LYS B  50       1.677  15.547 -39.057  1.00  0.00           O  
ATOM    794  CB  LYS B  50       4.726  16.516 -38.366  1.00  0.00           C  
ATOM    795  CG  LYS B  50       4.049  17.818 -38.772  1.00  0.00           C  
ATOM    796  CD  LYS B  50       3.401  18.501 -37.577  1.00  0.00           C  
ATOM    797  CE  LYS B  50       4.448  19.031 -36.608  1.00  0.00           C  
ATOM    798  NZ  LYS B  50       5.352  20.022 -37.252  1.00  0.00           N1+
ATOM    799  H   LYS B  50       5.496  14.200 -37.597  1.00  0.00           H  
ATOM    800  HA  LYS B  50       3.167  15.824 -37.058  1.00  0.00           H  
ATOM    801 1HB  LYS B  50       5.446  16.744 -37.580  1.00  0.00           H  
ATOM    802 2HB  LYS B  50       5.286  16.148 -39.226  1.00  0.00           H  
ATOM    803 1HG  LYS B  50       4.787  18.492 -39.209  1.00  0.00           H  
ATOM    804 2HG  LYS B  50       3.284  17.613 -39.521  1.00  0.00           H  
ATOM    805 1HD  LYS B  50       2.783  19.331 -37.922  1.00  0.00           H  
ATOM    806 2HD  LYS B  50       2.763  17.789 -37.053  1.00  0.00           H  
ATOM    807 1HE  LYS B  50       3.952  19.506 -35.762  1.00  0.00           H  
ATOM    808 2HE  LYS B  50       5.048  18.203 -36.231  1.00  0.00           H  
ATOM    809 1HZ  LYS B  50       6.030  20.348 -36.578  1.00  0.00           H  
ATOM    810 2HZ  LYS B  50       5.831  19.586 -38.028  1.00  0.00           H  
ATOM    811 3HZ  LYS B  50       4.809  20.804 -37.589  1.00  0.00           H  
ATOM    812  N   ILE B  51       3.231  14.147 -39.893  1.00  0.00           N  
ATOM    813  CA  ILE B  51       2.357  13.698 -40.974  1.00  0.00           C  
ATOM    814  C   ILE B  51       1.126  13.001 -40.407  1.00  0.00           C  
ATOM    815  O   ILE B  51      -0.008  13.280 -40.813  1.00  0.00           O  
ATOM    816  CB  ILE B  51       3.098  12.744 -41.928  1.00  0.00           C  
ATOM    817  CG1 ILE B  51       4.189  13.497 -42.695  1.00  0.00           C  
ATOM    818  CG2 ILE B  51       2.121  12.089 -42.892  1.00  0.00           C  
ATOM    819  CD1 ILE B  51       5.156  12.594 -43.425  1.00  0.00           C  
ATOM    820  H   ILE B  51       4.167  13.773 -39.829  1.00  0.00           H  
ATOM    821  HA  ILE B  51       2.010  14.571 -41.524  1.00  0.00           H  
ATOM    822  HB  ILE B  51       3.599  11.968 -41.350  1.00  0.00           H  
ATOM    823 1HG1 ILE B  51       3.727  14.163 -43.423  1.00  0.00           H  
ATOM    824 2HG1 ILE B  51       4.759  14.117 -42.002  1.00  0.00           H  
ATOM    825 1HG2 ILE B  51       2.662  11.419 -43.559  1.00  0.00           H  
ATOM    826 2HG2 ILE B  51       1.381  11.521 -42.329  1.00  0.00           H  
ATOM    827 3HG2 ILE B  51       1.618  12.858 -43.479  1.00  0.00           H  
ATOM    828 1HD1 ILE B  51       5.899  13.200 -43.944  1.00  0.00           H  
ATOM    829 2HD1 ILE B  51       5.657  11.941 -42.709  1.00  0.00           H  
ATOM    830 3HD1 ILE B  51       4.613  11.989 -44.149  1.00  0.00           H  
ATOM    831  N   HIS B  52       1.331  12.086 -39.454  1.00  0.00           N  
ATOM    832  CA  HIS B  52       0.217  11.332 -38.890  1.00  0.00           C  
ATOM    833  C   HIS B  52      -0.829  12.249 -38.268  1.00  0.00           C  
ATOM    834  O   HIS B  52      -2.031  12.021 -38.440  1.00  0.00           O  
ATOM    835  CB  HIS B  52       0.728  10.331 -37.854  1.00  0.00           C  
ATOM    836  CG  HIS B  52      -0.358   9.540 -37.193  1.00  0.00           C  
ATOM    837  CD2 HIS B  52      -1.009   8.419 -37.585  1.00  0.00           C  
ATOM    838  ND1 HIS B  52      -0.902   9.895 -35.978  1.00  0.00           N  
ATOM    839  CE1 HIS B  52      -1.837   9.023 -35.645  1.00  0.00           C  
ATOM    840  NE2 HIS B  52      -1.922   8.119 -36.604  1.00  0.00           N  
ATOM    841  H   HIS B  52       2.266  11.908 -39.117  1.00  0.00           H  
ATOM    842  HA  HIS B  52      -0.286  10.778 -39.682  1.00  0.00           H  
ATOM    843 1HB  HIS B  52       1.416   9.632 -38.332  1.00  0.00           H  
ATOM    844 2HB  HIS B  52       1.284  10.860 -37.081  1.00  0.00           H  
ATOM    845  HD2 HIS B  52      -0.839   7.859 -38.505  1.00  0.00           H  
ATOM    846  HE1 HIS B  52      -2.435   9.047 -34.735  1.00  0.00           H  
ATOM    847  HE2 HIS B  52      -2.555   7.331 -36.620  1.00  0.00           H  
ATOM    848  N   ASP B  53      -0.397  13.282 -37.542  1.00  0.00           N  
ATOM    849  CA  ASP B  53      -1.348  14.220 -36.958  1.00  0.00           C  
ATOM    850  C   ASP B  53      -2.241  14.834 -38.030  1.00  0.00           C  
ATOM    851  O   ASP B  53      -3.455  14.970 -37.836  1.00  0.00           O  
ATOM    852  CB  ASP B  53      -0.613  15.328 -36.199  1.00  0.00           C  
ATOM    853  CG  ASP B  53      -1.543  16.178 -35.344  1.00  0.00           C  
ATOM    854  OD1 ASP B  53      -2.277  15.619 -34.563  1.00  0.00           O  
ATOM    855  OD2 ASP B  53      -1.511  17.378 -35.480  1.00  0.00           O1-
ATOM    856  H   ASP B  53       0.592  13.425 -37.391  1.00  0.00           H  
ATOM    857  HA  ASP B  53      -1.989  13.675 -36.264  1.00  0.00           H  
ATOM    858 1HB  ASP B  53       0.146  14.885 -35.554  1.00  0.00           H  
ATOM    859 2HB  ASP B  53      -0.101  15.977 -36.910  1.00  0.00           H  
ATOM    860  N   VAL B  54      -1.658  15.206 -39.171  1.00  0.00           N  
ATOM    861  CA  VAL B  54      -2.442  15.801 -40.248  1.00  0.00           C  
ATOM    862  C   VAL B  54      -3.347  14.758 -40.893  1.00  0.00           C  
ATOM    863  O   VAL B  54      -4.516  15.030 -41.190  1.00  0.00           O  
ATOM    864  CB  VAL B  54      -1.515  16.410 -41.317  1.00  0.00           C  
ATOM    865  CG1 VAL B  54      -2.325  16.890 -42.512  1.00  0.00           C  
ATOM    866  CG2 VAL B  54      -0.712  17.553 -40.715  1.00  0.00           C  
ATOM    867  H   VAL B  54      -0.664  15.077 -39.300  1.00  0.00           H  
ATOM    868  HA  VAL B  54      -3.095  16.563 -39.819  1.00  0.00           H  
ATOM    869  HB  VAL B  54      -0.836  15.638 -41.677  1.00  0.00           H  
ATOM    870 1HG1 VAL B  54      -1.654  17.317 -43.258  1.00  0.00           H  
ATOM    871 2HG1 VAL B  54      -2.863  16.049 -42.948  1.00  0.00           H  
ATOM    872 3HG1 VAL B  54      -3.036  17.649 -42.189  1.00  0.00           H  
ATOM    873 1HG2 VAL B  54      -0.059  17.978 -41.476  1.00  0.00           H  
ATOM    874 2HG2 VAL B  54      -1.392  18.323 -40.349  1.00  0.00           H  
ATOM    875 3HG2 VAL B  54      -0.109  17.178 -39.888  1.00  0.00           H  
ATOM    876  N   VAL B  55      -2.825  13.549 -41.117  1.00  0.00           N  
ATOM    877  CA  VAL B  55      -3.637  12.484 -41.702  1.00  0.00           C  
ATOM    878  C   VAL B  55      -4.815  12.150 -40.796  1.00  0.00           C  
ATOM    879  O   VAL B  55      -5.945  11.963 -41.265  1.00  0.00           O  
ATOM    880  CB  VAL B  55      -2.788  11.219 -41.928  1.00  0.00           C  
ATOM    881  CG1 VAL B  55      -3.675  10.043 -42.308  1.00  0.00           C  
ATOM    882  CG2 VAL B  55      -1.746  11.480 -43.005  1.00  0.00           C  
ATOM    883  H   VAL B  55      -1.861  13.360 -40.883  1.00  0.00           H  
ATOM    884  HA  VAL B  55      -4.048  12.842 -42.647  1.00  0.00           H  
ATOM    885  HB  VAL B  55      -2.289  10.957 -40.995  1.00  0.00           H  
ATOM    886 1HG1 VAL B  55      -3.058   9.157 -42.464  1.00  0.00           H  
ATOM    887 2HG1 VAL B  55      -4.389   9.852 -41.507  1.00  0.00           H  
ATOM    888 3HG1 VAL B  55      -4.212  10.275 -43.227  1.00  0.00           H  
ATOM    889 1HG2 VAL B  55      -1.149  10.582 -43.158  1.00  0.00           H  
ATOM    890 2HG2 VAL B  55      -2.245  11.748 -43.936  1.00  0.00           H  
ATOM    891 3HG2 VAL B  55      -1.097  12.298 -42.692  1.00  0.00           H  
ATOM    892  N   THR B  56      -4.573  12.074 -39.486  1.00  0.00           N  
ATOM    893  CA  THR B  56      -5.640  11.736 -38.550  1.00  0.00           C  
ATOM    894  C   THR B  56      -6.724  12.807 -38.535  1.00  0.00           C  
ATOM    895  O   THR B  56      -7.920  12.492 -38.553  1.00  0.00           O  
ATOM    896  CB  THR B  56      -5.087  11.542 -37.126  1.00  0.00           C  
ATOM    897  CG2 THR B  56      -6.210  11.194 -36.160  1.00  0.00           C  
ATOM    898  OG1 THR B  56      -4.118  10.485 -37.126  1.00  0.00           O  
ATOM    899  H   THR B  56      -3.644  12.251 -39.130  1.00  0.00           H  
ATOM    900  HA  THR B  56      -6.106  10.806 -38.877  1.00  0.00           H  
ATOM    901  HB  THR B  56      -4.603  12.460 -36.795  1.00  0.00           H  
ATOM    902  HG1 THR B  56      -3.310  10.794 -37.542  1.00  0.00           H  
ATOM    903 1HG2 THR B  56      -5.801  11.061 -35.159  1.00  0.00           H  
ATOM    904 2HG2 THR B  56      -6.943  12.001 -36.149  1.00  0.00           H  
ATOM    905 3HG2 THR B  56      -6.692  10.271 -36.480  1.00  0.00           H  
ATOM    906  N   LYS B  57      -6.327  14.082 -38.505  1.00  0.00           N  
ATOM    907  CA  LYS B  57      -7.313  15.159 -38.516  1.00  0.00           C  
ATOM    908  C   LYS B  57      -8.103  15.178 -39.818  1.00  0.00           C  
ATOM    909  O   LYS B  57      -9.322  15.384 -39.805  1.00  0.00           O  
ATOM    910  CB  LYS B  57      -6.629  16.510 -38.299  1.00  0.00           C  
ATOM    911  CG  LYS B  57      -6.121  16.738 -36.882  1.00  0.00           C  
ATOM    912  CD  LYS B  57      -5.428  18.086 -36.753  1.00  0.00           C  
ATOM    913  CE  LYS B  57      -4.892  18.302 -35.345  1.00  0.00           C  
ATOM    914  NZ  LYS B  57      -4.158  19.590 -35.221  1.00  0.00           N1+
ATOM    915  H   LYS B  57      -5.345  14.314 -38.474  1.00  0.00           H  
ATOM    916  HA  LYS B  57      -8.023  14.987 -37.707  1.00  0.00           H  
ATOM    917 1HB  LYS B  57      -5.781  16.602 -38.978  1.00  0.00           H  
ATOM    918 2HB  LYS B  57      -7.327  17.314 -38.538  1.00  0.00           H  
ATOM    919 1HG  LYS B  57      -6.959  16.702 -36.185  1.00  0.00           H  
ATOM    920 2HG  LYS B  57      -5.417  15.950 -36.617  1.00  0.00           H  
ATOM    921 1HD  LYS B  57      -4.599  18.138 -37.460  1.00  0.00           H  
ATOM    922 2HD  LYS B  57      -6.134  18.882 -36.989  1.00  0.00           H  
ATOM    923 1HE  LYS B  57      -5.720  18.300 -34.637  1.00  0.00           H  
ATOM    924 2HE  LYS B  57      -4.218  17.487 -35.084  1.00  0.00           H  
ATOM    925 1HZ  LYS B  57      -3.819  19.695 -34.275  1.00  0.00           H  
ATOM    926 2HZ  LYS B  57      -3.375  19.595 -35.860  1.00  0.00           H  
ATOM    927 3HZ  LYS B  57      -4.778  20.355 -35.442  1.00  0.00           H  
ATOM    928  N   GLN B  58      -7.431  14.969 -40.953  1.00  0.00           N  
ATOM    929  CA  GLN B  58      -8.119  15.043 -42.237  1.00  0.00           C  
ATOM    930  C   GLN B  58      -9.159  13.936 -42.366  1.00  0.00           C  
ATOM    931  O   GLN B  58     -10.280  14.176 -42.828  1.00  0.00           O  
ATOM    932  CB  GLN B  58      -7.116  14.955 -43.390  1.00  0.00           C  
ATOM    933  CG  GLN B  58      -7.721  15.200 -44.762  1.00  0.00           C  
ATOM    934  CD  GLN B  58      -6.728  14.963 -45.884  1.00  0.00           C  
ATOM    935  NE2 GLN B  58      -6.521  15.978 -46.714  1.00  0.00           N  
ATOM    936  OE1 GLN B  58      -6.152  13.878 -46.003  1.00  0.00           O  
ATOM    937  H   GLN B  58      -6.444  14.759 -40.935  1.00  0.00           H  
ATOM    938  HA  GLN B  58      -8.645  15.996 -42.294  1.00  0.00           H  
ATOM    939 1HB  GLN B  58      -6.322  15.686 -43.238  1.00  0.00           H  
ATOM    940 2HB  GLN B  58      -6.655  13.968 -43.397  1.00  0.00           H  
ATOM    941 1HG  GLN B  58      -8.563  14.523 -44.902  1.00  0.00           H  
ATOM    942 2HG  GLN B  58      -8.060  16.235 -44.819  1.00  0.00           H  
ATOM    943 1HE2 GLN B  58      -5.876  15.881 -47.474  1.00  0.00           H  
ATOM    944 2HE2 GLN B  58      -7.009  16.841 -46.581  1.00  0.00           H  
ATOM    945  N   ILE B  59      -8.802  12.713 -41.962  1.00  0.00           N  
ATOM    946  CA  ILE B  59      -9.713  11.583 -42.117  1.00  0.00           C  
ATOM    947  C   ILE B  59     -10.906  11.718 -41.182  1.00  0.00           C  
ATOM    948  O   ILE B  59     -12.017  11.286 -41.514  1.00  0.00           O  
ATOM    949  CB  ILE B  59      -8.993  10.250 -41.845  1.00  0.00           C  
ATOM    950  CG1 ILE B  59      -9.709   9.101 -42.560  1.00  0.00           C  
ATOM    951  CG2 ILE B  59      -8.913   9.984 -40.350  1.00  0.00           C  
ATOM    952  CD1 ILE B  59      -9.555   9.126 -44.063  1.00  0.00           C  
ATOM    953  H   ILE B  59      -7.896  12.561 -41.544  1.00  0.00           H  
ATOM    954  HA  ILE B  59     -10.114  11.599 -43.130  1.00  0.00           H  
ATOM    955  HB  ILE B  59      -7.983  10.293 -42.252  1.00  0.00           H  
ATOM    956 1HG1 ILE B  59      -9.325   8.149 -42.193  1.00  0.00           H  
ATOM    957 2HG1 ILE B  59     -10.773   9.134 -42.326  1.00  0.00           H  
ATOM    958 1HG2 ILE B  59      -8.402   9.038 -40.176  1.00  0.00           H  
ATOM    959 2HG2 ILE B  59      -8.361  10.789 -39.867  1.00  0.00           H  
ATOM    960 3HG2 ILE B  59      -9.920   9.934 -39.935  1.00  0.00           H  
ATOM    961 1HD1 ILE B  59     -10.090   8.281 -44.498  1.00  0.00           H  
ATOM    962 2HD1 ILE B  59      -9.966  10.057 -44.456  1.00  0.00           H  
ATOM    963 3HD1 ILE B  59      -8.499   9.058 -44.322  1.00  0.00           H  
ATOM    964  N   LYS B  60     -10.709  12.322 -40.006  1.00  0.00           N  
ATOM    965  CA  LYS B  60     -11.838  12.567 -39.114  1.00  0.00           C  
ATOM    966  C   LYS B  60     -12.818  13.556 -39.731  1.00  0.00           C  
ATOM    967  O   LYS B  60     -14.036  13.368 -39.641  1.00  0.00           O  
ATOM    968  CB  LYS B  60     -11.344  13.064 -37.757  1.00  0.00           C  
ATOM    969  CG  LYS B  60     -10.718  11.978 -36.894  1.00  0.00           C  
ATOM    970  CD  LYS B  60     -10.247  12.526 -35.558  1.00  0.00           C  
ATOM    971  CE  LYS B  60      -9.748  11.409 -34.653  1.00  0.00           C  
ATOM    972  NZ  LYS B  60      -9.244  11.927 -33.353  1.00  0.00           N1+
ATOM    973  H   LYS B  60      -9.785  12.614 -39.721  1.00  0.00           H  
ATOM    974  HA  LYS B  60     -12.374  11.628 -38.969  1.00  0.00           H  
ATOM    975 1HB  LYS B  60     -10.602  13.849 -37.905  1.00  0.00           H  
ATOM    976 2HB  LYS B  60     -12.176  13.500 -37.204  1.00  0.00           H  
ATOM    977 1HG  LYS B  60     -11.450  11.190 -36.713  1.00  0.00           H  
ATOM    978 2HG  LYS B  60      -9.866  11.544 -37.417  1.00  0.00           H  
ATOM    979 1HD  LYS B  60      -9.439  13.241 -35.722  1.00  0.00           H  
ATOM    980 2HD  LYS B  60     -11.071  13.042 -35.065  1.00  0.00           H  
ATOM    981 1HE  LYS B  60     -10.559  10.708 -34.460  1.00  0.00           H  
ATOM    982 2HE  LYS B  60      -8.942  10.870 -35.151  1.00  0.00           H  
ATOM    983 1HZ  LYS B  60      -8.923  11.157 -32.784  1.00  0.00           H  
ATOM    984 2HZ  LYS B  60      -8.478  12.565 -33.519  1.00  0.00           H  
ATOM    985 3HZ  LYS B  60      -9.988  12.413 -32.872  1.00  0.00           H  
ATOM    986  N   VAL B  61     -12.306  14.612 -40.370  1.00  0.00           N  
ATOM    987  CA  VAL B  61     -13.175  15.544 -41.081  1.00  0.00           C  
ATOM    988  C   VAL B  61     -13.919  14.829 -42.199  1.00  0.00           C  
ATOM    989  O   VAL B  61     -15.123  15.044 -42.396  1.00  0.00           O  
ATOM    990  CB  VAL B  61     -12.354  16.707 -41.671  1.00  0.00           C  
ATOM    991  CG1 VAL B  61     -13.222  17.564 -42.580  1.00  0.00           C  
ATOM    992  CG2 VAL B  61     -11.759  17.543 -40.548  1.00  0.00           C  
ATOM    993  H   VAL B  61     -11.309  14.773 -40.366  1.00  0.00           H  
ATOM    994  HA  VAL B  61     -13.926  15.918 -40.383  1.00  0.00           H  
ATOM    995  HB  VAL B  61     -11.551  16.297 -42.284  1.00  0.00           H  
ATOM    996 1HG1 VAL B  61     -12.625  18.380 -42.989  1.00  0.00           H  
ATOM    997 2HG1 VAL B  61     -13.607  16.953 -43.396  1.00  0.00           H  
ATOM    998 3HG1 VAL B  61     -14.054  17.974 -42.008  1.00  0.00           H  
ATOM    999 1HG2 VAL B  61     -11.180  18.362 -40.972  1.00  0.00           H  
ATOM   1000 2HG2 VAL B  61     -12.562  17.947 -39.931  1.00  0.00           H  
ATOM   1001 3HG2 VAL B  61     -11.109  16.918 -39.934  1.00  0.00           H  
ATOM   1002  N   ILE B  62     -13.227  13.959 -42.936  1.00  0.00           N  
ATOM   1003  CA  ILE B  62     -13.874  13.190 -43.994  1.00  0.00           C  
ATOM   1004  C   ILE B  62     -14.977  12.308 -43.419  1.00  0.00           C  
ATOM   1005  O   ILE B  62     -16.095  12.262 -43.946  1.00  0.00           O  
ATOM   1006  CB  ILE B  62     -12.854  12.317 -44.747  1.00  0.00           C  
ATOM   1007  CG1 ILE B  62     -11.937  13.191 -45.607  1.00  0.00           C  
ATOM   1008  CG2 ILE B  62     -13.567  11.284 -45.604  1.00  0.00           C  
ATOM   1009  CD1 ILE B  62     -10.724  12.463 -46.140  1.00  0.00           C  
ATOM   1010  H   ILE B  62     -12.241  13.826 -42.763  1.00  0.00           H  
ATOM   1011  HA  ILE B  62     -14.345  13.885 -44.688  1.00  0.00           H  
ATOM   1012  HB  ILE B  62     -12.216  11.802 -44.029  1.00  0.00           H  
ATOM   1013 1HG1 ILE B  62     -12.498  13.584 -46.454  1.00  0.00           H  
ATOM   1014 2HG1 ILE B  62     -11.591  14.043 -45.021  1.00  0.00           H  
ATOM   1015 1HG2 ILE B  62     -12.831  10.676 -46.130  1.00  0.00           H  
ATOM   1016 2HG2 ILE B  62     -14.178  10.644 -44.969  1.00  0.00           H  
ATOM   1017 3HG2 ILE B  62     -14.205  11.790 -46.330  1.00  0.00           H  
ATOM   1018 1HD1 ILE B  62     -10.123  13.148 -46.739  1.00  0.00           H  
ATOM   1019 2HD1 ILE B  62     -10.127  12.091 -45.306  1.00  0.00           H  
ATOM   1020 3HD1 ILE B  62     -11.044  11.626 -46.759  1.00  0.00           H  
ATOM   1021  N   LEU B  63     -14.681  11.595 -42.328  1.00  0.00           N  
ATOM   1022  CA  LEU B  63     -15.674  10.712 -41.727  1.00  0.00           C  
ATOM   1023  C   LEU B  63     -16.869  11.481 -41.179  1.00  0.00           C  
ATOM   1024  O   LEU B  63     -18.001  10.989 -41.241  1.00  0.00           O  
ATOM   1025  CB  LEU B  63     -15.033   9.893 -40.599  1.00  0.00           C  
ATOM   1026  CG  LEU B  63     -14.023   8.827 -41.043  1.00  0.00           C  
ATOM   1027  CD1 LEU B  63     -13.318   8.255 -39.821  1.00  0.00           C  
ATOM   1028  CD2 LEU B  63     -14.745   7.735 -41.819  1.00  0.00           C  
ATOM   1029  H   LEU B  63     -13.764  11.662 -41.910  1.00  0.00           H  
ATOM   1030  HA  LEU B  63     -16.054  10.043 -42.498  1.00  0.00           H  
ATOM   1031 1HB  LEU B  63     -14.519  10.575 -39.924  1.00  0.00           H  
ATOM   1032 2HB  LEU B  63     -15.823   9.390 -40.043  1.00  0.00           H  
ATOM   1033  HG  LEU B  63     -13.267   9.285 -41.680  1.00  0.00           H  
ATOM   1034 1HD1 LEU B  63     -12.601   7.497 -40.136  1.00  0.00           H  
ATOM   1035 2HD1 LEU B  63     -12.794   9.053 -39.296  1.00  0.00           H  
ATOM   1036 3HD1 LEU B  63     -14.053   7.803 -39.155  1.00  0.00           H  
ATOM   1037 1HD2 LEU B  63     -14.027   6.978 -42.135  1.00  0.00           H  
ATOM   1038 2HD2 LEU B  63     -15.501   7.275 -41.182  1.00  0.00           H  
ATOM   1039 3HD2 LEU B  63     -15.225   8.169 -42.696  1.00  0.00           H  
ATOM   1040  N   ARG B  64     -16.643  12.678 -40.632  1.00  0.00           N  
ATOM   1041  CA  ARG B  64     -17.758  13.485 -40.149  1.00  0.00           C  
ATOM   1042  C   ARG B  64     -18.658  13.918 -41.299  1.00  0.00           C  
ATOM   1043  O   ARG B  64     -19.888  13.912 -41.168  1.00  0.00           O  
ATOM   1044  CB  ARG B  64     -17.232  14.699 -39.386  1.00  0.00           C  
ATOM   1045  CG  ARG B  64     -16.604  14.354 -38.047  1.00  0.00           C  
ATOM   1046  CD  ARG B  64     -15.870  15.542 -37.450  1.00  0.00           C  
ATOM   1047  NE  ARG B  64     -15.078  15.154 -36.286  1.00  0.00           N  
ATOM   1048  CZ  ARG B  64     -14.176  15.933 -35.700  1.00  0.00           C  
ATOM   1049  NH1 ARG B  64     -13.944  17.152 -36.170  1.00  0.00           N1+
ATOM   1050  NH2 ARG B  64     -13.502  15.494 -34.647  1.00  0.00           N  
ATOM   1051  H   ARG B  64     -15.703  13.037 -40.546  1.00  0.00           H  
ATOM   1052  HA  ARG B  64     -18.358  12.876 -39.473  1.00  0.00           H  
ATOM   1053 1HB  ARG B  64     -16.485  15.212 -39.990  1.00  0.00           H  
ATOM   1054 2HB  ARG B  64     -18.048  15.400 -39.210  1.00  0.00           H  
ATOM   1055 1HG  ARG B  64     -17.382  14.045 -37.349  1.00  0.00           H  
ATOM   1056 2HG  ARG B  64     -15.890  13.540 -38.178  1.00  0.00           H  
ATOM   1057 1HD  ARG B  64     -15.199  15.967 -38.196  1.00  0.00           H  
ATOM   1058 2HD  ARG B  64     -16.591  16.297 -37.140  1.00  0.00           H  
ATOM   1059  HE  ARG B  64     -15.228  14.230 -35.902  1.00  0.00           H  
ATOM   1060 1HH1 ARG B  64     -14.454  17.488 -36.974  1.00  0.00           H  
ATOM   1061 2HH1 ARG B  64     -13.258  17.743 -35.724  1.00  0.00           H  
ATOM   1062 1HH2 ARG B  64     -13.675  14.564 -34.288  1.00  0.00           H  
ATOM   1063 2HH2 ARG B  64     -12.817  16.086 -34.202  1.00  0.00           H  
ATOM   1064  N   LEU B  65     -18.064  14.297 -42.432  1.00  0.00           N  
ATOM   1065  CA  LEU B  65     -18.861  14.624 -43.609  1.00  0.00           C  
ATOM   1066  C   LEU B  65     -19.607  13.401 -44.128  1.00  0.00           C  
ATOM   1067  O   LEU B  65     -20.752  13.514 -44.584  1.00  0.00           O  
ATOM   1068  CB  LEU B  65     -17.964  15.190 -44.717  1.00  0.00           C  
ATOM   1069  CG  LEU B  65     -17.461  16.622 -44.498  1.00  0.00           C  
ATOM   1070  CD1 LEU B  65     -16.300  16.903 -45.443  1.00  0.00           C  
ATOM   1071  CD2 LEU B  65     -18.602  17.602 -44.728  1.00  0.00           C  
ATOM   1072  H   LEU B  65     -17.057  14.361 -42.487  1.00  0.00           H  
ATOM   1073  HA  LEU B  65     -19.609  15.364 -43.326  1.00  0.00           H  
ATOM   1074 1HB  LEU B  65     -17.092  14.545 -44.821  1.00  0.00           H  
ATOM   1075 2HB  LEU B  65     -18.517  15.172 -45.656  1.00  0.00           H  
ATOM   1076  HG  LEU B  65     -17.092  16.727 -43.478  1.00  0.00           H  
ATOM   1077 1HD1 LEU B  65     -15.943  17.922 -45.288  1.00  0.00           H  
ATOM   1078 2HD1 LEU B  65     -15.491  16.201 -45.245  1.00  0.00           H  
ATOM   1079 3HD1 LEU B  65     -16.635  16.790 -46.474  1.00  0.00           H  
ATOM   1080 1HD2 LEU B  65     -18.245  18.620 -44.571  1.00  0.00           H  
ATOM   1081 2HD2 LEU B  65     -18.971  17.499 -45.748  1.00  0.00           H  
ATOM   1082 3HD2 LEU B  65     -19.410  17.389 -44.027  1.00  0.00           H  
ATOM   1083  N   ILE B  66     -18.976  12.225 -44.073  1.00  0.00           N  
ATOM   1084  CA  ILE B  66     -19.646  11.001 -44.504  1.00  0.00           C  
ATOM   1085  C   ILE B  66     -20.794  10.659 -43.561  1.00  0.00           C  
ATOM   1086  O   ILE B  66     -21.875  10.250 -44.002  1.00  0.00           O  
ATOM   1087  CB  ILE B  66     -18.658   9.822 -44.567  1.00  0.00           C  
ATOM   1088  CG1 ILE B  66     -17.642  10.036 -45.692  1.00  0.00           C  
ATOM   1089  CG2 ILE B  66     -19.406   8.512 -44.763  1.00  0.00           C  
ATOM   1090  CD1 ILE B  66     -16.476   9.076 -45.652  1.00  0.00           C  
ATOM   1091  H   ILE B  66     -18.027  12.173 -43.731  1.00  0.00           H  
ATOM   1092  HA  ILE B  66     -20.085  11.175 -45.486  1.00  0.00           H  
ATOM   1093  HB  ILE B  66     -18.093   9.771 -43.638  1.00  0.00           H  
ATOM   1094 1HG1 ILE B  66     -18.139   9.929 -46.656  1.00  0.00           H  
ATOM   1095 2HG1 ILE B  66     -17.249  11.051 -45.639  1.00  0.00           H  
ATOM   1096 1HG2 ILE B  66     -18.693   7.689 -44.806  1.00  0.00           H  
ATOM   1097 2HG2 ILE B  66     -20.090   8.356 -43.930  1.00  0.00           H  
ATOM   1098 3HG2 ILE B  66     -19.971   8.551 -45.695  1.00  0.00           H  
ATOM   1099 1HD1 ILE B  66     -15.799   9.290 -46.480  1.00  0.00           H  
ATOM   1100 2HD1 ILE B  66     -15.942   9.190 -44.708  1.00  0.00           H  
ATOM   1101 3HD1 ILE B  66     -16.842   8.054 -45.740  1.00  0.00           H  
ATOM   1102  N   ALA B  67     -20.581  10.820 -42.252  1.00  0.00           N  
ATOM   1103  CA  ALA B  67     -21.660  10.593 -41.296  1.00  0.00           C  
ATOM   1104  C   ALA B  67     -22.840  11.513 -41.577  1.00  0.00           C  
ATOM   1105  O   ALA B  67     -23.999  11.094 -41.485  1.00  0.00           O  
ATOM   1106  CB  ALA B  67     -21.150  10.789 -39.868  1.00  0.00           C  
ATOM   1107  H   ALA B  67     -19.673  11.101 -41.912  1.00  0.00           H  
ATOM   1108  HA  ALA B  67     -22.004   9.566 -41.411  1.00  0.00           H  
ATOM   1109 1HB  ALA B  67     -21.965  10.616 -39.165  1.00  0.00           H  
ATOM   1110 2HB  ALA B  67     -20.344  10.082 -39.670  1.00  0.00           H  
ATOM   1111 3HB  ALA B  67     -20.779  11.805 -39.751  1.00  0.00           H  
ATOM   1112  N   VAL B  68     -22.565  12.772 -41.922  1.00  0.00           N  
ATOM   1113  CA  VAL B  68     -23.631  13.674 -42.346  1.00  0.00           C  
ATOM   1114  C   VAL B  68     -24.222  13.205 -43.669  1.00  0.00           C  
ATOM   1115  O   VAL B  68     -25.442  13.225 -43.862  1.00  0.00           O  
ATOM   1116  CB  VAL B  68     -23.096  15.110 -42.499  1.00  0.00           C  
ATOM   1117  CG1 VAL B  68     -24.140  16.000 -43.156  1.00  0.00           C  
ATOM   1118  CG2 VAL B  68     -22.696  15.662 -41.139  1.00  0.00           C  
ATOM   1119  H   VAL B  68     -21.615  13.113 -41.893  1.00  0.00           H  
ATOM   1120  HA  VAL B  68     -24.430  13.637 -41.605  1.00  0.00           H  
ATOM   1121  HB  VAL B  68     -22.226  15.096 -43.156  1.00  0.00           H  
ATOM   1122 1HG1 VAL B  68     -23.745  17.011 -43.257  1.00  0.00           H  
ATOM   1123 2HG1 VAL B  68     -24.384  15.607 -44.143  1.00  0.00           H  
ATOM   1124 3HG1 VAL B  68     -25.039  16.022 -42.540  1.00  0.00           H  
ATOM   1125 1HG2 VAL B  68     -22.318  16.677 -41.255  1.00  0.00           H  
ATOM   1126 2HG2 VAL B  68     -23.565  15.670 -40.480  1.00  0.00           H  
ATOM   1127 3HG2 VAL B  68     -21.918  15.032 -40.705  1.00  0.00           H  
ATOM   1128  N   TYR B  69     -23.365  12.765 -44.596  1.00  0.00           N  
ATOM   1129  CA  TYR B  69     -23.854  12.184 -45.844  1.00  0.00           C  
ATOM   1130  C   TYR B  69     -24.848  11.062 -45.574  1.00  0.00           C  
ATOM   1131  O   TYR B  69     -25.922  11.015 -46.182  1.00  0.00           O  
ATOM   1132  CB  TYR B  69     -22.687  11.667 -46.688  1.00  0.00           C  
ATOM   1133  CG  TYR B  69     -23.102  11.130 -48.040  1.00  0.00           C  
ATOM   1134  CD1 TYR B  69     -23.052  11.950 -49.157  1.00  0.00           C  
ATOM   1135  CD2 TYR B  69     -23.533   9.818 -48.162  1.00  0.00           C  
ATOM   1136  CE1 TYR B  69     -23.431  11.460 -50.392  1.00  0.00           C  
ATOM   1137  CE2 TYR B  69     -23.913   9.327 -49.396  1.00  0.00           C  
ATOM   1138  CZ  TYR B  69     -23.863  10.143 -50.508  1.00  0.00           C  
ATOM   1139  OH  TYR B  69     -24.240   9.655 -51.738  1.00  0.00           O  
ATOM   1140  H   TYR B  69     -22.370  12.831 -44.440  1.00  0.00           H  
ATOM   1141  HA  TYR B  69     -24.370  12.961 -46.408  1.00  0.00           H  
ATOM   1142 1HB  TYR B  69     -21.968  12.472 -46.848  1.00  0.00           H  
ATOM   1143 2HB  TYR B  69     -22.172  10.872 -46.150  1.00  0.00           H  
ATOM   1144  HD1 TYR B  69     -22.712  12.982 -49.062  1.00  0.00           H  
ATOM   1145  HD2 TYR B  69     -23.574   9.173 -47.284  1.00  0.00           H  
ATOM   1146  HE1 TYR B  69     -23.391  12.104 -51.270  1.00  0.00           H  
ATOM   1147  HE2 TYR B  69     -24.253   8.296 -49.492  1.00  0.00           H  
ATOM   1148  HH  TYR B  69     -23.727  10.087 -52.424  1.00  0.00           H  
ATOM   1149  N   ALA B  70     -24.504  10.148 -44.663  1.00  0.00           N  
ATOM   1150  CA  ALA B  70     -25.401   9.042 -44.346  1.00  0.00           C  
ATOM   1151  C   ALA B  70     -26.714   9.549 -43.763  1.00  0.00           C  
ATOM   1152  O   ALA B  70     -27.791   9.054 -44.114  1.00  0.00           O  
ATOM   1153  CB  ALA B  70     -24.721   8.079 -43.374  1.00  0.00           C  
ATOM   1154  H   ALA B  70     -23.617  10.215 -44.185  1.00  0.00           H  
ATOM   1155  HA  ALA B  70     -25.628   8.513 -45.271  1.00  0.00           H  
ATOM   1156 1HB  ALA B  70     -25.398   7.257 -43.142  1.00  0.00           H  
ATOM   1157 2HB  ALA B  70     -23.813   7.684 -43.829  1.00  0.00           H  
ATOM   1158 3HB  ALA B  70     -24.466   8.608 -42.457  1.00  0.00           H  
ATOM   1159  N   GLU B  71     -26.640  10.534 -42.866  1.00  0.00           N  
ATOM   1160  CA  GLU B  71     -27.850  11.115 -42.293  1.00  0.00           C  
ATOM   1161  C   GLU B  71     -28.707  11.784 -43.359  1.00  0.00           C  
ATOM   1162  O   GLU B  71     -29.936  11.653 -43.341  1.00  0.00           O  
ATOM   1163  CB  GLU B  71     -27.490  12.131 -41.207  1.00  0.00           C  
ATOM   1164  CG  GLU B  71     -28.686  12.699 -40.456  1.00  0.00           C  
ATOM   1165  CD  GLU B  71     -28.290  13.644 -39.355  1.00  0.00           C  
ATOM   1166  OE1 GLU B  71     -27.116  13.865 -39.181  1.00  0.00           O  
ATOM   1167  OE2 GLU B  71     -29.164  14.145 -38.688  1.00  0.00           O1-
ATOM   1168  H   GLU B  71     -25.739  10.888 -42.575  1.00  0.00           H  
ATOM   1169  HA  GLU B  71     -28.443  10.313 -41.852  1.00  0.00           H  
ATOM   1170 1HB  GLU B  71     -26.827  11.664 -40.477  1.00  0.00           H  
ATOM   1171 2HB  GLU B  71     -26.948  12.965 -41.654  1.00  0.00           H  
ATOM   1172 1HG  GLU B  71     -29.326  13.228 -41.161  1.00  0.00           H  
ATOM   1173 2HG  GLU B  71     -29.260  11.876 -40.033  1.00  0.00           H  
ATOM   1174  N   LEU B  72     -28.080  12.498 -44.297  1.00  0.00           N  
ATOM   1175  CA  LEU B  72     -28.834  13.129 -45.374  1.00  0.00           C  
ATOM   1176  C   LEU B  72     -29.502  12.096 -46.274  1.00  0.00           C  
ATOM   1177  O   LEU B  72     -30.623  12.320 -46.744  1.00  0.00           O  
ATOM   1178  CB  LEU B  72     -27.913  14.037 -46.188  1.00  0.00           C  
ATOM   1179  CG  LEU B  72     -28.572  14.994 -47.181  1.00  0.00           C  
ATOM   1180  CD1 LEU B  72     -29.431  16.007 -46.445  1.00  0.00           C  
ATOM   1181  CD2 LEU B  72     -27.516  15.695 -48.014  1.00  0.00           C  
ATOM   1182  H   LEU B  72     -27.077  12.608 -44.268  1.00  0.00           H  
ATOM   1183  HA  LEU B  72     -29.627  13.732 -44.933  1.00  0.00           H  
ATOM   1184 1HB  LEU B  72     -27.329  14.647 -45.501  1.00  0.00           H  
ATOM   1185 2HB  LEU B  72     -27.226  13.412 -46.760  1.00  0.00           H  
ATOM   1186  HG  LEU B  72     -29.233  14.434 -47.843  1.00  0.00           H  
ATOM   1187 1HD1 LEU B  72     -29.894  16.683 -47.164  1.00  0.00           H  
ATOM   1188 2HD1 LEU B  72     -30.208  15.487 -45.884  1.00  0.00           H  
ATOM   1189 3HD1 LEU B  72     -28.809  16.580 -45.758  1.00  0.00           H  
ATOM   1190 1HD2 LEU B  72     -27.999  16.374 -48.717  1.00  0.00           H  
ATOM   1191 2HD2 LEU B  72     -26.854  16.262 -47.359  1.00  0.00           H  
ATOM   1192 3HD2 LEU B  72     -26.936  14.955 -48.564  1.00  0.00           H  
ATOM   1193  N   VAL B  73     -28.836  10.966 -46.526  1.00  0.00           N  
ATOM   1194  CA  VAL B  73     -29.462   9.885 -47.283  1.00  0.00           C  
ATOM   1195  C   VAL B  73     -30.681   9.349 -46.543  1.00  0.00           C  
ATOM   1196  O   VAL B  73     -31.727   9.086 -47.150  1.00  0.00           O  
ATOM   1197  CB  VAL B  73     -28.459   8.739 -47.518  1.00  0.00           C  
ATOM   1198  CG1 VAL B  73     -29.167   7.521 -48.092  1.00  0.00           C  
ATOM   1199  CG2 VAL B  73     -27.349   9.206 -48.447  1.00  0.00           C  
ATOM   1200  H   VAL B  73     -27.889  10.850 -46.193  1.00  0.00           H  
ATOM   1201  HA  VAL B  73     -29.820  10.288 -48.231  1.00  0.00           H  
ATOM   1202  HB  VAL B  73     -28.032   8.441 -46.560  1.00  0.00           H  
ATOM   1203 1HG1 VAL B  73     -28.444   6.721 -48.251  1.00  0.00           H  
ATOM   1204 2HG1 VAL B  73     -29.933   7.183 -47.394  1.00  0.00           H  
ATOM   1205 3HG1 VAL B  73     -29.631   7.785 -49.042  1.00  0.00           H  
ATOM   1206 1HG2 VAL B  73     -26.643   8.391 -48.608  1.00  0.00           H  
ATOM   1207 2HG2 VAL B  73     -27.777   9.510 -49.402  1.00  0.00           H  
ATOM   1208 3HG2 VAL B  73     -26.829  10.052 -47.997  1.00  0.00           H  
ATOM   1209  N   ALA B  74     -30.572   9.185 -45.222  1.00  0.00           N  
ATOM   1210  CA  ALA B  74     -31.702   8.688 -44.443  1.00  0.00           C  
ATOM   1211  C   ALA B  74     -32.933   9.566 -44.616  1.00  0.00           C  
ATOM   1212  O   ALA B  74     -34.059   9.058 -44.651  1.00  0.00           O  
ATOM   1213  CB  ALA B  74     -31.322   8.595 -42.967  1.00  0.00           C  
ATOM   1214  H   ALA B  74     -29.707   9.403 -44.749  1.00  0.00           H  
ATOM   1215  HA  ALA B  74     -31.953   7.692 -44.809  1.00  0.00           H  
ATOM   1216 1HB  ALA B  74     -32.172   8.224 -42.394  1.00  0.00           H  
ATOM   1217 2HB  ALA B  74     -30.479   7.913 -42.850  1.00  0.00           H  
ATOM   1218 3HB  ALA B  74     -31.042   9.582 -42.601  1.00  0.00           H  
ATOM   1219  N   ILE B  75     -32.742  10.882 -44.727  1.00  0.00           N  
ATOM   1220  CA  ILE B  75     -33.876  11.792 -44.843  1.00  0.00           C  
ATOM   1221  C   ILE B  75     -34.540  11.644 -46.207  1.00  0.00           C  
ATOM   1222  O   ILE B  75     -35.764  11.502 -46.309  1.00  0.00           O  
ATOM   1223  CB  ILE B  75     -33.438  13.254 -44.636  1.00  0.00           C  
ATOM   1224  CG1 ILE B  75     -33.013  13.483 -43.183  1.00  0.00           C  
ATOM   1225  CG2 ILE B  75     -34.561  14.205 -45.022  1.00  0.00           C  
ATOM   1226  CD1 ILE B  75     -32.313  14.803 -42.953  1.00  0.00           C  
ATOM   1227  H   ILE B  75     -31.805  11.260 -44.732  1.00  0.00           H  
ATOM   1228  HA  ILE B  75     -34.618  11.518 -44.094  1.00  0.00           H  
ATOM   1229  HB  ILE B  75     -32.567  13.464 -45.256  1.00  0.00           H  
ATOM   1230 1HG1 ILE B  75     -33.889  13.444 -42.537  1.00  0.00           H  
ATOM   1231 2HG1 ILE B  75     -32.341  12.683 -42.870  1.00  0.00           H  
ATOM   1232 1HG2 ILE B  75     -34.235  15.234 -44.868  1.00  0.00           H  
ATOM   1233 2HG2 ILE B  75     -34.817  14.058 -46.070  1.00  0.00           H  
ATOM   1234 3HG2 ILE B  75     -35.435  14.006 -44.402  1.00  0.00           H  
ATOM   1235 1HD1 ILE B  75     -32.042  14.892 -41.900  1.00  0.00           H  
ATOM   1236 2HD1 ILE B  75     -31.412  14.849 -43.565  1.00  0.00           H  
ATOM   1237 3HD1 ILE B  75     -32.980  15.620 -43.226  1.00  0.00           H  
ATOM   1238  N   ILE B  76     -33.740  11.673 -47.275  1.00  0.00           N  
ATOM   1239  CA  ILE B  76     -34.301  11.643 -48.621  1.00  0.00           C  
ATOM   1240  C   ILE B  76     -34.872  10.267 -48.945  1.00  0.00           C  
ATOM   1241  O   ILE B  76     -35.877  10.156 -49.659  1.00  0.00           O  
ATOM   1242  CB  ILE B  76     -33.238  12.019 -49.669  1.00  0.00           C  
ATOM   1243  CG1 ILE B  76     -33.907  12.465 -50.972  1.00  0.00           C  
ATOM   1244  CG2 ILE B  76     -32.302  10.848 -49.922  1.00  0.00           C  
ATOM   1245  CD1 ILE B  76     -32.955  13.094 -51.963  1.00  0.00           C  
ATOM   1246  H   ILE B  76     -32.738  11.715 -47.161  1.00  0.00           H  
ATOM   1247  HA  ILE B  76     -35.138  12.339 -48.662  1.00  0.00           H  
ATOM   1248  HB  ILE B  76     -32.656  12.867 -49.308  1.00  0.00           H  
ATOM   1249 1HG1 ILE B  76     -34.380  11.608 -51.450  1.00  0.00           H  
ATOM   1250 2HG1 ILE B  76     -34.693  13.188 -50.749  1.00  0.00           H  
ATOM   1251 1HG2 ILE B  76     -31.557  11.131 -50.665  1.00  0.00           H  
ATOM   1252 2HG2 ILE B  76     -31.802  10.576 -48.993  1.00  0.00           H  
ATOM   1253 3HG2 ILE B  76     -32.875   9.996 -50.288  1.00  0.00           H  
ATOM   1254 1HD1 ILE B  76     -33.503  13.385 -52.860  1.00  0.00           H  
ATOM   1255 2HD1 ILE B  76     -32.496  13.977 -51.517  1.00  0.00           H  
ATOM   1256 3HD1 ILE B  76     -32.180  12.377 -52.228  1.00  0.00           H  
ATOM   1257  N   GLY B  77     -34.267   9.207 -48.420  1.00  0.00           N  
ATOM   1258  CA  GLY B  77     -34.749   7.857 -48.654  1.00  0.00           C  
ATOM   1259  C   GLY B  77     -34.263   7.254 -49.957  1.00  0.00           C  
ATOM   1260  O   GLY B  77     -35.029   6.622 -50.684  1.00  0.00           O  
ATOM   1261  OXT GLY B  77     -33.118   7.389 -50.291  1.00  0.00           O1-
ATOM   1262  H   GLY B  77     -33.449   9.344 -47.842  1.00  0.00           H  
ATOM   1263 1HA  GLY B  77     -34.432   7.210 -47.836  1.00  0.00           H  
ATOM   1264 2HA  GLY B  77     -35.838   7.856 -48.661  1.00  0.00           H  
ATOM   1265  N   SER C   2      16.041   4.431 -46.367  1.00  0.00           N  
ATOM   1266  CA  SER C   2      15.630   5.073 -47.610  1.00  0.00           C  
ATOM   1267  C   SER C   2      14.143   4.861 -47.868  1.00  0.00           C  
ATOM   1268  O   SER C   2      13.512   5.637 -48.587  1.00  0.00           O  
ATOM   1269  CB  SER C   2      16.439   4.529 -48.771  1.00  0.00           C  
ATOM   1270  OG  SER C   2      16.226   3.154 -48.932  1.00  0.00           O  
ATOM   1271 1H   SER C   2      17.018   4.583 -46.219  1.00  0.00           H  
ATOM   1272 2H   SER C   2      15.524   4.819 -45.604  1.00  0.00           H  
ATOM   1273 3H   SER C   2      15.862   3.448 -46.424  1.00  0.00           H  
ATOM   1274  HA  SER C   2      15.808   6.145 -47.520  1.00  0.00           H  
ATOM   1275 1HB  SER C   2      16.160   5.052 -49.685  1.00  0.00           H  
ATOM   1276 2HB  SER C   2      17.498   4.718 -48.597  1.00  0.00           H  
ATOM   1277  HG  SER C   2      16.778   2.884 -49.670  1.00  0.00           H  
ATOM   1278  N   LYS C   3      13.587   3.803 -47.276  1.00  0.00           N  
ATOM   1279  CA  LYS C   3      12.181   3.483 -47.494  1.00  0.00           C  
ATOM   1280  C   LYS C   3      11.263   4.372 -46.665  1.00  0.00           C  
ATOM   1281  O   LYS C   3      10.093   4.551 -47.023  1.00  0.00           O  
ATOM   1282  CB  LYS C   3      11.913   2.012 -47.171  1.00  0.00           C  
ATOM   1283  CG  LYS C   3      12.691   1.027 -48.034  1.00  0.00           C  
ATOM   1284  CD  LYS C   3      12.473   1.298 -49.515  1.00  0.00           C  
ATOM   1285  CE  LYS C   3      12.832   0.085 -50.360  1.00  0.00           C  
ATOM   1286  NZ  LYS C   3      14.285  -0.227 -50.296  1.00  0.00           N1+
ATOM   1287  H   LYS C   3      14.138   3.212 -46.670  1.00  0.00           H  
ATOM   1288  HA  LYS C   3      11.941   3.673 -48.541  1.00  0.00           H  
ATOM   1289 1HB  LYS C   3      12.168   1.817 -46.129  1.00  0.00           H  
ATOM   1290 2HB  LYS C   3      10.851   1.799 -47.294  1.00  0.00           H  
ATOM   1291 1HG  LYS C   3      13.755   1.109 -47.811  1.00  0.00           H  
ATOM   1292 2HG  LYS C   3      12.367   0.011 -47.808  1.00  0.00           H  
ATOM   1293 1HD  LYS C   3      11.426   1.555 -49.688  1.00  0.00           H  
ATOM   1294 2HD  LYS C   3      13.091   2.141 -49.825  1.00  0.00           H  
ATOM   1295 1HE  LYS C   3      12.271  -0.781 -50.009  1.00  0.00           H  
ATOM   1296 2HE  LYS C   3      12.559   0.271 -51.398  1.00  0.00           H  
ATOM   1297 1HZ  LYS C   3      14.482  -1.036 -50.868  1.00  0.00           H  
ATOM   1298 2HZ  LYS C   3      14.815   0.563 -50.637  1.00  0.00           H  
ATOM   1299 3HZ  LYS C   3      14.547  -0.420 -49.340  1.00  0.00           H  
ATOM   1300  N   GLN C   4      11.768   4.931 -45.563  1.00  0.00           N  
ATOM   1301  CA  GLN C   4      10.996   5.921 -44.821  1.00  0.00           C  
ATOM   1302  C   GLN C   4      10.824   7.197 -45.635  1.00  0.00           C  
ATOM   1303  O   GLN C   4       9.784   7.861 -45.547  1.00  0.00           O  
ATOM   1304  CB  GLN C   4      11.671   6.239 -43.484  1.00  0.00           C  
ATOM   1305  CG  GLN C   4      11.626   5.102 -42.477  1.00  0.00           C  
ATOM   1306  CD  GLN C   4      12.306   5.459 -41.170  1.00  0.00           C  
ATOM   1307  NE2 GLN C   4      12.236   4.554 -40.201  1.00  0.00           N  
ATOM   1308  OE1 GLN C   4      12.888   6.538 -41.031  1.00  0.00           O  
ATOM   1309  H   GLN C   4      12.687   4.675 -45.232  1.00  0.00           H  
ATOM   1310  HA  GLN C   4      10.003   5.513 -44.630  1.00  0.00           H  
ATOM   1311 1HB  GLN C   4      12.716   6.495 -43.656  1.00  0.00           H  
ATOM   1312 2HB  GLN C   4      11.191   7.108 -43.032  1.00  0.00           H  
ATOM   1313 1HG  GLN C   4      10.584   4.859 -42.266  1.00  0.00           H  
ATOM   1314 2HG  GLN C   4      12.133   4.235 -42.901  1.00  0.00           H  
ATOM   1315 1HE2 GLN C   4      12.666   4.733 -39.315  1.00  0.00           H  
ATOM   1316 2HE2 GLN C   4      11.754   3.691 -40.355  1.00  0.00           H  
ATOM   1317  N   LYS C   5      11.837   7.558 -46.427  1.00  0.00           N  
ATOM   1318  CA  LYS C   5      11.721   8.727 -47.293  1.00  0.00           C  
ATOM   1319  C   LYS C   5      10.644   8.531 -48.351  1.00  0.00           C  
ATOM   1320  O   LYS C   5       9.904   9.471 -48.666  1.00  0.00           O  
ATOM   1321  CB  LYS C   5      13.066   9.024 -47.956  1.00  0.00           C  
ATOM   1322  CG  LYS C   5      14.163   9.442 -46.991  1.00  0.00           C  
ATOM   1323  CD  LYS C   5      15.497   9.574 -47.706  1.00  0.00           C  
ATOM   1324  CE  LYS C   5      16.640   9.747 -46.721  1.00  0.00           C  
ATOM   1325  NZ  LYS C   5      17.957   9.816 -47.413  1.00  0.00           N1+
ATOM   1326  H   LYS C   5      12.694   7.024 -46.433  1.00  0.00           H  
ATOM   1327  HA  LYS C   5      11.433   9.583 -46.682  1.00  0.00           H  
ATOM   1328 1HB  LYS C   5      13.411   8.139 -48.492  1.00  0.00           H  
ATOM   1329 2HB  LYS C   5      12.942   9.822 -48.689  1.00  0.00           H  
ATOM   1330 1HG  LYS C   5      13.903  10.400 -46.538  1.00  0.00           H  
ATOM   1331 2HG  LYS C   5      14.253   8.699 -46.199  1.00  0.00           H  
ATOM   1332 1HD  LYS C   5      15.678   8.682 -48.307  1.00  0.00           H  
ATOM   1333 2HD  LYS C   5      15.470  10.438 -48.370  1.00  0.00           H  
ATOM   1334 1HE  LYS C   5      16.493  10.662 -46.150  1.00  0.00           H  
ATOM   1335 2HE  LYS C   5      16.651   8.908 -46.026  1.00  0.00           H  
ATOM   1336 1HZ  LYS C   5      18.692   9.930 -46.728  1.00  0.00           H  
ATOM   1337 2HZ  LYS C   5      18.111   8.963 -47.932  1.00  0.00           H  
ATOM   1338 3HZ  LYS C   5      17.964  10.602 -48.047  1.00  0.00           H  
ATOM   1339  N   GLU C   6      10.541   7.325 -48.914  1.00  0.00           N  
ATOM   1340  CA  GLU C   6       9.472   7.048 -49.866  1.00  0.00           C  
ATOM   1341  C   GLU C   6       8.105   7.060 -49.192  1.00  0.00           C  
ATOM   1342  O   GLU C   6       7.133   7.549 -49.778  1.00  0.00           O  
ATOM   1343  CB  GLU C   6       9.715   5.706 -50.557  1.00  0.00           C  
ATOM   1344  CG  GLU C   6       8.794   5.443 -51.740  1.00  0.00           C  
ATOM   1345  CD  GLU C   6       9.038   6.391 -52.901  1.00  0.00           C  
ATOM   1346  OE1 GLU C   6      10.122   7.010 -52.955  1.00  0.00           O  
ATOM   1347  OE2 GLU C   6       8.142   6.519 -53.762  1.00  0.00           O1-
ATOM   1348  H   GLU C   6      11.200   6.594 -48.687  1.00  0.00           H  
ATOM   1349  HA  GLU C   6       9.466   7.835 -50.619  1.00  0.00           H  
ATOM   1350 1HB  GLU C   6      10.744   5.662 -50.914  1.00  0.00           H  
ATOM   1351 2HB  GLU C   6       9.582   4.897 -49.839  1.00  0.00           H  
ATOM   1352 1HG  GLU C   6       8.944   4.420 -52.084  1.00  0.00           H  
ATOM   1353 2HG  GLU C   6       7.760   5.539 -51.411  1.00  0.00           H  
ATOM   1354  N   ALA C   7       8.012   6.537 -47.967  1.00  0.00           N  
ATOM   1355  CA  ALA C   7       6.744   6.560 -47.248  1.00  0.00           C  
ATOM   1356  C   ALA C   7       6.230   7.981 -47.059  1.00  0.00           C  
ATOM   1357  O   ALA C   7       5.016   8.208 -47.085  1.00  0.00           O  
ATOM   1358  CB  ALA C   7       6.891   5.863 -45.895  1.00  0.00           C  
ATOM   1359  H   ALA C   7       8.820   6.121 -47.526  1.00  0.00           H  
ATOM   1360  HA  ALA C   7       6.007   6.023 -47.845  1.00  0.00           H  
ATOM   1361 1HB  ALA C   7       5.937   5.887 -45.368  1.00  0.00           H  
ATOM   1362 2HB  ALA C   7       7.194   4.828 -46.050  1.00  0.00           H  
ATOM   1363 3HB  ALA C   7       7.645   6.377 -45.302  1.00  0.00           H  
ATOM   1364  N   ILE C   8       7.132   8.944 -46.858  1.00  0.00           N  
ATOM   1365  CA  ILE C   8       6.716  10.334 -46.707  1.00  0.00           C  
ATOM   1366  C   ILE C   8       5.995  10.813 -47.961  1.00  0.00           C  
ATOM   1367  O   ILE C   8       4.916  11.412 -47.886  1.00  0.00           O  
ATOM   1368  CB  ILE C   8       7.922  11.247 -46.422  1.00  0.00           C  
ATOM   1369  CG1 ILE C   8       8.490  10.964 -45.029  1.00  0.00           C  
ATOM   1370  CG2 ILE C   8       7.525  12.710 -46.551  1.00  0.00           C  
ATOM   1371  CD1 ILE C   8       9.837  11.600 -44.777  1.00  0.00           C  
ATOM   1372  H   ILE C   8       8.115   8.717 -46.809  1.00  0.00           H  
ATOM   1373  HA  ILE C   8       6.007  10.395 -45.882  1.00  0.00           H  
ATOM   1374  HB  ILE C   8       8.717  11.033 -47.136  1.00  0.00           H  
ATOM   1375 1HG1 ILE C   8       7.794  11.326 -44.272  1.00  0.00           H  
ATOM   1376 2HG1 ILE C   8       8.591   9.887 -44.890  1.00  0.00           H  
ATOM   1377 1HG2 ILE C   8       8.389  13.341 -46.346  1.00  0.00           H  
ATOM   1378 2HG2 ILE C   8       7.167  12.902 -47.561  1.00  0.00           H  
ATOM   1379 3HG2 ILE C   8       6.733  12.936 -45.837  1.00  0.00           H  
ATOM   1380 1HD1 ILE C   8      10.174  11.354 -43.769  1.00  0.00           H  
ATOM   1381 2HD1 ILE C   8      10.559  11.224 -45.503  1.00  0.00           H  
ATOM   1382 3HD1 ILE C   8       9.753  12.681 -44.876  1.00  0.00           H  
ATOM   1383  N   LYS C   9       6.586  10.565 -49.133  1.00  0.00           N  
ATOM   1384  CA  LYS C   9       5.947  10.973 -50.379  1.00  0.00           C  
ATOM   1385  C   LYS C   9       4.591  10.306 -50.565  1.00  0.00           C  
ATOM   1386  O   LYS C   9       3.650  10.946 -51.049  1.00  0.00           O  
ATOM   1387  CB  LYS C   9       6.854  10.654 -51.569  1.00  0.00           C  
ATOM   1388  CG  LYS C   9       6.342  11.174 -52.906  1.00  0.00           C  
ATOM   1389  CD  LYS C   9       7.383  10.999 -54.002  1.00  0.00           C  
ATOM   1390  CE  LYS C   9       6.887  11.552 -55.330  1.00  0.00           C  
ATOM   1391  NZ  LYS C   9       7.911  11.424 -56.403  1.00  0.00           N1+
ATOM   1392  H   LYS C   9       7.478  10.093 -49.169  1.00  0.00           H  
ATOM   1393  HA  LYS C   9       5.771  12.048 -50.341  1.00  0.00           H  
ATOM   1394 1HB  LYS C   9       7.841  11.083 -51.400  1.00  0.00           H  
ATOM   1395 2HB  LYS C   9       6.976   9.574 -51.655  1.00  0.00           H  
ATOM   1396 1HG  LYS C   9       5.438  10.631 -53.186  1.00  0.00           H  
ATOM   1397 2HG  LYS C   9       6.096  12.231 -52.815  1.00  0.00           H  
ATOM   1398 1HD  LYS C   9       8.299  11.520 -53.720  1.00  0.00           H  
ATOM   1399 2HD  LYS C   9       7.610   9.940 -54.122  1.00  0.00           H  
ATOM   1400 1HE  LYS C   9       5.990  11.015 -55.635  1.00  0.00           H  
ATOM   1401 2HE  LYS C   9       6.631  12.605 -55.214  1.00  0.00           H  
ATOM   1402 1HZ  LYS C   9       7.544  11.802 -57.265  1.00  0.00           H  
ATOM   1403 2HZ  LYS C   9       8.742  11.935 -56.138  1.00  0.00           H  
ATOM   1404 3HZ  LYS C   9       8.143  10.450 -56.534  1.00  0.00           H  
ATOM   1405  N   VAL C  10       4.460   9.036 -50.175  1.00  0.00           N  
ATOM   1406  CA  VAL C  10       3.182   8.345 -50.330  1.00  0.00           C  
ATOM   1407  C   VAL C  10       2.112   9.003 -49.470  1.00  0.00           C  
ATOM   1408  O   VAL C  10       0.989   9.244 -49.930  1.00  0.00           O  
ATOM   1409  CB  VAL C  10       3.319   6.863 -49.936  1.00  0.00           C  
ATOM   1410  CG1 VAL C  10       1.953   6.193 -49.903  1.00  0.00           C  
ATOM   1411  CG2 VAL C  10       4.245   6.151 -50.910  1.00  0.00           C  
ATOM   1412  H   VAL C  10       5.240   8.540 -49.769  1.00  0.00           H  
ATOM   1413  HA  VAL C  10       2.860   8.443 -51.368  1.00  0.00           H  
ATOM   1414  HB  VAL C  10       3.732   6.800 -48.929  1.00  0.00           H  
ATOM   1415 1HG1 VAL C  10       2.068   5.145 -49.623  1.00  0.00           H  
ATOM   1416 2HG1 VAL C  10       1.319   6.695 -49.174  1.00  0.00           H  
ATOM   1417 3HG1 VAL C  10       1.494   6.255 -50.890  1.00  0.00           H  
ATOM   1418 1HG2 VAL C  10       4.338   5.104 -50.625  1.00  0.00           H  
ATOM   1419 2HG2 VAL C  10       3.835   6.219 -51.918  1.00  0.00           H  
ATOM   1420 3HG2 VAL C  10       5.229   6.621 -50.887  1.00  0.00           H  
ATOM   1421  N   TYR C  11       2.440   9.313 -48.215  1.00  0.00           N  
ATOM   1422  CA  TYR C  11       1.462   9.946 -47.337  1.00  0.00           C  
ATOM   1423  C   TYR C  11       1.114  11.348 -47.822  1.00  0.00           C  
ATOM   1424  O   TYR C  11      -0.050  11.760 -47.758  1.00  0.00           O  
ATOM   1425  CB  TYR C  11       1.985   9.996 -45.900  1.00  0.00           C  
ATOM   1426  CG  TYR C  11       1.908   8.671 -45.175  1.00  0.00           C  
ATOM   1427  CD1 TYR C  11       0.713   7.969 -45.138  1.00  0.00           C  
ATOM   1428  CD2 TYR C  11       3.034   8.157 -44.549  1.00  0.00           C  
ATOM   1429  CE1 TYR C  11       0.643   6.758 -44.477  1.00  0.00           C  
ATOM   1430  CE2 TYR C  11       2.964   6.946 -43.888  1.00  0.00           C  
ATOM   1431  CZ  TYR C  11       1.775   6.248 -43.850  1.00  0.00           C  
ATOM   1432  OH  TYR C  11       1.705   5.042 -43.192  1.00  0.00           O  
ATOM   1433  H   TYR C  11       3.364   9.114 -47.859  1.00  0.00           H  
ATOM   1434  HA  TYR C  11       0.544   9.358 -47.361  1.00  0.00           H  
ATOM   1435 1HB  TYR C  11       3.025  10.324 -45.902  1.00  0.00           H  
ATOM   1436 2HB  TYR C  11       1.413  10.728 -45.330  1.00  0.00           H  
ATOM   1437  HD1 TYR C  11      -0.172   8.372 -45.630  1.00  0.00           H  
ATOM   1438  HD2 TYR C  11       3.973   8.709 -44.577  1.00  0.00           H  
ATOM   1439  HE1 TYR C  11      -0.296   6.206 -44.447  1.00  0.00           H  
ATOM   1440  HE2 TYR C  11       3.849   6.543 -43.394  1.00  0.00           H  
ATOM   1441  HH  TYR C  11       0.826   4.671 -43.296  1.00  0.00           H  
ATOM   1442  N   LEU C  12       2.108  12.094 -48.311  1.00  0.00           N  
ATOM   1443  CA  LEU C  12       1.842  13.441 -48.808  1.00  0.00           C  
ATOM   1444  C   LEU C  12       0.976  13.406 -50.060  1.00  0.00           C  
ATOM   1445  O   LEU C  12       0.100  14.260 -50.241  1.00  0.00           O  
ATOM   1446  CB  LEU C  12       3.155  14.174 -49.085  1.00  0.00           C  
ATOM   1447  CG  LEU C  12       3.679  15.083 -47.970  1.00  0.00           C  
ATOM   1448  CD1 LEU C  12       3.832  14.325 -46.662  1.00  0.00           C  
ATOM   1449  CD2 LEU C  12       4.995  15.723 -48.381  1.00  0.00           C  
ATOM   1450  H   LEU C  12       3.051  11.735 -48.341  1.00  0.00           H  
ATOM   1451  HA  LEU C  12       1.291  13.989 -48.045  1.00  0.00           H  
ATOM   1452 1HB  LEU C  12       3.928  13.436 -49.290  1.00  0.00           H  
ATOM   1453 2HB  LEU C  12       3.026  14.793 -49.973  1.00  0.00           H  
ATOM   1454  HG  LEU C  12       2.951  15.869 -47.768  1.00  0.00           H  
ATOM   1455 1HD1 LEU C  12       4.206  14.999 -45.892  1.00  0.00           H  
ATOM   1456 2HD1 LEU C  12       2.865  13.927 -46.356  1.00  0.00           H  
ATOM   1457 3HD1 LEU C  12       4.536  13.504 -46.798  1.00  0.00           H  
ATOM   1458 1HD2 LEU C  12       5.354  16.367 -47.578  1.00  0.00           H  
ATOM   1459 2HD2 LEU C  12       5.732  14.944 -48.579  1.00  0.00           H  
ATOM   1460 3HD2 LEU C  12       4.844  16.317 -49.283  1.00  0.00           H  
ATOM   1461  N   GLU C  13       1.209  12.428 -50.941  1.00  0.00           N  
ATOM   1462  CA  GLU C  13       0.334  12.264 -52.097  1.00  0.00           C  
ATOM   1463  C   GLU C  13      -1.087  11.937 -51.662  1.00  0.00           C  
ATOM   1464  O   GLU C  13      -2.055  12.445 -52.239  1.00  0.00           O  
ATOM   1465  CB  GLU C  13       0.875  11.177 -53.025  1.00  0.00           C  
ATOM   1466  CG  GLU C  13       2.085  11.597 -53.845  1.00  0.00           C  
ATOM   1467  CD  GLU C  13       2.606  10.476 -54.725  1.00  0.00           C  
ATOM   1468  OE1 GLU C  13       2.281   9.303 -54.446  1.00  0.00           O  
ATOM   1469  OE2 GLU C  13       3.338  10.768 -55.694  1.00  0.00           O1-
ATOM   1470  H   GLU C  13       1.987  11.796 -50.819  1.00  0.00           H  
ATOM   1471  HA  GLU C  13       0.303  13.207 -52.644  1.00  0.00           H  
ATOM   1472 1HB  GLU C  13       1.157  10.304 -52.437  1.00  0.00           H  
ATOM   1473 2HB  GLU C  13       0.093  10.867 -53.717  1.00  0.00           H  
ATOM   1474 1HG  GLU C  13       1.808  12.443 -54.474  1.00  0.00           H  
ATOM   1475 2HG  GLU C  13       2.873  11.924 -53.170  1.00  0.00           H  
ATOM   1476  N   LEU C  14      -1.234  11.091 -50.639  1.00  0.00           N  
ATOM   1477  CA  LEU C  14      -2.564  10.753 -50.146  1.00  0.00           C  
ATOM   1478  C   LEU C  14      -3.262  11.976 -49.564  1.00  0.00           C  
ATOM   1479  O   LEU C  14      -4.463  12.173 -49.781  1.00  0.00           O  
ATOM   1480  CB  LEU C  14      -2.468   9.640 -49.103  1.00  0.00           C  
ATOM   1481  CG  LEU C  14      -3.796   9.111 -48.558  1.00  0.00           C  
ATOM   1482  CD1 LEU C  14      -4.641   8.525 -49.680  1.00  0.00           C  
ATOM   1483  CD2 LEU C  14      -3.559   8.082 -47.464  1.00  0.00           C  
ATOM   1484  H   LEU C  14      -0.425  10.677 -50.197  1.00  0.00           H  
ATOM   1485  HA  LEU C  14      -3.164  10.400 -50.984  1.00  0.00           H  
ATOM   1486 1HB  LEU C  14      -1.937   8.797 -49.542  1.00  0.00           H  
ATOM   1487 2HB  LEU C  14      -1.890  10.006 -48.255  1.00  0.00           H  
ATOM   1488  HG  LEU C  14      -4.375   9.937 -48.143  1.00  0.00           H  
ATOM   1489 1HD1 LEU C  14      -5.581   8.155 -49.272  1.00  0.00           H  
ATOM   1490 2HD1 LEU C  14      -4.847   9.298 -50.421  1.00  0.00           H  
ATOM   1491 3HD1 LEU C  14      -4.101   7.704 -50.151  1.00  0.00           H  
ATOM   1492 1HD2 LEU C  14      -4.518   7.720 -47.090  1.00  0.00           H  
ATOM   1493 2HD2 LEU C  14      -2.988   7.245 -47.868  1.00  0.00           H  
ATOM   1494 3HD2 LEU C  14      -3.002   8.541 -46.647  1.00  0.00           H  
ATOM   1495  N   LEU C  15      -2.526  12.806 -48.820  1.00  0.00           N  
ATOM   1496  CA  LEU C  15      -3.114  14.014 -48.250  1.00  0.00           C  
ATOM   1497  C   LEU C  15      -3.638  14.945 -49.336  1.00  0.00           C  
ATOM   1498  O   LEU C  15      -4.751  15.474 -49.228  1.00  0.00           O  
ATOM   1499  CB  LEU C  15      -2.079  14.753 -47.392  1.00  0.00           C  
ATOM   1500  CG  LEU C  15      -1.771  14.121 -46.029  1.00  0.00           C  
ATOM   1501  CD1 LEU C  15      -0.553  14.799 -45.417  1.00  0.00           C  
ATOM   1502  CD2 LEU C  15      -2.985  14.254 -45.121  1.00  0.00           C  
ATOM   1503  H   LEU C  15      -1.552  12.604 -48.645  1.00  0.00           H  
ATOM   1504  HA  LEU C  15      -3.961  13.726 -47.628  1.00  0.00           H  
ATOM   1505 1HB  LEU C  15      -1.145  14.811 -47.949  1.00  0.00           H  
ATOM   1506 2HB  LEU C  15      -2.436  15.768 -47.214  1.00  0.00           H  
ATOM   1507  HG  LEU C  15      -1.533  13.065 -46.163  1.00  0.00           H  
ATOM   1508 1HD1 LEU C  15      -0.334  14.350 -44.449  1.00  0.00           H  
ATOM   1509 2HD1 LEU C  15       0.305  14.671 -46.078  1.00  0.00           H  
ATOM   1510 3HD1 LEU C  15      -0.756  15.862 -45.286  1.00  0.00           H  
ATOM   1511 1HD2 LEU C  15      -2.766  13.804 -44.152  1.00  0.00           H  
ATOM   1512 2HD2 LEU C  15      -3.223  15.310 -44.986  1.00  0.00           H  
ATOM   1513 3HD2 LEU C  15      -3.836  13.746 -45.574  1.00  0.00           H  
ATOM   1514  N   GLU C  16      -2.850  15.157 -50.393  1.00  0.00           N  
ATOM   1515  CA  GLU C  16      -3.286  16.022 -51.484  1.00  0.00           C  
ATOM   1516  C   GLU C  16      -4.518  15.456 -52.180  1.00  0.00           C  
ATOM   1517  O   GLU C  16      -5.452  16.200 -52.504  1.00  0.00           O  
ATOM   1518  CB  GLU C  16      -2.157  16.210 -52.499  1.00  0.00           C  
ATOM   1519  CG  GLU C  16      -2.408  17.307 -53.524  1.00  0.00           C  
ATOM   1520  CD  GLU C  16      -3.227  16.838 -54.694  1.00  0.00           C  
ATOM   1521  OE1 GLU C  16      -3.062  15.712 -55.097  1.00  0.00           O  
ATOM   1522  OE2 GLU C  16      -4.018  17.608 -55.187  1.00  0.00           O1-
ATOM   1523  H   GLU C  16      -1.942  14.718 -50.446  1.00  0.00           H  
ATOM   1524  HA  GLU C  16      -3.568  16.989 -51.067  1.00  0.00           H  
ATOM   1525 1HB  GLU C  16      -1.231  16.448 -51.975  1.00  0.00           H  
ATOM   1526 2HB  GLU C  16      -1.995  15.278 -53.041  1.00  0.00           H  
ATOM   1527 1HG  GLU C  16      -2.930  18.131 -53.037  1.00  0.00           H  
ATOM   1528 2HG  GLU C  16      -1.450  17.681 -53.883  1.00  0.00           H  
ATOM   1529  N   VAL C  17      -4.538  14.144 -52.419  1.00  0.00           N  
ATOM   1530  CA  VAL C  17      -5.686  13.521 -53.074  1.00  0.00           C  
ATOM   1531  C   VAL C  17      -6.937  13.663 -52.214  1.00  0.00           C  
ATOM   1532  O   VAL C  17      -8.022  13.978 -52.717  1.00  0.00           O  
ATOM   1533  CB  VAL C  17      -5.411  12.029 -53.339  1.00  0.00           C  
ATOM   1534  CG1 VAL C  17      -6.684  11.323 -53.780  1.00  0.00           C  
ATOM   1535  CG2 VAL C  17      -4.321  11.882 -54.390  1.00  0.00           C  
ATOM   1536  H   VAL C  17      -3.754  13.567 -52.148  1.00  0.00           H  
ATOM   1537  HA  VAL C  17      -5.880  14.050 -54.008  1.00  0.00           H  
ATOM   1538  HB  VAL C  17      -5.087  11.558 -52.410  1.00  0.00           H  
ATOM   1539 1HG1 VAL C  17      -6.471  10.269 -53.962  1.00  0.00           H  
ATOM   1540 2HG1 VAL C  17      -7.438  11.410 -52.997  1.00  0.00           H  
ATOM   1541 3HG1 VAL C  17      -7.056  11.781 -54.696  1.00  0.00           H  
ATOM   1542 1HG2 VAL C  17      -4.131  10.824 -54.571  1.00  0.00           H  
ATOM   1543 2HG2 VAL C  17      -4.642  12.358 -55.316  1.00  0.00           H  
ATOM   1544 3HG2 VAL C  17      -3.407  12.359 -54.035  1.00  0.00           H  
ATOM   1545  N   HIS C  18      -6.805  13.436 -50.903  1.00  0.00           N  
ATOM   1546  CA  HIS C  18      -7.963  13.536 -50.021  1.00  0.00           C  
ATOM   1547  C   HIS C  18      -8.486  14.963 -49.922  1.00  0.00           C  
ATOM   1548  O   HIS C  18      -9.683  15.164 -49.689  1.00  0.00           O  
ATOM   1549  CB  HIS C  18      -7.617  13.021 -48.620  1.00  0.00           C  
ATOM   1550  CG  HIS C  18      -7.818  11.547 -48.454  1.00  0.00           C  
ATOM   1551  CD2 HIS C  18      -8.702  10.697 -49.027  1.00  0.00           C  
ATOM   1552  ND1 HIS C  18      -7.045  10.782 -47.606  1.00  0.00           N  
ATOM   1553  CE1 HIS C  18      -7.447   9.524 -47.664  1.00  0.00           C  
ATOM   1554  NE2 HIS C  18      -8.450   9.447 -48.519  1.00  0.00           N  
ATOM   1555  H   HIS C  18      -5.906  13.195 -50.510  1.00  0.00           H  
ATOM   1556  HA  HIS C  18      -8.781  12.939 -50.426  1.00  0.00           H  
ATOM   1557 1HB  HIS C  18      -6.575  13.251 -48.396  1.00  0.00           H  
ATOM   1558 2HB  HIS C  18      -8.232  13.535 -47.882  1.00  0.00           H  
ATOM   1559  HD2 HIS C  18      -9.470  10.957 -49.756  1.00  0.00           H  
ATOM   1560  HE1 HIS C  18      -7.022   8.693 -47.102  1.00  0.00           H  
ATOM   1561  HE2 HIS C  18      -8.954   8.606 -48.764  1.00  0.00           H  
ATOM   1562  N   SER C  19      -7.611  15.961 -50.079  1.00  0.00           N  
ATOM   1563  CA  SER C  19      -8.070  17.348 -50.101  1.00  0.00           C  
ATOM   1564  C   SER C  19      -9.016  17.604 -51.267  1.00  0.00           C  
ATOM   1565  O   SER C  19     -10.007  18.328 -51.114  1.00  0.00           O  
ATOM   1566  CB  SER C  19      -6.883  18.288 -50.189  1.00  0.00           C  
ATOM   1567  OG  SER C  19      -6.114  18.236 -49.020  1.00  0.00           O  
ATOM   1568  H   SER C  19      -6.625  15.768 -50.183  1.00  0.00           H  
ATOM   1569  HA  SER C  19      -8.626  17.543 -49.183  1.00  0.00           H  
ATOM   1570 1HB  SER C  19      -6.267  18.016 -51.046  1.00  0.00           H  
ATOM   1571 2HB  SER C  19      -7.237  19.305 -50.351  1.00  0.00           H  
ATOM   1572  HG  SER C  19      -5.382  18.843 -49.157  1.00  0.00           H  
ATOM   1573  N   ARG C  20      -8.730  17.026 -52.435  1.00  0.00           N  
ATOM   1574  CA  ARG C  20      -9.650  17.111 -53.560  1.00  0.00           C  
ATOM   1575  C   ARG C  20     -10.920  16.303 -53.333  1.00  0.00           C  
ATOM   1576  O   ARG C  20     -11.982  16.686 -53.837  1.00  0.00           O  
ATOM   1577  CB  ARG C  20      -8.957  16.648 -54.842  1.00  0.00           C  
ATOM   1578  CG  ARG C  20      -8.000  17.676 -55.422  1.00  0.00           C  
ATOM   1579  CD  ARG C  20      -7.436  17.222 -56.755  1.00  0.00           C  
ATOM   1580  NE  ARG C  20      -6.281  16.348 -56.582  1.00  0.00           N  
ATOM   1581  CZ  ARG C  20      -5.987  15.332 -57.384  1.00  0.00           C  
ATOM   1582  NH1 ARG C  20      -4.915  14.589 -57.150  1.00  0.00           N1+
ATOM   1583  NH2 ARG C  20      -6.767  15.055 -58.420  1.00  0.00           N  
ATOM   1584  H   ARG C  20      -7.863  16.521 -52.546  1.00  0.00           H  
ATOM   1585  HA  ARG C  20      -9.954  18.151 -53.680  1.00  0.00           H  
ATOM   1586 1HB  ARG C  20      -8.397  15.735 -54.644  1.00  0.00           H  
ATOM   1587 2HB  ARG C  20      -9.707  16.414 -55.597  1.00  0.00           H  
ATOM   1588 1HG  ARG C  20      -8.527  18.619 -55.574  1.00  0.00           H  
ATOM   1589 2HG  ARG C  20      -7.170  17.832 -54.732  1.00  0.00           H  
ATOM   1590 1HD  ARG C  20      -8.200  16.676 -57.307  1.00  0.00           H  
ATOM   1591 2HD  ARG C  20      -7.124  18.092 -57.333  1.00  0.00           H  
ATOM   1592  HE  ARG C  20      -5.667  16.531 -55.799  1.00  0.00           H  
ATOM   1593 1HH1 ARG C  20      -4.319  14.795 -56.361  1.00  0.00           H  
ATOM   1594 2HH1 ARG C  20      -4.693  13.816 -57.761  1.00  0.00           H  
ATOM   1595 1HH2 ARG C  20      -7.587  15.619 -58.601  1.00  0.00           H  
ATOM   1596 2HH2 ARG C  20      -6.542  14.282 -59.029  1.00  0.00           H  
ATOM   1597  N   VAL C  21     -10.836  15.196 -52.590  1.00  0.00           N  
ATOM   1598  CA  VAL C  21     -12.037  14.443 -52.246  1.00  0.00           C  
ATOM   1599  C   VAL C  21     -12.978  15.300 -51.414  1.00  0.00           C  
ATOM   1600  O   VAL C  21     -14.190  15.331 -51.655  1.00  0.00           O  
ATOM   1601  CB  VAL C  21     -11.671  13.169 -51.462  1.00  0.00           C  
ATOM   1602  CG1 VAL C  21     -12.923  12.511 -50.900  1.00  0.00           C  
ATOM   1603  CG2 VAL C  21     -10.913  12.205 -52.362  1.00  0.00           C  
ATOM   1604  H   VAL C  21      -9.939  14.870 -52.260  1.00  0.00           H  
ATOM   1605  HA  VAL C  21     -12.560  14.185 -53.168  1.00  0.00           H  
ATOM   1606  HB  VAL C  21     -11.044  13.444 -50.613  1.00  0.00           H  
ATOM   1607 1HG1 VAL C  21     -12.645  11.613 -50.348  1.00  0.00           H  
ATOM   1608 2HG1 VAL C  21     -13.429  13.206 -50.230  1.00  0.00           H  
ATOM   1609 3HG1 VAL C  21     -13.590  12.242 -51.718  1.00  0.00           H  
ATOM   1610 1HG2 VAL C  21     -10.657  11.308 -51.801  1.00  0.00           H  
ATOM   1611 2HG2 VAL C  21     -11.538  11.935 -53.214  1.00  0.00           H  
ATOM   1612 3HG2 VAL C  21     -10.000  12.683 -52.719  1.00  0.00           H  
ATOM   1613  N   LEU C  22     -12.435  16.005 -50.417  1.00  0.00           N  
ATOM   1614  CA  LEU C  22     -13.262  16.842 -49.554  1.00  0.00           C  
ATOM   1615  C   LEU C  22     -14.081  17.836 -50.366  1.00  0.00           C  
ATOM   1616  O   LEU C  22     -15.279  18.014 -50.114  1.00  0.00           O  
ATOM   1617  CB  LEU C  22     -12.384  17.596 -48.548  1.00  0.00           C  
ATOM   1618  CG  LEU C  22     -11.866  16.769 -47.364  1.00  0.00           C  
ATOM   1619  CD1 LEU C  22     -10.751  17.530 -46.661  1.00  0.00           C  
ATOM   1620  CD2 LEU C  22     -13.014  16.475 -46.410  1.00  0.00           C  
ATOM   1621  H   LEU C  22     -11.439  15.963 -50.253  1.00  0.00           H  
ATOM   1622  HA  LEU C  22     -13.959  16.200 -49.015  1.00  0.00           H  
ATOM   1623 1HB  LEU C  22     -11.520  17.998 -49.074  1.00  0.00           H  
ATOM   1624 2HB  LEU C  22     -12.957  18.431 -48.143  1.00  0.00           H  
ATOM   1625  HG  LEU C  22     -11.449  15.831 -47.731  1.00  0.00           H  
ATOM   1626 1HD1 LEU C  22     -10.383  16.942 -45.820  1.00  0.00           H  
ATOM   1627 2HD1 LEU C  22      -9.935  17.710 -47.362  1.00  0.00           H  
ATOM   1628 3HD1 LEU C  22     -11.134  18.483 -46.297  1.00  0.00           H  
ATOM   1629 1HD2 LEU C  22     -12.646  15.886 -45.569  1.00  0.00           H  
ATOM   1630 2HD2 LEU C  22     -13.430  17.413 -46.041  1.00  0.00           H  
ATOM   1631 3HD2 LEU C  22     -13.788  15.915 -46.934  1.00  0.00           H  
ATOM   1632  N   LYS C  23     -13.457  18.491 -51.346  1.00  0.00           N  
ATOM   1633  CA  LYS C  23     -14.194  19.415 -52.201  1.00  0.00           C  
ATOM   1634  C   LYS C  23     -15.316  18.702 -52.947  1.00  0.00           C  
ATOM   1635  O   LYS C  23     -16.468  19.152 -52.929  1.00  0.00           O  
ATOM   1636  CB  LYS C  23     -13.250  20.094 -53.194  1.00  0.00           C  
ATOM   1637  CG  LYS C  23     -13.918  21.129 -54.090  1.00  0.00           C  
ATOM   1638  CD  LYS C  23     -12.901  21.830 -54.978  1.00  0.00           C  
ATOM   1639  CE  LYS C  23     -13.568  22.858 -55.880  1.00  0.00           C  
ATOM   1640  NZ  LYS C  23     -12.584  23.555 -56.752  1.00  0.00           N1+
ATOM   1641  H   LYS C  23     -12.469  18.354 -51.507  1.00  0.00           H  
ATOM   1642  HA  LYS C  23     -14.656  20.175 -51.570  1.00  0.00           H  
ATOM   1643 1HB  LYS C  23     -12.446  20.591 -52.651  1.00  0.00           H  
ATOM   1644 2HB  LYS C  23     -12.795  19.340 -53.837  1.00  0.00           H  
ATOM   1645 1HG  LYS C  23     -14.662  20.640 -54.720  1.00  0.00           H  
ATOM   1646 2HG  LYS C  23     -14.422  21.872 -53.473  1.00  0.00           H  
ATOM   1647 1HD  LYS C  23     -12.159  22.331 -54.356  1.00  0.00           H  
ATOM   1648 2HD  LYS C  23     -12.391  21.093 -55.599  1.00  0.00           H  
ATOM   1649 1HE  LYS C  23     -14.307  22.364 -56.510  1.00  0.00           H  
ATOM   1650 2HE  LYS C  23     -14.082  23.600 -55.269  1.00  0.00           H  
ATOM   1651 1HZ  LYS C  23     -13.065  24.227 -57.333  1.00  0.00           H  
ATOM   1652 2HZ  LYS C  23     -11.904  24.033 -56.178  1.00  0.00           H  
ATOM   1653 3HZ  LYS C  23     -12.115  22.879 -57.338  1.00  0.00           H  
ATOM   1654  N   ALA C  24     -15.001  17.582 -53.603  1.00  0.00           N  
ATOM   1655  CA  ALA C  24     -16.008  16.876 -54.389  1.00  0.00           C  
ATOM   1656  C   ALA C  24     -17.116  16.319 -53.504  1.00  0.00           C  
ATOM   1657  O   ALA C  24     -18.295  16.362 -53.876  1.00  0.00           O  
ATOM   1658  CB  ALA C  24     -15.353  15.756 -55.198  1.00  0.00           C  
ATOM   1659  H   ALA C  24     -14.061  17.214 -53.562  1.00  0.00           H  
ATOM   1660  HA  ALA C  24     -16.464  17.589 -55.075  1.00  0.00           H  
ATOM   1661 1HB  ALA C  24     -16.113  15.235 -55.780  1.00  0.00           H  
ATOM   1662 2HB  ALA C  24     -14.608  16.181 -55.871  1.00  0.00           H  
ATOM   1663 3HB  ALA C  24     -14.870  15.053 -54.521  1.00  0.00           H  
ATOM   1664  N   LEU C  25     -16.759  15.788 -52.332  1.00  0.00           N  
ATOM   1665  CA  LEU C  25     -17.763  15.192 -51.457  1.00  0.00           C  
ATOM   1666  C   LEU C  25     -18.711  16.250 -50.908  1.00  0.00           C  
ATOM   1667  O   LEU C  25     -19.927  16.035 -50.853  1.00  0.00           O  
ATOM   1668  CB  LEU C  25     -17.080  14.428 -50.321  1.00  0.00           C  
ATOM   1669  CG  LEU C  25     -17.926  13.519 -49.424  1.00  0.00           C  
ATOM   1670  CD1 LEU C  25     -17.095  12.339 -48.954  1.00  0.00           C  
ATOM   1671  CD2 LEU C  25     -18.484  14.274 -48.228  1.00  0.00           C  
ATOM   1672  H   LEU C  25     -15.792  15.794 -52.039  1.00  0.00           H  
ATOM   1673  HA  LEU C  25     -18.360  14.493 -52.043  1.00  0.00           H  
ATOM   1674 1HB  LEU C  25     -16.306  13.791 -50.747  1.00  0.00           H  
ATOM   1675 2HB  LEU C  25     -16.604  15.147 -49.655  1.00  0.00           H  
ATOM   1676  HG  LEU C  25     -18.762  13.118 -49.998  1.00  0.00           H  
ATOM   1677 1HD1 LEU C  25     -17.703  11.696 -48.316  1.00  0.00           H  
ATOM   1678 2HD1 LEU C  25     -16.749  11.770 -49.817  1.00  0.00           H  
ATOM   1679 3HD1 LEU C  25     -16.236  12.701 -48.390  1.00  0.00           H  
ATOM   1680 1HD2 LEU C  25     -19.080  13.597 -47.615  1.00  0.00           H  
ATOM   1681 2HD2 LEU C  25     -17.662  14.673 -47.634  1.00  0.00           H  
ATOM   1682 3HD2 LEU C  25     -19.112  15.095 -48.577  1.00  0.00           H  
ATOM   1683  N   ILE C  26     -18.173  17.400 -50.492  1.00  0.00           N  
ATOM   1684  CA  ILE C  26     -19.022  18.472 -49.982  1.00  0.00           C  
ATOM   1685  C   ILE C  26     -19.966  18.973 -51.068  1.00  0.00           C  
ATOM   1686  O   ILE C  26     -21.140  19.255 -50.796  1.00  0.00           O  
ATOM   1687  CB  ILE C  26     -18.175  19.644 -49.452  1.00  0.00           C  
ATOM   1688  CG1 ILE C  26     -17.422  19.228 -48.185  1.00  0.00           C  
ATOM   1689  CG2 ILE C  26     -19.054  20.855 -49.178  1.00  0.00           C  
ATOM   1690  CD1 ILE C  26     -16.338  20.198 -47.773  1.00  0.00           C  
ATOM   1691  H   ILE C  26     -17.173  17.538 -50.526  1.00  0.00           H  
ATOM   1692  HA  ILE C  26     -19.648  18.069 -49.186  1.00  0.00           H  
ATOM   1693  HB  ILE C  26     -17.423  19.913 -50.192  1.00  0.00           H  
ATOM   1694 1HG1 ILE C  26     -18.125  19.131 -47.359  1.00  0.00           H  
ATOM   1695 2HG1 ILE C  26     -16.963  18.251 -48.339  1.00  0.00           H  
ATOM   1696 1HG2 ILE C  26     -18.440  21.673 -48.804  1.00  0.00           H  
ATOM   1697 2HG2 ILE C  26     -19.546  21.162 -50.100  1.00  0.00           H  
ATOM   1698 3HG2 ILE C  26     -19.808  20.597 -48.434  1.00  0.00           H  
ATOM   1699 1HD1 ILE C  26     -15.850  19.835 -46.869  1.00  0.00           H  
ATOM   1700 2HD1 ILE C  26     -15.603  20.284 -48.574  1.00  0.00           H  
ATOM   1701 3HD1 ILE C  26     -16.780  21.175 -47.579  1.00  0.00           H  
ATOM   1702  N   GLU C  27     -19.487  19.075 -52.311  1.00  0.00           N  
ATOM   1703  CA  GLU C  27     -20.356  19.506 -53.402  1.00  0.00           C  
ATOM   1704  C   GLU C  27     -21.570  18.595 -53.542  1.00  0.00           C  
ATOM   1705  O   GLU C  27     -22.690  19.074 -53.757  1.00  0.00           O  
ATOM   1706  CB  GLU C  27     -19.573  19.557 -54.715  1.00  0.00           C  
ATOM   1707  CG  GLU C  27     -18.627  20.742 -54.834  1.00  0.00           C  
ATOM   1708  CD  GLU C  27     -17.849  20.735 -56.136  1.00  0.00           C  
ATOM   1709  OE1 GLU C  27     -17.927  19.728 -56.871  1.00  0.00           O  
ATOM   1710  OE2 GLU C  27     -17.161  21.737 -56.425  1.00  0.00           O1-
ATOM   1711  H   GLU C  27     -18.521  18.856 -52.508  1.00  0.00           H  
ATOM   1712  HA  GLU C  27     -20.726  20.506 -53.176  1.00  0.00           H  
ATOM   1713 1HB  GLU C  27     -18.984  18.646 -54.823  1.00  0.00           H  
ATOM   1714 2HB  GLU C  27     -20.269  19.599 -55.552  1.00  0.00           H  
ATOM   1715 1HG  GLU C  27     -19.205  21.663 -54.770  1.00  0.00           H  
ATOM   1716 2HG  GLU C  27     -17.931  20.723 -53.996  1.00  0.00           H  
ATOM   1717  N   GLN C  28     -21.374  17.280 -53.421  1.00  0.00           N  
ATOM   1718  CA  GLN C  28     -22.508  16.363 -53.499  1.00  0.00           C  
ATOM   1719  C   GLN C  28     -23.497  16.604 -52.365  1.00  0.00           C  
ATOM   1720  O   GLN C  28     -24.713  16.575 -52.583  1.00  0.00           O  
ATOM   1721  CB  GLN C  28     -22.025  14.910 -53.468  1.00  0.00           C  
ATOM   1722  CG  GLN C  28     -21.342  14.454 -54.746  1.00  0.00           C  
ATOM   1723  CD  GLN C  28     -21.043  12.967 -54.742  1.00  0.00           C  
ATOM   1724  NE2 GLN C  28     -20.772  12.416 -55.920  1.00  0.00           N  
ATOM   1725  OE1 GLN C  28     -21.054  12.320 -53.691  1.00  0.00           O  
ATOM   1726  H   GLN C  28     -20.447  16.905 -53.276  1.00  0.00           H  
ATOM   1727  HA  GLN C  28     -23.040  16.550 -54.431  1.00  0.00           H  
ATOM   1728 1HB  GLN C  28     -21.322  14.778 -52.645  1.00  0.00           H  
ATOM   1729 2HB  GLN C  28     -22.872  14.249 -53.284  1.00  0.00           H  
ATOM   1730 1HG  GLN C  28     -21.996  14.669 -55.591  1.00  0.00           H  
ATOM   1731 2HG  GLN C  28     -20.401  14.992 -54.855  1.00  0.00           H  
ATOM   1732 1HE2 GLN C  28     -20.567  11.438 -55.980  1.00  0.00           H  
ATOM   1733 2HE2 GLN C  28     -20.774  12.978 -56.748  1.00  0.00           H  
ATOM   1734  N   ILE C  29     -22.997  16.827 -51.146  1.00  0.00           N  
ATOM   1735  CA  ILE C  29     -23.886  17.091 -50.018  1.00  0.00           C  
ATOM   1736  C   ILE C  29     -24.685  18.367 -50.255  1.00  0.00           C  
ATOM   1737  O   ILE C  29     -25.900  18.408 -50.024  1.00  0.00           O  
ATOM   1738  CB  ILE C  29     -23.093  17.214 -48.704  1.00  0.00           C  
ATOM   1739  CG1 ILE C  29     -22.495  15.860 -48.313  1.00  0.00           C  
ATOM   1740  CG2 ILE C  29     -23.984  17.746 -47.592  1.00  0.00           C  
ATOM   1741  CD1 ILE C  29     -21.488  15.939 -47.188  1.00  0.00           C  
ATOM   1742  H   ILE C  29     -21.999  16.814 -50.994  1.00  0.00           H  
ATOM   1743  HA  ILE C  29     -24.604  16.275 -49.944  1.00  0.00           H  
ATOM   1744  HB  ILE C  29     -22.257  17.898 -48.846  1.00  0.00           H  
ATOM   1745 1HG1 ILE C  29     -23.293  15.183 -48.010  1.00  0.00           H  
ATOM   1746 2HG1 ILE C  29     -22.002  15.416 -49.179  1.00  0.00           H  
ATOM   1747 1HG2 ILE C  29     -23.408  17.826 -46.671  1.00  0.00           H  
ATOM   1748 2HG2 ILE C  29     -24.362  18.729 -47.869  1.00  0.00           H  
ATOM   1749 3HG2 ILE C  29     -24.821  17.065 -47.439  1.00  0.00           H  
ATOM   1750 1HD1 ILE C  29     -21.109  14.940 -46.968  1.00  0.00           H  
ATOM   1751 2HD1 ILE C  29     -20.661  16.584 -47.484  1.00  0.00           H  
ATOM   1752 3HD1 ILE C  29     -21.967  16.347 -46.299  1.00  0.00           H  
ATOM   1753  N   LYS C  30     -24.020  19.426 -50.724  1.00  0.00           N  
ATOM   1754  CA  LYS C  30     -24.729  20.665 -51.031  1.00  0.00           C  
ATOM   1755  C   LYS C  30     -25.816  20.434 -52.071  1.00  0.00           C  
ATOM   1756  O   LYS C  30     -26.943  20.922 -51.922  1.00  0.00           O  
ATOM   1757  CB  LYS C  30     -23.753  21.735 -51.521  1.00  0.00           C  
ATOM   1758  CG  LYS C  30     -22.846  22.303 -50.438  1.00  0.00           C  
ATOM   1759  CD  LYS C  30     -21.873  23.323 -51.011  1.00  0.00           C  
ATOM   1760  CE  LYS C  30     -20.973  23.900 -49.927  1.00  0.00           C  
ATOM   1761  NZ  LYS C  30     -19.927  24.795 -50.491  1.00  0.00           N1+
ATOM   1762  H   LYS C  30     -23.022  19.381 -50.871  1.00  0.00           H  
ATOM   1763  HA  LYS C  30     -25.217  21.019 -50.122  1.00  0.00           H  
ATOM   1764 1HB  LYS C  30     -23.119  21.318 -52.304  1.00  0.00           H  
ATOM   1765 2HB  LYS C  30     -24.311  22.564 -51.959  1.00  0.00           H  
ATOM   1766 1HG  LYS C  30     -23.452  22.784 -49.670  1.00  0.00           H  
ATOM   1767 2HG  LYS C  30     -22.280  21.494 -49.976  1.00  0.00           H  
ATOM   1768 1HD  LYS C  30     -21.252  22.848 -51.771  1.00  0.00           H  
ATOM   1769 2HD  LYS C  30     -22.430  24.136 -51.477  1.00  0.00           H  
ATOM   1770 1HE  LYS C  30     -21.575  24.467 -49.219  1.00  0.00           H  
ATOM   1771 2HE  LYS C  30     -20.486  23.088 -49.388  1.00  0.00           H  
ATOM   1772 1HZ  LYS C  30     -19.352  25.156 -49.743  1.00  0.00           H  
ATOM   1773 2HZ  LYS C  30     -19.350  24.274 -51.137  1.00  0.00           H  
ATOM   1774 3HZ  LYS C  30     -20.366  25.563 -50.978  1.00  0.00           H  
ATOM   1775  N   LEU C  31     -25.501  19.689 -53.132  1.00  0.00           N  
ATOM   1776  CA  LEU C  31     -26.478  19.470 -54.194  1.00  0.00           C  
ATOM   1777  C   LEU C  31     -27.641  18.618 -53.704  1.00  0.00           C  
ATOM   1778  O   LEU C  31     -28.795  18.864 -54.072  1.00  0.00           O  
ATOM   1779  CB  LEU C  31     -25.811  18.793 -55.397  1.00  0.00           C  
ATOM   1780  CG  LEU C  31     -24.791  19.647 -56.161  1.00  0.00           C  
ATOM   1781  CD1 LEU C  31     -23.938  18.749 -57.046  1.00  0.00           C  
ATOM   1782  CD2 LEU C  31     -25.524  20.693 -56.989  1.00  0.00           C  
ATOM   1783  H   LEU C  31     -24.585  19.271 -53.212  1.00  0.00           H  
ATOM   1784  HA  LEU C  31     -26.884  20.436 -54.494  1.00  0.00           H  
ATOM   1785 1HB  LEU C  31     -25.299  17.896 -55.051  1.00  0.00           H  
ATOM   1786 2HB  LEU C  31     -26.587  18.493 -56.102  1.00  0.00           H  
ATOM   1787  HG  LEU C  31     -24.129  20.144 -55.452  1.00  0.00           H  
ATOM   1788 1HD1 LEU C  31     -23.213  19.356 -57.589  1.00  0.00           H  
ATOM   1789 2HD1 LEU C  31     -23.410  18.023 -56.427  1.00  0.00           H  
ATOM   1790 3HD1 LEU C  31     -24.576  18.225 -57.757  1.00  0.00           H  
ATOM   1791 1HD2 LEU C  31     -24.799  21.301 -57.531  1.00  0.00           H  
ATOM   1792 2HD2 LEU C  31     -26.186  20.197 -57.699  1.00  0.00           H  
ATOM   1793 3HD2 LEU C  31     -26.112  21.332 -56.329  1.00  0.00           H  
ATOM   1794  N   PHE C  32     -27.358  17.609 -52.876  1.00  0.00           N  
ATOM   1795  CA  PHE C  32     -28.431  16.770 -52.353  1.00  0.00           C  
ATOM   1796  C   PHE C  32     -29.352  17.567 -51.439  1.00  0.00           C  
ATOM   1797  O   PHE C  32     -30.573  17.370 -51.457  1.00  0.00           O  
ATOM   1798  CB  PHE C  32     -27.854  15.576 -51.590  1.00  0.00           C  
ATOM   1799  CG  PHE C  32     -27.302  14.499 -52.479  1.00  0.00           C  
ATOM   1800  CD1 PHE C  32     -28.022  14.046 -53.574  1.00  0.00           C  
ATOM   1801  CD2 PHE C  32     -26.061  13.935 -52.222  1.00  0.00           C  
ATOM   1802  CE1 PHE C  32     -27.515  13.055 -54.393  1.00  0.00           C  
ATOM   1803  CE2 PHE C  32     -25.551  12.945 -53.039  1.00  0.00           C  
ATOM   1804  CZ  PHE C  32     -26.280  12.504 -54.126  1.00  0.00           C  
ATOM   1805  H   PHE C  32     -26.405  17.414 -52.605  1.00  0.00           H  
ATOM   1806  HA  PHE C  32     -29.030  16.412 -53.191  1.00  0.00           H  
ATOM   1807 1HB  PHE C  32     -27.056  15.917 -50.932  1.00  0.00           H  
ATOM   1808 2HB  PHE C  32     -28.629  15.136 -50.964  1.00  0.00           H  
ATOM   1809  HD1 PHE C  32     -28.999  14.482 -53.787  1.00  0.00           H  
ATOM   1810  HD2 PHE C  32     -25.486  14.283 -51.363  1.00  0.00           H  
ATOM   1811  HE1 PHE C  32     -28.092  12.708 -55.250  1.00  0.00           H  
ATOM   1812  HE2 PHE C  32     -24.575  12.510 -52.826  1.00  0.00           H  
ATOM   1813  HZ  PHE C  32     -25.880  11.722 -54.769  1.00  0.00           H  
ATOM   1814  N   ILE C  33     -28.789  18.468 -50.632  1.00  0.00           N  
ATOM   1815  CA  ILE C  33     -29.616  19.337 -49.800  1.00  0.00           C  
ATOM   1816  C   ILE C  33     -30.523  20.199 -50.670  1.00  0.00           C  
ATOM   1817  O   ILE C  33     -31.720  20.343 -50.391  1.00  0.00           O  
ATOM   1818  CB  ILE C  33     -28.748  20.240 -48.905  1.00  0.00           C  
ATOM   1819  CG1 ILE C  33     -28.056  19.409 -47.821  1.00  0.00           C  
ATOM   1820  CG2 ILE C  33     -29.592  21.339 -48.279  1.00  0.00           C  
ATOM   1821  CD1 ILE C  33     -26.965  20.152 -47.085  1.00  0.00           C  
ATOM   1822  H   ILE C  33     -27.784  18.558 -50.590  1.00  0.00           H  
ATOM   1823  HA  ILE C  33     -30.263  18.713 -49.185  1.00  0.00           H  
ATOM   1824  HB  ILE C  33     -27.959  20.696 -49.503  1.00  0.00           H  
ATOM   1825 1HG1 ILE C  33     -28.794  19.076 -47.091  1.00  0.00           H  
ATOM   1826 2HG1 ILE C  33     -27.617  18.518 -48.270  1.00  0.00           H  
ATOM   1827 1HG2 ILE C  33     -28.963  21.967 -47.649  1.00  0.00           H  
ATOM   1828 2HG2 ILE C  33     -30.039  21.946 -49.066  1.00  0.00           H  
ATOM   1829 3HG2 ILE C  33     -30.381  20.892 -47.674  1.00  0.00           H  
ATOM   1830 1HD1 ILE C  33     -26.522  19.498 -46.333  1.00  0.00           H  
ATOM   1831 2HD1 ILE C  33     -26.196  20.465 -47.792  1.00  0.00           H  
ATOM   1832 3HD1 ILE C  33     -27.388  21.030 -46.597  1.00  0.00           H  
ATOM   1833  N   GLU C  34     -29.973  20.776 -51.741  1.00  0.00           N  
ATOM   1834  CA  GLU C  34     -30.787  21.596 -52.634  1.00  0.00           C  
ATOM   1835  C   GLU C  34     -31.868  20.767 -53.317  1.00  0.00           C  
ATOM   1836  O   GLU C  34     -33.002  21.234 -53.483  1.00  0.00           O  
ATOM   1837  CB  GLU C  34     -29.906  22.270 -53.688  1.00  0.00           C  
ATOM   1838  CG  GLU C  34     -28.978  23.344 -53.139  1.00  0.00           C  
ATOM   1839  CD  GLU C  34     -28.041  23.895 -54.177  1.00  0.00           C  
ATOM   1840  OE1 GLU C  34     -28.028  23.382 -55.270  1.00  0.00           O  
ATOM   1841  OE2 GLU C  34     -27.336  24.830 -53.877  1.00  0.00           O1-
ATOM   1842  H   GLU C  34     -28.992  20.653 -51.945  1.00  0.00           H  
ATOM   1843  HA  GLU C  34     -31.286  22.362 -52.040  1.00  0.00           H  
ATOM   1844 1HB  GLU C  34     -29.291  21.518 -54.183  1.00  0.00           H  
ATOM   1845 2HB  GLU C  34     -30.536  22.730 -54.449  1.00  0.00           H  
ATOM   1846 1HG  GLU C  34     -29.580  24.161 -52.740  1.00  0.00           H  
ATOM   1847 2HG  GLU C  34     -28.397  22.924 -52.319  1.00  0.00           H  
ATOM   1848  N   LEU C  35     -31.537  19.539 -53.723  1.00  0.00           N  
ATOM   1849  CA  LEU C  35     -32.530  18.687 -54.370  1.00  0.00           C  
ATOM   1850  C   LEU C  35     -33.642  18.289 -53.408  1.00  0.00           C  
ATOM   1851  O   LEU C  35     -34.801  18.164 -53.821  1.00  0.00           O  
ATOM   1852  CB  LEU C  35     -31.859  17.427 -54.931  1.00  0.00           C  
ATOM   1853  CG  LEU C  35     -31.023  17.628 -56.202  1.00  0.00           C  
ATOM   1854  CD1 LEU C  35     -30.127  16.416 -56.418  1.00  0.00           C  
ATOM   1855  CD2 LEU C  35     -31.949  17.842 -57.390  1.00  0.00           C  
ATOM   1856  H   LEU C  35     -30.601  19.186 -53.587  1.00  0.00           H  
ATOM   1857  HA  LEU C  35     -32.996  19.252 -55.177  1.00  0.00           H  
ATOM   1858 1HB  LEU C  35     -31.205  17.012 -54.167  1.00  0.00           H  
ATOM   1859 2HB  LEU C  35     -32.632  16.692 -55.156  1.00  0.00           H  
ATOM   1860  HG  LEU C  35     -30.380  18.501 -56.080  1.00  0.00           H  
ATOM   1861 1HD1 LEU C  35     -29.533  16.559 -57.320  1.00  0.00           H  
ATOM   1862 2HD1 LEU C  35     -29.462  16.298 -55.562  1.00  0.00           H  
ATOM   1863 3HD1 LEU C  35     -30.742  15.524 -56.526  1.00  0.00           H  
ATOM   1864 1HD2 LEU C  35     -31.354  17.986 -58.293  1.00  0.00           H  
ATOM   1865 2HD2 LEU C  35     -32.591  16.970 -57.513  1.00  0.00           H  
ATOM   1866 3HD2 LEU C  35     -32.565  18.725 -57.217  1.00  0.00           H  
ATOM   1867  N   ILE C  36     -33.313  18.075 -52.133  1.00  0.00           N  
ATOM   1868  CA  ILE C  36     -34.349  17.816 -51.137  1.00  0.00           C  
ATOM   1869  C   ILE C  36     -35.251  19.034 -50.984  1.00  0.00           C  
ATOM   1870  O   ILE C  36     -36.481  18.913 -50.940  1.00  0.00           O  
ATOM   1871  CB  ILE C  36     -33.731  17.452 -49.775  1.00  0.00           C  
ATOM   1872  CG1 ILE C  36     -33.040  16.088 -49.848  1.00  0.00           C  
ATOM   1873  CG2 ILE C  36     -34.798  17.454 -48.690  1.00  0.00           C  
ATOM   1874  CD1 ILE C  36     -32.129  15.802 -48.677  1.00  0.00           C  
ATOM   1875  H   ILE C  36     -32.345  18.089 -51.844  1.00  0.00           H  
ATOM   1876  HA  ILE C  36     -34.976  17.001 -51.495  1.00  0.00           H  
ATOM   1877  HB  ILE C  36     -32.963  18.181 -49.517  1.00  0.00           H  
ATOM   1878 1HG1 ILE C  36     -33.792  15.302 -49.896  1.00  0.00           H  
ATOM   1879 2HG1 ILE C  36     -32.448  16.029 -50.762  1.00  0.00           H  
ATOM   1880 1HG2 ILE C  36     -34.345  17.195 -47.734  1.00  0.00           H  
ATOM   1881 2HG2 ILE C  36     -35.246  18.445 -48.622  1.00  0.00           H  
ATOM   1882 3HG2 ILE C  36     -35.569  16.724 -48.937  1.00  0.00           H  
ATOM   1883 1HD1 ILE C  36     -31.675  14.818 -48.801  1.00  0.00           H  
ATOM   1884 2HD1 ILE C  36     -31.345  16.559 -48.631  1.00  0.00           H  
ATOM   1885 3HD1 ILE C  36     -32.706  15.820 -47.754  1.00  0.00           H  
ATOM   1886  N   LYS C  37     -34.659  20.229 -50.916  1.00  0.00           N  
ATOM   1887  CA  LYS C  37     -35.459  21.444 -50.804  1.00  0.00           C  
ATOM   1888  C   LYS C  37     -36.294  21.678 -52.057  1.00  0.00           C  
ATOM   1889  O   LYS C  37     -37.457  22.087 -51.966  1.00  0.00           O  
ATOM   1890  CB  LYS C  37     -34.561  22.653 -50.539  1.00  0.00           C  
ATOM   1891  CG  LYS C  37     -33.933  22.679 -49.152  1.00  0.00           C  
ATOM   1892  CD  LYS C  37     -33.006  23.873 -48.987  1.00  0.00           C  
ATOM   1893  CE  LYS C  37     -32.448  23.952 -47.574  1.00  0.00           C  
ATOM   1894  NZ  LYS C  37     -31.532  25.111 -47.400  1.00  0.00           N1+
ATOM   1895  H   LYS C  37     -33.652  20.304 -50.942  1.00  0.00           H  
ATOM   1896  HA  LYS C  37     -36.151  21.327 -49.969  1.00  0.00           H  
ATOM   1897 1HB  LYS C  37     -33.754  22.675 -51.272  1.00  0.00           H  
ATOM   1898 2HB  LYS C  37     -35.139  23.569 -50.662  1.00  0.00           H  
ATOM   1899 1HG  LYS C  37     -34.719  22.732 -48.398  1.00  0.00           H  
ATOM   1900 2HG  LYS C  37     -33.364  21.763 -48.994  1.00  0.00           H  
ATOM   1901 1HD  LYS C  37     -32.177  23.791 -49.692  1.00  0.00           H  
ATOM   1902 2HD  LYS C  37     -33.553  24.791 -49.203  1.00  0.00           H  
ATOM   1903 1HE  LYS C  37     -33.269  24.043 -46.864  1.00  0.00           H  
ATOM   1904 2HE  LYS C  37     -31.902  23.036 -47.347  1.00  0.00           H  
ATOM   1905 1HZ  LYS C  37     -31.185  25.128 -46.451  1.00  0.00           H  
ATOM   1906 2HZ  LYS C  37     -30.756  25.027 -48.041  1.00  0.00           H  
ATOM   1907 3HZ  LYS C  37     -32.033  25.968 -47.589  1.00  0.00           H  
ATOM   1908  N   ARG C  38     -35.724  21.426 -53.232  1.00  0.00           N  
ATOM   1909  CA  ARG C  38     -36.447  21.635 -54.480  1.00  0.00           C  
ATOM   1910  C   ARG C  38     -35.876  20.756 -55.586  1.00  0.00           C  
ATOM   1911  O   ARG C  38     -34.819  21.075 -56.148  1.00  0.00           O  
ATOM   1912  CB  ARG C  38     -36.377  23.095 -54.903  1.00  0.00           C  
ATOM   1913  CG  ARG C  38     -37.139  23.429 -56.175  1.00  0.00           C  
ATOM   1914  CD  ARG C  38     -37.049  24.874 -56.507  1.00  0.00           C  
ATOM   1915  NE  ARG C  38     -37.758  25.195 -57.735  1.00  0.00           N  
ATOM   1916  CZ  ARG C  38     -37.809  26.420 -58.292  1.00  0.00           C  
ATOM   1917  NH1 ARG C  38     -37.188  27.428 -57.719  1.00  0.00           N1+
ATOM   1918  NH2 ARG C  38     -38.482  26.610 -59.413  1.00  0.00           N  
ATOM   1919  H   ARG C  38     -34.775  21.083 -53.266  1.00  0.00           H  
ATOM   1920  HA  ARG C  38     -37.489  21.355 -54.327  1.00  0.00           H  
ATOM   1921 1HB  ARG C  38     -36.772  23.724 -54.107  1.00  0.00           H  
ATOM   1922 2HB  ARG C  38     -35.336  23.379 -55.058  1.00  0.00           H  
ATOM   1923 1HG  ARG C  38     -36.725  22.860 -57.008  1.00  0.00           H  
ATOM   1924 2HG  ARG C  38     -38.191  23.172 -56.047  1.00  0.00           H  
ATOM   1925 1HD  ARG C  38     -37.485  25.461 -55.699  1.00  0.00           H  
ATOM   1926 2HD  ARG C  38     -36.004  25.153 -56.634  1.00  0.00           H  
ATOM   1927  HE  ARG C  38     -38.248  24.444 -58.204  1.00  0.00           H  
ATOM   1928 1HH1 ARG C  38     -36.674  27.284 -56.862  1.00  0.00           H  
ATOM   1929 2HH1 ARG C  38     -37.226  28.347 -58.137  1.00  0.00           H  
ATOM   1930 1HH2 ARG C  38     -38.959  25.835 -59.853  1.00  0.00           H  
ATOM   1931 2HH2 ARG C  38     -38.520  27.528 -59.830  1.00  0.00           H  
ATOM   1932  N   PRO C  39     -36.533  19.644 -55.919  1.00  0.00           N  
ATOM   1933  CA  PRO C  39     -36.009  18.771 -56.976  1.00  0.00           C  
ATOM   1934  C   PRO C  39     -35.895  19.514 -58.299  1.00  0.00           C  
ATOM   1935  O   PRO C  39     -36.740  20.344 -58.642  1.00  0.00           O  
ATOM   1936  CB  PRO C  39     -37.045  17.642 -57.050  1.00  0.00           C  
ATOM   1937  CG  PRO C  39     -37.712  17.642 -55.707  1.00  0.00           C  
ATOM   1938  CD  PRO C  39     -37.762  19.080 -55.293  1.00  0.00           C  
ATOM   1939  HA  PRO C  39     -35.027  18.381 -56.669  1.00  0.00           H  
ATOM   1940 1HB  PRO C  39     -37.751  17.833 -57.871  1.00  0.00           H  
ATOM   1941 2HB  PRO C  39     -36.545  16.687 -57.271  1.00  0.00           H  
ATOM   1942 1HG  PRO C  39     -38.714  17.195 -55.781  1.00  0.00           H  
ATOM   1943 2HG  PRO C  39     -37.140  17.024 -54.999  1.00  0.00           H  
ATOM   1944 1HD  PRO C  39     -38.675  19.545 -55.692  1.00  0.00           H  
ATOM   1945 2HD  PRO C  39     -37.740  19.147 -54.195  1.00  0.00           H  
ATOM   1946  N   ASP C  40     -34.839  19.204 -59.047  1.00  0.00           N  
ATOM   1947  CA  ASP C  40     -34.596  19.849 -60.329  1.00  0.00           C  
ATOM   1948  C   ASP C  40     -33.754  18.926 -61.197  1.00  0.00           C  
ATOM   1949  O   ASP C  40     -32.899  18.190 -60.696  1.00  0.00           O  
ATOM   1950  CB  ASP C  40     -33.901  21.203 -60.148  1.00  0.00           C  
ATOM   1951  CG  ASP C  40     -33.795  21.984 -61.445  1.00  0.00           C  
ATOM   1952  OD1 ASP C  40     -34.102  21.417 -62.514  1.00  0.00           O  
ATOM   1953  OD2 ASP C  40     -33.405  23.170 -61.394  1.00  0.00           O1-
ATOM   1954  H   ASP C  40     -34.189  18.504 -58.717  1.00  0.00           H  
ATOM   1955  HA  ASP C  40     -35.556  20.020 -60.816  1.00  0.00           H  
ATOM   1956 1HB  ASP C  40     -34.452  21.801 -59.422  1.00  0.00           H  
ATOM   1957 2HB  ASP C  40     -32.898  21.047 -59.750  1.00  0.00           H  
ATOM   1958  N   GLU C  41     -34.006  18.979 -62.506  1.00  0.00           N  
ATOM   1959  CA  GLU C  41     -33.230  18.179 -63.449  1.00  0.00           C  
ATOM   1960  C   GLU C  41     -31.817  18.724 -63.613  1.00  0.00           C  
ATOM   1961  O   GLU C  41     -30.863  17.949 -63.749  1.00  0.00           O  
ATOM   1962  CB  GLU C  41     -33.929  18.135 -64.810  1.00  0.00           C  
ATOM   1963  CG  GLU C  41     -33.225  17.275 -65.850  1.00  0.00           C  
ATOM   1964  CD  GLU C  41     -33.233  15.812 -65.502  1.00  0.00           C  
ATOM   1965  OE1 GLU C  41     -33.980  15.431 -64.634  1.00  0.00           O  
ATOM   1966  OE2 GLU C  41     -32.489  15.075 -66.106  1.00  0.00           O1-
ATOM   1967  H   GLU C  41     -34.741  19.577 -62.857  1.00  0.00           H  
ATOM   1968  HA  GLU C  41     -33.145  17.166 -63.055  1.00  0.00           H  
ATOM   1969 1HB  GLU C  41     -34.941  17.749 -64.687  1.00  0.00           H  
ATOM   1970 2HB  GLU C  41     -34.010  19.145 -65.210  1.00  0.00           H  
ATOM   1971 1HG  GLU C  41     -33.719  17.410 -66.812  1.00  0.00           H  
ATOM   1972 2HG  GLU C  41     -32.196  17.615 -65.950  1.00  0.00           H  
ATOM   1973  N   ASP C  42     -31.665  20.052 -63.607  1.00  0.00           N  
ATOM   1974  CA  ASP C  42     -30.349  20.652 -63.805  1.00  0.00           C  
ATOM   1975  C   ASP C  42     -29.397  20.289 -62.672  1.00  0.00           C  
ATOM   1976  O   ASP C  42     -28.190  20.141 -62.897  1.00  0.00           O  
ATOM   1977  CB  ASP C  42     -30.464  22.174 -63.912  1.00  0.00           C  
ATOM   1978  CG  ASP C  42     -29.193  22.829 -64.435  1.00  0.00           C  
ATOM   1979  OD1 ASP C  42     -28.704  22.402 -65.454  1.00  0.00           O  
ATOM   1980  OD2 ASP C  42     -28.724  23.751 -63.811  1.00  0.00           O1-
ATOM   1981  H   ASP C  42     -32.463  20.654 -63.464  1.00  0.00           H  
ATOM   1982  HA  ASP C  42     -29.925  20.259 -64.729  1.00  0.00           H  
ATOM   1983 1HB  ASP C  42     -31.289  22.431 -64.578  1.00  0.00           H  
ATOM   1984 2HB  ASP C  42     -30.693  22.592 -62.931  1.00  0.00           H  
ATOM   1985  N   LEU C  43     -29.920  20.139 -61.454  1.00  0.00           N  
ATOM   1986  CA  LEU C  43     -29.082  19.782 -60.316  1.00  0.00           C  
ATOM   1987  C   LEU C  43     -28.688  18.311 -60.335  1.00  0.00           C  
ATOM   1988  O   LEU C  43     -27.553  17.975 -59.980  1.00  0.00           O  
ATOM   1989  CB  LEU C  43     -29.802  20.118 -59.008  1.00  0.00           C  
ATOM   1990  CG  LEU C  43     -29.648  21.527 -58.423  1.00  0.00           C  
ATOM   1991  CD1 LEU C  43     -30.134  22.608 -59.378  1.00  0.00           C  
ATOM   1992  CD2 LEU C  43     -30.390  21.621 -57.104  1.00  0.00           C  
ATOM   1993  H   LEU C  43     -30.910  20.275 -61.313  1.00  0.00           H  
ATOM   1994  HA  LEU C  43     -28.161  20.362 -60.369  1.00  0.00           H  
ATOM   1995 1HB  LEU C  43     -30.871  19.964 -59.150  1.00  0.00           H  
ATOM   1996 2HB  LEU C  43     -29.458  19.430 -58.235  1.00  0.00           H  
ATOM   1997  HG  LEU C  43     -28.592  21.739 -58.257  1.00  0.00           H  
ATOM   1998 1HD1 LEU C  43     -30.003  23.587 -58.917  1.00  0.00           H  
ATOM   1999 2HD1 LEU C  43     -29.557  22.563 -60.302  1.00  0.00           H  
ATOM   2000 3HD1 LEU C  43     -31.189  22.450 -59.600  1.00  0.00           H  
ATOM   2001 1HD2 LEU C  43     -30.277  22.625 -56.694  1.00  0.00           H  
ATOM   2002 2HD2 LEU C  43     -31.448  21.413 -57.266  1.00  0.00           H  
ATOM   2003 3HD2 LEU C  43     -29.981  20.893 -56.404  1.00  0.00           H  
ATOM   2004  N   ALA C  44     -29.602  17.425 -60.743  1.00  0.00           N  
ATOM   2005  CA  ALA C  44     -29.269  16.007 -60.837  1.00  0.00           C  
ATOM   2006  C   ALA C  44     -28.103  15.761 -61.785  1.00  0.00           C  
ATOM   2007  O   ALA C  44     -27.261  14.896 -61.517  1.00  0.00           O  
ATOM   2008  CB  ALA C  44     -30.493  15.209 -61.284  1.00  0.00           C  
ATOM   2009  H   ALA C  44     -30.532  17.730 -60.991  1.00  0.00           H  
ATOM   2010  HA  ALA C  44     -28.963  15.665 -59.848  1.00  0.00           H  
ATOM   2011 1HB  ALA C  44     -30.234  14.152 -61.350  1.00  0.00           H  
ATOM   2012 2HB  ALA C  44     -31.298  15.340 -60.560  1.00  0.00           H  
ATOM   2013 3HB  ALA C  44     -30.822  15.564 -62.259  1.00  0.00           H  
ATOM   2014  N   ASP C  45     -28.035  16.504 -62.893  1.00  0.00           N  
ATOM   2015  CA  ASP C  45     -26.911  16.357 -63.812  1.00  0.00           C  
ATOM   2016  C   ASP C  45     -25.602  16.819 -63.185  1.00  0.00           C  
ATOM   2017  O   ASP C  45     -24.549  16.229 -63.450  1.00  0.00           O  
ATOM   2018  CB  ASP C  45     -27.168  17.146 -65.098  1.00  0.00           C  
ATOM   2019  CG  ASP C  45     -28.190  16.478 -66.009  1.00  0.00           C  
ATOM   2020  OD1 ASP C  45     -28.447  15.312 -65.825  1.00  0.00           O  
ATOM   2021  OD2 ASP C  45     -28.702  17.140 -66.879  1.00  0.00           O1-
ATOM   2022  H   ASP C  45     -28.760  17.174 -63.106  1.00  0.00           H  
ATOM   2023  HA  ASP C  45     -26.798  15.300 -64.054  1.00  0.00           H  
ATOM   2024 1HB  ASP C  45     -27.525  18.145 -64.847  1.00  0.00           H  
ATOM   2025 2HB  ASP C  45     -26.233  17.261 -65.648  1.00  0.00           H  
ATOM   2026  N   LYS C  46     -25.644  17.866 -62.357  1.00  0.00           N  
ATOM   2027  CA  LYS C  46     -24.434  18.309 -61.672  1.00  0.00           C  
ATOM   2028  C   LYS C  46     -23.956  17.276 -60.659  1.00  0.00           C  
ATOM   2029  O   LYS C  46     -22.744  17.115 -60.464  1.00  0.00           O  
ATOM   2030  CB  LYS C  46     -24.674  19.651 -60.979  1.00  0.00           C  
ATOM   2031  CG  LYS C  46     -23.439  20.246 -60.316  1.00  0.00           C  
ATOM   2032  CD  LYS C  46     -22.425  20.709 -61.351  1.00  0.00           C  
ATOM   2033  CE  LYS C  46     -21.239  21.400 -60.694  1.00  0.00           C  
ATOM   2034  NZ  LYS C  46     -20.235  21.853 -61.695  1.00  0.00           N1+
ATOM   2035  H   LYS C  46     -26.509  18.361 -62.196  1.00  0.00           H  
ATOM   2036  HA  LYS C  46     -23.640  18.423 -62.412  1.00  0.00           H  
ATOM   2037 1HB  LYS C  46     -25.045  20.374 -61.706  1.00  0.00           H  
ATOM   2038 2HB  LYS C  46     -25.441  19.533 -60.213  1.00  0.00           H  
ATOM   2039 1HG  LYS C  46     -23.731  21.097 -59.700  1.00  0.00           H  
ATOM   2040 2HG  LYS C  46     -22.975  19.498 -59.674  1.00  0.00           H  
ATOM   2041 1HD  LYS C  46     -22.065  19.849 -61.919  1.00  0.00           H  
ATOM   2042 2HD  LYS C  46     -22.901  21.405 -62.042  1.00  0.00           H  
ATOM   2043 1HE  LYS C  46     -21.588  22.264 -60.131  1.00  0.00           H  
ATOM   2044 2HE  LYS C  46     -20.756  20.712 -60.000  1.00  0.00           H  
ATOM   2045 1HZ  LYS C  46     -19.466  22.305 -61.221  1.00  0.00           H  
ATOM   2046 2HZ  LYS C  46     -19.890  21.056 -62.212  1.00  0.00           H  
ATOM   2047 3HZ  LYS C  46     -20.666  22.506 -62.333  1.00  0.00           H  
ATOM   2048  N   VAL C  47     -24.881  16.563 -60.012  1.00  0.00           N  
ATOM   2049  CA  VAL C  47     -24.488  15.510 -59.081  1.00  0.00           C  
ATOM   2050  C   VAL C  47     -23.739  14.408 -59.820  1.00  0.00           C  
ATOM   2051  O   VAL C  47     -22.715  13.904 -59.342  1.00  0.00           O  
ATOM   2052  CB  VAL C  47     -25.720  14.959 -58.340  1.00  0.00           C  
ATOM   2053  CG1 VAL C  47     -25.345  13.731 -57.523  1.00  0.00           C  
ATOM   2054  CG2 VAL C  47     -26.334  16.027 -57.453  1.00  0.00           C  
ATOM   2055  H   VAL C  47     -25.863  16.747 -60.160  1.00  0.00           H  
ATOM   2056  HA  VAL C  47     -23.801  15.935 -58.348  1.00  0.00           H  
ATOM   2057  HB  VAL C  47     -26.459  14.635 -59.073  1.00  0.00           H  
ATOM   2058 1HG1 VAL C  47     -26.228  13.354 -57.006  1.00  0.00           H  
ATOM   2059 2HG1 VAL C  47     -24.956  12.958 -58.186  1.00  0.00           H  
ATOM   2060 3HG1 VAL C  47     -24.583  13.999 -56.791  1.00  0.00           H  
ATOM   2061 1HG2 VAL C  47     -27.203  15.617 -56.939  1.00  0.00           H  
ATOM   2062 2HG2 VAL C  47     -25.600  16.357 -56.718  1.00  0.00           H  
ATOM   2063 3HG2 VAL C  47     -26.642  16.875 -58.064  1.00  0.00           H  
ATOM   2064  N   ARG C  48     -24.238  14.017 -60.995  1.00  0.00           N  
ATOM   2065  CA  ARG C  48     -23.543  13.021 -61.804  1.00  0.00           C  
ATOM   2066  C   ARG C  48     -22.134  13.482 -62.152  1.00  0.00           C  
ATOM   2067  O   ARG C  48     -21.179  12.700 -62.068  1.00  0.00           O  
ATOM   2068  CB  ARG C  48     -24.342  12.733 -63.075  1.00  0.00           C  
ATOM   2069  CG  ARG C  48     -23.745  11.651 -63.958  1.00  0.00           C  
ATOM   2070  CD  ARG C  48     -24.522  11.514 -65.256  1.00  0.00           C  
ATOM   2071  NE  ARG C  48     -24.375  12.694 -66.103  1.00  0.00           N  
ATOM   2072  CZ  ARG C  48     -24.977  12.853 -67.278  1.00  0.00           C  
ATOM   2073  NH1 ARG C  48     -25.772  11.905 -67.752  1.00  0.00           N1+
ATOM   2074  NH2 ARG C  48     -24.784  13.963 -67.979  1.00  0.00           N  
ATOM   2075  H   ARG C  48     -25.105  14.409 -61.335  1.00  0.00           H  
ATOM   2076  HA  ARG C  48     -23.459  12.101 -61.224  1.00  0.00           H  
ATOM   2077 1HB  ARG C  48     -25.353  12.427 -62.808  1.00  0.00           H  
ATOM   2078 2HB  ARG C  48     -24.422  13.644 -63.669  1.00  0.00           H  
ATOM   2079 1HG  ARG C  48     -22.712  11.905 -64.196  1.00  0.00           H  
ATOM   2080 2HG  ARG C  48     -23.772  10.696 -63.433  1.00  0.00           H  
ATOM   2081 1HD  ARG C  48     -24.157  10.649 -65.809  1.00  0.00           H  
ATOM   2082 2HD  ARG C  48     -25.580  11.381 -65.034  1.00  0.00           H  
ATOM   2083  HE  ARG C  48     -23.776  13.439 -65.772  1.00  0.00           H  
ATOM   2084 1HH1 ARG C  48     -25.922  11.059 -67.220  1.00  0.00           H  
ATOM   2085 2HH1 ARG C  48     -26.228  12.027 -68.645  1.00  0.00           H  
ATOM   2086 1HH2 ARG C  48     -24.179  14.689 -67.620  1.00  0.00           H  
ATOM   2087 2HH2 ARG C  48     -25.241  14.082 -68.871  1.00  0.00           H  
ATOM   2088  N   LYS C  49     -21.985  14.749 -62.546  1.00  0.00           N  
ATOM   2089  CA  LYS C  49     -20.662  15.277 -62.868  1.00  0.00           C  
ATOM   2090  C   LYS C  49     -19.733  15.207 -61.664  1.00  0.00           C  
ATOM   2091  O   LYS C  49     -18.563  14.829 -61.793  1.00  0.00           O  
ATOM   2092  CB  LYS C  49     -20.782  16.713 -63.377  1.00  0.00           C  
ATOM   2093  CG  LYS C  49     -19.466  17.326 -63.827  1.00  0.00           C  
ATOM   2094  CD  LYS C  49     -19.679  18.704 -64.432  1.00  0.00           C  
ATOM   2095  CE  LYS C  49     -18.355  19.382 -64.739  1.00  0.00           C  
ATOM   2096  NZ  LYS C  49     -17.630  18.708 -65.853  1.00  0.00           N1+
ATOM   2097  H   LYS C  49     -22.790  15.355 -62.626  1.00  0.00           H  
ATOM   2098  HA  LYS C  49     -20.225  14.660 -63.654  1.00  0.00           H  
ATOM   2099 1HB  LYS C  49     -21.474  16.744 -64.219  1.00  0.00           H  
ATOM   2100 2HB  LYS C  49     -21.196  17.344 -62.590  1.00  0.00           H  
ATOM   2101 1HG  LYS C  49     -18.794  17.413 -62.973  1.00  0.00           H  
ATOM   2102 2HG  LYS C  49     -18.999  16.681 -64.570  1.00  0.00           H  
ATOM   2103 1HD  LYS C  49     -20.255  18.613 -65.354  1.00  0.00           H  
ATOM   2104 2HD  LYS C  49     -20.241  19.325 -63.734  1.00  0.00           H  
ATOM   2105 1HE  LYS C  49     -18.533  20.421 -65.015  1.00  0.00           H  
ATOM   2106 2HE  LYS C  49     -17.724  19.369 -63.851  1.00  0.00           H  
ATOM   2107 1HZ  LYS C  49     -16.757  19.187 -66.026  1.00  0.00           H  
ATOM   2108 2HZ  LYS C  49     -17.442  17.748 -65.600  1.00  0.00           H  
ATOM   2109 3HZ  LYS C  49     -18.197  18.731 -66.688  1.00  0.00           H  
ATOM   2110  N   SER C  50     -20.236  15.571 -60.482  1.00  0.00           N  
ATOM   2111  CA  SER C  50     -19.431  15.452 -59.272  1.00  0.00           C  
ATOM   2112  C   SER C  50     -19.068  14.002 -58.983  1.00  0.00           C  
ATOM   2113  O   SER C  50     -17.943  13.719 -58.553  1.00  0.00           O  
ATOM   2114  CB  SER C  50     -20.178  16.039 -58.090  1.00  0.00           C  
ATOM   2115  OG  SER C  50     -19.401  15.980 -56.926  1.00  0.00           O  
ATOM   2116  H   SER C  50     -21.178  15.930 -60.413  1.00  0.00           H  
ATOM   2117  HA  SER C  50     -18.498  15.998 -59.422  1.00  0.00           H  
ATOM   2118 1HB  SER C  50     -20.440  17.075 -58.304  1.00  0.00           H  
ATOM   2119 2HB  SER C  50     -21.107  15.491 -57.939  1.00  0.00           H  
ATOM   2120  HG  SER C  50     -19.850  16.530 -56.280  1.00  0.00           H  
ATOM   2121  N   SER C  51     -20.000  13.073 -59.206  1.00  0.00           N  
ATOM   2122  CA  SER C  51     -19.693  11.659 -59.018  1.00  0.00           C  
ATOM   2123  C   SER C  51     -18.571  11.208 -59.946  1.00  0.00           C  
ATOM   2124  O   SER C  51     -17.688  10.448 -59.535  1.00  0.00           O  
ATOM   2125  CB  SER C  51     -20.932  10.819 -59.263  1.00  0.00           C  
ATOM   2126  OG  SER C  51     -20.669   9.460 -59.043  1.00  0.00           O  
ATOM   2127  H   SER C  51     -20.927  13.339 -59.508  1.00  0.00           H  
ATOM   2128  HA  SER C  51     -19.349  11.513 -57.993  1.00  0.00           H  
ATOM   2129 1HB  SER C  51     -21.732  11.149 -58.602  1.00  0.00           H  
ATOM   2130 2HB  SER C  51     -21.273  10.965 -60.287  1.00  0.00           H  
ATOM   2131  HG  SER C  51     -21.478   8.995 -59.267  1.00  0.00           H  
ATOM   2132  N   GLU C  52     -18.590  11.667 -61.201  1.00  0.00           N  
ATOM   2133  CA  GLU C  52     -17.533  11.297 -62.138  1.00  0.00           C  
ATOM   2134  C   GLU C  52     -16.180  11.827 -61.684  1.00  0.00           C  
ATOM   2135  O   GLU C  52     -15.154  11.160 -61.863  1.00  0.00           O  
ATOM   2136  CB  GLU C  52     -17.852  11.827 -63.538  1.00  0.00           C  
ATOM   2137  CG  GLU C  52     -19.013  11.123 -64.227  1.00  0.00           C  
ATOM   2138  CD  GLU C  52     -18.748   9.665 -64.477  1.00  0.00           C  
ATOM   2139  OE1 GLU C  52     -17.659   9.340 -64.886  1.00  0.00           O  
ATOM   2140  OE2 GLU C  52     -19.636   8.874 -64.259  1.00  0.00           O1-
ATOM   2141  H   GLU C  52     -19.334  12.274 -61.513  1.00  0.00           H  
ATOM   2142  HA  GLU C  52     -17.463  10.210 -62.169  1.00  0.00           H  
ATOM   2143 1HB  GLU C  52     -18.091  12.889 -63.480  1.00  0.00           H  
ATOM   2144 2HB  GLU C  52     -16.973  11.724 -64.175  1.00  0.00           H  
ATOM   2145 1HG  GLU C  52     -19.902  11.217 -63.604  1.00  0.00           H  
ATOM   2146 2HG  GLU C  52     -19.213  11.619 -65.176  1.00  0.00           H  
ATOM   2147  N   GLU C  53     -16.155  13.028 -61.100  1.00  0.00           N  
ATOM   2148  CA  GLU C  53     -14.910  13.544 -60.541  1.00  0.00           C  
ATOM   2149  C   GLU C  53     -14.388  12.631 -59.439  1.00  0.00           C  
ATOM   2150  O   GLU C  53     -13.186  12.345 -59.377  1.00  0.00           O  
ATOM   2151  CB  GLU C  53     -15.115  14.958 -59.994  1.00  0.00           C  
ATOM   2152  CG  GLU C  53     -13.860  15.597 -59.416  1.00  0.00           C  
ATOM   2153  CD  GLU C  53     -14.059  17.037 -59.034  1.00  0.00           C  
ATOM   2154  OE1 GLU C  53     -15.127  17.552 -59.268  1.00  0.00           O  
ATOM   2155  OE2 GLU C  53     -13.143  17.624 -58.509  1.00  0.00           O1-
ATOM   2156  H   GLU C  53     -16.992  13.589 -61.039  1.00  0.00           H  
ATOM   2157  HA  GLU C  53     -14.160  13.569 -61.332  1.00  0.00           H  
ATOM   2158 1HB  GLU C  53     -15.485  15.606 -60.789  1.00  0.00           H  
ATOM   2159 2HB  GLU C  53     -15.872  14.938 -59.209  1.00  0.00           H  
ATOM   2160 1HG  GLU C  53     -13.555  15.038 -58.532  1.00  0.00           H  
ATOM   2161 2HG  GLU C  53     -13.059  15.527 -60.150  1.00  0.00           H  
ATOM   2162  N   LEU C  54     -15.278  12.156 -58.566  1.00  0.00           N  
ATOM   2163  CA  LEU C  54     -14.862  11.235 -57.515  1.00  0.00           C  
ATOM   2164  C   LEU C  54     -14.346   9.923 -58.092  1.00  0.00           C  
ATOM   2165  O   LEU C  54     -13.374   9.360 -57.577  1.00  0.00           O  
ATOM   2166  CB  LEU C  54     -16.023  10.983 -56.553  1.00  0.00           C  
ATOM   2167  CG  LEU C  54     -15.748  10.107 -55.328  1.00  0.00           C  
ATOM   2168  CD1 LEU C  54     -14.624  10.696 -54.491  1.00  0.00           C  
ATOM   2169  CD2 LEU C  54     -17.010   9.945 -54.495  1.00  0.00           C  
ATOM   2170  H   LEU C  54     -16.249  12.430 -58.624  1.00  0.00           H  
ATOM   2171  HA  LEU C  54     -14.039  11.689 -56.964  1.00  0.00           H  
ATOM   2172 1HB  LEU C  54     -16.379  11.942 -56.179  1.00  0.00           H  
ATOM   2173 2HB  LEU C  54     -16.834  10.507 -57.104  1.00  0.00           H  
ATOM   2174  HG  LEU C  54     -15.410   9.123 -55.653  1.00  0.00           H  
ATOM   2175 1HD1 LEU C  54     -14.443  10.059 -53.626  1.00  0.00           H  
ATOM   2176 2HD1 LEU C  54     -13.717  10.757 -55.092  1.00  0.00           H  
ATOM   2177 3HD1 LEU C  54     -14.905  11.693 -54.155  1.00  0.00           H  
ATOM   2178 1HD2 LEU C  54     -16.796   9.319 -53.629  1.00  0.00           H  
ATOM   2179 2HD2 LEU C  54     -17.352  10.924 -54.159  1.00  0.00           H  
ATOM   2180 3HD2 LEU C  54     -17.787   9.476 -55.099  1.00  0.00           H  
ATOM   2181  N   LYS C  55     -14.978   9.422 -59.158  1.00  0.00           N  
ATOM   2182  CA  LYS C  55     -14.478   8.218 -59.815  1.00  0.00           C  
ATOM   2183  C   LYS C  55     -13.048   8.413 -60.308  1.00  0.00           C  
ATOM   2184  O   LYS C  55     -12.201   7.529 -60.134  1.00  0.00           O  
ATOM   2185  CB  LYS C  55     -15.387   7.827 -60.981  1.00  0.00           C  
ATOM   2186  CG  LYS C  55     -16.758   7.312 -60.565  1.00  0.00           C  
ATOM   2187  CD  LYS C  55     -17.614   6.976 -61.777  1.00  0.00           C  
ATOM   2188  CE  LYS C  55     -19.057   6.706 -61.379  1.00  0.00           C  
ATOM   2189  NZ  LYS C  55     -19.929   6.482 -62.564  1.00  0.00           N1+
ATOM   2190  H   LYS C  55     -15.808   9.870 -59.518  1.00  0.00           H  
ATOM   2191  HA  LYS C  55     -14.471   7.405 -59.089  1.00  0.00           H  
ATOM   2192 1HB  LYS C  55     -15.536   8.690 -61.631  1.00  0.00           H  
ATOM   2193 2HB  LYS C  55     -14.904   7.050 -61.574  1.00  0.00           H  
ATOM   2194 1HG  LYS C  55     -16.640   6.417 -59.954  1.00  0.00           H  
ATOM   2195 2HG  LYS C  55     -17.266   8.072 -59.971  1.00  0.00           H  
ATOM   2196 1HD  LYS C  55     -17.589   7.808 -62.482  1.00  0.00           H  
ATOM   2197 2HD  LYS C  55     -17.212   6.092 -62.272  1.00  0.00           H  
ATOM   2198 1HE  LYS C  55     -19.099   5.825 -60.740  1.00  0.00           H  
ATOM   2199 2HE  LYS C  55     -19.444   7.555 -60.815  1.00  0.00           H  
ATOM   2200 1HZ  LYS C  55     -20.875   6.307 -62.258  1.00  0.00           H  
ATOM   2201 2HZ  LYS C  55     -19.912   7.301 -63.155  1.00  0.00           H  
ATOM   2202 3HZ  LYS C  55     -19.591   5.685 -63.084  1.00  0.00           H  
ATOM   2203  N   LYS C  56     -12.765   9.562 -60.930  1.00  0.00           N  
ATOM   2204  CA  LYS C  56     -11.413   9.837 -61.405  1.00  0.00           C  
ATOM   2205  C   LYS C  56     -10.415   9.885 -60.256  1.00  0.00           C  
ATOM   2206  O   LYS C  56      -9.271   9.440 -60.408  1.00  0.00           O  
ATOM   2207  CB  LYS C  56     -11.378  11.153 -62.183  1.00  0.00           C  
ATOM   2208  CG  LYS C  56     -12.080  11.104 -63.534  1.00  0.00           C  
ATOM   2209  CD  LYS C  56     -12.037  12.457 -64.229  1.00  0.00           C  
ATOM   2210  CE  LYS C  56     -12.774  12.420 -65.559  1.00  0.00           C  
ATOM   2211  NZ  LYS C  56     -12.767  13.746 -66.235  1.00  0.00           N1+
ATOM   2212  H   LYS C  56     -13.488  10.251 -61.077  1.00  0.00           H  
ATOM   2213  HA  LYS C  56     -11.107   9.027 -62.068  1.00  0.00           H  
ATOM   2214 1HB  LYS C  56     -11.848  11.939 -61.591  1.00  0.00           H  
ATOM   2215 2HB  LYS C  56     -10.342  11.447 -62.355  1.00  0.00           H  
ATOM   2216 1HG  LYS C  56     -11.594  10.363 -64.170  1.00  0.00           H  
ATOM   2217 2HG  LYS C  56     -13.120  10.811 -63.393  1.00  0.00           H  
ATOM   2218 1HD  LYS C  56     -12.497  13.210 -63.588  1.00  0.00           H  
ATOM   2219 2HD  LYS C  56     -11.000  12.741 -64.407  1.00  0.00           H  
ATOM   2220 1HE  LYS C  56     -12.304  11.689 -66.215  1.00  0.00           H  
ATOM   2221 2HE  LYS C  56     -13.807  12.116 -65.394  1.00  0.00           H  
ATOM   2222 1HZ  LYS C  56     -13.265  13.680 -67.112  1.00  0.00           H  
ATOM   2223 2HZ  LYS C  56     -13.218  14.429 -65.643  1.00  0.00           H  
ATOM   2224 3HZ  LYS C  56     -11.814  14.030 -66.411  1.00  0.00           H  
ATOM   2225  N   ILE C  57     -10.823  10.425 -59.107  1.00  0.00           N  
ATOM   2226  CA  ILE C  57      -9.931  10.481 -57.955  1.00  0.00           C  
ATOM   2227  C   ILE C  57      -9.601   9.076 -57.466  1.00  0.00           C  
ATOM   2228  O   ILE C  57      -8.451   8.778 -57.119  1.00  0.00           O  
ATOM   2229  CB  ILE C  57     -10.557  11.295 -56.807  1.00  0.00           C  
ATOM   2230  CG1 ILE C  57     -10.676  12.770 -57.202  1.00  0.00           C  
ATOM   2231  CG2 ILE C  57      -9.734  11.145 -55.538  1.00  0.00           C  
ATOM   2232  CD1 ILE C  57     -11.535  13.585 -56.263  1.00  0.00           C  
ATOM   2233  H   ILE C  57     -11.757  10.800 -59.025  1.00  0.00           H  
ATOM   2234  HA  ILE C  57      -8.992  10.938 -58.266  1.00  0.00           H  
ATOM   2235  HB  ILE C  57     -11.568  10.937 -56.618  1.00  0.00           H  
ATOM   2236 1HG1 ILE C  57      -9.684  13.219 -57.233  1.00  0.00           H  
ATOM   2237 2HG1 ILE C  57     -11.100  12.846 -58.203  1.00  0.00           H  
ATOM   2238 1HG2 ILE C  57     -10.190  11.727 -54.737  1.00  0.00           H  
ATOM   2239 2HG2 ILE C  57      -9.699  10.096 -55.248  1.00  0.00           H  
ATOM   2240 3HG2 ILE C  57      -8.720  11.506 -55.716  1.00  0.00           H  
ATOM   2241 1HD1 ILE C  57     -11.572  14.619 -56.608  1.00  0.00           H  
ATOM   2242 2HD1 ILE C  57     -12.545  13.174 -56.243  1.00  0.00           H  
ATOM   2243 3HD1 ILE C  57     -11.110  13.554 -55.261  1.00  0.00           H  
ATOM   2244  N   ILE C  58     -10.599   8.187 -57.437  1.00  0.00           N  
ATOM   2245  CA  ILE C  58     -10.360   6.807 -57.022  1.00  0.00           C  
ATOM   2246  C   ILE C  58      -9.289   6.165 -57.895  1.00  0.00           C  
ATOM   2247  O   ILE C  58      -8.410   5.448 -57.400  1.00  0.00           O  
ATOM   2248  CB  ILE C  58     -11.652   5.973 -57.092  1.00  0.00           C  
ATOM   2249  CG1 ILE C  58     -12.651   6.446 -56.032  1.00  0.00           C  
ATOM   2250  CG2 ILE C  58     -11.342   4.495 -56.913  1.00  0.00           C  
ATOM   2251  CD1 ILE C  58     -14.046   5.893 -56.218  1.00  0.00           C  
ATOM   2252  H   ILE C  58     -11.532   8.465 -57.705  1.00  0.00           H  
ATOM   2253  HA  ILE C  58      -9.977   6.814 -56.002  1.00  0.00           H  
ATOM   2254  HB  ILE C  58     -12.128   6.120 -58.061  1.00  0.00           H  
ATOM   2255 1HG1 ILE C  58     -12.297   6.156 -55.044  1.00  0.00           H  
ATOM   2256 2HG1 ILE C  58     -12.712   7.535 -56.050  1.00  0.00           H  
ATOM   2257 1HG2 ILE C  58     -12.266   3.920 -56.964  1.00  0.00           H  
ATOM   2258 2HG2 ILE C  58     -10.667   4.167 -57.702  1.00  0.00           H  
ATOM   2259 3HG2 ILE C  58     -10.870   4.337 -55.943  1.00  0.00           H  
ATOM   2260 1HD1 ILE C  58     -14.696   6.273 -55.430  1.00  0.00           H  
ATOM   2261 2HD1 ILE C  58     -14.434   6.202 -57.189  1.00  0.00           H  
ATOM   2262 3HD1 ILE C  58     -14.015   4.805 -56.168  1.00  0.00           H  
ATOM   2263  N   LYS C  59      -9.338   6.419 -59.205  1.00  0.00           N  
ATOM   2264  CA  LYS C  59      -8.312   5.894 -60.098  1.00  0.00           C  
ATOM   2265  C   LYS C  59      -6.924   6.372 -59.693  1.00  0.00           C  
ATOM   2266  O   LYS C  59      -5.952   5.615 -59.791  1.00  0.00           O  
ATOM   2267  CB  LYS C  59      -8.605   6.299 -61.544  1.00  0.00           C  
ATOM   2268  CG  LYS C  59      -9.822   5.618 -62.154  1.00  0.00           C  
ATOM   2269  CD  LYS C  59     -10.062   6.088 -63.581  1.00  0.00           C  
ATOM   2270  CE  LYS C  59     -11.312   5.453 -64.171  1.00  0.00           C  
ATOM   2271  NZ  LYS C  59     -11.565   5.912 -65.564  1.00  0.00           N1+
ATOM   2272  H   LYS C  59     -10.087   6.978 -59.589  1.00  0.00           H  
ATOM   2273  HA  LYS C  59      -8.317   4.806 -60.029  1.00  0.00           H  
ATOM   2274 1HB  LYS C  59      -8.764   7.377 -61.595  1.00  0.00           H  
ATOM   2275 2HB  LYS C  59      -7.743   6.065 -62.169  1.00  0.00           H  
ATOM   2276 1HG  LYS C  59      -9.672   4.537 -62.156  1.00  0.00           H  
ATOM   2277 2HG  LYS C  59     -10.704   5.842 -61.554  1.00  0.00           H  
ATOM   2278 1HD  LYS C  59     -10.175   7.172 -63.593  1.00  0.00           H  
ATOM   2279 2HD  LYS C  59      -9.205   5.822 -64.200  1.00  0.00           H  
ATOM   2280 1HE  LYS C  59     -11.203   4.369 -64.173  1.00  0.00           H  
ATOM   2281 2HE  LYS C  59     -12.175   5.708 -63.556  1.00  0.00           H  
ATOM   2282 1HZ  LYS C  59     -12.401   5.469 -65.919  1.00  0.00           H  
ATOM   2283 2HZ  LYS C  59     -11.686   6.915 -65.572  1.00  0.00           H  
ATOM   2284 3HZ  LYS C  59     -10.780   5.663 -66.149  1.00  0.00           H  
ATOM   2285  N   GLU C  60      -6.813   7.622 -59.235  1.00  0.00           N  
ATOM   2286  CA  GLU C  60      -5.520   8.133 -58.792  1.00  0.00           C  
ATOM   2287  C   GLU C  60      -5.049   7.425 -57.528  1.00  0.00           C  
ATOM   2288  O   GLU C  60      -3.847   7.198 -57.351  1.00  0.00           O  
ATOM   2289  CB  GLU C  60      -5.601   9.641 -58.542  1.00  0.00           C  
ATOM   2290  CG  GLU C  60      -5.816  10.476 -59.797  1.00  0.00           C  
ATOM   2291  CD  GLU C  60      -5.740  11.954 -59.536  1.00  0.00           C  
ATOM   2292  OE1 GLU C  60      -5.234  12.331 -58.506  1.00  0.00           O  
ATOM   2293  OE2 GLU C  60      -6.188  12.708 -60.367  1.00  0.00           O1-
ATOM   2294  H   GLU C  60      -7.622   8.224 -59.191  1.00  0.00           H  
ATOM   2295  HA  GLU C  60      -4.784   7.936 -59.572  1.00  0.00           H  
ATOM   2296 1HB  GLU C  60      -6.421   9.853 -57.855  1.00  0.00           H  
ATOM   2297 2HB  GLU C  60      -4.681   9.981 -58.067  1.00  0.00           H  
ATOM   2298 1HG  GLU C  60      -5.057  10.209 -60.532  1.00  0.00           H  
ATOM   2299 2HG  GLU C  60      -6.791  10.236 -60.218  1.00  0.00           H  
ATOM   2300  N   VAL C  61      -5.977   7.073 -56.636  1.00  0.00           N  
ATOM   2301  CA  VAL C  61      -5.604   6.333 -55.436  1.00  0.00           C  
ATOM   2302  C   VAL C  61      -5.115   4.938 -55.804  1.00  0.00           C  
ATOM   2303  O   VAL C  61      -4.153   4.425 -55.218  1.00  0.00           O  
ATOM   2304  CB  VAL C  61      -6.802   6.222 -54.474  1.00  0.00           C  
ATOM   2305  CG1 VAL C  61      -6.448   5.345 -53.282  1.00  0.00           C  
ATOM   2306  CG2 VAL C  61      -7.228   7.608 -54.016  1.00  0.00           C  
ATOM   2307  H   VAL C  61      -6.947   7.316 -56.782  1.00  0.00           H  
ATOM   2308  HA  VAL C  61      -4.771   6.849 -54.956  1.00  0.00           H  
ATOM   2309  HB  VAL C  61      -7.629   5.739 -54.994  1.00  0.00           H  
ATOM   2310 1HG1 VAL C  61      -7.306   5.277 -52.613  1.00  0.00           H  
ATOM   2311 2HG1 VAL C  61      -6.181   4.348 -53.630  1.00  0.00           H  
ATOM   2312 3HG1 VAL C  61      -5.605   5.782 -52.746  1.00  0.00           H  
ATOM   2313 1HG2 VAL C  61      -8.076   7.522 -53.337  1.00  0.00           H  
ATOM   2314 2HG2 VAL C  61      -6.398   8.093 -53.502  1.00  0.00           H  
ATOM   2315 3HG2 VAL C  61      -7.516   8.205 -54.882  1.00  0.00           H  
ATOM   2316  N   GLU C  62      -5.770   4.301 -56.778  1.00  0.00           N  
ATOM   2317  CA  GLU C  62      -5.297   3.013 -57.274  1.00  0.00           C  
ATOM   2318  C   GLU C  62      -3.898   3.135 -57.863  1.00  0.00           C  
ATOM   2319  O   GLU C  62      -3.053   2.253 -57.663  1.00  0.00           O  
ATOM   2320  CB  GLU C  62      -6.259   2.460 -58.328  1.00  0.00           C  
ATOM   2321  CG  GLU C  62      -7.606   2.013 -57.777  1.00  0.00           C  
ATOM   2322  CD  GLU C  62      -8.584   1.638 -58.855  1.00  0.00           C  
ATOM   2323  OE1 GLU C  62      -8.258   1.794 -60.007  1.00  0.00           O  
ATOM   2324  OE2 GLU C  62      -9.659   1.195 -58.526  1.00  0.00           O1-
ATOM   2325  H   GLU C  62      -6.603   4.707 -57.180  1.00  0.00           H  
ATOM   2326  HA  GLU C  62      -5.244   2.318 -56.436  1.00  0.00           H  
ATOM   2327 1HB  GLU C  62      -6.445   3.221 -59.086  1.00  0.00           H  
ATOM   2328 2HB  GLU C  62      -5.801   1.606 -58.826  1.00  0.00           H  
ATOM   2329 1HG  GLU C  62      -7.453   1.152 -57.126  1.00  0.00           H  
ATOM   2330 2HG  GLU C  62      -8.026   2.817 -57.175  1.00  0.00           H  
ATOM   2331  N   LYS C  63      -3.636   4.219 -58.596  1.00  0.00           N  
ATOM   2332  CA  LYS C  63      -2.301   4.447 -59.141  1.00  0.00           C  
ATOM   2333  C   LYS C  63      -1.257   4.513 -58.031  1.00  0.00           C  
ATOM   2334  O   LYS C  63      -0.171   3.934 -58.153  1.00  0.00           O  
ATOM   2335  CB  LYS C  63      -2.271   5.733 -59.967  1.00  0.00           C  
ATOM   2336  CG  LYS C  63      -0.926   6.034 -60.615  1.00  0.00           C  
ATOM   2337  CD  LYS C  63      -1.041   7.161 -61.630  1.00  0.00           C  
ATOM   2338  CE  LYS C  63      -1.315   8.494 -60.949  1.00  0.00           C  
ATOM   2339  NZ  LYS C  63      -1.285   9.628 -61.912  1.00  0.00           N1+
ATOM   2340  H   LYS C  63      -4.364   4.894 -58.781  1.00  0.00           H  
ATOM   2341  HA  LYS C  63      -2.041   3.605 -59.783  1.00  0.00           H  
ATOM   2342 1HB  LYS C  63      -3.018   5.674 -60.759  1.00  0.00           H  
ATOM   2343 2HB  LYS C  63      -2.533   6.580 -59.333  1.00  0.00           H  
ATOM   2344 1HG  LYS C  63      -0.207   6.320 -59.846  1.00  0.00           H  
ATOM   2345 2HG  LYS C  63      -0.556   5.140 -61.117  1.00  0.00           H  
ATOM   2346 1HD  LYS C  63      -0.112   7.237 -62.197  1.00  0.00           H  
ATOM   2347 2HD  LYS C  63      -1.853   6.945 -62.324  1.00  0.00           H  
ATOM   2348 1HE  LYS C  63      -2.294   8.464 -60.472  1.00  0.00           H  
ATOM   2349 2HE  LYS C  63      -0.565   8.670 -60.178  1.00  0.00           H  
ATOM   2350 1HZ  LYS C  63      -1.470  10.492 -61.423  1.00  0.00           H  
ATOM   2351 2HZ  LYS C  63      -0.374   9.677 -62.348  1.00  0.00           H  
ATOM   2352 3HZ  LYS C  63      -1.989   9.486 -62.622  1.00  0.00           H  
ATOM   2353  N   ILE C  64      -1.569   5.217 -56.940  1.00  0.00           N  
ATOM   2354  CA  ILE C  64      -0.653   5.277 -55.805  1.00  0.00           C  
ATOM   2355  C   ILE C  64      -0.430   3.887 -55.225  1.00  0.00           C  
ATOM   2356  O   ILE C  64       0.703   3.504 -54.910  1.00  0.00           O  
ATOM   2357  CB  ILE C  64      -1.189   6.215 -54.709  1.00  0.00           C  
ATOM   2358  CG1 ILE C  64      -1.180   7.667 -55.196  1.00  0.00           C  
ATOM   2359  CG2 ILE C  64      -0.366   6.073 -53.437  1.00  0.00           C  
ATOM   2360  CD1 ILE C  64      -1.977   8.609 -54.324  1.00  0.00           C  
ATOM   2361  H   ILE C  64      -2.446   5.716 -56.892  1.00  0.00           H  
ATOM   2362  HA  ILE C  64       0.314   5.633 -56.159  1.00  0.00           H  
ATOM   2363  HB  ILE C  64      -2.226   5.963 -54.489  1.00  0.00           H  
ATOM   2364 1HG1 ILE C  64      -0.153   8.029 -55.241  1.00  0.00           H  
ATOM   2365 2HG1 ILE C  64      -1.587   7.713 -56.207  1.00  0.00           H  
ATOM   2366 1HG2 ILE C  64      -0.759   6.743 -52.673  1.00  0.00           H  
ATOM   2367 2HG2 ILE C  64      -0.423   5.045 -53.081  1.00  0.00           H  
ATOM   2368 3HG2 ILE C  64       0.673   6.328 -53.646  1.00  0.00           H  
ATOM   2369 1HD1 ILE C  64      -1.923   9.618 -54.734  1.00  0.00           H  
ATOM   2370 2HD1 ILE C  64      -3.018   8.285 -54.293  1.00  0.00           H  
ATOM   2371 3HD1 ILE C  64      -1.566   8.606 -53.315  1.00  0.00           H  
ATOM   2372  N   LEU C  65      -1.504   3.106 -55.082  1.00  0.00           N  
ATOM   2373  CA  LEU C  65      -1.373   1.747 -54.564  1.00  0.00           C  
ATOM   2374  C   LEU C  65      -0.465   0.900 -55.448  1.00  0.00           C  
ATOM   2375  O   LEU C  65       0.376   0.146 -54.943  1.00  0.00           O  
ATOM   2376  CB  LEU C  65      -2.753   1.086 -54.459  1.00  0.00           C  
ATOM   2377  CG  LEU C  65      -2.757  -0.378 -54.001  1.00  0.00           C  
ATOM   2378  CD1 LEU C  65      -2.099  -0.484 -52.632  1.00  0.00           C  
ATOM   2379  CD2 LEU C  65      -4.187  -0.895 -53.962  1.00  0.00           C  
ATOM   2380  H   LEU C  65      -2.419   3.451 -55.331  1.00  0.00           H  
ATOM   2381  HA  LEU C  65      -0.915   1.796 -53.577  1.00  0.00           H  
ATOM   2382 1HB  LEU C  65      -3.358   1.654 -53.755  1.00  0.00           H  
ATOM   2383 2HB  LEU C  65      -3.234   1.128 -55.436  1.00  0.00           H  
ATOM   2384  HG  LEU C  65      -2.173  -0.979 -54.699  1.00  0.00           H  
ATOM   2385 1HD1 LEU C  65      -2.101  -1.524 -52.306  1.00  0.00           H  
ATOM   2386 2HD1 LEU C  65      -1.071  -0.126 -52.693  1.00  0.00           H  
ATOM   2387 3HD1 LEU C  65      -2.652   0.121 -51.915  1.00  0.00           H  
ATOM   2388 1HD2 LEU C  65      -4.189  -1.936 -53.637  1.00  0.00           H  
ATOM   2389 2HD2 LEU C  65      -4.771  -0.295 -53.263  1.00  0.00           H  
ATOM   2390 3HD2 LEU C  65      -4.627  -0.824 -54.957  1.00  0.00           H  
ATOM   2391  N   ARG C  66      -0.620   1.009 -56.769  1.00  0.00           N  
ATOM   2392  CA  ARG C  66       0.208   0.226 -57.681  1.00  0.00           C  
ATOM   2393  C   ARG C  66       1.690   0.509 -57.464  1.00  0.00           C  
ATOM   2394  O   ARG C  66       2.516  -0.411 -57.493  1.00  0.00           O  
ATOM   2395  CB  ARG C  66      -0.184   0.519 -59.128  1.00  0.00           C  
ATOM   2396  CG  ARG C  66      -1.560   0.009 -59.514  1.00  0.00           C  
ATOM   2397  CD  ARG C  66      -1.994   0.584 -60.850  1.00  0.00           C  
ATOM   2398  NE  ARG C  66      -3.420   0.391 -61.089  1.00  0.00           N  
ATOM   2399  CZ  ARG C  66      -4.126   1.077 -61.981  1.00  0.00           C  
ATOM   2400  NH1 ARG C  66      -5.421   0.835 -62.134  1.00  0.00           N1+
ATOM   2401  NH2 ARG C  66      -3.537   2.012 -62.715  1.00  0.00           N  
ATOM   2402  H   ARG C  66      -1.314   1.637 -57.150  1.00  0.00           H  
ATOM   2403  HA  ARG C  66       0.041  -0.832 -57.478  1.00  0.00           H  
ATOM   2404 1HB  ARG C  66      -0.163   1.594 -59.300  1.00  0.00           H  
ATOM   2405 2HB  ARG C  66       0.544   0.065 -59.801  1.00  0.00           H  
ATOM   2406 1HG  ARG C  66      -1.538  -1.078 -59.591  1.00  0.00           H  
ATOM   2407 2HG  ARG C  66      -2.284   0.305 -58.753  1.00  0.00           H  
ATOM   2408 1HD  ARG C  66      -1.788   1.654 -60.870  1.00  0.00           H  
ATOM   2409 2HD  ARG C  66      -1.445   0.094 -61.652  1.00  0.00           H  
ATOM   2410  HE  ARG C  66      -3.898  -0.311 -60.540  1.00  0.00           H  
ATOM   2411 1HH1 ARG C  66      -5.872   0.127 -61.573  1.00  0.00           H  
ATOM   2412 2HH1 ARG C  66      -5.955   1.359 -62.812  1.00  0.00           H  
ATOM   2413 1HH2 ARG C  66      -2.551   2.201 -62.596  1.00  0.00           H  
ATOM   2414 2HH2 ARG C  66      -4.073   2.533 -63.392  1.00  0.00           H  
ATOM   2415  N   LYS C  67       2.044   1.780 -57.253  1.00  0.00           N  
ATOM   2416  CA  LYS C  67       3.438   2.127 -56.994  1.00  0.00           C  
ATOM   2417  C   LYS C  67       3.953   1.475 -55.718  1.00  0.00           C  
ATOM   2418  O   LYS C  67       5.106   1.033 -55.670  1.00  0.00           O  
ATOM   2419  CB  LYS C  67       3.601   3.645 -56.906  1.00  0.00           C  
ATOM   2420  CG  LYS C  67       3.435   4.373 -58.233  1.00  0.00           C  
ATOM   2421  CD  LYS C  67       3.525   5.881 -58.051  1.00  0.00           C  
ATOM   2422  CE  LYS C  67       3.364   6.610 -59.377  1.00  0.00           C  
ATOM   2423  NZ  LYS C  67       3.336   8.087 -59.201  1.00  0.00           N1+
ATOM   2424  H   LYS C  67       1.350   2.513 -57.271  1.00  0.00           H  
ATOM   2425  HA  LYS C  67       4.047   1.753 -57.817  1.00  0.00           H  
ATOM   2426 1HB  LYS C  67       2.868   4.051 -56.208  1.00  0.00           H  
ATOM   2427 2HB  LYS C  67       4.591   3.883 -56.516  1.00  0.00           H  
ATOM   2428 1HG  LYS C  67       4.215   4.052 -58.925  1.00  0.00           H  
ATOM   2429 2HG  LYS C  67       2.466   4.125 -58.665  1.00  0.00           H  
ATOM   2430 1HD  LYS C  67       2.743   6.213 -57.367  1.00  0.00           H  
ATOM   2431 2HD  LYS C  67       4.493   6.139 -57.622  1.00  0.00           H  
ATOM   2432 1HE  LYS C  67       4.191   6.351 -60.037  1.00  0.00           H  
ATOM   2433 2HE  LYS C  67       2.436   6.296 -59.855  1.00  0.00           H  
ATOM   2434 1HZ  LYS C  67       3.228   8.533 -60.101  1.00  0.00           H  
ATOM   2435 2HZ  LYS C  67       2.560   8.341 -58.605  1.00  0.00           H  
ATOM   2436 3HZ  LYS C  67       4.199   8.393 -58.776  1.00  0.00           H  
ATOM   2437  N   VAL C  68       3.118   1.399 -54.681  1.00  0.00           N  
ATOM   2438  CA  VAL C  68       3.559   0.789 -53.431  1.00  0.00           C  
ATOM   2439  C   VAL C  68       3.714  -0.719 -53.598  1.00  0.00           C  
ATOM   2440  O   VAL C  68       4.663  -1.310 -53.070  1.00  0.00           O  
ATOM   2441  CB  VAL C  68       2.552   1.082 -52.304  1.00  0.00           C  
ATOM   2442  CG1 VAL C  68       2.962   0.369 -51.024  1.00  0.00           C  
ATOM   2443  CG2 VAL C  68       2.451   2.583 -52.076  1.00  0.00           C  
ATOM   2444  H   VAL C  68       2.178   1.761 -54.747  1.00  0.00           H  
ATOM   2445  HA  VAL C  68       4.545   1.185 -53.182  1.00  0.00           H  
ATOM   2446  HB  VAL C  68       1.576   0.691 -52.591  1.00  0.00           H  
ATOM   2447 1HG1 VAL C  68       2.239   0.587 -50.238  1.00  0.00           H  
ATOM   2448 2HG1 VAL C  68       2.993  -0.706 -51.201  1.00  0.00           H  
ATOM   2449 3HG1 VAL C  68       3.948   0.715 -50.715  1.00  0.00           H  
ATOM   2450 1HG2 VAL C  68       1.736   2.783 -51.278  1.00  0.00           H  
ATOM   2451 2HG2 VAL C  68       3.429   2.975 -51.795  1.00  0.00           H  
ATOM   2452 3HG2 VAL C  68       2.116   3.068 -52.993  1.00  0.00           H  
ATOM   2453  N   ASP C  69       2.799  -1.360 -54.330  1.00  0.00           N  
ATOM   2454  CA  ASP C  69       2.914  -2.796 -54.566  1.00  0.00           C  
ATOM   2455  C   ASP C  69       4.241  -3.133 -55.234  1.00  0.00           C  
ATOM   2456  O   ASP C  69       4.863  -4.155 -54.920  1.00  0.00           O  
ATOM   2457  CB  ASP C  69       1.757  -3.293 -55.436  1.00  0.00           C  
ATOM   2458  CG  ASP C  69       0.440  -3.380 -54.676  1.00  0.00           C  
ATOM   2459  OD1 ASP C  69       0.470  -3.354 -53.469  1.00  0.00           O  
ATOM   2460  OD2 ASP C  69      -0.584  -3.471 -55.311  1.00  0.00           O1-
ATOM   2461  H   ASP C  69       2.019  -0.857 -54.727  1.00  0.00           H  
ATOM   2462  HA  ASP C  69       2.884  -3.308 -53.604  1.00  0.00           H  
ATOM   2463 1HB  ASP C  69       1.626  -2.623 -56.286  1.00  0.00           H  
ATOM   2464 2HB  ASP C  69       1.997  -4.281 -55.831  1.00  0.00           H  
ATOM   2465  N   ASP C  70       4.687  -2.285 -56.165  1.00  0.00           N  
ATOM   2466  CA  ASP C  70       5.971  -2.503 -56.822  1.00  0.00           C  
ATOM   2467  C   ASP C  70       7.124  -2.445 -55.829  1.00  0.00           C  
ATOM   2468  O   ASP C  70       8.104  -3.184 -55.976  1.00  0.00           O  
ATOM   2469  CB  ASP C  70       6.190  -1.463 -57.924  1.00  0.00           C  
ATOM   2470  CG  ASP C  70       7.409  -1.762 -58.787  1.00  0.00           C  
ATOM   2471  OD1 ASP C  70       7.487  -2.846 -59.315  1.00  0.00           O  
ATOM   2472  OD2 ASP C  70       8.250  -0.904 -58.909  1.00  0.00           O1-
ATOM   2473  H   ASP C  70       4.132  -1.481 -56.422  1.00  0.00           H  
ATOM   2474  HA  ASP C  70       5.968  -3.498 -57.266  1.00  0.00           H  
ATOM   2475 1HB  ASP C  70       5.309  -1.423 -58.566  1.00  0.00           H  
ATOM   2476 2HB  ASP C  70       6.313  -0.477 -57.476  1.00  0.00           H  
ATOM   2477  N   ILE C  71       7.025  -1.583 -54.815  1.00  0.00           N  
ATOM   2478  CA  ILE C  71       8.093  -1.481 -53.827  1.00  0.00           C  
ATOM   2479  C   ILE C  71       8.193  -2.762 -53.009  1.00  0.00           C  
ATOM   2480  O   ILE C  71       9.292  -3.278 -52.774  1.00  0.00           O  
ATOM   2481  CB  ILE C  71       7.865  -0.283 -52.887  1.00  0.00           C  
ATOM   2482  CG1 ILE C  71       7.941   1.031 -53.669  1.00  0.00           C  
ATOM   2483  CG2 ILE C  71       8.881  -0.293 -51.756  1.00  0.00           C  
ATOM   2484  CD1 ILE C  71       7.437   2.230 -52.898  1.00  0.00           C  
ATOM   2485  H   ILE C  71       6.210  -0.994 -54.722  1.00  0.00           H  
ATOM   2486  HA  ILE C  71       9.041  -1.368 -54.353  1.00  0.00           H  
ATOM   2487  HB  ILE C  71       6.863  -0.340 -52.463  1.00  0.00           H  
ATOM   2488 1HG1 ILE C  71       8.973   1.222 -53.960  1.00  0.00           H  
ATOM   2489 2HG1 ILE C  71       7.355   0.945 -54.584  1.00  0.00           H  
ATOM   2490 1HG2 ILE C  71       8.706   0.560 -51.102  1.00  0.00           H  
ATOM   2491 2HG2 ILE C  71       8.780  -1.215 -51.185  1.00  0.00           H  
ATOM   2492 3HG2 ILE C  71       9.888  -0.231 -52.171  1.00  0.00           H  
ATOM   2493 1HD1 ILE C  71       7.523   3.123 -53.517  1.00  0.00           H  
ATOM   2494 2HD1 ILE C  71       6.393   2.076 -52.626  1.00  0.00           H  
ATOM   2495 3HD1 ILE C  71       8.032   2.358 -51.995  1.00  0.00           H  
ATOM   2496  N   LEU C  72       7.051  -3.298 -52.567  1.00  0.00           N  
ATOM   2497  CA  LEU C  72       7.067  -4.529 -51.780  1.00  0.00           C  
ATOM   2498  C   LEU C  72       7.711  -5.673 -52.552  1.00  0.00           C  
ATOM   2499  O   LEU C  72       8.455  -6.477 -51.978  1.00  0.00           O  
ATOM   2500  CB  LEU C  72       5.639  -4.919 -51.377  1.00  0.00           C  
ATOM   2501  CG  LEU C  72       5.016  -4.088 -50.247  1.00  0.00           C  
ATOM   2502  CD1 LEU C  72       3.550  -4.467 -50.086  1.00  0.00           C  
ATOM   2503  CD2 LEU C  72       5.787  -4.326 -48.958  1.00  0.00           C  
ATOM   2504  H   LEU C  72       6.166  -2.857 -52.773  1.00  0.00           H  
ATOM   2505  HA  LEU C  72       7.664  -4.359 -50.885  1.00  0.00           H  
ATOM   2506 1HB  LEU C  72       4.994  -4.826 -52.250  1.00  0.00           H  
ATOM   2507 2HB  LEU C  72       5.640  -5.961 -51.060  1.00  0.00           H  
ATOM   2508  HG  LEU C  72       5.060  -3.030 -50.507  1.00  0.00           H  
ATOM   2509 1HD1 LEU C  72       3.108  -3.877 -49.284  1.00  0.00           H  
ATOM   2510 2HD1 LEU C  72       3.019  -4.269 -51.017  1.00  0.00           H  
ATOM   2511 3HD1 LEU C  72       3.473  -5.526 -49.843  1.00  0.00           H  
ATOM   2512 1HD2 LEU C  72       5.345  -3.736 -48.155  1.00  0.00           H  
ATOM   2513 2HD2 LEU C  72       5.743  -5.384 -48.697  1.00  0.00           H  
ATOM   2514 3HD2 LEU C  72       6.827  -4.030 -49.096  1.00  0.00           H  
ATOM   2515  N   TYR C  73       7.431  -5.763 -53.853  1.00  0.00           N  
ATOM   2516  CA  TYR C  73       8.076  -6.771 -54.689  1.00  0.00           C  
ATOM   2517  C   TYR C  73       9.594  -6.675 -54.592  1.00  0.00           C  
ATOM   2518  O   TYR C  73      10.281  -7.681 -54.375  1.00  0.00           O  
ATOM   2519  CB  TYR C  73       7.626  -6.626 -56.145  1.00  0.00           C  
ATOM   2520  CG  TYR C  73       8.353  -7.545 -57.102  1.00  0.00           C  
ATOM   2521  CD1 TYR C  73       8.021  -8.891 -57.158  1.00  0.00           C  
ATOM   2522  CD2 TYR C  73       9.351  -7.042 -57.923  1.00  0.00           C  
ATOM   2523  CE1 TYR C  73       8.685  -9.730 -58.032  1.00  0.00           C  
ATOM   2524  CE2 TYR C  73      10.015  -7.881 -58.797  1.00  0.00           C  
ATOM   2525  CZ  TYR C  73       9.685  -9.220 -58.853  1.00  0.00           C  
ATOM   2526  OH  TYR C  73      10.346 -10.055 -59.724  1.00  0.00           O  
ATOM   2527  H   TYR C  73       6.766  -5.129 -54.272  1.00  0.00           H  
ATOM   2528  HA  TYR C  73       7.782  -7.757 -54.330  1.00  0.00           H  
ATOM   2529 1HB  TYR C  73       6.558  -6.835 -56.218  1.00  0.00           H  
ATOM   2530 2HB  TYR C  73       7.783  -5.600 -56.474  1.00  0.00           H  
ATOM   2531  HD1 TYR C  73       7.237  -9.286 -56.513  1.00  0.00           H  
ATOM   2532  HD2 TYR C  73       9.612  -5.985 -57.878  1.00  0.00           H  
ATOM   2533  HE1 TYR C  73       8.425 -10.787 -58.077  1.00  0.00           H  
ATOM   2534  HE2 TYR C  73      10.800  -7.485 -59.442  1.00  0.00           H  
ATOM   2535  HH  TYR C  73      11.005  -9.553 -60.209  1.00  0.00           H  
ATOM   2536  N   LYS C  74      10.137  -5.466 -54.758  1.00  0.00           N  
ATOM   2537  CA  LYS C  74      11.581  -5.279 -54.680  1.00  0.00           C  
ATOM   2538  C   LYS C  74      12.122  -5.580 -53.288  1.00  0.00           C  
ATOM   2539  O   LYS C  74      13.236  -6.100 -53.159  1.00  0.00           O  
ATOM   2540  CB  LYS C  74      11.938  -3.851 -55.090  1.00  0.00           C  
ATOM   2541  CG  LYS C  74      11.687  -3.554 -56.560  1.00  0.00           C  
ATOM   2542  CD  LYS C  74      11.861  -2.075 -56.869  1.00  0.00           C  
ATOM   2543  CE  LYS C  74      11.497  -1.767 -58.312  1.00  0.00           C  
ATOM   2544  NZ  LYS C  74      11.459  -0.303 -58.580  1.00  0.00           N1+
ATOM   2545  H   LYS C  74       9.546  -4.668 -54.941  1.00  0.00           H  
ATOM   2546  HA  LYS C  74      12.058  -5.976 -55.369  1.00  0.00           H  
ATOM   2547 1HB  LYS C  74      11.357  -3.145 -54.497  1.00  0.00           H  
ATOM   2548 2HB  LYS C  74      12.992  -3.664 -54.881  1.00  0.00           H  
ATOM   2549 1HG  LYS C  74      12.386  -4.126 -57.171  1.00  0.00           H  
ATOM   2550 2HG  LYS C  74      10.673  -3.852 -56.823  1.00  0.00           H  
ATOM   2551 1HD  LYS C  74      11.223  -1.488 -56.207  1.00  0.00           H  
ATOM   2552 2HD  LYS C  74      12.898  -1.787 -56.695  1.00  0.00           H  
ATOM   2553 1HE  LYS C  74      12.227  -2.225 -58.977  1.00  0.00           H  
ATOM   2554 2HE  LYS C  74      10.518  -2.188 -58.539  1.00  0.00           H  
ATOM   2555 1HZ  LYS C  74      11.213  -0.143 -59.547  1.00  0.00           H  
ATOM   2556 2HZ  LYS C  74      10.770   0.132 -57.982  1.00  0.00           H  
ATOM   2557 3HZ  LYS C  74      12.367   0.098 -58.394  1.00  0.00           H  
ATOM   2558  N   VAL C  75      11.359  -5.264 -52.241  1.00  0.00           N  
ATOM   2559  CA  VAL C  75      11.826  -5.500 -50.878  1.00  0.00           C  
ATOM   2560  C   VAL C  75      11.769  -6.983 -50.533  1.00  0.00           C  
ATOM   2561  O   VAL C  75      12.720  -7.541 -49.974  1.00  0.00           O  
ATOM   2562  CB  VAL C  75      10.969  -4.708 -49.873  1.00  0.00           C  
ATOM   2563  CG1 VAL C  75      11.314  -5.109 -48.446  1.00  0.00           C  
ATOM   2564  CG2 VAL C  75      11.178  -3.215 -50.078  1.00  0.00           C  
ATOM   2565  H   VAL C  75      10.446  -4.857 -52.385  1.00  0.00           H  
ATOM   2566  HA  VAL C  75      12.872  -5.200 -50.814  1.00  0.00           H  
ATOM   2567  HB  VAL C  75       9.919  -4.953 -50.031  1.00  0.00           H  
ATOM   2568 1HG1 VAL C  75      10.699  -4.540 -47.749  1.00  0.00           H  
ATOM   2569 2HG1 VAL C  75      11.122  -6.174 -48.312  1.00  0.00           H  
ATOM   2570 3HG1 VAL C  75      12.366  -4.901 -48.254  1.00  0.00           H  
ATOM   2571 1HG2 VAL C  75      10.569  -2.661 -49.365  1.00  0.00           H  
ATOM   2572 2HG2 VAL C  75      12.230  -2.970 -49.926  1.00  0.00           H  
ATOM   2573 3HG2 VAL C  75      10.886  -2.943 -51.093  1.00  0.00           H  
ATOM   2574  N   LYS C  76      10.656  -7.643 -50.859  1.00  0.00           N  
ATOM   2575  CA  LYS C  76      10.465  -9.025 -50.433  1.00  0.00           C  
ATOM   2576  C   LYS C  76      11.394  -9.970 -51.185  1.00  0.00           C  
ATOM   2577  O   LYS C  76      11.945 -10.911 -50.601  1.00  0.00           O  
ATOM   2578  CB  LYS C  76       9.009  -9.451 -50.633  1.00  0.00           C  
ATOM   2579  CG  LYS C  76       8.026  -8.801 -49.669  1.00  0.00           C  
ATOM   2580  CD  LYS C  76       6.597  -9.236 -49.960  1.00  0.00           C  
ATOM   2581  CE  LYS C  76       5.611  -8.574 -49.009  1.00  0.00           C  
ATOM   2582  NZ  LYS C  76       5.703  -9.136 -47.634  1.00  0.00           N1+
ATOM   2583  H   LYS C  76       9.934  -7.192 -51.403  1.00  0.00           H  
ATOM   2584  HA  LYS C  76      10.716  -9.099 -49.374  1.00  0.00           H  
ATOM   2585 1HB  LYS C  76       8.695  -9.206 -51.648  1.00  0.00           H  
ATOM   2586 2HB  LYS C  76       8.927 -10.532 -50.517  1.00  0.00           H  
ATOM   2587 1HG  LYS C  76       8.280  -9.080 -48.646  1.00  0.00           H  
ATOM   2588 2HG  LYS C  76       8.092  -7.717 -49.758  1.00  0.00           H  
ATOM   2589 1HD  LYS C  76       6.337  -8.967 -50.985  1.00  0.00           H  
ATOM   2590 2HD  LYS C  76       6.518 -10.318 -49.856  1.00  0.00           H  
ATOM   2591 1HE  LYS C  76       5.810  -7.505 -48.964  1.00  0.00           H  
ATOM   2592 2HE  LYS C  76       4.596  -8.718 -49.379  1.00  0.00           H  
ATOM   2593 1HZ  LYS C  76       5.034  -8.673 -47.035  1.00  0.00           H  
ATOM   2594 2HZ  LYS C  76       5.501 -10.126 -47.660  1.00  0.00           H  
ATOM   2595 3HZ  LYS C  76       6.635  -8.993 -47.272  1.00  0.00           H  
ATOM   2596  N   SER C  77      11.581  -9.739 -52.480  1.00  0.00           N  
ATOM   2597  CA  SER C  77      12.378 -10.642 -53.301  1.00  0.00           C  
ATOM   2598  C   SER C  77      13.794 -10.111 -53.494  1.00  0.00           C  
ATOM   2599  O   SER C  77      14.223  -9.847 -54.618  1.00  0.00           O  
ATOM   2600  CB  SER C  77      11.715 -10.842 -54.650  1.00  0.00           C  
ATOM   2601  OG  SER C  77      12.507 -11.641 -55.485  1.00  0.00           O  
ATOM   2602  OXT SER C  77      14.544  -9.930 -52.534  1.00  0.00           O1-
ATOM   2603  H   SER C  77      11.164  -8.924 -52.907  1.00  0.00           H  
ATOM   2604  HA  SER C  77      12.450 -11.603 -52.789  1.00  0.00           H  
ATOM   2605 1HB  SER C  77      10.741 -11.309 -54.511  1.00  0.00           H  
ATOM   2606 2HB  SER C  77      11.549  -9.873 -55.120  1.00  0.00           H  
ATOM   2607  HG  SER C  77      13.279 -11.114 -55.702  1.00  0.00           H  
ATOM   2608  N   SER A   1     -42.841   0.515 -16.678  1.00  0.00           N  
ATOM   2609  CA  SER A   1     -42.989  -0.923 -16.480  1.00  0.00           C  
ATOM   2610  C   SER A   1     -42.031  -1.701 -17.376  1.00  0.00           C  
ATOM   2611  O   SER A   1     -42.257  -2.876 -17.665  1.00  0.00           O  
ATOM   2612  CB  SER A   1     -44.418  -1.343 -16.763  1.00  0.00           C  
ATOM   2613  OG  SER A   1     -45.311  -0.707 -15.890  1.00  0.00           O  
ATOM   2614 1H   SER A   1     -43.479   1.002 -16.081  1.00  0.00           H  
ATOM   2615 2H   SER A   1     -41.904   0.788 -16.458  1.00  0.00           H  
ATOM   2616 3H   SER A   1     -43.039   0.743 -17.631  1.00  0.00           H  
ATOM   2617  HA  SER A   1     -42.753  -1.154 -15.441  1.00  0.00           H  
ATOM   2618 1HB  SER A   1     -44.673  -1.096 -17.793  1.00  0.00           H  
ATOM   2619 2HB  SER A   1     -44.507  -2.424 -16.654  1.00  0.00           H  
ATOM   2620  HG  SER A   1     -46.182  -1.049 -16.107  1.00  0.00           H  
ATOM   2621  N   GLU A   2     -40.958  -1.039 -17.813  1.00  0.00           N  
ATOM   2622  CA  GLU A   2     -40.003  -1.689 -18.706  1.00  0.00           C  
ATOM   2623  C   GLU A   2     -39.160  -2.720 -17.963  1.00  0.00           C  
ATOM   2624  O   GLU A   2     -38.707  -3.703 -18.560  1.00  0.00           O  
ATOM   2625  CB  GLU A   2     -39.115  -0.642 -19.386  1.00  0.00           C  
ATOM   2626  CG  GLU A   2     -38.132   0.077 -18.469  1.00  0.00           C  
ATOM   2627  CD  GLU A   2     -38.756   1.237 -17.716  1.00  0.00           C  
ATOM   2628  OE1 GLU A   2     -40.002   1.318 -17.659  1.00  0.00           O  
ATOM   2629  OE2 GLU A   2     -37.997   2.070 -17.176  1.00  0.00           O1-
ATOM   2630  H   GLU A   2     -40.795  -0.083 -17.531  1.00  0.00           H  
ATOM   2631  HA  GLU A   2     -40.558  -2.208 -19.488  1.00  0.00           H  
ATOM   2632 1HB  GLU A   2     -38.534  -1.117 -20.176  1.00  0.00           H  
ATOM   2633 2HB  GLU A   2     -39.741   0.118 -19.852  1.00  0.00           H  
ATOM   2634 1HG  GLU A   2     -37.736  -0.636 -17.747  1.00  0.00           H  
ATOM   2635 2HG  GLU A   2     -37.299   0.448 -19.066  1.00  0.00           H  
ATOM   2636  N   LYS A   3     -38.934  -2.513 -16.662  1.00  0.00           N  
ATOM   2637  CA  LYS A   3     -38.159  -3.476 -15.885  1.00  0.00           C  
ATOM   2638  C   LYS A   3     -38.939  -4.766 -15.671  1.00  0.00           C  
ATOM   2639  O   LYS A   3     -38.359  -5.858 -15.683  1.00  0.00           O  
ATOM   2640  CB  LYS A   3     -37.757  -2.877 -14.536  1.00  0.00           C  
ATOM   2641  CG  LYS A   3     -36.683  -1.800 -14.622  1.00  0.00           C  
ATOM   2642  CD  LYS A   3     -36.341  -1.251 -13.244  1.00  0.00           C  
ATOM   2643  CE  LYS A   3     -35.231  -0.213 -13.322  1.00  0.00           C  
ATOM   2644  NZ  LYS A   3     -34.927   0.378 -11.991  1.00  0.00           N1+
ATOM   2645  H   LYS A   3     -39.297  -1.689 -16.204  1.00  0.00           H  
ATOM   2646  HA  LYS A   3     -37.254  -3.722 -16.442  1.00  0.00           H  
ATOM   2647 1HB  LYS A   3     -38.633  -2.439 -14.057  1.00  0.00           H  
ATOM   2648 2HB  LYS A   3     -37.387  -3.667 -13.883  1.00  0.00           H  
ATOM   2649 1HG  LYS A   3     -35.782  -2.220 -15.071  1.00  0.00           H  
ATOM   2650 2HG  LYS A   3     -37.036  -0.984 -15.251  1.00  0.00           H  
ATOM   2651 1HD  LYS A   3     -37.227  -0.790 -12.805  1.00  0.00           H  
ATOM   2652 2HD  LYS A   3     -36.018  -2.066 -12.598  1.00  0.00           H  
ATOM   2653 1HE  LYS A   3     -34.327  -0.677 -13.715  1.00  0.00           H  
ATOM   2654 2HE  LYS A   3     -35.527   0.587 -14.001  1.00  0.00           H  
ATOM   2655 1HZ  LYS A   3     -34.188   1.061 -12.085  1.00  0.00           H  
ATOM   2656 2HZ  LYS A   3     -35.755   0.827 -11.624  1.00  0.00           H  
ATOM   2657 3HZ  LYS A   3     -34.633  -0.352 -11.357  1.00  0.00           H  
ATOM   2658  N   GLU A   4     -40.255  -4.662 -15.468  1.00  0.00           N  
ATOM   2659  CA  GLU A   4     -41.080  -5.855 -15.314  1.00  0.00           C  
ATOM   2660  C   GLU A   4     -41.138  -6.669 -16.601  1.00  0.00           C  
ATOM   2661  O   GLU A   4     -41.197  -7.902 -16.548  1.00  0.00           O  
ATOM   2662  CB  GLU A   4     -42.497  -5.469 -14.883  1.00  0.00           C  
ATOM   2663  CG  GLU A   4     -42.580  -4.808 -13.515  1.00  0.00           C  
ATOM   2664  CD  GLU A   4     -42.091  -5.697 -12.406  1.00  0.00           C  
ATOM   2665  OE1 GLU A   4     -42.437  -6.854 -12.401  1.00  0.00           O  
ATOM   2666  OE2 GLU A   4     -41.370  -5.218 -11.562  1.00  0.00           O1-
ATOM   2667  H   GLU A   4     -40.692  -3.752 -15.420  1.00  0.00           H  
ATOM   2668  HA  GLU A   4     -40.638  -6.484 -14.541  1.00  0.00           H  
ATOM   2669 1HB  GLU A   4     -42.924  -4.781 -15.614  1.00  0.00           H  
ATOM   2670 2HB  GLU A   4     -43.127  -6.358 -14.866  1.00  0.00           H  
ATOM   2671 1HG  GLU A   4     -41.982  -3.897 -13.526  1.00  0.00           H  
ATOM   2672 2HG  GLU A   4     -43.614  -4.528 -13.321  1.00  0.00           H  
ATOM   2673  N   LYS A   5     -41.131  -6.002 -17.759  1.00  0.00           N  
ATOM   2674  CA  LYS A   5     -41.130  -6.725 -19.026  1.00  0.00           C  
ATOM   2675  C   LYS A   5     -39.858  -7.550 -19.187  1.00  0.00           C  
ATOM   2676  O   LYS A   5     -39.906  -8.684 -19.676  1.00  0.00           O  
ATOM   2677  CB  LYS A   5     -41.279  -5.754 -20.199  1.00  0.00           C  
ATOM   2678  CG  LYS A   5     -42.649  -5.097 -20.301  1.00  0.00           C  
ATOM   2679  CD  LYS A   5     -42.696  -4.093 -21.444  1.00  0.00           C  
ATOM   2680  CE  LYS A   5     -44.036  -3.374 -21.495  1.00  0.00           C  
ATOM   2681  NZ  LYS A   5     -44.079  -2.353 -22.576  1.00  0.00           N1+
ATOM   2682  H   LYS A   5     -41.125  -4.992 -17.768  1.00  0.00           H  
ATOM   2683  HA  LYS A   5     -41.977  -7.412 -19.033  1.00  0.00           H  
ATOM   2684 1HB  LYS A   5     -40.534  -4.963 -20.114  1.00  0.00           H  
ATOM   2685 2HB  LYS A   5     -41.090  -6.281 -21.134  1.00  0.00           H  
ATOM   2686 1HG  LYS A   5     -43.408  -5.862 -20.470  1.00  0.00           H  
ATOM   2687 2HG  LYS A   5     -42.877  -4.584 -19.368  1.00  0.00           H  
ATOM   2688 1HD  LYS A   5     -41.902  -3.356 -21.314  1.00  0.00           H  
ATOM   2689 2HD  LYS A   5     -42.536  -4.610 -22.390  1.00  0.00           H  
ATOM   2690 1HE  LYS A   5     -44.831  -4.098 -21.664  1.00  0.00           H  
ATOM   2691 2HE  LYS A   5     -44.221  -2.881 -20.540  1.00  0.00           H  
ATOM   2692 1HZ  LYS A   5     -44.982  -1.899 -22.576  1.00  0.00           H  
ATOM   2693 2HZ  LYS A   5     -43.356  -1.664 -22.419  1.00  0.00           H  
ATOM   2694 3HZ  LYS A   5     -43.928  -2.801 -23.469  1.00  0.00           H  
ATOM   2695  N   VAL A   6     -38.714  -6.995 -18.786  1.00  0.00           N  
ATOM   2696  CA  VAL A   6     -37.461  -7.738 -18.866  1.00  0.00           C  
ATOM   2697  C   VAL A   6     -37.515  -8.970 -17.971  1.00  0.00           C  
ATOM   2698  O   VAL A   6     -37.077 -10.059 -18.359  1.00  0.00           O  
ATOM   2699  CB  VAL A   6     -36.276  -6.848 -18.449  1.00  0.00           C  
ATOM   2700  CG1 VAL A   6     -35.008  -7.677 -18.310  1.00  0.00           C  
ATOM   2701  CG2 VAL A   6     -36.082  -5.733 -19.465  1.00  0.00           C  
ATOM   2702  H   VAL A   6     -38.705  -6.053 -18.421  1.00  0.00           H  
ATOM   2703  HA  VAL A   6     -37.311  -8.052 -19.901  1.00  0.00           H  
ATOM   2704  HB  VAL A   6     -36.486  -6.416 -17.470  1.00  0.00           H  
ATOM   2705 1HG1 VAL A   6     -34.181  -7.032 -18.012  1.00  0.00           H  
ATOM   2706 2HG1 VAL A   6     -35.158  -8.446 -17.552  1.00  0.00           H  
ATOM   2707 3HG1 VAL A   6     -34.776  -8.149 -19.265  1.00  0.00           H  
ATOM   2708 1HG2 VAL A   6     -35.243  -5.106 -19.162  1.00  0.00           H  
ATOM   2709 2HG2 VAL A   6     -35.878  -6.165 -20.444  1.00  0.00           H  
ATOM   2710 3HG2 VAL A   6     -36.986  -5.126 -19.517  1.00  0.00           H  
ATOM   2711  N   GLU A   7     -38.059  -8.818 -16.760  1.00  0.00           N  
ATOM   2712  CA  GLU A   7     -38.170  -9.952 -15.846  1.00  0.00           C  
ATOM   2713  C   GLU A   7     -39.080 -11.034 -16.414  1.00  0.00           C  
ATOM   2714  O   GLU A   7     -38.802 -12.229 -16.257  1.00  0.00           O  
ATOM   2715  CB  GLU A   7     -38.698  -9.491 -14.486  1.00  0.00           C  
ATOM   2716  CG  GLU A   7     -37.739  -8.602 -13.707  1.00  0.00           C  
ATOM   2717  CD  GLU A   7     -36.490  -9.321 -13.281  1.00  0.00           C  
ATOM   2718  OE1 GLU A   7     -36.526 -10.524 -13.177  1.00  0.00           O  
ATOM   2719  OE2 GLU A   7     -35.498  -8.667 -13.059  1.00  0.00           O1-
ATOM   2720  H   GLU A   7     -38.398  -7.914 -16.465  1.00  0.00           H  
ATOM   2721  HA  GLU A   7     -37.178 -10.383 -15.707  1.00  0.00           H  
ATOM   2722 1HB  GLU A   7     -39.628  -8.940 -14.625  1.00  0.00           H  
ATOM   2723 2HB  GLU A   7     -38.923 -10.362 -13.869  1.00  0.00           H  
ATOM   2724 1HG  GLU A   7     -37.461  -7.753 -14.331  1.00  0.00           H  
ATOM   2725 2HG  GLU A   7     -38.251  -8.219 -12.826  1.00  0.00           H  
ATOM   2726  N   GLU A   8     -40.173 -10.639 -17.074  1.00  0.00           N  
ATOM   2727  CA  GLU A   8     -41.054 -11.627 -17.686  1.00  0.00           C  
ATOM   2728  C   GLU A   8     -40.337 -12.399 -18.788  1.00  0.00           C  
ATOM   2729  O   GLU A   8     -40.502 -13.619 -18.904  1.00  0.00           O  
ATOM   2730  CB  GLU A   8     -42.302 -10.949 -18.255  1.00  0.00           C  
ATOM   2731  CG  GLU A   8     -43.347 -11.912 -18.801  1.00  0.00           C  
ATOM   2732  CD  GLU A   8     -44.599 -11.217 -19.260  1.00  0.00           C  
ATOM   2733  OE1 GLU A   8     -44.648 -10.014 -19.189  1.00  0.00           O  
ATOM   2734  OE2 GLU A   8     -45.508 -11.893 -19.683  1.00  0.00           O1-
ATOM   2735  H   GLU A   8     -40.400  -9.658 -17.157  1.00  0.00           H  
ATOM   2736  HA  GLU A   8     -41.362 -12.339 -16.919  1.00  0.00           H  
ATOM   2737 1HB  GLU A   8     -42.775 -10.348 -17.479  1.00  0.00           H  
ATOM   2738 2HB  GLU A   8     -42.015 -10.275 -19.062  1.00  0.00           H  
ATOM   2739 1HG  GLU A   8     -42.919 -12.458 -19.641  1.00  0.00           H  
ATOM   2740 2HG  GLU A   8     -43.601 -12.634 -18.026  1.00  0.00           H  
ATOM   2741  N   LEU A   9     -39.538 -11.708 -19.606  1.00  0.00           N  
ATOM   2742  CA  LEU A   9     -38.798 -12.400 -20.657  1.00  0.00           C  
ATOM   2743  C   LEU A   9     -37.821 -13.407 -20.067  1.00  0.00           C  
ATOM   2744  O   LEU A   9     -37.672 -14.518 -20.588  1.00  0.00           O  
ATOM   2745  CB  LEU A   9     -38.037 -11.389 -21.525  1.00  0.00           C  
ATOM   2746  CG  LEU A   9     -38.907 -10.458 -22.380  1.00  0.00           C  
ATOM   2747  CD1 LEU A   9     -38.023  -9.424 -23.064  1.00  0.00           C  
ATOM   2748  CD2 LEU A   9     -39.678 -11.280 -23.402  1.00  0.00           C  
ATOM   2749  H   LEU A   9     -39.437 -10.708 -19.509  1.00  0.00           H  
ATOM   2750  HA  LEU A   9     -39.509 -12.936 -21.285  1.00  0.00           H  
ATOM   2751 1HB  LEU A   9     -37.424 -10.766 -20.876  1.00  0.00           H  
ATOM   2752 2HB  LEU A   9     -37.377 -11.936 -22.198  1.00  0.00           H  
ATOM   2753  HG  LEU A   9     -39.609  -9.925 -21.738  1.00  0.00           H  
ATOM   2754 1HD1 LEU A   9     -38.642  -8.762 -23.671  1.00  0.00           H  
ATOM   2755 2HD1 LEU A   9     -37.499  -8.837 -22.309  1.00  0.00           H  
ATOM   2756 3HD1 LEU A   9     -37.299  -9.929 -23.701  1.00  0.00           H  
ATOM   2757 1HD2 LEU A   9     -40.297 -10.618 -24.009  1.00  0.00           H  
ATOM   2758 2HD2 LEU A   9     -38.977 -11.812 -24.045  1.00  0.00           H  
ATOM   2759 3HD2 LEU A   9     -40.314 -11.999 -22.885  1.00  0.00           H  
ATOM   2760  N   ALA A  10     -37.141 -13.034 -18.979  1.00  0.00           N  
ATOM   2761  CA  ALA A  10     -36.223 -13.966 -18.336  1.00  0.00           C  
ATOM   2762  C   ALA A  10     -36.951 -15.222 -17.881  1.00  0.00           C  
ATOM   2763  O   ALA A  10     -36.402 -16.326 -17.963  1.00  0.00           O  
ATOM   2764  CB  ALA A  10     -35.527 -13.292 -17.154  1.00  0.00           C  
ATOM   2765  H   ALA A  10     -37.255 -12.108 -18.592  1.00  0.00           H  
ATOM   2766  HA  ALA A  10     -35.471 -14.260 -19.068  1.00  0.00           H  
ATOM   2767 1HB  ALA A  10     -34.844 -13.998 -16.682  1.00  0.00           H  
ATOM   2768 2HB  ALA A  10     -34.966 -12.426 -17.507  1.00  0.00           H  
ATOM   2769 3HB  ALA A  10     -36.273 -12.969 -16.429  1.00  0.00           H  
ATOM   2770  N   GLN A  11     -38.187 -15.070 -17.398  1.00  0.00           N  
ATOM   2771  CA  GLN A  11     -38.983 -16.225 -17.002  1.00  0.00           C  
ATOM   2772  C   GLN A  11     -39.367 -17.067 -18.212  1.00  0.00           C  
ATOM   2773  O   GLN A  11     -39.315 -18.301 -18.159  1.00  0.00           O  
ATOM   2774  CB  GLN A  11     -40.243 -15.777 -16.255  1.00  0.00           C  
ATOM   2775  CG  GLN A  11     -41.110 -16.921 -15.756  1.00  0.00           C  
ATOM   2776  CD  GLN A  11     -40.406 -17.768 -14.713  1.00  0.00           C  
ATOM   2777  NE2 GLN A  11     -40.774 -19.043 -14.642  1.00  0.00           N  
ATOM   2778  OE1 GLN A  11     -39.541 -17.283 -13.979  1.00  0.00           O  
ATOM   2779  H   GLN A  11     -38.581 -14.144 -17.304  1.00  0.00           H  
ATOM   2780  HA  GLN A  11     -38.384 -16.846 -16.335  1.00  0.00           H  
ATOM   2781 1HB  GLN A  11     -39.959 -15.170 -15.395  1.00  0.00           H  
ATOM   2782 2HB  GLN A  11     -40.852 -15.154 -16.909  1.00  0.00           H  
ATOM   2783 1HG  GLN A  11     -42.014 -16.509 -15.309  1.00  0.00           H  
ATOM   2784 2HG  GLN A  11     -41.369 -17.561 -16.599  1.00  0.00           H  
ATOM   2785 1HE2 GLN A  11     -40.345 -19.651 -13.972  1.00  0.00           H  
ATOM   2786 2HE2 GLN A  11     -41.480 -19.395 -15.256  1.00  0.00           H  
ATOM   2787  N   ARG A  12     -39.749 -16.417 -19.316  1.00  0.00           N  
ATOM   2788  CA  ARG A  12     -40.172 -17.155 -20.502  1.00  0.00           C  
ATOM   2789  C   ARG A  12     -39.038 -17.989 -21.080  1.00  0.00           C  
ATOM   2790  O   ARG A  12     -39.277 -19.094 -21.581  1.00  0.00           O  
ATOM   2791  CB  ARG A  12     -40.695 -16.193 -21.570  1.00  0.00           C  
ATOM   2792  CG  ARG A  12     -42.017 -15.520 -21.247  1.00  0.00           C  
ATOM   2793  CD  ARG A  12     -42.393 -14.550 -22.358  1.00  0.00           C  
ATOM   2794  NE  ARG A  12     -43.548 -13.724 -22.019  1.00  0.00           N  
ATOM   2795  CZ  ARG A  12     -44.060 -12.797 -22.822  1.00  0.00           C  
ATOM   2796  NH1 ARG A  12     -43.517 -12.576 -24.012  1.00  0.00           N1+
ATOM   2797  NH2 ARG A  12     -45.113 -12.090 -22.438  1.00  0.00           N  
ATOM   2798  H   ARG A  12     -39.746 -15.407 -19.340  1.00  0.00           H  
ATOM   2799  HA  ARG A  12     -40.982 -17.828 -20.219  1.00  0.00           H  
ATOM   2800 1HB  ARG A  12     -39.963 -15.406 -21.739  1.00  0.00           H  
ATOM   2801 2HB  ARG A  12     -40.823 -16.729 -22.510  1.00  0.00           H  
ATOM   2802 1HG  ARG A  12     -42.797 -16.276 -21.153  1.00  0.00           H  
ATOM   2803 2HG  ARG A  12     -41.927 -14.974 -20.308  1.00  0.00           H  
ATOM   2804 1HD  ARG A  12     -41.555 -13.883 -22.558  1.00  0.00           H  
ATOM   2805 2HD  ARG A  12     -42.637 -15.108 -23.261  1.00  0.00           H  
ATOM   2806  HE  ARG A  12     -43.982 -13.870 -21.116  1.00  0.00           H  
ATOM   2807 1HH1 ARG A  12     -42.713 -13.112 -24.308  1.00  0.00           H  
ATOM   2808 2HH1 ARG A  12     -43.906 -11.872 -24.622  1.00  0.00           H  
ATOM   2809 1HH2 ARG A  12     -45.529 -12.254 -21.531  1.00  0.00           H  
ATOM   2810 2HH2 ARG A  12     -45.500 -11.387 -23.050  1.00  0.00           H  
ATOM   2811  N   ILE A  13     -37.806 -17.481 -21.029  1.00  0.00           N  
ATOM   2812  CA  ILE A  13     -36.670 -18.226 -21.559  1.00  0.00           C  
ATOM   2813  C   ILE A  13     -36.403 -19.467 -20.717  1.00  0.00           C  
ATOM   2814  O   ILE A  13     -36.211 -20.566 -21.253  1.00  0.00           O  
ATOM   2815  CB  ILE A  13     -35.405 -17.349 -21.606  1.00  0.00           C  
ATOM   2816  CG1 ILE A  13     -35.568 -16.230 -22.638  1.00  0.00           C  
ATOM   2817  CG2 ILE A  13     -34.182 -18.196 -21.923  1.00  0.00           C  
ATOM   2818  CD1 ILE A  13     -34.520 -15.146 -22.534  1.00  0.00           C  
ATOM   2819  H   ILE A  13     -37.649 -16.571 -20.620  1.00  0.00           H  
ATOM   2820  HA  ILE A  13     -36.906 -18.540 -22.575  1.00  0.00           H  
ATOM   2821  HB  ILE A  13     -35.261 -16.868 -20.639  1.00  0.00           H  
ATOM   2822 1HG1 ILE A  13     -35.525 -16.652 -23.641  1.00  0.00           H  
ATOM   2823 2HG1 ILE A  13     -36.549 -15.767 -22.521  1.00  0.00           H  
ATOM   2824 1HG2 ILE A  13     -33.297 -17.561 -21.952  1.00  0.00           H  
ATOM   2825 2HG2 ILE A  13     -34.057 -18.958 -21.153  1.00  0.00           H  
ATOM   2826 3HG2 ILE A  13     -34.315 -18.678 -22.892  1.00  0.00           H  
ATOM   2827 1HD1 ILE A  13     -34.703 -14.389 -23.297  1.00  0.00           H  
ATOM   2828 2HD1 ILE A  13     -34.569 -14.685 -21.547  1.00  0.00           H  
ATOM   2829 3HD1 ILE A  13     -33.532 -15.580 -22.683  1.00  0.00           H  
ATOM   2830  N   ARG A  14     -36.391 -19.318 -19.390  1.00  0.00           N  
ATOM   2831  CA  ARG A  14     -36.156 -20.468 -18.523  1.00  0.00           C  
ATOM   2832  C   ARG A  14     -37.208 -21.551 -18.726  1.00  0.00           C  
ATOM   2833  O   ARG A  14     -36.900 -22.742 -18.605  1.00  0.00           O  
ATOM   2834  CB  ARG A  14     -36.152 -20.042 -17.063  1.00  0.00           C  
ATOM   2835  CG  ARG A  14     -35.950 -21.173 -16.066  1.00  0.00           C  
ATOM   2836  CD  ARG A  14     -34.633 -21.835 -16.248  1.00  0.00           C  
ATOM   2837  NE  ARG A  14     -34.431 -22.912 -15.292  1.00  0.00           N  
ATOM   2838  CZ  ARG A  14     -34.928 -24.157 -15.426  1.00  0.00           C  
ATOM   2839  NH1 ARG A  14     -35.653 -24.466 -16.479  1.00  0.00           N1+
ATOM   2840  NH2 ARG A  14     -34.688 -25.068 -14.499  1.00  0.00           N  
ATOM   2841  H   ARG A  14     -36.543 -18.410 -18.972  1.00  0.00           H  
ATOM   2842  HA  ARG A  14     -35.180 -20.890 -18.765  1.00  0.00           H  
ATOM   2843 1HB  ARG A  14     -35.360 -19.312 -16.898  1.00  0.00           H  
ATOM   2844 2HB  ARG A  14     -37.098 -19.556 -16.822  1.00  0.00           H  
ATOM   2845 1HG  ARG A  14     -35.997 -20.777 -15.051  1.00  0.00           H  
ATOM   2846 2HG  ARG A  14     -36.732 -21.922 -16.201  1.00  0.00           H  
ATOM   2847 1HD  ARG A  14     -34.572 -22.254 -17.252  1.00  0.00           H  
ATOM   2848 2HD  ARG A  14     -33.836 -21.105 -16.111  1.00  0.00           H  
ATOM   2849  HE  ARG A  14     -33.878 -22.713 -14.469  1.00  0.00           H  
ATOM   2850 1HH1 ARG A  14     -35.837 -23.768 -17.187  1.00  0.00           H  
ATOM   2851 2HH1 ARG A  14     -36.026 -25.399 -16.579  1.00  0.00           H  
ATOM   2852 1HH2 ARG A  14     -34.131 -24.831 -13.690  1.00  0.00           H  
ATOM   2853 2HH2 ARG A  14     -35.061 -26.001 -14.600  1.00  0.00           H  
ATOM   2854  N   GLU A  15     -38.445 -21.164 -19.045  1.00  0.00           N  
ATOM   2855  CA  GLU A  15     -39.489 -22.150 -19.297  1.00  0.00           C  
ATOM   2856  C   GLU A  15     -39.338 -22.828 -20.653  1.00  0.00           C  
ATOM   2857  O   GLU A  15     -39.995 -23.844 -20.898  1.00  0.00           O  
ATOM   2858  CB  GLU A  15     -40.870 -21.492 -19.205  1.00  0.00           C  
ATOM   2859  CG  GLU A  15     -41.242 -20.995 -17.816  1.00  0.00           C  
ATOM   2860  CD  GLU A  15     -42.530 -20.193 -17.812  1.00  0.00           C  
ATOM   2861  OE1 GLU A  15     -43.136 -20.034 -18.895  1.00  0.00           O  
ATOM   2862  OE2 GLU A  15     -42.938 -19.722 -16.730  1.00  0.00           O1-
ATOM   2863  H   GLU A  15     -38.669 -20.180 -19.114  1.00  0.00           H  
ATOM   2864  HA  GLU A  15     -39.422 -22.928 -18.536  1.00  0.00           H  
ATOM   2865 1HB  GLU A  15     -40.914 -20.642 -19.886  1.00  0.00           H  
ATOM   2866 2HB  GLU A  15     -41.634 -22.203 -19.520  1.00  0.00           H  
ATOM   2867 1HG  GLU A  15     -41.355 -21.852 -17.153  1.00  0.00           H  
ATOM   2868 2HG  GLU A  15     -40.430 -20.379 -17.433  1.00  0.00           H  
ATOM   2869  N   GLN A  16     -38.496 -22.288 -21.536  1.00  0.00           N  
ATOM   2870  CA  GLN A  16     -38.387 -22.799 -22.899  1.00  0.00           C  
ATOM   2871  C   GLN A  16     -37.115 -23.621 -23.102  1.00  0.00           C  
ATOM   2872  O   GLN A  16     -37.140 -24.661 -23.768  1.00  0.00           O  
ATOM   2873  CB  GLN A  16     -38.422 -21.642 -23.902  1.00  0.00           C  
ATOM   2874  CG  GLN A  16     -38.386 -22.079 -25.357  1.00  0.00           C  
ATOM   2875  CD  GLN A  16     -38.454 -20.905 -26.315  1.00  0.00           C  
ATOM   2876  NE2 GLN A  16     -39.025 -21.135 -27.492  1.00  0.00           N  
ATOM   2877  OE1 GLN A  16     -37.998 -19.802 -26.001  1.00  0.00           O  
ATOM   2878  H   GLN A  16     -37.920 -21.508 -21.255  1.00  0.00           H  
ATOM   2879  HA  GLN A  16     -39.235 -23.456 -23.091  1.00  0.00           H  
ATOM   2880 1HB  GLN A  16     -39.328 -21.056 -23.749  1.00  0.00           H  
ATOM   2881 2HB  GLN A  16     -37.572 -20.983 -23.727  1.00  0.00           H  
ATOM   2882 1HG  GLN A  16     -37.457 -22.617 -25.541  1.00  0.00           H  
ATOM   2883 2HG  GLN A  16     -39.239 -22.729 -25.552  1.00  0.00           H  
ATOM   2884 1HE2 GLN A  16     -39.099 -20.398 -28.166  1.00  0.00           H  
ATOM   2885 2HE2 GLN A  16     -39.382 -22.045 -27.706  1.00  0.00           H  
ATOM   2886  N   LEU A  17     -36.000 -23.165 -22.537  1.00  0.00           N  
ATOM   2887  CA  LEU A  17     -34.709 -23.814 -22.735  1.00  0.00           C  
ATOM   2888  C   LEU A  17     -34.131 -24.259 -21.400  1.00  0.00           C  
ATOM   2889  O   LEU A  17     -33.395 -23.488 -20.764  1.00  0.00           O  
ATOM   2890  CB  LEU A  17     -33.731 -22.863 -23.437  1.00  0.00           C  
ATOM   2891  CG  LEU A  17     -34.182 -22.336 -24.805  1.00  0.00           C  
ATOM   2892  CD1 LEU A  17     -33.207 -21.270 -25.285  1.00  0.00           C  
ATOM   2893  CD2 LEU A  17     -34.261 -23.490 -25.793  1.00  0.00           C  
ATOM   2894  H   LEU A  17     -36.053 -22.343 -21.952  1.00  0.00           H  
ATOM   2895  HA  LEU A  17     -34.856 -24.690 -23.366  1.00  0.00           H  
ATOM   2896 1HB  LEU A  17     -33.559 -22.004 -22.791  1.00  0.00           H  
ATOM   2897 2HB  LEU A  17     -32.782 -23.382 -23.577  1.00  0.00           H  
ATOM   2898  HG  LEU A  17     -35.163 -21.871 -24.710  1.00  0.00           H  
ATOM   2899 1HD1 LEU A  17     -33.526 -20.895 -26.257  1.00  0.00           H  
ATOM   2900 2HD1 LEU A  17     -33.184 -20.448 -24.569  1.00  0.00           H  
ATOM   2901 3HD1 LEU A  17     -32.210 -21.702 -25.373  1.00  0.00           H  
ATOM   2902 1HD2 LEU A  17     -34.582 -23.115 -26.766  1.00  0.00           H  
ATOM   2903 2HD2 LEU A  17     -33.279 -23.954 -25.890  1.00  0.00           H  
ATOM   2904 3HD2 LEU A  17     -34.978 -24.228 -25.435  1.00  0.00           H  
ATOM   2905  N   PRO A  18     -34.433 -25.469 -20.928  1.00  0.00           N  
ATOM   2906  CA  PRO A  18     -33.897 -25.907 -19.634  1.00  0.00           C  
ATOM   2907  C   PRO A  18     -32.423 -26.277 -19.700  1.00  0.00           C  
ATOM   2908  O   PRO A  18     -32.004 -27.045 -20.573  1.00  0.00           O  
ATOM   2909  CB  PRO A  18     -34.767 -27.122 -19.300  1.00  0.00           C  
ATOM   2910  CG  PRO A  18     -35.183 -27.640 -20.646  1.00  0.00           C  
ATOM   2911  CD  PRO A  18     -35.334 -26.436 -21.557  1.00  0.00           C  
ATOM   2912  HA  PRO A  18     -34.045 -25.108 -18.892  1.00  0.00           H  
ATOM   2913 1HB  PRO A  18     -34.187 -27.852 -18.717  1.00  0.00           H  
ATOM   2914 2HB  PRO A  18     -35.618 -26.814 -18.674  1.00  0.00           H  
ATOM   2915 1HG  PRO A  18     -34.429 -28.342 -21.032  1.00  0.00           H  
ATOM   2916 2HG  PRO A  18     -36.126 -28.200 -20.563  1.00  0.00           H  
ATOM   2917 1HD  PRO A  18     -35.016 -26.703 -22.575  1.00  0.00           H  
ATOM   2918 2HD  PRO A  18     -36.383 -26.102 -21.553  1.00  0.00           H  
ATOM   2919  N   ASP A  19     -31.630 -25.725 -18.778  1.00  0.00           N  
ATOM   2920  CA  ASP A  19     -30.209 -26.055 -18.631  1.00  0.00           C  
ATOM   2921  C   ASP A  19     -29.451 -25.946 -19.952  1.00  0.00           C  
ATOM   2922  O   ASP A  19     -28.681 -26.839 -20.315  1.00  0.00           O  
ATOM   2923  CB  ASP A  19     -30.049 -27.469 -18.066  1.00  0.00           C  
ATOM   2924  CG  ASP A  19     -28.671 -27.713 -17.464  1.00  0.00           C  
ATOM   2925  OD1 ASP A  19     -28.006 -26.757 -17.145  1.00  0.00           O  
ATOM   2926  OD2 ASP A  19     -28.299 -28.854 -17.329  1.00  0.00           O1-
ATOM   2927  H   ASP A  19     -32.046 -25.046 -18.156  1.00  0.00           H  
ATOM   2928  HA  ASP A  19     -29.760 -25.348 -17.931  1.00  0.00           H  
ATOM   2929 1HB  ASP A  19     -30.801 -27.642 -17.297  1.00  0.00           H  
ATOM   2930 2HB  ASP A  19     -30.217 -28.198 -18.859  1.00  0.00           H  
ATOM   2931  N   THR A  20     -29.659 -24.859 -20.686  1.00  0.00           N  
ATOM   2932  CA  THR A  20     -28.919 -24.603 -21.912  1.00  0.00           C  
ATOM   2933  C   THR A  20     -27.972 -23.425 -21.721  1.00  0.00           C  
ATOM   2934  O   THR A  20     -28.080 -22.658 -20.762  1.00  0.00           O  
ATOM   2935  CB  THR A  20     -29.870 -24.327 -23.091  1.00  0.00           C  
ATOM   2936  CG2 THR A  20     -30.943 -25.402 -23.175  1.00  0.00           C  
ATOM   2937  OG1 THR A  20     -30.493 -23.048 -22.917  1.00  0.00           O  
ATOM   2938  H   THR A  20     -30.352 -24.191 -20.381  1.00  0.00           H  
ATOM   2939  HA  THR A  20     -28.328 -25.487 -22.149  1.00  0.00           H  
ATOM   2940  HB  THR A  20     -29.302 -24.315 -24.021  1.00  0.00           H  
ATOM   2941  HG1 THR A  20     -30.976 -22.816 -23.713  1.00  0.00           H  
ATOM   2942 1HG2 THR A  20     -31.605 -25.191 -24.013  1.00  0.00           H  
ATOM   2943 2HG2 THR A  20     -30.472 -26.375 -23.319  1.00  0.00           H  
ATOM   2944 3HG2 THR A  20     -31.520 -25.412 -22.251  1.00  0.00           H  
ATOM   2945  N   GLU A  21     -27.025 -23.295 -22.656  1.00  0.00           N  
ATOM   2946  CA  GLU A  21     -26.100 -22.168 -22.609  1.00  0.00           C  
ATOM   2947  C   GLU A  21     -26.816 -20.847 -22.859  1.00  0.00           C  
ATOM   2948  O   GLU A  21     -26.453 -19.825 -22.268  1.00  0.00           O  
ATOM   2949  CB  GLU A  21     -24.983 -22.355 -23.637  1.00  0.00           C  
ATOM   2950  CG  GLU A  21     -24.051 -23.524 -23.349  1.00  0.00           C  
ATOM   2951  CD  GLU A  21     -23.358 -23.405 -22.021  1.00  0.00           C  
ATOM   2952  OE1 GLU A  21     -22.864 -22.345 -21.722  1.00  0.00           O  
ATOM   2953  OE2 GLU A  21     -23.322 -24.377 -21.303  1.00  0.00           O1-
ATOM   2954  H   GLU A  21     -26.940 -23.971 -23.401  1.00  0.00           H  
ATOM   2955  HA  GLU A  21     -25.655 -22.126 -21.614  1.00  0.00           H  
ATOM   2956 1HB  GLU A  21     -25.419 -22.510 -24.624  1.00  0.00           H  
ATOM   2957 2HB  GLU A  21     -24.378 -21.450 -23.686  1.00  0.00           H  
ATOM   2958 1HG  GLU A  21     -24.629 -24.447 -23.363  1.00  0.00           H  
ATOM   2959 2HG  GLU A  21     -23.304 -23.583 -24.140  1.00  0.00           H  
ATOM   2960  N   LEU A  22     -27.830 -20.848 -23.727  1.00  0.00           N  
ATOM   2961  CA  LEU A  22     -28.574 -19.620 -23.988  1.00  0.00           C  
ATOM   2962  C   LEU A  22     -29.383 -19.195 -22.769  1.00  0.00           C  
ATOM   2963  O   LEU A  22     -29.465 -18.002 -22.459  1.00  0.00           O  
ATOM   2964  CB  LEU A  22     -29.510 -19.813 -25.188  1.00  0.00           C  
ATOM   2965  CG  LEU A  22     -28.821 -20.080 -26.533  1.00  0.00           C  
ATOM   2966  CD1 LEU A  22     -29.870 -20.428 -27.581  1.00  0.00           C  
ATOM   2967  CD2 LEU A  22     -28.021 -18.854 -26.946  1.00  0.00           C  
ATOM   2968  H   LEU A  22     -28.093 -21.695 -24.209  1.00  0.00           H  
ATOM   2969  HA  LEU A  22     -27.863 -18.828 -24.221  1.00  0.00           H  
ATOM   2970 1HB  LEU A  22     -30.171 -20.653 -24.982  1.00  0.00           H  
ATOM   2971 2HB  LEU A  22     -30.120 -18.917 -25.301  1.00  0.00           H  
ATOM   2972  HG  LEU A  22     -28.151 -20.934 -26.435  1.00  0.00           H  
ATOM   2973 1HD1 LEU A  22     -29.380 -20.618 -28.536  1.00  0.00           H  
ATOM   2974 2HD1 LEU A  22     -30.413 -21.320 -27.269  1.00  0.00           H  
ATOM   2975 3HD1 LEU A  22     -30.565 -19.597 -27.689  1.00  0.00           H  
ATOM   2976 1HD2 LEU A  22     -27.531 -19.044 -27.901  1.00  0.00           H  
ATOM   2977 2HD2 LEU A  22     -28.690 -17.999 -27.045  1.00  0.00           H  
ATOM   2978 3HD2 LEU A  22     -27.268 -18.638 -26.187  1.00  0.00           H  
ATOM   2979  N   ALA A  23     -29.987 -20.158 -22.067  1.00  0.00           N  
ATOM   2980  CA  ALA A  23     -30.761 -19.823 -20.877  1.00  0.00           C  
ATOM   2981  C   ALA A  23     -29.861 -19.297 -19.766  1.00  0.00           C  
ATOM   2982  O   ALA A  23     -30.231 -18.354 -19.053  1.00  0.00           O  
ATOM   2983  CB  ALA A  23     -31.547 -21.043 -20.399  1.00  0.00           C  
ATOM   2984  H   ALA A  23     -29.915 -21.124 -22.352  1.00  0.00           H  
ATOM   2985  HA  ALA A  23     -31.464 -19.033 -21.141  1.00  0.00           H  
ATOM   2986 1HB  ALA A  23     -32.121 -20.781 -19.509  1.00  0.00           H  
ATOM   2987 2HB  ALA A  23     -32.226 -21.369 -21.186  1.00  0.00           H  
ATOM   2988 3HB  ALA A  23     -30.856 -21.848 -20.159  1.00  0.00           H  
ATOM   2989  N   ARG A  24     -28.679 -19.894 -19.602  1.00  0.00           N  
ATOM   2990  CA  ARG A  24     -27.760 -19.436 -18.565  1.00  0.00           C  
ATOM   2991  C   ARG A  24     -27.231 -18.042 -18.875  1.00  0.00           C  
ATOM   2992  O   ARG A  24     -27.156 -17.188 -17.983  1.00  0.00           O  
ATOM   2993  CB  ARG A  24     -26.590 -20.399 -18.423  1.00  0.00           C  
ATOM   2994  CG  ARG A  24     -26.932 -21.730 -17.772  1.00  0.00           C  
ATOM   2995  CD  ARG A  24     -25.771 -22.656 -17.773  1.00  0.00           C  
ATOM   2996  NE  ARG A  24     -26.108 -23.949 -17.196  1.00  0.00           N  
ATOM   2997  CZ  ARG A  24     -26.052 -24.238 -15.882  1.00  0.00           C  
ATOM   2998  NH1 ARG A  24     -25.671 -23.320 -15.024  1.00  0.00           N1+
ATOM   2999  NH2 ARG A  24     -26.380 -25.446 -15.457  1.00  0.00           N  
ATOM   3000  H   ARG A  24     -28.409 -20.667 -20.191  1.00  0.00           H  
ATOM   3001  HA  ARG A  24     -28.298 -19.400 -17.617  1.00  0.00           H  
ATOM   3002 1HB  ARG A  24     -26.172 -20.611 -19.406  1.00  0.00           H  
ATOM   3003 2HB  ARG A  24     -25.805 -19.933 -17.827  1.00  0.00           H  
ATOM   3004 1HG  ARG A  24     -27.235 -21.562 -16.738  1.00  0.00           H  
ATOM   3005 2HG  ARG A  24     -27.749 -22.203 -18.318  1.00  0.00           H  
ATOM   3006 1HD  ARG A  24     -25.435 -22.817 -18.797  1.00  0.00           H  
ATOM   3007 2HD  ARG A  24     -24.960 -22.224 -17.188  1.00  0.00           H  
ATOM   3008  HE  ARG A  24     -26.405 -24.681 -17.828  1.00  0.00           H  
ATOM   3009 1HH1 ARG A  24     -25.421 -22.396 -15.348  1.00  0.00           H  
ATOM   3010 2HH1 ARG A  24     -25.629 -23.537 -14.037  1.00  0.00           H  
ATOM   3011 1HH2 ARG A  24     -26.672 -26.153 -16.119  1.00  0.00           H  
ATOM   3012 2HH2 ARG A  24     -26.337 -25.663 -14.473  1.00  0.00           H  
ATOM   3013  N   GLU A  25     -26.865 -17.790 -20.135  1.00  0.00           N  
ATOM   3014  CA  GLU A  25     -26.377 -16.467 -20.508  1.00  0.00           C  
ATOM   3015  C   GLU A  25     -27.484 -15.424 -20.451  1.00  0.00           C  
ATOM   3016  O   GLU A  25     -27.221 -14.261 -20.120  1.00  0.00           O  
ATOM   3017  CB  GLU A  25     -25.770 -16.502 -21.913  1.00  0.00           C  
ATOM   3018  CG  GLU A  25     -24.468 -17.283 -22.017  1.00  0.00           C  
ATOM   3019  CD  GLU A  25     -23.859 -17.225 -23.391  1.00  0.00           C  
ATOM   3020  OE1 GLU A  25     -24.495 -16.712 -24.281  1.00  0.00           O  
ATOM   3021  OE2 GLU A  25     -22.757 -17.694 -23.551  1.00  0.00           O1-
ATOM   3022  H   GLU A  25     -26.923 -18.511 -20.840  1.00  0.00           H  
ATOM   3023  HA  GLU A  25     -25.601 -16.172 -19.800  1.00  0.00           H  
ATOM   3024 1HB  GLU A  25     -26.484 -16.948 -22.606  1.00  0.00           H  
ATOM   3025 2HB  GLU A  25     -25.578 -15.484 -22.252  1.00  0.00           H  
ATOM   3026 1HG  GLU A  25     -23.755 -16.877 -21.300  1.00  0.00           H  
ATOM   3027 2HG  GLU A  25     -24.657 -18.322 -21.753  1.00  0.00           H  
ATOM   3028  N   ALA A  26     -28.721 -15.812 -20.772  1.00  0.00           N  
ATOM   3029  CA  ALA A  26     -29.839 -14.884 -20.639  1.00  0.00           C  
ATOM   3030  C   ALA A  26     -30.020 -14.457 -19.190  1.00  0.00           C  
ATOM   3031  O   ALA A  26     -30.314 -13.288 -18.910  1.00  0.00           O  
ATOM   3032  CB  ALA A  26     -31.121 -15.519 -21.177  1.00  0.00           C  
ATOM   3033  H   ALA A  26     -28.896 -16.748 -21.108  1.00  0.00           H  
ATOM   3034  HA  ALA A  26     -29.613 -13.995 -21.228  1.00  0.00           H  
ATOM   3035 1HB  ALA A  26     -31.947 -14.817 -21.072  1.00  0.00           H  
ATOM   3036 2HB  ALA A  26     -30.989 -15.770 -22.230  1.00  0.00           H  
ATOM   3037 3HB  ALA A  26     -31.341 -16.425 -20.614  1.00  0.00           H  
ATOM   3038  N   GLN A  27     -29.848 -15.393 -18.254  1.00  0.00           N  
ATOM   3039  CA  GLN A  27     -29.948 -15.062 -16.839  1.00  0.00           C  
ATOM   3040  C   GLN A  27     -28.817 -14.137 -16.409  1.00  0.00           C  
ATOM   3041  O   GLN A  27     -29.017 -13.273 -15.547  1.00  0.00           O  
ATOM   3042  CB  GLN A  27     -29.933 -16.334 -15.987  1.00  0.00           C  
ATOM   3043  CG  GLN A  27     -31.192 -17.176 -16.105  1.00  0.00           C  
ATOM   3044  CD  GLN A  27     -32.414 -16.470 -15.547  1.00  0.00           C  
ATOM   3045  NE2 GLN A  27     -33.478 -16.416 -16.341  1.00  0.00           N  
ATOM   3046  OE1 GLN A  27     -32.403 -15.978 -14.415  1.00  0.00           O  
ATOM   3047  H   GLN A  27     -29.645 -16.345 -18.524  1.00  0.00           H  
ATOM   3048  HA  GLN A  27     -30.891 -14.542 -16.670  1.00  0.00           H  
ATOM   3049 1HB  GLN A  27     -29.085 -16.956 -16.275  1.00  0.00           H  
ATOM   3050 2HB  GLN A  27     -29.803 -16.069 -14.938  1.00  0.00           H  
ATOM   3051 1HG  GLN A  27     -31.374 -17.395 -17.155  1.00  0.00           H  
ATOM   3052 2HG  GLN A  27     -31.051 -18.103 -15.549  1.00  0.00           H  
ATOM   3053 1HE2 GLN A  27     -34.314 -15.963 -16.028  1.00  0.00           H  
ATOM   3054 2HE2 GLN A  27     -33.445 -16.828 -17.252  1.00  0.00           H  
ATOM   3055  N   GLU A  28     -27.628 -14.305 -16.994  1.00  0.00           N  
ATOM   3056  CA  GLU A  28     -26.508 -13.428 -16.671  1.00  0.00           C  
ATOM   3057  C   GLU A  28     -26.796 -11.993 -17.093  1.00  0.00           C  
ATOM   3058  O   GLU A  28     -26.435 -11.047 -16.383  1.00  0.00           O  
ATOM   3059  CB  GLU A  28     -25.229 -13.924 -17.349  1.00  0.00           C  
ATOM   3060  CG  GLU A  28     -24.653 -15.199 -16.749  1.00  0.00           C  
ATOM   3061  CD  GLU A  28     -23.419 -15.675 -17.463  1.00  0.00           C  
ATOM   3062  OE1 GLU A  28     -23.076 -15.097 -18.467  1.00  0.00           O  
ATOM   3063  OE2 GLU A  28     -22.818 -16.619 -17.005  1.00  0.00           O1-
ATOM   3064  H   GLU A  28     -27.495 -15.044 -17.670  1.00  0.00           H  
ATOM   3065  HA  GLU A  28     -26.358 -13.442 -15.591  1.00  0.00           H  
ATOM   3066 1HB  GLU A  28     -25.425 -14.110 -18.405  1.00  0.00           H  
ATOM   3067 2HB  GLU A  28     -24.463 -13.150 -17.290  1.00  0.00           H  
ATOM   3068 1HG  GLU A  28     -24.406 -15.017 -15.704  1.00  0.00           H  
ATOM   3069 2HG  GLU A  28     -25.411 -15.979 -16.785  1.00  0.00           H  
ATOM   3070  N   LEU A  29     -27.437 -11.811 -18.248  1.00  0.00           N  
ATOM   3071  CA  LEU A  29     -27.865 -10.476 -18.651  1.00  0.00           C  
ATOM   3072  C   LEU A  29     -28.914  -9.912 -17.701  1.00  0.00           C  
ATOM   3073  O   LEU A  29     -28.935  -8.701 -17.453  1.00  0.00           O  
ATOM   3074  CB  LEU A  29     -28.427 -10.510 -20.078  1.00  0.00           C  
ATOM   3075  CG  LEU A  29     -27.394 -10.699 -21.196  1.00  0.00           C  
ATOM   3076  CD1 LEU A  29     -28.113 -10.920 -22.520  1.00  0.00           C  
ATOM   3077  CD2 LEU A  29     -26.490  -9.477 -21.263  1.00  0.00           C  
ATOM   3078  H   LEU A  29     -27.633 -12.594 -18.855  1.00  0.00           H  
ATOM   3079  HA  LEU A  29     -26.999  -9.815 -18.631  1.00  0.00           H  
ATOM   3080 1HB  LEU A  29     -29.144 -11.327 -20.148  1.00  0.00           H  
ATOM   3081 2HB  LEU A  29     -28.953  -9.575 -20.267  1.00  0.00           H  
ATOM   3082  HG  LEU A  29     -26.793 -11.585 -20.991  1.00  0.00           H  
ATOM   3083 1HD1 LEU A  29     -27.379 -11.054 -23.315  1.00  0.00           H  
ATOM   3084 2HD1 LEU A  29     -28.738 -11.811 -22.450  1.00  0.00           H  
ATOM   3085 3HD1 LEU A  29     -28.737 -10.056 -22.744  1.00  0.00           H  
ATOM   3086 1HD2 LEU A  29     -25.755  -9.612 -22.057  1.00  0.00           H  
ATOM   3087 2HD2 LEU A  29     -27.090  -8.591 -21.470  1.00  0.00           H  
ATOM   3088 3HD2 LEU A  29     -25.975  -9.353 -20.310  1.00  0.00           H  
ATOM   3089  N   ALA A  30     -29.793 -10.765 -17.169  1.00  0.00           N  
ATOM   3090  CA  ALA A  30     -30.836 -10.282 -16.269  1.00  0.00           C  
ATOM   3091  C   ALA A  30     -30.250  -9.639 -15.015  1.00  0.00           C  
ATOM   3092  O   ALA A  30     -30.748  -8.602 -14.559  1.00  0.00           O  
ATOM   3093  CB  ALA A  30     -31.773 -11.429 -15.892  1.00  0.00           C  
ATOM   3094  H   ALA A  30     -29.747 -11.751 -17.384  1.00  0.00           H  
ATOM   3095  HA  ALA A  30     -31.408  -9.516 -16.792  1.00  0.00           H  
ATOM   3096 1HB  ALA A  30     -32.548 -11.060 -15.220  1.00  0.00           H  
ATOM   3097 2HB  ALA A  30     -32.236 -11.831 -16.793  1.00  0.00           H  
ATOM   3098 3HB  ALA A  30     -31.206 -12.214 -15.396  1.00  0.00           H  
ATOM   3099  N   ASP A  31     -29.200 -10.229 -14.437  1.00  0.00           N  
ATOM   3100  CA  ASP A  31     -28.639  -9.658 -13.215  1.00  0.00           C  
ATOM   3101  C   ASP A  31     -27.763  -8.450 -13.524  1.00  0.00           C  
ATOM   3102  O   ASP A  31     -27.682  -7.514 -12.720  1.00  0.00           O  
ATOM   3103  CB  ASP A  31     -27.865 -10.713 -12.418  1.00  0.00           C  
ATOM   3104  CG  ASP A  31     -26.678 -11.283 -13.173  1.00  0.00           C  
ATOM   3105  OD1 ASP A  31     -25.630 -10.611 -13.259  1.00  0.00           O  
ATOM   3106  OD2 ASP A  31     -26.789 -12.428 -13.655  1.00  0.00           O1-
ATOM   3107  H   ASP A  31     -28.783 -11.063 -14.826  1.00  0.00           H  
ATOM   3108  HA  ASP A  31     -29.461  -9.330 -12.577  1.00  0.00           H  
ATOM   3109 1HB  ASP A  31     -27.504 -10.274 -11.489  1.00  0.00           H  
ATOM   3110 2HB  ASP A  31     -28.534 -11.534 -12.155  1.00  0.00           H  
ATOM   3111  N   GLU A  32     -27.098  -8.451 -14.683  1.00  0.00           N  
ATOM   3112  CA  GLU A  32     -26.376  -7.262 -15.123  1.00  0.00           C  
ATOM   3113  C   GLU A  32     -27.325  -6.113 -15.430  1.00  0.00           C  
ATOM   3114  O   GLU A  32     -26.993  -4.950 -15.169  1.00  0.00           O  
ATOM   3115  CB  GLU A  32     -25.519  -7.581 -16.350  1.00  0.00           C  
ATOM   3116  CG  GLU A  32     -24.310  -8.455 -16.059  1.00  0.00           C  
ATOM   3117  CD  GLU A  32     -23.437  -8.663 -17.281  1.00  0.00           C  
ATOM   3118  OE1 GLU A  32     -23.802  -8.166 -18.366  1.00  0.00           O  
ATOM   3119  OE2 GLU A  32     -22.383  -9.323 -17.156  1.00  0.00           O1-
ATOM   3120  H   GLU A  32     -27.090  -9.276 -15.267  1.00  0.00           H  
ATOM   3121  HA  GLU A  32     -25.712  -6.943 -14.319  1.00  0.00           H  
ATOM   3122 1HB  GLU A  32     -26.128  -8.089 -17.096  1.00  0.00           H  
ATOM   3123 2HB  GLU A  32     -25.161  -6.652 -16.794  1.00  0.00           H  
ATOM   3124 1HG  GLU A  32     -23.717  -7.989 -15.273  1.00  0.00           H  
ATOM   3125 2HG  GLU A  32     -24.654  -9.421 -15.692  1.00  0.00           H  
ATOM   3126  N   ALA A  33     -28.504  -6.412 -15.980  1.00  0.00           N  
ATOM   3127  CA  ALA A  33     -29.491  -5.367 -16.219  1.00  0.00           C  
ATOM   3128  C   ALA A  33     -29.934  -4.723 -14.912  1.00  0.00           C  
ATOM   3129  O   ALA A  33     -30.123  -3.502 -14.846  1.00  0.00           O  
ATOM   3130  CB  ALA A  33     -30.691  -5.941 -16.972  1.00  0.00           C  
ATOM   3131  H   ALA A  33     -28.723  -7.364 -16.236  1.00  0.00           H  
ATOM   3132  HA  ALA A  33     -29.025  -4.595 -16.832  1.00  0.00           H  
ATOM   3133 1HB  ALA A  33     -31.424  -5.152 -17.146  1.00  0.00           H  
ATOM   3134 2HB  ALA A  33     -30.361  -6.347 -17.929  1.00  0.00           H  
ATOM   3135 3HB  ALA A  33     -31.147  -6.734 -16.382  1.00  0.00           H  
ATOM   3136  N   ARG A  34     -30.102  -5.527 -13.858  1.00  0.00           N  
ATOM   3137  CA  ARG A  34     -30.496  -4.971 -12.567  1.00  0.00           C  
ATOM   3138  C   ARG A  34     -29.369  -4.160 -11.941  1.00  0.00           C  
ATOM   3139  O   ARG A  34     -29.630  -3.153 -11.272  1.00  0.00           O  
ATOM   3140  CB  ARG A  34     -30.905  -6.082 -11.612  1.00  0.00           C  
ATOM   3141  CG  ARG A  34     -32.237  -6.743 -11.932  1.00  0.00           C  
ATOM   3142  CD  ARG A  34     -32.728  -7.567 -10.798  1.00  0.00           C  
ATOM   3143  NE  ARG A  34     -31.874  -8.718 -10.555  1.00  0.00           N  
ATOM   3144  CZ  ARG A  34     -32.022  -9.920 -11.146  1.00  0.00           C  
ATOM   3145  NH1 ARG A  34     -32.993 -10.112 -12.010  1.00  0.00           N1+
ATOM   3146  NH2 ARG A  34     -31.190 -10.906 -10.856  1.00  0.00           N  
ATOM   3147  H   ARG A  34     -29.960  -6.522 -13.942  1.00  0.00           H  
ATOM   3148  HA  ARG A  34     -31.350  -4.311 -12.720  1.00  0.00           H  
ATOM   3149 1HB  ARG A  34     -30.142  -6.860 -11.611  1.00  0.00           H  
ATOM   3150 2HB  ARG A  34     -30.970  -5.686 -10.599  1.00  0.00           H  
ATOM   3151 1HG  ARG A  34     -32.982  -5.976 -12.146  1.00  0.00           H  
ATOM   3152 2HG  ARG A  34     -32.122  -7.390 -12.802  1.00  0.00           H  
ATOM   3153 1HD  ARG A  34     -32.752  -6.962  -9.893  1.00  0.00           H  
ATOM   3154 2HD  ARG A  34     -33.732  -7.929 -11.020  1.00  0.00           H  
ATOM   3155  HE  ARG A  34     -31.115  -8.609  -9.894  1.00  0.00           H  
ATOM   3156 1HH1 ARG A  34     -33.628  -9.358 -12.232  1.00  0.00           H  
ATOM   3157 2HH1 ARG A  34     -33.104 -11.012 -12.453  1.00  0.00           H  
ATOM   3158 1HH2 ARG A  34     -30.443 -10.758 -10.191  1.00  0.00           H  
ATOM   3159 2HH2 ARG A  34     -31.301 -11.806 -11.299  1.00  0.00           H  
ATOM   3160  N   LYS A  35     -28.117  -4.577 -12.143  1.00  0.00           N  
ATOM   3161  CA  LYS A  35     -26.992  -3.840 -11.576  1.00  0.00           C  
ATOM   3162  C   LYS A  35     -26.831  -2.478 -12.237  1.00  0.00           C  
ATOM   3163  O   LYS A  35     -26.555  -1.481 -11.560  1.00  0.00           O  
ATOM   3164  CB  LYS A  35     -25.706  -4.654 -11.711  1.00  0.00           C  
ATOM   3165  CG  LYS A  35     -25.630  -5.873 -10.809  1.00  0.00           C  
ATOM   3166  CD  LYS A  35     -24.379  -6.688 -11.096  1.00  0.00           C  
ATOM   3167  CE  LYS A  35     -24.374  -7.993 -10.317  1.00  0.00           C  
ATOM   3168  NZ  LYS A  35     -23.175  -8.818 -10.630  1.00  0.00           N1+
ATOM   3169  H   LYS A  35     -27.936  -5.406 -12.691  1.00  0.00           H  
ATOM   3170  HA  LYS A  35     -27.186  -3.673 -10.516  1.00  0.00           H  
ATOM   3171 1HB  LYS A  35     -25.598  -4.996 -12.741  1.00  0.00           H  
ATOM   3172 2HB  LYS A  35     -24.848  -4.019 -11.486  1.00  0.00           H  
ATOM   3173 1HG  LYS A  35     -25.616  -5.554  -9.766  1.00  0.00           H  
ATOM   3174 2HG  LYS A  35     -26.508  -6.498 -10.967  1.00  0.00           H  
ATOM   3175 1HD  LYS A  35     -24.328  -6.913 -12.163  1.00  0.00           H  
ATOM   3176 2HD  LYS A  35     -23.497  -6.110 -10.821  1.00  0.00           H  
ATOM   3177 1HE  LYS A  35     -24.386  -7.778  -9.249  1.00  0.00           H  
ATOM   3178 2HE  LYS A  35     -25.269  -8.565 -10.561  1.00  0.00           H  
ATOM   3179 1HZ  LYS A  35     -23.206  -9.675 -10.096  1.00  0.00           H  
ATOM   3180 2HZ  LYS A  35     -23.164  -9.037 -11.617  1.00  0.00           H  
ATOM   3181 3HZ  LYS A  35     -22.340  -8.303 -10.391  1.00  0.00           H  
ATOM   3182  N   SER A  36     -26.992  -2.416 -13.556  1.00  0.00           N  
ATOM   3183  CA  SER A  36     -26.848  -1.159 -14.277  1.00  0.00           C  
ATOM   3184  C   SER A  36     -28.018  -0.230 -13.987  1.00  0.00           C  
ATOM   3185  O   SER A  36     -29.167  -0.668 -13.872  1.00  0.00           O  
ATOM   3186  CB  SER A  36     -26.748  -1.418 -15.768  1.00  0.00           C  
ATOM   3187  OG  SER A  36     -26.730  -0.216 -16.486  1.00  0.00           O  
ATOM   3188  H   SER A  36     -27.220  -3.254 -14.071  1.00  0.00           H  
ATOM   3189  HA  SER A  36     -25.929  -0.673 -13.944  1.00  0.00           H  
ATOM   3190 1HB  SER A  36     -25.842  -1.985 -15.979  1.00  0.00           H  
ATOM   3191 2HB  SER A  36     -27.595  -2.023 -16.088  1.00  0.00           H  
ATOM   3192  HG  SER A  36     -26.371  -0.428 -17.351  1.00  0.00           H  
ATOM   3193  N   ASP A  37     -27.717   1.064 -13.873  1.00  0.00           N  
ATOM   3194  CA  ASP A  37     -28.739   2.088 -13.699  1.00  0.00           C  
ATOM   3195  C   ASP A  37     -29.076   2.822 -14.990  1.00  0.00           C  
ATOM   3196  O   ASP A  37     -29.848   3.785 -14.952  1.00  0.00           O  
ATOM   3197  CB  ASP A  37     -28.289   3.102 -12.645  1.00  0.00           C  
ATOM   3198  CG  ASP A  37     -26.972   3.780 -13.001  1.00  0.00           C  
ATOM   3199  OD1 ASP A  37     -26.206   3.200 -13.733  1.00  0.00           O  
ATOM   3200  OD2 ASP A  37     -26.746   4.872 -12.536  1.00  0.00           O1-
ATOM   3201  H   ASP A  37     -26.747   1.339 -13.908  1.00  0.00           H  
ATOM   3202  HA  ASP A  37     -29.656   1.608 -13.357  1.00  0.00           H  
ATOM   3203 1HB  ASP A  37     -29.055   3.868 -12.526  1.00  0.00           H  
ATOM   3204 2HB  ASP A  37     -28.175   2.601 -11.684  1.00  0.00           H  
ATOM   3205  N   ASP A  38     -28.521   2.392 -16.122  1.00  0.00           N  
ATOM   3206  CA  ASP A  38     -28.742   3.084 -17.386  1.00  0.00           C  
ATOM   3207  C   ASP A  38     -29.980   2.526 -18.077  1.00  0.00           C  
ATOM   3208  O   ASP A  38     -30.010   1.350 -18.458  1.00  0.00           O  
ATOM   3209  CB  ASP A  38     -27.523   2.946 -18.301  1.00  0.00           C  
ATOM   3210  CG  ASP A  38     -27.642   3.774 -19.575  1.00  0.00           C  
ATOM   3211  OD1 ASP A  38     -28.730   4.195 -19.887  1.00  0.00           O  
ATOM   3212  OD2 ASP A  38     -26.643   3.977 -20.222  1.00  0.00           O1-
ATOM   3213  H   ASP A  38     -27.935   1.569 -16.107  1.00  0.00           H  
ATOM   3214  HA  ASP A  38     -28.900   4.143 -17.178  1.00  0.00           H  
ATOM   3215 1HB  ASP A  38     -26.627   3.259 -17.765  1.00  0.00           H  
ATOM   3216 2HB  ASP A  38     -27.392   1.899 -18.578  1.00  0.00           H  
ATOM   3217  N   SER A  39     -31.001   3.368 -18.237  1.00  0.00           N  
ATOM   3218  CA  SER A  39     -32.247   2.918 -18.845  1.00  0.00           C  
ATOM   3219  C   SER A  39     -32.059   2.487 -20.293  1.00  0.00           C  
ATOM   3220  O   SER A  39     -32.867   1.702 -20.802  1.00  0.00           O  
ATOM   3221  CB  SER A  39     -33.283   4.024 -18.774  1.00  0.00           C  
ATOM   3222  OG  SER A  39     -32.903   5.118 -19.562  1.00  0.00           O  
ATOM   3223  H   SER A  39     -30.919   4.329 -17.936  1.00  0.00           H  
ATOM   3224  HA  SER A  39     -32.612   2.054 -18.288  1.00  0.00           H  
ATOM   3225 1HB  SER A  39     -34.245   3.643 -19.114  1.00  0.00           H  
ATOM   3226 2HB  SER A  39     -33.404   4.342 -17.739  1.00  0.00           H  
ATOM   3227  HG  SER A  39     -33.602   5.770 -19.463  1.00  0.00           H  
ATOM   3228  N   GLU A  40     -31.015   2.979 -20.967  1.00  0.00           N  
ATOM   3229  CA  GLU A  40     -30.743   2.538 -22.331  1.00  0.00           C  
ATOM   3230  C   GLU A  40     -30.228   1.105 -22.351  1.00  0.00           C  
ATOM   3231  O   GLU A  40     -30.592   0.319 -23.235  1.00  0.00           O  
ATOM   3232  CB  GLU A  40     -29.741   3.482 -22.996  1.00  0.00           C  
ATOM   3233  CG  GLU A  40     -29.503   3.209 -24.477  1.00  0.00           C  
ATOM   3234  CD  GLU A  40     -30.716   3.511 -25.335  1.00  0.00           C  
ATOM   3235  OE1 GLU A  40     -31.597   4.272 -24.884  1.00  0.00           O  
ATOM   3236  OE2 GLU A  40     -30.788   2.986 -26.466  1.00  0.00           O1-
ATOM   3237  H   GLU A  40     -30.405   3.661 -20.539  1.00  0.00           H  
ATOM   3238  HA  GLU A  40     -31.674   2.574 -22.897  1.00  0.00           H  
ATOM   3239 1HB  GLU A  40     -30.089   4.510 -22.898  1.00  0.00           H  
ATOM   3240 2HB  GLU A  40     -28.781   3.411 -22.485  1.00  0.00           H  
ATOM   3241 1HG  GLU A  40     -28.669   3.822 -24.818  1.00  0.00           H  
ATOM   3242 2HG  GLU A  40     -29.225   2.164 -24.602  1.00  0.00           H  
ATOM   3243  N   ALA A  41     -29.382   0.746 -21.383  1.00  0.00           N  
ATOM   3244  CA  ALA A  41     -28.894  -0.625 -21.293  1.00  0.00           C  
ATOM   3245  C   ALA A  41     -30.024  -1.606 -21.011  1.00  0.00           C  
ATOM   3246  O   ALA A  41     -29.995  -2.741 -21.500  1.00  0.00           O  
ATOM   3247  CB  ALA A  41     -27.817  -0.732 -20.215  1.00  0.00           C  
ATOM   3248  H   ALA A  41     -29.071   1.425 -20.701  1.00  0.00           H  
ATOM   3249  HA  ALA A  41     -28.458  -0.893 -22.255  1.00  0.00           H  
ATOM   3250 1HB  ALA A  41     -27.460  -1.760 -20.157  1.00  0.00           H  
ATOM   3251 2HB  ALA A  41     -26.985  -0.073 -20.465  1.00  0.00           H  
ATOM   3252 3HB  ALA A  41     -28.233  -0.438 -19.253  1.00  0.00           H  
ATOM   3253  N   LEU A  42     -31.022  -1.191 -20.226  1.00  0.00           N  
ATOM   3254  CA  LEU A  42     -32.167  -2.057 -19.965  1.00  0.00           C  
ATOM   3255  C   LEU A  42     -32.913  -2.383 -21.252  1.00  0.00           C  
ATOM   3256  O   LEU A  42     -33.359  -3.518 -21.451  1.00  0.00           O  
ATOM   3257  CB  LEU A  42     -33.123  -1.390 -18.969  1.00  0.00           C  
ATOM   3258  CG  LEU A  42     -32.559  -1.157 -17.561  1.00  0.00           C  
ATOM   3259  CD1 LEU A  42     -33.563  -0.361 -16.737  1.00  0.00           C  
ATOM   3260  CD2 LEU A  42     -32.256  -2.497 -16.907  1.00  0.00           C  
ATOM   3261  H   LEU A  42     -30.994  -0.273 -19.805  1.00  0.00           H  
ATOM   3262  HA  LEU A  42     -31.804  -2.988 -19.532  1.00  0.00           H  
ATOM   3263 1HB  LEU A  42     -33.423  -0.424 -19.369  1.00  0.00           H  
ATOM   3264 2HB  LEU A  42     -34.013  -2.011 -18.871  1.00  0.00           H  
ATOM   3265  HG  LEU A  42     -31.643  -0.570 -17.628  1.00  0.00           H  
ATOM   3266 1HD1 LEU A  42     -33.163  -0.196 -15.738  1.00  0.00           H  
ATOM   3267 2HD1 LEU A  42     -33.747   0.600 -17.217  1.00  0.00           H  
ATOM   3268 3HD1 LEU A  42     -34.497  -0.917 -16.666  1.00  0.00           H  
ATOM   3269 1HD2 LEU A  42     -31.854  -2.331 -15.907  1.00  0.00           H  
ATOM   3270 2HD2 LEU A  42     -33.171  -3.084 -16.839  1.00  0.00           H  
ATOM   3271 3HD2 LEU A  42     -31.523  -3.036 -17.507  1.00  0.00           H  
ATOM   3272  N   LYS A  43     -33.059  -1.395 -22.139  1.00  0.00           N  
ATOM   3273  CA  LYS A  43     -33.743  -1.633 -23.404  1.00  0.00           C  
ATOM   3274  C   LYS A  43     -32.934  -2.542 -24.323  1.00  0.00           C  
ATOM   3275  O   LYS A  43     -33.511  -3.363 -25.045  1.00  0.00           O  
ATOM   3276  CB  LYS A  43     -34.037  -0.307 -24.107  1.00  0.00           C  
ATOM   3277  CG  LYS A  43     -34.957  -0.424 -25.315  1.00  0.00           C  
ATOM   3278  CD  LYS A  43     -36.380  -0.758 -24.895  1.00  0.00           C  
ATOM   3279  CE  LYS A  43     -37.331  -0.727 -26.083  1.00  0.00           C  
ATOM   3280  NZ  LYS A  43     -38.732  -1.029 -25.683  1.00  0.00           N1+
ATOM   3281  H   LYS A  43     -32.697  -0.473 -21.941  1.00  0.00           H  
ATOM   3282  HA  LYS A  43     -34.688  -2.136 -23.197  1.00  0.00           H  
ATOM   3283 1HB  LYS A  43     -34.498   0.384 -23.402  1.00  0.00           H  
ATOM   3284 2HB  LYS A  43     -33.101   0.142 -24.442  1.00  0.00           H  
ATOM   3285 1HG  LYS A  43     -34.961   0.517 -25.863  1.00  0.00           H  
ATOM   3286 2HG  LYS A  43     -34.589  -1.209 -25.977  1.00  0.00           H  
ATOM   3287 1HD  LYS A  43     -36.405  -1.753 -24.447  1.00  0.00           H  
ATOM   3288 2HD  LYS A  43     -36.718  -0.036 -24.152  1.00  0.00           H  
ATOM   3289 1HE  LYS A  43     -37.302   0.258 -26.546  1.00  0.00           H  
ATOM   3290 2HE  LYS A  43     -37.013  -1.461 -26.823  1.00  0.00           H  
ATOM   3291 1HZ  LYS A  43     -39.329  -0.998 -26.497  1.00  0.00           H  
ATOM   3292 2HZ  LYS A  43     -38.774  -1.949 -25.269  1.00  0.00           H  
ATOM   3293 3HZ  LYS A  43     -39.045  -0.342 -25.011  1.00  0.00           H  
ATOM   3294  N   VAL A  44     -31.605  -2.410 -24.312  1.00  0.00           N  
ATOM   3295  CA  VAL A  44     -30.767  -3.291 -25.122  1.00  0.00           C  
ATOM   3296  C   VAL A  44     -30.929  -4.740 -24.680  1.00  0.00           C  
ATOM   3297  O   VAL A  44     -31.056  -5.647 -25.511  1.00  0.00           O  
ATOM   3298  CB  VAL A  44     -29.287  -2.882 -25.009  1.00  0.00           C  
ATOM   3299  CG1 VAL A  44     -28.393  -3.934 -25.649  1.00  0.00           C  
ATOM   3300  CG2 VAL A  44     -29.074  -1.524 -25.660  1.00  0.00           C  
ATOM   3301  H   VAL A  44     -31.167  -1.700 -23.744  1.00  0.00           H  
ATOM   3302  HA  VAL A  44     -31.075  -3.200 -26.164  1.00  0.00           H  
ATOM   3303  HB  VAL A  44     -29.014  -2.827 -23.955  1.00  0.00           H  
ATOM   3304 1HG1 VAL A  44     -27.350  -3.628 -25.560  1.00  0.00           H  
ATOM   3305 2HG1 VAL A  44     -28.535  -4.889 -25.144  1.00  0.00           H  
ATOM   3306 3HG1 VAL A  44     -28.651  -4.037 -26.702  1.00  0.00           H  
ATOM   3307 1HG2 VAL A  44     -28.025  -1.241 -25.575  1.00  0.00           H  
ATOM   3308 2HG2 VAL A  44     -29.352  -1.578 -26.713  1.00  0.00           H  
ATOM   3309 3HG2 VAL A  44     -29.692  -0.779 -25.159  1.00  0.00           H  
ATOM   3310  N   VAL A  45     -30.918  -4.984 -23.366  1.00  0.00           N  
ATOM   3311  CA  VAL A  45     -31.093  -6.343 -22.859  1.00  0.00           C  
ATOM   3312  C   VAL A  45     -32.489  -6.852 -23.189  1.00  0.00           C  
ATOM   3313  O   VAL A  45     -32.664  -8.000 -23.617  1.00  0.00           O  
ATOM   3314  CB  VAL A  45     -30.877  -6.384 -21.335  1.00  0.00           C  
ATOM   3315  CG1 VAL A  45     -31.272  -7.744 -20.778  1.00  0.00           C  
ATOM   3316  CG2 VAL A  45     -29.425  -6.069 -21.008  1.00  0.00           C  
ATOM   3317  H   VAL A  45     -30.788  -4.226 -22.710  1.00  0.00           H  
ATOM   3318  HA  VAL A  45     -30.352  -6.987 -23.333  1.00  0.00           H  
ATOM   3319  HB  VAL A  45     -31.525  -5.645 -20.864  1.00  0.00           H  
ATOM   3320 1HG1 VAL A  45     -31.113  -7.756 -19.699  1.00  0.00           H  
ATOM   3321 2HG1 VAL A  45     -32.323  -7.934 -20.991  1.00  0.00           H  
ATOM   3322 3HG1 VAL A  45     -30.661  -8.519 -21.242  1.00  0.00           H  
ATOM   3323 1HG2 VAL A  45     -29.280  -6.099 -19.929  1.00  0.00           H  
ATOM   3324 2HG2 VAL A  45     -28.777  -6.805 -21.483  1.00  0.00           H  
ATOM   3325 3HG2 VAL A  45     -29.177  -5.074 -21.379  1.00  0.00           H  
ATOM   3326  N   TYR A  46     -33.504  -6.007 -22.996  1.00  0.00           N  
ATOM   3327  CA  TYR A  46     -34.872  -6.376 -23.352  1.00  0.00           C  
ATOM   3328  C   TYR A  46     -34.941  -6.908 -24.778  1.00  0.00           C  
ATOM   3329  O   TYR A  46     -35.493  -7.985 -25.029  1.00  0.00           O  
ATOM   3330  CB  TYR A  46     -35.793  -5.166 -23.194  1.00  0.00           C  
ATOM   3331  CG  TYR A  46     -37.176  -5.365 -23.768  1.00  0.00           C  
ATOM   3332  CD1 TYR A  46     -37.494  -4.913 -25.043  1.00  0.00           C  
ATOM   3333  CD2 TYR A  46     -38.153  -6.037 -23.052  1.00  0.00           C  
ATOM   3334  CE1 TYR A  46     -38.759  -5.105 -25.576  1.00  0.00           C  
ATOM   3335  CE2 TYR A  46     -39.419  -6.229 -23.571  1.00  0.00           C  
ATOM   3336  CZ  TYR A  46     -39.716  -5.766 -24.833  1.00  0.00           C  
ATOM   3337  OH  TYR A  46     -40.978  -5.966 -25.344  1.00  0.00           O  
ATOM   3338  H   TYR A  46     -33.329  -5.095 -22.598  1.00  0.00           H  
ATOM   3339  HA  TYR A  46     -35.200  -7.172 -22.683  1.00  0.00           H  
ATOM   3340 1HB  TYR A  46     -35.899  -4.925 -22.135  1.00  0.00           H  
ATOM   3341 2HB  TYR A  46     -35.345  -4.303 -23.683  1.00  0.00           H  
ATOM   3342  HD1 TYR A  46     -36.743  -4.399 -25.643  1.00  0.00           H  
ATOM   3343  HD2 TYR A  46     -37.929  -6.426 -22.058  1.00  0.00           H  
ATOM   3344  HE1 TYR A  46     -38.989  -4.743 -26.578  1.00  0.00           H  
ATOM   3345  HE2 TYR A  46     -40.178  -6.744 -22.983  1.00  0.00           H  
ATOM   3346  HH  TYR A  46     -41.505  -6.457 -24.709  1.00  0.00           H  
ATOM   3347  N   LEU A  47     -34.382  -6.156 -25.727  1.00  0.00           N  
ATOM   3348  CA  LEU A  47     -34.466  -6.533 -27.134  1.00  0.00           C  
ATOM   3349  C   LEU A  47     -33.644  -7.781 -27.428  1.00  0.00           C  
ATOM   3350  O   LEU A  47     -34.082  -8.652 -28.190  1.00  0.00           O  
ATOM   3351  CB  LEU A  47     -33.983  -5.377 -28.020  1.00  0.00           C  
ATOM   3352  CG  LEU A  47     -34.096  -5.606 -29.532  1.00  0.00           C  
ATOM   3353  CD1 LEU A  47     -35.543  -5.916 -29.893  1.00  0.00           C  
ATOM   3354  CD2 LEU A  47     -33.601  -4.372 -30.271  1.00  0.00           C  
ATOM   3355  H   LEU A  47     -33.893  -5.310 -25.473  1.00  0.00           H  
ATOM   3356  HA  LEU A  47     -35.507  -6.748 -27.373  1.00  0.00           H  
ATOM   3357 1HB  LEU A  47     -34.561  -4.487 -27.776  1.00  0.00           H  
ATOM   3358 2HB  LEU A  47     -32.936  -5.179 -27.792  1.00  0.00           H  
ATOM   3359  HG  LEU A  47     -33.490  -6.467 -29.817  1.00  0.00           H  
ATOM   3360 1HD1 LEU A  47     -35.623  -6.079 -30.969  1.00  0.00           H  
ATOM   3361 2HD1 LEU A  47     -35.865  -6.814 -29.366  1.00  0.00           H  
ATOM   3362 3HD1 LEU A  47     -36.177  -5.078 -29.605  1.00  0.00           H  
ATOM   3363 1HD2 LEU A  47     -33.681  -4.535 -31.347  1.00  0.00           H  
ATOM   3364 2HD2 LEU A  47     -34.207  -3.511 -29.989  1.00  0.00           H  
ATOM   3365 3HD2 LEU A  47     -32.560  -4.184 -30.009  1.00  0.00           H  
ATOM   3366  N   ALA A  48     -32.448  -7.882 -26.845  1.00  0.00           N  
ATOM   3367  CA  ALA A  48     -31.609  -9.053 -27.080  1.00  0.00           C  
ATOM   3368  C   ALA A  48     -32.286 -10.330 -26.597  1.00  0.00           C  
ATOM   3369  O   ALA A  48     -32.206 -11.371 -27.262  1.00  0.00           O  
ATOM   3370  CB  ALA A  48     -30.253  -8.874 -26.397  1.00  0.00           C  
ATOM   3371  H   ALA A  48     -32.112  -7.150 -26.236  1.00  0.00           H  
ATOM   3372  HA  ALA A  48     -31.452  -9.148 -28.155  1.00  0.00           H  
ATOM   3373 1HB  ALA A  48     -29.636  -9.754 -26.578  1.00  0.00           H  
ATOM   3374 2HB  ALA A  48     -29.755  -7.992 -26.801  1.00  0.00           H  
ATOM   3375 3HB  ALA A  48     -30.400  -8.749 -25.325  1.00  0.00           H  
ATOM   3376  N   LEU A  49     -32.952 -10.273 -25.442  1.00  0.00           N  
ATOM   3377  CA  LEU A  49     -33.632 -11.455 -24.922  1.00  0.00           C  
ATOM   3378  C   LEU A  49     -34.796 -11.863 -25.818  1.00  0.00           C  
ATOM   3379  O   LEU A  49     -35.033 -13.058 -26.030  1.00  0.00           O  
ATOM   3380  CB  LEU A  49     -34.144 -11.189 -23.500  1.00  0.00           C  
ATOM   3381  CG  LEU A  49     -33.063 -10.966 -22.435  1.00  0.00           C  
ATOM   3382  CD1 LEU A  49     -33.719 -10.561 -21.122  1.00  0.00           C  
ATOM   3383  CD2 LEU A  49     -32.245 -12.238 -22.268  1.00  0.00           C  
ATOM   3384  H   LEU A  49     -32.991  -9.411 -24.916  1.00  0.00           H  
ATOM   3385  HA  LEU A  49     -32.919 -12.278 -24.891  1.00  0.00           H  
ATOM   3386 1HB  LEU A  49     -34.777 -10.305 -23.519  1.00  0.00           H  
ATOM   3387 2HB  LEU A  49     -34.751 -12.038 -23.185  1.00  0.00           H  
ATOM   3388  HG  LEU A  49     -32.408 -10.152 -22.746  1.00  0.00           H  
ATOM   3389 1HD1 LEU A  49     -32.951 -10.403 -20.365  1.00  0.00           H  
ATOM   3390 2HD1 LEU A  49     -34.281  -9.638 -21.266  1.00  0.00           H  
ATOM   3391 3HD1 LEU A  49     -34.394 -11.351 -20.794  1.00  0.00           H  
ATOM   3392 1HD2 LEU A  49     -31.476 -12.080 -21.511  1.00  0.00           H  
ATOM   3393 2HD2 LEU A  49     -32.899 -13.053 -21.956  1.00  0.00           H  
ATOM   3394 3HD2 LEU A  49     -31.773 -12.495 -23.217  1.00  0.00           H  
ATOM   3395  N   ARG A  50     -35.532 -10.887 -26.353  1.00  0.00           N  
ATOM   3396  CA  ARG A  50     -36.638 -11.204 -27.249  1.00  0.00           C  
ATOM   3397  C   ARG A  50     -36.157 -11.907 -28.512  1.00  0.00           C  
ATOM   3398  O   ARG A  50     -36.825 -12.825 -29.001  1.00  0.00           O  
ATOM   3399  CB  ARG A  50     -37.402  -9.929 -27.610  1.00  0.00           C  
ATOM   3400  CG  ARG A  50     -38.666 -10.169 -28.419  1.00  0.00           C  
ATOM   3401  CD  ARG A  50     -39.442  -8.880 -28.627  1.00  0.00           C  
ATOM   3402  NE  ARG A  50     -40.671  -9.099 -29.384  1.00  0.00           N  
ATOM   3403  CZ  ARG A  50     -41.511  -8.133 -29.738  1.00  0.00           C  
ATOM   3404  NH1 ARG A  50     -41.259  -6.875 -29.403  1.00  0.00           N1+
ATOM   3405  NH2 ARG A  50     -42.607  -8.425 -30.427  1.00  0.00           N  
ATOM   3406  H   ARG A  50     -35.331  -9.920 -26.143  1.00  0.00           H  
ATOM   3407  HA  ARG A  50     -37.325 -11.872 -26.728  1.00  0.00           H  
ATOM   3408 1HB  ARG A  50     -37.681  -9.403 -26.698  1.00  0.00           H  
ATOM   3409 2HB  ARG A  50     -36.755  -9.267 -28.185  1.00  0.00           H  
ATOM   3410 1HG  ARG A  50     -38.402 -10.575 -29.396  1.00  0.00           H  
ATOM   3411 2HG  ARG A  50     -39.307 -10.877 -27.893  1.00  0.00           H  
ATOM   3412 1HD  ARG A  50     -39.710  -8.457 -27.659  1.00  0.00           H  
ATOM   3413 2HD  ARG A  50     -38.826  -8.169 -29.176  1.00  0.00           H  
ATOM   3414  HE  ARG A  50     -40.893 -10.048 -29.656  1.00  0.00           H  
ATOM   3415 1HH1 ARG A  50     -40.426  -6.649 -28.878  1.00  0.00           H  
ATOM   3416 2HH1 ARG A  50     -41.900  -6.142 -29.674  1.00  0.00           H  
ATOM   3417 1HH2 ARG A  50     -42.803  -9.383 -30.681  1.00  0.00           H  
ATOM   3418 2HH2 ARG A  50     -43.245  -7.690 -30.694  1.00  0.00           H  
ATOM   3419  N   ILE A  51     -35.004 -11.501 -29.049  1.00  0.00           N  
ATOM   3420  CA  ILE A  51     -34.468 -12.155 -30.239  1.00  0.00           C  
ATOM   3421  C   ILE A  51     -34.171 -13.622 -29.955  1.00  0.00           C  
ATOM   3422  O   ILE A  51     -34.466 -14.501 -30.774  1.00  0.00           O  
ATOM   3423  CB  ILE A  51     -33.188 -11.452 -30.728  1.00  0.00           C  
ATOM   3424  CG1 ILE A  51     -33.521 -10.067 -31.289  1.00  0.00           C  
ATOM   3425  CG2 ILE A  51     -32.485 -12.300 -31.778  1.00  0.00           C  
ATOM   3426  CD1 ILE A  51     -32.310  -9.186 -31.497  1.00  0.00           C  
ATOM   3427  H   ILE A  51     -34.491 -10.736 -28.634  1.00  0.00           H  
ATOM   3428  HA  ILE A  51     -35.215 -12.098 -31.030  1.00  0.00           H  
ATOM   3429  HB  ILE A  51     -32.513 -11.298 -29.888  1.00  0.00           H  
ATOM   3430 1HG1 ILE A  51     -34.032 -10.174 -32.245  1.00  0.00           H  
ATOM   3431 2HG1 ILE A  51     -34.202  -9.554 -30.610  1.00  0.00           H  
ATOM   3432 1HG2 ILE A  51     -31.583 -11.788 -32.114  1.00  0.00           H  
ATOM   3433 2HG2 ILE A  51     -32.216 -13.263 -31.347  1.00  0.00           H  
ATOM   3434 3HG2 ILE A  51     -33.151 -12.455 -32.627  1.00  0.00           H  
ATOM   3435 1HD1 ILE A  51     -32.626  -8.221 -31.895  1.00  0.00           H  
ATOM   3436 2HD1 ILE A  51     -31.801  -9.036 -30.544  1.00  0.00           H  
ATOM   3437 3HD1 ILE A  51     -31.629  -9.663 -32.200  1.00  0.00           H  
ATOM   3438  N   VAL A  52     -33.593 -13.913 -28.788  1.00  0.00           N  
ATOM   3439  CA  VAL A  52     -33.283 -15.296 -28.437  1.00  0.00           C  
ATOM   3440  C   VAL A  52     -34.556 -16.128 -28.362  1.00  0.00           C  
ATOM   3441  O   VAL A  52     -34.600 -17.267 -28.844  1.00  0.00           O  
ATOM   3442  CB  VAL A  52     -32.550 -15.357 -27.083  1.00  0.00           C  
ATOM   3443  CG1 VAL A  52     -32.368 -16.801 -26.641  1.00  0.00           C  
ATOM   3444  CG2 VAL A  52     -31.206 -14.653 -27.190  1.00  0.00           C  
ATOM   3445  H   VAL A  52     -33.365 -13.176 -28.135  1.00  0.00           H  
ATOM   3446  HA  VAL A  52     -32.631 -15.710 -29.207  1.00  0.00           H  
ATOM   3447  HB  VAL A  52     -33.160 -14.863 -26.327  1.00  0.00           H  
ATOM   3448 1HG1 VAL A  52     -31.849 -16.827 -25.683  1.00  0.00           H  
ATOM   3449 2HG1 VAL A  52     -33.344 -17.276 -26.536  1.00  0.00           H  
ATOM   3450 3HG1 VAL A  52     -31.780 -17.339 -27.385  1.00  0.00           H  
ATOM   3451 1HG2 VAL A  52     -30.694 -14.699 -26.230  1.00  0.00           H  
ATOM   3452 2HG2 VAL A  52     -30.598 -15.143 -27.951  1.00  0.00           H  
ATOM   3453 3HG2 VAL A  52     -31.362 -13.610 -27.467  1.00  0.00           H  
ATOM   3454  N   GLN A  53     -35.614 -15.576 -27.765  1.00  0.00           N  
ATOM   3455  CA  GLN A  53     -36.870 -16.312 -27.661  1.00  0.00           C  
ATOM   3456  C   GLN A  53     -37.445 -16.628 -29.036  1.00  0.00           C  
ATOM   3457  O   GLN A  53     -37.999 -17.713 -29.249  1.00  0.00           O  
ATOM   3458  CB  GLN A  53     -37.889 -15.518 -26.840  1.00  0.00           C  
ATOM   3459  CG  GLN A  53     -37.550 -15.409 -25.363  1.00  0.00           C  
ATOM   3460  CD  GLN A  53     -38.521 -14.520 -24.610  1.00  0.00           C  
ATOM   3461  NE2 GLN A  53     -39.590 -14.109 -25.283  1.00  0.00           N  
ATOM   3462  OE1 GLN A  53     -38.312 -14.204 -23.434  1.00  0.00           O  
ATOM   3463  H   GLN A  53     -35.557 -14.645 -27.380  1.00  0.00           H  
ATOM   3464  HA  GLN A  53     -36.676 -17.257 -27.154  1.00  0.00           H  
ATOM   3465 1HB  GLN A  53     -37.971 -14.507 -27.241  1.00  0.00           H  
ATOM   3466 2HB  GLN A  53     -38.870 -15.985 -26.926  1.00  0.00           H  
ATOM   3467 1HG  GLN A  53     -37.583 -16.404 -24.919  1.00  0.00           H  
ATOM   3468 2HG  GLN A  53     -36.550 -14.987 -25.260  1.00  0.00           H  
ATOM   3469 1HE2 GLN A  53     -40.266 -13.520 -24.838  1.00  0.00           H  
ATOM   3470 2HE2 GLN A  53     -39.720 -14.389 -26.234  1.00  0.00           H  
ATOM   3471  N   GLN A  54     -37.327 -15.692 -29.980  1.00  0.00           N  
ATOM   3472  CA  GLN A  54     -37.900 -15.907 -31.305  1.00  0.00           C  
ATOM   3473  C   GLN A  54     -37.142 -16.976 -32.081  1.00  0.00           C  
ATOM   3474  O   GLN A  54     -37.757 -17.744 -32.831  1.00  0.00           O  
ATOM   3475  CB  GLN A  54     -37.911 -14.598 -32.098  1.00  0.00           C  
ATOM   3476  CG  GLN A  54     -38.889 -13.561 -31.574  1.00  0.00           C  
ATOM   3477  CD  GLN A  54     -38.772 -12.235 -32.301  1.00  0.00           C  
ATOM   3478  NE2 GLN A  54     -39.720 -11.338 -32.054  1.00  0.00           N  
ATOM   3479  OE1 GLN A  54     -37.839 -12.018 -33.080  1.00  0.00           O  
ATOM   3480  H   GLN A  54     -36.841 -14.828 -29.789  1.00  0.00           H  
ATOM   3481  HA  GLN A  54     -38.927 -16.252 -31.185  1.00  0.00           H  
ATOM   3482 1HB  GLN A  54     -36.915 -14.157 -32.087  1.00  0.00           H  
ATOM   3483 2HB  GLN A  54     -38.166 -14.805 -33.138  1.00  0.00           H  
ATOM   3484 1HG  GLN A  54     -39.905 -13.934 -31.705  1.00  0.00           H  
ATOM   3485 2HG  GLN A  54     -38.688 -13.389 -30.516  1.00  0.00           H  
ATOM   3486 1HE2 GLN A  54     -39.696 -10.446 -32.505  1.00  0.00           H  
ATOM   3487 2HE2 GLN A  54     -40.459 -11.556 -31.416  1.00  0.00           H  
ATOM   3488  N   LEU A  55     -35.822 -17.044 -31.923  1.00  0.00           N  
ATOM   3489  CA  LEU A  55     -34.975 -17.972 -32.672  1.00  0.00           C  
ATOM   3490  C   LEU A  55     -34.066 -18.707 -31.696  1.00  0.00           C  
ATOM   3491  O   LEU A  55     -32.856 -18.452 -31.641  1.00  0.00           O  
ATOM   3492  CB  LEU A  55     -34.137 -17.227 -33.718  1.00  0.00           C  
ATOM   3493  CG  LEU A  55     -34.931 -16.489 -34.804  1.00  0.00           C  
ATOM   3494  CD1 LEU A  55     -33.981 -15.645 -35.643  1.00  0.00           C  
ATOM   3495  CD2 LEU A  55     -35.672 -17.499 -35.667  1.00  0.00           C  
ATOM   3496  H   LEU A  55     -35.395 -16.421 -31.251  1.00  0.00           H  
ATOM   3497  HA  LEU A  55     -35.616 -18.685 -33.189  1.00  0.00           H  
ATOM   3498 1HB  LEU A  55     -33.514 -16.495 -33.207  1.00  0.00           H  
ATOM   3499 2HB  LEU A  55     -33.484 -17.944 -34.216  1.00  0.00           H  
ATOM   3500  HG  LEU A  55     -35.649 -15.816 -34.335  1.00  0.00           H  
ATOM   3501 1HD1 LEU A  55     -34.545 -15.120 -36.414  1.00  0.00           H  
ATOM   3502 2HD1 LEU A  55     -33.479 -14.918 -35.004  1.00  0.00           H  
ATOM   3503 3HD1 LEU A  55     -33.239 -16.290 -36.112  1.00  0.00           H  
ATOM   3504 1HD2 LEU A  55     -36.237 -16.974 -36.438  1.00  0.00           H  
ATOM   3505 2HD2 LEU A  55     -34.955 -18.171 -36.137  1.00  0.00           H  
ATOM   3506 3HD2 LEU A  55     -36.357 -18.076 -35.045  1.00  0.00           H  
ATOM   3507  N   PRO A  56     -34.616 -19.632 -30.910  1.00  0.00           N  
ATOM   3508  CA  PRO A  56     -33.778 -20.389 -29.973  1.00  0.00           C  
ATOM   3509  C   PRO A  56     -32.794 -21.284 -30.710  1.00  0.00           C  
ATOM   3510  O   PRO A  56     -33.094 -21.817 -31.781  1.00  0.00           O  
ATOM   3511  CB  PRO A  56     -34.793 -21.218 -29.174  1.00  0.00           C  
ATOM   3512  CG  PRO A  56     -36.120 -20.553 -29.409  1.00  0.00           C  
ATOM   3513  CD  PRO A  56     -36.045 -20.012 -30.796  1.00  0.00           C  
ATOM   3514  HA  PRO A  56     -33.245 -19.686 -29.316  1.00  0.00           H  
ATOM   3515 1HB  PRO A  56     -34.782 -22.262 -29.520  1.00  0.00           H  
ATOM   3516 2HB  PRO A  56     -34.514 -21.229 -28.110  1.00  0.00           H  
ATOM   3517 1HG  PRO A  56     -36.936 -21.281 -29.288  1.00  0.00           H  
ATOM   3518 2HG  PRO A  56     -36.287 -19.763 -28.662  1.00  0.00           H  
ATOM   3519 1HD  PRO A  56     -36.318 -20.800 -31.514  1.00  0.00           H  
ATOM   3520 2HD  PRO A  56     -36.720 -19.149 -30.893  1.00  0.00           H  
ATOM   3521  N   ASP A  57     -31.611 -21.447 -30.114  1.00  0.00           N  
ATOM   3522  CA  ASP A  57     -30.578 -22.353 -30.616  1.00  0.00           C  
ATOM   3523  C   ASP A  57     -30.216 -22.016 -32.065  1.00  0.00           C  
ATOM   3524  O   ASP A  57     -30.155 -22.879 -32.944  1.00  0.00           O  
ATOM   3525  CB  ASP A  57     -31.046 -23.807 -30.522  1.00  0.00           C  
ATOM   3526  CG  ASP A  57     -29.900 -24.805 -30.610  1.00  0.00           C  
ATOM   3527  OD1 ASP A  57     -28.821 -24.482 -30.172  1.00  0.00           O  
ATOM   3528  OD2 ASP A  57     -30.113 -25.881 -31.116  1.00  0.00           O1-
ATOM   3529  H   ASP A  57     -31.432 -20.912 -29.276  1.00  0.00           H  
ATOM   3530  HA  ASP A  57     -29.685 -22.235 -30.001  1.00  0.00           H  
ATOM   3531 1HB  ASP A  57     -31.570 -23.960 -29.579  1.00  0.00           H  
ATOM   3532 2HB  ASP A  57     -31.752 -24.015 -31.327  1.00  0.00           H  
ATOM   3533  N   THR A  58     -29.981 -20.727 -32.300  1.00  0.00           N  
ATOM   3534  CA  THR A  58     -29.542 -20.236 -33.596  1.00  0.00           C  
ATOM   3535  C   THR A  58     -28.283 -19.397 -33.428  1.00  0.00           C  
ATOM   3536  O   THR A  58     -27.950 -18.944 -32.330  1.00  0.00           O  
ATOM   3537  CB  THR A  58     -30.641 -19.408 -34.286  1.00  0.00           C  
ATOM   3538  CG2 THR A  58     -31.907 -20.234 -34.453  1.00  0.00           C  
ATOM   3539  OG1 THR A  58     -30.934 -18.247 -33.498  1.00  0.00           O  
ATOM   3540  H   THR A  58     -30.114 -20.070 -31.544  1.00  0.00           H  
ATOM   3541  HA  THR A  58     -29.313 -21.093 -34.231  1.00  0.00           H  
ATOM   3542  HB  THR A  58     -30.292 -19.085 -35.267  1.00  0.00           H  
ATOM   3543  HG1 THR A  58     -31.570 -18.476 -32.816  1.00  0.00           H  
ATOM   3544 1HG2 THR A  58     -32.672 -19.633 -34.943  1.00  0.00           H  
ATOM   3545 2HG2 THR A  58     -31.690 -21.112 -35.062  1.00  0.00           H  
ATOM   3546 3HG2 THR A  58     -32.266 -20.551 -33.474  1.00  0.00           H  
ATOM   3547  N   GLU A  59     -27.578 -19.204 -34.545  1.00  0.00           N  
ATOM   3548  CA  GLU A  59     -26.373 -18.380 -34.530  1.00  0.00           C  
ATOM   3549  C   GLU A  59     -26.692 -16.944 -34.134  1.00  0.00           C  
ATOM   3550  O   GLU A  59     -25.917 -16.307 -33.411  1.00  0.00           O  
ATOM   3551  CB  GLU A  59     -25.696 -18.402 -35.902  1.00  0.00           C  
ATOM   3552  CG  GLU A  59     -24.338 -17.716 -35.943  1.00  0.00           C  
ATOM   3553  CD  GLU A  59     -23.624 -17.910 -37.252  1.00  0.00           C  
ATOM   3554  OE1 GLU A  59     -24.215 -18.452 -38.155  1.00  0.00           O  
ATOM   3555  OE2 GLU A  59     -22.486 -17.514 -37.350  1.00  0.00           O1-
ATOM   3556  H   GLU A  59     -27.873 -19.628 -35.413  1.00  0.00           H  
ATOM   3557  HA  GLU A  59     -25.683 -18.790 -33.793  1.00  0.00           H  
ATOM   3558 1HB  GLU A  59     -25.558 -19.435 -36.224  1.00  0.00           H  
ATOM   3559 2HB  GLU A  59     -26.339 -17.914 -36.635  1.00  0.00           H  
ATOM   3560 1HG  GLU A  59     -24.476 -16.649 -35.773  1.00  0.00           H  
ATOM   3561 2HG  GLU A  59     -23.720 -18.108 -35.137  1.00  0.00           H  
ATOM   3562  N   LEU A  60     -27.829 -16.420 -34.599  1.00  0.00           N  
ATOM   3563  CA  LEU A  60     -28.196 -15.043 -34.288  1.00  0.00           C  
ATOM   3564  C   LEU A  60     -28.478 -14.862 -32.802  1.00  0.00           C  
ATOM   3565  O   LEU A  60     -28.064 -13.863 -32.203  1.00  0.00           O  
ATOM   3566  CB  LEU A  60     -29.430 -14.628 -35.100  1.00  0.00           C  
ATOM   3567  CG  LEU A  60     -29.236 -14.571 -36.622  1.00  0.00           C  
ATOM   3568  CD1 LEU A  60     -30.588 -14.396 -37.300  1.00  0.00           C  
ATOM   3569  CD2 LEU A  60     -28.296 -13.428 -36.971  1.00  0.00           C  
ATOM   3570  H   LEU A  60     -28.446 -16.977 -35.173  1.00  0.00           H  
ATOM   3571  HA  LEU A  60     -27.363 -14.393 -34.558  1.00  0.00           H  
ATOM   3572 1HB  LEU A  60     -30.234 -15.333 -34.896  1.00  0.00           H  
ATOM   3573 2HB  LEU A  60     -29.748 -13.640 -34.770  1.00  0.00           H  
ATOM   3574  HG  LEU A  60     -28.808 -15.512 -36.970  1.00  0.00           H  
ATOM   3575 1HD1 LEU A  60     -30.451 -14.356 -38.380  1.00  0.00           H  
ATOM   3576 2HD1 LEU A  60     -31.234 -15.238 -37.048  1.00  0.00           H  
ATOM   3577 3HD1 LEU A  60     -31.049 -13.470 -36.958  1.00  0.00           H  
ATOM   3578 1HD2 LEU A  60     -28.158 -13.387 -38.052  1.00  0.00           H  
ATOM   3579 2HD2 LEU A  60     -28.724 -12.485 -36.625  1.00  0.00           H  
ATOM   3580 3HD2 LEU A  60     -27.333 -13.587 -36.488  1.00  0.00           H  
ATOM   3581  N   ALA A  61     -29.182 -15.818 -32.191  1.00  0.00           N  
ATOM   3582  CA  ALA A  61     -29.469 -15.733 -30.763  1.00  0.00           C  
ATOM   3583  C   ALA A  61     -28.196 -15.800 -29.931  1.00  0.00           C  
ATOM   3584  O   ALA A  61     -28.044 -15.051 -28.958  1.00  0.00           O  
ATOM   3585  CB  ALA A  61     -30.434 -16.846 -30.356  1.00  0.00           C  
ATOM   3586  H   ALA A  61     -29.522 -16.611 -32.715  1.00  0.00           H  
ATOM   3587  HA  ALA A  61     -29.940 -14.769 -30.569  1.00  0.00           H  
ATOM   3588 1HB  ALA A  61     -30.643 -16.774 -29.288  1.00  0.00           H  
ATOM   3589 2HB  ALA A  61     -31.364 -16.742 -30.915  1.00  0.00           H  
ATOM   3590 3HB  ALA A  61     -29.986 -17.813 -30.573  1.00  0.00           H  
ATOM   3591  N   ARG A  62     -27.277 -16.701 -30.285  1.00  0.00           N  
ATOM   3592  CA  ARG A  62     -26.053 -16.860 -29.503  1.00  0.00           C  
ATOM   3593  C   ARG A  62     -25.185 -15.609 -29.564  1.00  0.00           C  
ATOM   3594  O   ARG A  62     -24.671 -15.152 -28.536  1.00  0.00           O  
ATOM   3595  CB  ARG A  62     -25.277 -18.080 -29.997  1.00  0.00           C  
ATOM   3596  CG  ARG A  62     -23.991 -18.351 -29.238  1.00  0.00           C  
ATOM   3597  CD  ARG A  62     -23.355 -19.652 -29.696  1.00  0.00           C  
ATOM   3598  NE  ARG A  62     -22.994 -19.608 -31.110  1.00  0.00           N  
ATOM   3599  CZ  ARG A  62     -21.912 -19.004 -31.587  1.00  0.00           C  
ATOM   3600  NH1 ARG A  62     -21.076 -18.388 -30.762  1.00  0.00           N1+
ATOM   3601  NH2 ARG A  62     -21.663 -19.015 -32.889  1.00  0.00           N  
ATOM   3602  H   ARG A  62     -27.420 -17.281 -31.098  1.00  0.00           H  
ATOM   3603  HA  ARG A  62     -26.328 -17.037 -28.463  1.00  0.00           H  
ATOM   3604 1HB  ARG A  62     -25.905 -18.966 -29.920  1.00  0.00           H  
ATOM   3605 2HB  ARG A  62     -25.024 -17.948 -31.049  1.00  0.00           H  
ATOM   3606 1HG  ARG A  62     -23.287 -17.537 -29.412  1.00  0.00           H  
ATOM   3607 2HG  ARG A  62     -24.206 -18.422 -28.172  1.00  0.00           H  
ATOM   3608 1HD  ARG A  62     -22.451 -19.839 -29.117  1.00  0.00           H  
ATOM   3609 2HD  ARG A  62     -24.056 -20.472 -29.546  1.00  0.00           H  
ATOM   3610  HE  ARG A  62     -23.610 -20.068 -31.768  1.00  0.00           H  
ATOM   3611 1HH1 ARG A  62     -21.262 -18.377 -29.769  1.00  0.00           H  
ATOM   3612 2HH1 ARG A  62     -20.253 -17.929 -31.126  1.00  0.00           H  
ATOM   3613 1HH2 ARG A  62     -22.299 -19.483 -33.521  1.00  0.00           H  
ATOM   3614 2HH2 ARG A  62     -20.840 -18.556 -33.250  1.00  0.00           H  
ATOM   3615  N   GLU A  63     -25.011 -15.038 -30.758  1.00  0.00           N  
ATOM   3616  CA  GLU A  63     -24.167 -13.854 -30.888  1.00  0.00           C  
ATOM   3617  C   GLU A  63     -24.844 -12.613 -30.322  1.00  0.00           C  
ATOM   3618  O   GLU A  63     -24.162 -11.710 -29.823  1.00  0.00           O  
ATOM   3619  CB  GLU A  63     -23.805 -13.619 -32.356  1.00  0.00           C  
ATOM   3620  CG  GLU A  63     -22.857 -14.655 -32.944  1.00  0.00           C  
ATOM   3621  CD  GLU A  63     -22.416 -14.319 -34.341  1.00  0.00           C  
ATOM   3622  OE1 GLU A  63     -23.022 -13.469 -34.947  1.00  0.00           O  
ATOM   3623  OE2 GLU A  63     -21.471 -14.913 -34.803  1.00  0.00           O1-
ATOM   3624  H   GLU A  63     -25.457 -15.416 -31.581  1.00  0.00           H  
ATOM   3625  HA  GLU A  63     -23.249 -14.019 -30.323  1.00  0.00           H  
ATOM   3626 1HB  GLU A  63     -24.713 -13.618 -32.959  1.00  0.00           H  
ATOM   3627 2HB  GLU A  63     -23.340 -12.640 -32.464  1.00  0.00           H  
ATOM   3628 1HG  GLU A  63     -21.977 -14.730 -32.305  1.00  0.00           H  
ATOM   3629 2HG  GLU A  63     -23.352 -15.625 -32.946  1.00  0.00           H  
ATOM   3630  N   ALA A  64     -26.176 -12.545 -30.394  1.00  0.00           N  
ATOM   3631  CA  ALA A  64     -26.894 -11.413 -29.815  1.00  0.00           C  
ATOM   3632  C   ALA A  64     -26.664 -11.322 -28.311  1.00  0.00           C  
ATOM   3633  O   ALA A  64     -26.570 -10.220 -27.756  1.00  0.00           O  
ATOM   3634  CB  ALA A  64     -28.386 -11.521 -30.123  1.00  0.00           C  
ATOM   3635  H   ALA A  64     -26.700 -13.277 -30.852  1.00  0.00           H  
ATOM   3636  HA  ALA A  64     -26.508 -10.500 -30.267  1.00  0.00           H  
ATOM   3637 1HB  ALA A  64     -28.910 -10.671 -29.685  1.00  0.00           H  
ATOM   3638 2HB  ALA A  64     -28.536 -11.523 -31.202  1.00  0.00           H  
ATOM   3639 3HB  ALA A  64     -28.779 -12.445 -29.701  1.00  0.00           H  
ATOM   3640  N   LEU A  65     -26.580 -12.469 -27.632  1.00  0.00           N  
ATOM   3641  CA  LEU A  65     -26.324 -12.456 -26.196  1.00  0.00           C  
ATOM   3642  C   LEU A  65     -24.917 -11.960 -25.893  1.00  0.00           C  
ATOM   3643  O   LEU A  65     -24.717 -11.159 -24.972  1.00  0.00           O  
ATOM   3644  CB  LEU A  65     -26.513 -13.862 -25.611  1.00  0.00           C  
ATOM   3645  CG  LEU A  65     -27.960 -14.368 -25.553  1.00  0.00           C  
ATOM   3646  CD1 LEU A  65     -27.964 -15.856 -25.226  1.00  0.00           C  
ATOM   3647  CD2 LEU A  65     -28.734 -13.577 -24.509  1.00  0.00           C  
ATOM   3648  H   LEU A  65     -26.692 -13.355 -28.104  1.00  0.00           H  
ATOM   3649  HA  LEU A  65     -27.037 -11.781 -25.723  1.00  0.00           H  
ATOM   3650 1HB  LEU A  65     -25.939 -14.567 -26.209  1.00  0.00           H  
ATOM   3651 2HB  LEU A  65     -26.117 -13.871 -24.595  1.00  0.00           H  
ATOM   3652  HG  LEU A  65     -28.430 -14.240 -26.528  1.00  0.00           H  
ATOM   3653 1HD1 LEU A  65     -28.992 -16.216 -25.185  1.00  0.00           H  
ATOM   3654 2HD1 LEU A  65     -27.421 -16.400 -25.998  1.00  0.00           H  
ATOM   3655 3HD1 LEU A  65     -27.485 -16.018 -24.261  1.00  0.00           H  
ATOM   3656 1HD2 LEU A  65     -29.762 -13.937 -24.469  1.00  0.00           H  
ATOM   3657 2HD2 LEU A  65     -28.265 -13.706 -23.533  1.00  0.00           H  
ATOM   3658 3HD2 LEU A  65     -28.729 -12.520 -24.777  1.00  0.00           H  
ATOM   3659  N   GLU A  66     -23.928 -12.421 -26.662  1.00  0.00           N  
ATOM   3660  CA  GLU A  66     -22.559 -11.955 -26.461  1.00  0.00           C  
ATOM   3661  C   GLU A  66     -22.433 -10.469 -26.770  1.00  0.00           C  
ATOM   3662  O   GLU A  66     -21.716  -9.743 -26.072  1.00  0.00           O  
ATOM   3663  CB  GLU A  66     -21.590 -12.752 -27.337  1.00  0.00           C  
ATOM   3664  CG  GLU A  66     -21.386 -14.195 -26.898  1.00  0.00           C  
ATOM   3665  CD  GLU A  66     -20.352 -14.915 -27.718  1.00  0.00           C  
ATOM   3666  OE1 GLU A  66     -19.885 -14.351 -28.679  1.00  0.00           O  
ATOM   3667  OE2 GLU A  66     -20.029 -16.031 -27.383  1.00  0.00           O1-
ATOM   3668  H   GLU A  66     -24.117 -13.095 -27.390  1.00  0.00           H  
ATOM   3669  HA  GLU A  66     -22.291 -12.109 -25.415  1.00  0.00           H  
ATOM   3670 1HB  GLU A  66     -21.954 -12.763 -28.365  1.00  0.00           H  
ATOM   3671 2HB  GLU A  66     -20.615 -12.262 -27.341  1.00  0.00           H  
ATOM   3672 1HG  GLU A  66     -21.076 -14.205 -25.853  1.00  0.00           H  
ATOM   3673 2HG  GLU A  66     -22.335 -14.724 -26.973  1.00  0.00           H  
ATOM   3674  N   LEU A  67     -23.122 -10.000 -27.813  1.00  0.00           N  
ATOM   3675  CA  LEU A  67     -23.114  -8.574 -28.123  1.00  0.00           C  
ATOM   3676  C   LEU A  67     -23.767  -7.767 -27.009  1.00  0.00           C  
ATOM   3677  O   LEU A  67     -23.262  -6.706 -26.624  1.00  0.00           O  
ATOM   3678  CB  LEU A  67     -23.816  -8.322 -29.457  1.00  0.00           C  
ATOM   3679  CG  LEU A  67     -23.919  -6.861 -29.901  1.00  0.00           C  
ATOM   3680  CD1 LEU A  67     -22.540  -6.241 -30.044  1.00  0.00           C  
ATOM   3681  CD2 LEU A  67     -24.698  -6.752 -31.203  1.00  0.00           C  
ATOM   3682  H   LEU A  67     -23.656 -10.628 -28.398  1.00  0.00           H  
ATOM   3683  HA  LEU A  67     -22.079  -8.248 -28.224  1.00  0.00           H  
ATOM   3684 1HB  LEU A  67     -23.284  -8.863 -30.238  1.00  0.00           H  
ATOM   3685 2HB  LEU A  67     -24.830  -8.717 -29.396  1.00  0.00           H  
ATOM   3686  HG  LEU A  67     -24.435  -6.283 -29.133  1.00  0.00           H  
ATOM   3687 1HD1 LEU A  67     -22.638  -5.202 -30.360  1.00  0.00           H  
ATOM   3688 2HD1 LEU A  67     -22.022  -6.280 -29.085  1.00  0.00           H  
ATOM   3689 3HD1 LEU A  67     -21.968  -6.794 -30.788  1.00  0.00           H  
ATOM   3690 1HD2 LEU A  67     -24.762  -5.705 -31.501  1.00  0.00           H  
ATOM   3691 2HD2 LEU A  67     -24.188  -7.321 -31.981  1.00  0.00           H  
ATOM   3692 3HD2 LEU A  67     -25.703  -7.150 -31.061  1.00  0.00           H  
ATOM   3693  N   ALA A  68     -24.894  -8.251 -26.480  1.00  0.00           N  
ATOM   3694  CA  ALA A  68     -25.540  -7.557 -25.373  1.00  0.00           C  
ATOM   3695  C   ALA A  68     -24.637  -7.495 -24.150  1.00  0.00           C  
ATOM   3696  O   ALA A  68     -24.588  -6.464 -23.470  1.00  0.00           O  
ATOM   3697  CB  ALA A  68     -26.862  -8.239 -25.022  1.00  0.00           C  
ATOM   3698  H   ALA A  68     -25.309  -9.100 -26.839  1.00  0.00           H  
ATOM   3699  HA  ALA A  68     -25.742  -6.533 -25.687  1.00  0.00           H  
ATOM   3700 1HB  ALA A  68     -27.335  -7.711 -24.193  1.00  0.00           H  
ATOM   3701 2HB  ALA A  68     -27.523  -8.221 -25.888  1.00  0.00           H  
ATOM   3702 3HB  ALA A  68     -26.673  -9.272 -24.734  1.00  0.00           H  
ATOM   3703  N   LYS A  69     -23.914  -8.580 -23.853  1.00  0.00           N  
ATOM   3704  CA  LYS A  69     -23.000  -8.568 -22.718  1.00  0.00           C  
ATOM   3705  C   LYS A  69     -21.946  -7.479 -22.871  1.00  0.00           C  
ATOM   3706  O   LYS A  69     -21.714  -6.698 -21.941  1.00  0.00           O  
ATOM   3707  CB  LYS A  69     -22.335  -9.935 -22.556  1.00  0.00           C  
ATOM   3708  CG  LYS A  69     -23.242 -11.010 -21.983  1.00  0.00           C  
ATOM   3709  CD  LYS A  69     -22.471 -12.290 -21.716  1.00  0.00           C  
ATOM   3710  CE  LYS A  69     -23.386 -13.389 -21.203  1.00  0.00           C  
ATOM   3711  NZ  LYS A  69     -22.614 -14.577 -20.744  1.00  0.00           N1+
ATOM   3712  H   LYS A  69     -23.997  -9.419 -24.411  1.00  0.00           H  
ATOM   3713  HA  LYS A  69     -23.571  -8.354 -21.814  1.00  0.00           H  
ATOM   3714 1HB  LYS A  69     -21.975 -10.282 -23.526  1.00  0.00           H  
ATOM   3715 2HB  LYS A  69     -21.470  -9.843 -21.900  1.00  0.00           H  
ATOM   3716 1HG  LYS A  69     -23.681 -10.656 -21.050  1.00  0.00           H  
ATOM   3717 2HG  LYS A  69     -24.048 -11.218 -22.687  1.00  0.00           H  
ATOM   3718 1HD  LYS A  69     -21.993 -12.626 -22.636  1.00  0.00           H  
ATOM   3719 2HD  LYS A  69     -21.696 -12.099 -20.974  1.00  0.00           H  
ATOM   3720 1HE  LYS A  69     -23.979 -13.010 -20.373  1.00  0.00           H  
ATOM   3721 2HE  LYS A  69     -24.067 -13.695 -21.997  1.00  0.00           H  
ATOM   3722 1HZ  LYS A  69     -23.252 -15.286 -20.412  1.00  0.00           H  
ATOM   3723 2HZ  LYS A  69     -22.073 -14.946 -21.514  1.00  0.00           H  
ATOM   3724 3HZ  LYS A  69     -21.992 -14.306 -19.996  1.00  0.00           H  
ATOM   3725  N   GLU A  70     -21.301  -7.409 -24.037  1.00  0.00           N  
ATOM   3726  CA  GLU A  70     -20.278  -6.392 -24.257  1.00  0.00           C  
ATOM   3727  C   GLU A  70     -20.872  -4.990 -24.255  1.00  0.00           C  
ATOM   3728  O   GLU A  70     -20.230  -4.048 -23.778  1.00  0.00           O  
ATOM   3729  CB  GLU A  70     -19.552  -6.643 -25.580  1.00  0.00           C  
ATOM   3730  CG  GLU A  70     -18.717  -7.916 -25.607  1.00  0.00           C  
ATOM   3731  CD  GLU A  70     -18.084  -8.171 -26.947  1.00  0.00           C  
ATOM   3732  OE1 GLU A  70     -18.357  -7.433 -27.863  1.00  0.00           O  
ATOM   3733  OE2 GLU A  70     -17.325  -9.106 -27.054  1.00  0.00           O1-
ATOM   3734  H   GLU A  70     -21.515  -8.060 -24.781  1.00  0.00           H  
ATOM   3735  HA  GLU A  70     -19.553  -6.450 -23.444  1.00  0.00           H  
ATOM   3736 1HB  GLU A  70     -20.281  -6.704 -26.389  1.00  0.00           H  
ATOM   3737 2HB  GLU A  70     -18.891  -5.805 -25.798  1.00  0.00           H  
ATOM   3738 1HG  GLU A  70     -17.932  -7.839 -24.856  1.00  0.00           H  
ATOM   3739 2HG  GLU A  70     -19.352  -8.760 -25.343  1.00  0.00           H  
ATOM   3740  N   ALA A  71     -22.088  -4.832 -24.783  1.00  0.00           N  
ATOM   3741  CA  ALA A  71     -22.736  -3.526 -24.761  1.00  0.00           C  
ATOM   3742  C   ALA A  71     -23.000  -3.062 -23.334  1.00  0.00           C  
ATOM   3743  O   ALA A  71     -22.854  -1.874 -23.023  1.00  0.00           O  
ATOM   3744  CB  ALA A  71     -24.036  -3.573 -25.562  1.00  0.00           C  
ATOM   3745  H   ALA A  71     -22.572  -5.614 -25.201  1.00  0.00           H  
ATOM   3746  HA  ALA A  71     -22.062  -2.806 -25.225  1.00  0.00           H  
ATOM   3747 1HB  ALA A  71     -24.513  -2.593 -25.541  1.00  0.00           H  
ATOM   3748 2HB  ALA A  71     -23.818  -3.848 -26.594  1.00  0.00           H  
ATOM   3749 3HB  ALA A  71     -24.706  -4.312 -25.125  1.00  0.00           H  
ATOM   3750  N   VAL A  72     -23.388  -3.985 -22.451  1.00  0.00           N  
ATOM   3751  CA  VAL A  72     -23.680  -3.616 -21.068  1.00  0.00           C  
ATOM   3752  C   VAL A  72     -22.391  -3.365 -20.294  1.00  0.00           C  
ATOM   3753  O   VAL A  72     -22.312  -2.439 -19.476  1.00  0.00           O  
ATOM   3754  CB  VAL A  72     -24.544  -4.701 -20.399  1.00  0.00           C  
ATOM   3755  CG1 VAL A  72     -24.696  -4.422 -18.911  1.00  0.00           C  
ATOM   3756  CG2 VAL A  72     -25.906  -4.773 -21.066  1.00  0.00           C  
ATOM   3757  H   VAL A  72     -23.482  -4.950 -22.732  1.00  0.00           H  
ATOM   3758  HA  VAL A  72     -24.275  -2.703 -21.072  1.00  0.00           H  
ATOM   3759  HB  VAL A  72     -24.042  -5.664 -20.497  1.00  0.00           H  
ATOM   3760 1HG1 VAL A  72     -25.309  -5.200 -18.456  1.00  0.00           H  
ATOM   3761 2HG1 VAL A  72     -23.713  -4.414 -18.441  1.00  0.00           H  
ATOM   3762 3HG1 VAL A  72     -25.175  -3.454 -18.770  1.00  0.00           H  
ATOM   3763 1HG2 VAL A  72     -26.506  -5.544 -20.584  1.00  0.00           H  
ATOM   3764 2HG2 VAL A  72     -26.408  -3.810 -20.973  1.00  0.00           H  
ATOM   3765 3HG2 VAL A  72     -25.782  -5.016 -22.121  1.00  0.00           H  
ATOM   3766  N   LYS A  73     -21.359  -4.177 -20.541  1.00  0.00           N  
ATOM   3767  CA  LYS A  73     -20.078  -3.964 -19.876  1.00  0.00           C  
ATOM   3768  C   LYS A  73     -19.497  -2.596 -20.201  1.00  0.00           C  
ATOM   3769  O   LYS A  73     -18.923  -1.941 -19.324  1.00  0.00           O  
ATOM   3770  CB  LYS A  73     -19.084  -5.059 -20.267  1.00  0.00           C  
ATOM   3771  CG  LYS A  73     -19.385  -6.426 -19.665  1.00  0.00           C  
ATOM   3772  CD  LYS A  73     -18.413  -7.479 -20.175  1.00  0.00           C  
ATOM   3773  CE  LYS A  73     -18.745  -8.856 -19.617  1.00  0.00           C  
ATOM   3774  NZ  LYS A  73     -17.822  -9.903 -20.133  1.00  0.00           N1+
ATOM   3775  H   LYS A  73     -21.454  -4.945 -21.189  1.00  0.00           H  
ATOM   3776  HA  LYS A  73     -20.237  -4.006 -18.797  1.00  0.00           H  
ATOM   3777 1HB  LYS A  73     -19.071  -5.167 -21.352  1.00  0.00           H  
ATOM   3778 2HB  LYS A  73     -18.081  -4.769 -19.955  1.00  0.00           H  
ATOM   3779 1HG  LYS A  73     -19.311  -6.369 -18.579  1.00  0.00           H  
ATOM   3780 2HG  LYS A  73     -20.401  -6.723 -19.928  1.00  0.00           H  
ATOM   3781 1HD  LYS A  73     -18.455  -7.518 -21.264  1.00  0.00           H  
ATOM   3782 2HD  LYS A  73     -17.399  -7.213 -19.877  1.00  0.00           H  
ATOM   3783 1HE  LYS A  73     -18.678  -8.833 -18.530  1.00  0.00           H  
ATOM   3784 2HE  LYS A  73     -19.766  -9.123 -19.891  1.00  0.00           H  
ATOM   3785 1HZ  LYS A  73     -18.075 -10.799 -19.740  1.00  0.00           H  
ATOM   3786 2HZ  LYS A  73     -17.889  -9.945 -21.140  1.00  0.00           H  
ATOM   3787 3HZ  LYS A  73     -16.874  -9.676 -19.868  1.00  0.00           H  
ATOM   3788  N   SER A  74     -19.634  -2.147 -21.446  1.00  0.00           N  
ATOM   3789  CA  SER A  74     -19.192  -0.813 -21.822  1.00  0.00           C  
ATOM   3790  C   SER A  74     -20.050   0.239 -21.132  1.00  0.00           C  
ATOM   3791  O   SER A  74     -21.260   0.065 -20.963  1.00  0.00           O  
ATOM   3792  CB  SER A  74     -19.261  -0.639 -23.326  1.00  0.00           C  
ATOM   3793  OG  SER A  74     -18.957   0.679 -23.694  1.00  0.00           O  
ATOM   3794  H   SER A  74     -20.053  -2.741 -22.146  1.00  0.00           H  
ATOM   3795  HA  SER A  74     -18.156  -0.689 -21.504  1.00  0.00           H  
ATOM   3796 1HB  SER A  74     -18.561  -1.323 -23.805  1.00  0.00           H  
ATOM   3797 2HB  SER A  74     -20.260  -0.895 -23.677  1.00  0.00           H  
ATOM   3798  HG  SER A  74     -18.920   0.684 -24.653  1.00  0.00           H  
ATOM   3799  N   THR A  75     -19.412   1.338 -20.731  1.00  0.00           N  
ATOM   3800  CA  THR A  75     -20.092   2.440 -20.064  1.00  0.00           C  
ATOM   3801  C   THR A  75     -20.389   3.602 -21.004  1.00  0.00           C  
ATOM   3802  O   THR A  75     -20.862   4.648 -20.551  1.00  0.00           O  
ATOM   3803  CB  THR A  75     -19.260   2.949 -18.873  1.00  0.00           C  
ATOM   3804  CG2 THR A  75     -19.038   1.834 -17.862  1.00  0.00           C  
ATOM   3805  OG1 THR A  75     -17.992   3.425 -19.341  1.00  0.00           O  
ATOM   3806  H   THR A  75     -18.419   1.403 -20.900  1.00  0.00           H  
ATOM   3807  HA  THR A  75     -21.050   2.079 -19.689  1.00  0.00           H  
ATOM   3808  HB  THR A  75     -19.785   3.772 -18.388  1.00  0.00           H  
ATOM   3809  HG1 THR A  75     -18.096   4.307 -19.706  1.00  0.00           H  
ATOM   3810 1HG2 THR A  75     -18.448   2.213 -17.027  1.00  0.00           H  
ATOM   3811 2HG2 THR A  75     -20.000   1.478 -17.496  1.00  0.00           H  
ATOM   3812 3HG2 THR A  75     -18.505   1.013 -18.339  1.00  0.00           H  
ATOM   3813  N   ASP A  76     -20.123   3.442 -22.298  1.00  0.00           N  
ATOM   3814  CA  ASP A  76     -20.332   4.505 -23.271  1.00  0.00           C  
ATOM   3815  C   ASP A  76     -21.773   4.449 -23.764  1.00  0.00           C  
ATOM   3816  O   ASP A  76     -22.168   3.491 -24.437  1.00  0.00           O  
ATOM   3817  CB  ASP A  76     -19.364   4.371 -24.450  1.00  0.00           C  
ATOM   3818  CG  ASP A  76     -19.394   5.576 -25.382  1.00  0.00           C  
ATOM   3819  OD1 ASP A  76     -20.388   6.262 -25.401  1.00  0.00           O  
ATOM   3820  OD2 ASP A  76     -18.423   5.797 -26.065  1.00  0.00           O1-
ATOM   3821  H   ASP A  76     -19.763   2.551 -22.611  1.00  0.00           H  
ATOM   3822  HA  ASP A  76     -20.149   5.463 -22.784  1.00  0.00           H  
ATOM   3823 1HB  ASP A  76     -18.348   4.247 -24.074  1.00  0.00           H  
ATOM   3824 2HB  ASP A  76     -19.611   3.479 -25.027  1.00  0.00           H  
ATOM   3825  N   SER A  77     -22.556   5.477 -23.428  1.00  0.00           N  
ATOM   3826  CA  SER A  77     -23.968   5.487 -23.790  1.00  0.00           C  
ATOM   3827  C   SER A  77     -24.176   5.547 -25.296  1.00  0.00           C  
ATOM   3828  O   SER A  77     -25.238   5.140 -25.779  1.00  0.00           O  
ATOM   3829  CB  SER A  77     -24.659   6.667 -23.135  1.00  0.00           C  
ATOM   3830  OG  SER A  77     -24.185   7.878 -23.654  1.00  0.00           O  
ATOM   3831  H   SER A  77     -22.174   6.260 -22.917  1.00  0.00           H  
ATOM   3832  HA  SER A  77     -24.424   4.564 -23.429  1.00  0.00           H  
ATOM   3833 1HB  SER A  77     -25.734   6.594 -23.298  1.00  0.00           H  
ATOM   3834 2HB  SER A  77     -24.488   6.637 -22.060  1.00  0.00           H  
ATOM   3835  HG  SER A  77     -24.663   8.570 -23.191  1.00  0.00           H  
ATOM   3836  N   GLU A  78     -23.191   6.044 -26.047  1.00  0.00           N  
ATOM   3837  CA  GLU A  78     -23.313   6.066 -27.500  1.00  0.00           C  
ATOM   3838  C   GLU A  78     -23.214   4.665 -28.090  1.00  0.00           C  
ATOM   3839  O   GLU A  78     -23.913   4.353 -29.062  1.00  0.00           O  
ATOM   3840  CB  GLU A  78     -22.249   6.981 -28.105  1.00  0.00           C  
ATOM   3841  CG  GLU A  78     -22.380   7.188 -29.607  1.00  0.00           C  
ATOM   3842  CD  GLU A  78     -23.623   7.973 -29.986  1.00  0.00           C  
ATOM   3843  OE1 GLU A  78     -24.168   8.690 -29.120  1.00  0.00           O  
ATOM   3844  OE2 GLU A  78     -24.055   7.873 -31.154  1.00  0.00           O1-
ATOM   3845  H   GLU A  78     -22.353   6.410 -25.619  1.00  0.00           H  
ATOM   3846  HA  GLU A  78     -24.292   6.471 -27.759  1.00  0.00           H  
ATOM   3847 1HB  GLU A  78     -22.296   7.960 -27.626  1.00  0.00           H  
ATOM   3848 2HB  GLU A  78     -21.260   6.568 -27.908  1.00  0.00           H  
ATOM   3849 1HG  GLU A  78     -21.501   7.721 -29.968  1.00  0.00           H  
ATOM   3850 2HG  GLU A  78     -22.407   6.215 -30.096  1.00  0.00           H  
ATOM   3851  N   ALA A  79     -22.359   3.811 -27.521  1.00  0.00           N  
ATOM   3852  CA  ALA A  79     -22.270   2.434 -27.995  1.00  0.00           C  
ATOM   3853  C   ALA A  79     -23.575   1.685 -27.758  1.00  0.00           C  
ATOM   3854  O   ALA A  79     -23.972   0.844 -28.574  1.00  0.00           O  
ATOM   3855  CB  ALA A  79     -21.105   1.718 -27.314  1.00  0.00           C  
ATOM   3856  H   ALA A  79     -21.766   4.108 -26.760  1.00  0.00           H  
ATOM   3857  HA  ALA A  79     -22.088   2.457 -29.070  1.00  0.00           H  
ATOM   3858 1HB  ALA A  79     -21.048   0.691 -27.674  1.00  0.00           H  
ATOM   3859 2HB  ALA A  79     -20.175   2.236 -27.545  1.00  0.00           H  
ATOM   3860 3HB  ALA A  79     -21.260   1.716 -26.236  1.00  0.00           H  
ATOM   3861  N   LEU A  80     -24.258   1.976 -26.647  1.00  0.00           N  
ATOM   3862  CA  LEU A  80     -25.540   1.332 -26.375  1.00  0.00           C  
ATOM   3863  C   LEU A  80     -26.562   1.672 -27.450  1.00  0.00           C  
ATOM   3864  O   LEU A  80     -27.338   0.809 -27.876  1.00  0.00           O  
ATOM   3865  CB  LEU A  80     -26.054   1.744 -24.995  1.00  0.00           C  
ATOM   3866  CG  LEU A  80     -25.312   1.173 -23.788  1.00  0.00           C  
ATOM   3867  CD1 LEU A  80     -25.772   1.849 -22.508  1.00  0.00           C  
ATOM   3868  CD2 LEU A  80     -25.528  -0.327 -23.703  1.00  0.00           C  
ATOM   3869  H   LEU A  80     -23.892   2.645 -25.985  1.00  0.00           H  
ATOM   3870  HA  LEU A  80     -25.390   0.253 -26.370  1.00  0.00           H  
ATOM   3871 1HB  LEU A  80     -26.009   2.829 -24.917  1.00  0.00           H  
ATOM   3872 2HB  LEU A  80     -27.096   1.437 -24.907  1.00  0.00           H  
ATOM   3873  HG  LEU A  80     -24.245   1.375 -23.888  1.00  0.00           H  
ATOM   3874 1HD1 LEU A  80     -25.232   1.429 -21.660  1.00  0.00           H  
ATOM   3875 2HD1 LEU A  80     -25.573   2.919 -22.570  1.00  0.00           H  
ATOM   3876 3HD1 LEU A  80     -26.841   1.685 -22.374  1.00  0.00           H  
ATOM   3877 1HD2 LEU A  80     -24.994  -0.724 -22.840  1.00  0.00           H  
ATOM   3878 2HD2 LEU A  80     -26.593  -0.536 -23.599  1.00  0.00           H  
ATOM   3879 3HD2 LEU A  80     -25.153  -0.800 -24.612  1.00  0.00           H  
ATOM   3880  N   LYS A  81     -26.578   2.929 -27.900  1.00  0.00           N  
ATOM   3881  CA  LYS A  81     -27.514   3.331 -28.944  1.00  0.00           C  
ATOM   3882  C   LYS A  81     -27.219   2.608 -30.253  1.00  0.00           C  
ATOM   3883  O   LYS A  81     -28.141   2.161 -30.944  1.00  0.00           O  
ATOM   3884  CB  LYS A  81     -27.463   4.845 -29.156  1.00  0.00           C  
ATOM   3885  CG  LYS A  81     -28.491   5.377 -30.146  1.00  0.00           C  
ATOM   3886  CD  LYS A  81     -29.902   5.269 -29.590  1.00  0.00           C  
ATOM   3887  CE  LYS A  81     -30.917   5.914 -30.522  1.00  0.00           C  
ATOM   3888  NZ  LYS A  81     -32.292   5.887 -29.954  1.00  0.00           N1+
ATOM   3889  H   LYS A  81     -25.940   3.614 -27.520  1.00  0.00           H  
ATOM   3890  HA  LYS A  81     -28.522   3.057 -28.630  1.00  0.00           H  
ATOM   3891 1HB  LYS A  81     -27.624   5.352 -28.203  1.00  0.00           H  
ATOM   3892 2HB  LYS A  81     -26.474   5.130 -29.515  1.00  0.00           H  
ATOM   3893 1HG  LYS A  81     -28.275   6.422 -30.368  1.00  0.00           H  
ATOM   3894 2HG  LYS A  81     -28.431   4.807 -31.073  1.00  0.00           H  
ATOM   3895 1HD  LYS A  81     -30.162   4.218 -29.456  1.00  0.00           H  
ATOM   3896 2HD  LYS A  81     -29.950   5.763 -28.619  1.00  0.00           H  
ATOM   3897 1HE  LYS A  81     -30.633   6.949 -30.707  1.00  0.00           H  
ATOM   3898 2HE  LYS A  81     -30.922   5.387 -31.476  1.00  0.00           H  
ATOM   3899 1HZ  LYS A  81     -32.933   6.324 -30.601  1.00  0.00           H  
ATOM   3900 2HZ  LYS A  81     -32.573   4.929 -29.796  1.00  0.00           H  
ATOM   3901 3HZ  LYS A  81     -32.304   6.390 -29.078  1.00  0.00           H  
ATOM   3902  N   VAL A  82     -25.938   2.482 -30.605  1.00  0.00           N  
ATOM   3903  CA  VAL A  82     -25.569   1.780 -31.829  1.00  0.00           C  
ATOM   3904  C   VAL A  82     -25.992   0.317 -31.756  1.00  0.00           C  
ATOM   3905  O   VAL A  82     -26.536  -0.235 -32.721  1.00  0.00           O  
ATOM   3906  CB  VAL A  82     -24.048   1.865 -32.060  1.00  0.00           C  
ATOM   3907  CG1 VAL A  82     -23.632   0.955 -33.207  1.00  0.00           C  
ATOM   3908  CG2 VAL A  82     -23.647   3.305 -32.341  1.00  0.00           C  
ATOM   3909  H   VAL A  82     -25.211   2.874 -30.024  1.00  0.00           H  
ATOM   3910  HA  VAL A  82     -26.077   2.258 -32.668  1.00  0.00           H  
ATOM   3911  HB  VAL A  82     -23.534   1.511 -31.166  1.00  0.00           H  
ATOM   3912 1HG1 VAL A  82     -22.555   1.028 -33.356  1.00  0.00           H  
ATOM   3913 2HG1 VAL A  82     -23.897  -0.075 -32.968  1.00  0.00           H  
ATOM   3914 3HG1 VAL A  82     -24.145   1.261 -34.118  1.00  0.00           H  
ATOM   3915 1HG2 VAL A  82     -22.571   3.357 -32.502  1.00  0.00           H  
ATOM   3916 2HG2 VAL A  82     -24.166   3.660 -33.231  1.00  0.00           H  
ATOM   3917 3HG2 VAL A  82     -23.916   3.930 -31.489  1.00  0.00           H  
ATOM   3918  N   VAL A  83     -25.755  -0.332 -30.613  1.00  0.00           N  
ATOM   3919  CA  VAL A  83     -26.114  -1.740 -30.470  1.00  0.00           C  
ATOM   3920  C   VAL A  83     -27.626  -1.924 -30.531  1.00  0.00           C  
ATOM   3921  O   VAL A  83     -28.124  -2.850 -31.182  1.00  0.00           O  
ATOM   3922  CB  VAL A  83     -25.523  -2.309 -29.166  1.00  0.00           C  
ATOM   3923  CG1 VAL A  83     -26.062  -3.706 -28.898  1.00  0.00           C  
ATOM   3924  CG2 VAL A  83     -24.005  -2.333 -29.241  1.00  0.00           C  
ATOM   3925  H   VAL A  83     -25.325   0.148 -29.836  1.00  0.00           H  
ATOM   3926  HA  VAL A  83     -25.657  -2.299 -31.288  1.00  0.00           H  
ATOM   3927  HB  VAL A  83     -25.833  -1.680 -28.332  1.00  0.00           H  
ATOM   3928 1HG1 VAL A  83     -25.632  -4.090 -27.972  1.00  0.00           H  
ATOM   3929 2HG1 VAL A  83     -27.147  -3.665 -28.804  1.00  0.00           H  
ATOM   3930 3HG1 VAL A  83     -25.792  -4.365 -29.723  1.00  0.00           H  
ATOM   3931 1HG2 VAL A  83     -23.601  -2.736 -28.313  1.00  0.00           H  
ATOM   3932 2HG2 VAL A  83     -23.692  -2.958 -30.077  1.00  0.00           H  
ATOM   3933 3HG2 VAL A  83     -23.633  -1.318 -29.388  1.00  0.00           H  
ATOM   3934  N   TYR A  84     -28.381  -1.046 -29.865  1.00  0.00           N  
ATOM   3935  CA  TYR A  84     -29.836  -1.147 -29.909  1.00  0.00           C  
ATOM   3936  C   TYR A  84     -30.354  -1.103 -31.342  1.00  0.00           C  
ATOM   3937  O   TYR A  84     -31.171  -1.940 -31.740  1.00  0.00           O  
ATOM   3938  CB  TYR A  84     -30.474  -0.030 -29.081  1.00  0.00           C  
ATOM   3939  CG  TYR A  84     -31.984   0.012 -29.171  1.00  0.00           C  
ATOM   3940  CD1 TYR A  84     -32.744  -0.950 -28.521  1.00  0.00           C  
ATOM   3941  CD2 TYR A  84     -32.607   1.010 -29.905  1.00  0.00           C  
ATOM   3942  CE1 TYR A  84     -34.123  -0.911 -28.603  1.00  0.00           C  
ATOM   3943  CE2 TYR A  84     -33.986   1.047 -29.988  1.00  0.00           C  
ATOM   3944  CZ  TYR A  84     -34.742   0.092 -29.340  1.00  0.00           C  
ATOM   3945  OH  TYR A  84     -36.115   0.129 -29.423  1.00  0.00           O  
ATOM   3946  H   TYR A  84     -27.956  -0.304 -29.327  1.00  0.00           H  
ATOM   3947  HA  TYR A  84     -30.129  -2.107 -29.484  1.00  0.00           H  
ATOM   3948 1HB  TYR A  84     -30.199  -0.151 -28.032  1.00  0.00           H  
ATOM   3949 2HB  TYR A  84     -30.087   0.934 -29.411  1.00  0.00           H  
ATOM   3950  HD1 TYR A  84     -32.254  -1.734 -27.944  1.00  0.00           H  
ATOM   3951  HD2 TYR A  84     -32.010   1.764 -30.417  1.00  0.00           H  
ATOM   3952  HE1 TYR A  84     -34.720  -1.666 -28.092  1.00  0.00           H  
ATOM   3953  HE2 TYR A  84     -34.476   1.832 -30.565  1.00  0.00           H  
ATOM   3954  HH  TYR A  84     -36.383   0.895 -29.936  1.00  0.00           H  
ATOM   3955  N   LEU A  85     -29.893  -0.129 -32.130  1.00  0.00           N  
ATOM   3956  CA  LEU A  85     -30.364  -0.015 -33.506  1.00  0.00           C  
ATOM   3957  C   LEU A  85     -29.985  -1.236 -34.333  1.00  0.00           C  
ATOM   3958  O   LEU A  85     -30.783  -1.703 -35.152  1.00  0.00           O  
ATOM   3959  CB  LEU A  85     -29.786   1.247 -34.159  1.00  0.00           C  
ATOM   3960  CG  LEU A  85     -30.290   2.580 -33.591  1.00  0.00           C  
ATOM   3961  CD1 LEU A  85     -29.439   3.719 -34.137  1.00  0.00           C  
ATOM   3962  CD2 LEU A  85     -31.755   2.767 -33.960  1.00  0.00           C  
ATOM   3963  H   LEU A  85     -29.215   0.535 -31.785  1.00  0.00           H  
ATOM   3964  HA  LEU A  85     -31.451   0.062 -33.494  1.00  0.00           H  
ATOM   3965 1HB  LEU A  85     -28.703   1.229 -34.050  1.00  0.00           H  
ATOM   3966 2HB  LEU A  85     -30.024   1.228 -35.222  1.00  0.00           H  
ATOM   3967  HG  LEU A  85     -30.186   2.575 -32.506  1.00  0.00           H  
ATOM   3968 1HD1 LEU A  85     -29.797   4.666 -33.733  1.00  0.00           H  
ATOM   3969 2HD1 LEU A  85     -28.400   3.570 -33.842  1.00  0.00           H  
ATOM   3970 3HD1 LEU A  85     -29.510   3.738 -35.223  1.00  0.00           H  
ATOM   3971 1HD2 LEU A  85     -32.113   3.714 -33.554  1.00  0.00           H  
ATOM   3972 2HD2 LEU A  85     -31.860   2.772 -35.044  1.00  0.00           H  
ATOM   3973 3HD2 LEU A  85     -32.342   1.949 -33.542  1.00  0.00           H  
ATOM   3974  N   ALA A  86     -28.776  -1.768 -34.131  1.00  0.00           N  
ATOM   3975  CA  ALA A  86     -28.356  -2.958 -34.864  1.00  0.00           C  
ATOM   3976  C   ALA A  86     -29.206  -4.165 -34.492  1.00  0.00           C  
ATOM   3977  O   ALA A  86     -29.581  -4.958 -35.365  1.00  0.00           O  
ATOM   3978  CB  ALA A  86     -26.877  -3.239 -34.606  1.00  0.00           C  
ATOM   3979  H   ALA A  86     -28.140  -1.349 -33.467  1.00  0.00           H  
ATOM   3980  HA  ALA A  86     -28.496  -2.767 -35.928  1.00  0.00           H  
ATOM   3981 1HB  ALA A  86     -26.574  -4.129 -35.160  1.00  0.00           H  
ATOM   3982 2HB  ALA A  86     -26.282  -2.388 -34.937  1.00  0.00           H  
ATOM   3983 3HB  ALA A  86     -26.717  -3.401 -33.542  1.00  0.00           H  
ATOM   3984  N   LEU A  87     -29.515  -4.330 -33.203  1.00  0.00           N  
ATOM   3985  CA  LEU A  87     -30.375  -5.430 -32.784  1.00  0.00           C  
ATOM   3986  C   LEU A  87     -31.801  -5.242 -33.281  1.00  0.00           C  
ATOM   3987  O   LEU A  87     -32.506  -6.226 -33.531  1.00  0.00           O  
ATOM   3988  CB  LEU A  87     -30.373  -5.550 -31.255  1.00  0.00           C  
ATOM   3989  CG  LEU A  87     -29.062  -6.038 -30.627  1.00  0.00           C  
ATOM   3990  CD1 LEU A  87     -29.139  -5.897 -29.113  1.00  0.00           C  
ATOM   3991  CD2 LEU A  87     -28.814  -7.485 -31.030  1.00  0.00           C  
ATOM   3992  H   LEU A  87     -29.156  -3.693 -32.505  1.00  0.00           H  
ATOM   3993  HA  LEU A  87     -29.985  -6.355 -33.209  1.00  0.00           H  
ATOM   3994 1HB  LEU A  87     -30.600  -4.573 -30.830  1.00  0.00           H  
ATOM   3995 2HB  LEU A  87     -31.160  -6.243 -30.960  1.00  0.00           H  
ATOM   3996  HG  LEU A  87     -28.237  -5.418 -30.978  1.00  0.00           H  
ATOM   3997 1HD1 LEU A  87     -28.207  -6.244 -28.667  1.00  0.00           H  
ATOM   3998 2HD1 LEU A  87     -29.297  -4.850 -28.853  1.00  0.00           H  
ATOM   3999 3HD1 LEU A  87     -29.967  -6.496 -28.734  1.00  0.00           H  
ATOM   4000 1HD2 LEU A  87     -27.881  -7.832 -30.584  1.00  0.00           H  
ATOM   4001 2HD2 LEU A  87     -29.638  -8.106 -30.678  1.00  0.00           H  
ATOM   4002 3HD2 LEU A  87     -28.745  -7.554 -32.115  1.00  0.00           H  
ATOM   4003  N   ARG A  88     -32.244  -3.991 -33.428  1.00  0.00           N  
ATOM   4004  CA  ARG A  88     -33.570  -3.742 -33.982  1.00  0.00           C  
ATOM   4005  C   ARG A  88     -33.662  -4.195 -35.433  1.00  0.00           C  
ATOM   4006  O   ARG A  88     -34.725  -4.649 -35.870  1.00  0.00           O  
ATOM   4007  CB  ARG A  88     -33.917  -2.257 -33.857  1.00  0.00           C  
ATOM   4008  CG  ARG A  88     -35.365  -1.925 -34.175  1.00  0.00           C  
ATOM   4009  CD  ARG A  88     -35.702  -0.495 -33.781  1.00  0.00           C  
ATOM   4010  NE  ARG A  88     -37.102  -0.172 -34.038  1.00  0.00           N  
ATOM   4011  CZ  ARG A  88     -37.675   0.980 -33.707  1.00  0.00           C  
ATOM   4012  NH1 ARG A  88     -36.968   1.925 -33.102  1.00  0.00           N1+
ATOM   4013  NH2 ARG A  88     -38.957   1.189 -33.979  1.00  0.00           N  
ATOM   4014  H   ARG A  88     -31.668  -3.207 -33.157  1.00  0.00           H  
ATOM   4015  HA  ARG A  88     -34.300  -4.305 -33.399  1.00  0.00           H  
ATOM   4016 1HB  ARG A  88     -33.711  -1.920 -32.842  1.00  0.00           H  
ATOM   4017 2HB  ARG A  88     -33.284  -1.678 -34.529  1.00  0.00           H  
ATOM   4018 1HG  ARG A  88     -35.538  -2.039 -35.247  1.00  0.00           H  
ATOM   4019 2HG  ARG A  88     -36.023  -2.601 -33.629  1.00  0.00           H  
ATOM   4020 1HD  ARG A  88     -35.511  -0.358 -32.717  1.00  0.00           H  
ATOM   4021 2HD  ARG A  88     -35.084   0.195 -34.353  1.00  0.00           H  
ATOM   4022  HE  ARG A  88     -37.670  -0.872 -34.497  1.00  0.00           H  
ATOM   4023 1HH1 ARG A  88     -35.993   1.769 -32.892  1.00  0.00           H  
ATOM   4024 2HH1 ARG A  88     -37.405   2.800 -32.851  1.00  0.00           H  
ATOM   4025 1HH2 ARG A  88     -39.500   0.470 -34.438  1.00  0.00           H  
ATOM   4026 2HH2 ARG A  88     -39.390   2.065 -33.727  1.00  0.00           H  
ATOM   4027  N   ILE A  89     -32.568  -4.083 -36.190  1.00  0.00           N  
ATOM   4028  CA  ILE A  89     -32.552  -4.606 -37.554  1.00  0.00           C  
ATOM   4029  C   ILE A  89     -32.724  -6.120 -37.549  1.00  0.00           C  
ATOM   4030  O   ILE A  89     -33.474  -6.677 -38.360  1.00  0.00           O  
ATOM   4031  CB  ILE A  89     -31.243  -4.237 -38.275  1.00  0.00           C  
ATOM   4032  CG1 ILE A  89     -31.173  -2.726 -38.514  1.00  0.00           C  
ATOM   4033  CG2 ILE A  89     -31.127  -4.993 -39.589  1.00  0.00           C  
ATOM   4034  CD1 ILE A  89     -29.817  -2.244 -38.979  1.00  0.00           C  
ATOM   4035  H   ILE A  89     -31.739  -3.635 -35.826  1.00  0.00           H  
ATOM   4036  HA  ILE A  89     -33.382  -4.163 -38.104  1.00  0.00           H  
ATOM   4037  HB  ILE A  89     -30.394  -4.495 -37.642  1.00  0.00           H  
ATOM   4038 1HG1 ILE A  89     -31.911  -2.442 -39.264  1.00  0.00           H  
ATOM   4039 2HG1 ILE A  89     -31.424  -2.199 -37.593  1.00  0.00           H  
ATOM   4040 1HG2 ILE A  89     -30.196  -4.720 -40.085  1.00  0.00           H  
ATOM   4041 2HG2 ILE A  89     -31.133  -6.065 -39.393  1.00  0.00           H  
ATOM   4042 3HG2 ILE A  89     -31.970  -4.737 -40.231  1.00  0.00           H  
ATOM   4043 1HD1 ILE A  89     -29.847  -1.164 -39.127  1.00  0.00           H  
ATOM   4044 2HD1 ILE A  89     -29.067  -2.487 -38.226  1.00  0.00           H  
ATOM   4045 3HD1 ILE A  89     -29.560  -2.731 -39.918  1.00  0.00           H  
ATOM   4046  N   VAL A  90     -32.041  -6.810 -36.631  1.00  0.00           N  
ATOM   4047  CA  VAL A  90     -32.208  -8.254 -36.516  1.00  0.00           C  
ATOM   4048  C   VAL A  90     -33.637  -8.596 -36.108  1.00  0.00           C  
ATOM   4049  O   VAL A  90     -34.224  -9.558 -36.617  1.00  0.00           O  
ATOM   4050  CB  VAL A  90     -31.225  -8.830 -35.480  1.00  0.00           C  
ATOM   4051  CG1 VAL A  90     -31.454 -10.323 -35.300  1.00  0.00           C  
ATOM   4052  CG2 VAL A  90     -29.794  -8.552 -35.914  1.00  0.00           C  
ATOM   4053  H   VAL A  90     -31.401  -6.338 -36.009  1.00  0.00           H  
ATOM   4054  HA  VAL A  90     -31.996  -8.704 -37.486  1.00  0.00           H  
ATOM   4055  HB  VAL A  90     -31.411  -8.359 -34.515  1.00  0.00           H  
ATOM   4056 1HG1 VAL A  90     -30.752 -10.713 -34.564  1.00  0.00           H  
ATOM   4057 2HG1 VAL A  90     -32.473 -10.495 -34.955  1.00  0.00           H  
ATOM   4058 3HG1 VAL A  90     -31.302 -10.831 -36.252  1.00  0.00           H  
ATOM   4059 1HG2 VAL A  90     -29.104  -8.961 -35.177  1.00  0.00           H  
ATOM   4060 2HG2 VAL A  90     -29.610  -9.019 -36.882  1.00  0.00           H  
ATOM   4061 3HG2 VAL A  90     -29.641  -7.476 -35.996  1.00  0.00           H  
ATOM   4062  N   GLN A  91     -34.219  -7.813 -35.198  1.00  0.00           N  
ATOM   4063  CA  GLN A  91     -35.588  -8.067 -34.760  1.00  0.00           C  
ATOM   4064  C   GLN A  91     -36.564  -7.975 -35.928  1.00  0.00           C  
ATOM   4065  O   GLN A  91     -37.502  -8.773 -36.035  1.00  0.00           O  
ATOM   4066  CB  GLN A  91     -35.971  -7.084 -33.654  1.00  0.00           C  
ATOM   4067  CG  GLN A  91     -37.440  -7.114 -33.264  1.00  0.00           C  
ATOM   4068  CD  GLN A  91     -37.857  -8.438 -32.664  1.00  0.00           C  
ATOM   4069  NE2 GLN A  91     -37.043  -8.959 -31.753  1.00  0.00           N  
ATOM   4070  OE1 GLN A  91     -38.899  -8.991 -33.016  1.00  0.00           O  
ATOM   4071  H   GLN A  91     -33.714  -7.033 -34.804  1.00  0.00           H  
ATOM   4072  HA  GLN A  91     -35.640  -9.078 -34.356  1.00  0.00           H  
ATOM   4073 1HB  GLN A  91     -35.385  -7.297 -32.760  1.00  0.00           H  
ATOM   4074 2HB  GLN A  91     -35.730  -6.069 -33.969  1.00  0.00           H  
ATOM   4075 1HG  GLN A  91     -37.626  -6.332 -32.527  1.00  0.00           H  
ATOM   4076 2HG  GLN A  91     -38.045  -6.938 -34.154  1.00  0.00           H  
ATOM   4077 1HE2 GLN A  91     -37.267  -9.833 -31.321  1.00  0.00           H  
ATOM   4078 2HE2 GLN A  91     -36.205  -8.476 -31.497  1.00  0.00           H  
ATOM   4079  N   GLN A  92     -36.355  -7.003 -36.819  1.00  0.00           N  
ATOM   4080  CA  GLN A  92     -37.305  -6.768 -37.901  1.00  0.00           C  
ATOM   4081  C   GLN A  92     -37.065  -7.729 -39.061  1.00  0.00           C  
ATOM   4082  O   GLN A  92     -38.012  -8.253 -39.656  1.00  0.00           O  
ATOM   4083  CB  GLN A  92     -37.213  -5.321 -38.392  1.00  0.00           C  
ATOM   4084  CG  GLN A  92     -37.637  -4.286 -37.364  1.00  0.00           C  
ATOM   4085  CD  GLN A  92     -39.071  -4.478 -36.908  1.00  0.00           C  
ATOM   4086  NE2 GLN A  92     -39.290  -4.400 -35.600  1.00  0.00           N  
ATOM   4087  OE1 GLN A  92     -39.973  -4.693 -37.722  1.00  0.00           O  
ATOM   4088  H   GLN A  92     -35.532  -6.419 -36.752  1.00  0.00           H  
ATOM   4089  HA  GLN A  92     -38.311  -6.942 -37.521  1.00  0.00           H  
ATOM   4090 1HB  GLN A  92     -36.187  -5.102 -38.687  1.00  0.00           H  
ATOM   4091 2HB  GLN A  92     -37.841  -5.195 -39.274  1.00  0.00           H  
ATOM   4092 1HG  GLN A  92     -36.987  -4.368 -36.493  1.00  0.00           H  
ATOM   4093 2HG  GLN A  92     -37.548  -3.293 -37.805  1.00  0.00           H  
ATOM   4094 1HE2 GLN A  92     -40.216  -4.518 -35.239  1.00  0.00           H  
ATOM   4095 2HE2 GLN A  92     -38.529  -4.224 -34.975  1.00  0.00           H  
ATOM   4096  N   LEU A  93     -35.798  -7.968 -39.399  1.00  0.00           N  
ATOM   4097  CA  LEU A  93     -35.443  -8.790 -40.552  1.00  0.00           C  
ATOM   4098  C   LEU A  93     -34.376  -9.800 -40.147  1.00  0.00           C  
ATOM   4099  O   LEU A  93     -33.207  -9.656 -40.534  1.00  0.00           O  
ATOM   4100  CB  LEU A  93     -34.931  -7.917 -41.705  1.00  0.00           C  
ATOM   4101  CG  LEU A  93     -35.953  -6.945 -42.307  1.00  0.00           C  
ATOM   4102  CD1 LEU A  93     -35.247  -5.991 -43.261  1.00  0.00           C  
ATOM   4103  CD2 LEU A  93     -37.040  -7.731 -43.025  1.00  0.00           C  
ATOM   4104  H   LEU A  93     -35.062  -7.566 -38.837  1.00  0.00           H  
ATOM   4105  HA  LEU A  93     -36.335  -9.319 -40.887  1.00  0.00           H  
ATOM   4106 1HB  LEU A  93     -34.087  -7.330 -41.347  1.00  0.00           H  
ATOM   4107 2HB  LEU A  93     -34.581  -8.568 -42.506  1.00  0.00           H  
ATOM   4108  HG  LEU A  93     -36.402  -6.349 -41.512  1.00  0.00           H  
ATOM   4109 1HD1 LEU A  93     -35.973  -5.300 -43.689  1.00  0.00           H  
ATOM   4110 2HD1 LEU A  93     -34.487  -5.428 -42.717  1.00  0.00           H  
ATOM   4111 3HD1 LEU A  93     -34.774  -6.561 -44.060  1.00  0.00           H  
ATOM   4112 1HD2 LEU A  93     -37.767  -7.040 -43.452  1.00  0.00           H  
ATOM   4113 2HD2 LEU A  93     -36.593  -8.327 -43.821  1.00  0.00           H  
ATOM   4114 3HD2 LEU A  93     -37.540  -8.391 -42.316  1.00  0.00           H  
ATOM   4115  N   PRO A  94     -34.721 -10.836 -39.377  1.00  0.00           N  
ATOM   4116  CA  PRO A  94     -33.692 -11.752 -38.865  1.00  0.00           C  
ATOM   4117  C   PRO A  94     -32.803 -12.340 -39.950  1.00  0.00           C  
ATOM   4118  O   PRO A  94     -31.580 -12.186 -39.907  1.00  0.00           O  
ATOM   4119  CB  PRO A  94     -34.525 -12.844 -38.187  1.00  0.00           C  
ATOM   4120  CG  PRO A  94     -35.736 -12.127 -37.694  1.00  0.00           C  
ATOM   4121  CD  PRO A  94     -36.059 -11.143 -38.787  1.00  0.00           C  
ATOM   4122  HA  PRO A  94     -33.065 -11.220 -38.134  1.00  0.00           H  
ATOM   4123 1HB  PRO A  94     -34.765 -13.638 -38.910  1.00  0.00           H  
ATOM   4124 2HB  PRO A  94     -33.946 -13.311 -37.377  1.00  0.00           H  
ATOM   4125 1HG  PRO A  94     -36.552 -12.841 -37.512  1.00  0.00           H  
ATOM   4126 2HG  PRO A  94     -35.521 -11.637 -36.733  1.00  0.00           H  
ATOM   4127 1HD  PRO A  94     -36.723 -11.618 -39.524  1.00  0.00           H  
ATOM   4128 2HD  PRO A  94     -36.537 -10.254 -38.350  1.00  0.00           H  
ATOM   4129  N   ASP A  95     -33.404 -13.006 -40.932  1.00  0.00           N  
ATOM   4130  CA  ASP A  95     -32.668 -13.831 -41.885  1.00  0.00           C  
ATOM   4131  C   ASP A  95     -32.393 -13.027 -43.152  1.00  0.00           C  
ATOM   4132  O   ASP A  95     -32.853 -13.356 -44.248  1.00  0.00           O  
ATOM   4133  CB  ASP A  95     -33.449 -15.102 -42.229  1.00  0.00           C  
ATOM   4134  CG  ASP A  95     -33.567 -16.062 -41.052  1.00  0.00           C  
ATOM   4135  OD1 ASP A  95     -32.588 -16.260 -40.373  1.00  0.00           O  
ATOM   4136  OD2 ASP A  95     -34.635 -16.585 -40.843  1.00  0.00           O1-
ATOM   4137  H   ASP A  95     -34.408 -12.934 -41.016  1.00  0.00           H  
ATOM   4138  HA  ASP A  95     -31.720 -14.121 -41.431  1.00  0.00           H  
ATOM   4139 1HB  ASP A  95     -34.452 -14.834 -42.562  1.00  0.00           H  
ATOM   4140 2HB  ASP A  95     -32.958 -15.620 -43.053  1.00  0.00           H  
ATOM   4141  N   THR A  96     -31.615 -11.959 -42.990  1.00  0.00           N  
ATOM   4142  CA  THR A  96     -31.241 -11.091 -44.094  1.00  0.00           C  
ATOM   4143  C   THR A  96     -29.773 -10.716 -43.958  1.00  0.00           C  
ATOM   4144  O   THR A  96     -29.167 -10.862 -42.893  1.00  0.00           O  
ATOM   4145  CB  THR A  96     -32.112  -9.822 -44.141  1.00  0.00           C  
ATOM   4146  CG2 THR A  96     -33.575 -10.187 -44.335  1.00  0.00           C  
ATOM   4147  OG1 THR A  96     -31.963  -9.093 -42.915  1.00  0.00           O  
ATOM   4148  H   THR A  96     -31.276 -11.749 -42.062  1.00  0.00           H  
ATOM   4149  HA  THR A  96     -31.388 -11.635 -45.027  1.00  0.00           H  
ATOM   4150  HB  THR A  96     -31.788  -9.190 -44.966  1.00  0.00           H  
ATOM   4151  HG1 THR A  96     -32.487  -9.512 -42.229  1.00  0.00           H  
ATOM   4152 1HG2 THR A  96     -34.176  -9.278 -44.366  1.00  0.00           H  
ATOM   4153 2HG2 THR A  96     -33.693 -10.732 -45.272  1.00  0.00           H  
ATOM   4154 3HG2 THR A  96     -33.908 -10.812 -43.508  1.00  0.00           H  
ATOM   4155  N   GLU A  97     -29.199 -10.239 -45.066  1.00  0.00           N  
ATOM   4156  CA  GLU A  97     -27.840  -9.707 -45.029  1.00  0.00           C  
ATOM   4157  C   GLU A  97     -27.740  -8.507 -44.097  1.00  0.00           C  
ATOM   4158  O   GLU A  97     -26.704  -8.307 -43.452  1.00  0.00           O  
ATOM   4159  CB  GLU A  97     -27.384  -9.310 -46.435  1.00  0.00           C  
ATOM   4160  CG  GLU A  97     -25.919  -8.909 -46.531  1.00  0.00           C  
ATOM   4161  CD  GLU A  97     -24.982 -10.070 -46.352  1.00  0.00           C  
ATOM   4162  OE1 GLU A  97     -25.367 -11.173 -46.657  1.00  0.00           O  
ATOM   4163  OE2 GLU A  97     -23.878  -9.854 -45.909  1.00  0.00           O1-
ATOM   4164  H   GLU A  97     -29.703 -10.241 -45.942  1.00  0.00           H  
ATOM   4165  HA  GLU A  97     -27.174 -10.484 -44.652  1.00  0.00           H  
ATOM   4166 1HB  GLU A  97     -27.548 -10.143 -47.119  1.00  0.00           H  
ATOM   4167 2HB  GLU A  97     -27.985  -8.473 -46.789  1.00  0.00           H  
ATOM   4168 1HG  GLU A  97     -25.740  -8.459 -47.507  1.00  0.00           H  
ATOM   4169 2HG  GLU A  97     -25.709  -8.158 -45.771  1.00  0.00           H  
ATOM   4170  N   LEU A  98     -28.805  -7.704 -44.012  1.00  0.00           N  
ATOM   4171  CA  LEU A  98     -28.796  -6.543 -43.127  1.00  0.00           C  
ATOM   4172  C   LEU A  98     -28.586  -6.956 -41.677  1.00  0.00           C  
ATOM   4173  O   LEU A  98     -27.864  -6.284 -40.930  1.00  0.00           O  
ATOM   4174  CB  LEU A  98     -30.112  -5.765 -43.257  1.00  0.00           C  
ATOM   4175  CG  LEU A  98     -30.337  -5.059 -44.600  1.00  0.00           C  
ATOM   4176  CD1 LEU A  98     -31.767  -4.541 -44.668  1.00  0.00           C  
ATOM   4177  CD2 LEU A  98     -29.336  -3.925 -44.751  1.00  0.00           C  
ATOM   4178  H   LEU A  98     -29.629  -7.896 -44.563  1.00  0.00           H  
ATOM   4179  HA  LEU A  98     -27.974  -5.891 -43.421  1.00  0.00           H  
ATOM   4180 1HB  LEU A  98     -30.939  -6.456 -43.103  1.00  0.00           H  
ATOM   4181 2HB  LEU A  98     -30.147  -5.008 -42.474  1.00  0.00           H  
ATOM   4182  HG  LEU A  98     -30.202  -5.773 -45.414  1.00  0.00           H  
ATOM   4183 1HD1 LEU A  98     -31.928  -4.039 -45.622  1.00  0.00           H  
ATOM   4184 2HD1 LEU A  98     -32.462  -5.376 -44.578  1.00  0.00           H  
ATOM   4185 3HD1 LEU A  98     -31.938  -3.836 -43.855  1.00  0.00           H  
ATOM   4186 1HD2 LEU A  98     -29.496  -3.422 -45.706  1.00  0.00           H  
ATOM   4187 2HD2 LEU A  98     -29.471  -3.209 -43.939  1.00  0.00           H  
ATOM   4188 3HD2 LEU A  98     -28.323  -4.325 -44.717  1.00  0.00           H  
ATOM   4189  N   ALA A  99     -29.216  -8.057 -41.259  1.00  0.00           N  
ATOM   4190  CA  ALA A  99     -29.012  -8.560 -39.906  1.00  0.00           C  
ATOM   4191  C   ALA A  99     -27.557  -8.940 -39.659  1.00  0.00           C  
ATOM   4192  O   ALA A  99     -27.017  -8.650 -38.587  1.00  0.00           O  
ATOM   4193  CB  ALA A  99     -29.926  -9.756 -39.647  1.00  0.00           C  
ATOM   4194  H   ALA A  99     -29.841  -8.553 -41.878  1.00  0.00           H  
ATOM   4195  HA  ALA A  99     -29.266  -7.763 -39.207  1.00  0.00           H  
ATOM   4196 1HB  ALA A  99     -29.766 -10.124 -38.635  1.00  0.00           H  
ATOM   4197 2HB  ALA A  99     -30.966  -9.451 -39.762  1.00  0.00           H  
ATOM   4198 3HB  ALA A  99     -29.700 -10.548 -40.360  1.00  0.00           H  
ATOM   4199  N   ARG A 100     -26.909  -9.585 -40.630  1.00  0.00           N  
ATOM   4200  CA  ARG A 100     -25.501  -9.934 -40.471  1.00  0.00           C  
ATOM   4201  C   ARG A 100     -24.611  -8.698 -40.450  1.00  0.00           C  
ATOM   4202  O   ARG A 100     -23.679  -8.618 -39.641  1.00  0.00           O  
ATOM   4203  CB  ARG A 100     -25.063 -10.899 -41.574  1.00  0.00           C  
ATOM   4204  CG  ARG A 100     -23.585 -11.267 -41.519  1.00  0.00           C  
ATOM   4205  CD  ARG A 100     -23.176 -11.843 -40.173  1.00  0.00           C  
ATOM   4206  NE  ARG A 100     -24.012 -12.955 -39.740  1.00  0.00           N  
ATOM   4207  CZ  ARG A 100     -24.002 -13.449 -38.508  1.00  0.00           C  
ATOM   4208  NH1 ARG A 100     -23.199 -12.925 -37.590  1.00  0.00           N1+
ATOM   4209  NH2 ARG A 100     -24.793 -14.465 -38.190  1.00  0.00           N  
ATOM   4210  H   ARG A 100     -27.386  -9.838 -41.484  1.00  0.00           H  
ATOM   4211  HA  ARG A 100     -25.379 -10.456 -39.522  1.00  0.00           H  
ATOM   4212 1HB  ARG A 100     -25.644 -11.817 -41.505  1.00  0.00           H  
ATOM   4213 2HB  ARG A 100     -25.266 -10.455 -42.548  1.00  0.00           H  
ATOM   4214 1HG  ARG A 100     -23.368 -12.014 -42.282  1.00  0.00           H  
ATOM   4215 2HG  ARG A 100     -22.982 -10.377 -41.699  1.00  0.00           H  
ATOM   4216 1HD  ARG A 100     -22.151 -12.209 -40.231  1.00  0.00           H  
ATOM   4217 2HD  ARG A 100     -23.243 -11.068 -39.410  1.00  0.00           H  
ATOM   4218  HE  ARG A 100     -24.633 -13.369 -40.423  1.00  0.00           H  
ATOM   4219 1HH1 ARG A 100     -22.596 -12.151 -37.830  1.00  0.00           H  
ATOM   4220 2HH1 ARG A 100     -23.191 -13.301 -36.653  1.00  0.00           H  
ATOM   4221 1HH2 ARG A 100     -25.405 -14.866 -38.887  1.00  0.00           H  
ATOM   4222 2HH2 ARG A 100     -24.782 -14.838 -37.252  1.00  0.00           H  
ATOM   4223  N   LEU A 101     -24.877  -7.732 -41.330  1.00  0.00           N  
ATOM   4224  CA  LEU A 101     -24.083  -6.509 -41.331  1.00  0.00           C  
ATOM   4225  C   LEU A 101     -24.288  -5.724 -40.042  1.00  0.00           C  
ATOM   4226  O   LEU A 101     -23.332  -5.175 -39.483  1.00  0.00           O  
ATOM   4227  CB  LEU A 101     -24.457  -5.634 -42.535  1.00  0.00           C  
ATOM   4228  CG  LEU A 101     -24.022  -6.169 -43.906  1.00  0.00           C  
ATOM   4229  CD1 LEU A 101     -24.762  -5.416 -45.003  1.00  0.00           C  
ATOM   4230  CD2 LEU A 101     -22.516  -6.014 -44.056  1.00  0.00           C  
ATOM   4231  H   LEU A 101     -25.626  -7.833 -42.001  1.00  0.00           H  
ATOM   4232  HA  LEU A 101     -23.032  -6.780 -41.407  1.00  0.00           H  
ATOM   4233 1HB  LEU A 101     -25.539  -5.514 -42.555  1.00  0.00           H  
ATOM   4234 2HB  LEU A 101     -24.005  -4.651 -42.404  1.00  0.00           H  
ATOM   4235  HG  LEU A 101     -24.289  -7.223 -43.987  1.00  0.00           H  
ATOM   4236 1HD1 LEU A 101     -24.453  -5.795 -45.977  1.00  0.00           H  
ATOM   4237 2HD1 LEU A 101     -25.836  -5.559 -44.882  1.00  0.00           H  
ATOM   4238 3HD1 LEU A 101     -24.528  -4.354 -44.937  1.00  0.00           H  
ATOM   4239 1HD2 LEU A 101     -22.208  -6.394 -45.030  1.00  0.00           H  
ATOM   4240 2HD2 LEU A 101     -22.249  -4.960 -43.977  1.00  0.00           H  
ATOM   4241 3HD2 LEU A 101     -22.012  -6.576 -43.270  1.00  0.00           H  
ATOM   4242  N   ALA A 102     -25.529  -5.665 -39.551  1.00  0.00           N  
ATOM   4243  CA  ALA A 102     -25.816  -4.889 -38.349  1.00  0.00           C  
ATOM   4244  C   ALA A 102     -25.115  -5.469 -37.124  1.00  0.00           C  
ATOM   4245  O   ALA A 102     -24.556  -4.722 -36.313  1.00  0.00           O  
ATOM   4246  CB  ALA A 102     -27.324  -4.816 -38.119  1.00  0.00           C  
ATOM   4247  H   ALA A 102     -26.281  -6.159 -40.009  1.00  0.00           H  
ATOM   4248  HA  ALA A 102     -25.434  -3.879 -38.499  1.00  0.00           H  
ATOM   4249 1HB  ALA A 102     -27.528  -4.235 -37.220  1.00  0.00           H  
ATOM   4250 2HB  ALA A 102     -27.800  -4.338 -38.975  1.00  0.00           H  
ATOM   4251 3HB  ALA A 102     -27.723  -5.821 -37.999  1.00  0.00           H  
ATOM   4252  N   LEU A 103     -25.142  -6.795 -36.967  1.00  0.00           N  
ATOM   4253  CA  LEU A 103     -24.521  -7.414 -35.798  1.00  0.00           C  
ATOM   4254  C   LEU A 103     -23.013  -7.209 -35.802  1.00  0.00           C  
ATOM   4255  O   LEU A 103     -22.413  -6.905 -34.765  1.00  0.00           O  
ATOM   4256  CB  LEU A 103     -24.838  -8.914 -35.759  1.00  0.00           C  
ATOM   4257  CG  LEU A 103     -26.274  -9.281 -35.364  1.00  0.00           C  
ATOM   4258  CD1 LEU A 103     -26.520 -10.756 -35.653  1.00  0.00           C  
ATOM   4259  CD2 LEU A 103     -26.491  -8.969 -33.891  1.00  0.00           C  
ATOM   4260  H   LEU A 103     -25.591  -7.384 -37.654  1.00  0.00           H  
ATOM   4261  HA  LEU A 103     -24.929  -6.947 -34.902  1.00  0.00           H  
ATOM   4262 1HB  LEU A 103     -24.648  -9.335 -36.746  1.00  0.00           H  
ATOM   4263 2HB  LEU A 103     -24.166  -9.393 -35.048  1.00  0.00           H  
ATOM   4264  HG  LEU A 103     -26.976  -8.702 -35.965  1.00  0.00           H  
ATOM   4265 1HD1 LEU A 103     -27.540 -11.017 -35.373  1.00  0.00           H  
ATOM   4266 2HD1 LEU A 103     -26.377 -10.947 -36.717  1.00  0.00           H  
ATOM   4267 3HD1 LEU A 103     -25.820 -11.361 -35.078  1.00  0.00           H  
ATOM   4268 1HD2 LEU A 103     -27.512  -9.229 -33.612  1.00  0.00           H  
ATOM   4269 2HD2 LEU A 103     -25.791  -9.549 -33.290  1.00  0.00           H  
ATOM   4270 3HD2 LEU A 103     -26.326  -7.906 -33.716  1.00  0.00           H  
ATOM   4271  N   GLU A 104     -22.379  -7.368 -36.966  1.00  0.00           N  
ATOM   4272  CA  GLU A 104     -20.931  -7.209 -37.033  1.00  0.00           C  
ATOM   4273  C   GLU A 104     -20.518  -5.746 -36.938  1.00  0.00           C  
ATOM   4274  O   GLU A 104     -19.455  -5.442 -36.385  1.00  0.00           O  
ATOM   4275  CB  GLU A 104     -20.392  -7.815 -38.331  1.00  0.00           C  
ATOM   4276  CG  GLU A 104     -20.432  -9.335 -38.379  1.00  0.00           C  
ATOM   4277  CD  GLU A 104     -19.561  -9.977 -37.336  1.00  0.00           C  
ATOM   4278  OE1 GLU A 104     -18.426  -9.584 -37.212  1.00  0.00           O  
ATOM   4279  OE2 GLU A 104     -20.031 -10.863 -36.661  1.00  0.00           O1-
ATOM   4280  H   GLU A 104     -22.888  -7.596 -37.808  1.00  0.00           H  
ATOM   4281  HA  GLU A 104     -20.486  -7.736 -36.189  1.00  0.00           H  
ATOM   4282 1HB  GLU A 104     -20.968  -7.437 -39.175  1.00  0.00           H  
ATOM   4283 2HB  GLU A 104     -19.357  -7.503 -38.475  1.00  0.00           H  
ATOM   4284 1HG  GLU A 104     -21.460  -9.666 -38.232  1.00  0.00           H  
ATOM   4285 2HG  GLU A 104     -20.111  -9.665 -39.366  1.00  0.00           H  
ATOM   4286  N   LEU A 105     -21.334  -4.832 -37.465  1.00  0.00           N  
ATOM   4287  CA  LEU A 105     -21.042  -3.411 -37.306  1.00  0.00           C  
ATOM   4288  C   LEU A 105     -21.141  -2.996 -35.844  1.00  0.00           C  
ATOM   4289  O   LEU A 105     -20.264  -2.290 -35.333  1.00  0.00           O  
ATOM   4290  CB  LEU A 105     -21.985  -2.576 -38.168  1.00  0.00           C  
ATOM   4291  CG  LEU A 105     -21.837  -1.057 -38.097  1.00  0.00           C  
ATOM   4292  CD1 LEU A 105     -20.452  -0.634 -38.553  1.00  0.00           C  
ATOM   4293  CD2 LEU A 105     -22.908  -0.378 -38.934  1.00  0.00           C  
ATOM   4294  H   LEU A 105     -22.159  -5.110 -37.978  1.00  0.00           H  
ATOM   4295  HA  LEU A 105     -20.024  -3.227 -37.650  1.00  0.00           H  
ATOM   4296 1HB  LEU A 105     -21.846  -2.859 -39.210  1.00  0.00           H  
ATOM   4297 2HB  LEU A 105     -23.012  -2.808 -37.885  1.00  0.00           H  
ATOM   4298  HG  LEU A 105     -21.936  -0.729 -37.062  1.00  0.00           H  
ATOM   4299 1HD1 LEU A 105     -20.365   0.451 -38.496  1.00  0.00           H  
ATOM   4300 2HD1 LEU A 105     -19.701  -1.092 -37.909  1.00  0.00           H  
ATOM   4301 3HD1 LEU A 105     -20.294  -0.956 -39.582  1.00  0.00           H  
ATOM   4302 1HD2 LEU A 105     -22.788   0.704 -38.871  1.00  0.00           H  
ATOM   4303 2HD2 LEU A 105     -22.813  -0.694 -39.972  1.00  0.00           H  
ATOM   4304 3HD2 LEU A 105     -23.893  -0.656 -38.558  1.00  0.00           H  
ATOM   4305  N   ALA A 106     -22.203  -3.423 -35.155  1.00  0.00           N  
ATOM   4306  CA  ALA A 106     -22.328  -3.117 -33.735  1.00  0.00           C  
ATOM   4307  C   ALA A 106     -21.262  -3.827 -32.915  1.00  0.00           C  
ATOM   4308  O   ALA A 106     -20.755  -3.263 -31.939  1.00  0.00           O  
ATOM   4309  CB  ALA A 106     -23.719  -3.493 -33.231  1.00  0.00           C  
ATOM   4310  H   ALA A 106     -22.928  -3.961 -35.608  1.00  0.00           H  
ATOM   4311  HA  ALA A 106     -22.184  -2.044 -33.606  1.00  0.00           H  
ATOM   4312 1HB  ALA A 106     -23.799  -3.259 -32.169  1.00  0.00           H  
ATOM   4313 2HB  ALA A 106     -24.471  -2.930 -33.784  1.00  0.00           H  
ATOM   4314 3HB  ALA A 106     -23.883  -4.559 -33.380  1.00  0.00           H  
ATOM   4315  N   LYS A 107     -20.919  -5.064 -33.284  1.00  0.00           N  
ATOM   4316  CA  LYS A 107     -19.843  -5.767 -32.595  1.00  0.00           C  
ATOM   4317  C   LYS A 107     -18.548  -4.969 -32.657  1.00  0.00           C  
ATOM   4318  O   LYS A 107     -17.869  -4.790 -31.639  1.00  0.00           O  
ATOM   4319  CB  LYS A 107     -19.656  -7.159 -33.197  1.00  0.00           C  
ATOM   4320  CG  LYS A 107     -18.651  -8.031 -32.470  1.00  0.00           C  
ATOM   4321  CD  LYS A 107     -18.390  -9.314 -33.241  1.00  0.00           C  
ATOM   4322  CE  LYS A 107     -19.524 -10.309 -33.043  1.00  0.00           C  
ATOM   4323  NZ  LYS A 107     -19.368 -11.508 -33.911  1.00  0.00           N1+
ATOM   4324  H   LYS A 107     -21.401  -5.524 -34.043  1.00  0.00           H  
ATOM   4325  HA  LYS A 107     -20.120  -5.881 -31.546  1.00  0.00           H  
ATOM   4326 1HB  LYS A 107     -20.611  -7.684 -33.204  1.00  0.00           H  
ATOM   4327 2HB  LYS A 107     -19.327  -7.066 -34.234  1.00  0.00           H  
ATOM   4328 1HG  LYS A 107     -17.714  -7.486 -32.352  1.00  0.00           H  
ATOM   4329 2HG  LYS A 107     -19.034  -8.279 -31.480  1.00  0.00           H  
ATOM   4330 1HD  LYS A 107     -18.293  -9.088 -34.303  1.00  0.00           H  
ATOM   4331 2HD  LYS A 107     -17.458  -9.762 -32.897  1.00  0.00           H  
ATOM   4332 1HE  LYS A 107     -19.549 -10.629 -32.002  1.00  0.00           H  
ATOM   4333 2HE  LYS A 107     -20.474  -9.828 -33.275  1.00  0.00           H  
ATOM   4334 1HZ  LYS A 107     -20.139 -12.142 -33.750  1.00  0.00           H  
ATOM   4335 2HZ  LYS A 107     -19.363 -11.224 -34.880  1.00  0.00           H  
ATOM   4336 3HZ  LYS A 107     -18.500 -11.973 -33.691  1.00  0.00           H  
ATOM   4337  N   LYS A 108     -18.192  -4.475 -33.846  1.00  0.00           N  
ATOM   4338  CA  LYS A 108     -17.015  -3.623 -33.972  1.00  0.00           C  
ATOM   4339  C   LYS A 108     -17.220  -2.282 -33.278  1.00  0.00           C  
ATOM   4340  O   LYS A 108     -16.286  -1.759 -32.659  1.00  0.00           O  
ATOM   4341  CB  LYS A 108     -16.669  -3.405 -35.444  1.00  0.00           C  
ATOM   4342  CG  LYS A 108     -16.115  -4.636 -36.150  1.00  0.00           C  
ATOM   4343  CD  LYS A 108     -15.880  -4.367 -37.629  1.00  0.00           C  
ATOM   4344  CE  LYS A 108     -15.197  -5.546 -38.305  1.00  0.00           C  
ATOM   4345  NZ  LYS A 108     -16.016  -6.786 -38.224  1.00  0.00           N1+
ATOM   4346  H   LYS A 108     -18.735  -4.687 -34.671  1.00  0.00           H  
ATOM   4347  HA  LYS A 108     -16.175  -4.120 -33.485  1.00  0.00           H  
ATOM   4348 1HB  LYS A 108     -17.560  -3.083 -35.985  1.00  0.00           H  
ATOM   4349 2HB  LYS A 108     -15.930  -2.609 -35.531  1.00  0.00           H  
ATOM   4350 1HG  LYS A 108     -15.171  -4.926 -35.687  1.00  0.00           H  
ATOM   4351 2HG  LYS A 108     -16.818  -5.462 -36.046  1.00  0.00           H  
ATOM   4352 1HD  LYS A 108     -16.836  -4.180 -38.121  1.00  0.00           H  
ATOM   4353 2HD  LYS A 108     -15.254  -3.482 -37.742  1.00  0.00           H  
ATOM   4354 1HE  LYS A 108     -15.019  -5.311 -39.353  1.00  0.00           H  
ATOM   4355 2HE  LYS A 108     -14.234  -5.731 -37.828  1.00  0.00           H  
ATOM   4356 1HZ  LYS A 108     -15.528  -7.543 -38.682  1.00  0.00           H  
ATOM   4357 2HZ  LYS A 108     -16.172  -7.024 -37.254  1.00  0.00           H  
ATOM   4358 3HZ  LYS A 108     -16.905  -6.633 -38.679  1.00  0.00           H  
ATOM   4359  N   ALA A 109     -18.424  -1.710 -33.371  1.00  0.00           N  
ATOM   4360  CA  ALA A 109     -18.670  -0.402 -32.774  1.00  0.00           C  
ATOM   4361  C   ALA A 109     -18.376  -0.416 -31.280  1.00  0.00           C  
ATOM   4362  O   ALA A 109     -17.886   0.575 -30.726  1.00  0.00           O  
ATOM   4363  CB  ALA A 109     -20.112   0.034 -33.034  1.00  0.00           C  
ATOM   4364  H   ALA A 109     -19.175  -2.179 -33.858  1.00  0.00           H  
ATOM   4365  HA  ALA A 109     -17.996   0.316 -33.240  1.00  0.00           H  
ATOM   4366 1HB  ALA A 109     -20.283   1.012 -32.582  1.00  0.00           H  
ATOM   4367 2HB  ALA A 109     -20.286   0.095 -34.108  1.00  0.00           H  
ATOM   4368 3HB  ALA A 109     -20.796  -0.691 -32.596  1.00  0.00           H  
ATOM   4369  N   VAL A 110     -18.674  -1.530 -30.608  1.00  0.00           N  
ATOM   4370  CA  VAL A 110     -18.374  -1.638 -29.184  1.00  0.00           C  
ATOM   4371  C   VAL A 110     -16.872  -1.770 -28.965  1.00  0.00           C  
ATOM   4372  O   VAL A 110     -16.310  -1.177 -28.038  1.00  0.00           O  
ATOM   4373  CB  VAL A 110     -19.094  -2.855 -28.572  1.00  0.00           C  
ATOM   4374  CG1 VAL A 110     -18.662  -3.058 -27.128  1.00  0.00           C  
ATOM   4375  CG2 VAL A 110     -20.601  -2.665 -28.663  1.00  0.00           C  
ATOM   4376  H   VAL A 110     -19.110  -2.310 -31.079  1.00  0.00           H  
ATOM   4377  HA  VAL A 110     -18.732  -0.736 -28.686  1.00  0.00           H  
ATOM   4378  HB  VAL A 110     -18.806  -3.750 -29.123  1.00  0.00           H  
ATOM   4379 1HG1 VAL A 110     -19.179  -3.922 -26.711  1.00  0.00           H  
ATOM   4380 2HG1 VAL A 110     -17.586  -3.227 -27.090  1.00  0.00           H  
ATOM   4381 3HG1 VAL A 110     -18.911  -2.171 -26.545  1.00  0.00           H  
ATOM   4382 1HG2 VAL A 110     -21.103  -3.530 -28.229  1.00  0.00           H  
ATOM   4383 2HG2 VAL A 110     -20.888  -1.766 -28.117  1.00  0.00           H  
ATOM   4384 3HG2 VAL A 110     -20.892  -2.564 -29.708  1.00  0.00           H  
ATOM   4385  N   GLU A 111     -16.199  -2.545 -29.820  1.00  0.00           N  
ATOM   4386  CA  GLU A 111     -14.748  -2.679 -29.722  1.00  0.00           C  
ATOM   4387  C   GLU A 111     -14.049  -1.342 -29.938  1.00  0.00           C  
ATOM   4388  O   GLU A 111     -13.058  -1.039 -29.264  1.00  0.00           O  
ATOM   4389  CB  GLU A 111     -14.238  -3.700 -30.742  1.00  0.00           C  
ATOM   4390  CG  GLU A 111     -14.624  -5.140 -30.436  1.00  0.00           C  
ATOM   4391  CD  GLU A 111     -14.172  -6.105 -31.497  1.00  0.00           C  
ATOM   4392  OE1 GLU A 111     -13.616  -5.666 -32.474  1.00  0.00           O  
ATOM   4393  OE2 GLU A 111     -14.382  -7.283 -31.328  1.00  0.00           O1-
ATOM   4394  H   GLU A 111     -16.692  -3.047 -30.545  1.00  0.00           H  
ATOM   4395  HA  GLU A 111     -14.500  -3.031 -28.720  1.00  0.00           H  
ATOM   4396 1HB  GLU A 111     -14.626  -3.452 -31.730  1.00  0.00           H  
ATOM   4397 2HB  GLU A 111     -13.151  -3.649 -30.795  1.00  0.00           H  
ATOM   4398 1HG  GLU A 111     -14.181  -5.429 -29.484  1.00  0.00           H  
ATOM   4399 2HG  GLU A 111     -15.708  -5.201 -30.334  1.00  0.00           H  
ATOM   4400  N   MET A 112     -14.548  -0.530 -30.867  1.00  0.00           N  
ATOM   4401  CA  MET A 112     -13.922   0.749 -31.170  1.00  0.00           C  
ATOM   4402  C   MET A 112     -14.218   1.764 -30.074  1.00  0.00           C  
ATOM   4403  O   MET A 112     -15.331   1.821 -29.544  1.00  0.00           O  
ATOM   4404  CB  MET A 112     -14.414   1.282 -32.516  1.00  0.00           C  
ATOM   4405  CG  MET A 112     -14.159   0.356 -33.694  1.00  0.00           C  
ATOM   4406  SD  MET A 112     -12.410   0.106 -34.048  1.00  0.00           S  
ATOM   4407  CE  MET A 112     -12.504  -1.165 -35.306  1.00  0.00           C  
ATOM   4408  H   MET A 112     -15.378  -0.803 -31.374  1.00  0.00           H  
ATOM   4409  HA  MET A 112     -12.843   0.604 -31.212  1.00  0.00           H  
ATOM   4410 1HB  MET A 112     -15.487   1.466 -32.464  1.00  0.00           H  
ATOM   4411 2HB  MET A 112     -13.929   2.235 -32.730  1.00  0.00           H  
ATOM   4412 1HG  MET A 112     -14.604  -0.618 -33.494  1.00  0.00           H  
ATOM   4413 2HG  MET A 112     -14.626   0.769 -34.588  1.00  0.00           H  
ATOM   4414 1HE  MET A 112     -11.497  -1.431 -35.630  1.00  0.00           H  
ATOM   4415 2HE  MET A 112     -12.999  -2.047 -34.897  1.00  0.00           H  
ATOM   4416 3HE  MET A 112     -13.073  -0.791 -36.158  1.00  0.00           H  
ATOM   4417  N   THR A 113     -13.212   2.569 -29.742  1.00  0.00           N  
ATOM   4418  CA  THR A 113     -13.357   3.643 -28.770  1.00  0.00           C  
ATOM   4419  C   THR A 113     -13.396   5.020 -29.417  1.00  0.00           C  
ATOM   4420  O   THR A 113     -13.523   6.022 -28.705  1.00  0.00           O  
ATOM   4421  CB  THR A 113     -12.216   3.599 -27.737  1.00  0.00           C  
ATOM   4422  CG2 THR A 113     -12.235   2.282 -26.976  1.00  0.00           C  
ATOM   4423  OG1 THR A 113     -10.956   3.741 -28.407  1.00  0.00           O  
ATOM   4424  H   THR A 113     -12.316   2.425 -30.185  1.00  0.00           H  
ATOM   4425  HA  THR A 113     -14.304   3.510 -28.246  1.00  0.00           H  
ATOM   4426  HB  THR A 113     -12.331   4.421 -27.031  1.00  0.00           H  
ATOM   4427  HG1 THR A 113     -10.280   3.981 -27.768  1.00  0.00           H  
ATOM   4428 1HG2 THR A 113     -11.422   2.269 -26.252  1.00  0.00           H  
ATOM   4429 2HG2 THR A 113     -13.187   2.176 -26.457  1.00  0.00           H  
ATOM   4430 3HG2 THR A 113     -12.110   1.456 -27.676  1.00  0.00           H  
ATOM   4431  N   ALA A 114     -13.288   5.094 -30.741  1.00  0.00           N  
ATOM   4432  CA  ALA A 114     -13.308   6.369 -31.445  1.00  0.00           C  
ATOM   4433  C   ALA A 114     -14.749   6.844 -31.582  1.00  0.00           C  
ATOM   4434  O   ALA A 114     -15.611   6.098 -32.063  1.00  0.00           O  
ATOM   4435  CB  ALA A 114     -12.646   6.236 -32.814  1.00  0.00           C  
ATOM   4436  H   ALA A 114     -13.189   4.240 -31.272  1.00  0.00           H  
ATOM   4437  HA  ALA A 114     -12.750   7.093 -30.850  1.00  0.00           H  
ATOM   4438 1HB  ALA A 114     -12.671   7.197 -33.325  1.00  0.00           H  
ATOM   4439 2HB  ALA A 114     -11.611   5.918 -32.688  1.00  0.00           H  
ATOM   4440 3HB  ALA A 114     -13.182   5.497 -33.406  1.00  0.00           H  
ATOM   4441  N   GLN A 115     -15.013   8.082 -31.157  1.00  0.00           N  
ATOM   4442  CA  GLN A 115     -16.372   8.608 -31.217  1.00  0.00           C  
ATOM   4443  C   GLN A 115     -16.825   8.849 -32.651  1.00  0.00           C  
ATOM   4444  O   GLN A 115     -18.018   8.730 -32.949  1.00  0.00           O  
ATOM   4445  CB  GLN A 115     -16.473   9.910 -30.416  1.00  0.00           C  
ATOM   4446  CG  GLN A 115     -16.267   9.738 -28.921  1.00  0.00           C  
ATOM   4447  CD  GLN A 115     -17.324   8.853 -28.290  1.00  0.00           C  
ATOM   4448  NE2 GLN A 115     -16.883   7.862 -27.522  1.00  0.00           N  
ATOM   4449  OE1 GLN A 115     -18.525   9.058 -28.487  1.00  0.00           O  
ATOM   4450  H   GLN A 115     -14.275   8.665 -30.789  1.00  0.00           H  
ATOM   4451  HA  GLN A 115     -17.047   7.873 -30.778  1.00  0.00           H  
ATOM   4452 1HB  GLN A 115     -15.729  10.619 -30.779  1.00  0.00           H  
ATOM   4453 2HB  GLN A 115     -17.455  10.357 -30.571  1.00  0.00           H  
ATOM   4454 1HG  GLN A 115     -15.292   9.282 -28.749  1.00  0.00           H  
ATOM   4455 2HG  GLN A 115     -16.310  10.717 -28.444  1.00  0.00           H  
ATOM   4456 1HE2 GLN A 115     -17.535   7.245 -27.078  1.00  0.00           H  
ATOM   4457 2HE2 GLN A 115     -15.901   7.731 -27.388  1.00  0.00           H  
ATOM   4458  N   GLU A 116     -15.896   9.186 -33.549  1.00  0.00           N  
ATOM   4459  CA  GLU A 116     -16.255   9.375 -34.951  1.00  0.00           C  
ATOM   4460  C   GLU A 116     -16.788   8.091 -35.575  1.00  0.00           C  
ATOM   4461  O   GLU A 116     -17.658   8.146 -36.452  1.00  0.00           O  
ATOM   4462  CB  GLU A 116     -15.054   9.891 -35.742  1.00  0.00           C  
ATOM   4463  CG  GLU A 116     -14.598  11.294 -35.358  1.00  0.00           C  
ATOM   4464  CD  GLU A 116     -13.747  11.318 -34.105  1.00  0.00           C  
ATOM   4465  OE1 GLU A 116     -13.470  10.236 -33.547  1.00  0.00           O  
ATOM   4466  OE2 GLU A 116     -13.353  12.424 -33.675  1.00  0.00           O1-
ATOM   4467  H   GLU A 116     -14.935   9.313 -33.266  1.00  0.00           H  
ATOM   4468  HA  GLU A 116     -17.044  10.126 -35.008  1.00  0.00           H  
ATOM   4469 1HB  GLU A 116     -14.209   9.217 -35.602  1.00  0.00           H  
ATOM   4470 2HB  GLU A 116     -15.294   9.898 -36.806  1.00  0.00           H  
ATOM   4471 1HG  GLU A 116     -14.023  11.716 -36.182  1.00  0.00           H  
ATOM   4472 2HG  GLU A 116     -15.476  11.920 -35.206  1.00  0.00           H  
ATOM   4473  N   VAL A 117     -16.279   6.935 -35.145  1.00  0.00           N  
ATOM   4474  CA  VAL A 117     -16.756   5.664 -35.681  1.00  0.00           C  
ATOM   4475  C   VAL A 117     -18.167   5.365 -35.185  1.00  0.00           C  
ATOM   4476  O   VAL A 117     -19.011   4.867 -35.938  1.00  0.00           O  
ATOM   4477  CB  VAL A 117     -15.813   4.518 -35.267  1.00  0.00           C  
ATOM   4478  CG1 VAL A 117     -16.400   3.173 -35.669  1.00  0.00           C  
ATOM   4479  CG2 VAL A 117     -14.444   4.720 -35.900  1.00  0.00           C  
ATOM   4480  H   VAL A 117     -15.555   6.930 -34.441  1.00  0.00           H  
ATOM   4481  HA  VAL A 117     -16.769   5.730 -36.770  1.00  0.00           H  
ATOM   4482  HB  VAL A 117     -15.715   4.515 -34.181  1.00  0.00           H  
ATOM   4483 1HG1 VAL A 117     -15.720   2.375 -35.369  1.00  0.00           H  
ATOM   4484 2HG1 VAL A 117     -17.362   3.035 -35.176  1.00  0.00           H  
ATOM   4485 3HG1 VAL A 117     -16.537   3.145 -36.750  1.00  0.00           H  
ATOM   4486 1HG2 VAL A 117     -13.782   3.907 -35.602  1.00  0.00           H  
ATOM   4487 2HG2 VAL A 117     -14.543   4.729 -36.986  1.00  0.00           H  
ATOM   4488 3HG2 VAL A 117     -14.025   5.669 -35.566  1.00  0.00           H  
ATOM   4489  N   LEU A 118     -18.443   5.648 -33.911  1.00  0.00           N  
ATOM   4490  CA  LEU A 118     -19.795   5.454 -33.400  1.00  0.00           C  
ATOM   4491  C   LEU A 118     -20.801   6.360 -34.096  1.00  0.00           C  
ATOM   4492  O   LEU A 118     -21.937   5.942 -34.350  1.00  0.00           O  
ATOM   4493  CB  LEU A 118     -19.829   5.717 -31.889  1.00  0.00           C  
ATOM   4494  CG  LEU A 118     -19.070   4.705 -31.020  1.00  0.00           C  
ATOM   4495  CD1 LEU A 118     -19.016   5.208 -29.584  1.00  0.00           C  
ATOM   4496  CD2 LEU A 118     -19.758   3.351 -31.100  1.00  0.00           C  
ATOM   4497  H   LEU A 118     -17.727   5.997 -33.290  1.00  0.00           H  
ATOM   4498  HA  LEU A 118     -20.089   4.421 -33.585  1.00  0.00           H  
ATOM   4499 1HB  LEU A 118     -19.403   6.701 -31.698  1.00  0.00           H  
ATOM   4500 2HB  LEU A 118     -20.868   5.723 -31.560  1.00  0.00           H  
ATOM   4501  HG  LEU A 118     -18.045   4.613 -31.380  1.00  0.00           H  
ATOM   4502 1HD1 LEU A 118     -18.477   4.489 -28.967  1.00  0.00           H  
ATOM   4503 2HD1 LEU A 118     -18.502   6.168 -29.554  1.00  0.00           H  
ATOM   4504 3HD1 LEU A 118     -20.029   5.325 -29.202  1.00  0.00           H  
ATOM   4505 1HD2 LEU A 118     -19.219   2.631 -30.484  1.00  0.00           H  
ATOM   4506 2HD2 LEU A 118     -20.783   3.441 -30.740  1.00  0.00           H  
ATOM   4507 3HD2 LEU A 118     -19.767   3.007 -32.135  1.00  0.00           H  
ATOM   4508  N   GLU A 119     -20.409   7.596 -34.413  1.00  0.00           N  
ATOM   4509  CA  GLU A 119     -21.342   8.529 -35.039  1.00  0.00           C  
ATOM   4510  C   GLU A 119     -21.726   8.087 -36.447  1.00  0.00           C  
ATOM   4511  O   GLU A 119     -22.896   8.187 -36.835  1.00  0.00           O  
ATOM   4512  CB  GLU A 119     -20.735   9.933 -35.087  1.00  0.00           C  
ATOM   4513  CG  GLU A 119     -20.629  10.619 -33.732  1.00  0.00           C  
ATOM   4514  CD  GLU A 119     -19.901  11.933 -33.797  1.00  0.00           C  
ATOM   4515  OE1 GLU A 119     -19.393  12.258 -34.843  1.00  0.00           O  
ATOM   4516  OE2 GLU A 119     -19.854  12.612 -32.799  1.00  0.00           O1-
ATOM   4517  H   GLU A 119     -19.465   7.899 -34.223  1.00  0.00           H  
ATOM   4518  HA  GLU A 119     -22.253   8.561 -34.440  1.00  0.00           H  
ATOM   4519 1HB  GLU A 119     -19.734   9.882 -35.516  1.00  0.00           H  
ATOM   4520 2HB  GLU A 119     -21.338  10.568 -35.737  1.00  0.00           H  
ATOM   4521 1HG  GLU A 119     -21.632  10.791 -33.344  1.00  0.00           H  
ATOM   4522 2HG  GLU A 119     -20.111   9.954 -33.041  1.00  0.00           H  
ATOM   4523  N   ILE A 120     -20.759   7.603 -37.231  1.00  0.00           N  
ATOM   4524  CA  ILE A 120     -21.073   7.143 -38.581  1.00  0.00           C  
ATOM   4525  C   ILE A 120     -21.858   5.836 -38.531  1.00  0.00           C  
ATOM   4526  O   ILE A 120     -22.740   5.593 -39.364  1.00  0.00           O  
ATOM   4527  CB  ILE A 120     -19.792   6.945 -39.412  1.00  0.00           C  
ATOM   4528  CG1 ILE A 120     -20.142   6.712 -40.884  1.00  0.00           C  
ATOM   4529  CG2 ILE A 120     -18.976   5.785 -38.864  1.00  0.00           C  
ATOM   4530  CD1 ILE A 120     -18.951   6.783 -41.813  1.00  0.00           C  
ATOM   4531  H   ILE A 120     -19.805   7.550 -36.903  1.00  0.00           H  
ATOM   4532  HA  ILE A 120     -21.687   7.899 -39.070  1.00  0.00           H  
ATOM   4533  HB  ILE A 120     -19.189   7.852 -39.372  1.00  0.00           H  
ATOM   4534 1HG1 ILE A 120     -20.605   5.732 -40.997  1.00  0.00           H  
ATOM   4535 2HG1 ILE A 120     -20.870   7.456 -41.208  1.00  0.00           H  
ATOM   4536 1HG2 ILE A 120     -18.075   5.659 -39.464  1.00  0.00           H  
ATOM   4537 2HG2 ILE A 120     -18.699   5.990 -37.831  1.00  0.00           H  
ATOM   4538 3HG2 ILE A 120     -19.570   4.871 -38.906  1.00  0.00           H  
ATOM   4539 1HD1 ILE A 120     -19.278   6.607 -42.838  1.00  0.00           H  
ATOM   4540 2HD1 ILE A 120     -18.492   7.769 -41.742  1.00  0.00           H  
ATOM   4541 3HD1 ILE A 120     -18.224   6.023 -41.530  1.00  0.00           H  
ATOM   4542  N   ALA A 121     -21.550   4.971 -37.560  1.00  0.00           N  
ATOM   4543  CA  ALA A 121     -22.298   3.727 -37.410  1.00  0.00           C  
ATOM   4544  C   ALA A 121     -23.758   4.002 -37.071  1.00  0.00           C  
ATOM   4545  O   ALA A 121     -24.660   3.338 -37.595  1.00  0.00           O  
ATOM   4546  CB  ALA A 121     -21.653   2.847 -36.341  1.00  0.00           C  
ATOM   4547  H   ALA A 121     -20.795   5.171 -36.920  1.00  0.00           H  
ATOM   4548  HA  ALA A 121     -22.270   3.199 -38.364  1.00  0.00           H  
ATOM   4549 1HB  ALA A 121     -22.221   1.922 -36.240  1.00  0.00           H  
ATOM   4550 2HB  ALA A 121     -20.628   2.614 -36.631  1.00  0.00           H  
ATOM   4551 3HB  ALA A 121     -21.649   3.375 -35.389  1.00  0.00           H  
ATOM   4552  N   ARG A 122     -24.009   4.974 -36.192  1.00  0.00           N  
ATOM   4553  CA  ARG A 122     -25.383   5.333 -35.851  1.00  0.00           C  
ATOM   4554  C   ARG A 122     -26.148   5.825 -37.073  1.00  0.00           C  
ATOM   4555  O   ARG A 122     -27.292   5.414 -37.304  1.00  0.00           O  
ATOM   4556  CB  ARG A 122     -25.405   6.412 -34.777  1.00  0.00           C  
ATOM   4557  CG  ARG A 122     -26.792   6.887 -34.377  1.00  0.00           C  
ATOM   4558  CD  ARG A 122     -26.730   7.945 -33.336  1.00  0.00           C  
ATOM   4559  NE  ARG A 122     -26.001   9.116 -33.797  1.00  0.00           N  
ATOM   4560  CZ  ARG A 122     -26.504  10.056 -34.619  1.00  0.00           C  
ATOM   4561  NH1 ARG A 122     -27.737   9.949 -35.063  1.00  0.00           N1+
ATOM   4562  NH2 ARG A 122     -25.759  11.086 -34.980  1.00  0.00           N  
ATOM   4563  H   ARG A 122     -23.248   5.473 -35.753  1.00  0.00           H  
ATOM   4564  HA  ARG A 122     -25.886   4.446 -35.463  1.00  0.00           H  
ATOM   4565 1HB  ARG A 122     -24.912   6.040 -33.880  1.00  0.00           H  
ATOM   4566 2HB  ARG A 122     -24.845   7.281 -35.123  1.00  0.00           H  
ATOM   4567 1HG  ARG A 122     -27.304   7.293 -35.249  1.00  0.00           H  
ATOM   4568 2HG  ARG A 122     -27.364   6.047 -33.979  1.00  0.00           H  
ATOM   4569 1HD  ARG A 122     -27.741   8.255 -33.072  1.00  0.00           H  
ATOM   4570 2HD  ARG A 122     -26.228   7.556 -32.451  1.00  0.00           H  
ATOM   4571  HE  ARG A 122     -25.049   9.232 -33.476  1.00  0.00           H  
ATOM   4572 1HH1 ARG A 122     -28.307   9.162 -34.787  1.00  0.00           H  
ATOM   4573 2HH1 ARG A 122     -28.114  10.654 -35.680  1.00  0.00           H  
ATOM   4574 1HH2 ARG A 122     -24.811  11.168 -34.639  1.00  0.00           H  
ATOM   4575 2HH2 ARG A 122     -26.136  11.790 -35.597  1.00  0.00           H  
ATOM   4576  N   ALA A 123     -25.539   6.710 -37.865  1.00  0.00           N  
ATOM   4577  CA  ALA A 123     -26.219   7.236 -39.043  1.00  0.00           C  
ATOM   4578  C   ALA A 123     -26.535   6.138 -40.049  1.00  0.00           C  
ATOM   4579  O   ALA A 123     -27.616   6.142 -40.649  1.00  0.00           O  
ATOM   4580  CB  ALA A 123     -25.373   8.327 -39.698  1.00  0.00           C  
ATOM   4581  H   ALA A 123     -24.602   7.024 -37.657  1.00  0.00           H  
ATOM   4582  HA  ALA A 123     -27.166   7.670 -38.722  1.00  0.00           H  
ATOM   4583 1HB  ALA A 123     -25.891   8.711 -40.576  1.00  0.00           H  
ATOM   4584 2HB  ALA A 123     -25.212   9.138 -38.987  1.00  0.00           H  
ATOM   4585 3HB  ALA A 123     -24.412   7.911 -39.997  1.00  0.00           H  
ATOM   4586  N   ALA A 124     -25.611   5.195 -40.253  1.00  0.00           N  
ATOM   4587  CA  ALA A 124     -25.861   4.114 -41.199  1.00  0.00           C  
ATOM   4588  C   ALA A 124     -26.975   3.198 -40.706  1.00  0.00           C  
ATOM   4589  O   ALA A 124     -27.798   2.731 -41.502  1.00  0.00           O  
ATOM   4590  CB  ALA A 124     -24.577   3.321 -41.444  1.00  0.00           C  
ATOM   4591  H   ALA A 124     -24.732   5.222 -39.756  1.00  0.00           H  
ATOM   4592  HA  ALA A 124     -26.184   4.555 -42.141  1.00  0.00           H  
ATOM   4593 1HB  ALA A 124     -24.776   2.516 -42.151  1.00  0.00           H  
ATOM   4594 2HB  ALA A 124     -23.813   3.983 -41.852  1.00  0.00           H  
ATOM   4595 3HB  ALA A 124     -24.226   2.899 -40.504  1.00  0.00           H  
ATOM   4596  N   LEU A 125     -27.011   2.921 -39.400  1.00  0.00           N  
ATOM   4597  CA  LEU A 125     -28.058   2.059 -38.858  1.00  0.00           C  
ATOM   4598  C   LEU A 125     -29.428   2.720 -38.957  1.00  0.00           C  
ATOM   4599  O   LEU A 125     -30.423   2.054 -39.261  1.00  0.00           O  
ATOM   4600  CB  LEU A 125     -27.738   1.695 -37.410  1.00  0.00           C  
ATOM   4601  CG  LEU A 125     -26.565   0.735 -37.198  1.00  0.00           C  
ATOM   4602  CD1 LEU A 125     -26.142   0.735 -35.744  1.00  0.00           C  
ATOM   4603  CD2 LEU A 125     -26.937  -0.669 -37.633  1.00  0.00           C  
ATOM   4604  H   LEU A 125     -26.317   3.306 -38.776  1.00  0.00           H  
ATOM   4605  HA  LEU A 125     -28.081   1.136 -39.437  1.00  0.00           H  
ATOM   4606 1HB  LEU A 125     -27.514   2.610 -36.865  1.00  0.00           H  
ATOM   4607 2HB  LEU A 125     -28.620   1.236 -36.964  1.00  0.00           H  
ATOM   4608  HG  LEU A 125     -25.709   1.071 -37.784  1.00  0.00           H  
ATOM   4609 1HD1 LEU A 125     -25.307   0.047 -35.609  1.00  0.00           H  
ATOM   4610 2HD1 LEU A 125     -25.834   1.740 -35.455  1.00  0.00           H  
ATOM   4611 3HD1 LEU A 125     -26.977   0.418 -35.122  1.00  0.00           H  
ATOM   4612 1HD2 LEU A 125     -26.089  -1.336 -37.475  1.00  0.00           H  
ATOM   4613 2HD2 LEU A 125     -27.788  -1.018 -37.048  1.00  0.00           H  
ATOM   4614 3HD2 LEU A 125     -27.202  -0.664 -38.691  1.00  0.00           H  
ATOM   4615  N   LYS A 126     -29.503   4.029 -38.700  1.00  0.00           N  
ATOM   4616  CA  LYS A 126     -30.773   4.732 -38.858  1.00  0.00           C  
ATOM   4617  C   LYS A 126     -31.202   4.780 -40.319  1.00  0.00           C  
ATOM   4618  O   LYS A 126     -32.400   4.699 -40.615  1.00  0.00           O  
ATOM   4619  CB  LYS A 126     -30.680   6.142 -38.277  1.00  0.00           C  
ATOM   4620  CG  LYS A 126     -30.675   6.178 -36.757  1.00  0.00           C  
ATOM   4621  CD  LYS A 126     -30.766   7.600 -36.227  1.00  0.00           C  
ATOM   4622  CE  LYS A 126     -30.946   7.615 -34.714  1.00  0.00           C  
ATOM   4623  NZ  LYS A 126     -31.210   8.986 -34.193  1.00  0.00           N1+
ATOM   4624  H   LYS A 126     -28.690   4.545 -38.395  1.00  0.00           H  
ATOM   4625  HA  LYS A 126     -31.540   4.191 -38.304  1.00  0.00           H  
ATOM   4626 1HB  LYS A 126     -29.767   6.622 -38.632  1.00  0.00           H  
ATOM   4627 2HB  LYS A 126     -31.522   6.737 -38.631  1.00  0.00           H  
ATOM   4628 1HG  LYS A 126     -31.523   5.607 -36.376  1.00  0.00           H  
ATOM   4629 2HG  LYS A 126     -29.758   5.723 -36.385  1.00  0.00           H  
ATOM   4630 1HD  LYS A 126     -29.856   8.143 -36.483  1.00  0.00           H  
ATOM   4631 2HD  LYS A 126     -31.613   8.107 -36.689  1.00  0.00           H  
ATOM   4632 1HE  LYS A 126     -31.781   6.972 -34.442  1.00  0.00           H  
ATOM   4633 2HE  LYS A 126     -30.046   7.229 -34.237  1.00  0.00           H  
ATOM   4634 1HZ  LYS A 126     -31.321   8.950 -33.190  1.00  0.00           H  
ATOM   4635 2HZ  LYS A 126     -30.434   9.590 -34.423  1.00  0.00           H  
ATOM   4636 3HZ  LYS A 126     -32.053   9.350 -34.612  1.00  0.00           H  
ATOM   4637  N   ALA A 127     -30.245   4.917 -41.241  1.00  0.00           N  
ATOM   4638  CA  ALA A 127     -30.574   4.863 -42.660  1.00  0.00           C  
ATOM   4639  C   ALA A 127     -31.182   3.517 -43.032  1.00  0.00           C  
ATOM   4640  O   ALA A 127     -32.180   3.461 -43.760  1.00  0.00           O  
ATOM   4641  CB  ALA A 127     -29.328   5.141 -43.501  1.00  0.00           C  
ATOM   4642  H   ALA A 127     -29.284   5.058 -40.963  1.00  0.00           H  
ATOM   4643  HA  ALA A 127     -31.317   5.634 -42.865  1.00  0.00           H  
ATOM   4644 1HB  ALA A 127     -29.586   5.099 -44.559  1.00  0.00           H  
ATOM   4645 2HB  ALA A 127     -28.941   6.132 -43.261  1.00  0.00           H  
ATOM   4646 3HB  ALA A 127     -28.568   4.393 -43.282  1.00  0.00           H  
ATOM   4647  N   ALA A 128     -30.590   2.422 -42.550  1.00  0.00           N  
ATOM   4648  CA  ALA A 128     -31.149   1.102 -42.824  1.00  0.00           C  
ATOM   4649  C   ALA A 128     -32.540   0.959 -42.220  1.00  0.00           C  
ATOM   4650  O   ALA A 128     -33.408   0.299 -42.801  1.00  0.00           O  
ATOM   4651  CB  ALA A 128     -30.216   0.014 -42.295  1.00  0.00           C  
ATOM   4652  H   ALA A 128     -29.751   2.495 -41.992  1.00  0.00           H  
ATOM   4653  HA  ALA A 128     -31.240   0.991 -43.905  1.00  0.00           H  
ATOM   4654 1HB  ALA A 128     -30.644  -0.966 -42.505  1.00  0.00           H  
ATOM   4655 2HB  ALA A 128     -29.245   0.099 -42.782  1.00  0.00           H  
ATOM   4656 3HB  ALA A 128     -30.093   0.133 -41.219  1.00  0.00           H  
ATOM   4657  N   GLN A 129     -32.767   1.568 -41.053  1.00  0.00           N  
ATOM   4658  CA  GLN A 129     -34.095   1.539 -40.447  1.00  0.00           C  
ATOM   4659  C   GLN A 129     -35.103   2.340 -41.260  1.00  0.00           C  
ATOM   4660  O   GLN A 129     -36.294   2.007 -41.275  1.00  0.00           O  
ATOM   4661  CB  GLN A 129     -34.031   2.072 -39.014  1.00  0.00           C  
ATOM   4662  CG  GLN A 129     -33.465   1.095 -37.997  1.00  0.00           C  
ATOM   4663  CD  GLN A 129     -34.429  -0.029 -37.671  1.00  0.00           C  
ATOM   4664  NE2 GLN A 129     -33.913  -1.249 -37.597  1.00  0.00           N  
ATOM   4665  OE1 GLN A 129     -35.624   0.198 -37.480  1.00  0.00           O  
ATOM   4666  H   GLN A 129     -32.020   2.053 -40.578  1.00  0.00           H  
ATOM   4667  HA  GLN A 129     -34.440   0.506 -40.418  1.00  0.00           H  
ATOM   4668 1HB  GLN A 129     -33.414   2.972 -38.988  1.00  0.00           H  
ATOM   4669 2HB  GLN A 129     -35.032   2.351 -38.685  1.00  0.00           H  
ATOM   4670 1HG  GLN A 129     -32.552   0.655 -38.400  1.00  0.00           H  
ATOM   4671 2HG  GLN A 129     -33.244   1.633 -37.075  1.00  0.00           H  
ATOM   4672 1HE2 GLN A 129     -34.501  -2.031 -37.386  1.00  0.00           H  
ATOM   4673 2HE2 GLN A 129     -32.935  -1.390 -37.753  1.00  0.00           H  
ATOM   4674  N   ALA A 130     -34.649   3.397 -41.937  1.00  0.00           N  
ATOM   4675  CA  ALA A 130     -35.557   4.225 -42.724  1.00  0.00           C  
ATOM   4676  C   ALA A 130     -36.103   3.462 -43.924  1.00  0.00           C  
ATOM   4677  O   ALA A 130     -37.301   3.532 -44.226  1.00  0.00           O  
ATOM   4678  CB  ALA A 130     -34.846   5.501 -43.173  1.00  0.00           C  
ATOM   4679  H   ALA A 130     -33.667   3.632 -41.910  1.00  0.00           H  
ATOM   4680  HA  ALA A 130     -36.401   4.498 -42.091  1.00  0.00           H  
ATOM   4681 1HB  ALA A 130     -35.532   6.113 -43.760  1.00  0.00           H  
ATOM   4682 2HB  ALA A 130     -34.517   6.062 -42.299  1.00  0.00           H  
ATOM   4683 3HB  ALA A 130     -33.982   5.241 -43.783  1.00  0.00           H  
ATOM   4684  N   PHE A 131     -35.238   2.727 -44.625  1.00  0.00           N  
ATOM   4685  CA  PHE A 131     -35.602   1.992 -45.835  1.00  0.00           C  
ATOM   4686  C   PHE A 131     -35.016   0.585 -45.750  1.00  0.00           C  
ATOM   4687  O   PHE A 131     -34.090   0.240 -46.500  1.00  0.00           O  
ATOM   4688  CB  PHE A 131     -35.129   2.724 -47.091  1.00  0.00           C  
ATOM   4689  CG  PHE A 131     -33.794   3.408 -46.939  1.00  0.00           C  
ATOM   4690  CD1 PHE A 131     -33.722   4.763 -46.655  1.00  0.00           C  
ATOM   4691  CD2 PHE A 131     -32.612   2.700 -47.094  1.00  0.00           C  
ATOM   4692  CE1 PHE A 131     -32.498   5.395 -46.517  1.00  0.00           C  
ATOM   4693  CE2 PHE A 131     -31.387   3.327 -46.958  1.00  0.00           C  
ATOM   4694  CZ  PHE A 131     -31.331   4.675 -46.670  1.00  0.00           C  
ATOM   4695  H   PHE A 131     -34.286   2.685 -44.291  1.00  0.00           H  
ATOM   4696  HA  PHE A 131     -36.690   1.937 -45.892  1.00  0.00           H  
ATOM   4697 1HB  PHE A 131     -35.054   2.018 -47.918  1.00  0.00           H  
ATOM   4698 2HB  PHE A 131     -35.864   3.478 -47.371  1.00  0.00           H  
ATOM   4699  HD1 PHE A 131     -34.645   5.332 -46.539  1.00  0.00           H  
ATOM   4700  HD2 PHE A 131     -32.657   1.635 -47.322  1.00  0.00           H  
ATOM   4701  HE1 PHE A 131     -32.459   6.459 -46.288  1.00  0.00           H  
ATOM   4702  HE2 PHE A 131     -30.465   2.758 -47.078  1.00  0.00           H  
ATOM   4703  HZ  PHE A 131     -30.367   5.171 -46.564  1.00  0.00           H  
ATOM   4704  N   PRO A 132     -35.534  -0.255 -44.858  1.00  0.00           N  
ATOM   4705  CA  PRO A 132     -34.994  -1.612 -44.722  1.00  0.00           C  
ATOM   4706  C   PRO A 132     -35.380  -2.486 -45.906  1.00  0.00           C  
ATOM   4707  O   PRO A 132     -36.307  -2.193 -46.664  1.00  0.00           O  
ATOM   4708  CB  PRO A 132     -35.634  -2.112 -43.423  1.00  0.00           C  
ATOM   4709  CG  PRO A 132     -36.920  -1.364 -43.338  1.00  0.00           C  
ATOM   4710  CD  PRO A 132     -36.591   0.008 -43.863  1.00  0.00           C  
ATOM   4711  HA  PRO A 132     -33.900  -1.558 -44.624  1.00  0.00           H  
ATOM   4712 1HB  PRO A 132     -35.776  -3.202 -43.470  1.00  0.00           H  
ATOM   4713 2HB  PRO A 132     -34.966  -1.911 -42.573  1.00  0.00           H  
ATOM   4714 1HG  PRO A 132     -37.694  -1.871 -43.934  1.00  0.00           H  
ATOM   4715 2HG  PRO A 132     -37.280  -1.346 -42.299  1.00  0.00           H  
ATOM   4716 1HD  PRO A 132     -37.485   0.447 -44.329  1.00  0.00           H  
ATOM   4717 2HD  PRO A 132     -36.233   0.641 -43.038  1.00  0.00           H  
ATOM   4718  N   ASN A 133     -34.634  -3.583 -46.050  1.00  0.00           N  
ATOM   4719  CA  ASN A 133     -34.845  -4.562 -47.119  1.00  0.00           C  
ATOM   4720  C   ASN A 133     -34.688  -3.918 -48.497  1.00  0.00           C  
ATOM   4721  O   ASN A 133     -35.463  -4.168 -49.423  1.00  0.00           O  
ATOM   4722  CB  ASN A 133     -36.209  -5.212 -46.987  1.00  0.00           C  
ATOM   4723  CG  ASN A 133     -36.317  -6.493 -47.768  1.00  0.00           C  
ATOM   4724  ND2 ASN A 133     -37.499  -6.786 -48.247  1.00  0.00           N  
ATOM   4725  OD1 ASN A 133     -35.329  -7.215 -47.937  1.00  0.00           O  
ATOM   4726  H   ASN A 133     -33.891  -3.736 -45.383  1.00  0.00           H  
ATOM   4727  HA  ASN A 133     -34.081  -5.337 -47.035  1.00  0.00           H  
ATOM   4728 1HB  ASN A 133     -36.411  -5.423 -45.936  1.00  0.00           H  
ATOM   4729 2HB  ASN A 133     -36.977  -4.522 -47.336  1.00  0.00           H  
ATOM   4730 1HD2 ASN A 133     -37.630  -7.626 -48.775  1.00  0.00           H  
ATOM   4731 2HD2 ASN A 133     -38.270  -6.172 -48.086  1.00  0.00           H  
ATOM   4732  N   THR A 134     -33.668  -3.075 -48.625  1.00  0.00           N  
ATOM   4733  CA  THR A 134     -33.342  -2.427 -49.886  1.00  0.00           C  
ATOM   4734  C   THR A 134     -31.869  -2.647 -50.199  1.00  0.00           C  
ATOM   4735  O   THR A 134     -31.055  -2.906 -49.309  1.00  0.00           O  
ATOM   4736  CB  THR A 134     -33.654  -0.919 -49.846  1.00  0.00           C  
ATOM   4737  CG2 THR A 134     -35.120  -0.687 -49.514  1.00  0.00           C  
ATOM   4738  OG1 THR A 134     -32.836  -0.285 -48.854  1.00  0.00           O  
ATOM   4739  H   THR A 134     -33.102  -2.881 -47.812  1.00  0.00           H  
ATOM   4740  HA  THR A 134     -33.946  -2.878 -50.673  1.00  0.00           H  
ATOM   4741  HB  THR A 134     -33.433  -0.476 -50.817  1.00  0.00           H  
ATOM   4742  HG1 THR A 134     -33.339  -0.185 -48.042  1.00  0.00           H  
ATOM   4743 1HG2 THR A 134     -35.322   0.384 -49.491  1.00  0.00           H  
ATOM   4744 2HG2 THR A 134     -35.744  -1.158 -50.272  1.00  0.00           H  
ATOM   4745 3HG2 THR A 134     -35.345  -1.119 -48.540  1.00  0.00           H  
ATOM   4746  N   GLU A 135     -31.538  -2.556 -51.489  1.00  0.00           N  
ATOM   4747  CA  GLU A 135     -30.148  -2.712 -51.902  1.00  0.00           C  
ATOM   4748  C   GLU A 135     -29.260  -1.643 -51.279  1.00  0.00           C  
ATOM   4749  O   GLU A 135     -28.147  -1.945 -50.834  1.00  0.00           O  
ATOM   4750  CB  GLU A 135     -30.036  -2.654 -53.427  1.00  0.00           C  
ATOM   4751  CG  GLU A 135     -28.622  -2.838 -53.961  1.00  0.00           C  
ATOM   4752  CD  GLU A 135     -28.559  -2.835 -55.462  1.00  0.00           C  
ATOM   4753  OE1 GLU A 135     -29.588  -2.699 -56.081  1.00  0.00           O  
ATOM   4754  OE2 GLU A 135     -27.482  -2.970 -55.992  1.00  0.00           O1-
ATOM   4755  H   GLU A 135     -32.242  -2.379 -52.191  1.00  0.00           H  
ATOM   4756  HA  GLU A 135     -29.793  -3.685 -51.562  1.00  0.00           H  
ATOM   4757 1HB  GLU A 135     -30.663  -3.429 -53.867  1.00  0.00           H  
ATOM   4758 2HB  GLU A 135     -30.405  -1.692 -53.783  1.00  0.00           H  
ATOM   4759 1HG  GLU A 135     -27.994  -2.033 -53.581  1.00  0.00           H  
ATOM   4760 2HG  GLU A 135     -28.224  -3.780 -53.587  1.00  0.00           H  
ATOM   4761  N   LEU A 136     -29.737  -0.398 -51.227  1.00  0.00           N  
ATOM   4762  CA  LEU A 136     -28.926   0.688 -50.689  1.00  0.00           C  
ATOM   4763  C   LEU A 136     -28.656   0.501 -49.200  1.00  0.00           C  
ATOM   4764  O   LEU A 136     -27.542   0.767 -48.735  1.00  0.00           O  
ATOM   4765  CB  LEU A 136     -29.620   2.028 -50.951  1.00  0.00           C  
ATOM   4766  CG  LEU A 136     -28.891   3.345 -50.659  1.00  0.00           C  
ATOM   4767  CD1 LEU A 136     -29.253   4.381 -51.708  1.00  0.00           C  
ATOM   4768  CD2 LEU A 136     -29.217   3.880 -49.278  1.00  0.00           C  
ATOM   4769  H   LEU A 136     -30.668  -0.197 -51.562  1.00  0.00           H  
ATOM   4770  HA  LEU A 136     -27.969   0.695 -51.209  1.00  0.00           H  
ATOM   4771 1HB  LEU A 136     -29.892   2.078 -52.004  1.00  0.00           H  
ATOM   4772 2HB  LEU A 136     -30.534   2.068 -50.359  1.00  0.00           H  
ATOM   4773  HG  LEU A 136     -27.814   3.185 -50.717  1.00  0.00           H  
ATOM   4774 1HD1 LEU A 136     -28.731   5.314 -51.494  1.00  0.00           H  
ATOM   4775 2HD1 LEU A 136     -28.959   4.019 -52.693  1.00  0.00           H  
ATOM   4776 3HD1 LEU A 136     -30.329   4.555 -51.691  1.00  0.00           H  
ATOM   4777 1HD2 LEU A 136     -28.678   4.814 -49.112  1.00  0.00           H  
ATOM   4778 2HD2 LEU A 136     -30.289   4.061 -49.202  1.00  0.00           H  
ATOM   4779 3HD2 LEU A 136     -28.918   3.150 -48.525  1.00  0.00           H  
ATOM   4780  N   ALA A 137     -29.656   0.042 -48.442  1.00  0.00           N  
ATOM   4781  CA  ALA A 137     -29.461  -0.200 -47.016  1.00  0.00           C  
ATOM   4782  C   ALA A 137     -28.290  -1.142 -46.761  1.00  0.00           C  
ATOM   4783  O   ALA A 137     -27.517  -0.939 -45.817  1.00  0.00           O  
ATOM   4784  CB  ALA A 137     -30.741  -0.759 -46.398  1.00  0.00           C  
ATOM   4785  H   ALA A 137     -30.560  -0.143 -48.853  1.00  0.00           H  
ATOM   4786  HA  ALA A 137     -29.227   0.752 -46.540  1.00  0.00           H  
ATOM   4787 1HB  ALA A 137     -30.585  -0.935 -45.334  1.00  0.00           H  
ATOM   4788 2HB  ALA A 137     -31.553  -0.043 -46.532  1.00  0.00           H  
ATOM   4789 3HB  ALA A 137     -31.001  -1.696 -46.887  1.00  0.00           H  
ATOM   4790  N   GLU A 138     -28.149  -2.186 -47.582  1.00  0.00           N  
ATOM   4791  CA  GLU A 138     -27.021  -3.100 -47.421  1.00  0.00           C  
ATOM   4792  C   GLU A 138     -25.693  -2.393 -47.662  1.00  0.00           C  
ATOM   4793  O   GLU A 138     -24.708  -2.650 -46.959  1.00  0.00           O  
ATOM   4794  CB  GLU A 138     -27.156  -4.287 -48.377  1.00  0.00           C  
ATOM   4795  CG  GLU A 138     -28.280  -5.251 -48.027  1.00  0.00           C  
ATOM   4796  CD  GLU A 138     -28.396  -6.391 -49.000  1.00  0.00           C  
ATOM   4797  OE1 GLU A 138     -27.699  -6.380 -49.987  1.00  0.00           O  
ATOM   4798  OE2 GLU A 138     -29.182  -7.276 -48.756  1.00  0.00           O1-
ATOM   4799  H   GLU A 138     -28.816  -2.355 -48.321  1.00  0.00           H  
ATOM   4800  HA  GLU A 138     -27.023  -3.474 -46.397  1.00  0.00           H  
ATOM   4801 1HB  GLU A 138     -27.332  -3.921 -49.389  1.00  0.00           H  
ATOM   4802 2HB  GLU A 138     -26.223  -4.851 -48.391  1.00  0.00           H  
ATOM   4803 1HG  GLU A 138     -28.101  -5.655 -47.031  1.00  0.00           H  
ATOM   4804 2HG  GLU A 138     -29.221  -4.703 -48.004  1.00  0.00           H  
ATOM   4805  N   LEU A 139     -25.645  -1.498 -48.652  1.00  0.00           N  
ATOM   4806  CA  LEU A 139     -24.416  -0.756 -48.916  1.00  0.00           C  
ATOM   4807  C   LEU A 139     -24.096   0.224 -47.795  1.00  0.00           C  
ATOM   4808  O   LEU A 139     -22.920   0.426 -47.470  1.00  0.00           O  
ATOM   4809  CB  LEU A 139     -24.533   0.005 -50.243  1.00  0.00           C  
ATOM   4810  CG  LEU A 139     -24.061  -0.755 -51.489  1.00  0.00           C  
ATOM   4811  CD1 LEU A 139     -24.918  -1.999 -51.681  1.00  0.00           C  
ATOM   4812  CD2 LEU A 139     -24.143   0.159 -52.702  1.00  0.00           C  
ATOM   4813  H   LEU A 139     -26.457  -1.326 -49.228  1.00  0.00           H  
ATOM   4814  HA  LEU A 139     -23.593  -1.466 -48.989  1.00  0.00           H  
ATOM   4815 1HB  LEU A 139     -25.576   0.277 -50.396  1.00  0.00           H  
ATOM   4816 2HB  LEU A 139     -23.947   0.921 -50.171  1.00  0.00           H  
ATOM   4817  HG  LEU A 139     -23.029  -1.079 -51.348  1.00  0.00           H  
ATOM   4818 1HD1 LEU A 139     -24.582  -2.539 -52.567  1.00  0.00           H  
ATOM   4819 2HD1 LEU A 139     -24.825  -2.643 -50.807  1.00  0.00           H  
ATOM   4820 3HD1 LEU A 139     -25.960  -1.706 -51.808  1.00  0.00           H  
ATOM   4821 1HD2 LEU A 139     -23.807  -0.381 -53.588  1.00  0.00           H  
ATOM   4822 2HD2 LEU A 139     -25.174   0.483 -52.845  1.00  0.00           H  
ATOM   4823 3HD2 LEU A 139     -23.507   1.030 -52.545  1.00  0.00           H  
ATOM   4824  N   MET A 140     -25.118   0.838 -47.196  1.00  0.00           N  
ATOM   4825  CA  MET A 140     -24.881   1.825 -46.148  1.00  0.00           C  
ATOM   4826  C   MET A 140     -24.221   1.197 -44.927  1.00  0.00           C  
ATOM   4827  O   MET A 140     -23.300   1.776 -44.338  1.00  0.00           O  
ATOM   4828  CB  MET A 140     -26.194   2.498 -45.753  1.00  0.00           C  
ATOM   4829  CG  MET A 140     -26.732   3.481 -46.782  1.00  0.00           C  
ATOM   4830  SD  MET A 140     -25.558   4.795 -47.169  1.00  0.00           S  
ATOM   4831  CE  MET A 140     -25.435   5.617 -45.585  1.00  0.00           C  
ATOM   4832  H   MET A 140     -26.068   0.624 -47.465  1.00  0.00           H  
ATOM   4833  HA  MET A 140     -24.200   2.583 -46.534  1.00  0.00           H  
ATOM   4834 1HB  MET A 140     -26.957   1.739 -45.586  1.00  0.00           H  
ATOM   4835 2HB  MET A 140     -26.059   3.038 -44.814  1.00  0.00           H  
ATOM   4836 1HG  MET A 140     -26.971   2.950 -47.703  1.00  0.00           H  
ATOM   4837 2HG  MET A 140     -27.647   3.938 -46.406  1.00  0.00           H  
ATOM   4838 1HE  MET A 140     -24.743   6.456 -45.662  1.00  0.00           H  
ATOM   4839 2HE  MET A 140     -26.418   5.984 -45.287  1.00  0.00           H  
ATOM   4840 3HE  MET A 140     -25.069   4.913 -44.837  1.00  0.00           H  
ATOM   4841  N   LEU A 141     -24.686   0.013 -44.523  1.00  0.00           N  
ATOM   4842  CA  LEU A 141     -24.081  -0.660 -43.378  1.00  0.00           C  
ATOM   4843  C   LEU A 141     -22.664  -1.130 -43.689  1.00  0.00           C  
ATOM   4844  O   LEU A 141     -21.777  -1.054 -42.831  1.00  0.00           O  
ATOM   4845  CB  LEU A 141     -24.940  -1.859 -42.956  1.00  0.00           C  
ATOM   4846  CG  LEU A 141     -26.350  -1.523 -42.453  1.00  0.00           C  
ATOM   4847  CD1 LEU A 141     -27.093  -2.811 -42.127  1.00  0.00           C  
ATOM   4848  CD2 LEU A 141     -26.252  -0.623 -41.230  1.00  0.00           C  
ATOM   4849  H   LEU A 141     -25.459  -0.428 -45.001  1.00  0.00           H  
ATOM   4850  HA  LEU A 141     -24.030   0.046 -42.549  1.00  0.00           H  
ATOM   4851 1HB  LEU A 141     -25.043  -2.529 -43.808  1.00  0.00           H  
ATOM   4852 2HB  LEU A 141     -24.424  -2.394 -42.159  1.00  0.00           H  
ATOM   4853  HG  LEU A 141     -26.903  -1.008 -43.239  1.00  0.00           H  
ATOM   4854 1HD1 LEU A 141     -28.095  -2.572 -41.770  1.00  0.00           H  
ATOM   4855 2HD1 LEU A 141     -27.165  -3.427 -43.023  1.00  0.00           H  
ATOM   4856 3HD1 LEU A 141     -26.553  -3.357 -41.354  1.00  0.00           H  
ATOM   4857 1HD2 LEU A 141     -27.254  -0.384 -40.873  1.00  0.00           H  
ATOM   4858 2HD2 LEU A 141     -25.700  -1.138 -40.444  1.00  0.00           H  
ATOM   4859 3HD2 LEU A 141     -25.732   0.297 -41.496  1.00  0.00           H  
ATOM   4860  N   ARG A 142     -22.434  -1.623 -44.908  1.00  0.00           N  
ATOM   4861  CA  ARG A 142     -21.086  -2.014 -45.311  1.00  0.00           C  
ATOM   4862  C   ARG A 142     -20.154  -0.809 -45.401  1.00  0.00           C  
ATOM   4863  O   ARG A 142     -18.972  -0.918 -45.055  1.00  0.00           O  
ATOM   4864  CB  ARG A 142     -21.138  -2.781 -46.635  1.00  0.00           C  
ATOM   4865  CG  ARG A 142     -19.816  -3.416 -47.051  1.00  0.00           C  
ATOM   4866  CD  ARG A 142     -20.030  -4.530 -48.069  1.00  0.00           C  
ATOM   4867  NE  ARG A 142     -20.622  -4.050 -49.315  1.00  0.00           N  
ATOM   4868  CZ  ARG A 142     -19.920  -3.598 -50.349  1.00  0.00           C  
ATOM   4869  NH1 ARG A 142     -18.596  -3.566 -50.292  1.00  0.00           N1+
ATOM   4870  NH2 ARG A 142     -20.542  -3.182 -51.445  1.00  0.00           N  
ATOM   4871  H   ARG A 142     -23.194  -1.731 -45.565  1.00  0.00           H  
ATOM   4872  HA  ARG A 142     -20.687  -2.700 -44.562  1.00  0.00           H  
ATOM   4873 1HB  ARG A 142     -21.881  -3.573 -46.568  1.00  0.00           H  
ATOM   4874 2HB  ARG A 142     -21.449  -2.107 -47.434  1.00  0.00           H  
ATOM   4875 1HG  ARG A 142     -19.173  -2.658 -47.499  1.00  0.00           H  
ATOM   4876 2HG  ARG A 142     -19.323  -3.838 -46.175  1.00  0.00           H  
ATOM   4877 1HD  ARG A 142     -19.072  -4.991 -48.311  1.00  0.00           H  
ATOM   4878 2HD  ARG A 142     -20.699  -5.281 -47.651  1.00  0.00           H  
ATOM   4879  HE  ARG A 142     -21.630  -4.064 -49.393  1.00  0.00           H  
ATOM   4880 1HH1 ARG A 142     -18.118  -3.887 -49.461  1.00  0.00           H  
ATOM   4881 2HH1 ARG A 142     -18.065  -3.222 -51.079  1.00  0.00           H  
ATOM   4882 1HH2 ARG A 142     -21.551  -3.208 -51.494  1.00  0.00           H  
ATOM   4883 2HH2 ARG A 142     -20.007  -2.838 -52.229  1.00  0.00           H  
ATOM   4884  N   LEU A 143     -20.662   0.338 -45.862  1.00  0.00           N  
ATOM   4885  CA  LEU A 143     -19.848   1.551 -45.888  1.00  0.00           C  
ATOM   4886  C   LEU A 143     -19.337   1.901 -44.497  1.00  0.00           C  
ATOM   4887  O   LEU A 143     -18.145   2.177 -44.317  1.00  0.00           O  
ATOM   4888  CB  LEU A 143     -20.653   2.714 -46.470  1.00  0.00           C  
ATOM   4889  CG  LEU A 143     -19.910   4.035 -46.696  1.00  0.00           C  
ATOM   4890  CD1 LEU A 143     -20.459   4.763 -47.911  1.00  0.00           C  
ATOM   4891  CD2 LEU A 143     -20.005   4.923 -45.464  1.00  0.00           C  
ATOM   4892  H   LEU A 143     -21.614   0.376 -46.197  1.00  0.00           H  
ATOM   4893  HA  LEU A 143     -18.990   1.378 -46.536  1.00  0.00           H  
ATOM   4894 1HB  LEU A 143     -21.057   2.409 -47.434  1.00  0.00           H  
ATOM   4895 2HB  LEU A 143     -21.486   2.929 -45.801  1.00  0.00           H  
ATOM   4896  HG  LEU A 143     -18.859   3.831 -46.904  1.00  0.00           H  
ATOM   4897 1HD1 LEU A 143     -19.915   5.697 -48.051  1.00  0.00           H  
ATOM   4898 2HD1 LEU A 143     -20.337   4.137 -48.795  1.00  0.00           H  
ATOM   4899 3HD1 LEU A 143     -21.516   4.977 -47.759  1.00  0.00           H  
ATOM   4900 1HD2 LEU A 143     -19.470   5.855 -45.645  1.00  0.00           H  
ATOM   4901 2HD2 LEU A 143     -21.052   5.140 -45.252  1.00  0.00           H  
ATOM   4902 3HD2 LEU A 143     -19.561   4.408 -44.611  1.00  0.00           H  
ATOM   4903  N   ALA A 144     -20.226   1.901 -43.500  1.00  0.00           N  
ATOM   4904  CA  ALA A 144     -19.817   2.244 -42.142  1.00  0.00           C  
ATOM   4905  C   ALA A 144     -18.773   1.272 -41.609  1.00  0.00           C  
ATOM   4906  O   ALA A 144     -17.841   1.688 -40.910  1.00  0.00           O  
ATOM   4907  CB  ALA A 144     -21.034   2.275 -41.219  1.00  0.00           C  
ATOM   4908  H   ALA A 144     -21.191   1.663 -43.678  1.00  0.00           H  
ATOM   4909  HA  ALA A 144     -19.364   3.235 -42.165  1.00  0.00           H  
ATOM   4910 1HB  ALA A 144     -20.718   2.532 -40.208  1.00  0.00           H  
ATOM   4911 2HB  ALA A 144     -21.744   3.021 -41.578  1.00  0.00           H  
ATOM   4912 3HB  ALA A 144     -21.511   1.296 -41.212  1.00  0.00           H  
ATOM   4913  N   GLU A 145     -18.914  -0.018 -41.923  1.00  0.00           N  
ATOM   4914  CA  GLU A 145     -17.936  -1.005 -41.477  1.00  0.00           C  
ATOM   4915  C   GLU A 145     -16.555  -0.703 -42.046  1.00  0.00           C  
ATOM   4916  O   GLU A 145     -15.554  -0.732 -41.321  1.00  0.00           O  
ATOM   4917  CB  GLU A 145     -18.384  -2.409 -41.880  1.00  0.00           C  
ATOM   4918  CG  GLU A 145     -17.417  -3.502 -41.460  1.00  0.00           C  
ATOM   4919  CD  GLU A 145     -17.705  -4.823 -42.137  1.00  0.00           C  
ATOM   4920  OE1 GLU A 145     -18.708  -4.907 -42.877  1.00  0.00           O  
ATOM   4921  OE2 GLU A 145     -16.924  -5.778 -41.933  1.00  0.00           O1-
ATOM   4922  H   GLU A 145     -19.703  -0.322 -42.475  1.00  0.00           H  
ATOM   4923  HA  GLU A 145     -17.873  -0.963 -40.389  1.00  0.00           H  
ATOM   4924 1HB  GLU A 145     -19.356  -2.623 -41.435  1.00  0.00           H  
ATOM   4925 2HB  GLU A 145     -18.502  -2.456 -42.963  1.00  0.00           H  
ATOM   4926 1HG  GLU A 145     -16.403  -3.190 -41.707  1.00  0.00           H  
ATOM   4927 2HG  GLU A 145     -17.476  -3.628 -40.380  1.00  0.00           H  
ATOM   4928  N   VAL A 146     -16.480  -0.436 -43.354  1.00  0.00           N  
ATOM   4929  CA  VAL A 146     -15.195  -0.150 -43.985  1.00  0.00           C  
ATOM   4930  C   VAL A 146     -14.576   1.102 -43.379  1.00  0.00           C  
ATOM   4931  O   VAL A 146     -13.368   1.154 -43.118  1.00  0.00           O  
ATOM   4932  CB  VAL A 146     -15.366   0.042 -45.503  1.00  0.00           C  
ATOM   4933  CG1 VAL A 146     -14.070   0.533 -46.129  1.00  0.00           C  
ATOM   4934  CG2 VAL A 146     -15.815  -1.262 -46.144  1.00  0.00           C  
ATOM   4935  H   VAL A 146     -17.318  -0.430 -43.917  1.00  0.00           H  
ATOM   4936  HA  VAL A 146     -14.530  -0.999 -43.815  1.00  0.00           H  
ATOM   4937  HB  VAL A 146     -16.119   0.811 -45.679  1.00  0.00           H  
ATOM   4938 1HG1 VAL A 146     -14.210   0.665 -47.202  1.00  0.00           H
[truncated: 76,955 more chars]
