# Supplementary material for: De novo design of obligate ABC-type heterotrimeric proteins
Source: Nat Struct Mol Biol. 2022 Dec 15;29(12):1266–76. doi: 10.1038/s41594-022-00879-4 (PMC9758053; doi:10.1038/s41594-022-00879-4)
Supplement: Supplementary file 4 — This compressed file contains all PDB files and scripts used in our design protocols and analyses, as well as the final design model outputs. [file 41594_2022_879_MOESM4_ESM.zip › source_data/pdbs/arm_pdbs/DHT03_2arm_A21-B21-C.pdb]

ATOM      1  N   SER A 115     -33.793   1.592 -68.726  1.00  0.00           N  
ATOM      2  CA  SER A 115     -32.726   2.367 -68.098  1.00  0.00           C  
ATOM      3  C   SER A 115     -33.199   3.767 -67.733  1.00  0.00           C  
ATOM      4  O   SER A 115     -32.744   4.335 -66.733  1.00  0.00           O  
ATOM      5  CB  SER A 115     -31.529   2.456 -69.025  1.00  0.00           C  
ATOM      6  OG  SER A 115     -30.966   1.192 -69.241  1.00  0.00           O  
ATOM      7 1H   SER A 115     -33.453   0.680 -68.954  1.00  0.00           H  
ATOM      8 2H   SER A 115     -34.564   1.512 -68.094  1.00  0.00           H  
ATOM      9 3H   SER A 115     -34.094   2.053 -69.561  1.00  0.00           H  
ATOM     10  HA  SER A 115     -32.423   1.859 -67.181  1.00  0.00           H  
ATOM     11 1HB  SER A 115     -31.838   2.888 -69.976  1.00  0.00           H  
ATOM     12 2HB  SER A 115     -30.783   3.121 -68.592  1.00  0.00           H  
ATOM     13  HG  SER A 115     -30.163   1.343 -69.744  1.00  0.00           H  
ATOM     14  N   GLU A 116     -34.101   4.342 -68.531  1.00  0.00           N  
ATOM     15  CA  GLU A 116     -34.559   5.702 -68.278  1.00  0.00           C  
ATOM     16  C   GLU A 116     -35.444   5.770 -67.038  1.00  0.00           C  
ATOM     17  O   GLU A 116     -35.428   6.781 -66.326  1.00  0.00           O  
ATOM     18  CB  GLU A 116     -35.324   6.230 -69.494  1.00  0.00           C  
ATOM     19  CG  GLU A 116     -34.467   6.473 -70.725  1.00  0.00           C  
ATOM     20  CD  GLU A 116     -33.316   7.422 -70.455  1.00  0.00           C  
ATOM     21  OE1 GLU A 116     -33.570   8.531 -69.941  1.00  0.00           O  
ATOM     22  OE2 GLU A 116     -32.157   7.058 -70.754  1.00  0.00           O1-
ATOM     23  H   GLU A 116     -34.475   3.835 -69.321  1.00  0.00           H  
ATOM     24  HA  GLU A 116     -33.687   6.334 -68.104  1.00  0.00           H  
ATOM     25 1HB  GLU A 116     -36.105   5.521 -69.769  1.00  0.00           H  
ATOM     26 2HB  GLU A 116     -35.811   7.171 -69.238  1.00  0.00           H  
ATOM     27 1HG  GLU A 116     -34.068   5.521 -71.072  1.00  0.00           H  
ATOM     28 2HG  GLU A 116     -35.094   6.883 -71.516  1.00  0.00           H  
ATOM     29  N   LYS A 117     -36.228   4.724 -66.758  1.00  0.00           N  
ATOM     30  CA  LYS A 117     -37.008   4.697 -65.524  1.00  0.00           C  
ATOM     31  C   LYS A 117     -36.105   4.653 -64.314  1.00  0.00           C  
ATOM     32  O   LYS A 117     -36.437   5.253 -63.271  1.00  0.00           O  
ATOM     33  CB  LYS A 117     -37.967   3.476 -65.545  1.00  0.00           C  
ATOM     34  CG  LYS A 117     -39.050   3.523 -64.438  1.00  0.00           C  
ATOM     35  CD  LYS A 117     -39.897   2.255 -64.311  1.00  0.00           C  
ATOM     36  CE  LYS A 117     -40.778   2.108 -65.559  1.00  0.00           C  
ATOM     37  NZ  LYS A 117     -41.681   0.957 -65.388  1.00  0.00           N1+
ATOM     38  H   LYS A 117     -36.281   3.949 -67.404  1.00  0.00           H  
ATOM     39  HA  LYS A 117     -37.599   5.630 -65.464  1.00  0.00           H  
ATOM     40 1HB  LYS A 117     -38.467   3.422 -66.513  1.00  0.00           H  
ATOM     41 2HB  LYS A 117     -37.380   2.539 -65.459  1.00  0.00           H  
ATOM     42 1HG  LYS A 117     -38.574   3.690 -63.471  1.00  0.00           H  
ATOM     43 2HG  LYS A 117     -39.706   4.401 -64.597  1.00  0.00           H  
ATOM     44 1HD  LYS A 117     -39.243   1.388 -64.210  1.00  0.00           H  
ATOM     45 2HD  LYS A 117     -40.529   2.314 -63.402  1.00  0.00           H  
ATOM     46 1HE  LYS A 117     -41.356   3.019 -65.705  1.00  0.00           H  
ATOM     47 2HE  LYS A 117     -40.161   1.964 -66.470  1.00  0.00           H  
ATOM     48 1HZ  LYS A 117     -41.999   0.887 -64.414  1.00  0.00           H  
ATOM     49 2HZ  LYS A 117     -42.528   1.060 -65.957  1.00  0.00           H  
ATOM     50 3HZ  LYS A 117     -41.158   0.139 -65.667  1.00  0.00           H  
ATOM     51  N   GLU A 118     -34.972   3.942 -64.368  1.00  0.00           N  
ATOM     52  CA  GLU A 118     -34.034   3.960 -63.249  1.00  0.00           C  
ATOM     53  C   GLU A 118     -33.474   5.346 -63.036  1.00  0.00           C  
ATOM     54  O   GLU A 118     -33.283   5.768 -61.883  1.00  0.00           O  
ATOM     55  CB  GLU A 118     -32.886   2.944 -63.510  1.00  0.00           C  
ATOM     56  CG  GLU A 118     -33.293   1.435 -63.470  1.00  0.00           C  
ATOM     57  CD  GLU A 118     -32.219   0.391 -63.706  1.00  0.00           C  
ATOM     58  OE1 GLU A 118     -31.458   0.465 -64.691  1.00  0.00           O  
ATOM     59  OE2 GLU A 118     -32.133  -0.523 -62.860  1.00  0.00           O1-
ATOM     60  H   GLU A 118     -34.765   3.389 -65.188  1.00  0.00           H  
ATOM     61  HA  GLU A 118     -34.573   3.667 -62.330  1.00  0.00           H  
ATOM     62 1HB  GLU A 118     -32.449   3.133 -64.490  1.00  0.00           H  
ATOM     63 2HB  GLU A 118     -32.069   3.105 -62.777  1.00  0.00           H  
ATOM     64 1HG  GLU A 118     -33.719   1.210 -62.492  1.00  0.00           H  
ATOM     65 2HG  GLU A 118     -34.097   1.220 -64.193  1.00  0.00           H  
ATOM     66  N   LYS A 119     -33.195   6.078 -64.113  1.00  0.00           N  
ATOM     67  CA  LYS A 119     -32.643   7.424 -63.998  1.00  0.00           C  
ATOM     68  C   LYS A 119     -33.650   8.381 -63.373  1.00  0.00           C  
ATOM     69  O   LYS A 119     -33.284   9.227 -62.551  1.00  0.00           O  
ATOM     70  CB  LYS A 119     -32.207   7.933 -65.371  1.00  0.00           C  
ATOM     71  CG  LYS A 119     -31.004   7.222 -65.967  1.00  0.00           C  
ATOM     72  CD  LYS A 119     -30.732   7.734 -67.376  1.00  0.00           C  
ATOM     73  CE  LYS A 119     -29.662   6.923 -68.087  1.00  0.00           C  
ATOM     74  NZ  LYS A 119     -29.510   7.357 -69.506  1.00  0.00           N1+
ATOM     75  H   LYS A 119     -33.378   5.699 -65.031  1.00  0.00           H  
ATOM     76  HA  LYS A 119     -31.770   7.385 -63.345  1.00  0.00           H  
ATOM     77 1HB  LYS A 119     -33.032   7.830 -66.076  1.00  0.00           H  
ATOM     78 2HB  LYS A 119     -31.963   8.993 -65.306  1.00  0.00           H  
ATOM     79 1HG  LYS A 119     -30.129   7.399 -65.340  1.00  0.00           H  
ATOM     80 2HG  LYS A 119     -31.194   6.150 -66.000  1.00  0.00           H  
ATOM     81 1HD  LYS A 119     -31.649   7.689 -67.963  1.00  0.00           H  
ATOM     82 2HD  LYS A 119     -30.402   8.772 -67.328  1.00  0.00           H  
ATOM     83 1HE  LYS A 119     -28.711   7.043 -67.572  1.00  0.00           H  
ATOM     84 2HE  LYS A 119     -29.932   5.866 -68.064  1.00  0.00           H  
ATOM     85 1HZ  LYS A 119     -28.795   6.801 -69.953  1.00  0.00           H  
ATOM     86 2HZ  LYS A 119     -30.387   7.232 -69.992  1.00  0.00           H  
ATOM     87 3HZ  LYS A 119     -29.245   8.331 -69.534  1.00  0.00           H  
ATOM     88  N   VAL A 120     -34.924   8.261 -63.755  1.00  0.00           N  
ATOM     89  CA  VAL A 120     -35.961   9.116 -63.180  1.00  0.00           C  
ATOM     90  C   VAL A 120     -36.068   8.881 -61.679  1.00  0.00           C  
ATOM     91  O   VAL A 120     -36.135   9.832 -60.890  1.00  0.00           O  
ATOM     92  CB  VAL A 120     -37.323   8.837 -63.843  1.00  0.00           C  
ATOM     93  CG1 VAL A 120     -38.442   9.513 -63.065  1.00  0.00           C  
ATOM     94  CG2 VAL A 120     -37.303   9.315 -65.287  1.00  0.00           C  
ATOM     95  H   VAL A 120     -35.182   7.574 -64.450  1.00  0.00           H  
ATOM     96  HA  VAL A 120     -35.692  10.157 -63.363  1.00  0.00           H  
ATOM     97  HB  VAL A 120     -37.516   7.764 -63.817  1.00  0.00           H  
ATOM     98 1HG1 VAL A 120     -39.398   9.305 -63.547  1.00  0.00           H  
ATOM     99 2HG1 VAL A 120     -38.459   9.129 -62.046  1.00  0.00           H  
ATOM    100 3HG1 VAL A 120     -38.273  10.588 -63.045  1.00  0.00           H  
ATOM    101 1HG2 VAL A 120     -38.269   9.114 -65.750  1.00  0.00           H  
ATOM    102 2HG2 VAL A 120     -37.105  10.387 -65.312  1.00  0.00           H  
ATOM    103 3HG2 VAL A 120     -36.523   8.788 -65.835  1.00  0.00           H  
ATOM    104  N   GLU A 121     -36.082   7.613 -61.264  1.00  0.00           N  
ATOM    105  CA  GLU A 121     -36.237   7.367 -59.833  1.00  0.00           C  
ATOM    106  C   GLU A 121     -34.969   7.703 -59.086  1.00  0.00           C  
ATOM    107  O   GLU A 121     -35.007   8.324 -58.015  1.00  0.00           O  
ATOM    108  CB  GLU A 121     -36.629   5.880 -59.595  1.00  0.00           C  
ATOM    109  CG  GLU A 121     -36.978   5.498 -58.120  1.00  0.00           C  
ATOM    110  CD  GLU A 121     -38.159   6.183 -57.458  1.00  0.00           C  
ATOM    111  OE1 GLU A 121     -39.250   6.292 -58.050  1.00  0.00           O  
ATOM    112  OE2 GLU A 121     -37.978   6.610 -56.299  1.00  0.00           O1-
ATOM    113  H   GLU A 121     -35.988   6.849 -61.918  1.00  0.00           H  
ATOM    114  HA  GLU A 121     -37.041   8.018 -59.447  1.00  0.00           H  
ATOM    115 1HB  GLU A 121     -37.497   5.630 -60.206  1.00  0.00           H  
ATOM    116 2HB  GLU A 121     -35.813   5.217 -59.945  1.00  0.00           H  
ATOM    117 1HG  GLU A 121     -37.185   4.430 -58.072  1.00  0.00           H  
ATOM    118 2HG  GLU A 121     -36.115   5.657 -57.452  1.00  0.00           H  
ATOM    119  N   GLU A 122     -33.805   7.344 -59.651  1.00  0.00           N  
ATOM    120  CA  GLU A 122     -32.525   7.661 -59.025  1.00  0.00           C  
ATOM    121  C   GLU A 122     -32.493   9.138 -58.672  1.00  0.00           C  
ATOM    122  O   GLU A 122     -32.179   9.527 -57.542  1.00  0.00           O  
ATOM    123  CB  GLU A 122     -31.359   7.313 -59.953  1.00  0.00           C  
ATOM    124  CG  GLU A 122     -29.982   7.574 -59.359  1.00  0.00           C  
ATOM    125  CD  GLU A 122     -28.868   7.351 -60.343  1.00  0.00           C  
ATOM    126  OE1 GLU A 122     -29.136   6.865 -61.414  1.00  0.00           O  
ATOM    127  OE2 GLU A 122     -27.747   7.670 -60.022  1.00  0.00           O1-
ATOM    128  H   GLU A 122     -33.814   6.832 -60.521  1.00  0.00           H  
ATOM    129  HA  GLU A 122     -32.429   7.069 -58.114  1.00  0.00           H  
ATOM    130 1HB  GLU A 122     -31.412   6.258 -60.223  1.00  0.00           H  
ATOM    131 2HB  GLU A 122     -31.441   7.891 -60.874  1.00  0.00           H  
ATOM    132 1HG  GLU A 122     -29.940   8.605 -59.006  1.00  0.00           H  
ATOM    133 2HG  GLU A 122     -29.839   6.919 -58.500  1.00  0.00           H  
ATOM    134  N   LEU A 123     -32.838   9.970 -59.654  1.00  0.00           N  
ATOM    135  CA  LEU A 123     -32.772  11.414 -59.508  1.00  0.00           C  
ATOM    136  C   LEU A 123     -33.841  11.914 -58.544  1.00  0.00           C  
ATOM    137  O   LEU A 123     -33.589  12.827 -57.748  1.00  0.00           O  
ATOM    138  CB  LEU A 123     -32.933  12.032 -60.896  1.00  0.00           C  
ATOM    139  CG  LEU A 123     -32.393  13.400 -61.276  1.00  0.00           C  
ATOM    140  CD1 LEU A 123     -32.107  13.398 -62.764  1.00  0.00           C  
ATOM    141  CD2 LEU A 123     -33.413  14.463 -60.939  1.00  0.00           C  
ATOM    142  H   LEU A 123     -33.157   9.578 -60.528  1.00  0.00           H  
ATOM    143  HA  LEU A 123     -31.794  11.676 -59.106  1.00  0.00           H  
ATOM    144 1HB  LEU A 123     -32.475  11.367 -61.627  1.00  0.00           H  
ATOM    145 2HB  LEU A 123     -33.997  12.108 -61.121  1.00  0.00           H  
ATOM    146  HG  LEU A 123     -31.474  13.595 -60.725  1.00  0.00           H  
ATOM    147 1HD1 LEU A 123     -31.718  14.373 -63.062  1.00  0.00           H  
ATOM    148 2HD1 LEU A 123     -31.369  12.629 -62.992  1.00  0.00           H  
ATOM    149 3HD1 LEU A 123     -33.027  13.193 -63.311  1.00  0.00           H  
ATOM    150 1HD2 LEU A 123     -33.021  15.443 -61.212  1.00  0.00           H  
ATOM    151 2HD2 LEU A 123     -34.333  14.273 -61.490  1.00  0.00           H  
ATOM    152 3HD2 LEU A 123     -33.620  14.441 -59.868  1.00  0.00           H  
ATOM    153  N   ALA A 124     -35.046  11.339 -58.619  1.00  0.00           N  
ATOM    154  CA  ALA A 124     -36.114  11.694 -57.686  1.00  0.00           C  
ATOM    155  C   ALA A 124     -35.704  11.422 -56.243  1.00  0.00           C  
ATOM    156  O   ALA A 124     -36.018  12.205 -55.337  1.00  0.00           O  
ATOM    157  CB  ALA A 124     -37.388  10.928 -58.027  1.00  0.00           C  
ATOM    158  H   ALA A 124     -35.227  10.647 -59.331  1.00  0.00           H  
ATOM    159  HA  ALA A 124     -36.306  12.763 -57.781  1.00  0.00           H  
ATOM    160 1HB  ALA A 124     -38.176  11.201 -57.325  1.00  0.00           H  
ATOM    161 2HB  ALA A 124     -37.703  11.178 -59.040  1.00  0.00           H  
ATOM    162 3HB  ALA A 124     -37.198   9.858 -57.960  1.00  0.00           H  
ATOM    163  N   GLN A 125     -34.987  10.309 -56.012  1.00  0.00           N  
ATOM    164  CA  GLN A 125     -34.478   9.993 -54.681  1.00  0.00           C  
ATOM    165  C   GLN A 125     -33.392  10.959 -54.273  1.00  0.00           C  
ATOM    166  O   GLN A 125     -33.282  11.275 -53.074  1.00  0.00           O  
ATOM    167  CB  GLN A 125     -33.953   8.539 -54.684  1.00  0.00           C  
ATOM    168  CG  GLN A 125     -33.464   7.979 -53.308  1.00  0.00           C  
ATOM    169  CD  GLN A 125     -33.040   6.508 -53.209  1.00  0.00           C  
ATOM    170  NE2 GLN A 125     -32.600   6.029 -52.073  1.00  0.00           N  
ATOM    171  OE1 GLN A 125     -33.129   5.760 -54.170  1.00  0.00           O  
ATOM    172  H   GLN A 125     -34.797   9.677 -56.776  1.00  0.00           H  
ATOM    173  HA  GLN A 125     -35.304  10.090 -53.952  1.00  0.00           H  
ATOM    174 1HB  GLN A 125     -34.737   7.870 -55.038  1.00  0.00           H  
ATOM    175 2HB  GLN A 125     -33.123   8.466 -55.418  1.00  0.00           H  
ATOM    176 1HG  GLN A 125     -32.589   8.543 -52.988  1.00  0.00           H  
ATOM    177 2HG  GLN A 125     -34.231   8.156 -52.532  1.00  0.00           H  
ATOM    178 1HE2 GLN A 125     -32.401   5.027 -52.075  1.00  0.00           H  
ATOM    179 2HE2 GLN A 125     -32.616   6.687 -51.292  1.00  0.00           H  
ATOM    180  N   ARG A 126     -32.563  11.433 -55.210  1.00  0.00           N  
ATOM    181  CA  ARG A 126     -31.567  12.441 -54.857  1.00  0.00           C  
ATOM    182  C   ARG A 126     -32.230  13.708 -54.369  1.00  0.00           C  
ATOM    183  O   ARG A 126     -31.697  14.384 -53.483  1.00  0.00           O  
ATOM    184  CB  ARG A 126     -30.669  12.713 -56.097  1.00  0.00           C  
ATOM    185  CG  ARG A 126     -29.704  11.559 -56.490  1.00  0.00           C  
ATOM    186  CD  ARG A 126     -28.833  11.922 -57.703  1.00  0.00           C  
ATOM    187  NE  ARG A 126     -28.002  10.747 -58.095  1.00  0.00           N  
ATOM    188  CZ  ARG A 126     -26.862  10.382 -57.515  1.00  0.00           C  
ATOM    189  NH1 ARG A 126     -26.328  11.019 -56.511  1.00  0.00           N1+
ATOM    190  NH2 ARG A 126     -26.246   9.337 -57.970  1.00  0.00           N  
ATOM    191  H   ARG A 126     -32.626  11.095 -56.159  1.00  0.00           H  
ATOM    192  HA  ARG A 126     -30.956  12.042 -54.025  1.00  0.00           H  
ATOM    193 1HB  ARG A 126     -31.297  12.919 -56.963  1.00  0.00           H  
ATOM    194 2HB  ARG A 126     -30.094  13.646 -55.922  1.00  0.00           H  
ATOM    195 1HG  ARG A 126     -29.044  11.336 -55.652  1.00  0.00           H  
ATOM    196 2HG  ARG A 126     -30.297  10.644 -56.697  1.00  0.00           H  
ATOM    197 1HD  ARG A 126     -29.472  12.207 -58.538  1.00  0.00           H  
ATOM    198 2HD  ARG A 126     -28.191  12.794 -57.447  1.00  0.00           H  
ATOM    199  HE  ARG A 126     -28.284  10.136 -58.870  1.00  0.00           H  
ATOM    200 1HH1 ARG A 126     -26.865  11.832 -56.199  1.00  0.00           H  
ATOM    201 2HH1 ARG A 126     -25.450  10.676 -56.120  1.00  0.00           H  
ATOM    202 1HH2 ARG A 126     -26.680   8.851 -58.757  1.00  0.00           H  
ATOM    203 2HH2 ARG A 126     -25.372   9.075 -57.512  1.00  0.00           H  
ATOM    204  N   ILE A 127     -33.346  14.092 -54.985  1.00  0.00           N  
ATOM    205  CA  ILE A 127     -34.048  15.299 -54.556  1.00  0.00           C  
ATOM    206  C   ILE A 127     -34.500  15.163 -53.105  1.00  0.00           C  
ATOM    207  O   ILE A 127     -34.390  16.108 -52.314  1.00  0.00           O  
ATOM    208  CB  ILE A 127     -35.225  15.596 -55.504  1.00  0.00           C  
ATOM    209  CG1 ILE A 127     -34.696  16.020 -56.877  1.00  0.00           C  
ATOM    210  CG2 ILE A 127     -36.140  16.664 -54.922  1.00  0.00           C  
ATOM    211  CD1 ILE A 127     -35.742  16.029 -57.952  1.00  0.00           C  
ATOM    212  H   ILE A 127     -33.724  13.548 -55.747  1.00  0.00           H  
ATOM    213  HA  ILE A 127     -33.363  16.143 -54.632  1.00  0.00           H  
ATOM    214  HB  ILE A 127     -35.806  14.688 -55.660  1.00  0.00           H  
ATOM    215 1HG1 ILE A 127     -34.266  17.018 -56.808  1.00  0.00           H  
ATOM    216 2HG1 ILE A 127     -33.898  15.342 -57.184  1.00  0.00           H  
ATOM    217 1HG2 ILE A 127     -36.961  16.855 -55.611  1.00  0.00           H  
ATOM    218 2HG2 ILE A 127     -36.539  16.321 -53.968  1.00  0.00           H  
ATOM    219 3HG2 ILE A 127     -35.574  17.583 -54.768  1.00  0.00           H  
ATOM    220 1HD1 ILE A 127     -35.292  16.338 -58.895  1.00  0.00           H  
ATOM    221 2HD1 ILE A 127     -36.161  15.028 -58.061  1.00  0.00           H  
ATOM    222 3HD1 ILE A 127     -36.534  16.727 -57.682  1.00  0.00           H  
ATOM    223  N   ARG A 128     -35.034  13.980 -52.729  1.00  0.00           N  
ATOM    224  CA  ARG A 128     -35.439  13.752 -51.344  1.00  0.00           C  
ATOM    225  C   ARG A 128     -34.256  13.856 -50.411  1.00  0.00           C  
ATOM    226  O   ARG A 128     -34.353  14.434 -49.323  1.00  0.00           O  
ATOM    227  CB  ARG A 128     -36.119  12.357 -51.245  1.00  0.00           C  
ATOM    228  CG  ARG A 128     -36.647  11.970 -49.835  1.00  0.00           C  
ATOM    229  CD  ARG A 128     -37.370  10.613 -49.841  1.00  0.00           C  
ATOM    230  NE  ARG A 128     -37.824  10.278 -48.459  1.00  0.00           N  
ATOM    231  CZ  ARG A 128     -38.965  10.680 -47.908  1.00  0.00           C  
ATOM    232  NH1 ARG A 128     -39.844  11.421 -48.523  1.00  0.00           N1+
ATOM    233  NH2 ARG A 128     -39.222  10.316 -46.691  1.00  0.00           N  
ATOM    234  H   ARG A 128     -35.155  13.246 -53.412  1.00  0.00           H  
ATOM    235  HA  ARG A 128     -36.158  14.545 -51.063  1.00  0.00           H  
ATOM    236 1HB  ARG A 128     -36.964  12.315 -51.930  1.00  0.00           H  
ATOM    237 2HB  ARG A 128     -35.407  11.587 -51.609  1.00  0.00           H  
ATOM    238 1HG  ARG A 128     -35.812  11.906 -49.138  1.00  0.00           H  
ATOM    239 2HG  ARG A 128     -37.324  12.768 -49.468  1.00  0.00           H  
ATOM    240 1HD  ARG A 128     -38.234  10.664 -50.503  1.00  0.00           H  
ATOM    241 2HD  ARG A 128     -36.681   9.831 -50.232  1.00  0.00           H  
ATOM    242  HE  ARG A 128     -37.249   9.700 -47.840  1.00  0.00           H  
ATOM    243 1HH1 ARG A 128     -39.581  11.672 -49.479  1.00  0.00           H  
ATOM    244 2HH1 ARG A 128     -40.697  11.688 -48.029  1.00  0.00           H  
ATOM    245 1HH2 ARG A 128     -38.524   9.733 -46.225  1.00  0.00           H  
ATOM    246 2HH2 ARG A 128     -40.103  10.635 -46.284  1.00  0.00           H  
ATOM    247  N   GLU A 129     -33.118  13.266 -50.797  1.00  0.00           N  
ATOM    248  CA  GLU A 129     -31.927  13.333 -49.956  1.00  0.00           C  
ATOM    249  C   GLU A 129     -31.387  14.741 -49.893  1.00  0.00           C  
ATOM    250  O   GLU A 129     -30.859  15.161 -48.848  1.00  0.00           O  
ATOM    251  CB  GLU A 129     -30.843  12.359 -50.502  1.00  0.00           C  
ATOM    252  CG  GLU A 129     -29.522  12.281 -49.671  1.00  0.00           C  
ATOM    253  CD  GLU A 129     -29.586  11.709 -48.267  1.00  0.00           C  
ATOM    254  OE1 GLU A 129     -30.609  11.129 -47.857  1.00  0.00           O  
ATOM    255  OE2 GLU A 129     -28.561  11.839 -47.565  1.00  0.00           O1-
ATOM    256  H   GLU A 129     -33.080  12.781 -51.682  1.00  0.00           H  
ATOM    257  HA  GLU A 129     -32.201  13.028 -48.929  1.00  0.00           H  
ATOM    258 1HB  GLU A 129     -31.252  11.350 -50.552  1.00  0.00           H  
ATOM    259 2HB  GLU A 129     -30.586  12.634 -51.545  1.00  0.00           H  
ATOM    260 1HG  GLU A 129     -28.801  11.669 -50.211  1.00  0.00           H  
ATOM    261 2HG  GLU A 129     -29.048  13.271 -49.579  1.00  0.00           H  
ATOM    262  N   GLN A 130     -31.473  15.498 -50.984  1.00  0.00           N  
ATOM    263  CA  GLN A 130     -30.963  16.861 -50.989  1.00  0.00           C  
ATOM    264  C   GLN A 130     -31.897  17.851 -50.307  1.00  0.00           C  
ATOM    265  O   GLN A 130     -31.418  18.867 -49.790  1.00  0.00           O  
ATOM    266  CB  GLN A 130     -30.701  17.314 -52.428  1.00  0.00           C  
ATOM    267  CG  GLN A 130     -29.529  16.616 -53.096  1.00  0.00           C  
ATOM    268  CD  GLN A 130     -29.385  16.996 -54.558  1.00  0.00           C  
ATOM    269  NE2 GLN A 130     -28.408  16.398 -55.231  1.00  0.00           N  
ATOM    270  OE1 GLN A 130     -30.144  17.819 -55.077  1.00  0.00           O  
ATOM    271  H   GLN A 130     -31.903  15.130 -51.820  1.00  0.00           H  
ATOM    272  HA  GLN A 130     -30.025  16.881 -50.435  1.00  0.00           H  
ATOM    273 1HB  GLN A 130     -31.589  17.134 -53.034  1.00  0.00           H  
ATOM    274 2HB  GLN A 130     -30.507  18.385 -52.443  1.00  0.00           H  
ATOM    275 1HG  GLN A 130     -28.611  16.894 -52.579  1.00  0.00           H  
ATOM    276 2HG  GLN A 130     -29.679  15.538 -53.037  1.00  0.00           H  
ATOM    277 1HE2 GLN A 130     -28.266  16.609 -56.199  1.00  0.00           H  
ATOM    278 2HE2 GLN A 130     -27.816  15.738 -54.771  1.00  0.00           H  
ATOM    279  N   LEU A 131     -33.203  17.587 -50.278  1.00  0.00           N  
ATOM    280  CA  LEU A 131     -34.158  18.476 -49.614  1.00  0.00           C  
ATOM    281  C   LEU A 131     -35.056  17.663 -48.690  1.00  0.00           C  
ATOM    282  O   LEU A 131     -36.255  17.504 -48.940  1.00  0.00           O  
ATOM    283  CB  LEU A 131     -35.003  19.228 -50.648  1.00  0.00           C  
ATOM    284  CG  LEU A 131     -34.411  20.186 -51.685  1.00  0.00           C  
ATOM    285  CD1 LEU A 131     -35.476  20.542 -52.704  1.00  0.00           C  
ATOM    286  CD2 LEU A 131     -33.893  21.451 -51.042  1.00  0.00           C  
ATOM    287  H   LEU A 131     -33.543  16.749 -50.728  1.00  0.00           H  
ATOM    288  HA  LEU A 131     -33.601  19.206 -49.028  1.00  0.00           H  
ATOM    289 1HB  LEU A 131     -35.542  18.499 -51.252  1.00  0.00           H  
ATOM    290 2HB  LEU A 131     -35.733  19.842 -50.120  1.00  0.00           H  
ATOM    291  HG  LEU A 131     -33.584  19.699 -52.200  1.00  0.00           H  
ATOM    292 1HD1 LEU A 131     -35.058  21.223 -53.445  1.00  0.00           H  
ATOM    293 2HD1 LEU A 131     -35.821  19.635 -53.202  1.00  0.00           H  
ATOM    294 3HD1 LEU A 131     -36.315  21.021 -52.202  1.00  0.00           H  
ATOM    295 1HD2 LEU A 131     -33.479  22.106 -51.809  1.00  0.00           H  
ATOM    296 2HD2 LEU A 131     -34.710  21.961 -50.531  1.00  0.00           H  
ATOM    297 3HD2 LEU A 131     -33.114  21.201 -50.321  1.00  0.00           H  
ATOM    298  N   PRO A 132     -34.501  17.133 -47.599  1.00  0.00           N  
ATOM    299  CA  PRO A 132     -35.301  16.294 -46.699  1.00  0.00           C  
ATOM    300  C   PRO A 132     -36.463  17.066 -46.090  1.00  0.00           C  
ATOM    301  O   PRO A 132     -36.325  18.235 -45.725  1.00  0.00           O  
ATOM    302  CB  PRO A 132     -34.295  15.852 -45.631  1.00  0.00           C  
ATOM    303  CG  PRO A 132     -32.963  15.981 -46.283  1.00  0.00           C  
ATOM    304  CD  PRO A 132     -33.070  17.177 -47.179  1.00  0.00           C  
ATOM    305  HA  PRO A 132     -35.673  15.421 -47.254  1.00  0.00           H  
ATOM    306 1HB  PRO A 132     -34.390  16.488 -44.739  1.00  0.00           H  
ATOM    307 2HB  PRO A 132     -34.511  14.820 -45.315  1.00  0.00           H  
ATOM    308 1HG  PRO A 132     -32.178  16.103 -45.522  1.00  0.00           H  
ATOM    309 2HG  PRO A 132     -32.724  15.064 -46.843  1.00  0.00           H  
ATOM    310 1HD  PRO A 132     -32.846  18.088 -46.605  1.00  0.00           H  
ATOM    311 2HD  PRO A 132     -32.372  17.067 -48.022  1.00  0.00           H  
ATOM    312  N   ASP A 133     -37.614  16.402 -45.982  1.00  0.00           N  
ATOM    313  CA  ASP A 133     -38.800  16.985 -45.349  1.00  0.00           C  
ATOM    314  C   ASP A 133     -39.194  18.329 -45.973  1.00  0.00           C  
ATOM    315  O   ASP A 133     -39.411  19.324 -45.278  1.00  0.00           O  
ATOM    316  CB  ASP A 133     -38.558  17.172 -43.849  1.00  0.00           C  
ATOM    317  CG  ASP A 133     -39.848  17.342 -43.058  1.00  0.00           C  
ATOM    318  OD1 ASP A 133     -40.882  16.969 -43.558  1.00  0.00           O  
ATOM    319  OD2 ASP A 133     -39.785  17.843 -41.960  1.00  0.00           O1-
ATOM    320  H   ASP A 133     -37.666  15.463 -46.351  1.00  0.00           H  
ATOM    321  HA  ASP A 133     -39.638  16.301 -45.489  1.00  0.00           H  
ATOM    322 1HB  ASP A 133     -38.020  16.308 -43.457  1.00  0.00           H  
ATOM    323 2HB  ASP A 133     -37.931  18.049 -43.688  1.00  0.00           H  
ATOM    324  N   THR A 134     -39.263  18.366 -47.299  1.00  0.00           N  
ATOM    325  CA  THR A 134     -39.688  19.567 -48.002  1.00  0.00           C  
ATOM    326  C   THR A 134     -40.842  19.208 -48.926  1.00  0.00           C  
ATOM    327  O   THR A 134     -41.086  18.036 -49.221  1.00  0.00           O  
ATOM    328  CB  THR A 134     -38.536  20.197 -48.807  1.00  0.00           C  
ATOM    329  CG2 THR A 134     -37.363  20.521 -47.896  1.00  0.00           C  
ATOM    330  OG1 THR A 134     -38.107  19.283 -49.826  1.00  0.00           O  
ATOM    331  H   THR A 134     -39.015  17.545 -47.833  1.00  0.00           H  
ATOM    332  HA  THR A 134     -40.024  20.298 -47.266  1.00  0.00           H  
ATOM    333  HB  THR A 134     -38.883  21.113 -49.284  1.00  0.00           H  
ATOM    334  HG1 THR A 134     -37.481  18.658 -49.452  1.00  0.00           H  
ATOM    335 1HG2 THR A 134     -36.558  20.966 -48.482  1.00  0.00           H  
ATOM    336 2HG2 THR A 134     -37.683  21.224 -47.127  1.00  0.00           H  
ATOM    337 3HG2 THR A 134     -37.005  19.606 -47.424  1.00  0.00           H  
ATOM    338  N   GLU A 135     -41.555  20.239 -49.386  1.00  0.00           N  
ATOM    339  CA  GLU A 135     -42.645  19.999 -50.325  1.00  0.00           C  
ATOM    340  C   GLU A 135     -42.124  19.579 -51.690  1.00  0.00           C  
ATOM    341  O   GLU A 135     -42.773  18.786 -52.381  1.00  0.00           O  
ATOM    342  CB  GLU A 135     -43.527  21.240 -50.435  1.00  0.00           C  
ATOM    343  CG  GLU A 135     -44.240  21.569 -49.136  1.00  0.00           C  
ATOM    344  CD  GLU A 135     -45.126  20.432 -48.662  1.00  0.00           C  
ATOM    345  OE1 GLU A 135     -45.898  19.894 -49.484  1.00  0.00           O  
ATOM    346  OE2 GLU A 135     -45.037  20.067 -47.470  1.00  0.00           O1-
ATOM    347  H   GLU A 135     -41.354  21.185 -49.097  1.00  0.00           H  
ATOM    348  HA  GLU A 135     -43.263  19.189 -49.938  1.00  0.00           H  
ATOM    349 1HB  GLU A 135     -42.916  22.095 -50.726  1.00  0.00           H  
ATOM    350 2HB  GLU A 135     -44.272  21.090 -51.216  1.00  0.00           H  
ATOM    351 1HG  GLU A 135     -43.497  21.786 -48.370  1.00  0.00           H  
ATOM    352 2HG  GLU A 135     -44.844  22.465 -49.282  1.00  0.00           H  
ATOM    353  N   LEU A 136     -40.969  20.108 -52.099  1.00  0.00           N  
ATOM    354  CA  LEU A 136     -40.409  19.734 -53.393  1.00  0.00           C  
ATOM    355  C   LEU A 136     -40.023  18.260 -53.401  1.00  0.00           C  
ATOM    356  O   LEU A 136     -40.189  17.570 -54.412  1.00  0.00           O  
ATOM    357  CB  LEU A 136     -39.201  20.617 -53.709  1.00  0.00           C  
ATOM    358  CG  LEU A 136     -39.495  22.094 -53.994  1.00  0.00           C  
ATOM    359  CD1 LEU A 136     -38.208  22.903 -54.073  1.00  0.00           C  
ATOM    360  CD2 LEU A 136     -40.314  22.266 -55.258  1.00  0.00           C  
ATOM    361  H   LEU A 136     -40.473  20.770 -51.521  1.00  0.00           H  
ATOM    362  HA  LEU A 136     -41.165  19.904 -54.159  1.00  0.00           H  
ATOM    363 1HB  LEU A 136     -38.513  20.578 -52.866  1.00  0.00           H  
ATOM    364 2HB  LEU A 136     -38.694  20.211 -54.585  1.00  0.00           H  
ATOM    365  HG  LEU A 136     -40.054  22.521 -53.160  1.00  0.00           H  
ATOM    366 1HD1 LEU A 136     -38.447  23.947 -54.276  1.00  0.00           H  
ATOM    367 2HD1 LEU A 136     -37.674  22.831 -53.125  1.00  0.00           H  
ATOM    368 3HD1 LEU A 136     -37.581  22.512 -54.874  1.00  0.00           H  
ATOM    369 1HD2 LEU A 136     -40.504  23.326 -55.428  1.00  0.00           H  
ATOM    370 2HD2 LEU A 136     -39.765  21.855 -56.106  1.00  0.00           H  
ATOM    371 3HD2 LEU A 136     -41.263  21.740 -55.151  1.00  0.00           H  
ATOM    372  N   ALA A 137     -39.491  17.773 -52.276  1.00  0.00           N  
ATOM    373  CA  ALA A 137     -39.135  16.362 -52.140  1.00  0.00           C  
ATOM    374  C   ALA A 137     -40.354  15.456 -52.276  1.00  0.00           C  
ATOM    375  O   ALA A 137     -40.295  14.411 -52.934  1.00  0.00           O  
ATOM    376  CB  ALA A 137     -38.442  16.126 -50.798  1.00  0.00           C  
ATOM    377  H   ALA A 137     -39.331  18.398 -51.500  1.00  0.00           H  
ATOM    378  HA  ALA A 137     -38.446  16.108 -52.945  1.00  0.00           H  
ATOM    379 1HB  ALA A 137     -38.180  15.072 -50.705  1.00  0.00           H  
ATOM    380 2HB  ALA A 137     -37.537  16.731 -50.745  1.00  0.00           H  
ATOM    381 3HB  ALA A 137     -39.114  16.406 -49.989  1.00  0.00           H  
ATOM    382  N   ARG A 138     -41.480  15.834 -51.647  1.00  0.00           N  
ATOM    383  CA  ARG A 138     -42.687  15.017 -51.733  1.00  0.00           C  
ATOM    384  C   ARG A 138     -43.251  15.032 -53.134  1.00  0.00           C  
ATOM    385  O   ARG A 138     -43.665  13.980 -53.647  1.00  0.00           O  
ATOM    386  CB  ARG A 138     -43.723  15.543 -50.699  1.00  0.00           C  
ATOM    387  CG  ARG A 138     -43.368  15.288 -49.207  1.00  0.00           C  
ATOM    388  CD  ARG A 138     -44.417  15.885 -48.254  1.00  0.00           C  
ATOM    389  NE  ARG A 138     -44.007  15.639 -46.839  1.00  0.00           N  
ATOM    390  CZ  ARG A 138     -44.677  16.040 -45.764  1.00  0.00           C  
ATOM    391  NH1 ARG A 138     -45.798  16.703 -45.819  1.00  0.00           N1+
ATOM    392  NH2 ARG A 138     -44.192  15.758 -44.596  1.00  0.00           N  
ATOM    393  H   ARG A 138     -41.492  16.690 -51.112  1.00  0.00           H  
ATOM    394  HA  ARG A 138     -42.410  13.972 -51.495  1.00  0.00           H  
ATOM    395 1HB  ARG A 138     -43.847  16.618 -50.823  1.00  0.00           H  
ATOM    396 2HB  ARG A 138     -44.715  15.106 -50.935  1.00  0.00           H  
ATOM    397 1HG  ARG A 138     -43.315  14.214 -49.024  1.00  0.00           H  
ATOM    398 2HG  ARG A 138     -42.364  15.710 -48.995  1.00  0.00           H  
ATOM    399 1HD  ARG A 138     -44.495  16.958 -48.426  1.00  0.00           H  
ATOM    400 2HD  ARG A 138     -45.408  15.428 -48.464  1.00  0.00           H  
ATOM    401  HE  ARG A 138     -43.145  15.128 -46.622  1.00  0.00           H  
ATOM    402 1HH1 ARG A 138     -46.126  16.892 -46.768  1.00  0.00           H  
ATOM    403 2HH1 ARG A 138     -46.252  16.976 -44.945  1.00  0.00           H  
ATOM    404 1HH2 ARG A 138     -43.314  15.237 -44.573  1.00  0.00           H  
ATOM    405 2HH2 ARG A 138     -44.722  16.075 -43.782  1.00  0.00           H  
ATOM    406  N   GLU A 139     -43.353  16.208 -53.756  1.00  0.00           N  
ATOM    407  CA  GLU A 139     -43.922  16.294 -55.099  1.00  0.00           C  
ATOM    408  C   GLU A 139     -43.037  15.592 -56.125  1.00  0.00           C  
ATOM    409  O   GLU A 139     -43.540  14.921 -57.034  1.00  0.00           O  
ATOM    410  CB  GLU A 139     -44.129  17.757 -55.486  1.00  0.00           C  
ATOM    411  CG  GLU A 139     -45.258  18.449 -54.747  1.00  0.00           C  
ATOM    412  CD  GLU A 139     -45.388  19.909 -55.131  1.00  0.00           C  
ATOM    413  OE1 GLU A 139     -44.415  20.469 -55.681  1.00  0.00           O  
ATOM    414  OE2 GLU A 139     -46.463  20.496 -54.883  1.00  0.00           O1-
ATOM    415  H   GLU A 139     -43.024  17.050 -53.306  1.00  0.00           H  
ATOM    416  HA  GLU A 139     -44.893  15.798 -55.096  1.00  0.00           H  
ATOM    417 1HB  GLU A 139     -43.213  18.317 -55.296  1.00  0.00           H  
ATOM    418 2HB  GLU A 139     -44.338  17.825 -56.554  1.00  0.00           H  
ATOM    419 1HG  GLU A 139     -46.194  17.937 -54.972  1.00  0.00           H  
ATOM    420 2HG  GLU A 139     -45.080  18.369 -53.675  1.00  0.00           H  
ATOM    421  N   ALA A 140     -41.715  15.740 -55.997  1.00  0.00           N  
ATOM    422  CA  ALA A 140     -40.792  15.070 -56.911  1.00  0.00           C  
ATOM    423  C   ALA A 140     -40.921  13.557 -56.810  1.00  0.00           C  
ATOM    424  O   ALA A 140     -40.820  12.845 -57.816  1.00  0.00           O  
ATOM    425  CB  ALA A 140     -39.356  15.507 -56.622  1.00  0.00           C  
ATOM    426  H   ALA A 140     -41.342  16.321 -55.259  1.00  0.00           H  
ATOM    427  HA  ALA A 140     -41.052  15.361 -57.929  1.00  0.00           H  
ATOM    428 1HB  ALA A 140     -38.677  15.001 -57.309  1.00  0.00           H  
ATOM    429 2HB  ALA A 140     -39.270  16.585 -56.755  1.00  0.00           H  
ATOM    430 3HB  ALA A 140     -39.095  15.245 -55.598  1.00  0.00           H  
ATOM    431  N   GLN A 141     -41.136  13.043 -55.588  1.00  0.00           N  
ATOM    432  CA  GLN A 141     -41.224  11.599 -55.393  1.00  0.00           C  
ATOM    433  C   GLN A 141     -42.525  11.057 -55.935  1.00  0.00           C  
ATOM    434  O   GLN A 141     -42.553   9.974 -56.535  1.00  0.00           O  
ATOM    435  CB  GLN A 141     -41.081  11.293 -53.886  1.00  0.00           C  
ATOM    436  CG  GLN A 141     -41.127   9.782 -53.481  1.00  0.00           C  
ATOM    437  CD  GLN A 141     -40.975   9.400 -52.003  1.00  0.00           C  
ATOM    438  NE2 GLN A 141     -39.842   8.915 -51.566  1.00  0.00           N  
ATOM    439  OE1 GLN A 141     -41.891   9.565 -51.212  1.00  0.00           O  
ATOM    440  H   GLN A 141     -41.238  13.661 -54.796  1.00  0.00           H  
ATOM    441  HA  GLN A 141     -40.401  11.115 -55.952  1.00  0.00           H  
ATOM    442 1HB  GLN A 141     -40.133  11.690 -53.522  1.00  0.00           H  
ATOM    443 2HB  GLN A 141     -41.879  11.836 -53.338  1.00  0.00           H  
ATOM    444 1HG  GLN A 141     -42.089   9.365 -53.779  1.00  0.00           H  
ATOM    445 2HG  GLN A 141     -40.368   9.214 -54.050  1.00  0.00           H  
ATOM    446 1HE2 GLN A 141     -39.803   8.748 -50.559  1.00  0.00           H  
ATOM    447 2HE2 GLN A 141     -39.095   8.867 -52.262  1.00  0.00           H  
ATOM    448  N   GLU A 142     -43.628  11.781 -55.723  1.00  0.00           N  
ATOM    449  CA  GLU A 142     -44.920  11.369 -56.266  1.00  0.00           C  
ATOM    450  C   GLU A 142     -44.901  11.392 -57.789  1.00  0.00           C  
ATOM    451  O   GLU A 142     -45.470  10.505 -58.436  1.00  0.00           O  
ATOM    452  CB  GLU A 142     -46.035  12.278 -55.746  1.00  0.00           C  
ATOM    453  CG  GLU A 142     -46.379  12.074 -54.277  1.00  0.00           C  
ATOM    454  CD  GLU A 142     -47.486  12.975 -53.805  1.00  0.00           C  
ATOM    455  OE1 GLU A 142     -47.884  13.838 -54.550  1.00  0.00           O  
ATOM    456  OE2 GLU A 142     -47.936  12.798 -52.697  1.00  0.00           O1-
ATOM    457  H   GLU A 142     -43.571  12.633 -55.182  1.00  0.00           H  
ATOM    458  HA  GLU A 142     -45.122  10.348 -55.941  1.00  0.00           H  
ATOM    459 1HB  GLU A 142     -45.748  13.321 -55.880  1.00  0.00           H  
ATOM    460 2HB  GLU A 142     -46.942  12.111 -56.327  1.00  0.00           H  
ATOM    461 1HG  GLU A 142     -46.678  11.038 -54.125  1.00  0.00           H  
ATOM    462 2HG  GLU A 142     -45.488  12.258 -53.678  1.00  0.00           H  
ATOM    463  N   LEU A 143     -44.257  12.403 -58.377  1.00  0.00           N  
ATOM    464  CA  LEU A 143     -44.203  12.508 -59.831  1.00  0.00           C  
ATOM    465  C   LEU A 143     -43.450  11.336 -60.446  1.00  0.00           C  
ATOM    466  O   LEU A 143     -43.876  10.792 -61.470  1.00  0.00           O  
ATOM    467  CB  LEU A 143     -43.541  13.830 -60.224  1.00  0.00           C  
ATOM    468  CG  LEU A 143     -43.410  14.156 -61.710  1.00  0.00           C  
ATOM    469  CD1 LEU A 143     -44.776  14.245 -62.364  1.00  0.00           C  
ATOM    470  CD2 LEU A 143     -42.627  15.448 -61.898  1.00  0.00           C  
ATOM    471  H   LEU A 143     -43.800  13.106 -57.815  1.00  0.00           H  
ATOM    472  HA  LEU A 143     -45.222  12.499 -60.216  1.00  0.00           H  
ATOM    473 1HB  LEU A 143     -44.106  14.647 -59.779  1.00  0.00           H  
ATOM    474 2HB  LEU A 143     -42.530  13.847 -59.815  1.00  0.00           H  
ATOM    475  HG  LEU A 143     -42.885  13.345 -62.216  1.00  0.00           H  
ATOM    476 1HD1 LEU A 143     -44.658  14.479 -63.422  1.00  0.00           H  
ATOM    477 2HD1 LEU A 143     -45.292  13.291 -62.260  1.00  0.00           H  
ATOM    478 3HD1 LEU A 143     -45.360  15.029 -61.883  1.00  0.00           H  
ATOM    479 1HD2 LEU A 143     -42.540  15.670 -62.963  1.00  0.00           H  
ATOM    480 2HD2 LEU A 143     -43.148  16.266 -61.399  1.00  0.00           H  
ATOM    481 3HD2 LEU A 143     -41.631  15.338 -61.468  1.00  0.00           H  
ATOM    482  N   ALA A 144     -42.325  10.941 -59.849  1.00  0.00           N  
ATOM    483  CA  ALA A 144     -41.591   9.789 -60.363  1.00  0.00           C  
ATOM    484  C   ALA A 144     -42.433   8.520 -60.304  1.00  0.00           C  
ATOM    485  O   ALA A 144     -42.352   7.681 -61.209  1.00  0.00           O  
ATOM    486  CB  ALA A 144     -40.291   9.599 -59.588  1.00  0.00           C  
ATOM    487  H   ALA A 144     -41.970  11.430 -59.040  1.00  0.00           H  
ATOM    488  HA  ALA A 144     -41.352   9.979 -61.409  1.00  0.00           H  
ATOM    489 1HB  ALA A 144     -39.755   8.736 -59.984  1.00  0.00           H  
ATOM    490 2HB  ALA A 144     -39.671  10.490 -59.693  1.00  0.00           H  
ATOM    491 3HB  ALA A 144     -40.515   9.435 -58.536  1.00  0.00           H  
ATOM    492  N   ASP A 145     -43.234   8.357 -59.259  1.00  0.00           N  
ATOM    493  CA  ASP A 145     -44.089   7.179 -59.137  1.00  0.00           C  
ATOM    494  C   ASP A 145     -45.051   7.086 -60.297  1.00  0.00           C  
ATOM    495  O   ASP A 145     -45.209   6.012 -60.900  1.00  0.00           O  
ATOM    496  CB  ASP A 145     -44.852   7.196 -57.783  1.00  0.00           C  
ATOM    497  CG  ASP A 145     -43.989   6.952 -56.537  1.00  0.00           C  
ATOM    498  OD1 ASP A 145     -43.154   6.024 -56.546  1.00  0.00           O  
ATOM    499  OD2 ASP A 145     -44.182   7.664 -55.529  1.00  0.00           O1-
ATOM    500  H   ASP A 145     -43.252   9.059 -58.534  1.00  0.00           H  
ATOM    501  HA  ASP A 145     -43.446   6.279 -59.172  1.00  0.00           H  
ATOM    502 1HB  ASP A 145     -45.343   8.161 -57.654  1.00  0.00           H  
ATOM    503 2HB  ASP A 145     -45.653   6.435 -57.791  1.00  0.00           H  
ATOM    504  N   GLU A 146     -45.731   8.185 -60.629  1.00  0.00           N  
ATOM    505  CA  GLU A 146     -46.646   8.191 -61.763  1.00  0.00           C  
ATOM    506  C   GLU A 146     -45.905   7.976 -63.077  1.00  0.00           C  
ATOM    507  O   GLU A 146     -46.428   7.324 -63.987  1.00  0.00           O  
ATOM    508  CB  GLU A 146     -47.419   9.509 -61.800  1.00  0.00           C  
ATOM    509  CG  GLU A 146     -48.393   9.710 -60.651  1.00  0.00           C  
ATOM    510  CD  GLU A 146     -49.133  11.032 -60.744  1.00  0.00           C  
ATOM    511  OE1 GLU A 146     -48.787  11.850 -61.622  1.00  0.00           O  
ATOM    512  OE2 GLU A 146     -50.060  11.255 -59.934  1.00  0.00           O1-
ATOM    513  H   GLU A 146     -45.606   9.032 -60.093  1.00  0.00           H  
ATOM    514  HA  GLU A 146     -47.356   7.373 -61.639  1.00  0.00           H  
ATOM    515 1HB  GLU A 146     -46.716  10.343 -61.788  1.00  0.00           H  
ATOM    516 2HB  GLU A 146     -47.985   9.573 -62.729  1.00  0.00           H  
ATOM    517 1HG  GLU A 146     -49.117   8.895 -60.656  1.00  0.00           H  
ATOM    518 2HG  GLU A 146     -47.844   9.666 -59.712  1.00  0.00           H  
ATOM    519  N   ALA A 147     -44.691   8.525 -63.198  1.00  0.00           N  
ATOM    520  CA  ALA A 147     -43.894   8.322 -64.405  1.00  0.00           C  
ATOM    521  C   ALA A 147     -43.562   6.851 -64.627  1.00  0.00           C  
ATOM    522  O   ALA A 147     -43.511   6.387 -65.772  1.00  0.00           O  
ATOM    523  CB  ALA A 147     -42.614   9.155 -64.336  1.00  0.00           C  
ATOM    524  H   ALA A 147     -44.315   9.088 -62.449  1.00  0.00           H  
ATOM    525  HA  ALA A 147     -44.482   8.656 -65.260  1.00  0.00           H  
ATOM    526 1HB  ALA A 147     -42.027   8.997 -65.240  1.00  0.00           H  
ATOM    527 2HB  ALA A 147     -42.872  10.211 -64.250  1.00  0.00           H  
ATOM    528 3HB  ALA A 147     -42.031   8.854 -63.468  1.00  0.00           H  
ATOM    529  N   ARG A 148     -43.325   6.093 -63.540  1.00  0.00           N  
ATOM    530  CA  ARG A 148     -43.009   4.679 -63.719  1.00  0.00           C  
ATOM    531  C   ARG A 148     -44.255   3.882 -64.027  1.00  0.00           C  
ATOM    532  O   ARG A 148     -44.208   2.927 -64.822  1.00  0.00           O  
ATOM    533  CB  ARG A 148     -42.305   4.156 -62.435  1.00  0.00           C  
ATOM    534  CG  ARG A 148     -41.045   4.951 -61.992  1.00  0.00           C  
ATOM    535  CD  ARG A 148     -40.557   4.531 -60.596  1.00  0.00           C  
ATOM    536  NE  ARG A 148     -40.128   3.101 -60.622  1.00  0.00           N  
ATOM    537  CZ  ARG A 148     -39.878   2.353 -59.553  1.00  0.00           C  
ATOM    538  NH1 ARG A 148     -39.988   2.786 -58.327  1.00  0.00           N1+
ATOM    539  NH2 ARG A 148     -39.505   1.126 -59.733  1.00  0.00           N  
ATOM    540  H   ARG A 148     -43.366   6.496 -62.615  1.00  0.00           H  
ATOM    541  HA  ARG A 148     -42.330   4.587 -64.588  1.00  0.00           H  
ATOM    542 1HB  ARG A 148     -43.007   4.173 -61.603  1.00  0.00           H  
ATOM    543 2HB  ARG A 148     -42.049   3.086 -62.579  1.00  0.00           H  
ATOM    544 1HG  ARG A 148     -40.236   4.775 -62.701  1.00  0.00           H  
ATOM    545 2HG  ARG A 148     -41.272   6.036 -62.014  1.00  0.00           H  
ATOM    546 1HD  ARG A 148     -39.715   5.155 -60.302  1.00  0.00           H  
ATOM    547 2HD  ARG A 148     -41.375   4.685 -59.859  1.00  0.00           H  
ATOM    548  HE  ARG A 148     -39.995   2.607 -61.511  1.00  0.00           H  
ATOM    549 1HH1 ARG A 148     -40.287   3.761 -58.255  1.00  0.00           H  
ATOM    550 2HH1 ARG A 148     -39.777   2.148 -57.558  1.00  0.00           H  
ATOM    551 1HH2 ARG A 148     -39.426   0.804 -60.700  1.00  0.00           H  
ATOM    552 2HH2 ARG A 148     -39.317   0.567 -58.899  1.00  0.00           H  
ATOM    553  N   LYS A 149     -45.398   4.242 -63.433  1.00  0.00           N  
ATOM    554  CA  LYS A 149     -46.655   3.581 -63.776  1.00  0.00           C  
ATOM    555  C   LYS A 149     -46.950   3.729 -65.262  1.00  0.00           C  
ATOM    556  O   LYS A 149     -47.433   2.791 -65.908  1.00  0.00           O  
ATOM    557  CB  LYS A 149     -47.800   4.136 -62.927  1.00  0.00           C  
ATOM    558  CG  LYS A 149     -47.744   3.707 -61.467  1.00  0.00           C  
ATOM    559  CD  LYS A 149     -48.857   4.339 -60.647  1.00  0.00           C  
ATOM    560  CE  LYS A 149     -48.804   3.867 -59.200  1.00  0.00           C  
ATOM    561  NZ  LYS A 149     -49.808   4.558 -58.342  1.00  0.00           N1+
ATOM    562  H   LYS A 149     -45.401   4.976 -62.740  1.00  0.00           H  
ATOM    563  HA  LYS A 149     -46.559   2.518 -63.552  1.00  0.00           H  
ATOM    564 1HB  LYS A 149     -47.784   5.226 -62.963  1.00  0.00           H  
ATOM    565 2HB  LYS A 149     -48.753   3.809 -63.342  1.00  0.00           H  
ATOM    566 1HG  LYS A 149     -47.836   2.622 -61.402  1.00  0.00           H  
ATOM    567 2HG  LYS A 149     -46.786   3.998 -61.038  1.00  0.00           H  
ATOM    568 1HD  LYS A 149     -48.757   5.425 -60.674  1.00  0.00           H  
ATOM    569 2HD  LYS A 149     -49.822   4.071 -61.075  1.00  0.00           H  
ATOM    570 1HE  LYS A 149     -48.992   2.795 -59.161  1.00  0.00           H  
ATOM    571 2HE  LYS A 149     -47.812   4.055 -58.792  1.00  0.00           H  
ATOM    572 1HZ  LYS A 149     -49.736   4.213 -57.395  1.00  0.00           H  
ATOM    573 2HZ  LYS A 149     -49.634   5.554 -58.353  1.00  0.00           H  
ATOM    574 3HZ  LYS A 149     -50.736   4.376 -58.696  1.00  0.00           H  
ATOM    575  N   SER A 150     -46.676   4.907 -65.817  1.00  0.00           N  
ATOM    576  CA  SER A 150     -46.902   5.145 -67.231  1.00  0.00           C  
ATOM    577  C   SER A 150     -45.937   4.298 -68.054  1.00  0.00           C  
ATOM    578  O   SER A 150     -44.792   4.055 -67.662  1.00  0.00           O  
ATOM    579  CB  SER A 150     -46.722   6.615 -67.555  1.00  0.00           C  
ATOM    580  OG  SER A 150     -46.835   6.842 -68.933  1.00  0.00           O  
ATOM    581  H   SER A 150     -46.304   5.652 -65.245  1.00  0.00           H  
ATOM    582  HA  SER A 150     -47.927   4.857 -67.471  1.00  0.00           H  
ATOM    583 1HB  SER A 150     -47.473   7.199 -67.025  1.00  0.00           H  
ATOM    584 2HB  SER A 150     -45.744   6.947 -67.208  1.00  0.00           H  
ATOM    585  HG  SER A 150     -46.664   7.778 -69.062  1.00  0.00           H  
ATOM    586  N   ASP A 151     -46.410   3.854 -69.215  1.00  0.00           N  
ATOM    587  CA  ASP A 151     -45.608   3.075 -70.154  1.00  0.00           C  
ATOM    588  C   ASP A 151     -45.010   3.960 -71.221  1.00  0.00           C  
ATOM    589  O   ASP A 151     -44.079   3.541 -71.925  1.00  0.00           O  
ATOM    590  CB  ASP A 151     -46.458   1.939 -70.788  1.00  0.00           C  
ATOM    591  CG  ASP A 151     -46.789   0.763 -69.856  1.00  0.00           C  
ATOM    592  OD1 ASP A 151     -47.537   0.957 -68.875  1.00  0.00           O  
ATOM    593  OD2 ASP A 151     -46.263  -0.346 -70.084  1.00  0.00           O1-
ATOM    594  H   ASP A 151     -47.367   4.065 -69.458  1.00  0.00           H  
ATOM    595  HA  ASP A 151     -44.767   2.620 -69.597  1.00  0.00           H  
ATOM    596 2HB  ASP A 151     -45.942   1.530 -71.676  1.00  0.00           H  
ATOM    597 3HB  ASP A 151     -47.420   2.330 -71.157  1.00  0.00           H  
ATOM    598  N   ASP A 152     -45.486   5.192 -71.336  1.00  0.00           N  
ATOM    599  CA  ASP A 152     -45.110   6.088 -72.419  1.00  0.00           C  
ATOM    600  C   ASP A 152     -43.693   6.571 -72.131  1.00  0.00           C  
ATOM    601  O   ASP A 152     -43.450   7.249 -71.127  1.00  0.00           O  
ATOM    602  CB  ASP A 152     -46.099   7.248 -72.513  1.00  0.00           C  
ATOM    603  CG  ASP A 152     -45.850   8.145 -73.713  1.00  0.00           C  
ATOM    604  OD1 ASP A 152     -44.729   8.135 -74.263  1.00  0.00           O  
ATOM    605  OD2 ASP A 152     -46.790   8.865 -74.112  1.00  0.00           O1-
ATOM    606  H   ASP A 152     -46.134   5.516 -70.632  1.00  0.00           H  
ATOM    607  HA  ASP A 152     -45.145   5.532 -73.356  1.00  0.00           H  
ATOM    608 1HB  ASP A 152     -47.114   6.856 -72.577  1.00  0.00           H  
ATOM    609 2HB  ASP A 152     -46.037   7.853 -71.608  1.00  0.00           H  
ATOM    610  N   SER A 153     -42.756   6.211 -73.015  1.00  0.00           N  
ATOM    611  CA  SER A 153     -41.349   6.551 -72.823  1.00  0.00           C  
ATOM    612  C   SER A 153     -41.117   8.052 -72.873  1.00  0.00           C  
ATOM    613  O   SER A 153     -40.119   8.535 -72.325  1.00  0.00           O  
ATOM    614  CB  SER A 153     -40.503   5.870 -73.881  1.00  0.00           C  
ATOM    615  OG  SER A 153     -40.789   6.376 -75.156  1.00  0.00           O  
ATOM    616  H   SER A 153     -43.030   5.691 -73.836  1.00  0.00           H  
ATOM    617  HA  SER A 153     -41.038   6.196 -71.839  1.00  0.00           H  
ATOM    618 1HB  SER A 153     -39.447   6.021 -73.656  1.00  0.00           H  
ATOM    619 2HB  SER A 153     -40.691   4.797 -73.862  1.00  0.00           H  
ATOM    620  HG  SER A 153     -40.203   5.916 -75.761  1.00  0.00           H  
ATOM    621  N   GLU A 154     -42.019   8.794 -73.515  1.00  0.00           N  
ATOM    622  CA  GLU A 154     -41.909  10.246 -73.559  1.00  0.00           C  
ATOM    623  C   GLU A 154     -42.222  10.864 -72.203  1.00  0.00           C  
ATOM    624  O   GLU A 154     -41.612  11.871 -71.830  1.00  0.00           O  
ATOM    625  CB  GLU A 154     -42.848  10.819 -74.622  1.00  0.00           C  
ATOM    626  CG  GLU A 154     -42.455  10.488 -76.054  1.00  0.00           C  
ATOM    627  CD  GLU A 154     -41.101  11.023 -76.428  1.00  0.00           C  
ATOM    628  OE1 GLU A 154     -40.847  12.176 -76.173  1.00  0.00           O  
ATOM    629  OE2 GLU A 154     -40.317  10.278 -76.969  1.00  0.00           O1-
ATOM    630  H   GLU A 154     -42.795   8.345 -73.980  1.00  0.00           H  
ATOM    631  HA  GLU A 154     -40.884  10.508 -73.822  1.00  0.00           H  
ATOM    632 1HB  GLU A 154     -43.858  10.442 -74.457  1.00  0.00           H  
ATOM    633 2HB  GLU A 154     -42.884  11.905 -74.528  1.00  0.00           H  
ATOM    634 1HG  GLU A 154     -42.450   9.405 -76.177  1.00  0.00           H  
ATOM    635 2HG  GLU A 154     -43.202  10.900 -76.730  1.00  0.00           H  
ATOM    636  N   ALA A 155     -43.162  10.283 -71.455  1.00  0.00           N  
ATOM    637  CA  ALA A 155     -43.427  10.779 -70.108  1.00  0.00           C  
ATOM    638  C   ALA A 155     -42.224  10.593 -69.186  1.00  0.00           C  
ATOM    639  O   ALA A 155     -41.973  11.442 -68.322  1.00  0.00           O  
ATOM    640  CB  ALA A 155     -44.655  10.080 -69.526  1.00  0.00           C  
ATOM    641  H   ALA A 155     -43.697   9.501 -71.805  1.00  0.00           H  
ATOM    642  HA  ALA A 155     -43.625  11.849 -70.174  1.00  0.00           H  
ATOM    643 1HB  ALA A 155     -44.845  10.456 -68.521  1.00  0.00           H  
ATOM    644 2HB  ALA A 155     -45.520  10.279 -70.158  1.00  0.00           H  
ATOM    645 3HB  ALA A 155     -44.476   9.007 -69.484  1.00  0.00           H  
ATOM    646  N   LEU A 156     -41.468   9.500 -69.336  1.00  0.00           N  
ATOM    647  CA  LEU A 156     -40.253   9.367 -68.532  1.00  0.00           C  
ATOM    648  C   LEU A 156     -39.258  10.474 -68.857  1.00  0.00           C  
ATOM    649  O   LEU A 156     -38.595  11.004 -67.958  1.00  0.00           O  
ATOM    650  CB  LEU A 156     -39.602   7.999 -68.774  1.00  0.00           C  
ATOM    651  CG  LEU A 156     -40.376   6.789 -68.233  1.00  0.00           C  
ATOM    652  CD1 LEU A 156     -39.768   5.508 -68.790  1.00  0.00           C  
ATOM    653  CD2 LEU A 156     -40.336   6.799 -66.713  1.00  0.00           C  
ATOM    654  H   LEU A 156     -41.711   8.766 -69.985  1.00  0.00           H  
ATOM    655  HA  LEU A 156     -40.525   9.444 -67.480  1.00  0.00           H  
ATOM    656 1HB  LEU A 156     -39.475   7.859 -69.846  1.00  0.00           H  
ATOM    657 2HB  LEU A 156     -38.616   7.997 -68.309  1.00  0.00           H  
ATOM    658  HG  LEU A 156     -41.411   6.840 -68.570  1.00  0.00           H  
ATOM    659 1HD1 LEU A 156     -40.318   4.649 -68.406  1.00  0.00           H  
ATOM    660 2HD1 LEU A 156     -39.827   5.520 -69.877  1.00  0.00           H  
ATOM    661 3HD1 LEU A 156     -38.724   5.438 -68.482  1.00  0.00           H  
ATOM    662 1HD2 LEU A 156     -40.886   5.940 -66.329  1.00  0.00           H  
ATOM    663 2HD2 LEU A 156     -39.301   6.747 -66.376  1.00  0.00           H  
ATOM    664 3HD2 LEU A 156     -40.792   7.718 -66.343  1.00  0.00           H  
ATOM    665  N   LYS A 157     -39.138  10.830 -70.137  1.00  0.00           N  
ATOM    666  CA  LYS A 157     -38.216  11.886 -70.544  1.00  0.00           C  
ATOM    667  C   LYS A 157     -38.653  13.237 -69.997  1.00  0.00           C  
ATOM    668  O   LYS A 157     -37.822  14.045 -69.564  1.00  0.00           O  
ATOM    669  CB  LYS A 157     -38.109  11.948 -72.069  1.00  0.00           C  
ATOM    670  CG  LYS A 157     -37.163  13.022 -72.589  1.00  0.00           C  
ATOM    671  CD  LYS A 157     -35.718  12.707 -72.235  1.00  0.00           C  
ATOM    672  CE  LYS A 157     -34.753  13.624 -72.972  1.00  0.00           C  
ATOM    673  NZ  LYS A 157     -33.342  13.394 -72.560  1.00  0.00           N1+
ATOM    674  H   LYS A 157     -39.693  10.363 -70.841  1.00  0.00           H  
ATOM    675  HA  LYS A 157     -37.231  11.662 -70.134  1.00  0.00           H  
ATOM    676 1HB  LYS A 157     -37.763  10.986 -72.448  1.00  0.00           H  
ATOM    677 2HB  LYS A 157     -39.095  12.134 -72.496  1.00  0.00           H  
ATOM    678 1HG  LYS A 157     -37.255  13.094 -73.674  1.00  0.00           H  
ATOM    679 2HG  LYS A 157     -37.433  13.985 -72.156  1.00  0.00           H  
ATOM    680 1HD  LYS A 157     -35.572  12.827 -71.160  1.00  0.00           H  
ATOM    681 2HD  LYS A 157     -35.496  11.673 -72.500  1.00  0.00           H  
ATOM    682 1HE  LYS A 157     -34.838  13.454 -74.044  1.00  0.00           H  
ATOM    683 2HE  LYS A 157     -35.013  14.663 -72.770  1.00  0.00           H  
ATOM    684 1HZ  LYS A 157     -32.736  14.020 -73.070  1.00  0.00           H  
ATOM    685 2HZ  LYS A 157     -33.248  13.567 -71.568  1.00  0.00           H  
ATOM    686 3HZ  LYS A 157     -33.084  12.438 -72.761  1.00  0.00           H  
ATOM    687  N   VAL A 158     -39.959  13.502 -70.032  1.00  0.00           N  
ATOM    688  CA  VAL A 158     -40.511  14.751 -69.515  1.00  0.00           C  
ATOM    689  C   VAL A 158     -40.223  14.896 -68.025  1.00  0.00           C  
ATOM    690  O   VAL A 158     -39.770  15.953 -67.567  1.00  0.00           O  
ATOM    691  CB  VAL A 158     -42.032  14.804 -69.749  1.00  0.00           C  
ATOM    692  CG1 VAL A 158     -42.653  15.950 -68.963  1.00  0.00           C  
ATOM    693  CG2 VAL A 158     -42.322  14.952 -71.235  1.00  0.00           C  
ATOM    694  H   VAL A 158     -40.584  12.815 -70.429  1.00  0.00           H  
ATOM    695  HA  VAL A 158     -40.046  15.581 -70.048  1.00  0.00           H  
ATOM    696  HB  VAL A 158     -42.480  13.882 -69.380  1.00  0.00           H  
ATOM    697 1HG1 VAL A 158     -43.728  15.972 -69.140  1.00  0.00           H  
ATOM    698 2HG1 VAL A 158     -42.464  15.804 -67.899  1.00  0.00           H  
ATOM    699 3HG1 VAL A 158     -42.212  16.893 -69.285  1.00  0.00           H  
ATOM    700 1HG2 VAL A 158     -43.399  14.989 -71.394  1.00  0.00           H  
ATOM    701 2HG2 VAL A 158     -41.869  15.872 -71.605  1.00  0.00           H  
ATOM    702 3HG2 VAL A 158     -41.905  14.101 -71.773  1.00  0.00           H  
ATOM    703  N   VAL A 159     -40.492  13.850 -67.241  1.00  0.00           N  
ATOM    704  CA  VAL A 159     -40.280  13.964 -65.802  1.00  0.00           C  
ATOM    705  C   VAL A 159     -38.793  14.024 -65.474  1.00  0.00           C  
ATOM    706  O   VAL A 159     -38.379  14.795 -64.600  1.00  0.00           O  
ATOM    707  CB  VAL A 159     -40.977  12.805 -65.065  1.00  0.00           C  
ATOM    708  CG1 VAL A 159     -40.550  12.766 -63.606  1.00  0.00           C  
ATOM    709  CG2 VAL A 159     -42.482  12.942 -65.167  1.00  0.00           C  
ATOM    710  H   VAL A 159     -40.838  12.980 -67.620  1.00  0.00           H  
ATOM    711  HA  VAL A 159     -40.755  14.882 -65.454  1.00  0.00           H  
ATOM    712  HB  VAL A 159     -40.670  11.862 -65.518  1.00  0.00           H  
ATOM    713 1HG1 VAL A 159     -41.052  11.940 -63.102  1.00  0.00           H  
ATOM    714 2HG1 VAL A 159     -39.471  12.624 -63.547  1.00  0.00           H  
ATOM    715 3HG1 VAL A 159     -40.821  13.704 -63.123  1.00  0.00           H  
ATOM    716 1HG2 VAL A 159     -42.959  12.115 -64.642  1.00  0.00           H  
ATOM    717 2HG2 VAL A 159     -42.793  13.885 -64.718  1.00  0.00           H  
ATOM    718 3HG2 VAL A 159     -42.779  12.924 -66.217  1.00  0.00           H  
ATOM    719  N   TYR A 160     -37.963  13.202 -66.146  1.00  0.00           N  
ATOM    720  CA  TYR A 160     -36.529  13.311 -65.895  1.00  0.00           C  
ATOM    721  C   TYR A 160     -36.058  14.736 -66.055  1.00  0.00           C  
ATOM    722  O   TYR A 160     -35.317  15.257 -65.195  1.00  0.00           O  
ATOM    723  CB  TYR A 160     -35.723  12.424 -66.889  1.00  0.00           C  
ATOM    724  CG  TYR A 160     -34.194  12.484 -66.782  1.00  0.00           C  
ATOM    725  CD1 TYR A 160     -33.519  11.745 -65.805  1.00  0.00           C  
ATOM    726  CD2 TYR A 160     -33.466  13.276 -67.674  1.00  0.00           C  
ATOM    727  CE1 TYR A 160     -32.130  11.797 -65.727  1.00  0.00           C  
ATOM    728  CE2 TYR A 160     -32.077  13.326 -67.594  1.00  0.00           C  
ATOM    729  CZ  TYR A 160     -31.410  12.586 -66.620  1.00  0.00           C  
ATOM    730  OH  TYR A 160     -30.047  12.631 -66.541  1.00  0.00           O  
ATOM    731  H   TYR A 160     -38.324  12.529 -66.806  1.00  0.00           H  
ATOM    732  HA  TYR A 160     -36.322  12.999 -64.854  1.00  0.00           H  
ATOM    733 2HB  TYR A 160     -35.994  12.691 -67.930  1.00  0.00           H  
ATOM    734 3HB  TYR A 160     -36.059  11.371 -66.798  1.00  0.00           H  
ATOM    735 1HD  TYR A 160     -34.069  11.125 -65.111  1.00  0.00           H  
ATOM    736 2HD  TYR A 160     -33.976  13.845 -68.439  1.00  0.00           H  
ATOM    737 1HE  TYR A 160     -31.606  11.222 -64.978  1.00  0.00           H  
ATOM    738 2HE  TYR A 160     -31.526  13.937 -68.292  1.00  0.00           H  
ATOM    739  HH  TYR A 160     -29.723  13.217 -67.228  1.00  0.00           H  
ATOM    740  N   LEU A 161     -36.494  15.435 -67.109  1.00  0.00           N  
ATOM    741  CA  LEU A 161     -36.106  16.826 -67.322  1.00  0.00           C  
ATOM    742  C   LEU A 161     -36.683  17.730 -66.241  1.00  0.00           C  
ATOM    743  O   LEU A 161     -35.994  18.621 -65.731  1.00  0.00           O  
ATOM    744  CB  LEU A 161     -36.577  17.304 -68.702  1.00  0.00           C  
ATOM    745  CG  LEU A 161     -36.272  18.769 -69.038  1.00  0.00           C  
ATOM    746  CD1 LEU A 161     -34.768  19.001 -68.982  1.00  0.00           C  
ATOM    747  CD2 LEU A 161     -36.826  19.100 -70.416  1.00  0.00           C  
ATOM    748  H   LEU A 161     -37.100  14.985 -67.781  1.00  0.00           H  
ATOM    749  HA  LEU A 161     -35.019  16.892 -67.281  1.00  0.00           H  
ATOM    750 1HB  LEU A 161     -36.106  16.684 -69.463  1.00  0.00           H  
ATOM    751 2HB  LEU A 161     -37.656  17.166 -68.767  1.00  0.00           H  
ATOM    752  HG  LEU A 161     -36.737  19.417 -68.295  1.00  0.00           H  
ATOM    753 1HD1 LEU A 161     -34.551  20.042 -69.222  1.00  0.00           H  
ATOM    754 2HD1 LEU A 161     -34.402  18.775 -67.981  1.00  0.00           H  
ATOM    755 3HD1 LEU A 161     -34.273  18.353 -69.704  1.00  0.00           H  
ATOM    756 1HD2 LEU A 161     -36.609  20.142 -70.655  1.00  0.00           H  
ATOM    757 2HD2 LEU A 161     -36.360  18.453 -71.160  1.00  0.00           H  
ATOM    758 3HD2 LEU A 161     -37.904  18.942 -70.422  1.00  0.00           H  
ATOM    759  N   ALA A 162     -37.959  17.531 -65.902  1.00  0.00           N  
ATOM    760  CA  ALA A 162     -38.606  18.350 -64.882  1.00  0.00           C  
ATOM    761  C   ALA A 162     -37.872  18.246 -63.551  1.00  0.00           C  
ATOM    762  O   ALA A 162     -37.710  19.243 -62.839  1.00  0.00           O  
ATOM    763  CB  ALA A 162     -40.068  17.937 -64.724  1.00  0.00           C  
ATOM    764  H   ALA A 162     -38.491  16.803 -66.358  1.00  0.00           H  
ATOM    765  HA  ALA A 162     -38.567  19.390 -65.207  1.00  0.00           H  
ATOM    766 1HB  ALA A 162     -40.540  18.555 -63.960  1.00  0.00           H  
ATOM    767 2HB  ALA A 162     -40.588  18.072 -65.672  1.00  0.00           H  
ATOM    768 3HB  ALA A 162     -40.120  16.891 -64.427  1.00  0.00           H  
ATOM    769  N   LEU A 163     -37.423  17.038 -63.204  1.00  0.00           N  
ATOM    770  CA  LEU A 163     -36.721  16.815 -61.944  1.00  0.00           C  
ATOM    771  C   LEU A 163     -35.323  17.424 -61.958  1.00  0.00           C  
ATOM    772  O   LEU A 163     -34.840  17.902 -60.927  1.00  0.00           O  
ATOM    773  CB  LEU A 163     -36.653  15.319 -61.648  1.00  0.00           C  
ATOM    774  CG  LEU A 163     -37.979  14.591 -61.413  1.00  0.00           C  
ATOM    775  CD1 LEU A 163     -37.756  13.090 -61.322  1.00  0.00           C  
ATOM    776  CD2 LEU A 163     -38.680  15.108 -60.168  1.00  0.00           C  
ATOM    777  H   LEU A 163     -37.572  16.259 -63.829  1.00  0.00           H  
ATOM    778  HA  LEU A 163     -37.287  17.291 -61.144  1.00  0.00           H  
ATOM    779 1HB  LEU A 163     -36.163  14.822 -62.484  1.00  0.00           H  
ATOM    780 2HB  LEU A 163     -36.045  15.168 -60.756  1.00  0.00           H  
ATOM    781  HG  LEU A 163     -38.636  14.745 -62.269  1.00  0.00           H  
ATOM    782 1HD1 LEU A 163     -38.710  12.590 -61.153  1.00  0.00           H  
ATOM    783 2HD1 LEU A 163     -37.317  12.731 -62.252  1.00  0.00           H  
ATOM    784 3HD1 LEU A 163     -37.081  12.872 -60.494  1.00  0.00           H  
ATOM    785 1HD2 LEU A 163     -39.619  14.571 -60.030  1.00  0.00           H  
ATOM    786 2HD2 LEU A 163     -38.042  14.952 -59.299  1.00  0.00           H  
ATOM    787 3HD2 LEU A 163     -38.884  16.173 -60.282  1.00  0.00           H  
ATOM    788  N   ARG A 164     -34.638  17.412 -63.117  1.00  0.00           N  
ATOM    789  CA  ARG A 164     -33.340  18.074 -63.211  1.00  0.00           C  
ATOM    790  C   ARG A 164     -33.468  19.554 -62.937  1.00  0.00           C  
ATOM    791  O   ARG A 164     -32.562  20.150 -62.328  1.00  0.00           O  
ATOM    792  CB  ARG A 164     -32.742  17.807 -64.622  1.00  0.00           C  
ATOM    793  CG  ARG A 164     -31.334  18.414 -64.877  1.00  0.00           C  
ATOM    794  CD  ARG A 164     -30.770  18.007 -66.248  1.00  0.00           C  
ATOM    795  NE  ARG A 164     -29.440  18.652 -66.455  1.00  0.00           N  
ATOM    796  CZ  ARG A 164     -28.699  18.552 -67.555  1.00  0.00           C  
ATOM    797  NH1 ARG A 164     -29.057  17.869 -68.606  1.00  0.00           N1+
ATOM    798  NH2 ARG A 164     -27.558  19.165 -67.587  1.00  0.00           N  
ATOM    799  H   ARG A 164     -35.024  16.943 -63.925  1.00  0.00           H  
ATOM    800  HA  ARG A 164     -32.681  17.645 -62.432  1.00  0.00           H  
ATOM    801 2HB  ARG A 164     -33.459  18.172 -65.387  1.00  0.00           H  
ATOM    802 3HB  ARG A 164     -32.692  16.713 -64.794  1.00  0.00           H  
ATOM    803 2HG  ARG A 164     -30.648  18.096 -64.065  1.00  0.00           H  
ATOM    804 3HG  ARG A 164     -31.379  19.520 -64.813  1.00  0.00           H  
ATOM    805 2HD  ARG A 164     -31.485  18.309 -67.045  1.00  0.00           H  
ATOM    806 3HD  ARG A 164     -30.688  16.900 -66.302  1.00  0.00           H  
ATOM    807  HE  ARG A 164     -29.013  19.228 -65.722  1.00  0.00           H  
ATOM    808 1HH1 ARG A 164     -29.968  17.412 -68.517  1.00  0.00           H  
ATOM    809 2HH1 ARG A 164     -28.431  17.841 -69.412  1.00  0.00           H  
ATOM    810 1HH2 ARG A 164     -27.295  19.695 -66.754  1.00  0.00           H  
ATOM    811 2HH2 ARG A 164     -27.003  19.074 -68.439  1.00  0.00           H  
ATOM    812  N   ILE A 165     -34.528  20.193 -63.432  1.00  0.00           N  
ATOM    813  CA  ILE A 165     -34.742  21.621 -63.200  1.00  0.00           C  
ATOM    814  C   ILE A 165     -34.869  21.907 -61.708  1.00  0.00           C  
ATOM    815  O   ILE A 165     -34.323  22.899 -61.200  1.00  0.00           O  
ATOM    816  CB  ILE A 165     -36.002  22.120 -63.931  1.00  0.00           C  
ATOM    817  CG1 ILE A 165     -35.783  22.101 -65.446  1.00  0.00           C  
ATOM    818  CG2 ILE A 165     -36.371  23.518 -63.460  1.00  0.00           C  
ATOM    819  CD1 ILE A 165     -37.056  22.251 -66.248  1.00  0.00           C  
ATOM    820  H   ILE A 165     -35.209  19.675 -63.969  1.00  0.00           H  
ATOM    821  HA  ILE A 165     -33.883  22.167 -63.588  1.00  0.00           H  
ATOM    822  HB  ILE A 165     -36.834  21.446 -63.724  1.00  0.00           H  
ATOM    823 1HG1 ILE A 165     -35.106  22.907 -65.725  1.00  0.00           H  
ATOM    824 2HG1 ILE A 165     -35.308  21.162 -65.733  1.00  0.00           H  
ATOM    825 1HG2 ILE A 165     -37.263  23.856 -63.987  1.00  0.00           H  
ATOM    826 2HG2 ILE A 165     -36.567  23.502 -62.390  1.00  0.00           H  
ATOM    827 3HG2 ILE A 165     -35.547  24.201 -63.668  1.00  0.00           H  
ATOM    828 1HD1 ILE A 165     -36.819  22.227 -67.312  1.00  0.00           H  
ATOM    829 2HD1 ILE A 165     -37.735  21.431 -66.010  1.00  0.00           H  
ATOM    830 3HD1 ILE A 165     -37.531  23.199 -66.003  1.00  0.00           H  
ATOM    831  N   VAL A 166     -35.572  21.032 -60.984  1.00  0.00           N  
ATOM    832  CA  VAL A 166     -35.735  21.194 -59.542  1.00  0.00           C  
ATOM    833  C   VAL A 166     -34.382  21.127 -58.857  1.00  0.00           C  
ATOM    834  O   VAL A 166     -34.077  21.925 -57.967  1.00  0.00           O  
ATOM    835  CB  VAL A 166     -36.710  20.145 -58.979  1.00  0.00           C  
ATOM    836  CG1 VAL A 166     -36.747  20.213 -57.455  1.00  0.00           C  
ATOM    837  CG2 VAL A 166     -38.091  20.363 -59.552  1.00  0.00           C  
ATOM    838  H   VAL A 166     -36.002  20.241 -61.442  1.00  0.00           H  
ATOM    839  HA  VAL A 166     -36.192  22.166 -59.352  1.00  0.00           H  
ATOM    840  HB  VAL A 166     -36.356  19.150 -59.252  1.00  0.00           H  
ATOM    841 1HG1 VAL A 166     -37.442  19.463 -57.075  1.00  0.00           H  
ATOM    842 2HG1 VAL A 166     -35.752  20.019 -57.058  1.00  0.00           H  
ATOM    843 3HG1 VAL A 166     -37.077  21.203 -57.144  1.00  0.00           H  
ATOM    844 1HG2 VAL A 166     -38.774  19.616 -59.149  1.00  0.00           H  
ATOM    845 2HG2 VAL A 166     -38.444  21.359 -59.283  1.00  0.00           H  
ATOM    846 3HG2 VAL A 166     -38.055  20.272 -60.637  1.00  0.00           H  
ATOM    847  N   GLN A 167     -33.545  20.176 -59.258  1.00  0.00           N  
ATOM    848  CA  GLN A 167     -32.209  20.122 -58.662  1.00  0.00           C  
ATOM    849  C   GLN A 167     -31.364  21.342 -58.993  1.00  0.00           C  
ATOM    850  O   GLN A 167     -30.556  21.777 -58.167  1.00  0.00           O  
ATOM    851  CB  GLN A 167     -31.478  18.858 -59.121  1.00  0.00           C  
ATOM    852  CG  GLN A 167     -32.016  17.573 -58.514  1.00  0.00           C  
ATOM    853  CD  GLN A 167     -31.207  16.356 -58.923  1.00  0.00           C  
ATOM    854  NE2 GLN A 167     -31.059  15.410 -58.004  1.00  0.00           N  
ATOM    855  OE1 GLN A 167     -30.719  16.269 -60.054  1.00  0.00           O  
ATOM    856  H   GLN A 167     -33.800  19.494 -59.957  1.00  0.00           H  
ATOM    857  HA  GLN A 167     -32.315  20.093 -57.578  1.00  0.00           H  
ATOM    858 1HB  GLN A 167     -31.546  18.771 -60.205  1.00  0.00           H  
ATOM    859 2HB  GLN A 167     -30.422  18.934 -58.864  1.00  0.00           H  
ATOM    860 1HG  GLN A 167     -31.985  17.656 -57.429  1.00  0.00           H  
ATOM    861 2HG  GLN A 167     -33.043  17.428 -58.848  1.00  0.00           H  
ATOM    862 1HE2 GLN A 167     -30.534  14.584 -58.215  1.00  0.00           H  
ATOM    863 2HE2 GLN A 167     -31.470  15.521 -57.099  1.00  0.00           H  
ATOM    864  N   GLN A 168     -31.462  21.854 -60.210  1.00  0.00           N  
ATOM    865  CA  GLN A 168     -30.629  22.989 -60.573  1.00  0.00           C  
ATOM    866  C   GLN A 168     -31.034  24.264 -59.853  1.00  0.00           C  
ATOM    867  O   GLN A 168     -30.164  25.057 -59.486  1.00  0.00           O  
ATOM    868  CB  GLN A 168     -30.677  23.215 -62.086  1.00  0.00           C  
ATOM    869  CG  GLN A 168     -29.765  24.326 -62.579  1.00  0.00           C  
ATOM    870  CD  GLN A 168     -29.611  24.320 -64.088  1.00  0.00           C  
ATOM    871  NE2 GLN A 168     -29.217  25.459 -64.646  1.00  0.00           N  
ATOM    872  OE1 GLN A 168     -29.845  23.302 -64.747  1.00  0.00           O  
ATOM    873  H   GLN A 168     -32.102  21.475 -60.893  1.00  0.00           H  
ATOM    874  HA  GLN A 168     -29.601  22.770 -60.284  1.00  0.00           H  
ATOM    875 1HB  GLN A 168     -30.397  22.296 -62.600  1.00  0.00           H  
ATOM    876 2HB  GLN A 168     -31.697  23.459 -62.385  1.00  0.00           H  
ATOM    877 1HG  GLN A 168     -30.186  25.286 -62.282  1.00  0.00           H  
ATOM    878 2HG  GLN A 168     -28.779  24.196 -62.134  1.00  0.00           H  
ATOM    879 1HE2 GLN A 168     -29.098  25.516 -65.637  1.00  0.00           H  
ATOM    880 2HE2 GLN A 168     -29.039  26.260 -64.075  1.00  0.00           H  
ATOM    881  N   LEU A 169     -32.332  24.487 -59.636  1.00  0.00           N  
ATOM    882  CA  LEU A 169     -32.812  25.712 -58.990  1.00  0.00           C  
ATOM    883  C   LEU A 169     -33.770  25.377 -57.852  1.00  0.00           C  
ATOM    884  O   LEU A 169     -34.987  25.573 -57.954  1.00  0.00           O  
ATOM    885  CB  LEU A 169     -33.507  26.604 -60.022  1.00  0.00           C  
ATOM    886  CG  LEU A 169     -32.652  27.089 -61.196  1.00  0.00           C  
ATOM    887  CD1 LEU A 169     -33.510  27.746 -62.266  1.00  0.00           C  
ATOM    888  CD2 LEU A 169     -31.574  28.051 -60.706  1.00  0.00           C  
ATOM    889  H   LEU A 169     -33.002  23.789 -59.926  1.00  0.00           H  
ATOM    890  HA  LEU A 169     -31.955  26.246 -58.582  1.00  0.00           H  
ATOM    891 1HB  LEU A 169     -34.350  26.058 -60.441  1.00  0.00           H  
ATOM    892 2HB  LEU A 169     -33.890  27.489 -59.514  1.00  0.00           H  
ATOM    893  HG  LEU A 169     -32.176  26.235 -61.676  1.00  0.00           H  
ATOM    894 1HD1 LEU A 169     -32.874  28.079 -63.086  1.00  0.00           H  
ATOM    895 2HD1 LEU A 169     -34.237  27.027 -62.641  1.00  0.00           H  
ATOM    896 3HD1 LEU A 169     -34.030  28.602 -61.839  1.00  0.00           H  
ATOM    897 1HD2 LEU A 169     -30.973  28.387 -61.552  1.00  0.00           H  
ATOM    898 2HD2 LEU A 169     -32.043  28.912 -60.229  1.00  0.00           H  
ATOM    899 3HD2 LEU A 169     -30.933  27.541 -59.985  1.00  0.00           H  
ATOM    900  N   PRO A 170     -33.236  24.855 -56.748  1.00  0.00           N  
ATOM    901  CA  PRO A 170     -34.072  24.485 -55.599  1.00  0.00           C  
ATOM    902  C   PRO A 170     -34.803  25.673 -54.990  1.00  0.00           C  
ATOM    903  O   PRO A 170     -34.266  26.780 -54.920  1.00  0.00           O  
ATOM    904  CB  PRO A 170     -33.058  23.899 -54.611  1.00  0.00           C  
ATOM    905  CG  PRO A 170     -31.925  23.467 -55.465  1.00  0.00           C  
ATOM    906  CD  PRO A 170     -31.828  24.513 -56.529  1.00  0.00           C  
ATOM    907  HA  PRO A 170     -34.802  23.725 -55.913  1.00  0.00           H  
ATOM    908 1HB  PRO A 170     -32.769  24.661 -53.873  1.00  0.00           H  
ATOM    909 2HB  PRO A 170     -33.513  23.068 -54.053  1.00  0.00           H  
ATOM    910 1HG  PRO A 170     -31.006  23.389 -54.867  1.00  0.00           H  
ATOM    911 2HG  PRO A 170     -32.122  22.466 -55.878  1.00  0.00           H  
ATOM    912 1HD  PRO A 170     -31.247  25.368 -56.150  1.00  0.00           H  
ATOM    913 2HD  PRO A 170     -31.349  24.085 -57.421  1.00  0.00           H  
ATOM    914  N   ASP A 171     -36.047  25.437 -54.559  1.00  0.00           N  
ATOM    915  CA  ASP A 171     -36.825  26.453 -53.843  1.00  0.00           C  
ATOM    916  C   ASP A 171     -36.934  27.740 -54.663  1.00  0.00           C  
ATOM    917  O   ASP A 171     -36.712  28.847 -54.168  1.00  0.00           O  
ATOM    918  CB  ASP A 171     -36.190  26.759 -52.484  1.00  0.00           C  
ATOM    919  CG  ASP A 171     -37.165  27.402 -51.506  1.00  0.00           C  
ATOM    920  OD1 ASP A 171     -38.335  27.111 -51.586  1.00  0.00           O  
ATOM    921  OD2 ASP A 171     -36.729  28.178 -50.690  1.00  0.00           O1-
ATOM    922  H   ASP A 171     -36.461  24.532 -54.733  1.00  0.00           H  
ATOM    923  HA  ASP A 171     -37.831  26.066 -53.678  1.00  0.00           H  
ATOM    924 1HB  ASP A 171     -35.812  25.836 -52.044  1.00  0.00           H  
ATOM    925 2HB  ASP A 171     -35.341  27.428 -52.621  1.00  0.00           H  
ATOM    926  N   THR A 172     -37.278  27.580 -55.935  1.00  0.00           N  
ATOM    927  CA  THR A 172     -37.532  28.693 -56.835  1.00  0.00           C  
ATOM    928  C   THR A 172     -38.916  28.526 -57.431  1.00  0.00           C  
ATOM    929  O   THR A 172     -39.538  27.465 -57.339  1.00  0.00           O  
ATOM    930  CB  THR A 172     -36.477  28.780 -57.953  1.00  0.00           C  
ATOM    931  CG2 THR A 172     -35.082  28.917 -57.361  1.00  0.00           C  
ATOM    932  OG1 THR A 172     -36.536  27.598 -58.762  1.00  0.00           O  
ATOM    933  H   THR A 172     -37.365  26.636 -56.284  1.00  0.00           H  
ATOM    934  HA  THR A 172     -37.490  29.619 -56.261  1.00  0.00           H  
ATOM    935  HB  THR A 172     -36.685  29.645 -58.583  1.00  0.00           H  
ATOM    936  HG1 THR A 172     -35.933  26.939 -58.409  1.00  0.00           H  
ATOM    937 1HG2 THR A 172     -34.350  28.977 -58.166  1.00  0.00           H  
ATOM    938 2HG2 THR A 172     -35.031  29.820 -56.755  1.00  0.00           H  
ATOM    939 3HG2 THR A 172     -34.865  28.049 -56.738  1.00  0.00           H  
ATOM    940  N   GLU A 173     -39.399  29.597 -58.055  1.00  0.00           N  
ATOM    941  CA  GLU A 173     -40.715  29.514 -58.659  1.00  0.00           C  
ATOM    942  C   GLU A 173     -40.673  28.600 -59.871  1.00  0.00           C  
ATOM    943  O   GLU A 173     -41.645  27.889 -60.145  1.00  0.00           O  
ATOM    944  CB  GLU A 173     -41.193  30.909 -59.065  1.00  0.00           C  
ATOM    945  CG  GLU A 173     -41.405  31.875 -57.909  1.00  0.00           C  
ATOM    946  CD  GLU A 173     -42.336  31.333 -56.846  1.00  0.00           C  
ATOM    947  OE1 GLU A 173     -43.383  30.758 -57.207  1.00  0.00           O  
ATOM    948  OE2 GLU A 173     -42.020  31.482 -55.648  1.00  0.00           O1-
ATOM    949  H   GLU A 173     -38.880  30.461 -58.121  1.00  0.00           H  
ATOM    950  HA  GLU A 173     -41.406  29.096 -57.926  1.00  0.00           H  
ATOM    951 1HB  GLU A 173     -40.467  31.360 -59.743  1.00  0.00           H  
ATOM    952 2HB  GLU A 173     -42.137  30.828 -59.603  1.00  0.00           H  
ATOM    953 1HG  GLU A 173     -40.440  32.095 -57.451  1.00  0.00           H  
ATOM    954 2HG  GLU A 173     -41.811  32.808 -58.298  1.00  0.00           H  
ATOM    955  N   LEU A 174     -39.551  28.592 -60.592  1.00  0.00           N  
ATOM    956  CA  LEU A 174     -39.435  27.737 -61.766  1.00  0.00           C  
ATOM    957  C   LEU A 174     -39.470  26.259 -61.383  1.00  0.00           C  
ATOM    958  O   LEU A 174     -40.070  25.442 -62.091  1.00  0.00           O  
ATOM    959  CB  LEU A 174     -38.132  28.065 -62.497  1.00  0.00           C  
ATOM    960  CG  LEU A 174     -38.031  29.414 -63.221  1.00  0.00           C  
ATOM    961  CD1 LEU A 174     -36.611  29.655 -63.721  1.00  0.00           C  
ATOM    962  CD2 LEU A 174     -39.027  29.554 -64.346  1.00  0.00           C  
ATOM    963  H   LEU A 174     -38.771  29.178 -60.332  1.00  0.00           H  
ATOM    964  HA  LEU A 174     -40.279  27.939 -62.425  1.00  0.00           H  
ATOM    965 1HB  LEU A 174     -37.314  28.038 -61.780  1.00  0.00           H  
ATOM    966 2HB  LEU A 174     -37.954  27.297 -63.250  1.00  0.00           H  
ATOM    967  HG  LEU A 174     -38.216  30.222 -62.511  1.00  0.00           H  
ATOM    968 1HD1 LEU A 174     -36.562  30.618 -64.230  1.00  0.00           H  
ATOM    969 2HD1 LEU A 174     -35.922  29.658 -62.876  1.00  0.00           H  
ATOM    970 3HD1 LEU A 174     -36.330  28.863 -64.415  1.00  0.00           H  
ATOM    971 1HD2 LEU A 174     -38.908  30.529 -64.819  1.00  0.00           H  
ATOM    972 2HD2 LEU A 174     -38.856  28.770 -65.084  1.00  0.00           H  
ATOM    973 3HD2 LEU A 174     -40.038  29.465 -63.949  1.00  0.00           H  
ATOM    974  N   ALA A 175     -38.829  25.900 -60.263  1.00  0.00           N  
ATOM    975  CA  ALA A 175     -38.875  24.530 -59.751  1.00  0.00           C  
ATOM    976  C   ALA A 175     -40.281  24.111 -59.337  1.00  0.00           C  
ATOM    977  O   ALA A 175     -40.708  22.980 -59.598  1.00  0.00           O  
ATOM    978  CB  ALA A 175     -37.912  24.380 -58.576  1.00  0.00           C  
ATOM    979  H   ALA A 175     -38.299  26.596 -59.759  1.00  0.00           H  
ATOM    980  HA  ALA A 175     -38.562  23.859 -60.551  1.00  0.00           H  
ATOM    981 1HB  ALA A 175     -37.952  23.357 -58.200  1.00  0.00           H  
ATOM    982 2HB  ALA A 175     -36.898  24.606 -58.905  1.00  0.00           H  
ATOM    983 3HB  ALA A 175     -38.197  25.069 -57.782  1.00  0.00           H  
ATOM    984  N   ARG A 176     -41.007  25.005 -58.665  1.00  0.00           N  
ATOM    985  CA  ARG A 176     -42.388  24.723 -58.282  1.00  0.00           C  
ATOM    986  C   ARG A 176     -43.273  24.544 -59.506  1.00  0.00           C  
ATOM    987  O   ARG A 176     -44.051  23.587 -59.598  1.00  0.00           O  
ATOM    988  CB  ARG A 176     -42.924  25.861 -57.413  1.00  0.00           C  
ATOM    989  CG  ARG A 176     -44.364  25.679 -56.972  1.00  0.00           C  
ATOM    990  CD  ARG A 176     -44.861  26.894 -56.205  1.00  0.00           C  
ATOM    991  NE  ARG A 176     -44.797  28.107 -57.022  1.00  0.00           N  
ATOM    992  CZ  ARG A 176     -45.652  28.404 -57.999  1.00  0.00           C  
ATOM    993  NH1 ARG A 176     -46.651  27.581 -58.293  1.00  0.00           N1+
ATOM    994  NH2 ARG A 176     -45.511  29.532 -58.687  1.00  0.00           N  
ATOM    995  H   ARG A 176     -40.599  25.895 -58.414  1.00  0.00           H  
ATOM    996  HA  ARG A 176     -42.405  23.799 -57.703  1.00  0.00           H  
ATOM    997 1HB  ARG A 176     -42.308  25.957 -56.520  1.00  0.00           H  
ATOM    998 2HB  ARG A 176     -42.855  26.800 -57.961  1.00  0.00           H  
ATOM    999 1HG  ARG A 176     -44.998  25.536 -57.849  1.00  0.00           H  
ATOM   1000 2HG  ARG A 176     -44.439  24.804 -56.326  1.00  0.00           H  
ATOM   1001 1HD  ARG A 176     -45.895  26.736 -55.903  1.00  0.00           H  
ATOM   1002 2HD  ARG A 176     -44.242  27.042 -55.320  1.00  0.00           H  
ATOM   1003  HE  ARG A 176     -44.052  28.765 -56.829  1.00  0.00           H  
ATOM   1004 1HH1 ARG A 176     -46.768  26.722 -57.775  1.00  0.00           H  
ATOM   1005 2HH1 ARG A 176     -47.295  27.814 -59.036  1.00  0.00           H  
ATOM   1006 1HH2 ARG A 176     -44.755  30.165 -58.470  1.00  0.00           H  
ATOM   1007 2HH2 ARG A 176     -46.160  29.754 -59.428  1.00  0.00           H  
ATOM   1008  N   GLU A 177     -43.161  25.471 -60.455  1.00  0.00           N  
ATOM   1009  CA  GLU A 177     -43.970  25.444 -61.665  1.00  0.00           C  
ATOM   1010  C   GLU A 177     -43.643  24.230 -62.528  1.00  0.00           C  
ATOM   1011  O   GLU A 177     -44.538  23.632 -63.137  1.00  0.00           O  
ATOM   1012  CB  GLU A 177     -43.759  26.727 -62.473  1.00  0.00           C  
ATOM   1013  CG  GLU A 177     -44.369  27.972 -61.845  1.00  0.00           C  
ATOM   1014  CD  GLU A 177     -43.973  29.239 -62.553  1.00  0.00           C  
ATOM   1015  OE1 GLU A 177     -42.971  29.231 -63.228  1.00  0.00           O  
ATOM   1016  OE2 GLU A 177     -44.673  30.215 -62.418  1.00  0.00           O1-
ATOM   1017  H   GLU A 177     -42.492  26.217 -60.327  1.00  0.00           H  
ATOM   1018  HA  GLU A 177     -45.020  25.379 -61.378  1.00  0.00           H  
ATOM   1019 1HB  GLU A 177     -42.692  26.906 -62.601  1.00  0.00           H  
ATOM   1020 2HB  GLU A 177     -44.193  26.608 -63.466  1.00  0.00           H  
ATOM   1021 1HG  GLU A 177     -45.455  27.883 -61.866  1.00  0.00           H  
ATOM   1022 2HG  GLU A 177     -44.057  28.031 -60.804  1.00  0.00           H  
ATOM   1023  N   ALA A 178     -42.365  23.851 -62.591  1.00  0.00           N  
ATOM   1024  CA  ALA A 178     -41.956  22.686 -63.371  1.00  0.00           C  
ATOM   1025  C   ALA A 178     -42.592  21.400 -62.854  1.00  0.00           C  
ATOM   1026  O   ALA A 178     -43.025  20.554 -63.645  1.00  0.00           O  
ATOM   1027  CB  ALA A 178     -40.434  22.562 -63.375  1.00  0.00           C  
ATOM   1028  H   ALA A 178     -41.663  24.378 -62.089  1.00  0.00           H  
ATOM   1029  HA  ALA A 178     -42.297  22.828 -64.396  1.00  0.00           H  
ATOM   1030 1HB  ALA A 178     -40.142  21.691 -63.960  1.00  0.00           H  
ATOM   1031 2HB  ALA A 178     -39.997  23.459 -63.815  1.00  0.00           H  
ATOM   1032 3HB  ALA A 178     -40.077  22.450 -62.352  1.00  0.00           H  
ATOM   1033  N   LEU A 179     -42.645  21.223 -61.531  1.00  0.00           N  
ATOM   1034  CA  LEU A 179     -43.273  20.025 -60.976  1.00  0.00           C  
ATOM   1035  C   LEU A 179     -44.775  20.011 -61.214  1.00  0.00           C  
ATOM   1036  O   LEU A 179     -45.347  18.960 -61.527  1.00  0.00           O  
ATOM   1037  CB  LEU A 179     -42.993  19.933 -59.471  1.00  0.00           C  
ATOM   1038  CG  LEU A 179     -41.553  19.576 -59.082  1.00  0.00           C  
ATOM   1039  CD1 LEU A 179     -41.362  19.789 -57.587  1.00  0.00           C  
ATOM   1040  CD2 LEU A 179     -41.264  18.134 -59.470  1.00  0.00           C  
ATOM   1041  H   LEU A 179     -42.254  21.910 -60.903  1.00  0.00           H  
ATOM   1042  HA  LEU A 179     -42.846  19.152 -61.467  1.00  0.00           H  
ATOM   1043 1HB  LEU A 179     -43.231  20.893 -59.013  1.00  0.00           H  
ATOM   1044 2HB  LEU A 179     -43.649  19.177 -59.041  1.00  0.00           H  
ATOM   1045  HG  LEU A 179     -40.860  20.238 -59.603  1.00  0.00           H  
ATOM   1046 1HD1 LEU A 179     -40.339  19.535 -57.311  1.00  0.00           H  
ATOM   1047 2HD1 LEU A 179     -41.556  20.833 -57.339  1.00  0.00           H  
ATOM   1048 3HD1 LEU A 179     -42.054  19.150 -57.038  1.00  0.00           H  
ATOM   1049 1HD2 LEU A 179     -40.240  17.881 -59.195  1.00  0.00           H  
ATOM   1050 2HD2 LEU A 179     -41.955  17.472 -58.949  1.00  0.00           H  
ATOM   1051 3HD2 LEU A 179     -41.391  18.015 -60.547  1.00  0.00           H  
ATOM   1052  N   GLU A 180     -45.436  21.157 -61.059  1.00  0.00           N  
ATOM   1053  CA  GLU A 180     -46.877  21.190 -61.277  1.00  0.00           C  
ATOM   1054  C   GLU A 180     -47.219  20.946 -62.741  1.00  0.00           C  
ATOM   1055  O   GLU A 180     -48.185  20.238 -63.051  1.00  0.00           O  
ATOM   1056  CB  GLU A 180     -47.455  22.534 -60.827  1.00  0.00           C  
ATOM   1057  CG  GLU A 180     -48.969  22.634 -60.932  1.00  0.00           C  
ATOM   1058  CD  GLU A 180     -49.685  21.703 -59.994  1.00  0.00           C  
ATOM   1059  OE1 GLU A 180     -49.073  21.251 -59.055  1.00  0.00           O  
ATOM   1060  OE2 GLU A 180     -50.844  21.442 -60.215  1.00  0.00           O1-
ATOM   1061  H   GLU A 180     -44.960  22.006 -60.792  1.00  0.00           H  
ATOM   1062  HA  GLU A 180     -47.335  20.397 -60.685  1.00  0.00           H  
ATOM   1063 1HB  GLU A 180     -47.179  22.719 -59.788  1.00  0.00           H  
ATOM   1064 2HB  GLU A 180     -47.023  23.335 -61.428  1.00  0.00           H  
ATOM   1065 1HG  GLU A 180     -49.272  23.657 -60.710  1.00  0.00           H  
ATOM   1066 2HG  GLU A 180     -49.268  22.410 -61.955  1.00  0.00           H  
ATOM   1067  N   LEU A 181     -46.440  21.531 -63.653  1.00  0.00           N  
ATOM   1068  CA  LEU A 181     -46.679  21.341 -65.079  1.00  0.00           C  
ATOM   1069  C   LEU A 181     -46.439  19.895 -65.497  1.00  0.00           C  
ATOM   1070  O   LEU A 181     -47.245  19.303 -66.223  1.00  0.00           O  
ATOM   1071  CB  LEU A 181     -45.786  22.293 -65.874  1.00  0.00           C  
ATOM   1072  CG  LEU A 181     -45.875  22.262 -67.396  1.00  0.00           C  
ATOM   1073  CD1 LEU A 181     -47.262  22.678 -67.837  1.00  0.00           C  
ATOM   1074  CD2 LEU A 181     -44.822  23.174 -68.001  1.00  0.00           C  
ATOM   1075  H   LEU A 181     -45.671  22.115 -63.356  1.00  0.00           H  
ATOM   1076  HA  LEU A 181     -47.718  21.589 -65.291  1.00  0.00           H  
ATOM   1077 1HB  LEU A 181     -46.014  23.315 -65.574  1.00  0.00           H  
ATOM   1078 2HB  LEU A 181     -44.746  22.086 -65.623  1.00  0.00           H  
ATOM   1079  HG  LEU A 181     -45.713  21.245 -67.749  1.00  0.00           H  
ATOM   1080 1HD1 LEU A 181     -47.319  22.655 -68.926  1.00  0.00           H  
ATOM   1081 2HD1 LEU A 181     -47.998  21.991 -67.421  1.00  0.00           H  
ATOM   1082 3HD1 LEU A 181     -47.468  23.689 -67.486  1.00  0.00           H  
ATOM   1083 1HD2 LEU A 181     -44.895  23.143 -69.089  1.00  0.00           H  
ATOM   1084 2HD2 LEU A 181     -44.982  24.196 -67.656  1.00  0.00           H  
ATOM   1085 3HD2 LEU A 181     -43.831  22.838 -67.694  1.00  0.00           H  
ATOM   1086  N   ALA A 182     -45.325  19.308 -65.048  1.00  0.00           N  
ATOM   1087  CA  ALA A 182     -45.035  17.913 -65.366  1.00  0.00           C  
ATOM   1088  C   ALA A 182     -46.083  16.972 -64.784  1.00  0.00           C  
ATOM   1089  O   ALA A 182     -46.439  15.965 -65.406  1.00  0.00           O  
ATOM   1090  CB  ALA A 182     -43.643  17.538 -64.861  1.00  0.00           C  
ATOM   1091  H   ALA A 182     -44.672  19.830 -64.481  1.00  0.00           H  
ATOM   1092  HA  ALA A 182     -45.059  17.801 -66.450  1.00  0.00           H  
ATOM   1093 1HB  ALA A 182     -43.436  16.496 -65.103  1.00  0.00           H  
ATOM   1094 2HB  ALA A 182     -42.899  18.176 -65.338  1.00  0.00           H  
ATOM   1095 3HB  ALA A 182     -43.599  17.675 -63.782  1.00  0.00           H  
ATOM   1096  N   LYS A 183     -46.564  17.273 -63.576  1.00  0.00           N  
ATOM   1097  CA  LYS A 183     -47.603  16.461 -62.948  1.00  0.00           C  
ATOM   1098  C   LYS A 183     -48.865  16.399 -63.801  1.00  0.00           C  
ATOM   1099  O   LYS A 183     -49.419  15.317 -64.031  1.00  0.00           O  
ATOM   1100  CB  LYS A 183     -47.938  17.007 -61.559  1.00  0.00           C  
ATOM   1101  CG  LYS A 183     -48.878  16.127 -60.746  1.00  0.00           C  
ATOM   1102  CD  LYS A 183     -49.348  16.836 -59.486  1.00  0.00           C  
ATOM   1103  CE  LYS A 183     -48.222  16.962 -58.469  1.00  0.00           C  
ATOM   1104  NZ  LYS A 183     -48.703  17.516 -57.173  1.00  0.00           N1+
ATOM   1105  H   LYS A 183     -46.204  18.078 -63.084  1.00  0.00           H  
ATOM   1106  HA  LYS A 183     -47.229  15.442 -62.842  1.00  0.00           H  
ATOM   1107 1HB  LYS A 183     -47.019  17.134 -60.986  1.00  0.00           H  
ATOM   1108 2HB  LYS A 183     -48.401  17.990 -61.657  1.00  0.00           H  
ATOM   1109 1HG  LYS A 183     -49.747  15.867 -61.351  1.00  0.00           H  
ATOM   1110 2HG  LYS A 183     -48.364  15.208 -60.467  1.00  0.00           H  
ATOM   1111 1HD  LYS A 183     -49.708  17.833 -59.742  1.00  0.00           H  
ATOM   1112 2HD  LYS A 183     -50.168  16.276 -59.036  1.00  0.00           H  
ATOM   1113 1HE  LYS A 183     -47.782  15.983 -58.290  1.00  0.00           H  
ATOM   1114 2HE  LYS A 183     -47.447  17.619 -58.864  1.00  0.00           H  
ATOM   1115 1HZ  LYS A 183     -47.928  17.584 -56.528  1.00  0.00           H  
ATOM   1116 2HZ  LYS A 183     -49.097  18.434 -57.324  1.00  0.00           H  
ATOM   1117 3HZ  LYS A 183     -49.409  16.905 -56.787  1.00  0.00           H  
ATOM   1118  N   GLU A 184     -49.340  17.554 -64.274  1.00  0.00           N  
ATOM   1119  CA  GLU A 184     -50.492  17.564 -65.171  1.00  0.00           C  
ATOM   1120  C   GLU A 184     -50.199  16.895 -66.510  1.00  0.00           C  
ATOM   1121  O   GLU A 184     -51.089  16.262 -67.088  1.00  0.00           O  
ATOM   1122  CB  GLU A 184     -50.957  19.002 -65.409  1.00  0.00           C  
ATOM   1123  CG  GLU A 184     -51.574  19.673 -64.190  1.00  0.00           C  
ATOM   1124  CD  GLU A 184     -51.990  21.094 -64.453  1.00  0.00           C  
ATOM   1125  OE1 GLU A 184     -51.453  21.693 -65.353  1.00  0.00           O  
ATOM   1126  OE2 GLU A 184     -52.845  21.581 -63.751  1.00  0.00           O1-
ATOM   1127  H   GLU A 184     -48.910  18.430 -64.016  1.00  0.00           H  
ATOM   1128  HA  GLU A 184     -51.302  17.005 -64.701  1.00  0.00           H  
ATOM   1129 1HB  GLU A 184     -50.111  19.609 -65.732  1.00  0.00           H  
ATOM   1130 2HB  GLU A 184     -51.697  19.018 -66.210  1.00  0.00           H  
ATOM   1131 1HG  GLU A 184     -52.450  19.103 -63.879  1.00  0.00           H  
ATOM   1132 2HG  GLU A 184     -50.854  19.655 -63.375  1.00  0.00           H  
ATOM   1133  N   ALA A 185     -48.975  17.026 -67.027  1.00  0.00           N  
ATOM   1134  CA  ALA A 185     -48.637  16.346 -68.274  1.00  0.00           C  
ATOM   1135  C   ALA A 185     -48.745  14.834 -68.121  1.00  0.00           C  
ATOM   1136  O   ALA A 185     -49.144  14.132 -69.056  1.00  0.00           O  
ATOM   1137  CB  ALA A 185     -47.234  16.745 -68.732  1.00  0.00           C  
ATOM   1138  H   ALA A 185     -48.274  17.590 -66.569  1.00  0.00           H  
ATOM   1139  HA  ALA A 185     -49.353  16.658 -69.035  1.00  0.00           H  
ATOM   1140 1HB  ALA A 185     -46.995  16.230 -69.662  1.00  0.00           H  
ATOM   1141 2HB  ALA A 185     -47.197  17.822 -68.892  1.00  0.00           H  
ATOM   1142 3HB  ALA A 185     -46.510  16.467 -67.967  1.00  0.00           H  
ATOM   1143  N   VAL A 186     -48.386  14.316 -66.942  1.00  0.00           N  
ATOM   1144  CA  VAL A 186     -48.450  12.879 -66.697  1.00  0.00           C  
ATOM   1145  C   VAL A 186     -49.890  12.438 -66.476  1.00  0.00           C  
ATOM   1146  O   VAL A 186     -50.298  11.357 -66.918  1.00  0.00           O  
ATOM   1147  CB  VAL A 186     -47.541  12.505 -65.511  1.00  0.00           C  
ATOM   1148  CG1 VAL A 186     -47.743  11.054 -65.128  1.00  0.00           C  
ATOM   1149  CG2 VAL A 186     -46.089  12.772 -65.866  1.00  0.00           C  
ATOM   1150  H   VAL A 186     -48.065  14.928 -66.205  1.00  0.00           H  
ATOM   1151  HA  VAL A 186     -48.048  12.361 -67.568  1.00  0.00           H  
ATOM   1152  HB  VAL A 186     -47.821  13.108 -64.648  1.00  0.00           H  
ATOM   1153 1HG1 VAL A 186     -47.094  10.806 -64.288  1.00  0.00           H  
ATOM   1154 2HG1 VAL A 186     -48.783  10.894 -64.841  1.00  0.00           H  
ATOM   1155 3HG1 VAL A 186     -47.497  10.415 -65.976  1.00  0.00           H  
ATOM   1156 1HG2 VAL A 186     -45.453  12.505 -65.022  1.00  0.00           H  
ATOM   1157 2HG2 VAL A 186     -45.810  12.172 -66.734  1.00  0.00           H  
ATOM   1158 3HG2 VAL A 186     -45.959  13.829 -66.099  1.00  0.00           H  
ATOM   1159  N   LYS A 187     -50.686  13.267 -65.792  1.00  0.00           N  
ATOM   1160  CA  LYS A 187     -52.105  12.965 -65.635  1.00  0.00           C  
ATOM   1161  C   LYS A 187     -52.763  12.836 -67.000  1.00  0.00           C  
ATOM   1162  O   LYS A 187     -53.594  11.945 -67.220  1.00  0.00           O  
ATOM   1163  CB  LYS A 187     -52.805  14.044 -64.808  1.00  0.00           C  
ATOM   1164  CG  LYS A 187     -52.481  14.006 -63.321  1.00  0.00           C  
ATOM   1165  CD  LYS A 187     -53.187  15.126 -62.572  1.00  0.00           C  
ATOM   1166  CE  LYS A 187     -52.926  15.043 -61.074  1.00  0.00           C  
ATOM   1167  NZ  LYS A 187     -53.566  16.165 -60.335  1.00  0.00           N1+
ATOM   1168  H   LYS A 187     -50.314  14.110 -65.378  1.00  0.00           H  
ATOM   1169  HA  LYS A 187     -52.200  12.013 -65.112  1.00  0.00           H  
ATOM   1170 1HB  LYS A 187     -52.529  15.029 -65.185  1.00  0.00           H  
ATOM   1171 2HB  LYS A 187     -53.885  13.943 -64.917  1.00  0.00           H  
ATOM   1172 1HG  LYS A 187     -52.793  13.048 -62.904  1.00  0.00           H  
ATOM   1173 2HG  LYS A 187     -51.405  14.109 -63.180  1.00  0.00           H  
ATOM   1174 1HD  LYS A 187     -52.834  16.090 -62.940  1.00  0.00           H  
ATOM   1175 2HD  LYS A 187     -54.261  15.061 -62.747  1.00  0.00           H  
ATOM   1176 1HE  LYS A 187     -53.316  14.101 -60.689  1.00  0.00           H  
ATOM   1177 2HE  LYS A 187     -51.853  15.069 -60.890  1.00  0.00           H  
ATOM   1178 1HZ  LYS A 187     -53.370  16.073 -59.348  1.00  0.00           H  
ATOM   1179 2HZ  LYS A 187     -53.199  17.043 -60.671  1.00  0.00           H  
ATOM   1180 3HZ  LYS A 187     -54.565  16.140 -60.483  1.00  0.00           H  
ATOM   1181  N   SER A 188     -52.402  13.718 -67.924  1.00  0.00           N  
ATOM   1182  CA  SER A 188     -52.942  13.672 -69.273  1.00  0.00           C  
ATOM   1183  C   SER A 188     -52.435  12.428 -69.992  1.00  0.00           C  
ATOM   1184  O   SER A 188     -51.294  11.997 -69.802  1.00  0.00           O  
ATOM   1185  CB  SER A 188     -52.552  14.919 -70.042  1.00  0.00           C  
ATOM   1186  OG  SER A 188     -52.952  14.828 -71.382  1.00  0.00           O  
ATOM   1187  H   SER A 188     -51.736  14.439 -67.685  1.00  0.00           H  
ATOM   1188  HA  SER A 188     -54.030  13.628 -69.209  1.00  0.00           H  
ATOM   1189 1HB  SER A 188     -53.014  15.791 -69.580  1.00  0.00           H  
ATOM   1190 2HB  SER A 188     -51.473  15.055 -69.990  1.00  0.00           H  
ATOM   1191  HG  SER A 188     -52.719  15.668 -71.785  1.00  0.00           H  
ATOM   1192  N   THR A 189     -53.297  11.858 -70.827  1.00  0.00           N  
ATOM   1193  CA  THR A 189     -52.966  10.714 -71.663  1.00  0.00           C  
ATOM   1194  C   THR A 189     -52.688  11.140 -73.093  1.00  0.00           C  
ATOM   1195  O   THR A 189     -52.540  10.288 -73.978  1.00  0.00           O  
ATOM   1196  CB  THR A 189     -54.097   9.669 -71.645  1.00  0.00           C  
ATOM   1197  CG2 THR A 189     -54.346   9.177 -70.228  1.00  0.00           C  
ATOM   1198  OG1 THR A 189     -55.299  10.254 -72.163  1.00  0.00           O  
ATOM   1199  H   THR A 189     -54.227  12.249 -70.875  1.00  0.00           H  
ATOM   1200  HA  THR A 189     -52.062  10.248 -71.269  1.00  0.00           H  
ATOM   1201  HB  THR A 189     -53.820   8.823 -72.274  1.00  0.00           H  
ATOM   1202  HG1 THR A 189     -55.262  10.264 -73.122  1.00  0.00           H  
ATOM   1203 1HG2 THR A 189     -55.148   8.439 -70.235  1.00  0.00           H  
ATOM   1204 2HG2 THR A 189     -53.437   8.721 -69.836  1.00  0.00           H  
ATOM   1205 3HG2 THR A 189     -54.632  10.017 -69.596  1.00  0.00           H  
ATOM   1206  N   ASP A 190     -52.629  12.444 -73.333  1.00  0.00           N  
ATOM   1207  CA  ASP A 190     -52.450  13.009 -74.661  1.00  0.00           C  
ATOM   1208  C   ASP A 190     -50.953  13.095 -74.941  1.00  0.00           C  
ATOM   1209  O   ASP A 190     -50.237  13.869 -74.296  1.00  0.00           O  
ATOM   1210  CB  ASP A 190     -53.098  14.391 -74.769  1.00  0.00           C  
ATOM   1211  CG  ASP A 190     -53.078  14.945 -76.188  1.00  0.00           C  
ATOM   1212  OD1 ASP A 190     -52.310  14.459 -76.984  1.00  0.00           O  
ATOM   1213  OD2 ASP A 190     -53.832  15.849 -76.461  1.00  0.00           O1-
ATOM   1214  H   ASP A 190     -52.714  13.065 -72.541  1.00  0.00           H  
ATOM   1215  HA  ASP A 190     -52.930  12.350 -75.385  1.00  0.00           H  
ATOM   1216 1HB  ASP A 190     -54.133  14.337 -74.431  1.00  0.00           H  
ATOM   1217 2HB  ASP A 190     -52.576  15.091 -74.115  1.00  0.00           H  
ATOM   1218  N   SER A 191     -50.483  12.289 -75.897  1.00  0.00           N  
ATOM   1219  CA  SER A 191     -49.053  12.206 -76.179  1.00  0.00           C  
ATOM   1220  C   SER A 191     -48.525  13.534 -76.702  1.00  0.00           C  
ATOM   1221  O   SER A 191     -47.328  13.821 -76.595  1.00  0.00           O  
ATOM   1222  CB  SER A 191     -48.780  11.109 -77.190  1.00  0.00           C  
ATOM   1223  OG  SER A 191     -49.333  11.426 -78.437  1.00  0.00           O  
ATOM   1224  H   SER A 191     -51.125  11.727 -76.437  1.00  0.00           H  
ATOM   1225  HA  SER A 191     -48.531  11.967 -75.252  1.00  0.00           H  
ATOM   1226 1HB  SER A 191     -47.704  10.967 -77.291  1.00  0.00           H  
ATOM   1227 2HB  SER A 191     -49.201  10.171 -76.831  1.00  0.00           H  
ATOM   1228  HG  SER A 191     -49.135  10.683 -79.012  1.00  0.00           H  
ATOM   1229  N   GLU A 192     -49.409  14.343 -77.282  1.00  0.00           N  
ATOM   1230  CA  GLU A 192     -49.044  15.654 -77.800  1.00  0.00           C  
ATOM   1231  C   GLU A 192     -48.767  16.646 -76.676  1.00  0.00           C  
ATOM   1232  O   GLU A 192     -47.854  17.468 -76.789  1.00  0.00           O  
ATOM   1233  CB  GLU A 192     -50.167  16.171 -78.701  1.00  0.00           C  
ATOM   1234  CG  GLU A 192     -49.889  17.475 -79.432  1.00  0.00           C  
ATOM   1235  CD  GLU A 192     -48.802  17.343 -80.478  1.00  0.00           C  
ATOM   1236  OE1 GLU A 192     -48.545  16.209 -80.937  1.00  0.00           O  
ATOM   1237  OE2 GLU A 192     -48.221  18.381 -80.856  1.00  0.00           O1-
ATOM   1238  H   GLU A 192     -50.367  14.031 -77.363  1.00  0.00           H  
ATOM   1239  HA  GLU A 192     -48.131  15.552 -78.388  1.00  0.00           H  
ATOM   1240 1HB  GLU A 192     -50.398  15.423 -79.460  1.00  0.00           H  
ATOM   1241 2HB  GLU A 192     -51.069  16.323 -78.107  1.00  0.00           H  
ATOM   1242 1HG  GLU A 192     -50.806  17.810 -79.916  1.00  0.00           H  
ATOM   1243 2HG  GLU A 192     -49.597  18.230 -78.704  1.00  0.00           H  
ATOM   1244  N   ALA A 193     -49.540  16.580 -75.590  1.00  0.00           N  
ATOM   1245  CA  ALA A 193     -49.266  17.419 -74.425  1.00  0.00           C  
ATOM   1246  C   ALA A 193     -47.910  17.119 -73.794  1.00  0.00           C  
ATOM   1247  O   ALA A 193     -47.251  18.029 -73.281  1.00  0.00           O  
ATOM   1248  CB  ALA A 193     -50.377  17.248 -73.388  1.00  0.00           C  
ATOM   1249  H   ALA A 193     -50.325  15.945 -75.565  1.00  0.00           H  
ATOM   1250  HA  ALA A 193     -49.242  18.458 -74.754  1.00  0.00           H  
ATOM   1251 1HB  ALA A 193     -50.166  17.877 -72.523  1.00  0.00           H  
ATOM   1252 2HB  ALA A 193     -51.331  17.541 -73.826  1.00  0.00           H  
ATOM   1253 3HB  ALA A 193     -50.426  16.206 -73.076  1.00  0.00           H  
ATOM   1254  N   LEU A 194     -47.475  15.855 -73.812  1.00  0.00           N  
ATOM   1255  CA  LEU A 194     -46.139  15.534 -73.306  1.00  0.00           C  
ATOM   1256  C   LEU A 194     -45.038  16.234 -74.099  1.00  0.00           C  
ATOM   1257  O   LEU A 194     -44.055  16.709 -73.517  1.00  0.00           O  
ATOM   1258  CB  LEU A 194     -45.922  14.020 -73.328  1.00  0.00           C  
ATOM   1259  CG  LEU A 194     -46.734  13.183 -72.338  1.00  0.00           C  
ATOM   1260  CD1 LEU A 194     -46.592  11.702 -72.655  1.00  0.00           C  
ATOM   1261  CD2 LEU A 194     -46.310  13.474 -70.907  1.00  0.00           C  
ATOM   1262  H   LEU A 194     -48.057  15.112 -74.172  1.00  0.00           H  
ATOM   1263  HA  LEU A 194     -46.070  15.872 -72.273  1.00  0.00           H  
ATOM   1264 1HB  LEU A 194     -46.158  13.650 -74.324  1.00  0.00           H  
ATOM   1265 2HB  LEU A 194     -44.870  13.817 -73.127  1.00  0.00           H  
ATOM   1266  HG  LEU A 194     -47.793  13.419 -72.445  1.00  0.00           H  
ATOM   1267 1HD1 LEU A 194     -47.175  11.119 -71.943  1.00  0.00           H  
ATOM   1268 2HD1 LEU A 194     -46.956  11.509 -73.665  1.00  0.00           H  
ATOM   1269 3HD1 LEU A 194     -45.543  11.414 -72.586  1.00  0.00           H  
ATOM   1270 1HD2 LEU A 194     -46.903  12.867 -70.221  1.00  0.00           H  
ATOM   1271 2HD2 LEU A 194     -45.254  13.234 -70.784  1.00  0.00           H  
ATOM   1272 3HD2 LEU A 194     -46.470  14.530 -70.687  1.00  0.00           H  
ATOM   1273  N   LYS A 195     -45.175  16.300 -75.425  1.00  0.00           N  
ATOM   1274  CA  LYS A 195     -44.177  16.984 -76.246  1.00  0.00           C  
ATOM   1275  C   LYS A 195     -44.171  18.487 -75.990  1.00  0.00           C  
ATOM   1276  O   LYS A 195     -43.107  19.114 -75.935  1.00  0.00           O  
ATOM   1277  CB  LYS A 195     -44.427  16.709 -77.729  1.00  0.00           C  
ATOM   1278  CG  LYS A 195     -43.408  17.342 -78.667  1.00  0.00           C  
ATOM   1279  CD  LYS A 195     -42.023  16.747 -78.463  1.00  0.00           C  
ATOM   1280  CE  LYS A 195     -41.034  17.279 -79.489  1.00  0.00           C  
ATOM   1281  NZ  LYS A 195     -39.676  16.700 -79.304  1.00  0.00           N1+
ATOM   1282  H   LYS A 195     -45.973  15.874 -75.874  1.00  0.00           H  
ATOM   1283  HA  LYS A 195     -43.190  16.602 -75.981  1.00  0.00           H  
ATOM   1284 1HB  LYS A 195     -44.421  15.634 -77.906  1.00  0.00           H  
ATOM   1285 2HB  LYS A 195     -45.414  17.081 -78.007  1.00  0.00           H  
ATOM   1286 1HG  LYS A 195     -43.715  17.181 -79.702  1.00  0.00           H  
ATOM   1287 2HG  LYS A 195     -43.363  18.416 -78.483  1.00  0.00           H  
ATOM   1288 1HD  LYS A 195     -41.665  16.993 -77.462  1.00  0.00           H  
ATOM   1289 2HD  LYS A 195     -42.077  15.662 -78.553  1.00  0.00           H  
ATOM   1290 1HE  LYS A 195     -41.385  17.039 -80.491  1.00  0.00           H  
ATOM   1291 2HE  LYS A 195     -40.967  18.363 -79.401  1.00  0.00           H  
ATOM   1292 1HZ  LYS A 195     -39.050  17.077 -80.002  1.00  0.00           H  
ATOM   1293 2HZ  LYS A 195     -39.331  16.933 -78.384  1.00  0.00           H  
ATOM   1294 3HZ  LYS A 195     -39.721  15.696 -79.402  1.00  0.00           H  
ATOM   1295  N   VAL A 196     -45.356  19.082 -75.858  1.00  0.00           N  
ATOM   1296  CA  VAL A 196     -45.465  20.514 -75.594  1.00  0.00           C  
ATOM   1297  C   VAL A 196     -44.777  20.880 -74.284  1.00  0.00           C  
ATOM   1298  O   VAL A 196     -44.012  21.849 -74.215  1.00  0.00           O  
ATOM   1299  CB  VAL A 196     -46.944  20.938 -75.531  1.00  0.00           C  
ATOM   1300  CG1 VAL A 196     -47.070  22.357 -74.997  1.00  0.00           C  
ATOM   1301  CG2 VAL A 196     -47.575  20.823 -76.911  1.00  0.00           C  
ATOM   1302  H   VAL A 196     -46.198  18.531 -75.942  1.00  0.00           H  
ATOM   1303  HA  VAL A 196     -44.982  21.054 -76.409  1.00  0.00           H  
ATOM   1304  HB  VAL A 196     -47.470  20.284 -74.835  1.00  0.00           H  
ATOM   1305 1HG1 VAL A 196     -48.122  22.639 -74.959  1.00  0.00           H  
ATOM   1306 2HG1 VAL A 196     -46.645  22.407 -73.994  1.00  0.00           H  
ATOM   1307 3HG1 VAL A 196     -46.535  23.042 -75.654  1.00  0.00           H  
ATOM   1308 1HG2 VAL A 196     -48.621  21.123 -76.859  1.00  0.00           H  
ATOM   1309 2HG2 VAL A 196     -47.045  21.473 -77.608  1.00  0.00           H  
ATOM   1310 3HG2 VAL A 196     -47.510  19.791 -77.256  1.00  0.00           H  
ATOM   1311  N   VAL A 197     -45.030  20.107 -73.227  1.00  0.00           N  
ATOM   1312  CA  VAL A 197     -44.420  20.403 -71.933  1.00  0.00           C  
ATOM   1313  C   VAL A 197     -42.919  20.140 -71.965  1.00  0.00           C  
ATOM   1314  O   VAL A 197     -42.135  20.900 -71.382  1.00  0.00           O  
ATOM   1315  CB  VAL A 197     -45.116  19.589 -70.825  1.00  0.00           C  
ATOM   1316  CG1 VAL A 197     -44.329  19.652 -69.530  1.00  0.00           C  
ATOM   1317  CG2 VAL A 197     -46.531  20.093 -70.610  1.00  0.00           C  
ATOM   1318  H   VAL A 197     -45.645  19.310 -73.311  1.00  0.00           H  
ATOM   1319  HA  VAL A 197     -44.589  21.456 -71.704  1.00  0.00           H  
ATOM   1320  HB  VAL A 197     -45.148  18.541 -71.122  1.00  0.00           H  
ATOM   1321 1HG1 VAL A 197     -44.841  19.070 -68.763  1.00  0.00           H  
ATOM   1322 2HG1 VAL A 197     -43.332  19.243 -69.691  1.00  0.00           H  
ATOM   1323 3HG1 VAL A 197     -44.248  20.689 -69.204  1.00  0.00           H  
ATOM   1324 1HG2 VAL A 197     -47.011  19.508 -69.826  1.00  0.00           H  
ATOM   1325 2HG2 VAL A 197     -46.502  21.142 -70.315  1.00  0.00           H  
ATOM   1326 3HG2 VAL A 197     -47.098  19.992 -71.535  1.00  0.00           H  
ATOM   1327  N   TYR A 198     -42.492  19.073 -72.646  1.00  0.00           N  
ATOM   1328  CA  TYR A 198     -41.062  18.817 -72.815  1.00  0.00           C  
ATOM   1329  C   TYR A 198     -40.334  20.038 -73.358  1.00  0.00           C  
ATOM   1330  O   TYR A 198     -39.302  20.454 -72.822  1.00  0.00           O  
ATOM   1331  CB  TYR A 198     -40.822  17.616 -73.728  1.00  0.00           C  
ATOM   1332  CG  TYR A 198     -39.348  17.362 -73.982  1.00  0.00           C  
ATOM   1333  CD1 TYR A 198     -38.552  16.760 -73.018  1.00  0.00           C  
ATOM   1334  CD2 TYR A 198     -38.757  17.718 -75.190  1.00  0.00           C  
ATOM   1335  CE1 TYR A 198     -37.208  16.528 -73.245  1.00  0.00           C  
ATOM   1336  CE2 TYR A 198     -37.415  17.491 -75.424  1.00  0.00           C  
ATOM   1337  CZ  TYR A 198     -36.646  16.892 -74.450  1.00  0.00           C  
ATOM   1338  OH  TYR A 198     -35.307  16.663 -74.678  1.00  0.00           O  
ATOM   1339  H   TYR A 198     -43.158  18.431 -73.052  1.00  0.00           H  
ATOM   1340  HA  TYR A 198     -40.634  18.589 -71.839  1.00  0.00           H  
ATOM   1341 1HB  TYR A 198     -41.261  16.724 -73.280  1.00  0.00           H  
ATOM   1342 2HB  TYR A 198     -41.321  17.781 -74.684  1.00  0.00           H  
ATOM   1343  HD1 TYR A 198     -38.984  16.462 -72.062  1.00  0.00           H  
ATOM   1344  HD2 TYR A 198     -39.353  18.187 -75.972  1.00  0.00           H  
ATOM   1345  HE1 TYR A 198     -36.600  16.054 -72.474  1.00  0.00           H  
ATOM   1346  HE2 TYR A 198     -36.970  17.785 -76.375  1.00  0.00           H  
ATOM   1347  HH  TYR A 198     -35.071  16.998 -75.547  1.00  0.00           H  
ATOM   1348  N   LEU A 199     -40.846  20.610 -74.447  1.00  0.00           N  
ATOM   1349  CA  LEU A 199     -40.189  21.762 -75.050  1.00  0.00           C  
ATOM   1350  C   LEU A 199     -40.176  22.947 -74.094  1.00  0.00           C  
ATOM   1351  O   LEU A 199     -39.165  23.651 -73.984  1.00  0.00           O  
ATOM   1352  CB  LEU A 199     -40.907  22.133 -76.348  1.00  0.00           C  
ATOM   1353  CG  LEU A 199     -40.800  21.141 -77.506  1.00  0.00           C  
ATOM   1354  CD1 LEU A 199     -41.790  21.506 -78.588  1.00  0.00           C  
ATOM   1355  CD2 LEU A 199     -39.388  21.109 -78.067  1.00  0.00           C  
ATOM   1356  H   LEU A 199     -41.693  20.252 -74.865  1.00  0.00           H  
ATOM   1357  HA  LEU A 199     -39.159  21.492 -75.279  1.00  0.00           H  
ATOM   1358 1HB  LEU A 199     -41.967  22.260 -76.134  1.00  0.00           H  
ATOM   1359 2HB  LEU A 199     -40.513  23.084 -76.704  1.00  0.00           H  
ATOM   1360  HG  LEU A 199     -41.059  20.142 -77.155  1.00  0.00           H  
ATOM   1361 1HD1 LEU A 199     -41.709  20.796 -79.411  1.00  0.00           H  
ATOM   1362 2HD1 LEU A 199     -42.801  21.476 -78.181  1.00  0.00           H  
ATOM   1363 3HD1 LEU A 199     -41.576  22.511 -78.953  1.00  0.00           H  
ATOM   1364 1HD2 LEU A 199     -39.339  20.395 -78.890  1.00  0.00           H  
ATOM   1365 2HD2 LEU A 199     -39.118  22.100 -78.431  1.00  0.00           H  
ATOM   1366 3HD2 LEU A 199     -38.692  20.808 -77.284  1.00  0.00           H  
ATOM   1367  N   ALA A 200     -41.289  23.183 -73.395  1.00  0.00           N  
ATOM   1368  CA  ALA A 200     -41.357  24.302 -72.459  1.00  0.00           C  
ATOM   1369  C   ALA A 200     -40.349  24.137 -71.328  1.00  0.00           C  
ATOM   1370  O   ALA A 200     -39.670  25.094 -70.939  1.00  0.00           O  
ATOM   1371  CB  ALA A 200     -42.774  24.433 -71.903  1.00  0.00           C  
ATOM   1372  H   ALA A 200     -42.096  22.586 -73.509  1.00  0.00           H  
ATOM   1373  HA  ALA A 200     -41.104  25.213 -73.001  1.00  0.00           H  
ATOM   1374 1HB  ALA A 200     -42.815  25.270 -71.206  1.00  0.00           H  
ATOM   1375 2HB  ALA A 200     -43.472  24.608 -72.722  1.00  0.00           H  
ATOM   1376 3HB  ALA A 200     -43.047  23.515 -71.384  1.00  0.00           H  
ATOM   1377  N   LEU A 201     -40.235  22.918 -70.792  1.00  0.00           N  
ATOM   1378  CA  LEU A 201     -39.252  22.652 -69.746  1.00  0.00           C  
ATOM   1379  C   LEU A 201     -37.832  22.728 -70.286  1.00  0.00           C  
ATOM   1380  O   LEU A 201     -36.914  23.158 -69.579  1.00  0.00           O  
ATOM   1381  CB  LEU A 201     -39.495  21.268 -69.131  1.00  0.00           C  
ATOM   1382  CG  LEU A 201     -40.808  21.107 -68.353  1.00  0.00           C  
ATOM   1383  CD1 LEU A 201     -41.017  19.640 -68.007  1.00  0.00           C  
ATOM   1384  CD2 LEU A 201     -40.763  21.964 -67.096  1.00  0.00           C  
ATOM   1385  H   LEU A 201     -40.832  22.168 -71.109  1.00  0.00           H  
ATOM   1386  HA  LEU A 201     -39.362  23.407 -68.968  1.00  0.00           H  
ATOM   1387 1HB  LEU A 201     -39.490  20.527 -69.929  1.00  0.00           H  
ATOM   1388 2HB  LEU A 201     -38.676  21.042 -68.448  1.00  0.00           H  
ATOM   1389  HG  LEU A 201     -41.643  21.424 -68.978  1.00  0.00           H  
ATOM   1390 1HD1 LEU A 201     -41.950  19.525 -67.455  1.00  0.00           H  
ATOM   1391 2HD1 LEU A 201     -41.065  19.052 -68.924  1.00  0.00           H  
ATOM   1392 3HD1 LEU A 201     -40.187  19.288 -67.394  1.00  0.00           H  
ATOM   1393 1HD2 LEU A 201     -41.696  21.850 -66.544  1.00  0.00           H  
ATOM   1394 2HD2 LEU A 201     -39.929  21.647 -66.470  1.00  0.00           H  
ATOM   1395 3HD2 LEU A 201     -40.631  23.010 -67.374  1.00  0.00           H  
ATOM   1396  N   ARG A 202     -37.630  22.310 -71.534  1.00  0.00           N  
ATOM   1397  CA  ARG A 202     -36.307  22.400 -72.138  1.00  0.00           C  
ATOM   1398  C   ARG A 202     -35.884  23.856 -72.261  1.00  0.00           C  
ATOM   1399  O   ARG A 202     -34.728  24.197 -71.997  1.00  0.00           O  
ATOM   1400  CB  ARG A 202     -36.293  21.747 -73.512  1.00  0.00           C  
ATOM   1401  CG  ARG A 202     -34.925  21.680 -74.174  1.00  0.00           C  
ATOM   1402  CD  ARG A 202     -34.960  20.881 -75.425  1.00  0.00           C  
ATOM   1403  NE  ARG A 202     -33.664  20.847 -76.082  1.00  0.00           N  
ATOM   1404  CZ  ARG A 202     -33.396  20.163 -77.212  1.00  0.00           C  
ATOM   1405  NH1 ARG A 202     -34.343  19.462 -77.796  1.00  0.00           N1+
ATOM   1406  NH2 ARG A 202     -32.182  20.195 -77.733  1.00  0.00           N  
ATOM   1407  H   ARG A 202     -38.392  21.927 -72.074  1.00  0.00           H  
ATOM   1408  HA  ARG A 202     -35.598  21.874 -71.498  1.00  0.00           H  
ATOM   1409 1HB  ARG A 202     -36.671  20.728 -73.434  1.00  0.00           H  
ATOM   1410 2HB  ARG A 202     -36.957  22.293 -74.181  1.00  0.00           H  
ATOM   1411 1HG  ARG A 202     -34.590  22.688 -74.420  1.00  0.00           H  
ATOM   1412 2HG  ARG A 202     -34.212  21.217 -73.491  1.00  0.00           H  
ATOM   1413 1HD  ARG A 202     -35.252  19.857 -75.195  1.00  0.00           H  
ATOM   1414 2HD  ARG A 202     -35.681  21.318 -76.116  1.00  0.00           H  
ATOM   1415  HE  ARG A 202     -32.910  21.374 -75.662  1.00  0.00           H  
ATOM   1416 1HH1 ARG A 202     -35.271  19.437 -77.398  1.00  0.00           H  
ATOM   1417 2HH1 ARG A 202     -34.142  18.950 -78.643  1.00  0.00           H  
ATOM   1418 1HH2 ARG A 202     -31.454  20.733 -77.284  1.00  0.00           H  
ATOM   1419 2HH2 ARG A 202     -31.982  19.683 -78.579  1.00  0.00           H  
ATOM   1420  N   ILE A 203     -36.825  24.736 -72.621  1.00  0.00           N  
ATOM   1421  CA  ILE A 203     -36.527  26.163 -72.718  1.00  0.00           C  
ATOM   1422  C   ILE A 203     -36.106  26.702 -71.361  1.00  0.00           C  
ATOM   1423  O   ILE A 203     -35.175  27.511 -71.260  1.00  0.00           O  
ATOM   1424  CB  ILE A 203     -37.739  26.922 -73.290  1.00  0.00           C  
ATOM   1425  CG1 ILE A 203     -37.929  26.573 -74.768  1.00  0.00           C  
ATOM   1426  CG2 ILE A 203     -37.596  28.426 -73.091  1.00  0.00           C  
ATOM   1427  CD1 ILE A 203     -39.257  26.996 -75.328  1.00  0.00           C  
ATOM   1428  H   ILE A 203     -37.759  24.413 -72.831  1.00  0.00           H  
ATOM   1429  HA  ILE A 203     -35.707  26.298 -73.422  1.00  0.00           H  
ATOM   1430  HB  ILE A 203     -38.646  26.591 -72.786  1.00  0.00           H  
ATOM   1431 1HG1 ILE A 203     -37.145  27.048 -75.357  1.00  0.00           H  
ATOM   1432 2HG1 ILE A 203     -37.831  25.496 -74.903  1.00  0.00           H  
ATOM   1433 1HG2 ILE A 203     -38.467  28.933 -73.506  1.00  0.00           H  
ATOM   1434 2HG2 ILE A 203     -37.520  28.645 -72.027  1.00  0.00           H  
ATOM   1435 3HG2 ILE A 203     -36.696  28.776 -73.598  1.00  0.00           H  
ATOM   1436 1HD1 ILE A 203     -39.316  26.713 -76.379  1.00  0.00           H  
ATOM   1437 2HD1 ILE A 203     -40.059  26.505 -74.775  1.00  0.00           H  
ATOM   1438 3HD1 ILE A 203     -39.364  28.076 -75.237  1.00  0.00           H  
ATOM   1439  N   VAL A 204     -36.800  26.288 -70.298  1.00  0.00           N  
ATOM   1440  CA  VAL A 204     -36.422  26.727 -68.956  1.00  0.00           C  
ATOM   1441  C   VAL A 204     -34.997  26.279 -68.655  1.00  0.00           C  
ATOM   1442  O   VAL A 204     -34.183  27.037 -68.116  1.00  0.00           O  
ATOM   1443  CB  VAL A 204     -37.384  26.149 -67.901  1.00  0.00           C  
ATOM   1444  CG1 VAL A 204     -36.883  26.457 -66.498  1.00  0.00           C  
ATOM   1445  CG2 VAL A 204     -38.781  26.711 -68.111  1.00  0.00           C  
ATOM   1446  H   VAL A 204     -37.590  25.669 -70.408  1.00  0.00           H  
ATOM   1447  HA  VAL A 204     -36.482  27.815 -68.918  1.00  0.00           H  
ATOM   1448  HB  VAL A 204     -37.409  25.064 -68.002  1.00  0.00           H  
ATOM   1449 1HG1 VAL A 204     -37.574  26.040 -65.765  1.00  0.00           H  
ATOM   1450 2HG1 VAL A 204     -35.897  26.013 -66.359  1.00  0.00           H  
ATOM   1451 3HG1 VAL A 204     -36.818  27.535 -66.363  1.00  0.00           H  
ATOM   1452 1HG2 VAL A 204     -39.456  26.298 -67.362  1.00  0.00           H  
ATOM   1453 2HG2 VAL A 204     -38.755  27.797 -68.014  1.00  0.00           H  
ATOM   1454 3HG2 VAL A 204     -39.136  26.444 -69.106  1.00  0.00           H  
ATOM   1455  N   GLN A 205     -34.678  25.036 -69.013  1.00  0.00           N  
ATOM   1456  CA  GLN A 205     -33.336  24.503 -68.822  1.00  0.00           C  
ATOM   1457  C   GLN A 205     -32.316  25.180 -69.734  1.00  0.00           C  
ATOM   1458  O   GLN A 205     -31.164  25.386 -69.331  1.00  0.00           O  
ATOM   1459  CB  GLN A 205     -33.355  23.001 -69.126  1.00  0.00           C  
ATOM   1460  CG  GLN A 205     -32.038  22.283 -68.909  1.00  0.00           C  
ATOM   1461  CD  GLN A 205     -31.557  22.385 -67.490  1.00  0.00           C  
ATOM   1462  NE2 GLN A 205     -30.312  22.786 -67.312  1.00  0.00           N  
ATOM   1463  OE1 GLN A 205     -32.334  22.166 -66.549  1.00  0.00           O  
ATOM   1464  H   GLN A 205     -35.386  24.448 -69.428  1.00  0.00           H  
ATOM   1465  HA  GLN A 205     -33.031  24.694 -67.793  1.00  0.00           H  
ATOM   1466 1HB  GLN A 205     -34.101  22.513 -68.499  1.00  0.00           H  
ATOM   1467 2HB  GLN A 205     -33.647  22.844 -70.164  1.00  0.00           H  
ATOM   1468 1HG  GLN A 205     -32.166  21.228 -69.151  1.00  0.00           H  
ATOM   1469 2HG  GLN A 205     -31.283  22.726 -69.558  1.00  0.00           H  
ATOM   1470 1HE2 GLN A 205     -29.941  22.872 -66.386  1.00  0.00           H  
ATOM   1471 2HE2 GLN A 205     -29.739  23.005 -68.101  1.00  0.00           H  
ATOM   1472  N   GLN A 206     -32.713  25.540 -70.962  1.00  0.00           N  
ATOM   1473  CA  GLN A 206     -31.750  26.132 -71.890  1.00  0.00           C  
ATOM   1474  C   GLN A 206     -31.438  27.585 -71.552  1.00  0.00           C  
ATOM   1475  O   GLN A 206     -30.314  28.051 -71.775  1.00  0.00           O  
ATOM   1476  CB  GLN A 206     -32.273  26.039 -73.326  1.00  0.00           C  
ATOM   1477  CG  GLN A 206     -32.304  24.628 -73.886  1.00  0.00           C  
ATOM   1478  CD  GLN A 206     -30.918  24.103 -74.212  1.00  0.00           C  
ATOM   1479  NE2 GLN A 206     -30.569  22.960 -73.634  1.00  0.00           N  
ATOM   1480  OE1 GLN A 206     -30.170  24.720 -74.975  1.00  0.00           O  
ATOM   1481  H   GLN A 206     -33.669  25.411 -71.261  1.00  0.00           H  
ATOM   1482  HA  GLN A 206     -30.816  25.575 -71.820  1.00  0.00           H  
ATOM   1483 1HB  GLN A 206     -33.284  26.442 -73.371  1.00  0.00           H  
ATOM   1484 2HB  GLN A 206     -31.648  26.647 -73.980  1.00  0.00           H  
ATOM   1485 1HG  GLN A 206     -32.756  23.964 -73.148  1.00  0.00           H  
ATOM   1486 2HG  GLN A 206     -32.895  24.625 -74.802  1.00  0.00           H  
ATOM   1487 1HE2 GLN A 206     -29.666  22.565 -73.812  1.00  0.00           H  
ATOM   1488 2HE2 GLN A 206     -31.207  22.493 -73.022  1.00  0.00           H  
ATOM   1489  N   LEU A 207     -32.416  28.324 -71.030  1.00  0.00           N  
ATOM   1490  CA  LEU A 207     -32.242  29.738 -70.701  1.00  0.00           C  
ATOM   1491  C   LEU A 207     -32.866  30.025 -69.335  1.00  0.00           C  
ATOM   1492  O   LEU A 207     -33.923  30.659 -69.236  1.00  0.00           O  
ATOM   1493  CB  LEU A 207     -32.835  30.603 -71.814  1.00  0.00           C  
ATOM   1494  CG  LEU A 207     -32.580  32.103 -71.826  1.00  0.00           C  
ATOM   1495  CD1 LEU A 207     -31.101  32.377 -72.023  1.00  0.00           C  
ATOM   1496  CD2 LEU A 207     -33.391  32.783 -72.915  1.00  0.00           C  
ATOM   1497  H   LEU A 207     -33.308  27.884 -70.857  1.00  0.00           H  
ATOM   1498  HA  LEU A 207     -31.175  29.956 -70.665  1.00  0.00           H  
ATOM   1499 1HB  LEU A 207     -32.467  30.237 -72.771  1.00  0.00           H  
ATOM   1500 2HB  LEU A 207     -33.919  30.492 -71.799  1.00  0.00           H  
ATOM   1501  HG  LEU A 207     -32.862  32.529 -70.863  1.00  0.00           H  
ATOM   1502 1HD1 LEU A 207     -30.928  33.453 -72.031  1.00  0.00           H  
ATOM   1503 2HD1 LEU A 207     -30.536  31.926 -71.208  1.00  0.00           H  
ATOM   1504 3HD1 LEU A 207     -30.775  31.951 -72.971  1.00  0.00           H  
ATOM   1505 1HD2 LEU A 207     -33.191  33.855 -72.903  1.00  0.00           H  
ATOM   1506 2HD2 LEU A 207     -33.112  32.373 -73.886  1.00  0.00           H  
ATOM   1507 3HD2 LEU A 207     -34.452  32.610 -72.740  1.00  0.00           H  
ATOM   1508  N   PRO A 208     -32.237  29.552 -68.258  1.00  0.00           N  
ATOM   1509  CA  PRO A 208     -32.844  29.652 -66.919  1.00  0.00           C  
ATOM   1510  C   PRO A 208     -33.038  31.079 -66.414  1.00  0.00           C  
ATOM   1511  O   PRO A 208     -32.257  31.982 -66.720  1.00  0.00           O  
ATOM   1512  CB  PRO A 208     -31.855  28.886 -66.033  1.00  0.00           C  
ATOM   1513  CG  PRO A 208     -31.166  27.952 -66.976  1.00  0.00           C  
ATOM   1514  CD  PRO A 208     -31.012  28.745 -68.242  1.00  0.00           C  
ATOM   1515  HA  PRO A 208     -33.821  29.147 -66.926  1.00  0.00           H  
ATOM   1516 1HB  PRO A 208     -31.162  29.589 -65.547  1.00  0.00           H  
ATOM   1517 2HB  PRO A 208     -32.395  28.361 -65.232  1.00  0.00           H  
ATOM   1518 1HG  PRO A 208     -30.200  27.632 -66.557  1.00  0.00           H  
ATOM   1519 2HG  PRO A 208     -31.768  27.042 -67.117  1.00  0.00           H  
ATOM   1520 1HD  PRO A 208     -30.112  29.372 -68.175  1.00  0.00           H  
ATOM   1521 2HD  PRO A 208     -30.944  28.059 -69.099  1.00  0.00           H  
ATOM   1522  N   ASP A 209     -34.116  31.267 -65.641  1.00  0.00           N  
ATOM   1523  CA  ASP A 209     -34.415  32.529 -64.952  1.00  0.00           C  
ATOM   1524  C   ASP A 209     -34.498  33.718 -65.908  1.00  0.00           C  
ATOM   1525  O   ASP A 209     -33.921  34.782 -65.676  1.00  0.00           O  
ATOM   1526  CB  ASP A 209     -33.388  32.793 -63.846  1.00  0.00           C  
ATOM   1527  CG  ASP A 209     -33.877  33.795 -62.817  1.00  0.00           C  
ATOM   1528  OD1 ASP A 209     -35.108  33.967 -62.683  1.00  0.00           O  
ATOM   1529  OD2 ASP A 209     -33.026  34.416 -62.144  1.00  0.00           O1-
ATOM   1530  H   ASP A 209     -34.749  30.487 -65.536  1.00  0.00           H  
ATOM   1531  HA  ASP A 209     -35.386  32.436 -64.465  1.00  0.00           H  
ATOM   1532 1HB  ASP A 209     -33.152  31.857 -63.338  1.00  0.00           H  
ATOM   1533 2HB  ASP A 209     -32.464  33.167 -64.289  1.00  0.00           H  
ATOM   1534  N   THR A 210     -35.223  33.526 -66.998  1.00  0.00           N  
ATOM   1535  CA  THR A 210     -35.501  34.581 -67.958  1.00  0.00           C  
ATOM   1536  C   THR A 210     -36.995  34.629 -68.246  1.00  0.00           C  
ATOM   1537  O   THR A 210     -37.756  33.724 -67.892  1.00  0.00           O  
ATOM   1538  CB  THR A 210     -34.716  34.374 -69.266  1.00  0.00           C  
ATOM   1539  CG2 THR A 210     -33.219  34.406 -69.001  1.00  0.00           C  
ATOM   1540  OG1 THR A 210     -35.069  33.110 -69.844  1.00  0.00           O  
ATOM   1541  H   THR A 210     -35.594  32.601 -67.162  1.00  0.00           H  
ATOM   1542  HA  THR A 210     -35.194  35.533 -67.525  1.00  0.00           H  
ATOM   1543  HB  THR A 210     -34.971  35.165 -69.971  1.00  0.00           H  
ATOM   1544  HG1 THR A 210     -34.562  32.413 -69.421  1.00  0.00           H  
ATOM   1545 1HG2 THR A 210     -32.680  34.259 -69.937  1.00  0.00           H  
ATOM   1546 2HG2 THR A 210     -32.946  35.371 -68.572  1.00  0.00           H  
ATOM   1547 3HG2 THR A 210     -32.956  33.612 -68.303  1.00  0.00           H  
ATOM   1548  N   GLU A 211     -37.404  35.709 -68.907  1.00  0.00           N  
ATOM   1549  CA  GLU A 211     -38.812  35.895 -69.233  1.00  0.00           C  
ATOM   1550  C   GLU A 211     -39.277  34.877 -70.265  1.00  0.00           C  
ATOM   1551  O   GLU A 211     -40.453  34.496 -70.267  1.00  0.00           O  
ATOM   1552  CB  GLU A 211     -39.038  37.329 -69.711  1.00  0.00           C  
ATOM   1553  CG  GLU A 211     -38.271  37.700 -70.966  1.00  0.00           C  
ATOM   1554  CD  GLU A 211     -38.245  39.194 -71.204  1.00  0.00           C  
ATOM   1555  OE1 GLU A 211     -39.100  39.904 -70.633  1.00  0.00           O  
ATOM   1556  OE2 GLU A 211     -37.360  39.659 -71.955  1.00  0.00           O1-
ATOM   1557  H   GLU A 211     -36.737  36.413 -69.190  1.00  0.00           H  
ATOM   1558  HA  GLU A 211     -39.399  35.751 -68.325  1.00  0.00           H  
ATOM   1559 1HB  GLU A 211     -40.099  37.483 -69.910  1.00  0.00           H  
ATOM   1560 2HB  GLU A 211     -38.748  38.025 -68.924  1.00  0.00           H  
ATOM   1561 1HG  GLU A 211     -37.248  37.335 -70.874  1.00  0.00           H  
ATOM   1562 2HG  GLU A 211     -38.730  37.203 -71.820  1.00  0.00           H  
ATOM   1563  N   LEU A 212     -38.384  34.436 -71.152  1.00  0.00           N  
ATOM   1564  CA  LEU A 212     -38.779  33.438 -72.138  1.00  0.00           C  
ATOM   1565  C   LEU A 212     -39.057  32.107 -71.447  1.00  0.00           C  
ATOM   1566  O   LEU A 212     -39.974  31.373 -71.832  1.00  0.00           O  
ATOM   1567  CB  LEU A 212     -37.671  33.281 -73.176  1.00  0.00           C  
ATOM   1568  CG  LEU A 212     -37.436  34.492 -74.080  1.00  0.00           C  
ATOM   1569  CD1 LEU A 212     -36.191  34.299 -74.925  1.00  0.00           C  
ATOM   1570  CD2 LEU A 212     -38.634  34.754 -74.946  1.00  0.00           C  
ATOM   1571  H   LEU A 212     -37.435  34.781 -71.155  1.00  0.00           H  
ATOM   1572  HA  LEU A 212     -39.687  33.781 -72.632  1.00  0.00           H  
ATOM   1573 1HB  LEU A 212     -36.737  33.068 -72.658  1.00  0.00           H  
ATOM   1574 2HB  LEU A 212     -37.911  32.431 -73.814  1.00  0.00           H  
ATOM   1575  HG  LEU A 212     -37.248  35.373 -73.466  1.00  0.00           H  
ATOM   1576 1HD1 LEU A 212     -36.043  35.173 -75.560  1.00  0.00           H  
ATOM   1577 2HD1 LEU A 212     -35.325  34.174 -74.275  1.00  0.00           H  
ATOM   1578 3HD1 LEU A 212     -36.308  33.413 -75.549  1.00  0.00           H  
ATOM   1579 1HD2 LEU A 212     -38.442  35.621 -75.580  1.00  0.00           H  
ATOM   1580 2HD2 LEU A 212     -38.828  33.883 -75.572  1.00  0.00           H  
ATOM   1581 3HD2 LEU A 212     -39.502  34.949 -74.317  1.00  0.00           H  
ATOM   1582  N   ALA A 213     -38.258  31.782 -70.428  1.00  0.00           N  
ATOM   1583  CA  ALA A 213     -38.491  30.600 -69.601  1.00  0.00           C  
ATOM   1584  C   ALA A 213     -39.838  30.688 -68.889  1.00  0.00           C  
ATOM   1585  O   ALA A 213     -40.566  29.695 -68.776  1.00  0.00           O  
ATOM   1586  CB  ALA A 213     -37.355  30.429 -68.594  1.00  0.00           C  
ATOM   1587  H   ALA A 213     -37.467  32.376 -70.225  1.00  0.00           H  
ATOM   1588  HA  ALA A 213     -38.512  29.728 -70.255  1.00  0.00           H  
ATOM   1589 1HB  ALA A 213     -37.541  29.545 -67.984  1.00  0.00           H  
ATOM   1590 2HB  ALA A 213     -36.412  30.310 -69.126  1.00  0.00           H  
ATOM   1591 3HB  ALA A 213     -37.302  31.307 -67.953  1.00  0.00           H  
ATOM   1592  N   ARG A 214     -40.166  31.877 -68.384  1.00  0.00           N  
ATOM   1593  CA  ARG A 214     -41.452  32.119 -67.735  1.00  0.00           C  
ATOM   1594  C   ARG A 214     -42.610  31.974 -68.710  1.00  0.00           C  
ATOM   1595  O   ARG A 214     -43.617  31.325 -68.401  1.00  0.00           O  
ATOM   1596  CB  ARG A 214     -41.472  33.521 -67.138  1.00  0.00           C  
ATOM   1597  CG  ARG A 214     -42.767  33.862 -66.446  1.00  0.00           C  
ATOM   1598  CD  ARG A 214     -42.706  35.269 -65.906  1.00  0.00           C  
ATOM   1599  NE  ARG A 214     -42.579  36.214 -67.014  1.00  0.00           N  
ATOM   1600  CZ  ARG A 214     -43.596  36.622 -67.770  1.00  0.00           C  
ATOM   1601  NH1 ARG A 214     -44.824  36.172 -67.541  1.00  0.00           N1+
ATOM   1602  NH2 ARG A 214     -43.384  37.481 -68.760  1.00  0.00           N  
ATOM   1603  H   ARG A 214     -39.500  32.634 -68.454  1.00  0.00           H  
ATOM   1604  HA  ARG A 214     -41.581  31.385 -66.939  1.00  0.00           H  
ATOM   1605 1HB  ARG A 214     -40.661  33.620 -66.417  1.00  0.00           H  
ATOM   1606 2HB  ARG A 214     -41.300  34.254 -67.926  1.00  0.00           H  
ATOM   1607 1HG  ARG A 214     -43.590  33.786 -67.157  1.00  0.00           H  
ATOM   1608 2HG  ARG A 214     -42.934  33.167 -65.622  1.00  0.00           H  
ATOM   1609 1HD  ARG A 214     -43.617  35.484 -65.349  1.00  0.00           H  
ATOM   1610 2HD  ARG A 214     -41.844  35.368 -65.246  1.00  0.00           H  
ATOM   1611  HE  ARG A 214     -41.659  36.581 -67.216  1.00  0.00           H  
ATOM   1612 1HH1 ARG A 214     -44.990  35.516 -66.791  1.00  0.00           H  
ATOM   1613 2HH1 ARG A 214     -45.592  36.484 -68.118  1.00  0.00           H  
ATOM   1614 1HH2 ARG A 214     -42.452  37.825 -68.939  1.00  0.00           H  
ATOM   1615 2HH2 ARG A 214     -44.155  37.789 -69.333  1.00  0.00           H  
ATOM   1616  N   LEU A 215     -42.489  32.581 -69.892  1.00  0.00           N  
ATOM   1617  CA  LEU A 215     -43.570  32.524 -70.869  1.00  0.00           C  
ATOM   1618  C   LEU A 215     -43.812  31.092 -71.320  1.00  0.00           C  
ATOM   1619  O   LEU A 215     -44.961  30.674 -71.497  1.00  0.00           O  
ATOM   1620  CB  LEU A 215     -43.241  33.402 -72.083  1.00  0.00           C  
ATOM   1621  CG  LEU A 215     -43.245  34.915 -71.831  1.00  0.00           C  
ATOM   1622  CD1 LEU A 215     -42.634  35.632 -73.027  1.00  0.00           C  
ATOM   1623  CD2 LEU A 215     -44.671  35.384 -71.581  1.00  0.00           C  
ATOM   1624  H   LEU A 215     -41.646  33.088 -70.120  1.00  0.00           H  
ATOM   1625  HA  LEU A 215     -44.479  32.901 -70.401  1.00  0.00           H  
ATOM   1626 1HB  LEU A 215     -42.252  33.130 -72.450  1.00  0.00           H  
ATOM   1627 2HB  LEU A 215     -43.967  33.195 -72.870  1.00  0.00           H  
ATOM   1628  HG  LEU A 215     -42.632  35.140 -70.958  1.00  0.00           H  
ATOM   1629 1HD1 LEU A 215     -42.638  36.708 -72.847  1.00  0.00           H  
ATOM   1630 2HD1 LEU A 215     -41.608  35.291 -73.169  1.00  0.00           H  
ATOM   1631 3HD1 LEU A 215     -43.218  35.411 -73.919  1.00  0.00           H  
ATOM   1632 1HD2 LEU A 215     -44.674  36.459 -71.401  1.00  0.00           H  
ATOM   1633 2HD2 LEU A 215     -45.286  35.160 -72.454  1.00  0.00           H  
ATOM   1634 3HD2 LEU A 215     -45.077  34.869 -70.711  1.00  0.00           H  
ATOM   1635  N   ALA A 216     -42.741  30.322 -71.489  1.00  0.00           N  
ATOM   1636  CA  ALA A 216     -42.868  28.931 -71.911  1.00  0.00           C  
ATOM   1637  C   ALA A 216     -43.694  28.129 -70.914  1.00  0.00           C  
ATOM   1638  O   ALA A 216     -44.492  27.273 -71.308  1.00  0.00           O  
ATOM   1639  CB  ALA A 216     -41.486  28.304 -72.089  1.00  0.00           C  
ATOM   1640  H   ALA A 216     -41.820  30.704 -71.324  1.00  0.00           H  
ATOM   1641  HA  ALA A 216     -43.389  28.914 -72.869  1.00  0.00           H  
ATOM   1642 1HB  ALA A 216     -41.595  27.266 -72.404  1.00  0.00           H  
ATOM   1643 2HB  ALA A 216     -40.931  28.857 -72.848  1.00  0.00           H  
ATOM   1644 3HB  ALA A 216     -40.945  28.341 -71.145  1.00  0.00           H  
ATOM   1645  N   LEU A 217     -43.496  28.366 -69.618  1.00  0.00           N  
ATOM   1646  CA  LEU A 217     -44.269  27.642 -68.614  1.00  0.00           C  
ATOM   1647  C   LEU A 217     -45.734  28.068 -68.601  1.00  0.00           C  
ATOM   1648  O   LEU A 217     -46.621  27.223 -68.428  1.00  0.00           O  
ATOM   1649  CB  LEU A 217     -43.659  27.865 -67.224  1.00  0.00           C  
ATOM   1650  CG  LEU A 217     -42.287  27.221 -66.989  1.00  0.00           C  
ATOM   1651  CD1 LEU A 217     -41.703  27.733 -65.679  1.00  0.00           C  
ATOM   1652  CD2 LEU A 217     -42.434  25.707 -66.967  1.00  0.00           C  
ATOM   1653  H   LEU A 217     -42.813  29.045 -69.318  1.00  0.00           H  
ATOM   1654  HA  LEU A 217     -44.233  26.579 -68.850  1.00  0.00           H  
ATOM   1655 1HB  LEU A 217     -43.555  28.936 -67.058  1.00  0.00           H  
ATOM   1656 2HB  LEU A 217     -44.345  27.467 -66.476  1.00  0.00           H  
ATOM   1657  HG  LEU A 217     -41.608  27.509 -67.792  1.00  0.00           H  
ATOM   1658 1HD1 LEU A 217     -40.728  27.277 -65.512  1.00  0.00           H  
ATOM   1659 2HD1 LEU A 217     -41.591  28.816 -65.730  1.00  0.00           H  
ATOM   1660 3HD1 LEU A 217     -42.370  27.475 -64.858  1.00  0.00           H  
ATOM   1661 1HD2 LEU A 217     -41.458  25.249 -66.801  1.00  0.00           H  
ATOM   1662 2HD2 LEU A 217     -43.112  25.418 -66.164  1.00  0.00           H  
ATOM   1663 3HD2 LEU A 217     -42.836  25.367 -67.921  1.00  0.00           H  
ATOM   1664  N   GLU A 218     -46.019  29.366 -68.754  1.00  0.00           N  
ATOM   1665  CA  GLU A 218     -47.420  29.789 -68.746  1.00  0.00           C  
ATOM   1666  C   GLU A 218     -48.162  29.254 -69.960  1.00  0.00           C  
ATOM   1667  O   GLU A 218     -49.329  28.857 -69.861  1.00  0.00           O  
ATOM   1668  CB  GLU A 218     -47.544  31.313 -68.754  1.00  0.00           C  
ATOM   1669  CG  GLU A 218     -47.114  32.059 -67.520  1.00  0.00           C  
ATOM   1670  CD  GLU A 218     -47.508  33.525 -67.610  1.00  0.00           C  
ATOM   1671  OE1 GLU A 218     -48.206  33.889 -68.584  1.00  0.00           O  
ATOM   1672  OE2 GLU A 218     -47.124  34.310 -66.717  1.00  0.00           O1-
ATOM   1673  H   GLU A 218     -45.296  30.061 -68.875  1.00  0.00           H  
ATOM   1674  HA  GLU A 218     -47.897  29.388 -67.851  1.00  0.00           H  
ATOM   1675 1HB  GLU A 218     -46.954  31.722 -69.575  1.00  0.00           H  
ATOM   1676 2HB  GLU A 218     -48.583  31.592 -68.927  1.00  0.00           H  
ATOM   1677 1HG  GLU A 218     -47.582  31.602 -66.649  1.00  0.00           H  
ATOM   1678 2HG  GLU A 218     -46.035  31.965 -67.410  1.00  0.00           H  
ATOM   1679  N   LEU A 219     -47.499  29.242 -71.114  1.00  0.00           N  
ATOM   1680  CA  LEU A 219     -48.110  28.711 -72.324  1.00  0.00           C  
ATOM   1681  C   LEU A 219     -48.364  27.213 -72.208  1.00  0.00           C  
ATOM   1682  O   LEU A 219     -49.454  26.732 -72.538  1.00  0.00           O  
ATOM   1683  CB  LEU A 219     -47.216  29.033 -73.522  1.00  0.00           C  
ATOM   1684  CG  LEU A 219     -47.595  28.506 -74.899  1.00  0.00           C  
ATOM   1685  CD1 LEU A 219     -48.947  29.050 -75.305  1.00  0.00           C  
ATOM   1686  CD2 LEU A 219     -46.535  28.907 -75.909  1.00  0.00           C  
ATOM   1687  H   LEU A 219     -46.557  29.605 -71.157  1.00  0.00           H  
ATOM   1688  HA  LEU A 219     -49.068  29.208 -72.475  1.00  0.00           H  
ATOM   1689 1HB  LEU A 219     -47.151  30.114 -73.627  1.00  0.00           H  
ATOM   1690 2HB  LEU A 219     -46.216  28.647 -73.323  1.00  0.00           H  
ATOM   1691  HG  LEU A 219     -47.670  27.418 -74.865  1.00  0.00           H  
ATOM   1692 1HD1 LEU A 219     -49.211  28.669 -76.291  1.00  0.00           H  
ATOM   1693 2HD1 LEU A 219     -49.699  28.735 -74.582  1.00  0.00           H  
ATOM   1694 3HD1 LEU A 219     -48.906  30.138 -75.336  1.00  0.00           H  
ATOM   1695 1HD2 LEU A 219     -46.809  28.527 -76.894  1.00  0.00           H  
ATOM   1696 2HD2 LEU A 219     -46.460  29.994 -75.946  1.00  0.00           H  
ATOM   1697 3HD2 LEU A 219     -45.573  28.486 -75.613  1.00  0.00           H  
ATOM   1698  N   ALA A 220     -47.360  26.453 -71.761  1.00  0.00           N  
ATOM   1699  CA  ALA A 220     -47.537  25.009 -71.629  1.00  0.00           C  
ATOM   1700  C   ALA A 220     -48.620  24.664 -70.611  1.00  0.00           C  
ATOM   1701  O   ALA A 220     -49.371  23.701 -70.799  1.00  0.00           O  
ATOM   1702  CB  ALA A 220     -46.214  24.347 -71.255  1.00  0.00           C  
ATOM   1703  H   ALA A 220     -46.473  26.865 -71.511  1.00  0.00           H  
ATOM   1704  HA  ALA A 220     -47.857  24.617 -72.595  1.00  0.00           H  
ATOM   1705 1HB  ALA A 220     -46.359  23.271 -71.160  1.00  0.00           H  
ATOM   1706 2HB  ALA A 220     -45.475  24.545 -72.032  1.00  0.00           H  
ATOM   1707 3HB  ALA A 220     -45.860  24.750 -70.308  1.00  0.00           H  
ATOM   1708  N   LYS A 221     -48.686  25.413 -69.507  1.00  0.00           N  
ATOM   1709  CA  LYS A 221     -49.729  25.188 -68.508  1.00  0.00           C  
ATOM   1710  C   LYS A 221     -51.119  25.312 -69.114  1.00  0.00           C  
ATOM   1711  O   LYS A 221     -51.978  24.442 -68.924  1.00  0.00           O  
ATOM   1712  CB  LYS A 221     -49.566  26.153 -67.333  1.00  0.00           C  
ATOM   1713  CG  LYS A 221     -50.531  25.861 -66.188  1.00  0.00           C  
ATOM   1714  CD  LYS A 221     -50.543  26.960 -65.135  1.00  0.00           C  
ATOM   1715  CE  LYS A 221     -49.254  26.964 -64.327  1.00  0.00           C  
ATOM   1716  NZ  LYS A 221     -49.300  27.936 -63.199  1.00  0.00           N1+
ATOM   1717  H   LYS A 221     -48.010  26.148 -69.355  1.00  0.00           H  
ATOM   1718  HA  LYS A 221     -49.626  24.173 -68.123  1.00  0.00           H  
ATOM   1719 1HB  LYS A 221     -48.546  26.095 -66.953  1.00  0.00           H  
ATOM   1720 2HB  LYS A 221     -49.729  27.174 -67.675  1.00  0.00           H  
ATOM   1721 1HG  LYS A 221     -51.541  25.753 -66.582  1.00  0.00           H  
ATOM   1722 2HG  LYS A 221     -50.248  24.927 -65.704  1.00  0.00           H  
ATOM   1723 1HD  LYS A 221     -50.663  27.928 -65.623  1.00  0.00           H  
ATOM   1724 2HD  LYS A 221     -51.385  26.807 -64.460  1.00  0.00           H  
ATOM   1725 1HE  LYS A 221     -49.074  25.968 -63.924  1.00  0.00           H  
ATOM   1726 2HE  LYS A 221     -48.418  27.224 -64.977  1.00  0.00           H  
ATOM   1727 1HZ  LYS A 221     -48.427  27.906 -62.691  1.00  0.00           H  
ATOM   1728 2HZ  LYS A 221     -49.447  28.868 -63.562  1.00  0.00           H  
ATOM   1729 3HZ  LYS A 221     -50.058  27.694 -62.577  1.00  0.00           H  
ATOM   1730  N   LYS A 222     -51.362  26.400 -69.846  1.00  0.00           N  
ATOM   1731  CA  LYS A 222     -52.644  26.574 -70.513  1.00  0.00           C  
ATOM   1732  C   LYS A 222     -52.878  25.512 -71.581  1.00  0.00           C  
ATOM   1733  O   LYS A 222     -54.004  25.024 -71.729  1.00  0.00           O  
ATOM   1734  CB  LYS A 222     -52.733  27.968 -71.135  1.00  0.00           C  
ATOM   1735  CG  LYS A 222     -52.843  29.102 -70.124  1.00  0.00           C  
ATOM   1736  CD  LYS A 222     -52.983  30.449 -70.816  1.00  0.00           C  
ATOM   1737  CE  LYS A 222     -53.144  31.577 -69.809  1.00  0.00           C  
ATOM   1738  NZ  LYS A 222     -51.878  31.856 -69.078  1.00  0.00           N1+
ATOM   1739  H   LYS A 222     -50.656  27.116 -69.943  1.00  0.00           H  
ATOM   1740  HA  LYS A 222     -53.437  26.470 -69.772  1.00  0.00           H  
ATOM   1741 1HB  LYS A 222     -51.850  28.151 -71.748  1.00  0.00           H  
ATOM   1742 2HB  LYS A 222     -53.603  28.020 -71.791  1.00  0.00           H  
ATOM   1743 1HG  LYS A 222     -53.713  28.939 -69.486  1.00  0.00           H  
ATOM   1744 2HG  LYS A 222     -51.953  29.116 -69.496  1.00  0.00           H  
ATOM   1745 1HD  LYS A 222     -52.097  30.640 -71.425  1.00  0.00           H  
ATOM   1746 2HD  LYS A 222     -53.854  30.432 -71.471  1.00  0.00           H  
ATOM   1747 1HE  LYS A 222     -53.460  32.483 -70.324  1.00  0.00           H  
ATOM   1748 2HE  LYS A 222     -53.914  31.311 -69.085  1.00  0.00           H  
ATOM   1749 1HZ  LYS A 222     -52.027  32.608 -68.421  1.00  0.00           H  
ATOM   1750 2HZ  LYS A 222     -51.585  31.027 -68.581  1.00  0.00           H  
ATOM   1751 3HZ  LYS A 222     -51.161  32.123 -69.737  1.00  0.00           H  
ATOM   1752  N   ALA A 223     -51.837  25.141 -72.331  1.00  0.00           N  
ATOM   1753  CA  ALA A 223     -51.986  24.123 -73.367  1.00  0.00           C  
ATOM   1754  C   ALA A 223     -52.414  22.772 -72.798  1.00  0.00           C  
ATOM   1755  O   ALA A 223     -53.175  22.037 -73.438  1.00  0.00           O  
ATOM   1756  CB  ALA A 223     -50.678  23.985 -74.145  1.00  0.00           C  
ATOM   1757  H   ALA A 223     -50.932  25.565 -72.184  1.00  0.00           H  
ATOM   1758  HA  ALA A 223     -52.772  24.447 -74.049  1.00  0.00           H  
ATOM   1759 1HB  ALA A 223     -50.792  23.224 -74.917  1.00  0.00           H  
ATOM   1760 2HB  ALA A 223     -50.428  24.939 -74.609  1.00  0.00           H  
ATOM   1761 3HB  ALA A 223     -49.879  23.693 -73.465  1.00  0.00           H  
ATOM   1762  N   VAL A 224     -51.948  22.432 -71.592  1.00  0.00           N  
ATOM   1763  CA  VAL A 224     -52.337  21.167 -70.971  1.00  0.00           C  
ATOM   1764  C   VAL A 224     -53.770  21.239 -70.467  1.00  0.00           C  
ATOM   1765  O   VAL A 224     -54.533  20.269 -70.560  1.00  0.00           O  
ATOM   1766  CB  VAL A 224     -51.355  20.800 -69.845  1.00  0.00           C  
ATOM   1767  CG1 VAL A 224     -51.860  19.593 -69.075  1.00  0.00           C  
ATOM   1768  CG2 VAL A 224     -49.975  20.533 -70.420  1.00  0.00           C  
ATOM   1769  H   VAL A 224     -51.320  23.050 -71.098  1.00  0.00           H  
ATOM   1770  HA  VAL A 224     -52.259  20.376 -71.718  1.00  0.00           H  
ATOM   1771  HB  VAL A 224     -51.299  21.630 -69.141  1.00  0.00           H  
ATOM   1772 1HG1 VAL A 224     -51.154  19.346 -68.282  1.00  0.00           H  
ATOM   1773 2HG1 VAL A 224     -52.832  19.821 -68.638  1.00  0.00           H  
ATOM   1774 3HG1 VAL A 224     -51.955  18.744 -69.753  1.00  0.00           H  
ATOM   1775 1HG2 VAL A 224     -49.289  20.275 -69.613  1.00  0.00           H  
ATOM   1776 2HG2 VAL A 224     -50.029  19.707 -71.128  1.00  0.00           H  
ATOM   1777 3HG2 VAL A 224     -49.614  21.426 -70.931  1.00  0.00           H  
ATOM   1778  N   GLU A 225     -54.154  22.393 -69.927  1.00  0.00           N  
ATOM   1779  CA  GLU A 225     -55.516  22.594 -69.454  1.00  0.00           C  
ATOM   1780  C   GLU A 225     -56.510  22.405 -70.593  1.00  0.00           C  
ATOM   1781  O   GLU A 225     -57.596  21.846 -70.400  1.00  0.00           O  
ATOM   1782  CB  GLU A 225     -55.673  23.990 -68.846  1.00  0.00           C  
ATOM   1783  CG  GLU A 225     -54.978  24.173 -67.505  1.00  0.00           C  
ATOM   1784  CD  GLU A 225     -55.014  25.595 -67.016  1.00  0.00           C  
ATOM   1785  OE1 GLU A 225     -55.413  26.451 -67.769  1.00  0.00           O  
ATOM   1786  OE2 GLU A 225     -54.642  25.824 -65.890  1.00  0.00           O1-
ATOM   1787  H   GLU A 225     -53.487  23.148 -69.843  1.00  0.00           H  
ATOM   1788  HA  GLU A 225     -55.727  21.853 -68.683  1.00  0.00           H  
ATOM   1789 1HB  GLU A 225     -55.272  24.734 -69.535  1.00  0.00           H  
ATOM   1790 2HB  GLU A 225     -56.731  24.209 -68.708  1.00  0.00           H  
ATOM   1791 1HG  GLU A 225     -55.463  23.535 -66.766  1.00  0.00           H  
ATOM   1792 2HG  GLU A 225     -53.942  23.852 -67.598  1.00  0.00           H  
ATOM   1793  N   MET A 226     -56.150  22.878 -71.782  1.00  0.00           N  
ATOM   1794  CA  MET A 226     -57.012  22.777 -72.949  1.00  0.00           C  
ATOM   1795  C   MET A 226     -57.047  21.335 -73.451  1.00  0.00           C  
ATOM   1796  O   MET A 226     -56.053  20.609 -73.361  1.00  0.00           O  
ATOM   1797  CB  MET A 226     -56.465  23.668 -74.063  1.00  0.00           C  
ATOM   1798  CG  MET A 226     -56.425  25.149 -73.749  1.00  0.00           C  
ATOM   1799  SD  MET A 226     -57.967  26.037 -73.579  1.00  0.00           S  
ATOM   1800  CE  MET A 226     -57.296  27.632 -73.133  1.00  0.00           C  
ATOM   1801  H   MET A 226     -55.248  23.322 -71.874  1.00  0.00           H  
ATOM   1802  HA  MET A 226     -58.023  23.063 -72.658  1.00  0.00           H  
ATOM   1803 1HB  MET A 226     -55.449  23.361 -74.308  1.00  0.00           H  
ATOM   1804 2HB  MET A 226     -57.071  23.542 -74.961  1.00  0.00           H  
ATOM   1805 1HG  MET A 226     -55.901  25.307 -72.807  1.00  0.00           H  
ATOM   1806 2HG  MET A 226     -55.881  25.673 -74.534  1.00  0.00           H  
ATOM   1807 1HE  MET A 226     -58.110  28.340 -72.980  1.00  0.00           H  
ATOM   1808 2HE  MET A 226     -56.719  27.538 -72.212  1.00  0.00           H  
ATOM   1809 3HE  MET A 226     -56.648  27.991 -73.933  1.00  0.00           H  
ATOM   1810  N   THR A 227     -58.192  20.916 -73.981  1.00  0.00           N  
ATOM   1811  CA  THR A 227     -58.328  19.594 -74.580  1.00  0.00           C  
ATOM   1812  C   THR A 227     -58.324  19.668 -76.103  1.00  0.00           C  
ATOM   1813  O   THR A 227     -58.495  18.644 -76.774  1.00  0.00           O  
ATOM   1814  CB  THR A 227     -59.616  18.900 -74.100  1.00  0.00           C  
ATOM   1815  CG2 THR A 227     -59.607  18.747 -72.587  1.00  0.00           C  
ATOM   1816  OG1 THR A 227     -60.755  19.679 -74.491  1.00  0.00           O  
ATOM   1817  H   THR A 227     -58.991  21.534 -73.968  1.00  0.00           H  
ATOM   1818  HA  THR A 227     -57.476  18.986 -74.274  1.00  0.00           H  
ATOM   1819  HB  THR A 227     -59.692  17.915 -74.560  1.00  0.00           H  
ATOM   1820  HG1 THR A 227     -60.952  19.515 -75.416  1.00  0.00           H  
ATOM   1821 1HG2 THR A 227     -60.525  18.254 -72.266  1.00  0.00           H  
ATOM   1822 2HG2 THR A 227     -58.749  18.145 -72.287  1.00  0.00           H  
ATOM   1823 3HG2 THR A 227     -59.542  19.729 -72.121  1.00  0.00           H  
ATOM   1824  N   ALA A 228     -58.122  20.864 -76.653  1.00  0.00           N  
ATOM   1825  CA  ALA A 228     -58.134  21.118 -78.090  1.00  0.00           C  
ATOM   1826  C   ALA A 228     -56.786  20.760 -78.706  1.00  0.00           C  
ATOM   1827  O   ALA A 228     -55.748  21.290 -78.296  1.00  0.00           O  
ATOM   1828  CB  ALA A 228     -58.487  22.576 -78.372  1.00  0.00           C  
ATOM   1829  H   ALA A 228     -57.950  21.631 -76.019  1.00  0.00           H  
ATOM   1830  HA  ALA A 228     -58.896  20.481 -78.540  1.00  0.00           H  
ATOM   1831 1HB  ALA A 228     -58.491  22.749 -79.448  1.00  0.00           H  
ATOM   1832 2HB  ALA A 228     -59.474  22.797 -77.965  1.00  0.00           H  
ATOM   1833 3HB  ALA A 228     -57.749  23.226 -77.904  1.00  0.00           H  
ATOM   1834  N   GLN A 229     -56.803  19.855 -79.690  1.00  0.00           N  
ATOM   1835  CA  GLN A 229     -55.558  19.403 -80.304  1.00  0.00           C  
ATOM   1836  C   GLN A 229     -54.882  20.537 -81.061  1.00  0.00           C  
ATOM   1837  O   GLN A 229     -53.649  20.605 -81.099  1.00  0.00           O  
ATOM   1838  CB  GLN A 229     -55.816  18.223 -81.242  1.00  0.00           C  
ATOM   1839  CG  GLN A 229     -56.277  16.954 -80.551  1.00  0.00           C  
ATOM   1840  CD  GLN A 229     -55.270  16.447 -79.535  1.00  0.00           C  
ATOM   1841  NE2 GLN A 229     -55.718  16.263 -78.300  1.00  0.00           N  
ATOM   1842  OE1 GLN A 229     -54.102  16.222 -79.859  1.00  0.00           O  
ATOM   1843  H   GLN A 229     -57.679  19.475 -80.018  1.00  0.00           H  
ATOM   1844  HA  GLN A 229     -54.883  19.072 -79.515  1.00  0.00           H  
ATOM   1845 1HB  GLN A 229     -56.577  18.499 -81.972  1.00  0.00           H  
ATOM   1846 2HB  GLN A 229     -54.905  17.989 -81.791  1.00  0.00           H  
ATOM   1847 1HG  GLN A 229     -57.214  17.155 -80.031  1.00  0.00           H  
ATOM   1848 2HG  GLN A 229     -56.425  16.177 -81.301  1.00  0.00           H  
ATOM   1849 1HE2 GLN A 229     -55.099  15.931 -77.587  1.00  0.00           H  
ATOM   1850 2HE2 GLN A 229     -56.674  16.458 -78.080  1.00  0.00           H  
ATOM   1851  N   GLU A 230     -55.663  21.425 -81.680  1.00  0.00           N  
ATOM   1852  CA  GLU A 230     -55.059  22.522 -82.425  1.00  0.00           C  
ATOM   1853  C   GLU A 230     -54.281  23.451 -81.500  1.00  0.00           C  
ATOM   1854  O   GLU A 230     -53.246  23.992 -81.902  1.00  0.00           O  
ATOM   1855  CB  GLU A 230     -56.132  23.312 -83.176  1.00  0.00           C  
ATOM   1856  CG  GLU A 230     -56.741  22.577 -84.362  1.00  0.00           C  
ATOM   1857  CD  GLU A 230     -57.739  21.530 -83.952  1.00  0.00           C  
ATOM   1858  OE1 GLU A 230     -58.041  21.448 -82.785  1.00  0.00           O  
ATOM   1859  OE2 GLU A 230     -58.201  20.811 -84.806  1.00  0.00           O1-
ATOM   1860  H   GLU A 230     -56.670  21.353 -81.642  1.00  0.00           H  
ATOM   1861  HA  GLU A 230     -54.362  22.104 -83.152  1.00  0.00           H  
ATOM   1862 1HB  GLU A 230     -56.941  23.568 -82.491  1.00  0.00           H  
ATOM   1863 2HB  GLU A 230     -55.706  24.245 -83.544  1.00  0.00           H  
ATOM   1864 1HG  GLU A 230     -57.234  23.299 -85.010  1.00  0.00           H  
ATOM   1865 2HG  GLU A 230     -55.941  22.106 -84.932  1.00  0.00           H  
ATOM   1866  N   VAL A 231     -54.751  23.641 -80.264  1.00  0.00           N  
ATOM   1867  CA  VAL A 231     -54.036  24.505 -79.324  1.00  0.00           C  
ATOM   1868  C   VAL A 231     -52.714  23.872 -78.899  1.00  0.00           C  
ATOM   1869  O   VAL A 231     -51.697  24.563 -78.750  1.00  0.00           O  
ATOM   1870  CB  VAL A 231     -54.900  24.772 -78.077  1.00  0.00           C  
ATOM   1871  CG1 VAL A 231     -54.097  25.521 -77.024  1.00  0.00           C  
ATOM   1872  CG2 VAL A 231     -56.143  25.557 -78.467  1.00  0.00           C  
ATOM   1873  H   VAL A 231     -55.604  23.190 -79.966  1.00  0.00           H  
ATOM   1874  HA  VAL A 231     -53.830  25.456 -79.816  1.00  0.00           H  
ATOM   1875  HB  VAL A 231     -55.194  23.818 -77.639  1.00  0.00           H  
ATOM   1876 1HG1 VAL A 231     -54.722  25.701 -76.150  1.00  0.00           H  
ATOM   1877 2HG1 VAL A 231     -53.232  24.925 -76.733  1.00  0.00           H  
ATOM   1878 3HG1 VAL A 231     -53.762  26.474 -77.432  1.00  0.00           H  
ATOM   1879 1HG2 VAL A 231     -56.750  25.742 -77.581  1.00  0.00           H  
ATOM   1880 2HG2 VAL A 231     -55.849  26.509 -78.911  1.00  0.00           H  
ATOM   1881 3HG2 VAL A 231     -56.723  24.984 -79.191  1.00  0.00           H  
ATOM   1882  N   LEU A 232     -52.698  22.551 -78.710  1.00  0.00           N  
ATOM   1883  CA  LEU A 232     -51.444  21.864 -78.423  1.00  0.00           C  
ATOM   1884  C   LEU A 232     -50.471  22.027 -79.583  1.00  0.00           C  
ATOM   1885  O   LEU A 232     -49.265  22.199 -79.381  1.00  0.00           O  
ATOM   1886  CB  LEU A 232     -51.696  20.375 -78.159  1.00  0.00           C  
ATOM   1887  CG  LEU A 232     -52.467  20.048 -76.873  1.00  0.00           C  
ATOM   1888  CD1 LEU A 232     -52.884  18.584 -76.889  1.00  0.00           C  
ATOM   1889  CD2 LEU A 232     -51.594  20.356 -75.665  1.00  0.00           C  
ATOM   1890  H   LEU A 232     -53.552  22.013 -78.764  1.00  0.00           H  
ATOM   1891  HA  LEU A 232     -51.004  22.306 -77.530  1.00  0.00           H  
ATOM   1892 1HB  LEU A 232     -52.259  19.964 -78.996  1.00  0.00           H  
ATOM   1893 2HB  LEU A 232     -50.735  19.863 -78.107  1.00  0.00           H  
ATOM   1894  HG  LEU A 232     -53.373  20.653 -76.829  1.00  0.00           H  
ATOM   1895 1HD1 LEU A 232     -53.432  18.352 -75.976  1.00  0.00           H  
ATOM   1896 2HD1 LEU A 232     -53.523  18.397 -77.752  1.00  0.00           H  
ATOM   1897 3HD1 LEU A 232     -51.998  17.954 -76.949  1.00  0.00           H  
ATOM   1898 1HD2 LEU A 232     -52.143  20.125 -74.752  1.00  0.00           H  
ATOM   1899 2HD2 LEU A 232     -50.689  19.751 -75.708  1.00  0.00           H  
ATOM   1900 3HD2 LEU A 232     -51.326  21.413 -75.670  1.00  0.00           H  
ATOM   1901  N   GLU A 233     -50.991  21.970 -80.807  1.00  0.00           N  
ATOM   1902  CA  GLU A 233     -50.176  22.148 -82.004  1.00  0.00           C  
ATOM   1903  C   GLU A 233     -49.593  23.553 -82.058  1.00  0.00           C  
ATOM   1904  O   GLU A 233     -48.466  23.749 -82.525  1.00  0.00           O  
ATOM   1905  CB  GLU A 233     -51.019  21.857 -83.242  1.00  0.00           C  
ATOM   1906  CG  GLU A 233     -51.324  20.384 -83.420  1.00  0.00           C  
ATOM   1907  CD  GLU A 233     -52.276  20.129 -84.556  1.00  0.00           C  
ATOM   1908  OE1 GLU A 233     -52.814  21.113 -85.106  1.00  0.00           O  
ATOM   1909  OE2 GLU A 233     -52.498  18.948 -84.891  1.00  0.00           O1-
ATOM   1910  H   GLU A 233     -51.981  21.798 -80.908  1.00  0.00           H  
ATOM   1911  HA  GLU A 233     -49.352  21.435 -81.971  1.00  0.00           H  
ATOM   1912 1HB  GLU A 233     -51.962  22.401 -83.177  1.00  0.00           H  
ATOM   1913 2HB  GLU A 233     -50.497  22.213 -84.130  1.00  0.00           H  
ATOM   1914 1HG  GLU A 233     -50.393  19.851 -83.609  1.00  0.00           H  
ATOM   1915 2HG  GLU A 233     -51.751  19.997 -82.495  1.00  0.00           H  
ATOM   1916  N   ILE A 234     -50.372  24.545 -81.625  1.00  0.00           N  
ATOM   1917  CA  ILE A 234     -49.884  25.918 -81.544  1.00  0.00           C  
ATOM   1918  C   ILE A 234     -48.718  26.007 -80.570  1.00  0.00           C  
ATOM   1919  O   ILE A 234     -47.654  26.550 -80.891  1.00  0.00           O  
ATOM   1920  CB  ILE A 234     -51.002  26.882 -81.105  1.00  0.00           C  
ATOM   1921  CG1 ILE A 234     -52.070  26.993 -82.196  1.00  0.00           C  
ATOM   1922  CG2 ILE A 234     -50.425  28.251 -80.779  1.00  0.00           C  
ATOM   1923  CD1 ILE A 234     -53.335  27.686 -81.743  1.00  0.00           C  
ATOM   1924  H   ILE A 234     -51.321  24.343 -81.346  1.00  0.00           H  
ATOM   1925  HA  ILE A 234     -49.540  26.221 -82.532  1.00  0.00           H  
ATOM   1926  HB  ILE A 234     -51.496  26.485 -80.219  1.00  0.00           H  
ATOM   1927 1HG1 ILE A 234     -51.666  27.541 -83.046  1.00  0.00           H  
ATOM   1928 2HG1 ILE A 234     -52.336  25.996 -82.547  1.00  0.00           H  
ATOM   1929 1HG2 ILE A 234     -51.229  28.920 -80.471  1.00  0.00           H  
ATOM   1930 2HG2 ILE A 234     -49.702  28.157 -79.969  1.00  0.00           H  
ATOM   1931 3HG2 ILE A 234     -49.933  28.658 -81.661  1.00  0.00           H  
ATOM   1932 1HD1 ILE A 234     -54.044  27.725 -82.571  1.00  0.00           H  
ATOM   1933 2HD1 ILE A 234     -53.776  27.133 -80.914  1.00  0.00           H  
ATOM   1934 3HD1 ILE A 234     -53.098  28.699 -81.420  1.00  0.00           H  
ATOM   1935  N   ALA A 235     -48.904  25.477 -79.358  1.00  0.00           N  
ATOM   1936  CA  ALA A 235     -47.835  25.549 -78.372  1.00  0.00           C  
ATOM   1937  C   ALA A 235     -46.607  24.783 -78.838  1.00  0.00           C  
ATOM   1938  O   ALA A 235     -45.477  25.222 -78.603  1.00  0.00           O  
ATOM   1939  CB  ALA A 235     -48.325  25.014 -77.028  1.00  0.00           C  
ATOM   1940  H   ALA A 235     -49.773  25.027 -79.110  1.00  0.00           H  
ATOM   1941  HA  ALA A 235     -47.552  26.595 -78.255  1.00  0.00           H  
ATOM   1942 1HB  ALA A 235     -47.518  25.072 -76.297  1.00  0.00           H  
ATOM   1943 2HB  ALA A 235     -49.169  25.612 -76.684  1.00  0.00           H  
ATOM   1944 3HB  ALA A 235     -48.638  23.977 -77.141  1.00  0.00           H  
ATOM   1945  N   ARG A 236     -46.799  23.630 -79.492  1.00  0.00           N  
ATOM   1946  CA  ARG A 236     -45.650  22.873 -79.977  1.00  0.00           C  
ATOM   1947  C   ARG A 236     -44.861  23.711 -80.970  1.00  0.00           C  
ATOM   1948  O   ARG A 236     -43.634  23.831 -80.869  1.00  0.00           O  
ATOM   1949  CB  ARG A 236     -46.073  21.554 -80.625  1.00  0.00           C  
ATOM   1950  CG  ARG A 236     -44.866  20.727 -81.082  1.00  0.00           C  
ATOM   1951  CD  ARG A 236     -45.236  19.451 -81.826  1.00  0.00           C  
ATOM   1952  NE  ARG A 236     -45.884  19.744 -83.103  1.00  0.00           N  
ATOM   1953  CZ  ARG A 236     -46.588  18.866 -83.814  1.00  0.00           C  
ATOM   1954  NH1 ARG A 236     -46.741  17.624 -83.375  1.00  0.00           N1+
ATOM   1955  NH2 ARG A 236     -47.138  19.231 -84.963  1.00  0.00           N  
ATOM   1956  H   ARG A 236     -47.729  23.272 -79.656  1.00  0.00           H  
ATOM   1957  HA  ARG A 236     -45.014  22.626 -79.126  1.00  0.00           H  
ATOM   1958 1HB  ARG A 236     -46.659  20.972 -79.914  1.00  0.00           H  
ATOM   1959 2HB  ARG A 236     -46.712  21.760 -81.483  1.00  0.00           H  
ATOM   1960 1HG  ARG A 236     -44.249  21.324 -81.753  1.00  0.00           H  
ATOM   1961 2HG  ARG A 236     -44.277  20.432 -80.212  1.00  0.00           H  
ATOM   1962 1HD  ARG A 236     -44.335  18.871 -82.023  1.00  0.00           H  
ATOM   1963 2HD  ARG A 236     -45.922  18.861 -81.220  1.00  0.00           H  
ATOM   1964  HE  ARG A 236     -45.793  20.681 -83.473  1.00  0.00           H  
ATOM   1965 1HH1 ARG A 236     -46.322  17.342 -82.499  1.00  0.00           H  
ATOM   1966 2HH1 ARG A 236     -47.275  16.959 -83.915  1.00  0.00           H  
ATOM   1967 1HH2 ARG A 236     -47.024  20.177 -85.301  1.00  0.00           H  
ATOM   1968 2HH2 ARG A 236     -47.672  18.564 -85.501  1.00  0.00           H  
ATOM   1969  N   ALA A 237     -45.561  24.310 -81.938  1.00  0.00           N  
ATOM   1970  CA  ALA A 237     -44.892  25.110 -82.957  1.00  0.00           C  
ATOM   1971  C   ALA A 237     -44.258  26.349 -82.342  1.00  0.00           C  
ATOM   1972  O   ALA A 237     -43.152  26.749 -82.726  1.00  0.00           O  
ATOM   1973  CB  ALA A 237     -45.880  25.498 -84.056  1.00  0.00           C  
ATOM   1974  H   ALA A 237     -46.566  24.213 -81.971  1.00  0.00           H  
ATOM   1975  HA  ALA A 237     -44.098  24.505 -83.395  1.00  0.00           H  
ATOM   1976 1HB  ALA A 237     -45.369  26.095 -84.812  1.00  0.00           H  
ATOM   1977 2HB  ALA A 237     -46.284  24.597 -84.518  1.00  0.00           H  
ATOM   1978 3HB  ALA A 237     -46.694  26.079 -83.625  1.00  0.00           H  
ATOM   1979  N   ALA A 238     -44.966  26.998 -81.418  1.00  0.00           N  
ATOM   1980  CA  ALA A 238     -44.453  28.233 -80.832  1.00  0.00           C  
ATOM   1981  C   ALA A 238     -43.231  27.959 -79.967  1.00  0.00           C  
ATOM   1982  O   ALA A 238     -42.267  28.733 -79.965  1.00  0.00           O  
ATOM   1983  CB  ALA A 238     -45.544  28.912 -80.015  1.00  0.00           C  
ATOM   1984  H   ALA A 238     -45.861  26.644 -81.113  1.00  0.00           H  
ATOM   1985  HA  ALA A 238     -44.149  28.893 -81.645  1.00  0.00           H  
ATOM   1986 1HB  ALA A 238     -45.154  29.832 -79.581  1.00  0.00           H  
ATOM   1987 2HB  ALA A 238     -46.391  29.145 -80.661  1.00  0.00           H  
ATOM   1988 3HB  ALA A 238     -45.870  28.245 -79.218  1.00  0.00           H  
ATOM   1989  N   LEU A 239     -43.261  26.851 -79.218  1.00  0.00           N  
ATOM   1990  CA  LEU A 239     -42.130  26.464 -78.378  1.00  0.00           C  
ATOM   1991  C   LEU A 239     -40.947  25.990 -79.211  1.00  0.00           C  
ATOM   1992  O   LEU A 239     -39.790  26.210 -78.833  1.00  0.00           O  
ATOM   1993  CB  LEU A 239     -42.550  25.354 -77.406  1.00  0.00           C  
ATOM   1994  CG  LEU A 239     -43.592  25.751 -76.353  1.00  0.00           C  
ATOM   1995  CD1 LEU A 239     -44.129  24.500 -75.672  1.00  0.00           C  
ATOM   1996  CD2 LEU A 239     -42.957  26.695 -75.341  1.00  0.00           C  
ATOM   1997  H   LEU A 239     -44.085  26.268 -79.233  1.00  0.00           H  
ATOM   1998  HA  LEU A 239     -41.813  27.333 -77.803  1.00  0.00           H  
ATOM   1999 1HB  LEU A 239     -42.960  24.525 -77.981  1.00  0.00           H  
ATOM   2000 2HB  LEU A 239     -41.664  25.000 -76.880  1.00  0.00           H  
ATOM   2001  HG  LEU A 239     -44.429  26.252 -76.840  1.00  0.00           H  
ATOM   2002 1HD1 LEU A 239     -44.869  24.782 -74.923  1.00  0.00           H  
ATOM   2003 2HD1 LEU A 239     -44.594  23.853 -76.415  1.00  0.00           H  
ATOM   2004 3HD1 LEU A 239     -43.310  23.969 -75.189  1.00  0.00           H  
ATOM   2005 1HD2 LEU A 239     -43.698  26.978 -74.593  1.00  0.00           H  
ATOM   2006 2HD2 LEU A 239     -42.120  26.195 -74.853  1.00  0.00           H  
ATOM   2007 3HD2 LEU A 239     -42.598  27.588 -75.853  1.00  0.00           H  
ATOM   2008  N   LYS A 240     -41.213  25.324 -80.337  1.00  0.00           N  
ATOM   2009  CA  LYS A 240     -40.130  25.007 -81.262  1.00  0.00           C  
ATOM   2010  C   LYS A 240     -39.484  26.274 -81.802  1.00  0.00           C  
ATOM   2011  O   LYS A 240     -38.258  26.339 -81.931  1.00  0.00           O  
ATOM   2012  CB  LYS A 240     -40.633  24.108 -82.394  1.00  0.00           C  
ATOM   2013  CG  LYS A 240     -40.828  22.662 -81.953  1.00  0.00           C  
ATOM   2014  CD  LYS A 240     -41.223  21.722 -83.079  1.00  0.00           C  
ATOM   2015  CE  LYS A 240     -41.283  20.283 -82.572  1.00  0.00           C  
ATOM   2016  NZ  LYS A 240     -41.522  19.296 -83.661  1.00  0.00           N1+
ATOM   2017  H   LYS A 240     -42.154  25.034 -80.563  1.00  0.00           H  
ATOM   2018  HA  LYS A 240     -39.367  24.445 -80.722  1.00  0.00           H  
ATOM   2019 1HB  LYS A 240     -41.581  24.492 -82.769  1.00  0.00           H  
ATOM   2020 2HB  LYS A 240     -39.921  24.130 -83.219  1.00  0.00           H  
ATOM   2021 1HG  LYS A 240     -39.902  22.285 -81.518  1.00  0.00           H  
ATOM   2022 2HG  LYS A 240     -41.610  22.615 -81.194  1.00  0.00           H  
ATOM   2023 1HD  LYS A 240     -42.200  22.012 -83.469  1.00  0.00           H  
ATOM   2024 2HD  LYS A 240     -40.494  21.794 -83.886  1.00  0.00           H  
ATOM   2025 1HE  LYS A 240     -40.344  20.032 -82.082  1.00  0.00           H  
ATOM   2026 2HE  LYS A 240     -42.085  20.188 -81.841  1.00  0.00           H  
ATOM   2027 1HZ  LYS A 240     -41.551  18.364 -83.271  1.00  0.00           H  
ATOM   2028 2HZ  LYS A 240     -42.402  19.498 -84.113  1.00  0.00           H  
ATOM   2029 3HZ  LYS A 240     -40.775  19.352 -84.338  1.00  0.00           H  
ATOM   2030  N   ALA A 241     -40.284  27.286 -82.138  1.00  0.00           N  
ATOM   2031  CA  ALA A 241     -39.697  28.528 -82.628  1.00  0.00           C  
ATOM   2032  C   ALA A 241     -38.819  29.180 -81.563  1.00  0.00           C  
ATOM   2033  O   ALA A 241     -37.757  29.730 -81.876  1.00  0.00           O  
ATOM   2034  CB  ALA A 241     -40.794  29.489 -83.082  1.00  0.00           C  
ATOM   2035  H   ALA A 241     -41.288  27.213 -82.062  1.00  0.00           H  
ATOM   2036  HA  ALA A 241     -39.064  28.289 -83.483  1.00  0.00           H  
ATOM   2037 1HB  ALA A 241     -40.342  30.413 -83.445  1.00  0.00           H  
ATOM   2038 2HB  ALA A 241     -41.372  29.029 -83.884  1.00  0.00           H  
ATOM   2039 3HB  ALA A 241     -41.452  29.713 -82.244  1.00  0.00           H  
ATOM   2040  N   ALA A 242     -39.258  29.153 -80.301  1.00  0.00           N  
ATOM   2041  CA  ALA A 242     -38.445  29.701 -79.217  1.00  0.00           C  
ATOM   2042  C   ALA A 242     -37.160  28.903 -78.995  1.00  0.00           C  
ATOM   2043  O   ALA A 242     -36.094  29.482 -78.751  1.00  0.00           O  
ATOM   2044  CB  ALA A 242     -39.270  29.760 -77.931  1.00  0.00           C  
ATOM   2045  H   ALA A 242     -40.159  28.751 -80.086  1.00  0.00           H  
ATOM   2046  HA  ALA A 242     -38.151  30.714 -79.493  1.00  0.00           H  
ATOM   2047 1HB  ALA A 242     -38.660  30.169 -77.126  1.00  0.00           H  
ATOM   2048 2HB  ALA A 242     -40.141  30.397 -78.086  1.00  0.00           H  
ATOM   2049 3HB  ALA A 242     -39.597  28.757 -77.663  1.00  0.00           H  
ATOM   2050  N   GLN A 243     -37.239  27.572 -79.087  1.00  0.00           N  
ATOM   2051  CA  GLN A 243     -36.048  26.730 -78.981  1.00  0.00           C  
ATOM   2052  C   GLN A 243     -35.142  26.874 -80.196  1.00  0.00           C  
ATOM   2053  O   GLN A 243     -33.912  26.842 -80.072  1.00  0.00           O  
ATOM   2054  CB  GLN A 243     -36.469  25.270 -78.798  1.00  0.00           C  
ATOM   2055  CG  GLN A 243     -35.321  24.285 -78.646  1.00  0.00           C  
ATOM   2056  CD  GLN A 243     -34.471  24.552 -77.426  1.00  0.00           C  
ATOM   2057  NE2 GLN A 243     -33.176  24.757 -77.642  1.00  0.00           N  
ATOM   2058  OE1 GLN A 243     -34.970  24.573 -76.302  1.00  0.00           O  
ATOM   2059  H   GLN A 243     -38.139  27.136 -79.232  1.00  0.00           H  
ATOM   2060  HA  GLN A 243     -35.479  27.045 -78.106  1.00  0.00           H  
ATOM   2061 1HB  GLN A 243     -37.099  25.181 -77.913  1.00  0.00           H  
ATOM   2062 2HB  GLN A 243     -37.063  24.953 -79.655  1.00  0.00           H  
ATOM   2063 1HG  GLN A 243     -35.730  23.279 -78.558  1.00  0.00           H  
ATOM   2064 2HG  GLN A 243     -34.679  24.353 -79.524  1.00  0.00           H  
ATOM   2065 1HE2 GLN A 243     -32.563  24.938 -76.873  1.00  0.00           H  
ATOM   2066 2HE2 GLN A 243     -32.813  24.730 -78.573  1.00  0.00           H  
ATOM   2067  N   ALA A 244     -35.736  27.036 -81.375  1.00  0.00           N  
ATOM   2068  CA  ALA A 244     -34.976  27.196 -82.610  1.00  0.00           C  
ATOM   2069  C   ALA A 244     -34.201  28.508 -82.662  1.00  0.00           C  
ATOM   2070  O   ALA A 244     -33.092  28.549 -83.210  1.00  0.00           O  
ATOM   2071  CB  ALA A 244     -35.899  27.081 -83.816  1.00  0.00           C  
ATOM   2072  H   ALA A 244     -36.745  27.048 -81.413  1.00  0.00           H  
ATOM   2073  HA  ALA A 244     -34.241  26.393 -82.662  1.00  0.00           H  
ATOM   2074 1HB  ALA A 244     -35.319  27.202 -84.731  1.00  0.00           H  
ATOM   2075 2HB  ALA A 244     -36.377  26.101 -83.816  1.00  0.00           H  
ATOM   2076 3HB  ALA A 244     -36.662  27.856 -83.765  1.00  0.00           H  
ATOM   2077  N   PHE A 245     -34.743  29.590 -82.103  1.00  0.00           N  
ATOM   2078  CA  PHE A 245     -34.085  30.895 -82.171  1.00  0.00           C  
ATOM   2079  C   PHE A 245     -34.098  31.510 -80.771  1.00  0.00           C  
ATOM   2080  O   PHE A 245     -34.927  32.362 -80.427  1.00  0.00           O  
ATOM   2081  CB  PHE A 245     -34.838  31.711 -83.228  1.00  0.00           C  
ATOM   2082  CG  PHE A 245     -34.164  32.966 -83.689  1.00  0.00           C  
ATOM   2083  CD1 PHE A 245     -32.869  32.922 -84.171  1.00  0.00           C  
ATOM   2084  CD2 PHE A 245     -34.882  34.139 -83.835  1.00  0.00           C  
ATOM   2085  CE1 PHE A 245     -32.256  34.056 -84.665  1.00  0.00           C  
ATOM   2086  CE2 PHE A 245     -34.278  35.276 -84.343  1.00  0.00           C  
ATOM   2087  CZ  PHE A 245     -32.962  35.237 -84.750  1.00  0.00           C  
ATOM   2088  H   PHE A 245     -35.626  29.508 -81.621  1.00  0.00           H  
ATOM   2089  HA  PHE A 245     -33.058  30.748 -82.507  1.00  0.00           H  
ATOM   2090 1HB  PHE A 245     -35.004  31.096 -84.112  1.00  0.00           H  
ATOM   2091 2HB  PHE A 245     -35.815  31.996 -82.841  1.00  0.00           H  
ATOM   2092  HD1 PHE A 245     -32.329  31.975 -84.162  1.00  0.00           H  
ATOM   2093  HD2 PHE A 245     -35.923  34.172 -83.512  1.00  0.00           H  
ATOM   2094  HE1 PHE A 245     -31.215  34.017 -84.985  1.00  0.00           H  
ATOM   2095  HE2 PHE A 245     -34.845  36.204 -84.420  1.00  0.00           H  
ATOM   2096  HZ  PHE A 245     -32.481  36.134 -85.138  1.00  0.00           H  
ATOM   2097  N   PRO A 246     -33.157  31.057 -79.936  1.00  0.00           N  
ATOM   2098  CA  PRO A 246     -33.069  31.454 -78.519  1.00  0.00           C  
ATOM   2099  C   PRO A 246     -32.745  32.915 -78.215  1.00  0.00           C  
ATOM   2100  O   PRO A 246     -31.975  33.563 -78.929  1.00  0.00           O  
ATOM   2101  CB  PRO A 246     -31.942  30.546 -78.017  1.00  0.00           C  
ATOM   2102  CG  PRO A 246     -31.948  29.397 -78.966  1.00  0.00           C  
ATOM   2103  CD  PRO A 246     -32.222  30.021 -80.308  1.00  0.00           C  
ATOM   2104  HA  PRO A 246     -34.024  31.230 -78.021  1.00  0.00           H  
ATOM   2105 1HB  PRO A 246     -30.988  31.094 -78.017  1.00  0.00           H  
ATOM   2106 2HB  PRO A 246     -32.138  30.242 -76.978  1.00  0.00           H  
ATOM   2107 1HG  PRO A 246     -30.982  28.871 -78.933  1.00  0.00           H  
ATOM   2108 2HG  PRO A 246     -32.717  28.666 -78.674  1.00  0.00           H  
ATOM   2109 1HD  PRO A 246     -31.288  30.429 -80.721  1.00  0.00           H  
ATOM   2110 2HD  PRO A 246     -32.648  29.265 -80.985  1.00  0.00           H  
ATOM   2111  N   ASN A 247     -33.366  33.430 -77.147  1.00  0.00           N  
ATOM   2112  CA  ASN A 247     -33.027  34.742 -76.579  1.00  0.00           C  
ATOM   2113  C   ASN A 247     -33.096  35.922 -77.547  1.00  0.00           C  
ATOM   2114  O   ASN A 247     -32.182  36.747 -77.615  1.00  0.00           O  
ATOM   2115  CB  ASN A 247     -31.644  34.679 -75.922  1.00  0.00           C  
ATOM   2116  CG  ASN A 247     -31.411  35.808 -74.940  1.00  0.00           C  
ATOM   2117  ND2 ASN A 247     -30.163  36.250 -74.836  1.00  0.00           N  
ATOM   2118  OD1 ASN A 247     -32.342  36.280 -74.287  1.00  0.00           O  
ATOM   2119  H   ASN A 247     -34.100  32.883 -76.719  1.00  0.00           H  
ATOM   2120  HA  ASN A 247     -33.756  34.982 -75.803  1.00  0.00           H  
ATOM   2121 1HB  ASN A 247     -31.534  33.729 -75.397  1.00  0.00           H  
ATOM   2122 2HB  ASN A 247     -30.873  34.718 -76.691  1.00  0.00           H  
ATOM   2123 1HD2 ASN A 247     -29.948  36.996 -74.203  1.00  0.00           H  
ATOM   2124 2HD2 ASN A 247     -29.440  35.840 -75.388  1.00  0.00           H  
ATOM   2125  N   THR A 248     -34.170  36.005 -78.318  1.00  0.00           N  
ATOM   2126  CA  THR A 248     -34.302  37.139 -79.216  1.00  0.00           C  
ATOM   2127  C   THR A 248     -35.601  37.874 -78.916  1.00  0.00           C  
ATOM   2128  O   THR A 248     -36.501  37.352 -78.252  1.00  0.00           O  
ATOM   2129  CB  THR A 248     -34.271  36.699 -80.692  1.00  0.00           C  
ATOM   2130  CG2 THR A 248     -33.063  35.815 -80.959  1.00  0.00           C  
ATOM   2131  OG1 THR A 248     -35.468  35.974 -81.002  1.00  0.00           O  
ATOM   2132  H   THR A 248     -34.897  35.304 -78.300  1.00  0.00           H  
ATOM   2133  HA  THR A 248     -33.463  37.815 -79.046  1.00  0.00           H  
ATOM   2134  HB  THR A 248     -34.218  37.579 -81.333  1.00  0.00           H  
ATOM   2135  HG1 THR A 248     -35.431  35.673 -81.913  1.00  0.00           H  
ATOM   2136 1HG2 THR A 248     -33.057  35.514 -82.006  1.00  0.00           H  
ATOM   2137 2HG2 THR A 248     -32.151  36.368 -80.734  1.00  0.00           H  
ATOM   2138 3HG2 THR A 248     -33.114  34.929 -80.327  1.00  0.00           H  
ATOM   2139  N   GLU A 249     -35.681  39.113 -79.409  1.00  0.00           N  
ATOM   2140  CA  GLU A 249     -36.911  39.887 -79.282  1.00  0.00           C  
ATOM   2141  C   GLU A 249     -38.076  39.183 -79.959  1.00  0.00           C  
ATOM   2142  O   GLU A 249     -39.177  39.116 -79.406  1.00  0.00           O  
ATOM   2143  CB  GLU A 249     -36.729  41.283 -79.883  1.00  0.00           C  
ATOM   2144  CG  GLU A 249     -37.947  42.186 -79.754  1.00  0.00           C  
ATOM   2145  CD  GLU A 249     -37.703  43.576 -80.273  1.00  0.00           C  
ATOM   2146  OE1 GLU A 249     -36.614  43.838 -80.723  1.00  0.00           O  
ATOM   2147  OE2 GLU A 249     -38.607  44.375 -80.219  1.00  0.00           O1-
ATOM   2148  H   GLU A 249     -34.886  39.526 -79.877  1.00  0.00           H  
ATOM   2149  HA  GLU A 249     -37.146  39.991 -78.222  1.00  0.00           H  
ATOM   2150 1HB  GLU A 249     -35.890  41.781 -79.397  1.00  0.00           H  
ATOM   2151 2HB  GLU A 249     -36.489  41.194 -80.942  1.00  0.00           H  
ATOM   2152 1HG  GLU A 249     -38.775  41.744 -80.308  1.00  0.00           H  
ATOM   2153 2HG  GLU A 249     -38.237  42.240 -78.705  1.00  0.00           H  
ATOM   2154  N   LEU A 250     -37.819  38.581 -81.119  1.00  0.00           N  
ATOM   2155  CA  LEU A 250     -38.850  37.879 -81.877  1.00  0.00           C  
ATOM   2156  C   LEU A 250     -39.449  36.744 -81.059  1.00  0.00           C  
ATOM   2157  O   LEU A 250     -40.674  36.592 -80.983  1.00  0.00           O  
ATOM   2158  CB  LEU A 250     -38.266  37.324 -83.182  1.00  0.00           C  
ATOM   2159  CG  LEU A 250     -39.291  36.856 -84.223  1.00  0.00           C  
ATOM   2160  CD1 LEU A 250     -38.681  36.949 -85.615  1.00  0.00           C  
ATOM   2161  CD2 LEU A 250     -39.720  35.431 -83.909  1.00  0.00           C  
ATOM   2162  H   LEU A 250     -36.877  38.613 -81.482  1.00  0.00           H  
ATOM   2163  HA  LEU A 250     -39.642  38.586 -82.120  1.00  0.00           H  
ATOM   2164 1HB  LEU A 250     -37.653  38.096 -83.645  1.00  0.00           H  
ATOM   2165 2HB  LEU A 250     -37.625  36.475 -82.944  1.00  0.00           H  
ATOM   2166  HG  LEU A 250     -40.162  37.511 -84.196  1.00  0.00           H  
ATOM   2167 1HD1 LEU A 250     -39.410  36.617 -86.355  1.00  0.00           H  
ATOM   2168 2HD1 LEU A 250     -38.402  37.983 -85.821  1.00  0.00           H  
ATOM   2169 3HD1 LEU A 250     -37.796  36.316 -85.667  1.00  0.00           H  
ATOM   2170 1HD2 LEU A 250     -40.449  35.098 -84.648  1.00  0.00           H  
ATOM   2171 2HD2 LEU A 250     -38.850  34.774 -83.936  1.00  0.00           H  
ATOM   2172 3HD2 LEU A 250     -40.169  35.396 -82.915  1.00  0.00           H  
ATOM   2173  N   ALA A 251     -38.591  35.935 -80.439  1.00  0.00           N  
ATOM   2174  CA  ALA A 251     -39.050  34.802 -79.645  1.00  0.00           C  
ATOM   2175  C   ALA A 251     -39.998  35.255 -78.546  1.00  0.00           C  
ATOM   2176  O   ALA A 251     -40.979  34.564 -78.249  1.00  0.00           O  
ATOM   2177  CB  ALA A 251     -37.855  34.056 -79.052  1.00  0.00           C  
ATOM   2178  H   ALA A 251     -37.600  36.110 -80.521  1.00  0.00           H  
ATOM   2179  HA  ALA A 251     -39.596  34.126 -80.303  1.00  0.00           H  
ATOM   2180 1HB  ALA A 251     -38.211  33.211 -78.461  1.00  0.00           H  
ATOM   2181 2HB  ALA A 251     -37.217  33.692 -79.857  1.00  0.00           H  
ATOM   2182 3HB  ALA A 251     -37.286  34.730 -78.414  1.00  0.00           H  
ATOM   2183  N   GLU A 252     -39.723  36.400 -77.915  1.00  0.00           N  
ATOM   2184  CA  GLU A 252     -40.664  36.879 -76.909  1.00  0.00           C  
ATOM   2185  C   GLU A 252     -42.018  37.174 -77.548  1.00  0.00           C  
ATOM   2186  O   GLU A 252     -43.062  36.828 -76.984  1.00  0.00           O  
ATOM   2187  CB  GLU A 252     -40.123  38.134 -76.220  1.00  0.00           C  
ATOM   2188  CG  GLU A 252     -41.003  38.665 -75.098  1.00  0.00           C  
ATOM   2189  CD  GLU A 252     -40.441  39.897 -74.446  1.00  0.00           C  
ATOM   2190  OE1 GLU A 252     -39.369  40.306 -74.819  1.00  0.00           O  
ATOM   2191  OE2 GLU A 252     -41.086  40.429 -73.573  1.00  0.00           O1-
ATOM   2192  H   GLU A 252     -38.893  36.940 -78.109  1.00  0.00           H  
ATOM   2193  HA  GLU A 252     -40.795  36.099 -76.158  1.00  0.00           H  
ATOM   2194 1HB  GLU A 252     -39.139  37.924 -75.801  1.00  0.00           H  
ATOM   2195 2HB  GLU A 252     -40.003  38.930 -76.955  1.00  0.00           H  
ATOM   2196 1HG  GLU A 252     -41.988  38.899 -75.503  1.00  0.00           H  
ATOM   2197 2HG  GLU A 252     -41.126  37.885 -74.347  1.00  0.00           H  
ATOM   2198  N   LEU A 253     -42.026  37.807 -78.724  1.00  0.00           N  
ATOM   2199  CA  LEU A 253     -43.297  38.109 -79.378  1.00  0.00           C  
ATOM   2200  C   LEU A 253     -43.986  36.822 -79.813  1.00  0.00           C  
ATOM   2201  O   LEU A 253     -45.216  36.711 -79.749  1.00  0.00           O  
ATOM   2202  CB  LEU A 253     -43.074  39.018 -80.593  1.00  0.00           C  
ATOM   2203  CG  LEU A 253     -43.125  40.525 -80.314  1.00  0.00           C  
ATOM   2204  CD1 LEU A 253     -41.981  40.910 -79.385  1.00  0.00           C  
ATOM   2205  CD2 LEU A 253     -43.042  41.288 -81.628  1.00  0.00           C  
ATOM   2206  H   LEU A 253     -41.164  38.083 -79.173  1.00  0.00           H  
ATOM   2207  HA  LEU A 253     -43.937  38.630 -78.667  1.00  0.00           H  
ATOM   2208 1HB  LEU A 253     -42.098  38.793 -81.021  1.00  0.00           H  
ATOM   2209 2HB  LEU A 253     -43.835  38.793 -81.339  1.00  0.00           H  
ATOM   2210  HG  LEU A 253     -44.060  40.771 -79.810  1.00  0.00           H  
ATOM   2211 1HD1 LEU A 253     -42.017  41.981 -79.187  1.00  0.00           H  
ATOM   2212 2HD1 LEU A 253     -42.076  40.364 -78.447  1.00  0.00           H  
ATOM   2213 3HD1 LEU A 253     -41.031  40.660 -79.856  1.00  0.00           H  
ATOM   2214 1HD2 LEU A 253     -43.079  42.359 -81.430  1.00  0.00           H  
ATOM   2215 2HD2 LEU A 253     -42.107  41.044 -82.132  1.00  0.00           H  
ATOM   2216 3HD2 LEU A 253     -43.880  41.008 -82.265  1.00  0.00           H  
ATOM   2217  N   MET A 254     -43.200  35.843 -80.272  1.00  0.00           N  
ATOM   2218  CA  MET A 254     -43.764  34.598 -80.782  1.00  0.00           C  
ATOM   2219  C   MET A 254     -44.449  33.805 -79.677  1.00  0.00           C  
ATOM   2220  O   MET A 254     -45.501  33.194 -79.902  1.00  0.00           O  
ATOM   2221  CB  MET A 254     -42.673  33.757 -81.442  1.00  0.00           C  
ATOM   2222  CG  MET A 254     -43.184  32.522 -82.172  1.00  0.00           C  
ATOM   2223  SD  MET A 254     -44.319  32.928 -83.514  1.00  0.00           S  
ATOM   2224  CE  MET A 254     -43.179  33.564 -84.740  1.00  0.00           C  
ATOM   2225  H   MET A 254     -42.197  35.963 -80.267  1.00  0.00           H  
ATOM   2226  HA  MET A 254     -44.520  34.841 -81.529  1.00  0.00           H  
ATOM   2227 1HB  MET A 254     -42.128  34.367 -82.161  1.00  0.00           H  
ATOM   2228 2HB  MET A 254     -41.960  33.427 -80.686  1.00  0.00           H  
ATOM   2229 1HG  MET A 254     -42.342  31.971 -82.588  1.00  0.00           H  
ATOM   2230 2HG  MET A 254     -43.702  31.873 -81.467  1.00  0.00           H  
ATOM   2231 1HE  MET A 254     -43.732  33.858 -85.633  1.00  0.00           H  
ATOM   2232 2HE  MET A 254     -42.655  34.430 -84.335  1.00  0.00           H  
ATOM   2233 3HE  MET A 254     -42.456  32.790 -85.000  1.00  0.00           H  
ATOM   2234  N   LEU A 255     -43.862  33.786 -78.479  1.00  0.00           N  
ATOM   2235  CA  LEU A 255     -44.490  33.081 -77.366  1.00  0.00           C  
ATOM   2236  C   LEU A 255     -45.767  33.797 -76.950  1.00  0.00           C  
ATOM   2237  O   LEU A 255     -46.782  33.159 -76.646  1.00  0.00           O  
ATOM   2238  CB  LEU A 255     -43.530  32.990 -76.173  1.00  0.00           C  
ATOM   2239  CG  LEU A 255     -42.331  32.050 -76.356  1.00  0.00           C  
ATOM   2240  CD1 LEU A 255     -41.360  32.234 -75.198  1.00  0.00           C  
ATOM   2241  CD2 LEU A 255     -42.820  30.612 -76.435  1.00  0.00           C  
ATOM   2242  H   LEU A 255     -42.980  34.255 -78.329  1.00  0.00           H  
ATOM   2243  HA  LEU A 255     -44.737  32.071 -77.692  1.00  0.00           H  
ATOM   2244 1HB  LEU A 255     -43.141  33.985 -75.964  1.00  0.00           H  
ATOM   2245 2HB  LEU A 255     -44.089  32.649 -75.302  1.00  0.00           H  
ATOM   2246  HG  LEU A 255     -41.804  32.305 -77.276  1.00  0.00           H  
ATOM   2247 1HD1 LEU A 255     -40.508  31.566 -75.327  1.00  0.00           H  
ATOM   2248 2HD1 LEU A 255     -41.010  33.267 -75.176  1.00  0.00           H  
ATOM   2249 3HD1 LEU A 255     -41.863  32.001 -74.260  1.00  0.00           H  
ATOM   2250 1HD2 LEU A 255     -41.968  29.944 -76.565  1.00  0.00           H  
ATOM   2251 2HD2 LEU A 255     -43.346  30.355 -75.515  1.00  0.00           H  
ATOM   2252 3HD2 LEU A 255     -43.499  30.504 -77.282  1.00  0.00           H  
ATOM   2253  N   ARG A 256     -45.728  35.132 -76.958  1.00  0.00           N  
ATOM   2254  CA  ARG A 256     -46.897  35.941 -76.645  1.00  0.00           C  
ATOM   2255  C   ARG A 256     -47.985  35.710 -77.684  1.00  0.00           C  
ATOM   2256  O   ARG A 256     -49.174  35.704 -77.349  1.00  0.00           O  
ATOM   2257  CB  ARG A 256     -46.486  37.411 -76.570  1.00  0.00           C  
ATOM   2258  CG  ARG A 256     -47.560  38.373 -76.122  1.00  0.00           C  
ATOM   2259  CD  ARG A 256     -46.985  39.778 -76.065  1.00  0.00           C  
ATOM   2260  NE  ARG A 256     -47.979  40.771 -75.678  1.00  0.00           N  
ATOM   2261  CZ  ARG A 256     -47.733  42.074 -75.594  1.00  0.00           C  
ATOM   2262  NH1 ARG A 256     -46.520  42.537 -75.868  1.00  0.00           N1+
ATOM   2263  NH2 ARG A 256     -48.696  42.912 -75.240  1.00  0.00           N  
ATOM   2264  H   ARG A 256     -44.858  35.591 -77.188  1.00  0.00           H  
ATOM   2265  HA  ARG A 256     -47.269  35.646 -75.663  1.00  0.00           H  
ATOM   2266 1HB  ARG A 256     -45.651  37.520 -75.879  1.00  0.00           H  
ATOM   2267 2HB  ARG A 256     -46.146  37.744 -77.550  1.00  0.00           H  
ATOM   2268 1HG  ARG A 256     -48.389  38.348 -76.828  1.00  0.00           H  
ATOM   2269 2HG  ARG A 256     -47.917  38.086 -75.133  1.00  0.00           H  
ATOM   2270 1HD  ARG A 256     -46.176  39.810 -75.336  1.00  0.00           H  
ATOM   2271 2HD  ARG A 256     -46.599  40.053 -77.047  1.00  0.00           H  
ATOM   2272  HE  ARG A 256     -48.911  40.444 -75.461  1.00  0.00           H  
ATOM   2273 1HH1 ARG A 256     -45.786  41.900 -76.140  1.00  0.00           H  
ATOM   2274 2HH1 ARG A 256     -46.332  43.528 -75.806  1.00  0.00           H  
ATOM   2275 1HH2 ARG A 256     -49.621  42.560 -75.031  1.00  0.00           H  
ATOM   2276 2HH2 ARG A 256     -48.507  43.901 -75.177  1.00  0.00           H  
ATOM   2277  N   LEU A 257     -47.591  35.532 -78.946  1.00  0.00           N  
ATOM   2278  CA  LEU A 257     -48.545  35.272 -80.020  1.00  0.00           C  
ATOM   2279  C   LEU A 257     -49.360  34.032 -79.682  1.00  0.00           C  
ATOM   2280  O   LEU A 257     -50.594  34.033 -79.758  1.00  0.00           O  
ATOM   2281  CB  LEU A 257     -47.810  35.092 -81.346  1.00  0.00           C  
ATOM   2282  CG  LEU A 257     -48.650  34.732 -82.571  1.00  0.00           C  
ATOM   2283  CD1 LEU A 257     -49.637  35.831 -82.881  1.00  0.00           C  
ATOM   2284  CD2 LEU A 257     -47.753  34.466 -83.762  1.00  0.00           C  
ATOM   2285  H   LEU A 257     -46.606  35.578 -79.165  1.00  0.00           H  
ATOM   2286  HA  LEU A 257     -49.209  36.131 -80.108  1.00  0.00           H  
ATOM   2287 1HB  LEU A 257     -47.288  36.019 -81.583  1.00  0.00           H  
ATOM   2288 2HB  LEU A 257     -47.068  34.302 -81.228  1.00  0.00           H  
ATOM   2289  HG  LEU A 257     -49.236  33.837 -82.359  1.00  0.00           H  
ATOM   2290 1HD1 LEU A 257     -50.227  35.555 -83.756  1.00  0.00           H  
ATOM   2291 2HD1 LEU A 257     -50.301  35.975 -82.028  1.00  0.00           H  
ATOM   2292 3HD1 LEU A 257     -49.100  36.757 -83.083  1.00  0.00           H  
ATOM   2293 1HD2 LEU A 257     -48.363  34.209 -84.628  1.00  0.00           H  
ATOM   2294 2HD2 LEU A 257     -47.166  35.358 -83.982  1.00  0.00           H  
ATOM   2295 3HD2 LEU A 257     -47.081  33.638 -83.533  1.00  0.00           H  
ATOM   2296  N   ALA A 258     -48.664  32.954 -79.316  1.00  0.00           N  
ATOM   2297  CA  ALA A 258     -49.291  31.681 -78.977  1.00  0.00           C  
ATOM   2298  C   ALA A 258     -50.197  31.830 -77.764  1.00  0.00           C  
ATOM   2299  O   ALA A 258     -51.272  31.225 -77.707  1.00  0.00           O  
ATOM   2300  CB  ALA A 258     -48.229  30.623 -78.710  1.00  0.00           C  
ATOM   2301  H   ALA A 258     -47.658  33.033 -79.274  1.00  0.00           H  
ATOM   2302  HA  ALA A 258     -49.905  31.370 -79.822  1.00  0.00           H  
ATOM   2303 1HB  ALA A 258     -48.712  29.679 -78.458  1.00  0.00           H  
ATOM   2304 2HB  ALA A 258     -47.615  30.491 -79.601  1.00  0.00           H  
ATOM   2305 3HB  ALA A 258     -47.600  30.941 -77.880  1.00  0.00           H  
ATOM   2306  N   GLU A 259     -49.765  32.604 -76.770  1.00  0.00           N  
ATOM   2307  CA  GLU A 259     -50.577  32.778 -75.573  1.00  0.00           C  
ATOM   2308  C   GLU A 259     -51.905  33.449 -75.915  1.00  0.00           C  
ATOM   2309  O   GLU A 259     -52.959  33.031 -75.421  1.00  0.00           O  
ATOM   2310  CB  GLU A 259     -49.825  33.607 -74.530  1.00  0.00           C  
ATOM   2311  CG  GLU A 259     -48.659  32.882 -73.872  1.00  0.00           C  
ATOM   2312  CD  GLU A 259     -47.859  33.768 -72.958  1.00  0.00           C  
ATOM   2313  OE1 GLU A 259     -48.112  34.948 -72.935  1.00  0.00           O  
ATOM   2314  OE2 GLU A 259     -46.995  33.263 -72.281  1.00  0.00           O1-
ATOM   2315  H   GLU A 259     -48.875  33.078 -76.834  1.00  0.00           H  
ATOM   2316  HA  GLU A 259     -50.787  31.795 -75.151  1.00  0.00           H  
ATOM   2317 1HB  GLU A 259     -49.436  34.512 -74.996  1.00  0.00           H  
ATOM   2318 2HB  GLU A 259     -50.514  33.914 -73.742  1.00  0.00           H  
ATOM   2319 1HG  GLU A 259     -49.045  32.040 -73.298  1.00  0.00           H  
ATOM   2320 2HG  GLU A 259     -48.006  32.487 -74.650  1.00  0.00           H  
ATOM   2321  N   VAL A 260     -51.885  34.478 -76.765  1.00  0.00           N  
ATOM   2322  CA  VAL A 260     -53.134  35.146 -77.119  1.00  0.00           C  
ATOM   2323  C   VAL A 260     -54.014  34.200 -77.925  1.00  0.00           C  
ATOM   2324  O   VAL A 260     -55.230  34.128 -77.707  1.00  0.00           O  
ATOM   2325  CB  VAL A 260     -52.857  36.420 -77.939  1.00  0.00           C  
ATOM   2326  CG1 VAL A 260     -54.159  37.013 -78.457  1.00  0.00           C  
ATOM   2327  CG2 VAL A 260     -52.105  37.431 -77.087  1.00  0.00           C  
ATOM   2328  H   VAL A 260     -51.019  34.806 -77.170  1.00  0.00           H  
ATOM   2329  HA  VAL A 260     -53.648  35.429 -76.200  1.00  0.00           H  
ATOM   2330  HB  VAL A 260     -52.254  36.158 -78.809  1.00  0.00           H  
ATOM   2331 1HG1 VAL A 260     -53.945  37.913 -79.034  1.00  0.00           H  
ATOM   2332 2HG1 VAL A 260     -54.662  36.286 -79.093  1.00  0.00           H  
ATOM   2333 3HG1 VAL A 260     -54.803  37.268 -77.615  1.00  0.00           H  
ATOM   2334 1HG2 VAL A 260     -51.913  38.329 -77.673  1.00  0.00           H  
ATOM   2335 2HG2 VAL A 260     -52.706  37.689 -76.214  1.00  0.00           H  
ATOM   2336 3HG2 VAL A 260     -51.158  37.001 -76.761  1.00  0.00           H  
ATOM   2337  N   ALA A 261     -53.420  33.469 -78.871  1.00  0.00           N  
ATOM   2338  CA  ALA A 261     -54.189  32.544 -79.699  1.00  0.00           C  
ATOM   2339  C   ALA A 261     -54.907  31.524 -78.824  1.00  0.00           C  
ATOM   2340  O   ALA A 261     -56.065  31.173 -79.079  1.00  0.00           O  
ATOM   2341  CB  ALA A 261     -53.275  31.849 -80.708  1.00  0.00           C  
ATOM   2342  H   ALA A 261     -52.424  33.553 -79.021  1.00  0.00           H  
ATOM   2343  HA  ALA A 261     -54.938  33.119 -80.243  1.00  0.00           H  
ATOM   2344 1HB  ALA A 261     -53.862  31.163 -81.318  1.00  0.00           H  
ATOM   2345 2HB  ALA A 261     -52.808  32.596 -81.350  1.00  0.00           H  
ATOM   2346 3HB  ALA A 261     -52.503  31.294 -80.178  1.00  0.00           H  
ATOM   2347  N   ALA A 262     -54.223  31.031 -77.788  1.00  0.00           N  
ATOM   2348  CA  ALA A 262     -54.830  30.087 -76.853  1.00  0.00           C  
ATOM   2349  C   ALA A 262     -55.983  30.744 -76.105  1.00  0.00           C  
ATOM   2350  O   ALA A 262     -57.026  30.123 -75.876  1.00  0.00           O  
ATOM   2351  CB  ALA A 262     -53.778  29.559 -75.879  1.00  0.00           C  
ATOM   2352  H   ALA A 262     -53.264  31.316 -77.646  1.00  0.00           H  
ATOM   2353  HA  ALA A 262     -55.227  29.250 -77.427  1.00  0.00           H  
ATOM   2354 1HB  ALA A 262     -54.242  28.856 -75.187  1.00  0.00           H  
ATOM   2355 2HB  ALA A 262     -52.989  29.053 -76.436  1.00  0.00           H  
ATOM   2356 3HB  ALA A 262     -53.351  30.390 -75.320  1.00  0.00           H  
ATOM   2357  N   ARG A 263     -55.790  31.994 -75.677  1.00  0.00           N  
ATOM   2358  CA  ARG A 263     -56.859  32.727 -75.005  1.00  0.00           C  
ATOM   2359  C   ARG A 263     -58.071  32.920 -75.915  1.00  0.00           C  
ATOM   2360  O   ARG A 263     -59.214  32.843 -75.451  1.00  0.00           O  
ATOM   2361  CB  ARG A 263     -56.358  34.067 -74.462  1.00  0.00           C  
ATOM   2362  CG  ARG A 263     -55.420  33.946 -73.260  1.00  0.00           C  
ATOM   2363  CD  ARG A 263     -54.880  35.294 -72.793  1.00  0.00           C  
ATOM   2364  NE  ARG A 263     -54.058  35.144 -71.593  1.00  0.00           N  
ATOM   2365  CZ  ARG A 263     -53.377  36.128 -71.009  1.00  0.00           C  
ATOM   2366  NH1 ARG A 263     -53.424  37.356 -71.507  1.00  0.00           N1+
ATOM   2367  NH2 ARG A 263     -52.662  35.887 -69.917  1.00  0.00           N  
ATOM   2368  H   ARG A 263     -54.896  32.444 -75.816  1.00  0.00           H  
ATOM   2369  HA  ARG A 263     -57.176  32.154 -74.133  1.00  0.00           H  
ATOM   2370 1HB  ARG A 263     -55.829  34.603 -75.248  1.00  0.00           H  
ATOM   2371 2HB  ARG A 263     -57.209  34.679 -74.164  1.00  0.00           H  
ATOM   2372 1HG  ARG A 263     -55.956  33.495 -72.424  1.00  0.00           H  
ATOM   2373 2HG  ARG A 263     -54.567  33.319 -73.525  1.00  0.00           H  
ATOM   2374 1HD  ARG A 263     -54.268  35.734 -73.580  1.00  0.00           H  
ATOM   2375 2HD  ARG A 263     -55.710  35.961 -72.564  1.00  0.00           H  
ATOM   2376  HE  ARG A 263     -54.002  34.225 -71.173  1.00  0.00           H  
ATOM   2377 1HH1 ARG A 263     -53.978  37.547 -72.331  1.00  0.00           H  
ATOM   2378 2HH1 ARG A 263     -52.907  38.101 -71.064  1.00  0.00           H  
ATOM   2379 1HH2 ARG A 263     -52.635  34.955 -69.525  1.00  0.00           H  
ATOM   2380 2HH2 ARG A 263     -52.147  36.635 -69.476  1.00  0.00           H  
ATOM   2381  N   VAL A 264     -57.848  33.196 -77.205  1.00  0.00           N  
ATOM   2382  CA  VAL A 264     -58.968  33.349 -78.138  1.00  0.00           C  
ATOM   2383  C   VAL A 264     -59.795  32.070 -78.214  1.00  0.00           C  
ATOM   2384  O   VAL A 264     -61.029  32.113 -78.188  1.00  0.00           O  
ATOM   2385  CB  VAL A 264     -58.453  33.707 -79.544  1.00  0.00           C  
ATOM   2386  CG1 VAL A 264     -59.576  33.604 -80.565  1.00  0.00           C  
ATOM   2387  CG2 VAL A 264     -57.857  35.107 -79.537  1.00  0.00           C  
ATOM   2388  H   VAL A 264     -56.904  33.302 -77.548  1.00  0.00           H  
ATOM   2389  HA  VAL A 264     -59.605  34.160 -77.784  1.00  0.00           H  
ATOM   2390  HB  VAL A 264     -57.688  32.987 -79.834  1.00  0.00           H  
ATOM   2391 1HG1 VAL A 264     -59.193  33.860 -81.554  1.00  0.00           H  
ATOM   2392 2HG1 VAL A 264     -59.963  32.585 -80.579  1.00  0.00           H  
ATOM   2393 3HG1 VAL A 264     -60.376  34.293 -80.297  1.00  0.00           H  
ATOM   2394 1HG2 VAL A 264     -57.493  35.352 -80.534  1.00  0.00           H  
ATOM   2395 2HG2 VAL A 264     -58.622  35.826 -79.241  1.00  0.00           H  
ATOM   2396 3HG2 VAL A 264     -57.028  35.146 -78.829  1.00  0.00           H  
ATOM   2397  N   MET A 265     -59.129  30.916 -78.299  1.00  0.00           N  
ATOM   2398  CA  MET A 265     -59.835  29.635 -78.346  1.00  0.00           C  
ATOM   2399  C   MET A 265     -60.706  29.477 -77.104  1.00  0.00           C  
ATOM   2400  O   MET A 265     -61.857  29.031 -77.184  1.00  0.00           O  
ATOM   2401  CB  MET A 265     -58.869  28.460 -78.495  1.00  0.00           C  
ATOM   2402  CG  MET A 265     -59.594  27.107 -78.611  1.00  0.00           C  
ATOM   2403  SD  MET A 265     -60.000  26.192 -77.113  1.00  0.00           S  
ATOM   2404  CE  MET A 265     -61.377  25.205 -77.702  1.00  0.00           C  
ATOM   2405  H   MET A 265     -58.119  30.922 -78.331  1.00  0.00           H  
ATOM   2406  HA  MET A 265     -60.481  29.628 -79.224  1.00  0.00           H  
ATOM   2407 1HB  MET A 265     -58.254  28.605 -79.383  1.00  0.00           H  
ATOM   2408 2HB  MET A 265     -58.200  28.426 -77.635  1.00  0.00           H  
ATOM   2409 1HG  MET A 265     -60.546  27.246 -79.121  1.00  0.00           H  
ATOM   2410 2HG  MET A 265     -58.988  26.420 -79.202  1.00  0.00           H  
ATOM   2411 1HE  MET A 265     -61.747  24.576 -76.890  1.00  0.00           H  
ATOM   2412 2HE  MET A 265     -62.175  25.863 -78.047  1.00  0.00           H  
ATOM   2413 3HE  MET A 265     -61.046  24.573 -78.527  1.00  0.00           H  
ATOM   2414  N   LYS A 266     -60.155  29.841 -75.941  1.00  0.00           N  
ATOM   2415  CA  LYS A 266     -60.872  29.773 -74.668  1.00  0.00           C  
ATOM   2416  C   LYS A 266     -62.170  30.569 -74.716  1.00  0.00           C  
ATOM   2417  O   LYS A 266     -63.201  30.109 -74.211  1.00  0.00           O  
ATOM   2418  CB  LYS A 266     -59.988  30.282 -73.529  1.00  0.00           C  
ATOM   2419  CG  LYS A 266     -60.272  29.640 -72.177  1.00  0.00           C  
ATOM   2420  CD  LYS A 266     -61.308  30.434 -71.395  1.00  0.00           C  
ATOM   2421  CE  LYS A 266     -61.659  29.746 -70.084  1.00  0.00           C  
ATOM   2422  NZ  LYS A 266     -60.508  29.723 -69.142  1.00  0.00           N1+
ATOM   2423  H   LYS A 266     -59.202  30.175 -75.951  1.00  0.00           H  
ATOM   2424  HA  LYS A 266     -61.129  28.732 -74.471  1.00  0.00           H  
ATOM   2425 1HB  LYS A 266     -58.941  30.101 -73.771  1.00  0.00           H  
ATOM   2426 2HB  LYS A 266     -60.117  31.359 -73.421  1.00  0.00           H  
ATOM   2427 1HG  LYS A 266     -60.642  28.625 -72.327  1.00  0.00           H  
ATOM   2428 2HG  LYS A 266     -59.351  29.590 -71.597  1.00  0.00           H  
ATOM   2429 1HD  LYS A 266     -60.917  31.430 -71.180  1.00  0.00           H  
ATOM   2430 2HD  LYS A 266     -62.214  30.539 -71.993  1.00  0.00           H  
ATOM   2431 1HE  LYS A 266     -62.490  30.269 -69.611  1.00  0.00           H  
ATOM   2432 2HE  LYS A 266     -61.970  28.721 -70.283  1.00  0.00           H  
ATOM   2433 1HZ  LYS A 266     -60.782  29.259 -68.287  1.00  0.00           H  
ATOM   2434 2HZ  LYS A 266     -59.737  29.225 -69.563  1.00  0.00           H  
ATOM   2435 3HZ  LYS A 266     -60.224  30.670 -68.935  1.00  0.00           H  
ATOM   2436  N   GLU A 267     -62.140  31.778 -75.280  1.00  0.00           N  
ATOM   2437  CA  GLU A 267     -63.358  32.584 -75.314  1.00  0.00           C  
ATOM   2438  C   GLU A 267     -64.412  31.919 -76.193  1.00  0.00           C  
ATOM   2439  O   GLU A 267     -65.612  32.041 -75.920  1.00  0.00           O  
ATOM   2440  CB  GLU A 267     -63.058  33.993 -75.830  1.00  0.00           C  
ATOM   2441  CG  GLU A 267     -62.306  34.877 -74.846  1.00  0.00           C  
ATOM   2442  CD  GLU A 267     -63.077  35.132 -73.581  1.00  0.00           C  
ATOM   2443  OE1 GLU A 267     -64.245  35.424 -73.670  1.00  0.00           O  
ATOM   2444  OE2 GLU A 267     -62.498  35.035 -72.525  1.00  0.00           O1-
ATOM   2445  H   GLU A 267     -61.293  32.150 -75.684  1.00  0.00           H  
ATOM   2446  HA  GLU A 267     -63.750  32.662 -74.299  1.00  0.00           H  
ATOM   2447 1HB  GLU A 267     -62.464  33.928 -76.742  1.00  0.00           H  
ATOM   2448 2HB  GLU A 267     -63.992  34.494 -76.084  1.00  0.00           H  
ATOM   2449 1HG  GLU A 267     -61.361  34.396 -74.590  1.00  0.00           H  
ATOM   2450 2HG  GLU A 267     -62.079  35.827 -75.326  1.00  0.00           H  
ATOM   2451  N   LEU A 268     -63.999  31.228 -77.261  1.00  0.00           N  
ATOM   2452  CA  LEU A 268     -64.993  30.531 -78.075  1.00  0.00           C  
ATOM   2453  C   LEU A 268     -65.627  29.410 -77.272  1.00  0.00           C  
ATOM   2454  O   LEU A 268     -66.824  29.134 -77.414  1.00  0.00           O  
ATOM   2455  CB  LEU A 268     -64.389  29.930 -79.337  1.00  0.00           C  
ATOM   2456  CG  LEU A 268     -64.165  30.569 -80.693  1.00  0.00           C  
ATOM   2457  CD1 LEU A 268     -63.291  31.795 -80.636  1.00  0.00           C  
ATOM   2458  CD2 LEU A 268     -63.512  29.463 -81.492  1.00  0.00           C  
ATOM   2459  H   LEU A 268     -63.025  31.174 -77.522  1.00  0.00           H  
ATOM   2460  HA  LEU A 268     -65.764  31.244 -78.365  1.00  0.00           H  
ATOM   2461 1HB  LEU A 268     -63.378  29.595 -79.112  1.00  0.00           H  
ATOM   2462 2HB  LEU A 268     -64.982  29.063 -79.628  1.00  0.00           H  
ATOM   2463  HG  LEU A 268     -65.123  30.878 -81.112  1.00  0.00           H  
ATOM   2464 1HD1 LEU A 268     -63.170  32.204 -81.639  1.00  0.00           H  
ATOM   2465 2HD1 LEU A 268     -63.756  32.543 -79.993  1.00  0.00           H  
ATOM   2466 3HD1 LEU A 268     -62.315  31.527 -80.234  1.00  0.00           H  
ATOM   2467 1HD2 LEU A 268     -63.304  29.818 -82.502  1.00  0.00           H  
ATOM   2468 2HD2 LEU A 268     -62.580  29.169 -81.011  1.00  0.00           H  
ATOM   2469 3HD2 LEU A 268     -64.182  28.606 -81.540  1.00  0.00           H  
ATOM   2470  N   GLU A 269     -64.834  28.729 -76.441  1.00  0.00           N  
ATOM   2471  CA  GLU A 269     -65.401  27.681 -75.605  1.00  0.00           C  
ATOM   2472  C   GLU A 269     -66.426  28.290 -74.661  1.00  0.00           C  
ATOM   2473  O   GLU A 269     -67.497  27.714 -74.436  1.00  0.00           O  
ATOM   2474  CB  GLU A 269     -64.307  26.964 -74.810  1.00  0.00           C  
ATOM   2475  CG  GLU A 269     -64.800  25.784 -73.985  1.00  0.00           C  
ATOM   2476  CD  GLU A 269     -63.683  25.029 -73.319  1.00  0.00           C  
ATOM   2477  OE1 GLU A 269     -62.546  25.367 -73.543  1.00  0.00           O  
ATOM   2478  OE2 GLU A 269     -63.968  24.111 -72.586  1.00  0.00           O1-
ATOM   2479  H   GLU A 269     -63.845  28.925 -76.381  1.00  0.00           H  
ATOM   2480  HA  GLU A 269     -65.893  26.952 -76.250  1.00  0.00           H  
ATOM   2481 1HB  GLU A 269     -63.541  26.598 -75.494  1.00  0.00           H  
ATOM   2482 2HB  GLU A 269     -63.828  27.670 -74.131  1.00  0.00           H  
ATOM   2483 1HG  GLU A 269     -65.483  26.149 -73.219  1.00  0.00           H  
ATOM   2484 2HG  GLU A 269     -65.353  25.107 -74.634  1.00  0.00           H  
ATOM   2485  N   ARG A 270     -66.106  29.457 -74.092  1.00  0.00           N  
ATOM   2486  CA  ARG A 270     -67.040  30.137 -73.201  1.00  0.00           C  
ATOM   2487  C   ARG A 270     -68.311  30.510 -73.957  1.00  0.00           C  
ATOM   2488  O   ARG A 270     -69.424  30.367 -73.438  1.00  0.00           O  
ATOM   2489  CB  ARG A 270     -66.410  31.390 -72.611  1.00  0.00           C  
ATOM   2490  CG  ARG A 270     -65.371  31.135 -71.530  1.00  0.00           C  
ATOM   2491  CD  ARG A 270     -64.655  32.381 -71.151  1.00  0.00           C  
ATOM   2492  NE  ARG A 270     -65.567  33.403 -70.664  1.00  0.00           N  
ATOM   2493  CZ  ARG A 270     -66.013  33.489 -69.396  1.00  0.00           C  
ATOM   2494  NH1 ARG A 270     -65.624  32.608 -68.501  1.00  0.00           N1+
ATOM   2495  NH2 ARG A 270     -66.841  34.460 -69.051  1.00  0.00           N  
ATOM   2496  H   ARG A 270     -65.207  29.878 -74.277  1.00  0.00           H  
ATOM   2497  HA  ARG A 270     -67.294  29.460 -72.385  1.00  0.00           H  
ATOM   2498 1HB  ARG A 270     -65.928  31.963 -73.402  1.00  0.00           H  
ATOM   2499 2HB  ARG A 270     -67.188  32.019 -72.179  1.00  0.00           H  
ATOM   2500 1HG  ARG A 270     -65.862  30.738 -70.640  1.00  0.00           H  
ATOM   2501 2HG  ARG A 270     -64.638  30.414 -71.892  1.00  0.00           H  
ATOM   2502 1HD  ARG A 270     -63.936  32.161 -70.363  1.00  0.00           H  
ATOM   2503 2HD  ARG A 270     -64.132  32.777 -72.020  1.00  0.00           H  
ATOM   2504  HE  ARG A 270     -65.888  34.099 -71.323  1.00  0.00           H  
ATOM   2505 1HH1 ARG A 270     -64.990  31.866 -68.765  1.00  0.00           H  
ATOM   2506 2HH1 ARG A 270     -65.959  32.672 -67.550  1.00  0.00           H  
ATOM   2507 1HH2 ARG A 270     -67.141  35.137 -69.739  1.00  0.00           H  
ATOM   2508 2HH2 ARG A 270     -67.176  34.523 -68.101  1.00  0.00           H  
ATOM   2509  N   ASN A 271     -68.154  31.015 -75.188  1.00  0.00           N  
ATOM   2510  CA  ASN A 271     -69.305  31.384 -76.011  1.00  0.00           C  
ATOM   2511  C   ASN A 271     -70.203  30.187 -76.277  1.00  0.00           C  
ATOM   2512  O   ASN A 271     -71.433  30.312 -76.287  1.00  0.00           O  
ATOM   2513  CB  ASN A 271     -68.850  32.007 -77.318  1.00  0.00           C  
ATOM   2514  CG  ASN A 271     -68.333  33.407 -77.143  1.00  0.00           C  
ATOM   2515  ND2 ASN A 271     -67.498  33.841 -78.052  1.00  0.00           N  
ATOM   2516  OD1 ASN A 271     -68.691  34.098 -76.181  1.00  0.00           O  
ATOM   2517  H   ASN A 271     -67.224  31.145 -75.558  1.00  0.00           H  
ATOM   2518  HA  ASN A 271     -69.900  32.118 -75.465  1.00  0.00           H  
ATOM   2519 1HB  ASN A 271     -68.062  31.394 -77.759  1.00  0.00           H  
ATOM   2520 2HB  ASN A 271     -69.682  32.026 -78.022  1.00  0.00           H  
ATOM   2521 1HD2 ASN A 271     -67.121  34.765 -77.985  1.00  0.00           H  
ATOM   2522 2HD2 ASN A 271     -67.236  33.248 -78.813  1.00  0.00           H  
ATOM   2523  N   ASP A 272     -69.603  29.014 -76.486  1.00  0.00           N  
ATOM   2524  CA  ASP A 272     -70.383  27.809 -76.743  1.00  0.00           C  
ATOM   2525  C   ASP A 272     -71.258  27.443 -75.549  1.00  0.00           C  
ATOM   2526  O   ASP A 272     -72.422  27.065 -75.721  1.00  0.00           O  
ATOM   2527  CB  ASP A 272     -69.458  26.637 -77.082  1.00  0.00           C  
ATOM   2528  CG  ASP A 272     -70.210  25.420 -77.603  1.00  0.00           C  
ATOM   2529  OD1 ASP A 272     -71.048  25.585 -78.457  1.00  0.00           O  
ATOM   2530  OD2 ASP A 272     -69.937  24.337 -77.142  1.00  0.00           O1-
ATOM   2531  H   ASP A 272     -68.595  28.953 -76.467  1.00  0.00           H  
ATOM   2532  HA  ASP A 272     -71.037  27.995 -77.595  1.00  0.00           H  
ATOM   2533 1HB  ASP A 272     -68.735  26.950 -77.836  1.00  0.00           H  
ATOM   2534 2HB  ASP A 272     -68.897  26.347 -76.192  1.00  0.00           H  
ATOM   2535  N   GLU A 273     -70.729  27.561 -74.327  1.00  0.00           N  
ATOM   2536  CA  GLU A 273     -71.559  27.253 -73.165  1.00  0.00           C  
ATOM   2537  C   GLU A 273     -72.765  28.185 -73.085  1.00  0.00           C  
ATOM   2538  O   GLU A 273     -73.879  27.737 -72.789  1.00  0.00           O  
ATOM   2539  CB  GLU A 273     -70.736  27.356 -71.879  1.00  0.00           C  
ATOM   2540  CG  GLU A 273     -71.498  26.987 -70.614  1.00  0.00           C  
ATOM   2541  CD  GLU A 273     -70.633  27.007 -69.384  1.00  0.00           C  
ATOM   2542  OE1 GLU A 273     -69.464  27.282 -69.507  1.00  0.00           O  
ATOM   2543  OE2 GLU A 273     -71.144  26.746 -68.320  1.00  0.00           O1-
ATOM   2544  H   GLU A 273     -69.773  27.857 -74.184  1.00  0.00           H  
ATOM   2545  HA  GLU A 273     -71.926  26.231 -73.263  1.00  0.00           H  
ATOM   2546 1HB  GLU A 273     -69.867  26.702 -71.950  1.00  0.00           H  
ATOM   2547 2HB  GLU A 273     -70.370  28.376 -71.762  1.00  0.00           H  
ATOM   2548 1HG  GLU A 273     -72.319  27.689 -70.478  1.00  0.00           H  
ATOM   2549 2HG  GLU A 273     -71.923  25.992 -70.737  1.00  0.00           H  
ATOM   2550  N   GLU A 274     -72.567  29.484 -73.336  1.00  0.00           N  
ATOM   2551  CA  GLU A 274     -73.675  30.432 -73.237  1.00  0.00           C  
ATOM   2552  C   GLU A 274     -74.710  30.169 -74.322  1.00  0.00           C  
ATOM   2553  O   GLU A 274     -75.917  30.299 -74.087  1.00  0.00           O  
ATOM   2554  CB  GLU A 274     -73.164  31.871 -73.343  1.00  0.00           C  
ATOM   2555  CG  GLU A 274     -72.418  32.365 -72.113  1.00  0.00           C  
ATOM   2556  CD  GLU A 274     -71.988  33.802 -72.227  1.00  0.00           C  
ATOM   2557  OE1 GLU A 274     -71.608  34.204 -73.300  1.00  0.00           O  
ATOM   2558  OE2 GLU A 274     -72.038  34.497 -71.240  1.00  0.00           O1-
ATOM   2559  H   GLU A 274     -71.651  29.822 -73.595  1.00  0.00           H  
ATOM   2560  HA  GLU A 274     -74.154  30.304 -72.266  1.00  0.00           H  
ATOM   2561 1HB  GLU A 274     -72.493  31.956 -74.198  1.00  0.00           H  
ATOM   2562 2HB  GLU A 274     -74.004  32.543 -73.518  1.00  0.00           H  
ATOM   2563 1HG  GLU A 274     -73.065  32.260 -71.242  1.00  0.00           H  
ATOM   2564 2HG  GLU A 274     -71.541  31.740 -71.956  1.00  0.00           H  
ATOM   2565  N   ILE A 275     -74.237  29.807 -75.515  1.00  0.00           N  
ATOM   2566  CA  ILE A 275     -75.104  29.490 -76.645  1.00  0.00           C  
ATOM   2567  C   ILE A 275     -75.962  28.268 -76.336  1.00  0.00           C  
ATOM   2568  O   ILE A 275     -77.150  28.224 -76.681  1.00  0.00           O  
ATOM   2569  CB  ILE A 275     -74.262  29.295 -77.919  1.00  0.00           C  
ATOM   2570  CG1 ILE A 275     -73.672  30.632 -78.374  1.00  0.00           C  
ATOM   2571  CG2 ILE A 275     -75.093  28.669 -79.025  1.00  0.00           C  
ATOM   2572  CD1 ILE A 275     -72.568  30.499 -79.399  1.00  0.00           C  
ATOM   2573  H   ILE A 275     -73.235  29.753 -75.633  1.00  0.00           H  
ATOM   2574  HA  ILE A 275     -75.762  30.340 -76.825  1.00  0.00           H  
ATOM   2575  HB  ILE A 275     -73.419  28.640 -77.701  1.00  0.00           H  
ATOM   2576 1HG1 ILE A 275     -74.461  31.251 -78.803  1.00  0.00           H  
ATOM   2577 2HG1 ILE A 275     -73.272  31.166 -77.512  1.00  0.00           H  
ATOM   2578 1HG2 ILE A 275     -74.477  28.542 -79.915  1.00  0.00           H  
ATOM   2579 2HG2 ILE A 275     -75.462  27.698 -78.698  1.00  0.00           H  
ATOM   2580 3HG2 ILE A 275     -75.937  29.318 -79.258  1.00  0.00           H  
ATOM   2581 1HD1 ILE A 275     -72.202  31.490 -79.671  1.00  0.00           H  
ATOM   2582 2HD1 ILE A 275     -71.749  29.913 -78.979  1.00  0.00           H  
ATOM   2583 3HD1 ILE A 275     -72.953  30.000 -80.287  1.00  0.00           H  
ATOM   2584  N   LYS A 276     -75.376  27.259 -75.689  1.00  0.00           N  
ATOM   2585  CA  LYS A 276     -76.133  26.068 -75.311  1.00  0.00           C  
ATOM   2586  C   LYS A 276     -77.220  26.381 -74.287  1.00  0.00           C  
ATOM   2587  O   LYS A 276     -78.293  25.778 -74.303  1.00  0.00           O  
ATOM   2588  CB  LYS A 276     -75.188  25.009 -74.735  1.00  0.00           C  
ATOM   2589  CG  LYS A 276     -74.115  24.449 -75.672  1.00  0.00           C  
ATOM   2590  CD  LYS A 276     -74.547  23.206 -76.441  1.00  0.00           C  
ATOM   2591  CE  LYS A 276     -75.247  23.553 -77.743  1.00  0.00           C  
ATOM   2592  NZ  LYS A 276     -75.420  22.351 -78.603  1.00  0.00           N1+
ATOM   2593  H   LYS A 276     -74.395  27.313 -75.454  1.00  0.00           H  
ATOM   2594  HA  LYS A 276     -76.629  25.676 -76.200  1.00  0.00           H  
ATOM   2595 1HB  LYS A 276     -74.661  25.422 -73.874  1.00  0.00           H  
ATOM   2596 2HB  LYS A 276     -75.769  24.154 -74.386  1.00  0.00           H  
ATOM   2597 1HG  LYS A 276     -73.838  25.209 -76.404  1.00  0.00           H  
ATOM   2598 2HG  LYS A 276     -73.228  24.187 -75.095  1.00  0.00           H  
ATOM   2599 1HD  LYS A 276     -73.671  22.596 -76.669  1.00  0.00           H  
ATOM   2600 2HD  LYS A 276     -75.227  22.617 -75.827  1.00  0.00           H  
ATOM   2601 1HE  LYS A 276     -76.224  23.980 -77.527  1.00  0.00           H  
ATOM   2602 2HE  LYS A 276     -74.661  24.295 -78.285  1.00  0.00           H  
ATOM   2603 1HZ  LYS A 276     -75.887  22.613 -79.460  1.00  0.00           H  
ATOM   2604 2HZ  LYS A 276     -74.515  21.958 -78.821  1.00  0.00           H  
ATOM   2605 3HZ  LYS A 276     -75.976  21.664 -78.114  1.00  0.00           H  
ATOM   2606  N   LYS A 277     -76.934  27.326 -73.398  1.00  0.00           N  
ATOM   2607  CA  LYS A 277     -77.885  27.721 -72.366  1.00  0.00           C  
ATOM   2608  C   LYS A 277     -78.651  28.974 -72.772  1.00  0.00           C  
ATOM   2609  O   LYS A 277     -79.020  29.789 -71.927  1.00  0.00           O  
ATOM   2610  CB  LYS A 277     -77.167  27.951 -71.036  1.00  0.00           C  
ATOM   2611  CG  LYS A 277     -76.519  26.706 -70.447  1.00  0.00           C  
ATOM   2612  CD  LYS A 277     -75.859  27.006 -69.109  1.00  0.00           C  
ATOM   2613  CE  LYS A 277     -75.213  25.761 -68.518  1.00  0.00           C  
ATOM   2614  NZ  LYS A 277     -74.543  26.045 -67.221  1.00  0.00           N1+
ATOM   2615  H   LYS A 277     -76.034  27.784 -73.439  1.00  0.00           H  
ATOM   2616  HA  LYS A 277     -78.609  26.916 -72.237  1.00  0.00           H  
ATOM   2617 1HB  LYS A 277     -76.389  28.703 -71.168  1.00  0.00           H  
ATOM   2618 2HB  LYS A 277     -77.875  28.338 -70.302  1.00  0.00           H  
ATOM   2619 1HG  LYS A 277     -77.277  25.934 -70.304  1.00  0.00           H  
ATOM   2620 2HG  LYS A 277     -75.766  26.326 -71.136  1.00  0.00           H  
ATOM   2621 1HD  LYS A 277     -75.095  27.772 -69.245  1.00  0.00           H  
ATOM   2622 2HD  LYS A 277     -76.606  27.382 -68.411  1.00  0.00           H  
ATOM   2623 1HE  LYS A 277     -75.973  24.997 -68.360  1.00  0.00           H  
ATOM   2624 2HE  LYS A 277     -74.474  25.368 -69.216  1.00  0.00           H  
ATOM   2625 1HZ  LYS A 277     -74.127  25.197 -66.863  1.00  0.00           H  
ATOM   2626 2HZ  LYS A 277     -73.822  26.740 -67.359  1.00  0.00           H  
ATOM   2627 3HZ  LYS A 277     -75.222  26.393 -66.558  1.00  0.00           H  
ATOM   2628  N   SER A 278     -78.886  29.122 -74.072  1.00  0.00           N  
ATOM   2629  CA  SER A 278     -79.633  30.262 -74.590  1.00  0.00           C  
ATOM   2630  C   SER A 278     -81.042  30.306 -74.013  1.00  0.00           C  
ATOM   2631  O   SER A 278     -81.786  31.260 -74.239  1.00  0.00           O  
ATOM   2632  CB  SER A 278     -79.698  30.199 -76.103  1.00  0.00           C  
ATOM   2633  OG  SER A 278     -78.457  30.509 -76.673  1.00  0.00           O  
ATOM   2634  H   SER A 278     -78.539  28.427 -74.717  1.00  0.00           H  
ATOM   2635  HA  SER A 278     -79.110  31.176 -74.306  1.00  0.00           H  
ATOM   2636 1HB  SER A 278     -80.004  29.200 -76.413  1.00  0.00           H  
ATOM   2637 2HB  SER A 278     -80.452  30.898 -76.464  1.00  0.00           H  
ATOM   2638  HG  SER A 278     -77.929  29.710 -76.609  1.00  0.00           H  
ATOM   2639  N   ASP A 279     -81.402  29.268 -73.266  1.00  0.00           N  
ATOM   2640  CA  ASP A 279     -82.769  29.108 -72.785  1.00  0.00           C  
ATOM   2641  C   ASP A 279     -83.191  30.290 -71.921  1.00  0.00           C  
ATOM   2642  O   ASP A 279     -84.381  30.556 -71.753  1.00  0.00           O  
ATOM   2643  CB  ASP A 279     -82.909  27.810 -71.986  1.00  0.00           C  
ATOM   2644  CG  ASP A 279     -82.848  26.566 -72.863  1.00  0.00           C  
ATOM   2645  OD1 ASP A 279     -82.960  26.700 -74.058  1.00  0.00           O  
ATOM   2646  OD2 ASP A 279     -82.691  25.494 -72.328  1.00  0.00           O1-
ATOM   2647  H   ASP A 279     -80.712  28.571 -73.026  1.00  0.00           H  
ATOM   2648  HA  ASP A 279     -83.435  29.050 -73.646  1.00  0.00           H  
ATOM   2649 1HB  ASP A 279     -82.113  27.752 -71.244  1.00  0.00           H  
ATOM   2650 2HB  ASP A 279     -83.858  27.812 -71.450  1.00  0.00           H  
ATOM   2651  N   GLU A 280     -82.207  30.997 -71.374  1.00  0.00           N  
ATOM   2652  CA  GLU A 280     -82.462  32.254 -70.680  1.00  0.00           C  
ATOM   2653  C   GLU A 280     -81.913  33.438 -71.466  1.00  0.00           C  
ATOM   2654  O   GLU A 280     -80.997  33.288 -72.274  1.00  0.00           O  
ATOM   2655  CB  GLU A 280     -81.841  32.225 -69.282  1.00  0.00           C  
ATOM   2656  CG  GLU A 280     -82.391  31.136 -68.371  1.00  0.00           C  
ATOM   2657  CD  GLU A 280     -83.816  31.379 -67.964  1.00  0.00           C  
ATOM   2658  OE1 GLU A 280     -84.252  32.503 -68.036  1.00  0.00           O  
ATOM   2659  OE2 GLU A 280     -84.472  30.438 -67.580  1.00  0.00           O1-
ATOM   2660  H   GLU A 280     -81.259  30.655 -71.442  1.00  0.00           H  
ATOM   2661  HA  GLU A 280     -83.540  32.376 -70.570  1.00  0.00           H  
ATOM   2662 1HB  GLU A 280     -80.763  32.080 -69.364  1.00  0.00           H  
ATOM   2663 2HB  GLU A 280     -82.005  33.185 -68.792  1.00  0.00           H  
ATOM   2664 1HG  GLU A 280     -82.331  30.179 -68.891  1.00  0.00           H  
ATOM   2665 2HG  GLU A 280     -81.768  31.074 -67.480  1.00  0.00           H  
ATOM   2666  N   LEU A 281     -82.479  34.615 -71.223  1.00  0.00           N  
ATOM   2667  CA  LEU A 281     -82.047  35.828 -71.908  1.00  0.00           C  
ATOM   2668  C   LEU A 281     -80.531  35.873 -72.047  1.00  0.00           C  
ATOM   2669  O   LEU A 281     -80.004  36.079 -73.140  1.00  0.00           O  
ATOM   2670  CB  LEU A 281     -82.534  37.068 -71.147  1.00  0.00           C  
ATOM   2671  CG  LEU A 281     -84.047  37.317 -71.180  1.00  0.00           C  
ATOM   2672  CD1 LEU A 281     -84.396  38.454 -70.229  1.00  0.00           C  
ATOM   2673  CD2 LEU A 281     -84.478  37.642 -72.602  1.00  0.00           C  
ATOM   2674  H   LEU A 281     -83.226  34.672 -70.547  1.00  0.00           H  
ATOM   2675  HA  LEU A 281     -82.490  35.839 -72.905  1.00  0.00           H  
ATOM   2676 1HB  LEU A 281     -82.235  36.974 -70.105  1.00  0.00           H  
ATOM   2677 2HB  LEU A 281     -82.044  37.947 -71.566  1.00  0.00           H  
ATOM   2678  HG  LEU A 281     -84.571  36.424 -70.837  1.00  0.00           H  
ATOM   2679 1HD1 LEU A 281     -85.471  38.631 -70.251  1.00  0.00           H  
ATOM   2680 2HD1 LEU A 281     -84.094  38.187 -69.216  1.00  0.00           H  
ATOM   2681 3HD1 LEU A 281     -83.873  39.359 -70.538  1.00  0.00           H  
ATOM   2682 1HD2 LEU A 281     -85.554  37.817 -72.625  1.00  0.00           H  
ATOM   2683 2HD2 LEU A 281     -83.957  38.536 -72.946  1.00  0.00           H  
ATOM   2684 3HD2 LEU A 281     -84.233  36.805 -73.257  1.00  0.00           H  
ATOM   2685  N   ASP A 282     -79.834  35.678 -70.933  1.00  0.00           N  
ATOM   2686  CA  ASP A 282     -78.376  35.640 -70.938  1.00  0.00           C  
ATOM   2687  C   ASP A 282     -77.808  36.454 -72.093  1.00  0.00           C  
ATOM   2688  O   ASP A 282     -76.674  36.236 -72.521  1.00  0.00           O  
ATOM   2689  CB  ASP A 282     -77.878  34.196 -71.030  1.00  0.00           C  
ATOM   2690  CG  ASP A 282     -78.147  33.394 -69.764  1.00  0.00           C  
ATOM   2691  OD1 ASP A 282     -78.453  33.992 -68.759  1.00  0.00           O  
ATOM   2692  OD2 ASP A 282     -78.044  32.191 -69.813  1.00  0.00           O1-
ATOM   2693  H   ASP A 282     -80.326  35.553 -70.060  1.00  0.00           H  
ATOM   2694  HA  ASP A 282     -78.016  36.074 -70.005  1.00  0.00           H  
ATOM   2695 1HB  ASP A 282     -78.362  33.697 -71.869  1.00  0.00           H  
ATOM   2696 2HB  ASP A 282     -76.804  34.193 -71.224  1.00  0.00           H  
ATOM   2697  N   ASP A 283     -78.602  37.394 -72.595  1.00  0.00           N  
ATOM   2698  CA  ASP A 283     -78.194  38.218 -73.731  1.00  0.00           C  
ATOM   2699  C   ASP A 283     -77.063  39.162 -73.347  1.00  0.00           C  
ATOM   2700  O   ASP A 283     -76.171  39.446 -74.157  1.00  0.00           O  
ATOM   2701  CB  ASP A 283     -79.381  39.025 -74.264  1.00  0.00           C  
ATOM   2702  CG  ASP A 283     -80.400  38.164 -75.000  1.00  0.00           C  
ATOM   2703  OD1 ASP A 283     -80.042  37.096 -75.435  1.00  0.00           O  
ATOM   2704  OD2 ASP A 283     -81.526  38.585 -75.119  1.00  0.00           O1-
ATOM   2705  H   ASP A 283     -79.511  37.543 -72.181  1.00  0.00           H  
ATOM   2706  HA  ASP A 283     -77.836  37.561 -74.524  1.00  0.00           H  
ATOM   2707 1HB  ASP A 283     -79.881  39.527 -73.435  1.00  0.00           H  
ATOM   2708 2HB  ASP A 283     -79.020  39.797 -74.945  1.00  0.00           H  
ATOM   2709  N   GLU A 284     -77.092  39.666 -72.112  1.00  0.00           N  
ATOM   2710  CA  GLU A 284     -76.064  40.590 -71.644  1.00  0.00           C  
ATOM   2711  C   GLU A 284     -74.696  39.924 -71.545  1.00  0.00           C  
ATOM   2712  O   GLU A 284     -73.689  40.479 -72.002  1.00  0.00           O  
ATOM   2713  CB  GLU A 284     -76.454  41.166 -70.281  1.00  0.00           C  
ATOM   2714  CG  GLU A 284     -75.480  42.199 -69.733  1.00  0.00           C  
ATOM   2715  CD  GLU A 284     -75.913  42.768 -68.410  1.00  0.00           C  
ATOM   2716  OE1 GLU A 284     -76.956  42.386 -67.934  1.00  0.00           O  
ATOM   2717  OE2 GLU A 284     -75.200  43.584 -67.875  1.00  0.00           O1-
ATOM   2718  H   GLU A 284     -77.840  39.405 -71.486  1.00  0.00           H  
ATOM   2719  HA  GLU A 284     -75.981  41.407 -72.361  1.00  0.00           H  
ATOM   2720 1HB  GLU A 284     -77.436  41.637 -70.353  1.00  0.00           H  
ATOM   2721 2HB  GLU A 284     -76.530  40.359 -69.553  1.00  0.00           H  
ATOM   2722 1HG  GLU A 284     -74.503  41.734 -69.612  1.00  0.00           H  
ATOM   2723 2HG  GLU A 284     -75.380  43.009 -70.456  1.00  0.00           H  
ATOM   2724  N   SER A 285     -74.645  38.727 -70.953  1.00  0.00           N  
ATOM   2725  CA  SER A 285     -73.375  38.023 -70.791  1.00  0.00           C  
ATOM   2726  C   SER A 285     -72.799  37.531 -72.112  1.00  0.00           C  
ATOM   2727  O   SER A 285     -71.573  37.458 -72.265  1.00  0.00           O  
ATOM   2728  CB  SER A 285     -73.560  36.847 -69.852  1.00  0.00           C  
ATOM   2729  OG  SER A 285     -74.295  35.825 -70.466  1.00  0.00           O  
ATOM   2730  H   SER A 285     -75.492  38.298 -70.611  1.00  0.00           H  
ATOM   2731  HA  SER A 285     -72.650  38.713 -70.358  1.00  0.00           H  
ATOM   2732 1HB  SER A 285     -72.584  36.466 -69.550  1.00  0.00           H  
ATOM   2733 2HB  SER A 285     -74.074  37.178 -68.951  1.00  0.00           H  
ATOM   2734  HG  SER A 285     -73.649  35.232 -70.857  1.00  0.00           H  
ATOM   2735  N   LEU A 286     -73.650  37.174 -73.077  1.00  0.00           N  
ATOM   2736  CA  LEU A 286     -73.128  36.805 -74.391  1.00  0.00           C  
ATOM   2737  C   LEU A 286     -72.385  37.974 -75.029  1.00  0.00           C  
ATOM   2738  O   LEU A 286     -71.291  37.804 -75.577  1.00  0.00           O  
ATOM   2739  CB  LEU A 286     -74.258  36.309 -75.295  1.00  0.00           C  
ATOM   2740  CG  LEU A 286     -73.864  35.934 -76.727  1.00  0.00           C  
ATOM   2741  CD1 LEU A 286     -72.851  34.798 -76.728  1.00  0.00           C  
ATOM   2742  CD2 LEU A 286     -75.091  35.539 -77.528  1.00  0.00           C  
ATOM   2743  H   LEU A 286     -74.647  37.154 -72.920  1.00  0.00           H  
ATOM   2744  HA  LEU A 286     -72.431  35.977 -74.266  1.00  0.00           H  
ATOM   2745 1HB  LEU A 286     -74.707  35.429 -74.839  1.00  0.00           H  
ATOM   2746 2HB  LEU A 286     -75.019  37.087 -75.360  1.00  0.00           H  
ATOM   2747  HG  LEU A 286     -73.385  36.787 -77.208  1.00  0.00           H  
ATOM   2748 1HD1 LEU A 286     -72.586  34.549 -77.756  1.00  0.00           H  
ATOM   2749 2HD1 LEU A 286     -71.956  35.107 -76.188  1.00  0.00           H  
ATOM   2750 3HD1 LEU A 286     -73.285  33.924 -76.244  1.00  0.00           H  
ATOM   2751 1HD2 LEU A 286     -74.794  35.276 -78.543  1.00  0.00           H  
ATOM   2752 2HD2 LEU A 286     -75.572  34.681 -77.056  1.00  0.00           H  
ATOM   2753 3HD2 LEU A 286     -75.789  36.375 -77.560  1.00  0.00           H  
ATOM   2754  N   LEU A 287     -72.982  39.169 -74.984  1.00  0.00           N  
ATOM   2755  CA  LEU A 287     -72.326  40.357 -75.522  1.00  0.00           C  
ATOM   2756  C   LEU A 287     -71.019  40.662 -74.797  1.00  0.00           C  
ATOM   2757  O   LEU A 287     -70.049  41.113 -75.417  1.00  0.00           O  
ATOM   2758  CB  LEU A 287     -73.269  41.557 -75.452  1.00  0.00           C  
ATOM   2759  CG  LEU A 287     -74.477  41.558 -76.387  1.00  0.00           C  
ATOM   2760  CD1 LEU A 287     -75.416  42.702 -76.038  1.00  0.00           C  
ATOM   2761  CD2 LEU A 287     -74.026  41.654 -77.835  1.00  0.00           C  
ATOM   2762  H   LEU A 287     -73.900  39.257 -74.572  1.00  0.00           H  
ATOM   2763  HA  LEU A 287     -72.094  40.179 -76.571  1.00  0.00           H  
ATOM   2764 1HB  LEU A 287     -73.656  41.635 -74.437  1.00  0.00           H  
ATOM   2765 2HB  LEU A 287     -72.699  42.460 -75.672  1.00  0.00           H  
ATOM   2766  HG  LEU A 287     -75.042  40.635 -76.252  1.00  0.00           H  
ATOM   2767 1HD1 LEU A 287     -76.272  42.688 -76.713  1.00  0.00           H  
ATOM   2768 2HD1 LEU A 287     -75.763  42.587 -75.011  1.00  0.00           H  
ATOM   2769 3HD1 LEU A 287     -74.889  43.649 -76.140  1.00  0.00           H  
ATOM   2770 1HD2 LEU A 287     -74.898  41.652 -78.489  1.00  0.00           H  
ATOM   2771 2HD2 LEU A 287     -73.465  42.576 -77.981  1.00  0.00           H  
ATOM   2772 3HD2 LEU A 287     -73.390  40.801 -78.076  1.00  0.00           H  
ATOM   2773  N   GLU A 288     -70.983  40.444 -73.477  1.00  0.00           N  
ATOM   2774  CA  GLU A 288     -69.750  40.671 -72.725  1.00  0.00           C  
ATOM   2775  C   GLU A 288     -68.635  39.742 -73.188  1.00  0.00           C  
ATOM   2776  O   GLU A 288     -67.488  40.175 -73.350  1.00  0.00           O  
ATOM   2777  CB  GLU A 288     -69.996  40.477 -71.227  1.00  0.00           C  
ATOM   2778  CG  GLU A 288     -70.827  41.576 -70.579  1.00  0.00           C  
ATOM   2779  CD  GLU A 288     -71.132  41.302 -69.133  1.00  0.00           C  
ATOM   2780  OE1 GLU A 288     -70.881  40.207 -68.689  1.00  0.00           O  
ATOM   2781  OE2 GLU A 288     -71.618  42.188 -68.470  1.00  0.00           O1-
ATOM   2782  H   GLU A 288     -71.805  40.122 -72.987  1.00  0.00           H  
ATOM   2783  HA  GLU A 288     -69.425  41.698 -72.895  1.00  0.00           H  
ATOM   2784 1HB  GLU A 288     -70.509  39.529 -71.063  1.00  0.00           H  
ATOM   2785 2HB  GLU A 288     -69.041  40.427 -70.705  1.00  0.00           H  
ATOM   2786 1HG  GLU A 288     -70.284  42.518 -70.651  1.00  0.00           H  
ATOM   2787 2HG  GLU A 288     -71.760  41.683 -71.129  1.00  0.00           H  
ATOM   2788  N   ASP A 289     -68.945  38.458 -73.398  1.00  0.00           N  
ATOM   2789  CA  ASP A 289     -67.921  37.519 -73.851  1.00  0.00           C  
ATOM   2790  C   ASP A 289     -67.471  37.858 -75.264  1.00  0.00           C  
ATOM   2791  O   ASP A 289     -66.299  37.670 -75.610  1.00  0.00           O  
ATOM   2792  CB  ASP A 289     -68.405  36.076 -73.745  1.00  0.00           C  
ATOM   2793  CG  ASP A 289     -68.354  35.554 -72.323  1.00  0.00           C  
ATOM   2794  OD1 ASP A 289     -67.664  36.177 -71.489  1.00  0.00           O  
ATOM   2795  OD2 ASP A 289     -68.969  34.507 -72.040  1.00  0.00           O1-
ATOM   2796  H   ASP A 289     -69.886  38.124 -73.246  1.00  0.00           H  
ATOM   2797  HA  ASP A 289     -67.062  37.596 -73.184  1.00  0.00           H  
ATOM   2798 1HB  ASP A 289     -69.431  36.009 -74.109  1.00  0.00           H  
ATOM   2799 2HB  ASP A 289     -67.790  35.438 -74.379  1.00  0.00           H  
ATOM   2800  N   ILE A 290     -68.395  38.353 -76.089  1.00  0.00           N  
ATOM   2801  CA  ILE A 290     -68.056  38.790 -77.440  1.00  0.00           C  
ATOM   2802  C   ILE A 290     -67.057  39.934 -77.361  1.00  0.00           C  
ATOM   2803  O   ILE A 290     -66.074  39.975 -78.112  1.00  0.00           O  
ATOM   2804  CB  ILE A 290     -69.324  39.185 -78.217  1.00  0.00           C  
ATOM   2805  CG1 ILE A 290     -70.147  37.940 -78.557  1.00  0.00           C  
ATOM   2806  CG2 ILE A 290     -68.960  39.952 -79.478  1.00  0.00           C  
ATOM   2807  CD1 ILE A 290     -71.547  38.244 -79.045  1.00  0.00           C  
ATOM   2808  H   ILE A 290     -69.351  38.429 -75.773  1.00  0.00           H  
ATOM   2809  HA  ILE A 290     -67.607  37.952 -77.972  1.00  0.00           H  
ATOM   2810  HB  ILE A 290     -69.954  39.814 -77.591  1.00  0.00           H  
ATOM   2811 1HG1 ILE A 290     -69.636  37.365 -79.327  1.00  0.00           H  
ATOM   2812 2HG1 ILE A 290     -70.226  37.304 -77.675  1.00  0.00           H  
ATOM   2813 1HG2 ILE A 290     -69.869  40.222 -80.015  1.00  0.00           H  
ATOM   2814 2HG2 ILE A 290     -68.416  40.856 -79.208  1.00  0.00           H  
ATOM   2815 3HG2 ILE A 290     -68.334  39.329 -80.116  1.00  0.00           H  
ATOM   2816 1HD1 ILE A 290     -72.067  37.310 -79.265  1.00  0.00           H  
ATOM   2817 2HD1 ILE A 290     -72.091  38.790 -78.274  1.00  0.00           H  
ATOM   2818 3HD1 ILE A 290     -71.494  38.849 -79.948  1.00  0.00           H  
ATOM   2819  N   VAL A 291     -67.298  40.881 -76.455  1.00  0.00           N  
ATOM   2820  CA  VAL A 291     -66.376  41.998 -76.284  1.00  0.00           C  
ATOM   2821  C   VAL A 291     -65.005  41.479 -75.879  1.00  0.00           C  
ATOM   2822  O   VAL A 291     -63.982  41.875 -76.451  1.00  0.00           O  
ATOM   2823  CB  VAL A 291     -66.930  42.990 -75.243  1.00  0.00           C  
ATOM   2824  CG1 VAL A 291     -65.832  43.919 -74.755  1.00  0.00           C  
ATOM   2825  CG2 VAL A 291     -68.067  43.783 -75.836  1.00  0.00           C  
ATOM   2826  H   VAL A 291     -68.125  40.833 -75.877  1.00  0.00           H  
ATOM   2827  HA  VAL A 291     -66.299  42.531 -77.232  1.00  0.00           H  
ATOM   2828  HB  VAL A 291     -67.290  42.432 -74.379  1.00  0.00           H  
ATOM   2829 1HG1 VAL A 291     -66.242  44.612 -74.020  1.00  0.00           H  
ATOM   2830 2HG1 VAL A 291     -65.037  43.333 -74.296  1.00  0.00           H  
ATOM   2831 3HG1 VAL A 291     -65.430  44.481 -75.598  1.00  0.00           H  
ATOM   2832 1HG2 VAL A 291     -68.451  44.480 -75.091  1.00  0.00           H  
ATOM   2833 2HG2 VAL A 291     -67.710  44.339 -76.703  1.00  0.00           H  
ATOM   2834 3HG2 VAL A 291     -68.863  43.105 -76.142  1.00  0.00           H  
ATOM   2835  N   GLU A 292     -64.959  40.575 -74.896  1.00  0.00           N  
ATOM   2836  CA  GLU A 292     -63.671  40.065 -74.438  1.00  0.00           C  
ATOM   2837  C   GLU A 292     -62.983  39.270 -75.540  1.00  0.00           C  
ATOM   2838  O   GLU A 292     -61.756  39.328 -75.678  1.00  0.00           O  
ATOM   2839  CB  GLU A 292     -63.852  39.189 -73.197  1.00  0.00           C  
ATOM   2840  CG  GLU A 292     -64.248  39.952 -71.940  1.00  0.00           C  
ATOM   2841  CD  GLU A 292     -64.298  39.080 -70.717  1.00  0.00           C  
ATOM   2842  OE1 GLU A 292     -64.101  37.896 -70.847  1.00  0.00           O  
ATOM   2843  OE2 GLU A 292     -64.533  39.599 -69.651  1.00  0.00           O1-
ATOM   2844  H   GLU A 292     -65.805  40.236 -74.462  1.00  0.00           H  
ATOM   2845  HA  GLU A 292     -63.036  40.912 -74.177  1.00  0.00           H  
ATOM   2846 1HB  GLU A 292     -64.620  38.439 -73.388  1.00  0.00           H  
ATOM   2847 2HB  GLU A 292     -62.922  38.659 -72.987  1.00  0.00           H  
ATOM   2848 1HG  GLU A 292     -63.528  40.752 -71.773  1.00  0.00           H  
ATOM   2849 2HG  GLU A 292     -65.224  40.407 -72.098  1.00  0.00           H  
ATOM   2850  N   LEU A 293     -63.755  38.511 -76.322  1.00  0.00           N  
ATOM   2851  CA  LEU A 293     -63.182  37.820 -77.471  1.00  0.00           C  
ATOM   2852  C   LEU A 293     -62.557  38.817 -78.435  1.00  0.00           C  
ATOM   2853  O   LEU A 293     -61.407  38.657 -78.857  1.00  0.00           O  
ATOM   2854  CB  LEU A 293     -64.248  36.976 -78.169  1.00  0.00           C  
ATOM   2855  CG  LEU A 293     -63.861  36.349 -79.508  1.00  0.00           C  
ATOM   2856  CD1 LEU A 293     -62.729  35.361 -79.329  1.00  0.00           C  
ATOM   2857  CD2 LEU A 293     -65.057  35.658 -80.125  1.00  0.00           C  
ATOM   2858  H   LEU A 293     -64.741  38.407 -76.127  1.00  0.00           H  
ATOM   2859  HA  LEU A 293     -62.407  37.142 -77.115  1.00  0.00           H  
ATOM   2860 1HB  LEU A 293     -64.537  36.164 -77.505  1.00  0.00           H  
ATOM   2861 2HB  LEU A 293     -65.123  37.601 -78.348  1.00  0.00           H  
ATOM   2862  HG  LEU A 293     -63.508  37.127 -80.186  1.00  0.00           H  
ATOM   2863 1HD1 LEU A 293     -62.468  34.925 -80.294  1.00  0.00           H  
ATOM   2864 2HD1 LEU A 293     -61.860  35.873 -78.916  1.00  0.00           H  
ATOM   2865 3HD1 LEU A 293     -63.041  34.570 -78.647  1.00  0.00           H  
ATOM   2866 1HD2 LEU A 293     -64.769  35.215 -81.080  1.00  0.00           H  
ATOM   2867 2HD2 LEU A 293     -65.411  34.875 -79.454  1.00  0.00           H  
ATOM   2868 3HD2 LEU A 293     -65.853  36.385 -80.288  1.00  0.00           H  
ATOM   2869  N   LEU A 294     -63.309  39.859 -78.798  1.00  0.00           N  
ATOM   2870  CA  LEU A 294     -62.813  40.821 -79.773  1.00  0.00           C  
ATOM   2871  C   LEU A 294     -61.546  41.516 -79.291  1.00  0.00           C  
ATOM   2872  O   LEU A 294     -60.660  41.810 -80.102  1.00  0.00           O  
ATOM   2873  CB  LEU A 294     -63.892  41.870 -80.071  1.00  0.00           C  
ATOM   2874  CG  LEU A 294     -65.120  41.360 -80.836  1.00  0.00           C  
ATOM   2875  CD1 LEU A 294     -66.210  42.424 -80.813  1.00  0.00           C  
ATOM   2876  CD2 LEU A 294     -64.723  41.014 -82.263  1.00  0.00           C  
ATOM   2877  H   LEU A 294     -64.228  39.990 -78.401  1.00  0.00           H  
ATOM   2878  HA  LEU A 294     -62.574  40.289 -80.693  1.00  0.00           H  
ATOM   2879 1HB  LEU A 294     -64.238  42.289 -79.128  1.00  0.00           H  
ATOM   2880 2HB  LEU A 294     -63.444  42.671 -80.659  1.00  0.00           H  
ATOM   2881  HG  LEU A 294     -65.512  40.471 -80.343  1.00  0.00           H  
ATOM   2882 1HD1 LEU A 294     -67.083  42.063 -81.357  1.00  0.00           H  
ATOM   2883 2HD1 LEU A 294     -66.488  42.637 -79.782  1.00  0.00           H  
ATOM   2884 3HD1 LEU A 294     -65.840  43.334 -81.285  1.00  0.00           H  
ATOM   2885 1HD2 LEU A 294     -65.597  40.652 -82.806  1.00  0.00           H  
ATOM   2886 2HD2 LEU A 294     -64.331  41.904 -82.758  1.00  0.00           H  
ATOM   2887 3HD2 LEU A 294     -63.956  40.240 -82.250  1.00  0.00           H  
ATOM   2888  N   LYS A 295     -61.443  41.805 -77.986  1.00  0.00           N  
ATOM   2889  CA  LYS A 295     -60.232  42.447 -77.480  1.00  0.00           C  
ATOM   2890  C   LYS A 295     -59.015  41.575 -77.749  1.00  0.00           C  
ATOM   2891  O   LYS A 295     -57.957  42.069 -78.157  1.00  0.00           O  
ATOM   2892  CB  LYS A 295     -60.359  42.713 -75.978  1.00  0.00           C  
ATOM   2893  CG  LYS A 295     -61.309  43.833 -75.569  1.00  0.00           C  
ATOM   2894  CD  LYS A 295     -61.367  43.935 -74.043  1.00  0.00           C  
ATOM   2895  CE  LYS A 295     -62.343  45.002 -73.556  1.00  0.00           C  
ATOM   2896  NZ  LYS A 295     -61.848  46.385 -73.795  1.00  0.00           N1+
ATOM   2897  H   LYS A 295     -62.190  41.587 -77.342  1.00  0.00           H  
ATOM   2898  HA  LYS A 295     -60.097  43.394 -78.004  1.00  0.00           H  
ATOM   2899 1HB  LYS A 295     -60.700  41.809 -75.475  1.00  0.00           H  
ATOM   2900 2HB  LYS A 295     -59.379  42.965 -75.569  1.00  0.00           H  
ATOM   2901 1HG  LYS A 295     -60.961  44.778 -75.987  1.00  0.00           H  
ATOM   2902 2HG  LYS A 295     -62.305  43.627 -75.961  1.00  0.00           H  
ATOM   2903 1HD  LYS A 295     -61.676  42.975 -73.625  1.00  0.00           H  
ATOM   2904 2HD  LYS A 295     -60.378  44.178 -73.656  1.00  0.00           H  
ATOM   2905 1HE  LYS A 295     -63.296  44.884 -74.068  1.00  0.00           H  
ATOM   2906 2HE  LYS A 295     -62.512  44.878 -72.487  1.00  0.00           H  
ATOM   2907 1HZ  LYS A 295     -62.529  47.049 -73.455  1.00  0.00           H  
ATOM   2908 2HZ  LYS A 295     -60.974  46.520 -73.307  1.00  0.00           H  
ATOM   2909 3HZ  LYS A 295     -61.706  46.526 -74.785  1.00  0.00           H  
ATOM   2910  N   GLU A 296     -59.158  40.267 -77.530  1.00  0.00           N  
ATOM   2911  CA  GLU A 296     -58.063  39.328 -77.733  1.00  0.00           C  
ATOM   2912  C   GLU A 296     -57.800  39.144 -79.218  1.00  0.00           C  
ATOM   2913  O   GLU A 296     -56.650  38.954 -79.635  1.00  0.00           O  
ATOM   2914  CB  GLU A 296     -58.345  38.016 -77.010  1.00  0.00           C  
ATOM   2915  CG  GLU A 296     -58.277  38.198 -75.502  1.00  0.00           C  
ATOM   2916  CD  GLU A 296     -58.541  36.932 -74.727  1.00  0.00           C  
ATOM   2917  OE1 GLU A 296     -59.231  36.040 -75.254  1.00  0.00           O  
ATOM   2918  OE2 GLU A 296     -58.097  36.853 -73.562  1.00  0.00           O1-
ATOM   2919  H   GLU A 296     -60.052  39.918 -77.214  1.00  0.00           H  
ATOM   2920  HA  GLU A 296     -57.166  39.736 -77.265  1.00  0.00           H  
ATOM   2921 1HB  GLU A 296     -59.334  37.652 -77.290  1.00  0.00           H  
ATOM   2922 2HB  GLU A 296     -57.620  37.265 -77.322  1.00  0.00           H  
ATOM   2923 1HG  GLU A 296     -57.286  38.564 -75.235  1.00  0.00           H  
ATOM   2924 2HG  GLU A 296     -59.004  38.950 -75.203  1.00  0.00           H  
ATOM   2925  N   ILE A 297     -58.863  39.178 -80.023  1.00  0.00           N  
ATOM   2926  CA  ILE A 297     -58.722  39.084 -81.469  1.00  0.00           C  
ATOM   2927  C   ILE A 297     -57.893  40.251 -81.980  1.00  0.00           C  
ATOM   2928  O   ILE A 297     -56.980  40.072 -82.793  1.00  0.00           O  
ATOM   2929  CB  ILE A 297     -60.095  39.074 -82.167  1.00  0.00           C  
ATOM   2930  CG1 ILE A 297     -60.851  37.784 -81.837  1.00  0.00           C  
ATOM   2931  CG2 ILE A 297     -59.929  39.228 -83.671  1.00  0.00           C  
ATOM   2932  CD1 ILE A 297     -60.250  36.547 -82.462  1.00  0.00           C  
ATOM   2933  H   ILE A 297     -59.786  39.270 -79.623  1.00  0.00           H  
ATOM   2934  HA  ILE A 297     -58.211  38.152 -81.707  1.00  0.00           H  
ATOM   2935  HB  ILE A 297     -60.700  39.898 -81.791  1.00  0.00           H  
ATOM   2936 1HG1 ILE A 297     -60.877  37.644 -80.757  1.00  0.00           H  
ATOM   2937 2HG1 ILE A 297     -61.883  37.871 -82.179  1.00  0.00           H  
ATOM   2938 1HG2 ILE A 297     -60.908  39.218 -84.148  1.00  0.00           H  
ATOM   2939 2HG2 ILE A 297     -59.430  40.171 -83.886  1.00  0.00           H  
ATOM   2940 3HG2 ILE A 297     -59.329  38.404 -84.057  1.00  0.00           H  
ATOM   2941 1HD1 ILE A 297     -60.841  35.674 -82.183  1.00  0.00           H  
ATOM   2942 2HD1 ILE A 297     -60.247  36.652 -83.547  1.00  0.00           H  
ATOM   2943 3HD1 ILE A 297     -59.228  36.420 -82.106  1.00  0.00           H  
ATOM   2944  N   ILE A 298     -58.162  41.458 -81.480  1.00  0.00           N  
ATOM   2945  CA  ILE A 298     -57.395  42.619 -81.917  1.00  0.00           C  
ATOM   2946  C   ILE A 298     -55.928  42.443 -81.544  1.00  0.00           C  
ATOM   2947  O   ILE A 298     -55.028  42.678 -82.361  1.00  0.00           O  
ATOM   2948  CB  ILE A 298     -57.987  43.901 -81.308  1.00  0.00           C  
ATOM   2949  CG1 ILE A 298     -59.369  44.182 -81.895  1.00  0.00           C  
ATOM   2950  CG2 ILE A 298     -57.062  45.082 -81.541  1.00  0.00           C  
ATOM   2951  CD1 ILE A 298     -60.182  45.182 -81.101  1.00  0.00           C  
ATOM   2952  H   ILE A 298     -58.896  41.582 -80.796  1.00  0.00           H  
ATOM   2953  HA  ILE A 298     -57.478  42.701 -83.000  1.00  0.00           H  
ATOM   2954  HB  ILE A 298     -58.121  43.765 -80.235  1.00  0.00           H  
ATOM   2955 1HG1 ILE A 298     -59.261  44.561 -82.911  1.00  0.00           H  
ATOM   2956 2HG1 ILE A 298     -59.936  43.253 -81.952  1.00  0.00           H  
ATOM   2957 1HG2 ILE A 298     -57.499  45.979 -81.103  1.00  0.00           H  
ATOM   2958 2HG2 ILE A 298     -56.096  44.886 -81.077  1.00  0.00           H  
ATOM   2959 3HG2 ILE A 298     -56.925  45.232 -82.612  1.00  0.00           H  
ATOM   2960 1HD1 ILE A 298     -61.149  45.329 -81.582  1.00  0.00           H  
ATOM   2961 2HD1 ILE A 298     -60.333  44.807 -80.089  1.00  0.00           H  
ATOM   2962 3HD1 ILE A 298     -59.650  46.133 -81.061  1.00  0.00           H  
ATOM   2963  N   LYS A 299     -55.664  42.028 -80.301  1.00  0.00           N  
ATOM   2964  CA  LYS A 299     -54.289  41.796 -79.865  1.00  0.00           C  
ATOM   2965  C   LYS A 299     -53.608  40.716 -80.692  1.00  0.00           C  
ATOM   2966  O   LYS A 299     -52.418  40.829 -81.012  1.00  0.00           O  
ATOM   2967  CB  LYS A 299     -54.219  41.432 -78.381  1.00  0.00           C  
ATOM   2968  CG  LYS A 299     -54.511  42.559 -77.413  1.00  0.00           C  
ATOM   2969  CD  LYS A 299     -54.369  42.051 -75.982  1.00  0.00           C  
ATOM   2970  CE  LYS A 299     -54.624  43.141 -74.957  1.00  0.00           C  
ATOM   2971  NZ  LYS A 299     -54.458  42.624 -73.570  1.00  0.00           N1+
ATOM   2972  H   LYS A 299     -56.420  41.871 -79.650  1.00  0.00           H  
ATOM   2973  HA  LYS A 299     -53.723  42.718 -80.001  1.00  0.00           H  
ATOM   2974 1HB  LYS A 299     -54.930  40.633 -78.169  1.00  0.00           H  
ATOM   2975 2HB  LYS A 299     -53.224  41.056 -78.146  1.00  0.00           H  
ATOM   2976 1HG  LYS A 299     -53.812  43.378 -77.586  1.00  0.00           H  
ATOM   2977 2HG  LYS A 299     -55.523  42.927 -77.578  1.00  0.00           H  
ATOM   2978 1HD  LYS A 299     -55.079  41.241 -75.811  1.00  0.00           H  
ATOM   2979 2HD  LYS A 299     -53.362  41.664 -75.831  1.00  0.00           H  
ATOM   2980 1HE  LYS A 299     -53.927  43.962 -75.119  1.00  0.00           H  
ATOM   2981 2HE  LYS A 299     -55.638  43.524 -75.078  1.00  0.00           H  
ATOM   2982 1HZ  LYS A 299     -54.633  43.368 -72.908  1.00  0.00           H  
ATOM   2983 2HZ  LYS A 299     -55.113  41.871 -73.409  1.00  0.00           H  
ATOM   2984 3HZ  LYS A 299     -53.516  42.282 -73.447  1.00  0.00           H  
ATOM   2985  N   LEU A 300     -54.339  39.655 -81.050  1.00  0.00           N  
ATOM   2986  CA  LEU A 300     -53.723  38.612 -81.860  1.00  0.00           C  
ATOM   2987  C   LEU A 300     -53.235  39.160 -83.192  1.00  0.00           C  
ATOM   2988  O   LEU A 300     -52.113  38.862 -83.616  1.00  0.00           O  
ATOM   2989  CB  LEU A 300     -54.730  37.487 -82.094  1.00  0.00           C  
ATOM   2990  CG  LEU A 300     -54.257  36.277 -82.897  1.00  0.00           C  
ATOM   2991  CD1 LEU A 300     -53.165  35.568 -82.147  1.00  0.00           C  
ATOM   2992  CD2 LEU A 300     -55.398  35.327 -83.194  1.00  0.00           C  
ATOM   2993  H   LEU A 300     -55.306  39.558 -80.774  1.00  0.00           H  
ATOM   2994  HA  LEU A 300     -52.865  38.216 -81.319  1.00  0.00           H  
ATOM   2995 1HB  LEU A 300     -55.063  37.113 -81.127  1.00  0.00           H  
ATOM   2996 2HB  LEU A 300     -55.594  37.897 -82.619  1.00  0.00           H  
ATOM   2997  HG  LEU A 300     -53.832  36.612 -83.845  1.00  0.00           H  
ATOM   2998 1HD1 LEU A 300     -52.829  34.705 -82.721  1.00  0.00           H  
ATOM   2999 2HD1 LEU A 300     -52.328  36.249 -81.993  1.00  0.00           H  
ATOM   3000 3HD1 LEU A 300     -53.545  35.235 -81.181  1.00  0.00           H  
ATOM   3001 1HD2 LEU A 300     -55.025  34.478 -83.767  1.00  0.00           H  
ATOM   3002 2HD2 LEU A 300     -55.828  34.971 -82.257  1.00  0.00           H  
ATOM   3003 3HD2 LEU A 300     -56.164  35.847 -83.770  1.00  0.00           H  
ATOM   3004  N   TRP A 301     -54.065  39.940 -83.883  1.00  0.00           N  
ATOM   3005  CA  TRP A 301     -53.641  40.431 -85.188  1.00  0.00           C  
ATOM   3006  C   TRP A 301     -52.474  41.399 -85.039  1.00  0.00           C  
ATOM   3007  O   TRP A 301     -51.554  41.418 -85.865  1.00  0.00           O  
ATOM   3008  CB  TRP A 301     -54.800  41.057 -85.957  1.00  0.00           C  
ATOM   3009  CG  TRP A 301     -55.899  40.074 -86.188  1.00  0.00           C  
ATOM   3010  CD1 TRP A 301     -57.169  40.147 -85.709  1.00  0.00           C  
ATOM   3011  CD2 TRP A 301     -55.770  38.766 -86.765  1.00  0.00           C  
ATOM   3012  CE2 TRP A 301     -57.033  38.151 -86.692  1.00  0.00           C  
ATOM   3013  CE3 TRP A 301     -54.723  38.077 -87.383  1.00  0.00           C  
ATOM   3014  NE1 TRP A 301     -57.873  39.023 -86.055  1.00  0.00           N  
ATOM   3015  CZ2 TRP A 301     -57.279  36.881 -87.205  1.00  0.00           C  
ATOM   3016  CZ3 TRP A 301     -54.968  36.815 -87.889  1.00  0.00           C  
ATOM   3017  CH2 TRP A 301     -56.234  36.230 -87.794  1.00  0.00           C  
ATOM   3018  H   TRP A 301     -54.976  40.200 -83.531  1.00  0.00           H  
ATOM   3019  HA  TRP A 301     -53.319  39.581 -85.789  1.00  0.00           H  
ATOM   3020 1HB  TRP A 301     -55.190  41.909 -85.399  1.00  0.00           H  
ATOM   3021 2HB  TRP A 301     -54.442  41.430 -86.916  1.00  0.00           H  
ATOM   3022  HD1 TRP A 301     -57.571  40.978 -85.131  1.00  0.00           H  
ATOM   3023  HE1 TRP A 301     -58.854  38.862 -85.872  1.00  0.00           H  
ATOM   3024  HE3 TRP A 301     -53.734  38.527 -87.467  1.00  0.00           H  
ATOM   3025  HZ2 TRP A 301     -58.262  36.414 -87.149  1.00  0.00           H  
ATOM   3026  HZ3 TRP A 301     -54.143  36.284 -88.365  1.00  0.00           H  
ATOM   3027  HH2 TRP A 301     -56.388  35.230 -88.201  1.00  0.00           H  
ATOM   3028  N   LYS A 302     -52.515  42.225 -83.987  1.00  0.00           N  
ATOM   3029  CA  LYS A 302     -51.473  43.218 -83.746  1.00  0.00           C  
ATOM   3030  C   LYS A 302     -50.109  42.569 -83.573  1.00  0.00           C  
ATOM   3031  O   LYS A 302     -49.104  43.080 -84.079  1.00  0.00           O  
ATOM   3032  CB  LYS A 302     -51.812  44.058 -82.513  1.00  0.00           C  
ATOM   3033  CG  LYS A 302     -50.778  45.123 -82.174  1.00  0.00           C  
ATOM   3034  CD  LYS A 302     -50.752  46.223 -83.224  1.00  0.00           C  
ATOM   3035  CE  LYS A 302     -49.852  47.374 -82.799  1.00  0.00           C  
ATOM   3036  NZ  LYS A 302     -49.810  48.455 -83.822  1.00  0.00           N1+
ATOM   3037  H   LYS A 302     -53.289  42.158 -83.343  1.00  0.00           H  
ATOM   3038  HA  LYS A 302     -51.416  43.877 -84.613  1.00  0.00           H  
ATOM   3039 1HB  LYS A 302     -52.770  44.558 -82.666  1.00  0.00           H  
ATOM   3040 2HB  LYS A 302     -51.918  43.406 -81.647  1.00  0.00           H  
ATOM   3041 1HG  LYS A 302     -51.012  45.563 -81.204  1.00  0.00           H  
ATOM   3042 2HG  LYS A 302     -49.790  44.666 -82.115  1.00  0.00           H  
ATOM   3043 1HD  LYS A 302     -50.388  45.817 -84.169  1.00  0.00           H  
ATOM   3044 2HD  LYS A 302     -51.762  46.602 -83.379  1.00  0.00           H  
ATOM   3045 1HE  LYS A 302     -50.215  47.793 -81.862  1.00  0.00           H  
ATOM   3046 2HE  LYS A 302     -48.840  47.005 -82.639  1.00  0.00           H  
ATOM   3047 1HZ  LYS A 302     -49.204  49.198 -83.503  1.00  0.00           H  
ATOM   3048 2HZ  LYS A 302     -49.457  48.082 -84.693  1.00  0.00           H  
ATOM   3049 3HZ  LYS A 302     -50.742  48.819 -83.966  1.00  0.00           H  
ATOM   3050  N   ILE A 303     -50.049  41.444 -82.855  1.00  0.00           N  
ATOM   3051  CA  ILE A 303     -48.766  40.779 -82.645  1.00  0.00           C  
ATOM   3052  C   ILE A 303     -48.221  40.262 -83.970  1.00  0.00           C  
ATOM   3053  O   ILE A 303     -47.021  40.369 -84.250  1.00  0.00           O  
ATOM   3054  CB  ILE A 303     -48.898  39.614 -81.647  1.00  0.00           C  
ATOM   3055  CG1 ILE A 303     -49.253  40.142 -80.254  1.00  0.00           C  
ATOM   3056  CG2 ILE A 303     -47.611  38.804 -81.601  1.00  0.00           C  
ATOM   3057  CD1 ILE A 303     -49.717  39.069 -79.295  1.00  0.00           C  
ATOM   3058  H   ILE A 303     -50.883  41.042 -82.451  1.00  0.00           H  
ATOM   3059  HA  ILE A 303     -48.064  41.504 -82.233  1.00  0.00           H  
ATOM   3060  HB  ILE A 303     -49.715  38.963 -81.954  1.00  0.00           H  
ATOM   3061 1HG1 ILE A 303     -48.384  40.635 -79.820  1.00  0.00           H  
ATOM   3062 2HG1 ILE A 303     -50.044  40.888 -80.338  1.00  0.00           H  
ATOM   3063 1HG2 ILE A 303     -47.721  37.986 -80.891  1.00  0.00           H  
ATOM   3064 2HG2 ILE A 303     -47.400  38.400 -82.590  1.00  0.00           H  
ATOM   3065 3HG2 ILE A 303     -46.788  39.448 -81.288  1.00  0.00           H  
ATOM   3066 1HD1 ILE A 303     -49.951  39.520 -78.330  1.00  0.00           H  
ATOM   3067 2HD1 ILE A 303     -50.609  38.585 -79.695  1.00  0.00           H  
ATOM   3068 3HD1 ILE A 303     -48.928  38.329 -79.168  1.00  0.00           H  
ATOM   3069  N   LEU A 304     -49.093  39.673 -84.793  1.00  0.00           N  
ATOM   3070  CA  LEU A 304     -48.654  39.159 -86.085  1.00  0.00           C  
ATOM   3071  C   LEU A 304     -48.096  40.277 -86.951  1.00  0.00           C  
ATOM   3072  O   LEU A 304     -47.146  40.066 -87.715  1.00  0.00           O  
ATOM   3073  CB  LEU A 304     -49.820  38.473 -86.810  1.00  0.00           C  
ATOM   3074  CG  LEU A 304     -50.207  37.086 -86.283  1.00  0.00           C  
ATOM   3075  CD1 LEU A 304     -51.581  36.705 -86.818  1.00  0.00           C  
ATOM   3076  CD2 LEU A 304     -49.155  36.071 -86.706  1.00  0.00           C  
ATOM   3077  H   LEU A 304     -50.063  39.577 -84.529  1.00  0.00           H  
ATOM   3078  HA  LEU A 304     -47.867  38.425 -85.916  1.00  0.00           H  
ATOM   3079 1HB  LEU A 304     -50.698  39.112 -86.737  1.00  0.00           H  
ATOM   3080 2HB  LEU A 304     -49.560  38.367 -87.863  1.00  0.00           H  
ATOM   3081  HG  LEU A 304     -50.268  37.113 -85.195  1.00  0.00           H  
ATOM   3082 1HD1 LEU A 304     -51.857  35.718 -86.443  1.00  0.00           H  
ATOM   3083 2HD1 LEU A 304     -52.317  37.437 -86.485  1.00  0.00           H  
ATOM   3084 3HD1 LEU A 304     -51.555  36.685 -87.907  1.00  0.00           H  
ATOM   3085 1HD2 LEU A 304     -49.430  35.084 -86.331  1.00  0.00           H  
ATOM   3086 2HD2 LEU A 304     -49.094  36.041 -87.794  1.00  0.00           H  
ATOM   3087 3HD2 LEU A 304     -48.187  36.357 -86.295  1.00  0.00           H  
ATOM   3088  N   VAL A 305     -48.691  41.470 -86.869  1.00  0.00           N  
ATOM   3089  CA  VAL A 305     -48.153  42.606 -87.609  1.00  0.00           C  
ATOM   3090  C   VAL A 305     -46.727  42.886 -87.154  1.00  0.00           C  
ATOM   3091  O   VAL A 305     -45.818  43.082 -87.969  1.00  0.00           O  
ATOM   3092  CB  VAL A 305     -49.021  43.860 -87.392  1.00  0.00           C  
ATOM   3093  CG1 VAL A 305     -48.322  45.094 -87.943  1.00  0.00           C  
ATOM   3094  CG2 VAL A 305     -50.379  43.669 -88.053  1.00  0.00           C  
ATOM   3095  H   VAL A 305     -49.514  41.599 -86.298  1.00  0.00           H  
ATOM   3096  HA  VAL A 305     -48.157  42.360 -88.672  1.00  0.00           H  
ATOM   3097  HB  VAL A 305     -49.156  44.016 -86.322  1.00  0.00           H  
ATOM   3098 1HG1 VAL A 305     -48.950  45.970 -87.781  1.00  0.00           H  
ATOM   3099 2HG1 VAL A 305     -47.370  45.231 -87.430  1.00  0.00           H  
ATOM   3100 3HG1 VAL A 305     -48.146  44.967 -89.011  1.00  0.00           H  
ATOM   3101 1HG2 VAL A 305     -50.988  44.559 -87.895  1.00  0.00           H  
ATOM   3102 2HG2 VAL A 305     -50.243  43.507 -89.122  1.00  0.00           H  
ATOM   3103 3HG2 VAL A 305     -50.878  42.805 -87.615  1.00  0.00           H  
ATOM   3104  N   GLU A 306     -46.514  42.896 -85.834  1.00  0.00           N  
ATOM   3105  CA  GLU A 306     -45.185  43.174 -85.302  1.00  0.00           C  
ATOM   3106  C   GLU A 306     -44.194  42.087 -85.695  1.00  0.00           C  
ATOM   3107  O   GLU A 306     -43.031  42.377 -85.999  1.00  0.00           O  
ATOM   3108  CB  GLU A 306     -45.238  43.303 -83.778  1.00  0.00           C  
ATOM   3109  CG  GLU A 306     -45.961  44.545 -83.277  1.00  0.00           C  
ATOM   3110  CD  GLU A 306     -46.064  44.596 -81.778  1.00  0.00           C  
ATOM   3111  OE1 GLU A 306     -45.739  43.621 -81.145  1.00  0.00           O  
ATOM   3112  OE2 GLU A 306     -46.470  45.613 -81.265  1.00  0.00           O1-
ATOM   3113  H   GLU A 306     -47.272  42.712 -85.193  1.00  0.00           H  
ATOM   3114  HA  GLU A 306     -44.835  44.118 -85.721  1.00  0.00           H  
ATOM   3115 1HB  GLU A 306     -45.739  42.432 -83.356  1.00  0.00           H  
ATOM   3116 2HB  GLU A 306     -44.224  43.322 -83.380  1.00  0.00           H  
ATOM   3117 1HG  GLU A 306     -45.425  45.429 -83.623  1.00  0.00           H  
ATOM   3118 2HG  GLU A 306     -46.961  44.569 -83.706  1.00  0.00           H  
ATOM   3119  N   VAL A 307     -44.631  40.825 -85.677  1.00  0.00           N  
ATOM   3120  CA  VAL A 307     -43.742  39.733 -86.060  1.00  0.00           C  
ATOM   3121  C   VAL A 307     -43.326  39.889 -87.516  1.00  0.00           C  
ATOM   3122  O   VAL A 307     -42.163  39.676 -87.879  1.00  0.00           O  
ATOM   3123  CB  VAL A 307     -44.435  38.372 -85.863  1.00  0.00           C  
ATOM   3124  CG1 VAL A 307     -43.607  37.257 -86.485  1.00  0.00           C  
ATOM   3125  CG2 VAL A 307     -44.659  38.114 -84.381  1.00  0.00           C  
ATOM   3126  H   VAL A 307     -45.579  40.614 -85.399  1.00  0.00           H  
ATOM   3127  HA  VAL A 307     -42.858  39.767 -85.423  1.00  0.00           H  
ATOM   3128  HB  VAL A 307     -45.395  38.385 -86.379  1.00  0.00           H  
ATOM   3129 1HG1 VAL A 307     -44.113  36.302 -86.337  1.00  0.00           H  
ATOM   3130 2HG1 VAL A 307     -43.490  37.443 -87.552  1.00  0.00           H  
ATOM   3131 3HG1 VAL A 307     -42.627  37.225 -86.011  1.00  0.00           H  
ATOM   3132 1HG2 VAL A 307     -45.150  37.151 -84.249  1.00  0.00           H  
ATOM   3133 2HG2 VAL A 307     -43.700  38.107 -83.864  1.00  0.00           H  
ATOM   3134 3HG2 VAL A 307     -45.289  38.902 -83.966  1.00  0.00           H  
ATOM   3135  N   SER A 308     -44.286  40.249 -88.376  1.00  0.00           N  
ATOM   3136  CA  SER A 308     -43.990  40.445 -89.791  1.00  0.00           C  
ATOM   3137  C   SER A 308     -42.929  41.513 -89.999  1.00  0.00           C  
ATOM   3138  O   SER A 308     -41.995  41.333 -90.790  1.00  0.00           O  
ATOM   3139  CB  SER A 308     -45.253  40.827 -90.539  1.00  0.00           C  
ATOM   3140  OG  SER A 308     -44.998  40.984 -91.908  1.00  0.00           O  
ATOM   3141  H   SER A 308     -45.230  40.390 -88.046  1.00  0.00           H  
ATOM   3142  HA  SER A 308     -43.610  39.507 -90.198  1.00  0.00           H  
ATOM   3143 1HB  SER A 308     -46.010  40.058 -90.393  1.00  0.00           H  
ATOM   3144 2HB  SER A 308     -45.649  41.757 -90.131  1.00  0.00           H  
ATOM   3145  HG  SER A 308     -45.832  41.247 -92.304  1.00  0.00           H  
ATOM   3146  N   ASP A 309     -43.071  42.639 -89.300  1.00  0.00           N  
ATOM   3147  CA  ASP A 309     -42.127  43.744 -89.426  1.00  0.00           C  
ATOM   3148  C   ASP A 309     -40.717  43.298 -89.070  1.00  0.00           C  
ATOM   3149  O   ASP A 309     -39.745  43.645 -89.751  1.00  0.00           O  
ATOM   3150  CB  ASP A 309     -42.542  44.912 -88.528  1.00  0.00           C  
ATOM   3151  CG  ASP A 309     -43.758  45.662 -89.055  1.00  0.00           C  
ATOM   3152  OD1 ASP A 309     -44.117  45.449 -90.190  1.00  0.00           O  
ATOM   3153  OD2 ASP A 309     -44.317  46.440 -88.319  1.00  0.00           O1-
ATOM   3154  H   ASP A 309     -43.853  42.730 -88.666  1.00  0.00           H  
ATOM   3155  HA  ASP A 309     -42.129  44.084 -90.462  1.00  0.00           H  
ATOM   3156 1HB  ASP A 309     -42.768  44.541 -87.529  1.00  0.00           H  
ATOM   3157 2HB  ASP A 309     -41.712  45.614 -88.437  1.00  0.00           H  
ATOM   3158  N   VAL A 310     -40.595  42.517 -87.996  1.00  0.00           N  
ATOM   3159  CA  VAL A 310     -39.297  42.022 -87.552  1.00  0.00           C  
ATOM   3160  C   VAL A 310     -38.717  41.040 -88.558  1.00  0.00           C  
ATOM   3161  O   VAL A 310     -37.523  41.094 -88.878  1.00  0.00           O  
ATOM   3162  CB  VAL A 310     -39.424  41.333 -86.180  1.00  0.00           C  
ATOM   3163  CG1 VAL A 310     -38.110  40.671 -85.793  1.00  0.00           C  
ATOM   3164  CG2 VAL A 310     -39.848  42.347 -85.129  1.00  0.00           C  
ATOM   3165  H   VAL A 310     -41.423  42.261 -87.476  1.00  0.00           H  
ATOM   3166  HA  VAL A 310     -38.618  42.870 -87.455  1.00  0.00           H  
ATOM   3167  HB  VAL A 310     -40.174  40.545 -86.248  1.00  0.00           H  
ATOM   3168 1HG1 VAL A 310     -38.218  40.189 -84.821  1.00  0.00           H  
ATOM   3169 2HG1 VAL A 310     -37.845  39.924 -86.541  1.00  0.00           H  
ATOM   3170 3HG1 VAL A 310     -37.326  41.425 -85.738  1.00  0.00           H  
ATOM   3171 1HG2 VAL A 310     -39.937  41.853 -84.162  1.00  0.00           H  
ATOM   3172 2HG2 VAL A 310     -39.101  43.139 -85.065  1.00  0.00           H  
ATOM   3173 3HG2 VAL A 310     -40.811  42.778 -85.405  1.00  0.00           H  
ATOM   3174  N   MET A 311     -39.543  40.133 -89.081  1.00  0.00           N  
ATOM   3175  CA  MET A 311     -39.028  39.187 -90.062  1.00  0.00           C  
ATOM   3176  C   MET A 311     -38.447  39.912 -91.269  1.00  0.00           C  
ATOM   3177  O   MET A 311     -37.414  39.497 -91.808  1.00  0.00           O  
ATOM   3178  CB  MET A 311     -40.131  38.223 -90.497  1.00  0.00           C  
ATOM   3179  CG  MET A 311     -40.524  37.198 -89.442  1.00  0.00           C  
ATOM   3180  SD  MET A 311     -41.935  36.193 -89.943  1.00  0.00           S  
ATOM   3181  CE  MET A 311     -41.195  35.189 -91.228  1.00  0.00           C  
ATOM   3182  H   MET A 311     -40.516  40.086 -88.816  1.00  0.00           H  
ATOM   3183  HA  MET A 311     -38.224  38.614 -89.601  1.00  0.00           H  
ATOM   3184 1HB  MET A 311     -41.023  38.789 -90.762  1.00  0.00           H  
ATOM   3185 2HB  MET A 311     -39.810  37.680 -91.387  1.00  0.00           H  
ATOM   3186 1HG  MET A 311     -39.681  36.537 -89.246  1.00  0.00           H  
ATOM   3187 2HG  MET A 311     -40.779  37.711 -88.514  1.00  0.00           H  
ATOM   3188 1HE  MET A 311     -41.946  34.512 -91.639  1.00  0.00           H  
ATOM   3189 2HE  MET A 311     -40.816  35.836 -92.022  1.00  0.00           H  
ATOM   3190 3HE  MET A 311     -40.373  34.608 -90.810  1.00  0.00           H  
ATOM   3191  N   LEU A 312     -39.112  40.975 -91.727  1.00  0.00           N  
ATOM   3192  CA  LEU A 312     -38.610  41.708 -92.886  1.00  0.00           C  
ATOM   3193  C   LEU A 312     -37.227  42.269 -92.593  1.00  0.00           C  
ATOM   3194  O   LEU A 312     -36.326  42.232 -93.441  1.00  0.00           O  
ATOM   3195  CB  LEU A 312     -39.572  42.832 -93.267  1.00  0.00           C  
ATOM   3196  CG  LEU A 312     -40.846  42.458 -94.017  1.00  0.00           C  
ATOM   3197  CD1 LEU A 312     -41.787  43.651 -94.084  1.00  0.00           C  
ATOM   3198  CD2 LEU A 312     -40.491  41.970 -95.409  1.00  0.00           C  
ATOM   3199  H   LEU A 312     -39.964  41.284 -91.281  1.00  0.00           H  
ATOM   3200  HA  LEU A 312     -38.544  41.020 -93.728  1.00  0.00           H  
ATOM   3201 1HB  LEU A 312     -39.886  43.344 -92.358  1.00  0.00           H  
ATOM   3202 2HB  LEU A 312     -39.040  43.546 -93.896  1.00  0.00           H  
ATOM   3203  HG  LEU A 312     -41.366  41.667 -93.478  1.00  0.00           H  
ATOM   3204 1HD1 LEU A 312     -42.693  43.370 -94.621  1.00  0.00           H  
ATOM   3205 2HD1 LEU A 312     -42.049  43.965 -93.073  1.00  0.00           H  
ATOM   3206 3HD1 LEU A 312     -41.296  44.472 -94.604  1.00  0.00           H  
ATOM   3207 1HD2 LEU A 312     -41.402  41.702 -95.945  1.00  0.00           H  
ATOM   3208 2HD2 LEU A 312     -39.972  42.762 -95.951  1.00  0.00           H  
ATOM   3209 3HD2 LEU A 312     -39.843  41.097 -95.336  1.00  0.00           H  
ATOM   3210  N   LYS A 313     -37.055  42.805 -91.381  1.00  0.00           N  
ATOM   3211  CA  LYS A 313     -35.775  43.355 -90.955  1.00  0.00           C  
ATOM   3212  C   LYS A 313     -34.702  42.279 -90.851  1.00  0.00           C  
ATOM   3213  O   LYS A 313     -33.527  42.547 -91.121  1.00  0.00           O  
ATOM   3214  CB  LYS A 313     -35.948  44.064 -89.613  1.00  0.00           C  
ATOM   3215  CG  LYS A 313     -36.814  45.315 -89.676  1.00  0.00           C  
ATOM   3216  CD  LYS A 313     -36.135  46.437 -90.438  1.00  0.00           C  
ATOM   3217  CE  LYS A 313     -34.978  47.017 -89.643  1.00  0.00           C  
ATOM   3218  NZ  LYS A 313     -34.431  48.247 -90.279  1.00  0.00           N1+
ATOM   3219  H   LYS A 313     -37.837  42.830 -90.743  1.00  0.00           H  
ATOM   3220  HA  LYS A 313     -35.442  44.076 -91.702  1.00  0.00           H  
ATOM   3221 1HB  LYS A 313     -36.398  43.379 -88.895  1.00  0.00           H  
ATOM   3222 2HB  LYS A 313     -34.971  44.349 -89.223  1.00  0.00           H  
ATOM   3223 1HG  LYS A 313     -37.758  45.080 -90.169  1.00  0.00           H  
ATOM   3224 2HG  LYS A 313     -37.029  45.660 -88.666  1.00  0.00           H  
ATOM   3225 1HD  LYS A 313     -35.761  46.058 -91.389  1.00  0.00           H  
ATOM   3226 2HD  LYS A 313     -36.858  47.228 -90.642  1.00  0.00           H  
ATOM   3227 1HE  LYS A 313     -35.314  47.261 -88.637  1.00  0.00           H  
ATOM   3228 2HE  LYS A 313     -34.182  46.277 -89.567  1.00  0.00           H  
ATOM   3229 1HZ  LYS A 313     -33.665  48.602 -89.724  1.00  0.00           H  
ATOM   3230 2HZ  LYS A 313     -34.100  48.027 -91.208  1.00  0.00           H  
ATOM   3231 3HZ  LYS A 313     -35.157  48.947 -90.338  1.00  0.00           H  
ATOM   3232  N   LEU A 314     -35.087  41.057 -90.475  1.00  0.00           N  
ATOM   3233  CA  LEU A 314     -34.131  39.959 -90.398  1.00  0.00           C  
ATOM   3234  C   LEU A 314     -33.717  39.443 -91.767  1.00  0.00           C  
ATOM   3235  O   LEU A 314     -32.588  38.961 -91.918  1.00  0.00           O  
ATOM   3236  CB  LEU A 314     -34.726  38.805 -89.590  1.00  0.00           C  
ATOM   3237  CG  LEU A 314     -34.969  39.053 -88.103  1.00  0.00           C  
ATOM   3238  CD1 LEU A 314     -35.741  37.894 -87.501  1.00  0.00           C  
ATOM   3239  CD2 LEU A 314     -33.656  39.268 -87.362  1.00  0.00           C  
ATOM   3240  H   LEU A 314     -36.054  40.884 -90.239  1.00  0.00           H  
ATOM   3241  HA  LEU A 314     -33.232  40.318 -89.899  1.00  0.00           H  
ATOM   3242 1HB  LEU A 314     -35.684  38.532 -90.029  1.00  0.00           H  
ATOM   3243 2HB  LEU A 314     -34.058  37.947 -89.665  1.00  0.00           H  
ATOM   3244  HG  LEU A 314     -35.590  39.941 -87.978  1.00  0.00           H  
ATOM   3245 1HD1 LEU A 314     -35.910  38.081 -86.441  1.00  0.00           H  
ATOM   3246 2HD1 LEU A 314     -36.702  37.794 -88.008  1.00  0.00           H  
ATOM   3247 3HD1 LEU A 314     -35.170  36.975 -87.621  1.00  0.00           H  
ATOM   3248 1HD2 LEU A 314     -33.858  39.443 -86.305  1.00  0.00           H  
ATOM   3249 2HD2 LEU A 314     -33.028  38.383 -87.470  1.00  0.00           H  
ATOM   3250 3HD2 LEU A 314     -33.140  40.132 -87.780  1.00  0.00           H  
ATOM   3251  N   ILE A 315     -34.595  39.541 -92.759  1.00  0.00           N  
ATOM   3252  CA  ILE A 315     -34.318  39.064 -94.105  1.00  0.00           C  
ATOM   3253  C   ILE A 315     -33.624  40.126 -94.949  1.00  0.00           C  
ATOM   3254  O   ILE A 315     -32.698  39.815 -95.700  1.00  0.00           O  
ATOM   3255  CB  ILE A 315     -35.622  38.569 -94.764  1.00  0.00           C  
ATOM   3256  CG1 ILE A 315     -36.159  37.363 -93.991  1.00  0.00           C  
ATOM   3257  CG2 ILE A 315     -35.381  38.198 -96.218  1.00  0.00           C  
ATOM   3258  CD1 ILE A 315     -37.577  36.988 -94.334  1.00  0.00           C  
ATOM   3259  H   ILE A 315     -35.490  39.966 -92.562  1.00  0.00           H  
ATOM   3260  HA  ILE A 315     -33.652  38.204 -94.037  1.00  0.00           H  
ATOM   3261  HB  ILE A 315     -36.372  39.358 -94.721  1.00  0.00           H  
ATOM   3262 1HG1 ILE A 315     -35.526  36.497 -94.181  1.00  0.00           H  
ATOM   3263 2HG1 ILE A 315     -36.116  37.568 -92.920  1.00  0.00           H  
ATOM   3264 1HG2 ILE A 315     -36.313  37.852 -96.664  1.00  0.00           H  
ATOM   3265 2HG2 ILE A 315     -35.022  39.071 -96.761  1.00  0.00           H  
ATOM   3266 3HG2 ILE A 315     -34.635  37.405 -96.273  1.00  0.00           H  
ATOM   3267 1HD1 ILE A 315     -37.880  36.125 -93.741  1.00  0.00           H  
ATOM   3268 2HD1 ILE A 315     -38.239  37.828 -94.116  1.00  0.00           H  
ATOM   3269 3HD1 ILE A 315     -37.643  36.741 -95.393  1.00  0.00           H  
ATOM   3270  N   SER A 316     -34.070  41.377 -94.842  1.00  0.00           N  
ATOM   3271  CA  SER A 316     -33.544  42.486 -95.640  1.00  0.00           C  
ATOM   3272  C   SER A 316     -32.079  42.814 -95.336  1.00  0.00           C  
ATOM   3273  O   SER A 316     -31.443  43.592 -96.048  1.00  0.00           O  
ATOM   3274  CB  SER A 316     -34.394  43.720 -95.411  1.00  0.00           C  
ATOM   3275  OG  SER A 316     -33.906  44.809 -96.146  1.00  0.00           O  
ATOM   3276  OXT SER A 316     -31.535  42.310 -94.393  1.00  0.00           O1-
ATOM   3277  H   SER A 316     -34.807  41.556 -94.175  1.00  0.00           H  
ATOM   3278  HA  SER A 316     -33.595  42.209 -96.694  1.00  0.00           H  
ATOM   3279 1HB  SER A 316     -35.422  43.513 -95.703  1.00  0.00           H  
ATOM   3280 2HB  SER A 316     -34.397  43.967 -94.350  1.00  0.00           H  
ATOM   3281  HG  SER A 316     -33.023  44.982 -95.809  1.00  0.00           H  
ATOM   3282  N   SER B 115     -43.707  -1.845-109.864  1.00  0.00           N  
ATOM   3283  CA  SER B 115     -44.935  -1.294-110.438  1.00  0.00           C  
ATOM   3284  C   SER B 115     -44.789   0.180-110.800  1.00  0.00           C  
ATOM   3285  O   SER B 115     -45.417   0.649-111.757  1.00  0.00           O  
ATOM   3286  CB  SER B 115     -46.084  -1.465-109.464  1.00  0.00           C  
ATOM   3287  OG  SER B 115     -46.363  -2.821-109.249  1.00  0.00           O  
ATOM   3288 1H   SER B 115     -43.846  -2.810-109.642  1.00  0.00           H  
ATOM   3289 2H   SER B 115     -42.962  -1.760-110.525  1.00  0.00           H  
ATOM   3290 3H   SER B 115     -43.473  -1.342-109.032  1.00  0.00           H  
ATOM   3291  HA  SER B 115     -45.164  -1.840-111.354  1.00  0.00           H  
ATOM   3292 1HB  SER B 115     -45.832  -0.988-108.518  1.00  0.00           H  
ATOM   3293 2HB  SER B 115     -46.970  -0.967-109.856  1.00  0.00           H  
ATOM   3294  HG  SER B 115     -47.145  -2.846-108.694  1.00  0.00           H  
ATOM   3295  N   GLU B 116     -43.972   0.920-110.053  1.00  0.00           N  
ATOM   3296  CA  GLU B 116     -43.772   2.343-110.313  1.00  0.00           C  
ATOM   3297  C   GLU B 116     -43.032   2.570-111.627  1.00  0.00           C  
ATOM   3298  O   GLU B 116     -43.341   3.518-112.358  1.00  0.00           O  
ATOM   3299  CB  GLU B 116     -42.997   2.990-109.163  1.00  0.00           C  
ATOM   3300  CG  GLU B 116     -42.894   4.506-109.249  1.00  0.00           C  
ATOM   3301  CD  GLU B 116     -44.214   5.194-109.040  1.00  0.00           C  
ATOM   3302  OE1 GLU B 116     -45.111   4.574-108.521  1.00  0.00           O  
ATOM   3303  OE2 GLU B 116     -44.326   6.342-109.399  1.00  0.00           O1-
ATOM   3304  H   GLU B 116     -43.477   0.486-109.287  1.00  0.00           H  
ATOM   3305  HA  GLU B 116     -44.749   2.821-110.389  1.00  0.00           H  
ATOM   3306 1HB  GLU B 116     -43.476   2.740-108.216  1.00  0.00           H  
ATOM   3307 2HB  GLU B 116     -41.984   2.587-109.135  1.00  0.00           H  
ATOM   3308 1HG  GLU B 116     -42.192   4.855-108.492  1.00  0.00           H  
ATOM   3309 2HG  GLU B 116     -42.499   4.778-110.226  1.00  0.00           H  
ATOM   3310  N   LYS B 117     -42.076   1.700-111.964  1.00  0.00           N  
ATOM   3311  CA  LYS B 117     -41.357   1.812-113.230  1.00  0.00           C  
ATOM   3312  C   LYS B 117     -42.288   1.608-114.401  1.00  0.00           C  
ATOM   3313  O   LYS B 117     -42.074   2.245-115.459  1.00  0.00           O  
ATOM   3314  CB  LYS B 117     -40.196   0.781-113.257  1.00  0.00           C  
ATOM   3315  CG  LYS B 117     -39.141   1.011-112.146  1.00  0.00           C  
ATOM   3316  CD  LYS B 117     -37.907   0.107-112.231  1.00  0.00           C  
ATOM   3317  CE  LYS B 117     -36.963   0.429-111.067  1.00  0.00           C  
ATOM   3318  NZ  LYS B 117     -35.736  -0.377-111.193  1.00  0.00           N1+
ATOM   3319  H   LYS B 117     -41.845   0.949-111.329  1.00  0.00           H  
ATOM   3320  HA  LYS B 117     -40.944   2.835-113.307  1.00  0.00           H  
ATOM   3321 1HB  LYS B 117     -40.600  -0.225-113.143  1.00  0.00           H  
ATOM   3322 2HB  LYS B 117     -39.704   0.799-114.252  1.00  0.00           H  
ATOM   3323 1HG  LYS B 117     -38.786   2.042-112.189  1.00  0.00           H  
ATOM   3324 2HG  LYS B 117     -39.619   0.904-111.153  1.00  0.00           H  
ATOM   3325 1HD  LYS B 117     -38.218  -0.938-112.184  1.00  0.00           H  
ATOM   3326 2HD  LYS B 117     -37.390   0.267-113.200  1.00  0.00           H  
ATOM   3327 1HE  LYS B 117     -36.716   1.489-111.081  1.00  0.00           H  
ATOM   3328 2HE  LYS B 117     -37.446   0.217-110.089  1.00  0.00           H  
ATOM   3329 1HZ  LYS B 117     -35.467  -0.473-112.180  1.00  0.00           H  
ATOM   3330 2HZ  LYS B 117     -34.943   0.074-110.724  1.00  0.00           H  
ATOM   3331 3HZ  LYS B 117     -35.939  -1.274-110.775  1.00  0.00           H  
ATOM   3332  N   GLU B 118     -43.301   0.739-114.316  1.00  0.00           N  
ATOM   3333  CA  GLU B 118     -44.233   0.629-115.434  1.00  0.00           C  
ATOM   3334  C   GLU B 118     -44.986   1.921-115.639  1.00  0.00           C  
ATOM   3335  O   GLU B 118     -45.252   2.317-116.780  1.00  0.00           O  
ATOM   3336  CB  GLU B 118     -45.223  -0.543-115.180  1.00  0.00           C  
ATOM   3337  CG  GLU B 118     -44.603  -1.977-115.229  1.00  0.00           C  
ATOM   3338  CD  GLU B 118     -45.517  -3.166-115.002  1.00  0.00           C  
ATOM   3339  OE1 GLU B 118     -46.279  -3.208-114.016  1.00  0.00           O  
ATOM   3340  OE2 GLU B 118     -45.470  -4.077-115.854  1.00  0.00           O1-
ATOM   3341  H   GLU B 118     -43.419   0.168-113.491  1.00  0.00           H  
ATOM   3342  HA  GLU B 118     -43.658   0.422-116.355  1.00  0.00           H  
ATOM   3343 1HB  GLU B 118     -45.683  -0.425-114.199  1.00  0.00           H  
ATOM   3344 2HB  GLU B 118     -46.055  -0.496-115.912  1.00  0.00           H  
ATOM   3345 1HG  GLU B 118     -44.149  -2.132-116.207  1.00  0.00           H  
ATOM   3346 2HG  GLU B 118     -43.777  -2.080-114.507  1.00  0.00           H  
ATOM   3347  N   LYS B 119     -45.346   2.602-114.548  1.00  0.00           N  
ATOM   3348  CA  LYS B 119     -46.076   3.860-114.667  1.00  0.00           C  
ATOM   3349  C   LYS B 119     -45.197   4.932-115.299  1.00  0.00           C  
ATOM   3350  O   LYS B 119     -45.666   5.732-116.118  1.00  0.00           O  
ATOM   3351  CB  LYS B 119     -46.577   4.324-113.298  1.00  0.00           C  
ATOM   3352  CG  LYS B 119     -47.695   3.470-112.716  1.00  0.00           C  
ATOM   3353  CD  LYS B 119     -48.120   3.978-111.345  1.00  0.00           C  
ATOM   3354  CE  LYS B 119     -49.237   3.125-110.760  1.00  0.00           C  
ATOM   3355  NZ  LYS B 119     -49.634   3.584-109.402  1.00  0.00           N1+
ATOM   3356  H   LYS B 119     -45.114   2.252-113.630  1.00  0.00           H  
ATOM   3357  HA  LYS B 119     -46.938   3.700-115.316  1.00  0.00           H  
ATOM   3358 1HB  LYS B 119     -45.750   4.323-112.588  1.00  0.00           H  
ATOM   3359 2HB  LYS B 119     -46.942   5.349-113.373  1.00  0.00           H  
ATOM   3360 1HG  LYS B 119     -48.556   3.492-113.384  1.00  0.00           H  
ATOM   3361 2HG  LYS B 119     -47.356   2.440-112.622  1.00  0.00           H  
ATOM   3362 1HD  LYS B 119     -47.266   3.958-110.669  1.00  0.00           H  
ATOM   3363 2HD  LYS B 119     -48.470   5.007-111.431  1.00  0.00           H  
ATOM   3364 1HE  LYS B 119     -50.107   3.166-111.414  1.00  0.00           H  
ATOM   3365 2HE  LYS B 119     -48.906   2.088-110.697  1.00  0.00           H  
ATOM   3366 1HZ  LYS B 119     -50.374   2.994-109.049  1.00  0.00           H  
ATOM   3367 2HZ  LYS B 119     -48.838   3.532-108.781  1.00  0.00           H  
ATOM   3368 3HZ  LYS B 119     -49.960   4.539-109.451  1.00  0.00           H  
ATOM   3369  N   VAL B 120     -43.917   4.965-114.918  1.00  0.00           N  
ATOM   3370  CA  VAL B 120     -42.973   5.927-115.485  1.00  0.00           C  
ATOM   3371  C   VAL B 120     -42.789   5.694-116.980  1.00  0.00           C  
ATOM   3372  O   VAL B 120     -42.801   6.642-117.776  1.00  0.00           O  
ATOM   3373  CB  VAL B 120     -41.607   5.819-114.780  1.00  0.00           C  
ATOM   3374  CG1 VAL B 120     -40.557   6.628-115.527  1.00  0.00           C  
ATOM   3375  CG2 VAL B 120     -41.729   6.293-113.341  1.00  0.00           C  
ATOM   3376  H   VAL B 120     -43.592   4.309-114.222  1.00  0.00           H  
ATOM   3377  HA  VAL B 120     -43.368   6.932-115.330  1.00  0.00           H  
ATOM   3378  HB  VAL B 120     -41.282   4.779-114.795  1.00  0.00           H  
ATOM   3379 1HG1 VAL B 120     -39.598   6.540-115.015  1.00  0.00           H  
ATOM   3380 2HG1 VAL B 120     -40.461   6.248-116.544  1.00  0.00           H  
ATOM   3381 3HG1 VAL B 120     -40.858   7.675-115.556  1.00  0.00           H  
ATOM   3382 1HG2 VAL B 120     -40.760   6.213-112.848  1.00  0.00           H  
ATOM   3383 2HG2 VAL B 120     -42.060   7.332-113.325  1.00  0.00           H  
ATOM   3384 3HG2 VAL B 120     -42.455   5.674-112.813  1.00  0.00           H  
ATOM   3385  N   GLU B 121     -42.618   4.432-117.387  1.00  0.00           N  
ATOM   3386  CA  GLU B 121     -42.403   4.186-118.810  1.00  0.00           C  
ATOM   3387  C   GLU B 121     -43.672   4.410-119.596  1.00  0.00           C  
ATOM   3388  O   GLU B 121     -43.654   5.026-120.672  1.00  0.00           O  
ATOM   3389  CB  GLU B 121     -41.883   2.735-119.019  1.00  0.00           C  
ATOM   3390  CG  GLU B 121     -41.460   2.370-120.479  1.00  0.00           C  
ATOM   3391  CD  GLU B 121     -40.324   3.148-121.116  1.00  0.00           C  
ATOM   3392  OE1 GLU B 121     -39.260   3.350-120.499  1.00  0.00           O  
ATOM   3393  OE2 GLU B 121     -40.511   3.553-122.282  1.00  0.00           O1-
ATOM   3394  H   GLU B 121     -42.637   3.668-116.727  1.00  0.00           H  
ATOM   3395  HA  GLU B 121     -41.643   4.898-119.182  1.00  0.00           H  
ATOM   3396 2HB  GLU B 121     -42.654   2.010-118.686  1.00  0.00           H  
ATOM   3397 3HB  GLU B 121     -41.021   2.543-118.352  1.00  0.00           H  
ATOM   3398 2HG  GLU B 121     -42.313   2.445-121.173  1.00  0.00           H  
ATOM   3399 3HG  GLU B 121     -41.114   1.325-120.546  1.00  0.00           H  
ATOM   3400  N   GLU B 122     -44.814   3.955-119.065  1.00  0.00           N  
ATOM   3401  CA  GLU B 122     -46.102   4.148-119.722  1.00  0.00           C  
ATOM   3402  C   GLU B 122     -46.305   5.616-120.075  1.00  0.00           C  
ATOM   3403  O   GLU B 122     -46.670   5.958-121.205  1.00  0.00           O  
ATOM   3404  CB  GLU B 122     -47.244   3.663-118.826  1.00  0.00           C  
ATOM   3405  CG  GLU B 122     -48.628   3.792-119.445  1.00  0.00           C  
ATOM   3406  CD  GLU B 122     -49.729   3.375-118.510  1.00  0.00           C  
ATOM   3407  OE1 GLU B 122     -49.427   2.919-117.433  1.00  0.00           O  
ATOM   3408  OE2 GLU B 122     -50.873   3.513-118.873  1.00  0.00           O1-
ATOM   3409  H   GLU B 122     -44.779   3.455-118.187  1.00  0.00           H  
ATOM   3410  HA  GLU B 122     -46.112   3.564-120.643  1.00  0.00           H  
ATOM   3411 1HB  GLU B 122     -47.087   2.614-118.574  1.00  0.00           H  
ATOM   3412 2HB  GLU B 122     -47.240   4.228-117.894  1.00  0.00           H  
ATOM   3413 1HG  GLU B 122     -48.789   4.830-119.737  1.00  0.00           H  
ATOM   3414 2HG  GLU B 122     -48.671   3.180-120.345  1.00  0.00           H  
ATOM   3415  N   LEU B 123     -46.067   6.501-119.104  1.00  0.00           N  
ATOM   3416  CA  LEU B 123     -46.277   7.928-119.316  1.00  0.00           C  
ATOM   3417  C   LEU B 123     -45.263   8.500-120.301  1.00  0.00           C  
ATOM   3418  O   LEU B 123     -45.620   9.327-121.149  1.00  0.00           O  
ATOM   3419  CB  LEU B 123     -46.171   8.651-117.973  1.00  0.00           C  
ATOM   3420  CG  LEU B 123     -46.914   9.956-117.702  1.00  0.00           C  
ATOM   3421  CD1 LEU B 123     -47.073  10.159-116.200  1.00  0.00           C  
ATOM   3422  CD2 LEU B 123     -46.156  11.116-118.314  1.00  0.00           C  
ATOM   3423  H   LEU B 123     -45.735   6.181-118.205  1.00  0.00           H  
ATOM   3424  HA  LEU B 123     -47.274   8.073-119.731  1.00  0.00           H  
ATOM   3425 1HB  LEU B 123     -46.510   7.978-117.188  1.00  0.00           H  
ATOM   3426 2HB  LEU B 123     -45.123   8.892-117.789  1.00  0.00           H  
ATOM   3427  HG  LEU B 123     -47.911   9.906-118.141  1.00  0.00           H  
ATOM   3428 1HD1 LEU B 123     -47.605  11.092-116.014  1.00  0.00           H  
ATOM   3429 2HD1 LEU B 123     -47.641   9.329-115.779  1.00  0.00           H  
ATOM   3430 3HD1 LEU B 123     -46.091  10.202-115.733  1.00  0.00           H  
ATOM   3431 1HD2 LEU B 123     -46.691  12.045-118.119  1.00  0.00           H  
ATOM   3432 2HD2 LEU B 123     -45.159  11.171-117.875  1.00  0.00           H  
ATOM   3433 3HD2 LEU B 123     -46.069  10.967-119.391  1.00  0.00           H  
ATOM   3434  N   ALA B 124     -43.997   8.089-120.197  1.00  0.00           N  
ATOM   3435  CA  ALA B 124     -42.988   8.565-121.137  1.00  0.00           C  
ATOM   3436  C   ALA B 124     -43.352   8.203-122.570  1.00  0.00           C  
ATOM   3437  O   ALA B 124     -43.158   9.001-123.493  1.00  0.00           O  
ATOM   3438  CB  ALA B 124     -41.621   7.991-120.778  1.00  0.00           C  
ATOM   3439  H   ALA B 124     -43.726   7.446-119.467  1.00  0.00           H  
ATOM   3440  HA  ALA B 124     -42.947   9.652-121.068  1.00  0.00           H  
ATOM   3441 1HB  ALA B 124     -40.877   8.354-121.487  1.00  0.00           H  
ATOM   3442 2HB  ALA B 124     -41.347   8.306-119.771  1.00  0.00           H  
ATOM   3443 3HB  ALA B 124     -41.661   6.904-120.819  1.00  0.00           H  
ATOM   3444  N   GLN B 125     -43.899   6.995-122.774  1.00  0.00           N  
ATOM   3445  CA  GLN B 125     -44.338   6.591-124.106  1.00  0.00           C  
ATOM   3446  C   GLN B 125     -45.519   7.415-124.561  1.00  0.00           C  
ATOM   3447  O   GLN B 125     -45.620   7.720-125.762  1.00  0.00           O  
ATOM   3448  CB  GLN B 125     -44.691   5.087-124.076  1.00  0.00           C  
ATOM   3449  CG  GLN B 125     -43.491   4.099-123.902  1.00  0.00           C  
ATOM   3450  CD  GLN B 125     -43.774   2.599-123.750  1.00  0.00           C  
ATOM   3451  NE2 GLN B 125     -42.782   1.749-123.686  1.00  0.00           N  
ATOM   3452  OE1 GLN B 125     -44.918   2.180-123.660  1.00  0.00           O  
ATOM   3453  H   GLN B 125     -44.009   6.359-121.997  1.00  0.00           H  
ATOM   3454  HA  GLN B 125     -43.513   6.767-124.820  1.00  0.00           H  
ATOM   3455 1HB  GLN B 125     -45.383   4.892-123.257  1.00  0.00           H  
ATOM   3456 2HB  GLN B 125     -45.233   4.833-125.011  1.00  0.00           H  
ATOM   3457 1HG  GLN B 125     -42.843   4.173-124.776  1.00  0.00           H  
ATOM   3458 2HG  GLN B 125     -42.867   4.408-123.043  1.00  0.00           H  
ATOM   3459 1HE2 GLN B 125     -43.054   0.779-123.520  1.00  0.00           H  
ATOM   3460 2HE2 GLN B 125     -41.851   2.170-123.697  1.00  0.00           H  
ATOM   3461  N   ARG B 126     -46.439   7.774-123.655  1.00  0.00           N  
ATOM   3462  CA  ARG B 126     -47.558   8.618-124.064  1.00  0.00           C  
ATOM   3463  C   ARG B 126     -47.071   9.963-124.549  1.00  0.00           C  
ATOM   3464  O   ARG B 126     -47.635  10.526-125.492  1.00  0.00           O  
ATOM   3465  CB  ARG B 126     -48.536   8.769-122.864  1.00  0.00           C  
ATOM   3466  CG  ARG B 126     -49.335   7.490-122.486  1.00  0.00           C  
ATOM   3467  CD  ARG B 126     -50.298   7.735-121.314  1.00  0.00           C  
ATOM   3468  NE  ARG B 126     -50.961   6.453-120.932  1.00  0.00           N  
ATOM   3469  CZ  ARG B 126     -52.009   5.916-121.550  1.00  0.00           C  
ATOM   3470  NH1 ARG B 126     -52.590   6.453-122.586  1.00  0.00           N1+
ATOM   3471  NH2 ARG B 126     -52.482   4.797-121.099  1.00  0.00           N  
ATOM   3472  H   ARG B 126     -46.359   7.463-122.698  1.00  0.00           H  
ATOM   3473  HA  ARG B 126     -48.070   8.122-124.910  1.00  0.00           H  
ATOM   3474 1HB  ARG B 126     -47.981   9.077-121.979  1.00  0.00           H  
ATOM   3475 2HB  ARG B 126     -49.235   9.605-123.077  1.00  0.00           H  
ATOM   3476 1HG  ARG B 126     -49.921   7.160-123.344  1.00  0.00           H  
ATOM   3477 2HG  ARG B 126     -48.623   6.675-122.241  1.00  0.00           H  
ATOM   3478 1HD  ARG B 126     -49.742   8.122-120.461  1.00  0.00           H  
ATOM   3479 2HD  ARG B 126     -51.052   8.498-121.610  1.00  0.00           H  
ATOM   3480  HE  ARG B 126     -50.625   5.902-120.137  1.00  0.00           H  
ATOM   3481 1HH1 ARG B 126     -52.167   7.332-122.893  1.00  0.00           H  
ATOM   3482 2HH1 ARG B 126     -53.391   5.978-123.004  1.00  0.00           H  
ATOM   3483 1HH2 ARG B 126     -52.014   4.391-120.287  1.00  0.00           H  
ATOM   3484 2HH2 ARG B 126     -53.289   4.401-121.586  1.00  0.00           H  
ATOM   3485  N   ILE B 127     -46.066  10.521-123.872  1.00  0.00           N  
ATOM   3486  CA  ILE B 127     -45.505  11.806-124.276  1.00  0.00           C  
ATOM   3487  C   ILE B 127     -44.945  11.734-125.692  1.00  0.00           C  
ATOM   3488  O   ILE B 127     -45.119  12.659-126.494  1.00  0.00           O  
ATOM   3489  CB  ILE B 127     -44.398  12.255-123.304  1.00  0.00           C  
ATOM   3490  CG1 ILE B 127     -44.996  12.611-121.940  1.00  0.00           C  
ATOM   3491  CG2 ILE B 127     -43.633  13.436-123.879  1.00  0.00           C  
ATOM   3492  CD1 ILE B 127     -43.966  12.768-120.845  1.00  0.00           C  
ATOM   3493  H   ILE B 127     -45.678  10.044-123.071  1.00  0.00           H  
ATOM   3494  HA  ILE B 127     -46.300  12.551-124.258  1.00  0.00           H  
ATOM   3495  HB  ILE B 127     -43.704  11.431-123.138  1.00  0.00           H  
ATOM   3496 1HG1 ILE B 127     -45.555  13.543-122.020  1.00  0.00           H  
ATOM   3497 2HG1 ILE B 127     -45.699  11.835-121.638  1.00  0.00           H  
ATOM   3498 1HG2 ILE B 127     -42.854  13.741-123.180  1.00  0.00           H  
ATOM   3499 2HG2 ILE B 127     -43.177  13.149-124.825  1.00  0.00           H  
ATOM   3500 3HG2 ILE B 127     -44.319  14.268-124.043  1.00  0.00           H  
ATOM   3501 1HD1 ILE B 127     -44.466  13.020-119.909  1.00  0.00           H  
ATOM   3502 2HD1 ILE B 127     -43.419  11.833-120.724  1.00  0.00           H  
ATOM   3503 3HD1 ILE B 127     -43.273  13.565-121.109  1.00  0.00           H  
ATOM   3504  N   ARG B 128     -44.238  10.639-126.023  1.00  0.00           N  
ATOM   3505  CA  ARG B 128     -43.726  10.473-127.380  1.00  0.00           C  
ATOM   3506  C   ARG B 128     -44.854  10.445-128.383  1.00  0.00           C  
ATOM   3507  O   ARG B 128     -44.755  11.053-129.458  1.00  0.00           O  
ATOM   3508  CB  ARG B 128     -42.882   9.168-127.440  1.00  0.00           C  
ATOM   3509  CG  ARG B 128     -42.193   8.879-128.804  1.00  0.00           C  
ATOM   3510  CD  ARG B 128     -41.407   7.557-128.785  1.00  0.00           C  
ATOM   3511  NE  ARG B 128     -42.350   6.415-128.602  1.00  0.00           N  
ATOM   3512  CZ  ARG B 128     -43.110   5.885-129.556  1.00  0.00           C  
ATOM   3513  NH1 ARG B 128     -43.118   6.305-130.789  1.00  0.00           N1+
ATOM   3514  NH2 ARG B 128     -43.888   4.897-129.245  1.00  0.00           N  
ATOM   3515  H   ARG B 128     -44.060   9.928-125.328  1.00  0.00           H  
ATOM   3516  HA  ARG B 128     -43.090  11.347-127.615  1.00  0.00           H  
ATOM   3517 1HB  ARG B 128     -42.099   9.206-126.684  1.00  0.00           H  
ATOM   3518 2HB  ARG B 128     -43.528   8.313-127.151  1.00  0.00           H  
ATOM   3519 1HG  ARG B 128     -42.949   8.813-129.587  1.00  0.00           H  
ATOM   3520 2HG  ARG B 128     -41.524   9.725-129.060  1.00  0.00           H  
ATOM   3521 1HD  ARG B 128     -40.873   7.438-129.727  1.00  0.00           H  
ATOM   3522 2HD  ARG B 128     -40.657   7.587-127.965  1.00  0.00           H  
ATOM   3523  HE  ARG B 128     -42.463   5.966-127.688  1.00  0.00           H  
ATOM   3524 1HH1 ARG B 128     -42.481   7.086-130.969  1.00  0.00           H  
ATOM   3525 2HH1 ARG B 128     -43.731   5.845-131.464  1.00  0.00           H  
ATOM   3526 1HH2 ARG B 128     -43.869   4.580-128.274  1.00  0.00           H  
ATOM   3527 2HH2 ARG B 128     -44.465   4.505-129.991  1.00  0.00           H  
ATOM   3528  N   GLU B 129     -45.940   9.720-128.090  1.00  0.00           N  
ATOM   3529  CA  GLU B 129     -47.067   9.645-129.017  1.00  0.00           C  
ATOM   3530  C   GLU B 129     -47.778  10.973-129.112  1.00  0.00           C  
ATOM   3531  O   GLU B 129     -48.259  11.341-130.204  1.00  0.00           O  
ATOM   3532  CB  GLU B 129     -48.051   8.533-128.556  1.00  0.00           C  
ATOM   3533  CG  GLU B 129     -47.546   7.064-128.731  1.00  0.00           C  
ATOM   3534  CD  GLU B 129     -48.462   5.930-128.310  1.00  0.00           C  
ATOM   3535  OE1 GLU B 129     -49.620   5.843-128.760  1.00  0.00           O  
ATOM   3536  OE2 GLU B 129     -47.987   5.098-127.511  1.00  0.00           O1-
ATOM   3537  H   GLU B 129     -45.981   9.218-127.215  1.00  0.00           H  
ATOM   3538  HA  GLU B 129     -46.682   9.393-130.021  1.00  0.00           H  
ATOM   3539 1HB  GLU B 129     -48.285   8.669-127.500  1.00  0.00           H  
ATOM   3540 2HB  GLU B 129     -49.015   8.638-129.096  1.00  0.00           H  
ATOM   3541 1HG  GLU B 129     -47.321   6.891-129.783  1.00  0.00           H  
ATOM   3542 2HG  GLU B 129     -46.593   6.904-128.202  1.00  0.00           H  
ATOM   3543  N   GLN B 130     -47.905  11.706-128.022  1.00  0.00           N  
ATOM   3544  CA  GLN B 130     -48.607  12.978-128.060  1.00  0.00           C  
ATOM   3545  C   GLN B 130     -47.781  14.100-128.670  1.00  0.00           C  
ATOM   3546  O   GLN B 130     -48.366  15.044-129.214  1.00  0.00           O  
ATOM   3547  CB  GLN B 130     -49.102  13.351-126.667  1.00  0.00           C  
ATOM   3548  CG  GLN B 130     -50.186  12.423-126.159  1.00  0.00           C  
ATOM   3549  CD  GLN B 130     -51.387  12.385-127.092  1.00  0.00           C  
ATOM   3550  NE2 GLN B 130     -52.165  13.464-127.107  1.00  0.00           N  
ATOM   3551  OE1 GLN B 130     -51.603  11.403-127.805  1.00  0.00           O  
ATOM   3552  H   GLN B 130     -47.502  11.392-127.151  1.00  0.00           H  
ATOM   3553  HA  GLN B 130     -49.493  12.866-128.685  1.00  0.00           H  
ATOM   3554 1HB  GLN B 130     -48.267  13.330-125.966  1.00  0.00           H  
ATOM   3555 2HB  GLN B 130     -49.492  14.369-126.680  1.00  0.00           H  
ATOM   3556 1HG  GLN B 130     -49.779  11.414-126.078  1.00  0.00           H  
ATOM   3557 2HG  GLN B 130     -50.519  12.770-125.181  1.00  0.00           H  
ATOM   3558 1HE2 GLN B 130     -52.969  13.493-127.703  1.00  0.00           H  
ATOM   3559 2HE2 GLN B 130     -51.947  14.246-126.523  1.00  0.00           H  
ATOM   3560  N   LEU B 131     -46.450  14.026-128.622  1.00  0.00           N  
ATOM   3561  CA  LEU B 131     -45.604  15.074-129.198  1.00  0.00           C  
ATOM   3562  C   LEU B 131     -44.553  14.458-130.110  1.00  0.00           C  
ATOM   3563  O   LEU B 131     -43.358  14.435-129.795  1.00  0.00           O  
ATOM   3564  CB  LEU B 131     -44.922  15.883-128.089  1.00  0.00           C  
ATOM   3565  CG  LEU B 131     -45.704  16.666-127.033  1.00  0.00           C  
ATOM   3566  CD1 LEU B 131     -44.759  17.120-125.938  1.00  0.00           C  
ATOM   3567  CD2 LEU B 131     -46.398  17.867-127.638  1.00  0.00           C  
ATOM   3568  H   LEU B 131     -46.014  13.230-128.179  1.00  0.00           H  
ATOM   3569  HA  LEU B 131     -46.234  15.744-129.782  1.00  0.00           H  
ATOM   3570 1HB  LEU B 131     -44.295  15.211-127.505  1.00  0.00           H  
ATOM   3571 2HB  LEU B 131     -44.283  16.635-128.551  1.00  0.00           H  
ATOM   3572  HG  LEU B 131     -46.460  16.019-126.586  1.00  0.00           H  
ATOM   3573 1HD1 LEU B 131     -45.315  17.679-125.185  1.00  0.00           H  
ATOM   3574 2HD1 LEU B 131     -44.293  16.251-125.475  1.00  0.00           H  
ATOM   3575 3HD1 LEU B 131     -43.988  17.760-126.367  1.00  0.00           H  
ATOM   3576 1HD2 LEU B 131     -46.945  18.402-126.861  1.00  0.00           H  
ATOM   3577 2HD2 LEU B 131     -45.656  18.532-128.081  1.00  0.00           H  
ATOM   3578 3HD2 LEU B 131     -47.094  17.535-128.409  1.00  0.00           H  
ATOM   3579  N   PRO B 132     -44.977  13.929-131.260  1.00  0.00           N  
ATOM   3580  CA  PRO B 132     -44.032  13.276-132.173  1.00  0.00           C  
ATOM   3581  C   PRO B 132     -42.986  14.262-132.675  1.00  0.00           C  
ATOM   3582  O   PRO B 132     -43.294  15.422-132.955  1.00  0.00           O  
ATOM   3583  CB  PRO B 132     -44.925  12.766-133.310  1.00  0.00           C  
ATOM   3584  CG  PRO B 132     -46.286  12.678-132.717  1.00  0.00           C  
ATOM   3585  CD  PRO B 132     -46.378  13.820-131.755  1.00  0.00           C  
ATOM   3586  HA  PRO B 132     -43.554  12.431-131.655  1.00  0.00           H  
ATOM   3587 1HB  PRO B 132     -44.881  13.460-134.163  1.00  0.00           H  
ATOM   3588 2HB  PRO B 132     -44.558  11.793-133.668  1.00  0.00           H  
ATOM   3589 1HG  PRO B 132     -47.050  12.741-133.507  1.00  0.00           H  
ATOM   3590 2HG  PRO B 132     -46.422  11.707-132.220  1.00  0.00           H  
ATOM   3591 1HD  PRO B 132     -46.690  14.728-132.291  1.00  0.00           H  
ATOM   3592 2HD  PRO B 132     -47.096  13.573-130.959  1.00  0.00           H  
ATOM   3593  N   ASP B 133     -41.747  13.794-132.791  1.00  0.00           N  
ATOM   3594  CA  ASP B 133     -40.660  14.595-133.357  1.00  0.00           C  
ATOM   3595  C   ASP B 133     -40.486  15.936-132.644  1.00  0.00           C  
ATOM   3596  O   ASP B 133     -40.320  16.987-133.267  1.00  0.00           O  
ATOM   3597  CB  ASP B 133     -40.888  14.811-134.856  1.00  0.00           C  
ATOM   3598  CG  ASP B 133     -40.858  13.517-135.644  1.00  0.00           C  
ATOM   3599  OD1 ASP B 133     -40.006  12.653-135.345  1.00  0.00           O  
ATOM   3600  OD2 ASP B 133     -41.699  13.359-136.558  1.00  0.00           O1-
ATOM   3601  H   ASP B 133     -41.553  12.853-132.477  1.00  0.00           H  
ATOM   3602  HA  ASP B 133     -39.727  14.042-133.242  1.00  0.00           H  
ATOM   3603 1HB  ASP B 133     -41.853  15.295-135.011  1.00  0.00           H  
ATOM   3604 2HB  ASP B 133     -40.121  15.479-135.248  1.00  0.00           H  
ATOM   3605  N   THR B 134     -40.533  15.900-131.318  1.00  0.00           N  
ATOM   3606  CA  THR B 134     -40.302  17.085-130.507  1.00  0.00           C  
ATOM   3607  C   THR B 134     -39.138  16.805-129.571  1.00  0.00           C  
ATOM   3608  O   THR B 134     -38.756  15.654-129.346  1.00  0.00           O  
ATOM   3609  CB  THR B 134     -41.553  17.484-129.703  1.00  0.00           C  
ATOM   3610  CG2 THR B 134     -42.734  17.713-130.633  1.00  0.00           C  
ATOM   3611  OG1 THR B 134     -41.878  16.443-128.772  1.00  0.00           O  
ATOM   3612  H   THR B 134     -40.736  15.023-130.860  1.00  0.00           H  
ATOM   3613  HA  THR B 134     -40.051  17.914-131.169  1.00  0.00           H  
ATOM   3614  HB  THR B 134     -41.352  18.399-129.147  1.00  0.00           H  
ATOM   3615  HG1 THR B 134     -42.351  15.742-129.228  1.00  0.00           H  
ATOM   3616 1HG2 THR B 134     -43.609  17.995-130.047  1.00  0.00           H  
ATOM   3617 2HG2 THR B 134     -42.495  18.512-131.335  1.00  0.00           H  
ATOM   3618 3HG2 THR B 134     -42.947  16.797-131.184  1.00  0.00           H  
ATOM   3619  N   GLU B 135     -38.573  17.877-129.018  1.00  0.00           N  
ATOM   3620  CA  GLU B 135     -37.492  17.707-128.056  1.00  0.00           C  
ATOM   3621  C   GLU B 135     -38.003  17.119-126.752  1.00  0.00           C  
ATOM   3622  O   GLU B 135     -37.285  16.359-126.089  1.00  0.00           O  
ATOM   3623  CB  GLU B 135     -36.792  19.043-127.809  1.00  0.00           C  
ATOM   3624  CG  GLU B 135     -36.075  19.591-129.029  1.00  0.00           C  
ATOM   3625  CD  GLU B 135     -34.997  18.648-129.537  1.00  0.00           C  
ATOM   3626  OE1 GLU B 135     -34.143  18.226-128.726  1.00  0.00           O  
ATOM   3627  OE2 GLU B 135     -35.009  18.325-130.745  1.00  0.00           O1-
ATOM   3628  H   GLU B 135     -38.880  18.810-129.253  1.00  0.00           H  
ATOM   3629  HA  GLU B 135     -36.760  17.016-128.476  1.00  0.00           H  
ATOM   3630 1HB  GLU B 135     -37.524  19.782-127.483  1.00  0.00           H  
ATOM   3631 2HB  GLU B 135     -36.063  18.929-127.006  1.00  0.00           H  
ATOM   3632 1HG  GLU B 135     -36.804  19.760-129.822  1.00  0.00           H  
ATOM   3633 2HG  GLU B 135     -35.627  20.551-128.775  1.00  0.00           H  
ATOM   3634  N   LEU B 136     -39.233  17.463-126.366  1.00  0.00           N  
ATOM   3635  CA  LEU B 136     -39.804  16.934-125.134  1.00  0.00           C  
ATOM   3636  C   LEU B 136     -40.001  15.422-125.211  1.00  0.00           C  
ATOM   3637  O   LEU B 136     -39.794  14.716-124.219  1.00  0.00           O  
ATOM   3638  CB  LEU B 136     -41.147  17.616-124.842  1.00  0.00           C  
ATOM   3639  CG  LEU B 136     -41.070  19.098-124.454  1.00  0.00           C  
ATOM   3640  CD1 LEU B 136     -42.471  19.694-124.446  1.00  0.00           C  
ATOM   3641  CD2 LEU B 136     -40.411  19.232-123.090  1.00  0.00           C  
ATOM   3642  H   LEU B 136     -39.780  18.098-126.930  1.00  0.00           H  
ATOM   3643  HA  LEU B 136     -39.116  17.145-124.316  1.00  0.00           H  
ATOM   3644 1HB  LEU B 136     -41.776  17.537-125.727  1.00  0.00           H  
ATOM   3645 2HB  LEU B 136     -41.636  17.084-124.026  1.00  0.00           H  
ATOM   3646  HG  LEU B 136     -40.481  19.638-125.196  1.00  0.00           H  
ATOM   3647 1HD1 LEU B 136     -42.417  20.747-124.172  1.00  0.00           H  
ATOM   3648 2HD1 LEU B 136     -42.911  19.602-125.440  1.00  0.00           H  
ATOM   3649 3HD1 LEU B 136     -43.090  19.163-123.725  1.00  0.00           H  
ATOM   3650 1HD2 LEU B 136     -40.356  20.286-122.814  1.00  0.00           H  
ATOM   3651 2HD2 LEU B 136     -41.000  18.693-122.346  1.00  0.00           H  
ATOM   3652 3HD2 LEU B 136     -39.405  18.814-123.128  1.00  0.00           H  
ATOM   3653  N   ALA B 137     -40.404  14.909-126.377  1.00  0.00           N  
ATOM   3654  CA  ALA B 137     -40.518  13.463-126.564  1.00  0.00           C  
ATOM   3655  C   ALA B 137     -39.174  12.758-126.399  1.00  0.00           C  
ATOM   3656  O   ALA B 137     -39.084  11.712-125.746  1.00  0.00           O  
ATOM   3657  CB  ALA B 137     -41.117  13.158-127.936  1.00  0.00           C  
ATOM   3658  H   ALA B 137     -40.634  15.524-127.145  1.00  0.00           H  
ATOM   3659  HA  ALA B 137     -41.186  13.074-125.796  1.00  0.00           H  
ATOM   3660 1HB  ALA B 137     -41.199  12.079-128.066  1.00  0.00           H  
ATOM   3661 2HB  ALA B 137     -42.107  13.608-128.008  1.00  0.00           H  
ATOM   3662 3HB  ALA B 137     -40.474  13.569-128.712  1.00  0.00           H  
ATOM   3663  N   LYS B 138     -38.119  13.312-127.000  1.00  0.00           N  
ATOM   3664  CA  LYS B 138     -36.789  12.721-126.869  1.00  0.00           C  
ATOM   3665  C   LYS B 138     -36.306  12.754-125.427  1.00  0.00           C  
ATOM   3666  O   LYS B 138     -35.808  11.753-124.899  1.00  0.00           O  
ATOM   3667  CB  LYS B 138     -35.789  13.446-127.771  1.00  0.00           C  
ATOM   3668  CG  LYS B 138     -34.377  12.878-127.729  1.00  0.00           C  
ATOM   3669  CD  LYS B 138     -33.457  13.610-128.695  1.00  0.00           C  
ATOM   3670  CE  LYS B 138     -33.051  14.971-128.151  1.00  0.00           C  
ATOM   3671  NZ  LYS B 138     -32.128  15.687-129.073  1.00  0.00           N1+
ATOM   3672  H   LYS B 138     -38.233  14.148-127.554  1.00  0.00           H  
ATOM   3673  HA  LYS B 138     -36.843  11.676-127.177  1.00  0.00           H  
ATOM   3674 1HB  LYS B 138     -36.134  13.405-128.804  1.00  0.00           H  
ATOM   3675 2HB  LYS B 138     -35.735  14.496-127.485  1.00  0.00           H  
ATOM   3676 1HG  LYS B 138     -33.976  12.972-126.718  1.00  0.00           H  
ATOM   3677 2HG  LYS B 138     -34.400  11.821-127.993  1.00  0.00           H  
ATOM   3678 1HD  LYS B 138     -32.560  13.013-128.865  1.00  0.00           H  
ATOM   3679 2HD  LYS B 138     -33.966  13.747-129.648  1.00  0.00           H  
ATOM   3680 1HE  LYS B 138     -33.940  15.582-128.000  1.00  0.00           H  
ATOM   3681 2HE  LYS B 138     -32.556  14.846-127.187  1.00  0.00           H  
ATOM   3682 1HZ  LYS B 138     -31.884  16.583-128.677  1.00  0.00           H  
ATOM   3683 2HZ  LYS B 138     -31.291  15.138-129.206  1.00  0.00           H  
ATOM   3684 3HZ  LYS B 138     -32.584  15.826-129.964  1.00  0.00           H  
ATOM   3685  N   GLU B 139     -36.432  13.912-124.782  1.00  0.00           N  
ATOM   3686  CA  GLU B 139     -35.940  14.066-123.419  1.00  0.00           C  
ATOM   3687  C   GLU B 139     -36.762  13.232-122.444  1.00  0.00           C  
ATOM   3688  O   GLU B 139     -36.210  12.626-121.517  1.00  0.00           O  
ATOM   3689  CB  GLU B 139     -35.972  15.538-123.002  1.00  0.00           C  
ATOM   3690  CG  GLU B 139     -34.950  16.414-123.712  1.00  0.00           C  
ATOM   3691  CD  GLU B 139     -35.106  17.874-123.386  1.00  0.00           C  
ATOM   3692  OE1 GLU B 139     -36.107  18.232-122.814  1.00  0.00           O  
ATOM   3693  OE2 GLU B 139     -34.221  18.632-123.709  1.00  0.00           O1-
ATOM   3694  H   GLU B 139     -36.873  14.699-125.237  1.00  0.00           H  
ATOM   3695  HA  GLU B 139     -34.908  13.716-123.382  1.00  0.00           H  
ATOM   3696 1HB  GLU B 139     -36.961  15.951-123.199  1.00  0.00           H  
ATOM   3697 2HB  GLU B 139     -35.793  15.616-121.930  1.00  0.00           H  
ATOM   3698 1HG  GLU B 139     -33.950  16.095-123.423  1.00  0.00           H  
ATOM   3699 2HG  GLU B 139     -35.051  16.275-124.786  1.00  0.00           H  
ATOM   3700  N   ALA B 140     -38.082  13.178-122.646  1.00  0.00           N  
ATOM   3701  CA  ALA B 140     -38.945  12.397-121.762  1.00  0.00           C  
ATOM   3702  C   ALA B 140     -38.585  10.922-121.838  1.00  0.00           C  
ATOM   3703  O   ALA B 140     -38.597  10.211-120.828  1.00  0.00           O  
ATOM   3704  CB  ALA B 140     -40.414  12.608-122.124  1.00  0.00           C  
ATOM   3705  H   ALA B 140     -38.496  13.682-123.418  1.00  0.00           H  
ATOM   3706  HA  ALA B 140     -38.781  12.739-120.740  1.00  0.00           H  
ATOM   3707 1HB  ALA B 140     -41.042  12.019-121.456  1.00  0.00           H  
ATOM   3708 2HB  ALA B 140     -40.665  13.664-122.021  1.00  0.00           H  
ATOM   3709 3HB  ALA B 140     -40.583  12.294-123.153  1.00  0.00           H  
ATOM   3710  N   GLN B 141     -38.278  10.446-123.053  1.00  0.00           N  
ATOM   3711  CA  GLN B 141     -37.966   9.032-123.238  1.00  0.00           C  
ATOM   3712  C   GLN B 141     -36.612   8.696-122.659  1.00  0.00           C  
ATOM   3713  O   GLN B 141     -36.442   7.639-122.051  1.00  0.00           O  
ATOM   3714  CB  GLN B 141     -38.018   8.707-124.747  1.00  0.00           C  
ATOM   3715  CG  GLN B 141     -37.723   7.223-125.144  1.00  0.00           C  
ATOM   3716  CD  GLN B 141     -37.767   6.822-126.625  1.00  0.00           C  
ATOM   3717  NE2 GLN B 141     -38.795   6.163-127.095  1.00  0.00           N  
ATOM   3718  OE1 GLN B 141     -36.865   7.131-127.388  1.00  0.00           O  
ATOM   3719  H   GLN B 141     -38.263  11.070-123.847  1.00  0.00           H  
ATOM   3720  HA  GLN B 141     -38.720   8.428-122.699  1.00  0.00           H  
ATOM   3721 1HB  GLN B 141     -39.006   8.950-125.138  1.00  0.00           H  
ATOM   3722 2HB  GLN B 141     -37.301   9.370-125.277  1.00  0.00           H  
ATOM   3723 1HG  GLN B 141     -36.718   6.962-124.815  1.00  0.00           H  
ATOM   3724 2HG  GLN B 141     -38.401   6.542-124.597  1.00  0.00           H  
ATOM   3725 1HE2 GLN B 141     -38.776   5.993-128.101  1.00  0.00           H  
ATOM   3726 2HE2 GLN B 141     -39.546   5.998-126.421  1.00  0.00           H  
ATOM   3727  N   GLU B 142     -35.636   9.594-122.837  1.00  0.00           N  
ATOM   3728  CA  GLU B 142     -34.301   9.388-122.284  1.00  0.00           C  
ATOM   3729  C   GLU B 142     -34.335   9.386-120.775  1.00  0.00           C  
ATOM   3730  O   GLU B 142     -33.632   8.583-120.134  1.00  0.00           O  
ATOM   3731  CB  GLU B 142     -33.340  10.495-122.804  1.00  0.00           C  
ATOM   3732  CG  GLU B 142     -31.850  10.367-122.351  1.00  0.00           C  
ATOM   3733  CD  GLU B 142     -30.849  11.385-122.868  1.00  0.00           C  
ATOM   3734  OE1 GLU B 142     -31.203  12.293-123.645  1.00  0.00           O  
ATOM   3735  OE2 GLU B 142     -29.675  11.268-122.462  1.00  0.00           O1-
ATOM   3736  H   GLU B 142     -35.828  10.433-123.366  1.00  0.00           H  
ATOM   3737  HA  GLU B 142     -33.928   8.402-122.617  1.00  0.00           H  
ATOM   3738 1HB  GLU B 142     -33.346  10.499-123.894  1.00  0.00           H  
ATOM   3739 2HB  GLU B 142     -33.716  11.493-122.496  1.00  0.00           H  
ATOM   3740 1HG  GLU B 142     -31.804  10.428-121.264  1.00  0.00           H  
ATOM   3741 2HG  GLU B 142     -31.440   9.376-122.604  1.00  0.00           H  
ATOM   3742  N   LEU B 143     -35.112  10.280-120.162  1.00  0.00           N  
ATOM   3743  CA  LEU B 143     -35.201  10.324-118.707  1.00  0.00           C  
ATOM   3744  C   LEU B 143     -35.792   9.035-118.148  1.00  0.00           C  
ATOM   3745  O   LEU B 143     -35.330   8.528-117.120  1.00  0.00           O  
ATOM   3746  CB  LEU B 143     -36.034  11.532-118.278  1.00  0.00           C  
ATOM   3747  CG  LEU B 143     -36.156  11.824-116.784  1.00  0.00           C  
ATOM   3748  CD1 LEU B 143     -34.794  12.126-116.180  1.00  0.00           C  
ATOM   3749  CD2 LEU B 143     -37.117  12.977-116.542  1.00  0.00           C  
ATOM   3750  H   LEU B 143     -35.655  10.934-120.708  1.00  0.00           H  
ATOM   3751  HA  LEU B 143     -34.196  10.443-118.303  1.00  0.00           H  
ATOM   3752 1HB  LEU B 143     -35.611  12.425-118.734  1.00  0.00           H  
ATOM   3753 2HB  LEU B 143     -37.050  11.405-118.653  1.00  0.00           H  
ATOM   3754  HG  LEU B 143     -36.530  10.939-116.269  1.00  0.00           H  
ATOM   3755 1HD1 LEU B 143     -34.905  12.332-115.116  1.00  0.00           H  
ATOM   3756 2HD1 LEU B 143     -34.137  11.268-116.318  1.00  0.00           H  
ATOM   3757 3HD1 LEU B 143     -34.363  12.997-116.675  1.00  0.00           H  
ATOM   3758 1HD2 LEU B 143     -37.192  13.171-115.471  1.00  0.00           H  
ATOM   3759 2HD2 LEU B 143     -36.748  13.871-117.047  1.00  0.00           H  
ATOM   3760 3HD2 LEU B 143     -38.100  12.719-116.933  1.00  0.00           H  
ATOM   3761  N   ALA B 144     -36.811   8.488-118.810  1.00  0.00           N  
ATOM   3762  CA  ALA B 144     -37.391   7.221-118.373  1.00  0.00           C  
ATOM   3763  C   ALA B 144     -36.372   6.091-118.435  1.00  0.00           C  
ATOM   3764  O   ALA B 144     -36.347   5.221-117.557  1.00  0.00           O  
ATOM   3765  CB  ALA B 144     -38.614   6.879-119.219  1.00  0.00           C  
ATOM   3766  H   ALA B 144     -37.192   8.948-119.625  1.00  0.00           H  
ATOM   3767  HA  ALA B 144     -37.701   7.331-117.334  1.00  0.00           H  
ATOM   3768 1HB  ALA B 144     -39.036   5.933-118.883  1.00  0.00           H  
ATOM   3769 2HB  ALA B 144     -39.360   7.667-119.116  1.00  0.00           H  
ATOM   3770 3HB  ALA B 144     -38.320   6.794-120.264  1.00  0.00           H  
ATOM   3771  N   ASP B 145     -35.530   6.080-119.462  1.00  0.00           N  
ATOM   3772  CA  ASP B 145     -34.485   5.067-119.575  1.00  0.00           C  
ATOM   3773  C   ASP B 145     -33.588   5.077-118.361  1.00  0.00           C  
ATOM   3774  O   ASP B 145     -33.292   4.021-117.783  1.00  0.00           O  
ATOM   3775  CB  ASP B 145     -33.661   5.275-120.877  1.00  0.00           C  
ATOM   3776  CG  ASP B 145     -34.402   4.961-122.184  1.00  0.00           C  
ATOM   3777  OD1 ASP B 145     -35.076   3.913-122.265  1.00  0.00           O  
ATOM   3778  OD2 ASP B 145     -34.271   5.744-123.148  1.00  0.00           O1-
ATOM   3779  H   ASP B 145     -35.615   6.786-120.179  1.00  0.00           H  
ATOM   3780  HA  ASP B 145     -34.969   4.073-119.617  1.00  0.00           H  
ATOM   3781 1HB  ASP B 145     -33.327   6.311-120.935  1.00  0.00           H  
ATOM   3782 2HB  ASP B 145     -32.747   4.653-120.849  1.00  0.00           H  
ATOM   3783  N   GLU B 146     -33.100   6.254-117.968  1.00  0.00           N  
ATOM   3784  CA  GLU B 146     -32.235   6.351-116.799  1.00  0.00           C  
ATOM   3785  C   GLU B 146     -32.990   5.991-115.523  1.00  0.00           C  
ATOM   3786  O   GLU B 146     -32.421   5.395-114.602  1.00  0.00           O  
ATOM   3787  CB  GLU B 146     -31.691   7.772-116.706  1.00  0.00           C  
ATOM   3788  CG  GLU B 146     -30.781   8.158-117.853  1.00  0.00           C  
ATOM   3789  CD  GLU B 146     -30.351   9.609-117.778  1.00  0.00           C  
ATOM   3790  OE1 GLU B 146     -30.874  10.340-116.908  1.00  0.00           O  
ATOM   3791  OE2 GLU B 146     -29.521  10.026-118.613  1.00  0.00           O1-
ATOM   3792  H   GLU B 146     -33.336   7.095-118.477  1.00  0.00           H  
ATOM   3793  HA  GLU B 146     -31.413   5.644-116.917  1.00  0.00           H  
ATOM   3794 1HB  GLU B 146     -32.520   8.478-116.679  1.00  0.00           H  
ATOM   3795 2HB  GLU B 146     -31.132   7.888-115.777  1.00  0.00           H  
ATOM   3796 1HG  GLU B 146     -29.897   7.521-117.832  1.00  0.00           H  
ATOM   3797 2HG  GLU B 146     -31.303   7.979-118.792  1.00  0.00           H  
ATOM   3798  N   ALA B 147     -34.272   6.355-115.457  1.00  0.00           N  
ATOM   3799  CA  ALA B 147     -35.113   6.025-114.309  1.00  0.00           C  
ATOM   3800  C   ALA B 147     -35.228   4.520-114.098  1.00  0.00           C  
ATOM   3801  O   ALA B 147     -35.268   4.047-112.957  1.00  0.00           O  
ATOM   3802  CB  ALA B 147     -36.498   6.645-114.479  1.00  0.00           C  
ATOM   3803  H   ALA B 147     -34.670   6.875-116.226  1.00  0.00           H  
ATOM   3804  HA  ALA B 147     -34.647   6.444-113.417  1.00  0.00           H  
ATOM   3805 1HB  ALA B 147     -37.118   6.394-113.619  1.00  0.00           H  
ATOM   3806 2HB  ALA B 147     -36.405   7.729-114.555  1.00  0.00           H  
ATOM   3807 3HB  ALA B 147     -36.962   6.258-115.385  1.00  0.00           H  
ATOM   3808  N   ARG B 148     -35.286   3.744-115.191  1.00  0.00           N  
ATOM   3809  CA  ARG B 148     -35.403   2.295-115.053  1.00  0.00           C  
ATOM   3810  C   ARG B 148     -34.076   1.680-114.674  1.00  0.00           C  
ATOM   3811  O   ARG B 148     -34.040   0.715-113.887  1.00  0.00           O  
ATOM   3812  CB  ARG B 148     -35.940   1.706-116.388  1.00  0.00           C  
ATOM   3813  CG  ARG B 148     -36.232   0.179-116.377  1.00  0.00           C  
ATOM   3814  CD  ARG B 148     -36.882  -0.295-117.687  1.00  0.00           C  
ATOM   3815  NE  ARG B 148     -37.170  -1.757-117.604  1.00  0.00           N  
ATOM   3816  CZ  ARG B 148     -37.698  -2.493-118.577  1.00  0.00           C  
ATOM   3817  NH1 ARG B 148     -38.029  -2.015-119.744  1.00  0.00           N1+
ATOM   3818  NH2 ARG B 148     -37.897  -3.754-118.356  1.00  0.00           N  
ATOM   3819  H   ARG B 148     -35.249   4.162-116.109  1.00  0.00           H  
ATOM   3820  HA  ARG B 148     -36.115   2.086-114.232  1.00  0.00           H  
ATOM   3821 1HB  ARG B 148     -36.866   2.210-116.662  1.00  0.00           H  
ATOM   3822 2HB  ARG B 148     -35.224   1.951-117.199  1.00  0.00           H  
ATOM   3823 1HG  ARG B 148     -35.299  -0.369-116.243  1.00  0.00           H  
ATOM   3824 2HG  ARG B 148     -36.883  -0.060-115.511  1.00  0.00           H  
ATOM   3825 1HD  ARG B 148     -37.813   0.248-117.849  1.00  0.00           H  
ATOM   3826 2HD  ARG B 148     -36.201  -0.072-118.538  1.00  0.00           H  
ATOM   3827  HE  ARG B 148     -36.965  -2.288-116.752  1.00  0.00           H  
ATOM   3828 1HH1 ARG B 148     -37.846  -1.015-119.853  1.00  0.00           H  
ATOM   3829 2HH1 ARG B 148     -38.432  -2.647-120.439  1.00  0.00           H  
ATOM   3830 1HH2 ARG B 148     -37.630  -4.110-117.437  1.00  0.00           H  
ATOM   3831 2HH2 ARG B 148     -38.306  -4.301-119.116  1.00  0.00           H  
ATOM   3832  N   LYS B 149     -32.957   2.190-115.195  1.00  0.00           N  
ATOM   3833  CA  LYS B 149     -31.652   1.670-114.788  1.00  0.00           C  
ATOM   3834  C   LYS B 149     -31.450   1.802-113.282  1.00  0.00           C  
ATOM   3835  O   LYS B 149     -30.893   0.903-112.640  1.00  0.00           O  
ATOM   3836  CB  LYS B 149     -30.529   2.394-115.533  1.00  0.00           C  
ATOM   3837  CG  LYS B 149     -30.430   2.046-117.013  1.00  0.00           C  
ATOM   3838  CD  LYS B 149     -29.306   2.818-117.688  1.00  0.00           C  
ATOM   3839  CE  LYS B 149     -29.217   2.483-119.170  1.00  0.00           C  
ATOM   3840  NZ  LYS B 149     -28.143   3.257-119.850  1.00  0.00           N1+
ATOM   3841  H   LYS B 149     -32.999   2.937-115.874  1.00  0.00           H  
ATOM   3842  HA  LYS B 149     -31.609   0.610-115.039  1.00  0.00           H  
ATOM   3843 1HB  LYS B 149     -30.675   3.471-115.452  1.00  0.00           H  
ATOM   3844 2HB  LYS B 149     -29.572   2.156-115.069  1.00  0.00           H  
ATOM   3845 1HG  LYS B 149     -30.243   0.977-117.124  1.00  0.00           H  
ATOM   3846 2HG  LYS B 149     -31.371   2.284-117.507  1.00  0.00           H  
ATOM   3847 1HD  LYS B 149     -29.481   3.889-117.575  1.00  0.00           H  
ATOM   3848 2HD  LYS B 149     -28.358   2.570-117.211  1.00  0.00           H  
ATOM   3849 1HE  LYS B 149     -29.014   1.421-119.291  1.00  0.00           H  
ATOM   3850 2HE  LYS B 149     -30.169   2.707-119.651  1.00  0.00           H  
ATOM   3851 1HZ  LYS B 149     -28.117   3.008-120.829  1.00  0.00           H  
ATOM   3852 2HZ  LYS B 149     -28.330   4.246-119.761  1.00  0.00           H  
ATOM   3853 3HZ  LYS B 149     -27.253   3.044-119.425  1.00  0.00           H  
ATOM   3854  N   SER B 150     -31.888   2.916-112.703  1.00  0.00           N  
ATOM   3855  CA  SER B 150     -31.770   3.120-111.266  1.00  0.00           C  
ATOM   3856  C   SER B 150     -32.673   2.149-110.508  1.00  0.00           C  
ATOM   3857  O   SER B 150     -33.768   1.801-110.955  1.00  0.00           O  
ATOM   3858  CB  SER B 150     -32.127   4.550-110.909  1.00  0.00           C  
ATOM   3859  OG  SER B 150     -32.115   4.739-109.521  1.00  0.00           O  
ATOM   3860  H   SER B 150     -32.312   3.637-113.269  1.00  0.00           H  
ATOM   3861  HA  SER B 150     -30.736   2.933-110.974  1.00  0.00           H  
ATOM   3862 1HB  SER B 150     -31.417   5.230-111.378  1.00  0.00           H  
ATOM   3863 2HB  SER B 150     -33.115   4.786-111.302  1.00  0.00           H  
ATOM   3864  HG  SER B 150     -32.389   5.647-109.375  1.00  0.00           H  
ATOM   3865  N   ASP B 151     -32.206   1.722-109.333  1.00  0.00           N  
ATOM   3866  CA  ASP B 151     -32.951   0.824-108.456  1.00  0.00           C  
ATOM   3867  C   ASP B 151     -33.703   1.598-107.401  1.00  0.00           C  
ATOM   3868  O   ASP B 151     -34.618   1.037-106.766  1.00  0.00           O  
ATOM   3869  CB  ASP B 151     -31.999  -0.220-107.806  1.00  0.00           C  
ATOM   3870  CG  ASP B 151     -31.482  -1.318-108.747  1.00  0.00           C  
ATOM   3871  OD1 ASP B 151     -30.717  -1.006-109.683  1.00  0.00           O  
ATOM   3872  OD2 ASP B 151     -31.879  -2.489-108.573  1.00  0.00           O1-
ATOM   3873  H   ASP B 151     -31.292   2.035-109.037  1.00  0.00           H  
ATOM   3874  HA  ASP B 151     -33.702   0.287-109.067  1.00  0.00           H  
ATOM   3875 2HB  ASP B 151     -32.504  -0.714-106.956  1.00  0.00           H  
ATOM   3876 3HB  ASP B 151     -31.111   0.274-107.379  1.00  0.00           H  
ATOM   3877  N   ASP B 152     -33.386   2.867-107.208  1.00  0.00           N  
ATOM   3878  CA  ASP B 152     -33.908   3.676-106.115  1.00  0.00           C  
ATOM   3879  C   ASP B 152     -35.347   4.074-106.429  1.00  0.00           C  
ATOM   3880  O   ASP B 152     -35.603   4.782-107.409  1.00  0.00           O  
ATOM   3881  CB  ASP B 152     -33.021   4.904-105.918  1.00  0.00           C  
ATOM   3882  CG  ASP B 152     -33.414   5.738-104.704  1.00  0.00           C  
ATOM   3883  OD1 ASP B 152     -34.525   5.554-104.162  1.00  0.00           O  
ATOM   3884  OD2 ASP B 152     -32.598   6.590-104.291  1.00  0.00           O1-
ATOM   3885  H   ASP B 152     -32.749   3.286-107.870  1.00  0.00           H  
ATOM   3886  HA  ASP B 152     -33.887   3.080-105.202  1.00  0.00           H  
ATOM   3887 1HB  ASP B 152     -31.984   4.589-105.801  1.00  0.00           H  
ATOM   3888 2HB  ASP B 152     -33.073   5.537-106.804  1.00  0.00           H  
ATOM   3889  N   SER B 153     -36.291   3.608-105.603  1.00  0.00           N  
ATOM   3890  CA  SER B 153     -37.708   3.888-105.827  1.00  0.00           C  
ATOM   3891  C   SER B 153     -37.992   5.380-105.746  1.00  0.00           C  
ATOM   3892  O   SER B 153     -38.971   5.853-106.334  1.00  0.00           O  
ATOM   3893  CB  SER B 153     -38.556   3.149-104.810  1.00  0.00           C  
ATOM   3894  OG  SER B 153     -38.434   1.762-104.968  1.00  0.00           O  
ATOM   3895  H   SER B 153     -36.020   3.051-104.805  1.00  0.00           H  
ATOM   3896  HA  SER B 153     -37.976   3.541-106.826  1.00  0.00           H  
ATOM   3897 1HB  SER B 153     -38.248   3.433-103.804  1.00  0.00           H  
ATOM   3898 2HB  SER B 153     -39.599   3.439-104.926  1.00  0.00           H  
ATOM   3899  HG  SER B 153     -38.927   1.541-105.761  1.00  0.00           H  
ATOM   3900  N   GLU B 154     -37.154   6.120-105.018  1.00  0.00           N  
ATOM   3901  CA  GLU B 154     -37.311   7.561-104.895  1.00  0.00           C  
ATOM   3902  C   GLU B 154     -37.017   8.257-106.217  1.00  0.00           C  
ATOM   3903  O   GLU B 154     -37.691   9.231-106.567  1.00  0.00           O  
ATOM   3904  CB  GLU B 154     -36.389   8.106-103.801  1.00  0.00           C  
ATOM   3905  CG  GLU B 154     -36.533   9.600-103.545  1.00  0.00           C  
ATOM   3906  CD  GLU B 154     -37.887   9.973-103.007  1.00  0.00           C  
ATOM   3907  OE1 GLU B 154     -38.577   9.103-102.532  1.00  0.00           O  
ATOM   3908  OE2 GLU B 154     -38.231  11.130-103.070  1.00  0.00           O1-
ATOM   3909  H   GLU B 154     -36.390   5.665-104.540  1.00  0.00           H  
ATOM   3910  HA  GLU B 154     -38.344   7.774-104.620  1.00  0.00           H  
ATOM   3911 1HB  GLU B 154     -36.589   7.586-102.864  1.00  0.00           H  
ATOM   3912 2HB  GLU B 154     -35.351   7.912-104.070  1.00  0.00           H  
ATOM   3913 1HG  GLU B 154     -35.772   9.910-102.829  1.00  0.00           H  
ATOM   3914 2HG  GLU B 154     -36.358  10.136-104.476  1.00  0.00           H  
ATOM   3915  N   ALA B 155     -36.018   7.776-106.965  1.00  0.00           N  
ATOM   3916  CA  ALA B 155     -35.751   8.341-108.285  1.00  0.00           C  
ATOM   3917  C   ALA B 155     -36.913   8.107-109.248  1.00  0.00           C  
ATOM   3918  O   ALA B 155     -37.204   8.966-110.089  1.00  0.00           O  
ATOM   3919  CB  ALA B 155     -34.458   7.755-108.852  1.00  0.00           C  
ATOM   3920  H   ALA B 155     -35.441   7.019-106.628  1.00  0.00           H  
ATOM   3921  HA  ALA B 155     -35.630   9.419-108.174  1.00  0.00           H  
ATOM   3922 1HB  ALA B 155     -34.265   8.182-109.836  1.00  0.00           H  
ATOM   3923 2HB  ALA B 155     -33.628   7.991-108.186  1.00  0.00           H  
ATOM   3924 3HB  ALA B 155     -34.556   6.674-108.939  1.00  0.00           H  
ATOM   3925  N   LEU B 156     -37.592   6.957-109.149  1.00  0.00           N  
ATOM   3926  CA  LEU B 156     -38.756   6.726-110.003  1.00  0.00           C  
ATOM   3927  C   LEU B 156     -39.862   7.726-109.699  1.00  0.00           C  
ATOM   3928  O   LEU B 156     -40.550   8.201-110.611  1.00  0.00           O  
ATOM   3929  CB  LEU B 156     -39.276   5.298-109.834  1.00  0.00           C  
ATOM   3930  CG  LEU B 156     -38.290   4.141-109.968  1.00  0.00           C  
ATOM   3931  CD1 LEU B 156     -38.963   2.834-109.590  1.00  0.00           C  
ATOM   3932  CD2 LEU B 156     -37.777   4.078-111.393  1.00  0.00           C  
ATOM   3933  H   LEU B 156     -37.314   6.242-108.492  1.00  0.00           H  
ATOM   3934  HA  LEU B 156     -38.453   6.850-111.042  1.00  0.00           H  
ATOM   3935 1HB  LEU B 156     -39.720   5.206-108.844  1.00  0.00           H  
ATOM   3936 2HB  LEU B 156     -40.055   5.121-110.576  1.00  0.00           H  
ATOM   3937  HG  LEU B 156     -37.454   4.296-109.286  1.00  0.00           H  
ATOM   3938 1HD1 LEU B 156     -38.250   2.016-109.689  1.00  0.00           H  
ATOM   3939 2HD1 LEU B 156     -39.310   2.889-108.557  1.00  0.00           H  
ATOM   3940 3HD1 LEU B 156     -39.812   2.658-110.250  1.00  0.00           H  
ATOM   3941 1HD2 LEU B 156     -37.071   3.251-111.489  1.00  0.00           H  
ATOM   3942 2HD2 LEU B 156     -38.612   3.922-112.075  1.00  0.00           H  
ATOM   3943 3HD2 LEU B 156     -37.275   5.013-111.642  1.00  0.00           H  
ATOM   3944  N   LYS B 157     -40.053   8.040-108.417  1.00  0.00           N  
ATOM   3945  CA  LYS B 157     -41.067   9.009-108.019  1.00  0.00           C  
ATOM   3946  C   LYS B 157     -40.756  10.389-108.585  1.00  0.00           C  
ATOM   3947  O   LYS B 157     -41.651  11.084-109.081  1.00  0.00           O  
ATOM   3948  CB  LYS B 157     -41.177   9.037-106.497  1.00  0.00           C  
ATOM   3949  CG  LYS B 157     -41.805   7.770-105.938  1.00  0.00           C  
ATOM   3950  CD  LYS B 157     -41.808   7.746-104.424  1.00  0.00           C  
ATOM   3951  CE  LYS B 157     -42.380   6.436-103.906  1.00  0.00           C  
ATOM   3952  NZ  LYS B 157     -42.251   6.314-102.427  1.00  0.00           N1+
ATOM   3953  H   LYS B 157     -39.487   7.601-107.706  1.00  0.00           H  
ATOM   3954  HA  LYS B 157     -42.028   8.690-108.423  1.00  0.00           H  
ATOM   3955 1HB  LYS B 157     -40.185   9.162-106.062  1.00  0.00           H  
ATOM   3956 2HB  LYS B 157     -41.779   9.894-106.192  1.00  0.00           H  
ATOM   3957 1HG  LYS B 157     -42.835   7.689-106.285  1.00  0.00           H  
ATOM   3958 2HG  LYS B 157     -41.251   6.902-106.295  1.00  0.00           H  
ATOM   3959 1HD  LYS B 157     -40.787   7.863-104.056  1.00  0.00           H  
ATOM   3960 2HD  LYS B 157     -42.408   8.574-104.048  1.00  0.00           H  
ATOM   3961 1HE  LYS B 157     -43.433   6.369-104.172  1.00  0.00           H  
ATOM   3962 2HE  LYS B 157     -41.857   5.601-104.371  1.00  0.00           H  
ATOM   3963 1HZ  LYS B 157     -42.642   5.433-102.126  1.00  0.00           H  
ATOM   3964 2HZ  LYS B 157     -41.274   6.355-102.170  1.00  0.00           H  
ATOM   3965 3HZ  LYS B 157     -42.748   7.072-101.982  1.00  0.00           H  
ATOM   3966  N   VAL B 158     -39.488  10.803-108.507  1.00  0.00           N  
ATOM   3967  CA  VAL B 158     -39.072  12.108-109.021  1.00  0.00           C  
ATOM   3968  C   VAL B 158     -39.316  12.203-110.524  1.00  0.00           C  
ATOM   3969  O   VAL B 158     -39.847  13.205-111.021  1.00  0.00           O  
ATOM   3970  CB  VAL B 158     -37.579  12.350-108.729  1.00  0.00           C  
ATOM   3971  CG1 VAL B 158     -37.077  13.567-109.491  1.00  0.00           C  
ATOM   3972  CG2 VAL B 158     -37.365  12.524-107.234  1.00  0.00           C  
ATOM   3973  H   VAL B 158     -38.799  10.199-108.083  1.00  0.00           H  
ATOM   3974  HA  VAL B 158     -39.656  12.880-108.518  1.00  0.00           H  
ATOM   3975  HB  VAL B 158     -37.006  11.491-109.082  1.00  0.00           H  
ATOM   3976 1HG1 VAL B 158     -36.020  13.723-109.274  1.00  0.00           H  
ATOM   3977 2HG1 VAL B 158     -37.207  13.406-110.561  1.00  0.00           H  
ATOM   3978 3HG1 VAL B 158     -37.643  14.446-109.185  1.00  0.00           H  
ATOM   3979 1HG2 VAL B 158     -36.307  12.694-107.035  1.00  0.00           H  
ATOM   3980 2HG2 VAL B 158     -37.943  13.378-106.880  1.00  0.00           H  
ATOM   3981 3HG2 VAL B 158     -37.693  11.624-106.712  1.00  0.00           H  
ATOM   3982  N   VAL B 159     -38.924  11.170-111.274  1.00  0.00           N  
ATOM   3983  CA  VAL B 159     -39.099  11.211-112.723  1.00  0.00           C  
ATOM   3984  C   VAL B 159     -40.576  11.149-113.080  1.00  0.00           C  
ATOM   3985  O   VAL B 159     -41.035  11.841-113.998  1.00  0.00           O  
ATOM   3986  CB  VAL B 159     -38.304  10.072-113.386  1.00  0.00           C  
ATOM   3987  CG1 VAL B 159     -38.687   9.936-114.848  1.00  0.00           C  
ATOM   3988  CG2 VAL B 159     -36.813  10.323-113.243  1.00  0.00           C  
ATOM   3989  H   VAL B 159     -38.505  10.354-110.852  1.00  0.00           H  
ATOM   3990  HA  VAL B 159     -38.678  12.145-113.096  1.00  0.00           H  
ATOM   3991  HB  VAL B 159     -38.562   9.131-112.899  1.00  0.00           H  
ATOM   3992 1HG1 VAL B 159     -38.115   9.125-115.300  1.00  0.00           H  
ATOM   3993 2HG1 VAL B 159     -39.751   9.717-114.926  1.00  0.00           H  
ATOM   3994 3HG1 VAL B 159     -38.467  10.868-115.368  1.00  0.00           H  
ATOM   3995 1HG2 VAL B 159     -36.260   9.511-113.715  1.00  0.00           H  
ATOM   3996 2HG2 VAL B 159     -36.555  11.266-113.725  1.00  0.00           H  
ATOM   3997 3HG2 VAL B 159     -36.553  10.374-112.186  1.00  0.00           H  
ATOM   3998  N   TYR B 160     -41.340  10.314-112.370  1.00  0.00           N  
ATOM   3999  CA  TYR B 160     -42.781  10.236-112.593  1.00  0.00           C  
ATOM   4000  C   TYR B 160     -43.404  11.625-112.548  1.00  0.00           C  
ATOM   4001  O   TYR B 160     -44.186  12.003-113.424  1.00  0.00           O  
ATOM   4002  CB  TYR B 160     -43.414   9.320-111.544  1.00  0.00           C  
ATOM   4003  CG  TYR B 160     -44.921   9.202-111.612  1.00  0.00           C  
ATOM   4004  CD1 TYR B 160     -45.530   8.327-112.500  1.00  0.00           C  
ATOM   4005  CD2 TYR B 160     -45.735   9.945-110.765  1.00  0.00           C  
ATOM   4006  CE1 TYR B 160     -46.905   8.206-112.555  1.00  0.00           C  
ATOM   4007  CE2 TYR B 160     -47.111   9.833-110.814  1.00  0.00           C  
ATOM   4008  CZ  TYR B 160     -47.691   8.962-111.710  1.00  0.00           C  
ATOM   4009  OH  TYR B 160     -49.062   8.848-111.761  1.00  0.00           O  
ATOM   4010  H   TYR B 160     -40.919   9.725-111.666  1.00  0.00           H  
ATOM   4011  HA  TYR B 160     -42.955   9.819-113.585  1.00  0.00           H  
ATOM   4012 1HB  TYR B 160     -43.004   8.314-111.643  1.00  0.00           H  
ATOM   4013 2HB  TYR B 160     -43.161   9.679-110.547  1.00  0.00           H  
ATOM   4014  HD1 TYR B 160     -44.920   7.720-113.170  1.00  0.00           H  
ATOM   4015  HD2 TYR B 160     -45.289  10.633-110.047  1.00  0.00           H  
ATOM   4016  HE1 TYR B 160     -47.364   7.513-113.260  1.00  0.00           H  
ATOM   4017  HE2 TYR B 160     -47.731  10.433-110.148  1.00  0.00           H  
ATOM   4018  HH  TYR B 160     -49.452   9.381-111.063  1.00  0.00           H  
ATOM   4019  N   LEU B 161     -43.074  12.389-111.507  1.00  0.00           N  
ATOM   4020  CA  LEU B 161     -43.602  13.740-111.361  1.00  0.00           C  
ATOM   4021  C   LEU B 161     -43.132  14.643-112.494  1.00  0.00           C  
ATOM   4022  O   LEU B 161     -43.918  15.422-113.044  1.00  0.00           O  
ATOM   4023  CB  LEU B 161     -43.171  14.334-110.014  1.00  0.00           C  
ATOM   4024  CG  LEU B 161     -43.813  13.704-108.772  1.00  0.00           C  
ATOM   4025  CD1 LEU B 161     -43.096  14.197-107.523  1.00  0.00           C  
ATOM   4026  CD2 LEU B 161     -45.292  14.059-108.730  1.00  0.00           C  
ATOM   4027  H   LEU B 161     -42.446  12.027-110.803  1.00  0.00           H  
ATOM   4028  HA  LEU B 161     -44.690  13.691-111.391  1.00  0.00           H  
ATOM   4029 1HB  LEU B 161     -42.091  14.228-109.918  1.00  0.00           H  
ATOM   4030 2HB  LEU B 161     -43.413  15.396-110.009  1.00  0.00           H  
ATOM   4031  HG  LEU B 161     -43.702  12.620-108.815  1.00  0.00           H  
ATOM   4032 1HD1 LEU B 161     -43.553  13.748-106.640  1.00  0.00           H  
ATOM   4033 2HD1 LEU B 161     -42.045  13.912-107.570  1.00  0.00           H  
ATOM   4034 3HD1 LEU B 161     -43.176  15.281-107.461  1.00  0.00           H  
ATOM   4035 1HD2 LEU B 161     -45.749  13.610-107.847  1.00  0.00           H  
ATOM   4036 2HD2 LEU B 161     -45.405  15.142-108.685  1.00  0.00           H  
ATOM   4037 3HD2 LEU B 161     -45.783  13.679-109.626  1.00  0.00           H  
ATOM   4038  N   ALA B 162     -41.843  14.572-112.834  1.00  0.00           N  
ATOM   4039  CA  ALA B 162     -41.296  15.424-113.885  1.00  0.00           C  
ATOM   4040  C   ALA B 162     -41.978  15.163-115.221  1.00  0.00           C  
ATOM   4041  O   ALA B 162     -42.266  16.098-115.976  1.00  0.00           O  
ATOM   4042  CB  ALA B 162     -39.789  15.205-114.000  1.00  0.00           C  
ATOM   4043  H   ALA B 162     -41.232  13.921-112.360  1.00  0.00           H  
ATOM   4044  HA  ALA B 162     -41.485  16.462-113.612  1.00  0.00           H  
ATOM   4045 1HB  ALA B 162     -39.387  15.845-114.787  1.00  0.00           H  
ATOM   4046 2HB  ALA B 162     -39.312  15.454-113.052  1.00  0.00           H  
ATOM   4047 3HB  ALA B 162     -39.590  14.163-114.244  1.00  0.00           H  
ATOM   4048  N   LEU B 163     -42.227  13.889-115.540  1.00  0.00           N  
ATOM   4049  CA  LEU B 163     -42.889  13.552-116.798  1.00  0.00           C  
ATOM   4050  C   LEU B 163     -44.358  13.954-116.782  1.00  0.00           C  
ATOM   4051  O   LEU B 163     -44.901  14.382-117.806  1.00  0.00           O  
ATOM   4052  CB  LEU B 163     -42.756  12.056-117.077  1.00  0.00           C  
ATOM   4053  CG  LEU B 163     -41.336  11.521-117.265  1.00  0.00           C  
ATOM   4054  CD1 LEU B 163     -41.334  10.000-117.299  1.00  0.00           C  
ATOM   4055  CD2 LEU B 163     -40.706  12.098-118.515  1.00  0.00           C  
ATOM   4056  H   LEU B 163     -41.957  13.146-114.911  1.00  0.00           H  
ATOM   4057  HA  LEU B 163     -42.397  14.095-117.604  1.00  0.00           H  
ATOM   4058 1HB  LEU B 163     -43.201  11.507-116.250  1.00  0.00           H  
ATOM   4059 2HB  LEU B 163     -43.313  11.820-117.984  1.00  0.00           H  
ATOM   4060  HG  LEU B 163     -40.726  11.798-116.405  1.00  0.00           H  
ATOM   4061 1HD1 LEU B 163     -40.313   9.640-117.433  1.00  0.00           H  
ATOM   4062 2HD1 LEU B 163     -41.732   9.614-116.360  1.00  0.00           H  
ATOM   4063 3HD1 LEU B 163     -41.952   9.654-118.126  1.00  0.00           H  
ATOM   4064 1HD2 LEU B 163     -39.696  11.705-118.629  1.00  0.00           H  
ATOM   4065 2HD2 LEU B 163     -41.303  11.821-119.385  1.00  0.00           H  
ATOM   4066 3HD2 LEU B 163     -40.665  13.184-118.435  1.00  0.00           H  
ATOM   4067  N   ARG B 164     -45.014  13.835-115.625  1.00  0.00           N  
ATOM   4068  CA  ARG B 164     -46.398  14.278-115.496  1.00  0.00           C  
ATOM   4069  C   ARG B 164     -46.529  15.781-115.720  1.00  0.00           C  
ATOM   4070  O   ARG B 164     -47.493  16.238-116.343  1.00  0.00           O  
ATOM   4071  CB  ARG B 164     -46.934  13.894-114.116  1.00  0.00           C  
ATOM   4072  CG  ARG B 164     -48.344  14.384-113.808  1.00  0.00           C  
ATOM   4073  CD  ARG B 164     -49.393  13.745-114.707  1.00  0.00           C  
ATOM   4074  NE  ARG B 164     -49.577  12.325-114.406  1.00  0.00           N  
ATOM   4075  CZ  ARG B 164     -50.404  11.859-113.474  1.00  0.00           C  
ATOM   4076  NH1 ARG B 164     -51.131  12.697-112.744  1.00  0.00           N1+
ATOM   4077  NH2 ARG B 164     -50.509  10.552-113.269  1.00  0.00           N  
ATOM   4078  H   ARG B 164     -44.550  13.432-114.824  1.00  0.00           H  
ATOM   4079  HA  ARG B 164     -46.997  13.766-116.250  1.00  0.00           H  
ATOM   4080 1HB  ARG B 164     -46.937  12.810-114.015  1.00  0.00           H  
ATOM   4081 2HB  ARG B 164     -46.274  14.293-113.345  1.00  0.00           H  
ATOM   4082 1HG  ARG B 164     -48.595  14.144-112.775  1.00  0.00           H  
ATOM   4083 2HG  ARG B 164     -48.393  15.464-113.952  1.00  0.00           H  
ATOM   4084 1HD  ARG B 164     -50.347  14.249-114.567  1.00  0.00           H  
ATOM   4085 2HD  ARG B 164     -49.084  13.834-115.747  1.00  0.00           H  
ATOM   4086  HE  ARG B 164     -49.041  11.657-114.944  1.00  0.00           H  
ATOM   4087 1HH1 ARG B 164     -51.058  13.693-112.896  1.00  0.00           H  
ATOM   4088 2HH1 ARG B 164     -51.758  12.339-112.037  1.00  0.00           H  
ATOM   4089 1HH2 ARG B 164     -49.959   9.908-113.823  1.00  0.00           H  
ATOM   4090 2HH2 ARG B 164     -51.136  10.199-112.561  1.00  0.00           H  
ATOM   4091  N   ILE B 165     -45.567  16.567-115.227  1.00  0.00           N  
ATOM   4092  CA  ILE B 165     -45.598  18.014-115.446  1.00  0.00           C  
ATOM   4093  C   ILE B 165     -45.534  18.333-116.933  1.00  0.00           C  
ATOM   4094  O   ILE B 165     -46.240  19.220-117.425  1.00  0.00           O  
ATOM   4095  CB  ILE B 165     -44.462  18.704-114.667  1.00  0.00           C  
ATOM   4096  CG1 ILE B 165     -44.738  18.641-113.163  1.00  0.00           C  
ATOM   4097  CG2 ILE B 165     -44.288  20.148-115.127  1.00  0.00           C  
ATOM   4098  CD1 ILE B 165     -43.539  18.964-112.311  1.00  0.00           C  
ATOM   4099  H   ILE B 165     -44.806  16.166-114.697  1.00  0.00           H  
ATOM   4100  HA  ILE B 165     -46.533  18.404-115.047  1.00  0.00           H  
ATOM   4101  HB  ILE B 165     -43.529  18.166-114.833  1.00  0.00           H  
ATOM   4102 1HG1 ILE B 165     -45.535  19.339-112.910  1.00  0.00           H  
ATOM   4103 2HG1 ILE B 165     -45.084  17.642-112.897  1.00  0.00           H  
ATOM   4104 1HG2 ILE B 165     -43.481  20.615-114.563  1.00  0.00           H  
ATOM   4105 2HG2 ILE B 165     -44.045  20.164-116.189  1.00  0.00           H  
ATOM   4106 3HG2 ILE B 165     -45.214  20.697-114.960  1.00  0.00           H  
ATOM   4107 1HD1 ILE B 165     -43.814  18.899-111.258  1.00  0.00           H  
ATOM   4108 2HD1 ILE B 165     -42.740  18.254-112.523  1.00  0.00           H  
ATOM   4109 3HD1 ILE B 165     -43.196  19.974-112.533  1.00  0.00           H  
ATOM   4110  N   VAL B 166     -44.682  17.618-117.669  1.00  0.00           N  
ATOM   4111  CA  VAL B 166     -44.587  17.820-119.112  1.00  0.00           C  
ATOM   4112  C   VAL B 166     -45.922  17.515-119.776  1.00  0.00           C  
ATOM   4113  O   VAL B 166     -46.391  18.259-120.646  1.00  0.00           O  
ATOM   4114  CB  VAL B 166     -43.493  16.918-119.714  1.00  0.00           C  
ATOM   4115  CG1 VAL B 166     -43.508  17.005-121.233  1.00  0.00           C  
ATOM   4116  CG2 VAL B 166     -42.132  17.316-119.164  1.00  0.00           C  
ATOM   4117  H   VAL B 166     -44.093  16.926-117.229  1.00  0.00           H  
ATOM   4118  HA  VAL B 166     -44.321  18.861-119.299  1.00  0.00           H  
ATOM   4119  HB  VAL B 166     -43.704  15.881-119.450  1.00  0.00           H  
ATOM   4120 1HG1 VAL B 166     -42.729  16.361-121.642  1.00  0.00           H  
ATOM   4121 2HG1 VAL B 166     -44.479  16.681-121.606  1.00  0.00           H  
ATOM   4122 3HG1 VAL B 166     -43.325  18.033-121.540  1.00  0.00           H  
ATOM   4123 1HG2 VAL B 166     -41.364  16.673-119.594  1.00  0.00           H  
ATOM   4124 2HG2 VAL B 166     -41.925  18.354-119.425  1.00  0.00           H  
ATOM   4125 3HG2 VAL B 166     -42.132  17.206-118.080  1.00  0.00           H  
ATOM   4126  N   GLN B 167     -46.558  16.418-119.366  1.00  0.00           N  
ATOM   4127  CA  GLN B 167     -47.870  16.071-119.896  1.00  0.00           C  
ATOM   4128  C   GLN B 167     -48.932  17.094-119.507  1.00  0.00           C  
ATOM   4129  O   GLN B 167     -49.826  17.395-120.305  1.00  0.00           O  
ATOM   4130  CB  GLN B 167     -48.286  14.680-119.411  1.00  0.00           C  
ATOM   4131  CG  GLN B 167     -49.608  14.193-119.978  1.00  0.00           C  
ATOM   4132  CD  GLN B 167     -49.961  12.795-119.504  1.00  0.00           C  
ATOM   4133  NE2 GLN B 167     -50.990  12.209-120.106  1.00  0.00           N  
ATOM   4134  OE1 GLN B 167     -49.315  12.247-118.607  1.00  0.00           O  
ATOM   4135  H   GLN B 167     -46.130  15.815-118.677  1.00  0.00           H  
ATOM   4136  HA  GLN B 167     -47.811  16.059-120.984  1.00  0.00           H  
ATOM   4137 1HB  GLN B 167     -47.517  13.956-119.680  1.00  0.00           H  
ATOM   4138 2HB  GLN B 167     -48.367  14.683-118.324  1.00  0.00           H  
ATOM   4139 1HG  GLN B 167     -50.400  14.871-119.662  1.00  0.00           H  
ATOM   4140 2HG  GLN B 167     -49.542  14.178-121.066  1.00  0.00           H  
ATOM   4141 1HE2 GLN B 167     -51.269  11.287-119.836  1.00  0.00           H  
ATOM   4142 2HE2 GLN B 167     -51.486  12.690-120.830  1.00  0.00           H  
ATOM   4143  N   GLN B 168     -48.861  17.646-118.291  1.00  0.00           N  
ATOM   4144  CA  GLN B 168     -49.876  18.617-117.890  1.00  0.00           C  
ATOM   4145  C   GLN B 168     -49.724  19.942-118.634  1.00  0.00           C  
ATOM   4146  O   GLN B 168     -50.729  20.574-118.986  1.00  0.00           O  
ATOM   4147  CB  GLN B 168     -49.810  18.860-116.379  1.00  0.00           C  
ATOM   4148  CG  GLN B 168     -50.260  17.678-115.538  1.00  0.00           C  
ATOM   4149  CD  GLN B 168     -51.730  17.355-115.730  1.00  0.00           C  
ATOM   4150  NE2 GLN B 168     -52.596  18.183-115.157  1.00  0.00           N  
ATOM   4151  OE1 GLN B 168     -52.083  16.373-116.388  1.00  0.00           O  
ATOM   4152  H   GLN B 168     -48.124  17.408-117.642  1.00  0.00           H  
ATOM   4153  HA  GLN B 168     -50.858  18.213-118.137  1.00  0.00           H  
ATOM   4154 1HB  GLN B 168     -48.787  19.107-116.095  1.00  0.00           H  
ATOM   4155 2HB  GLN B 168     -50.436  19.715-116.121  1.00  0.00           H  
ATOM   4156 1HG  GLN B 168     -49.677  16.801-115.822  1.00  0.00           H  
ATOM   4157 2HG  GLN B 168     -50.096  17.910-114.486  1.00  0.00           H  
ATOM   4158 1HE2 GLN B 168     -53.579  18.022-115.250  1.00  0.00           H  
ATOM   4159 2HE2 GLN B 168     -52.265  18.968-114.633  1.00  0.00           H  
ATOM   4160  N   LEU B 169     -48.491  20.385-118.890  1.00  0.00           N  
ATOM   4161  CA  LEU B 169     -48.242  21.666-119.559  1.00  0.00           C  
ATOM   4162  C   LEU B 169     -47.219  21.509-120.677  1.00  0.00           C  
ATOM   4163  O   LEU B 169     -46.080  21.975-120.563  1.00  0.00           O  
ATOM   4164  CB  LEU B 169     -47.747  22.708-118.549  1.00  0.00           C  
ATOM   4165  CG  LEU B 169     -48.740  23.088-117.443  1.00  0.00           C  
ATOM   4166  CD1 LEU B 169     -48.028  23.917-116.383  1.00  0.00           C  
ATOM   4167  CD2 LEU B 169     -49.905  23.858-118.048  1.00  0.00           C  
ATOM   4168  H   LEU B 169     -47.705  19.815-118.611  1.00  0.00           H  
ATOM   4169  HA  LEU B 169     -49.178  22.017-119.992  1.00  0.00           H  
ATOM   4170 1HB  LEU B 169     -46.847  22.327-118.069  1.00  0.00           H  
ATOM   4171 2HB  LEU B 169     -47.488  23.619-119.088  1.00  0.00           H  
ATOM   4172  HG  LEU B 169     -49.113  22.183-116.963  1.00  0.00           H  
ATOM   4173 1HD1 LEU B 169     -48.733  24.185-115.596  1.00  0.00           H  
ATOM   4174 2HD1 LEU B 169     -47.212  23.335-115.952  1.00  0.00           H  
ATOM   4175 3HD1 LEU B 169     -47.628  24.822-116.836  1.00  0.00           H  
ATOM   4176 1HD2 LEU B 169     -50.611  24.127-117.261  1.00  0.00           H  
ATOM   4177 2HD2 LEU B 169     -49.532  24.763-118.526  1.00  0.00           H  
ATOM   4178 3HD2 LEU B 169     -50.406  23.235-118.789  1.00  0.00           H  
ATOM   4179  N   PRO B 170     -47.594  20.856-121.773  1.00  0.00           N  
ATOM   4180  CA  PRO B 170     -46.637  20.628-122.863  1.00  0.00           C  
ATOM   4181  C   PRO B 170     -46.108  21.937-123.433  1.00  0.00           C  
ATOM   4182  O   PRO B 170     -46.848  22.913-123.576  1.00  0.00           O  
ATOM   4183  CB  PRO B 170     -47.469  19.863-123.898  1.00  0.00           C  
ATOM   4184  CG  PRO B 170     -48.527  19.192-123.091  1.00  0.00           C  
ATOM   4185  CD  PRO B 170     -48.883  20.197-122.028  1.00  0.00           C  
ATOM   4186  HA  PRO B 170     -45.806  20.010-122.492  1.00  0.00           H  
ATOM   4187 1HB  PRO B 170     -47.878  20.562-124.642  1.00  0.00           H  
ATOM   4188 2HB  PRO B 170     -46.830  19.152-124.442  1.00  0.00           H  
ATOM   4189 1HG  PRO B 170     -49.383  18.930-123.731  1.00  0.00           H  
ATOM   4190 2HG  PRO B 170     -48.145  18.249-122.672  1.00  0.00           H  
ATOM   4191 1HD  PRO B 170     -49.631  20.899-122.424  1.00  0.00           H  
ATOM   4192 2HD  PRO B 170     -49.272  19.672-121.143  1.00  0.00           H  
ATOM   4193  N   ASP B 171     -44.805  21.962-123.731  1.00  0.00           N  
ATOM   4194  CA  ASP B 171     -44.180  23.099-124.416  1.00  0.00           C  
ATOM   4195  C   ASP B 171     -44.420  24.392-123.636  1.00  0.00           C  
ATOM   4196  O   ASP B 171     -44.885  25.402-124.169  1.00  0.00           O  
ATOM   4197  CB  ASP B 171     -44.666  23.209-125.864  1.00  0.00           C  
ATOM   4198  CG  ASP B 171     -43.746  24.049-126.734  1.00  0.00           C  
ATOM   4199  OD1 ASP B 171     -42.545  24.159-126.408  1.00  0.00           O  
ATOM   4200  OD2 ASP B 171     -44.222  24.583-127.758  1.00  0.00           O1-
ATOM   4201  H   ASP B 171     -44.235  21.169-123.474  1.00  0.00           H  
ATOM   4202  HA  ASP B 171     -43.106  22.920-124.474  1.00  0.00           H  
ATOM   4203 1HB  ASP B 171     -44.742  22.212-126.299  1.00  0.00           H  
ATOM   4204 2HB  ASP B 171     -45.662  23.651-125.882  1.00  0.00           H  
ATOM   4205  N   THR B 172     -44.104  24.338-122.349  1.00  0.00           N  
ATOM   4206  CA  THR B 172     -44.142  25.476-121.445  1.00  0.00           C  
ATOM   4207  C   THR B 172     -42.804  25.538-120.725  1.00  0.00           C  
ATOM   4208  O   THR B 172     -41.996  24.607-120.787  1.00  0.00           O  
ATOM   4209  CB  THR B 172     -45.297  25.371-120.432  1.00  0.00           C  
ATOM   4210  CG2 THR B 172     -46.628  25.229-121.154  1.00  0.00           C  
ATOM   4211  OG1 THR B 172     -45.092  24.233-119.585  1.00  0.00           O  
ATOM   4212  H   THR B 172     -43.821  23.436-121.993  1.00  0.00           H  
ATOM   4213  HA  THR B 172     -44.294  26.381-122.034  1.00  0.00           H  
ATOM   4214  HB  THR B 172     -45.320  26.268-119.813  1.00  0.00           H  
ATOM   4215  HG1 THR B 172     -45.395  23.441-120.036  1.00  0.00           H  
ATOM   4216 1HG2 THR B 172     -47.433  25.157-120.422  1.00  0.00           H  
ATOM   4217 2HG2 THR B 172     -46.793  26.098-121.790  1.00  0.00           H  
ATOM   4218 3HG2 THR B 172     -46.615  24.328-121.767  1.00  0.00           H  
ATOM   4219  N   GLU B 173     -42.567  26.650-120.034  1.00  0.00           N  
ATOM   4220  CA  GLU B 173     -41.295  26.801-119.341  1.00  0.00           C  
ATOM   4221  C   GLU B 173     -41.171  25.829-118.177  1.00  0.00           C  
ATOM   4222  O   GLU B 173     -40.070  25.345-117.890  1.00  0.00           O  
ATOM   4223  CB  GLU B 173     -41.134  28.236-118.835  1.00  0.00           C  
ATOM   4224  CG  GLU B 173     -41.094  29.290-119.933  1.00  0.00           C  
ATOM   4225  CD  GLU B 173     -39.950  29.096-120.889  1.00  0.00           C  
ATOM   4226  OE1 GLU B 173     -38.832  29.020-120.439  1.00  0.00           O  
ATOM   4227  OE2 GLU B 173     -40.195  29.023-122.070  1.00  0.00           O1-
ATOM   4228  H   GLU B 173     -43.249  27.393-119.978  1.00  0.00           H  
ATOM   4229  HA  GLU B 173     -40.490  26.585-120.044  1.00  0.00           H  
ATOM   4230 1HB  GLU B 173     -41.959  28.482-118.167  1.00  0.00           H  
ATOM   4231 2HB  GLU B 173     -40.212  28.318-118.260  1.00  0.00           H  
ATOM   4232 1HG  GLU B 173     -42.029  29.252-120.492  1.00  0.00           H  
ATOM   4233 2HG  GLU B 173     -41.017  30.274-119.475  1.00  0.00           H  
ATOM   4234  N   LEU B 174     -42.275  25.540-117.490  1.00  0.00           N  
ATOM   4235  CA  LEU B 174     -42.237  24.596-116.379  1.00  0.00           C  
ATOM   4236  C   LEU B 174     -41.933  23.168-116.833  1.00  0.00           C  
ATOM   4237  O   LEU B 174     -41.235  22.424-116.133  1.00  0.00           O  
ATOM   4238  CB  LEU B 174     -43.568  24.638-115.629  1.00  0.00           C  
ATOM   4239  CG  LEU B 174     -43.870  25.919-114.846  1.00  0.00           C  
ATOM   4240  CD1 LEU B 174     -45.317  25.937-114.365  1.00  0.00           C  
ATOM   4241  CD2 LEU B 174     -42.911  26.108-113.687  1.00  0.00           C  
ATOM   4242  H   LEU B 174     -43.153  25.975-117.736  1.00  0.00           H  
ATOM   4243  HA  LEU B 174     -41.444  24.898-115.696  1.00  0.00           H  
ATOM   4244 1HB  LEU B 174     -44.375  24.500-116.347  1.00  0.00           H  
ATOM   4245 2HB  LEU B 174     -43.594  23.811-114.920  1.00  0.00           H  
ATOM   4246  HG  LEU B 174     -43.782  26.780-115.509  1.00  0.00           H  
ATOM   4247 1HD1 LEU B 174     -45.504  26.858-113.813  1.00  0.00           H  
ATOM   4248 2HD1 LEU B 174     -45.986  25.887-115.224  1.00  0.00           H  
ATOM   4249 3HD1 LEU B 174     -45.494  25.081-113.715  1.00  0.00           H  
ATOM   4250 1HD2 LEU B 174     -43.158  27.029-113.156  1.00  0.00           H  
ATOM   4251 2HD2 LEU B 174     -42.994  25.262-113.005  1.00  0.00           H  
ATOM   4252 3HD2 LEU B 174     -41.890  26.170-114.065  1.00  0.00           H  
ATOM   4253  N   ALA B 175     -42.456  22.767-117.996  1.00  0.00           N  
ATOM   4254  CA  ALA B 175     -42.168  21.443-118.552  1.00  0.00           C  
ATOM   4255  C   ALA B 175     -40.689  21.221-118.858  1.00  0.00           C  
ATOM   4256  O   ALA B 175     -40.152  20.138-118.598  1.00  0.00           O  
ATOM   4257  CB  ALA B 175     -43.006  21.221-119.811  1.00  0.00           C  
ATOM   4258  H   ALA B 175     -43.065  23.392-118.504  1.00  0.00           H  
ATOM   4259  HA  ALA B 175     -42.446  20.696-117.809  1.00  0.00           H  
ATOM   4260 1HB  ALA B 175     -42.790  20.236-120.222  1.00  0.00           H  
ATOM   4261 2HB  ALA B 175     -44.065  21.286-119.559  1.00  0.00           H  
ATOM   4262 3HB  ALA B 175     -42.762  21.984-120.549  1.00  0.00           H  
ATOM   4263  N   ARG B 176     -40.013  22.224-119.426  1.00  0.00           N  
ATOM   4264  CA  ARG B 176     -38.594  22.068-119.752  1.00  0.00           C  
ATOM   4265  C   ARG B 176     -37.723  22.103-118.498  1.00  0.00           C  
ATOM   4266  O   ARG B 176     -36.709  21.398-118.413  1.00  0.00           O  
ATOM   4267  CB  ARG B 176     -38.129  23.118-120.770  1.00  0.00           C  
ATOM   4268  CG  ARG B 176     -37.982  24.536-120.253  1.00  0.00           C  
ATOM   4269  CD  ARG B 176     -37.419  25.480-121.298  1.00  0.00           C  
ATOM   4270  NE  ARG B 176     -37.232  26.819-120.744  1.00  0.00           N  
ATOM   4271  CZ  ARG B 176     -36.176  27.199-120.025  1.00  0.00           C  
ATOM   4272  NH1 ARG B 176     -35.196  26.341-119.762  1.00  0.00           N1+
ATOM   4273  NH2 ARG B 176     -36.099  28.439-119.564  1.00  0.00           N  
ATOM   4274  H   ARG B 176     -40.472  23.099-119.637  1.00  0.00           H  
ATOM   4275  HA  ARG B 176     -38.455  21.102-120.239  1.00  0.00           H  
ATOM   4276 1HB  ARG B 176     -37.161  22.827-121.176  1.00  0.00           H  
ATOM   4277 2HB  ARG B 176     -38.834  23.156-121.602  1.00  0.00           H  
ATOM   4278 1HG  ARG B 176     -38.958  24.915-119.949  1.00  0.00           H  
ATOM   4279 2HG  ARG B 176     -37.308  24.542-119.396  1.00  0.00           H  
ATOM   4280 1HD  ARG B 176     -36.455  25.107-121.643  1.00  0.00           H  
ATOM   4281 2HD  ARG B 176     -38.107  25.543-122.140  1.00  0.00           H  
ATOM   4282  HE  ARG B 176     -37.953  27.505-120.920  1.00  0.00           H  
ATOM   4283 1HH1 ARG B 176     -35.248  25.394-120.108  1.00  0.00           H  
ATOM   4284 2HH1 ARG B 176     -34.400  26.637-119.215  1.00  0.00           H  
ATOM   4285 1HH2 ARG B 176     -36.842  29.097-119.759  1.00  0.00           H  
ATOM   4286 2HH2 ARG B 176     -35.301  28.727-119.018  1.00  0.00           H  
ATOM   4287  N   GLU B 177     -38.094  22.937-117.524  1.00  0.00           N  
ATOM   4288  CA  GLU B 177     -37.339  23.027-116.280  1.00  0.00           C  
ATOM   4289  C   GLU B 177     -37.470  21.749-115.460  1.00  0.00           C  
ATOM   4290  O   GLU B 177     -36.503  21.306-114.830  1.00  0.00           O  
ATOM   4291  CB  GLU B 177     -37.815  24.224-115.454  1.00  0.00           C  
ATOM   4292  CG  GLU B 177     -37.446  25.579-116.041  1.00  0.00           C  
ATOM   4293  CD  GLU B 177     -35.970  25.860-115.982  1.00  0.00           C  
ATOM   4294  OE1 GLU B 177     -35.364  25.545-114.986  1.00  0.00           O  
ATOM   4295  OE2 GLU B 177     -35.449  26.391-116.934  1.00  0.00           O1-
ATOM   4296  H   GLU B 177     -38.911  23.518-117.647  1.00  0.00           H  
ATOM   4297  HA  GLU B 177     -36.285  23.166-116.524  1.00  0.00           H  
ATOM   4298 1HB  GLU B 177     -38.900  24.188-115.352  1.00  0.00           H  
ATOM   4299 2HB  GLU B 177     -37.390  24.166-114.451  1.00  0.00           H  
ATOM   4300 1HG  GLU B 177     -37.770  25.613-117.080  1.00  0.00           H  
ATOM   4301 2HG  GLU B 177     -37.981  26.357-115.497  1.00  0.00           H  
ATOM   4302  N   ALA B 178     -38.658  21.137-115.466  1.00  0.00           N  
ATOM   4303  CA  ALA B 178     -38.863  19.887-114.736  1.00  0.00           C  
ATOM   4304  C   ALA B 178     -37.977  18.774-115.282  1.00  0.00           C  
ATOM   4305  O   ALA B 178     -37.402  17.994-114.513  1.00  0.00           O  
ATOM   4306  CB  ALA B 178     -40.334  19.478-114.796  1.00  0.00           C  
ATOM   4307  H   ALA B 178     -39.429  21.539-115.979  1.00  0.00           H  
ATOM   4308  HA  ALA B 178     -38.585  20.053-113.695  1.00  0.00           H  
ATOM   4309 1HB  ALA B 178     -40.475  18.546-114.250  1.00  0.00           H  
ATOM   4310 2HB  ALA B 178     -40.947  20.259-114.346  1.00  0.00           H  
ATOM   4311 3HB  ALA B 178     -40.630  19.338-115.835  1.00  0.00           H  
ATOM   4312  N   LEU B 179     -37.865  18.675-116.610  1.00  0.00           N  
ATOM   4313  CA  LEU B 179     -37.023  17.649-117.217  1.00  0.00           C  
ATOM   4314  C   LEU B 179     -35.546  17.880-116.925  1.00  0.00           C  
ATOM   4315  O   LEU B 179     -34.813  16.929-116.628  1.00  0.00           O  
ATOM   4316  CB  LEU B 179     -37.246  17.617-118.734  1.00  0.00           C  
ATOM   4317  CG  LEU B 179     -38.599  17.061-119.196  1.00  0.00           C  
ATOM   4318  CD1 LEU B 179     -38.768  17.309-120.689  1.00  0.00           C  
ATOM   4319  CD2 LEU B 179     -38.675  15.576-118.876  1.00  0.00           C  
ATOM   4320  H   LEU B 179     -38.368  19.316-117.207  1.00  0.00           H  
ATOM   4321  HA  LEU B 179     -37.301  16.682-116.799  1.00  0.00           H  
ATOM   4322 1HB  LEU B 179     -37.154  18.630-119.121  1.00  0.00           H  
ATOM   4323 2HB  LEU B 179     -36.465  17.005-119.187  1.00  0.00           H  
ATOM   4324  HG  LEU B 179     -39.403  17.586-118.678  1.00  0.00           H  
ATOM   4325 1HD1 LEU B 179     -39.729  16.914-121.017  1.00  0.00           H  
ATOM   4326 2HD1 LEU B 179     -38.730  18.380-120.887  1.00  0.00           H  
ATOM   4327 3HD1 LEU B 179     -37.967  16.809-121.233  1.00  0.00           H  
ATOM   4328 1HD2 LEU B 179     -39.638  15.182-119.204  1.00  0.00           H  
ATOM   4329 2HD2 LEU B 179     -37.873  15.051-119.394  1.00  0.00           H  
ATOM   4330 3HD2 LEU B 179     -38.570  15.430-117.801  1.00  0.00           H  
ATOM   4331  N   GLU B 180     -35.086  19.130-117.004  1.00  0.00           N  
ATOM   4332  CA  GLU B 180     -33.675  19.385-116.743  1.00  0.00           C  
ATOM   4333  C   GLU B 180     -33.334  19.083-115.292  1.00  0.00           C  
ATOM   4334  O   GLU B 180     -32.294  18.477-115.005  1.00  0.00           O  
ATOM   4335  CB  GLU B 180     -33.336  20.838-117.077  1.00  0.00           C  
ATOM   4336  CG  GLU B 180     -31.857  21.176-116.980  1.00  0.00           C  
ATOM   4337  CD  GLU B 180     -31.562  22.611-117.374  1.00  0.00           C  
ATOM   4338  OE1 GLU B 180     -32.512  23.419-117.441  1.00  0.00           O  
ATOM   4339  OE2 GLU B 180     -30.380  22.933-117.617  1.00  0.00           O1-
ATOM   4340  H   GLU B 180     -35.691  19.904-117.239  1.00  0.00           H  
ATOM   4341  HA  GLU B 180     -33.081  18.730-117.381  1.00  0.00           H  
ATOM   4342 1HB  GLU B 180     -33.665  21.064-118.091  1.00  0.00           H  
ATOM   4343 2HB  GLU B 180     -33.877  21.502-116.403  1.00  0.00           H  
ATOM   4344 1HG  GLU B 180     -31.525  21.015-115.955  1.00  0.00           H  
ATOM   4345 2HG  GLU B 180     -31.298  20.501-117.625  1.00  0.00           H  
ATOM   4346  N   LEU B 181     -34.197  19.500-114.364  1.00  0.00           N  
ATOM   4347  CA  LEU B 181     -33.931  19.271-112.950  1.00  0.00           C  
ATOM   4348  C   LEU B 181     -33.951  17.782-112.620  1.00  0.00           C  
ATOM   4349  O   LEU B 181     -33.082  17.285-111.895  1.00  0.00           O  
ATOM   4350  CB  LEU B 181     -34.948  20.034-112.101  1.00  0.00           C  
ATOM   4351  CG  LEU B 181     -34.799  19.945-110.582  1.00  0.00           C  
ATOM   4352  CD1 LEU B 181     -33.470  20.528-110.139  1.00  0.00           C  
ATOM   4353  CD2 LEU B 181     -35.951  20.660-109.893  1.00  0.00           C  
ATOM   4354  H   LEU B 181     -35.044  19.979-114.634  1.00  0.00           H  
ATOM   4355  HA  LEU B 181     -32.941  19.661-112.717  1.00  0.00           H  
ATOM   4356 1HB  LEU B 181     -34.897  21.089-112.363  1.00  0.00           H  
ATOM   4357 2HB  LEU B 181     -35.947  19.669-112.343  1.00  0.00           H  
ATOM   4358  HG  LEU B 181     -34.798  18.899-110.277  1.00  0.00           H  
ATOM   4359 1HD1 LEU B 181     -33.383  20.454-109.055  1.00  0.00           H  
ATOM   4360 2HD1 LEU B 181     -32.656  19.972-110.605  1.00  0.00           H  
ATOM   4361 3HD1 LEU B 181     -33.414  21.574-110.438  1.00  0.00           H  
ATOM   4362 1HD2 LEU B 181     -35.830  20.588-108.812  1.00  0.00           H  
ATOM   4363 2HD2 LEU B 181     -35.955  21.710-110.187  1.00  0.00           H  
ATOM   4364 3HD2 LEU B 181     -36.893  20.197-110.184  1.00  0.00           H  
ATOM   4365  N   ALA B 182     -34.948  17.052-113.136  1.00  0.00           N  
ATOM   4366  CA  ALA B 182     -35.000  15.612-112.898  1.00  0.00           C  
ATOM   4367  C   ALA B 182     -33.820  14.893-113.541  1.00  0.00           C  
ATOM   4368  O   ALA B 182     -33.288  13.931-112.974  1.00  0.00           O  
ATOM   4369  CB  ALA B 182     -36.317  15.039-113.415  1.00  0.00           C  
ATOM   4370  H   ALA B 182     -35.671  17.485-113.692  1.00  0.00           H  
ATOM   4371  HA  ALA B 182     -34.942  15.444-111.823  1.00  0.00           H  
ATOM   4372 1HB  ALA B 182     -36.344  13.965-113.232  1.00  0.00           H  
ATOM   4373 2HB  ALA B 182     -37.149  15.516-112.897  1.00  0.00           H  
ATOM   4374 3HB  ALA B 182     -36.401  15.227-114.484  1.00  0.00           H  
ATOM   4375  N   LYS B 183     -33.415  15.327-114.737  1.00  0.00           N  
ATOM   4376  CA  LYS B 183     -32.266  14.718-115.402  1.00  0.00           C  
ATOM   4377  C   LYS B 183     -31.014  14.833-114.544  1.00  0.00           C  
ATOM   4378  O   LYS B 183     -30.287  13.854-114.341  1.00  0.00           O  
ATOM   4379  CB  LYS B 183     -32.047  15.354-116.774  1.00  0.00           C  
ATOM   4380  CG  LYS B 183     -30.979  14.659-117.602  1.00  0.00           C  
ATOM   4381  CD  LYS B 183     -30.580  15.491-118.810  1.00  0.00           C  
ATOM   4382  CE  LYS B 183     -31.717  15.547-119.825  1.00  0.00           C  
ATOM   4383  NZ  LYS B 183     -31.356  16.313-121.050  1.00  0.00           N1+
ATOM   4384  H   LYS B 183     -33.903  16.084-115.194  1.00  0.00           H  
ATOM   4385  HA  LYS B 183     -32.474  13.658-115.552  1.00  0.00           H  
ATOM   4386 1HB  LYS B 183     -32.982  15.337-117.336  1.00  0.00           H  
ATOM   4387 2HB  LYS B 183     -31.759  16.397-116.650  1.00  0.00           H  
ATOM   4388 1HG  LYS B 183     -30.096  14.485-116.986  1.00  0.00           H  
ATOM   4389 2HG  LYS B 183     -31.355  13.696-117.947  1.00  0.00           H  
ATOM   4390 1HD  LYS B 183     -30.332  16.504-118.488  1.00  0.00           H  
ATOM   4391 2HD  LYS B 183     -29.699  15.053-119.279  1.00  0.00           H  
ATOM   4392 1HE  LYS B 183     -31.990  14.535-120.120  1.00  0.00           H  
ATOM   4393 2HE  LYS B 183     -32.588  16.018-119.370  1.00  0.00           H  
ATOM   4394 1HZ  LYS B 183     -32.140  16.319-121.687  1.00  0.00           H  
ATOM   4395 2HZ  LYS B 183     -31.119  17.263-120.797  1.00  0.00           H  
ATOM   4396 3HZ  LYS B 183     -30.563  15.877-121.498  1.00  0.00           H  
ATOM   4397  N   GLU B 184     -30.750  16.035-114.032  1.00  0.00           N  
ATOM   4398  CA  GLU B 184     -29.615  16.249-113.145  1.00  0.00           C  
ATOM   4399  C   GLU B 184     -29.780  15.506-111.824  1.00  0.00           C  
ATOM   4400  O   GLU B 184     -28.794  15.015-111.263  1.00  0.00           O  
ATOM   4401  CB  GLU B 184     -29.429  17.744-112.877  1.00  0.00           C  
ATOM   4402  CG  GLU B 184     -28.973  18.547-114.087  1.00  0.00           C  
ATOM   4403  CD  GLU B 184     -28.925  20.026-113.823  1.00  0.00           C  
ATOM   4404  OE1 GLU B 184     -29.346  20.437-112.768  1.00  0.00           O  
ATOM   4405  OE2 GLU B 184     -28.467  20.748-114.677  1.00  0.00           O1-
ATOM   4406  H   GLU B 184     -31.349  16.816-114.262  1.00  0.00           H  
ATOM   4407  HA  GLU B 184     -28.718  15.865-113.632  1.00  0.00           H  
ATOM   4408 1HB  GLU B 184     -30.368  18.171-112.526  1.00  0.00           H  
ATOM   4409 2HB  GLU B 184     -28.691  17.883-112.087  1.00  0.00           H  
ATOM   4410 1HG  GLU B 184     -27.980  18.210-114.381  1.00  0.00           H  
ATOM   4411 2HG  GLU B 184     -29.652  18.353-114.916  1.00  0.00           H  
ATOM   4412  N   ALA B 185     -31.011  15.423-111.308  1.00  0.00           N  
ATOM   4413  CA  ALA B 185     -31.255  14.687-110.069  1.00  0.00           C  
ATOM   4414  C   ALA B 185     -30.931  13.206-110.228  1.00  0.00           C  
ATOM   4415  O   ALA B 185     -30.485  12.554-109.277  1.00  0.00           O  
ATOM   4416  CB  ALA B 185     -32.704  14.875-109.623  1.00  0.00           C  
ATOM   4417  H   ALA B 185     -31.786  15.873-111.774  1.00  0.00           H  
ATOM   4418  HA  ALA B 185     -30.596  15.090-109.300  1.00  0.00           H  
ATOM   4419 1HB  ALA B 185     -32.875  14.322-108.699  1.00  0.00           H  
ATOM   4420 2HB  ALA B 185     -32.899  15.934-109.453  1.00  0.00           H  
ATOM   4421 3HB  ALA B 185     -33.374  14.503-110.397  1.00  0.00           H  
ATOM   4422  N   VAL B 186     -31.168  12.651-111.419  1.00  0.00           N  
ATOM   4423  CA  VAL B 186     -30.849  11.249-111.671  1.00  0.00           C  
ATOM   4424  C   VAL B 186     -29.343  11.052-111.824  1.00  0.00           C  
ATOM   4425  O   VAL B 186     -28.786  10.049-111.359  1.00  0.00           O  
ATOM   4426  CB  VAL B 186     -31.622  10.742-112.903  1.00  0.00           C  
ATOM   4427  CG1 VAL B 186     -31.142   9.357-113.295  1.00  0.00           C  
ATOM   4428  CG2 VAL B 186     -33.118  10.731-112.620  1.00  0.00           C  
ATOM   4429  H   VAL B 186     -31.574  13.204-112.161  1.00  0.00           H  
ATOM   4430  HA  VAL B 186     -31.198  10.657-110.824  1.00  0.00           H  
ATOM   4431  HB  VAL B 186     -31.419  11.403-113.746  1.00  0.00           H  
ATOM   4432 1HG1 VAL B 186     -31.698   9.013-114.168  1.00  0.00           H  
ATOM   4433 2HG1 VAL B 186     -30.079   9.394-113.534  1.00  0.00           H  
ATOM   4434 3HG1 VAL B 186     -31.304   8.667-112.467  1.00  0.00           H  
ATOM   4435 1HG2 VAL B 186     -33.651  10.371-113.500  1.00  0.00           H  
ATOM   4436 2HG2 VAL B 186     -33.324  10.074-111.776  1.00  0.00           H  
ATOM   4437 3HG2 VAL B 186     -33.450  11.741-112.383  1.00  0.00           H  
ATOM   4438  N   LYS B 187     -28.660  12.002-112.474  1.00  0.00           N  
ATOM   4439  CA  LYS B 187     -27.202  11.945-112.554  1.00  0.00           C  
ATOM   4440  C   LYS B 187     -26.585  11.918-111.163  1.00  0.00           C  
ATOM   4441  O   LYS B 187     -25.622  11.182-110.912  1.00  0.00           O  
ATOM   4442  CB  LYS B 187     -26.657  13.133-113.348  1.00  0.00           C  
ATOM   4443  CG  LYS B 187     -26.927  13.065-114.846  1.00  0.00           C  
ATOM   4444  CD  LYS B 187     -26.372  14.287-115.562  1.00  0.00           C  
ATOM   4445  CE  LYS B 187     -26.640  14.220-117.059  1.00  0.00           C  
ATOM   4446  NZ  LYS B 187     -26.128  15.424-117.770  1.00  0.00           N1+
ATOM   4447  H   LYS B 187     -29.147  12.768-112.916  1.00  0.00           H  
ATOM   4448  HA  LYS B 187     -26.919  11.025-113.068  1.00  0.00           H  
ATOM   4449 1HB  LYS B 187     -27.098  14.057-112.971  1.00  0.00           H  
ATOM   4450 2HB  LYS B 187     -25.579  13.202-113.206  1.00  0.00           H  
ATOM   4451 1HG  LYS B 187     -26.463  12.170-115.260  1.00  0.00           H  
ATOM   4452 2HG  LYS B 187     -28.002  13.010-115.019  1.00  0.00           H  
ATOM   4453 1HD  LYS B 187     -26.835  15.189-115.159  1.00  0.00           H  
ATOM   4454 2HD  LYS B 187     -25.296  14.347-115.398  1.00  0.00           H  
ATOM   4455 1HE  LYS B 187     -26.158  13.336-117.476  1.00  0.00           H  
ATOM   4456 2HE  LYS B 187     -27.712  14.139-117.233  1.00  0.00           H  
ATOM   4457 1HZ  LYS B 187     -26.326  15.341-118.757  1.00  0.00           H  
ATOM   4458 2HZ  LYS B 187     -26.583  16.249-117.404  1.00  0.00           H  
ATOM   4459 3HZ  LYS B 187     -25.131  15.499-117.631  1.00  0.00           H  
ATOM   4460  N   SER B 188     -27.122  12.719-110.251  1.00  0.00           N  
ATOM   4461  CA  SER B 188     -26.635  12.743-108.883  1.00  0.00           C  
ATOM   4462  C   SER B 188     -26.989  11.432-108.196  1.00  0.00           C  
ATOM   4463  O   SER B 188     -28.027  10.824-108.473  1.00  0.00           O  
ATOM   4464  CB  SER B 188     -27.233  13.913-108.126  1.00  0.00           C  
ATOM   4465  OG  SER B 188     -26.877  13.869-106.771  1.00  0.00           O  
ATOM   4466  H   SER B 188     -27.886  13.326-110.513  1.00  0.00           H  
ATOM   4467  HA  SER B 188     -25.550  12.859-108.904  1.00  0.00           H  
ATOM   4468 1HB  SER B 188     -26.885  14.847-108.566  1.00  0.00           H  
ATOM   4469 2HB  SER B 188     -28.318  13.891-108.220  1.00  0.00           H  
ATOM   4470  HG  SER B 188     -27.212  14.681-106.383  1.00  0.00           H  
ATOM   4471  N   THR B 189     -26.116  10.990-107.300  1.00  0.00           N  
ATOM   4472  CA  THR B 189     -26.348   9.784-106.523  1.00  0.00           C  
ATOM   4473  C   THR B 189     -26.761  10.107-105.096  1.00  0.00           C  
ATOM   4474  O   THR B 189     -26.863   9.201-104.263  1.00  0.00           O  
ATOM   4475  CB  THR B 189     -25.094   8.891-106.506  1.00  0.00           C  
ATOM   4476  CG2 THR B 189     -24.710   8.483-107.920  1.00  0.00           C  
ATOM   4477  OG1 THR B 189     -24.005   9.603-105.904  1.00  0.00           O  
ATOM   4478  H   THR B 189     -25.263  11.511-107.157  1.00  0.00           H  
ATOM   4479  HA  THR B 189     -27.163   9.226-106.985  1.00  0.00           H  
ATOM   4480  HB  THR B 189     -25.293   7.995-105.917  1.00  0.00           H  
ATOM   4481  HG1 THR B 189     -24.095   9.577-104.949  1.00  0.00           H  
ATOM   4482 1HG2 THR B 189     -23.822   7.852-107.888  1.00  0.00           H  
ATOM   4483 2HG2 THR B 189     -25.532   7.933-108.376  1.00  0.00           H  
ATOM   4484 3HG2 THR B 189     -24.500   9.375-108.511  1.00  0.00           H  
ATOM   4485  N   ASP B 190     -27.006  11.382-104.805  1.00  0.00           N  
ATOM   4486  CA  ASP B 190     -27.355  11.842-103.468  1.00  0.00           C  
ATOM   4487  C   ASP B 190     -28.868  11.710-103.308  1.00  0.00           C  
ATOM   4488  O   ASP B 190     -29.635  12.404-103.982  1.00  0.00           O  
ATOM   4489  CB  ASP B 190     -26.884  13.286-103.280  1.00  0.00           C  
ATOM   4490  CG  ASP B 190     -27.059  13.797-101.859  1.00  0.00           C  
ATOM   4491  OD1 ASP B 190     -27.880  13.251-101.098  1.00  0.00           O  
ATOM   4492  OD2 ASP B 190     -26.362  14.772-101.506  1.00  0.00           O1-
ATOM   4493  H   ASP B 190     -26.943  12.055-105.556  1.00  0.00           H  
ATOM   4494  HA  ASP B 190     -26.842  11.212-102.741  1.00  0.00           H  
ATOM   4495 1HB  ASP B 190     -25.830  13.362-103.547  1.00  0.00           H  
ATOM   4496 2HB  ASP B 190     -27.441  13.940-103.952  1.00  0.00           H  
ATOM   4497  N   SER B 191     -29.290  10.807-102.417  1.00  0.00           N  
ATOM   4498  CA  SER B 191     -30.710  10.510-102.235  1.00  0.00           C  
ATOM   4499  C   SER B 191     -31.461  11.701-101.653  1.00  0.00           C  
ATOM   4500  O   SER B 191     -32.686  11.794-101.795  1.00  0.00           O  
ATOM   4501  CB  SER B 191     -30.880   9.307-101.329  1.00  0.00           C  
ATOM   4502  OG  SER B 191     -30.444   9.592-100.028  1.00  0.00           O  
ATOM   4503  H   SER B 191     -28.609  10.316-101.855  1.00  0.00           H  
ATOM   4504  HA  SER B 191     -31.143  10.280-103.209  1.00  0.00           H  
ATOM   4505 1HB  SER B 191     -31.928   9.012-101.308  1.00  0.00           H  
ATOM   4506 2HB  SER B 191     -30.312   8.468-101.729  1.00  0.00           H  
ATOM   4507  HG  SER B 191     -30.618   8.802 -99.511  1.00  0.00           H  
ATOM   4508  N   GLU B 192     -30.746  12.609-100.987  1.00  0.00           N  
ATOM   4509  CA  GLU B 192     -31.360  13.802-100.414  1.00  0.00           C  
ATOM   4510  C   GLU B 192     -31.721  14.830-101.479  1.00  0.00           C  
ATOM   4511  O   GLU B 192     -32.708  15.556-101.320  1.00  0.00           O  
ATOM   4512  CB  GLU B 192     -30.421  14.437 -99.386  1.00  0.00           C  
ATOM   4513  CG  GLU B 192     -30.267  13.641 -98.098  1.00  0.00           C  
ATOM   4514  CD  GLU B 192     -31.552  13.524 -97.326  1.00  0.00           C  
ATOM   4515  OE1 GLU B 192     -32.184  14.530 -97.106  1.00  0.00           O  
ATOM   4516  OE2 GLU B 192     -31.903  12.428 -96.955  1.00  0.00           O1-
ATOM   4517  H   GLU B 192     -29.753  12.465-100.878  1.00  0.00           H  
ATOM   4518  HA  GLU B 192     -32.283  13.509 -99.913  1.00  0.00           H  
ATOM   4519 1HB  GLU B 192     -29.429  14.557 -99.824  1.00  0.00           H  
ATOM   4520 2HB  GLU B 192     -30.785  15.430 -99.124  1.00  0.00           H  
ATOM   4521 1HG  GLU B 192     -29.912  12.640 -98.342  1.00  0.00           H  
ATOM   4522 2HG  GLU B 192     -29.516  14.121 -97.473  1.00  0.00           H  
ATOM   4523  N   GLN B 193     -30.939  14.920-102.557  1.00  0.00           N  
ATOM   4524  CA  GLN B 193     -31.309  15.819-103.649  1.00  0.00           C  
ATOM   4525  C   GLN B 193     -32.547  15.310-104.381  1.00  0.00           C  
ATOM   4526  O   GLN B 193     -33.334  16.106-104.907  1.00  0.00           O  
ATOM   4527  CB  GLN B 193     -30.148  15.977-104.634  1.00  0.00           C  
ATOM   4528  CG  GLN B 193     -28.967  16.758-104.083  1.00  0.00           C  
ATOM   4529  CD  GLN B 193     -27.846  16.901-105.095  1.00  0.00           C  
ATOM   4530  NE2 GLN B 193     -26.904  17.796-104.811  1.00  0.00           N  
ATOM   4531  OE1 GLN B 193     -27.824  16.216-106.120  1.00  0.00           O  
ATOM   4532  H   GLN B 193     -30.090  14.377-102.633  1.00  0.00           H  
ATOM   4533  HA  GLN B 193     -31.543  16.797-103.228  1.00  0.00           H  
ATOM   4534 1HB  GLN B 193     -29.789  14.993-104.934  1.00  0.00           H  
ATOM   4535 2HB  GLN B 193     -30.498  16.486-105.532  1.00  0.00           H  
ATOM   4536 1HG  GLN B 193     -29.304  17.757-103.803  1.00  0.00           H  
ATOM   4537 2HG  GLN B 193     -28.576  16.238-103.210  1.00  0.00           H  
ATOM   4538 1HE2 GLN B 193     -26.140  17.934-105.441  1.00  0.00           H  
ATOM   4539 2HE2 GLN B 193     -26.960  18.330-103.968  1.00  0.00           H  
ATOM   4540  N   LEU B 194     -32.731  13.987-104.445  1.00  0.00           N  
ATOM   4541  CA  LEU B 194     -33.970  13.450-105.005  1.00  0.00           C  
ATOM   4542  C   LEU B 194     -35.171  13.892-104.175  1.00  0.00           C  
ATOM   4543  O   LEU B 194     -36.238  14.193-104.724  1.00  0.00           O  
ATOM   4544  CB  LEU B 194     -33.903  11.923-105.072  1.00  0.00           C  
ATOM   4545  CG  LEU B 194     -32.943  11.279-106.072  1.00  0.00           C  
ATOM   4546  CD1 LEU B 194     -32.857   9.781-105.824  1.00  0.00           C  
ATOM   4547  CD2 LEU B 194     -33.381  11.562-107.499  1.00  0.00           C  
ATOM   4548  H   LEU B 194     -32.024  13.347-104.111  1.00  0.00           H  
ATOM   4549  HA  LEU B 194     -34.085  13.832-106.019  1.00  0.00           H  
ATOM   4550 1HB  LEU B 194     -33.621  11.544-104.092  1.00  0.00           H  
ATOM   4551 2HB  LEU B 194     -34.896  11.542-105.314  1.00  0.00           H  
ATOM   4552  HG  LEU B 194     -31.940  11.682-105.925  1.00  0.00           H  
ATOM   4553 1HD1 LEU B 194     -32.170   9.332-106.541  1.00  0.00           H  
ATOM   4554 2HD1 LEU B 194     -32.495   9.599-104.812  1.00  0.00           H  
ATOM   4555 3HD1 LEU B 194     -33.845   9.336-105.942  1.00  0.00           H  
ATOM   4556 1HD2 LEU B 194     -32.683  11.095-108.194  1.00  0.00           H  
ATOM   4557 2HD2 LEU B 194     -34.380  11.156-107.660  1.00  0.00           H  
ATOM   4558 3HD2 LEU B 194     -33.395  12.639-107.668  1.00  0.00           H  
ATOM   4559  N   GLU B 195     -35.017  13.930-102.848  1.00  0.00           N  
ATOM   4560  CA  GLU B 195     -36.105  14.359-101.972  1.00  0.00           C  
ATOM   4561  C   GLU B 195     -36.425  15.831-102.200  1.00  0.00           C  
ATOM   4562  O   GLU B 195     -37.596  16.227-102.225  1.00  0.00           O  
ATOM   4563  CB  GLU B 195     -35.741  14.124-100.505  1.00  0.00           C  
ATOM   4564  CG  GLU B 195     -36.801  14.583 -99.513  1.00  0.00           C  
ATOM   4565  CD  GLU B 195     -38.074  13.790 -99.610  1.00  0.00           C  
ATOM   4566  OE1 GLU B 195     -38.101  12.832-100.343  1.00  0.00           O  
ATOM   4567  OE2 GLU B 195     -39.022  14.144 -98.948  1.00  0.00           O1-
ATOM   4568  H   GLU B 195     -34.134  13.658-102.438  1.00  0.00           H  
ATOM   4569  HA  GLU B 195     -36.992  13.770-102.208  1.00  0.00           H  
ATOM   4570 1HB  GLU B 195     -35.566  13.061-100.339  1.00  0.00           H  
ATOM   4571 2HB  GLU B 195     -34.815  14.649-100.271  1.00  0.00           H  
ATOM   4572 1HG  GLU B 195     -36.404  14.489 -98.503  1.00  0.00           H  
ATOM   4573 2HG  GLU B 195     -37.018  15.635 -99.692  1.00  0.00           H  
ATOM   4574  N   VAL B 196     -35.386  16.658-102.329  1.00  0.00           N  
ATOM   4575  CA  VAL B 196     -35.562  18.090-102.563  1.00  0.00           C  
ATOM   4576  C   VAL B 196     -36.274  18.332-103.887  1.00  0.00           C  
ATOM   4577  O   VAL B 196     -37.207  19.140-103.974  1.00  0.00           O  
ATOM   4578  CB  VAL B 196     -34.199  18.807-102.575  1.00  0.00           C  
ATOM   4579  CG1 VAL B 196     -34.348  20.224-103.108  1.00  0.00           C  
ATOM   4580  CG2 VAL B 196     -33.607  18.816-101.174  1.00  0.00           C  
ATOM   4581  H   VAL B 196     -34.451  16.281-102.264  1.00  0.00           H  
ATOM   4582  HA  VAL B 196     -36.165  18.502-101.753  1.00  0.00           H  
ATOM   4583  HB  VAL B 196     -33.527  18.278-103.252  1.00  0.00           H  
ATOM   4584 1HG1 VAL B 196     -33.375  20.716-103.109  1.00  0.00           H  
ATOM   4585 2HG1 VAL B 196     -34.740  20.192-104.124  1.00  0.00           H  
ATOM   4586 3HG1 VAL B 196     -35.034  20.782-102.471  1.00  0.00           H  
ATOM   4587 1HG2 VAL B 196     -32.644  19.324-101.190  1.00  0.00           H  
ATOM   4588 2HG2 VAL B 196     -34.282  19.340-100.497  1.00  0.00           H  
ATOM   4589 3HG2 VAL B 196     -33.470  17.791-100.830  1.00  0.00           H  
ATOM   4590  N   VAL B 197     -35.831  17.644-104.942  1.00  0.00           N  
ATOM   4591  CA  VAL B 197     -36.452  17.807-106.251  1.00  0.00           C  
ATOM   4592  C   VAL B 197     -37.887  17.288-106.245  1.00  0.00           C  
ATOM   4593  O   VAL B 197     -38.783  17.910-106.829  1.00  0.00           O  
ATOM   4594  CB  VAL B 197     -35.594  17.107-107.319  1.00  0.00           C  
ATOM   4595  CG1 VAL B 197     -36.324  17.051-108.652  1.00  0.00           C  
ATOM   4596  CG2 VAL B 197     -34.253  17.814-107.458  1.00  0.00           C  
ATOM   4597  H   VAL B 197     -35.058  17.001-104.840  1.00  0.00           H  
ATOM   4598  HA  VAL B 197     -36.464  18.869-106.499  1.00  0.00           H  
ATOM   4599  HB  VAL B 197     -35.428  16.073-107.018  1.00  0.00           H  
ATOM   4600 1HG1 VAL B 197     -35.696  16.551-109.390  1.00  0.00           H  
ATOM   4601 2HG1 VAL B 197     -37.255  16.496-108.533  1.00  0.00           H  
ATOM   4602 3HG1 VAL B 197     -36.544  18.063-108.989  1.00  0.00           H  
ATOM   4603 1HG2 VAL B 197     -33.653  17.311-108.216  1.00  0.00           H  
ATOM   4604 2HG2 VAL B 197     -34.417  18.850-107.754  1.00  0.00           H  
ATOM   4605 3HG2 VAL B 197     -33.727  17.789-106.503  1.00  0.00           H  
ATOM   4606  N   ARG B 198     -38.132  16.148-105.590  1.00  0.00           N  
ATOM   4607  CA  ARG B 198     -39.500  15.649-105.467  1.00  0.00           C  
ATOM   4608  C   ARG B 198     -40.424  16.726-104.920  1.00  0.00           C  
ATOM   4609  O   ARG B 198     -41.502  16.976-105.466  1.00  0.00           O  
ATOM   4610  CB  ARG B 198     -39.554  14.416-104.567  1.00  0.00           C  
ATOM   4611  CG  ARG B 198     -40.944  13.796-104.504  1.00  0.00           C  
ATOM   4612  CD  ARG B 198     -41.002  12.629-103.540  1.00  0.00           C  
ATOM   4613  NE  ARG B 198     -40.825  13.062-102.154  1.00  0.00           N  
ATOM   4614  CZ  ARG B 198     -41.786  13.587-101.400  1.00  0.00           C  
ATOM   4615  NH1 ARG B 198     -43.005  13.747-101.892  1.00  0.00           N1+
ATOM   4616  NH2 ARG B 198     -41.529  13.954-100.149  1.00  0.00           N  
ATOM   4617  H   ARG B 198     -37.377  15.622-105.174  1.00  0.00           H  
ATOM   4618  HA  ARG B 198     -39.851  15.355-106.457  1.00  0.00           H  
ATOM   4619 1HB  ARG B 198     -38.853  13.668-104.932  1.00  0.00           H  
ATOM   4620 2HB  ARG B 198     -39.246  14.689-103.557  1.00  0.00           H  
ATOM   4621 1HG  ARG B 198     -41.663  14.546-104.174  1.00  0.00           H  
ATOM   4622 2HG  ARG B 198     -41.226  13.433-105.493  1.00  0.00           H  
ATOM   4623 1HD  ARG B 198     -41.971  12.136-103.623  1.00  0.00           H  
ATOM   4624 2HD  ARG B 198     -40.211  11.919-103.779  1.00  0.00           H  
ATOM   4625  HE  ARG B 198     -39.908  12.954-101.742  1.00  0.00           H  
ATOM   4626 1HH1 ARG B 198     -43.206  13.470-102.843  1.00  0.00           H  
ATOM   4627 2HH1 ARG B 198     -43.734  14.146-101.317  1.00  0.00           H  
ATOM   4628 1HH2 ARG B 198     -40.600  13.834 -99.768  1.00  0.00           H  
ATOM   4629 2HH2 ARG B 198     -42.260  14.353 -99.579  1.00  0.00           H  
ATOM   4630  N   LEU B 199     -40.014  17.365-103.825  1.00  0.00           N  
ATOM   4631  CA  LEU B 199     -40.842  18.398-103.217  1.00  0.00           C  
ATOM   4632  C   LEU B 199     -41.021  19.578-104.165  1.00  0.00           C  
ATOM   4633  O   LEU B 199     -42.124  20.125-104.285  1.00  0.00           O  
ATOM   4634  CB  LEU B 199     -40.214  18.878-101.902  1.00  0.00           C  
ATOM   4635  CG  LEU B 199     -40.227  17.865-100.750  1.00  0.00           C  
ATOM   4636  CD1 LEU B 199     -39.341  18.369 -99.620  1.00  0.00           C  
ATOM   4637  CD2 LEU B 199     -41.657  17.656-100.273  1.00  0.00           C  
ATOM   4638  H   LEU B 199     -39.123  17.139-103.406  1.00  0.00           H  
ATOM   4639  HA  LEU B 199     -41.822  17.974-103.002  1.00  0.00           H  
ATOM   4640 1HB  LEU B 199     -39.178  19.151-102.092  1.00  0.00           H  
ATOM   4641 2HB  LEU B 199     -40.747  19.767-101.567  1.00  0.00           H  
ATOM   4642  HG  LEU B 199     -39.818  16.915-101.096  1.00  0.00           H  
ATOM   4643 1HD1 LEU B 199     -39.350  17.649 -98.801  1.00  0.00           H  
ATOM   4644 2HD1 LEU B 199     -38.321  18.491 -99.984  1.00  0.00           H  
ATOM   4645 3HD1 LEU B 199     -39.717  19.328 -99.263  1.00  0.00           H  
ATOM   4646 1HD2 LEU B 199     -41.666  16.936 -99.455  1.00  0.00           H  
ATOM   4647 2HD2 LEU B 199     -42.066  18.605 -99.926  1.00  0.00           H  
ATOM   4648 3HD2 LEU B 199     -42.264  17.278-101.097  1.00  0.00           H  
ATOM   4649  N   ALA B 200     -39.941  19.994-104.832  1.00  0.00           N  
ATOM   4650  CA  ALA B 200     -40.020  21.123-105.754  1.00  0.00           C  
ATOM   4651  C   ALA B 200     -40.976  20.822-106.906  1.00  0.00           C  
ATOM   4652  O   ALA B 200     -41.747  21.689-107.332  1.00  0.00           O  
ATOM   4653  CB  ALA B 200     -38.629  21.467-106.281  1.00  0.00           C  
ATOM   4654  H   ALA B 200     -39.055  19.527-104.701  1.00  0.00           H  
ATOM   4655  HA  ALA B 200     -40.412  21.980-105.207  1.00  0.00           H  
ATOM   4656 1HB  ALA B 200     -38.698  22.310-106.968  1.00  0.00           H  
ATOM   4657 2HB  ALA B 200     -37.979  21.731-105.446  1.00  0.00           H  
ATOM   4658 3HB  ALA B 200     -38.215  20.606-106.804  1.00  0.00           H  
ATOM   4659  N   LEU B 201     -40.931  19.590-107.425  1.00  0.00           N  
ATOM   4660  CA  LEU B 201     -41.827  19.188-108.508  1.00  0.00           C  
ATOM   4661  C   LEU B 201     -43.276  19.087-108.043  1.00  0.00           C  
ATOM   4662  O   LEU B 201     -44.199  19.412-108.801  1.00  0.00           O  
ATOM   4663  CB  LEU B 201     -41.372  17.862-109.117  1.00  0.00           C  
ATOM   4664  CG  LEU B 201     -40.016  17.853-109.823  1.00  0.00           C  
ATOM   4665  CD1 LEU B 201     -39.633  16.432-110.219  1.00  0.00           C  
ATOM   4666  CD2 LEU B 201     -40.016  18.775-111.033  1.00  0.00           C  
ATOM   4667  H   LEU B 201     -40.265  18.921-107.064  1.00  0.00           H  
ATOM   4668  HA  LEU B 201     -41.779  19.941-109.294  1.00  0.00           H  
ATOM   4669 1HB  LEU B 201     -41.324  17.116-108.325  1.00  0.00           H  
ATOM   4670 2HB  LEU B 201     -42.115  17.541-109.846  1.00  0.00           H  
ATOM   4671  HG  LEU B 201     -39.242  18.188-109.132  1.00  0.00           H  
ATOM   4672 1HD1 LEU B 201     -38.665  16.443-110.722  1.00  0.00           H  
ATOM   4673 2HD1 LEU B 201     -39.571  15.811-109.326  1.00  0.00           H  
ATOM   4674 3HD1 LEU B 201     -40.387  16.027-110.893  1.00  0.00           H  
ATOM   4675 1HD2 LEU B 201     -39.038  18.745-111.513  1.00  0.00           H  
ATOM   4676 2HD2 LEU B 201     -40.777  18.447-111.740  1.00  0.00           H  
ATOM   4677 3HD2 LEU B 201     -40.233  19.794-110.713  1.00  0.00           H  
ATOM   4678  N   GLU B 202     -43.500  18.642-106.804  1.00  0.00           N  
ATOM   4679  CA  GLU B 202     -44.860  18.606-106.272  1.00  0.00           C  
ATOM   4680  C   GLU B 202     -45.443  20.002-106.150  1.00  0.00           C  
ATOM   4681  O   GLU B 202     -46.631  20.208-106.418  1.00  0.00           O  
ATOM   4682  CB  GLU B 202     -44.881  17.916-104.906  1.00  0.00           C  
ATOM   4683  CG  GLU B 202     -44.708  16.405-104.962  1.00  0.00           C  
ATOM   4684  CD  GLU B 202     -44.758  15.760-103.604  1.00  0.00           C  
ATOM   4685  OE1 GLU B 202     -44.691  16.468-102.628  1.00  0.00           O  
ATOM   4686  OE2 GLU B 202     -44.863  14.558-103.543  1.00  0.00           O1-
ATOM   4687  H   GLU B 202     -42.736  18.328-106.223  1.00  0.00           H  
ATOM   4688  HA  GLU B 202     -45.486  18.037-106.960  1.00  0.00           H  
ATOM   4689 1HB  GLU B 202     -44.085  18.321-104.281  1.00  0.00           H  
ATOM   4690 2HB  GLU B 202     -45.828  18.127-104.408  1.00  0.00           H  
ATOM   4691 1HG  GLU B 202     -45.498  15.982-105.581  1.00  0.00           H  
ATOM   4692 2HG  GLU B 202     -43.753  16.176-105.433  1.00  0.00           H  
ATOM   4693  N   ILE B 203     -44.624  20.977-105.751  1.00  0.00           N  
ATOM   4694  CA  ILE B 203     -45.112  22.349-105.665  1.00  0.00           C  
ATOM   4695  C   ILE B 203     -45.565  22.827-107.037  1.00  0.00           C  
ATOM   4696  O   ILE B 203     -46.590  23.510-107.163  1.00  0.00           O  
ATOM   4697  CB  ILE B 203     -44.027  23.295-105.117  1.00  0.00           C  
ATOM   4698  CG1 ILE B 203     -43.763  23.003-103.638  1.00  0.00           C  
ATOM   4699  CG2 ILE B 203     -44.439  24.746-105.312  1.00  0.00           C  
ATOM   4700  CD1 ILE B 203     -42.502  23.644-103.105  1.00  0.00           C  
ATOM   4701  H   ILE B 203     -43.665  20.779-105.504  1.00  0.00           H  
ATOM   4702  HA  ILE B 203     -45.962  22.372-104.983  1.00  0.00           H  
ATOM   4703  HB  ILE B 203     -43.090  23.119-105.646  1.00  0.00           H  
ATOM   4704 1HG1 ILE B 203     -44.604  23.356-103.042  1.00  0.00           H  
ATOM   4705 2HG1 ILE B 203     -43.686  21.926-103.487  1.00  0.00           H  
ATOM   4706 1HG2 ILE B 203     -43.662  25.400-104.918  1.00  0.00           H  
ATOM   4707 2HG2 ILE B 203     -44.577  24.946-106.374  1.00  0.00           H  
ATOM   4708 3HG2 ILE B 203     -45.373  24.933-104.782  1.00  0.00           H  
ATOM   4709 1HD1 ILE B 203     -42.382  23.391-102.051  1.00  0.00           H  
ATOM   4710 2HD1 ILE B 203     -41.641  23.277-103.665  1.00  0.00           H  
ATOM   4711 3HD1 ILE B 203     -42.570  24.725-103.212  1.00  0.00           H  
ATOM   4712  N   VAL B 204     -44.810  22.496-108.084  1.00  0.00           N  
ATOM   4713  CA  VAL B 204     -45.229  22.873-109.431  1.00  0.00           C  
ATOM   4714  C   VAL B 204     -46.569  22.236-109.782  1.00  0.00           C  
ATOM   4715  O   VAL B 204     -47.461  22.892-110.331  1.00  0.00           O  
ATOM   4716  CB  VAL B 204     -44.170  22.441-110.463  1.00  0.00           C  
ATOM   4717  CG1 VAL B 204     -44.668  22.699-111.877  1.00  0.00           C  
ATOM   4718  CG2 VAL B 204     -42.865  23.181-110.207  1.00  0.00           C  
ATOM   4719  H   VAL B 204     -43.947  21.986-107.962  1.00  0.00           H  
ATOM   4720  HA  VAL B 204     -45.333  23.958-109.470  1.00  0.00           H  
ATOM   4721  HB  VAL B 204     -44.004  21.368-110.371  1.00  0.00           H  
ATOM   4722 1HG1 VAL B 204     -43.907  22.388-112.593  1.00  0.00           H  
ATOM   4723 2HG1 VAL B 204     -45.582  22.133-112.050  1.00  0.00           H  
ATOM   4724 3HG1 VAL B 204     -44.870  23.763-112.003  1.00  0.00           H  
ATOM   4725 1HG2 VAL B 204     -42.121  22.870-110.939  1.00  0.00           H  
ATOM   4726 2HG2 VAL B 204     -43.033  24.255-110.292  1.00  0.00           H  
ATOM   4727 3HG2 VAL B 204     -42.506  22.948-109.204  1.00  0.00           H  
ATOM   4728  N   GLN B 205     -46.741  20.951-109.454  1.00  0.00           N  
ATOM   4729  CA  GLN B 205     -48.018  20.287-109.704  1.00  0.00           C  
ATOM   4730  C   GLN B 205     -49.130  20.834-108.816  1.00  0.00           C  
ATOM   4731  O   GLN B 205     -50.283  20.928-109.247  1.00  0.00           O  
ATOM   4732  CB  GLN B 205     -47.882  18.777-109.489  1.00  0.00           C  
ATOM   4733  CG  GLN B 205     -49.131  17.985-109.834  1.00  0.00           C  
ATOM   4734  CD  GLN B 205     -48.931  16.489-109.673  1.00  0.00           C  
ATOM   4735  NE2 GLN B 205     -49.787  15.705-110.317  1.00  0.00           N  
ATOM   4736  OE1 GLN B 205     -48.016  16.043-108.975  1.00  0.00           O  
ATOM   4737  H   GLN B 205     -45.989  20.427-109.030  1.00  0.00           H  
ATOM   4738  HA  GLN B 205     -48.306  20.470-110.739  1.00  0.00           H  
ATOM   4739 1HB  GLN B 205     -47.062  18.395-110.099  1.00  0.00           H  
ATOM   4740 2HB  GLN B 205     -47.635  18.578-108.447  1.00  0.00           H  
ATOM   4741 1HG  GLN B 205     -49.940  18.294-109.173  1.00  0.00           H  
ATOM   4742 2HG  GLN B 205     -49.400  18.182-110.872  1.00  0.00           H  
ATOM   4743 1HE2 GLN B 205     -49.705  14.710-110.248  1.00  0.00           H  
ATOM   4744 2HE2 GLN B 205     -50.514  16.109-110.872  1.00  0.00           H  
ATOM   4745  N   LEU B 206     -48.809  21.199-107.575  1.00  0.00           N  
ATOM   4746  CA  LEU B 206     -49.841  21.720-106.687  1.00  0.00           C  
ATOM   4747  C   LEU B 206     -50.308  23.098-107.132  1.00  0.00           C  
ATOM   4748  O   LEU B 206     -51.491  23.428-106.999  1.00  0.00           O  
ATOM   4749  CB  LEU B 206     -49.316  21.793-105.248  1.00  0.00           C  
ATOM   4750  CG  LEU B 206     -49.120  20.445-104.542  1.00  0.00           C  
ATOM   4751  CD1 LEU B 206     -48.293  20.649-103.280  1.00  0.00           C  
ATOM   4752  CD2 LEU B 206     -50.477  19.841-104.216  1.00  0.00           C  
ATOM   4753  H   LEU B 206     -47.861  21.122-107.235  1.00  0.00           H  
ATOM   4754  HA  LEU B 206     -50.694  21.043-106.714  1.00  0.00           H  
ATOM   4755 1HB  LEU B 206     -48.356  22.307-105.254  1.00  0.00           H  
ATOM   4756 2HB  LEU B 206     -50.015  22.380-104.652  1.00  0.00           H  
ATOM   4757  HG  LEU B 206     -48.568  19.769-105.196  1.00  0.00           H  
ATOM   4758 1HD1 LEU B 206     -48.152  19.691-102.779  1.00  0.00           H  
ATOM   4759 2HD1 LEU B 206     -47.319  21.063-103.545  1.00  0.00           H  
ATOM   4760 3HD1 LEU B 206     -48.811  21.334-102.612  1.00  0.00           H  
ATOM   4761 1HD2 LEU B 206     -50.336  18.882-103.714  1.00  0.00           H  
ATOM   4762 2HD2 LEU B 206     -51.027  20.516-103.560  1.00  0.00           H  
ATOM   4763 3HD2 LEU B 206     -51.039  19.690-105.137  1.00  0.00           H  
ATOM   4764  N   ALA B 207     -49.403  23.920-107.659  1.00  0.00           N  
ATOM   4765  CA  ALA B 207     -49.728  25.286-108.063  1.00  0.00           C  
ATOM   4766  C   ALA B 207     -49.135  25.547-109.442  1.00  0.00           C  
ATOM   4767  O   ALA B 207     -48.142  26.270-109.581  1.00  0.00           O  
ATOM   4768  CB  ALA B 207     -49.214  26.297-107.037  1.00  0.00           C  
ATOM   4769  H   ALA B 207     -48.459  23.582-107.782  1.00  0.00           H  
ATOM   4770  HA  ALA B 207     -50.813  25.375-108.115  1.00  0.00           H  
ATOM   4771 1HB  ALA B 207     -49.469  27.306-107.362  1.00  0.00           H  
ATOM   4772 2HB  ALA B 207     -49.675  26.100-106.069  1.00  0.00           H  
ATOM   4773 3HB  ALA B 207     -48.133  26.208-106.948  1.00  0.00           H  
ATOM   4774  N   PRO B 208     -49.713  24.950-110.484  1.00  0.00           N  
ATOM   4775  CA  PRO B 208     -49.155  25.117-111.831  1.00  0.00           C  
ATOM   4776  C   PRO B 208     -49.209  26.571-112.274  1.00  0.00           C  
ATOM   4777  O   PRO B 208     -50.175  27.284-111.993  1.00  0.00           O  
ATOM   4778  CB  PRO B 208     -50.060  24.233-112.695  1.00  0.00           C  
ATOM   4779  CG  PRO B 208     -50.625  23.241-111.737  1.00  0.00           C  
ATOM   4780  CD  PRO B 208     -50.846  24.026-110.472  1.00  0.00           C  
ATOM   4781  HA  PRO B 208     -48.119  24.747-111.842  1.00  0.00           H  
ATOM   4782 1HB  PRO B 208     -50.834  24.847-113.179  1.00  0.00           H  
ATOM   4783 2HB  PRO B 208     -49.473  23.765-113.499  1.00  0.00           H  
ATOM   4784 1HG  PRO B 208     -51.556  22.814-112.138  1.00  0.00           H  
ATOM   4785 2HG  PRO B 208     -49.924  22.404-111.600  1.00  0.00           H  
ATOM   4786 1HD  PRO B 208     -51.809  24.554-110.530  1.00  0.00           H  
ATOM   4787 2HD  PRO B 208     -50.828  23.344-109.609  1.00  0.00           H  
ATOM   4788  N   ASP B 209     -48.156  27.011-112.965  1.00  0.00           N  
ATOM   4789  CA  ASP B 209     -48.120  28.350-113.553  1.00  0.00           C  
ATOM   4790  C   ASP B 209     -48.354  29.426-112.494  1.00  0.00           C  
ATOM   4791  O   ASP B 209     -49.182  30.326-112.659  1.00  0.00           O  
ATOM   4792  CB  ASP B 209     -49.121  28.478-114.703  1.00  0.00           C  
ATOM   4793  CG  ASP B 209     -48.805  29.641-115.619  1.00  0.00           C  
ATOM   4794  OD1 ASP B 209     -47.626  30.056-115.667  1.00  0.00           O  
ATOM   4795  OD2 ASP B 209     -49.733  30.137-116.290  1.00  0.00           O1-
ATOM   4796  H   ASP B 209     -47.361  26.400-113.084  1.00  0.00           H  
ATOM   4797  HA  ASP B 209     -47.133  28.510-113.989  1.00  0.00           H  
ATOM   4798 1HB  ASP B 209     -49.122  27.558-115.289  1.00  0.00           H  
ATOM   4799 2HB  ASP B 209     -50.125  28.610-114.299  1.00  0.00           H  
ATOM   4800  N   THR B 210     -47.618  29.327-111.394  1.00  0.00           N  
ATOM   4801  CA  THR B 210     -47.666  30.325-110.339  1.00  0.00           C  
ATOM   4802  C   THR B 210     -46.245  30.778-110.041  1.00  0.00           C  
ATOM   4803  O   THR B 210     -45.265  30.156-110.461  1.00  0.00           O  
ATOM   4804  CB  THR B 210     -48.332  29.778-109.063  1.00  0.00           C  
ATOM   4805  CG2 THR B 210     -49.745  29.300-109.362  1.00  0.00           C  
ATOM   4806  OG1 THR B 210     -47.561  28.685-108.548  1.00  0.00           O  
ATOM   4807  H   THR B 210     -47.005  28.531-111.291  1.00  0.00           H  
ATOM   4808  HA  THR B 210     -48.255  31.172-110.691  1.00  0.00           H  
ATOM   4809  HB  THR B 210     -48.372  30.564-108.308  1.00  0.00           H  
ATOM   4810  HG1 THR B 210     -47.776  27.885-109.034  1.00  0.00           H  
ATOM   4811 1HG2 THR B 210     -50.200  28.918-108.448  1.00  0.00           H  
ATOM   4812 2HG2 THR B 210     -50.337  30.132-109.742  1.00  0.00           H  
ATOM   4813 3HG2 THR B 210     -49.710  28.508-110.108  1.00  0.00           H  
ATOM   4814  N   ARG B 211     -46.147  31.885-109.312  1.00  0.00           N  
ATOM   4815  CA  ARG B 211     -44.837  32.404-108.944  1.00  0.00           C  
ATOM   4816  C   ARG B 211     -44.120  31.488-107.958  1.00  0.00           C  
ATOM   4817  O   ARG B 211     -42.887  31.407-107.977  1.00  0.00           O  
ATOM   4818  CB  ARG B 211     -45.007  33.827-108.412  1.00  0.00           C  
ATOM   4819  CG  ARG B 211     -43.722  34.601-108.225  1.00  0.00           C  
ATOM   4820  CD  ARG B 211     -43.987  36.076-108.018  1.00  0.00           C  
ATOM   4821  NE  ARG B 211     -42.742  36.840-108.038  1.00  0.00           N  
ATOM   4822  CZ  ARG B 211     -42.678  38.167-108.063  1.00  0.00           C  
ATOM   4823  NH1 ARG B 211     -43.791  38.886-108.074  1.00  0.00           N1+
ATOM   4824  NH2 ARG B 211     -41.499  38.775-108.084  1.00  0.00           N  
ATOM   4825  H   ARG B 211     -46.975  32.377-109.006  1.00  0.00           H  
ATOM   4826  HA  ARG B 211     -44.227  32.475-109.845  1.00  0.00           H  
ATOM   4827 1HB  ARG B 211     -45.636  34.398-109.094  1.00  0.00           H  
ATOM   4828 2HB  ARG B 211     -45.515  33.797-107.448  1.00  0.00           H  
ATOM   4829 1HG  ARG B 211     -43.191  34.221-107.351  1.00  0.00           H  
ATOM   4830 2HG  ARG B 211     -43.094  34.484-109.109  1.00  0.00           H  
ATOM   4831 1HD  ARG B 211     -44.634  36.444-108.813  1.00  0.00           H  
ATOM   4832 2HD  ARG B 211     -44.474  36.227-107.055  1.00  0.00           H  
ATOM   4833  HE  ARG B 211     -41.873  36.323-108.032  1.00  0.00           H  
ATOM   4834 1HH1 ARG B 211     -44.691  38.427-108.064  1.00  0.00           H  
ATOM   4835 2HH1 ARG B 211     -43.740  39.895-108.093  1.00  0.00           H  
ATOM   4836 1HH2 ARG B 211     -40.649  38.228-108.082  1.00  0.00           H  
ATOM   4837 2HH2 ARG B 211     -41.452  39.782-108.103  1.00  0.00           H  
ATOM   4838  N   LEU B 212     -44.855  30.815-107.072  1.00  0.00           N  
ATOM   4839  CA  LEU B 212     -44.219  29.856-106.172  1.00  0.00           C  
ATOM   4840  C   LEU B 212     -43.652  28.648-106.910  1.00  0.00           C  
ATOM   4841  O   LEU B 212     -42.593  28.132-106.537  1.00  0.00           O  
ATOM   4842  CB  LEU B 212     -45.210  29.362-105.128  1.00  0.00           C  
ATOM   4843  CG  LEU B 212     -45.710  30.289-104.036  1.00  0.00           C  
ATOM   4844  CD1 LEU B 212     -46.799  29.534-103.321  1.00  0.00           C  
ATOM   4845  CD2 LEU B 212     -44.592  30.674-103.090  1.00  0.00           C  
ATOM   4846  H   LEU B 212     -45.853  30.959-107.012  1.00  0.00           H  
ATOM   4847  HA  LEU B 212     -43.390  30.352-105.668  1.00  0.00           H  
ATOM   4848 1HB  LEU B 212     -46.108  29.016-105.638  1.00  0.00           H  
ATOM   4849 2HB  LEU B 212     -44.768  28.517-104.601  1.00  0.00           H  
ATOM   4850  HG  LEU B 212     -46.111  31.197-104.487  1.00  0.00           H  
ATOM   4851 1HD1 LEU B 212     -47.203  30.152-102.519  1.00  0.00           H  
ATOM   4852 2HD1 LEU B 212     -47.594  29.289-104.026  1.00  0.00           H  
ATOM   4853 3HD1 LEU B 212     -46.389  28.617-102.902  1.00  0.00           H  
ATOM   4854 1HD2 LEU B 212     -44.981  31.340-102.318  1.00  0.00           H  
ATOM   4855 2HD2 LEU B 212     -44.185  29.777-102.622  1.00  0.00           H  
ATOM   4856 3HD2 LEU B 212     -43.804  31.183-103.644  1.00  0.00           H  
ATOM   4857  N   ALA B 213     -44.351  28.169-107.942  1.00  0.00           N  
ATOM   4858  CA  ALA B 213     -43.851  27.040-108.725  1.00  0.00           C  
ATOM   4859  C   ALA B 213     -42.515  27.344-109.393  1.00  0.00           C  
ATOM   4860  O   ALA B 213     -41.609  26.502-109.396  1.00  0.00           O  
ATOM   4861  CB  ALA B 213     -44.890  26.630-109.767  1.00  0.00           C  
ATOM   4862  H   ALA B 213     -45.237  28.586-108.191  1.00  0.00           H  
ATOM   4863  HA  ALA B 213     -43.688  26.203-108.046  1.00  0.00           H  
ATOM   4864 1HB  ALA B 213     -44.511  25.788-110.347  1.00  0.00           H  
ATOM   4865 2HB  ALA B 213     -45.813  26.339-109.266  1.00  0.00           H  
ATOM   4866 3HB  ALA B 213     -45.088  27.469-110.432  1.00  0.00           H  
ATOM   4867  N   ARG B 214     -42.372  28.541-109.969  1.00  0.00           N  
ATOM   4868  CA  ARG B 214     -41.111  28.897-110.619  1.00  0.00           C  
ATOM   4869  C   ARG B 214     -40.030  29.185-109.583  1.00  0.00           C  
ATOM   4870  O   ARG B 214     -38.858  28.844-109.786  1.00  0.00           O  
ATOM   4871  CB  ARG B 214     -41.317  30.039-111.621  1.00  0.00           C  
ATOM   4872  CG  ARG B 214     -41.658  31.402-111.089  1.00  0.00           C  
ATOM   4873  CD  ARG B 214     -42.145  32.262-112.247  1.00  0.00           C  
ATOM   4874  NE  ARG B 214     -42.522  33.610-111.841  1.00  0.00           N  
ATOM   4875  CZ  ARG B 214     -43.241  34.439-112.591  1.00  0.00           C  
ATOM   4876  NH1 ARG B 214     -43.666  34.054-113.788  1.00  0.00           N1+
ATOM   4877  NH2 ARG B 214     -43.542  35.651-112.144  1.00  0.00           N  
ATOM   4878  H   ARG B 214     -43.128  29.210-109.963  1.00  0.00           H  
ATOM   4879  HA  ARG B 214     -40.791  28.057-111.237  1.00  0.00           H  
ATOM   4880 1HB  ARG B 214     -40.412  30.170-112.213  1.00  0.00           H  
ATOM   4881 2HB  ARG B 214     -42.123  29.779-112.307  1.00  0.00           H  
ATOM   4882 1HG  ARG B 214     -42.441  31.313-110.335  1.00  0.00           H  
ATOM   4883 2HG  ARG B 214     -40.771  31.850-110.640  1.00  0.00           H  
ATOM   4884 1HD  ARG B 214     -41.354  32.351-112.992  1.00  0.00           H  
ATOM   4885 2HD  ARG B 214     -43.020  31.797-112.702  1.00  0.00           H  
ATOM   4886  HE  ARG B 214     -42.215  33.929-110.931  1.00  0.00           H  
ATOM   4887 1HH1 ARG B 214     -43.443  33.131-114.130  1.00  0.00           H  
ATOM   4888 2HH1 ARG B 214     -44.212  34.685-114.357  1.00  0.00           H  
ATOM   4889 1HH2 ARG B 214     -43.224  35.947-111.231  1.00  0.00           H  
ATOM   4890 2HH2 ARG B 214     -44.088  36.278-112.715  1.00  0.00           H  
ATOM   4891  N   ALA B 215     -40.397  29.836-108.477  1.00  0.00           N  
ATOM   4892  CA  ALA B 215     -39.409  30.138-107.447  1.00  0.00           C  
ATOM   4893  C   ALA B 215     -38.924  28.852-106.785  1.00  0.00           C  
ATOM   4894  O   ALA B 215     -37.748  28.734-106.428  1.00  0.00           O  
ATOM   4895  CB  ALA B 215     -39.996  31.093-106.411  1.00  0.00           C  
ATOM   4896  H   ALA B 215     -41.355  30.125-108.339  1.00  0.00           H  
ATOM   4897  HA  ALA B 215     -38.557  30.620-107.926  1.00  0.00           H  
ATOM   4898 1HB  ALA B 215     -39.247  31.309-105.649  1.00  0.00           H  
ATOM   4899 2HB  ALA B 215     -40.295  32.020-106.899  1.00  0.00           H  
ATOM   4900 3HB  ALA B 215     -40.866  30.632-105.944  1.00  0.00           H  
ATOM   4901  N   ALA B 216     -39.828  27.884-106.596  1.00  0.00           N  
ATOM   4902  CA  ALA B 216     -39.450  26.616-105.981  1.00  0.00           C  
ATOM   4903  C   ALA B 216     -38.439  25.875-106.849  1.00  0.00           C  
ATOM   4904  O   ALA B 216     -37.495  25.264-106.337  1.00  0.00           O  
ATOM   4905  CB  ALA B 216     -40.686  25.750-105.741  1.00  0.00           C  
ATOM   4906  H   ALA B 216     -40.786  28.026-106.881  1.00  0.00           H  
ATOM   4907  HA  ALA B 216     -38.979  26.832-105.022  1.00  0.00           H  
ATOM   4908 1HB  ALA B 216     -40.387  24.808-105.282  1.00  0.00           H  
ATOM   4909 2HB  ALA B 216     -41.375  26.275-105.079  1.00  0.00           H  
ATOM   4910 3HB  ALA B 216     -41.179  25.550-106.692  1.00  0.00           H  
ATOM   4911  N   LEU B 217     -38.644  25.899-108.168  1.00  0.00           N  
ATOM   4912  CA  LEU B 217     -37.705  25.279-109.100  1.00  0.00           C  
ATOM   4913  C   LEU B 217     -36.354  25.978-109.089  1.00  0.00           C  
ATOM   4914  O   LEU B 217     -35.308  25.320-109.128  1.00  0.00           O  
ATOM   4915  CB  LEU B 217     -38.281  25.300-110.522  1.00  0.00           C  
ATOM   4916  CG  LEU B 217     -39.467  24.359-110.773  1.00  0.00           C  
ATOM   4917  CD1 LEU B 217     -40.072  24.658-112.138  1.00  0.00           C  
ATOM   4918  CD2 LEU B 217     -38.996  22.915-110.688  1.00  0.00           C  
ATOM   4919  H   LEU B 217     -39.468  26.357-108.531  1.00  0.00           H  
ATOM   4920  HA  LEU B 217     -37.552  24.243-108.798  1.00  0.00           H  
ATOM   4921 1HB  LEU B 217     -38.608  26.313-110.748  1.00  0.00           H  
ATOM   4922 2HB  LEU B 217     -37.490  25.031-111.221  1.00  0.00           H  
ATOM   4923  HG  LEU B 217     -40.236  24.535-110.021  1.00  0.00           H  
ATOM   4924 1HD1 LEU B 217     -40.914  23.991-112.317  1.00  0.00           H  
ATOM   4925 2HD1 LEU B 217     -40.418  25.692-112.164  1.00  0.00           H  
ATOM   4926 3HD1 LEU B 217     -39.319  24.507-112.910  1.00  0.00           H  
ATOM   4927 1HD2 LEU B 217     -39.838  22.247-110.866  1.00  0.00           H  
ATOM   4928 2HD2 LEU B 217     -38.227  22.738-111.441  1.00  0.00           H  
ATOM   4929 3HD2 LEU B 217     -38.584  22.725-109.697  1.00  0.00           H  
ATOM   4930  N   LYS B 218     -36.351  27.313-109.031  1.00  0.00           N  
ATOM   4931  CA  LYS B 218     -35.087  28.043-108.993  1.00  0.00           C  
ATOM   4932  C   LYS B 218     -34.320  27.693-107.729  1.00  0.00           C  
ATOM   4933  O   LYS B 218     -33.096  27.520-107.766  1.00  0.00           O  
ATOM   4934  CB  LYS B 218     -35.337  29.548-109.090  1.00  0.00           C  
ATOM   4935  CG  LYS B 218     -35.743  30.004-110.487  1.00  0.00           C  
ATOM   4936  CD  LYS B 218     -36.186  31.461-110.519  1.00  0.00           C  
ATOM   4937  CE  LYS B 218     -35.004  32.401-110.327  1.00  0.00           C  
ATOM   4938  NZ  LYS B 218     -35.395  33.830-110.485  1.00  0.00           N1+
[truncated: 232,880 more chars]
