# Supplementary material for: De novo design of obligate ABC-type heterotrimeric proteins
Source: Nat Struct Mol Biol. 2022 Dec 15;29(12):1266–76. doi: 10.1038/s41594-022-00879-4 (PMC9758053; doi:10.1038/s41594-022-00879-4)
Supplement: Supplementary file 4 — This compressed file contains all PDB files and scripts used in our design protocols and analyses, as well as the final design model outputs. [file 41594_2022_879_MOESM4_ESM.zip › source_data/pdbs/arm_pdbs/DHT03_1arm_A-B21-C.pdb]

ATOM      1  N   PRO A   1       0.788  34.071  34.041  1.00  0.00           N  
ATOM      2  CA  PRO A   1       0.058  33.678  32.824  1.00  0.00           C  
ATOM      3  C   PRO A   1       0.919  33.446  31.591  1.00  0.00           C  
ATOM      4  O   PRO A   1       0.855  32.370  30.991  1.00  0.00           O  
ATOM      5  CB  PRO A   1      -0.899  34.854  32.609  1.00  0.00           C  
ATOM      6  CG  PRO A   1      -1.202  35.302  33.975  1.00  0.00           C  
ATOM      7  CD  PRO A   1       0.098  35.195  34.740  1.00  0.00           C  
ATOM      8  HA  PRO A   1      -0.496  32.748  33.019  1.00  0.00           H  
ATOM      9 1HB  PRO A   1      -0.412  35.628  31.997  1.00  0.00           H  
ATOM     10 2HB  PRO A   1      -1.789  34.519  32.056  1.00  0.00           H  
ATOM     11 1HG  PRO A   1      -1.588  36.331  33.961  1.00  0.00           H  
ATOM     12 2HG  PRO A   1      -1.990  34.673  34.415  1.00  0.00           H  
ATOM     13 1HD  PRO A   1       0.661  36.135  34.638  1.00  0.00           H  
ATOM     14 2HD  PRO A   1      -0.115  34.984  35.798  1.00  0.00           H  
ATOM     15  N   GLU A   2       1.727  34.436  31.207  1.00  0.00           N  
ATOM     16  CA  GLU A   2       2.531  34.307  29.994  1.00  0.00           C  
ATOM     17  C   GLU A   2       3.569  33.201  30.121  1.00  0.00           C  
ATOM     18  O   GLU A   2       3.866  32.515  29.139  1.00  0.00           O  
ATOM     19  CB  GLU A   2       3.226  35.633  29.675  1.00  0.00           C  
ATOM     20  CG  GLU A   2       2.278  36.773  29.330  1.00  0.00           C  
ATOM     21  CD  GLU A   2       1.654  37.402  30.545  1.00  0.00           C  
ATOM     22  OE1 GLU A   2       1.988  37.003  31.635  1.00  0.00           O  
ATOM     23  OE2 GLU A   2       0.842  38.283  30.382  1.00  0.00           O1-
ATOM     24  H   GLU A   2       1.791  35.284  31.752  1.00  0.00           H  
ATOM     25  HA  GLU A   2       1.870  34.038  29.169  1.00  0.00           H  
ATOM     26 1HB  GLU A   2       3.827  35.943  30.530  1.00  0.00           H  
ATOM     27 2HB  GLU A   2       3.903  35.494  28.832  1.00  0.00           H  
ATOM     28 1HG  GLU A   2       2.830  37.537  28.783  1.00  0.00           H  
ATOM     29 2HG  GLU A   2       1.493  36.394  28.678  1.00  0.00           H  
ATOM     30  N   GLU A   3       4.132  33.017  31.315  1.00  0.00           N  
ATOM     31  CA  GLU A   3       5.103  31.950  31.528  1.00  0.00           C  
ATOM     32  C   GLU A   3       4.435  30.583  31.452  1.00  0.00           C  
ATOM     33  O   GLU A   3       5.008  29.636  30.902  1.00  0.00           O  
ATOM     34  CB  GLU A   3       5.794  32.117  32.883  1.00  0.00           C  
ATOM     35  CG  GLU A   3       6.711  33.328  32.976  1.00  0.00           C  
ATOM     36  CD  GLU A   3       7.234  33.561  34.366  1.00  0.00           C  
ATOM     37  OE1 GLU A   3       6.973  32.750  35.222  1.00  0.00           O  
ATOM     38  OE2 GLU A   3       7.896  34.551  34.572  1.00  0.00           O1-
ATOM     39  H   GLU A   3       3.888  33.621  32.087  1.00  0.00           H  
ATOM     40  HA  GLU A   3       5.851  31.999  30.736  1.00  0.00           H  
ATOM     41 1HB  GLU A   3       5.042  32.207  33.667  1.00  0.00           H  
ATOM     42 2HB  GLU A   3       6.388  31.229  33.100  1.00  0.00           H  
ATOM     43 1HG  GLU A   3       7.556  33.184  32.302  1.00  0.00           H  
ATOM     44 2HG  GLU A   3       6.165  34.211  32.646  1.00  0.00           H  
ATOM     45  N   GLU A   4       3.223  30.461  32.004  1.00  0.00           N  
ATOM     46  CA  GLU A   4       2.493  29.202  31.920  1.00  0.00           C  
ATOM     47  C   GLU A   4       2.083  28.892  30.486  1.00  0.00           C  
ATOM     48  O   GLU A   4       2.117  27.728  30.072  1.00  0.00           O  
ATOM     49  CB  GLU A   4       1.252  29.246  32.815  1.00  0.00           C  
ATOM     50  CG  GLU A   4       1.552  29.221  34.307  1.00  0.00           C  
ATOM     51  CD  GLU A   4       2.203  27.941  34.751  1.00  0.00           C  
ATOM     52  OE1 GLU A   4       1.850  26.907  34.237  1.00  0.00           O  
ATOM     53  OE2 GLU A   4       3.056  27.997  35.606  1.00  0.00           O1-
ATOM     54  H   GLU A   4       2.802  31.243  32.485  1.00  0.00           H  
ATOM     55  HA  GLU A   4       3.149  28.398  32.255  1.00  0.00           H  
ATOM     56 1HB  GLU A   4       0.682  30.151  32.603  1.00  0.00           H  
ATOM     57 2HB  GLU A   4       0.610  28.394  32.589  1.00  0.00           H  
ATOM     58 1HG  GLU A   4       2.212  30.054  34.547  1.00  0.00           H  
ATOM     59 2HG  GLU A   4       0.623  29.360  34.856  1.00  0.00           H  
ATOM     60  N   LYS A   5       1.689  29.912  29.721  1.00  0.00           N  
ATOM     61  CA  LYS A   5       1.390  29.701  28.309  1.00  0.00           C  
ATOM     62  C   LYS A   5       2.606  29.175  27.562  1.00  0.00           C  
ATOM     63  O   LYS A   5       2.490  28.245  26.756  1.00  0.00           O  
ATOM     64  CB  LYS A   5       0.899  30.999  27.665  1.00  0.00           C  
ATOM     65  CG  LYS A   5       0.423  30.846  26.226  1.00  0.00           C  
ATOM     66  CD  LYS A   5       0.096  32.196  25.606  1.00  0.00           C  
ATOM     67  CE  LYS A   5      -1.185  32.777  26.186  1.00  0.00           C  
ATOM     68  NZ  LYS A   5      -1.615  34.007  25.466  1.00  0.00           N1+
ATOM     69  H   LYS A   5       1.594  30.839  30.111  1.00  0.00           H  
ATOM     70  HA  LYS A   5       0.603  28.951  28.230  1.00  0.00           H  
ATOM     71 1HB  LYS A   5       0.073  31.406  28.248  1.00  0.00           H  
ATOM     72 2HB  LYS A   5       1.702  31.737  27.675  1.00  0.00           H  
ATOM     73 1HG  LYS A   5       1.202  30.364  25.634  1.00  0.00           H  
ATOM     74 2HG  LYS A   5      -0.468  30.220  26.202  1.00  0.00           H  
ATOM     75 1HD  LYS A   5       0.917  32.891  25.792  1.00  0.00           H  
ATOM     76 2HD  LYS A   5      -0.024  32.083  24.529  1.00  0.00           H  
ATOM     77 1HE  LYS A   5      -1.981  32.036  26.123  1.00  0.00           H  
ATOM     78 2HE  LYS A   5      -1.030  33.023  27.236  1.00  0.00           H  
ATOM     79 1HZ  LYS A   5      -2.466  34.360  25.881  1.00  0.00           H  
ATOM     80 2HZ  LYS A   5      -0.891  34.708  25.534  1.00  0.00           H  
ATOM     81 3HZ  LYS A   5      -1.781  33.787  24.494  1.00  0.00           H  
ATOM     82  N   LEU A   6       3.782  29.747  27.826  1.00  0.00           N  
ATOM     83  CA  LEU A   6       5.007  29.247  27.214  1.00  0.00           C  
ATOM     84  C   LEU A   6       5.250  27.790  27.587  1.00  0.00           C  
ATOM     85  O   LEU A   6       5.523  26.954  26.717  1.00  0.00           O  
ATOM     86  CB  LEU A   6       6.187  30.125  27.631  1.00  0.00           C  
ATOM     87  CG  LEU A   6       7.547  29.868  26.983  1.00  0.00           C  
ATOM     88  CD1 LEU A   6       8.377  31.139  27.019  1.00  0.00           C  
ATOM     89  CD2 LEU A   6       8.280  28.737  27.688  1.00  0.00           C  
ATOM     90  H   LEU A   6       3.833  30.535  28.456  1.00  0.00           H  
ATOM     91  HA  LEU A   6       4.895  29.293  26.131  1.00  0.00           H  
ATOM     92 1HB  LEU A   6       5.939  31.164  27.419  1.00  0.00           H  
ATOM     93 2HB  LEU A   6       6.336  30.020  28.705  1.00  0.00           H  
ATOM     94  HG  LEU A   6       7.406  29.596  25.937  1.00  0.00           H  
ATOM     95 1HD1 LEU A   6       9.345  30.954  26.556  1.00  0.00           H  
ATOM     96 2HD1 LEU A   6       7.859  31.927  26.472  1.00  0.00           H  
ATOM     97 3HD1 LEU A   6       8.522  31.450  28.053  1.00  0.00           H  
ATOM     98 1HD2 LEU A   6       9.246  28.572  27.207  1.00  0.00           H  
ATOM     99 2HD2 LEU A   6       8.436  29.000  28.735  1.00  0.00           H  
ATOM    100 3HD2 LEU A   6       7.686  27.824  27.629  1.00  0.00           H  
ATOM    101  N   LYS A   7       5.164  27.468  28.881  1.00  0.00           N  
ATOM    102  CA  LYS A   7       5.441  26.110  29.335  1.00  0.00           C  
ATOM    103  C   LYS A   7       4.469  25.096  28.747  1.00  0.00           C  
ATOM    104  O   LYS A   7       4.871  23.963  28.459  1.00  0.00           O  
ATOM    105  CB  LYS A   7       5.397  26.044  30.863  1.00  0.00           C  
ATOM    106  CG  LYS A   7       6.573  26.719  31.555  1.00  0.00           C  
ATOM    107  CD  LYS A   7       6.622  26.364  33.034  1.00  0.00           C  
ATOM    108  CE  LYS A   7       5.438  26.953  33.785  1.00  0.00           C  
ATOM    109  NZ  LYS A   7       5.529  26.706  35.250  1.00  0.00           N1+
ATOM    110  H   LYS A   7       4.904  28.170  29.559  1.00  0.00           H  
ATOM    111  HA  LYS A   7       6.437  25.827  28.993  1.00  0.00           H  
ATOM    112 1HB  LYS A   7       4.482  26.516  31.222  1.00  0.00           H  
ATOM    113 2HB  LYS A   7       5.375  25.001  31.181  1.00  0.00           H  
ATOM    114 1HG  LYS A   7       7.505  26.402  31.083  1.00  0.00           H  
ATOM    115 2HG  LYS A   7       6.484  27.800  31.453  1.00  0.00           H  
ATOM    116 1HD  LYS A   7       6.610  25.279  33.148  1.00  0.00           H  
ATOM    117 2HD  LYS A   7       7.544  26.748  33.470  1.00  0.00           H  
ATOM    118 1HE  LYS A   7       5.396  28.027  33.612  1.00  0.00           H  
ATOM    119 2HE  LYS A   7       4.514  26.512  33.412  1.00  0.00           H  
ATOM    120 1HZ  LYS A   7       4.726  27.112  35.711  1.00  0.00           H  
ATOM    121 2HZ  LYS A   7       5.548  25.711  35.423  1.00  0.00           H  
ATOM    122 3HZ  LYS A   7       6.372  27.128  35.611  1.00  0.00           H  
ATOM    123  N   GLU A   8       3.201  25.471  28.567  1.00  0.00           N  
ATOM    124  CA  GLU A   8       2.247  24.561  27.945  1.00  0.00           C  
ATOM    125  C   GLU A   8       2.641  24.268  26.502  1.00  0.00           C  
ATOM    126  O   GLU A   8       2.617  23.113  26.063  1.00  0.00           O  
ATOM    127  CB  GLU A   8       0.835  25.150  27.991  1.00  0.00           C  
ATOM    128  CG  GLU A   8      -0.248  24.233  27.439  1.00  0.00           C  
ATOM    129  CD  GLU A   8      -0.463  23.008  28.282  1.00  0.00           C  
ATOM    130  OE1 GLU A   8      -0.069  23.019  29.424  1.00  0.00           O  
ATOM    131  OE2 GLU A   8      -1.022  22.060  27.785  1.00  0.00           O1-
ATOM    132  H   GLU A   8       2.890  26.386  28.859  1.00  0.00           H  
ATOM    133  HA  GLU A   8       2.262  23.617  28.491  1.00  0.00           H  
ATOM    134 1HB  GLU A   8       0.576  25.392  29.022  1.00  0.00           H  
ATOM    135 2HB  GLU A   8       0.810  26.080  27.421  1.00  0.00           H  
ATOM    136 1HG  GLU A   8      -1.183  24.789  27.379  1.00  0.00           H  
ATOM    137 2HG  GLU A   8       0.028  23.931  26.430  1.00  0.00           H  
ATOM    138  N   LEU A   9       3.013  25.307  25.749  1.00  0.00           N  
ATOM    139  CA  LEU A   9       3.452  25.104  24.373  1.00  0.00           C  
ATOM    140  C   LEU A   9       4.801  24.402  24.311  1.00  0.00           C  
ATOM    141  O   LEU A   9       5.037  23.596  23.403  1.00  0.00           O  
ATOM    142  CB  LEU A   9       3.518  26.440  23.632  1.00  0.00           C  
ATOM    143  CG  LEU A   9       2.268  26.895  22.872  1.00  0.00           C  
ATOM    144  CD1 LEU A   9       1.128  27.256  23.813  1.00  0.00           C  
ATOM    145  CD2 LEU A   9       2.609  28.065  21.970  1.00  0.00           C  
ATOM    146  H   LEU A   9       2.993  26.244  26.126  1.00  0.00           H  
ATOM    147  HA  LEU A   9       2.729  24.462  23.871  1.00  0.00           H  
ATOM    148 1HB  LEU A   9       3.748  27.224  24.351  1.00  0.00           H  
ATOM    149 2HB  LEU A   9       4.327  26.394  22.903  1.00  0.00           H  
ATOM    150  HG  LEU A   9       1.892  26.072  22.265  1.00  0.00           H  
ATOM    151 1HD1 LEU A   9       0.261  27.573  23.232  1.00  0.00           H  
ATOM    152 2HD1 LEU A   9       0.861  26.385  24.414  1.00  0.00           H  
ATOM    153 3HD1 LEU A   9       1.440  28.067  24.470  1.00  0.00           H  
ATOM    154 1HD2 LEU A   9       1.716  28.383  21.432  1.00  0.00           H  
ATOM    155 2HD2 LEU A   9       2.983  28.893  22.573  1.00  0.00           H  
ATOM    156 3HD2 LEU A   9       3.374  27.763  21.256  1.00  0.00           H  
ATOM    157  N   LEU A  10       5.697  24.694  25.256  1.00  0.00           N  
ATOM    158  CA  LEU A  10       6.998  24.036  25.262  1.00  0.00           C  
ATOM    159  C   LEU A  10       6.859  22.538  25.504  1.00  0.00           C  
ATOM    160  O   LEU A  10       7.640  21.748  24.962  1.00  0.00           O  
ATOM    161  CB  LEU A  10       7.906  24.669  26.316  1.00  0.00           C  
ATOM    162  CG  LEU A  10       9.413  24.571  26.071  1.00  0.00           C  
ATOM    163  CD1 LEU A  10       9.843  25.538  24.977  1.00  0.00           C  
ATOM    164  CD2 LEU A  10      10.185  24.833  27.354  1.00  0.00           C  
ATOM    165  H   LEU A  10       5.485  25.371  25.976  1.00  0.00           H  
ATOM    166  HA  LEU A  10       7.455  24.166  24.282  1.00  0.00           H  
ATOM    167 1HB  LEU A  10       7.660  25.727  26.396  1.00  0.00           H  
ATOM    168 2HB  LEU A  10       7.704  24.198  27.278  1.00  0.00           H  
ATOM    169  HG  LEU A  10       9.659  23.572  25.711  1.00  0.00           H  
ATOM    170 1HD1 LEU A  10      10.918  25.452  24.818  1.00  0.00           H  
ATOM    171 2HD1 LEU A  10       9.320  25.296  24.051  1.00  0.00           H  
ATOM    172 3HD1 LEU A  10       9.601  26.557  25.276  1.00  0.00           H  
ATOM    173 1HD2 LEU A  10      11.255  24.758  27.157  1.00  0.00           H  
ATOM    174 2HD2 LEU A  10       9.953  25.834  27.721  1.00  0.00           H  
ATOM    175 3HD2 LEU A  10       9.902  24.097  28.107  1.00  0.00           H  
ATOM    176  N   LYS A  11       5.873  22.130  26.305  1.00  0.00           N  
ATOM    177  CA  LYS A  11       5.578  20.710  26.456  1.00  0.00           C  
ATOM    178  C   LYS A  11       4.943  20.132  25.198  1.00  0.00           C  
ATOM    179  O   LYS A  11       5.257  18.999  24.817  1.00  0.00           O  
ATOM    180  CB  LYS A  11       4.660  20.482  27.658  1.00  0.00           C  
ATOM    181  CG  LYS A  11       4.311  19.022  27.915  1.00  0.00           C  
ATOM    182  CD  LYS A  11       5.543  18.222  28.314  1.00  0.00           C  
ATOM    183  CE  LYS A  11       5.172  16.806  28.732  1.00  0.00           C  
ATOM    184  NZ  LYS A  11       6.375  15.968  28.985  1.00  0.00           N1+
ATOM    185  H   LYS A  11       5.320  22.804  26.815  1.00  0.00           H  
ATOM    186  HA  LYS A  11       6.515  20.178  26.621  1.00  0.00           H  
ATOM    187 1HB  LYS A  11       5.134  20.875  28.557  1.00  0.00           H  
ATOM    188 2HB  LYS A  11       3.728  21.028  27.514  1.00  0.00           H  
ATOM    189 1HG  LYS A  11       3.573  18.958  28.714  1.00  0.00           H  
ATOM    190 2HG  LYS A  11       3.883  18.587  27.013  1.00  0.00           H  
ATOM    191 1HD  LYS A  11       6.234  18.173  27.471  1.00  0.00           H  
ATOM    192 2HD  LYS A  11       6.044  18.716  29.145  1.00  0.00           H  
ATOM    193 1HE  LYS A  11       4.572  16.842  29.640  1.00  0.00           H  
ATOM    194 2HE  LYS A  11       4.577  16.338  27.948  1.00  0.00           H  
ATOM    195 1HZ  LYS A  11       6.087  15.039  29.259  1.00  0.00           H  
ATOM    196 2HZ  LYS A  11       6.930  15.912  28.142  1.00  0.00           H  
ATOM    197 3HZ  LYS A  11       6.925  16.380  29.723  1.00  0.00           H  
ATOM    198  N   GLU A  12       4.050  20.888  24.550  1.00  0.00           N  
ATOM    199  CA  GLU A  12       3.502  20.446  23.273  1.00  0.00           C  
ATOM    200  C   GLU A  12       4.596  20.295  22.224  1.00  0.00           C  
ATOM    201  O   GLU A  12       4.533  19.385  21.389  1.00  0.00           O  
ATOM    202  CB  GLU A  12       2.441  21.431  22.778  1.00  0.00           C  
ATOM    203  CG  GLU A  12       1.140  21.404  23.567  1.00  0.00           C  
ATOM    204  CD  GLU A  12       0.161  22.452  23.118  1.00  0.00           C  
ATOM    205  OE1 GLU A  12       0.527  23.273  22.311  1.00  0.00           O  
ATOM    206  OE2 GLU A  12      -0.955  22.432  23.583  1.00  0.00           O1-
ATOM    207  H   GLU A  12       3.746  21.770  24.937  1.00  0.00           H  
ATOM    208  HA  GLU A  12       3.039  19.468  23.414  1.00  0.00           H  
ATOM    209 1HB  GLU A  12       2.838  22.446  22.822  1.00  0.00           H  
ATOM    210 2HB  GLU A  12       2.204  21.217  21.735  1.00  0.00           H  
ATOM    211 1HG  GLU A  12       0.680  20.422  23.456  1.00  0.00           H  
ATOM    212 2HG  GLU A  12       1.365  21.552  24.622  1.00  0.00           H  
ATOM    213  N   LEU A  13       5.601  21.173  22.250  1.00  0.00           N  
ATOM    214  CA  LEU A  13       6.712  21.053  21.313  1.00  0.00           C  
ATOM    215  C   LEU A  13       7.490  19.767  21.551  1.00  0.00           C  
ATOM    216  O   LEU A  13       7.851  19.067  20.598  1.00  0.00           O  
ATOM    217  CB  LEU A  13       7.650  22.259  21.444  1.00  0.00           C  
ATOM    218  CG  LEU A  13       8.828  22.296  20.461  1.00  0.00           C  
ATOM    219  CD1 LEU A  13       8.298  22.296  19.034  1.00  0.00           C  
ATOM    220  CD2 LEU A  13       9.676  23.531  20.730  1.00  0.00           C  
ATOM    221  H   LEU A  13       5.602  21.930  22.920  1.00  0.00           H  
ATOM    222  HA  LEU A  13       6.308  21.011  20.302  1.00  0.00           H  
ATOM    223 1HB  LEU A  13       7.069  23.169  21.299  1.00  0.00           H  
ATOM    224 2HB  LEU A  13       8.061  22.272  22.454  1.00  0.00           H  
ATOM    225  HG  LEU A  13       9.438  21.401  20.590  1.00  0.00           H  
ATOM    226 1HD1 LEU A  13       9.134  22.322  18.336  1.00  0.00           H  
ATOM    227 2HD1 LEU A  13       7.712  21.392  18.864  1.00  0.00           H  
ATOM    228 3HD1 LEU A  13       7.669  23.172  18.879  1.00  0.00           H  
ATOM    229 1HD2 LEU A  13      10.513  23.556  20.032  1.00  0.00           H  
ATOM    230 2HD2 LEU A  13       9.067  24.425  20.600  1.00  0.00           H  
ATOM    231 3HD2 LEU A  13      10.055  23.496  21.751  1.00  0.00           H  
ATOM    232  N   LYS A  14       7.760  19.439  22.819  1.00  0.00           N  
ATOM    233  CA  LYS A  14       8.394  18.162  23.134  1.00  0.00           C  
ATOM    234  C   LYS A  14       7.530  16.989  22.697  1.00  0.00           C  
ATOM    235  O   LYS A  14       8.054  15.971  22.232  1.00  0.00           O  
ATOM    236  CB  LYS A  14       8.687  18.066  24.633  1.00  0.00           C  
ATOM    237  CG  LYS A  14       9.801  18.986  25.116  1.00  0.00           C  
ATOM    238  CD  LYS A  14       9.977  18.894  26.625  1.00  0.00           C  
ATOM    239  CE  LYS A  14      11.069  19.836  27.113  1.00  0.00           C  
ATOM    240  NZ  LYS A  14      12.428  19.341  26.764  1.00  0.00           N1+
ATOM    241  H   LYS A  14       7.529  20.072  23.571  1.00  0.00           H  
ATOM    242  HA  LYS A  14       9.338  18.101  22.591  1.00  0.00           H  
ATOM    243 1HB  LYS A  14       7.786  18.307  25.196  1.00  0.00           H  
ATOM    244 2HB  LYS A  14       8.966  17.043  24.883  1.00  0.00           H  
ATOM    245 1HG  LYS A  14      10.738  18.708  24.632  1.00  0.00           H  
ATOM    246 2HG  LYS A  14       9.565  20.015  24.848  1.00  0.00           H  
ATOM    247 1HD  LYS A  14       9.039  19.153  27.117  1.00  0.00           H  
ATOM    248 2HD  LYS A  14      10.242  17.873  26.899  1.00  0.00           H  
ATOM    249 1HE  LYS A  14      10.928  20.819  26.666  1.00  0.00           H  
ATOM    250 2HE  LYS A  14      11.002  19.940  28.196  1.00  0.00           H  
ATOM    251 1HZ  LYS A  14      13.122  19.990  27.105  1.00  0.00           H  
ATOM    252 2HZ  LYS A  14      12.577  18.436  27.189  1.00  0.00           H  
ATOM    253 3HZ  LYS A  14      12.509  19.258  25.760  1.00  0.00           H  
ATOM    254  N   LYS A  15       6.210  17.115  22.837  1.00  0.00           N  
ATOM    255  CA  LYS A  15       5.306  16.050  22.418  1.00  0.00           C  
ATOM    256  C   LYS A  15       5.402  15.819  20.915  1.00  0.00           C  
ATOM    257  O   LYS A  15       5.493  14.677  20.450  1.00  0.00           O  
ATOM    258  CB  LYS A  15       3.872  16.401  22.821  1.00  0.00           C  
ATOM    259  CG  LYS A  15       2.866  15.276  22.647  1.00  0.00           C  
ATOM    260  CD  LYS A  15       1.434  15.792  22.747  1.00  0.00           C  
ATOM    261  CE  LYS A  15       1.138  16.401  24.113  1.00  0.00           C  
ATOM    262  NZ  LYS A  15       1.249  15.421  25.229  1.00  0.00           N1+
ATOM    263  H   LYS A  15       5.824  17.958  23.238  1.00  0.00           H  
ATOM    264  HA  LYS A  15       5.601  15.128  22.921  1.00  0.00           H  
ATOM    265 1HB  LYS A  15       3.852  16.701  23.869  1.00  0.00           H  
ATOM    266 2HB  LYS A  15       3.525  17.249  22.230  1.00  0.00           H  
ATOM    267 1HG  LYS A  15       3.008  14.809  21.672  1.00  0.00           H  
ATOM    268 2HG  LYS A  15       3.026  14.522  23.417  1.00  0.00           H  
ATOM    269 1HD  LYS A  15       1.267  16.552  21.983  1.00  0.00           H  
ATOM    270 2HD  LYS A  15       0.739  14.970  22.575  1.00  0.00           H  
ATOM    271 1HE  LYS A  15       1.834  17.216  24.306  1.00  0.00           H  
ATOM    272 2HE  LYS A  15       0.127  16.808  24.118  1.00  0.00           H  
ATOM    273 1HZ  LYS A  15       1.042  15.880  26.104  1.00  0.00           H  
ATOM    274 2HZ  LYS A  15       0.593  14.667  25.082  1.00  0.00           H  
ATOM    275 3HZ  LYS A  15       2.187  15.049  25.259  1.00  0.00           H  
ATOM    276  N   VAL A  16       5.396  16.905  20.138  1.00  0.00           N  
ATOM    277  CA  VAL A  16       5.490  16.789  18.686  1.00  0.00           C  
ATOM    278  C   VAL A  16       6.847  16.225  18.281  1.00  0.00           C  
ATOM    279  O   VAL A  16       6.939  15.350  17.412  1.00  0.00           O  
ATOM    280  CB  VAL A  16       5.285  18.163  18.021  1.00  0.00           C  
ATOM    281  CG1 VAL A  16       5.620  18.093  16.539  1.00  0.00           C  
ATOM    282  CG2 VAL A  16       3.852  18.630  18.228  1.00  0.00           C  
ATOM    283  H   VAL A  16       5.326  17.822  20.555  1.00  0.00           H  
ATOM    284  HA  VAL A  16       4.737  16.077  18.346  1.00  0.00           H  
ATOM    285  HB  VAL A  16       5.971  18.881  18.472  1.00  0.00           H  
ATOM    286 1HG1 VAL A  16       5.471  19.073  16.085  1.00  0.00           H  
ATOM    287 2HG1 VAL A  16       6.661  17.792  16.415  1.00  0.00           H  
ATOM    288 3HG1 VAL A  16       4.971  17.366  16.053  1.00  0.00           H  
ATOM    289 1HG2 VAL A  16       3.714  19.603  17.757  1.00  0.00           H  
ATOM    290 2HG2 VAL A  16       3.166  17.909  17.782  1.00  0.00           H  
ATOM    291 3HG2 VAL A  16       3.648  18.713  19.296  1.00  0.00           H  
ATOM    292  N   LEU A  17       7.920  16.716  18.907  1.00  0.00           N  
ATOM    293  CA  LEU A  17       9.256  16.226  18.575  1.00  0.00           C  
ATOM    294  C   LEU A  17       9.391  14.739  18.876  1.00  0.00           C  
ATOM    295  O   LEU A  17      10.040  14.001  18.124  1.00  0.00           O  
ATOM    296  CB  LEU A  17      10.315  17.025  19.337  1.00  0.00           C  
ATOM    297  CG  LEU A  17      10.859  18.289  18.670  1.00  0.00           C  
ATOM    298  CD1 LEU A  17      12.075  18.804  19.418  1.00  0.00           C  
ATOM    299  CD2 LEU A  17      11.203  18.024  17.217  1.00  0.00           C  
ATOM    300  H   LEU A  17       7.820  17.430  19.614  1.00  0.00           H  
ATOM    301  HA  LEU A  17       9.417  16.359  17.506  1.00  0.00           H  
ATOM    302 1HB  LEU A  17       9.897  17.330  20.295  1.00  0.00           H  
ATOM    303 2HB  LEU A  17      11.170  16.376  19.527  1.00  0.00           H  
ATOM    304  HG  LEU A  17      10.107  19.077  18.714  1.00  0.00           H  
ATOM    305 1HD1 LEU A  17      12.450  19.704  18.929  1.00  0.00           H  
ATOM    306 2HD1 LEU A  17      11.798  19.038  20.445  1.00  0.00           H  
ATOM    307 3HD1 LEU A  17      12.853  18.041  19.416  1.00  0.00           H  
ATOM    308 1HD2 LEU A  17      11.587  18.937  16.760  1.00  0.00           H  
ATOM    309 2HD2 LEU A  17      11.961  17.243  17.159  1.00  0.00           H  
ATOM    310 3HD2 LEU A  17      10.308  17.702  16.683  1.00  0.00           H  
ATOM    311  N   ASP A  18       8.778  14.276  19.969  1.00  0.00           N  
ATOM    312  CA  ASP A  18       8.838  12.856  20.303  1.00  0.00           C  
ATOM    313  C   ASP A  18       8.169  12.010  19.228  1.00  0.00           C  
ATOM    314  O   ASP A  18       8.743  11.019  18.759  1.00  0.00           O  
ATOM    315  CB  ASP A  18       8.171  12.594  21.656  1.00  0.00           C  
ATOM    316  CG  ASP A  18       8.356  11.162  22.139  1.00  0.00           C  
ATOM    317  OD1 ASP A  18       9.480  10.745  22.284  1.00  0.00           O  
ATOM    318  OD2 ASP A  18       7.371  10.498  22.359  1.00  0.00           O1-
ATOM    319  H   ASP A  18       8.268  14.903  20.575  1.00  0.00           H  
ATOM    320  HA  ASP A  18       9.885  12.556  20.352  1.00  0.00           H  
ATOM    321 1HB  ASP A  18       8.586  13.271  22.403  1.00  0.00           H  
ATOM    322 2HB  ASP A  18       7.104  12.802  21.582  1.00  0.00           H  
ATOM    323  N   ARG A  19       6.955  12.384  18.819  1.00  0.00           N  
ATOM    324  CA  ARG A  19       6.270  11.630  17.777  1.00  0.00           C  
ATOM    325  C   ARG A  19       6.965  11.763  16.427  1.00  0.00           C  
ATOM    326  O   ARG A  19       7.028  10.790  15.668  1.00  0.00           O  
ATOM    327  CB  ARG A  19       4.813  12.081  17.661  1.00  0.00           C  
ATOM    328  CG  ARG A  19       4.018  11.284  16.643  1.00  0.00           C  
ATOM    329  CD  ARG A  19       2.559  11.687  16.621  1.00  0.00           C  
ATOM    330  NE  ARG A  19       1.843  11.018  15.539  1.00  0.00           N  
ATOM    331  CZ  ARG A  19       0.579  11.265  15.213  1.00  0.00           C  
ATOM    332  NH1 ARG A  19      -0.116  12.171  15.888  1.00  0.00           N1+
ATOM    333  NH2 ARG A  19       0.010  10.609  14.211  1.00  0.00           N  
ATOM    334  H   ARG A  19       6.499  13.189  19.224  1.00  0.00           H  
ATOM    335  HA  ARG A  19       6.288  10.573  18.046  1.00  0.00           H  
ATOM    336 1HB  ARG A  19       4.325  11.987  18.630  1.00  0.00           H  
ATOM    337 2HB  ARG A  19       4.780  13.134  17.379  1.00  0.00           H  
ATOM    338 1HG  ARG A  19       4.431  11.450  15.647  1.00  0.00           H  
ATOM    339 2HG  ARG A  19       4.075  10.223  16.887  1.00  0.00           H  
ATOM    340 1HD  ARG A  19       2.092  11.414  17.567  1.00  0.00           H  
ATOM    341 2HD  ARG A  19       2.480  12.764  16.475  1.00  0.00           H  
ATOM    342  HE  ARG A  19       2.343  10.321  15.004  1.00  0.00           H  
ATOM    343 1HH1 ARG A  19       0.316  12.673  16.650  1.00  0.00           H  
ATOM    344 2HH1 ARG A  19      -1.077  12.357  15.640  1.00  0.00           H  
ATOM    345 1HH2 ARG A  19       0.539   9.920  13.693  1.00  0.00           H  
ATOM    346 2HH2 ARG A  19      -0.950  10.797  13.964  1.00  0.00           H  
ATOM    347  N   LEU A  20       7.486  12.951  16.111  1.00  0.00           N  
ATOM    348  CA  LEU A  20       8.157  13.143  14.830  1.00  0.00           C  
ATOM    349  C   LEU A  20       9.351  12.209  14.690  1.00  0.00           C  
ATOM    350  O   LEU A  20       9.554  11.606  13.630  1.00  0.00           O  
ATOM    351  CB  LEU A  20       8.593  14.600  14.679  1.00  0.00           C  
ATOM    352  CG  LEU A  20       9.357  14.947  13.401  1.00  0.00           C  
ATOM    353  CD1 LEU A  20       8.509  14.659  12.173  1.00  0.00           C  
ATOM    354  CD2 LEU A  20       9.801  16.400  13.422  1.00  0.00           C  
ATOM    355  H   LEU A  20       7.422  13.727  16.754  1.00  0.00           H  
ATOM    356  HA  LEU A  20       7.455  12.901  14.033  1.00  0.00           H  
ATOM    357 1HB  LEU A  20       7.707  15.233  14.712  1.00  0.00           H  
ATOM    358 2HB  LEU A  20       9.231  14.861  15.523  1.00  0.00           H  
ATOM    359  HG  LEU A  20      10.238  14.309  13.319  1.00  0.00           H  
ATOM    360 1HD1 LEU A  20       9.072  14.912  11.275  1.00  0.00           H  
ATOM    361 2HD1 LEU A  20       8.249  13.600  12.151  1.00  0.00           H  
ATOM    362 3HD1 LEU A  20       7.599  15.255  12.211  1.00  0.00           H  
ATOM    363 1HD2 LEU A  20      10.344  16.627  12.503  1.00  0.00           H  
ATOM    364 2HD2 LEU A  20       8.927  17.047  13.496  1.00  0.00           H  
ATOM    365 3HD2 LEU A  20      10.452  16.568  14.280  1.00  0.00           H  
ATOM    366  N   LYS A  21      10.151  12.071  15.750  1.00  0.00           N  
ATOM    367  CA  LYS A  21      11.261  11.126  15.715  1.00  0.00           C  
ATOM    368  C   LYS A  21      10.776   9.695  15.538  1.00  0.00           C  
ATOM    369  O   LYS A  21      11.415   8.911  14.826  1.00  0.00           O  
ATOM    370  CB  LYS A  21      12.101  11.257  16.985  1.00  0.00           C  
ATOM    371  CG  LYS A  21      12.881  12.560  17.062  1.00  0.00           C  
ATOM    372  CD  LYS A  21      13.839  12.582  18.241  1.00  0.00           C  
ATOM    373  CE  LYS A  21      13.116  12.867  19.545  1.00  0.00           C  
ATOM    374  NZ  LYS A  21      14.072  13.183  20.644  1.00  0.00           N1+
ATOM    375  H   LYS A  21       9.996  12.618  16.585  1.00  0.00           H  
ATOM    376  HA  LYS A  21      11.887  11.360  14.853  1.00  0.00           H  
ATOM    377 1HB  LYS A  21      11.453  11.192  17.859  1.00  0.00           H  
ATOM    378 2HB  LYS A  21      12.809  10.429  17.039  1.00  0.00           H  
ATOM    379 1HG  LYS A  21      13.454  12.696  16.145  1.00  0.00           H  
ATOM    380 2HG  LYS A  21      12.186  13.393  17.163  1.00  0.00           H  
ATOM    381 1HD  LYS A  21      14.342  11.617  18.320  1.00  0.00           H  
ATOM    382 2HD  LYS A  21      14.594  13.353  18.082  1.00  0.00           H  
ATOM    383 1HE  LYS A  21      12.440  13.710  19.410  1.00  0.00           H  
ATOM    384 2HE  LYS A  21      12.524  11.998  19.830  1.00  0.00           H  
ATOM    385 1HZ  LYS A  21      13.559  13.366  21.495  1.00  0.00           H  
ATOM    386 2HZ  LYS A  21      14.691  12.398  20.788  1.00  0.00           H  
ATOM    387 3HZ  LYS A  21      14.613  13.999  20.396  1.00  0.00           H  
ATOM    388  N   LYS A  22       9.655   9.333  16.165  1.00  0.00           N  
ATOM    389  CA  LYS A  22       9.101   7.999  15.957  1.00  0.00           C  
ATOM    390  C   LYS A  22       8.661   7.795  14.514  1.00  0.00           C  
ATOM    391  O   LYS A  22       8.810   6.694  13.973  1.00  0.00           O  
ATOM    392  CB  LYS A  22       7.923   7.758  16.903  1.00  0.00           C  
ATOM    393  CG  LYS A  22       8.316   7.560  18.361  1.00  0.00           C  
ATOM    394  CD  LYS A  22       7.149   7.036  19.183  1.00  0.00           C  
ATOM    395  CE  LYS A  22       6.136   8.134  19.469  1.00  0.00           C  
ATOM    396  NZ  LYS A  22       5.130   7.713  20.481  1.00  0.00           N1+
ATOM    397  H   LYS A  22       9.180   9.972  16.786  1.00  0.00           H  
ATOM    398  HA  LYS A  22       9.880   7.265  16.163  1.00  0.00           H  
ATOM    399 1HB  LYS A  22       7.237   8.604  16.854  1.00  0.00           H  
ATOM    400 2HB  LYS A  22       7.374   6.872  16.582  1.00  0.00           H  
ATOM    401 1HG  LYS A  22       9.141   6.848  18.421  1.00  0.00           H  
ATOM    402 2HG  LYS A  22       8.648   8.509  18.780  1.00  0.00           H  
ATOM    403 1HD  LYS A  22       6.653   6.230  18.639  1.00  0.00           H  
ATOM    404 2HD  LYS A  22       7.518   6.639  20.128  1.00  0.00           H  
ATOM    405 1HE  LYS A  22       6.654   9.019  19.838  1.00  0.00           H  
ATOM    406 2HE  LYS A  22       5.617   8.401  18.549  1.00  0.00           H  
ATOM    407 1HZ  LYS A  22       4.478   8.468  20.644  1.00  0.00           H  
ATOM    408 2HZ  LYS A  22       4.628   6.903  20.142  1.00  0.00           H  
ATOM    409 3HZ  LYS A  22       5.597   7.481  21.346  1.00  0.00           H  
ATOM    410  N   ILE A  23       8.125   8.837  13.878  1.00  0.00           N  
ATOM    411  CA  ILE A  23       7.735   8.739  12.476  1.00  0.00           C  
ATOM    412  C   ILE A  23       8.955   8.518  11.591  1.00  0.00           C  
ATOM    413  O   ILE A  23       8.928   7.687  10.677  1.00  0.00           O  
ATOM    414  CB  ILE A  23       6.989  10.006  12.020  1.00  0.00           C  
ATOM    415  CG1 ILE A  23       5.616  10.089  12.691  1.00  0.00           C  
ATOM    416  CG2 ILE A  23       6.847  10.024  10.505  1.00  0.00           C  
ATOM    417  CD1 ILE A  23       4.941  11.433  12.539  1.00  0.00           C  
ATOM    418  H   ILE A  23       7.984   9.709  14.368  1.00  0.00           H  
ATOM    419  HA  ILE A  23       7.095   7.866  12.355  1.00  0.00           H  
ATOM    420  HB  ILE A  23       7.546  10.889  12.333  1.00  0.00           H  
ATOM    421 1HG1 ILE A  23       4.959   9.328  12.270  1.00  0.00           H  
ATOM    422 2HG1 ILE A  23       5.718   9.878  13.756  1.00  0.00           H  
ATOM    423 1HG2 ILE A  23       6.317  10.926  10.200  1.00  0.00           H  
ATOM    424 2HG2 ILE A  23       7.835  10.011  10.047  1.00  0.00           H  
ATOM    425 3HG2 ILE A  23       6.286   9.146  10.183  1.00  0.00           H  
ATOM    426 1HD1 ILE A  23       3.974  11.414  13.042  1.00  0.00           H  
ATOM    427 2HD1 ILE A  23       5.567  12.207  12.986  1.00  0.00           H  
ATOM    428 3HD1 ILE A  23       4.796  11.650  11.482  1.00  0.00           H  
ATOM    429  N   LEU A  24      10.034   9.262  11.839  1.00  0.00           N  
ATOM    430  CA  LEU A  24      11.261   9.058  11.076  1.00  0.00           C  
ATOM    431  C   LEU A  24      11.774   7.635  11.240  1.00  0.00           C  
ATOM    432  O   LEU A  24      12.205   7.006  10.267  1.00  0.00           O  
ATOM    433  CB  LEU A  24      12.331  10.061  11.512  1.00  0.00           C  
ATOM    434  CG  LEU A  24      12.324  11.454  10.878  1.00  0.00           C  
ATOM    435  CD1 LEU A  24      11.027  12.190  11.163  1.00  0.00           C  
ATOM    436  CD2 LEU A  24      13.517  12.255  11.373  1.00  0.00           C  
ATOM    437  H   LEU A  24      10.013   9.973  12.556  1.00  0.00           H  
ATOM    438  HA  LEU A  24      11.042   9.218  10.021  1.00  0.00           H  
ATOM    439 1HB  LEU A  24      12.247  10.214  12.586  1.00  0.00           H  
ATOM    440 2HB  LEU A  24      13.312   9.635  11.302  1.00  0.00           H  
ATOM    441  HG  LEU A  24      12.381  11.360   9.793  1.00  0.00           H  
ATOM    442 1HD1 LEU A  24      11.058  13.176  10.697  1.00  0.00           H  
ATOM    443 2HD1 LEU A  24      10.190  11.624  10.756  1.00  0.00           H  
ATOM    444 3HD1 LEU A  24      10.902  12.301  12.239  1.00  0.00           H  
ATOM    445 1HD2 LEU A  24      13.505  13.245  10.916  1.00  0.00           H  
ATOM    446 2HD2 LEU A  24      13.464  12.354  12.457  1.00  0.00           H  
ATOM    447 3HD2 LEU A  24      14.438  11.740  11.101  1.00  0.00           H  
ATOM    448  N   GLU A  25      11.731   7.113  12.467  1.00  0.00           N  
ATOM    449  CA  GLU A  25      12.156   5.738  12.700  1.00  0.00           C  
ATOM    450  C   GLU A  25      11.267   4.753  11.952  1.00  0.00           C  
ATOM    451  O   GLU A  25      11.768   3.849  11.273  1.00  0.00           O  
ATOM    452  CB  GLU A  25      12.139   5.421  14.197  1.00  0.00           C  
ATOM    453  CG  GLU A  25      12.614   4.018  14.548  1.00  0.00           C  
ATOM    454  CD  GLU A  25      12.580   3.742  16.025  1.00  0.00           C  
ATOM    455  OE1 GLU A  25      12.171   4.605  16.763  1.00  0.00           O  
ATOM    456  OE2 GLU A  25      12.966   2.665  16.416  1.00  0.00           O1-
ATOM    457  H   GLU A  25      11.404   7.666  13.247  1.00  0.00           H  
ATOM    458  HA  GLU A  25      13.173   5.621  12.323  1.00  0.00           H  
ATOM    459 1HB  GLU A  25      12.774   6.131  14.727  1.00  0.00           H  
ATOM    460 2HB  GLU A  25      11.126   5.538  14.582  1.00  0.00           H  
ATOM    461 1HG  GLU A  25      11.978   3.293  14.040  1.00  0.00           H  
ATOM    462 2HG  GLU A  25      13.630   3.887  14.182  1.00  0.00           H  
ATOM    463  N   ARG A  26       9.947   4.913  12.061  1.00  0.00           N  
ATOM    464  CA  ARG A  26       9.035   3.977  11.409  1.00  0.00           C  
ATOM    465  C   ARG A  26       9.176   4.032   9.892  1.00  0.00           C  
ATOM    466  O   ARG A  26       9.199   2.988   9.230  1.00  0.00           O  
ATOM    467  CB  ARG A  26       7.595   4.269  11.824  1.00  0.00           C  
ATOM    468  CG  ARG A  26       6.587   3.269  11.290  1.00  0.00           C  
ATOM    469  CD  ARG A  26       5.169   3.706  11.599  1.00  0.00           C  
ATOM    470  NE  ARG A  26       4.832   4.943  10.901  1.00  0.00           N  
ATOM    471  CZ  ARG A  26       4.509   5.009   9.614  1.00  0.00           C  
ATOM    472  NH1 ARG A  26       4.478   3.906   8.879  1.00  0.00           N1+
ATOM    473  NH2 ARG A  26       4.217   6.179   9.061  1.00  0.00           N  
ATOM    474  H   ARG A  26       9.564   5.682  12.593  1.00  0.00           H  
ATOM    475  HA  ARG A  26       9.294   2.966  11.724  1.00  0.00           H  
ATOM    476 1HB  ARG A  26       7.524   4.274  12.911  1.00  0.00           H  
ATOM    477 2HB  ARG A  26       7.309   5.261  11.473  1.00  0.00           H  
ATOM    478 1HG  ARG A  26       6.699   3.182  10.208  1.00  0.00           H  
ATOM    479 2HG  ARG A  26       6.760   2.296  11.751  1.00  0.00           H  
ATOM    480 1HD  ARG A  26       4.472   2.931  11.283  1.00  0.00           H  
ATOM    481 2HD  ARG A  26       5.066   3.874  12.670  1.00  0.00           H  
ATOM    482  HE  ARG A  26       4.845   5.801  11.435  1.00  0.00           H  
ATOM    483 1HH1 ARG A  26       4.701   3.013   9.297  1.00  0.00           H  
ATOM    484 2HH1 ARG A  26       4.234   3.958   7.900  1.00  0.00           H  
ATOM    485 1HH2 ARG A  26       4.239   7.021   9.619  1.00  0.00           H  
ATOM    486 2HH2 ARG A  26       3.972   6.228   8.084  1.00  0.00           H  
ATOM    487  N   ASN A  27       9.268   5.237   9.323  1.00  0.00           N  
ATOM    488  CA  ASN A  27       9.400   5.355   7.873  1.00  0.00           C  
ATOM    489  C   ASN A  27      10.709   4.747   7.388  1.00  0.00           C  
ATOM    490  O   ASN A  27      10.753   4.125   6.321  1.00  0.00           O  
ATOM    491  CB  ASN A  27       9.295   6.819   7.447  1.00  0.00           C  
ATOM    492  CG  ASN A  27       7.893   7.373   7.603  1.00  0.00           C  
ATOM    493  ND2 ASN A  27       7.755   8.685   7.453  1.00  0.00           N  
ATOM    494  OD1 ASN A  27       6.945   6.630   7.849  1.00  0.00           O  
ATOM    495  H   ASN A  27       9.248   6.076   9.884  1.00  0.00           H  
ATOM    496  HA  ASN A  27       8.588   4.795   7.405  1.00  0.00           H  
ATOM    497 1HB  ASN A  27       9.981   7.422   8.044  1.00  0.00           H  
ATOM    498 2HB  ASN A  27       9.598   6.917   6.404  1.00  0.00           H  
ATOM    499 1HD2 ASN A  27       6.852   9.106   7.545  1.00  0.00           H  
ATOM    500 2HD2 ASN A  27       8.552   9.252   7.247  1.00  0.00           H  
ATOM    501  N   ASP A  28      11.787   4.914   8.159  1.00  0.00           N  
ATOM    502  CA  ASP A  28      13.054   4.288   7.798  1.00  0.00           C  
ATOM    503  C   ASP A  28      12.979   2.773   7.937  1.00  0.00           C  
ATOM    504  O   ASP A  28      13.526   2.043   7.102  1.00  0.00           O  
ATOM    505  CB  ASP A  28      14.181   4.851   8.663  1.00  0.00           C  
ATOM    506  CG  ASP A  28      15.552   4.634   8.055  1.00  0.00           C  
ATOM    507  OD1 ASP A  28      15.631   4.326   6.847  1.00  0.00           O  
ATOM    508  OD2 ASP A  28      16.555   4.772   8.787  1.00  0.00           O1-
ATOM    509  H   ASP A  28      11.736   5.474   8.998  1.00  0.00           H  
ATOM    510  HA  ASP A  28      13.266   4.514   6.752  1.00  0.00           H  
ATOM    511 1HB  ASP A  28      14.028   5.921   8.810  1.00  0.00           H  
ATOM    512 2HB  ASP A  28      14.155   4.380   9.646  1.00  0.00           H  
ATOM    513  N   GLU A  29      12.303   2.286   8.979  1.00  0.00           N  
ATOM    514  CA  GLU A  29      12.156   0.847   9.169  1.00  0.00           C  
ATOM    515  C   GLU A  29      11.391   0.218   8.009  1.00  0.00           C  
ATOM    516  O   GLU A  29      11.762  -0.852   7.515  1.00  0.00           O  
ATOM    517  CB  GLU A  29      11.438   0.552  10.488  1.00  0.00           C  
ATOM    518  CG  GLU A  29      11.333  -0.928  10.829  1.00  0.00           C  
ATOM    519  CD  GLU A  29      10.676  -1.176  12.159  1.00  0.00           C  
ATOM    520  OE1 GLU A  29      10.144  -0.249  12.719  1.00  0.00           O  
ATOM    521  OE2 GLU A  29      10.707  -2.295  12.614  1.00  0.00           O1-
ATOM    522  H   GLU A  29      11.885   2.916   9.649  1.00  0.00           H  
ATOM    523  HA  GLU A  29      13.149   0.397   9.193  1.00  0.00           H  
ATOM    524 1HB  GLU A  29      11.961   1.047  11.306  1.00  0.00           H  
ATOM    525 2HB  GLU A  29      10.427   0.959  10.451  1.00  0.00           H  
ATOM    526 1HG  GLU A  29      10.756  -1.430  10.053  1.00  0.00           H  
ATOM    527 2HG  GLU A  29      12.333  -1.360  10.837  1.00  0.00           H  
ATOM    528  N   GLU A  30      10.318   0.875   7.558  1.00  0.00           N  
ATOM    529  CA  GLU A  30       9.511   0.318   6.476  1.00  0.00           C  
ATOM    530  C   GLU A  30      10.263   0.355   5.150  1.00  0.00           C  
ATOM    531  O   GLU A  30      10.223  -0.611   4.379  1.00  0.00           O  
ATOM    532  CB  GLU A  30       8.192   1.084   6.346  1.00  0.00           C  
ATOM    533  CG  GLU A  30       7.203   0.826   7.473  1.00  0.00           C  
ATOM    534  CD  GLU A  30       6.637  -0.566   7.448  1.00  0.00           C  
ATOM    535  OE1 GLU A  30       6.365  -1.057   6.379  1.00  0.00           O  
ATOM    536  OE2 GLU A  30       6.474  -1.139   8.500  1.00  0.00           O1-
ATOM    537  H   GLU A  30      10.055   1.763   7.961  1.00  0.00           H  
ATOM    538  HA  GLU A  30       9.298  -0.726   6.705  1.00  0.00           H  
ATOM    539 1HB  GLU A  30       8.395   2.155   6.316  1.00  0.00           H  
ATOM    540 2HB  GLU A  30       7.707   0.816   5.407  1.00  0.00           H  
ATOM    541 1HG  GLU A  30       7.705   0.985   8.427  1.00  0.00           H  
ATOM    542 2HG  GLU A  30       6.389   1.546   7.399  1.00  0.00           H  
ATOM    543  N   ILE A  31      10.956   1.462   4.868  1.00  0.00           N  
ATOM    544  CA  ILE A  31      11.650   1.601   3.592  1.00  0.00           C  
ATOM    545  C   ILE A  31      12.808   0.617   3.490  1.00  0.00           C  
ATOM    546  O   ILE A  31      13.050   0.041   2.419  1.00  0.00           O  
ATOM    547  CB  ILE A  31      12.177   3.036   3.405  1.00  0.00           C  
ATOM    548  CG1 ILE A  31      11.019   3.998   3.129  1.00  0.00           C  
ATOM    549  CG2 ILE A  31      13.195   3.087   2.277  1.00  0.00           C  
ATOM    550  CD1 ILE A  31      11.388   5.457   3.278  1.00  0.00           C  
ATOM    551  H   ILE A  31      11.004   2.214   5.539  1.00  0.00           H  
ATOM    552  HA  ILE A  31      10.958   1.343   2.791  1.00  0.00           H  
ATOM    553  HB  ILE A  31      12.653   3.371   4.326  1.00  0.00           H  
ATOM    554 1HG1 ILE A  31      10.648   3.841   2.116  1.00  0.00           H  
ATOM    555 2HG1 ILE A  31      10.197   3.784   3.813  1.00  0.00           H  
ATOM    556 1HG2 ILE A  31      13.556   4.108   2.157  1.00  0.00           H  
ATOM    557 2HG2 ILE A  31      14.032   2.430   2.512  1.00  0.00           H  
ATOM    558 3HG2 ILE A  31      12.726   2.758   1.348  1.00  0.00           H  
ATOM    559 1HD1 ILE A  31      10.515   6.076   3.068  1.00  0.00           H  
ATOM    560 2HD1 ILE A  31      11.727   5.644   4.298  1.00  0.00           H  
ATOM    561 3HD1 ILE A  31      12.185   5.704   2.579  1.00  0.00           H  
ATOM    562  N   LYS A  32      13.518   0.376   4.591  1.00  0.00           N  
ATOM    563  CA  LYS A  32      14.626  -0.581   4.583  1.00  0.00           C  
ATOM    564  C   LYS A  32      14.187  -2.012   4.229  1.00  0.00           C  
ATOM    565  O   LYS A  32      15.046  -2.893   4.099  1.00  0.00           O  
ATOM    566  CB  LYS A  32      15.325  -0.577   5.943  1.00  0.00           C  
ATOM    567  CG  LYS A  32      16.217   0.633   6.188  1.00  0.00           C  
ATOM    568  CD  LYS A  32      16.845   0.586   7.574  1.00  0.00           C  
ATOM    569  CE  LYS A  32      17.829   1.728   7.776  1.00  0.00           C  
ATOM    570  NZ  LYS A  32      18.319   1.798   9.178  1.00  0.00           N1+
ATOM    571  H   LYS A  32      13.292   0.859   5.449  1.00  0.00           H  
ATOM    572  HA  LYS A  32      15.332  -0.287   3.805  1.00  0.00           H  
ATOM    573 1HB  LYS A  32      14.577  -0.608   6.737  1.00  0.00           H  
ATOM    574 2HB  LYS A  32      15.942  -1.471   6.039  1.00  0.00           H  
ATOM    575 1HG  LYS A  32      17.010   0.659   5.440  1.00  0.00           H  
ATOM    576 2HG  LYS A  32      15.627   1.544   6.098  1.00  0.00           H  
ATOM    577 1HD  LYS A  32      16.062   0.652   8.330  1.00  0.00           H  
ATOM    578 2HD  LYS A  32      17.371  -0.361   7.702  1.00  0.00           H  
ATOM    579 1HE  LYS A  32      18.682   1.595   7.112  1.00  0.00           H  
ATOM    580 2HE  LYS A  32      17.347   2.673   7.525  1.00  0.00           H  
ATOM    581 1HZ  LYS A  32      18.968   2.568   9.272  1.00  0.00           H  
ATOM    582 2HZ  LYS A  32      17.537   1.941   9.803  1.00  0.00           H  
ATOM    583 3HZ  LYS A  32      18.786   0.935   9.417  1.00  0.00           H  
ATOM    584  N   LYS A  33      12.887  -2.280   4.068  1.00  0.00           N  
ATOM    585  CA  LYS A  33      12.456  -3.575   3.555  1.00  0.00           C  
ATOM    586  C   LYS A  33      12.923  -3.804   2.121  1.00  0.00           C  
ATOM    587  O   LYS A  33      13.025  -4.960   1.693  1.00  0.00           O  
ATOM    588  CB  LYS A  33      10.933  -3.696   3.633  1.00  0.00           C  
ATOM    589  CG  LYS A  33      10.384  -3.831   5.048  1.00  0.00           C  
ATOM    590  CD  LYS A  33       8.863  -3.827   5.053  1.00  0.00           C  
ATOM    591  CE  LYS A  33       8.313  -4.039   6.456  1.00  0.00           C  
ATOM    592  NZ  LYS A  33       6.832  -3.899   6.500  1.00  0.00           N1+
ATOM    593  H   LYS A  33      12.191  -1.586   4.301  1.00  0.00           H  
ATOM    594  HA  LYS A  33      12.910  -4.358   4.164  1.00  0.00           H  
ATOM    595 1HB  LYS A  33      10.475  -2.816   3.179  1.00  0.00           H  
ATOM    596 2HB  LYS A  33      10.607  -4.566   3.064  1.00  0.00           H  
ATOM    597 1HG  LYS A  33      10.738  -4.764   5.488  1.00  0.00           H  
ATOM    598 2HG  LYS A  33      10.743  -3.003   5.658  1.00  0.00           H  
ATOM    599 1HD  LYS A  33       8.500  -2.872   4.670  1.00  0.00           H  
ATOM    600 2HD  LYS A  33       8.495  -4.622   4.404  1.00  0.00           H  
ATOM    601 1HE  LYS A  33       8.582  -5.035   6.804  1.00  0.00           H  
ATOM    602 2HE  LYS A  33       8.754  -3.310   7.135  1.00  0.00           H  
ATOM    603 1HZ  LYS A  33       6.508  -4.046   7.445  1.00  0.00           H  
ATOM    604 2HZ  LYS A  33       6.572  -2.971   6.195  1.00  0.00           H  
ATOM    605 3HZ  LYS A  33       6.410  -4.583   5.889  1.00  0.00           H  
ATOM    606  N   SER A  34      13.188  -2.726   1.376  1.00  0.00           N  
ATOM    607  CA  SER A  34      13.894  -2.768   0.097  1.00  0.00           C  
ATOM    608  C   SER A  34      13.127  -3.514  -0.988  1.00  0.00           C  
ATOM    609  O   SER A  34      11.919  -3.743  -0.863  1.00  0.00           O  
ATOM    610  CB  SER A  34      15.252  -3.415   0.286  1.00  0.00           C  
ATOM    611  OG  SER A  34      16.065  -3.214  -0.837  1.00  0.00           O  
ATOM    612  H   SER A  34      12.873  -1.836   1.736  1.00  0.00           H  
ATOM    613  HA  SER A  34      14.015  -1.746  -0.265  1.00  0.00           H  
ATOM    614 1HB  SER A  34      15.736  -2.995   1.169  1.00  0.00           H  
ATOM    615 2HB  SER A  34      15.125  -4.482   0.460  1.00  0.00           H  
ATOM    616  HG  SER A  34      16.837  -3.769  -0.708  1.00  0.00           H  
ATOM    617  N   ASP A  35      13.833  -3.884  -2.055  1.00  0.00           N  
ATOM    618  CA  ASP A  35      13.251  -4.458  -3.273  1.00  0.00           C  
ATOM    619  C   ASP A  35      12.233  -3.458  -3.814  1.00  0.00           C  
ATOM    620  O   ASP A  35      12.636  -2.357  -4.221  1.00  0.00           O  
ATOM    621  CB  ASP A  35      12.727  -5.863  -2.971  1.00  0.00           C  
ATOM    622  CG  ASP A  35      13.842  -6.831  -2.586  1.00  0.00           C  
ATOM    623  OD1 ASP A  35      14.988  -6.633  -3.047  1.00  0.00           O  
ATOM    624  OD2 ASP A  35      13.577  -7.782  -1.821  1.00  0.00           O1-
ATOM    625  H   ASP A  35      14.833  -3.753  -2.001  1.00  0.00           H  
ATOM    626  HA  ASP A  35      14.031  -4.521  -4.033  1.00  0.00           H  
ATOM    627 1HB  ASP A  35      12.005  -5.815  -2.155  1.00  0.00           H  
ATOM    628 2HB  ASP A  35      12.208  -6.255  -3.845  1.00  0.00           H  
ATOM    629  N   GLU A  36      10.942  -3.775  -3.845  1.00  0.00           N  
ATOM    630  CA  GLU A  36       9.953  -2.877  -4.429  1.00  0.00           C  
ATOM    631  C   GLU A  36       9.182  -2.133  -3.343  1.00  0.00           C  
ATOM    632  O   GLU A  36       8.886  -2.688  -2.281  1.00  0.00           O  
ATOM    633  CB  GLU A  36       8.986  -3.662  -5.323  1.00  0.00           C  
ATOM    634  CG  GLU A  36       8.335  -4.847  -4.623  1.00  0.00           C  
ATOM    635  CD  GLU A  36       7.465  -5.674  -5.552  1.00  0.00           C  
ATOM    636  OE1 GLU A  36       7.398  -5.351  -6.761  1.00  0.00           O  
ATOM    637  OE2 GLU A  36       6.849  -6.654  -5.078  1.00  0.00           O1-
ATOM    638  H   GLU A  36      10.637  -4.656  -3.456  1.00  0.00           H  
ATOM    639  HA  GLU A  36      10.474  -2.139  -5.040  1.00  0.00           H  
ATOM    640 1HB  GLU A  36       8.197  -2.998  -5.678  1.00  0.00           H  
ATOM    641 2HB  GLU A  36       9.519  -4.033  -6.199  1.00  0.00           H  
ATOM    642 1HG  GLU A  36       9.115  -5.485  -4.209  1.00  0.00           H  
ATOM    643 2HG  GLU A  36       7.730  -4.479  -3.796  1.00  0.00           H  
ATOM    644  N   LEU A  37       8.850  -0.870  -3.617  1.00  0.00           N  
ATOM    645  CA  LEU A  37       8.132  -0.018  -2.675  1.00  0.00           C  
ATOM    646  C   LEU A  37       6.711   0.205  -3.177  1.00  0.00           C  
ATOM    647  O   LEU A  37       6.498   0.409  -4.376  1.00  0.00           O  
ATOM    648  CB  LEU A  37       8.841   1.328  -2.479  1.00  0.00           C  
ATOM    649  CG  LEU A  37       9.711   1.533  -1.230  1.00  0.00           C  
ATOM    650  CD1 LEU A  37      10.661   0.349  -0.995  1.00  0.00           C  
ATOM    651  CD2 LEU A  37      10.479   2.861  -1.288  1.00  0.00           C  
ATOM    652  H   LEU A  37       9.110  -0.496  -4.518  1.00  0.00           H  
ATOM    653  HA  LEU A  37       8.093  -0.525  -1.711  1.00  0.00           H  
ATOM    654 1HB  LEU A  37       9.495   1.503  -3.333  1.00  0.00           H  
ATOM    655 2HB  LEU A  37       8.090   2.117  -2.455  1.00  0.00           H  
ATOM    656  HG  LEU A  37       9.078   1.542  -0.342  1.00  0.00           H  
ATOM    657 1HD1 LEU A  37      11.258   0.533  -0.102  1.00  0.00           H  
ATOM    658 2HD1 LEU A  37      10.078  -0.563  -0.859  1.00  0.00           H  
ATOM    659 3HD1 LEU A  37      11.320   0.236  -1.855  1.00  0.00           H  
ATOM    660 1HD2 LEU A  37      11.083   2.972  -0.387  1.00  0.00           H  
ATOM    661 2HD2 LEU A  37      11.130   2.868  -2.163  1.00  0.00           H  
ATOM    662 3HD2 LEU A  37       9.772   3.688  -1.355  1.00  0.00           H  
ATOM    663  N   ASP A  38       5.745   0.169  -2.258  1.00  0.00           N  
ATOM    664  CA  ASP A  38       4.352   0.397  -2.625  1.00  0.00           C  
ATOM    665  C   ASP A  38       4.070   1.891  -2.717  1.00  0.00           C  
ATOM    666  O   ASP A  38       4.278   2.637  -1.757  1.00  0.00           O  
ATOM    667  CB  ASP A  38       3.408  -0.250  -1.608  1.00  0.00           C  
ATOM    668  CG  ASP A  38       1.940  -0.101  -1.983  1.00  0.00           C  
ATOM    669  OD1 ASP A  38       1.659   0.566  -2.951  1.00  0.00           O  
ATOM    670  OD2 ASP A  38       1.113  -0.655  -1.299  1.00  0.00           O1-
ATOM    671  H   ASP A  38       5.975  -0.020  -1.293  1.00  0.00           H  
ATOM    672  HA  ASP A  38       4.173  -0.052  -3.602  1.00  0.00           H  
ATOM    673 1HB  ASP A  38       3.640  -1.312  -1.521  1.00  0.00           H  
ATOM    674 2HB  ASP A  38       3.565   0.201  -0.628  1.00  0.00           H  
ATOM    675  N   ASP A  39       3.600   2.329  -3.887  1.00  0.00           N  
ATOM    676  CA  ASP A  39       3.374   3.754  -4.101  1.00  0.00           C  
ATOM    677  C   ASP A  39       2.374   4.312  -3.096  1.00  0.00           C  
ATOM    678  O   ASP A  39       2.531   5.441  -2.617  1.00  0.00           O  
ATOM    679  CB  ASP A  39       2.873   4.010  -5.524  1.00  0.00           C  
ATOM    680  CG  ASP A  39       3.964   3.849  -6.574  1.00  0.00           C  
ATOM    681  OD1 ASP A  39       5.115   3.852  -6.211  1.00  0.00           O  
ATOM    682  OD2 ASP A  39       3.633   3.725  -7.730  1.00  0.00           O1-
ATOM    683  H   ASP A  39       3.396   1.681  -4.635  1.00  0.00           H  
ATOM    684  HA  ASP A  39       4.318   4.280  -3.951  1.00  0.00           H  
ATOM    685 1HB  ASP A  39       2.062   3.318  -5.754  1.00  0.00           H  
ATOM    686 2HB  ASP A  39       2.469   5.021  -5.592  1.00  0.00           H  
ATOM    687  N   GLU A  40       1.343   3.533  -2.759  1.00  0.00           N  
ATOM    688  CA  GLU A  40       0.277   4.040  -1.901  1.00  0.00           C  
ATOM    689  C   GLU A  40       0.774   4.273  -0.479  1.00  0.00           C  
ATOM    690  O   GLU A  40       0.617   5.369   0.072  1.00  0.00           O  
ATOM    691  CB  GLU A  40      -0.902   3.065  -1.884  1.00  0.00           C  
ATOM    692  CG  GLU A  40      -2.100   3.541  -1.074  1.00  0.00           C  
ATOM    693  CD  GLU A  40      -3.211   2.531  -1.023  1.00  0.00           C  
ATOM    694  OE1 GLU A  40      -2.965   1.389  -1.333  1.00  0.00           O  
ATOM    695  OE2 GLU A  40      -4.308   2.900  -0.675  1.00  0.00           O1-
ATOM    696  H   GLU A  40       1.292   2.583  -3.097  1.00  0.00           H  
ATOM    697  HA  GLU A  40      -0.057   5.000  -2.295  1.00  0.00           H  
ATOM    698 1HB  GLU A  40      -1.240   2.885  -2.905  1.00  0.00           H  
ATOM    699 2HB  GLU A  40      -0.579   2.109  -1.472  1.00  0.00           H  
ATOM    700 1HG  GLU A  40      -1.774   3.758  -0.057  1.00  0.00           H  
ATOM    701 2HG  GLU A  40      -2.476   4.466  -1.510  1.00  0.00           H  
ATOM    702  N   SER A  41       1.370   3.246   0.134  1.00  0.00           N  
ATOM    703  CA  SER A  41       1.833   3.373   1.512  1.00  0.00           C  
ATOM    704  C   SER A  41       2.993   4.350   1.626  1.00  0.00           C  
ATOM    705  O   SER A  41       3.193   4.957   2.684  1.00  0.00           O  
ATOM    706  CB  SER A  41       2.251   2.018   2.048  1.00  0.00           C  
ATOM    707  OG  SER A  41       3.428   1.575   1.429  1.00  0.00           O  
ATOM    708  H   SER A  41       1.507   2.371  -0.352  1.00  0.00           H  
ATOM    709  HA  SER A  41       1.014   3.766   2.117  1.00  0.00           H  
ATOM    710 1HB  SER A  41       2.407   2.084   3.124  1.00  0.00           H  
ATOM    711 2HB  SER A  41       1.453   1.297   1.876  1.00  0.00           H  
ATOM    712  HG  SER A  41       3.606   0.704   1.792  1.00  0.00           H  
ATOM    713  N   LEU A  42       3.763   4.520   0.549  1.00  0.00           N  
ATOM    714  CA  LEU A  42       4.880   5.457   0.577  1.00  0.00           C  
ATOM    715  C   LEU A  42       4.382   6.894   0.653  1.00  0.00           C  
ATOM    716  O   LEU A  42       4.921   7.713   1.405  1.00  0.00           O  
ATOM    717  CB  LEU A  42       5.757   5.276  -0.669  1.00  0.00           C  
ATOM    718  CG  LEU A  42       6.604   6.491  -1.067  1.00  0.00           C  
ATOM    719  CD1 LEU A  42       7.662   6.746  -0.002  1.00  0.00           C  
ATOM    720  CD2 LEU A  42       7.244   6.241  -2.424  1.00  0.00           C  
ATOM    721  H   LEU A  42       3.578   4.000  -0.296  1.00  0.00           H  
ATOM    722  HA  LEU A  42       5.472   5.262   1.470  1.00  0.00           H  
ATOM    723 1HB  LEU A  42       6.434   4.441  -0.499  1.00  0.00           H  
ATOM    724 2HB  LEU A  42       5.114   5.029  -1.513  1.00  0.00           H  
ATOM    725  HG  LEU A  42       5.969   7.376  -1.123  1.00  0.00           H  
ATOM    726 1HD1 LEU A  42       8.263   7.609  -0.285  1.00  0.00           H  
ATOM    727 2HD1 LEU A  42       7.175   6.941   0.955  1.00  0.00           H  
ATOM    728 3HD1 LEU A  42       8.304   5.870   0.089  1.00  0.00           H  
ATOM    729 1HD2 LEU A  42       7.846   7.105  -2.708  1.00  0.00           H  
ATOM    730 2HD2 LEU A  42       7.881   5.357  -2.369  1.00  0.00           H  
ATOM    731 3HD2 LEU A  42       6.466   6.080  -3.170  1.00  0.00           H  
ATOM    732  N   LEU A  43       3.343   7.217  -0.120  1.00  0.00           N  
ATOM    733  CA  LEU A  43       2.739   8.541  -0.026  1.00  0.00           C  
ATOM    734  C   LEU A  43       2.020   8.740   1.302  1.00  0.00           C  
ATOM    735  O   LEU A  43       2.028   9.849   1.847  1.00  0.00           O  
ATOM    736  CB  LEU A  43       1.753   8.754  -1.182  1.00  0.00           C  
ATOM    737  CG  LEU A  43       2.380   8.880  -2.576  1.00  0.00           C  
ATOM    738  CD1 LEU A  43       1.290   8.779  -3.635  1.00  0.00           C  
ATOM    739  CD2 LEU A  43       3.123  10.204  -2.681  1.00  0.00           C  
ATOM    740  H   LEU A  43       2.964   6.550  -0.777  1.00  0.00           H  
ATOM    741  HA  LEU A  43       3.532   9.287  -0.077  1.00  0.00           H  
ATOM    742 1HB  LEU A  43       1.060   7.914  -1.205  1.00  0.00           H  
ATOM    743 2HB  LEU A  43       1.184   9.663  -0.990  1.00  0.00           H  
ATOM    744  HG  LEU A  43       3.079   8.059  -2.738  1.00  0.00           H  
ATOM    745 1HD1 LEU A  43       1.736   8.869  -4.625  1.00  0.00           H  
ATOM    746 2HD1 LEU A  43       0.788   7.815  -3.549  1.00  0.00           H  
ATOM    747 3HD1 LEU A  43       0.566   9.580  -3.489  1.00  0.00           H  
ATOM    748 1HD2 LEU A  43       3.569  10.294  -3.672  1.00  0.00           H  
ATOM    749 2HD2 LEU A  43       2.425  11.027  -2.521  1.00  0.00           H  
ATOM    750 3HD2 LEU A  43       3.907  10.243  -1.925  1.00  0.00           H  
ATOM    751  N   GLU A  44       1.396   7.687   1.838  1.00  0.00           N  
ATOM    752  CA  GLU A  44       0.730   7.807   3.131  1.00  0.00           C  
ATOM    753  C   GLU A  44       1.730   8.111   4.240  1.00  0.00           C  
ATOM    754  O   GLU A  44       1.448   8.919   5.133  1.00  0.00           O  
ATOM    755  CB  GLU A  44      -0.050   6.530   3.444  1.00  0.00           C  
ATOM    756  CG  GLU A  44      -1.318   6.348   2.622  1.00  0.00           C  
ATOM    757  CD  GLU A  44      -2.046   5.060   2.958  1.00  0.00           C  
ATOM    758  OE1 GLU A  44      -1.439   4.186   3.612  1.00  0.00           O  
ATOM    759  OE2 GLU A  44      -3.226   4.921   2.572  1.00  0.00           O1-
ATOM    760  H   GLU A  44       1.378   6.799   1.356  1.00  0.00           H  
ATOM    761  HA  GLU A  44       0.031   8.643   3.084  1.00  0.00           H  
ATOM    762 1HB  GLU A  44       0.587   5.662   3.271  1.00  0.00           H  
ATOM    763 2HB  GLU A  44      -0.332   6.525   4.497  1.00  0.00           H  
ATOM    764 1HG  GLU A  44      -1.983   7.191   2.807  1.00  0.00           H  
ATOM    765 2HG  GLU A  44      -1.057   6.352   1.565  1.00  0.00           H  
ATOM    766  N   ASP A  45       2.903   7.472   4.203  1.00  0.00           N  
ATOM    767  CA  ASP A  45       3.946   7.778   5.177  1.00  0.00           C  
ATOM    768  C   ASP A  45       4.403   9.226   5.071  1.00  0.00           C  
ATOM    769  O   ASP A  45       4.729   9.849   6.088  1.00  0.00           O  
ATOM    770  CB  ASP A  45       5.145   6.846   4.988  1.00  0.00           C  
ATOM    771  CG  ASP A  45       4.891   5.440   5.514  1.00  0.00           C  
ATOM    772  OD1 ASP A  45       3.929   5.256   6.222  1.00  0.00           O  
ATOM    773  OD2 ASP A  45       5.662   4.563   5.203  1.00  0.00           O1-
ATOM    774  H   ASP A  45       3.080   6.770   3.498  1.00  0.00           H  
ATOM    775  HA  ASP A  45       3.536   7.638   6.178  1.00  0.00           H  
ATOM    776 1HB  ASP A  45       5.394   6.783   3.929  1.00  0.00           H  
ATOM    777 2HB  ASP A  45       6.012   7.260   5.503  1.00  0.00           H  
ATOM    778  N   ILE A  46       4.441   9.774   3.855  1.00  0.00           N  
ATOM    779  CA  ILE A  46       4.790  11.181   3.684  1.00  0.00           C  
ATOM    780  C   ILE A  46       3.725  12.072   4.308  1.00  0.00           C  
ATOM    781  O   ILE A  46       4.038  13.076   4.960  1.00  0.00           O  
ATOM    782  CB  ILE A  46       4.955  11.535   2.195  1.00  0.00           C  
ATOM    783  CG1 ILE A  46       6.124  10.755   1.587  1.00  0.00           C  
ATOM    784  CG2 ILE A  46       5.164  13.032   2.025  1.00  0.00           C  
ATOM    785  CD1 ILE A  46       6.242  10.903   0.087  1.00  0.00           C  
ATOM    786  H   ILE A  46       4.227   9.218   3.040  1.00  0.00           H  
ATOM    787  HA  ILE A  46       5.721  11.373   4.217  1.00  0.00           H  
ATOM    788  HB  ILE A  46       4.060  11.238   1.649  1.00  0.00           H  
ATOM    789 1HG1 ILE A  46       7.058  11.090   2.038  1.00  0.00           H  
ATOM    790 2HG1 ILE A  46       6.013   9.695   1.817  1.00  0.00           H  
ATOM    791 1HG2 ILE A  46       5.279  13.265   0.967  1.00  0.00           H  
ATOM    792 2HG2 ILE A  46       4.302  13.567   2.422  1.00  0.00           H  
ATOM    793 3HG2 ILE A  46       6.060  13.338   2.564  1.00  0.00           H  
ATOM    794 1HD1 ILE A  46       7.093  10.322  -0.269  1.00  0.00           H  
ATOM    795 2HD1 ILE A  46       5.330  10.540  -0.387  1.00  0.00           H  
ATOM    796 3HD1 ILE A  46       6.390  11.952  -0.165  1.00  0.00           H  
ATOM    797  N   VAL A  47       2.450  11.719   4.124  1.00  0.00           N  
ATOM    798  CA  VAL A  47       1.364  12.529   4.670  1.00  0.00           C  
ATOM    799  C   VAL A  47       1.503  12.650   6.182  1.00  0.00           C  
ATOM    800  O   VAL A  47       1.418  13.746   6.746  1.00  0.00           O  
ATOM    801  CB  VAL A  47      -0.003  11.907   4.327  1.00  0.00           C  
ATOM    802  CG1 VAL A  47      -1.104  12.545   5.162  1.00  0.00           C  
ATOM    803  CG2 VAL A  47      -0.288  12.070   2.842  1.00  0.00           C  
ATOM    804  H   VAL A  47       2.226  10.884   3.602  1.00  0.00           H  
ATOM    805  HA  VAL A  47       1.442  13.536   4.259  1.00  0.00           H  
ATOM    806  HB  VAL A  47       0.018  10.846   4.580  1.00  0.00           H  
ATOM    807 1HG1 VAL A  47      -2.062  12.093   4.906  1.00  0.00           H  
ATOM    808 2HG1 VAL A  47      -0.898  12.384   6.220  1.00  0.00           H  
ATOM    809 3HG1 VAL A  47      -1.142  13.614   4.956  1.00  0.00           H  
ATOM    810 1HG2 VAL A  47      -1.256  11.627   2.607  1.00  0.00           H  
ATOM    811 2HG2 VAL A  47      -0.303  13.130   2.589  1.00  0.00           H  
ATOM    812 3HG2 VAL A  47       0.490  11.571   2.265  1.00  0.00           H  
ATOM    813  N   GLU A  48       1.741  11.524   6.861  1.00  0.00           N  
ATOM    814  CA  GLU A  48       1.887  11.558   8.313  1.00  0.00           C  
ATOM    815  C   GLU A  48       3.098  12.378   8.737  1.00  0.00           C  
ATOM    816  O   GLU A  48       3.028  13.120   9.722  1.00  0.00           O  
ATOM    817  CB  GLU A  48       1.985  10.136   8.864  1.00  0.00           C  
ATOM    818  CG  GLU A  48       1.984  10.049  10.382  1.00  0.00           C  
ATOM    819  CD  GLU A  48       1.753   8.640  10.889  1.00  0.00           C  
ATOM    820  OE1 GLU A  48       1.710   7.709  10.059  1.00  0.00           O  
ATOM    821  OE2 GLU A  48       1.614   8.466  12.118  1.00  0.00           O1-
ATOM    822  H   GLU A  48       1.822  10.640   6.379  1.00  0.00           H  
ATOM    823  HA  GLU A  48       1.007  12.041   8.738  1.00  0.00           H  
ATOM    824 1HB  GLU A  48       1.147   9.544   8.495  1.00  0.00           H  
ATOM    825 2HB  GLU A  48       2.900   9.668   8.503  1.00  0.00           H  
ATOM    826 1HG  GLU A  48       2.944  10.406  10.756  1.00  0.00           H  
ATOM    827 2HG  GLU A  48       1.206  10.704  10.772  1.00  0.00           H  
ATOM    828  N   LEU A  49       4.210  12.266   8.006  1.00  0.00           N  
ATOM    829  CA  LEU A  49       5.366  13.111   8.284  1.00  0.00           C  
ATOM    830  C   LEU A  49       5.017  14.583   8.110  1.00  0.00           C  
ATOM    831  O   LEU A  49       5.316  15.409   8.980  1.00  0.00           O  
ATOM    832  CB  LEU A  49       6.531  12.741   7.358  1.00  0.00           C  
ATOM    833  CG  LEU A  49       7.782  13.622   7.478  1.00  0.00           C  
ATOM    834  CD1 LEU A  49       8.361  13.493   8.880  1.00  0.00           C  
ATOM    835  CD2 LEU A  49       8.799  13.206   6.426  1.00  0.00           C  
ATOM    836  H   LEU A  49       4.262  11.594   7.254  1.00  0.00           H  
ATOM    837  HA  LEU A  49       5.663  12.960   9.322  1.00  0.00           H  
ATOM    838 1HB  LEU A  49       6.828  11.715   7.567  1.00  0.00           H  
ATOM    839 2HB  LEU A  49       6.186  12.795   6.326  1.00  0.00           H  
ATOM    840  HG  LEU A  49       7.507  14.666   7.325  1.00  0.00           H  
ATOM    841 1HD1 LEU A  49       9.249  14.119   8.967  1.00  0.00           H  
ATOM    842 2HD1 LEU A  49       7.620  13.815   9.612  1.00  0.00           H  
ATOM    843 3HD1 LEU A  49       8.630  12.454   9.069  1.00  0.00           H  
ATOM    844 1HD2 LEU A  49       9.687  13.832   6.511  1.00  0.00           H  
ATOM    845 2HD2 LEU A  49       9.075  12.163   6.580  1.00  0.00           H  
ATOM    846 3HD2 LEU A  49       8.364  13.325   5.433  1.00  0.00           H  
ATOM    847  N   LEU A  50       4.377  14.929   6.990  1.00  0.00           N  
ATOM    848  CA  LEU A  50       4.085  16.331   6.707  1.00  0.00           C  
ATOM    849  C   LEU A  50       3.173  16.943   7.762  1.00  0.00           C  
ATOM    850  O   LEU A  50       3.356  18.107   8.136  1.00  0.00           O  
ATOM    851  CB  LEU A  50       3.434  16.464   5.325  1.00  0.00           C  
ATOM    852  CG  LEU A  50       4.344  16.162   4.128  1.00  0.00           C  
ATOM    853  CD1 LEU A  50       3.515  16.140   2.852  1.00  0.00           C  
ATOM    854  CD2 LEU A  50       5.444  17.210   4.049  1.00  0.00           C  
ATOM    855  H   LEU A  50       4.089  14.224   6.328  1.00  0.00           H  
ATOM    856  HA  LEU A  50       5.021  16.890   6.727  1.00  0.00           H  
ATOM    857 1HB  LEU A  50       2.584  15.786   5.275  1.00  0.00           H  
ATOM    858 2HB  LEU A  50       3.065  17.483   5.211  1.00  0.00           H  
ATOM    859  HG  LEU A  50       4.792  15.176   4.252  1.00  0.00           H  
ATOM    860 1HD1 LEU A  50       4.162  15.925   2.001  1.00  0.00           H  
ATOM    861 2HD1 LEU A  50       2.749  15.369   2.928  1.00  0.00           H  
ATOM    862 3HD1 LEU A  50       3.041  17.110   2.709  1.00  0.00           H  
ATOM    863 1HD2 LEU A  50       6.092  16.994   3.198  1.00  0.00           H  
ATOM    864 2HD2 LEU A  50       4.997  18.197   3.924  1.00  0.00           H  
ATOM    865 3HD2 LEU A  50       6.032  17.191   4.966  1.00  0.00           H  
ATOM    866  N   LYS A  51       2.196  16.179   8.259  1.00  0.00           N  
ATOM    867  CA  LYS A  51       1.272  16.720   9.252  1.00  0.00           C  
ATOM    868  C   LYS A  51       2.004  17.135  10.523  1.00  0.00           C  
ATOM    869  O   LYS A  51       1.752  18.218  11.067  1.00  0.00           O  
ATOM    870  CB  LYS A  51       0.184  15.697   9.583  1.00  0.00           C  
ATOM    871  CG  LYS A  51      -0.877  15.536   8.503  1.00  0.00           C  
ATOM    872  CD  LYS A  51      -1.931  14.518   8.912  1.00  0.00           C  
ATOM    873  CE  LYS A  51      -3.017  14.389   7.854  1.00  0.00           C  
ATOM    874  NZ  LYS A  51      -3.863  15.610   7.773  1.00  0.00           N1+
ATOM    875  H   LYS A  51       2.087  15.222   7.955  1.00  0.00           H  
ATOM    876  HA  LYS A  51       0.807  17.616   8.840  1.00  0.00           H  
ATOM    877 1HB  LYS A  51       0.641  14.722   9.751  1.00  0.00           H  
ATOM    878 2HB  LYS A  51      -0.319  15.986  10.506  1.00  0.00           H  
ATOM    879 1HG  LYS A  51      -1.362  16.495   8.323  1.00  0.00           H  
ATOM    880 2HG  LYS A  51      -0.406  15.207   7.577  1.00  0.00           H  
ATOM    881 1HD  LYS A  51      -1.461  13.544   9.058  1.00  0.00           H  
ATOM    882 2HD  LYS A  51      -2.389  14.825   9.852  1.00  0.00           H  
ATOM    883 1HE  LYS A  51      -2.559  14.214   6.882  1.00  0.00           H  
ATOM    884 2HE  LYS A  51      -3.654  13.536   8.088  1.00  0.00           H  
ATOM    885 1HZ  LYS A  51      -4.570  15.484   7.062  1.00  0.00           H  
ATOM    886 2HZ  LYS A  51      -4.309  15.771   8.665  1.00  0.00           H  
ATOM    887 3HZ  LYS A  51      -3.286  16.405   7.537  1.00  0.00           H  
ATOM    888  N   GLU A  52       2.911  16.288  11.017  1.00  0.00           N  
ATOM    889  CA  GLU A  52       3.695  16.654  12.192  1.00  0.00           C  
ATOM    890  C   GLU A  52       4.697  17.755  11.881  1.00  0.00           C  
ATOM    891  O   GLU A  52       4.945  18.620  12.727  1.00  0.00           O  
ATOM    892  CB  GLU A  52       4.430  15.430  12.742  1.00  0.00           C  
ATOM    893  CG  GLU A  52       3.527  14.398  13.403  1.00  0.00           C  
ATOM    894  CD  GLU A  52       2.702  14.972  14.520  1.00  0.00           C  
ATOM    895  OE1 GLU A  52       3.192  15.829  15.216  1.00  0.00           O  
ATOM    896  OE2 GLU A  52       1.579  14.552  14.679  1.00  0.00           O1-
ATOM    897  H   GLU A  52       3.064  15.389  10.584  1.00  0.00           H  
ATOM    898  HA  GLU A  52       3.017  17.039  12.955  1.00  0.00           H  
ATOM    899 1HB  GLU A  52       4.969  14.935  11.934  1.00  0.00           H  
ATOM    900 2HB  GLU A  52       5.167  15.749  13.479  1.00  0.00           H  
ATOM    901 1HG  GLU A  52       2.858  13.982  12.649  1.00  0.00           H  
ATOM    902 2HG  GLU A  52       4.142  13.587  13.790  1.00  0.00           H  
ATOM    903  N   ILE A  53       5.277  17.741  10.680  1.00  0.00           N  
ATOM    904  CA  ILE A  53       6.199  18.803  10.289  1.00  0.00           C  
ATOM    905  C   ILE A  53       5.480  20.147  10.261  1.00  0.00           C  
ATOM    906  O   ILE A  53       6.005  21.160  10.742  1.00  0.00           O  
ATOM    907  CB  ILE A  53       6.821  18.518   8.910  1.00  0.00           C  
ATOM    908  CG1 ILE A  53       7.785  17.332   8.993  1.00  0.00           C  
ATOM    909  CG2 ILE A  53       7.537  19.754   8.384  1.00  0.00           C  
ATOM    910  CD1 ILE A  53       9.031  17.614   9.803  1.00  0.00           C  
ATOM    911  H   ILE A  53       5.082  16.994  10.029  1.00  0.00           H  
ATOM    912  HA  ILE A  53       6.979  18.879  11.046  1.00  0.00           H  
ATOM    913  HB  ILE A  53       6.037  18.238   8.208  1.00  0.00           H  
ATOM    914 1HG1 ILE A  53       7.274  16.479   9.439  1.00  0.00           H  
ATOM    915 2HG1 ILE A  53       8.092  17.041   7.988  1.00  0.00           H  
ATOM    916 1HG2 ILE A  53       7.970  19.535   7.409  1.00  0.00           H  
ATOM    917 2HG2 ILE A  53       6.824  20.572   8.289  1.00  0.00           H  
ATOM    918 3HG2 ILE A  53       8.327  20.039   9.078  1.00  0.00           H  
ATOM    919 1HD1 ILE A  53       9.665  16.727   9.816  1.00  0.00           H  
ATOM    920 2HD1 ILE A  53       9.577  18.443   9.354  1.00  0.00           H  
ATOM    921 3HD1 ILE A  53       8.750  17.874  10.823  1.00  0.00           H  
ATOM    922  N   ILE A  54       4.260  20.173   9.720  1.00  0.00           N  
ATOM    923  CA  ILE A  54       3.489  21.413   9.678  1.00  0.00           C  
ATOM    924  C   ILE A  54       3.176  21.902  11.089  1.00  0.00           C  
ATOM    925  O   ILE A  54       3.339  23.088  11.401  1.00  0.00           O  
ATOM    926  CB  ILE A  54       2.178  21.223   8.894  1.00  0.00           C  
ATOM    927  CG1 ILE A  54       2.472  21.003   7.407  1.00  0.00           C  
ATOM    928  CG2 ILE A  54       1.264  22.423   9.087  1.00  0.00           C  
ATOM    929  CD1 ILE A  54       1.303  20.444   6.630  1.00  0.00           C  
ATOM    930  H   ILE A  54       3.859  19.331   9.333  1.00  0.00           H  
ATOM    931  HA  ILE A  54       4.098  22.183   9.206  1.00  0.00           H  
ATOM    932  HB  ILE A  54       1.668  20.329   9.249  1.00  0.00           H  
ATOM    933 1HG1 ILE A  54       2.765  21.949   6.951  1.00  0.00           H  
ATOM    934 2HG1 ILE A  54       3.312  20.316   7.300  1.00  0.00           H  
ATOM    935 1HG2 ILE A  54       0.342  22.272   8.526  1.00  0.00           H  
ATOM    936 2HG2 ILE A  54       1.029  22.534  10.145  1.00  0.00           H  
ATOM    937 3HG2 ILE A  54       1.764  23.322   8.729  1.00  0.00           H  
ATOM    938 1HD1 ILE A  54       1.589  20.315   5.585  1.00  0.00           H  
ATOM    939 2HD1 ILE A  54       1.016  19.479   7.048  1.00  0.00           H  
ATOM    940 3HD1 ILE A  54       0.461  21.132   6.693  1.00  0.00           H  
ATOM    941  N   LYS A  55       2.716  21.000  11.962  1.00  0.00           N  
ATOM    942  CA  LYS A  55       2.441  21.385  13.343  1.00  0.00           C  
ATOM    943  C   LYS A  55       3.703  21.849  14.056  1.00  0.00           C  
ATOM    944  O   LYS A  55       3.644  22.746  14.905  1.00  0.00           O  
ATOM    945  CB  LYS A  55       1.807  20.221  14.106  1.00  0.00           C  
ATOM    946  CG  LYS A  55       0.370  19.915  13.707  1.00  0.00           C  
ATOM    947  CD  LYS A  55      -0.273  18.928  14.670  1.00  0.00           C  
ATOM    948  CE  LYS A  55       0.385  17.559  14.580  1.00  0.00           C  
ATOM    949  NZ  LYS A  55      -0.328  16.545  15.404  1.00  0.00           N1+
ATOM    950  H   LYS A  55       2.555  20.045  11.677  1.00  0.00           H  
ATOM    951  HA  LYS A  55       1.737  22.218  13.336  1.00  0.00           H  
ATOM    952 1HB  LYS A  55       2.398  19.318  13.947  1.00  0.00           H  
ATOM    953 2HB  LYS A  55       1.819  20.436  15.174  1.00  0.00           H  
ATOM    954 1HG  LYS A  55      -0.211  20.838  13.705  1.00  0.00           H  
ATOM    955 2HG  LYS A  55       0.353  19.493  12.703  1.00  0.00           H  
ATOM    956 1HD  LYS A  55      -0.179  19.301  15.690  1.00  0.00           H  
ATOM    957 2HD  LYS A  55      -1.333  18.827  14.434  1.00  0.00           H  
ATOM    958 1HE  LYS A  55       0.392  17.226  13.544  1.00  0.00           H  
ATOM    959 2HE  LYS A  55       1.416  17.627  14.925  1.00  0.00           H  
ATOM    960 1HZ  LYS A  55       0.138  15.652  15.318  1.00  0.00           H  
ATOM    961 2HZ  LYS A  55      -0.327  16.833  16.372  1.00  0.00           H  
ATOM    962 3HZ  LYS A  55      -1.282  16.458  15.080  1.00  0.00           H  
ATOM    963  N   LEU A  56       4.847  21.249  13.729  1.00  0.00           N  
ATOM    964  CA  LEU A  56       6.096  21.624  14.382  1.00  0.00           C  
ATOM    965  C   LEU A  56       6.401  23.102  14.172  1.00  0.00           C  
ATOM    966  O   LEU A  56       6.704  23.826  15.128  1.00  0.00           O  
ATOM    967  CB  LEU A  56       7.236  20.752  13.859  1.00  0.00           C  
ATOM    968  CG  LEU A  56       8.584  20.862  14.571  1.00  0.00           C  
ATOM    969  CD1 LEU A  56       8.478  20.354  15.998  1.00  0.00           C  
ATOM    970  CD2 LEU A  56       9.646  20.092  13.803  1.00  0.00           C  
ATOM    971  H   LEU A  56       4.859  20.526  13.024  1.00  0.00           H  
ATOM    972  HA  LEU A  56       5.988  21.461  15.454  1.00  0.00           H  
ATOM    973 1HB  LEU A  56       6.931  19.708  13.918  1.00  0.00           H  
ATOM    974 2HB  LEU A  56       7.410  20.998  12.811  1.00  0.00           H  
ATOM    975  HG  LEU A  56       8.878  21.910  14.634  1.00  0.00           H  
ATOM    976 1HD1 LEU A  56       9.448  20.442  16.488  1.00  0.00           H  
ATOM    977 2HD1 LEU A  56       7.743  20.948  16.541  1.00  0.00           H  
ATOM    978 3HD1 LEU A  56       8.168  19.311  15.991  1.00  0.00           H  
ATOM    979 1HD2 LEU A  56      10.603  20.178  14.320  1.00  0.00           H  
ATOM    980 2HD2 LEU A  56       9.361  19.042  13.740  1.00  0.00           H  
ATOM    981 3HD2 LEU A  56       9.738  20.504  12.798  1.00  0.00           H  
ATOM    982  N   TRP A  57       6.322  23.574  12.923  1.00  0.00           N  
ATOM    983  CA  TRP A  57       6.580  24.988  12.663  1.00  0.00           C  
ATOM    984  C   TRP A  57       5.585  25.877  13.398  1.00  0.00           C  
ATOM    985  O   TRP A  57       5.974  26.889  13.992  1.00  0.00           O  
ATOM    986  CB  TRP A  57       6.511  25.275  11.162  1.00  0.00           C  
ATOM    987  CG  TRP A  57       7.270  24.287  10.328  1.00  0.00           C  
ATOM    988  CD1 TRP A  57       6.908  23.805   9.106  1.00  0.00           C  
ATOM    989  CD2 TRP A  57       8.531  23.653  10.654  1.00  0.00           C  
ATOM    990  CE2 TRP A  57       8.852  22.813   9.583  1.00  0.00           C  
ATOM    991  CE3 TRP A  57       9.399  23.730  11.749  1.00  0.00           C  
ATOM    992  NE1 TRP A  57       7.852  22.917   8.650  1.00  0.00           N  
ATOM    993  CZ2 TRP A  57      10.008  22.048   9.573  1.00  0.00           C  
ATOM    994  CZ3 TRP A  57      10.558  22.964  11.738  1.00  0.00           C  
ATOM    995  CH2 TRP A  57      10.855  22.146  10.678  1.00  0.00           C  
ATOM    996  H   TRP A  57       6.087  22.967  12.151  1.00  0.00           H  
ATOM    997  HA  TRP A  57       7.576  25.231  13.032  1.00  0.00           H  
ATOM    998 1HB  TRP A  57       5.471  25.269  10.838  1.00  0.00           H  
ATOM    999 2HB  TRP A  57       6.911  26.269  10.964  1.00  0.00           H  
ATOM   1000  HD1 TRP A  57       6.003  24.082   8.570  1.00  0.00           H  
ATOM   1001  HE1 TRP A  57       7.816  22.420   7.772  1.00  0.00           H  
ATOM   1002  HE3 TRP A  57       9.169  24.380  12.593  1.00  0.00           H  
ATOM   1003  HZ2 TRP A  57      10.261  21.392   8.740  1.00  0.00           H  
ATOM   1004  HZ3 TRP A  57      11.228  23.030  12.596  1.00  0.00           H  
ATOM   1005  HH2 TRP A  57      11.773  21.559  10.701  1.00  0.00           H  
ATOM   1006  N   LYS A  58       4.297  25.524  13.359  1.00  0.00           N  
ATOM   1007  CA  LYS A  58       3.275  26.391  13.938  1.00  0.00           C  
ATOM   1008  C   LYS A  58       3.545  26.650  15.415  1.00  0.00           C  
ATOM   1009  O   LYS A  58       3.347  27.769  15.903  1.00  0.00           O  
ATOM   1010  CB  LYS A  58       1.886  25.776  13.757  1.00  0.00           C  
ATOM   1011  CG  LYS A  58       1.366  25.806  12.326  1.00  0.00           C  
ATOM   1012  CD  LYS A  58       0.018  25.109  12.212  1.00  0.00           C  
ATOM   1013  CE  LYS A  58      -0.404  24.952  10.759  1.00  0.00           C  
ATOM   1014  NZ  LYS A  58      -1.043  26.186  10.228  1.00  0.00           N1+
ATOM   1015  H   LYS A  58       4.017  24.654  12.929  1.00  0.00           H  
ATOM   1016  HA  LYS A  58       3.306  27.352  13.424  1.00  0.00           H  
ATOM   1017 1HB  LYS A  58       1.902  24.737  14.085  1.00  0.00           H  
ATOM   1018 2HB  LYS A  58       1.170  26.307  14.384  1.00  0.00           H  
ATOM   1019 1HG  LYS A  58       1.260  26.840  11.999  1.00  0.00           H  
ATOM   1020 2HG  LYS A  58       2.080  25.308  11.670  1.00  0.00           H  
ATOM   1021 1HD  LYS A  58       0.079  24.123  12.674  1.00  0.00           H  
ATOM   1022 2HD  LYS A  58      -0.737  25.692  12.740  1.00  0.00           H  
ATOM   1023 1HE  LYS A  58       0.468  24.718  10.150  1.00  0.00           H  
ATOM   1024 2HE  LYS A  58      -1.111  24.127  10.674  1.00  0.00           H  
ATOM   1025 1HZ  LYS A  58      -1.308  26.041   9.265  1.00  0.00           H  
ATOM   1026 2HZ  LYS A  58      -1.865  26.403  10.775  1.00  0.00           H  
ATOM   1027 3HZ  LYS A  58      -0.390  26.955  10.286  1.00  0.00           H  
ATOM   1028  N   ILE A  59       4.002  25.630  16.143  1.00  0.00           N  
ATOM   1029  CA  ILE A  59       4.346  25.829  17.546  1.00  0.00           C  
ATOM   1030  C   ILE A  59       5.527  26.781  17.673  1.00  0.00           C  
ATOM   1031  O   ILE A  59       5.529  27.681  18.521  1.00  0.00           O  
ATOM   1032  CB  ILE A  59       4.683  24.491  18.231  1.00  0.00           C  
ATOM   1033  CG1 ILE A  59       3.440  23.600  18.300  1.00  0.00           C  
ATOM   1034  CG2 ILE A  59       5.246  24.733  19.622  1.00  0.00           C  
ATOM   1035  CD1 ILE A  59       3.737  22.166  18.677  1.00  0.00           C  
ATOM   1036  H   ILE A  59       4.114  24.713  15.734  1.00  0.00           H  
ATOM   1037  HA  ILE A  59       3.502  26.304  18.045  1.00  0.00           H  
ATOM   1038  HB  ILE A  59       5.423  23.955  17.638  1.00  0.00           H  
ATOM   1039 1HG1 ILE A  59       2.741  24.006  19.031  1.00  0.00           H  
ATOM   1040 2HG1 ILE A  59       2.937  23.599  17.333  1.00  0.00           H  
ATOM   1041 1HG2 ILE A  59       5.478  23.778  20.092  1.00  0.00           H  
ATOM   1042 2HG2 ILE A  59       6.155  25.331  19.548  1.00  0.00           H  
ATOM   1043 3HG2 ILE A  59       4.511  25.265  20.226  1.00  0.00           H  
ATOM   1044 1HD1 ILE A  59       2.808  21.596  18.706  1.00  0.00           H  
ATOM   1045 2HD1 ILE A  59       4.410  21.727  17.938  1.00  0.00           H  
ATOM   1046 3HD1 ILE A  59       4.209  22.138  19.658  1.00  0.00           H  
ATOM   1047  N   LEU A  60       6.544  26.611  16.820  1.00  0.00           N  
ATOM   1048  CA  LEU A  60       7.717  27.477  16.885  1.00  0.00           C  
ATOM   1049  C   LEU A  60       7.366  28.914  16.527  1.00  0.00           C  
ATOM   1050  O   LEU A  60       7.940  29.858  17.084  1.00  0.00           O  
ATOM   1051  CB  LEU A  60       8.813  26.946  15.960  1.00  0.00           C  
ATOM   1052  CG  LEU A  60       9.460  25.626  16.376  1.00  0.00           C  
ATOM   1053  CD1 LEU A  60      10.390  25.128  15.287  1.00  0.00           C  
ATOM   1054  CD2 LEU A  60      10.210  25.790  17.688  1.00  0.00           C  
ATOM   1055  H   LEU A  60       6.509  25.881  16.123  1.00  0.00           H  
ATOM   1056  HA  LEU A  60       8.091  27.477  17.908  1.00  0.00           H  
ATOM   1057 1HB  LEU A  60       8.390  26.806  14.966  1.00  0.00           H  
ATOM   1058 2HB  LEU A  60       9.603  27.693  15.894  1.00  0.00           H  
ATOM   1059  HG  LEU A  60       8.688  24.866  16.503  1.00  0.00           H  
ATOM   1060 1HD1 LEU A  60      10.843  24.187  15.599  1.00  0.00           H  
ATOM   1061 2HD1 LEU A  60       9.824  24.971  14.369  1.00  0.00           H  
ATOM   1062 3HD1 LEU A  60      11.171  25.866  15.112  1.00  0.00           H  
ATOM   1063 1HD2 LEU A  60      10.664  24.839  17.969  1.00  0.00           H  
ATOM   1064 2HD2 LEU A  60      10.990  26.542  17.570  1.00  0.00           H  
ATOM   1065 3HD2 LEU A  60       9.517  26.104  18.468  1.00  0.00           H  
ATOM   1066  N   VAL A  61       6.430  29.104  15.596  1.00  0.00           N  
ATOM   1067  CA  VAL A  61       6.000  30.458  15.254  1.00  0.00           C  
ATOM   1068  C   VAL A  61       5.338  31.117  16.456  1.00  0.00           C  
ATOM   1069  O   VAL A  61       5.659  32.258  16.815  1.00  0.00           O  
ATOM   1070  CB  VAL A  61       5.013  30.431  14.072  1.00  0.00           C  
ATOM   1071  CG1 VAL A  61       4.370  31.797  13.884  1.00  0.00           C  
ATOM   1072  CG2 VAL A  61       5.734  29.997  12.806  1.00  0.00           C  
ATOM   1073  H   VAL A  61       6.010  28.319  15.119  1.00  0.00           H  
ATOM   1074  HA  VAL A  61       6.882  31.049  15.008  1.00  0.00           H  
ATOM   1075  HB  VAL A  61       4.212  29.727  14.295  1.00  0.00           H  
ATOM   1076 1HG1 VAL A  61       3.675  31.760  13.045  1.00  0.00           H  
ATOM   1077 2HG1 VAL A  61       3.830  32.071  14.790  1.00  0.00           H  
ATOM   1078 3HG1 VAL A  61       5.142  32.538  13.683  1.00  0.00           H  
ATOM   1079 1HG2 VAL A  61       5.030  29.979  11.974  1.00  0.00           H  
ATOM   1080 2HG2 VAL A  61       6.539  30.698  12.586  1.00  0.00           H  
ATOM   1081 3HG2 VAL A  61       6.151  28.999  12.949  1.00  0.00           H  
ATOM   1082  N   GLU A  62       4.417  30.405  17.110  1.00  0.00           N  
ATOM   1083  CA  GLU A  62       3.755  30.958  18.284  1.00  0.00           C  
ATOM   1084  C   GLU A  62       4.725  31.116  19.450  1.00  0.00           C  
ATOM   1085  O   GLU A  62       4.627  32.088  20.207  1.00  0.00           O  
ATOM   1086  CB  GLU A  62       2.584  30.067  18.702  1.00  0.00           C  
ATOM   1087  CG  GLU A  62       1.634  30.705  19.706  1.00  0.00           C  
ATOM   1088  CD  GLU A  62       0.356  29.933  19.876  1.00  0.00           C  
ATOM   1089  OE1 GLU A  62       0.206  28.921  19.233  1.00  0.00           O  
ATOM   1090  OE2 GLU A  62      -0.471  30.354  20.650  1.00  0.00           O1-
ATOM   1091  H   GLU A  62       4.171  29.477  16.797  1.00  0.00           H  
ATOM   1092  HA  GLU A  62       3.382  31.952  18.035  1.00  0.00           H  
ATOM   1093 1HB  GLU A  62       2.003  29.793  17.820  1.00  0.00           H  
ATOM   1094 2HB  GLU A  62       2.966  29.146  19.141  1.00  0.00           H  
ATOM   1095 1HG  GLU A  62       2.136  30.772  20.672  1.00  0.00           H  
ATOM   1096 2HG  GLU A  62       1.401  31.717  19.378  1.00  0.00           H  
ATOM   1097  N   LEU A  63       5.662  30.178  19.609  1.00  0.00           N  
ATOM   1098  CA  LEU A  63       6.640  30.287  20.686  1.00  0.00           C  
ATOM   1099  C   LEU A  63       7.521  31.516  20.515  1.00  0.00           C  
ATOM   1100  O   LEU A  63       7.821  32.207  21.495  1.00  0.00           O  
ATOM   1101  CB  LEU A  63       7.515  29.028  20.736  1.00  0.00           C  
ATOM   1102  CG  LEU A  63       8.617  29.026  21.804  1.00  0.00           C  
ATOM   1103  CD1 LEU A  63       7.987  29.148  23.184  1.00  0.00           C  
ATOM   1104  CD2 LEU A  63       9.435  27.748  21.686  1.00  0.00           C  
ATOM   1105  H   LEU A  63       5.702  29.385  18.986  1.00  0.00           H  
ATOM   1106  HA  LEU A  63       6.105  30.391  21.630  1.00  0.00           H  
ATOM   1107 1HB  LEU A  63       6.874  28.166  20.919  1.00  0.00           H  
ATOM   1108 2HB  LEU A  63       7.994  28.899  19.765  1.00  0.00           H  
ATOM   1109  HG  LEU A  63       9.268  29.888  21.656  1.00  0.00           H  
ATOM   1110 1HD1 LEU A  63       8.770  29.145  23.943  1.00  0.00           H  
ATOM   1111 2HD1 LEU A  63       7.425  30.079  23.246  1.00  0.00           H  
ATOM   1112 3HD1 LEU A  63       7.316  28.306  23.353  1.00  0.00           H  
ATOM   1113 1HD2 LEU A  63      10.218  27.746  22.445  1.00  0.00           H  
ATOM   1114 2HD2 LEU A  63       8.785  26.885  21.834  1.00  0.00           H  
ATOM   1115 3HD2 LEU A  63       9.887  27.695  20.696  1.00  0.00           H  
ATOM   1116  N   SER A  64       7.944  31.805  19.282  1.00  0.00           N  
ATOM   1117  CA  SER A  64       8.750  32.996  19.036  1.00  0.00           C  
ATOM   1118  C   SER A  64       8.010  34.259  19.459  1.00  0.00           C  
ATOM   1119  O   SER A  64       8.594  35.142  20.098  1.00  0.00           O  
ATOM   1120  CB  SER A  64       9.119  33.083  17.568  1.00  0.00           C  
ATOM   1121  OG  SER A  64       9.893  34.223  17.311  1.00  0.00           O  
ATOM   1122  H   SER A  64       7.710  31.201  18.507  1.00  0.00           H  
ATOM   1123  HA  SER A  64       9.659  32.929  19.636  1.00  0.00           H  
ATOM   1124 1HB  SER A  64       9.673  32.191  17.279  1.00  0.00           H  
ATOM   1125 2HB  SER A  64       8.212  33.113  16.966  1.00  0.00           H  
ATOM   1126  HG  SER A  64      10.084  34.207  16.371  1.00  0.00           H  
ATOM   1127  N   ASP A  65       6.724  34.362  19.115  1.00  0.00           N  
ATOM   1128  CA  ASP A  65       5.949  35.530  19.516  1.00  0.00           C  
ATOM   1129  C   ASP A  65       5.895  35.663  21.032  1.00  0.00           C  
ATOM   1130  O   ASP A  65       6.041  36.766  21.568  1.00  0.00           O  
ATOM   1131  CB  ASP A  65       4.527  35.449  18.954  1.00  0.00           C  
ATOM   1132  CG  ASP A  65       4.464  35.729  17.458  1.00  0.00           C  
ATOM   1133  OD1 ASP A  65       5.425  36.233  16.927  1.00  0.00           O  
ATOM   1134  OD2 ASP A  65       3.456  35.435  16.862  1.00  0.00           O1-
ATOM   1135  H   ASP A  65       6.276  33.635  18.576  1.00  0.00           H  
ATOM   1136  HA  ASP A  65       6.440  36.422  19.126  1.00  0.00           H  
ATOM   1137 1HB  ASP A  65       4.118  34.456  19.140  1.00  0.00           H  
ATOM   1138 2HB  ASP A  65       3.890  36.168  19.470  1.00  0.00           H  
ATOM   1139  N   ILE A  66       5.694  34.548  21.739  1.00  0.00           N  
ATOM   1140  CA  ILE A  66       5.620  34.588  23.199  1.00  0.00           C  
ATOM   1141  C   ILE A  66       6.949  35.044  23.789  1.00  0.00           C  
ATOM   1142  O   ILE A  66       6.984  35.852  24.727  1.00  0.00           O  
ATOM   1143  CB  ILE A  66       5.245  33.210  23.774  1.00  0.00           C  
ATOM   1144  CG1 ILE A  66       3.810  32.844  23.389  1.00  0.00           C  
ATOM   1145  CG2 ILE A  66       5.413  33.201  25.285  1.00  0.00           C  
ATOM   1146  CD1 ILE A  66       3.457  31.397  23.650  1.00  0.00           C  
ATOM   1147  H   ILE A  66       5.590  33.662  21.265  1.00  0.00           H  
ATOM   1148  HA  ILE A  66       4.875  35.328  23.487  1.00  0.00           H  
ATOM   1149  HB  ILE A  66       5.892  32.447  23.341  1.00  0.00           H  
ATOM   1150 1HG1 ILE A  66       3.113  33.471  23.945  1.00  0.00           H  
ATOM   1151 2HG1 ILE A  66       3.654  33.045  22.328  1.00  0.00           H  
ATOM   1152 1HG2 ILE A  66       5.143  32.219  25.675  1.00  0.00           H  
ATOM   1153 2HG2 ILE A  66       6.451  33.418  25.537  1.00  0.00           H  
ATOM   1154 3HG2 ILE A  66       4.767  33.958  25.728  1.00  0.00           H  
ATOM   1155 1HD1 ILE A  66       2.424  31.214  23.353  1.00  0.00           H  
ATOM   1156 2HD1 ILE A  66       4.120  30.751  23.075  1.00  0.00           H  
ATOM   1157 3HD1 ILE A  66       3.571  31.182  24.713  1.00  0.00           H  
ATOM   1158  N   LEU A  67       8.061  34.546  23.244  1.00  0.00           N  
ATOM   1159  CA  LEU A  67       9.371  34.921  23.767  1.00  0.00           C  
ATOM   1160  C   LEU A  67       9.621  36.419  23.645  1.00  0.00           C  
ATOM   1161  O   LEU A  67      10.178  37.031  24.563  1.00  0.00           O  
ATOM   1162  CB  LEU A  67      10.474  34.155  23.025  1.00  0.00           C  
ATOM   1163  CG  LEU A  67      10.626  32.676  23.403  1.00  0.00           C  
ATOM   1164  CD1 LEU A  67      11.545  31.988  22.403  1.00  0.00           C  
ATOM   1165  CD2 LEU A  67      11.176  32.566  24.816  1.00  0.00           C  
ATOM   1166  H   LEU A  67       8.008  33.906  22.464  1.00  0.00           H  
ATOM   1167  HA  LEU A  67       9.404  34.674  24.828  1.00  0.00           H  
ATOM   1168 1HB  LEU A  67      10.273  34.205  21.956  1.00  0.00           H  
ATOM   1169 2HB  LEU A  67      11.428  34.646  23.218  1.00  0.00           H  
ATOM   1170  HG  LEU A  67       9.653  32.186  23.352  1.00  0.00           H  
ATOM   1171 1HD1 LEU A  67      11.654  30.937  22.671  1.00  0.00           H  
ATOM   1172 2HD1 LEU A  67      11.119  32.065  21.402  1.00  0.00           H  
ATOM   1173 3HD1 LEU A  67      12.523  32.469  22.418  1.00  0.00           H  
ATOM   1174 1HD2 LEU A  67      11.283  31.515  25.085  1.00  0.00           H  
ATOM   1175 2HD2 LEU A  67      12.149  33.055  24.867  1.00  0.00           H  
ATOM   1176 3HD2 LEU A  67      10.490  33.050  25.512  1.00  0.00           H  
ATOM   1177  N   LEU A  68       9.218  37.026  22.528  1.00  0.00           N  
ATOM   1178  CA  LEU A  68       9.395  38.466  22.372  1.00  0.00           C  
ATOM   1179  C   LEU A  68       8.587  39.242  23.403  1.00  0.00           C  
ATOM   1180  O   LEU A  68       9.039  40.281  23.897  1.00  0.00           O  
ATOM   1181  CB  LEU A  68       8.981  38.900  20.960  1.00  0.00           C  
ATOM   1182  CG  LEU A  68       9.910  38.449  19.827  1.00  0.00           C  
ATOM   1183  CD1 LEU A  68       9.281  38.798  18.484  1.00  0.00           C  
ATOM   1184  CD2 LEU A  68      11.267  39.121  19.985  1.00  0.00           C  
ATOM   1185  H   LEU A  68       8.787  36.499  21.781  1.00  0.00           H  
ATOM   1186  HA  LEU A  68      10.444  38.705  22.540  1.00  0.00           H  
ATOM   1187 1HB  LEU A  68       7.988  38.503  20.752  1.00  0.00           H  
ATOM   1188 2HB  LEU A  68       8.927  39.988  20.933  1.00  0.00           H  
ATOM   1189  HG  LEU A  68      10.034  37.367  19.866  1.00  0.00           H  
ATOM   1190 1HD1 LEU A  68       9.942  38.478  17.678  1.00  0.00           H  
ATOM   1191 2HD1 LEU A  68       8.322  38.290  18.389  1.00  0.00           H  
ATOM   1192 3HD1 LEU A  68       9.129  39.875  18.423  1.00  0.00           H  
ATOM   1193 1HD2 LEU A  68      11.928  38.800  19.179  1.00  0.00           H  
ATOM   1194 2HD2 LEU A  68      11.144  40.203  19.945  1.00  0.00           H  
ATOM   1195 3HD2 LEU A  68      11.701  38.840  20.944  1.00  0.00           H  
ATOM   1196  N   LYS A  69       7.389  38.759  23.742  1.00  0.00           N  
ATOM   1197  CA  LYS A  69       6.593  39.430  24.766  1.00  0.00           C  
ATOM   1198  C   LYS A  69       7.272  39.355  26.126  1.00  0.00           C  
ATOM   1199  O   LYS A  69       7.224  40.315  26.906  1.00  0.00           O  
ATOM   1200  CB  LYS A  69       5.190  38.823  24.834  1.00  0.00           C  
ATOM   1201  CG  LYS A  69       4.148  39.516  23.966  1.00  0.00           C  
ATOM   1202  CD  LYS A  69       4.125  38.952  22.556  1.00  0.00           C  
ATOM   1203  CE  LYS A  69       2.922  39.451  21.773  1.00  0.00           C  
ATOM   1204  NZ  LYS A  69       3.008  40.909  21.494  1.00  0.00           N1+
ATOM   1205  H   LYS A  69       7.022  37.929  23.299  1.00  0.00           H  
ATOM   1206  HA  LYS A  69       6.505  40.484  24.500  1.00  0.00           H  
ATOM   1207 1HB  LYS A  69       5.231  37.777  24.528  1.00  0.00           H  
ATOM   1208 2HB  LYS A  69       4.832  38.850  25.863  1.00  0.00           H  
ATOM   1209 1HG  LYS A  69       3.161  39.390  24.410  1.00  0.00           H  
ATOM   1210 2HG  LYS A  69       4.370  40.582  23.912  1.00  0.00           H  
ATOM   1211 1HD  LYS A  69       5.034  39.248  22.031  1.00  0.00           H  
ATOM   1212 2HD  LYS A  69       4.088  37.864  22.600  1.00  0.00           H  
ATOM   1213 1HE  LYS A  69       2.858  38.914  20.828  1.00  0.00           H  
ATOM   1214 2HE  LYS A  69       2.012  39.254  22.340  1.00  0.00           H  
ATOM   1215 1HZ  LYS A  69       2.192  41.200  20.973  1.00  0.00           H  
ATOM   1216 2HZ  LYS A  69       3.050  41.418  22.366  1.00  0.00           H  
ATOM   1217 3HZ  LYS A  69       3.838  41.100  20.952  1.00  0.00           H  
ATOM   1218  N   LEU A  70       7.914  38.224  26.427  1.00  0.00           N  
ATOM   1219  CA  LEU A  70       8.572  38.061  27.720  1.00  0.00           C  
ATOM   1220  C   LEU A  70       9.880  38.839  27.783  1.00  0.00           C  
ATOM   1221  O   LEU A  70      10.237  39.377  28.836  1.00  0.00           O  
ATOM   1222  CB  LEU A  70       8.819  36.579  27.995  1.00  0.00           C  
ATOM   1223  CG  LEU A  70       7.585  35.701  28.188  1.00  0.00           C  
ATOM   1224  CD1 LEU A  70       7.971  34.231  28.170  1.00  0.00           C  
ATOM   1225  CD2 LEU A  70       6.886  36.059  29.490  1.00  0.00           C  
ATOM   1226  H   LEU A  70       7.950  37.469  25.757  1.00  0.00           H  
ATOM   1227  HA  LEU A  70       7.917  38.459  28.494  1.00  0.00           H  
ATOM   1228 1HB  LEU A  70       9.385  36.161  27.163  1.00  0.00           H  
ATOM   1229 2HB  LEU A  70       9.423  36.489  28.897  1.00  0.00           H  
ATOM   1230  HG  LEU A  70       6.895  35.856  27.358  1.00  0.00           H  
ATOM   1231 1HD1 LEU A  70       7.081  33.619  28.308  1.00  0.00           H  
ATOM   1232 2HD1 LEU A  70       8.433  33.988  27.213  1.00  0.00           H  
ATOM   1233 3HD1 LEU A  70       8.678  34.032  28.974  1.00  0.00           H  
ATOM   1234 1HD2 LEU A  70       6.006  35.427  29.616  1.00  0.00           H  
ATOM   1235 2HD2 LEU A  70       7.570  35.902  30.324  1.00  0.00           H  
ATOM   1236 3HD2 LEU A  70       6.581  37.105  29.463  1.00  0.00           H  
ATOM   1237  N   ILE A  71      10.611  38.901  26.670  1.00  0.00           N  
ATOM   1238  CA  ILE A  71      11.898  39.589  26.658  1.00  0.00           C  
ATOM   1239  C   ILE A  71      11.696  41.100  26.656  1.00  0.00           C  
ATOM   1240  O   ILE A  71      12.379  41.835  27.380  1.00  0.00           O  
ATOM   1241  CB  ILE A  71      12.737  39.177  25.435  1.00  0.00           C  
ATOM   1242  CG1 ILE A  71      13.154  37.708  25.544  1.00  0.00           C  
ATOM   1243  CG2 ILE A  71      13.958  40.073  25.301  1.00  0.00           C  
ATOM   1244  CD1 ILE A  71      13.705  37.133  24.260  1.00  0.00           C  
ATOM   1245  H   ILE A  71      10.277  38.469  25.820  1.00  0.00           H  
ATOM   1246  HA  ILE A  71      12.432  39.340  27.575  1.00  0.00           H  
ATOM   1247  HB  ILE A  71      12.132  39.266  24.533  1.00  0.00           H  
ATOM   1248 1HG1 ILE A  71      13.914  37.603  26.318  1.00  0.00           H  
ATOM   1249 2HG1 ILE A  71      12.296  37.108  25.845  1.00  0.00           H  
ATOM   1250 1HG2 ILE A  71      14.540  39.768  24.431  1.00  0.00           H  
ATOM   1251 2HG2 ILE A  71      13.639  41.107  25.179  1.00  0.00           H  
ATOM   1252 3HG2 ILE A  71      14.573  39.986  26.197  1.00  0.00           H  
ATOM   1253 1HD1 ILE A  71      13.978  36.089  24.416  1.00  0.00           H  
ATOM   1254 2HD1 ILE A  71      12.946  37.196  23.477  1.00  0.00           H  
ATOM   1255 3HD1 ILE A  71      14.586  37.696  23.956  1.00  0.00           H  
ATOM   1256  N   SER A  72      10.758  41.583  25.850  1.00  0.00           N  
ATOM   1257  CA  SER A  72      10.511  43.016  25.737  1.00  0.00           C  
ATOM   1258  C   SER A  72       9.587  43.501  26.848  1.00  0.00           C  
ATOM   1259  O   SER A  72       8.796  44.424  26.654  1.00  0.00           O  
ATOM   1260  CB  SER A  72       9.905  43.336  24.384  1.00  0.00           C  
ATOM   1261  OG  SER A  72       9.607  44.702  24.279  1.00  0.00           O  
ATOM   1262  OXT SER A  72       9.608  42.990  27.968  1.00  0.00           O1-
ATOM   1263  H   SER A  72      10.202  40.943  25.302  1.00  0.00           H  
ATOM   1264  HA  SER A  72      11.462  43.540  25.842  1.00  0.00           H  
ATOM   1265 1HB  SER A  72      10.602  43.052  23.597  1.00  0.00           H  
ATOM   1266 2HB  SER A  72       8.998  42.751  24.245  1.00  0.00           H  
ATOM   1267  HG  SER A  72       8.926  44.875  24.932  1.00  0.00           H  
ATOM   1268  N   SER B   1      52.659  20.335  28.749  1.00  0.00           N  
ATOM   1269  CA  SER B   1      52.610  20.372  27.292  1.00  0.00           C  
ATOM   1270  C   SER B   1      51.692  21.483  26.800  1.00  0.00           C  
ATOM   1271  O   SER B   1      51.831  21.966  25.677  1.00  0.00           O  
ATOM   1272  CB  SER B   1      52.139  19.037  26.750  1.00  0.00           C  
ATOM   1273  OG  SER B   1      50.829  18.760  27.164  1.00  0.00           O  
ATOM   1274 1H   SER B   1      53.268  19.598  29.043  1.00  0.00           H  
ATOM   1275 2H   SER B   1      53.001  21.208  29.095  1.00  0.00           H  
ATOM   1276 3H   SER B   1      51.741  20.171  29.110  1.00  0.00           H  
ATOM   1277  HA  SER B   1      53.614  20.582  26.924  1.00  0.00           H  
ATOM   1278 1HB  SER B   1      52.183  19.050  25.661  1.00  0.00           H  
ATOM   1279 2HB  SER B   1      52.806  18.248  27.096  1.00  0.00           H  
ATOM   1280  HG  SER B   1      50.279  19.444  26.773  1.00  0.00           H  
ATOM   1281  N   GLU B   2      50.751  21.885  27.648  1.00  0.00           N  
ATOM   1282  CA  GLU B   2      49.763  22.891  27.275  1.00  0.00           C  
ATOM   1283  C   GLU B   2      50.393  24.277  27.191  1.00  0.00           C  
ATOM   1284  O   GLU B   2      50.003  25.095  26.360  1.00  0.00           O  
ATOM   1285  CB  GLU B   2      48.611  22.904  28.282  1.00  0.00           C  
ATOM   1286  CG  GLU B   2      47.747  21.651  28.266  1.00  0.00           C  
ATOM   1287  CD  GLU B   2      47.130  21.383  26.920  1.00  0.00           C  
ATOM   1288  OE1 GLU B   2      46.530  22.276  26.376  1.00  0.00           O  
ATOM   1289  OE2 GLU B   2      47.261  20.282  26.437  1.00  0.00           O1-
ATOM   1290  H   GLU B   2      50.721  21.484  28.574  1.00  0.00           H  
ATOM   1291  HA  GLU B   2      49.373  22.644  26.289  1.00  0.00           H  
ATOM   1292 1HB  GLU B   2      49.008  23.023  29.290  1.00  0.00           H  
ATOM   1293 2HB  GLU B   2      47.963  23.760  28.083  1.00  0.00           H  
ATOM   1294 1HG  GLU B   2      48.360  20.796  28.548  1.00  0.00           H  
ATOM   1295 2HG  GLU B   2      46.957  21.758  29.007  1.00  0.00           H  
ATOM   1296  N   LYS B   3      51.369  24.531  28.055  1.00  0.00           N  
ATOM   1297  CA  LYS B   3      52.141  25.766  27.997  1.00  0.00           C  
ATOM   1298  C   LYS B   3      52.934  25.860  26.701  1.00  0.00           C  
ATOM   1299  O   LYS B   3      53.078  26.940  26.126  1.00  0.00           O  
ATOM   1300  CB  LYS B   3      53.082  25.868  29.198  1.00  0.00           C  
ATOM   1301  CG  LYS B   3      52.379  26.077  30.532  1.00  0.00           C  
ATOM   1302  CD  LYS B   3      53.375  26.120  31.682  1.00  0.00           C  
ATOM   1303  CE  LYS B   3      52.671  26.284  33.021  1.00  0.00           C  
ATOM   1304  NZ  LYS B   3      53.633  26.304  34.156  1.00  0.00           N1+
ATOM   1305  H   LYS B   3      51.583  23.853  28.771  1.00  0.00           H  
ATOM   1306  HA  LYS B   3      51.448  26.609  28.023  1.00  0.00           H  
ATOM   1307 1HB  LYS B   3      53.676  24.955  29.274  1.00  0.00           H  
ATOM   1308 2HB  LYS B   3      53.773  26.697  29.049  1.00  0.00           H  
ATOM   1309 1HG  LYS B   3      51.825  27.016  30.508  1.00  0.00           H  
ATOM   1310 2HG  LYS B   3      51.673  25.264  30.705  1.00  0.00           H  
ATOM   1311 1HD  LYS B   3      53.955  25.197  31.696  1.00  0.00           H  
ATOM   1312 2HD  LYS B   3      54.061  26.956  31.538  1.00  0.00           H  
ATOM   1313 1HE  LYS B   3      52.104  27.213  33.023  1.00  0.00           H  
ATOM   1314 2HE  LYS B   3      51.972  25.459  33.167  1.00  0.00           H  
ATOM   1315 1HZ  LYS B   3      53.127  26.413  35.024  1.00  0.00           H  
ATOM   1316 2HZ  LYS B   3      54.151  25.436  34.176  1.00  0.00           H  
ATOM   1317 3HZ  LYS B   3      54.273  27.077  34.042  1.00  0.00           H  
ATOM   1318  N   GLU B   4      53.446  24.724  26.242  1.00  0.00           N  
ATOM   1319  CA  GLU B   4      54.160  24.661  24.972  1.00  0.00           C  
ATOM   1320  C   GLU B   4      53.234  24.976  23.803  1.00  0.00           C  
ATOM   1321  O   GLU B   4      53.626  25.651  22.851  1.00  0.00           O  
ATOM   1322  CB  GLU B   4      54.787  23.280  24.780  1.00  0.00           C  
ATOM   1323  CG  GLU B   4      55.934  22.972  25.732  1.00  0.00           C  
ATOM   1324  CD  GLU B   4      56.437  21.561  25.607  1.00  0.00           C  
ATOM   1325  OE1 GLU B   4      55.787  20.774  24.964  1.00  0.00           O  
ATOM   1326  OE2 GLU B   4      57.473  21.270  26.157  1.00  0.00           O1-
ATOM   1327  H   GLU B   4      53.338  23.881  26.786  1.00  0.00           H  
ATOM   1328  HA  GLU B   4      54.947  25.415  24.980  1.00  0.00           H  
ATOM   1329 1HB  GLU B   4      54.025  22.511  24.914  1.00  0.00           H  
ATOM   1330 2HB  GLU B   4      55.166  23.190  23.761  1.00  0.00           H  
ATOM   1331 1HG  GLU B   4      56.756  23.658  25.527  1.00  0.00           H  
ATOM   1332 2HG  GLU B   4      55.599  23.145  26.755  1.00  0.00           H  
ATOM   1333  N   LYS B   5      52.003  24.482  23.882  1.00  0.00           N  
ATOM   1334  CA  LYS B   5      50.988  24.787  22.879  1.00  0.00           C  
ATOM   1335  C   LYS B   5      50.713  26.282  22.812  1.00  0.00           C  
ATOM   1336  O   LYS B   5      50.618  26.858  21.729  1.00  0.00           O  
ATOM   1337  CB  LYS B   5      49.696  24.024  23.177  1.00  0.00           C  
ATOM   1338  CG  LYS B   5      49.779  22.524  22.934  1.00  0.00           C  
ATOM   1339  CD  LYS B   5      48.477  21.831  23.305  1.00  0.00           C  
ATOM   1340  CE  LYS B   5      48.579  20.325  23.128  1.00  0.00           C  
ATOM   1341  NZ  LYS B   5      47.363  19.621  23.617  1.00  0.00           N1+
ATOM   1342  H   LYS B   5      51.761  23.880  24.657  1.00  0.00           H  
ATOM   1343  HA  LYS B   5      51.364  24.477  21.903  1.00  0.00           H  
ATOM   1344 1HB  LYS B   5      49.412  24.180  24.217  1.00  0.00           H  
ATOM   1345 2HB  LYS B   5      48.891  24.421  22.556  1.00  0.00           H  
ATOM   1346 1HG  LYS B   5      49.991  22.336  21.881  1.00  0.00           H  
ATOM   1347 2HG  LYS B   5      50.589  22.103  23.530  1.00  0.00           H  
ATOM   1348 1HD  LYS B   5      48.233  22.050  24.346  1.00  0.00           H  
ATOM   1349 2HD  LYS B   5      47.671  22.208  22.676  1.00  0.00           H  
ATOM   1350 1HE  LYS B   5      48.720  20.091  22.074  1.00  0.00           H  
ATOM   1351 2HE  LYS B   5      49.444  19.950  23.678  1.00  0.00           H  
ATOM   1352 1HZ  LYS B   5      47.472  18.625  23.482  1.00  0.00           H  
ATOM   1353 2HZ  LYS B   5      47.232  19.814  24.601  1.00  0.00           H  
ATOM   1354 3HZ  LYS B   5      46.558  19.945  23.102  1.00  0.00           H  
ATOM   1355  N   VAL B   6      50.583  26.908  23.978  1.00  0.00           N  
ATOM   1356  CA  VAL B   6      50.360  28.347  24.054  1.00  0.00           C  
ATOM   1357  C   VAL B   6      51.506  29.117  23.412  1.00  0.00           C  
ATOM   1358  O   VAL B   6      51.285  29.995  22.578  1.00  0.00           O  
ATOM   1359  CB  VAL B   6      50.208  28.786  25.523  1.00  0.00           C  
ATOM   1360  CG1 VAL B   6      50.271  30.301  25.635  1.00  0.00           C  
ATOM   1361  CG2 VAL B   6      48.899  28.257  26.089  1.00  0.00           C  
ATOM   1362  H   VAL B   6      50.643  26.372  24.833  1.00  0.00           H  
ATOM   1363  HA  VAL B   6      49.450  28.585  23.503  1.00  0.00           H  
ATOM   1364  HB  VAL B   6      51.043  28.386  26.100  1.00  0.00           H  
ATOM   1365 1HG1 VAL B   6      50.164  30.594  26.679  1.00  0.00           H  
ATOM   1366 2HG1 VAL B   6      51.232  30.653  25.258  1.00  0.00           H  
ATOM   1367 3HG1 VAL B   6      49.466  30.744  25.051  1.00  0.00           H  
ATOM   1368 1HG2 VAL B   6      48.799  28.571  27.128  1.00  0.00           H  
ATOM   1369 2HG2 VAL B   6      48.066  28.652  25.509  1.00  0.00           H  
ATOM   1370 3HG2 VAL B   6      48.892  27.168  26.037  1.00  0.00           H  
ATOM   1371  N   GLU B   7      52.730  28.783  23.804  1.00  0.00           N  
ATOM   1372  CA  GLU B   7      53.913  29.467  23.294  1.00  0.00           C  
ATOM   1373  C   GLU B   7      54.069  29.247  21.793  1.00  0.00           C  
ATOM   1374  O   GLU B   7      54.438  30.164  21.059  1.00  0.00           O  
ATOM   1375  CB  GLU B   7      55.166  28.985  24.025  1.00  0.00           C  
ATOM   1376  CG  GLU B   7      56.439  29.731  23.651  1.00  0.00           C  
ATOM   1377  CD  GLU B   7      56.443  31.156  24.132  1.00  0.00           C  
ATOM   1378  OE1 GLU B   7      55.851  31.422  25.151  1.00  0.00           O  
ATOM   1379  OE2 GLU B   7      57.039  31.980  23.479  1.00  0.00           O1-
ATOM   1380  H   GLU B   7      52.845  28.036  24.473  1.00  0.00           H  
ATOM   1381  HA  GLU B   7      53.792  30.537  23.458  1.00  0.00           H  
ATOM   1382 1HB  GLU B   7      55.023  29.086  25.101  1.00  0.00           H  
ATOM   1383 2HB  GLU B   7      55.326  27.927  23.814  1.00  0.00           H  
ATOM   1384 1HG  GLU B   7      57.294  29.213  24.084  1.00  0.00           H  
ATOM   1385 2HG  GLU B   7      56.552  29.718  22.568  1.00  0.00           H  
ATOM   1386  N   GLU B   8      53.789  28.028  21.345  1.00  0.00           N  
ATOM   1387  CA  GLU B   8      53.826  27.707  19.924  1.00  0.00           C  
ATOM   1388  C   GLU B   8      52.967  28.674  19.120  1.00  0.00           C  
ATOM   1389  O   GLU B   8      53.425  29.253  18.134  1.00  0.00           O  
ATOM   1390  CB  GLU B   8      53.352  26.272  19.690  1.00  0.00           C  
ATOM   1391  CG  GLU B   8      53.334  25.846  18.228  1.00  0.00           C  
ATOM   1392  CD  GLU B   8      52.798  24.455  18.031  1.00  0.00           C  
ATOM   1393  OE1 GLU B   8      52.791  23.702  18.974  1.00  0.00           O  
ATOM   1394  OE2 GLU B   8      52.395  24.147  16.934  1.00  0.00           O1-
ATOM   1395  H   GLU B   8      53.546  27.305  22.008  1.00  0.00           H  
ATOM   1396  HA  GLU B   8      54.853  27.805  19.574  1.00  0.00           H  
ATOM   1397 1HB  GLU B   8      53.999  25.580  20.231  1.00  0.00           H  
ATOM   1398 2HB  GLU B   8      52.342  26.152  20.085  1.00  0.00           H  
ATOM   1399 1HG  GLU B   8      52.715  26.545  17.665  1.00  0.00           H  
ATOM   1400 2HG  GLU B   8      54.347  25.900  17.833  1.00  0.00           H  
ATOM   1401  N   LEU B   9      51.720  28.843  19.544  1.00  0.00           N  
ATOM   1402  CA  LEU B   9      50.789  29.727  18.855  1.00  0.00           C  
ATOM   1403  C   LEU B   9      51.303  31.161  18.831  1.00  0.00           C  
ATOM   1404  O   LEU B   9      51.211  31.849  17.816  1.00  0.00           O  
ATOM   1405  CB  LEU B   9      49.413  29.681  19.532  1.00  0.00           C  
ATOM   1406  CG  LEU B   9      48.629  28.374  19.358  1.00  0.00           C  
ATOM   1407  CD1 LEU B   9      47.395  28.399  20.248  1.00  0.00           C  
ATOM   1408  CD2 LEU B   9      48.247  28.202  17.896  1.00  0.00           C  
ATOM   1409  H   LEU B   9      51.409  28.349  20.367  1.00  0.00           H  
ATOM   1410  HA  LEU B   9      50.698  29.395  17.819  1.00  0.00           H  
ATOM   1411 1HB  LEU B   9      49.546  29.849  20.599  1.00  0.00           H  
ATOM   1412 2HB  LEU B   9      48.802  30.490  19.132  1.00  0.00           H  
ATOM   1413  HG  LEU B   9      49.249  27.534  19.671  1.00  0.00           H  
ATOM   1414 1HD1 LEU B   9      46.838  27.470  20.124  1.00  0.00           H  
ATOM   1415 2HD1 LEU B   9      47.700  28.504  21.289  1.00  0.00           H  
ATOM   1416 3HD1 LEU B   9      46.763  29.242  19.969  1.00  0.00           H  
ATOM   1417 1HD2 LEU B   9      47.690  27.272  17.771  1.00  0.00           H  
ATOM   1418 2HD2 LEU B   9      47.625  29.042  17.581  1.00  0.00           H  
ATOM   1419 3HD2 LEU B   9      49.148  28.169  17.284  1.00  0.00           H  
ATOM   1420  N   ALA B  10      51.846  31.607  19.960  1.00  0.00           N  
ATOM   1421  CA  ALA B  10      52.405  32.950  20.063  1.00  0.00           C  
ATOM   1422  C   ALA B  10      53.511  33.165  19.038  1.00  0.00           C  
ATOM   1423  O   ALA B  10      53.579  34.215  18.396  1.00  0.00           O  
ATOM   1424  CB  ALA B  10      52.932  33.199  21.469  1.00  0.00           C  
ATOM   1425  H   ALA B  10      51.870  31.000  20.767  1.00  0.00           H  
ATOM   1426  HA  ALA B  10      51.615  33.671  19.854  1.00  0.00           H  
ATOM   1427 1HB  ALA B  10      53.347  34.204  21.529  1.00  0.00           H  
ATOM   1428 2HB  ALA B  10      52.117  33.099  22.187  1.00  0.00           H  
ATOM   1429 3HB  ALA B  10      53.709  32.471  21.700  1.00  0.00           H  
ATOM   1430  N   GLN B  11      54.375  32.169  18.888  1.00  0.00           N  
ATOM   1431  CA  GLN B  11      55.467  32.238  17.923  1.00  0.00           C  
ATOM   1432  C   GLN B  11      54.940  32.214  16.495  1.00  0.00           C  
ATOM   1433  O   GLN B  11      55.471  32.897  15.616  1.00  0.00           O  
ATOM   1434  CB  GLN B  11      56.447  31.082  18.137  1.00  0.00           C  
ATOM   1435  CG  GLN B  11      57.227  31.161  19.438  1.00  0.00           C  
ATOM   1436  CD  GLN B  11      58.043  32.434  19.550  1.00  0.00           C  
ATOM   1437  NE2 GLN B  11      58.170  32.950  20.767  1.00  0.00           N  
ATOM   1438  OE1 GLN B  11      58.552  32.950  18.551  1.00  0.00           O  
ATOM   1439  H   GLN B  11      54.273  31.338  19.456  1.00  0.00           H  
ATOM   1440  HA  GLN B  11      55.994  33.181  18.066  1.00  0.00           H  
ATOM   1441 1HB  GLN B  11      55.904  30.138  18.127  1.00  0.00           H  
ATOM   1442 2HB  GLN B  11      57.164  31.056  17.317  1.00  0.00           H  
ATOM   1443 1HG  GLN B  11      56.525  31.128  20.274  1.00  0.00           H  
ATOM   1444 2HG  GLN B  11      57.908  30.312  19.493  1.00  0.00           H  
ATOM   1445 1HE2 GLN B  11      58.697  33.790  20.901  1.00  0.00           H  
ATOM   1446 2HE2 GLN B  11      57.739  32.500  21.548  1.00  0.00           H  
ATOM   1447  N   ARG B  12      53.896  31.426  16.267  1.00  0.00           N  
ATOM   1448  CA  ARG B  12      53.246  31.375  14.962  1.00  0.00           C  
ATOM   1449  C   ARG B  12      52.635  32.722  14.598  1.00  0.00           C  
ATOM   1450  O   ARG B  12      52.705  33.155  13.447  1.00  0.00           O  
ATOM   1451  CB  ARG B  12      52.161  30.308  14.946  1.00  0.00           C  
ATOM   1452  CG  ARG B  12      52.671  28.876  14.905  1.00  0.00           C  
ATOM   1453  CD  ARG B  12      51.556  27.897  14.836  1.00  0.00           C  
ATOM   1454  NE  ARG B  12      52.038  26.526  14.851  1.00  0.00           N  
ATOM   1455  CZ  ARG B  12      52.500  25.865  13.773  1.00  0.00           C  
ATOM   1456  NH1 ARG B  12      52.536  26.462  12.602  1.00  0.00           N1+
ATOM   1457  NH2 ARG B  12      52.916  24.616  13.891  1.00  0.00           N  
ATOM   1458  H   ARG B  12      53.544  30.847  17.014  1.00  0.00           H  
ATOM   1459  HA  ARG B  12      54.000  31.137  14.209  1.00  0.00           H  
ATOM   1460 1HB  ARG B  12      51.538  30.412  15.833  1.00  0.00           H  
ATOM   1461 2HB  ARG B  12      51.519  30.455  14.077  1.00  0.00           H  
ATOM   1462 1HG  ARG B  12      53.302  28.740  14.027  1.00  0.00           H  
ATOM   1463 2HG  ARG B  12      53.254  28.671  15.805  1.00  0.00           H  
ATOM   1464 1HD  ARG B  12      50.897  28.037  15.692  1.00  0.00           H  
ATOM   1465 2HD  ARG B  12      50.994  28.051  13.916  1.00  0.00           H  
ATOM   1466  HE  ARG B  12      52.025  26.034  15.734  1.00  0.00           H  
ATOM   1467 1HH1 ARG B  12      52.219  27.416  12.511  1.00  0.00           H  
ATOM   1468 2HH1 ARG B  12      52.883  25.966  11.793  1.00  0.00           H  
ATOM   1469 1HH2 ARG B  12      52.888  24.157  14.790  1.00  0.00           H  
ATOM   1470 2HH2 ARG B  12      53.262  24.121  13.083  1.00  0.00           H  
ATOM   1471  N   ILE B  13      52.035  33.380  15.584  1.00  0.00           N  
ATOM   1472  CA  ILE B  13      51.469  34.709  15.385  1.00  0.00           C  
ATOM   1473  C   ILE B  13      52.547  35.717  15.005  1.00  0.00           C  
ATOM   1474  O   ILE B  13      52.360  36.530  14.101  1.00  0.00           O  
ATOM   1475  CB  ILE B  13      50.739  35.190  16.652  1.00  0.00           C  
ATOM   1476  CG1 ILE B  13      49.476  34.359  16.890  1.00  0.00           C  
ATOM   1477  CG2 ILE B  13      50.395  36.667  16.540  1.00  0.00           C  
ATOM   1478  CD1 ILE B  13      48.905  34.496  18.283  1.00  0.00           C  
ATOM   1479  H   ILE B  13      51.973  32.951  16.495  1.00  0.00           H  
ATOM   1480  HA  ILE B  13      50.758  34.661  14.561  1.00  0.00           H  
ATOM   1481  HB  ILE B  13      51.382  35.041  17.520  1.00  0.00           H  
ATOM   1482 1HG1 ILE B  13      48.708  34.653  16.176  1.00  0.00           H  
ATOM   1483 2HG1 ILE B  13      49.696  33.305  16.715  1.00  0.00           H  
ATOM   1484 1HG2 ILE B  13      49.879  36.991  17.444  1.00  0.00           H  
ATOM   1485 2HG2 ILE B  13      51.309  37.246  16.418  1.00  0.00           H  
ATOM   1486 3HG2 ILE B  13      49.748  36.825  15.677  1.00  0.00           H  
ATOM   1487 1HD1 ILE B  13      48.013  33.878  18.373  1.00  0.00           H  
ATOM   1488 2HD1 ILE B  13      49.648  34.172  19.013  1.00  0.00           H  
ATOM   1489 3HD1 ILE B  13      48.646  35.538  18.467  1.00  0.00           H  
ATOM   1490  N   ARG B  14      53.678  35.657  15.702  1.00  0.00           N  
ATOM   1491  CA  ARG B  14      54.807  36.530  15.408  1.00  0.00           C  
ATOM   1492  C   ARG B  14      55.304  36.326  13.982  1.00  0.00           C  
ATOM   1493  O   ARG B  14      55.601  37.287  13.273  1.00  0.00           O  
ATOM   1494  CB  ARG B  14      55.949  36.277  16.380  1.00  0.00           C  
ATOM   1495  CG  ARG B  14      57.179  37.142  16.161  1.00  0.00           C  
ATOM   1496  CD  ARG B  14      58.307  36.723  17.032  1.00  0.00           C  
ATOM   1497  NE  ARG B  14      58.596  35.304  16.904  1.00  0.00           N  
ATOM   1498  CZ  ARG B  14      59.143  34.731  15.814  1.00  0.00           C  
ATOM   1499  NH1 ARG B  14      59.456  35.468  14.771  1.00  0.00           N1+
ATOM   1500  NH2 ARG B  14      59.368  33.429  15.794  1.00  0.00           N  
ATOM   1501  H   ARG B  14      53.755  34.991  16.457  1.00  0.00           H  
ATOM   1502  HA  ARG B  14      54.476  37.566  15.498  1.00  0.00           H  
ATOM   1503 1HB  ARG B  14      55.603  36.449  17.399  1.00  0.00           H  
ATOM   1504 2HB  ARG B  14      56.261  35.235  16.312  1.00  0.00           H  
ATOM   1505 1HG  ARG B  14      57.502  37.059  15.121  1.00  0.00           H  
ATOM   1506 2HG  ARG B  14      56.940  38.181  16.384  1.00  0.00           H  
ATOM   1507 1HD  ARG B  14      59.204  37.280  16.760  1.00  0.00           H  
ATOM   1508 2HD  ARG B  14      58.057  36.927  18.074  1.00  0.00           H  
ATOM   1509  HE  ARG B  14      58.371  34.706  17.686  1.00  0.00           H  
ATOM   1510 1HH1 ARG B  14      59.285  36.463  14.785  1.00  0.00           H  
ATOM   1511 2HH1 ARG B  14      59.866  35.038  13.954  1.00  0.00           H  
ATOM   1512 1HH2 ARG B  14      59.128  32.863  16.596  1.00  0.00           H  
ATOM   1513 2HH2 ARG B  14      59.778  33.001  14.979  1.00  0.00           H  
ATOM   1514  N   GLU B  15      55.390  35.066  13.568  1.00  0.00           N  
ATOM   1515  CA  GLU B  15      55.781  34.735  12.203  1.00  0.00           C  
ATOM   1516  C   GLU B  15      54.715  35.170  11.203  1.00  0.00           C  
ATOM   1517  O   GLU B  15      55.031  35.620  10.099  1.00  0.00           O  
ATOM   1518  CB  GLU B  15      56.035  33.231  12.070  1.00  0.00           C  
ATOM   1519  CG  GLU B  15      57.293  32.742  12.774  1.00  0.00           C  
ATOM   1520  CD  GLU B  15      58.556  33.228  12.122  1.00  0.00           C  
ATOM   1521  OE1 GLU B  15      58.532  33.484  10.941  1.00  0.00           O  
ATOM   1522  OE2 GLU B  15      59.547  33.344  12.802  1.00  0.00           O1-
ATOM   1523  H   GLU B  15      55.179  34.320  14.212  1.00  0.00           H  
ATOM   1524  HA  GLU B  15      56.696  35.276  11.963  1.00  0.00           H  
ATOM   1525 1HB  GLU B  15      55.188  32.682  12.478  1.00  0.00           H  
ATOM   1526 2HB  GLU B  15      56.119  32.968  11.015  1.00  0.00           H  
ATOM   1527 1HG  GLU B  15      57.276  33.088  13.807  1.00  0.00           H  
ATOM   1528 2HG  GLU B  15      57.289  31.654  12.786  1.00  0.00           H  
ATOM   1529  N   GLN B  16      53.454  35.034  11.594  1.00  0.00           N  
ATOM   1530  CA  GLN B  16      52.341  35.430  10.740  1.00  0.00           C  
ATOM   1531  C   GLN B  16      52.285  36.944  10.574  1.00  0.00           C  
ATOM   1532  O   GLN B  16      52.020  37.448   9.483  1.00  0.00           O  
ATOM   1533  CB  GLN B  16      51.016  34.920  11.316  1.00  0.00           C  
ATOM   1534  CG  GLN B  16      49.811  35.178  10.428  1.00  0.00           C  
ATOM   1535  CD  GLN B  16      49.892  34.429   9.111  1.00  0.00           C  
ATOM   1536  NE2 GLN B  16      49.972  35.172   8.013  1.00  0.00           N  
ATOM   1537  OE1 GLN B  16      49.883  33.196   9.081  1.00  0.00           O  
ATOM   1538  H   GLN B  16      53.261  34.647  12.508  1.00  0.00           H  
ATOM   1539  HA  GLN B  16      52.488  34.994   9.752  1.00  0.00           H  
ATOM   1540 1HB  GLN B  16      51.084  33.845  11.487  1.00  0.00           H  
ATOM   1541 2HB  GLN B  16      50.832  35.393  12.280  1.00  0.00           H  
ATOM   1542 1HG  GLN B  16      48.912  34.855  10.950  1.00  0.00           H  
ATOM   1543 2HG  GLN B  16      49.754  36.245  10.211  1.00  0.00           H  
ATOM   1544 1HE2 GLN B  16      50.027  34.733   7.114  1.00  0.00           H  
ATOM   1545 2HE2 GLN B  16      49.976  36.170   8.082  1.00  0.00           H  
ATOM   1546  N   LEU B  17      52.537  37.664  11.662  1.00  0.00           N  
ATOM   1547  CA  LEU B  17      52.460  39.119  11.652  1.00  0.00           C  
ATOM   1548  C   LEU B  17      53.700  39.739  12.281  1.00  0.00           C  
ATOM   1549  O   LEU B  17      53.652  40.250  13.400  1.00  0.00           O  
ATOM   1550  CB  LEU B  17      51.208  39.587  12.404  1.00  0.00           C  
ATOM   1551  CG  LEU B  17      49.868  39.109  11.831  1.00  0.00           C  
ATOM   1552  CD1 LEU B  17      48.756  39.392  12.831  1.00  0.00           C  
ATOM   1553  CD2 LEU B  17      49.603  39.808  10.505  1.00  0.00           C  
ATOM   1554  H   LEU B  17      52.784  37.191  12.519  1.00  0.00           H  
ATOM   1555  HA  LEU B  17      52.411  39.456  10.616  1.00  0.00           H  
ATOM   1556 1HB  LEU B  17      51.270  39.240  13.435  1.00  0.00           H  
ATOM   1557 2HB  LEU B  17      51.195  40.678  12.410  1.00  0.00           H  
ATOM   1558  HG  LEU B  17      49.906  38.031  11.670  1.00  0.00           H  
ATOM   1559 1HD1 LEU B  17      47.804  39.051  12.424  1.00  0.00           H  
ATOM   1560 2HD1 LEU B  17      48.960  38.865  13.763  1.00  0.00           H  
ATOM   1561 3HD1 LEU B  17      48.704  40.463  13.024  1.00  0.00           H  
ATOM   1562 1HD2 LEU B  17      48.651  39.466  10.098  1.00  0.00           H  
ATOM   1563 2HD2 LEU B  17      49.565  40.886  10.664  1.00  0.00           H  
ATOM   1564 3HD2 LEU B  17      50.403  39.572   9.803  1.00  0.00           H  
ATOM   1565  N   PRO B  18      54.812  39.694  11.554  1.00  0.00           N  
ATOM   1566  CA  PRO B  18      56.072  40.237  12.046  1.00  0.00           C  
ATOM   1567  C   PRO B  18      55.941  41.719  12.376  1.00  0.00           C  
ATOM   1568  O   PRO B  18      55.377  42.491  11.599  1.00  0.00           O  
ATOM   1569  CB  PRO B  18      57.031  40.004  10.875  1.00  0.00           C  
ATOM   1570  CG  PRO B  18      56.451  38.833  10.156  1.00  0.00           C  
ATOM   1571  CD  PRO B  18      54.962  39.043  10.237  1.00  0.00           C  
ATOM   1572  HA  PRO B  18      56.339  39.717  12.966  1.00  0.00           H  
ATOM   1573 1HB  PRO B  18      57.086  40.905  10.247  1.00  0.00           H  
ATOM   1574 2HB  PRO B  18      58.047  39.812  11.251  1.00  0.00           H  
ATOM   1575 1HG  PRO B  18      56.819  38.802   9.120  1.00  0.00           H  
ATOM   1576 2HG  PRO B  18      56.774  37.896  10.635  1.00  0.00           H  
ATOM   1577 1HD  PRO B  18      54.640  39.702   9.418  1.00  0.00           H  
ATOM   1578 2HD  PRO B  18      54.451  38.072  10.180  1.00  0.00           H  
ATOM   1579  N   ASP B  19      56.464  42.111  13.533  1.00  0.00           N  
ATOM   1580  CA  ASP B  19      56.552  43.521  13.895  1.00  0.00           C  
ATOM   1581  C   ASP B  19      55.174  44.161  13.961  1.00  0.00           C  
ATOM   1582  O   ASP B  19      54.953  45.242  13.412  1.00  0.00           O  
ATOM   1583  CB  ASP B  19      57.426  44.280  12.893  1.00  0.00           C  
ATOM   1584  CG  ASP B  19      58.863  43.776  12.859  1.00  0.00           C  
ATOM   1585  OD1 ASP B  19      59.363  43.396  13.890  1.00  0.00           O  
ATOM   1586  OD2 ASP B  19      59.445  43.775  11.802  1.00  0.00           O1-
ATOM   1587  H   ASP B  19      56.808  41.414  14.178  1.00  0.00           H  
ATOM   1588  HA  ASP B  19      57.001  43.596  14.888  1.00  0.00           H  
ATOM   1589 1HB  ASP B  19      56.999  44.185  11.894  1.00  0.00           H  
ATOM   1590 2HB  ASP B  19      57.434  45.339  13.146  1.00  0.00           H  
ATOM   1591  N   THR B  20      54.247  43.490  14.632  1.00  0.00           N  
ATOM   1592  CA  THR B  20      52.908  44.030  14.839  1.00  0.00           C  
ATOM   1593  C   THR B  20      52.547  44.058  16.318  1.00  0.00           C  
ATOM   1594  O   THR B  20      53.210  43.429  17.141  1.00  0.00           O  
ATOM   1595  CB  THR B  20      51.855  43.212  14.067  1.00  0.00           C  
ATOM   1596  CG2 THR B  20      52.169  43.207  12.579  1.00  0.00           C  
ATOM   1597  OG1 THR B  20      51.841  41.864  14.553  1.00  0.00           O  
ATOM   1598  H   THR B  20      54.472  42.581  15.009  1.00  0.00           H  
ATOM   1599  HA  THR B  20      52.889  45.056  14.474  1.00  0.00           H  
ATOM   1600  HB  THR B  20      50.869  43.650  14.222  1.00  0.00           H  
ATOM   1601  HG1 THR B  20      52.498  41.347  14.081  1.00  0.00           H  
ATOM   1602 1HG2 THR B  20      51.416  42.626  12.049  1.00  0.00           H  
ATOM   1603 2HG2 THR B  20      52.169  44.229  12.203  1.00  0.00           H  
ATOM   1604 3HG2 THR B  20      53.150  42.762  12.417  1.00  0.00           H  
ATOM   1605  N   GLU B  21      51.493  44.796  16.651  1.00  0.00           N  
ATOM   1606  CA  GLU B  21      51.047  44.913  18.035  1.00  0.00           C  
ATOM   1607  C   GLU B  21      50.396  43.622  18.517  1.00  0.00           C  
ATOM   1608  O   GLU B  21      50.500  43.263  19.688  1.00  0.00           O  
ATOM   1609  CB  GLU B  21      50.063  46.076  18.182  1.00  0.00           C  
ATOM   1610  CG  GLU B  21      50.664  47.446  17.902  1.00  0.00           C  
ATOM   1611  CD  GLU B  21      51.865  47.744  18.755  1.00  0.00           C  
ATOM   1612  OE1 GLU B  21      51.817  47.472  19.931  1.00  0.00           O  
ATOM   1613  OE2 GLU B  21      52.832  48.242  18.229  1.00  0.00           O1-
ATOM   1614  H   GLU B  21      50.987  45.286  15.928  1.00  0.00           H  
ATOM   1615  HA  GLU B  21      51.917  45.100  18.665  1.00  0.00           H  
ATOM   1616 1HB  GLU B  21      49.225  45.933  17.499  1.00  0.00           H  
ATOM   1617 2HB  GLU B  21      49.660  46.087  19.194  1.00  0.00           H  
ATOM   1618 1HG  GLU B  21      50.955  47.498  16.854  1.00  0.00           H  
ATOM   1619 2HG  GLU B  21      49.903  48.207  18.076  1.00  0.00           H  
ATOM   1620  N   LEU B  22      49.725  42.928  17.603  1.00  0.00           N  
ATOM   1621  CA  LEU B  22      49.128  41.635  17.912  1.00  0.00           C  
ATOM   1622  C   LEU B  22      50.195  40.596  18.236  1.00  0.00           C  
ATOM   1623  O   LEU B  22      50.023  39.776  19.135  1.00  0.00           O  
ATOM   1624  CB  LEU B  22      48.274  41.152  16.731  1.00  0.00           C  
ATOM   1625  CG  LEU B  22      46.968  41.919  16.497  1.00  0.00           C  
ATOM   1626  CD1 LEU B  22      46.337  41.462  15.189  1.00  0.00           C  
ATOM   1627  CD2 LEU B  22      46.025  41.692  17.668  1.00  0.00           C  
ATOM   1628  H   LEU B  22      49.628  43.306  16.671  1.00  0.00           H  
ATOM   1629  HA  LEU B  22      48.497  41.747  18.797  1.00  0.00           H  
ATOM   1630 1HB  LEU B  22      48.869  41.220  15.823  1.00  0.00           H  
ATOM   1631 2HB  LEU B  22      48.017  40.106  16.895  1.00  0.00           H  
ATOM   1632  HG  LEU B  22      47.185  42.986  16.407  1.00  0.00           H  
ATOM   1633 1HD1 LEU B  22      45.410  42.009  15.021  1.00  0.00           H  
ATOM   1634 2HD1 LEU B  22      47.025  41.655  14.366  1.00  0.00           H  
ATOM   1635 3HD1 LEU B  22      46.125  40.395  15.242  1.00  0.00           H  
ATOM   1636 1HD2 LEU B  22      45.097  42.238  17.501  1.00  0.00           H  
ATOM   1637 2HD2 LEU B  22      45.807  40.626  17.758  1.00  0.00           H  
ATOM   1638 3HD2 LEU B  22      46.494  42.045  18.587  1.00  0.00           H  
ATOM   1639  N   ALA B  23      51.298  40.638  17.494  1.00  0.00           N  
ATOM   1640  CA  ALA B  23      52.445  39.786  17.781  1.00  0.00           C  
ATOM   1641  C   ALA B  23      52.988  40.045  19.179  1.00  0.00           C  
ATOM   1642  O   ALA B  23      53.222  39.112  19.948  1.00  0.00           O  
ATOM   1643  CB  ALA B  23      53.537  40.003  16.742  1.00  0.00           C  
ATOM   1644  H   ALA B  23      51.340  41.278  16.714  1.00  0.00           H  
ATOM   1645  HA  ALA B  23      52.122  38.746  17.737  1.00  0.00           H  
ATOM   1646 1HB  ALA B  23      54.387  39.359  16.972  1.00  0.00           H  
ATOM   1647 2HB  ALA B  23      53.151  39.757  15.753  1.00  0.00           H  
ATOM   1648 3HB  ALA B  23      53.854  41.042  16.761  1.00  0.00           H  
ATOM   1649  N   ARG B  24      53.185  41.318  19.508  1.00  0.00           N  
ATOM   1650  CA  ARG B  24      53.653  41.704  20.832  1.00  0.00           C  
ATOM   1651  C   ARG B  24      52.683  41.250  21.914  1.00  0.00           C  
ATOM   1652  O   ARG B  24      53.086  40.643  22.907  1.00  0.00           O  
ATOM   1653  CB  ARG B  24      53.832  43.213  20.917  1.00  0.00           C  
ATOM   1654  CG  ARG B  24      54.303  43.726  22.269  1.00  0.00           C  
ATOM   1655  CD  ARG B  24      54.312  45.210  22.319  1.00  0.00           C  
ATOM   1656  NE  ARG B  24      53.019  45.773  21.964  1.00  0.00           N  
ATOM   1657  CZ  ARG B  24      51.926  45.732  22.751  1.00  0.00           C  
ATOM   1658  NH1 ARG B  24      51.984  45.152  23.929  1.00  0.00           N1+
ATOM   1659  NH2 ARG B  24      50.793  46.275  22.336  1.00  0.00           N  
ATOM   1660  H   ARG B  24      53.004  42.035  18.820  1.00  0.00           H  
ATOM   1661  HA  ARG B  24      54.610  41.213  21.018  1.00  0.00           H  
ATOM   1662 1HB  ARG B  24      54.558  43.536  20.171  1.00  0.00           H  
ATOM   1663 2HB  ARG B  24      52.888  43.704  20.687  1.00  0.00           H  
ATOM   1664 1HG  ARG B  24      53.634  43.360  23.049  1.00  0.00           H  
ATOM   1665 2HG  ARG B  24      55.315  43.370  22.462  1.00  0.00           H  
ATOM   1666 1HD  ARG B  24      54.563  45.538  23.329  1.00  0.00           H  
ATOM   1667 2HD  ARG B  24      55.055  45.594  21.621  1.00  0.00           H  
ATOM   1668  HE  ARG B  24      52.935  46.229  21.066  1.00  0.00           H  
ATOM   1669 1HH1 ARG B  24      52.849  44.738  24.245  1.00  0.00           H  
ATOM   1670 2HH1 ARG B  24      51.165  45.122  24.518  1.00  0.00           H  
ATOM   1671 1HH2 ARG B  24      50.748  46.719  21.429  1.00  0.00           H  
ATOM   1672 2HH2 ARG B  24      49.974  46.243  22.925  1.00  0.00           H  
ATOM   1673  N   GLU B  25      51.403  41.547  21.717  1.00  0.00           N  
ATOM   1674  CA  GLU B  25      50.376  41.191  22.689  1.00  0.00           C  
ATOM   1675  C   GLU B  25      50.286  39.680  22.867  1.00  0.00           C  
ATOM   1676  O   GLU B  25      50.105  39.188  23.981  1.00  0.00           O  
ATOM   1677  CB  GLU B  25      49.018  41.747  22.255  1.00  0.00           C  
ATOM   1678  CG  GLU B  25      48.870  43.253  22.428  1.00  0.00           C  
ATOM   1679  CD  GLU B  25      48.671  43.660  23.861  1.00  0.00           C  
ATOM   1680  OE1 GLU B  25      48.123  42.886  24.609  1.00  0.00           O  
ATOM   1681  OE2 GLU B  25      49.066  44.747  24.207  1.00  0.00           O1-
ATOM   1682  H   GLU B  25      51.135  42.031  20.873  1.00  0.00           H  
ATOM   1683  HA  GLU B  25      50.647  41.622  23.653  1.00  0.00           H  
ATOM   1684 1HB  GLU B  25      48.848  41.510  21.205  1.00  0.00           H  
ATOM   1685 2HB  GLU B  25      48.227  41.264  22.831  1.00  0.00           H  
ATOM   1686 1HG  GLU B  25      49.764  43.740  22.043  1.00  0.00           H  
ATOM   1687 2HG  GLU B  25      48.021  43.593  21.836  1.00  0.00           H  
ATOM   1688  N   ALA B  26      50.414  38.952  21.764  1.00  0.00           N  
ATOM   1689  CA  ALA B  26      50.349  37.496  21.796  1.00  0.00           C  
ATOM   1690  C   ALA B  26      51.463  36.915  22.657  1.00  0.00           C  
ATOM   1691  O   ALA B  26      51.236  36.007  23.457  1.00  0.00           O  
ATOM   1692  CB  ALA B  26      50.421  36.932  20.384  1.00  0.00           C  
ATOM   1693  H   ALA B  26      50.559  39.418  20.880  1.00  0.00           H  
ATOM   1694  HA  ALA B  26      49.400  37.201  22.245  1.00  0.00           H  
ATOM   1695 1HB  ALA B  26      50.372  35.844  20.425  1.00  0.00           H  
ATOM   1696 2HB  ALA B  26      49.585  37.312  19.799  1.00  0.00           H  
ATOM   1697 3HB  ALA B  26      51.359  37.235  19.921  1.00  0.00           H  
ATOM   1698  N   GLN B  27      52.672  37.442  22.487  1.00  0.00           N  
ATOM   1699  CA  GLN B  27      53.821  36.989  23.258  1.00  0.00           C  
ATOM   1700  C   GLN B  27      53.648  37.295  24.742  1.00  0.00           C  
ATOM   1701  O   GLN B  27      53.940  36.459  25.597  1.00  0.00           O  
ATOM   1702  CB  GLN B  27      55.106  37.638  22.736  1.00  0.00           C  
ATOM   1703  CG  GLN B  27      56.378  37.104  23.373  1.00  0.00           C  
ATOM   1704  CD  GLN B  27      56.634  35.650  23.021  1.00  0.00           C  
ATOM   1705  NE2 GLN B  27      56.772  34.811  24.042  1.00  0.00           N  
ATOM   1706  OE1 GLN B  27      56.709  35.287  21.845  1.00  0.00           O  
ATOM   1707  H   GLN B  27      52.796  38.178  21.807  1.00  0.00           H  
ATOM   1708  HA  GLN B  27      53.904  35.905  23.154  1.00  0.00           H  
ATOM   1709 1HB  GLN B  27      55.179  37.485  21.660  1.00  0.00           H  
ATOM   1710 2HB  GLN B  27      55.067  38.713  22.913  1.00  0.00           H  
ATOM   1711 1HG  GLN B  27      57.223  37.695  23.023  1.00  0.00           H  
ATOM   1712 2HG  GLN B  27      56.289  37.183  24.456  1.00  0.00           H  
ATOM   1713 1HE2 GLN B  27      56.944  33.840  23.870  1.00  0.00           H  
ATOM   1714 2HE2 GLN B  27      56.706  35.150  24.980  1.00  0.00           H  
ATOM   1715  N   GLU B  28      53.172  38.498  25.038  1.00  0.00           N  
ATOM   1716  CA  GLU B  28      52.981  38.929  26.419  1.00  0.00           C  
ATOM   1717  C   GLU B  28      51.927  38.082  27.120  1.00  0.00           C  
ATOM   1718  O   GLU B  28      52.100  37.691  28.275  1.00  0.00           O  
ATOM   1719  CB  GLU B  28      52.580  40.405  26.468  1.00  0.00           C  
ATOM   1720  CG  GLU B  28      53.713  41.375  26.169  1.00  0.00           C  
ATOM   1721  CD  GLU B  28      53.266  42.811  26.154  1.00  0.00           C  
ATOM   1722  OE1 GLU B  28      52.163  43.073  26.569  1.00  0.00           O  
ATOM   1723  OE2 GLU B  28      54.026  43.645  25.723  1.00  0.00           O1-
ATOM   1724  H   GLU B  28      52.932  39.133  24.289  1.00  0.00           H  
ATOM   1725  HA  GLU B  28      53.922  38.795  26.954  1.00  0.00           H  
ATOM   1726 1HB  GLU B  28      51.783  40.589  25.747  1.00  0.00           H  
ATOM   1727 2HB  GLU B  28      52.187  40.642  27.458  1.00  0.00           H  
ATOM   1728 1HG  GLU B  28      54.487  41.258  26.928  1.00  0.00           H  
ATOM   1729 2HG  GLU B  28      54.148  41.124  25.204  1.00  0.00           H  
ATOM   1730  N   LEU B  29      50.837  37.802  26.416  1.00  0.00           N  
ATOM   1731  CA  LEU B  29      49.786  36.938  26.941  1.00  0.00           C  
ATOM   1732  C   LEU B  29      50.311  35.534  27.210  1.00  0.00           C  
ATOM   1733  O   LEU B  29      50.058  34.957  28.268  1.00  0.00           O  
ATOM   1734  CB  LEU B  29      48.614  36.871  25.955  1.00  0.00           C  
ATOM   1735  CG  LEU B  29      47.429  35.998  26.388  1.00  0.00           C  
ATOM   1736  CD1 LEU B  29      46.793  36.589  27.640  1.00  0.00           C  
ATOM   1737  CD2 LEU B  29      46.420  35.913  25.252  1.00  0.00           C  
ATOM   1738  H   LEU B  29      50.733  38.197  25.492  1.00  0.00           H  
ATOM   1739  HA  LEU B  29      49.443  37.349  27.891  1.00  0.00           H  
ATOM   1740 1HB  LEU B  29      48.241  37.881  25.792  1.00  0.00           H  
ATOM   1741 2HB  LEU B  29      48.979  36.485  25.004  1.00  0.00           H  
ATOM   1742  HG  LEU B  29      47.785  34.999  26.634  1.00  0.00           H  
ATOM   1743 1HD1 LEU B  29      45.951  35.968  27.947  1.00  0.00           H  
ATOM   1744 2HD1 LEU B  29      47.532  36.621  28.441  1.00  0.00           H  
ATOM   1745 3HD1 LEU B  29      46.443  37.598  27.429  1.00  0.00           H  
ATOM   1746 1HD2 LEU B  29      45.578  35.291  25.560  1.00  0.00           H  
ATOM   1747 2HD2 LEU B  29      46.063  36.912  25.005  1.00  0.00           H  
ATOM   1748 3HD2 LEU B  29      46.896  35.471  24.374  1.00  0.00           H  
ATOM   1749  N   ALA B  30      51.044  34.986  26.247  1.00  0.00           N  
ATOM   1750  CA  ALA B  30      51.624  33.656  26.386  1.00  0.00           C  
ATOM   1751  C   ALA B  30      52.602  33.602  27.551  1.00  0.00           C  
ATOM   1752  O   ALA B  30      52.645  32.620  28.294  1.00  0.00           O  
ATOM   1753  CB  ALA B  30      52.315  33.240  25.094  1.00  0.00           C  
ATOM   1754  H   ALA B  30      51.203  35.505  25.394  1.00  0.00           H  
ATOM   1755  HA  ALA B  30      50.821  32.949  26.595  1.00  0.00           H  
ATOM   1756 1HB  ALA B  30      52.742  32.245  25.214  1.00  0.00           H  
ATOM   1757 2HB  ALA B  30      51.589  33.229  24.282  1.00  0.00           H  
ATOM   1758 3HB  ALA B  30      53.108  33.951  24.861  1.00  0.00           H  
ATOM   1759  N   ASP B  31      53.388  34.662  27.708  1.00  0.00           N  
ATOM   1760  CA  ASP B  31      54.339  34.754  28.810  1.00  0.00           C  
ATOM   1761  C   ASP B  31      53.635  34.640  30.156  1.00  0.00           C  
ATOM   1762  O   ASP B  31      54.075  33.905  31.039  1.00  0.00           O  
ATOM   1763  CB  ASP B  31      55.111  36.075  28.742  1.00  0.00           C  
ATOM   1764  CG  ASP B  31      56.099  36.124  27.584  1.00  0.00           C  
ATOM   1765  OD1 ASP B  31      56.416  35.086  27.055  1.00  0.00           O  
ATOM   1766  OD2 ASP B  31      56.526  37.200  27.241  1.00  0.00           O1-
ATOM   1767  H   ASP B  31      53.325  35.421  27.047  1.00  0.00           H  
ATOM   1768  HA  ASP B  31      55.041  33.923  28.734  1.00  0.00           H  
ATOM   1769 1HB  ASP B  31      54.409  36.902  28.638  1.00  0.00           H  
ATOM   1770 2HB  ASP B  31      55.657  36.224  29.674  1.00  0.00           H  
ATOM   1771  N   GLU B  32      52.538  35.374  30.308  1.00  0.00           N  
ATOM   1772  CA  GLU B  32      51.756  35.339  31.538  1.00  0.00           C  
ATOM   1773  C   GLU B  32      51.055  33.997  31.707  1.00  0.00           C  
ATOM   1774  O   GLU B  32      50.888  33.508  32.825  1.00  0.00           O  
ATOM   1775  CB  GLU B  32      50.725  36.470  31.545  1.00  0.00           C  
ATOM   1776  CG  GLU B  32      51.324  37.865  31.631  1.00  0.00           C  
ATOM   1777  CD  GLU B  32      52.159  38.069  32.866  1.00  0.00           C  
ATOM   1778  OE1 GLU B  32      51.686  37.772  33.936  1.00  0.00           O  
ATOM   1779  OE2 GLU B  32      53.271  38.523  32.736  1.00  0.00           O1-
ATOM   1780  H   GLU B  32      52.237  35.973  29.551  1.00  0.00           H  
ATOM   1781  HA  GLU B  32      52.433  35.467  32.382  1.00  0.00           H  
ATOM   1782 1HB  GLU B  32      50.123  36.419  30.639  1.00  0.00           H  
ATOM   1783 2HB  GLU B  32      50.051  36.342  32.393  1.00  0.00           H  
ATOM   1784 1HG  GLU B  32      51.945  38.039  30.754  1.00  0.00           H  
ATOM   1785 2HG  GLU B  32      50.516  38.597  31.620  1.00  0.00           H  
ATOM   1786  N   ALA B  33      50.649  33.403  30.590  1.00  0.00           N  
ATOM   1787  CA  ALA B  33      50.059  32.067  30.602  1.00  0.00           C  
ATOM   1788  C   ALA B  33      51.064  31.027  31.078  1.00  0.00           C  
ATOM   1789  O   ALA B  33      50.710  30.090  31.792  1.00  0.00           O  
ATOM   1790  CB  ALA B  33      49.538  31.705  29.219  1.00  0.00           C  
ATOM   1791  H   ALA B  33      50.752  33.888  29.710  1.00  0.00           H  
ATOM   1792  HA  ALA B  33      49.224  32.066  31.302  1.00  0.00           H  
ATOM   1793 1HB  ALA B  33      49.102  30.706  29.245  1.00  0.00           H  
ATOM   1794 2HB  ALA B  33      48.777  32.426  28.917  1.00  0.00           H  
ATOM   1795 3HB  ALA B  33      50.360  31.725  28.505  1.00  0.00           H  
ATOM   1796  N   ARG B  34      52.320  31.196  30.677  1.00  0.00           N  
ATOM   1797  CA  ARG B  34      53.393  30.320  31.129  1.00  0.00           C  
ATOM   1798  C   ARG B  34      53.623  30.459  32.629  1.00  0.00           C  
ATOM   1799  O   ARG B  34      53.880  29.474  33.320  1.00  0.00           O  
ATOM   1800  CB  ARG B  34      54.685  30.632  30.390  1.00  0.00           C  
ATOM   1801  CG  ARG B  34      55.825  29.662  30.658  1.00  0.00           C  
ATOM   1802  CD  ARG B  34      56.988  29.922  29.769  1.00  0.00           C  
ATOM   1803  NE  ARG B  34      57.586  31.223  30.025  1.00  0.00           N  
ATOM   1804  CZ  ARG B  34      57.492  32.285  29.201  1.00  0.00           C  
ATOM   1805  NH1 ARG B  34      56.822  32.183  28.073  1.00  0.00           N1+
ATOM   1806  NH2 ARG B  34      58.071  33.427  29.524  1.00  0.00           N  
ATOM   1807  H   ARG B  34      52.536  31.952  30.042  1.00  0.00           H  
ATOM   1808  HA  ARG B  34      53.102  29.288  30.933  1.00  0.00           H  
ATOM   1809 1HB  ARG B  34      54.500  30.633  29.316  1.00  0.00           H  
ATOM   1810 2HB  ARG B  34      55.029  31.630  30.663  1.00  0.00           H  
ATOM   1811 1HG  ARG B  34      56.154  29.764  31.691  1.00  0.00           H  
ATOM   1812 2HG  ARG B  34      55.484  28.641  30.484  1.00  0.00           H  
ATOM   1813 1HD  ARG B  34      57.749  29.160  29.933  1.00  0.00           H  
ATOM   1814 2HD  ARG B  34      56.665  29.895  28.729  1.00  0.00           H  
ATOM   1815  HE  ARG B  34      58.108  31.340  30.882  1.00  0.00           H  
ATOM   1816 1HH1 ARG B  34      56.377  31.311  27.826  1.00  0.00           H  
ATOM   1817 2HH1 ARG B  34      56.750  32.979  27.455  1.00  0.00           H  
ATOM   1818 1HH2 ARG B  34      58.586  33.504  30.390  1.00  0.00           H  
ATOM   1819 2HH2 ARG B  34      58.000  34.222  28.905  1.00  0.00           H  
ATOM   1820  N   LYS B  35      53.529  31.688  33.125  1.00  0.00           N  
ATOM   1821  CA  LYS B  35      53.644  31.945  34.555  1.00  0.00           C  
ATOM   1822  C   LYS B  35      52.553  31.222  35.336  1.00  0.00           C  
ATOM   1823  O   LYS B  35      52.815  30.624  36.380  1.00  0.00           O  
ATOM   1824  CB  LYS B  35      53.582  33.449  34.835  1.00  0.00           C  
ATOM   1825  CG  LYS B  35      54.814  34.222  34.386  1.00  0.00           C  
ATOM   1826  CD  LYS B  35      54.658  35.712  34.653  1.00  0.00           C  
ATOM   1827  CE  LYS B  35      55.843  36.499  34.111  1.00  0.00           C  
ATOM   1828  NZ  LYS B  35      55.656  37.967  34.271  1.00  0.00           N1+
ATOM   1829  H   LYS B  35      53.373  32.463  32.497  1.00  0.00           H  
ATOM   1830  HA  LYS B  35      54.605  31.565  34.900  1.00  0.00           H  
ATOM   1831 1HB  LYS B  35      52.716  33.876  34.331  1.00  0.00           H  
ATOM   1832 2HB  LYS B  35      53.454  33.615  35.904  1.00  0.00           H  
ATOM   1833 1HG  LYS B  35      55.691  33.854  34.922  1.00  0.00           H  
ATOM   1834 2HG  LYS B  35      54.972  34.067  33.319  1.00  0.00           H  
ATOM   1835 1HD  LYS B  35      53.745  36.073  34.179  1.00  0.00           H  
ATOM   1836 2HD  LYS B  35      54.583  35.882  35.726  1.00  0.00           H  
ATOM   1837 1HE  LYS B  35      56.748  36.199  34.636  1.00  0.00           H  
ATOM   1838 2HE  LYS B  35      55.974  36.276  33.052  1.00  0.00           H  
ATOM   1839 1HZ  LYS B  35      56.461  38.452  33.900  1.00  0.00           H  
ATOM   1840 2HZ  LYS B  35      54.828  38.257  33.772  1.00  0.00           H  
ATOM   1841 3HZ  LYS B  35      55.554  38.187  35.251  1.00  0.00           H  
ATOM   1842  N   SER B  36      51.329  31.279  34.823  1.00  0.00           N  
ATOM   1843  CA  SER B  36      50.196  30.625  35.468  1.00  0.00           C  
ATOM   1844  C   SER B  36      50.317  29.108  35.384  1.00  0.00           C  
ATOM   1845  O   SER B  36      50.794  28.567  34.386  1.00  0.00           O  
ATOM   1846  CB  SER B  36      48.899  31.074  34.827  1.00  0.00           C  
ATOM   1847  OG  SER B  36      47.805  30.384  35.367  1.00  0.00           O  
ATOM   1848  H   SER B  36      51.177  31.789  33.964  1.00  0.00           H  
ATOM   1849  HA  SER B  36      50.194  30.898  36.522  1.00  0.00           H  
ATOM   1850 1HB  SER B  36      48.769  32.145  34.980  1.00  0.00           H  
ATOM   1851 2HB  SER B  36      48.945  30.902  33.751  1.00  0.00           H  
ATOM   1852  HG  SER B  36      47.095  31.025  35.432  1.00  0.00           H  
ATOM   1853  N   ASP B  37      49.886  28.427  36.440  1.00  0.00           N  
ATOM   1854  CA  ASP B  37      49.863  26.969  36.455  1.00  0.00           C  
ATOM   1855  C   ASP B  37      48.445  26.439  36.292  1.00  0.00           C  
ATOM   1856  O   ASP B  37      48.201  25.240  36.443  1.00  0.00           O  
ATOM   1857  CB  ASP B  37      50.466  26.436  37.757  1.00  0.00           C  
ATOM   1858  CG  ASP B  37      51.968  26.670  37.853  1.00  0.00           C  
ATOM   1859  OD1 ASP B  37      52.631  26.571  36.849  1.00  0.00           O  
ATOM   1860  OD2 ASP B  37      52.437  26.948  38.932  1.00  0.00           O1-
ATOM   1861  H   ASP B  37      49.564  28.932  37.253  1.00  0.00           H  
ATOM   1862  HA  ASP B  37      50.452  26.606  35.613  1.00  0.00           H  
ATOM   1863 1HB  ASP B  37      49.983  26.919  38.607  1.00  0.00           H  
ATOM   1864 2HB  ASP B  37      50.274  25.366  37.836  1.00  0.00           H  
ATOM   1865  N   ASP B  38      47.514  27.334  35.983  1.00  0.00           N  
ATOM   1866  CA  ASP B  38      46.115  26.960  35.820  1.00  0.00           C  
ATOM   1867  C   ASP B  38      45.840  26.465  34.403  1.00  0.00           C  
ATOM   1868  O   ASP B  38      45.918  27.229  33.444  1.00  0.00           O  
ATOM   1869  CB  ASP B  38      45.202  28.147  36.139  1.00  0.00           C  
ATOM   1870  CG  ASP B  38      43.726  27.776  36.132  1.00  0.00           C  
ATOM   1871  OD1 ASP B  38      43.398  26.726  35.635  1.00  0.00           O  
ATOM   1872  OD2 ASP B  38      42.939  28.547  36.626  1.00  0.00           O1-
ATOM   1873  H   ASP B  38      47.784  28.298  35.861  1.00  0.00           H  
ATOM   1874  HA  ASP B  38      45.893  26.140  36.505  1.00  0.00           H  
ATOM   1875 1HB  ASP B  38      45.457  28.547  37.119  1.00  0.00           H  
ATOM   1876 2HB  ASP B  38      45.367  28.940  35.408  1.00  0.00           H  
ATOM   1877  N   SER B  39      45.518  25.180  34.286  1.00  0.00           N  
ATOM   1878  CA  SER B  39      45.333  24.556  32.981  1.00  0.00           C  
ATOM   1879  C   SER B  39      44.161  25.176  32.235  1.00  0.00           C  
ATOM   1880  O   SER B  39      44.133  25.191  31.003  1.00  0.00           O  
ATOM   1881  CB  SER B  39      45.110  23.064  33.142  1.00  0.00           C  
ATOM   1882  OG  SER B  39      43.907  22.807  33.813  1.00  0.00           O  
ATOM   1883  H   SER B  39      45.397  24.624  35.120  1.00  0.00           H  
ATOM   1884  HA  SER B  39      46.235  24.731  32.391  1.00  0.00           H  
ATOM   1885 1HB  SER B  39      45.089  22.592  32.159  1.00  0.00           H  
ATOM   1886 2HB  SER B  39      45.940  22.631  33.697  1.00  0.00           H  
ATOM   1887  HG  SER B  39      43.211  23.153  33.249  1.00  0.00           H  
ATOM   1888  N   GLU B  40      43.190  25.686  32.987  1.00  0.00           N  
ATOM   1889  CA  GLU B  40      42.006  26.297  32.396  1.00  0.00           C  
ATOM   1890  C   GLU B  40      42.331  27.657  31.793  1.00  0.00           C  
ATOM   1891  O   GLU B  40      41.773  28.042  30.767  1.00  0.00           O  
ATOM   1892  CB  GLU B  40      40.903  26.445  33.446  1.00  0.00           C  
ATOM   1893  CG  GLU B  40      40.331  25.127  33.947  1.00  0.00           C  
ATOM   1894  CD  GLU B  40      39.774  24.273  32.842  1.00  0.00           C  
ATOM   1895  OE1 GLU B  40      38.972  24.763  32.085  1.00  0.00           O  
ATOM   1896  OE2 GLU B  40      40.154  23.128  32.754  1.00  0.00           O1-
ATOM   1897  H   GLU B  40      43.274  25.645  33.992  1.00  0.00           H  
ATOM   1898  HA  GLU B  40      41.649  25.657  31.590  1.00  0.00           H  
ATOM   1899 1HB  GLU B  40      41.291  26.991  34.306  1.00  0.00           H  
ATOM   1900 2HB  GLU B  40      40.083  27.031  33.032  1.00  0.00           H  
ATOM   1901 1HG  GLU B  40      41.118  24.572  34.458  1.00  0.00           H  
ATOM   1902 2HG  GLU B  40      39.543  25.335  34.669  1.00  0.00           H  
ATOM   1903  N   ALA B  41      43.240  28.384  32.435  1.00  0.00           N  
ATOM   1904  CA  ALA B  41      43.755  29.631  31.887  1.00  0.00           C  
ATOM   1905  C   ALA B  41      44.538  29.387  30.603  1.00  0.00           C  
ATOM   1906  O   ALA B  41      44.473  30.183  29.665  1.00  0.00           O  
ATOM   1907  CB  ALA B  41      44.626  30.340  32.913  1.00  0.00           C  
ATOM   1908  H   ALA B  41      43.585  28.061  33.329  1.00  0.00           H  
ATOM   1909  HA  ALA B  41      42.908  30.273  31.641  1.00  0.00           H  
ATOM   1910 1HB  ALA B  41      45.002  31.272  32.489  1.00  0.00           H  
ATOM   1911 2HB  ALA B  41      44.036  30.559  33.803  1.00  0.00           H  
ATOM   1912 3HB  ALA B  41      45.464  29.701  33.182  1.00  0.00           H  
ATOM   1913  N   LEU B  42      45.276  28.284  30.568  1.00  0.00           N  
ATOM   1914  CA  LEU B  42      46.009  27.891  29.370  1.00  0.00           C  
ATOM   1915  C   LEU B  42      45.061  27.586  28.218  1.00  0.00           C  
ATOM   1916  O   LEU B  42      45.340  27.920  27.067  1.00  0.00           O  
ATOM   1917  CB  LEU B  42      46.880  26.663  29.660  1.00  0.00           C  
ATOM   1918  CG  LEU B  42      48.042  26.886  30.636  1.00  0.00           C  
ATOM   1919  CD1 LEU B  42      48.722  25.556  30.929  1.00  0.00           C  
ATOM   1920  CD2 LEU B  42      49.025  27.883  30.038  1.00  0.00           C  
ATOM   1921  H   LEU B  42      45.330  27.701  31.392  1.00  0.00           H  
ATOM   1922  HA  LEU B  42      46.644  28.725  29.063  1.00  0.00           H  
ATOM   1923 1HB  LEU B  42      46.248  25.877  30.071  1.00  0.00           H  
ATOM   1924 2HB  LEU B  42      47.301  26.305  28.720  1.00  0.00           H  
ATOM   1925  HG  LEU B  42      47.656  27.279  31.577  1.00  0.00           H  
ATOM   1926 1HD1 LEU B  42      49.548  25.716  31.624  1.00  0.00           H  
ATOM   1927 2HD1 LEU B  42      48.002  24.870  31.375  1.00  0.00           H  
ATOM   1928 3HD1 LEU B  42      49.105  25.132  30.004  1.00  0.00           H  
ATOM   1929 1HD2 LEU B  42      49.849  28.043  30.732  1.00  0.00           H  
ATOM   1930 2HD2 LEU B  42      49.411  27.490  29.097  1.00  0.00           H  
ATOM   1931 3HD2 LEU B  42      48.516  28.829  29.854  1.00  0.00           H  
ATOM   1932  N   LYS B  43      43.940  26.950  28.535  1.00  0.00           N  
ATOM   1933  CA  LYS B  43      42.904  26.680  27.545  1.00  0.00           C  
ATOM   1934  C   LYS B  43      42.355  27.975  26.958  1.00  0.00           C  
ATOM   1935  O   LYS B  43      42.183  28.092  25.744  1.00  0.00           O  
ATOM   1936  CB  LYS B  43      41.769  25.860  28.162  1.00  0.00           C  
ATOM   1937  CG  LYS B  43      42.128  24.407  28.446  1.00  0.00           C  
ATOM   1938  CD  LYS B  43      40.985  23.685  29.145  1.00  0.00           C  
ATOM   1939  CE  LYS B  43      41.363  22.249  29.485  1.00  0.00           C  
ATOM   1940  NZ  LYS B  43      40.315  21.575  30.297  1.00  0.00           N1+
ATOM   1941  H   LYS B  43      43.799  26.643  29.488  1.00  0.00           H  
ATOM   1942  HA  LYS B  43      43.348  26.109  26.727  1.00  0.00           H  
ATOM   1943 1HB  LYS B  43      41.459  26.318  29.101  1.00  0.00           H  
ATOM   1944 2HB  LYS B  43      40.909  25.867  27.493  1.00  0.00           H  
ATOM   1945 1HG  LYS B  43      42.351  23.897  27.509  1.00  0.00           H  
ATOM   1946 2HG  LYS B  43      43.012  24.368  29.082  1.00  0.00           H  
ATOM   1947 1HD  LYS B  43      40.727  24.210  30.063  1.00  0.00           H  
ATOM   1948 2HD  LYS B  43      40.110  23.673  28.495  1.00  0.00           H  
ATOM   1949 1HE  LYS B  43      41.513  21.685  28.564  1.00  0.00           H  
ATOM   1950 2HE  LYS B  43      42.299  22.243  30.045  1.00  0.00           H  
ATOM   1951 1HZ  LYS B  43      40.603  20.629  30.501  1.00  0.00           H  
ATOM   1952 2HZ  LYS B  43      40.181  22.080  31.163  1.00  0.00           H  
ATOM   1953 3HZ  LYS B  43      39.447  21.558  29.781  1.00  0.00           H  
ATOM   1954  N   VAL B  44      42.078  28.941  27.827  1.00  0.00           N  
ATOM   1955  CA  VAL B  44      41.577  30.239  27.391  1.00  0.00           C  
ATOM   1956  C   VAL B  44      42.569  30.932  26.465  1.00  0.00           C  
ATOM   1957  O   VAL B  44      42.213  31.369  25.372  1.00  0.00           O  
ATOM   1958  CB  VAL B  44      41.301  31.141  28.610  1.00  0.00           C  
ATOM   1959  CG1 VAL B  44      41.091  32.581  28.169  1.00  0.00           C  
ATOM   1960  CG2 VAL B  44      40.088  30.626  29.370  1.00  0.00           C  
ATOM   1961  H   VAL B  44      42.219  28.772  28.812  1.00  0.00           H  
ATOM   1962  HA  VAL B  44      40.655  30.084  26.831  1.00  0.00           H  
ATOM   1963  HB  VAL B  44      42.173  31.129  29.264  1.00  0.00           H  
ATOM   1964 1HG1 VAL B  44      40.897  33.204  29.043  1.00  0.00           H  
ATOM   1965 2HG1 VAL B  44      41.985  32.940  27.658  1.00  0.00           H  
ATOM   1966 3HG1 VAL B  44      40.239  32.634  27.491  1.00  0.00           H  
ATOM   1967 1HG2 VAL B  44      39.898  31.268  30.230  1.00  0.00           H  
ATOM   1968 2HG2 VAL B  44      39.218  30.633  28.714  1.00  0.00           H  
ATOM   1969 3HG2 VAL B  44      40.277  29.609  29.711  1.00  0.00           H  
ATOM   1970  N   VAL B  45      43.819  31.028  26.910  1.00  0.00           N  
ATOM   1971  CA  VAL B  45      44.854  31.703  26.140  1.00  0.00           C  
ATOM   1972  C   VAL B  45      45.127  30.984  24.826  1.00  0.00           C  
ATOM   1973  O   VAL B  45      45.329  31.617  23.790  1.00  0.00           O  
ATOM   1974  CB  VAL B  45      46.158  31.784  26.957  1.00  0.00           C  
ATOM   1975  CG1 VAL B  45      47.309  32.256  26.080  1.00  0.00           C  
ATOM   1976  CG2 VAL B  45      45.968  32.717  28.144  1.00  0.00           C  
ATOM   1977  H   VAL B  45      44.055  30.622  27.804  1.00  0.00           H  
ATOM   1978  HA  VAL B  45      44.509  32.709  25.901  1.00  0.00           H  
ATOM   1979  HB  VAL B  45      46.415  30.788  27.314  1.00  0.00           H  
ATOM   1980 1HG1 VAL B  45      48.222  32.307  26.673  1.00  0.00           H  
ATOM   1981 2HG1 VAL B  45      47.448  31.555  25.257  1.00  0.00           H  
ATOM   1982 3HG1 VAL B  45      47.080  33.244  25.681  1.00  0.00           H  
ATOM   1983 1HG2 VAL B  45      46.894  32.769  28.717  1.00  0.00           H  
ATOM   1984 2HG2 VAL B  45      45.706  33.713  27.786  1.00  0.00           H  
ATOM   1985 3HG2 VAL B  45      45.168  32.337  28.780  1.00  0.00           H  
ATOM   1986  N   TYR B  46      45.125  29.657  24.874  1.00  0.00           N  
ATOM   1987  CA  TYR B  46      45.289  28.845  23.674  1.00  0.00           C  
ATOM   1988  C   TYR B  46      44.298  29.255  22.593  1.00  0.00           C  
ATOM   1989  O   TYR B  46      44.678  29.513  21.452  1.00  0.00           O  
ATOM   1990  CB  TYR B  46      45.128  27.359  24.005  1.00  0.00           C  
ATOM   1991  CG  TYR B  46      45.170  26.455  22.794  1.00  0.00           C  
ATOM   1992  CD1 TYR B  46      46.378  25.914  22.373  1.00  0.00           C  
ATOM   1993  CD2 TYR B  46      44.004  26.167  22.101  1.00  0.00           C  
ATOM   1994  CE1 TYR B  46      46.417  25.089  21.266  1.00  0.00           C  
ATOM   1995  CE2 TYR B  46      44.044  25.340  20.993  1.00  0.00           C  
ATOM   1996  CZ  TYR B  46      45.245  24.802  20.577  1.00  0.00           C  
ATOM   1997  OH  TYR B  46      45.285  23.983  19.474  1.00  0.00           O  
ATOM   1998  H   TYR B  46      45.009  29.196  25.768  1.00  0.00           H  
ATOM   1999  HA  TYR B  46      46.293  29.009  23.280  1.00  0.00           H  
ATOM   2000 1HB  TYR B  46      45.920  27.049  24.688  1.00  0.00           H  
ATOM   2001 2HB  TYR B  46      44.178  27.200  24.514  1.00  0.00           H  
ATOM   2002  HD1 TYR B  46      47.295  26.143  22.915  1.00  0.00           H  
ATOM   2003  HD2 TYR B  46      43.057  26.591  22.430  1.00  0.00           H  
ATOM   2004  HE1 TYR B  46      47.365  24.665  20.936  1.00  0.00           H  
ATOM   2005  HE2 TYR B  46      43.127  25.115  20.449  1.00  0.00           H  
ATOM   2006  HH  TYR B  46      44.879  23.138  19.689  1.00  0.00           H  
ATOM   2007  N   LEU B  47      43.021  29.311  22.961  1.00  0.00           N  
ATOM   2008  CA  LEU B  47      41.969  29.681  22.019  1.00  0.00           C  
ATOM   2009  C   LEU B  47      42.176  31.094  21.491  1.00  0.00           C  
ATOM   2010  O   LEU B  47      42.029  31.348  20.295  1.00  0.00           O  
ATOM   2011  CB  LEU B  47      40.595  29.574  22.692  1.00  0.00           C  
ATOM   2012  CG  LEU B  47      40.119  28.151  23.011  1.00  0.00           C  
ATOM   2013  CD1 LEU B  47      38.925  28.215  23.954  1.00  0.00           C  
ATOM   2014  CD2 LEU B  47      39.756  27.436  21.718  1.00  0.00           C  
ATOM   2015  H   LEU B  47      42.773  29.094  23.914  1.00  0.00           H  
ATOM   2016  HA  LEU B  47      42.011  28.999  21.169  1.00  0.00           H  
ATOM   2017 1HB  LEU B  47      40.622  30.132  23.626  1.00  0.00           H  
ATOM   2018 2HB  LEU B  47      39.852  30.035  22.040  1.00  0.00           H  
ATOM   2019  HG  LEU B  47      40.916  27.606  23.517  1.00  0.00           H  
ATOM   2020 1HD1 LEU B  47      38.586  27.204  24.180  1.00  0.00           H  
ATOM   2021 2HD1 LEU B  47      39.217  28.714  24.878  1.00  0.00           H  
ATOM   2022 3HD1 LEU B  47      38.117  28.770  23.480  1.00  0.00           H  
ATOM   2023 1HD2 LEU B  47      39.419  26.423  21.945  1.00  0.00           H  
ATOM   2024 2HD2 LEU B  47      38.960  27.980  21.211  1.00  0.00           H  
ATOM   2025 3HD2 LEU B  47      40.631  27.389  21.071  1.00  0.00           H  
ATOM   2026  N   ALA B  48      42.511  32.013  22.389  1.00  0.00           N  
ATOM   2027  CA  ALA B  48      42.718  33.409  22.019  1.00  0.00           C  
ATOM   2028  C   ALA B  48      43.815  33.545  20.970  1.00  0.00           C  
ATOM   2029  O   ALA B  48      43.662  34.269  19.988  1.00  0.00           O  
ATOM   2030  CB  ALA B  48      43.055  34.239  23.248  1.00  0.00           C  
ATOM   2031  H   ALA B  48      42.632  31.738  23.354  1.00  0.00           H  
ATOM   2032  HA  ALA B  48      41.794  33.790  21.581  1.00  0.00           H  
ATOM   2033 1HB  ALA B  48      43.208  35.278  22.956  1.00  0.00           H  
ATOM   2034 2HB  ALA B  48      42.236  34.179  23.964  1.00  0.00           H  
ATOM   2035 3HB  ALA B  48      43.965  33.856  23.707  1.00  0.00           H  
ATOM   2036  N   LEU B  49      44.923  32.843  21.188  1.00  0.00           N  
ATOM   2037  CA  LEU B  49      46.045  32.878  20.257  1.00  0.00           C  
ATOM   2038  C   LEU B  49      45.687  32.212  18.936  1.00  0.00           C  
ATOM   2039  O   LEU B  49      46.112  32.656  17.870  1.00  0.00           O  
ATOM   2040  CB  LEU B  49      47.266  32.182  20.873  1.00  0.00           C  
ATOM   2041  CG  LEU B  49      47.835  32.837  22.137  1.00  0.00           C  
ATOM   2042  CD1 LEU B  49      48.908  31.935  22.737  1.00  0.00           C  
ATOM   2043  CD2 LEU B  49      48.404  34.205  21.788  1.00  0.00           C  
ATOM   2044  H   LEU B  49      44.988  32.270  22.017  1.00  0.00           H  
ATOM   2045  HA  LEU B  49      46.287  33.920  20.047  1.00  0.00           H  
ATOM   2046 1HB  LEU B  49      46.993  31.159  21.124  1.00  0.00           H  
ATOM   2047 2HB  LEU B  49      48.062  32.151  20.127  1.00  0.00           H  
ATOM   2048  HG  LEU B  49      47.044  32.951  22.878  1.00  0.00           H  
ATOM   2049 1HD1 LEU B  49      49.314  32.400  23.635  1.00  0.00           H  
ATOM   2050 2HD1 LEU B  49      48.470  30.970  22.993  1.00  0.00           H  
ATOM   2051 3HD1 LEU B  49      49.708  31.790  22.011  1.00  0.00           H  
ATOM   2052 1HD2 LEU B  49      48.809  34.671  22.689  1.00  0.00           H  
ATOM   2053 2HD2 LEU B  49      49.198  34.093  21.050  1.00  0.00           H  
ATOM   2054 3HD2 LEU B  49      47.614  34.833  21.379  1.00  0.00           H  
ATOM   2055  N   ARG B  50      44.902  31.142  19.012  1.00  0.00           N  
ATOM   2056  CA  ARG B  50      44.412  30.465  17.818  1.00  0.00           C  
ATOM   2057  C   ARG B  50      43.536  31.389  16.980  1.00  0.00           C  
ATOM   2058  O   ARG B  50      43.601  31.375  15.751  1.00  0.00           O  
ATOM   2059  CB  ARG B  50      43.617  29.223  18.195  1.00  0.00           C  
ATOM   2060  CG  ARG B  50      42.999  28.480  17.022  1.00  0.00           C  
ATOM   2061  CD  ARG B  50      44.034  27.837  16.171  1.00  0.00           C  
ATOM   2062  NE  ARG B  50      44.650  26.699  16.834  1.00  0.00           N  
ATOM   2063  CZ  ARG B  50      45.661  25.970  16.321  1.00  0.00           C  
ATOM   2064  NH1 ARG B  50      46.159  26.274  15.143  1.00  0.00           N1+
ATOM   2065  NH2 ARG B  50      46.154  24.952  17.006  1.00  0.00           N  
ATOM   2066  H   ARG B  50      44.639  30.789  19.920  1.00  0.00           H  
ATOM   2067  HA  ARG B  50      45.267  30.177  17.205  1.00  0.00           H  
ATOM   2068 1HB  ARG B  50      44.263  28.525  18.725  1.00  0.00           H  
ATOM   2069 2HB  ARG B  50      42.810  29.501  18.872  1.00  0.00           H  
ATOM   2070 1HG  ARG B  50      42.331  27.704  17.395  1.00  0.00           H  
ATOM   2071 2HG  ARG B  50      42.434  29.178  16.404  1.00  0.00           H  
ATOM   2072 1HD  ARG B  50      43.578  27.488  15.245  1.00  0.00           H  
ATOM   2073 2HD  ARG B  50      44.815  28.561  15.941  1.00  0.00           H  
ATOM   2074  HE  ARG B  50      44.293  26.435  17.744  1.00  0.00           H  
ATOM   2075 1HH1 ARG B  50      45.783  27.055  14.622  1.00  0.00           H  
ATOM   2076 2HH1 ARG B  50      46.917  25.728  14.761  1.00  0.00           H  
ATOM   2077 1HH2 ARG B  50      45.771  24.719  17.910  1.00  0.00           H  
ATOM   2078 2HH2 ARG B  50      46.911  24.406  16.623  1.00  0.00           H  
ATOM   2079  N   ILE B  51      42.721  32.193  17.654  1.00  0.00           N  
ATOM   2080  CA  ILE B  51      41.869  33.163  16.975  1.00  0.00           C  
ATOM   2081  C   ILE B  51      42.698  34.174  16.194  1.00  0.00           C  
ATOM   2082  O   ILE B  51      42.371  34.517  15.058  1.00  0.00           O  
ATOM   2083  CB  ILE B  51      40.968  33.902  17.981  1.00  0.00           C  
ATOM   2084  CG1 ILE B  51      39.900  32.956  18.536  1.00  0.00           C  
ATOM   2085  CG2 ILE B  51      40.323  35.113  17.329  1.00  0.00           C  
ATOM   2086  CD1 ILE B  51      39.216  33.471  19.783  1.00  0.00           C  
ATOM   2087  H   ILE B  51      42.688  32.132  18.660  1.00  0.00           H  
ATOM   2088  HA  ILE B  51      41.241  32.629  16.260  1.00  0.00           H  
ATOM   2089  HB  ILE B  51      41.566  34.233  18.829  1.00  0.00           H  
ATOM   2090 1HG1 ILE B  51      39.139  32.783  17.778  1.00  0.00           H  
ATOM   2091 2HG1 ILE B  51      40.352  31.993  18.771  1.00  0.00           H  
ATOM   2092 1HG2 ILE B  51      39.690  35.623  18.054  1.00  0.00           H  
ATOM   2093 2HG2 ILE B  51      41.099  35.796  16.981  1.00  0.00           H  
ATOM   2094 3HG2 ILE B  51      39.718  34.792  16.481  1.00  0.00           H  
ATOM   2095 1HD1 ILE B  51      38.474  32.746  20.116  1.00  0.00           H  
ATOM   2096 2HD1 ILE B  51      39.959  33.619  20.569  1.00  0.00           H  
ATOM   2097 3HD1 ILE B  51      38.726  34.419  19.564  1.00  0.00           H  
ATOM   2098  N   VAL B  52      43.773  34.652  16.814  1.00  0.00           N  
ATOM   2099  CA  VAL B  52      44.670  35.601  16.164  1.00  0.00           C  
ATOM   2100  C   VAL B  52      45.282  35.009  14.903  1.00  0.00           C  
ATOM   2101  O   VAL B  52      45.375  35.678  13.873  1.00  0.00           O  
ATOM   2102  CB  VAL B  52      45.796  36.017  17.131  1.00  0.00           C  
ATOM   2103  CG1 VAL B  52      46.795  36.923  16.425  1.00  0.00           C  
ATOM   2104  CG2 VAL B  52      45.206  36.710  18.348  1.00  0.00           C  
ATOM   2105  H   VAL B  52      43.974  34.349  17.756  1.00  0.00           H  
ATOM   2106  HA  VAL B  52      44.094  36.479  15.873  1.00  0.00           H  
ATOM   2107  HB  VAL B  52      46.339  35.125  17.448  1.00  0.00           H  
ATOM   2108 1HG1 VAL B  52      47.584  37.207  17.122  1.00  0.00           H  
ATOM   2109 2HG1 VAL B  52      47.232  36.394  15.577  1.00  0.00           H  
ATOM   2110 3HG1 VAL B  52      46.285  37.820  16.069  1.00  0.00           H  
ATOM   2111 1HG2 VAL B  52      46.007  37.001  19.026  1.00  0.00           H  
ATOM   2112 2HG2 VAL B  52      44.657  37.599  18.031  1.00  0.00           H  
ATOM   2113 3HG2 VAL B  52      44.526  36.029  18.861  1.00  0.00           H  
ATOM   2114  N   GLN B  53      45.698  33.750  14.987  1.00  0.00           N  
ATOM   2115  CA  GLN B  53      46.225  33.039  13.828  1.00  0.00           C  
ATOM   2116  C   GLN B  53      45.136  32.787  12.794  1.00  0.00           C  
ATOM   2117  O   GLN B  53      45.388  32.837  11.589  1.00  0.00           O  
ATOM   2118  CB  GLN B  53      46.854  31.710  14.257  1.00  0.00           C  
ATOM   2119  CG  GLN B  53      47.473  30.920  13.117  1.00  0.00           C  
ATOM   2120  CD  GLN B  53      48.593  31.677  12.427  1.00  0.00           C  
ATOM   2121  NE2 GLN B  53      48.532  31.739  11.102  1.00  0.00           N  
ATOM   2122  OE1 GLN B  53      49.500  32.201  13.076  1.00  0.00           O  
ATOM   2123  H   GLN B  53      45.644  33.272  15.875  1.00  0.00           H  
ATOM   2124  HA  GLN B  53      46.989  33.658  13.361  1.00  0.00           H  
ATOM   2125 1HB  GLN B  53      47.634  31.898  14.997  1.00  0.00           H  
ATOM   2126 2HB  GLN B  53      46.098  31.084  14.729  1.00  0.00           H  
ATOM   2127 1HG  GLN B  53      47.885  29.991  13.514  1.00  0.00           H  
ATOM   2128 2HG  GLN B  53      46.702  30.700  12.379  1.00  0.00           H  
ATOM   2129 1HE2 GLN B  53      49.242  32.226  10.590  1.00  0.00           H  
ATOM   2130 2HE2 GLN B  53      47.777  31.300  10.613  1.00  0.00           H  
ATOM   2131  N   GLN B  54      43.925  32.518  13.268  1.00  0.00           N  
ATOM   2132  CA  GLN B  54      42.787  32.290  12.384  1.00  0.00           C  
ATOM   2133  C   GLN B  54      42.402  33.565  11.643  1.00  0.00           C  
ATOM   2134  O   GLN B  54      42.058  33.529  10.464  1.00  0.00           O  
ATOM   2135  CB  GLN B  54      41.588  31.765  13.176  1.00  0.00           C  
ATOM   2136  CG  GLN B  54      40.383  31.410  12.321  1.00  0.00           C  
ATOM   2137  CD  GLN B  54      40.663  30.255  11.379  1.00  0.00           C  
ATOM   2138  NE2 GLN B  54      40.663  30.538  10.081  1.00  0.00           N  
ATOM   2139  OE1 GLN B  54      40.875  29.119  11.812  1.00  0.00           O  
ATOM   2140  H   GLN B  54      43.788  32.467  14.268  1.00  0.00           H  
ATOM   2141  HA  GLN B  54      43.072  31.549  11.638  1.00  0.00           H  
ATOM   2142 1HB  GLN B  54      41.879  30.873  13.732  1.00  0.00           H  
ATOM   2143 2HB  GLN B  54      41.274  32.515  13.903  1.00  0.00           H  
ATOM   2144 1HG  GLN B  54      39.557  31.126  12.974  1.00  0.00           H  
ATOM   2145 2HG  GLN B  54      40.106  32.279  11.724  1.00  0.00           H  
ATOM   2146 1HE2 GLN B  54      40.841  29.815   9.412  1.00  0.00           H  
ATOM   2147 2HE2 GLN B  54      40.485  31.472   9.773  1.00  0.00           H  
ATOM   2148  N   LEU B  55      42.465  34.692  12.345  1.00  0.00           N  
ATOM   2149  CA  LEU B  55      42.081  35.977  11.768  1.00  0.00           C  
ATOM   2150  C   LEU B  55      43.147  37.033  12.021  1.00  0.00           C  
ATOM   2151  O   LEU B  55      42.970  37.919  12.859  1.00  0.00           O  
ATOM   2152  CB  LEU B  55      40.742  36.442  12.353  1.00  0.00           C  
ATOM   2153  CG  LEU B  55      39.546  35.519  12.090  1.00  0.00           C  
ATOM   2154  CD1 LEU B  55      38.375  35.943  12.970  1.00  0.00           C  
ATOM   2155  CD2 LEU B  55      39.171  35.581  10.617  1.00  0.00           C  
ATOM   2156  H   LEU B  55      42.786  34.658  13.301  1.00  0.00           H  
ATOM   2157  HA  LEU B  55      41.986  35.855  10.690  1.00  0.00           H  
ATOM   2158 1HB  LEU B  55      40.852  36.543  13.433  1.00  0.00           H  
ATOM   2159 2HB  LEU B  55      40.504  37.421  11.940  1.00  0.00           H  
ATOM   2160  HG  LEU B  55      39.808  34.497  12.356  1.00  0.00           H  
ATOM   2161 1HD1 LEU B  55      37.524  35.288  12.782  1.00  0.00           H  
ATOM   2162 2HD1 LEU B  55      38.663  35.871  14.019  1.00  0.00           H  
ATOM   2163 3HD1 LEU B  55      38.099  36.971  12.737  1.00  0.00           H  
ATOM   2164 1HD2 LEU B  55      38.321  34.926  10.430  1.00  0.00           H  
ATOM   2165 2HD2 LEU B  55      38.907  36.605  10.350  1.00  0.00           H  
ATOM   2166 3HD2 LEU B  55      40.019  35.257  10.013  1.00  0.00           H  
ATOM   2167  N   PRO B  56      44.256  36.935  11.295  1.00  0.00           N  
ATOM   2168  CA  PRO B  56      45.361  37.873  11.453  1.00  0.00           C  
ATOM   2169  C   PRO B  56      44.910  39.306  11.194  1.00  0.00           C  
ATOM   2170  O   PRO B  56      44.193  39.576  10.233  1.00  0.00           O  
ATOM   2171  CB  PRO B  56      46.368  37.397  10.400  1.00  0.00           C  
ATOM   2172  CG  PRO B  56      46.062  35.949  10.230  1.00  0.00           C  
ATOM   2173  CD  PRO B  56      44.562  35.868  10.324  1.00  0.00           C  
ATOM   2174  HA  PRO B  56      45.715  37.820  12.482  1.00  0.00           H  
ATOM   2175 1HB  PRO B  56      46.239  37.972   9.471  1.00  0.00           H  
ATOM   2176 2HB  PRO B  56      47.394  37.579  10.752  1.00  0.00           H  
ATOM   2177 1HG  PRO B  56      46.446  35.589   9.265  1.00  0.00           H  
ATOM   2178 2HG  PRO B  56      46.567  35.361  11.013  1.00  0.00           H  
ATOM   2179 1HD  PRO B  56      44.121  36.075   9.338  1.00  0.00           H  
ATOM   2180 2HD  PRO B  56      44.269  34.869  10.678  1.00  0.00           H  
ATOM   2181  N   ASP B  57      45.333  40.219  12.060  1.00  0.00           N  
ATOM   2182  CA  ASP B  57      45.113  41.644  11.841  1.00  0.00           C  
ATOM   2183  C   ASP B  57      43.625  41.968  11.799  1.00  0.00           C  
ATOM   2184  O   ASP B  57      43.159  42.675  10.904  1.00  0.00           O  
ATOM   2185  CB  ASP B  57      45.777  42.095  10.538  1.00  0.00           C  
ATOM   2186  CG  ASP B  57      46.014  43.599  10.484  1.00  0.00           C  
ATOM   2187  OD1 ASP B  57      46.135  44.199  11.524  1.00  0.00           O  
ATOM   2188  OD2 ASP B  57      46.069  44.131   9.401  1.00  0.00           O1-
ATOM   2189  H   ASP B  57      45.823  39.920  12.892  1.00  0.00           H  
ATOM   2190  HA  ASP B  57      45.546  42.194  12.675  1.00  0.00           H  
ATOM   2191 1HB  ASP B  57      46.735  41.588  10.423  1.00  0.00           H  
ATOM   2192 2HB  ASP B  57      45.151  41.808   9.693  1.00  0.00           H  
ATOM   2193  N   THR B  58      42.882  41.448  12.769  1.00  0.00           N  
ATOM   2194  CA  THR B  58      41.462  41.751  12.895  1.00  0.00           C  
ATOM   2195  C   THR B  58      41.129  42.262  14.290  1.00  0.00           C  
ATOM   2196  O   THR B  58      41.927  42.131  15.219  1.00  0.00           O  
ATOM   2197  CB  THR B  58      40.602  40.514  12.579  1.00  0.00           C  
ATOM   2198  CG2 THR B  58      40.887  40.014  11.171  1.00  0.00           C  
ATOM   2199  OG1 THR B  58      40.890  39.473  13.519  1.00  0.00           O  
ATOM   2200  H   THR B  58      43.315  40.827  13.438  1.00  0.00           H  
ATOM   2201  HA  THR B  58      41.213  42.542  12.185  1.00  0.00           H  
ATOM   2202  HB  THR B  58      39.546  40.776  12.656  1.00  0.00           H  
ATOM   2203  HG1 THR B  58      41.613  38.934  13.188  1.00  0.00           H  
ATOM   2204 1HG2 THR B  58      40.270  39.139  10.964  1.00  0.00           H  
ATOM   2205 2HG2 THR B  58      40.658  40.798  10.451  1.00  0.00           H  
ATOM   2206 3HG2 THR B  58      41.939  39.741  11.089  1.00  0.00           H  
ATOM   2207  N   GLU B  59      39.943  42.844  14.434  1.00  0.00           N  
ATOM   2208  CA  GLU B  59      39.494  43.361  15.723  1.00  0.00           C  
ATOM   2209  C   GLU B  59      39.143  42.228  16.678  1.00  0.00           C  
ATOM   2210  O   GLU B  59      39.327  42.348  17.891  1.00  0.00           O  
ATOM   2211  CB  GLU B  59      38.282  44.278  15.536  1.00  0.00           C  
ATOM   2212  CG  GLU B  59      38.574  45.552  14.756  1.00  0.00           C  
ATOM   2213  CD  GLU B  59      39.685  46.366  15.358  1.00  0.00           C  
ATOM   2214  OE1 GLU B  59      39.700  46.524  16.555  1.00  0.00           O  
ATOM   2215  OE2 GLU B  59      40.522  46.830  14.618  1.00  0.00           O1-
ATOM   2216  H   GLU B  59      39.337  42.929  13.632  1.00  0.00           H  
ATOM   2217  HA  GLU B  59      40.309  43.930  16.170  1.00  0.00           H  
ATOM   2218 1HB  GLU B  59      37.494  43.738  15.012  1.00  0.00           H  
ATOM   2219 2HB  GLU B  59      37.890  44.565  16.512  1.00  0.00           H  
ATOM   2220 1HG  GLU B  59      38.844  45.287  13.736  1.00  0.00           H  
ATOM   2221 2HG  GLU B  59      37.668  46.156  14.717  1.00  0.00           H  
ATOM   2222  N   LEU B  60      38.636  41.131  16.127  1.00  0.00           N  
ATOM   2223  CA  LEU B  60      38.348  39.941  16.920  1.00  0.00           C  
ATOM   2224  C   LEU B  60      39.621  39.344  17.500  1.00  0.00           C  
ATOM   2225  O   LEU B  60      39.636  38.882  18.643  1.00  0.00           O  
ATOM   2226  CB  LEU B  60      37.630  38.893  16.059  1.00  0.00           C  
ATOM   2227  CG  LEU B  60      36.194  39.241  15.646  1.00  0.00           C  
ATOM   2228  CD1 LEU B  60      35.693  38.217  14.636  1.00  0.00           C  
ATOM   2229  CD2 LEU B  60      35.304  39.273  16.879  1.00  0.00           C  
ATOM   2230  H   LEU B  60      38.449  41.122  15.137  1.00  0.00           H  
ATOM   2231  HA  LEU B  60      37.706  40.226  17.753  1.00  0.00           H  
ATOM   2232 1HB  LEU B  60      38.208  38.736  15.149  1.00  0.00           H  
ATOM   2233 2HB  LEU B  60      37.597  37.953  16.611  1.00  0.00           H  
ATOM   2234  HG  LEU B  60      36.182  40.219  15.164  1.00  0.00           H  
ATOM   2235 1HD1 LEU B  60      34.674  38.465  14.342  1.00  0.00           H  
ATOM   2236 2HD1 LEU B  60      36.338  38.230  13.756  1.00  0.00           H  
ATOM   2237 3HD1 LEU B  60      35.711  37.225  15.085  1.00  0.00           H  
ATOM   2238 1HD2 LEU B  60      34.284  39.520  16.587  1.00  0.00           H  
ATOM   2239 2HD2 LEU B  60      35.315  38.295  17.361  1.00  0.00           H  
ATOM   2240 3HD2 LEU B  60      35.674  40.025  17.576  1.00  0.00           H  
ATOM   2241  N   ALA B  61      40.690  39.354  16.711  1.00  0.00           N  
ATOM   2242  CA  ALA B  61      41.999  38.927  17.187  1.00  0.00           C  
ATOM   2243  C   ALA B  61      42.452  39.763  18.378  1.00  0.00           C  
ATOM   2244  O   ALA B  61      42.876  39.224  19.400  1.00  0.00           O  
ATOM   2245  CB  ALA B  61      43.025  39.009  16.064  1.00  0.00           C  
ATOM   2246  H   ALA B  61      40.590  39.666  15.756  1.00  0.00           H  
ATOM   2247  HA  ALA B  61      41.925  37.891  17.519  1.00  0.00           H  
ATOM   2248 1HB  ALA B  61      43.998  38.687  16.437  1.00  0.00           H  
ATOM   2249 2HB  ALA B  61      42.717  38.361  15.245  1.00  0.00           H  
ATOM   2250 3HB  ALA B  61      43.095  40.035  15.709  1.00  0.00           H  
ATOM   2251  N   ARG B  62      42.359  41.080  18.238  1.00  0.00           N  
ATOM   2252  CA  ARG B  62      42.717  41.992  19.318  1.00  0.00           C  
ATOM   2253  C   ARG B  62      41.855  41.751  20.553  1.00  0.00           C  
ATOM   2254  O   ARG B  62      42.367  41.631  21.664  1.00  0.00           O  
ATOM   2255  CB  ARG B  62      42.565  43.436  18.870  1.00  0.00           C  
ATOM   2256  CG  ARG B  62      42.900  44.474  19.932  1.00  0.00           C  
ATOM   2257  CD  ARG B  62      42.589  45.851  19.469  1.00  0.00           C  
ATOM   2258  NE  ARG B  62      41.216  45.974  19.011  1.00  0.00           N  
ATOM   2259  CZ  ARG B  62      40.137  45.983  19.820  1.00  0.00           C  
ATOM   2260  NH1 ARG B  62      40.292  45.879  21.121  1.00  0.00           N1+
ATOM   2261  NH2 ARG B  62      38.926  46.099  19.305  1.00  0.00           N  
ATOM   2262  H   ARG B  62      42.031  41.460  17.363  1.00  0.00           H  
ATOM   2263  HA  ARG B  62      43.754  41.804  19.599  1.00  0.00           H  
ATOM   2264 1HB  ARG B  62      43.212  43.622  18.013  1.00  0.00           H  
ATOM   2265 2HB  ARG B  62      41.539  43.612  18.549  1.00  0.00           H  
ATOM   2266 1HG  ARG B  62      42.318  44.274  20.831  1.00  0.00           H  
ATOM   2267 2HG  ARG B  62      43.964  44.422  20.166  1.00  0.00           H  
ATOM   2268 1HD  ARG B  62      42.740  46.552  20.291  1.00  0.00           H  
ATOM   2269 2HD  ARG B  62      43.248  46.115  18.643  1.00  0.00           H  
ATOM   2270  HE  ARG B  62      41.057  46.055  18.017  1.00  0.00           H  
ATOM   2271 1HH1 ARG B  62      41.218  45.790  21.516  1.00  0.00           H  
ATOM   2272 2HH1 ARG B  62      39.485  45.886  21.727  1.00  0.00           H  
ATOM   2273 1HH2 ARG B  62      38.808  46.180  18.304  1.00  0.00           H  
ATOM   2274 2HH2 ARG B  62      38.118  46.107  19.911  1.00  0.00           H  
ATOM   2275  N   GLU B  63      40.545  41.683  20.345  1.00  0.00           N  
ATOM   2276  CA  GLU B  63      39.604  41.505  21.445  1.00  0.00           C  
ATOM   2277  C   GLU B  63      39.846  40.184  22.167  1.00  0.00           C  
ATOM   2278  O   GLU B  63      39.760  40.112  23.394  1.00  0.00           O  
ATOM   2279  CB  GLU B  63      38.164  41.559  20.931  1.00  0.00           C  
ATOM   2280  CG  GLU B  63      37.682  42.954  20.562  1.00  0.00           C  
ATOM   2281  CD  GLU B  63      37.393  43.811  21.762  1.00  0.00           C  
ATOM   2282  OE1 GLU B  63      37.062  43.269  22.790  1.00  0.00           O  
ATOM   2283  OE2 GLU B  63      37.509  45.010  21.653  1.00  0.00           O1-
ATOM   2284  H   GLU B  63      40.189  41.756  19.402  1.00  0.00           H  
ATOM   2285  HA  GLU B  63      39.757  42.308  22.166  1.00  0.00           H  
ATOM   2286 1HB  GLU B  63      38.067  40.927  20.048  1.00  0.00           H  
ATOM   2287 2HB  GLU B  63      37.491  41.162  21.692  1.00  0.00           H  
ATOM   2288 1HG  GLU B  63      38.445  43.441  19.954  1.00  0.00           H  
ATOM   2289 2HG  GLU B  63      36.778  42.866  19.959  1.00  0.00           H  
ATOM   2290  N   ALA B  64      40.150  39.144  21.400  1.00  0.00           N  
ATOM   2291  CA  ALA B  64      40.391  37.821  21.965  1.00  0.00           C  
ATOM   2292  C   ALA B  64      41.578  37.840  22.921  1.00  0.00           C  
ATOM   2293  O   ALA B  64      41.524  37.259  24.004  1.00  0.00           O  
ATOM   2294  CB  ALA B  64      40.623  36.804  20.856  1.00  0.00           C  
ATOM   2295  H   ALA B  64      40.213  39.271  20.400  1.00  0.00           H  
ATOM   2296  HA  ALA B  64      39.512  37.521  22.534  1.00  0.00           H  
ATOM   2297 1HB  ALA B  64      40.804  35.823  21.293  1.00  0.00           H  
ATOM   2298 2HB  ALA B  64      39.743  36.760  20.213  1.00  0.00           H  
ATOM   2299 3HB  ALA B  64      41.489  37.103  20.265  1.00  0.00           H  
ATOM   2300  N   LEU B  65      42.649  38.513  22.514  1.00  0.00           N  
ATOM   2301  CA  LEU B  65      43.843  38.628  23.346  1.00  0.00           C  
ATOM   2302  C   LEU B  65      43.547  39.394  24.630  1.00  0.00           C  
ATOM   2303  O   LEU B  65      43.987  39.002  25.710  1.00  0.00           O  
ATOM   2304  CB  LEU B  65      44.964  39.330  22.570  1.00  0.00           C  
ATOM   2305  CG  LEU B  65      45.561  38.538  21.398  1.00  0.00           C  
ATOM   2306  CD1 LEU B  65      46.493  39.439  20.600  1.00  0.00           C  
ATOM   2307  CD2 LEU B  65      46.300  37.321  21.935  1.00  0.00           C  
ATOM   2308  H   LEU B  65      42.638  38.956  21.607  1.00  0.00           H  
ATOM   2309  HA  LEU B  65      44.168  37.626  23.624  1.00  0.00           H  
ATOM   2310 1HB  LEU B  65      44.577  40.267  22.172  1.00  0.00           H  
ATOM   2311 2HB  LEU B  65      45.774  39.560  23.261  1.00  0.00           H  
ATOM   2312  HG  LEU B  65      44.761  38.214  20.734  1.00  0.00           H  
ATOM   2313 1HD1 LEU B  65      46.918  38.875  19.768  1.00  0.00           H  
ATOM   2314 2HD1 LEU B  65      45.935  40.290  20.213  1.00  0.00           H  
ATOM   2315 3HD1 LEU B  65      47.296  39.793  21.245  1.00  0.00           H  
ATOM   2316 1HD2 LEU B  65      46.725  36.759  21.103  1.00  0.00           H  
ATOM   2317 2HD2 LEU B  65      47.103  37.646  22.598  1.00  0.00           H  
ATOM   2318 3HD2 LEU B  65      45.606  36.687  22.487  1.00  0.00           H  
ATOM   2319  N   GLU B  66      42.798  40.482  24.505  1.00  0.00           N  
ATOM   2320  CA  GLU B  66      42.463  41.318  25.651  1.00  0.00           C  
ATOM   2321  C   GLU B  66      41.567  40.575  26.632  1.00  0.00           C  
ATOM   2322  O   GLU B  66      41.762  40.648  27.846  1.00  0.00           O  
ATOM   2323  CB  GLU B  66      41.773  42.604  25.192  1.00  0.00           C  
ATOM   2324  CG  GLU B  66      42.695  43.600  24.501  1.00  0.00           C  
ATOM   2325  CD  GLU B  66      41.967  44.807  23.978  1.00  0.00           C  
ATOM   2326  OE1 GLU B  66      40.841  45.012  24.365  1.00  0.00           O  
ATOM   2327  OE2 GLU B  66      42.536  45.524  23.190  1.00  0.00           O1-
ATOM   2328  H   GLU B  66      42.450  40.740  23.591  1.00  0.00           H  
ATOM   2329  HA  GLU B  66      43.385  41.572  26.176  1.00  0.00           H  
ATOM   2330 1HB  GLU B  66      40.968  42.359  24.498  1.00  0.00           H  
ATOM   2331 2HB  GLU B  66      41.325  43.104  26.049  1.00  0.00           H  
ATOM   2332 1HG  GLU B  66      43.454  43.928  25.209  1.00  0.00           H  
ATOM   2333 2HG  GLU B  66      43.200  43.100  23.676  1.00  0.00           H  
ATOM   2334  N   LEU B  67      40.582  39.860  26.099  1.00  0.00           N  
ATOM   2335  CA  LEU B  67      39.668  39.078  26.927  1.00  0.00           C  
ATOM   2336  C   LEU B  67      40.414  37.993  27.693  1.00  0.00           C  
ATOM   2337  O   LEU B  67      40.213  37.824  28.898  1.00  0.00           O  
ATOM   2338  CB  LEU B  67      38.579  38.440  26.054  1.00  0.00           C  
ATOM   2339  CG  LEU B  67      37.545  37.590  26.803  1.00  0.00           C  
ATOM   2340  CD1 LEU B  67      36.764  38.470  27.769  1.00  0.00           C  
ATOM   2341  CD2 LEU B  67      36.615  36.923  25.799  1.00  0.00           C  
ATOM   2342  H   LEU B  67      40.463  39.858  25.096  1.00  0.00           H  
ATOM   2343  HA  LEU B  67      39.207  39.743  27.657  1.00  0.00           H  
ATOM   2344 1HB  LEU B  67      38.044  39.232  25.534  1.00  0.00           H  
ATOM   2345 2HB  LEU B  67      39.058  37.802  25.311  1.00  0.00           H  
ATOM   2346  HG  LEU B  67      38.055  36.823  27.386  1.00  0.00           H  
ATOM   2347 1HD1 LEU B  67      36.029  37.864  28.300  1.00  0.00           H  
ATOM   2348 2HD1 LEU B  67      37.450  38.919  28.486  1.00  0.00           H  
ATOM   2349 3HD1 LEU B  67      36.254  39.256  27.214  1.00  0.00           H  
ATOM   2350 1HD2 LEU B  67      35.879  36.316  26.330  1.00  0.00           H  
ATOM   2351 2HD2 LEU B  67      36.102  37.686  25.215  1.00  0.00           H  
ATOM   2352 3HD2 LEU B  67      37.196  36.285  25.132  1.00  0.00           H  
ATOM   2353  N   ALA B  68      41.273  37.263  26.994  1.00  0.00           N  
ATOM   2354  CA  ALA B  68      42.062  36.205  27.613  1.00  0.00           C  
ATOM   2355  C   ALA B  68      42.979  36.762  28.694  1.00  0.00           C  
ATOM   2356  O   ALA B  68      43.155  36.154  29.749  1.00  0.00           O  
ATOM   2357  CB  ALA B  68      42.874  35.464  26.561  1.00  0.00           C  
ATOM   2358  H   ALA B  68      41.382  37.444  26.007  1.00  0.00           H  
ATOM   2359  HA  ALA B  68      41.380  35.499  28.089  1.00  0.00           H  
ATOM   2360 1HB  ALA B  68      43.457  34.677  27.040  1.00  0.00           H  
ATOM   2361 2HB  ALA B  68      42.201  35.019  25.827  1.00  0.00           H  
ATOM   2362 3HB  ALA B  68      43.546  36.161  26.062  1.00  0.00           H  
ATOM   2363  N   LYS B  69      43.562  37.925  28.425  1.00  0.00           N  
ATOM   2364  CA  LYS B  69      44.426  38.590  29.393  1.00  0.00           C  
ATOM   2365  C   LYS B  69      43.700  38.830  30.710  1.00  0.00           C  
ATOM   2366  O   LYS B  69      44.235  38.558  31.784  1.00  0.00           O  
ATOM   2367  CB  LYS B  69      44.941  39.916  28.828  1.00  0.00           C  
ATOM   2368  CG  LYS B  69      46.018  40.583  29.673  1.00  0.00           C  
ATOM   2369  CD  LYS B  69      46.341  41.978  29.157  1.00  0.00           C  
ATOM   2370  CE  LYS B  69      46.921  41.928  27.750  1.00  0.00           C  
ATOM   2371  NZ  LYS B  69      47.394  43.264  27.297  1.00  0.00           N1+
ATOM   2372  H   LYS B  69      43.401  38.362  27.529  1.00  0.00           H  
ATOM   2373  HA  LYS B  69      45.279  37.941  29.599  1.00  0.00           H  
ATOM   2374 1HB  LYS B  69      45.352  39.752  27.831  1.00  0.00           H  
ATOM   2375 2HB  LYS B  69      44.112  40.615  28.729  1.00  0.00           H  
ATOM   2376 1HG  LYS B  69      45.677  40.657  30.706  1.00  0.00           H  
ATOM   2377 2HG  LYS B  69      46.924  39.978  29.653  1.00  0.00           H  
ATOM   2378 1HD  LYS B  69      45.431  42.582  29.144  1.00  0.00           H  
ATOM   2379 2HD  LYS B  69      47.061  42.454  29.821  1.00  0.00           H  
ATOM   2380 1HE  LYS B  69      47.759  41.232  27.729  1.00  0.00           H  
ATOM   2381 2HE  LYS B  69      46.161  41.572  27.058  1.00  0.00           H  
ATOM   2382 1HZ  LYS B  69      47.769  43.188  26.363  1.00  0.00           H  
ATOM   2383 2HZ  LYS B  69      46.620  43.914  27.297  1.00  0.00           H  
ATOM   2384 3HZ  LYS B  69      48.113  43.599  27.922  1.00  0.00           H  
ATOM   2385  N   GLU B  70      42.477  39.342  30.620  1.00  0.00           N  
ATOM   2386  CA  GLU B  70      41.667  39.602  31.804  1.00  0.00           C  
ATOM   2387  C   GLU B  70      41.238  38.303  32.473  1.00  0.00           C  
ATOM   2388  O   GLU B  70      41.111  38.236  33.696  1.00  0.00           O  
ATOM   2389  CB  GLU B  70      40.432  40.429  31.435  1.00  0.00           C  
ATOM   2390  CG  GLU B  70      40.739  41.847  30.979  1.00  0.00           C  
ATOM   2391  CD  GLU B  70      41.467  42.653  32.020  1.00  0.00           C  
ATOM   2392  OE1 GLU B  70      41.021  42.678  33.142  1.00  0.00           O  
ATOM   2393  OE2 GLU B  70      42.473  43.238  31.694  1.00  0.00           O1-
ATOM   2394  H   GLU B  70      42.099  39.556  29.707  1.00  0.00           H  
ATOM   2395  HA  GLU B  70      42.269  40.160  32.519  1.00  0.00           H  
ATOM   2396 1HB  GLU B  70      39.887  39.930  30.634  1.00  0.00           H  
ATOM   2397 2HB  GLU B  70      39.766  40.490  32.294  1.00  0.00           H  
ATOM   2398 1HG  GLU B  70      41.348  41.805  30.077  1.00  0.00           H  
ATOM   2399 2HG  GLU B  70      39.804  42.348  30.730  1.00  0.00           H  
ATOM   2400  N   ALA B  71      41.016  37.272  31.666  1.00  0.00           N  
ATOM   2401  CA  ALA B  71      40.688  35.949  32.186  1.00  0.00           C  
ATOM   2402  C   ALA B  71      41.843  35.377  32.997  1.00  0.00           C  
ATOM   2403  O   ALA B  71      41.632  34.722  34.017  1.00  0.00           O  
ATOM   2404  CB  ALA B  71      40.325  35.008  31.047  1.00  0.00           C  
ATOM   2405  H   ALA B  71      41.074  37.408  30.667  1.00  0.00           H  
ATOM   2406  HA  ALA B  71      39.830  36.040  32.848  1.00  0.00           H  
ATOM   2407 1HB  ALA B  71      40.084  34.024  31.451  1.00  0.00           H  
ATOM   2408 2HB  ALA B  71      39.461  35.401  30.510  1.00  0.00           H  
ATOM   2409 3HB  ALA B  71      41.168  34.921  30.362  1.00  0.00           H  
ATOM   2410  N   VAL B  72      43.064  35.627  32.540  1.00  0.00           N  
ATOM   2411  CA  VAL B  72      44.258  35.218  33.271  1.00  0.00           C  
ATOM   2412  C   VAL B  72      44.377  35.965  34.592  1.00  0.00           C  
ATOM   2413  O   VAL B  72      44.768  35.394  35.610  1.00  0.00           O  
ATOM   2414  CB  VAL B  72      45.518  35.473  32.425  1.00  0.00           C  
ATOM   2415  CG1 VAL B  72      46.771  35.294  33.268  1.00  0.00           C  
ATOM   2416  CG2 VAL B  72      45.536  34.538  31.226  1.00  0.00           C  
ATOM   2417  H   VAL B  72      43.171  36.114  31.661  1.00  0.00           H  
ATOM   2418  HA  VAL B  72      44.174  34.155  33.501  1.00  0.00           H  
ATOM   2419  HB  VAL B  72      45.508  36.507  32.078  1.00  0.00           H  
ATOM   2420 1HG1 VAL B  72      47.654  35.479  32.653  1.00  0.00           H  
ATOM   2421 2HG1 VAL B  72      46.755  35.999  34.098  1.00  0.00           H  
ATOM   2422 3HG1 VAL B  72      46.806  34.275  33.654  1.00  0.00           H  
ATOM   2423 1HG2 VAL B  72      46.429  34.724  30.631  1.00  0.00           H  
ATOM   2424 2HG2 VAL B  72      45.539  33.503  31.572  1.00  0.00           H  
ATOM   2425 3HG2 VAL B  72      44.651  34.712  30.615  1.00  0.00           H  
ATOM   2426  N   LYS B  73      44.038  37.252  34.572  1.00  0.00           N  
ATOM   2427  CA  LYS B  73      44.025  38.061  35.784  1.00  0.00           C  
ATOM   2428  C   LYS B  73      43.047  37.501  36.808  1.00  0.00           C  
ATOM   2429  O   LYS B  73      43.353  37.428  37.997  1.00  0.00           O  
ATOM   2430  CB  LYS B  73      43.669  39.513  35.456  1.00  0.00           C  
ATOM   2431  CG  LYS B  73      44.765  40.278  34.726  1.00  0.00           C  
ATOM   2432  CD  LYS B  73      44.327  41.701  34.411  1.00  0.00           C  
ATOM   2433  CE  LYS B  73      45.382  42.437  33.596  1.00  0.00           C  
ATOM   2434  NZ  LYS B  73      44.924  43.794  33.189  1.00  0.00           N1+
ATOM   2435  H   LYS B  73      43.783  37.678  33.691  1.00  0.00           H  
ATOM   2436  HA  LYS B  73      45.019  38.034  36.230  1.00  0.00           H  
ATOM   2437 1HB  LYS B  73      42.774  39.536  34.836  1.00  0.00           H  
ATOM   2438 2HB  LYS B  73      43.444  40.049  36.379  1.00  0.00           H  
ATOM   2439 1HG  LYS B  73      45.660  40.313  35.346  1.00  0.00           H  
ATOM   2440 2HG  LYS B  73      45.008  39.766  33.796  1.00  0.00           H  
ATOM   2441 1HD  LYS B  73      43.394  41.679  33.846  1.00  0.00           H  
ATOM   2442 2HD  LYS B  73      44.155  42.244  35.340  1.00  0.00           H  
ATOM   2443 1HE  LYS B  73      46.291  42.535  34.184  1.00  0.00           H  
ATOM   2444 2HE  LYS B  73      45.615  41.863  32.699  1.00  0.00           H  
ATOM   2445 1HZ  LYS B  73      45.650  44.247  32.652  1.00  0.00           H  
ATOM   2446 2HZ  LYS B  73      44.088  43.713  32.627  1.00  0.00           H  
ATOM   2447 3HZ  LYS B  73      44.721  44.343  34.013  1.00  0.00           H  
ATOM   2448  N   SER B  74      41.867  37.111  36.339  1.00  0.00           N  
ATOM   2449  CA  SER B  74      40.841  36.554  37.214  1.00  0.00           C  
ATOM   2450  C   SER B  74      41.251  35.189  37.750  1.00  0.00           C  
ATOM   2451  O   SER B  74      41.892  34.405  37.052  1.00  0.00           O  
ATOM   2452  CB  SER B  74      39.525  36.439  36.469  1.00  0.00           C  
ATOM   2453  OG  SER B  74      38.563  35.785  37.248  1.00  0.00           O  
ATOM   2454  H   SER B  74      41.675  37.197  35.351  1.00  0.00           H  
ATOM   2455  HA  SER B  74      40.716  37.222  38.067  1.00  0.00           H  
ATOM   2456 1HB  SER B  74      39.168  37.433  36.205  1.00  0.00           H  
ATOM   2457 2HB  SER B  74      39.681  35.889  35.541  1.00  0.00           H  
ATOM   2458  HG  SER B  74      37.712  36.012  36.866  1.00  0.00           H  
ATOM   2459  N   THR B  75      40.883  34.913  38.996  1.00  0.00           N  
ATOM   2460  CA  THR B  75      41.131  33.608  39.598  1.00  0.00           C  
ATOM   2461  C   THR B  75      39.847  32.793  39.693  1.00  0.00           C  
ATOM   2462  O   THR B  75      39.823  31.725  40.305  1.00  0.00           O  
ATOM   2463  CB  THR B  75      41.755  33.752  40.996  1.00  0.00           C  
ATOM   2464  CG2 THR B  75      43.081  34.494  40.915  1.00  0.00           C  
ATOM   2465  OG1 THR B  75      40.861  34.474  41.852  1.00  0.00           O  
ATOM   2466  H   THR B  75      40.418  35.625  39.543  1.00  0.00           H  
ATOM   2467  HA  THR B  75      41.824  33.059  38.959  1.00  0.00           H  
ATOM   2468  HB  THR B  75      41.926  32.764  41.423  1.00  0.00           H  
ATOM   2469  HG1 THR B  75      39.955  34.312  41.575  1.00  0.00           H  
ATOM   2470 1HG2 THR B  75      43.510  34.587  41.911  1.00  0.00           H  
ATOM   2471 2HG2 THR B  75      43.769  33.942  40.274  1.00  0.00           H  
ATOM   2472 3HG2 THR B  75      42.917  35.486  40.497  1.00  0.00           H  
ATOM   2473  N   ASP B  76      38.781  33.303  39.085  1.00  0.00           N  
ATOM   2474  CA  ASP B  76      37.488  32.633  39.116  1.00  0.00           C  
ATOM   2475  C   ASP B  76      37.374  31.600  38.004  1.00  0.00           C  
ATOM   2476  O   ASP B  76      37.356  31.947  36.821  1.00  0.00           O  
ATOM   2477  CB  ASP B  76      36.352  33.652  38.992  1.00  0.00           C  
ATOM   2478  CG  ASP B  76      34.974  33.022  39.132  1.00  0.00           C  
ATOM   2479  OD1 ASP B  76      34.801  31.912  38.689  1.00  0.00           O  
ATOM   2480  OD2 ASP B  76      34.106  33.659  39.683  1.00  0.00           O1-
ATOM   2481  H   ASP B  76      38.870  34.178  38.587  1.00  0.00           H  
ATOM   2482  HA  ASP B  76      37.393  32.106  40.067  1.00  0.00           H  
ATOM   2483 1HB  ASP B  76      36.466  34.418  39.759  1.00  0.00           H  
ATOM   2484 2HB  ASP B  76      36.413  34.148  38.024  1.00  0.00           H  
ATOM   2485  N   SER B  77      37.298  30.331  38.387  1.00  0.00           N  
ATOM   2486  CA  SER B  77      37.280  29.238  37.421  1.00  0.00           C  
ATOM   2487  C   SER B  77      36.043  29.305  36.532  1.00  0.00           C  
ATOM   2488  O   SER B  77      36.064  28.850  35.389  1.00  0.00           O  
ATOM   2489  CB  SER B  77      37.324  27.904  38.140  1.00  0.00           C  
ATOM   2490  OG  SER B  77      36.158  27.700  38.890  1.00  0.00           O  
ATOM   2491  H   SER B  77      37.250  30.116  39.372  1.00  0.00           H  
ATOM   2492  HA  SER B  77      38.158  29.338  36.780  1.00  0.00           H  
ATOM   2493 1HB  SER B  77      37.436  27.102  37.413  1.00  0.00           H  
ATOM   2494 2HB  SER B  77      38.193  27.874  38.798  1.00  0.00           H  
ATOM   2495  HG  SER B  77      35.439  27.664  38.256  1.00  0.00           H  
ATOM   2496  N   GLU B  78      34.971  29.877  37.066  1.00  0.00           N  
ATOM   2497  CA  GLU B  78      33.719  29.995  36.326  1.00  0.00           C  
ATOM   2498  C   GLU B  78      33.816  31.061  35.244  1.00  0.00           C  
ATOM   2499  O   GLU B  78      33.231  30.923  34.169  1.00  0.00           O  
ATOM   2500  CB  GLU B  78      32.566  30.325  37.277  1.00  0.00           C  
ATOM   2501  CG  GLU B  78      32.103  29.153  38.133  1.00  0.00           C  
ATOM   2502  CD  GLU B  78      31.562  28.012  37.320  1.00  0.00           C  
ATOM   2503  OE1 GLU B  78      30.587  28.204  36.636  1.00  0.00           O  
ATOM   2504  OE2 GLU B  78      32.126  26.944  37.384  1.00  0.00           O1-
ATOM   2505  H   GLU B  78      35.022  30.240  38.007  1.00  0.00           H  
ATOM   2506  HA  GLU B  78      33.516  29.042  35.836  1.00  0.00           H  
ATOM   2507 1HB  GLU B  78      32.865  31.131  37.946  1.00  0.00           H  
ATOM   2508 2HB  GLU B  78      31.709  30.677  36.701  1.00  0.00           H  
ATOM   2509 1HG  GLU B  78      32.945  28.797  38.727  1.00  0.00           H  
ATOM   2510 2HG  GLU B  78      31.332  29.502  38.820  1.00  0.00           H  
ATOM   2511  N   GLN B  79      34.559  32.125  35.533  1.00  0.00           N  
ATOM   2512  CA  GLN B  79      34.852  33.146  34.535  1.00  0.00           C  
ATOM   2513  C   GLN B  79      35.696  32.581  33.399  1.00  0.00           C  
ATOM   2514  O   GLN B  79      35.513  32.942  32.237  1.00  0.00           O  
ATOM   2515  CB  GLN B  79      35.572  34.333  35.180  1.00  0.00           C  
ATOM   2516  CG  GLN B  79      34.693  35.176  36.089  1.00  0.00           C  
ATOM   2517  CD  GLN B  79      35.404  36.417  36.594  1.00  0.00           C  
ATOM   2518  NE2 GLN B  79      34.730  37.177  37.449  1.00  0.00           N  
ATOM   2519  OE1 GLN B  79      36.549  36.689  36.220  1.00  0.00           O  
ATOM   2520  H   GLN B  79      34.929  32.226  36.466  1.00  0.00           H  
ATOM   2521  HA  GLN B  79      33.912  33.493  34.108  1.00  0.00           H  
ATOM   2522 1HB  GLN B  79      36.415  33.972  35.769  1.00  0.00           H  
ATOM   2523 2HB  GLN B  79      35.971  34.984  34.401  1.00  0.00           H  
ATOM   2524 1HG  GLN B  79      33.809  35.491  35.532  1.00  0.00           H  
ATOM   2525 2HG  GLN B  79      34.398  34.576  36.949  1.00  0.00           H  
ATOM   2526 1HE2 GLN B  79      35.148  38.009  37.817  1.00  0.00           H  
ATOM   2527 2HE2 GLN B  79      33.804  36.919  37.725  1.00  0.00           H  
ATOM   2528  N   LEU B  80      36.622  31.693  33.742  1.00  0.00           N  
ATOM   2529  CA  LEU B  80      37.438  31.009  32.744  1.00  0.00           C  
ATOM   2530  C   LEU B  80      36.580  30.142  31.834  1.00  0.00           C  
ATOM   2531  O   LEU B  80      36.818  30.068  30.626  1.00  0.00           O  
ATOM   2532  CB  LEU B  80      38.502  30.143  33.430  1.00  0.00           C  
ATOM   2533  CG  LEU B  80      39.620  30.909  34.150  1.00  0.00           C  
ATOM   2534  CD1 LEU B  80      40.496  29.928  34.917  1.00  0.00           C  
ATOM   2535  CD2 LEU B  80      40.437  31.692  33.132  1.00  0.00           C  
ATOM   2536  H   LEU B  80      36.765  31.483  34.720  1.00  0.00           H  
ATOM   2537  HA  LEU B  80      37.924  31.762  32.122  1.00  0.00           H  
ATOM   2538 1HB  LEU B  80      38.011  29.505  34.163  1.00  0.00           H  
ATOM   2539 2HB  LEU B  80      38.969  29.504  32.678  1.00  0.00           H  
ATOM   2540  HG  LEU B  80      39.181  31.599  34.872  1.00  0.00           H  
ATOM   2541 1HD1 LEU B  80      41.290  30.472  35.428  1.00  0.00           H  
ATOM   2542 2HD1 LEU B  80      39.890  29.396  35.651  1.00  0.00           H  
ATOM   2543 3HD1 LEU B  80      40.935  29.213  34.222  1.00  0.00           H  
ATOM   2544 1HD2 LEU B  80      41.230  32.236  33.645  1.00  0.00           H  
ATOM   2545 2HD2 LEU B  80      40.876  31.002  32.411  1.00  0.00           H  
ATOM   2546 3HD2 LEU B  80      39.789  32.398  32.611  1.00  0.00           H  
ATOM   2547  N   GLU B  81      35.584  29.486  32.415  1.00  0.00           N  
ATOM   2548  CA  GLU B  81      34.631  28.695  31.646  1.00  0.00           C  
ATOM   2549  C   GLU B  81      33.871  29.564  30.651  1.00  0.00           C  
ATOM   2550  O   GLU B  81      33.700  29.192  29.490  1.00  0.00           O  
ATOM   2551  CB  GLU B  81      33.645  27.991  32.580  1.00  0.00           C  
ATOM   2552  CG  GLU B  81      32.636  27.098  31.873  1.00  0.00           C  
ATOM   2553  CD  GLU B  81      33.273  25.917  31.195  1.00  0.00           C  
ATOM   2554  OE1 GLU B  81      34.476  25.807  31.243  1.00  0.00           O  
ATOM   2555  OE2 GLU B  81      32.558  25.124  30.628  1.00  0.00           O1-
ATOM   2556  H   GLU B  81      35.480  29.535  33.420  1.00  0.00           H  
ATOM   2557  HA  GLU B  81      35.184  27.947  31.075  1.00  0.00           H  
ATOM   2558 1HB  GLU B  81      34.194  27.375  33.292  1.00  0.00           H  
ATOM   2559 2HB  GLU B  81      33.090  28.736  33.151  1.00  0.00           H  
ATOM   2560 1HG  GLU B  81      31.912  26.735  32.601  1.00  0.00           H  
ATOM   2561 2HG  GLU B  81      32.100  27.689  31.131  1.00  0.00           H  
ATOM   2562  N   VAL B  82      33.414  30.722  31.115  1.00  0.00           N  
ATOM   2563  CA  VAL B  82      32.691  31.658  30.262  1.00  0.00           C  
ATOM   2564  C   VAL B  82      33.552  32.114  29.090  1.00  0.00           C  
ATOM   2565  O   VAL B  82      33.137  32.034  27.934  1.00  0.00           O  
ATOM   2566  CB  VAL B  82      32.243  32.887  31.074  1.00  0.00           C  
ATOM   2567  CG1 VAL B  82      31.815  34.013  30.144  1.00  0.00           C  
ATOM   2568  CG2 VAL B  82      31.110  32.502  32.012  1.00  0.00           C  
ATOM   2569  H   VAL B  82      33.573  30.962  32.082  1.00  0.00           H  
ATOM   2570  HA  VAL B  82      31.819  31.147  29.851  1.00  0.00           H  
ATOM   2571  HB  VAL B  82      33.088  33.253  31.655  1.00  0.00           H  
ATOM   2572 1HG1 VAL B  82      31.502  34.874  30.736  1.00  0.00           H  
ATOM   2573 2HG1 VAL B  82      32.652  34.297  29.507  1.00  0.00           H  
ATOM   2574 3HG1 VAL B  82      30.983  33.677  29.525  1.00  0.00           H  
ATOM   2575 1HG2 VAL B  82      30.798  33.375  32.585  1.00  0.00           H  
ATOM   2576 2HG2 VAL B  82      30.265  32.130  31.430  1.00  0.00           H  
ATOM   2577 3HG2 VAL B  82      31.451  31.723  32.696  1.00  0.00           H  
ATOM   2578  N   VAL B  83      34.753  32.593  29.397  1.00  0.00           N  
ATOM   2579  CA  VAL B  83      35.654  33.112  28.376  1.00  0.00           C  
ATOM   2580  C   VAL B  83      36.075  32.016  27.404  1.00  0.00           C  
ATOM   2581  O   VAL B  83      36.176  32.246  26.200  1.00  0.00           O  
ATOM   2582  CB  VAL B  83      36.908  33.722  29.030  1.00  0.00           C  
ATOM   2583  CG1 VAL B  83      37.952  34.052  27.975  1.00  0.00           C  
ATOM   2584  CG2 VAL B  83      36.525  34.966  29.819  1.00  0.00           C  
ATOM   2585  H   VAL B  83      35.048  32.598  30.363  1.00  0.00           H  
ATOM   2586  HA  VAL B  83      35.126  33.876  27.804  1.00  0.00           H  
ATOM   2587  HB  VAL B  83      37.351  32.987  29.703  1.00  0.00           H  
ATOM   2588 1HG1 VAL B  83      38.832  34.483  28.455  1.00  0.00           H  
ATOM   2589 2HG1 VAL B  83      38.238  33.143  27.448  1.00  0.00           H  
ATOM   2590 3HG1 VAL B  83      37.540  34.770  27.265  1.00  0.00           H  
ATOM   2591 1HG2 VAL B  83      37.416  35.392  30.279  1.00  0.00           H  
ATOM   2592 2HG2 VAL B  83      36.077  35.699  29.148  1.00  0.00           H  
ATOM   2593 3HG2 VAL B  83      35.808  34.699  30.596  1.00  0.00           H  
ATOM   2594  N   ARG B  84      36.317  30.822  27.936  1.00  0.00           N  
ATOM   2595  CA  ARG B  84      36.643  29.666  27.108  1.00  0.00           C  
ATOM   2596  C   ARG B  84      35.608  29.470  26.005  1.00  0.00           C  
ATOM   2597  O   ARG B  84      35.956  29.356  24.831  1.00  0.00           O  
ATOM   2598  CB  ARG B  84      36.721  28.405  27.956  1.00  0.00           C  
ATOM   2599  CG  ARG B  84      37.236  27.174  27.226  1.00  0.00           C  
ATOM   2600  CD  ARG B  84      37.171  25.962  28.081  1.00  0.00           C  
ATOM   2601  NE  ARG B  84      35.799  25.584  28.382  1.00  0.00           N  
ATOM   2602  CZ  ARG B  84      34.978  24.937  27.531  1.00  0.00           C  
ATOM   2603  NH1 ARG B  84      35.405  24.605  26.332  1.00  0.00           N1+
ATOM   2604  NH2 ARG B  84      33.745  24.638  27.900  1.00  0.00           N  
ATOM   2605  H   ARG B  84      36.277  30.712  28.938  1.00  0.00           H  
ATOM   2606  HA  ARG B  84      37.606  29.842  26.629  1.00  0.00           H  
ATOM   2607 1HB  ARG B  84      37.376  28.581  28.809  1.00  0.00           H  
ATOM   2608 2HB  ARG B  84      35.732  28.166  28.346  1.00  0.00           H  
ATOM   2609 1HG  ARG B  84      36.632  27.000  26.336  1.00  0.00           H  
ATOM   2610 2HG  ARG B  84      38.276  27.332  26.935  1.00  0.00           H  
ATOM   2611 1HD  ARG B  84      37.648  25.128  27.567  1.00  0.00           H  
ATOM   2612 2HD  ARG B  84      37.687  26.151  29.022  1.00  0.00           H  
ATOM   2613  HE  ARG B  84      35.434  25.824  29.294  1.00  0.00           H  
ATOM   2614 1HH1 ARG B  84      36.348  24.832  26.051  1.00  0.00           H  
ATOM   2615 2HH1 ARG B  84      34.791  24.119  25.694  1.00  0.00           H  
ATOM   2616 1HH2 ARG B  84      33.418  24.895  28.821  1.00  0.00           H  
ATOM   2617 2HH2 ARG B  84      33.131  24.154  27.261  1.00  0.00           H  
ATOM   2618  N   LEU B  85      34.337  29.433  26.393  1.00  0.00           N  
ATOM   2619  CA  LEU B  85      33.252  29.235  25.441  1.00  0.00           C  
ATOM   2620  C   LEU B  85      33.197  30.371  24.424  1.00  0.00           C  
ATOM   2621  O   LEU B  85      33.021  30.136  23.230  1.00  0.00           O  
ATOM   2622  CB  LEU B  85      31.911  29.136  26.180  1.00  0.00           C  
ATOM   2623  CG  LEU B  85      31.720  27.882  27.045  1.00  0.00           C  
ATOM   2624  CD1 LEU B  85      30.559  28.103  28.007  1.00  0.00           C  
ATOM   2625  CD2 LEU B  85      31.465  26.681  26.146  1.00  0.00           C  
ATOM   2626  H   LEU B  85      34.120  29.545  27.373  1.00  0.00           H  
ATOM   2627  HA  LEU B  85      33.437  28.310  24.893  1.00  0.00           H  
ATOM   2628 1HB  LEU B  85      31.806  30.004  26.829  1.00  0.00           H  
ATOM   2629 2HB  LEU B  85      31.107  29.158  25.445  1.00  0.00           H  
ATOM   2630  HG  LEU B  85      32.617  27.709  27.638  1.00  0.00           H  
ATOM   2631 1HD1 LEU B  85      30.423  27.211  28.620  1.00  0.00           H  
ATOM   2632 2HD1 LEU B  85      30.776  28.955  28.649  1.00  0.00           H  
ATOM   2633 3HD1 LEU B  85      29.649  28.294  27.440  1.00  0.00           H  
ATOM   2634 1HD2 LEU B  85      31.329  25.790  26.760  1.00  0.00           H  
ATOM   2635 2HD2 LEU B  85      30.567  26.854  25.553  1.00  0.00           H  
ATOM   2636 3HD2 LEU B  85      32.317  26.538  25.482  1.00  0.00           H  
ATOM   2637  N   ALA B  86      33.346  31.599  24.909  1.00  0.00           N  
ATOM   2638  CA  ALA B  86      33.287  32.772  24.047  1.00  0.00           C  
ATOM   2639  C   ALA B  86      34.348  32.708  22.957  1.00  0.00           C  
ATOM   2640  O   ALA B  86      34.068  32.981  21.788  1.00  0.00           O  
ATOM   2641  CB  ALA B  86      33.451  34.042  24.871  1.00  0.00           C  
ATOM   2642  H   ALA B  86      33.501  31.721  25.900  1.00  0.00           H  
ATOM   2643  HA  ALA B  86      32.313  32.797  23.560  1.00  0.00           H  
ATOM   2644 1HB  ALA B  86      33.407  34.910  24.213  1.00  0.00           H  
ATOM   2645 2HB  ALA B  86      32.651  34.103  25.608  1.00  0.00           H  
ATOM   2646 3HB  ALA B  86      34.413  34.023  25.380  1.00  0.00           H  
ATOM   2647  N   LEU B  87      35.567  32.346  23.344  1.00  0.00           N  
ATOM   2648  CA  LEU B  87      36.673  32.242  22.399  1.00  0.00           C  
ATOM   2649  C   LEU B  87      36.462  31.087  21.431  1.00  0.00           C  
ATOM   2650  O   LEU B  87      36.811  31.179  20.253  1.00  0.00           O  
ATOM   2651  CB  LEU B  87      37.996  32.050  23.152  1.00  0.00           C  
ATOM   2652  CG  LEU B  87      38.424  33.217  24.051  1.00  0.00           C  
ATOM   2653  CD1 LEU B  87      39.606  32.789  24.911  1.00  0.00           C  
ATOM   2654  CD2 LEU B  87      38.781  34.419  23.190  1.00  0.00           C  
ATOM   2655  H   LEU B  87      35.731  32.139  24.319  1.00  0.00           H  
ATOM   2656  HA  LEU B  87      36.714  33.162  21.813  1.00  0.00           H  
ATOM   2657 1HB  LEU B  87      37.914  31.162  23.777  1.00  0.00           H  
ATOM   2658 2HB  LEU B  87      38.789  31.886  22.424  1.00  0.00           H  
ATOM   2659  HG  LEU B  87      37.604  33.481  24.721  1.00  0.00           H  
ATOM   2660 1HD1 LEU B  87      39.910  33.618  25.551  1.00  0.00           H  
ATOM   2661 2HD1 LEU B  87      39.315  31.940  25.531  1.00  0.00           H  
ATOM   2662 3HD1 LEU B  87      40.438  32.503  24.268  1.00  0.00           H  
ATOM   2663 1HD2 LEU B  87      39.085  35.248  23.829  1.00  0.00           H  
ATOM   2664 2HD2 LEU B  87      39.603  34.157  22.522  1.00  0.00           H  
ATOM   2665 3HD2 LEU B  87      37.914  34.714  22.601  1.00  0.00           H  
ATOM   2666  N   GLU B  88      35.888  29.998  21.932  1.00  0.00           N  
ATOM   2667  CA  GLU B  88      35.544  28.856  21.091  1.00  0.00           C  
ATOM   2668  C   GLU B  88      34.527  29.245  20.025  1.00  0.00           C  
ATOM   2669  O   GLU B  88      34.609  28.790  18.883  1.00  0.00           O  
ATOM   2670  CB  GLU B  88      34.989  27.713  21.945  1.00  0.00           C  
ATOM   2671  CG  GLU B  88      34.461  26.530  21.145  1.00  0.00           C  
ATOM   2672  CD  GLU B  88      33.960  25.412  22.016  1.00  0.00           C  
ATOM   2673  OE1 GLU B  88      34.733  24.890  22.783  1.00  0.00           O  
ATOM   2674  OE2 GLU B  88      32.803  25.079  21.915  1.00  0.00           O1-
ATOM   2675  H   GLU B  88      35.687  29.958  22.920  1.00  0.00           H  
ATOM   2676  HA  GLU B  88      36.445  28.518  20.582  1.00  0.00           H  
ATOM   2677 1HB  GLU B  88      35.771  27.344  22.610  1.00  0.00           H  
ATOM   2678 2HB  GLU B  88      34.177  28.085  22.569  1.00  0.00           H  
ATOM   2679 1HG  GLU B  88      33.647  26.872  20.508  1.00  0.00           H  
ATOM   2680 2HG  GLU B  88      35.256  26.156  20.502  1.00  0.00           H  
ATOM   2681  N   ILE B  89      33.572  30.087  20.404  1.00  0.00           N  
ATOM   2682  CA  ILE B  89      32.570  30.582  19.467  1.00  0.00           C  
ATOM   2683  C   ILE B  89      33.219  31.366  18.334  1.00  0.00           C  
ATOM   2684  O   ILE B  89      32.858  31.204  17.167  1.00  0.00           O  
ATOM   2685  CB  ILE B  89      31.539  31.471  20.185  1.00  0.00           C  
ATOM   2686  CG1 ILE B  89      30.636  30.623  21.084  1.00  0.00           C  
ATOM   2687  CG2 ILE B  89      30.710  32.246  19.173  1.00  0.00           C  
ATOM   2688  CD1 ILE B  89      29.816  31.433  22.063  1.00  0.00           C  
ATOM   2689  H   ILE B  89      33.539  30.392  21.368  1.00  0.00           H  
ATOM   2690  HA  ILE B  89      32.059  29.727  19.027  1.00  0.00           H  
ATOM   2691  HB  ILE B  89      32.057  32.177  20.834  1.00  0.00           H  
ATOM   2692 1HG1 ILE B  89      29.954  30.038  20.468  1.00  0.00           H  
ATOM   2693 2HG1 ILE B  89      31.246  29.920  21.651  1.00  0.00           H  
ATOM   2694 1HG2 ILE B  89      29.985  32.869  19.696  1.00  0.00           H  
ATOM   2695 2HG2 ILE B  89      31.364  32.877  18.572  1.00  0.00           H  
ATOM   2696 3HG2 ILE B  89      30.184  31.547  18.521  1.00  0.00           H  
ATOM   2697 1HD1 ILE B  89      29.204  30.762  22.666  1.00  0.00           H  
ATOM   2698 2HD1 ILE B  89      30.482  31.999  22.714  1.00  0.00           H  
ATOM   2699 3HD1 ILE B  89      29.172  32.120  21.517  1.00  0.00           H  
ATOM   2700  N   VAL B  90      34.177  32.217  18.681  1.00  0.00           N  
ATOM   2701  CA  VAL B  90      34.891  33.015  17.692  1.00  0.00           C  
ATOM   2702  C   VAL B  90      35.616  32.128  16.689  1.00  0.00           C  
ATOM   2703  O   VAL B  90      35.604  32.393  15.486  1.00  0.00           O  
ATOM   2704  CB  VAL B  90      35.910  33.940  18.385  1.00  0.00           C  
ATOM   2705  CG1 VAL B  90      36.736  34.690  17.351  1.00  0.00           C  
ATOM   2706  CG2 VAL B  90      35.184  34.909  19.305  1.00  0.00           C  
ATOM   2707  H   VAL B  90      34.418  32.314  19.658  1.00  0.00           H  
ATOM   2708  HA  VAL B  90      34.164  33.612  17.139  1.00  0.00           H  
ATOM   2709  HB  VAL B  90      36.601  33.331  18.968  1.00  0.00           H  
ATOM   2710 1HG1 VAL B  90      37.450  35.340  17.858  1.00  0.00           H  
ATOM   2711 2HG1 VAL B  90      37.274  33.978  16.726  1.00  0.00           H  
ATOM   2712 3HG1 VAL B  90      36.078  35.296  16.728  1.00  0.00           H  
ATOM   2713 1HG2 VAL B  90      35.912  35.560  19.791  1.00  0.00           H  
ATOM   2714 2HG2 VAL B  90      34.489  35.514  18.722  1.00  0.00           H  
ATOM   2715 3HG2 VAL B  90      34.634  34.352  20.061  1.00  0.00           H  
ATOM   2716  N   GLN B  91      36.250  31.072  17.190  1.00  0.00           N  
ATOM   2717  CA  GLN B  91      36.907  30.095  16.331  1.00  0.00           C  
ATOM   2718  C   GLN B  91      35.893  29.313  15.511  1.00  0.00           C  
ATOM   2719  O   GLN B  91      36.147  28.964  14.356  1.00  0.00           O  
ATOM   2720  CB  GLN B  91      37.757  29.134  17.168  1.00  0.00           C  
ATOM   2721  CG  GLN B  91      38.546  28.127  16.347  1.00  0.00           C  
ATOM   2722  CD  GLN B  91      39.500  28.795  15.374  1.00  0.00           C  
ATOM   2723  NE2 GLN B  91      39.592  28.246  14.168  1.00  0.00           N  
ATOM   2724  OE1 GLN B  91      40.146  29.793  15.702  1.00  0.00           O  
ATOM   2725  H   GLN B  91      36.275  30.945  18.190  1.00  0.00           H  
ATOM   2726  HA  GLN B  91      37.556  30.627  15.634  1.00  0.00           H  
ATOM   2727 1HB  GLN B  91      38.463  29.704  17.772  1.00  0.00           H  
ATOM   2728 2HB  GLN B  91      37.114  28.579  17.851  1.00  0.00           H  
ATOM   2729 1HG  GLN B  91      39.131  27.502  17.023  1.00  0.00           H  
ATOM   2730 2HG  GLN B  91      37.850  27.513  15.776  1.00  0.00           H  
ATOM   2731 1HE2 GLN B  91      40.205  28.642  13.483  1.00  0.00           H  
ATOM   2732 2HE2 GLN B  91      39.051  27.436  13.944  1.00  0.00           H  
ATOM   2733  N   LEU B  92      34.740  29.035  16.111  1.00  0.00           N  
ATOM   2734  CA  LEU B  92      33.666  28.330  15.421  1.00  0.00           C  
ATOM   2735  C   LEU B  92      33.083  29.182  14.300  1.00  0.00           C  
ATOM   2736  O   LEU B  92      32.758  28.671  13.226  1.00  0.00           O  
ATOM   2737  CB  LEU B  92      32.559  27.950  16.413  1.00  0.00           C  
ATOM   2738  CG  LEU B  92      32.876  26.776  17.348  1.00  0.00           C  
ATOM   2739  CD1 LEU B  92      31.807  26.682  18.427  1.00  0.00           C  
ATOM   2740  CD2 LEU B  92      32.952  25.490  16.539  1.00  0.00           C  
ATOM   2741  H   LEU B  92      34.605  29.318  17.072  1.00  0.00           H  
ATOM   2742  HA  LEU B  92      34.076  27.426  14.971  1.00  0.00           H  
ATOM   2743 1HB  LEU B  92      32.336  28.816  17.033  1.00  0.00           H  
ATOM   2744 2HB  LEU B  92      31.661  27.692  15.849  1.00  0.00           H  
ATOM   2745  HG  LEU B  92      33.833  26.951  17.841  1.00  0.00           H  
ATOM   2746 1HD1 LEU B  92      32.033  25.847  19.091  1.00  0.00           H  
ATOM   2747 2HD1 LEU B  92      31.788  27.607  19.001  1.00  0.00           H  
ATOM   2748 3HD1 LEU B  92      30.835  26.522  17.962  1.00  0.00           H  
ATOM   2749 1HD2 LEU B  92      33.179  24.654  17.203  1.00  0.00           H  
ATOM   2750 2HD2 LEU B  92      31.994  25.313  16.046  1.00  0.00           H  
ATOM   2751 3HD2 LEU B  92      33.736  25.578  15.786  1.00  0.00           H  
ATOM   2752  N   ALA B  93      32.952  30.478  14.554  1.00  0.00           N  
ATOM   2753  CA  ALA B  93      32.365  31.393  13.582  1.00  0.00           C  
ATOM   2754  C   ALA B  93      33.246  32.618  13.378  1.00  0.00           C  
ATOM   2755  O   ALA B  93      32.927  33.710  13.847  1.00  0.00           O  
ATOM   2756  CB  ALA B  93      30.970  31.810  14.025  1.00  0.00           C  
ATOM   2757  H   ALA B  93      33.265  30.838  15.441  1.00  0.00           H  
ATOM   2758  HA  ALA B  93      32.286  30.879  12.625  1.00  0.00           H  
ATOM   2759 1HB  ALA B  93      30.544  32.493  13.290  1.00  0.00           H  
ATOM   2760 2HB  ALA B  93      30.336  30.928  14.111  1.00  0.00           H  
ATOM   2761 3HB  ALA B  93      31.030  32.309  14.991  1.00  0.00           H  
ATOM   2762  N   PRO B  94      34.358  32.430  12.673  1.00  0.00           N  
ATOM   2763  CA  PRO B  94      35.297  33.515  12.421  1.00  0.00           C  
ATOM   2764  C   PRO B  94      34.622  34.671  11.693  1.00  0.00           C  
ATOM   2765  O   PRO B  94      33.874  34.464  10.735  1.00  0.00           O  
ATOM   2766  CB  PRO B  94      36.366  32.848  11.550  1.00  0.00           C  
ATOM   2767  CG  PRO B  94      36.301  31.408  11.931  1.00  0.00           C  
ATOM   2768  CD  PRO B  94      34.834  31.140  12.137  1.00  0.00           C  
ATOM   2769  HA  PRO B  94      35.655  33.893  13.378  1.00  0.00           H  
ATOM   2770 1HB  PRO B  94      36.147  33.018  10.487  1.00  0.00           H  
ATOM   2771 2HB  PRO B  94      37.350  33.298  11.751  1.00  0.00           H  
ATOM   2772 1HG  PRO B  94      36.737  30.785  11.136  1.00  0.00           H  
ATOM   2773 2HG  PRO B  94      36.896  31.227  12.839  1.00  0.00           H  
ATOM   2774 1HD  PRO B  94      34.365  30.904  11.171  1.00  0.00           H  
ATOM   2775 2HD  PRO B  94      34.709  30.309  12.844  1.00  0.00           H  
ATOM   2776  N   ASP B  95      34.888  35.889  12.152  1.00  0.00           N  
ATOM   2777  CA  ASP B  95      34.439  37.086  11.451  1.00  0.00           C  
ATOM   2778  C   ASP B  95      32.917  37.141  11.374  1.00  0.00           C  
ATOM   2779  O   ASP B  95      32.349  37.396  10.313  1.00  0.00           O  
ATOM   2780  CB  ASP B  95      35.030  37.134  10.041  1.00  0.00           C  
ATOM   2781  CG  ASP B  95      35.019  38.535   9.440  1.00  0.00           C  
ATOM   2782  OD1 ASP B  95      35.036  39.481  10.192  1.00  0.00           O  
ATOM   2783  OD2 ASP B  95      34.994  38.644   8.239  1.00  0.00           O1-
ATOM   2784  H   ASP B  95      35.414  35.989  13.008  1.00  0.00           H  
ATOM   2785  HA  ASP B  95      34.770  37.960  12.012  1.00  0.00           H  
ATOM   2786 1HB  ASP B  95      36.058  36.773  10.064  1.00  0.00           H  
ATOM   2787 2HB  ASP B  95      34.465  36.470   9.386  1.00  0.00           H  
ATOM   2788  N   THR B  96      32.263  36.900  12.504  1.00  0.00           N  
ATOM   2789  CA  THR B  96      30.811  37.005  12.588  1.00  0.00           C  
ATOM   2790  C   THR B  96      30.389  37.928  13.722  1.00  0.00           C  
ATOM   2791  O   THR B  96      31.193  38.266  14.592  1.00  0.00           O  
ATOM   2792  CB  THR B  96      30.165  35.621  12.782  1.00  0.00           C  
ATOM   2793  CG2 THR B  96      30.536  34.693  11.635  1.00  0.00           C  
ATOM   2794  OG1 THR B  96      30.613  35.049  14.018  1.00  0.00           O  
ATOM   2795  H   THR B  96      32.785  36.635  13.327  1.00  0.00           H  
ATOM   2796  HA  THR B  96      30.441  37.436  11.656  1.00  0.00           H  
ATOM   2797  HB  THR B  96      29.080  35.726  12.819  1.00  0.00           H  
ATOM   2798  HG1 THR B  96      31.421  34.553  13.865  1.00  0.00           H  
ATOM   2799 1HG2 THR B  96      30.070  33.720  11.787  1.00  0.00           H  
ATOM   2800 2HG2 THR B  96      30.186  35.120  10.694  1.00  0.00           H  
ATOM   2801 3HG2 THR B  96      31.619  34.577  11.597  1.00  0.00           H  
ATOM   2802  N   ARG B  97      29.124  38.335  13.709  1.00  0.00           N  
ATOM   2803  CA  ARG B  97      28.590  39.206  14.750  1.00  0.00           C  
ATOM   2804  C   ARG B  97      28.415  38.453  16.061  1.00  0.00           C  
ATOM   2805  O   ARG B  97      28.566  39.023  17.140  1.00  0.00           O  
ATOM   2806  CB  ARG B  97      27.251  39.791  14.323  1.00  0.00           C  
ATOM   2807  CG  ARG B  97      27.330  40.828  13.213  1.00  0.00           C  
ATOM   2808  CD  ARG B  97      26.039  41.539  13.032  1.00  0.00           C  
ATOM   2809  NE  ARG B  97      24.984  40.642  12.585  1.00  0.00           N  
ATOM   2810  CZ  ARG B  97      24.738  40.335  11.296  1.00  0.00           C  
ATOM   2811  NH1 ARG B  97      25.475  40.858  10.342  1.00  0.00           N1+
ATOM   2812  NH2 ARG B  97      23.753  39.507  10.992  1.00  0.00           N  
ATOM   2813  H   ARG B  97      28.519  38.034  12.959  1.00  0.00           H  
ATOM   2814  HA  ARG B  97      29.299  40.015  14.924  1.00  0.00           H  
ATOM   2815 1HB  ARG B  97      26.597  38.990  13.980  1.00  0.00           H  
ATOM   2816 2HB  ARG B  97      26.770  40.263  15.180  1.00  0.00           H  
ATOM   2817 1HG  ARG B  97      28.097  41.565  13.458  1.00  0.00           H  
ATOM   2818 2HG  ARG B  97      27.587  40.336  12.275  1.00  0.00           H  
ATOM   2819 1HD  ARG B  97      25.731  41.981  13.978  1.00  0.00           H  
ATOM   2820 2HD  ARG B  97      26.158  42.324  12.286  1.00  0.00           H  
ATOM   2821  HE  ARG B  97      24.396  40.219  13.290  1.00  0.00           H  
ATOM   2822 1HH1 ARG B  97      26.228  41.491  10.575  1.00  0.00           H  
ATOM   2823 2HH1 ARG B  97      25.291  40.628   9.377  1.00  0.00           H  
ATOM   2824 1HH2 ARG B  97      23.186  39.104  11.724  1.00  0.00           H  
ATOM   2825 2HH2 ARG B  97      23.569  39.277  10.027  1.00  0.00           H  
ATOM   2826  N   LEU B  98      28.095  37.167  15.961  1.00  0.00           N  
ATOM   2827  CA  LEU B  98      27.991  36.307  17.136  1.00  0.00           C  
ATOM   2828  C   LEU B  98      29.340  36.154  17.827  1.00  0.00           C  
ATOM   2829  O   LEU B  98      29.420  36.131  19.055  1.00  0.00           O  
ATOM   2830  CB  LEU B  98      27.452  34.928  16.736  1.00  0.00           C  
ATOM   2831  CG  LEU B  98      27.289  33.921  17.883  1.00  0.00           C  
ATOM   2832  CD1 LEU B  98      26.293  34.464  18.899  1.00  0.00           C  
ATOM   2833  CD2 LEU B  98      26.823  32.585  17.322  1.00  0.00           C  
ATOM   2834  H   LEU B  98      27.919  36.773  15.048  1.00  0.00           H  
ATOM   2835  HA  LEU B  98      27.307  36.776  17.847  1.00  0.00           H  
ATOM   2836 1HB  LEU B  98      26.477  35.058  16.268  1.00  0.00           H  
ATOM   2837 2HB  LEU B  98      28.130  34.489  16.005  1.00  0.00           H  
ATOM   2838  HG  LEU B  98      28.244  33.790  18.389  1.00  0.00           H  
ATOM   2839 1HD1 LEU B  98      26.177  33.749  19.713  1.00  0.00           H  
ATOM   2840 2HD1 LEU B  98      26.659  35.411  19.297  1.00  0.00           H  
ATOM   2841 3HD1 LEU B  98      25.330  34.624  18.415  1.00  0.00           H  
ATOM   2842 1HD2 LEU B  98      26.708  31.870  18.135  1.00  0.00           H  
ATOM   2843 2HD2 LEU B  98      25.868  32.716  16.815  1.00  0.00           H  
ATOM   2844 3HD2 LEU B  98      27.562  32.211  16.612  1.00  0.00           H  
ATOM   2845  N   ALA B  99      30.399  36.050  17.029  1.00  0.00           N  
ATOM   2846  CA  ALA B  99      31.757  36.030  17.559  1.00  0.00           C  
ATOM   2847  C   ALA B  99      32.056  37.290  18.359  1.00  0.00           C  
ATOM   2848  O   ALA B  99      32.553  37.220  19.484  1.00  0.00           O  
ATOM   2849  CB  ALA B  99      32.765  35.869  16.431  1.00  0.00           C  
ATOM   2850  H   ALA B  99      30.257  35.985  16.031  1.00  0.00           H  
ATOM   2851  HA  ALA B  99      31.850  35.180  18.235  1.00  0.00           H  
ATOM   2852 1HB  ALA B  99      33.775  35.857  16.843  1.00  0.00           H  
ATOM   2853 2HB  ALA B  99      32.575  34.935  15.904  1.00  0.00           H  
ATOM   2854 3HB  ALA B  99      32.667  36.703  15.736  1.00  0.00           H  
ATOM   2855  N   ARG B 100      31.752  38.444  17.771  1.00  0.00           N  
ATOM   2856  CA  ARG B 100      31.944  39.722  18.447  1.00  0.00           C  
ATOM   2857  C   ARG B 100      31.122  39.798  19.726  1.00  0.00           C  
ATOM   2858  O   ARG B 100      31.634  40.169  20.782  1.00  0.00           O  
ATOM   2859  CB  ARG B 100      31.560  40.875  17.532  1.00  0.00           C  
ATOM   2860  CG  ARG B 100      31.841  42.259  18.095  1.00  0.00           C  
ATOM   2861  CD  ARG B 100      31.373  43.330  17.178  1.00  0.00           C  
ATOM   2862  NE  ARG B 100      29.929  43.311  17.014  1.00  0.00           N  
ATOM   2863  CZ  ARG B 100      29.263  43.952  16.034  1.00  0.00           C  
ATOM   2864  NH1 ARG B 100      29.922  44.657  15.141  1.00  0.00           N1+
ATOM   2865  NH2 ARG B 100      27.945  43.873  15.971  1.00  0.00           N  
ATOM   2866  H   ARG B 100      31.377  38.435  16.833  1.00  0.00           H  
ATOM   2867  HA  ARG B 100      32.995  39.811  18.724  1.00  0.00           H  
ATOM   2868 1HB  ARG B 100      32.099  40.787  16.590  1.00  0.00           H  
ATOM   2869 2HB  ARG B 100      30.494  40.820  17.307  1.00  0.00           H  
ATOM   2870 1HG  ARG B 100      31.326  42.376  19.049  1.00  0.00           H  
ATOM   2871 2HG  ARG B 100      32.915  42.381  18.244  1.00  0.00           H  
ATOM   2872 1HD  ARG B 100      31.658  44.302  17.580  1.00  0.00           H  
ATOM   2873 2HD  ARG B 100      31.830  43.195  16.199  1.00  0.00           H  
ATOM   2874  HE  ARG B 100      29.386  42.779  17.682  1.00  0.00           H  
ATOM   2875 1HH1 ARG B 100      30.930  44.717  15.191  1.00  0.00           H  
ATOM   2876 2HH1 ARG B 100      29.423  45.137  14.408  1.00  0.00           H  
ATOM   2877 1HH2 ARG B 100      27.437  43.331  16.657  1.00  0.00           H  
ATOM   2878 2HH2 ARG B 100      27.445  44.353  15.236  1.00  0.00           H  
ATOM   2879  N   ALA B 101      29.844  39.443  19.625  1.00  0.00           N  
ATOM   2880  CA  ALA B 101      28.938  39.514  20.763  1.00  0.00           C  
ATOM   2881  C   ALA B 101      29.398  38.599  21.890  1.00  0.00           C  
ATOM   2882  O   ALA B 101      29.308  38.953  23.067  1.00  0.00           O  
ATOM   2883  CB  ALA B 101      27.522  39.156  20.337  1.00  0.00           C  
ATOM   2884  H   ALA B 101      29.493  39.120  18.735  1.00  0.00           H  
ATOM   2885  HA  ALA B 101      28.940  40.534  21.146  1.00  0.00           H  
ATOM   2886 1HB  ALA B 101      26.856  39.213  21.198  1.00  0.00           H  
ATOM   2887 2HB  ALA B 101      27.184  39.855  19.572  1.00  0.00           H  
ATOM   2888 3HB  ALA B 101      27.508  38.144  19.935  1.00  0.00           H  
ATOM   2889  N   ALA B 102      29.894  37.422  21.524  1.00  0.00           N  
ATOM   2890  CA  ALA B 102      30.364  36.451  22.506  1.00  0.00           C  
ATOM   2891  C   ALA B 102      31.517  37.013  23.329  1.00  0.00           C  
ATOM   2892  O   ALA B 102      31.556  36.857  24.549  1.00  0.00           O  
ATOM   2893  CB  ALA B 102      30.786  35.162  21.815  1.00  0.00           C  
ATOM   2894  H   ALA B 102      29.943  37.192  20.545  1.00  0.00           H  
ATOM   2895  HA  ALA B 102      29.547  36.227  23.192  1.00  0.00           H  
ATOM   2896 1HB  ALA B 102      31.135  34.447  22.559  1.00  0.00           H  
ATOM   2897 2HB  ALA B 102      29.935  34.742  21.278  1.00  0.00           H  
ATOM   2898 3HB  ALA B 102      31.590  35.374  21.111  1.00  0.00           H  
ATOM   2899  N   LEU B 103      32.455  37.666  22.652  1.00  0.00           N  
ATOM   2900  CA  LEU B 103      33.605  38.266  23.321  1.00  0.00           C  
ATOM   2901  C   LEU B 103      33.172  39.376  24.269  1.00  0.00           C  
ATOM   2902  O   LEU B 103      33.666  39.472  25.393  1.00  0.00           O  
ATOM   2903  CB  LEU B 103      34.589  38.824  22.286  1.00  0.00           C  
ATOM   2904  CG  LEU B 103      35.311  37.780  21.424  1.00  0.00           C  
ATOM   2905  CD1 LEU B 103      36.075  38.482  20.308  1.00  0.00           C  
ATOM   2906  CD2 LEU B 103      36.250  36.961  22.297  1.00  0.00           C  
ATOM   2907  H   LEU B 103      32.371  37.751  21.649  1.00  0.00           H  
ATOM   2908  HA  LEU B 103      34.098  37.498  23.914  1.00  0.00           H  
ATOM   2909 1HB  LEU B 103      34.048  39.490  21.614  1.00  0.00           H  
ATOM   2910 2HB  LEU B 103      35.348  39.406  22.807  1.00  0.00           H  
ATOM   2911  HG  LEU B 103      34.577  37.119  20.961  1.00  0.00           H  
ATOM   2912 1HD1 LEU B 103      36.588  37.740  19.696  1.00  0.00           H  
ATOM   2913 2HD1 LEU B 103      35.378  39.044  19.688  1.00  0.00           H  
ATOM   2914 3HD1 LEU B 103      36.806  39.162  20.742  1.00  0.00           H  
ATOM   2915 1HD2 LEU B 103      36.762  36.218  21.685  1.00  0.00           H  
ATOM   2916 2HD2 LEU B 103      36.984  37.619  22.760  1.00  0.00           H  
ATOM   2917 3HD2 LEU B 103      35.675  36.456  23.075  1.00  0.00           H  
ATOM   2918  N   LYS B 104      32.248  40.212  23.810  1.00  0.00           N  
ATOM   2919  CA  LYS B 104      31.765  41.334  24.608  1.00  0.00           C  
ATOM   2920  C   LYS B 104      30.995  40.849  25.832  1.00  0.00           C  
ATOM   2921  O   LYS B 104      31.163  41.377  26.929  1.00  0.00           O  
ATOM   2922  CB  LYS B 104      30.884  42.254  23.762  1.00  0.00           C  
ATOM   2923  CG  LYS B 104      31.644  43.078  22.730  1.00  0.00           C  
ATOM   2924  CD  LYS B 104      30.690  43.840  21.822  1.00  0.00           C  
ATOM   2925  CE  LYS B 104      29.979  44.956  22.575  1.00  0.00           C  
ATOM   2926  NZ  LYS B 104      29.122  45.775  21.677  1.00  0.00           N1+
ATOM   2927  H   LYS B 104      31.870  40.069  22.884  1.00  0.00           H  
ATOM   2928  HA  LYS B 104      32.627  41.902  24.963  1.00  0.00           H  
ATOM   2929 1HB  LYS B 104      30.139  41.660  23.233  1.00  0.00           H  
ATOM   2930 2HB  LYS B 104      30.348  42.945  24.413  1.00  0.00           H  
ATOM   2931 1HG  LYS B 104      32.293  43.790  23.239  1.00  0.00           H  
ATOM   2932 2HG  LYS B 104      32.261  42.419  22.122  1.00  0.00           H  
ATOM   2933 1HD  LYS B 104      31.246  44.272  20.990  1.00  0.00           H  
ATOM   2934 2HD  LYS B 104      29.944  43.154  21.420  1.00  0.00           H  
ATOM   2935 1HE  LYS B 104      29.357  44.526  23.359  1.00  0.00           H  
ATOM   2936 2HE  LYS B 104      30.717  45.606  23.044  1.00  0.00           H  
ATOM   2937 1HZ  LYS B 104      28.670  46.501  22.213  1.00  0.00           H  
ATOM   2938 2HZ  LYS B 104      29.692  46.195  20.955  1.00  0.00           H  
ATOM   2939 3HZ  LYS B 104      28.420  45.187  21.250  1.00  0.00           H  
ATOM   2940  N   LEU B 105      30.152  39.842  25.633  1.00  0.00           N  
ATOM   2941  CA  LEU B 105      29.368  39.274  26.720  1.00  0.00           C  
ATOM   2942  C   LEU B 105      30.267  38.678  27.796  1.00  0.00           C  
ATOM   2943  O   LEU B 105      30.077  38.929  28.987  1.00  0.00           O  
ATOM   2944  CB  LEU B 105      28.420  38.195  26.180  1.00  0.00           C  
ATOM   2945  CG  LEU B 105      27.639  37.406  27.238  1.00  0.00           C  
ATOM   2946  CD1 LEU B 105      26.439  38.224  27.698  1.00  0.00           C  
ATOM   2947  CD2 LEU B 105      27.201  36.072  26.657  1.00  0.00           C  
ATOM   2948  H   LEU B 105      30.054  39.460  24.702  1.00  0.00           H  
ATOM   2949  HA  LEU B 105      28.786  40.072  27.182  1.00  0.00           H  
ATOM   2950 1HB  LEU B 105      27.697  38.669  25.518  1.00  0.00           H  
ATOM   2951 2HB  LEU B 105      29.003  37.481  25.598  1.00  0.00           H  
ATOM   2952  HG  LEU B 105      28.276  37.234  28.106  1.00  0.00           H  
ATOM   2953 1HD1 LEU B 105      25.883  37.663  28.450  1.00  0.00           H  
ATOM   2954 2HD1 LEU B 105      26.782  39.164  28.128  1.00  0.00           H  
ATOM   2955 3HD1 LEU B 105      25.790  38.428  26.847  1.00  0.00           H  
ATOM   2956 1HD2 LEU B 105      26.645  35.510  27.408  1.00  0.00           H  
ATOM   2957 2HD2 LEU B 105      26.562  36.245  25.789  1.00  0.00           H  
ATOM   2958 3HD2 LEU B 105      28.078  35.500  26.352  1.00  0.00           H  
ATOM   2959  N   ALA B 106      31.248  37.889  27.370  1.00  0.00           N  
ATOM   2960  CA  ALA B 106      32.188  37.269  28.295  1.00  0.00           C  
ATOM   2961  C   ALA B 106      32.976  38.317  29.068  1.00  0.00           C  
ATOM   2962  O   ALA B 106      33.218  38.168  30.264  1.00  0.00           O  
ATOM   2963  CB  ALA B 106      33.134  36.341  27.547  1.00  0.00           C  
ATOM   2964  H   ALA B 106      31.343  37.714  26.380  1.00  0.00           H  
ATOM   2965  HA  ALA B 106      31.623  36.679  29.017  1.00  0.00           H  
ATOM   2966 1HB  ALA B 106      33.829  35.883  28.252  1.00  0.00           H  
ATOM   2967 2HB  ALA B 106      32.559  35.561  27.048  1.00  0.00           H  
ATOM   2968 3HB  ALA B 106      33.690  36.911  26.806  1.00  0.00           H  
ATOM   2969  N   LYS B 107      33.372  39.381  28.375  1.00  0.00           N  
ATOM   2970  CA  LYS B 107      34.091  40.479  29.005  1.00  0.00           C  
ATOM   2971  C   LYS B 107      33.302  41.060  30.173  1.00  0.00           C  
ATOM   2972  O   LYS B 107      33.844  41.268  31.258  1.00  0.00           O  
ATOM   2973  CB  LYS B 107      34.399  41.573  27.982  1.00  0.00           C  
ATOM   2974  CG  LYS B 107      35.347  42.655  28.484  1.00  0.00           C  
ATOM   2975  CD  LYS B 107      35.448  43.805  27.492  1.00  0.00           C  
ATOM   2976  CE  LYS B 107      36.018  43.339  26.160  1.00  0.00           C  
ATOM   2977  NZ  LYS B 107      36.265  44.475  25.232  1.00  0.00           N1+
ATOM   2978  H   LYS B 107      33.168  39.427  27.388  1.00  0.00           H  
ATOM   2979  HA  LYS B 107      35.032  40.094  29.403  1.00  0.00           H  
ATOM   2980 1HB  LYS B 107      34.844  41.126  27.093  1.00  0.00           H  
ATOM   2981 2HB  LYS B 107      33.472  42.057  27.677  1.00  0.00           H  
ATOM   2982 1HG  LYS B 107      34.986  43.042  29.438  1.00  0.00           H  
ATOM   2983 2HG  LYS B 107      36.339  42.230  28.637  1.00  0.00           H  
ATOM   2984 1HD  LYS B 107      34.457  44.230  27.324  1.00  0.00           H  
ATOM   2985 2HD  LYS B 107      36.094  44.582  27.901  1.00  0.00           H  
ATOM   2986 1HE  LYS B 107      36.957  42.815  26.330  1.00  0.00           H  
ATOM   2987 2HE  LYS B 107      35.321  42.645  25.689  1.00  0.00           H  
ATOM   2988 1HZ  LYS B 107      36.640  44.124  24.362  1.00  0.00           H  
ATOM   2989 2HZ  LYS B 107      35.395  44.958  25.053  1.00  0.00           H  
ATOM   2990 3HZ  LYS B 107      36.924  45.116  25.649  1.00  0.00           H  
ATOM   2991  N   GLU B 108      32.021  41.318  29.940  1.00  0.00           N  
ATOM   2992  CA  GLU B 108      31.150  41.863  30.977  1.00  0.00           C  
ATOM   2993  C   GLU B 108      30.891  40.837  32.073  1.00  0.00           C  
ATOM   2994  O   GLU B 108      30.736  41.191  33.243  1.00  0.00           O  
ATOM   2995  CB  GLU B 108      29.821  42.320  30.371  1.00  0.00           C  
ATOM   2996  CG  GLU B 108      29.937  43.511  29.429  1.00  0.00           C  
ATOM   2997  CD  GLU B 108      30.520  44.727  30.090  1.00  0.00           C  
ATOM   2998  OE1 GLU B 108      30.041  45.100  31.134  1.00  0.00           O  
ATOM   2999  OE2 GLU B 108      31.448  45.284  29.552  1.00  0.00           O1-
ATOM   3000  H   GLU B 108      31.638  41.133  29.024  1.00  0.00           H  
ATOM   3001  HA  GLU B 108      31.648  42.718  31.434  1.00  0.00           H  
ATOM   3002 1HB  GLU B 108      29.370  41.497  29.816  1.00  0.00           H  
ATOM   3003 2HB  GLU B 108      29.132  42.594  31.170  1.00  0.00           H  
ATOM   3004 1HG  GLU B 108      30.568  43.233  28.585  1.00  0.00           H  
ATOM   3005 2HG  GLU B 108      28.948  43.753  29.042  1.00  0.00           H  
ATOM   3006  N   ALA B 109      30.846  39.566  31.689  1.00  0.00           N  
ATOM   3007  CA  ALA B 109      30.686  38.481  32.650  1.00  0.00           C  
ATOM   3008  C   ALA B 109      31.870  38.410  33.603  1.00  0.00           C  
ATOM   3009  O   ALA B 109      31.708  38.140  34.794  1.00  0.00           O  
ATOM   3010  CB  ALA B 109      30.509  37.154  31.927  1.00  0.00           C  
ATOM   3011  H   ALA B 109      30.925  39.345  30.706  1.00  0.00           H  
ATOM   3012  HA  ALA B 109      29.794  38.676  33.246  1.00  0.00           H  
ATOM   3013 1HB  ALA B 109      30.391  36.353  32.657  1.00  0.00           H  
ATOM   3014 2HB  ALA B 109      29.624  37.202  31.292  1.00  0.00           H  
ATOM   3015 3HB  ALA B 109      31.385  36.957  31.310  1.00  0.00           H  
ATOM   3016  N   VAL B 110      33.066  38.653  33.075  1.00  0.00           N  
ATOM   3017  CA  VAL B 110      34.270  38.712  33.895  1.00  0.00           C  
ATOM   3018  C   VAL B 110      34.226  39.893  34.856  1.00  0.00           C  
ATOM   3019  O   VAL B 110      34.650  39.785  36.007  1.00  0.00           O  
ATOM   3020  CB  VAL B 110      35.520  38.827  33.001  1.00  0.00           C  
ATOM   3021  CG1 VAL B 110      36.744  39.166  33.838  1.00  0.00           C  
ATOM   3022  CG2 VAL B 110      35.731  37.530  32.237  1.00  0.00           C  
ATOM   3023  H   VAL B 110      33.141  38.806  32.079  1.00  0.00           H  
ATOM   3024  HA  VAL B 110      34.323  37.802  34.494  1.00  0.00           H  
ATOM   3025  HB  VAL B 110      35.375  39.645  32.296  1.00  0.00           H  
ATOM   3026 1HG1 VAL B 110      37.619  39.244  33.191  1.00  0.00           H  
ATOM   3027 2HG1 VAL B 110      36.584  40.116  34.347  1.00  0.00           H  
ATOM   3028 3HG1 VAL B 110      36.910  38.381  34.577  1.00  0.00           H  
ATOM   3029 1HG2 VAL B 110      36.615  37.619  31.607  1.00  0.00           H  
ATOM   3030 2HG2 VAL B 110      35.869  36.710  32.943  1.00  0.00           H  
ATOM   3031 3HG2 VAL B 110      34.860  37.328  31.613  1.00  0.00           H  
ATOM   3032  N   LYS B 111      33.716  41.022  34.374  1.00  0.00           N  
ATOM   3033  CA  LYS B 111      33.537  42.200  35.214  1.00  0.00           C  
ATOM   3034  C   LYS B 111      32.601  41.909  36.381  1.00  0.00           C  
ATOM   3035  O   LYS B 111      32.862  42.313  37.512  1.00  0.00           O  
ATOM   3036  CB  LYS B 111      32.999  43.369  34.387  1.00  0.00           C  
ATOM   3037  CG  LYS B 111      34.007  43.970  33.418  1.00  0.00           C  
ATOM   3038  CD  LYS B 111      33.393  45.106  32.614  1.00  0.00           C  
ATOM   3039  CE  LYS B 111      34.366  45.640  31.573  1.00  0.00           C  
ATOM   3040  NZ  LYS B 111      33.741  46.679  30.711  1.00  0.00           N1+
ATOM   3041  H   LYS B 111      33.444  41.063  33.402  1.00  0.00           H  
ATOM   3042  HA  LYS B 111      34.506  42.480  35.628  1.00  0.00           H  
ATOM   3043 1HB  LYS B 111      32.135  43.039  33.811  1.00  0.00           H  
ATOM   3044 2HB  LYS B 111      32.662  44.161  35.056  1.00  0.00           H  
ATOM   3045 1HG  LYS B 111      34.865  44.352  33.974  1.00  0.00           H  
ATOM   3046 2HG  LYS B 111      34.358  43.199  32.732  1.00  0.00           H  
ATOM   3047 1HD  LYS B 111      32.493  44.750  32.110  1.00  0.00           H  
ATOM   3048 2HD  LYS B 111      33.113  45.916  33.286  1.00  0.00           H  
ATOM   3049 1HE  LYS B 111      35.232  46.072  32.074  1.00  0.00           H  
ATOM   3050 2HE  LYS B 111      34.709  44.819  30.943  1.00  0.00           H  
ATOM   3051 1HZ  LYS B 111      34.418  47.005  30.034  1.00  0.00           H  
ATOM   3052 2HZ  LYS B 111      32.948  46.285  30.227  1.00  0.00           H  
ATOM   3053 3HZ  LYS B 111      33.438  47.453  31.281  1.00  0.00           H  
ATOM   3054  N   SER B 112      31.511  41.205  36.096  1.00  0.00           N  
ATOM   3055  CA  SER B 112      30.535  40.859  37.122  1.00  0.00           C  
ATOM   3056  C   SER B 112      31.110  39.859  38.117  1.00  0.00           C  
ATOM   3057  O   SER B 112      31.891  38.982  37.749  1.00  0.00           O  
ATOM   3058  CB  SER B 112      29.285  40.287  36.482  1.00  0.00           C  
ATOM   3059  OG  SER B 112      28.365  39.875  37.456  1.00  0.00           O  
ATOM   3060  H   SER B 112      31.355  40.900  35.145  1.00  0.00           H  
ATOM   3061  HA  SER B 112      30.277  41.765  37.674  1.00  0.00           H  
ATOM   3062 1HB  SER B 112      28.827  41.039  35.841  1.00  0.00           H  
ATOM   3063 2HB  SER B 112      29.555  39.440  35.853  1.00  0.00           H  
ATOM   3064  HG  SER B 112      27.513  39.835  37.016  1.00  0.00           H  
ATOM   3065  N   THR B 113      30.718  39.998  39.379  1.00  0.00           N  
ATOM   3066  CA  THR B 113      31.118  39.049  40.413  1.00  0.00           C  
ATOM   3067  C   THR B 113      29.961  38.140  40.802  1.00  0.00           C  
ATOM   3068  O   THR B 113      30.056  37.376  41.764  1.00  0.00           O  
ATOM   3069  CB  THR B 113      31.644  39.780  41.663  1.00  0.00           C  
ATOM   3070  CG2 THR B 113      32.854  40.633  41.314  1.00  0.00           C  
ATOM   3071  OG1 THR B 113      30.611  40.620  42.198  1.00  0.00           O  
ATOM   3072  H   THR B 113      30.130  40.779  39.630  1.00  0.00           H  
ATOM   3073  HA  THR B 113      31.916  38.420  40.016  1.00  0.00           H  
ATOM   3074  HB  THR B 113      31.927  39.048  42.420  1.00  0.00           H  
ATOM   3075  HG1 THR B 113      29.754  40.234  42.006  1.00  0.00           H  
ATOM   3076 1HG2 THR B 113      33.212  41.141  42.209  1.00  0.00           H  
ATOM   3077 2HG2 THR B 113      33.644  39.995  40.917  1.00  0.00           H  
ATOM   3078 3HG2 THR B 113      32.575  41.371  40.563  1.00  0.00           H  
ATOM   3079  N   ASP B 114      28.868  38.223  40.051  1.00  0.00           N  
ATOM   3080  CA  ASP B 114      27.681  37.425  40.331  1.00  0.00           C  
ATOM   3081  C   ASP B 114      27.774  36.052  39.679  1.00  0.00           C  
ATOM   3082  O   ASP B 114      27.778  35.936  38.455  1.00  0.00           O  
ATOM   3083  CB  ASP B 114      26.423  38.145  39.841  1.00  0.00           C  
ATOM   3084  CG  ASP B 114      25.139  37.426  40.233  1.00  0.00           C  
ATOM   3085  OD1 ASP B 114      25.223  36.325  40.724  1.00  0.00           O  
ATOM   3086  OD2 ASP B 114      24.086  37.984  40.037  1.00  0.00           O1-
ATOM   3087  H   ASP B 114      28.860  38.858  39.265  1.00  0.00           H  
ATOM   3088  HA  ASP B 114      27.614  37.274  41.410  1.00  0.00           H  
ATOM   3089 1HB  ASP B 114      26.397  39.154  40.254  1.00  0.00           H  
ATOM   3090 2HB  ASP B 114      26.455  38.236  38.755  1.00  0.00           H  
ATOM   3091  N   GLN B 115      27.852  35.013  40.504  1.00  0.00           N  
ATOM   3092  CA  GLN B 115      28.022  33.653  40.010  1.00  0.00           C  
ATOM   3093  C   GLN B 115      26.826  33.216  39.174  1.00  0.00           C  
ATOM   3094  O   GLN B 115      26.956  32.393  38.268  1.00  0.00           O  
ATOM   3095  CB  GLN B 115      28.228  32.682  41.176  1.00  0.00           C  
ATOM   3096  CG  GLN B 115      29.529  32.884  41.933  1.00  0.00           C  
ATOM   3097  CD  GLN B 115      30.748  32.657  41.060  1.00  0.00           C  
ATOM   3098  NE2 GLN B 115      31.666  33.617  41.064  1.00  0.00           N  
ATOM   3099  OE1 GLN B 115      30.865  31.629  40.387  1.00  0.00           O  
ATOM   3100  H   GLN B 115      27.790  35.171  41.501  1.00  0.00           H  
ATOM   3101  HA  GLN B 115      28.904  33.632  39.369  1.00  0.00           H  
ATOM   3102 1HB  GLN B 115      27.406  32.786  41.886  1.00  0.00           H  
ATOM   3103 2HB  GLN B 115      28.210  31.658  40.804  1.00  0.00           H  
ATOM   3104 1HG  GLN B 115      29.564  33.907  42.309  1.00  0.00           H  
ATOM   3105 2HG  GLN B 115      29.567  32.179  42.764  1.00  0.00           H  
ATOM   3106 1HE2 GLN B 115      32.492  33.523  40.508  1.00  0.00           H  
ATOM   3107 2HE2 GLN B 115      31.532  34.434  41.625  1.00  0.00           H  
ATOM   3108  N   GLU B 116      25.660  33.774  39.482  1.00  0.00           N  
ATOM   3109  CA  GLU B 116      24.436  33.433  38.768  1.00  0.00           C  
ATOM   3110  C   GLU B 116      24.427  34.036  37.369  1.00  0.00           C  
ATOM   3111  O   GLU B 116      23.913  33.435  36.426  1.00  0.00           O  
ATOM   3112  CB  GLU B 116      23.210  33.916  39.547  1.00  0.00           C  
ATOM   3113  CG  GLU B 116      22.998  33.211  40.880  1.00  0.00           C  
ATOM   3114  CD  GLU B 116      22.848  31.722  40.737  1.00  0.00           C  
ATOM   3115  OE1 GLU B 116      22.063  31.297  39.923  1.00  0.00           O  
ATOM   3116  OE2 GLU B 116      23.521  31.007  41.442  1.00  0.00           O1-
ATOM   3117  H   GLU B 116      25.621  34.451  40.231  1.00  0.00           H  
ATOM   3118  HA  GLU B 116      24.388  32.349  38.659  1.00  0.00           H  
ATOM   3119 1HB  GLU B 116      23.303  34.984  39.745  1.00  0.00           H  
ATOM   3120 2HB  GLU B 116      22.315  33.769  38.944  1.00  0.00           H  
ATOM   3121 1HG  GLU B 116      23.847  33.417  41.530  1.00  0.00           H  
ATOM   3122 2HG  GLU B 116      22.104  33.616  41.354  1.00  0.00           H  
ATOM   3123  N   GLU B 117      25.003  35.227  37.240  1.00  0.00           N  
ATOM   3124  CA  GLU B 117      25.202  35.846  35.934  1.00  0.00           C  
ATOM   3125  C   GLU B 117      26.175  35.039  35.087  1.00  0.00           C  
ATOM   3126  O   GLU B 117      25.998  34.908  33.876  1.00  0.00           O  
ATOM   3127  CB  GLU B 117      25.717  37.278  36.096  1.00  0.00           C  
ATOM   3128  CG  GLU B 117      25.815  38.061  34.793  1.00  0.00           C  
ATOM   3129  CD  GLU B 117      26.274  39.478  34.995  1.00  0.00           C  
ATOM   3130  OE1 GLU B 117      26.070  40.002  36.064  1.00  0.00           O  
ATOM   3131  OE2 GLU B 117      26.830  40.037  34.081  1.00  0.00           O1-
ATOM   3132  H   GLU B 117      25.310  35.716  38.068  1.00  0.00           H  
ATOM   3133  HA  GLU B 117      24.244  35.865  35.413  1.00  0.00           H  
ATOM   3134 1HB  GLU B 117      25.058  37.829  36.766  1.00  0.00           H  
ATOM   3135 2HB  GLU B 117      26.708  37.260  36.550  1.00  0.00           H  
ATOM   3136 1HG  GLU B 117      26.517  37.555  34.131  1.00  0.00           H  
ATOM   3137 2HG  GLU B 117      24.839  38.065  34.309  1.00  0.00           H  
ATOM   3138  N   LEU B 118      27.205  34.499  35.728  1.00  0.00           N  
ATOM   3139  CA  LEU B 118      28.160  33.628  35.050  1.00  0.00           C  
ATOM   3140  C   LEU B 118      27.486  32.356  34.552  1.00  0.00           C  
ATOM   3141  O   LEU B 118      27.787  31.868  33.463  1.00  0.00           O  
ATOM   3142  CB  LEU B 118      29.312  33.267  35.995  1.00  0.00           C  
ATOM   3143  CG  LEU B 118      30.253  34.420  36.369  1.00  0.00           C  
ATOM   3144  CD1 LEU B 118      31.242  33.946  37.425  1.00  0.00           C  
ATOM   3145  CD2 LEU B 118      30.975  34.909  35.123  1.00  0.00           C  
ATOM   3146  H   LEU B 118      27.332  34.697  36.711  1.00  0.00           H  
ATOM   3147  HA  LEU B 118      28.553  34.156  34.182  1.00  0.00           H  
ATOM   3148 1HB  LEU B 118      28.891  32.870  36.919  1.00  0.00           H  
ATOM   3149 2HB  LEU B 118      29.912  32.486  35.529  1.00  0.00           H  
ATOM   3150  HG  LEU B 118      29.674  35.237  36.798  1.00  0.00           H  
ATOM   3151 1HD1 LEU B 118      31.910  34.765  37.690  1.00  0.00           H  
ATOM   3152 2HD1 LEU B 118      30.700  33.620  38.312  1.00  0.00           H  
ATOM   3153 3HD1 LEU B 118      31.826  33.115  37.030  1.00  0.00           H  
ATOM   3154 1HD2 LEU B 118      31.643  35.729  35.388  1.00  0.00           H  
ATOM   3155 2HD2 LEU B 118      31.555  34.091  34.695  1.00  0.00           H  
ATOM   3156 3HD2 LEU B 118      30.244  35.257  34.393  1.00  0.00           H  
ATOM   3157  N   LYS B 119      26.569  31.824  35.355  1.00  0.00           N  
ATOM   3158  CA  LYS B 119      25.789  30.658  34.958  1.00  0.00           C  
ATOM   3159  C   LYS B 119      24.955  30.950  33.719  1.00  0.00           C  
ATOM   3160  O   LYS B 119      24.908  30.148  32.787  1.00  0.00           O  
ATOM   3161  CB  LYS B 119      24.884  30.204  36.105  1.00  0.00           C  
ATOM   3162  CG  LYS B 119      25.620  29.535  37.260  1.00  0.00           C  
ATOM   3163  CD  LYS B 119      24.669  29.190  38.394  1.00  0.00           C  
ATOM   3164  CE  LYS B 119      25.415  28.604  39.586  1.00  0.00           C  
ATOM   3165  NZ  LYS B 119      24.515  28.373  40.746  1.00  0.00           N1+
ATOM   3166  H   LYS B 119      26.412  32.237  36.263  1.00  0.00           H  
ATOM   3167  HA  LYS B 119      26.476  29.849  34.713  1.00  0.00           H  
ATOM   3168 1HB  LYS B 119      24.345  31.063  36.505  1.00  0.00           H  
ATOM   3169 2HB  LYS B 119      24.143  29.499  35.727  1.00  0.00           H  
ATOM   3170 1HG  LYS B 119      26.097  28.619  36.904  1.00  0.00           H  
ATOM   3171 2HG  LYS B 119      26.394  30.204  37.635  1.00  0.00           H  
ATOM   3172 1HD  LYS B 119      24.142  30.090  38.714  1.00  0.00           H  
ATOM   3173 2HD  LYS B 119      23.933  28.464  38.046  1.00  0.00           H  
ATOM   3174 1HE  LYS B 119      25.869  27.658  39.299  1.00  0.00           H  
ATOM   3175 2HE  LYS B 119      26.209  29.287  39.888  1.00  0.00           H  
ATOM   3176 1HZ  LYS B 119      25.047  27.984  41.513  1.00  0.00           H  
ATOM   3177 2HZ  LYS B 119      24.101  29.250  41.034  1.00  0.00           H  
ATOM   3178 3HZ  LYS B 119      23.785  27.726  40.484  1.00  0.00           H  
ATOM   3179  N   LYS B 120      24.296  32.105  33.711  1.00  0.00           N  
ATOM   3180  CA  LYS B 120      23.482  32.515  32.575  1.00  0.00           C  
ATOM   3181  C   LYS B 120      24.322  32.633  31.310  1.00  0.00           C  
ATOM   3182  O   LYS B 120      23.977  32.070  30.269  1.00  0.00           O  
ATOM   3183  CB  LYS B 120      22.783  33.843  32.870  1.00  0.00           C  
ATOM   3184  CG  LYS B 120      21.879  34.340  31.750  1.00  0.00           C  
ATOM   3185  CD  LYS B 120      21.024  35.511  32.209  1.00  0.00           C  
ATOM   3186  CE  LYS B 120      20.141  36.028  31.082  1.00  0.00           C  
ATOM   3187  NZ  LYS B 120      19.294  37.172  31.519  1.00  0.00           N1+
ATOM   3188  H   LYS B 120      24.362  32.713  34.515  1.00  0.00           H  
ATOM   3189  HA  LYS B 120      22.724  31.753  32.398  1.00  0.00           H  
ATOM   3190 1HB  LYS B 120      22.177  33.744  33.770  1.00  0.00           H  
ATOM   3191 2HB  LYS B 120      23.531  34.613  33.062  1.00  0.00           H  
ATOM   3192 1HG  LYS B 120      22.488  34.656  30.903  1.00  0.00           H  
ATOM   3193 2HG  LYS B 120      21.226  33.531  31.424  1.00  0.00           H  
ATOM   3194 1HD  LYS B 120      20.390  35.197  33.040  1.00  0.00           H  
ATOM   3195 2HD  LYS B 120      21.668  36.321  32.553  1.00  0.00           H  
ATOM   3196 1HE  LYS B 120      20.765  36.352  30.251  1.00  0.00           H  
ATOM   3197 2HE  LYS B 120      19.494  35.226  30.729  1.00  0.00           H  
ATOM   3198 1HZ  LYS B 120      18.725  37.484  30.745  1.00  0.00           H  
ATOM   3199 2HZ  LYS B 120      18.696  36.877  32.279  1.00  0.00           H  
ATOM   3200 3HZ  LYS B 120      19.884  37.929  31.830  1.00  0.00           H  
ATOM   3201  N   VAL B 121      25.426  33.368  31.403  1.00  0.00           N  
ATOM   3202  CA  VAL B 121      26.299  33.589  30.258  1.00  0.00           C  
ATOM   3203  C   VAL B 121      26.926  32.283  29.783  1.00  0.00           C  
ATOM   3204  O   VAL B 121      27.034  32.037  28.581  1.00  0.00           O  
ATOM   3205  CB  VAL B 121      27.413  34.588  30.623  1.00  0.00           C  
ATOM   3206  CG1 VAL B 121      28.512  34.567  29.570  1.00  0.00           C  
ATOM   3207  CG2 VAL B 121      26.829  35.986  30.763  1.00  0.00           C  
ATOM   3208  H   VAL B 121      25.665  33.783  32.292  1.00  0.00           H  
ATOM   3209  HA  VAL B 121      25.700  33.986  29.437  1.00  0.00           H  
ATOM   3210  HB  VAL B 121      27.866  34.287  31.565  1.00  0.00           H  
ATOM   3211 1HG1 VAL B 121      29.292  35.280  29.844  1.00  0.00           H  
ATOM   3212 2HG1 VAL B 121      28.941  33.566  29.513  1.00  0.00           H  
ATOM   3213 3HG1 VAL B 121      28.095  34.841  28.601  1.00  0.00           H  
ATOM   3214 1HG2 VAL B 121      27.623  36.688  31.021  1.00  0.00           H  
ATOM   3215 2HG2 VAL B 121      26.373  36.286  29.819  1.00  0.00           H  
ATOM   3216 3HG2 VAL B 121      26.074  35.987  31.549  1.00  0.00           H  
ATOM   3217  N   LYS B 122      27.336  31.450  30.732  1.00  0.00           N  
ATOM   3218  CA  LYS B 122      27.878  30.135  30.415  1.00  0.00           C  
ATOM   3219  C   LYS B 122      26.923  29.347  29.524  1.00  0.00           C  
ATOM   3220  O   LYS B 122      27.316  28.844  28.473  1.00  0.00           O  
ATOM   3221  CB  LYS B 122      28.169  29.352  31.696  1.00  0.00           C  
ATOM   3222  CG  LYS B 122      28.657  27.928  31.468  1.00  0.00           C  
ATOM   3223  CD  LYS B 122      29.274  27.346  32.730  1.00  0.00           C  
ATOM   3224  CE  LYS B 122      28.216  27.077  33.791  1.00  0.00           C  
ATOM   3225  NZ  LYS B 122      28.799  26.469  35.018  1.00  0.00           N1+
ATOM   3226  H   LYS B 122      27.273  31.738  31.700  1.00  0.00           H  
ATOM   3227  HA  LYS B 122      28.809  30.265  29.865  1.00  0.00           H  
ATOM   3228 1HB  LYS B 122      28.928  29.877  32.278  1.00  0.00           H  
ATOM   3229 2HB  LYS B 122      27.267  29.302  32.306  1.00  0.00           H  
ATOM   3230 1HG  LYS B 122      27.820  27.301  31.159  1.00  0.00           H  
ATOM   3231 2HG  LYS B 122      29.404  27.924  30.673  1.00  0.00           H  
ATOM   3232 1HD  LYS B 122      29.780  26.411  32.491  1.00  0.00           H  
ATOM   3233 2HD  LYS B 122      30.007  28.044  33.133  1.00  0.00           H  
ATOM   3234 1HE  LYS B 122      27.726  28.012  34.060  1.00  0.00           H  
ATOM   3235 2HE  LYS B 122      27.462  26.399  33.389  1.00  0.00           H  
ATOM   3236 1HZ  LYS B 122      28.067  26.307  35.694  1.00  0.00           H  
ATOM   3237 2HZ  LYS B 122      29.240  25.592  34.782  1.00  0.00           H  
ATOM   3238 3HZ  LYS B 122      29.486  27.097  35.410  1.00  0.00           H  
ATOM   3239  N   ALA B 123      25.670  29.246  29.953  1.00  0.00           N  
ATOM   3240  CA  ALA B 123      24.654  28.532  29.190  1.00  0.00           C  
ATOM   3241  C   ALA B 123      24.442  29.169  27.824  1.00  0.00           C  
ATOM   3242  O   ALA B 123      24.373  28.480  26.807  1.00  0.00           O  
ATOM   3243  CB  ALA B 123      23.344  28.490  29.964  1.00  0.00           C  
ATOM   3244  H   ALA B 123      25.414  29.673  30.832  1.00  0.00           H  
ATOM   3245  HA  ALA B 123      24.999  27.509  29.028  1.00  0.00           H  
ATOM   3246 1HB  ALA B 123      22.594  27.954  29.381  1.00  0.00           H  
ATOM   3247 2HB  ALA B 123      23.498  27.980  30.914  1.00  0.00           H  
ATOM   3248 3HB  ALA B 123      22.999  29.505  30.150  1.00  0.00           H  
ATOM   3249  N   ILE B 124      24.340  30.495  27.805  1.00  0.00           N  
ATOM   3250  CA  ILE B 124      24.095  31.227  26.569  1.00  0.00           C  
ATOM   3251  C   ILE B 124      25.186  30.951  25.540  1.00  0.00           C  
ATOM   3252  O   ILE B 124      24.899  30.621  24.389  1.00  0.00           O  
ATOM   3253  CB  ILE B 124      24.009  32.741  26.836  1.00  0.00           C  
ATOM   3254  CG1 ILE B 124      22.817  33.057  27.743  1.00  0.00           C  
ATOM   3255  CG2 ILE B 124      23.904  33.507  25.526  1.00  0.00           C  
ATOM   3256  CD1 ILE B 124      22.824  34.465  28.292  1.00  0.00           C  
ATOM   3257  H   ILE B 124      24.434  31.009  28.671  1.00  0.00           H  
ATOM   3258  HA  ILE B 124      23.138  30.903  26.159  1.00  0.00           H  
ATOM   3259  HB  ILE B 124      24.903  33.069  27.365  1.00  0.00           H  
ATOM   3260 1HG1 ILE B 124      21.890  32.911  27.189  1.00  0.00           H  
ATOM   3261 2HG1 ILE B 124      22.806  32.363  28.585  1.00  0.00           H  
ATOM   3262 1HG2 ILE B 124      23.843  34.575  25.733  1.00  0.00           H  
ATOM   3263 2HG2 ILE B 124      24.782  33.304  24.914  1.00  0.00           H  
ATOM   3264 3HG2 ILE B 124      23.008  33.190  24.990  1.00  0.00           H  
ATOM   3265 1HD1 ILE B 124      21.949  34.612  28.926  1.00  0.00           H  
ATOM   3266 2HD1 ILE B 124      23.729  34.622  28.881  1.00  0.00           H  
ATOM   3267 3HD1 ILE B 124      22.799  35.177  27.468  1.00  0.00           H  
ATOM   3268  N   LEU B 125      26.466  31.064  25.874  1.00  0.00           N  
ATOM   3269  CA  LEU B 125      27.602  30.720  25.030  1.00  0.00           C  
ATOM   3270  C   LEU B 125      27.570  29.238  24.625  1.00  0.00           C  
ATOM   3271  O   LEU B 125      27.994  28.876  23.528  1.00  0.00           O  
ATOM   3272  CB  LEU B 125      28.913  31.032  25.762  1.00  0.00           C  
ATOM   3273  CG  LEU B 125      29.118  32.498  26.164  1.00  0.00           C  
ATOM   3274  CD1 LEU B 125      30.292  32.602  27.126  1.00  0.00           C  
ATOM   3275  CD2 LEU B 125      29.356  33.338  24.917  1.00  0.00           C  
ATOM   3276  H   LEU B 125      26.635  31.423  26.803  1.00  0.00           H  
ATOM   3277  HA  LEU B 125      27.553  31.320  24.122  1.00  0.00           H  
ATOM   3278 1HB  LEU B 125      28.956  30.432  26.670  1.00  0.00           H  
ATOM   3279 2HB  LEU B 125      29.747  30.744  25.121  1.00  0.00           H  
ATOM   3280  HG  LEU B 125      28.229  32.860  26.681  1.00  0.00           H  
ATOM   3281 1HD1 LEU B 125      30.438  33.645  27.412  1.00  0.00           H  
ATOM   3282 2HD1 LEU B 125      30.087  32.009  28.018  1.00  0.00           H  
ATOM   3283 3HD1 LEU B 125      31.195  32.230  26.641  1.00  0.00           H  
ATOM   3284 1HD2 LEU B 125      29.500  34.380  25.202  1.00  0.00           H  
ATOM   3285 2HD2 LEU B 125      30.245  32.977  24.400  1.00  0.00           H  
ATOM   3286 3HD2 LEU B 125      28.493  33.260  24.256  1.00  0.00           H  
ATOM   3287  N   ARG B 126      27.067  28.361  25.506  1.00  0.00           N  
ATOM   3288  CA  ARG B 126      27.039  26.944  25.181  1.00  0.00           C  
ATOM   3289  C   ARG B 126      25.985  26.725  24.115  1.00  0.00           C  
ATOM   3290  O   ARG B 126      26.144  25.879  23.236  1.00  0.00           O  
ATOM   3291  CB  ARG B 126      26.726  26.097  26.406  1.00  0.00           C  
ATOM   3292  CG  ARG B 126      27.889  25.909  27.367  1.00  0.00           C  
ATOM   3293  CD  ARG B 126      27.558  24.945  28.447  1.00  0.00           C  
ATOM   3294  NE  ARG B 126      28.679  24.734  29.348  1.00  0.00           N  
ATOM   3295  CZ  ARG B 126      28.628  23.993  30.473  1.00  0.00           C  
ATOM   3296  NH1 ARG B 126      27.508  23.400  30.819  1.00  0.00           N1+
ATOM   3297  NH2 ARG B 126      29.705  23.862  31.227  1.00  0.00           N  
ATOM   3298  H   ARG B 126      26.705  28.669  26.397  1.00  0.00           H  
ATOM   3299  HA  ARG B 126      28.016  26.659  24.791  1.00  0.00           H  
ATOM   3300 1HB  ARG B 126      25.908  26.550  26.962  1.00  0.00           H  
ATOM   3301 2HB  ARG B 126      26.397  25.107  26.089  1.00  0.00           H  
ATOM   3302 1HG  ARG B 126      28.754  25.531  26.822  1.00  0.00           H  
ATOM   3303 2HG  ARG B 126      28.139  26.865  27.827  1.00  0.00           H  
ATOM   3304 1HD  ARG B 126      26.719  25.324  29.030  1.00  0.00           H  
ATOM   3305 2HD  ARG B 126      27.289  23.985  28.008  1.00  0.00           H  
ATOM   3306  HE  ARG B 126      29.558  25.174  29.115  1.00  0.00           H  
ATOM   3307 1HH1 ARG B 126      26.685  23.499  30.243  1.00  0.00           H  
ATOM   3308 2HH1 ARG B 126      27.470  22.844  31.661  1.00  0.00           H  
ATOM   3309 1HH2 ARG B 126      30.568  24.319  30.960  1.00  0.00           H  
ATOM   3310 2HH2 ARG B 126      29.668  23.307  32.068  1.00  0.00           H  
ATOM   3311  N   VAL B 127      24.901  27.499  24.201  1.00  0.00           N  
ATOM   3312  CA  VAL B 127      23.832  27.375  23.225  1.00  0.00           C  
ATOM   3313  C   VAL B 127      24.352  27.833  21.879  1.00  0.00           C  
ATOM   3314  O   VAL B 127      24.081  27.209  20.853  1.00  0.00           O  
ATOM   3315  CB  VAL B 127      22.610  28.221  23.632  1.00  0.00           C  
ATOM   3316  CG1 VAL B 127      21.614  28.302  22.485  1.00  0.00           C  
ATOM   3317  CG2 VAL B 127      21.959  27.627  24.871  1.00  0.00           C  
ATOM   3318  H   VAL B 127      24.814  28.177  24.944  1.00  0.00           H  
ATOM   3319  HA  VAL B 127      23.539  26.328  23.164  1.00  0.00           H  
ATOM   3320  HB  VAL B 127      22.939  29.238  23.844  1.00  0.00           H  
ATOM   3321 1HG1 VAL B 127      20.757  28.904  22.790  1.00  0.00           H  
ATOM   3322 2HG1 VAL B 127      22.091  28.763  21.619  1.00  0.00           H  
ATOM   3323 3HG1 VAL B 127      21.278  27.300  22.224  1.00  0.00           H  
ATOM   3324 1HG2 VAL B 127      21.097  28.231  25.153  1.00  0.00           H  
ATOM   3325 2HG2 VAL B 127      21.636  26.608  24.660  1.00  0.00           H  
ATOM   3326 3HG2 VAL B 127      22.678  27.618  25.690  1.00  0.00           H  
ATOM   3327  N   ALA B 128      25.102  28.930  21.895  1.00  0.00           N  
ATOM   3328  CA  ALA B 128      25.673  29.488  20.683  1.00  0.00           C  
ATOM   3329  C   ALA B 128      26.555  28.443  20.011  1.00  0.00           C  
ATOM   3330  O   ALA B 128      26.418  28.176  18.817  1.00  0.00           O  
ATOM   3331  CB  ALA B 128      26.465  30.750  20.990  1.00  0.00           C  
ATOM   3332  H   ALA B 128      25.278  29.388  22.778  1.00  0.00           H  
ATOM   3333  HA  ALA B 128      24.859  29.754  20.007  1.00  0.00           H  
ATOM   3334 1HB  ALA B 128      26.894  31.144  20.069  1.00  0.00           H  
ATOM   3335 2HB  ALA B 128      25.804  31.497  21.431  1.00  0.00           H  
ATOM   3336 3HB  ALA B 128      27.265  30.516  21.691  1.00  0.00           H  
ATOM   3337  N   SER B 129      27.474  27.839  20.767  1.00  0.00           N  
ATOM   3338  CA  SER B 129      28.346  26.830  20.183  1.00  0.00           C  
ATOM   3339  C   SER B 129      27.544  25.650  19.613  1.00  0.00           C  
ATOM   3340  O   SER B 129      27.881  25.109  18.559  1.00  0.00           O  
ATOM   3341  CB  SER B 129      29.328  26.333  21.226  1.00  0.00           C  
ATOM   3342  OG  SER B 129      30.182  25.362  20.689  1.00  0.00           O  
ATOM   3343  H   SER B 129      27.576  28.070  21.745  1.00  0.00           H  
ATOM   3344  HA  SER B 129      28.896  27.284  19.358  1.00  0.00           H  
ATOM   3345 1HB  SER B 129      29.914  27.171  21.602  1.00  0.00           H  
ATOM   3346 2HB  SER B 129      28.780  25.913  22.068  1.00  0.00           H  
ATOM   3347  HG  SER B 129      30.949  25.335  21.267  1.00  0.00           H  
ATOM   3348  N   GLU B 130      26.469  25.223  20.293  1.00  0.00           N  
ATOM   3349  CA  GLU B 130      25.675  24.118  19.755  1.00  0.00           C  
ATOM   3350  C   GLU B 130      25.000  24.522  18.444  1.00  0.00           C  
ATOM   3351  O   GLU B 130      24.974  23.741  17.488  1.00  0.00           O  
ATOM   3352  CB  GLU B 130      24.616  23.661  20.763  1.00  0.00           C  
ATOM   3353  CG  GLU B 130      25.132  22.900  22.002  1.00  0.00           C  
ATOM   3354  CD  GLU B 130      25.703  21.533  21.694  1.00  0.00           C  
ATOM   3355  OE1 GLU B 130      25.029  20.761  21.049  1.00  0.00           O  
ATOM   3356  OE2 GLU B 130      26.817  21.252  22.104  1.00  0.00           O1-
ATOM   3357  H   GLU B 130      26.226  25.638  21.197  1.00  0.00           H  
ATOM   3358  HA  GLU B 130      26.340  23.285  19.550  1.00  0.00           H  
ATOM   3359 1HB  GLU B 130      24.076  24.531  21.125  1.00  0.00           H  
ATOM   3360 2HB  GLU B 130      23.910  23.021  20.258  1.00  0.00           H  
ATOM   3361 1HG  GLU B 130      25.910  23.497  22.472  1.00  0.00           H  
ATOM   3362 2HG  GLU B 130      24.314  22.800  22.714  1.00  0.00           H  
ATOM   3363  N   VAL B 131      24.529  25.766  18.359  1.00  0.00           N  
ATOM   3364  CA  VAL B 131      23.875  26.232  17.145  1.00  0.00           C  
ATOM   3365  C   VAL B 131      24.886  26.255  15.999  1.00  0.00           C  
ATOM   3366  O   VAL B 131      24.566  25.848  14.879  1.00  0.00           O  
ATOM   3367  CB  VAL B 131      23.213  27.605  17.366  1.00  0.00           C  
ATOM   3368  CG1 VAL B 131      22.563  28.108  16.088  1.00  0.00           C  
ATOM   3369  CG2 VAL B 131      22.155  27.470  18.444  1.00  0.00           C  
ATOM   3370  H   VAL B 131      24.585  26.381  19.174  1.00  0.00           H  
ATOM   3371  HA  VAL B 131      23.086  25.531  16.890  1.00  0.00           H  
ATOM   3372  HB  VAL B 131      23.977  28.323  17.677  1.00  0.00           H  
ATOM   3373 1HG1 VAL B 131      22.103  29.077  16.281  1.00  0.00           H  
ATOM   3374 2HG1 VAL B 131      23.322  28.210  15.308  1.00  0.00           H  
ATOM   3375 3HG1 VAL B 131      21.799  27.402  15.766  1.00  0.00           H  
ATOM   3376 1HG2 VAL B 131      21.712  28.431  18.622  1.00  0.00           H  
ATOM   3377 2HG2 VAL B 131      21.393  26.761  18.128  1.00  0.00           H  
ATOM   3378 3HG2 VAL B 131      22.607  27.122  19.346  1.00  0.00           H  
ATOM   3379  N   LEU B 132      26.111  26.715  16.271  1.00  0.00           N  
ATOM   3380  CA  LEU B 132      27.128  26.735  15.226  1.00  0.00           C  
ATOM   3381  C   LEU B 132      27.471  25.313  14.756  1.00  0.00           C  
ATOM   3382  O   LEU B 132      27.660  25.086  13.558  1.00  0.00           O  
ATOM   3383  CB  LEU B 132      28.393  27.435  15.737  1.00  0.00           C  
ATOM   3384  CG  LEU B 132      28.251  28.933  16.035  1.00  0.00           C  
ATOM   3385  CD1 LEU B 132      29.545  29.456  16.640  1.00  0.00           C  
ATOM   3386  CD2 LEU B 132      27.904  29.676  14.753  1.00  0.00           C  
ATOM   3387  H   LEU B 132      26.324  27.066  17.207  1.00  0.00           H  
ATOM   3388  HA  LEU B 132      26.728  27.280  14.371  1.00  0.00           H  
ATOM   3389 1HB  LEU B 132      28.716  26.944  16.654  1.00  0.00           H  
ATOM   3390 2HB  LEU B 132      29.180  27.319  14.992  1.00  0.00           H  
ATOM   3391  HG  LEU B 132      27.456  29.084  16.768  1.00  0.00           H  
ATOM   3392 1HD1 LEU B 132      29.445  30.521  16.852  1.00  0.00           H  
ATOM   3393 2HD1 LEU B 132      29.758  28.922  17.565  1.00  0.00           H  
ATOM   3394 3HD1 LEU B 132      30.362  29.304  15.935  1.00  0.00           H  
ATOM   3395 1HD2 LEU B 132      27.802  30.740  14.966  1.00  0.00           H  
ATOM   3396 2HD2 LEU B 132      28.698  29.526  14.022  1.00  0.00           H  
ATOM   3397 3HD2 LEU B 132      26.965  29.293  14.353  1.00  0.00           H  
ATOM   3398  N   LYS B 133      27.514  24.338  15.669  1.00  0.00           N  
ATOM   3399  CA  LYS B 133      27.786  22.971  15.225  1.00  0.00           C  
ATOM   3400  C   LYS B 133      26.657  22.483  14.315  1.00  0.00           C  
ATOM   3401  O   LYS B 133      26.904  21.810  13.310  1.00  0.00           O  
ATOM   3402  CB  LYS B 133      27.978  22.024  16.410  1.00  0.00           C  
ATOM   3403  CG  LYS B 133      29.294  22.225  17.172  1.00  0.00           C  
ATOM   3404  CD  LYS B 133      29.525  21.107  18.182  1.00  0.00           C  
ATOM   3405  CE  LYS B 133      28.592  21.252  19.366  1.00  0.00           C  
ATOM   3406  NZ  LYS B 133      28.849  20.241  20.429  1.00  0.00           N1+
ATOM   3407  H   LYS B 133      27.386  24.549  16.661  1.00  0.00           H  
ATOM   3408  HA  LYS B 133      28.707  22.974  14.642  1.00  0.00           H  
ATOM   3409 1HB  LYS B 133      27.158  22.170  17.120  1.00  0.00           H  
ATOM   3410 2HB  LYS B 133      27.935  20.993  16.065  1.00  0.00           H  
ATOM   3411 1HG  LYS B 133      30.123  22.246  16.465  1.00  0.00           H  
ATOM   3412 2HG  LYS B 133      29.263  23.178  17.695  1.00  0.00           H  
ATOM   3413 1HD  LYS B 133      29.355  20.141  17.708  1.00  0.00           H  
ATOM   3414 2HD  LYS B 133      30.554  21.145  18.537  1.00  0.00           H  
ATOM   3415 1HE  LYS B 133      28.714  22.249  19.791  1.00  0.00           H  
ATOM   3416 2HE  LYS B 133      27.564  21.141  19.021  1.00  0.00           H  
ATOM   3417 1HZ  LYS B 133      28.170  20.430  21.180  1.00  0.00           H  
ATOM   3418 2HZ  LYS B 133      28.714  19.311  20.068  1.00  0.00           H  
ATOM   3419 3HZ  LYS B 133      29.783  20.336  20.785  1.00  0.00           H  
ATOM   3420  N   LEU B 134      25.422  22.869  14.634  1.00  0.00           N  
ATOM   3421  CA  LEU B 134      24.278  22.490  13.819  1.00  0.00           C  
ATOM   3422  C   LEU B 134      24.374  23.144  12.441  1.00  0.00           C  
ATOM   3423  O   LEU B 134      23.984  22.538  11.441  1.00  0.00           O  
ATOM   3424  CB  LEU B 134      22.994  22.845  14.563  1.00  0.00           C  
ATOM   3425  CG  LEU B 134      22.786  21.983  15.819  1.00  0.00           C  
ATOM   3426  CD1 LEU B 134      21.707  22.543  16.647  1.00  0.00           C  
ATOM   3427  CD2 LEU B 134      22.421  20.587  15.395  1.00  0.00           C  
ATOM   3428  H   LEU B 134      25.271  23.409  15.489  1.00  0.00           H  
ATOM   3429  HA  LEU B 134      24.297  21.410  13.684  1.00  0.00           H  
ATOM   3430 1HB  LEU B 134      23.031  23.886  14.864  1.00  0.00           H  
ATOM   3431 2HB  LEU B 134      22.142  22.700  13.899  1.00  0.00           H  
ATOM   3432  HG  LEU B 134      23.703  21.959  16.399  1.00  0.00           H  
ATOM   3433 1HD1 LEU B 134      21.556  21.934  17.524  1.00  0.00           H  
ATOM   3434 2HD1 LEU B 134      21.961  23.553  16.952  1.00  0.00           H  
ATOM   3435 3HD1 LEU B 134      20.826  22.546  16.046  1.00  0.00           H  
ATOM   3436 1HD2 LEU B 134      22.289  19.981  16.264  1.00  0.00           H  
ATOM   3437 2HD2 LEU B 134      21.492  20.617  14.830  1.00  0.00           H  
ATOM   3438 3HD2 LEU B 134      23.219  20.168  14.781  1.00  0.00           H  
ATOM   3439  N   GLU B 135      24.918  24.368  12.373  1.00  0.00           N  
ATOM   3440  CA  GLU B 135      25.121  25.031  11.085  1.00  0.00           C  
ATOM   3441  C   GLU B 135      26.086  24.209  10.236  1.00  0.00           C  
ATOM   3442  O   GLU B 135      25.871  24.038   9.032  1.00  0.00           O  
ATOM   3443  CB  GLU B 135      25.625  26.468  11.251  1.00  0.00           C  
ATOM   3444  CG  GLU B 135      25.704  27.252   9.934  1.00  0.00           C  
ATOM   3445  CD  GLU B 135      26.056  28.728  10.101  1.00  0.00           C  
ATOM   3446  OE1 GLU B 135      26.245  29.176  11.215  1.00  0.00           O  
ATOM   3447  OE2 GLU B 135      26.124  29.411   9.108  1.00  0.00           O1-
ATOM   3448  H   GLU B 135      25.171  24.848  13.238  1.00  0.00           H  
ATOM   3449  HA  GLU B 135      24.186  25.065  10.544  1.00  0.00           H  
ATOM   3450 1HB  GLU B 135      24.995  27.005  11.956  1.00  0.00           H  
ATOM   3451 2HB  GLU B 135      26.629  26.447  11.670  1.00  0.00           H  
ATOM   3452 1HG  GLU B 135      26.457  26.783   9.302  1.00  0.00           H  
ATOM   3453 2HG  GLU B 135      24.745  27.170   9.427  1.00  0.00           H  
ATOM   3454  N   GLU B 136      27.139  23.661  10.851  1.00  0.00           N  
ATOM   3455  CA  GLU B 136      28.069  22.853  10.066  1.00  0.00           C  
ATOM   3456  C   GLU B 136      27.360  21.593   9.553  1.00  0.00           C  
ATOM   3457  O   GLU B 136      27.546  21.194   8.394  1.00  0.00           O  
ATOM   3458  CB  GLU B 136      29.305  22.472  10.893  1.00  0.00           C  
ATOM   3459  CG  GLU B 136      30.273  23.635  11.220  1.00  0.00           C  
ATOM   3460  CD  GLU B 136      30.950  24.243   9.995  1.00  0.00           C  
ATOM   3461  OE1 GLU B 136      31.509  23.507   9.222  1.00  0.00           O  
ATOM   3462  OE2 GLU B 136      30.904  25.451   9.835  1.00  0.00           O1-
ATOM   3463  H   GLU B 136      27.296  23.845  11.847  1.00  0.00           H  
ATOM   3464  HA  GLU B 136      28.393  23.434   9.208  1.00  0.00           H  
ATOM   3465 1HB  GLU B 136      28.985  22.038  11.838  1.00  0.00           H  
ATOM   3466 2HB  GLU B 136      29.870  21.707  10.363  1.00  0.00           H  
ATOM   3467 1HG  GLU B 136      29.704  24.415  11.731  1.00  0.00           H  
ATOM   3468 2HG  GLU B 136      31.034  23.273  11.909  1.00  0.00           H  
ATOM   3469  N   GLU B 137      26.481  21.006  10.378  1.00  0.00           N  
ATOM   3470  CA  GLU B 137      25.751  19.821   9.933  1.00  0.00           C  
ATOM   3471  C   GLU B 137      24.791  20.197   8.806  1.00  0.00           C  
ATOM   3472  O   GLU B 137      24.624  19.440   7.840  1.00  0.00           O  
ATOM   3473  CB  GLU B 137      24.972  19.172  11.087  1.00  0.00           C  
ATOM   3474  CG  GLU B 137      25.835  18.497  12.173  1.00  0.00           C  
ATOM   3475  CD  GLU B 137      26.669  17.318  11.661  1.00  0.00           C  
ATOM   3476  OE1 GLU B 137      26.115  16.446  11.032  1.00  0.00           O  
ATOM   3477  OE2 GLU B 137      27.869  17.300  11.895  1.00  0.00           O1-
ATOM   3478  H   GLU B 137      26.371  21.367  11.329  1.00  0.00           H  
ATOM   3479  HA  GLU B 137      26.464  19.099   9.546  1.00  0.00           H  
ATOM   3480 1HB  GLU B 137      24.362  19.928  11.577  1.00  0.00           H  
ATOM   3481 2HB  GLU B 137      24.296  18.421  10.686  1.00  0.00           H  
ATOM   3482 1HG  GLU B 137      26.507  19.247  12.590  1.00  0.00           H  
ATOM   3483 2HG  GLU B 137      25.178  18.155  12.973  1.00  0.00           H  
ATOM   3484  N   ALA B 138      24.198  21.389   8.900  1.00  0.00           N  
ATOM   3485  CA  ALA B 138      23.283  21.852   7.875  1.00  0.00           C  
ATOM   3486  C   ALA B 138      24.005  21.999   6.544  1.00  0.00           C  
ATOM   3487  O   ALA B 138      23.507  21.523   5.515  1.00  0.00           O  
ATOM   3488  CB  ALA B 138      22.666  23.180   8.281  1.00  0.00           C  
ATOM   3489  H   ALA B 138      24.356  21.964   9.726  1.00  0.00           H  
ATOM   3490  HA  ALA B 138      22.503  21.104   7.757  1.00  0.00           H  
ATOM   3491 1HB  ALA B 138      22.149  23.060   9.227  1.00  0.00           H  
ATOM   3492 2HB  ALA B 138      23.445  23.924   8.394  1.00  0.00           H  
ATOM   3493 3HB  ALA B 138      21.965  23.507   7.518  1.00  0.00           H  
ATOM   3494  N   LYS B 139      25.209  22.583   6.566  1.00  0.00           N  
ATOM   3495  CA  LYS B 139      25.964  22.769   5.332  1.00  0.00           C  
ATOM   3496  C   LYS B 139      26.329  21.432   4.701  1.00  0.00           C  
ATOM   3497  O   LYS B 139      26.228  21.271   3.477  1.00  0.00           O  
ATOM   3498  CB  LYS B 139      27.218  23.605   5.589  1.00  0.00           C  
ATOM   3499  CG  LYS B 139      26.941  25.092   5.863  1.00  0.00           C  
ATOM   3500  CD  LYS B 139      28.232  25.903   5.895  1.00  0.00           C  
ATOM   3501  CE  LYS B 139      29.009  25.621   7.164  1.00  0.00           C  
ATOM   3502  NZ  LYS B 139      30.222  26.478   7.302  1.00  0.00           N1+
ATOM   3503  H   LYS B 139      25.577  22.946   7.449  1.00  0.00           H  
ATOM   3504  HA  LYS B 139      25.337  23.310   4.626  1.00  0.00           H  
ATOM   3505 1HB  LYS B 139      27.745  23.201   6.460  1.00  0.00           H  
ATOM   3506 2HB  LYS B 139      27.890  23.532   4.735  1.00  0.00           H  
ATOM   3507 1HG  LYS B 139      26.286  25.488   5.086  1.00  0.00           H  
ATOM   3508 2HG  LYS B 139      26.434  25.192   6.823  1.00  0.00           H  
ATOM   3509 1HD  LYS B 139      28.848  25.651   5.032  1.00  0.00           H  
ATOM   3510 2HD  LYS B 139      27.994  26.966   5.858  1.00  0.00           H  
ATOM   3511 1HE  LYS B 139      28.359  25.795   8.021  1.00  0.00           H  
ATOM   3512 2HE  LYS B 139      29.320  24.575   7.166  1.00  0.00           H  
ATOM   3513 1HZ  LYS B 139      30.668  26.211   8.195  1.00  0.00           H  
ATOM   3514 2HZ  LYS B 139      30.857  26.318   6.540  1.00  0.00           H  
ATOM   3515 3HZ  LYS B 139      29.961  27.449   7.331  1.00  0.00           H  
ATOM   3516  N   LYS B 140      26.701  20.451   5.524  1.00  0.00           N  
ATOM   3517  CA  LYS B 140      27.023  19.148   4.969  1.00  0.00           C  
ATOM   3518  C   LYS B 140      25.783  18.517   4.336  1.00  0.00           C  
ATOM   3519  O   LYS B 140      25.865  17.930   3.251  1.00  0.00           O  
ATOM   3520  CB  LYS B 140      27.613  18.231   6.041  1.00  0.00           C  
ATOM   3521  CG  LYS B 140      29.033  18.610   6.488  1.00  0.00           C  
ATOM   3522  CD  LYS B 140      29.635  17.542   7.399  1.00  0.00           C  
ATOM   3523  CE  LYS B 140      28.980  17.578   8.768  1.00  0.00           C  
ATOM   3524  NZ  LYS B 140      29.609  16.631   9.737  1.00  0.00           N1+
ATOM   3525  H   LYS B 140      26.786  20.623   6.529  1.00  0.00           H  
ATOM   3526  HA  LYS B 140      27.768  19.279   4.185  1.00  0.00           H  
ATOM   3527 1HB  LYS B 140      26.971  18.256   6.928  1.00  0.00           H  
ATOM   3528 2HB  LYS B 140      27.633  17.206   5.678  1.00  0.00           H  
ATOM   3529 1HG  LYS B 140      29.667  18.732   5.608  1.00  0.00           H  
ATOM   3530 2HG  LYS B 140      29.001  19.559   7.023  1.00  0.00           H  
ATOM   3531 1HD  LYS B 140      29.489  16.556   6.959  1.00  0.00           H  
ATOM   3532 2HD  LYS B 140      30.703  17.720   7.512  1.00  0.00           H  
ATOM   3533 1HE  LYS B 140      29.054  18.591   9.168  1.00  0.00           H  
ATOM   3534 2HE  LYS B 140      27.929  17.318   8.663  1.00  0.00           H  
ATOM   3535 1HZ  LYS B 140      29.092  16.732  10.628  1.00  0.00           H  
ATOM   3536 2HZ  LYS B 140      29.527  15.686   9.404  1.00  0.00           H  
ATOM   3537 3HZ  LYS B 140      30.576  16.860   9.877  1.00  0.00           H  
ATOM   3538  N   SER B 141      24.613  18.694   4.963  1.00  0.00           N  
ATOM   3539  CA  SER B 141      23.429  18.096   4.373  1.00  0.00           C  
ATOM   3540  C   SER B 141      23.050  18.824   3.079  1.00  0.00           C  
ATOM   3541  O   SER B 141      22.488  18.209   2.173  1.00  0.00           O  
ATOM   3542  CB  SER B 141      22.269  18.107   5.362  1.00  0.00           C  
ATOM   3543  OG  SER B 141      21.755  19.400   5.568  1.00  0.00           O  
ATOM   3544  H   SER B 141      24.564  19.183   5.859  1.00  0.00           H  
ATOM   3545  HA  SER B 141      23.654  17.056   4.128  1.00  0.00           H  
ATOM   3546 1HB  SER B 141      21.478  17.446   5.008  1.00  0.00           H  
ATOM   3547 2HB  SER B 141      22.624  17.712   6.313  1.00  0.00           H  
ATOM   3548  HG  SER B 141      22.529  20.002   5.634  1.00  0.00           H  
ATOM   3549  N   GLN B 142      23.411  20.111   2.948  1.00  0.00           N  
ATOM   3550  CA  GLN B 142      23.105  20.844   1.721  1.00  0.00           C  
ATOM   3551  C   GLN B 142      23.926  20.268   0.568  1.00  0.00           C  
ATOM   3552  O   GLN B 142      23.438  20.152  -0.560  1.00  0.00           O  
ATOM   3553  CB  GLN B 142      23.374  22.338   1.876  1.00  0.00           C  
ATOM   3554  CG  GLN B 142      22.934  23.186   0.676  1.00  0.00           C  
ATOM   3555  CD  GLN B 142      21.406  23.156   0.437  1.00  0.00           C  
ATOM   3556  NE2 GLN B 142      20.997  22.864  -0.795  1.00  0.00           N  
ATOM   3557  OE1 GLN B 142      20.613  23.415   1.347  1.00  0.00           O  
ATOM   3558  H   GLN B 142      23.850  20.594   3.733  1.00  0.00           H  
ATOM   3559  HA  GLN B 142      22.049  20.710   1.491  1.00  0.00           H  
ATOM   3560 1HB  GLN B 142      22.872  22.707   2.769  1.00  0.00           H  
ATOM   3561 2HB  GLN B 142      24.444  22.494   2.021  1.00  0.00           H  
ATOM   3562 1HG  GLN B 142      23.234  24.219   0.847  1.00  0.00           H  
ATOM   3563 2HG  GLN B 142      23.426  22.800  -0.217  1.00  0.00           H  
ATOM   3564 1HE2 GLN B 142      20.015  22.850  -1.004  1.00  0.00           H  
ATOM   3565 2HE2 GLN B 142      21.667  22.673  -1.512  1.00  0.00           H  
ATOM   3566  N   GLU B 143      25.170  19.869   0.855  1.00  0.00           N  
ATOM   3567  CA  GLU B 143      25.981  19.234  -0.180  1.00  0.00           C  
ATOM   3568  C   GLU B 143      25.261  17.979  -0.665  1.00  0.00           C  
ATOM   3569  O   GLU B 143      25.160  17.730  -1.872  1.00  0.00           O  
ATOM   3570  CB  GLU B 143      27.385  18.880   0.318  1.00  0.00           C  
ATOM   3571  CG  GLU B 143      28.257  18.213  -0.752  1.00  0.00           C  
ATOM   3572  CD  GLU B 143      29.676  17.911  -0.309  1.00  0.00           C  
ATOM   3573  OE1 GLU B 143      30.114  18.451   0.681  1.00  0.00           O  
ATOM   3574  OE2 GLU B 143      30.311  17.102  -0.964  1.00  0.00           O1-
ATOM   3575  H   GLU B 143      25.547  20.026   1.794  1.00  0.00           H  
ATOM   3576  HA  GLU B 143      26.075  19.923  -1.021  1.00  0.00           H  
ATOM   3577 1HB  GLU B 143      27.889  19.781   0.666  1.00  0.00           H  
ATOM   3578 2HB  GLU B 143      27.313  18.197   1.161  1.00  0.00           H  
ATOM   3579 1HG  GLU B 143      27.775  17.280  -1.045  1.00  0.00           H  
ATOM   3580 2HG  GLU B 143      28.286  18.859  -1.629  1.00  0.00           H  
ATOM   3581  N   GLU B 144      24.724  17.204   0.284  1.00  0.00           N  
ATOM   3582  CA  GLU B 144      23.992  15.997  -0.075  1.00  0.00           C  
ATOM   3583  C   GLU B 144      22.743  16.339  -0.890  1.00  0.00           C  
ATOM   3584  O   GLU B 144      22.424  15.628  -1.843  1.00  0.00           O  
ATOM   3585  CB  GLU B 144      23.663  15.165   1.165  1.00  0.00           C  
ATOM   3586  CG  GLU B 144      24.898  14.490   1.760  1.00  0.00           C  
ATOM   3587  CD  GLU B 144      24.661  13.722   3.033  1.00  0.00           C  
ATOM   3588  OE1 GLU B 144      23.936  14.181   3.884  1.00  0.00           O  
ATOM   3589  OE2 GLU B 144      25.211  12.654   3.164  1.00  0.00           O1-
ATOM   3590  H   GLU B 144      24.859  17.461   1.266  1.00  0.00           H  
ATOM   3591  HA  GLU B 144      24.641  15.388  -0.703  1.00  0.00           H  
ATOM   3592 1HB  GLU B 144      23.211  15.789   1.927  1.00  0.00           H  
ATOM   3593 2HB  GLU B 144      22.946  14.391   0.903  1.00  0.00           H  
ATOM   3594 1HG  GLU B 144      25.313  13.811   1.018  1.00  0.00           H  
ATOM   3595 2HG  GLU B 144      25.644  15.267   1.952  1.00  0.00           H  
ATOM   3596  N   VAL B 145      22.076  17.461  -0.592  1.00  0.00           N  
ATOM   3597  CA  VAL B 145      20.897  17.836  -1.378  1.00  0.00           C  
ATOM   3598  C   VAL B 145      21.268  18.007  -2.838  1.00  0.00           C  
ATOM   3599  O   VAL B 145      20.582  17.500  -3.732  1.00  0.00           O  
ATOM   3600  CB  VAL B 145      20.279  19.174  -0.919  1.00  0.00           C  
ATOM   3601  CG1 VAL B 145      19.160  19.605  -1.890  1.00  0.00           C  
ATOM   3602  CG2 VAL B 145      19.740  19.053   0.459  1.00  0.00           C  
ATOM   3603  H   VAL B 145      22.363  18.013   0.217  1.00  0.00           H  
ATOM   3604  HA  VAL B 145      20.162  17.049  -1.279  1.00  0.00           H  
ATOM   3605  HB  VAL B 145      21.037  19.939  -0.940  1.00  0.00           H  
ATOM   3606 1HG1 VAL B 145      18.746  20.559  -1.564  1.00  0.00           H  
ATOM   3607 2HG1 VAL B 145      19.572  19.714  -2.893  1.00  0.00           H  
ATOM   3608 3HG1 VAL B 145      18.378  18.871  -1.911  1.00  0.00           H  
ATOM   3609 1HG2 VAL B 145      19.330  20.013   0.744  1.00  0.00           H  
ATOM   3610 2HG2 VAL B 145      18.975  18.310   0.499  1.00  0.00           H  
ATOM   3611 3HG2 VAL B 145      20.518  18.783   1.136  1.00  0.00           H  
ATOM   3612  N   GLU B 146      22.375  18.704  -3.084  1.00  0.00           N  
ATOM   3613  CA  GLU B 146      22.785  18.936  -4.458  1.00  0.00           C  
ATOM   3614  C   GLU B 146      23.187  17.636  -5.139  1.00  0.00           C  
ATOM   3615  O   GLU B 146      22.801  17.383  -6.287  1.00  0.00           O  
ATOM   3616  CB  GLU B 146      23.948  19.928  -4.510  1.00  0.00           C  
ATOM   3617  CG  GLU B 146      24.445  20.234  -5.918  1.00  0.00           C  
ATOM   3618  CD  GLU B 146      23.447  20.958  -6.793  1.00  0.00           C  
ATOM   3619  OE1 GLU B 146      22.554  21.595  -6.274  1.00  0.00           O  
ATOM   3620  OE2 GLU B 146      23.574  20.841  -8.000  1.00  0.00           O1-
ATOM   3621  H   GLU B 146      22.908  19.092  -2.300  1.00  0.00           H  
ATOM   3622  HA  GLU B 146      21.942  19.359  -5.002  1.00  0.00           H  
ATOM   3623 1HB  GLU B 146      23.648  20.863  -4.040  1.00  0.00           H  
ATOM   3624 2HB  GLU B 146      24.786  19.527  -3.935  1.00  0.00           H  
ATOM   3625 1HG  GLU B 146      25.350  20.837  -5.847  1.00  0.00           H  
ATOM   3626 2HG  GLU B 146      24.710  19.289  -6.387  1.00  0.00           H  
ATOM   3627  N   ARG B 147      23.918  16.773  -4.432  1.00  0.00           N  
ATOM   3628  CA  ARG B 147      24.329  15.528  -5.057  1.00  0.00           C  
ATOM   3629  C   ARG B 147      23.110  14.680  -5.420  1.00  0.00           C  
ATOM   3630  O   ARG B 147      23.050  14.135  -6.521  1.00  0.00           O  
ATOM   3631  CB  ARG B 147      25.275  14.759  -4.146  1.00  0.00           C  
ATOM   3632  CG  ARG B 147      26.682  15.386  -4.024  1.00  0.00           C  
ATOM   3633  CD  ARG B 147      27.581  14.602  -3.129  1.00  0.00           C  
ATOM   3634  NE  ARG B 147      28.902  15.219  -2.992  1.00  0.00           N  
ATOM   3635  CZ  ARG B 147      29.921  15.065  -3.847  1.00  0.00           C  
ATOM   3636  NH1 ARG B 147      29.808  14.311  -4.923  1.00  0.00           N1+
ATOM   3637  NH2 ARG B 147      31.041  15.690  -3.574  1.00  0.00           N  
ATOM   3638  H   ARG B 147      24.217  17.007  -3.481  1.00  0.00           H  
ATOM   3639  HA  ARG B 147      24.866  15.767  -5.973  1.00  0.00           H  
ATOM   3640 1HB  ARG B 147      24.846  14.706  -3.146  1.00  0.00           H  
ATOM   3641 2HB  ARG B 147      25.387  13.739  -4.513  1.00  0.00           H  
ATOM   3642 1HG  ARG B 147      27.141  15.440  -5.010  1.00  0.00           H  
ATOM   3643 2HG  ARG B 147      26.590  16.393  -3.612  1.00  0.00           H  
ATOM   3644 1HD  ARG B 147      27.130  14.544  -2.135  1.00  0.00           H  
ATOM   3645 2HD  ARG B 147      27.712  13.598  -3.527  1.00  0.00           H  
ATOM   3646  HE  ARG B 147      29.095  15.830  -2.182  1.00  0.00           H  
ATOM   3647 1HH1 ARG B 147      28.938  13.835  -5.117  1.00  0.00           H  
ATOM   3648 2HH1 ARG B 147      30.591  14.208  -5.554  1.00  0.00           H  
ATOM   3649 1HH2 ARG B 147      31.074  16.264  -2.716  1.00  0.00           H  
ATOM   3650 2HH2 ARG B 147      31.838  15.609  -4.182  1.00  0.00           H  
ATOM   3651  N   LEU B 148      22.104  14.645  -4.544  1.00  0.00           N  
ATOM   3652  CA  LEU B 148      20.889  13.881  -4.806  1.00  0.00           C  
ATOM   3653  C   LEU B 148      20.144  14.422  -6.011  1.00  0.00           C  
ATOM   3654  O   LEU B 148      19.660  13.665  -6.860  1.00  0.00           O  
ATOM   3655  CB  LEU B 148      19.987  13.961  -3.584  1.00  0.00           C  
ATOM   3656  CG  LEU B 148      20.455  13.221  -2.352  1.00  0.00           C  
ATOM   3657  CD1 LEU B 148      19.633  13.682  -1.187  1.00  0.00           C  
ATOM   3658  CD2 LEU B 148      20.294  11.730  -2.576  1.00  0.00           C  
ATOM   3659  H   LEU B 148      22.199  15.129  -3.651  1.00  0.00           H  
ATOM   3660  HA  LEU B 148      21.163  12.843  -4.997  1.00  0.00           H  
ATOM   3661 1HB  LEU B 148      19.900  15.008  -3.314  1.00  0.00           H  
ATOM   3662 2HB  LEU B 148      19.004  13.595  -3.852  1.00  0.00           H  
ATOM   3663  HG  LEU B 148      21.498  13.429  -2.152  1.00  0.00           H  
ATOM   3664 1HD1 LEU B 148      19.936  13.160  -0.311  1.00  0.00           H  
ATOM   3665 2HD1 LEU B 148      19.791  14.740  -1.043  1.00  0.00           H  
ATOM   3666 3HD1 LEU B 148      18.597  13.505  -1.374  1.00  0.00           H  
ATOM   3667 1HD2 LEU B 148      20.617  11.214  -1.694  1.00  0.00           H  
ATOM   3668 2HD2 LEU B 148      19.275  11.487  -2.769  1.00  0.00           H  
ATOM   3669 3HD2 LEU B 148      20.903  11.417  -3.428  1.00  0.00           H  
ATOM   3670  N   LYS B 149      20.077  15.745  -6.140  1.00  0.00           N  
ATOM   3671  CA  LYS B 149      19.371  16.287  -7.284  1.00  0.00           C  
ATOM   3672  C   LYS B 149      20.066  15.856  -8.569  1.00  0.00           C  
ATOM   3673  O   LYS B 149      19.399  15.474  -9.540  1.00  0.00           O  
ATOM   3674  CB  LYS B 149      19.274  17.813  -7.193  1.00  0.00           C  
ATOM   3675  CG  LYS B 149      18.276  18.333  -6.136  1.00  0.00           C  
ATOM   3676  CD  LYS B 149      18.352  19.853  -5.975  1.00  0.00           C  
ATOM   3677  CE  LYS B 149      17.789  20.570  -7.206  1.00  0.00           C  
ATOM   3678  NZ  LYS B 149      17.736  22.061  -7.021  1.00  0.00           N1+
ATOM   3679  H   LYS B 149      20.475  16.364  -5.428  1.00  0.00           H  
ATOM   3680  HA  LYS B 149      18.372  15.874  -7.303  1.00  0.00           H  
ATOM   3681 1HB  LYS B 149      20.261  18.222  -6.943  1.00  0.00           H  
ATOM   3682 2HB  LYS B 149      18.989  18.219  -8.160  1.00  0.00           H  
ATOM   3683 1HG  LYS B 149      17.267  18.071  -6.434  1.00  0.00           H  
ATOM   3684 2HG  LYS B 149      18.484  17.863  -5.177  1.00  0.00           H  
ATOM   3685 1HD  LYS B 149      17.783  20.165  -5.093  1.00  0.00           H  
ATOM   3686 2HD  LYS B 149      19.397  20.148  -5.839  1.00  0.00           H  
ATOM   3687 1HE  LYS B 149      18.417  20.345  -8.066  1.00  0.00           H  
ATOM   3688 2HE  LYS B 149      16.779  20.205  -7.397  1.00  0.00           H  
ATOM   3689 1HZ  LYS B 149      17.356  22.494  -7.844  1.00  0.00           H  
ATOM   3690 2HZ  LYS B 149      17.132  22.298  -6.210  1.00  0.00           H  
ATOM   3691 3HZ  LYS B 149      18.662  22.419  -6.850  1.00  0.00           H  
ATOM   3692  N   GLN B 150      21.407  15.867  -8.559  1.00  0.00           N  
ATOM   3693  CA  GLN B 150      22.171  15.465  -9.731  1.00  0.00           C  
ATOM   3694  C   GLN B 150      22.043  13.972 -10.023  1.00  0.00           C  
ATOM   3695  O   GLN B 150      21.954  13.581 -11.188  1.00  0.00           O  
ATOM   3696  CB  GLN B 150      23.646  15.837  -9.585  1.00  0.00           C  
ATOM   3697  CG  GLN B 150      23.916  17.337  -9.620  1.00  0.00           C  
ATOM   3698  CD  GLN B 150      25.389  17.670  -9.486  1.00  0.00           C  
ATOM   3699  NE2 GLN B 150      25.682  18.884  -9.022  1.00  0.00           N  
ATOM   3700  OE1 GLN B 150      26.265  16.842  -9.800  1.00  0.00           O  
ATOM   3701  H   GLN B 150      21.901  16.194  -7.724  1.00  0.00           H  
ATOM   3702  HA  GLN B 150      21.776  16.007 -10.590  1.00  0.00           H  
ATOM   3703 1HB  GLN B 150      24.017  15.453  -8.631  1.00  0.00           H  
ATOM   3704 2HB  GLN B 150      24.221  15.364 -10.374  1.00  0.00           H  
ATOM   3705 1HG  GLN B 150      23.556  17.738 -10.566  1.00  0.00           H  
ATOM   3706 2HG  GLN B 150      23.385  17.810  -8.787  1.00  0.00           H  
ATOM   3707 1HE2 GLN B 150      26.632  19.163  -8.911  1.00  0.00           H  
ATOM   3708 2HE2 GLN B 150      24.928  19.538  -8.760  1.00  0.00           H  
ATOM   3709  N   GLU B 151      21.979  13.128  -8.985  1.00  0.00           N  
ATOM   3710  CA  GLU B 151      21.848  11.690  -9.219  1.00  0.00           C  
ATOM   3711  C   GLU B 151      20.556  11.387  -9.964  1.00  0.00           C  
ATOM   3712  O   GLU B 151      20.537  10.566 -10.886  1.00  0.00           O  
ATOM   3713  CB  GLU B 151      21.876  10.900  -7.898  1.00  0.00           C  
ATOM   3714  CG  GLU B 151      23.239  10.827  -7.196  1.00  0.00           C  
ATOM   3715  CD  GLU B 151      23.181  10.123  -5.848  1.00  0.00           C  
ATOM   3716  OE1 GLU B 151      22.101   9.868  -5.382  1.00  0.00           O  
ATOM   3717  OE2 GLU B 151      24.226   9.843  -5.284  1.00  0.00           O1-
ATOM   3718  H   GLU B 151      22.072  13.490  -8.035  1.00  0.00           H  
ATOM   3719  HA  GLU B 151      22.682  11.363  -9.837  1.00  0.00           H  
ATOM   3720 1HB  GLU B 151      21.162  11.344  -7.200  1.00  0.00           H  
ATOM   3721 2HB  GLU B 151      21.556   9.886  -8.082  1.00  0.00           H  
ATOM   3722 1HG  GLU B 151      23.928  10.287  -7.842  1.00  0.00           H  
ATOM   3723 2HG  GLU B 151      23.627  11.826  -7.064  1.00  0.00           H  
ATOM   3724  N   VAL B 152      19.483  12.084  -9.599  1.00  0.00           N  
ATOM   3725  CA  VAL B 152      18.201  11.879 -10.251  1.00  0.00           C  
ATOM   3726  C   VAL B 152      18.223  12.403 -11.683  1.00  0.00           C  
ATOM   3727  O   VAL B 152      17.753  11.726 -12.604  1.00  0.00           O  
ATOM   3728  CB  VAL B 152      17.095  12.574  -9.476  1.00  0.00           C  
ATOM   3729  CG1 VAL B 152      15.761  12.501 -10.246  1.00  0.00           C  
ATOM   3730  CG2 VAL B 152      16.972  11.933  -8.113  1.00  0.00           C  
ATOM   3731  H   VAL B 152      19.561  12.747  -8.820  1.00  0.00           H  
ATOM   3732  HA  VAL B 152      17.993  10.807 -10.271  1.00  0.00           H  
ATOM   3733  HB  VAL B 152      17.366  13.616  -9.376  1.00  0.00           H  
ATOM   3734 1HG1 VAL B 152      14.983  13.021  -9.688  1.00  0.00           H  
ATOM   3735 2HG1 VAL B 152      15.877  12.973 -11.224  1.00  0.00           H  
ATOM   3736 3HG1 VAL B 152      15.470  11.458 -10.380  1.00  0.00           H  
ATOM   3737 1HG2 VAL B 152      16.203  12.428  -7.536  1.00  0.00           H  
ATOM   3738 2HG2 VAL B 152      16.716  10.890  -8.236  1.00  0.00           H  
ATOM   3739 3HG2 VAL B 152      17.918  12.018  -7.591  1.00  0.00           H  
ATOM   3740  N   GLU B 153      18.768  13.615 -11.883  1.00  0.00           N  
ATOM   3741  CA  GLU B 153      18.838  14.174 -13.231  1.00  0.00           C  
ATOM   3742  C   GLU B 153      19.619  13.264 -14.167  1.00  0.00           C  
ATOM   3743  O   GLU B 153      19.155  12.954 -15.271  1.00  0.00           O  
ATOM   3744  CB  GLU B 153      19.492  15.562 -13.233  1.00  0.00           C  
ATOM   3745  CG  GLU B 153      19.585  16.199 -14.640  1.00  0.00           C  
ATOM   3746  CD  GLU B 153      20.239  17.579 -14.673  1.00  0.00           C  
ATOM   3747  OE1 GLU B 153      20.611  18.081 -13.643  1.00  0.00           O  
ATOM   3748  OE2 GLU B 153      20.369  18.123 -15.756  1.00  0.00           O1-
ATOM   3749  H   GLU B 153      19.131  14.153 -11.092  1.00  0.00           H  
ATOM   3750  HA  GLU B 153      17.823  14.267 -13.615  1.00  0.00           H  
ATOM   3751 1HB  GLU B 153      18.925  16.231 -12.586  1.00  0.00           H  
ATOM   3752 2HB  GLU B 153      20.501  15.489 -12.821  1.00  0.00           H  
ATOM   3753 1HG  GLU B 153      20.161  15.529 -15.271  1.00  0.00           H  
ATOM   3754 2HG  GLU B 153      18.582  16.269 -15.054  1.00  0.00           H  
ATOM   3755  N   LYS B 154      20.786  12.798 -13.709  1.00  0.00           N  
ATOM   3756  CA  LYS B 154      21.618  11.935 -14.527  1.00  0.00           C  
ATOM   3757  C   LYS B 154      20.918  10.622 -14.803  1.00  0.00           C  
ATOM   3758  O   LYS B 154      20.944  10.134 -15.930  1.00  0.00           O  
ATOM   3759  CB  LYS B 154      22.953  11.667 -13.834  1.00  0.00           C  
ATOM   3760  CG  LYS B 154      23.894  12.870 -13.780  1.00  0.00           C  
ATOM   3761  CD  LYS B 154      25.175  12.540 -13.023  1.00  0.00           C  
ATOM   3762  CE  LYS B 154      26.103  13.750 -12.936  1.00  0.00           C  
ATOM   3763  NZ  LYS B 154      27.346  13.445 -12.168  1.00  0.00           N1+
ATOM   3764  H   LYS B 154      21.115  13.072 -12.783  1.00  0.00           H  
ATOM   3765  HA  LYS B 154      21.803  12.431 -15.480  1.00  0.00           H  
ATOM   3766 1HB  LYS B 154      22.759  11.356 -12.802  1.00  0.00           H  
ATOM   3767 2HB  LYS B 154      23.466  10.848 -14.333  1.00  0.00           H  
ATOM   3768 1HG  LYS B 154      24.148  13.175 -14.792  1.00  0.00           H  
ATOM   3769 2HG  LYS B 154      23.387  13.698 -13.286  1.00  0.00           H  
ATOM   3770 1HD  LYS B 154      24.912  12.223 -12.010  1.00  0.00           H  
ATOM   3771 2HD  LYS B 154      25.692  11.724 -13.520  1.00  0.00           H  
ATOM   3772 1HE  LYS B 154      26.375  14.067 -13.939  1.00  0.00           H  
ATOM   3773 2HE  LYS B 154      25.576  14.567 -12.437  1.00  0.00           H  
ATOM   3774 1HZ  LYS B 154      27.929  14.272 -12.129  1.00  0.00           H  
ATOM   3775 2HZ  LYS B 154      27.101  13.165 -11.228  1.00  0.00           H  
ATOM   3776 3HZ  LYS B 154      27.851  12.697 -12.622  1.00  0.00           H  
ATOM   3777  N   ALA B 155      20.243  10.058 -13.802  1.00  0.00           N  
ATOM   3778  CA  ALA B 155      19.524   8.809 -13.993  1.00  0.00           C  
ATOM   3779  C   ALA B 155      18.423   8.963 -15.035  1.00  0.00           C  
ATOM   3780  O   ALA B 155      18.236   8.116 -15.928  1.00  0.00           O  
ATOM   3781  CB  ALA B 155      18.910   8.392 -12.675  1.00  0.00           C  
ATOM   3782  H   ALA B 155      20.248  10.477 -12.871  1.00  0.00           H  
ATOM   3783  HA  ALA B 155      20.227   8.056 -14.338  1.00  0.00           H  
ATOM   3784 1HB  ALA B 155      18.368   7.477 -12.795  1.00  0.00           H  
ATOM   3785 2HB  ALA B 155      19.694   8.268 -11.932  1.00  0.00           H  
ATOM   3786 3HB  ALA B 155      18.219   9.159 -12.339  1.00  0.00           H  
ATOM   3787  N   SER B 156      17.714  10.088 -14.956  1.00  0.00           N  
ATOM   3788  CA  SER B 156      16.597  10.341 -15.837  1.00  0.00           C  
ATOM   3789  C   SER B 156      17.054  10.476 -17.282  1.00  0.00           C  
ATOM   3790  O   SER B 156      16.449   9.903 -18.191  1.00  0.00           O  
ATOM   3791  CB  SER B 156      15.913  11.612 -15.386  1.00  0.00           C  
ATOM   3792  OG  SER B 156      15.373  11.453 -14.098  1.00  0.00           O  
ATOM   3793  H   SER B 156      17.917  10.761 -14.217  1.00  0.00           H  
ATOM   3794  HA  SER B 156      15.903   9.507 -15.762  1.00  0.00           H  
ATOM   3795 1HB  SER B 156      16.630  12.430 -15.383  1.00  0.00           H  
ATOM   3796 2HB  SER B 156      15.126  11.868 -16.089  1.00  0.00           H  
ATOM   3797  HG  SER B 156      16.163  11.380 -13.504  1.00  0.00           H  
ATOM   3798  N   LYS B 157      18.148  11.207 -17.489  1.00  0.00           N  
ATOM   3799  CA  LYS B 157      18.690  11.416 -18.822  1.00  0.00           C  
ATOM   3800  C   LYS B 157      19.406  10.177 -19.359  1.00  0.00           C  
ATOM   3801  O   LYS B 157      19.352   9.888 -20.556  1.00  0.00           O  
ATOM   3802  CB  LYS B 157      19.573  12.657 -18.806  1.00  0.00           C  
ATOM   3803  CG  LYS B 157      18.733  13.926 -18.651  1.00  0.00           C  
ATOM   3804  CD  LYS B 157      19.542  15.199 -18.577  1.00  0.00           C  
ATOM   3805  CE  LYS B 157      18.596  16.401 -18.528  1.00  0.00           C  
ATOM   3806  NZ  LYS B 157      19.309  17.688 -18.352  1.00  0.00           N1+
ATOM   3807  H   LYS B 157      18.599  11.661 -16.690  1.00  0.00           H  
ATOM   3808  HA  LYS B 157      17.858  11.620 -19.493  1.00  0.00           H  
ATOM   3809 1HB  LYS B 157      20.271  12.601 -17.963  1.00  0.00           H  
ATOM   3810 2HB  LYS B 157      20.152  12.720 -19.725  1.00  0.00           H  
ATOM   3811 1HG  LYS B 157      18.035  13.998 -19.482  1.00  0.00           H  
ATOM   3812 2HG  LYS B 157      18.156  13.842 -17.726  1.00  0.00           H  
ATOM   3813 1HD  LYS B 157      20.160  15.194 -17.677  1.00  0.00           H  
ATOM   3814 2HD  LYS B 157      20.188  15.280 -19.447  1.00  0.00           H  
ATOM   3815 1HE  LYS B 157      18.045  16.436 -19.465  1.00  0.00           H  
ATOM   3816 2HE  LYS B 157      17.890  16.273 -17.707  1.00  0.00           H  
ATOM   3817 1HZ  LYS B 157      18.640  18.440 -18.339  1.00  0.00           H  
ATOM   3818 2HZ  LYS B 157      19.810  17.689 -17.454  1.00  0.00           H  
ATOM   3819 3HZ  LYS B 157      19.960  17.832 -19.102  1.00  0.00           H  
ATOM   3820  N   ALA B 158      20.068   9.434 -18.467  1.00  0.00           N  
ATOM   3821  CA  ALA B 158      20.770   8.206 -18.812  1.00  0.00           C  
ATOM   3822  C   ALA B 158      19.811   7.129 -19.296  1.00  0.00           C  
ATOM   3823  O   ALA B 158      20.160   6.316 -20.153  1.00  0.00           O  
ATOM   3824  CB  ALA B 158      21.535   7.672 -17.611  1.00  0.00           C  
ATOM   3825  H   ALA B 158      20.108   9.732 -17.497  1.00  0.00           H  
ATOM   3826  HA  ALA B 158      21.469   8.430 -19.616  1.00  0.00           H  
ATOM   3827 1HB  ALA B 158      22.070   6.766 -17.893  1.00  0.00           H  
ATOM   3828 2HB  ALA B 158      22.247   8.421 -17.267  1.00  0.00           H  
ATOM   3829 3HB  ALA B 158      20.833   7.447 -16.814  1.00  0.00           H  
ATOM   3830  N   GLY B 159      18.604   7.110 -18.728  1.00  0.00           N  
ATOM   3831  CA  GLY B 159      17.645   6.064 -19.037  1.00  0.00           C  
ATOM   3832  C   GLY B 159      17.826   4.923 -18.046  1.00  0.00           C  
ATOM   3833  O   GLY B 159      17.615   3.752 -18.369  1.00  0.00           O  
ATOM   3834  H   GLY B 159      18.366   7.805 -18.022  1.00  0.00           H  
ATOM   3835 1HA  GLY B 159      16.633   6.463 -18.970  1.00  0.00           H  
ATOM   3836 2HA  GLY B 159      17.793   5.710 -20.055  1.00  0.00           H  
ATOM   3837  N   LEU B 160      18.264   5.276 -16.839  1.00  0.00           N  
ATOM   3838  CA  LEU B 160      18.512   4.331 -15.764  1.00  0.00           C  
ATOM   3839  C   LEU B 160      17.236   3.572 -15.415  1.00  0.00           C  
ATOM   3840  O   LEU B 160      16.143   4.152 -15.374  1.00  0.00           O  
ATOM   3841  CB  LEU B 160      19.051   5.072 -14.539  1.00  0.00           C  
ATOM   3842  CG  LEU B 160      19.613   4.213 -13.401  1.00  0.00           C  
ATOM   3843  CD1 LEU B 160      20.894   3.568 -13.876  1.00  0.00           C  
ATOM   3844  CD2 LEU B 160      19.885   5.100 -12.178  1.00  0.00           C  
ATOM   3845  H   LEU B 160      18.404   6.265 -16.638  1.00  0.00           H  
ATOM   3846  HA  LEU B 160      19.262   3.616 -16.099  1.00  0.00           H  
ATOM   3847 1HB  LEU B 160      19.828   5.755 -14.863  1.00  0.00           H  
ATOM   3848 2HB  LEU B 160      18.230   5.654 -14.127  1.00  0.00           H  
ATOM   3849  HG  LEU B 160      18.907   3.427 -13.133  1.00  0.00           H  
ATOM   3850 1HD1 LEU B 160      21.309   2.953 -13.078  1.00  0.00           H  
ATOM   3851 2HD1 LEU B 160      20.687   2.945 -14.745  1.00  0.00           H  
ATOM   3852 3HD1 LEU B 160      21.613   4.341 -14.150  1.00  0.00           H  
ATOM   3853 1HD2 LEU B 160      20.311   4.520 -11.375  1.00  0.00           H  
ATOM   3854 2HD2 LEU B 160      20.588   5.888 -12.451  1.00  0.00           H  
ATOM   3855 3HD2 LEU B 160      18.949   5.537 -11.840  1.00  0.00           H  
ATOM   3856  N   ASP B 161      17.372   2.253 -15.232  1.00  0.00           N  
ATOM   3857  CA  ASP B 161      16.237   1.401 -14.890  1.00  0.00           C  
ATOM   3858  C   ASP B 161      15.723   1.742 -13.487  1.00  0.00           C  
ATOM   3859  O   ASP B 161      16.402   2.418 -12.700  1.00  0.00           O  
ATOM   3860  CB  ASP B 161      16.621  -0.090 -15.011  1.00  0.00           C  
ATOM   3861  CG  ASP B 161      15.404  -1.082 -15.113  1.00  0.00           C  
ATOM   3862  OD1 ASP B 161      14.272  -0.640 -14.966  1.00  0.00           O  
ATOM   3863  OD2 ASP B 161      15.629  -2.246 -15.340  1.00  0.00           O1-
ATOM   3864  H   ASP B 161      18.291   1.843 -15.321  1.00  0.00           H  
ATOM   3865  HA  ASP B 161      15.433   1.599 -15.600  1.00  0.00           H  
ATOM   3866 1HB  ASP B 161      17.242  -0.226 -15.898  1.00  0.00           H  
ATOM   3867 2HB  ASP B 161      17.223  -0.378 -14.148  1.00  0.00           H  
ATOM   3868  N   HIS B 162      14.540   1.224 -13.166  1.00  0.00           N  
ATOM   3869  CA  HIS B 162      13.888   1.496 -11.892  1.00  0.00           C  
ATOM   3870  C   HIS B 162      14.690   1.038 -10.675  1.00  0.00           C  
ATOM   3871  O   HIS B 162      14.579   1.642  -9.613  1.00  0.00           O  
ATOM   3872  CB  HIS B 162      12.496   0.843 -11.849  1.00  0.00           C  
ATOM   3873  CG  HIS B 162      12.504  -0.662 -11.741  1.00  0.00           C  
ATOM   3874  CD2 HIS B 162      12.302  -1.471 -10.675  1.00  0.00           C  
ATOM   3875  ND1 HIS B 162      12.731  -1.493 -12.822  1.00  0.00           N  
ATOM   3876  CE1 HIS B 162      12.673  -2.750 -12.422  1.00  0.00           C  
ATOM   3877  NE2 HIS B 162      12.411  -2.769 -11.120  1.00  0.00           N  
ATOM   3878  H   HIS B 162      14.083   0.637 -13.863  1.00  0.00           H  
ATOM   3879  HA  HIS B 162      13.740   2.570 -11.806  1.00  0.00           H  
ATOM   3880 1HB  HIS B 162      11.933   1.243 -11.002  1.00  0.00           H  
ATOM   3881 2HB  HIS B 162      11.947   1.109 -12.753  1.00  0.00           H  
ATOM   3882  HD1 HIS B 162      13.189  -1.221 -13.699  1.00  0.00           H  
ATOM   3883  HD2 HIS B 162      12.086  -1.266  -9.625  1.00  0.00           H  
ATOM   3884  HE1 HIS B 162      12.834  -3.557 -13.137  1.00  0.00           H  
ATOM   3885  N   GLU B 163      15.548   0.027 -10.820  1.00  0.00           N  
ATOM   3886  CA  GLU B 163      16.333  -0.423  -9.672  1.00  0.00           C  
ATOM   3887  C   GLU B 163      17.204   0.722  -9.157  1.00  0.00           C  
ATOM   3888  O   GLU B 163      17.239   1.019  -7.959  1.00  0.00           O  
ATOM   3889  CB  GLU B 163      17.206  -1.622 -10.059  1.00  0.00           C  
ATOM   3890  CG  GLU B 163      18.069  -2.179  -8.926  1.00  0.00           C  
ATOM   3891  CD  GLU B 163      18.904  -3.372  -9.343  1.00  0.00           C  
ATOM   3892  OE1 GLU B 163      18.804  -3.776 -10.480  1.00  0.00           O  
ATOM   3893  OE2 GLU B 163      19.656  -3.872  -8.524  1.00  0.00           O1-
ATOM   3894  H   GLU B 163      15.624  -0.438 -11.715  1.00  0.00           H  
ATOM   3895  HA  GLU B 163      15.649  -0.723  -8.878  1.00  0.00           H  
ATOM   3896 1HB  GLU B 163      16.565  -2.429 -10.420  1.00  0.00           H  
ATOM   3897 2HB  GLU B 163      17.868  -1.342 -10.880  1.00  0.00           H  
ATOM   3898 1HG  GLU B 163      18.730  -1.390  -8.579  1.00  0.00           H  
ATOM   3899 2HG  GLU B 163      17.421  -2.465  -8.098  1.00  0.00           H  
ATOM   3900  N   GLY B 164      17.901   1.365 -10.090  1.00  0.00           N  
ATOM   3901  CA  GLY B 164      18.790   2.475  -9.803  1.00  0.00           C  
ATOM   3902  C   GLY B 164      18.011   3.651  -9.238  1.00  0.00           C  
ATOM   3903  O   GLY B 164      18.398   4.238  -8.221  1.00  0.00           O  
ATOM   3904  H   GLY B 164      17.792   1.071 -11.051  1.00  0.00           H  
ATOM   3905 1HA  GLY B 164      19.551   2.157  -9.093  1.00  0.00           H  
ATOM   3906 2HA  GLY B 164      19.294   2.757 -10.718  1.00  0.00           H  
ATOM   3907  N   ASP B 165      16.901   3.994  -9.898  1.00  0.00           N  
ATOM   3908  CA  ASP B 165      16.081   5.116  -9.453  1.00  0.00           C  
ATOM   3909  C   ASP B 165      15.587   4.931  -8.020  1.00  0.00           C  
ATOM   3910  O   ASP B 165      15.595   5.878  -7.224  1.00  0.00           O  
ATOM   3911  CB  ASP B 165      14.866   5.259 -10.360  1.00  0.00           C  
ATOM   3912  CG  ASP B 165      15.126   5.842 -11.721  1.00  0.00           C  
ATOM   3913  OD1 ASP B 165      16.146   6.447 -11.939  1.00  0.00           O  
ATOM   3914  OD2 ASP B 165      14.249   5.703 -12.552  1.00  0.00           O1-
ATOM   3915  H   ASP B 165      16.637   3.462 -10.732  1.00  0.00           H  
ATOM   3916  HA  ASP B 165      16.679   6.025  -9.501  1.00  0.00           H  
ATOM   3917 1HB  ASP B 165      14.441   4.277 -10.498  1.00  0.00           H  
ATOM   3918 2HB  ASP B 165      14.125   5.834  -9.884  1.00  0.00           H  
ATOM   3919  N   SER B 166      15.190   3.705  -7.677  1.00  0.00           N  
ATOM   3920  CA  SER B 166      14.702   3.420  -6.340  1.00  0.00           C  
ATOM   3921  C   SER B 166      15.819   3.536  -5.316  1.00  0.00           C  
ATOM   3922  O   SER B 166      15.609   4.057  -4.219  1.00  0.00           O  
ATOM   3923  CB  SER B 166      14.096   2.031  -6.289  1.00  0.00           C  
ATOM   3924  OG  SER B 166      12.951   1.954  -7.090  1.00  0.00           O  
ATOM   3925  H   SER B 166      15.189   2.957  -8.373  1.00  0.00           H  
ATOM   3926  HA  SER B 166      13.937   4.155  -6.095  1.00  0.00           H  
ATOM   3927 1HB  SER B 166      14.830   1.302  -6.626  1.00  0.00           H  
ATOM   3928 2HB  SER B 166      13.840   1.785  -5.259  1.00  0.00           H  
ATOM   3929  HG  SER B 166      12.233   1.698  -6.505  1.00  0.00           H  
ATOM   3930  N   ARG B 167      17.028   3.088  -5.665  1.00  0.00           N  
ATOM   3931  CA  ARG B 167      18.132   3.218  -4.722  1.00  0.00           C  
ATOM   3932  C   ARG B 167      18.371   4.702  -4.416  1.00  0.00           C  
ATOM   3933  O   ARG B 167      18.609   5.076  -3.262  1.00  0.00           O  
ATOM   3934  CB  ARG B 167      19.392   2.581  -5.290  1.00  0.00           C  
ATOM   3935  CG  ARG B 167      19.354   1.053  -5.355  1.00  0.00           C  
ATOM   3936  CD  ARG B 167      20.583   0.486  -5.968  1.00  0.00           C  
ATOM   3937  NE  ARG B 167      20.454  -0.946  -6.198  1.00  0.00           N  
ATOM   3938  CZ  ARG B 167      20.684  -1.916  -5.298  1.00  0.00           C  
ATOM   3939  NH1 ARG B 167      21.080  -1.619  -4.076  1.00  0.00           N1+
ATOM   3940  NH2 ARG B 167      20.509  -3.174  -5.658  1.00  0.00           N  
ATOM   3941  H   ARG B 167      17.169   2.630  -6.569  1.00  0.00           H  
ATOM   3942  HA  ARG B 167      17.868   2.706  -3.797  1.00  0.00           H  
ATOM   3943 1HB  ARG B 167      19.551   2.942  -6.304  1.00  0.00           H  
ATOM   3944 2HB  ARG B 167      20.254   2.875  -4.698  1.00  0.00           H  
ATOM   3945 1HG  ARG B 167      19.274   0.662  -4.343  1.00  0.00           H  
ATOM   3946 2HG  ARG B 167      18.501   0.731  -5.931  1.00  0.00           H  
ATOM   3947 1HD  ARG B 167      20.757   0.968  -6.929  1.00  0.00           H  
ATOM   3948 2HD  ARG B 167      21.436   0.656  -5.314  1.00  0.00           H  
ATOM   3949  HE  ARG B 167      20.150  -1.244  -7.122  1.00  0.00           H  
ATOM   3950 1HH1 ARG B 167      21.214  -0.655  -3.807  1.00  0.00           H  
ATOM   3951 2HH1 ARG B 167      21.251  -2.359  -3.409  1.00  0.00           H  
ATOM   3952 1HH2 ARG B 167      20.194  -3.394  -6.621  1.00  0.00           H  
ATOM   3953 2HH2 ARG B 167      20.674  -3.918  -5.002  1.00  0.00           H  
ATOM   3954  N   ILE B 168      18.236   5.554  -5.443  1.00  0.00           N  
ATOM   3955  CA  ILE B 168      18.422   6.992  -5.258  1.00  0.00           C  
ATOM   3956  C   ILE B 168      17.307   7.545  -4.363  1.00  0.00           C  
ATOM   3957  O   ILE B 168      17.582   8.313  -3.441  1.00  0.00           O  
ATOM   3958  CB  ILE B 168      18.425   7.747  -6.600  1.00  0.00           C  
ATOM   3959  CG1 ILE B 168      19.644   7.353  -7.442  1.00  0.00           C  
ATOM   3960  CG2 ILE B 168      18.498   9.239  -6.320  1.00  0.00           C  
ATOM   3961  CD1 ILE B 168      19.532   7.800  -8.895  1.00  0.00           C  
ATOM   3962  H   ILE B 168      18.051   5.183  -6.376  1.00  0.00           H  
ATOM   3963  HA  ILE B 168      19.376   7.162  -4.770  1.00  0.00           H  
ATOM   3964  HB  ILE B 168      17.529   7.517  -7.169  1.00  0.00           H  
ATOM   3965 1HG1 ILE B 168      20.536   7.808  -7.006  1.00  0.00           H  
ATOM   3966 2HG1 ILE B 168      19.758   6.269  -7.418  1.00  0.00           H  
ATOM   3967 1HG2 ILE B 168      18.524   9.757  -7.261  1.00  0.00           H  
ATOM   3968 2HG2 ILE B 168      17.633   9.554  -5.741  1.00  0.00           H  
ATOM   3969 3HG2 ILE B 168      19.415   9.461  -5.761  1.00  0.00           H  
ATOM   3970 1HD1 ILE B 168      20.425   7.500  -9.442  1.00  0.00           H  
ATOM   3971 2HD1 ILE B 168      18.657   7.340  -9.355  1.00  0.00           H  
ATOM   3972 3HD1 ILE B 168      19.430   8.877  -8.936  1.00  0.00           H  
ATOM   3973  N   PHE B 169      16.062   7.142  -4.621  1.00  0.00           N  
ATOM   3974  CA  PHE B 169      14.903   7.591  -3.844  1.00  0.00           C  
ATOM   3975  C   PHE B 169      15.102   7.318  -2.361  1.00  0.00           C  
ATOM   3976  O   PHE B 169      14.899   8.195  -1.512  1.00  0.00           O  
ATOM   3977  CB  PHE B 169      13.643   6.866  -4.325  1.00  0.00           C  
ATOM   3978  CG  PHE B 169      12.355   7.160  -3.569  1.00  0.00           C  
ATOM   3979  CD1 PHE B 169      11.978   8.466  -3.270  1.00  0.00           C  
ATOM   3980  CD2 PHE B 169      11.486   6.131  -3.215  1.00  0.00           C  
ATOM   3981  CE1 PHE B 169      10.787   8.734  -2.633  1.00  0.00           C  
ATOM   3982  CE2 PHE B 169      10.289   6.411  -2.575  1.00  0.00           C  
ATOM   3983  CZ  PHE B 169       9.950   7.705  -2.286  1.00  0.00           C  
ATOM   3984  H   PHE B 169      15.909   6.516  -5.412  1.00  0.00           H  
ATOM   3985  HA  PHE B 169      14.779   8.658  -3.991  1.00  0.00           H  
ATOM   3986 1HB  PHE B 169      13.497   7.037  -5.366  1.00  0.00           H  
ATOM   3987 2HB  PHE B 169      13.817   5.801  -4.230  1.00  0.00           H  
ATOM   3988  HD1 PHE B 169      12.635   9.272  -3.539  1.00  0.00           H  
ATOM   3989  HD2 PHE B 169      11.752   5.099  -3.455  1.00  0.00           H  
ATOM   3990  HE1 PHE B 169      10.508   9.761  -2.410  1.00  0.00           H  
ATOM   3991  HE2 PHE B 169       9.609   5.610  -2.305  1.00  0.00           H  
ATOM   3992  HZ  PHE B 169       9.018   7.909  -1.791  1.00  0.00           H  
ATOM   3993  N   LYS B 170      15.506   6.095  -2.052  1.00  0.00           N  
ATOM   3994  CA  LYS B 170      15.726   5.680  -0.682  1.00  0.00           C  
ATOM   3995  C   LYS B 170      16.869   6.486  -0.057  1.00  0.00           C  
ATOM   3996  O   LYS B 170      16.784   6.884   1.113  1.00  0.00           O  
ATOM   3997  CB  LYS B 170      15.978   4.180  -0.693  1.00  0.00           C  
ATOM   3998  CG  LYS B 170      14.775   3.431  -1.263  1.00  0.00           C  
ATOM   3999  CD  LYS B 170      15.060   2.003  -1.631  1.00  0.00           C  
ATOM   4000  CE  LYS B 170      13.830   1.399  -2.315  1.00  0.00           C  
ATOM   4001  NZ  LYS B 170      14.094   0.065  -2.877  1.00  0.00           N1+
ATOM   4002  H   LYS B 170      15.655   5.420  -2.804  1.00  0.00           H  
ATOM   4003  HA  LYS B 170      14.820   5.877  -0.110  1.00  0.00           H  
ATOM   4004 1HB  LYS B 170      16.853   3.958  -1.311  1.00  0.00           H  
ATOM   4005 2HB  LYS B 170      16.173   3.820   0.317  1.00  0.00           H  
ATOM   4006 1HG  LYS B 170      13.989   3.436  -0.522  1.00  0.00           H  
ATOM   4007 2HG  LYS B 170      14.416   3.956  -2.148  1.00  0.00           H  
ATOM   4008 1HD  LYS B 170      15.907   1.965  -2.319  1.00  0.00           H  
ATOM   4009 2HD  LYS B 170      15.301   1.430  -0.739  1.00  0.00           H  
ATOM   4010 1HE  LYS B 170      13.027   1.318  -1.583  1.00  0.00           H  
ATOM   4011 2HE  LYS B 170      13.509   2.063  -3.118  1.00  0.00           H  
ATOM   4012 1HZ  LYS B 170      13.247  -0.289  -3.313  1.00  0.00           H  
ATOM   4013 2HZ  LYS B 170      14.822   0.128  -3.568  1.00  0.00           H  
ATOM   4014 3HZ  LYS B 170      14.385  -0.559  -2.144  1.00  0.00           H  
ATOM   4015  N   LYS B 171      17.915   6.777  -0.847  1.00  0.00           N  
ATOM   4016  CA  LYS B 171      19.025   7.599  -0.379  1.00  0.00           C  
ATOM   4017  C   LYS B 171      18.522   9.015  -0.066  1.00  0.00           C  
ATOM   4018  O   LYS B 171      18.924   9.619   0.938  1.00  0.00           O  
ATOM   4019  CB  LYS B 171      20.151   7.632  -1.410  1.00  0.00           C  
ATOM   4020  CG  LYS B 171      21.421   8.323  -0.950  1.00  0.00           C  
ATOM   4021  CD  LYS B 171      22.496   8.232  -2.027  1.00  0.00           C  
ATOM   4022  CE  LYS B 171      23.761   8.963  -1.624  1.00  0.00           C  
ATOM   4023  NZ  LYS B 171      24.825   8.833  -2.664  1.00  0.00           N1+
ATOM   4024  H   LYS B 171      17.956   6.396  -1.793  1.00  0.00           H  
ATOM   4025  HA  LYS B 171      19.414   7.166   0.542  1.00  0.00           H  
ATOM   4026 1HB  LYS B 171      20.398   6.616  -1.722  1.00  0.00           H  
ATOM   4027 2HB  LYS B 171      19.811   8.166  -2.295  1.00  0.00           H  
ATOM   4028 1HG  LYS B 171      21.222   9.351  -0.705  1.00  0.00           H  
ATOM   4029 2HG  LYS B 171      21.784   7.828  -0.053  1.00  0.00           H  
ATOM   4030 1HD  LYS B 171      22.734   7.187  -2.224  1.00  0.00           H  
ATOM   4031 2HD  LYS B 171      22.117   8.679  -2.955  1.00  0.00           H  
ATOM   4032 1HE  LYS B 171      23.528  10.018  -1.486  1.00  0.00           H  
ATOM   4033 2HE  LYS B 171      24.129   8.554  -0.684  1.00  0.00           H  
ATOM   4034 1HZ  LYS B 171      25.648   9.332  -2.375  1.00  0.00           H  
ATOM   4035 2HZ  LYS B 171      25.051   7.865  -2.797  1.00  0.00           H  
ATOM   4036 3HZ  LYS B 171      24.497   9.223  -3.567  1.00  0.00           H  
ATOM   4037  N   ILE B 172      17.594   9.543  -0.892  1.00  0.00           N  
ATOM   4038  CA  ILE B 172      17.080  10.890  -0.639  1.00  0.00           C  
ATOM   4039  C   ILE B 172      16.424  10.879   0.711  1.00  0.00           C  
ATOM   4040  O   ILE B 172      16.665  11.762   1.542  1.00  0.00           O  
ATOM   4041  CB  ILE B 172      15.968  11.359  -1.630  1.00  0.00           C  
ATOM   4042  CG1 ILE B 172      16.471  11.546  -3.052  1.00  0.00           C  
ATOM   4043  CG2 ILE B 172      15.394  12.680  -1.129  1.00  0.00           C  
ATOM   4044  CD1 ILE B 172      15.349  11.697  -4.065  1.00  0.00           C  
ATOM   4045  H   ILE B 172      17.299   9.022  -1.716  1.00  0.00           H  
ATOM   4046  HA  ILE B 172      17.895  11.583  -0.615  1.00  0.00           H  
ATOM   4047  HB  ILE B 172      15.176  10.623  -1.663  1.00  0.00           H  
ATOM   4048 1HG1 ILE B 172      17.090  12.426  -3.102  1.00  0.00           H  
ATOM   4049 2HG1 ILE B 172      17.062  10.683  -3.330  1.00  0.00           H  
ATOM   4050 1HG2 ILE B 172      14.598  13.012  -1.799  1.00  0.00           H  
ATOM   4051 2HG2 ILE B 172      14.996  12.549  -0.120  1.00  0.00           H  
ATOM   4052 3HG2 ILE B 172      16.176  13.409  -1.109  1.00  0.00           H  
ATOM   4053 1HD1 ILE B 172      15.777  11.814  -5.058  1.00  0.00           H  
ATOM   4054 2HD1 ILE B 172      14.719  10.823  -4.044  1.00  0.00           H  
ATOM   4055 3HD1 ILE B 172      14.748  12.574  -3.820  1.00  0.00           H  
ATOM   4056  N   HIS B 173      15.620   9.852   0.948  1.00  0.00           N  
ATOM   4057  CA  HIS B 173      14.926   9.759   2.203  1.00  0.00           C  
ATOM   4058  C   HIS B 173      15.874   9.690   3.385  1.00  0.00           C  
ATOM   4059  O   HIS B 173      15.659  10.377   4.384  1.00  0.00           O  
ATOM   4060  CB  HIS B 173      14.009   8.532   2.209  1.00  0.00           C  
ATOM   4061  CG  HIS B 173      13.149   8.430   3.430  1.00  0.00           C  
ATOM   4062  CD2 HIS B 173      13.263   7.663   4.540  1.00  0.00           C  
ATOM   4063  ND1 HIS B 173      12.007   9.184   3.599  1.00  0.00           N  
ATOM   4064  CE1 HIS B 173      11.453   8.885   4.762  1.00  0.00           C  
ATOM   4065  NE2 HIS B 173      12.197   7.966   5.351  1.00  0.00           N  
ATOM   4066  H   HIS B 173      15.471   9.152   0.214  1.00  0.00           H  
ATOM   4067  HA  HIS B 173      14.330  10.654   2.341  1.00  0.00           H  
ATOM   4068 1HB  HIS B 173      13.359   8.560   1.333  1.00  0.00           H  
ATOM   4069 2HB  HIS B 173      14.612   7.627   2.139  1.00  0.00           H  
ATOM   4070  HD2 HIS B 173      14.052   6.942   4.750  1.00  0.00           H  
ATOM   4071  HE1 HIS B 173      10.542   9.322   5.166  1.00  0.00           H  
ATOM   4072  HE2 HIS B 173      12.016   7.549   6.253  1.00  0.00           H  
ATOM   4073  N   ASP B 174      16.915   8.868   3.281  1.00  0.00           N  
ATOM   4074  CA  ASP B 174      17.870   8.703   4.369  1.00  0.00           C  
ATOM   4075  C   ASP B 174      18.454  10.070   4.747  1.00  0.00           C  
ATOM   4076  O   ASP B 174      18.496  10.432   5.933  1.00  0.00           O  
ATOM   4077  CB  ASP B 174      18.990   7.739   3.970  1.00  0.00           C  
ATOM   4078  CG  ASP B 174      19.974   7.472   5.100  1.00  0.00           C  
ATOM   4079  OD1 ASP B 174      19.548   7.031   6.141  1.00  0.00           O  
ATOM   4080  OD2 ASP B 174      21.143   7.713   4.912  1.00  0.00           O1-
ATOM   4081  H   ASP B 174      17.027   8.320   2.426  1.00  0.00           H  
ATOM   4082  HA  ASP B 174      17.343   8.304   5.234  1.00  0.00           H  
ATOM   4083 1HB  ASP B 174      18.557   6.790   3.652  1.00  0.00           H  
ATOM   4084 2HB  ASP B 174      19.537   8.149   3.120  1.00  0.00           H  
ATOM   4085  N   VAL B 175      18.883  10.838   3.735  1.00  0.00           N  
ATOM   4086  CA  VAL B 175      19.438  12.170   3.960  1.00  0.00           C  
ATOM   4087  C   VAL B 175      18.424  13.078   4.658  1.00  0.00           C  
ATOM   4088  O   VAL B 175      18.783  13.796   5.599  1.00  0.00           O  
ATOM   4089  CB  VAL B 175      19.890  12.798   2.627  1.00  0.00           C  
ATOM   4090  CG1 VAL B 175      20.259  14.282   2.817  1.00  0.00           C  
ATOM   4091  CG2 VAL B 175      21.109  12.016   2.104  1.00  0.00           C  
ATOM   4092  H   VAL B 175      18.819  10.475   2.782  1.00  0.00           H  
ATOM   4093  HA  VAL B 175      20.314  12.069   4.602  1.00  0.00           H  
ATOM   4094  HB  VAL B 175      19.069  12.740   1.909  1.00  0.00           H  
ATOM   4095 1HG1 VAL B 175      20.571  14.706   1.861  1.00  0.00           H  
ATOM   4096 2HG1 VAL B 175      19.391  14.831   3.186  1.00  0.00           H  
ATOM   4097 3HG1 VAL B 175      21.079  14.366   3.533  1.00  0.00           H  
ATOM   4098 1HG2 VAL B 175      21.448  12.427   1.164  1.00  0.00           H  
ATOM   4099 2HG2 VAL B 175      21.919  12.084   2.833  1.00  0.00           H  
ATOM   4100 3HG2 VAL B 175      20.832  10.971   1.963  1.00  0.00           H  
ATOM   4101  N   VAL B 176      17.162  13.037   4.228  1.00  0.00           N  
ATOM   4102  CA  VAL B 176      16.141  13.854   4.871  1.00  0.00           C  
ATOM   4103  C   VAL B 176      15.922  13.449   6.331  1.00  0.00           C  
ATOM   4104  O   VAL B 176      15.835  14.326   7.188  1.00  0.00           O  
ATOM   4105  CB  VAL B 176      14.810  13.805   4.108  1.00  0.00           C  
ATOM   4106  CG1 VAL B 176      13.703  14.470   4.936  1.00  0.00           C  
ATOM   4107  CG2 VAL B 176      14.974  14.526   2.784  1.00  0.00           C  
ATOM   4108  H   VAL B 176      16.913  12.438   3.436  1.00  0.00           H  
ATOM   4109  HA  VAL B 176      16.484  14.888   4.851  1.00  0.00           H  
ATOM   4110  HB  VAL B 176      14.531  12.762   3.940  1.00  0.00           H  
ATOM   4111 1HG1 VAL B 176      12.764  14.423   4.388  1.00  0.00           H  
ATOM   4112 2HG1 VAL B 176      13.601  13.942   5.880  1.00  0.00           H  
ATOM   4113 3HG1 VAL B 176      13.962  15.514   5.128  1.00  0.00           H  
ATOM   4114 1HG2 VAL B 176      14.054  14.497   2.231  1.00  0.00           H  
ATOM   4115 2HG2 VAL B 176      15.251  15.555   2.978  1.00  0.00           H  
ATOM   4116 3HG2 VAL B 176      15.748  14.038   2.216  1.00  0.00           H  
ATOM   4117  N   THR B 177      15.854  12.143   6.634  1.00  0.00           N  
ATOM   4118  CA  THR B 177      15.646  11.728   8.027  1.00  0.00           C  
ATOM   4119  C   THR B 177      16.770  12.285   8.899  1.00  0.00           C  
ATOM   4120  O   THR B 177      16.526  12.805   9.995  1.00  0.00           O  
ATOM   4121  CB  THR B 177      15.585  10.195   8.159  1.00  0.00           C  
ATOM   4122  CG2 THR B 177      15.410   9.792   9.616  1.00  0.00           C  
ATOM   4123  OG1 THR B 177      14.485   9.689   7.392  1.00  0.00           O  
ATOM   4124  H   THR B 177      15.934  11.449   5.889  1.00  0.00           H  
ATOM   4125  HA  THR B 177      14.721  12.160   8.380  1.00  0.00           H  
ATOM   4126  HB  THR B 177      16.509   9.761   7.776  1.00  0.00           H  
ATOM   4127  HG1 THR B 177      14.611   9.915   6.467  1.00  0.00           H  
ATOM   4128 1HG2 THR B 177      15.370   8.706   9.691  1.00  0.00           H  
ATOM   4129 2HG2 THR B 177      16.251  10.166  10.200  1.00  0.00           H  
ATOM   4130 3HG2 THR B 177      14.483  10.216  10.001  1.00  0.00           H  
ATOM   4131  N   LYS B 178      18.010  12.186   8.427  1.00  0.00           N  
ATOM   4132  CA  LYS B 178      19.112  12.761   9.180  1.00  0.00           C  
ATOM   4133  C   LYS B 178      18.913  14.271   9.380  1.00  0.00           C  
ATOM   4134  O   LYS B 178      19.092  14.787  10.488  1.00  0.00           O  
ATOM   4135  CB  LYS B 178      20.441  12.485   8.493  1.00  0.00           C  
ATOM   4136  CG  LYS B 178      21.650  13.060   9.216  1.00  0.00           C  
ATOM   4137  CD  LYS B 178      22.922  12.655   8.518  1.00  0.00           C  
ATOM   4138  CE  LYS B 178      23.011  13.320   7.162  1.00  0.00           C  
ATOM   4139  NZ  LYS B 178      24.298  13.072   6.509  1.00  0.00           N1+
ATOM   4140  H   LYS B 178      18.180  11.717   7.531  1.00  0.00           H  
ATOM   4141  HA  LYS B 178      19.134  12.295  10.164  1.00  0.00           H  
ATOM   4142 1HB  LYS B 178      20.580  11.409   8.388  1.00  0.00           H  
ATOM   4143 2HB  LYS B 178      20.417  12.907   7.487  1.00  0.00           H  
ATOM   4144 1HG  LYS B 178      21.579  14.150   9.231  1.00  0.00           H  
ATOM   4145 2HG  LYS B 178      21.672  12.697  10.242  1.00  0.00           H  
ATOM   4146 1HD  LYS B 178      23.784  12.952   9.120  1.00  0.00           H  
ATOM   4147 2HD  LYS B 178      22.942  11.572   8.386  1.00  0.00           H  
ATOM   4148 1HE  LYS B 178      22.215  12.930   6.524  1.00  0.00           H  
ATOM   4149 2HE  LYS B 178      22.875  14.397   7.275  1.00  0.00           H  
ATOM   4150 1HZ  LYS B 178      24.279  13.536   5.590  1.00  0.00           H  
ATOM   4151 2HZ  LYS B 178      25.052  13.441   7.061  1.00  0.00           H  
ATOM   4152 3HZ  LYS B 178      24.437  12.086   6.370  1.00  0.00           H  
ATOM   4153  N   GLN B 179      18.553  14.987   8.306  1.00  0.00           N  
ATOM   4154  CA  GLN B 179      18.369  16.436   8.375  1.00  0.00           C  
ATOM   4155  C   GLN B 179      17.277  16.801   9.397  1.00  0.00           C  
ATOM   4156  O   GLN B 179      17.386  17.806  10.114  1.00  0.00           O  
ATOM   4157  CB  GLN B 179      18.034  16.983   6.992  1.00  0.00           C  
ATOM   4158  CG  GLN B 179      18.022  18.472   6.923  1.00  0.00           C  
ATOM   4159  CD  GLN B 179      17.797  18.980   5.530  1.00  0.00           C  
ATOM   4160  NE2 GLN B 179      18.847  19.541   4.968  1.00  0.00           N  
ATOM   4161  OE1 GLN B 179      16.724  18.881   4.904  1.00  0.00           O  
ATOM   4162  H   GLN B 179      18.427  14.517   7.407  1.00  0.00           H  
ATOM   4163  HA  GLN B 179      19.305  16.885   8.702  1.00  0.00           H  
ATOM   4164 1HB  GLN B 179      18.755  16.601   6.265  1.00  0.00           H  
ATOM   4165 2HB  GLN B 179      17.049  16.621   6.694  1.00  0.00           H  
ATOM   4166 1HG  GLN B 179      17.244  18.867   7.573  1.00  0.00           H  
ATOM   4167 2HG  GLN B 179      19.000  18.821   7.245  1.00  0.00           H  
ATOM   4168 1HE2 GLN B 179      18.757  19.885   4.039  1.00  0.00           H  
ATOM   4169 2HE2 GLN B 179      19.736  19.618   5.437  1.00  0.00           H  
ATOM   4170  N   ILE B 180      16.237  15.970   9.484  1.00  0.00           N  
ATOM   4171  CA  ILE B 180      15.171  16.158  10.458  1.00  0.00           C  
ATOM   4172  C   ILE B 180      15.725  16.093  11.866  1.00  0.00           C  
ATOM   4173  O   ILE B 180      15.375  16.916  12.715  1.00  0.00           O  
ATOM   4174  CB  ILE B 180      14.053  15.118  10.297  1.00  0.00           C  
ATOM   4175  CG1 ILE B 180      13.416  15.215   8.892  1.00  0.00           C  
ATOM   4176  CG2 ILE B 180      13.062  15.290  11.395  1.00  0.00           C  
ATOM   4177  CD1 ILE B 180      12.480  14.080   8.541  1.00  0.00           C  
ATOM   4178  H   ILE B 180      16.183  15.183   8.836  1.00  0.00           H  
ATOM   4179  HA  ILE B 180      14.740  17.147  10.308  1.00  0.00           H  
ATOM   4180  HB  ILE B 180      14.476  14.126  10.373  1.00  0.00           H  
ATOM   4181 1HG1 ILE B 180      12.846  16.137   8.848  1.00  0.00           H  
ATOM   4182 2HG1 ILE B 180      14.201  15.261   8.145  1.00  0.00           H  
ATOM   4183 1HG2 ILE B 180      12.302  14.542  11.290  1.00  0.00           H  
ATOM   4184 2HG2 ILE B 180      13.559  15.175  12.354  1.00  0.00           H  
ATOM   4185 3HG2 ILE B 180      12.624  16.257  11.344  1.00  0.00           H  
ATOM   4186 1HD1 ILE B 180      12.067  14.250   7.548  1.00  0.00           H  
ATOM   4187 2HD1 ILE B 180      13.013  13.155   8.546  1.00  0.00           H  
ATOM   4188 3HD1 ILE B 180      11.691  14.023   9.251  1.00  0.00           H  
ATOM   4189  N   LYS B 181      16.594  15.118  12.120  1.00  0.00           N  
ATOM   4190  CA  LYS B 181      17.204  14.986  13.434  1.00  0.00           C  
ATOM   4191  C   LYS B 181      18.077  16.205  13.760  1.00  0.00           C  
ATOM   4192  O   LYS B 181      18.143  16.637  14.917  1.00  0.00           O  
ATOM   4193  CB  LYS B 181      17.996  13.693  13.514  1.00  0.00           C  
ATOM   4194  CG  LYS B 181      17.118  12.449  13.526  1.00  0.00           C  
ATOM   4195  CD  LYS B 181      17.964  11.206  13.572  1.00  0.00           C  
ATOM   4196  CE  LYS B 181      17.126   9.946  13.563  1.00  0.00           C  
ATOM   4197  NZ  LYS B 181      17.986   8.750  13.553  1.00  0.00           N1+
ATOM   4198  H   LYS B 181      16.823  14.449  11.378  1.00  0.00           H  
ATOM   4199  HA  LYS B 181      16.411  14.938  14.174  1.00  0.00           H  
ATOM   4200 1HB  LYS B 181      18.669  13.621  12.662  1.00  0.00           H  
ATOM   4201 2HB  LYS B 181      18.607  13.690  14.415  1.00  0.00           H  
ATOM   4202 1HG  LYS B 181      16.453  12.474  14.389  1.00  0.00           H  
ATOM   4203 2HG  LYS B 181      16.508  12.433  12.619  1.00  0.00           H  
ATOM   4204 1HD  LYS B 181      18.625  11.191  12.704  1.00  0.00           H  
ATOM   4205 2HD  LYS B 181      18.576  11.215  14.473  1.00  0.00           H  
ATOM   4206 1HE  LYS B 181      16.491   9.920  14.446  1.00  0.00           H  
ATOM   4207 2HE  LYS B 181      16.496   9.934  12.674  1.00  0.00           H  
ATOM   4208 1HZ  LYS B 181      17.411   7.909  13.534  1.00  0.00           H  
ATOM   4209 2HZ  LYS B 181      18.561   8.753  12.732  1.00  0.00           H  
ATOM   4210 3HZ  LYS B 181      18.566   8.729  14.368  1.00  0.00           H  
ATOM   4211  N   VAL B 182      18.713  16.801  12.737  1.00  0.00           N  
ATOM   4212  CA  VAL B 182      19.526  17.997  12.968  1.00  0.00           C  
ATOM   4213  C   VAL B 182      18.601  19.111  13.473  1.00  0.00           C  
ATOM   4214  O   VAL B 182      18.917  19.781  14.463  1.00  0.00           O  
ATOM   4215  CB  VAL B 182      20.265  18.465  11.680  1.00  0.00           C  
ATOM   4216  CG1 VAL B 182      20.943  19.821  11.906  1.00  0.00           C  
ATOM   4217  CG2 VAL B 182      21.299  17.432  11.276  1.00  0.00           C  
ATOM   4218  H   VAL B 182      18.656  16.381  11.808  1.00  0.00           H  
ATOM   4219  HA  VAL B 182      20.268  17.779  13.734  1.00  0.00           H  
ATOM   4220  HB  VAL B 182      19.543  18.591  10.887  1.00  0.00           H  
ATOM   4221 1HG1 VAL B 182      21.444  20.142  10.994  1.00  0.00           H  
ATOM   4222 2HG1 VAL B 182      20.196  20.556  12.191  1.00  0.00           H  
ATOM   4223 3HG1 VAL B 182      21.677  19.723  12.692  1.00  0.00           H  
ATOM   4224 1HG2 VAL B 182      21.804  17.758  10.365  1.00  0.00           H  
ATOM   4225 2HG2 VAL B 182      22.031  17.319  12.075  1.00  0.00           H  
ATOM   4226 3HG2 VAL B 182      20.811  16.481  11.096  1.00  0.00           H  
ATOM   4227  N   ILE B 183      17.430  19.271  12.837  1.00  0.00           N  
ATOM   4228  CA  ILE B 183      16.485  20.286  13.305  1.00  0.00           C  
ATOM   4229  C   ILE B 183      15.968  19.941  14.711  1.00  0.00           C  
ATOM   4230  O   ILE B 183      15.808  20.836  15.538  1.00  0.00           O  
ATOM   4231  CB  ILE B 183      15.280  20.536  12.401  1.00  0.00           C  
ATOM   4232  CG1 ILE B 183      15.678  21.144  11.077  1.00  0.00           C  
ATOM   4233  CG2 ILE B 183      14.404  21.543  13.137  1.00  0.00           C  
ATOM   4234  CD1 ILE B 183      14.595  21.179  10.041  1.00  0.00           C  
ATOM   4235  H   ILE B 183      17.224  18.694  12.018  1.00  0.00           H  
ATOM   4236  HA  ILE B 183      17.019  21.229  13.366  1.00  0.00           H  
ATOM   4237  HB  ILE B 183      14.774  19.613  12.206  1.00  0.00           H  
ATOM   4238 1HG1 ILE B 183      16.013  22.160  11.251  1.00  0.00           H  
ATOM   4239 2HG1 ILE B 183      16.489  20.545  10.664  1.00  0.00           H  
ATOM   4240 1HG2 ILE B 183      13.536  21.772  12.540  1.00  0.00           H  
ATOM   4241 2HG2 ILE B 183      14.098  21.127  14.093  1.00  0.00           H  
ATOM   4242 3HG2 ILE B 183      14.973  22.452  13.308  1.00  0.00           H  
ATOM   4243 1HD1 ILE B 183      14.957  21.615   9.123  1.00  0.00           H  
ATOM   4244 2HD1 ILE B 183      14.265  20.169   9.844  1.00  0.00           H  
ATOM   4245 3HD1 ILE B 183      13.762  21.773  10.407  1.00  0.00           H  
ATOM   4246  N   ILE B 184      15.676  18.668  14.998  1.00  0.00           N  
ATOM   4247  CA  ILE B 184      15.205  18.329  16.342  1.00  0.00           C  
ATOM   4248  C   ILE B 184      16.221  18.752  17.389  1.00  0.00           C  
ATOM   4249  O   ILE B 184      15.853  19.296  18.434  1.00  0.00           O  
ATOM   4250  CB  ILE B 184      14.906  16.843  16.547  1.00  0.00           C  
ATOM   4251  CG1 ILE B 184      13.900  16.378  15.558  1.00  0.00           C  
ATOM   4252  CG2 ILE B 184      14.408  16.610  17.944  1.00  0.00           C  
ATOM   4253  CD1 ILE B 184      13.696  14.917  15.580  1.00  0.00           C  
ATOM   4254  H   ILE B 184      15.780  17.945  14.281  1.00  0.00           H  
ATOM   4255  HA  ILE B 184      14.284  18.880  16.526  1.00  0.00           H  
ATOM   4256  HB  ILE B 184      15.820  16.271  16.386  1.00  0.00           H  
ATOM   4257 1HG1 ILE B 184      12.947  16.874  15.750  1.00  0.00           H  
ATOM   4258 2HG1 ILE B 184      14.243  16.646  14.580  1.00  0.00           H  
ATOM   4259 1HG2 ILE B 184      14.205  15.551  18.092  1.00  0.00           H  
ATOM   4260 2HG2 ILE B 184      15.158  16.939  18.664  1.00  0.00           H  
ATOM   4261 3HG2 ILE B 184      13.506  17.171  18.078  1.00  0.00           H  
ATOM   4262 1HD1 ILE B 184      12.977  14.661  14.842  1.00  0.00           H  
ATOM   4263 2HD1 ILE B 184      14.634  14.414  15.365  1.00  0.00           H  
ATOM   4264 3HD1 ILE B 184      13.335  14.610  16.560  1.00  0.00           H  
ATOM   4265  N   ARG B 185      17.505  18.504  17.119  1.00  0.00           N  
ATOM   4266  CA  ARG B 185      18.530  18.950  18.046  1.00  0.00           C  
ATOM   4267  C   ARG B 185      18.477  20.475  18.130  1.00  0.00           C  
ATOM   4268  O   ARG B 185      18.550  21.043  19.215  1.00  0.00           O  
ATOM   4269  CB  ARG B 185      19.908  18.489  17.610  1.00  0.00           C  
ATOM   4270  CG  ARG B 185      21.046  18.924  18.527  1.00  0.00           C  
ATOM   4271  CD  ARG B 185      20.968  18.336  19.875  1.00  0.00           C  
ATOM   4272  NE  ARG B 185      22.086  18.769  20.696  1.00  0.00           N  
ATOM   4273  CZ  ARG B 185      22.233  18.487  21.998  1.00  0.00           C  
ATOM   4274  NH1 ARG B 185      21.332  17.754  22.617  1.00  0.00           N1+
ATOM   4275  NH2 ARG B 185      23.285  18.949  22.643  1.00  0.00           N  
ATOM   4276  H   ARG B 185      17.763  18.010  16.263  1.00  0.00           H  
ATOM   4277  HA  ARG B 185      18.323  18.533  19.032  1.00  0.00           H  
ATOM   4278 1HB  ARG B 185      19.921  17.403  17.544  1.00  0.00           H  
ATOM   4279 2HB  ARG B 185      20.112  18.875  16.610  1.00  0.00           H  
ATOM   4280 1HG  ARG B 185      21.997  18.623  18.098  1.00  0.00           H  
ATOM   4281 2HG  ARG B 185      21.023  20.001  18.637  1.00  0.00           H  
ATOM   4282 1HD  ARG B 185      20.041  18.647  20.365  1.00  0.00           H  
ATOM   4283 2HD  ARG B 185      20.994  17.249  19.806  1.00  0.00           H  
ATOM   4284  HE  ARG B 185      22.810  19.342  20.258  1.00  0.00           H  
ATOM   4285 1HH1 ARG B 185      20.524  17.397  22.104  1.00  0.00           H  
ATOM   4286 2HH1 ARG B 185      21.427  17.544  23.601  1.00  0.00           H  
ATOM   4287 1HH2 ARG B 185      23.977  19.522  22.136  1.00  0.00           H  
ATOM   4288 2HH2 ARG B 185      23.413  18.748  23.619  1.00  0.00           H  
ATOM   4289  N   LEU B 186      18.293  21.154  16.998  1.00  0.00           N  
ATOM   4290  CA  LEU B 186      18.191  22.611  17.009  1.00  0.00           C  
ATOM   4291  C   LEU B 186      17.061  23.047  17.949  1.00  0.00           C  
ATOM   4292  O   LEU B 186      17.212  24.035  18.679  1.00  0.00           O  
ATOM   4293  CB  LEU B 186      17.965  23.125  15.580  1.00  0.00           C  
ATOM   4294  CG  LEU B 186      18.215  24.566  15.311  1.00  0.00           C  
ATOM   4295  CD1 LEU B 186      19.683  24.940  15.699  1.00  0.00           C  
ATOM   4296  CD2 LEU B 186      17.940  24.806  13.836  1.00  0.00           C  
ATOM   4297  H   LEU B 186      18.253  20.656  16.107  1.00  0.00           H  
ATOM   4298  HA  LEU B 186      19.109  23.029  17.399  1.00  0.00           H  
ATOM   4299 1HB  LEU B 186      18.562  22.530  14.889  1.00  0.00           H  
ATOM   4300 2HB  LEU B 186      16.935  22.981  15.336  1.00  0.00           H  
ATOM   4301  HG  LEU B 186      17.542  25.165  15.908  1.00  0.00           H  
ATOM   4302 1HD1 LEU B 186      19.871  25.994  15.497  1.00  0.00           H  
ATOM   4303 2HD1 LEU B 186      19.840  24.745  16.761  1.00  0.00           H  
ATOM   4304 3HD1 LEU B 186      20.373  24.340  15.111  1.00  0.00           H  
ATOM   4305 1HD2 LEU B 186      18.106  25.852  13.602  1.00  0.00           H  
ATOM   4306 2HD2 LEU B 186      18.608  24.188  13.245  1.00  0.00           H  
ATOM   4307 3HD2 LEU B 186      16.908  24.539  13.611  1.00  0.00           H  
ATOM   4308  N   ILE B 187      15.946  22.292  17.974  1.00  0.00           N  
ATOM   4309  CA  ILE B 187      14.855  22.610  18.886  1.00  0.00           C  
ATOM   4310  C   ILE B 187      15.297  22.463  20.323  1.00  0.00           C  
ATOM   4311  O   ILE B 187      15.072  23.360  21.127  1.00  0.00           O  
ATOM   4312  CB  ILE B 187      13.608  21.715  18.740  1.00  0.00           C  
ATOM   4313  CG1 ILE B 187      12.705  22.193  17.670  1.00  0.00           C  
ATOM   4314  CG2 ILE B 187      12.894  21.719  20.054  1.00  0.00           C  
ATOM   4315  CD1 ILE B 187      11.919  21.139  17.025  1.00  0.00           C  
ATOM   4316  H   ILE B 187      15.871  21.506  17.328  1.00  0.00           H  
ATOM   4317  HA  ILE B 187      14.559  23.648  18.720  1.00  0.00           H  
ATOM   4318  HB  ILE B 187      13.900  20.704  18.490  1.00  0.00           H  
ATOM   4319 1HG1 ILE B 187      12.005  22.862  18.099  1.00  0.00           H  
ATOM   4320 2HG1 ILE B 187      13.293  22.711  16.909  1.00  0.00           H  
ATOM   4321 1HG2 ILE B 187      12.007  21.109  20.005  1.00  0.00           H  
ATOM   4322 2HG2 ILE B 187      13.547  21.341  20.836  1.00  0.00           H  
ATOM   4323 3HG2 ILE B 187      12.619  22.725  20.279  1.00  0.00           H  
ATOM   4324 1HD1 ILE B 187      11.284  21.601  16.290  1.00  0.00           H  
ATOM   4325 2HD1 ILE B 187      12.579  20.419  16.556  1.00  0.00           H  
ATOM   4326 3HD1 ILE B 187      11.307  20.636  17.770  1.00  0.00           H  
ATOM   4327  N   GLU B 188      15.939  21.339  20.658  1.00  0.00           N  
ATOM   4328  CA  GLU B 188      16.390  21.136  22.034  1.00  0.00           C  
ATOM   4329  C   GLU B 188      17.304  22.264  22.480  1.00  0.00           C  
ATOM   4330  O   GLU B 188      17.160  22.807  23.578  1.00  0.00           O  
ATOM   4331  CB  GLU B 188      17.134  19.808  22.197  1.00  0.00           C  
ATOM   4332  CG  GLU B 188      17.639  19.578  23.627  1.00  0.00           C  
ATOM   4333  CD  GLU B 188      18.355  18.267  23.839  1.00  0.00           C  
ATOM   4334  OE1 GLU B 188      18.380  17.451  22.941  1.00  0.00           O  
ATOM   4335  OE2 GLU B 188      18.935  18.106  24.899  1.00  0.00           O1-
ATOM   4336  H   GLU B 188      16.101  20.628  19.940  1.00  0.00           H  
ATOM   4337  HA  GLU B 188      15.515  21.128  22.683  1.00  0.00           H  
ATOM   4338 1HB  GLU B 188      16.479  18.983  21.919  1.00  0.00           H  
ATOM   4339 2HB  GLU B 188      17.994  19.786  21.524  1.00  0.00           H  
ATOM   4340 1HG  GLU B 188      18.325  20.390  23.876  1.00  0.00           H  
ATOM   4341 2HG  GLU B 188      16.794  19.639  24.310  1.00  0.00           H  
ATOM   4342  N   VAL B 189      18.233  22.628  21.611  1.00  0.00           N  
ATOM   4343  CA  VAL B 189      19.195  23.673  21.889  1.00  0.00           C  
ATOM   4344  C   VAL B 189      18.482  25.013  22.107  1.00  0.00           C  
ATOM   4345  O   VAL B 189      18.752  25.715  23.086  1.00  0.00           O  
ATOM   4346  CB  VAL B 189      20.209  23.710  20.723  1.00  0.00           C  
ATOM   4347  CG1 VAL B 189      21.104  24.896  20.800  1.00  0.00           C  
ATOM   4348  CG2 VAL B 189      21.057  22.425  20.770  1.00  0.00           C  
ATOM   4349  H   VAL B 189      18.282  22.135  20.719  1.00  0.00           H  
ATOM   4350  HA  VAL B 189      19.731  23.413  22.800  1.00  0.00           H  
ATOM   4351  HB  VAL B 189      19.662  23.755  19.782  1.00  0.00           H  
ATOM   4352 1HG1 VAL B 189      21.795  24.870  19.959  1.00  0.00           H  
ATOM   4353 2HG1 VAL B 189      20.501  25.798  20.748  1.00  0.00           H  
ATOM   4354 3HG1 VAL B 189      21.669  24.876  21.733  1.00  0.00           H  
ATOM   4355 1HG2 VAL B 189      21.750  22.421  19.937  1.00  0.00           H  
ATOM   4356 2HG2 VAL B 189      21.609  22.383  21.708  1.00  0.00           H  
ATOM   4357 3HG2 VAL B 189      20.411  21.558  20.702  1.00  0.00           H  
ATOM   4358  N   TYR B 190      17.517  25.333  21.252  1.00  0.00           N  
ATOM   4359  CA  TYR B 190      16.787  26.579  21.398  1.00  0.00           C  
ATOM   4360  C   TYR B 190      15.945  26.564  22.669  1.00  0.00           C  
ATOM   4361  O   TYR B 190      15.902  27.560  23.387  1.00  0.00           O  
ATOM   4362  CB  TYR B 190      15.907  26.831  20.172  1.00  0.00           C  
ATOM   4363  CG  TYR B 190      15.143  28.136  20.227  1.00  0.00           C  
ATOM   4364  CD1 TYR B 190      15.827  29.332  20.394  1.00  0.00           C  
ATOM   4365  CD2 TYR B 190      13.762  28.137  20.110  1.00  0.00           C  
ATOM   4366  CE1 TYR B 190      15.130  30.524  20.443  1.00  0.00           C  
ATOM   4367  CE2 TYR B 190      13.065  29.329  20.161  1.00  0.00           C  
ATOM   4368  CZ  TYR B 190      13.745  30.518  20.327  1.00  0.00           C  
ATOM   4369  OH  TYR B 190      13.052  31.706  20.376  1.00  0.00           O  
ATOM   4370  H   TYR B 190      17.314  24.726  20.456  1.00  0.00           H  
ATOM   4371  HA  TYR B 190      17.511  27.387  21.490  1.00  0.00           H  
ATOM   4372 1HB  TYR B 190      16.525  26.835  19.273  1.00  0.00           H  
ATOM   4373 2HB  TYR B 190      15.186  26.020  20.069  1.00  0.00           H  
ATOM   4374  HD1 TYR B 190      16.914  29.331  20.485  1.00  0.00           H  
ATOM   4375  HD2 TYR B 190      13.225  27.196  19.981  1.00  0.00           H  
ATOM   4376  HE1 TYR B 190      15.667  31.463  20.574  1.00  0.00           H  
ATOM   4377  HE2 TYR B 190      11.978  29.330  20.070  1.00  0.00           H  
ATOM   4378  HH  TYR B 190      13.658  32.421  20.580  1.00  0.00           H  
ATOM   4379  N   VAL B 191      15.284  25.452  22.971  1.00  0.00           N  
ATOM   4380  CA  VAL B 191      14.489  25.398  24.186  1.00  0.00           C  
ATOM   4381  C   VAL B 191      15.382  25.583  25.398  1.00  0.00           C  
ATOM   4382  O   VAL B 191      15.026  26.319  26.314  1.00  0.00           O  
ATOM   4383  CB  VAL B 191      13.702  24.100  24.313  1.00  0.00           C  
ATOM   4384  CG1 VAL B 191      13.053  24.040  25.692  1.00  0.00           C  
ATOM   4385  CG2 VAL B 191      12.640  24.066  23.248  1.00  0.00           C  
ATOM   4386  H   VAL B 191      15.332  24.646  22.356  1.00  0.00           H  
ATOM   4387  HA  VAL B 191      13.769  26.214  24.157  1.00  0.00           H  
ATOM   4388  HB  VAL B 191      14.381  23.248  24.201  1.00  0.00           H  
ATOM   4389 1HG1 VAL B 191      12.500  23.120  25.777  1.00  0.00           H  
ATOM   4390 2HG1 VAL B 191      13.826  24.073  26.466  1.00  0.00           H  
ATOM   4391 3HG1 VAL B 191      12.381  24.887  25.820  1.00  0.00           H  
ATOM   4392 1HG2 VAL B 191      12.072  23.141  23.332  1.00  0.00           H  
ATOM   4393 2HG2 VAL B 191      11.977  24.920  23.380  1.00  0.00           H  
ATOM   4394 3HG2 VAL B 191      13.101  24.119  22.270  1.00  0.00           H  
ATOM   4395  N   ARG B 192      16.560  24.955  25.417  1.00  0.00           N  
ATOM   4396  CA  ARG B 192      17.449  25.168  26.550  1.00  0.00           C  
ATOM   4397  C   ARG B 192      17.759  26.663  26.692  1.00  0.00           C  
ATOM   4398  O   ARG B 192      17.792  27.179  27.811  1.00  0.00           O  
ATOM   4399  CB  ARG B 192      18.716  24.341  26.407  1.00  0.00           C  
ATOM   4400  CG  ARG B 192      18.512  22.836  26.649  1.00  0.00           C  
ATOM   4401  CD  ARG B 192      19.765  22.052  26.468  1.00  0.00           C  
ATOM   4402  NE  ARG B 192      19.547  20.613  26.676  1.00  0.00           N  
ATOM   4403  CZ  ARG B 192      19.560  19.994  27.863  1.00  0.00           C  
ATOM   4404  NH1 ARG B 192      19.787  20.654  28.982  1.00  0.00           N1+
ATOM   4405  NH2 ARG B 192      19.340  18.700  27.873  1.00  0.00           N  
ATOM   4406  H   ARG B 192      16.833  24.329  24.658  1.00  0.00           H  
ATOM   4407  HA  ARG B 192      16.936  24.834  27.453  1.00  0.00           H  
ATOM   4408 1HB  ARG B 192      19.108  24.458  25.397  1.00  0.00           H  
ATOM   4409 2HB  ARG B 192      19.472  24.699  27.102  1.00  0.00           H  
ATOM   4410 1HG  ARG B 192      18.161  22.682  27.669  1.00  0.00           H  
ATOM   4411 2HG  ARG B 192      17.768  22.452  25.956  1.00  0.00           H  
ATOM   4412 1HD  ARG B 192      20.128  22.196  25.449  1.00  0.00           H  
ATOM   4413 2HD  ARG B 192      20.517  22.393  27.175  1.00  0.00           H  
ATOM   4414  HE  ARG B 192      19.357  20.005  25.866  1.00  0.00           H  
ATOM   4415 1HH1 ARG B 192      19.956  21.649  28.955  1.00  0.00           H  
ATOM   4416 2HH1 ARG B 192      19.795  20.165  29.865  1.00  0.00           H  
ATOM   4417 1HH2 ARG B 192      19.169  18.233  26.969  1.00  0.00           H  
ATOM   4418 2HH2 ARG B 192      19.341  18.183  28.737  1.00  0.00           H  
ATOM   4419  N   LEU B 193      17.899  27.381  25.569  1.00  0.00           N  
ATOM   4420  CA  LEU B 193      18.129  28.823  25.630  1.00  0.00           C  
ATOM   4421  C   LEU B 193      16.941  29.486  26.314  1.00  0.00           C  
ATOM   4422  O   LEU B 193      17.104  30.390  27.133  1.00  0.00           O  
ATOM   4423  CB  LEU B 193      18.326  29.408  24.234  1.00  0.00           C  
ATOM   4424  CG  LEU B 193      18.672  30.892  24.150  1.00  0.00           C  
ATOM   4425  CD1 LEU B 193      20.063  31.140  24.714  1.00  0.00           C  
ATOM   4426  CD2 LEU B 193      18.604  31.318  22.690  1.00  0.00           C  
ATOM   4427  H   LEU B 193      17.887  26.908  24.663  1.00  0.00           H  
ATOM   4428  HA  LEU B 193      19.013  29.014  26.215  1.00  0.00           H  
ATOM   4429 1HB  LEU B 193      19.041  28.822  23.726  1.00  0.00           H  
ATOM   4430 2HB  LEU B 193      17.399  29.317  23.703  1.00  0.00           H  
ATOM   4431  HG  LEU B 193      17.959  31.462  24.736  1.00  0.00           H  
ATOM   4432 1HD1 LEU B 193      20.291  32.196  24.651  1.00  0.00           H  
ATOM   4433 2HD1 LEU B 193      20.096  30.822  25.756  1.00  0.00           H  
ATOM   4434 3HD1 LEU B 193      20.795  30.589  24.142  1.00  0.00           H  
ATOM   4435 1HD2 LEU B 193      18.843  32.374  22.611  1.00  0.00           H  
ATOM   4436 2HD2 LEU B 193      19.313  30.749  22.104  1.00  0.00           H  
ATOM   4437 3HD2 LEU B 193      17.602  31.135  22.311  1.00  0.00           H  
ATOM   4438  N   VAL B 194      15.738  29.027  25.993  1.00  0.00           N  
ATOM   4439  CA  VAL B 194      14.542  29.605  26.583  1.00  0.00           C  
ATOM   4440  C   VAL B 194      14.541  29.399  28.085  1.00  0.00           C  
ATOM   4441  O   VAL B 194      14.205  30.313  28.840  1.00  0.00           O  
ATOM   4442  CB  VAL B 194      13.277  28.979  26.012  1.00  0.00           C  
ATOM   4443  CG1 VAL B 194      12.124  29.434  26.801  1.00  0.00           C  
ATOM   4444  CG2 VAL B 194      13.161  29.341  24.617  1.00  0.00           C  
ATOM   4445  H   VAL B 194      15.664  28.282  25.296  1.00  0.00           H  
ATOM   4446  HA  VAL B 194      14.526  30.668  26.370  1.00  0.00           H  
ATOM   4447  HB  VAL B 194      13.312  27.908  26.101  1.00  0.00           H  
ATOM   4448 1HG1 VAL B 194      11.250  28.997  26.390  1.00  0.00           H  
ATOM   4449 2HG1 VAL B 194      12.250  29.121  27.834  1.00  0.00           H  
ATOM   4450 3HG1 VAL B 194      12.054  30.513  26.754  1.00  0.00           H  
ATOM   4451 1HG2 VAL B 194      12.258  28.902  24.204  1.00  0.00           H  
ATOM   4452 2HG2 VAL B 194      13.130  30.409  24.565  1.00  0.00           H  
ATOM   4453 3HG2 VAL B 194      14.016  28.982  24.072  1.00  0.00           H  
ATOM   4454  N   GLU B 195      14.910  28.200  28.521  1.00  0.00           N  
ATOM   4455  CA  GLU B 195      14.953  27.897  29.943  1.00  0.00           C  
ATOM   4456  C   GLU B 195      16.016  28.764  30.648  1.00  0.00           C  
ATOM   4457  O   GLU B 195      15.825  29.160  31.796  1.00  0.00           O  
ATOM   4458  CB  GLU B 195      15.140  26.386  30.159  1.00  0.00           C  
ATOM   4459  CG  GLU B 195      13.876  25.567  29.724  1.00  0.00           C  
ATOM   4460  CD  GLU B 195      13.951  24.046  29.915  1.00  0.00           C  
ATOM   4461  OE1 GLU B 195      14.978  23.547  30.317  1.00  0.00           O  
ATOM   4462  OE2 GLU B 195      12.946  23.385  29.646  1.00  0.00           O1-
ATOM   4463  H   GLU B 195      15.159  27.487  27.831  1.00  0.00           H  
ATOM   4464  HA  GLU B 195      13.986  28.158  30.372  1.00  0.00           H  
ATOM   4465 1HB  GLU B 195      15.992  26.039  29.574  1.00  0.00           H  
ATOM   4466 2HB  GLU B 195      15.346  26.184  31.208  1.00  0.00           H  
ATOM   4467 1HG  GLU B 195      13.019  25.943  30.283  1.00  0.00           H  
ATOM   4468 2HG  GLU B 195      13.693  25.775  28.668  1.00  0.00           H  
ATOM   4469  N   ILE B 196      17.117  29.093  29.951  1.00  0.00           N  
ATOM   4470  CA  ILE B 196      18.136  30.009  30.481  1.00  0.00           C  
ATOM   4471  C   ILE B 196      17.541  31.412  30.683  1.00  0.00           C  
ATOM   4472  O   ILE B 196      17.798  32.070  31.692  1.00  0.00           O  
ATOM   4473  CB  ILE B 196      19.352  30.091  29.539  1.00  0.00           C  
ATOM   4474  CG1 ILE B 196      20.023  28.720  29.414  1.00  0.00           C  
ATOM   4475  CG2 ILE B 196      20.344  31.129  30.040  1.00  0.00           C  
ATOM   4476  CD1 ILE B 196      20.363  28.083  30.743  1.00  0.00           C  
ATOM   4477  H   ILE B 196      17.248  28.682  29.026  1.00  0.00           H  
ATOM   4478  HA  ILE B 196      18.469  29.634  31.447  1.00  0.00           H  
ATOM   4479  HB  ILE B 196      19.020  30.371  28.541  1.00  0.00           H  
ATOM   4480 1HG1 ILE B 196      19.367  28.043  28.870  1.00  0.00           H  
ATOM   4481 2HG1 ILE B 196      20.943  28.817  28.838  1.00  0.00           H  
ATOM   4482 1HG2 ILE B 196      21.197  31.172  29.365  1.00  0.00           H  
ATOM   4483 2HG2 ILE B 196      19.861  32.104  30.079  1.00  0.00           H  
ATOM   4484 3HG2 ILE B 196      20.687  30.853  31.038  1.00  0.00           H  
ATOM   4485 1HD1 ILE B 196      20.836  27.116  30.571  1.00  0.00           H  
ATOM   4486 2HD1 ILE B 196      21.048  28.730  31.291  1.00  0.00           H  
ATOM   4487 3HD1 ILE B 196      19.452  27.943  31.323  1.00  0.00           H  
ATOM   4488  N   ILE B 197      16.772  31.867  29.688  1.00  0.00           N  
ATOM   4489  CA  ILE B 197      16.113  33.177  29.674  1.00  0.00           C  
ATOM   4490  C   ILE B 197      15.016  33.381  30.728  1.00  0.00           C  
ATOM   4491  O   ILE B 197      14.952  34.448  31.344  1.00  0.00           O  
ATOM   4492  CB  ILE B 197      15.484  33.422  28.288  1.00  0.00           C  
ATOM   4493  CG1 ILE B 197      16.502  33.147  27.201  1.00  0.00           C  
ATOM   4494  CG2 ILE B 197      14.941  34.845  28.180  1.00  0.00           C  
ATOM   4495  CD1 ILE B 197      15.877  32.993  25.858  1.00  0.00           C  
ATOM   4496  H   ILE B 197      16.650  31.259  28.877  1.00  0.00           H  
ATOM   4497  HA  ILE B 197      16.879  33.929  29.839  1.00  0.00           H  
ATOM   4498  HB  ILE B 197      14.667  32.728  28.145  1.00  0.00           H  
ATOM   4499 1HG1 ILE B 197      17.206  33.978  27.158  1.00  0.00           H  
ATOM   4500 2HG1 ILE B 197      17.055  32.244  27.440  1.00  0.00           H  
ATOM   4501 1HG2 ILE B 197      14.489  34.985  27.201  1.00  0.00           H  
ATOM   4502 2HG2 ILE B 197      14.191  35.009  28.952  1.00  0.00           H  
ATOM   4503 3HG2 ILE B 197      15.757  35.556  28.310  1.00  0.00           H  
ATOM   4504 1HD1 ILE B 197      16.643  32.812  25.153  1.00  0.00           H  
ATOM   4505 2HD1 ILE B 197      15.191  32.158  25.868  1.00  0.00           H  
ATOM   4506 3HD1 ILE B 197      15.341  33.894  25.600  1.00  0.00           H  
ATOM   4507  N   LEU B 198      14.136  32.389  30.890  1.00  0.00           N  
ATOM   4508  CA  LEU B 198      13.002  32.481  31.807  1.00  0.00           C  
ATOM   4509  C   LEU B 198      13.384  32.310  33.279  1.00  0.00           C  
ATOM   4510  O   LEU B 198      13.353  31.191  33.789  1.00  0.00           O  
ATOM   4511  CB  LEU B 198      11.960  31.415  31.446  1.00  0.00           C  
ATOM   4512  CG  LEU B 198      11.457  31.413  29.998  1.00  0.00           C  
ATOM   4513  CD1 LEU B 198      10.567  30.179  29.803  1.00  0.00           C  
ATOM   4514  CD2 LEU B 198      10.719  32.725  29.698  1.00  0.00           C  
ATOM   4515  OXT LEU B 198      13.260  33.293  34.011  1.00  0.00           O1-
ATOM   4516  H   LEU B 198      14.254  31.546  30.326  1.00  0.00           H  
ATOM   4517  HA  LEU B 198      12.551  33.464  31.685  1.00  0.00           H  
ATOM   4518 1HB  LEU B 198      12.405  30.434  31.630  1.00  0.00           H  
ATOM   4519 2HB  LEU B 198      11.099  31.530  32.101  1.00  0.00           H  
ATOM   4520  HG  LEU B 198      12.300  31.330  29.321  1.00  0.00           H  
ATOM   4521 1HD1 LEU B 198      10.216  30.130  28.790  1.00  0.00           H  
ATOM   4522 2HD1 LEU B 198      11.147  29.284  30.024  1.00  0.00           H  
ATOM   4523 3HD1 LEU B 198       9.714  30.235  30.478  1.00  0.00           H  
ATOM   4524 1HD2 LEU B 198      10.374  32.728  28.674  1.00  0.00           H  
ATOM   4525 2HD2 LEU B 198       9.862  32.829  30.369  1.00  0.00           H  
ATOM   4526 3HD2 LEU B 198      11.398  33.566  29.850  1.00  0.00           H  
ATOM   4527  N   GLN C   2       7.285   5.343  -7.971  1.00  0.00           N  
ATOM   4528  CA  GLN C   2       8.058   5.940  -6.889  1.00  0.00           C  
ATOM   4529  C   GLN C   2       8.466   7.363  -7.251  1.00  0.00           C  
ATOM   4530  O   GLN C   2       8.764   8.180  -6.378  1.00  0.00           O  
ATOM   4531  CB  GLN C   2       9.298   5.097  -6.580  1.00  0.00           C  
ATOM   4532  CG  GLN C   2       8.991   3.738  -5.975  1.00  0.00           C  
ATOM   4533  CD  GLN C   2      10.247   2.937  -5.687  1.00  0.00           C  
ATOM   4534  NE2 GLN C   2      10.260   1.682  -6.123  1.00  0.00           N  
ATOM   4535  OE1 GLN C   2      11.194   3.440  -5.078  1.00  0.00           O  
ATOM   4536 1H   GLN C   2       7.024   4.411  -7.720  1.00  0.00           H  
ATOM   4537 2H   GLN C   2       6.461   5.887  -8.133  1.00  0.00           H  
ATOM   4538 3H   GLN C   2       7.838   5.321  -8.804  1.00  0.00           H  
ATOM   4539  HA  GLN C   2       7.432   5.978  -5.997  1.00  0.00           H  
ATOM   4540 1HB  GLN C   2       9.867   4.938  -7.496  1.00  0.00           H  
ATOM   4541 2HB  GLN C   2       9.941   5.637  -5.886  1.00  0.00           H  
ATOM   4542 1HG  GLN C   2       8.454   3.881  -5.038  1.00  0.00           H  
ATOM   4543 2HG  GLN C   2       8.377   3.171  -6.675  1.00  0.00           H  
ATOM   4544 1HE2 GLN C   2      11.061   1.104  -5.961  1.00  0.00           H  
ATOM   4545 2HE2 GLN C   2       9.469   1.313  -6.612  1.00  0.00           H  
ATOM   4546  N   LYS C   3       8.470   7.653  -8.554  1.00  0.00           N  
ATOM   4547  CA  LYS C   3       8.896   8.959  -9.040  1.00  0.00           C  
ATOM   4548  C   LYS C   3       8.051  10.101  -8.492  1.00  0.00           C  
ATOM   4549  O   LYS C   3       8.578  11.205  -8.311  1.00  0.00           O  
ATOM   4550  CB  LYS C   3       8.864   8.983 -10.569  1.00  0.00           C  
ATOM   4551  CG  LYS C   3       9.981   8.188 -11.233  1.00  0.00           C  
ATOM   4552  CD  LYS C   3       9.894   8.275 -12.750  1.00  0.00           C  
ATOM   4553  CE  LYS C   3      11.025   7.504 -13.415  1.00  0.00           C  
ATOM   4554  NZ  LYS C   3      10.939   7.560 -14.899  1.00  0.00           N1+
ATOM   4555  H   LYS C   3       8.173   6.953  -9.219  1.00  0.00           H  
ATOM   4556  HA  LYS C   3       9.916   9.139  -8.700  1.00  0.00           H  
ATOM   4557 1HB  LYS C   3       7.913   8.581 -10.920  1.00  0.00           H  
ATOM   4558 2HB  LYS C   3       8.933  10.013 -10.918  1.00  0.00           H  
ATOM   4559 1HG  LYS C   3      10.947   8.577 -10.910  1.00  0.00           H  
ATOM   4560 2HG  LYS C   3       9.911   7.143 -10.934  1.00  0.00           H  
ATOM   4561 1HD  LYS C   3       8.940   7.866 -13.084  1.00  0.00           H  
ATOM   4562 2HD  LYS C   3       9.950   9.319 -13.058  1.00  0.00           H  
ATOM   4563 1HE  LYS C   3      11.981   7.920 -13.103  1.00  0.00           H  
ATOM   4564 2HE  LYS C   3      10.987   6.461 -13.101  1.00  0.00           H  
ATOM   4565 1HZ  LYS C   3      11.704   7.037 -15.301  1.00  0.00           H  
ATOM   4566 2HZ  LYS C   3      10.061   7.159 -15.202  1.00  0.00           H  
ATOM   4567 3HZ  LYS C   3      10.992   8.521 -15.204  1.00  0.00           H  
ATOM   4568  N   GLU C   4       6.767   9.867  -8.215  1.00  0.00           N  
ATOM   4569  CA  GLU C   4       5.933  10.910  -7.632  1.00  0.00           C  
ATOM   4570  C   GLU C   4       6.358  11.231  -6.202  1.00  0.00           C  
ATOM   4571  O   GLU C   4       6.318  12.395  -5.788  1.00  0.00           O  
ATOM   4572  CB  GLU C   4       4.463  10.495  -7.676  1.00  0.00           C  
ATOM   4573  CG  GLU C   4       3.502  11.631  -7.388  1.00  0.00           C  
ATOM   4574  CD  GLU C   4       3.584  12.741  -8.420  1.00  0.00           C  
ATOM   4575  OE1 GLU C   4       3.949  12.456  -9.580  1.00  0.00           O  
ATOM   4576  OE2 GLU C   4       3.290  13.904  -8.069  1.00  0.00           O1-
ATOM   4577  H   GLU C   4       6.360   8.962  -8.407  1.00  0.00           H  
ATOM   4578  HA  GLU C   4       6.059  11.821  -8.217  1.00  0.00           H  
ATOM   4579 1HB  GLU C   4       4.229  10.091  -8.661  1.00  0.00           H  
ATOM   4580 2HB  GLU C   4       4.286   9.704  -6.947  1.00  0.00           H  
ATOM   4581 1HG  GLU C   4       2.486  11.238  -7.370  1.00  0.00           H  
ATOM   4582 2HG  GLU C   4       3.721  12.036  -6.401  1.00  0.00           H  
ATOM   4583  N   ALA C   5       6.766  10.218  -5.435  1.00  0.00           N  
ATOM   4584  CA  ALA C   5       7.281  10.477  -4.096  1.00  0.00           C  
ATOM   4585  C   ALA C   5       8.665  11.109  -4.131  1.00  0.00           C  
ATOM   4586  O   ALA C   5       9.014  11.862  -3.216  1.00  0.00           O  
ATOM   4587  CB  ALA C   5       7.316   9.185  -3.279  1.00  0.00           C  
ATOM   4588  H   ALA C   5       6.723   9.266  -5.770  1.00  0.00           H  
ATOM   4589  HA  ALA C   5       6.612  11.185  -3.607  1.00  0.00           H  
ATOM   4590 1HB  ALA C   5       7.703   9.395  -2.282  1.00  0.00           H  
ATOM   4591 2HB  ALA C   5       6.308   8.778  -3.198  1.00  0.00           H  
ATOM   4592 3HB  ALA C   5       7.961   8.460  -3.772  1.00  0.00           H  
ATOM   4593  N   ILE C   6       9.457  10.822  -5.166  1.00  0.00           N  
ATOM   4594  CA  ILE C   6      10.793  11.402  -5.265  1.00  0.00           C  
ATOM   4595  C   ILE C   6      10.706  12.919  -5.381  1.00  0.00           C  
ATOM   4596  O   ILE C   6      11.425  13.651  -4.691  1.00  0.00           O  
ATOM   4597  CB  ILE C   6      11.557  10.832  -6.474  1.00  0.00           C  
ATOM   4598  CG1 ILE C   6      11.983   9.387  -6.203  1.00  0.00           C  
ATOM   4599  CG2 ILE C   6      12.767  11.696  -6.795  1.00  0.00           C  
ATOM   4600  CD1 ILE C   6      12.447   8.645  -7.437  1.00  0.00           C  
ATOM   4601  H   ILE C   6       9.136  10.198  -5.893  1.00  0.00           H  
ATOM   4602  HA  ILE C   6      11.334  11.182  -4.346  1.00  0.00           H  
ATOM   4603  HB  ILE C   6      10.899  10.808  -7.342  1.00  0.00           H  
ATOM   4604 1HG1 ILE C   6      12.793   9.377  -5.475  1.00  0.00           H  
ATOM   4605 2HG1 ILE C   6      11.148   8.836  -5.769  1.00  0.00           H  
ATOM   4606 1HG2 ILE C   6      13.295  11.279  -7.652  1.00  0.00           H  
ATOM   4607 2HG2 ILE C   6      12.438  12.708  -7.030  1.00  0.00           H  
ATOM   4608 3HG2 ILE C   6      13.434  11.721  -5.933  1.00  0.00           H  
ATOM   4609 1HD1 ILE C   6      12.732   7.629  -7.165  1.00  0.00           H  
ATOM   4610 2HD1 ILE C   6      11.637   8.612  -8.167  1.00  0.00           H  
ATOM   4611 3HD1 ILE C   6      13.305   9.159  -7.868  1.00  0.00           H  
ATOM   4612  N   LYS C   7       9.818  13.415  -6.249  1.00  0.00           N  
ATOM   4613  CA  LYS C   7       9.730  14.856  -6.463  1.00  0.00           C  
ATOM   4614  C   LYS C   7       9.188  15.578  -5.235  1.00  0.00           C  
ATOM   4615  O   LYS C   7       9.493  16.758  -5.030  1.00  0.00           O  
ATOM   4616  CB  LYS C   7       8.852  15.160  -7.678  1.00  0.00           C  
ATOM   4617  CG  LYS C   7       7.360  14.965  -7.440  1.00  0.00           C  
ATOM   4618  CD  LYS C   7       6.556  15.276  -8.693  1.00  0.00           C  
ATOM   4619  CE  LYS C   7       6.566  16.766  -9.003  1.00  0.00           C  
ATOM   4620  NZ  LYS C   7       5.571  17.123 -10.053  1.00  0.00           N1+
ATOM   4621  H   LYS C   7       9.201  12.803  -6.763  1.00  0.00           H  
ATOM   4622  HA  LYS C   7      10.735  15.241  -6.641  1.00  0.00           H  
ATOM   4623 1HB  LYS C   7       9.009  16.192  -7.992  1.00  0.00           H  
ATOM   4624 2HB  LYS C   7       9.145  14.518  -8.508  1.00  0.00           H  
ATOM   4625 1HG  LYS C   7       7.171  13.933  -7.143  1.00  0.00           H  
ATOM   4626 2HG  LYS C   7       7.031  15.623  -6.636  1.00  0.00           H  
ATOM   4627 1HD  LYS C   7       6.979  14.734  -9.541  1.00  0.00           H  
ATOM   4628 2HD  LYS C   7       5.525  14.951  -8.554  1.00  0.00           H  
ATOM   4629 1HE  LYS C   7       6.337  17.327  -8.099  1.00  0.00           H  
ATOM   4630 2HE  LYS C   7       7.557  17.059  -9.347  1.00  0.00           H  
ATOM   4631 1HZ  LYS C   7       5.610  18.116 -10.228  1.00  0.00           H  
ATOM   4632 2HZ  LYS C   7       5.784  16.621 -10.903  1.00  0.00           H  
ATOM   4633 3HZ  LYS C   7       4.645  16.872  -9.737  1.00  0.00           H  
ATOM   4634  N   VAL C   8       8.395  14.894  -4.408  1.00  0.00           N  
ATOM   4635  CA  VAL C   8       7.945  15.488  -3.152  1.00  0.00           C  
ATOM   4636  C   VAL C   8       9.121  15.666  -2.200  1.00  0.00           C  
ATOM   4637  O   VAL C   8       9.291  16.728  -1.589  1.00  0.00           O  
ATOM   4638  CB  VAL C   8       6.874  14.602  -2.488  1.00  0.00           C  
ATOM   4639  CG1 VAL C   8       6.556  15.109  -1.089  1.00  0.00           C  
ATOM   4640  CG2 VAL C   8       5.621  14.572  -3.349  1.00  0.00           C  
ATOM   4641  H   VAL C   8       8.097  13.958  -4.644  1.00  0.00           H  
ATOM   4642  HA  VAL C   8       7.544  16.480  -3.362  1.00  0.00           H  
ATOM   4643  HB  VAL C   8       7.267  13.591  -2.381  1.00  0.00           H  
ATOM   4644 1HG1 VAL C   8       5.798  14.472  -0.635  1.00  0.00           H  
ATOM   4645 2HG1 VAL C   8       7.459  15.089  -0.480  1.00  0.00           H  
ATOM   4646 3HG1 VAL C   8       6.181  16.131  -1.150  1.00  0.00           H  
ATOM   4647 1HG2 VAL C   8       4.868  13.944  -2.874  1.00  0.00           H  
ATOM   4648 2HG2 VAL C   8       5.231  15.583  -3.461  1.00  0.00           H  
ATOM   4649 3HG2 VAL C   8       5.864  14.166  -4.331  1.00  0.00           H  
ATOM   4650  N   TYR C   9       9.950  14.627  -2.059  1.00  0.00           N  
ATOM   4651  CA  TYR C   9      11.129  14.731  -1.203  1.00  0.00           C  
ATOM   4652  C   TYR C   9      12.068  15.830  -1.683  1.00  0.00           C  
ATOM   4653  O   TYR C   9      12.634  16.568  -0.867  1.00  0.00           O  
ATOM   4654  CB  TYR C   9      11.868  13.392  -1.146  1.00  0.00           C  
ATOM   4655  CG  TYR C   9      11.187  12.356  -0.280  1.00  0.00           C  
ATOM   4656  CD1 TYR C   9      10.131  12.724   0.541  1.00  0.00           C  
ATOM   4657  CD2 TYR C   9      11.617  11.038  -0.307  1.00  0.00           C  
ATOM   4658  CE1 TYR C   9       9.509  11.777   1.333  1.00  0.00           C  
ATOM   4659  CE2 TYR C   9      10.995  10.092   0.484  1.00  0.00           C  
ATOM   4660  CZ  TYR C   9       9.945  10.458   1.301  1.00  0.00           C  
ATOM   4661  OH  TYR C   9       9.326   9.515   2.088  1.00  0.00           O  
ATOM   4662  H   TYR C   9       9.768  13.759  -2.543  1.00  0.00           H  
ATOM   4663  HA  TYR C   9      10.804  14.998  -0.197  1.00  0.00           H  
ATOM   4664 1HB  TYR C   9      11.961  12.985  -2.154  1.00  0.00           H  
ATOM   4665 2HB  TYR C   9      12.875  13.549  -0.761  1.00  0.00           H  
ATOM   4666  HD1 TYR C   9       9.792  13.760   0.563  1.00  0.00           H  
ATOM   4667  HD2 TYR C   9      12.447  10.749  -0.952  1.00  0.00           H  
ATOM   4668  HE1 TYR C   9       8.680  12.067   1.978  1.00  0.00           H  
ATOM   4669  HE2 TYR C   9      11.335   9.055   0.463  1.00  0.00           H  
ATOM   4670  HH  TYR C   9       9.866   8.722   2.121  1.00  0.00           H  
ATOM   4671  N   LEU C  10      12.253  15.951  -3.000  1.00  0.00           N  
ATOM   4672  CA  LEU C  10      13.139  16.986  -3.522  1.00  0.00           C  
ATOM   4673  C   LEU C  10      12.629  18.380  -3.175  1.00  0.00           C  
ATOM   4674  O   LEU C  10      13.424  19.264  -2.835  1.00  0.00           O  
ATOM   4675  CB  LEU C  10      13.274  16.850  -5.043  1.00  0.00           C  
ATOM   4676  CG  LEU C  10      13.996  15.589  -5.536  1.00  0.00           C  
ATOM   4677  CD1 LEU C  10      13.886  15.500  -7.052  1.00  0.00           C  
ATOM   4678  CD2 LEU C  10      15.452  15.633  -5.096  1.00  0.00           C  
ATOM   4679  H   LEU C  10      11.785  15.333  -3.647  1.00  0.00           H  
ATOM   4680  HA  LEU C  10      14.116  16.873  -3.053  1.00  0.00           H  
ATOM   4681 1HB  LEU C  10      12.278  16.853  -5.483  1.00  0.00           H  
ATOM   4682 2HB  LEU C  10      13.819  17.714  -5.423  1.00  0.00           H  
ATOM   4683  HG  LEU C  10      13.516  14.706  -5.115  1.00  0.00           H  
ATOM   4684 1HD1 LEU C  10      14.398  14.604  -7.402  1.00  0.00           H  
ATOM   4685 2HD1 LEU C  10      12.835  15.451  -7.338  1.00  0.00           H  
ATOM   4686 3HD1 LEU C  10      14.344  16.379  -7.503  1.00  0.00           H  
ATOM   4687 1HD2 LEU C  10      15.966  14.736  -5.445  1.00  0.00           H  
ATOM   4688 2HD2 LEU C  10      15.934  16.515  -5.518  1.00  0.00           H  
ATOM   4689 3HD2 LEU C  10      15.502  15.678  -4.008  1.00  0.00           H  
ATOM   4690  N   GLU C  11      11.312  18.593  -3.247  1.00  0.00           N  
ATOM   4691  CA  GLU C  11      10.749  19.875  -2.834  1.00  0.00           C  
ATOM   4692  C   GLU C  11      10.991  20.130  -1.352  1.00  0.00           C  
ATOM   4693  O   GLU C  11      11.298  21.259  -0.953  1.00  0.00           O  
ATOM   4694  CB  GLU C  11       9.249  19.921  -3.132  1.00  0.00           C  
ATOM   4695  CG  GLU C  11       8.904  20.026  -4.611  1.00  0.00           C  
ATOM   4696  CD  GLU C  11       7.426  19.945  -4.874  1.00  0.00           C  
ATOM   4697  OE1 GLU C  11       6.686  19.744  -3.941  1.00  0.00           O  
ATOM   4698  OE2 GLU C  11       7.037  20.086  -6.009  1.00  0.00           O1-
ATOM   4699  H   GLU C  11      10.693  17.870  -3.586  1.00  0.00           H  
ATOM   4700  HA  GLU C  11      11.250  20.668  -3.392  1.00  0.00           H  
ATOM   4701 1HB  GLU C  11       8.773  19.021  -2.741  1.00  0.00           H  
ATOM   4702 2HB  GLU C  11       8.803  20.775  -2.623  1.00  0.00           H  
ATOM   4703 1HG  GLU C  11       9.279  20.974  -4.994  1.00  0.00           H  
ATOM   4704 2HG  GLU C  11       9.408  19.224  -5.148  1.00  0.00           H  
ATOM   4705  N   LEU C  12      10.856  19.093  -0.521  1.00  0.00           N  
ATOM   4706  CA  LEU C  12      11.054  19.256   0.917  1.00  0.00           C  
ATOM   4707  C   LEU C  12      12.500  19.598   1.250  1.00  0.00           C  
ATOM   4708  O   LEU C  12      12.761  20.334   2.208  1.00  0.00           O  
ATOM   4709  CB  LEU C  12      10.646  17.975   1.655  1.00  0.00           C  
ATOM   4710  CG  LEU C  12       9.148  17.647   1.641  1.00  0.00           C  
ATOM   4711  CD1 LEU C  12       8.921  16.275   2.261  1.00  0.00           C  
ATOM   4712  CD2 LEU C  12       8.384  18.722   2.400  1.00  0.00           C  
ATOM   4713  H   LEU C  12      10.615  18.182  -0.884  1.00  0.00           H  
ATOM   4714  HA  LEU C  12      10.434  20.084   1.259  1.00  0.00           H  
ATOM   4715 1HB  LEU C  12      11.173  17.134   1.208  1.00  0.00           H  
ATOM   4716 2HB  LEU C  12      10.957  18.060   2.697  1.00  0.00           H  
ATOM   4717  HG  LEU C  12       8.793  17.609   0.610  1.00  0.00           H  
ATOM   4718 1HD1 LEU C  12       7.857  16.041   2.250  1.00  0.00           H  
ATOM   4719 2HD1 LEU C  12       9.463  15.523   1.686  1.00  0.00           H  
ATOM   4720 3HD1 LEU C  12       9.282  16.276   3.289  1.00  0.00           H  
ATOM   4721 1HD2 LEU C  12       7.319  18.489   2.388  1.00  0.00           H  
ATOM   4722 2HD2 LEU C  12       8.737  18.759   3.431  1.00  0.00           H  
ATOM   4723 3HD2 LEU C  12       8.550  19.689   1.925  1.00  0.00           H  
ATOM   4724  N   LEU C  13      13.452  19.057   0.487  1.00  0.00           N  
ATOM   4725  CA  LEU C  13      14.856  19.375   0.727  1.00  0.00           C  
ATOM   4726  C   LEU C  13      15.111  20.865   0.554  1.00  0.00           C  
ATOM   4727  O   LEU C  13      15.786  21.492   1.379  1.00  0.00           O  
ATOM   4728  CB  LEU C  13      15.748  18.556  -0.209  1.00  0.00           C  
ATOM   4729  CG  LEU C  13      15.939  17.075   0.122  1.00  0.00           C  
ATOM   4730  CD1 LEU C  13      16.710  16.375  -0.985  1.00  0.00           C  
ATOM   4731  CD2 LEU C  13      16.656  16.911   1.452  1.00  0.00           C  
ATOM   4732  H   LEU C  13      13.212  18.423  -0.262  1.00  0.00           H  
ATOM   4733  HA  LEU C  13      15.097  19.117   1.757  1.00  0.00           H  
ATOM   4734 1HB  LEU C  13      15.334  18.605  -1.215  1.00  0.00           H  
ATOM   4735 2HB  LEU C  13      16.740  19.007  -0.226  1.00  0.00           H  
ATOM   4736  HG  LEU C  13      14.966  16.587   0.184  1.00  0.00           H  
ATOM   4737 1HD1 LEU C  13      16.836  15.322  -0.732  1.00  0.00           H  
ATOM   4738 2HD1 LEU C  13      16.159  16.458  -1.921  1.00  0.00           H  
ATOM   4739 3HD1 LEU C  13      17.689  16.839  -1.097  1.00  0.00           H  
ATOM   4740 1HD2 LEU C  13      16.781  15.850   1.669  1.00  0.00           H  
ATOM   4741 2HD2 LEU C  13      17.635  17.389   1.399  1.00  0.00           H  
ATOM   4742 3HD2 LEU C  13      16.068  17.376   2.242  1.00  0.00           H  
ATOM   4743  N   GLU C  14      14.568  21.456  -0.511  1.00  0.00           N  
ATOM   4744  CA  GLU C  14      14.718  22.894  -0.705  1.00  0.00           C  
ATOM   4745  C   GLU C  14      14.009  23.680   0.392  1.00  0.00           C  
ATOM   4746  O   GLU C  14      14.555  24.668   0.896  1.00  0.00           O  
ATOM   4747  CB  GLU C  14      14.171  23.305  -2.074  1.00  0.00           C  
ATOM   4748  CG  GLU C  14      14.629  24.678  -2.547  1.00  0.00           C  
ATOM   4749  CD  GLU C  14      13.727  25.786  -2.081  1.00  0.00           C  
ATOM   4750  OE1 GLU C  14      12.543  25.567  -1.994  1.00  0.00           O  
ATOM   4751  OE2 GLU C  14      14.224  26.855  -1.810  1.00  0.00           O1-
ATOM   4752  H   GLU C  14      14.049  20.919  -1.192  1.00  0.00           H  
ATOM   4753  HA  GLU C  14      15.778  23.142  -0.643  1.00  0.00           H  
ATOM   4754 1HB  GLU C  14      14.478  22.574  -2.823  1.00  0.00           H  
ATOM   4755 2HB  GLU C  14      13.082  23.306  -2.046  1.00  0.00           H  
ATOM   4756 1HG  GLU C  14      15.635  24.862  -2.174  1.00  0.00           H  
ATOM   4757 2HG  GLU C  14      14.667  24.681  -3.635  1.00  0.00           H  
ATOM   4758  N   VAL C  15      12.806  23.254   0.783  1.00  0.00           N  
ATOM   4759  CA  VAL C  15      12.063  23.965   1.819  1.00  0.00           C  
ATOM   4760  C   VAL C  15      12.776  23.851   3.161  1.00  0.00           C  
ATOM   4761  O   VAL C  15      12.927  24.840   3.889  1.00  0.00           O  
ATOM   4762  CB  VAL C  15      10.636  23.399   1.944  1.00  0.00           C  
ATOM   4763  CG1 VAL C  15       9.934  23.988   3.158  1.00  0.00           C  
ATOM   4764  CG2 VAL C  15       9.851  23.689   0.674  1.00  0.00           C  
ATOM   4765  H   VAL C  15      12.399  22.431   0.363  1.00  0.00           H  
ATOM   4766  HA  VAL C  15      12.036  25.024   1.560  1.00  0.00           H  
ATOM   4767  HB  VAL C  15      10.695  22.322   2.098  1.00  0.00           H  
ATOM   4768 1HG1 VAL C  15       8.927  23.577   3.231  1.00  0.00           H  
ATOM   4769 2HG1 VAL C  15      10.494  23.738   4.060  1.00  0.00           H  
ATOM   4770 3HG1 VAL C  15       9.876  25.071   3.056  1.00  0.00           H  
ATOM   4771 1HG2 VAL C  15       8.844  23.286   0.769  1.00  0.00           H  
ATOM   4772 2HG2 VAL C  15       9.797  24.766   0.517  1.00  0.00           H  
ATOM   4773 3HG2 VAL C  15      10.350  23.223  -0.177  1.00  0.00           H  
ATOM   4774  N   HIS C  16      13.230  22.643   3.508  1.00  0.00           N  
ATOM   4775  CA  HIS C  16      13.852  22.433   4.812  1.00  0.00           C  
ATOM   4776  C   HIS C  16      15.207  23.118   4.916  1.00  0.00           C  
ATOM   4777  O   HIS C  16      15.645  23.448   6.024  1.00  0.00           O  
ATOM   4778  CB  HIS C  16      14.015  20.936   5.093  1.00  0.00           C  
ATOM   4779  CG  HIS C  16      12.724  20.234   5.379  1.00  0.00           C  
ATOM   4780  CD2 HIS C  16      11.470  20.711   5.556  1.00  0.00           C  
ATOM   4781  ND1 HIS C  16      12.637  18.864   5.513  1.00  0.00           N  
ATOM   4782  CE1 HIS C  16      11.382  18.529   5.761  1.00  0.00           C  
ATOM   4783  NE2 HIS C  16      10.655  19.631   5.792  1.00  0.00           N  
ATOM   4784  H   HIS C  16      13.147  21.864   2.872  1.00  0.00           H  
ATOM   4785  HA  HIS C  16      13.228  22.874   5.588  1.00  0.00           H  
ATOM   4786 1HB  HIS C  16      14.483  20.453   4.234  1.00  0.00           H  
ATOM   4787 2HB  HIS C  16      14.676  20.796   5.948  1.00  0.00           H  
ATOM   4788  HD2 HIS C  16      11.163  21.757   5.518  1.00  0.00           H  
ATOM   4789  HE1 HIS C  16      11.011  17.515   5.914  1.00  0.00           H  
ATOM   4790  HE2 HIS C  16       9.660  19.678   5.961  1.00  0.00           H  
ATOM   4791  N   SER C  17      15.887  23.334   3.789  1.00  0.00           N  
ATOM   4792  CA  SER C  17      17.109  24.128   3.823  1.00  0.00           C  
ATOM   4793  C   SER C  17      16.809  25.561   4.239  1.00  0.00           C  
ATOM   4794  O   SER C  17      17.571  26.168   4.999  1.00  0.00           O  
ATOM   4795  CB  SER C  17      17.782  24.115   2.464  1.00  0.00           C  
ATOM   4796  OG  SER C  17      18.252  22.833   2.150  1.00  0.00           O  
ATOM   4797  H   SER C  17      15.571  22.955   2.908  1.00  0.00           H  
ATOM   4798  HA  SER C  17      17.779  23.701   4.570  1.00  0.00           H  
ATOM   4799 1HB  SER C  17      17.073  24.442   1.704  1.00  0.00           H  
ATOM   4800 2HB  SER C  17      18.612  24.819   2.463  1.00  0.00           H  
ATOM   4801  HG  SER C  17      19.099  22.960   1.715  1.00  0.00           H  
ATOM   4802  N   ARG C  18      15.695  26.115   3.761  1.00  0.00           N  
ATOM   4803  CA  ARG C  18      15.277  27.442   4.191  1.00  0.00           C  
ATOM   4804  C   ARG C  18      14.769  27.457   5.625  1.00  0.00           C  
ATOM   4805  O   ARG C  18      14.886  28.485   6.300  1.00  0.00           O  
ATOM   4806  CB  ARG C  18      14.207  27.988   3.246  1.00  0.00           C  
ATOM   4807  CG  ARG C  18      14.786  28.463   1.928  1.00  0.00           C  
ATOM   4808  CD  ARG C  18      13.759  29.172   1.069  1.00  0.00           C  
ATOM   4809  NE  ARG C  18      12.946  28.237   0.303  1.00  0.00           N  
ATOM   4810  CZ  ARG C  18      11.650  28.035   0.507  1.00  0.00           C  
ATOM   4811  NH1 ARG C  18      10.989  27.163  -0.242  1.00  0.00           N1+
ATOM   4812  NH2 ARG C  18      11.012  28.709   1.454  1.00  0.00           N  
ATOM   4813  H   ARG C  18      15.128  25.614   3.092  1.00  0.00           H  
ATOM   4814  HA  ARG C  18      16.144  28.104   4.162  1.00  0.00           H  
ATOM   4815 1HB  ARG C  18      13.468  27.213   3.047  1.00  0.00           H  
ATOM   4816 2HB  ARG C  18      13.689  28.819   3.724  1.00  0.00           H  
ATOM   4817 1HG  ARG C  18      15.602  29.159   2.119  1.00  0.00           H  
ATOM   4818 2HG  ARG C  18      15.161  27.608   1.365  1.00  0.00           H  
ATOM   4819 1HD  ARG C  18      13.095  29.757   1.704  1.00  0.00           H  
ATOM   4820 2HD  ARG C  18      14.267  29.833   0.368  1.00  0.00           H  
ATOM   4821  HE  ARG C  18      13.401  27.709  -0.430  1.00  0.00           H  
ATOM   4822 1HH1 ARG C  18      11.472  26.653  -0.968  1.00  0.00           H  
ATOM   4823 2HH1 ARG C  18      10.003  27.010  -0.087  1.00  0.00           H  
ATOM   4824 1HH2 ARG C  18      11.514  29.378   2.023  1.00  0.00           H  
ATOM   4825 2HH2 ARG C  18      10.027  28.555   1.608  1.00  0.00           H  
ATOM   4826  N   VAL C  19      14.213  26.343   6.103  1.00  0.00           N  
ATOM   4827  CA  VAL C  19      13.866  26.243   7.517  1.00  0.00           C  
ATOM   4828  C   VAL C  19      15.120  26.319   8.376  1.00  0.00           C  
ATOM   4829  O   VAL C  19      15.152  27.034   9.384  1.00  0.00           O  
ATOM   4830  CB  VAL C  19      13.127  24.921   7.799  1.00  0.00           C  
ATOM   4831  CG1 VAL C  19      12.985  24.700   9.298  1.00  0.00           C  
ATOM   4832  CG2 VAL C  19      11.763  24.936   7.125  1.00  0.00           C  
ATOM   4833  H   VAL C  19      14.028  25.559   5.494  1.00  0.00           H  
ATOM   4834  HA  VAL C  19      13.243  27.098   7.781  1.00  0.00           H  
ATOM   4835  HB  VAL C  19      13.718  24.094   7.407  1.00  0.00           H  
ATOM   4836 1HG1 VAL C  19      12.461  23.761   9.479  1.00  0.00           H  
ATOM   4837 2HG1 VAL C  19      13.974  24.657   9.754  1.00  0.00           H  
ATOM   4838 3HG1 VAL C  19      12.418  25.522   9.735  1.00  0.00           H  
ATOM   4839 1HG2 VAL C  19      11.247  23.999   7.328  1.00  0.00           H  
ATOM   4840 2HG2 VAL C  19      11.174  25.767   7.514  1.00  0.00           H  
ATOM   4841 3HG2 VAL C  19      11.891  25.054   6.049  1.00  0.00           H  
ATOM   4842  N   LEU C  20      16.171  25.591   7.990  1.00  0.00           N  
ATOM   4843  CA  LEU C  20      17.430  25.645   8.727  1.00  0.00           C  
ATOM   4844  C   LEU C  20      17.964  27.072   8.792  1.00  0.00           C  
ATOM   4845  O   LEU C  20      18.343  27.558   9.863  1.00  0.00           O  
ATOM   4846  CB  LEU C  20      18.471  24.731   8.069  1.00  0.00           C  
ATOM   4847  CG  LEU C  20      18.256  23.225   8.270  1.00  0.00           C  
ATOM   4848  CD1 LEU C  20      19.068  22.454   7.239  1.00  0.00           C  
ATOM   4849  CD2 LEU C  20      18.659  22.839   9.684  1.00  0.00           C  
ATOM   4850  H   LEU C  20      16.101  24.993   7.179  1.00  0.00           H  
ATOM   4851  HA  LEU C  20      17.248  25.310   9.747  1.00  0.00           H  
ATOM   4852 1HB  LEU C  20      18.476  24.925   6.998  1.00  0.00           H  
ATOM   4853 2HB  LEU C  20      19.454  24.981   8.466  1.00  0.00           H  
ATOM   4854  HG  LEU C  20      17.203  22.984   8.113  1.00  0.00           H  
ATOM   4855 1HD1 LEU C  20      18.915  21.385   7.381  1.00  0.00           H  
ATOM   4856 2HD1 LEU C  20      18.745  22.735   6.236  1.00  0.00           H  
ATOM   4857 3HD1 LEU C  20      20.125  22.688   7.359  1.00  0.00           H  
ATOM   4858 1HD2 LEU C  20      18.506  21.768   9.828  1.00  0.00           H  
ATOM   4859 2HD2 LEU C  20      19.711  23.079   9.841  1.00  0.00           H  
ATOM   4860 3HD2 LEU C  20      18.050  23.392  10.400  1.00  0.00           H  
ATOM   4861  N   LYS C  21      17.990  27.761   7.647  1.00  0.00           N  
ATOM   4862  CA  LYS C  21      18.502  29.129   7.612  1.00  0.00           C  
ATOM   4863  C   LYS C  21      17.688  30.050   8.513  1.00  0.00           C  
ATOM   4864  O   LYS C  21      18.253  30.785   9.332  1.00  0.00           O  
ATOM   4865  CB  LYS C  21      18.499  29.646   6.174  1.00  0.00           C  
ATOM   4866  CG  LYS C  21      19.069  31.047   6.003  1.00  0.00           C  
ATOM   4867  CD  LYS C  21      19.094  31.445   4.535  1.00  0.00           C  
ATOM   4868  CE  LYS C  21      19.643  32.849   4.339  1.00  0.00           C  
ATOM   4869  NZ  LYS C  21      19.660  33.229   2.897  1.00  0.00           N1+
ATOM   4870  H   LYS C  21      17.655  27.339   6.793  1.00  0.00           H  
ATOM   4871  HA  LYS C  21      19.526  29.125   7.985  1.00  0.00           H  
ATOM   4872 1HB  LYS C  21      19.080  28.973   5.544  1.00  0.00           H  
ATOM   4873 2HB  LYS C  21      17.478  29.654   5.792  1.00  0.00           H  
ATOM   4874 1HG  LYS C  21      18.457  31.759   6.558  1.00  0.00           H  
ATOM   4875 2HG  LYS C  21      20.082  31.078   6.402  1.00  0.00           H  
ATOM   4876 1HD  LYS C  21      19.719  30.744   3.980  1.00  0.00           H  
ATOM   4877 2HD  LYS C  21      18.084  31.405   4.130  1.00  0.00           H  
ATOM   4878 1HE  LYS C  21      19.025  33.560   4.887  1.00  0.00           H  
ATOM   4879 2HE  LYS C  21      20.657  32.902   4.733  1.00  0.00           H  
ATOM   4880 1HZ  LYS C  21      20.029  34.164   2.800  1.00  0.00           H  
ATOM   4881 2HZ  LYS C  21      20.244  32.582   2.385  1.00  0.00           H  
ATOM   4882 3HZ  LYS C  21      18.721  33.197   2.528  1.00  0.00           H  
ATOM   4883  N   ALA C  22      16.361  30.022   8.382  1.00  0.00           N  
ATOM   4884  CA  ALA C  22      15.526  30.921   9.173  1.00  0.00           C  
ATOM   4885  C   ALA C  22      15.580  30.568  10.654  1.00  0.00           C  
ATOM   4886  O   ALA C  22      15.626  31.461  11.510  1.00  0.00           O  
ATOM   4887  CB  ALA C  22      14.085  30.887   8.665  1.00  0.00           C  
ATOM   4888  H   ALA C  22      15.920  29.382   7.737  1.00  0.00           H  
ATOM   4889  HA  ALA C  22      15.917  31.932   9.061  1.00  0.00           H  
ATOM   4890 1HB  ALA C  22      13.473  31.561   9.263  1.00  0.00           H  
ATOM   4891 2HB  ALA C  22      14.060  31.202   7.622  1.00  0.00           H  
ATOM   4892 3HB  ALA C  22      13.695  29.874   8.747  1.00  0.00           H  
ATOM   4893  N   LEU C  23      15.581  29.274  10.976  1.00  0.00           N  
ATOM   4894  CA  LEU C  23      15.557  28.855  12.373  1.00  0.00           C  
ATOM   4895  C   LEU C  23      16.860  29.202  13.084  1.00  0.00           C  
ATOM   4896  O   LEU C  23      16.838  29.670  14.228  1.00  0.00           O  
ATOM   4897  CB  LEU C  23      15.272  27.356  12.461  1.00  0.00           C  
ATOM   4898  CG  LEU C  23      14.372  26.853  13.590  1.00  0.00           C  
ATOM   4899  CD1 LEU C  23      13.740  25.529  13.198  1.00  0.00           C  
ATOM   4900  CD2 LEU C  23      15.159  26.700  14.877  1.00  0.00           C  
ATOM   4901  H   LEU C  23      15.599  28.570  10.252  1.00  0.00           H  
ATOM   4902  HA  LEU C  23      14.761  29.397  12.882  1.00  0.00           H  
ATOM   4903 1HB  LEU C  23      14.805  27.036  11.531  1.00  0.00           H  
ATOM   4904 2HB  LEU C  23      16.219  26.828  12.567  1.00  0.00           H  
ATOM   4905  HG  LEU C  23      13.563  27.565  13.755  1.00  0.00           H  
ATOM   4906 1HD1 LEU C  23      13.100  25.177  14.008  1.00  0.00           H  
ATOM   4907 2HD1 LEU C  23      13.142  25.662  12.296  1.00  0.00           H  
ATOM   4908 3HD1 LEU C  23      14.522  24.795  13.011  1.00  0.00           H  
ATOM   4909 1HD2 LEU C  23      14.498  26.342  15.668  1.00  0.00           H  
ATOM   4910 2HD2 LEU C  23      15.967  25.984  14.727  1.00  0.00           H  
ATOM   4911 3HD2 LEU C  23      15.578  27.665  15.164  1.00  0.00           H  
ATOM   4912  N   ILE C  24      18.003  28.981  12.431  1.00  0.00           N  
ATOM   4913  CA  ILE C  24      19.282  29.302  13.060  1.00  0.00           C  
ATOM   4914  C   ILE C  24      19.375  30.798  13.336  1.00  0.00           C  
ATOM   4915  O   ILE C  24      19.841  31.219  14.402  1.00  0.00           O  
ATOM   4916  CB  ILE C  24      20.463  28.864  12.174  1.00  0.00           C  
ATOM   4917  CG1 ILE C  24      20.561  27.336  12.133  1.00  0.00           C  
ATOM   4918  CG2 ILE C  24      21.762  29.470  12.682  1.00  0.00           C  
ATOM   4919  CD1 ILE C  24      21.491  26.813  11.062  1.00  0.00           C  
ATOM   4920  H   ILE C  24      17.998  28.591  11.499  1.00  0.00           H  
ATOM   4921  HA  ILE C  24      19.329  28.797  14.024  1.00  0.00           H  
ATOM   4922  HB  ILE C  24      20.293  29.196  11.150  1.00  0.00           H  
ATOM   4923 1HG1 ILE C  24      20.910  26.969  13.098  1.00  0.00           H  
ATOM   4924 2HG1 ILE C  24      19.572  26.913  11.961  1.00  0.00           H  
ATOM   4925 1HG2 ILE C  24      22.586  29.150  12.045  1.00  0.00           H  
ATOM   4926 2HG2 ILE C  24      21.688  30.557  12.661  1.00  0.00           H  
ATOM   4927 3HG2 ILE C  24      21.943  29.139  13.704  1.00  0.00           H  
ATOM   4928 1HD1 ILE C  24      21.507  25.723  11.095  1.00  0.00           H  
ATOM   4929 2HD1 ILE C  24      21.140  27.141  10.084  1.00  0.00           H  
ATOM   4930 3HD1 ILE C  24      22.496  27.197  11.234  1.00  0.00           H  
ATOM   4931  N   GLU C  25      18.914  31.622  12.392  1.00  0.00           N  
ATOM   4932  CA  GLU C  25      18.947  33.067  12.598  1.00  0.00           C  
ATOM   4933  C   GLU C  25      18.118  33.478  13.810  1.00  0.00           C  
ATOM   4934  O   GLU C  25      18.538  34.342  14.588  1.00  0.00           O  
ATOM   4935  CB  GLU C  25      18.455  33.792  11.345  1.00  0.00           C  
ATOM   4936  CG  GLU C  25      19.439  33.763  10.190  1.00  0.00           C  
ATOM   4937  CD  GLU C  25      18.928  34.499   8.968  1.00  0.00           C  
ATOM   4938  OE1 GLU C  25      17.750  34.919   8.974  1.00  0.00           O
[truncated: 71,609 more chars]
