# Supplementary material for: De novo design of obligate ABC-type heterotrimeric proteins
Source: Nat Struct Mol Biol. 2022 Dec 15;29(12):1266–76. doi: 10.1038/s41594-022-00879-4 (PMC9758053; doi:10.1038/s41594-022-00879-4)
Supplement: Supplementary file 4 — This compressed file contains all PDB files and scripts used in our design protocols and analyses, as well as the final design model outputs. [file 41594_2022_879_MOESM4_ESM.zip › source_data/pdbs/arm_pdbs/DHT05_2arm_A62_B14(2)-LHD101B14+LHD101A53_C.pdb]

ATOM      1  N   ASN A   1     136.966 193.536 -20.007  1.00  0.00           N  
ATOM      2  CA  ASN A   1     137.963 193.681 -21.064  1.00  0.00           C  
ATOM      3  C   ASN A   1     138.644 192.353 -21.362  1.00  0.00           C  
ATOM      4  O   ASN A   1     139.859 192.299 -21.559  1.00  0.00           O  
ATOM      5  CB  ASN A   1     138.988 194.735 -20.689  1.00  0.00           C  
ATOM      6  CG  ASN A   1     138.397 196.115 -20.613  1.00  0.00           C  
ATOM      7  ND2 ASN A   1     138.854 196.894 -19.666  1.00  0.00           N  
ATOM      8  OD1 ASN A   1     137.524 196.475 -21.411  1.00  0.00           O  
ATOM      9 1H   ASN A   1     136.535 194.421 -19.831  1.00  0.00           H  
ATOM     10 2H   ASN A   1     136.269 192.878 -20.291  1.00  0.00           H  
ATOM     11 3H   ASN A   1     137.410 193.210 -19.172  1.00  0.00           H  
ATOM     12  HA  ASN A   1     137.449 194.005 -21.968  1.00  0.00           H  
ATOM     13 1HB  ASN A   1     139.430 194.487 -19.723  1.00  0.00           H  
ATOM     14 2HB  ASN A   1     139.792 194.739 -21.426  1.00  0.00           H  
ATOM     15 1HD2 ASN A   1     138.497 197.824 -19.567  1.00  0.00           H  
ATOM     16 2HD2 ASN A   1     139.560 196.561 -19.043  1.00  0.00           H  
ATOM     17  N   ASP A   2     137.857 191.282 -21.395  1.00  0.00           N  
ATOM     18  CA  ASP A   2     138.394 189.941 -21.582  1.00  0.00           C  
ATOM     19  C   ASP A   2     139.006 189.781 -22.967  1.00  0.00           C  
ATOM     20  O   ASP A   2     140.009 189.088 -23.137  1.00  0.00           O  
ATOM     21  CB  ASP A   2     137.303 188.891 -21.375  1.00  0.00           C  
ATOM     22  CG  ASP A   2     136.869 188.763 -19.921  1.00  0.00           C  
ATOM     23  OD1 ASP A   2     137.592 189.213 -19.066  1.00  0.00           O  
ATOM     24  OD2 ASP A   2     135.819 188.217 -19.681  1.00  0.00           O1-
ATOM     25  H   ASP A   2     136.860 191.402 -21.287  1.00  0.00           H  
ATOM     26  HA  ASP A   2     139.186 189.780 -20.850  1.00  0.00           H  
ATOM     27 1HB  ASP A   2     136.430 189.148 -21.977  1.00  0.00           H  
ATOM     28 2HB  ASP A   2     137.660 187.919 -21.719  1.00  0.00           H  
ATOM     29  N   GLU A   3     138.396 190.426 -23.956  1.00  0.00           N  
ATOM     30  CA  GLU A   3     138.878 190.354 -25.331  1.00  0.00           C  
ATOM     31  C   GLU A   3     140.218 191.060 -25.482  1.00  0.00           C  
ATOM     32  O   GLU A   3     141.086 190.609 -26.231  1.00  0.00           O  
ATOM     33  CB  GLU A   3     137.856 190.970 -26.288  1.00  0.00           C  
ATOM     34  CG  GLU A   3     136.552 190.194 -26.402  1.00  0.00           C  
ATOM     35  CD  GLU A   3     136.754 188.774 -26.853  1.00  0.00           C  
ATOM     36  OE1 GLU A   3     137.411 188.574 -27.845  1.00  0.00           O  
ATOM     37  OE2 GLU A   3     136.250 187.887 -26.205  1.00  0.00           O1-
ATOM     38  H   GLU A   3     137.576 190.978 -23.751  1.00  0.00           H  
ATOM     39  HA  GLU A   3     139.024 189.303 -25.592  1.00  0.00           H  
ATOM     40 1HB  GLU A   3     137.615 191.982 -25.962  1.00  0.00           H  
ATOM     41 2HB  GLU A   3     138.290 191.044 -27.285  1.00  0.00           H  
ATOM     42 1HG  GLU A   3     136.059 190.187 -25.430  1.00  0.00           H  
ATOM     43 2HG  GLU A   3     135.897 190.705 -27.107  1.00  0.00           H  
ATOM     44  N   LYS A   4     140.383 192.165 -24.765  1.00  0.00           N  
ATOM     45  CA  LYS A   4     141.653 192.883 -24.742  1.00  0.00           C  
ATOM     46  C   LYS A   4     142.766 192.015 -24.165  1.00  0.00           C  
ATOM     47  O   LYS A   4     143.893 192.026 -24.656  1.00  0.00           O  
ATOM     48  CB  LYS A   4     141.523 194.175 -23.936  1.00  0.00           C  
ATOM     49  CG  LYS A   4     140.697 195.260 -24.613  1.00  0.00           C  
ATOM     50  CD  LYS A   4     140.721 196.555 -23.814  1.00  0.00           C  
ATOM     51  CE  LYS A   4     139.846 197.620 -24.459  1.00  0.00           C  
ATOM     52  NZ  LYS A   4     140.383 198.062 -25.774  1.00  0.00           N1+
ATOM     53  H   LYS A   4     139.608 192.521 -24.222  1.00  0.00           H  
ATOM     54  HA  LYS A   4     141.929 193.132 -25.766  1.00  0.00           H  
ATOM     55 1HB  LYS A   4     141.063 193.959 -22.972  1.00  0.00           H  
ATOM     56 2HB  LYS A   4     142.515 194.584 -23.740  1.00  0.00           H  
ATOM     57 1HG  LYS A   4     141.096 195.451 -25.612  1.00  0.00           H  
ATOM     58 2HG  LYS A   4     139.665 194.923 -24.713  1.00  0.00           H  
ATOM     59 1HD  LYS A   4     140.363 196.366 -22.802  1.00  0.00           H  
ATOM     60 2HD  LYS A   4     141.745 196.927 -23.757  1.00  0.00           H  
ATOM     61 1HE  LYS A   4     138.841 197.226 -24.604  1.00  0.00           H  
ATOM     62 2HE  LYS A   4     139.781 198.485 -23.800  1.00  0.00           H  
ATOM     63 1HZ  LYS A   4     139.776 198.767 -26.167  1.00  0.00           H  
ATOM     64 2HZ  LYS A   4     141.309 198.447 -25.649  1.00  0.00           H  
ATOM     65 3HZ  LYS A   4     140.430 197.271 -26.402  1.00  0.00           H  
ATOM     66  N   ARG A   5     142.436 191.261 -23.121  1.00  0.00           N  
ATOM     67  CA  ARG A   5     143.364 190.282 -22.561  1.00  0.00           C  
ATOM     68  C   ARG A   5     143.767 189.249 -23.603  1.00  0.00           C  
ATOM     69  O   ARG A   5     144.943 188.906 -23.727  1.00  0.00           O  
ATOM     70  CB  ARG A   5     142.739 189.577 -21.366  1.00  0.00           C  
ATOM     71  CG  ARG A   5     143.674 188.641 -20.616  1.00  0.00           C  
ATOM     72  CD  ARG A   5     143.025 188.068 -19.409  1.00  0.00           C  
ATOM     73  NE  ARG A   5     142.584 189.103 -18.488  1.00  0.00           N  
ATOM     74  CZ  ARG A   5     141.294 189.407 -18.242  1.00  0.00           C  
ATOM     75  NH1 ARG A   5     140.335 188.748 -18.854  1.00  0.00           N1+
ATOM     76  NH2 ARG A   5     140.994 190.368 -17.386  1.00  0.00           N  
ATOM     77  H   ARG A   5     141.522 191.367 -22.704  1.00  0.00           H  
ATOM     78  HA  ARG A   5     144.267 190.803 -22.244  1.00  0.00           H  
ATOM     79 1HB  ARG A   5     142.374 190.316 -20.656  1.00  0.00           H  
ATOM     80 2HB  ARG A   5     141.881 188.989 -21.699  1.00  0.00           H  
ATOM     81 1HG  ARG A   5     143.969 187.819 -21.272  1.00  0.00           H  
ATOM     82 2HG  ARG A   5     144.564 189.189 -20.301  1.00  0.00           H  
ATOM     83 1HD  ARG A   5     142.157 187.481 -19.706  1.00  0.00           H  
ATOM     84 2HD  ARG A   5     143.733 187.427 -18.885  1.00  0.00           H  
ATOM     85  HE  ARG A   5     143.293 189.631 -18.000  1.00  0.00           H  
ATOM     86 1HH1 ARG A   5     140.565 188.013 -19.510  1.00  0.00           H  
ATOM     87 2HH1 ARG A   5     139.368 188.976 -18.669  1.00  0.00           H  
ATOM     88 1HH2 ARG A   5     141.731 190.874 -16.916  1.00  0.00           H  
ATOM     89 2HH2 ARG A   5     140.029 190.594 -17.202  1.00  0.00           H  
ATOM     90  N   LYS A   6     142.787 188.755 -24.353  1.00  0.00           N  
ATOM     91  CA  LYS A   6     143.051 187.817 -25.436  1.00  0.00           C  
ATOM     92  C   LYS A   6     143.982 188.426 -26.478  1.00  0.00           C  
ATOM     93  O   LYS A   6     144.895 187.765 -26.969  1.00  0.00           O  
ATOM     94  CB  LYS A   6     141.741 187.378 -26.095  1.00  0.00           C  
ATOM     95  CG  LYS A   6     140.860 186.500 -25.218  1.00  0.00           C  
ATOM     96  CD  LYS A   6     139.540 186.181 -25.903  1.00  0.00           C  
ATOM     97  CE  LYS A   6     138.592 185.446 -24.967  1.00  0.00           C  
ATOM     98  NZ  LYS A   6     137.263 185.210 -25.595  1.00  0.00           N1+
ATOM     99  H   LYS A   6     141.836 189.036 -24.165  1.00  0.00           H  
ATOM    100  HA  LYS A   6     143.546 186.939 -25.024  1.00  0.00           H  
ATOM    101 1HB  LYS A   6     141.163 188.257 -26.377  1.00  0.00           H  
ATOM    102 2HB  LYS A   6     141.961 186.823 -27.008  1.00  0.00           H  
ATOM    103 1HG  LYS A   6     141.379 185.567 -24.997  1.00  0.00           H  
ATOM    104 2HG  LYS A   6     140.657 187.013 -24.278  1.00  0.00           H  
ATOM    105 1HD  LYS A   6     139.066 187.109 -26.232  1.00  0.00           H  
ATOM    106 2HD  LYS A   6     139.726 185.560 -26.779  1.00  0.00           H  
ATOM    107 1HE  LYS A   6     139.026 184.486 -24.692  1.00  0.00           H  
ATOM    108 2HE  LYS A   6     138.452 186.029 -24.059  1.00  0.00           H  
ATOM    109 1HZ  LYS A   6     136.664 184.721 -24.943  1.00  0.00           H  
ATOM    110 2HZ  LYS A   6     136.843 186.096 -25.838  1.00  0.00           H  
ATOM    111 3HZ  LYS A   6     137.379 184.652 -26.429  1.00  0.00           H  
ATOM    112  N   ARG A   7     143.745 189.692 -26.808  1.00  0.00           N  
ATOM    113  CA  ARG A   7     144.581 190.401 -27.769  1.00  0.00           C  
ATOM    114  C   ARG A   7     146.022 190.494 -27.282  1.00  0.00           C  
ATOM    115  O   ARG A   7     146.960 190.265 -28.047  1.00  0.00           O  
ATOM    116  CB  ARG A   7     144.042 191.802 -28.015  1.00  0.00           C  
ATOM    117  CG  ARG A   7     144.917 192.681 -28.895  1.00  0.00           C  
ATOM    118  CD  ARG A   7     145.015 192.146 -30.278  1.00  0.00           C  
ATOM    119  NE  ARG A   7     145.752 193.043 -31.154  1.00  0.00           N  
ATOM    120  CZ  ARG A   7     146.121 192.746 -32.416  1.00  0.00           C  
ATOM    121  NH1 ARG A   7     145.818 191.575 -32.932  1.00  0.00           N1+
ATOM    122  NH2 ARG A   7     146.789 193.632 -33.134  1.00  0.00           N  
ATOM    123  H   ARG A   7     142.966 190.173 -26.384  1.00  0.00           H  
ATOM    124  HA  ARG A   7     144.583 189.841 -28.705  1.00  0.00           H  
ATOM    125 1HB  ARG A   7     143.061 191.737 -28.486  1.00  0.00           H  
ATOM    126 2HB  ARG A   7     143.912 192.316 -27.061  1.00  0.00           H  
ATOM    127 1HG  ARG A   7     144.495 193.683 -28.946  1.00  0.00           H  
ATOM    128 2HG  ARG A   7     145.922 192.731 -28.474  1.00  0.00           H  
ATOM    129 1HD  ARG A   7     145.532 191.186 -30.261  1.00  0.00           H  
ATOM    130 2HD  ARG A   7     144.014 192.012 -30.689  1.00  0.00           H  
ATOM    131  HE  ARG A   7     146.002 193.953 -30.793  1.00  0.00           H  
ATOM    132 1HH1 ARG A   7     145.307 190.899 -32.383  1.00  0.00           H  
ATOM    133 2HH1 ARG A   7     146.096 191.353 -33.877  1.00  0.00           H  
ATOM    134 1HH2 ARG A   7     147.023 194.532 -32.738  1.00  0.00           H  
ATOM    135 2HH2 ARG A   7     147.066 193.410 -34.079  1.00  0.00           H  
ATOM    136  N   ALA A   8     146.190 190.829 -26.010  1.00  0.00           N  
ATOM    137  CA  ALA A   8     147.519 190.957 -25.421  1.00  0.00           C  
ATOM    138  C   ALA A   8     148.281 189.638 -25.489  1.00  0.00           C  
ATOM    139  O   ALA A   8     149.472 189.614 -25.803  1.00  0.00           O  
ATOM    140  CB  ALA A   8     147.416 191.432 -23.979  1.00  0.00           C  
ATOM    141  H   ALA A   8     145.379 190.999 -25.434  1.00  0.00           H  
ATOM    142  HA  ALA A   8     148.081 191.693 -25.992  1.00  0.00           H  
ATOM    143 1HB  ALA A   8     148.413 191.523 -23.552  1.00  0.00           H  
ATOM    144 2HB  ALA A   8     146.919 192.405 -23.951  1.00  0.00           H  
ATOM    145 3HB  ALA A   8     146.838 190.714 -23.399  1.00  0.00           H  
ATOM    146  N   GLU A   9     147.588 188.543 -25.195  1.00  0.00           N  
ATOM    147  CA  GLU A   9     148.189 187.217 -25.254  1.00  0.00           C  
ATOM    148  C   GLU A   9     148.602 186.861 -26.675  1.00  0.00           C  
ATOM    149  O   GLU A   9     149.720 186.408 -26.914  1.00  0.00           O  
ATOM    150  CB  GLU A   9     147.217 186.165 -24.717  1.00  0.00           C  
ATOM    151  CG  GLU A   9     147.710 184.730 -24.843  1.00  0.00           C  
ATOM    152  CD  GLU A   9     148.931 184.456 -24.009  1.00  0.00           C  
ATOM    153  OE1 GLU A   9     149.118 185.129 -23.025  1.00  0.00           O  
ATOM    154  OE2 GLU A   9     149.677 183.571 -24.358  1.00  0.00           O1-
ATOM    155  H   GLU A   9     146.620 188.633 -24.922  1.00  0.00           H  
ATOM    156  HA  GLU A   9     149.091 187.218 -24.640  1.00  0.00           H  
ATOM    157 1HB  GLU A   9     147.017 186.358 -23.664  1.00  0.00           H  
ATOM    158 2HB  GLU A   9     146.268 186.242 -25.250  1.00  0.00           H  
ATOM    159 1HG  GLU A   9     146.913 184.055 -24.534  1.00  0.00           H  
ATOM    160 2HG  GLU A   9     147.937 184.526 -25.890  1.00  0.00           H  
ATOM    161  N   LYS A  10     147.690 187.072 -27.619  1.00  0.00           N  
ATOM    162  CA  LYS A  10     147.950 186.760 -29.020  1.00  0.00           C  
ATOM    163  C   LYS A  10     149.096 187.603 -29.568  1.00  0.00           C  
ATOM    164  O   LYS A  10     149.915 187.121 -30.347  1.00  0.00           O  
ATOM    165  CB  LYS A  10     146.691 186.974 -29.859  1.00  0.00           C  
ATOM    166  CG  LYS A  10     145.600 185.938 -29.631  1.00  0.00           C  
ATOM    167  CD  LYS A  10     144.371 186.233 -30.478  1.00  0.00           C  
ATOM    168  CE  LYS A  10     143.275 185.201 -30.246  1.00  0.00           C  
ATOM    169  NZ  LYS A  10     142.066 185.478 -31.067  1.00  0.00           N1+
ATOM    170  H   LYS A  10     146.794 187.456 -27.362  1.00  0.00           H  
ATOM    171  HA  LYS A  10     148.247 185.713 -29.092  1.00  0.00           H  
ATOM    172 1HB  LYS A  10     146.270 187.956 -29.643  1.00  0.00           H  
ATOM    173 2HB  LYS A  10     146.952 186.956 -30.919  1.00  0.00           H  
ATOM    174 1HG  LYS A  10     145.977 184.947 -29.887  1.00  0.00           H  
ATOM    175 2HG  LYS A  10     145.312 185.935 -28.580  1.00  0.00           H  
ATOM    176 1HD  LYS A  10     143.985 187.222 -30.227  1.00  0.00           H  
ATOM    177 2HD  LYS A  10     144.645 186.226 -31.532  1.00  0.00           H  
ATOM    178 1HE  LYS A  10     143.651 184.211 -30.497  1.00  0.00           H  
ATOM    179 2HE  LYS A  10     142.992 185.201 -29.193  1.00  0.00           H  
ATOM    180 1HZ  LYS A  10     141.366 184.774 -30.885  1.00  0.00           H  
ATOM    181 2HZ  LYS A  10     141.698 186.387 -30.829  1.00  0.00           H  
ATOM    182 3HZ  LYS A  10     142.313 185.461 -32.047  1.00  0.00           H  
ATOM    183  N   ALA A  11     149.145 188.863 -29.154  1.00  0.00           N  
ATOM    184  CA  ALA A  11     150.199 189.772 -29.588  1.00  0.00           C  
ATOM    185  C   ALA A  11     151.567 189.294 -29.120  1.00  0.00           C  
ATOM    186  O   ALA A  11     152.542 189.341 -29.869  1.00  0.00           O  
ATOM    187  CB  ALA A  11     149.927 191.180 -29.079  1.00  0.00           C  
ATOM    188  H   ALA A  11     148.434 189.203 -28.522  1.00  0.00           H  
ATOM    189  HA  ALA A  11     150.211 189.791 -30.678  1.00  0.00           H  
ATOM    190 1HB  ALA A  11     150.723 191.846 -29.412  1.00  0.00           H  
ATOM    191 2HB  ALA A  11     148.971 191.530 -29.469  1.00  0.00           H  
ATOM    192 3HB  ALA A  11     149.892 191.170 -27.992  1.00  0.00           H  
ATOM    193  N   LEU A  12     151.634 188.833 -27.876  1.00  0.00           N  
ATOM    194  CA  LEU A  12     152.869 188.295 -27.321  1.00  0.00           C  
ATOM    195  C   LEU A  12     153.305 187.038 -28.065  1.00  0.00           C  
ATOM    196  O   LEU A  12     154.496 186.829 -28.303  1.00  0.00           O  
ATOM    197  CB  LEU A  12     152.688 187.978 -25.832  1.00  0.00           C  
ATOM    198  CG  LEU A  12     152.610 189.193 -24.898  1.00  0.00           C  
ATOM    199  CD1 LEU A  12     152.262 188.731 -23.490  1.00  0.00           C  
ATOM    200  CD2 LEU A  12     153.937 189.936 -24.916  1.00  0.00           C  
ATOM    201  H   LEU A  12     150.804 188.856 -27.298  1.00  0.00           H  
ATOM    202  HA  LEU A  12     153.656 189.041 -27.443  1.00  0.00           H  
ATOM    203 1HB  LEU A  12     151.772 187.405 -25.707  1.00  0.00           H  
ATOM    204 2HB  LEU A  12     153.526 187.363 -25.503  1.00  0.00           H  
ATOM    205  HG  LEU A  12     151.816 189.860 -25.235  1.00  0.00           H  
ATOM    206 1HD1 LEU A  12     152.205 189.593 -22.826  1.00  0.00           H  
ATOM    207 2HD1 LEU A  12     151.299 188.220 -23.502  1.00  0.00           H  
ATOM    208 3HD1 LEU A  12     153.031 188.047 -23.130  1.00  0.00           H  
ATOM    209 1HD2 LEU A  12     153.881 190.799 -24.254  1.00  0.00           H  
ATOM    210 2HD2 LEU A  12     154.733 189.270 -24.579  1.00  0.00           H  
ATOM    211 3HD2 LEU A  12     154.153 190.270 -25.933  1.00  0.00           H  
ATOM    212  N   GLN A  13     152.335 186.207 -28.430  1.00  0.00           N  
ATOM    213  CA  GLN A  13     152.610 185.008 -29.214  1.00  0.00           C  
ATOM    214  C   GLN A  13     153.154 185.363 -30.591  1.00  0.00           C  
ATOM    215  O   GLN A  13     154.068 184.710 -31.095  1.00  0.00           O  
ATOM    216  CB  GLN A  13     151.343 184.160 -29.354  1.00  0.00           C  
ATOM    217  CG  GLN A  13     150.901 183.484 -28.066  1.00  0.00           C  
ATOM    218  CD  GLN A  13     149.620 182.691 -28.239  1.00  0.00           C  
ATOM    219  NE2 GLN A  13     148.984 182.347 -27.126  1.00  0.00           N  
ATOM    220  OE1 GLN A  13     149.207 182.391 -29.363  1.00  0.00           O  
ATOM    221  H   GLN A  13     151.386 186.410 -28.157  1.00  0.00           H  
ATOM    222  HA  GLN A  13     153.373 184.424 -28.700  1.00  0.00           H  
ATOM    223 1HB  GLN A  13     150.523 184.784 -29.704  1.00  0.00           H  
ATOM    224 2HB  GLN A  13     151.507 183.383 -30.101  1.00  0.00           H  
ATOM    225 1HG  GLN A  13     151.685 182.801 -27.740  1.00  0.00           H  
ATOM    226 2HG  GLN A  13     150.732 184.247 -27.307  1.00  0.00           H  
ATOM    227 1HE2 GLN A  13     148.132 181.824 -27.177  1.00  0.00           H  
ATOM    228 2HE2 GLN A  13     149.354 182.611 -26.235  1.00  0.00           H  
ATOM    229  N   ARG A  14     152.588 186.404 -31.197  1.00  0.00           N  
ATOM    230  CA  ARG A  14     153.084 186.913 -32.469  1.00  0.00           C  
ATOM    231  C   ARG A  14     154.531 187.376 -32.353  1.00  0.00           C  
ATOM    232  O   ARG A  14     155.356 187.088 -33.217  1.00  0.00           O  
ATOM    233  CB  ARG A  14     152.224 188.071 -32.954  1.00  0.00           C  
ATOM    234  CG  ARG A  14     152.640 188.658 -34.293  1.00  0.00           C  
ATOM    235  CD  ARG A  14     151.788 189.815 -34.674  1.00  0.00           C  
ATOM    236  NE  ARG A  14     152.220 190.419 -35.923  1.00  0.00           N  
ATOM    237  CZ  ARG A  14     151.821 190.016 -37.146  1.00  0.00           C  
ATOM    238  NH1 ARG A  14     150.984 189.009 -37.267  1.00  0.00           N1+
ATOM    239  NH2 ARG A  14     152.272 190.632 -38.224  1.00  0.00           N  
ATOM    240  H   ARG A  14     151.793 186.851 -30.761  1.00  0.00           H  
ATOM    241  HA  ARG A  14     153.053 186.106 -33.200  1.00  0.00           H  
ATOM    242 1HB  ARG A  14     151.191 187.742 -33.045  1.00  0.00           H  
ATOM    243 2HB  ARG A  14     152.248 188.877 -32.220  1.00  0.00           H  
ATOM    244 1HG  ARG A  14     153.673 188.999 -34.235  1.00  0.00           H  
ATOM    245 2HG  ARG A  14     152.550 187.897 -35.069  1.00  0.00           H  
ATOM    246 1HD  ARG A  14     150.757 189.482 -34.794  1.00  0.00           H  
ATOM    247 2HD  ARG A  14     151.836 190.575 -33.894  1.00  0.00           H  
ATOM    248  HE  ARG A  14     152.864 191.197 -35.873  1.00  0.00           H  
ATOM    249 1HH1 ARG A  14     150.640 188.539 -36.442  1.00  0.00           H  
ATOM    250 2HH1 ARG A  14     150.685 188.707 -38.181  1.00  0.00           H  
ATOM    251 1HH2 ARG A  14     152.915 191.406 -38.132  1.00  0.00           H  
ATOM    252 2HH2 ARG A  14     151.974 190.330 -39.140  1.00  0.00           H  
ATOM    253  N   ALA A  15     154.833 188.092 -31.274  1.00  0.00           N  
ATOM    254  CA  ALA A  15     156.191 188.556 -31.019  1.00  0.00           C  
ATOM    255  C   ALA A  15     157.165 187.389 -30.935  1.00  0.00           C  
ATOM    256  O   ALA A  15     158.273 187.457 -31.467  1.00  0.00           O  
ATOM    257  CB  ALA A  15     156.239 189.375 -29.736  1.00  0.00           C  
ATOM    258  H   ALA A  15     154.102 188.320 -30.614  1.00  0.00           H  
ATOM    259  HA  ALA A  15     156.502 189.190 -31.852  1.00  0.00           H  
ATOM    260 1HB  ALA A  15     157.259 189.715 -29.561  1.00  0.00           H  
ATOM    261 2HB  ALA A  15     155.580 190.240 -29.833  1.00  0.00           H  
ATOM    262 3HB  ALA A  15     155.911 188.761 -28.900  1.00  0.00           H  
ATOM    263  N   GLN A  16     156.749 186.322 -30.262  1.00  0.00           N  
ATOM    264  CA  GLN A  16     157.569 185.124 -30.142  1.00  0.00           C  
ATOM    265  C   GLN A  16     157.832 184.494 -31.504  1.00  0.00           C  
ATOM    266  O   GLN A  16     158.935 184.030 -31.781  1.00  0.00           O  
ATOM    267  CB  GLN A  16     156.897 184.107 -29.215  1.00  0.00           C  
ATOM    268  CG  GLN A  16     156.889 184.509 -27.751  1.00  0.00           C  
ATOM    269  CD  GLN A  16     156.146 183.512 -26.880  1.00  0.00           C  
ATOM    270  NE2 GLN A  16     156.257 183.676 -25.567  1.00  0.00           N  
ATOM    271  OE1 GLN A  16     155.478 182.606 -27.384  1.00  0.00           O  
ATOM    272  H   GLN A  16     155.836 186.342 -29.826  1.00  0.00           H  
ATOM    273  HA  GLN A  16     158.533 185.408 -29.717  1.00  0.00           H  
ATOM    274 1HB  GLN A  16     155.866 183.955 -29.530  1.00  0.00           H  
ATOM    275 2HB  GLN A  16     157.409 183.148 -29.298  1.00  0.00           H  
ATOM    276 1HG  GLN A  16     157.918 184.572 -27.396  1.00  0.00           H  
ATOM    277 2HG  GLN A  16     156.401 185.478 -27.654  1.00  0.00           H  
ATOM    278 1HE2 GLN A  16     155.788 183.049 -24.944  1.00  0.00           H  
ATOM    279 2HE2 GLN A  16     156.808 184.426 -25.202  1.00  0.00           H  
ATOM    280  N   GLU A  17     156.805 184.480 -32.350  1.00  0.00           N  
ATOM    281  CA  GLU A  17     156.936 183.953 -33.703  1.00  0.00           C  
ATOM    282  C   GLU A  17     157.844 184.835 -34.552  1.00  0.00           C  
ATOM    283  O   GLU A  17     158.582 184.342 -35.404  1.00  0.00           O  
ATOM    284  CB  GLU A  17     155.561 183.835 -34.363  1.00  0.00           C  
ATOM    285  CG  GLU A  17     154.670 182.754 -33.769  1.00  0.00           C  
ATOM    286  CD  GLU A  17     155.266 181.377 -33.888  1.00  0.00           C  
ATOM    287  OE1 GLU A  17     155.706 181.030 -34.957  1.00  0.00           O  
ATOM    288  OE2 GLU A  17     155.279 180.672 -32.907  1.00  0.00           O1-
ATOM    289  H   GLU A  17     155.914 184.845 -32.047  1.00  0.00           H  
ATOM    290  HA  GLU A  17     157.395 182.967 -33.645  1.00  0.00           H  
ATOM    291 1HB  GLU A  17     155.033 184.787 -34.278  1.00  0.00           H  
ATOM    292 2HB  GLU A  17     155.685 183.624 -35.424  1.00  0.00           H  
ATOM    293 1HG  GLU A  17     154.499 182.973 -32.716  1.00  0.00           H  
ATOM    294 2HG  GLU A  17     153.707 182.771 -34.277  1.00  0.00           H  
ATOM    295  N   ALA A  18     157.783 186.142 -34.312  1.00  0.00           N  
ATOM    296  CA  ALA A  18     158.688 187.080 -34.966  1.00  0.00           C  
ATOM    297  C   ALA A  18     160.135 186.824 -34.563  1.00  0.00           C  
ATOM    298  O   ALA A  18     161.046 186.935 -35.381  1.00  0.00           O  
ATOM    299  CB  ALA A  18     158.295 188.513 -34.636  1.00  0.00           C  
ATOM    300  H   ALA A  18     157.096 186.490 -33.663  1.00  0.00           H  
ATOM    301  HA  ALA A  18     158.615 186.938 -36.044  1.00  0.00           H  
ATOM    302 1HB  ALA A  18     158.980 189.201 -35.131  1.00  0.00           H  
ATOM    303 2HB  ALA A  18     157.279 188.700 -34.982  1.00  0.00           H  
ATOM    304 3HB  ALA A  18     158.344 188.664 -33.558  1.00  0.00           H  
ATOM    305  N   GLU A  19     160.338 186.480 -33.296  1.00  0.00           N  
ATOM    306  CA  GLU A  19     161.662 186.115 -32.802  1.00  0.00           C  
ATOM    307  C   GLU A  19     162.172 184.850 -33.481  1.00  0.00           C  
ATOM    308  O   GLU A  19     163.355 184.736 -33.795  1.00  0.00           O  
ATOM    309  CB  GLU A  19     161.632 185.913 -31.285  1.00  0.00           C  
ATOM    310  CG  GLU A  19     161.480 187.199 -30.485  1.00  0.00           C  
ATOM    311  CD  GLU A  19     161.301 186.953 -29.012  1.00  0.00           C  
ATOM    312  OE1 GLU A  19     160.858 185.888 -28.657  1.00  0.00           O  
ATOM    313  OE2 GLU A  19     161.608 187.832 -28.242  1.00  0.00           O1-
ATOM    314  H   GLU A  19     159.556 186.471 -32.655  1.00  0.00           H  
ATOM    315  HA  GLU A  19     162.356 186.922 -33.044  1.00  0.00           H  
ATOM    316 1HB  GLU A  19     160.804 185.257 -31.023  1.00  0.00           H  
ATOM    317 2HB  GLU A  19     162.551 185.427 -30.965  1.00  0.00           H  
ATOM    318 1HG  GLU A  19     162.368 187.814 -30.633  1.00  0.00           H  
ATOM    319 2HG  GLU A  19     160.622 187.753 -30.864  1.00  0.00           H  
ATOM    320  N   LYS A  20     161.269 183.902 -33.706  1.00  0.00           N  
ATOM    321  CA  LYS A  20     161.598 182.691 -34.450  1.00  0.00           C  
ATOM    322  C   LYS A  20     162.036 183.020 -35.871  1.00  0.00           C  
ATOM    323  O   LYS A  20     162.960 182.405 -36.404  1.00  0.00           O  
ATOM    324  CB  LYS A  20     160.405 181.736 -34.475  1.00  0.00           C  
ATOM    325  CG  LYS A  20     160.088 181.090 -33.133  1.00  0.00           C  
ATOM    326  CD  LYS A  20     158.858 180.196 -33.226  1.00  0.00           C  
ATOM    327  CE  LYS A  20     158.476 179.638 -31.862  1.00  0.00           C  
ATOM    328  NZ  LYS A  20     157.233 178.821 -31.926  1.00  0.00           N1+
ATOM    329  H   LYS A  20     160.329 184.021 -33.354  1.00  0.00           H  
ATOM    330  HA  LYS A  20     162.434 182.198 -33.954  1.00  0.00           H  
ATOM    331 1HB  LYS A  20     159.516 182.271 -34.807  1.00  0.00           H  
ATOM    332 2HB  LYS A  20     160.593 180.937 -35.193  1.00  0.00           H  
ATOM    333 1HG  LYS A  20     160.937 180.490 -32.806  1.00  0.00           H  
ATOM    334 2HG  LYS A  20     159.904 181.866 -32.389  1.00  0.00           H  
ATOM    335 1HD  LYS A  20     158.021 180.771 -33.623  1.00  0.00           H  
ATOM    336 2HD  LYS A  20     159.061 179.368 -33.903  1.00  0.00           H  
ATOM    337 1HE  LYS A  20     159.286 179.016 -31.484  1.00  0.00           H  
ATOM    338 2HE  LYS A  20     158.321 180.458 -31.163  1.00  0.00           H  
ATOM    339 1HZ  LYS A  20     157.013 178.470 -31.004  1.00  0.00           H  
ATOM    340 2HZ  LYS A  20     156.471 179.395 -32.257  1.00  0.00           H  
ATOM    341 3HZ  LYS A  20     157.371 178.045 -32.558  1.00  0.00           H  
ATOM    342  N   LYS A  21     161.365 183.993 -36.480  1.00  0.00           N  
ATOM    343  CA  LYS A  21     161.732 184.457 -37.813  1.00  0.00           C  
ATOM    344  C   LYS A  21     163.005 185.290 -37.774  1.00  0.00           C  
ATOM    345  O   LYS A  21     163.769 185.323 -38.740  1.00  0.00           O  
ATOM    346  CB  LYS A  21     160.592 185.268 -38.431  1.00  0.00           C  
ATOM    347  CG  LYS A  21     159.360 184.447 -38.792  1.00  0.00           C  
ATOM    348  CD  LYS A  21     158.258 185.327 -39.362  1.00  0.00           C  
ATOM    349  CE  LYS A  21     157.022 184.510 -39.709  1.00  0.00           C  
ATOM    350  NZ  LYS A  21     155.924 185.363 -40.240  1.00  0.00           N1+
ATOM    351  H   LYS A  21     160.581 184.420 -36.008  1.00  0.00           H  
ATOM    352  HA  LYS A  21     161.925 183.586 -38.442  1.00  0.00           H  
ATOM    353 1HB  LYS A  21     160.282 186.048 -37.738  1.00  0.00           H  
ATOM    354 2HB  LYS A  21     160.946 185.757 -39.339  1.00  0.00           H  
ATOM    355 1HG  LYS A  21     159.629 183.690 -39.530  1.00  0.00           H  
ATOM    356 2HG  LYS A  21     158.986 183.944 -37.902  1.00  0.00           H  
ATOM    357 1HD  LYS A  21     157.986 186.089 -38.632  1.00  0.00           H  
ATOM    358 2HD  LYS A  21     158.620 185.821 -40.264  1.00  0.00           H  
ATOM    359 1HE  LYS A  21     157.278 183.761 -40.457  1.00  0.00           H  
ATOM    360 2HE  LYS A  21     156.665 183.994 -38.818  1.00  0.00           H  
ATOM    361 1HZ  LYS A  21     155.123 184.784 -40.457  1.00  0.00           H  
ATOM    362 2HZ  LYS A  21     155.664 186.049 -39.547  1.00  0.00           H  
ATOM    363 3HZ  LYS A  21     156.235 185.832 -41.078  1.00  0.00           H  
ATOM    364  N   GLY A  22     163.232 185.966 -36.652  1.00  0.00           N  
ATOM    365  CA  GLY A  22     164.397 186.825 -36.495  1.00  0.00           C  
ATOM    366  C   GLY A  22     164.026 188.295 -36.654  1.00  0.00           C  
ATOM    367  O   GLY A  22     164.881 189.173 -36.572  1.00  0.00           O  
ATOM    368  H   GLY A  22     162.577 185.881 -35.887  1.00  0.00           H  
ATOM    369 1HA  GLY A  22     164.842 186.662 -35.513  1.00  0.00           H  
ATOM    370 2HA  GLY A  22     165.148 186.557 -37.238  1.00  0.00           H  
ATOM    371  N   ASP A  23     162.740 188.552 -36.879  1.00  0.00           N  
ATOM    372  CA  ASP A  23     162.265 189.906 -37.139  1.00  0.00           C  
ATOM    373  C   ASP A  23     161.984 190.649 -35.839  1.00  0.00           C  
ATOM    374  O   ASP A  23     160.835 190.752 -35.408  1.00  0.00           O  
ATOM    375  CB  ASP A  23     161.001 189.875 -38.001  1.00  0.00           C  
ATOM    376  CG  ASP A  23     160.539 191.262 -38.425  1.00  0.00           C  
ATOM    377  OD1 ASP A  23     160.999 192.221 -37.853  1.00  0.00           O  
ATOM    378  OD2 ASP A  23     159.731 191.349 -39.319  1.00  0.00           O1-
ATOM    379  H   ASP A  23     162.078 187.790 -36.873  1.00  0.00           H  
ATOM    380  HA  ASP A  23     163.045 190.452 -37.670  1.00  0.00           H  
ATOM    381 1HB  ASP A  23     161.185 189.279 -38.895  1.00  0.00           H  
ATOM    382 2HB  ASP A  23     160.195 189.393 -37.447  1.00  0.00           H  
ATOM    383  N   VAL A  24     163.040 191.165 -35.219  1.00  0.00           N  
ATOM    384  CA  VAL A  24     162.924 191.804 -33.914  1.00  0.00           C  
ATOM    385  C   VAL A  24     162.122 193.097 -34.003  1.00  0.00           C  
ATOM    386  O   VAL A  24     161.519 193.534 -33.023  1.00  0.00           O  
ATOM    387  CB  VAL A  24     164.321 192.108 -33.341  1.00  0.00           C  
ATOM    388  CG1 VAL A  24     165.063 190.816 -33.034  1.00  0.00           C  
ATOM    389  CG2 VAL A  24     165.107 192.962 -34.324  1.00  0.00           C  
ATOM    390  H   VAL A  24     163.945 191.113 -35.661  1.00  0.00           H  
ATOM    391  HA  VAL A  24     162.391 191.130 -33.243  1.00  0.00           H  
ATOM    392  HB  VAL A  24     164.208 192.646 -32.399  1.00  0.00           H  
ATOM    393 1HG1 VAL A  24     166.048 191.050 -32.630  1.00  0.00           H  
ATOM    394 2HG1 VAL A  24     164.499 190.237 -32.303  1.00  0.00           H  
ATOM    395 3HG1 VAL A  24     165.175 190.234 -33.950  1.00  0.00           H  
ATOM    396 1HG2 VAL A  24     166.093 193.174 -33.911  1.00  0.00           H  
ATOM    397 2HG2 VAL A  24     165.215 192.427 -35.267  1.00  0.00           H  
ATOM    398 3HG2 VAL A  24     164.578 193.899 -34.494  1.00  0.00           H  
ATOM    399  N   GLU A  25     162.122 193.707 -35.184  1.00  0.00           N  
ATOM    400  CA  GLU A  25     161.329 194.906 -35.427  1.00  0.00           C  
ATOM    401  C   GLU A  25     159.843 194.630 -35.241  1.00  0.00           C  
ATOM    402  O   GLU A  25     159.156 195.339 -34.507  1.00  0.00           O  
ATOM    403  CB  GLU A  25     161.588 195.440 -36.838  1.00  0.00           C  
ATOM    404  CG  GLU A  25     160.810 196.701 -37.187  1.00  0.00           C  
ATOM    405  CD  GLU A  25     161.114 197.214 -38.565  1.00  0.00           C  
ATOM    406  OE1 GLU A  25     162.024 196.708 -39.179  1.00  0.00           O  
ATOM    407  OE2 GLU A  25     160.439 198.114 -39.005  1.00  0.00           O1-
ATOM    408  H   GLU A  25     162.685 193.330 -35.933  1.00  0.00           H  
ATOM    409  HA  GLU A  25     161.615 195.664 -34.697  1.00  0.00           H  
ATOM    410 1HB  GLU A  25     162.649 195.658 -36.955  1.00  0.00           H  
ATOM    411 2HB  GLU A  25     161.328 194.673 -37.569  1.00  0.00           H  
ATOM    412 1HG  GLU A  25     159.744 196.487 -37.117  1.00  0.00           H  
ATOM    413 2HG  GLU A  25     161.045 197.473 -36.455  1.00  0.00           H  
ATOM    414  N   GLU A  26     159.350 193.597 -35.920  1.00  0.00           N  
ATOM    415  CA  GLU A  26     157.950 193.205 -35.808  1.00  0.00           C  
ATOM    416  C   GLU A  26     157.627 192.713 -34.405  1.00  0.00           C  
ATOM    417  O   GLU A  26     156.526 192.937 -33.895  1.00  0.00           O  
ATOM    418  CB  GLU A  26     157.618 192.116 -36.831  1.00  0.00           C  
ATOM    419  CG  GLU A  26     156.163 191.669 -36.821  1.00  0.00           C  
ATOM    420  CD  GLU A  26     155.210 192.762 -37.220  1.00  0.00           C  
ATOM    421  OE1 GLU A  26     155.655 193.735 -37.780  1.00  0.00           O  
ATOM    422  OE2 GLU A  26     154.038 192.624 -36.964  1.00  0.00           O1-
ATOM    423  H   GLU A  26     159.962 193.069 -36.525  1.00  0.00           H  
ATOM    424  HA  GLU A  26     157.329 194.081 -36.004  1.00  0.00           H  
ATOM    425 1HB  GLU A  26     157.849 192.475 -37.833  1.00  0.00           H  
ATOM    426 2HB  GLU A  26     158.237 191.240 -36.644  1.00  0.00           H  
ATOM    427 1HG  GLU A  26     156.045 190.831 -37.512  1.00  0.00           H  
ATOM    428 2HG  GLU A  26     155.906 191.318 -35.822  1.00  0.00           H  
ATOM    429  N   ALA A  27     158.588 192.040 -33.782  1.00  0.00           N  
ATOM    430  CA  ALA A  27     158.425 191.558 -32.415  1.00  0.00           C  
ATOM    431  C   ALA A  27     158.062 192.698 -31.470  1.00  0.00           C  
ATOM    432  O   ALA A  27     157.166 192.566 -30.638  1.00  0.00           O  
ATOM    433  CB  ALA A  27     159.694 190.864 -31.942  1.00  0.00           C  
ATOM    434  H   ALA A  27     159.454 191.854 -34.268  1.00  0.00           H  
ATOM    435  HA  ALA A  27     157.603 190.839 -32.395  1.00  0.00           H  
ATOM    436 1HB  ALA A  27     159.556 190.512 -30.921  1.00  0.00           H  
ATOM    437 2HB  ALA A  27     159.908 190.016 -32.593  1.00  0.00           H  
ATOM    438 3HB  ALA A  27     160.525 191.567 -31.976  1.00  0.00           H  
ATOM    439  N   VAL A  28     158.765 193.818 -31.604  1.00  0.00           N  
ATOM    440  CA  VAL A  28     158.480 195.003 -30.805  1.00  0.00           C  
ATOM    441  C   VAL A  28     157.109 195.576 -31.139  1.00  0.00           C  
ATOM    442  O   VAL A  28     156.353 195.962 -30.248  1.00  0.00           O  
ATOM    443  CB  VAL A  28     159.556 196.079 -31.041  1.00  0.00           C  
ATOM    444  CG1 VAL A  28     159.109 197.414 -30.466  1.00  0.00           C  
ATOM    445  CG2 VAL A  28     160.875 195.639 -30.424  1.00  0.00           C  
ATOM    446  H   VAL A  28     159.516 193.850 -32.279  1.00  0.00           H  
ATOM    447  HA  VAL A  28     158.470 194.715 -29.752  1.00  0.00           H  
ATOM    448  HB  VAL A  28     159.686 196.219 -32.114  1.00  0.00           H  
ATOM    449 1HG1 VAL A  28     159.881 198.164 -30.643  1.00  0.00           H  
ATOM    450 2HG1 VAL A  28     158.184 197.727 -30.949  1.00  0.00           H  
ATOM    451 3HG1 VAL A  28     158.944 197.312 -29.393  1.00  0.00           H  
ATOM    452 1HG2 VAL A  28     161.629 196.404 -30.595  1.00  0.00           H  
ATOM    453 2HG2 VAL A  28     160.741 195.494 -29.350  1.00  0.00           H  
ATOM    454 3HG2 VAL A  28     161.196 194.702 -30.879  1.00  0.00           H  
ATOM    455  N   ARG A  29     156.795 195.629 -32.428  1.00  0.00           N  
ATOM    456  CA  ARG A  29     155.504 196.135 -32.881  1.00  0.00           C  
ATOM    457  C   ARG A  29     154.356 195.324 -32.291  1.00  0.00           C  
ATOM    458  O   ARG A  29     153.328 195.880 -31.904  1.00  0.00           O  
ATOM    459  CB  ARG A  29     155.419 196.097 -34.400  1.00  0.00           C  
ATOM    460  CG  ARG A  29     156.309 197.101 -35.116  1.00  0.00           C  
ATOM    461  CD  ARG A  29     156.171 197.004 -36.590  1.00  0.00           C  
ATOM    462  NE  ARG A  29     157.161 197.812 -37.284  1.00  0.00           N  
ATOM    463  CZ  ARG A  29     157.044 199.135 -37.514  1.00  0.00           C  
ATOM    464  NH1 ARG A  29     155.976 199.782 -37.101  1.00  0.00           N1+
ATOM    465  NH2 ARG A  29     158.002 199.782 -38.153  1.00  0.00           N  
ATOM    466  H   ARG A  29     157.465 195.309 -33.113  1.00  0.00           H  
ATOM    467  HA  ARG A  29     155.394 197.164 -32.536  1.00  0.00           H  
ATOM    468 1HB  ARG A  29     155.691 195.105 -34.756  1.00  0.00           H  
ATOM    469 2HB  ARG A  29     154.392 196.285 -34.711  1.00  0.00           H  
ATOM    470 1HG  ARG A  29     156.034 198.113 -34.812  1.00  0.00           H  
ATOM    471 2HG  ARG A  29     157.352 196.915 -34.856  1.00  0.00           H  
ATOM    472 1HD  ARG A  29     156.300 195.967 -36.902  1.00  0.00           H  
ATOM    473 2HD  ARG A  29     155.181 197.349 -36.888  1.00  0.00           H  
ATOM    474  HE  ARG A  29     157.997 197.350 -37.615  1.00  0.00           H  
ATOM    475 1HH1 ARG A  29     155.243 199.286 -36.611  1.00  0.00           H  
ATOM    476 2HH1 ARG A  29     155.888 200.773 -37.273  1.00  0.00           H  
ATOM    477 1HH2 ARG A  29     158.823 199.285 -38.470  1.00  0.00           H  
ATOM    478 2HH2 ARG A  29     157.914 200.772 -38.326  1.00  0.00           H  
ATOM    479  N   ALA A  30     154.538 194.010 -32.227  1.00  0.00           N  
ATOM    480  CA  ALA A  30     153.581 193.135 -31.559  1.00  0.00           C  
ATOM    481  C   ALA A  30     153.535 193.410 -30.061  1.00  0.00           C  
ATOM    482  O   ALA A  30     152.463 193.439 -29.459  1.00  0.00           O  
ATOM    483  CB  ALA A  30     153.926 191.677 -31.821  1.00  0.00           C  
ATOM    484  H   ALA A  30     155.361 193.606 -32.649  1.00  0.00           H  
ATOM    485  HA  ALA A  30     152.589 193.339 -31.963  1.00  0.00           H  
ATOM    486 1HB  ALA A  30     153.202 191.036 -31.317  1.00  0.00           H  
ATOM    487 2HB  ALA A  30     153.897 191.483 -32.894  1.00  0.00           H  
ATOM    488 3HB  ALA A  30     154.923 191.464 -31.441  1.00  0.00           H  
ATOM    489  N   ALA A  31     154.706 193.610 -29.467  1.00  0.00           N  
ATOM    490  CA  ALA A  31     154.800 193.916 -28.043  1.00  0.00           C  
ATOM    491  C   ALA A  31     154.104 195.231 -27.715  1.00  0.00           C  
ATOM    492  O   ALA A  31     153.506 195.380 -26.651  1.00  0.00           O  
ATOM    493  CB  ALA A  31     156.256 193.965 -27.606  1.00  0.00           C  
ATOM    494  H   ALA A  31     155.554 193.548 -30.011  1.00  0.00           H  
ATOM    495  HA  ALA A  31     154.295 193.126 -27.484  1.00  0.00           H  
ATOM    496 1HB  ALA A  31     156.310 194.193 -26.542  1.00  0.00           H  
ATOM    497 2HB  ALA A  31     156.725 192.999 -27.793  1.00  0.00           H  
ATOM    498 3HB  ALA A  31     156.778 194.736 -28.169  1.00  0.00           H  
ATOM    499  N   GLN A  32     154.183 196.183 -28.639  1.00  0.00           N  
ATOM    500  CA  GLN A  32     153.484 197.453 -28.493  1.00  0.00           C  
ATOM    501  C   GLN A  32     151.976 197.246 -28.430  1.00  0.00           C  
ATOM    502  O   GLN A  32     151.283 197.887 -27.639  1.00  0.00           O  
ATOM    503  CB  GLN A  32     153.834 198.394 -29.648  1.00  0.00           C  
ATOM    504  CG  GLN A  32     155.239 198.969 -29.579  1.00  0.00           C  
ATOM    505  CD  GLN A  32     155.594 199.783 -30.808  1.00  0.00           C  
ATOM    506  NE2 GLN A  32     156.553 200.690 -30.660  1.00  0.00           N  
ATOM    507  OE1 GLN A  32     155.011 199.599 -31.880  1.00  0.00           O  
ATOM    508  H   GLN A  32     154.745 196.023 -29.463  1.00  0.00           H  
ATOM    509  HA  GLN A  32     153.793 197.914 -27.554  1.00  0.00           H  
ATOM    510 1HB  GLN A  32     153.737 197.860 -30.594  1.00  0.00           H  
ATOM    511 2HB  GLN A  32     153.131 199.226 -29.667  1.00  0.00           H  
ATOM    512 1HG  GLN A  32     155.311 199.618 -28.705  1.00  0.00           H  
ATOM    513 2HG  GLN A  32     155.954 198.149 -29.494  1.00  0.00           H  
ATOM    514 1HE2 GLN A  32     156.829 201.257 -31.437  1.00  0.00           H  
ATOM    515 2HE2 GLN A  32     156.999 200.806 -29.773  1.00  0.00           H  
ATOM    516  N   GLU A  33     151.471 196.346 -29.269  1.00  0.00           N  
ATOM    517  CA  GLU A  33     150.066 195.958 -29.221  1.00  0.00           C  
ATOM    518  C   GLU A  33     149.745 195.211 -27.931  1.00  0.00           C  
ATOM    519  O   GLU A  33     148.680 195.403 -27.342  1.00  0.00           O  
ATOM    520  CB  GLU A  33     149.712 195.086 -30.429  1.00  0.00           C  
ATOM    521  CG  GLU A  33     149.583 195.850 -31.738  1.00  0.00           C  
ATOM    522  CD  GLU A  33     148.434 196.820 -31.738  1.00  0.00           C  
ATOM    523  OE1 GLU A  33     148.674 197.997 -31.613  1.00  0.00           O  
ATOM    524  OE2 GLU A  33     147.313 196.384 -31.864  1.00  0.00           O1-
ATOM    525  H   GLU A  33     152.075 195.922 -29.957  1.00  0.00           H  
ATOM    526  HA  GLU A  33     149.457 196.860 -29.241  1.00  0.00           H  
ATOM    527 1HB  GLU A  33     150.478 194.323 -30.562  1.00  0.00           H  
ATOM    528 2HB  GLU A  33     148.768 194.576 -30.244  1.00  0.00           H  
ATOM    529 1HG  GLU A  33     150.506 196.398 -31.921  1.00  0.00           H  
ATOM    530 2HG  GLU A  33     149.450 195.136 -32.551  1.00  0.00           H  
ATOM    531  N   ALA A  34     150.669 194.362 -27.501  1.00  0.00           N  
ATOM    532  CA  ALA A  34     150.481 193.577 -26.285  1.00  0.00           C  
ATOM    533  C   ALA A  34     150.328 194.477 -25.067  1.00  0.00           C  
ATOM    534  O   ALA A  34     149.404 194.308 -24.269  1.00  0.00           O  
ATOM    535  CB  ALA A  34     151.643 192.613 -26.089  1.00  0.00           C  
ATOM    536  H   ALA A  34     151.525 194.257 -28.025  1.00  0.00           H  
ATOM    537  HA  ALA A  34     149.562 192.997 -26.387  1.00  0.00           H  
ATOM    538 1HB  ALA A  34     151.487 192.035 -25.180  1.00  0.00           H  
ATOM    539 2HB  ALA A  34     151.704 191.938 -26.944  1.00  0.00           H  
ATOM    540 3HB  ALA A  34     152.570 193.180 -26.008  1.00  0.00           H  
ATOM    541  N   VAL A  35     151.240 195.434 -24.924  1.00  0.00           N  
ATOM    542  CA  VAL A  35     151.237 196.331 -23.775  1.00  0.00           C  
ATOM    543  C   VAL A  35     150.069 197.307 -23.843  1.00  0.00           C  
ATOM    544  O   VAL A  35     149.545 197.732 -22.812  1.00  0.00           O  
ATOM    545  CB  VAL A  35     152.558 197.118 -23.709  1.00  0.00           C  
ATOM    546  CG1 VAL A  35     152.613 198.161 -24.815  1.00  0.00           C  
ATOM    547  CG2 VAL A  35     152.703 197.772 -22.344  1.00  0.00           C  
ATOM    548  H   VAL A  35     151.953 195.541 -25.631  1.00  0.00           H  
ATOM    549  HA  VAL A  35     151.118 195.732 -22.871  1.00  0.00           H  
ATOM    550  HB  VAL A  35     153.389 196.431 -23.874  1.00  0.00           H  
ATOM    551 1HG1 VAL A  35     153.554 198.708 -24.754  1.00  0.00           H  
ATOM    552 2HG1 VAL A  35     152.544 197.667 -25.785  1.00  0.00           H  
ATOM    553 3HG1 VAL A  35     151.782 198.856 -24.701  1.00  0.00           H  
ATOM    554 1HG2 VAL A  35     153.640 198.327 -22.303  1.00  0.00           H  
ATOM    555 2HG2 VAL A  35     151.870 198.454 -22.176  1.00  0.00           H  
ATOM    556 3HG2 VAL A  35     152.703 197.004 -21.570  1.00  0.00           H  
ATOM    557  N   ARG A  36     149.666 197.658 -25.058  1.00  0.00           N  
ATOM    558  CA  ARG A  36     148.519 198.533 -25.262  1.00  0.00           C  
ATOM    559  C   ARG A  36     147.222 197.852 -24.845  1.00  0.00           C  
ATOM    560  O   ARG A  36     146.406 198.434 -24.130  1.00  0.00           O  
ATOM    561  CB  ARG A  36     148.421 198.955 -26.721  1.00  0.00           C  
ATOM    562  CG  ARG A  36     147.291 199.922 -27.032  1.00  0.00           C  
ATOM    563  CD  ARG A  36     147.327 200.374 -28.447  1.00  0.00           C  
ATOM    564  NE  ARG A  36     146.904 199.325 -29.362  1.00  0.00           N  
ATOM    565  CZ  ARG A  36     145.625 198.937 -29.541  1.00  0.00           C  
ATOM    566  NH1 ARG A  36     144.661 199.517 -28.863  1.00  0.00           N1+
ATOM    567  NH2 ARG A  36     145.343 197.971 -30.400  1.00  0.00           N  
ATOM    568  H   ARG A  36     150.165 197.306 -25.864  1.00  0.00           H  
ATOM    569  HA  ARG A  36     148.644 199.418 -24.635  1.00  0.00           H  
ATOM    570 1HB  ARG A  36     149.353 199.427 -27.027  1.00  0.00           H  
ATOM    571 2HB  ARG A  36     148.281 198.072 -27.347  1.00  0.00           H  
ATOM    572 1HG  ARG A  36     146.332 199.433 -26.854  1.00  0.00           H  
ATOM    573 2HG  ARG A  36     147.374 200.799 -26.391  1.00  0.00           H  
ATOM    574 1HD  ARG A  36     146.660 201.226 -28.575  1.00  0.00           H  
ATOM    575 2HD  ARG A  36     148.344 200.664 -28.710  1.00  0.00           H  
ATOM    576  HE  ARG A  36     147.618 198.855 -29.901  1.00  0.00           H  
ATOM    577 1HH1 ARG A  36     144.877 200.255 -28.207  1.00  0.00           H  
ATOM    578 2HH1 ARG A  36     143.703 199.227 -28.999  1.00  0.00           H  
ATOM    579 1HH2 ARG A  36     146.086 197.526 -30.919  1.00  0.00           H  
ATOM    580 2HH2 ARG A  36     144.386 197.680 -30.532  1.00  0.00           H  
ATOM    581  N   ALA A  37     147.039 196.615 -25.296  1.00  0.00           N  
ATOM    582  CA  ALA A  37     145.840 195.852 -24.973  1.00  0.00           C  
ATOM    583  C   ALA A  37     145.729 195.609 -23.474  1.00  0.00           C  
ATOM    584  O   ALA A  37     144.664 195.794 -22.882  1.00  0.00           O  
ATOM    585  CB  ALA A  37     145.832 194.530 -25.726  1.00  0.00           C  
ATOM    586  H   ALA A  37     147.749 196.193 -25.878  1.00  0.00           H  
ATOM    587  HA  ALA A  37     144.967 196.431 -25.281  1.00  0.00           H  
ATOM    588 1HB  ALA A  37     144.930 193.972 -25.476  1.00  0.00           H  
ATOM    589 2HB  ALA A  37     145.852 194.720 -26.798  1.00  0.00           H  
ATOM    590 3HB  ALA A  37     146.708 193.948 -25.444  1.00  0.00           H  
ATOM    591  N   ALA A  38     146.832 195.193 -22.863  1.00  0.00           N  
ATOM    592  CA  ALA A  38     146.860 194.920 -21.433  1.00  0.00           C  
ATOM    593  C   ALA A  38     146.678 196.197 -20.623  1.00  0.00           C  
ATOM    594  O   ALA A  38     145.992 196.203 -19.600  1.00  0.00           O  
ATOM    595  CB  ALA A  38     148.161 194.230 -21.049  1.00  0.00           C  
ATOM    596  H   ALA A  38     147.674 195.065 -23.407  1.00  0.00           H  
ATOM    597  HA  ALA A  38     146.030 194.256 -21.190  1.00  0.00           H  
ATOM    598 1HB  ALA A  38     148.165 194.034 -19.977  1.00  0.00           H  
ATOM    599 2HB  ALA A  38     148.248 193.289 -21.591  1.00  0.00           H  
ATOM    600 3HB  ALA A  38     149.002 194.876 -21.302  1.00  0.00           H  
ATOM    601  N   LYS A  39     147.297 197.279 -21.086  1.00  0.00           N  
ATOM    602  CA  LYS A  39     147.166 198.575 -20.433  1.00  0.00           C  
ATOM    603  C   LYS A  39     145.724 199.063 -20.461  1.00  0.00           C  
ATOM    604  O   LYS A  39     145.203 199.546 -19.457  1.00  0.00           O  
ATOM    605  CB  LYS A  39     148.082 199.606 -21.096  1.00  0.00           C  
ATOM    606  CG  LYS A  39     148.033 200.990 -20.463  1.00  0.00           C  
ATOM    607  CD  LYS A  39     149.066 201.918 -21.085  1.00  0.00           C  
ATOM    608  CE  LYS A  39     148.981 203.317 -20.494  1.00  0.00           C  
ATOM    609  NZ  LYS A  39     150.045 204.211 -21.026  1.00  0.00           N1+
ATOM    610  H   LYS A  39     147.872 197.198 -21.914  1.00  0.00           H  
ATOM    611  HA  LYS A  39     147.459 198.466 -19.390  1.00  0.00           H  
ATOM    612 1HB  LYS A  39     149.113 199.255 -21.054  1.00  0.00           H  
ATOM    613 2HB  LYS A  39     147.814 199.707 -22.147  1.00  0.00           H  
ATOM    614 1HG  LYS A  39     147.040 201.419 -20.603  1.00  0.00           H  
ATOM    615 2HG  LYS A  39     148.227 200.908 -19.395  1.00  0.00           H  
ATOM    616 1HD  LYS A  39     150.066 201.520 -20.911  1.00  0.00           H  
ATOM    617 2HD  LYS A  39     148.898 201.979 -22.161  1.00  0.00           H  
ATOM    618 1HE  LYS A  39     148.009 203.752 -20.725  1.00  0.00           H  
ATOM    619 2HE  LYS A  39     149.080 203.260 -19.410  1.00  0.00           H  
ATOM    620 1HZ  LYS A  39     149.954 205.127 -20.609  1.00  0.00           H  
ATOM    621 2HZ  LYS A  39     150.952 203.827 -20.800  1.00  0.00           H  
ATOM    622 3HZ  LYS A  39     149.952 204.289 -22.029  1.00  0.00           H  
ATOM    623  N   GLU A  40     145.084 198.937 -21.617  1.00  0.00           N  
ATOM    624  CA  GLU A  40     143.691 199.340 -21.770  1.00  0.00           C  
ATOM    625  C   GLU A  40     142.760 198.417 -20.994  1.00  0.00           C  
ATOM    626  O   GLU A  40     141.754 198.858 -20.441  1.00  0.00           O  
ATOM    627  CB  GLU A  40     143.300 199.349 -23.250  1.00  0.00           C  
ATOM    628  CG  GLU A  40     143.949 200.458 -24.065  1.00  0.00           C  
ATOM    629  CD  GLU A  40     143.669 200.341 -25.538  1.00  0.00           C  
ATOM    630  OE1 GLU A  40     142.858 199.525 -25.906  1.00  0.00           O  
ATOM    631  OE2 GLU A  40     144.268 201.068 -26.295  1.00  0.00           O1-
ATOM    632  H   GLU A  40     145.572 198.546 -22.412  1.00  0.00           H  
ATOM    633  HA  GLU A  40     143.575 200.346 -21.364  1.00  0.00           H  
ATOM    634 1HB  GLU A  40     143.571 198.397 -23.704  1.00  0.00           H  
ATOM    635 2HB  GLU A  40     142.218 199.458 -23.338  1.00  0.00           H  
ATOM    636 1HG  GLU A  40     143.578 201.420 -23.711  1.00  0.00           H  
ATOM    637 2HG  GLU A  40     145.025 200.432 -23.902  1.00  0.00           H  
ATOM    638  N   SER A  41     143.102 197.133 -20.958  1.00  0.00           N  
ATOM    639  CA  SER A  41     142.323 196.154 -20.212  1.00  0.00           C  
ATOM    640  C   SER A  41     142.393 196.419 -18.713  1.00  0.00           C  
ATOM    641  O   SER A  41     141.381 196.353 -18.014  1.00  0.00           O  
ATOM    642  CB  SER A  41     142.822 194.754 -20.511  1.00  0.00           C  
ATOM    643  OG  SER A  41     142.059 193.794 -19.831  1.00  0.00           O  
ATOM    644  H   SER A  41     143.927 196.830 -21.460  1.00  0.00           H  
ATOM    645  HA  SER A  41     141.280 196.248 -20.518  1.00  0.00           H  
ATOM    646 1HB  SER A  41     142.768 194.571 -21.584  1.00  0.00           H  
ATOM    647 2HB  SER A  41     143.865 194.669 -20.215  1.00  0.00           H  
ATOM    648  HG  SER A  41     142.682 193.135 -19.518  1.00  0.00           H  
ATOM    649  N   GLY A  42     143.593 196.714 -18.225  1.00  0.00           N  
ATOM    650  CA  GLY A  42     143.807 196.931 -16.799  1.00  0.00           C  
ATOM    651  C   GLY A  42     144.369 195.683 -16.133  1.00  0.00           C  
ATOM    652  O   GLY A  42     144.166 195.460 -14.940  1.00  0.00           O  
ATOM    653  H   GLY A  42     144.376 196.794 -18.858  1.00  0.00           H  
ATOM    654 1HA  GLY A  42     144.497 197.764 -16.658  1.00  0.00           H  
ATOM    655 2HA  GLY A  42     142.867 197.207 -16.328  1.00  0.00           H  
ATOM    656  N   ASP A  43     145.079 194.870 -16.910  1.00  0.00           N  
ATOM    657  CA  ASP A  43     145.650 193.630 -16.400  1.00  0.00           C  
ATOM    658  C   ASP A  43     147.124 193.800 -16.059  1.00  0.00           C  
ATOM    659  O   ASP A  43     147.989 193.719 -16.932  1.00  0.00           O  
ATOM    660  CB  ASP A  43     145.485 192.503 -17.422  1.00  0.00           C  
ATOM    661  CG  ASP A  43     144.040 192.048 -17.574  1.00  0.00           C  
ATOM    662  OD1 ASP A  43     143.392 191.847 -16.573  1.00  0.00           O  
ATOM    663  OD2 ASP A  43     143.596 191.904 -18.689  1.00  0.00           O1-
ATOM    664  H   ASP A  43     145.226 195.121 -17.875  1.00  0.00           H  
ATOM    665  HA  ASP A  43     145.127 193.358 -15.481  1.00  0.00           H  
ATOM    666 1HB  ASP A  43     145.848 192.838 -18.396  1.00  0.00           H  
ATOM    667 2HB  ASP A  43     146.090 191.648 -17.124  1.00  0.00           H  
ATOM    668  N   ASN A  44     147.406 194.038 -14.780  1.00  0.00           N  
ATOM    669  CA  ASN A  44     148.776 194.257 -14.328  1.00  0.00           C  
ATOM    670  C   ASN A  44     149.605 192.984 -14.445  1.00  0.00           C  
ATOM    671  O   ASN A  44     150.802 193.035 -14.727  1.00  0.00           O  
ATOM    672  CB  ASN A  44     148.789 194.774 -12.902  1.00  0.00           C  
ATOM    673  CG  ASN A  44     148.282 196.186 -12.795  1.00  0.00           C  
ATOM    674  ND2 ASN A  44     147.920 196.586 -11.602  1.00  0.00           N  
ATOM    675  OD1 ASN A  44     148.217 196.913 -13.793  1.00  0.00           O  
ATOM    676  H   ASN A  44     146.655 194.066 -14.107  1.00  0.00           H  
ATOM    677  HA  ASN A  44     149.229 195.010 -14.970  1.00  0.00           H  
ATOM    678 1HB  ASN A  44     148.172 194.130 -12.274  1.00  0.00           H  
ATOM    679 2HB  ASN A  44     149.805 194.736 -12.510  1.00  0.00           H  
ATOM    680 1HD2 ASN A  44     147.574 197.516 -11.472  1.00  0.00           H  
ATOM    681 2HD2 ASN A  44     147.989 195.966 -10.825  1.00  0.00           H  
ATOM    682  N   ASP A  45     148.960 191.842 -14.228  1.00  0.00           N  
ATOM    683  CA  ASP A  45     149.635 190.552 -14.325  1.00  0.00           C  
ATOM    684  C   ASP A  45     150.072 190.267 -15.757  1.00  0.00           C  
ATOM    685  O   ASP A  45     151.149 189.717 -15.988  1.00  0.00           O  
ATOM    686  CB  ASP A  45     148.718 189.429 -13.833  1.00  0.00           C  
ATOM    687  CG  ASP A  45     148.505 189.456 -12.326  1.00  0.00           C  
ATOM    688  OD1 ASP A  45     149.258 190.118 -11.650  1.00  0.00           O  
ATOM    689  OD2 ASP A  45     147.594 188.812 -11.862  1.00  0.00           O1-
ATOM    690  H   ASP A  45     147.981 191.867 -13.989  1.00  0.00           H  
ATOM    691  HA  ASP A  45     150.530 190.582 -13.706  1.00  0.00           H  
ATOM    692 1HB  ASP A  45     147.747 189.510 -14.323  1.00  0.00           H  
ATOM    693 2HB  ASP A  45     149.144 188.463 -14.109  1.00  0.00           H  
ATOM    694  N   VAL A  46     149.232 190.645 -16.714  1.00  0.00           N  
ATOM    695  CA  VAL A  46     149.557 190.490 -18.128  1.00  0.00           C  
ATOM    696  C   VAL A  46     150.667 191.450 -18.544  1.00  0.00           C  
ATOM    697  O   VAL A  46     151.551 191.092 -19.321  1.00  0.00           O  
ATOM    698  CB  VAL A  46     148.310 190.743 -18.995  1.00  0.00           C  
ATOM    699  CG1 VAL A  46     148.681 190.744 -20.470  1.00  0.00           C  
ATOM    700  CG2 VAL A  46     147.257 189.688 -18.704  1.00  0.00           C  
ATOM    701  H   VAL A  46     148.343 191.052 -16.458  1.00  0.00           H  
ATOM    702  HA  VAL A  46     149.923 189.475 -18.287  1.00  0.00           H  
ATOM    703  HB  VAL A  46     147.912 191.730 -18.763  1.00  0.00           H  
ATOM    704 1HG1 VAL A  46     147.787 190.925 -21.070  1.00  0.00           H  
ATOM    705 2HG1 VAL A  46     149.410 191.531 -20.663  1.00  0.00           H  
ATOM    706 3HG1 VAL A  46     149.108 189.778 -20.740  1.00  0.00           H  
ATOM    707 1HG2 VAL A  46     146.377 189.872 -19.321  1.00  0.00           H  
ATOM    708 2HG2 VAL A  46     147.657 188.700 -18.931  1.00  0.00           H  
ATOM    709 3HG2 VAL A  46     146.977 189.733 -17.652  1.00  0.00           H  
ATOM    710  N   LEU A  47     150.612 192.670 -18.022  1.00  0.00           N  
ATOM    711  CA  LEU A  47     151.652 193.659 -18.279  1.00  0.00           C  
ATOM    712  C   LEU A  47     153.011 193.168 -17.799  1.00  0.00           C  
ATOM    713  O   LEU A  47     154.031 193.399 -18.450  1.00  0.00           O  
ATOM    714  CB  LEU A  47     151.305 194.983 -17.588  1.00  0.00           C  
ATOM    715  CG  LEU A  47     150.197 195.811 -18.252  1.00  0.00           C  
ATOM    716  CD1 LEU A  47     149.778 196.940 -17.320  1.00  0.00           C  
ATOM    717  CD2 LEU A  47     150.695 196.356 -19.581  1.00  0.00           C  
ATOM    718  H   LEU A  47     149.830 192.920 -17.434  1.00  0.00           H  
ATOM    719  HA  LEU A  47     151.719 193.819 -19.357  1.00  0.00           H  
ATOM    720 1HB  LEU A  47     150.994 194.771 -16.567  1.00  0.00           H  
ATOM    721 2HB  LEU A  47     152.203 195.602 -17.551  1.00  0.00           H  
ATOM    722  HG  LEU A  47     149.324 195.179 -18.422  1.00  0.00           H  
ATOM    723 1HD1 LEU A  47     148.991 197.527 -17.790  1.00  0.00           H  
ATOM    724 2HD1 LEU A  47     149.407 196.520 -16.384  1.00  0.00           H  
ATOM    725 3HD1 LEU A  47     150.636 197.581 -17.116  1.00  0.00           H  
ATOM    726 1HD2 LEU A  47     149.908 196.943 -20.054  1.00  0.00           H  
ATOM    727 2HD2 LEU A  47     151.568 196.988 -19.411  1.00  0.00           H  
ATOM    728 3HD2 LEU A  47     150.972 195.528 -20.233  1.00  0.00           H  
ATOM    729  N   ARG A  48     153.019 192.490 -16.658  1.00  0.00           N  
ATOM    730  CA  ARG A  48     154.230 191.851 -16.156  1.00  0.00           C  
ATOM    731  C   ARG A  48     154.786 190.857 -17.164  1.00  0.00           C  
ATOM    732  O   ARG A  48     155.986 190.834 -17.432  1.00  0.00           O  
ATOM    733  CB  ARG A  48     153.952 191.136 -14.842  1.00  0.00           C  
ATOM    734  CG  ARG A  48     155.159 190.456 -14.215  1.00  0.00           C  
ATOM    735  CD  ARG A  48     154.811 189.785 -12.937  1.00  0.00           C  
ATOM    736  NE  ARG A  48     154.392 190.737 -11.921  1.00  0.00           N  
ATOM    737  CZ  ARG A  48     153.732 190.410 -10.792  1.00  0.00           C  
ATOM    738  NH1 ARG A  48     153.423 189.154 -10.551  1.00  0.00           N1+
ATOM    739  NH2 ARG A  48     153.395 191.351  -9.927  1.00  0.00           N  
ATOM    740  H   ARG A  48     152.167 192.417 -16.121  1.00  0.00           H  
ATOM    741  HA  ARG A  48     154.987 192.619 -15.997  1.00  0.00           H  
ATOM    742 1HB  ARG A  48     153.559 191.846 -14.117  1.00  0.00           H  
ATOM    743 2HB  ARG A  48     153.188 190.372 -14.998  1.00  0.00           H  
ATOM    744 1HG  ARG A  48     155.552 189.707 -14.901  1.00  0.00           H  
ATOM    745 2HG  ARG A  48     155.931 191.202 -14.011  1.00  0.00           H  
ATOM    746 1HD  ARG A  48     153.993 189.086 -13.107  1.00  0.00           H  
ATOM    747 2HD  ARG A  48     155.678 189.243 -12.563  1.00  0.00           H  
ATOM    748  HE  ARG A  48     154.613 191.712 -12.070  1.00  0.00           H  
ATOM    749 1HH1 ARG A  48     153.680 188.436 -11.212  1.00  0.00           H  
ATOM    750 2HH1 ARG A  48     152.928 188.910  -9.706  1.00  0.00           H  
ATOM    751 1HH2 ARG A  48     153.633 192.316 -10.112  1.00  0.00           H  
ATOM    752 2HH2 ARG A  48     152.902 191.106  -9.083  1.00  0.00           H  
ATOM    753  N   LYS A  49     153.906 190.030 -17.720  1.00  0.00           N  
ATOM    754  CA  LYS A  49     154.290 189.093 -18.768  1.00  0.00           C  
ATOM    755  C   LYS A  49     154.825 189.823 -19.993  1.00  0.00           C  
ATOM    756  O   LYS A  49     155.820 189.413 -20.587  1.00  0.00           O  
ATOM    757  CB  LYS A  49     153.102 188.211 -19.160  1.00  0.00           C  
ATOM    758  CG  LYS A  49     153.433 187.125 -20.174  1.00  0.00           C  
ATOM    759  CD  LYS A  49     152.228 186.237 -20.445  1.00  0.00           C  
ATOM    760  CE  LYS A  49     152.568 185.122 -21.424  1.00  0.00           C  
ATOM    761  NZ  LYS A  49     151.419 184.203 -21.641  1.00  0.00           N1+
ATOM    762  H   LYS A  49     152.946 190.053 -17.407  1.00  0.00           H  
ATOM    763  HA  LYS A  49     155.088 188.457 -18.387  1.00  0.00           H  
ATOM    764 1HB  LYS A  49     152.699 187.727 -18.270  1.00  0.00           H  
ATOM    765 2HB  LYS A  49     152.312 188.833 -19.583  1.00  0.00           H  
ATOM    766 1HG  LYS A  49     153.754 187.583 -21.109  1.00  0.00           H  
ATOM    767 2HG  LYS A  49     154.248 186.510 -19.793  1.00  0.00           H  
ATOM    768 1HD  LYS A  49     151.883 185.795 -19.509  1.00  0.00           H  
ATOM    769 2HD  LYS A  49     151.419 186.839 -20.861  1.00  0.00           H  
ATOM    770 1HE  LYS A  49     152.858 185.555 -22.380  1.00  0.00           H  
ATOM    771 2HE  LYS A  49     153.410 184.547 -21.039  1.00  0.00           H  
ATOM    772 1HZ  LYS A  49     151.685 183.480 -22.295  1.00  0.00           H  
ATOM    773 2HZ  LYS A  49     151.153 183.781 -20.764  1.00  0.00           H  
ATOM    774 3HZ  LYS A  49     150.639 184.722 -22.016  1.00  0.00           H  
ATOM    775  N   VAL A  50     154.157 190.913 -20.362  1.00  0.00           N  
ATOM    776  CA  VAL A  50     154.584 191.720 -21.499  1.00  0.00           C  
ATOM    777  C   VAL A  50     155.980 192.288 -21.280  1.00  0.00           C  
ATOM    778  O   VAL A  50     156.819 192.263 -22.179  1.00  0.00           O  
ATOM    779  CB  VAL A  50     153.592 192.876 -21.732  1.00  0.00           C  
ATOM    780  CG1 VAL A  50     154.159 193.871 -22.736  1.00  0.00           C  
ATOM    781  CG2 VAL A  50     152.258 192.327 -22.212  1.00  0.00           C  
ATOM    782  H   VAL A  50     153.337 191.187 -19.845  1.00  0.00           H  
ATOM    783  HA  VAL A  50     154.620 191.083 -22.384  1.00  0.00           H  
ATOM    784  HB  VAL A  50     153.449 193.415 -20.794  1.00  0.00           H  
ATOM    785 1HG1 VAL A  50     153.446 194.681 -22.889  1.00  0.00           H  
ATOM    786 2HG1 VAL A  50     155.096 194.278 -22.355  1.00  0.00           H  
ATOM    787 3HG1 VAL A  50     154.341 193.365 -23.684  1.00  0.00           H  
ATOM    788 1HG2 VAL A  50     151.562 193.150 -22.374  1.00  0.00           H  
ATOM    789 2HG2 VAL A  50     152.403 191.785 -23.145  1.00  0.00           H  
ATOM    790 3HG2 VAL A  50     151.851 191.650 -21.460  1.00  0.00           H  
ATOM    791  N   ALA A  51     156.221 192.804 -20.078  1.00  0.00           N  
ATOM    792  CA  ALA A  51     157.508 193.401 -19.746  1.00  0.00           C  
ATOM    793  C   ALA A  51     158.638 192.389 -19.885  1.00  0.00           C  
ATOM    794  O   ALA A  51     159.714 192.711 -20.394  1.00  0.00           O  
ATOM    795  CB  ALA A  51     157.479 193.973 -18.336  1.00  0.00           C  
ATOM    796  H   ALA A  51     155.495 192.777 -19.376  1.00  0.00           H  
ATOM    797  HA  ALA A  51     157.703 194.214 -20.448  1.00  0.00           H  
ATOM    798 1HB  ALA A  51     158.448 194.417 -18.105  1.00  0.00           H  
ATOM    799 2HB  ALA A  51     156.705 194.736 -18.269  1.00  0.00           H  
ATOM    800 3HB  ALA A  51     157.264 193.176 -17.626  1.00  0.00           H  
ATOM    801  N   GLU A  52     158.391 191.168 -19.431  1.00  0.00           N  
ATOM    802  CA  GLU A  52     159.368 190.092 -19.548  1.00  0.00           C  
ATOM    803  C   GLU A  52     159.654 189.765 -21.010  1.00  0.00           C  
ATOM    804  O   GLU A  52     160.811 189.665 -21.417  1.00  0.00           O  
ATOM    805  CB  GLU A  52     158.873 188.839 -18.824  1.00  0.00           C  
ATOM    806  CG  GLU A  52     159.777 187.625 -18.978  1.00  0.00           C  
ATOM    807  CD  GLU A  52     161.133 187.822 -18.361  1.00  0.00           C  
ATOM    808  OE1 GLU A  52     161.243 188.611 -17.454  1.00  0.00           O  
ATOM    809  OE2 GLU A  52     162.061 187.183 -18.798  1.00  0.00           O1-
ATOM    810  H   GLU A  52     157.500 190.977 -18.991  1.00  0.00           H  
ATOM    811  HA  GLU A  52     160.302 190.423 -19.095  1.00  0.00           H  
ATOM    812 1HB  GLU A  52     158.776 189.050 -17.759  1.00  0.00           H  
ATOM    813 2HB  GLU A  52     157.885 188.569 -19.196  1.00  0.00           H  
ATOM    814 1HG  GLU A  52     159.298 186.765 -18.507  1.00  0.00           H  
ATOM    815 2HG  GLU A  52     159.893 187.403 -20.038  1.00  0.00           H  
ATOM    816  N   GLN A  53     158.594 189.603 -21.791  1.00  0.00           N  
ATOM    817  CA  GLN A  53     158.728 189.286 -23.209  1.00  0.00           C  
ATOM    818  C   GLN A  53     159.432 190.409 -23.959  1.00  0.00           C  
ATOM    819  O   GLN A  53     160.241 190.159 -24.853  1.00  0.00           O  
ATOM    820  CB  GLN A  53     157.353 189.021 -23.832  1.00  0.00           C  
ATOM    821  CG  GLN A  53     157.407 188.507 -25.261  1.00  0.00           C  
ATOM    822  CD  GLN A  53     158.031 187.128 -25.357  1.00  0.00           C  
ATOM    823  NE2 GLN A  53     159.057 187.001 -26.191  1.00  0.00           N  
ATOM    824  OE1 GLN A  53     157.597 186.187 -24.687  1.00  0.00           O  
ATOM    825  H   GLN A  53     157.670 189.699 -21.395  1.00  0.00           H  
ATOM    826  HA  GLN A  53     159.338 188.389 -23.307  1.00  0.00           H  
ATOM    827 1HB  GLN A  53     156.817 188.289 -23.230  1.00  0.00           H  
ATOM    828 2HB  GLN A  53     156.770 189.941 -23.828  1.00  0.00           H  
ATOM    829 1HG  GLN A  53     156.392 188.451 -25.653  1.00  0.00           H  
ATOM    830 2HG  GLN A  53     158.002 189.195 -25.861  1.00  0.00           H  
ATOM    831 1HE2 GLN A  53     159.509 186.115 -26.297  1.00  0.00           H  
ATOM    832 2HE2 GLN A  53     159.376 187.791 -26.716  1.00  0.00           H  
ATOM    833  N   ALA A  54     159.120 191.646 -23.591  1.00  0.00           N  
ATOM    834  CA  ALA A  54     159.732 192.810 -24.223  1.00  0.00           C  
ATOM    835  C   ALA A  54     161.237 192.834 -23.989  1.00  0.00           C  
ATOM    836  O   ALA A  54     162.010 193.137 -24.898  1.00  0.00           O  
ATOM    837  CB  ALA A  54     159.094 194.090 -23.702  1.00  0.00           C  
ATOM    838  H   ALA A  54     158.442 191.785 -22.855  1.00  0.00           H  
ATOM    839  HA  ALA A  54     159.564 192.750 -25.296  1.00  0.00           H  
ATOM    840 1HB  ALA A  54     159.562 194.951 -24.183  1.00  0.00           H  
ATOM    841 2HB  ALA A  54     158.028 194.084 -23.927  1.00  0.00           H  
ATOM    842 3HB  ALA A  54     159.238 194.154 -22.625  1.00  0.00           H  
ATOM    843  N   LEU A  55     161.648 192.512 -22.766  1.00  0.00           N  
ATOM    844  CA  LEU A  55     163.065 192.431 -22.432  1.00  0.00           C  
ATOM    845  C   LEU A  55     163.755 191.327 -23.218  1.00  0.00           C  
ATOM    846  O   LEU A  55     164.897 191.481 -23.653  1.00  0.00           O  
ATOM    847  CB  LEU A  55     163.241 192.182 -20.927  1.00  0.00           C  
ATOM    848  CG  LEU A  55     162.933 193.378 -20.016  1.00  0.00           C  
ATOM    849  CD1 LEU A  55     162.976 192.930 -18.561  1.00  0.00           C  
ATOM    850  CD2 LEU A  55     163.941 194.488 -20.276  1.00  0.00           C  
ATOM    851  H   LEU A  55     160.962 192.318 -22.054  1.00  0.00           H  
ATOM    852  HA  LEU A  55     163.538 193.376 -22.701  1.00  0.00           H  
ATOM    853 1HB  LEU A  55     162.585 191.364 -20.632  1.00  0.00           H  
ATOM    854 2HB  LEU A  55     164.271 191.882 -20.744  1.00  0.00           H  
ATOM    855  HG  LEU A  55     161.928 193.745 -20.222  1.00  0.00           H  
ATOM    856 1HD1 LEU A  55     162.757 193.781 -17.913  1.00  0.00           H  
ATOM    857 2HD1 LEU A  55     162.233 192.151 -18.398  1.00  0.00           H  
ATOM    858 3HD1 LEU A  55     163.968 192.543 -18.328  1.00  0.00           H  
ATOM    859 1HD2 LEU A  55     163.722 195.337 -19.630  1.00  0.00           H  
ATOM    860 2HD2 LEU A  55     164.947 194.121 -20.069  1.00  0.00           H  
ATOM    861 3HD2 LEU A  55     163.877 194.801 -21.319  1.00  0.00           H  
ATOM    862  N   ARG A  56     163.058 190.210 -23.400  1.00  0.00           N  
ATOM    863  CA  ARG A  56     163.571 189.107 -24.203  1.00  0.00           C  
ATOM    864  C   ARG A  56     163.753 189.521 -25.656  1.00  0.00           C  
ATOM    865  O   ARG A  56     164.731 189.142 -26.303  1.00  0.00           O  
ATOM    866  CB  ARG A  56     162.631 187.913 -24.132  1.00  0.00           C  
ATOM    867  CG  ARG A  56     162.594 187.206 -22.787  1.00  0.00           C  
ATOM    868  CD  ARG A  56     161.600 186.102 -22.774  1.00  0.00           C  
ATOM    869  NE  ARG A  56     161.462 185.512 -21.451  1.00  0.00           N  
ATOM    870  CZ  ARG A  56     160.784 184.381 -21.186  1.00  0.00           C  
ATOM    871  NH1 ARG A  56     160.187 183.729 -22.158  1.00  0.00           N1+
ATOM    872  NH2 ARG A  56     160.717 183.924 -19.946  1.00  0.00           N  
ATOM    873  H   ARG A  56     162.146 190.124 -22.971  1.00  0.00           H  
ATOM    874  HA  ARG A  56     164.551 188.823 -23.814  1.00  0.00           H  
ATOM    875 1HB  ARG A  56     161.616 188.235 -24.364  1.00  0.00           H  
ATOM    876 2HB  ARG A  56     162.920 187.177 -24.884  1.00  0.00           H  
ATOM    877 1HG  ARG A  56     163.576 186.786 -22.570  1.00  0.00           H  
ATOM    878 2HG  ARG A  56     162.324 187.920 -22.007  1.00  0.00           H  
ATOM    879 1HD  ARG A  56     160.626 186.486 -23.079  1.00  0.00           H  
ATOM    880 2HD  ARG A  56     161.915 185.321 -23.463  1.00  0.00           H  
ATOM    881  HE  ARG A  56     161.909 185.987 -20.676  1.00  0.00           H  
ATOM    882 1HH1 ARG A  56     160.236 184.076 -23.105  1.00  0.00           H  
ATOM    883 2HH1 ARG A  56     159.676 182.880 -21.958  1.00  0.00           H  
ATOM    884 1HH2 ARG A  56     161.175 184.426 -19.199  1.00  0.00           H  
ATOM    885 2HH2 ARG A  56     160.209 183.077 -19.746  1.00  0.00           H  
ATOM    886  N   ILE A  57     162.807 190.300 -26.167  1.00  0.00           N  
ATOM    887  CA  ILE A  57     162.912 190.855 -27.514  1.00  0.00           C  
ATOM    888  C   ILE A  57     164.137 191.750 -27.644  1.00  0.00           C  
ATOM    889  O   ILE A  57     164.864 191.681 -28.635  1.00  0.00           O  
ATOM    890  CB  ILE A  57     161.650 191.655 -27.879  1.00  0.00           C  
ATOM    891  CG1 ILE A  57     160.439 190.724 -27.992  1.00  0.00           C  
ATOM    892  CG2 ILE A  57     161.861 192.418 -29.178  1.00  0.00           C  
ATOM    893  CD1 ILE A  57     159.111 191.445 -27.993  1.00  0.00           C  
ATOM    894  H   ILE A  57     161.991 190.515 -25.611  1.00  0.00           H  
ATOM    895  HA  ILE A  57     163.028 190.029 -28.218  1.00  0.00           H  
ATOM    896  HB  ILE A  57     161.426 192.366 -27.083  1.00  0.00           H  
ATOM    897 1HG1 ILE A  57     160.513 190.141 -28.910  1.00  0.00           H  
ATOM    898 2HG1 ILE A  57     160.443 190.021 -27.159  1.00  0.00           H  
ATOM    899 1HG2 ILE A  57     160.959 192.978 -29.421  1.00  0.00           H  
ATOM    900 2HG2 ILE A  57     162.695 193.109 -29.062  1.00  0.00           H  
ATOM    901 3HG2 ILE A  57     162.079 191.715 -29.981  1.00  0.00           H  
ATOM    902 1HD1 ILE A  57     158.303 190.717 -28.075  1.00  0.00           H  
ATOM    903 2HD1 ILE A  57     159.000 192.006 -27.065  1.00  0.00           H  
ATOM    904 3HD1 ILE A  57     159.070 192.128 -28.839  1.00  0.00           H  
ATOM    905  N   ALA A  58     164.359 192.590 -26.639  1.00  0.00           N  
ATOM    906  CA  ALA A  58     165.530 193.460 -26.613  1.00  0.00           C  
ATOM    907  C   ALA A  58     166.818 192.650 -26.688  1.00  0.00           C  
ATOM    908  O   ALA A  58     167.755 193.021 -27.394  1.00  0.00           O  
ATOM    909  CB  ALA A  58     165.521 194.322 -25.358  1.00  0.00           C  
ATOM    910  H   ALA A  58     163.701 192.629 -25.875  1.00  0.00           H  
ATOM    911  HA  ALA A  58     165.498 194.111 -27.485  1.00  0.00           H  
ATOM    912 1HB  ALA A  58     166.402 194.963 -25.353  1.00  0.00           H  
ATOM    913 2HB  ALA A  58     164.623 194.938 -25.348  1.00  0.00           H  
ATOM    914 3HB  ALA A  58     165.534 193.682 -24.477  1.00  0.00           H  
ATOM    915  N   LYS A  59     166.860 191.543 -25.954  1.00  0.00           N  
ATOM    916  CA  LYS A  59     168.017 190.657 -25.972  1.00  0.00           C  
ATOM    917  C   LYS A  59     168.249 190.081 -27.363  1.00  0.00           C  
ATOM    918  O   LYS A  59     169.389 189.968 -27.816  1.00  0.00           O  
ATOM    919  CB  LYS A  59     167.837 189.525 -24.957  1.00  0.00           C  
ATOM    920  CG  LYS A  59     167.954 189.959 -23.502  1.00  0.00           C  
ATOM    921  CD  LYS A  59     167.745 188.786 -22.557  1.00  0.00           C  
ATOM    922  CE  LYS A  59     167.869 189.218 -21.103  1.00  0.00           C  
ATOM    923  NZ  LYS A  59     167.679 188.078 -20.165  1.00  0.00           N1+
ATOM    924  H   LYS A  59     166.069 191.310 -25.371  1.00  0.00           H  
ATOM    925  HA  LYS A  59     168.901 191.233 -25.700  1.00  0.00           H  
ATOM    926 1HB  LYS A  59     166.859 189.066 -25.093  1.00  0.00           H  
ATOM    927 2HB  LYS A  59     168.587 188.754 -25.136  1.00  0.00           H  
ATOM    928 1HG  LYS A  59     168.942 190.386 -23.328  1.00  0.00           H  
ATOM    929 2HG  LYS A  59     167.206 190.723 -23.291  1.00  0.00           H  
ATOM    930 1HD  LYS A  59     166.755 188.360 -22.718  1.00  0.00           H  
ATOM    931 2HD  LYS A  59     168.491 188.018 -22.761  1.00  0.00           H  
ATOM    932 1HE  LYS A  59     168.853 189.651 -20.934  1.00  0.00           H  
ATOM    933 2HE  LYS A  59     167.119 189.979 -20.884  1.00  0.00           H  
ATOM    934 1HZ  LYS A  59     167.767 188.405 -19.214  1.00  0.00           H  
ATOM    935 2HZ  LYS A  59     166.759 187.679 -20.300  1.00  0.00           H  
ATOM    936 3HZ  LYS A  59     168.380 187.374 -20.347  1.00  0.00           H  
ATOM    937  N   GLU A  60     167.164 189.719 -28.038  1.00  0.00           N  
ATOM    938  CA  GLU A  60     167.245 189.188 -29.394  1.00  0.00           C  
ATOM    939  C   GLU A  60     167.705 190.258 -30.376  1.00  0.00           C  
ATOM    940  O   GLU A  60     168.427 189.970 -31.331  1.00  0.00           O  
ATOM    941  CB  GLU A  60     165.889 188.628 -29.830  1.00  0.00           C  
ATOM    942  CG  GLU A  60     165.466 187.366 -29.093  1.00  0.00           C  
ATOM    943  CD  GLU A  60     166.448 186.239 -29.251  1.00  0.00           C  
ATOM    944  OE1 GLU A  60     166.872 185.995 -30.355  1.00  0.00           O  
ATOM    945  OE2 GLU A  60     166.775 185.620 -28.265  1.00  0.00           O1-
ATOM    946  H   GLU A  60     166.259 189.812 -27.601  1.00  0.00           H  
ATOM    947  HA  GLU A  60     167.987 188.388 -29.408  1.00  0.00           H  
ATOM    948 1HB  GLU A  60     165.118 189.384 -29.673  1.00  0.00           H  
ATOM    949 2HB  GLU A  60     165.915 188.403 -30.895  1.00  0.00           H  
ATOM    950 1HG  GLU A  60     165.359 187.594 -28.033  1.00  0.00           H  
ATOM    951 2HG  GLU A  60     164.492 187.048 -29.469  1.00  0.00           H  
ATOM    952  N   ALA A  61     167.279 191.495 -30.139  1.00  0.00           N  
ATOM    953  CA  ALA A  61     167.739 192.628 -30.932  1.00  0.00           C  
ATOM    954  C   ALA A  61     169.235 192.850 -30.761  1.00  0.00           C  
ATOM    955  O   ALA A  61     169.936 193.182 -31.718  1.00  0.00           O  
ATOM    956  CB  ALA A  61     166.971 193.886 -30.553  1.00  0.00           C  
ATOM    957  H   ALA A  61     166.622 191.653 -29.389  1.00  0.00           H  
ATOM    958  HA  ALA A  61     167.554 192.410 -31.986  1.00  0.00           H  
ATOM    959 1HB  ALA A  61     167.325 194.724 -31.154  1.00  0.00           H  
ATOM    960 2HB  ALA A  61     165.909 193.733 -30.735  1.00  0.00           H  
ATOM    961 3HB  ALA A  61     167.129 194.104 -29.497  1.00  0.00           H  
ATOM    962  N   GLU A  62     169.721 192.666 -29.539  1.00  0.00           N  
ATOM    963  CA  GLU A  62     171.149 192.752 -29.261  1.00  0.00           C  
ATOM    964  C   GLU A  62     171.918 191.651 -29.977  1.00  0.00           C  
ATOM    965  O   GLU A  62     173.027 191.869 -30.466  1.00  0.00           O  
ATOM    966  CB  GLU A  62     171.404 192.667 -27.754  1.00  0.00           C  
ATOM    967  CG  GLU A  62     171.003 193.912 -26.977  1.00  0.00           C  
ATOM    968  CD  GLU A  62     171.177 193.756 -25.491  1.00  0.00           C  
ATOM    969  OE1 GLU A  62     170.811 192.728 -24.974  1.00  0.00           O  
ATOM    970  OE2 GLU A  62     171.676 194.667 -24.873  1.00  0.00           O1-
ATOM    971  H   GLU A  62     169.083 192.459 -28.783  1.00  0.00           H  
ATOM    972  HA  GLU A  62     171.516 193.708 -29.631  1.00  0.00           H  
ATOM    973 1HB  GLU A  62     170.853 191.822 -27.339  1.00  0.00           H  
ATOM    974 2HB  GLU A  62     172.463 192.486 -27.573  1.00  0.00           H  
ATOM    975 1HG  GLU A  62     171.611 194.750 -27.316  1.00  0.00           H  
ATOM    976 2HG  GLU A  62     169.960 194.143 -27.194  1.00  0.00           H  
ATOM    977  N   LYS A  63     171.323 190.464 -30.039  1.00  0.00           N  
ATOM    978  CA  LYS A  63     171.895 189.357 -30.797  1.00  0.00           C  
ATOM    979  C   LYS A  63     172.013 189.707 -32.277  1.00  0.00           C  
ATOM    980  O   LYS A  63     172.994 189.357 -32.932  1.00  0.00           O  
ATOM    981  CB  LYS A  63     171.052 188.094 -30.622  1.00  0.00           C  
ATOM    982  CG  LYS A  63     171.149 187.460 -29.241  1.00  0.00           C  
ATOM    983  CD  LYS A  63     170.251 186.238 -29.129  1.00  0.00           C  
ATOM    984  CE  LYS A  63     170.266 185.666 -27.719  1.00  0.00           C  
ATOM    985  NZ  LYS A  63     169.337 184.511 -27.576  1.00  0.00           N1+
ATOM    986  H   LYS A  63     170.450 190.324 -29.549  1.00  0.00           H  
ATOM    987  HA  LYS A  63     172.901 189.165 -30.423  1.00  0.00           H  
ATOM    988 1HB  LYS A  63     170.004 188.326 -30.810  1.00  0.00           H  
ATOM    989 2HB  LYS A  63     171.357 187.346 -31.355  1.00  0.00           H  
ATOM    990 1HG  LYS A  63     172.180 187.162 -29.048  1.00  0.00           H  
ATOM    991 2HG  LYS A  63     170.854 188.189 -28.485  1.00  0.00           H  
ATOM    992 1HD  LYS A  63     169.228 186.511 -29.389  1.00  0.00           H  
ATOM    993 2HD  LYS A  63     170.591 185.471 -29.826  1.00  0.00           H  
ATOM    994 1HE  LYS A  63     171.275 185.335 -27.472  1.00  0.00           H  
ATOM    995 2HE  LYS A  63     169.976 186.439 -27.009  1.00  0.00           H  
ATOM    996 1HZ  LYS A  63     169.377 184.162 -26.629  1.00  0.00           H  
ATOM    997 2HZ  LYS A  63     168.395 184.810 -27.786  1.00  0.00           H  
ATOM    998 3HZ  LYS A  63     169.609 183.779 -28.217  1.00  0.00           H  
ATOM    999  N   GLN A  64     171.006 190.400 -32.799  1.00  0.00           N  
ATOM   1000  CA  GLN A  64     171.032 190.870 -34.178  1.00  0.00           C  
ATOM   1001  C   GLN A  64     171.989 192.045 -34.340  1.00  0.00           C  
ATOM   1002  O   GLN A  64     172.570 192.242 -35.409  1.00  0.00           O  
ATOM   1003  CB  GLN A  64     169.628 191.271 -34.635  1.00  0.00           C  
ATOM   1004  CG  GLN A  64     168.653 190.110 -34.744  1.00  0.00           C  
ATOM   1005  CD  GLN A  64     169.093 189.080 -35.768  1.00  0.00           C  
ATOM   1006  NE2 GLN A  64     168.990 187.807 -35.404  1.00  0.00           N  
ATOM   1007  OE1 GLN A  64     169.521 189.425 -36.872  1.00  0.00           O  
ATOM   1008  H   GLN A  64     170.202 190.606 -32.223  1.00  0.00           H  
ATOM   1009  HA  GLN A  64     171.394 190.060 -34.814  1.00  0.00           H  
ATOM   1010 1HB  GLN A  64     169.211 191.996 -33.936  1.00  0.00           H  
ATOM   1011 2HB  GLN A  64     169.686 191.755 -35.610  1.00  0.00           H  
ATOM   1012 1HG  GLN A  64     168.580 189.619 -33.774  1.00  0.00           H  
ATOM   1013 2HG  GLN A  64     167.679 190.495 -35.043  1.00  0.00           H  
ATOM   1014 1HE2 GLN A  64     169.263 187.082 -36.038  1.00  0.00           H  
ATOM   1015 2HE2 GLN A  64     168.637 187.571 -34.498  1.00  0.00           H  
ATOM   1016  N   GLY A  65     172.145 192.826 -33.277  1.00  0.00           N  
ATOM   1017  CA  GLY A  65     173.015 193.996 -33.307  1.00  0.00           C  
ATOM   1018  C   GLY A  65     172.206 195.278 -33.451  1.00  0.00           C  
ATOM   1019  O   GLY A  65     172.767 196.371 -33.511  1.00  0.00           O  
ATOM   1020  H   GLY A  65     171.652 192.602 -32.425  1.00  0.00           H  
ATOM   1021 1HA  GLY A  65     173.604 194.034 -32.390  1.00  0.00           H  
ATOM   1022 2HA  GLY A  65     173.716 193.908 -34.135  1.00  0.00           H  
ATOM   1023  N   ASN A  66     170.887 195.137 -33.508  1.00  0.00           N  
ATOM   1024  CA  ASN A  66     170.004 196.274 -33.740  1.00  0.00           C  
ATOM   1025  C   ASN A  66     169.663 196.982 -32.436  1.00  0.00           C  
ATOM   1026  O   ASN A  66     168.599 196.759 -31.859  1.00  0.00           O  
ATOM   1027  CB  ASN A  66     168.739 195.829 -34.454  1.00  0.00           C  
ATOM   1028  CG  ASN A  66     167.942 196.986 -34.987  1.00  0.00           C  
ATOM   1029  ND2 ASN A  66     167.320 196.793 -36.124  1.00  0.00           N  
ATOM   1030  OD1 ASN A  66     167.888 198.057 -34.370  1.00  0.00           O  
ATOM   1031  H   ASN A  66     170.485 194.217 -33.387  1.00  0.00           H  
ATOM   1032  HA  ASN A  66     170.522 196.989 -34.379  1.00  0.00           H  
ATOM   1033 1HB  ASN A  66     169.001 195.170 -35.283  1.00  0.00           H  
ATOM   1034 2HB  ASN A  66     168.115 195.259 -33.766  1.00  0.00           H  
ATOM   1035 1HD2 ASN A  66     166.774 197.527 -36.526  1.00  0.00           H  
ATOM   1036 2HD2 ASN A  66     167.392 195.910 -36.586  1.00  0.00           H  
ATOM   1037  N   VAL A  67     170.572 197.835 -31.977  1.00  0.00           N  
ATOM   1038  CA  VAL A  67     170.425 198.482 -30.677  1.00  0.00           C  
ATOM   1039  C   VAL A  67     169.246 199.445 -30.671  1.00  0.00           C  
ATOM   1040  O   VAL A  67     168.671 199.726 -29.621  1.00  0.00           O  
ATOM   1041  CB  VAL A  67     171.713 199.247 -30.314  1.00  0.00           C  
ATOM   1042  CG1 VAL A  67     172.863 198.278 -30.086  1.00  0.00           C  
ATOM   1043  CG2 VAL A  67     172.052 200.240 -31.414  1.00  0.00           C  
ATOM   1044  H   VAL A  67     171.382 198.039 -32.541  1.00  0.00           H  
ATOM   1045  HA  VAL A  67     170.231 197.714 -29.929  1.00  0.00           H  
ATOM   1046  HB  VAL A  67     171.553 199.783 -29.377  1.00  0.00           H  
ATOM   1047 1HG1 VAL A  67     173.763 198.837 -29.830  1.00  0.00           H  
ATOM   1048 2HG1 VAL A  67     172.612 197.602 -29.271  1.00  0.00           H  
ATOM   1049 3HG1 VAL A  67     173.040 197.704 -30.996  1.00  0.00           H  
ATOM   1050 1HG2 VAL A  67     172.962 200.778 -31.152  1.00  0.00           H  
ATOM   1051 2HG2 VAL A  67     172.205 199.704 -32.352  1.00  0.00           H  
ATOM   1052 3HG2 VAL A  67     171.232 200.949 -31.532  1.00  0.00           H  
ATOM   1053  N   GLU A  68     168.892 199.947 -31.847  1.00  0.00           N  
ATOM   1054  CA  GLU A  68     167.734 200.820 -31.991  1.00  0.00           C  
ATOM   1055  C   GLU A  68     166.454 200.112 -31.565  1.00  0.00           C  
ATOM   1056  O   GLU A  68     165.696 200.622 -30.739  1.00  0.00           O  
ATOM   1057  CB  GLU A  68     167.606 201.301 -33.439  1.00  0.00           C  
ATOM   1058  CG  GLU A  68     166.399 202.192 -33.700  1.00  0.00           C  
ATOM   1059  CD  GLU A  68     166.287 202.618 -35.135  1.00  0.00           C  
ATOM   1060  OE1 GLU A  68     167.223 202.412 -35.872  1.00  0.00           O  
ATOM   1061  OE2 GLU A  68     165.264 203.150 -35.499  1.00  0.00           O1-
ATOM   1062  H   GLU A  68     169.440 199.720 -32.666  1.00  0.00           H  
ATOM   1063  HA  GLU A  68     167.866 201.682 -31.335  1.00  0.00           H  
ATOM   1064 1HB  GLU A  68     168.499 201.859 -33.717  1.00  0.00           H  
ATOM   1065 2HB  GLU A  68     167.537 200.442 -34.103  1.00  0.00           H  
ATOM   1066 1HG  GLU A  68     165.494 201.652 -33.420  1.00  0.00           H  
ATOM   1067 2HG  GLU A  68     166.471 203.077 -33.066  1.00  0.00           H  
ATOM   1068  N   VAL A  69     166.220 198.935 -32.134  1.00  0.00           N  
ATOM   1069  CA  VAL A  69     165.047 198.137 -31.790  1.00  0.00           C  
ATOM   1070  C   VAL A  69     165.108 197.660 -30.343  1.00  0.00           C  
ATOM   1071  O   VAL A  69     164.086 197.573 -29.665  1.00  0.00           O  
ATOM   1072  CB  VAL A  69     164.938 196.918 -32.724  1.00  0.00           C  
ATOM   1073  CG1 VAL A  69     163.871 195.957 -32.223  1.00  0.00           C  
ATOM   1074  CG2 VAL A  69     164.628 197.378 -34.141  1.00  0.00           C  
ATOM   1075  H   VAL A  69     166.869 198.580 -32.819  1.00  0.00           H  
ATOM   1076  HA  VAL A  69     164.160 198.764 -31.893  1.00  0.00           H  
ATOM   1077  HB  VAL A  69     165.885 196.379 -32.716  1.00  0.00           H  
ATOM   1078 1HG1 VAL A  69     163.808 195.101 -32.896  1.00  0.00           H  
ATOM   1079 2HG1 VAL A  69     164.132 195.613 -31.222  1.00  0.00           H  
ATOM   1080 3HG1 VAL A  69     162.907 196.466 -32.194  1.00  0.00           H  
ATOM   1081 1HG2 VAL A  69     164.552 196.511 -34.798  1.00  0.00           H  
ATOM   1082 2HG2 VAL A  69     163.683 197.921 -34.148  1.00  0.00           H  
ATOM   1083 3HG2 VAL A  69     165.424 198.032 -34.494  1.00  0.00           H  
ATOM   1084  N   ALA A  70     166.315 197.356 -29.879  1.00  0.00           N  
ATOM   1085  CA  ALA A  70     166.519 196.935 -28.497  1.00  0.00           C  
ATOM   1086  C   ALA A  70     165.957 197.961 -27.520  1.00  0.00           C  
ATOM   1087  O   ALA A  70     165.285 197.607 -26.551  1.00  0.00           O  
ATOM   1088  CB  ALA A  70     167.999 196.701 -28.228  1.00  0.00           C  
ATOM   1089  H   ALA A  70     167.110 197.418 -30.496  1.00  0.00           H  
ATOM   1090  HA  ALA A  70     165.982 195.998 -28.338  1.00  0.00           H  
ATOM   1091 1HB  ALA A  70     168.133 196.386 -27.192  1.00  0.00           H  
ATOM   1092 2HB  ALA A  70     168.372 195.924 -28.893  1.00  0.00           H  
ATOM   1093 3HB  ALA A  70     168.549 197.624 -28.401  1.00  0.00           H  
ATOM   1094  N   VAL A  71     166.239 199.233 -27.780  1.00  0.00           N  
ATOM   1095  CA  VAL A  71     165.712 200.317 -26.958  1.00  0.00           C  
ATOM   1096  C   VAL A  71     164.194 200.405 -27.069  1.00  0.00           C  
ATOM   1097  O   VAL A  71     163.502 200.605 -26.071  1.00  0.00           O  
ATOM   1098  CB  VAL A  71     166.333 201.660 -27.383  1.00  0.00           C  
ATOM   1099  CG1 VAL A  71     165.585 202.819 -26.742  1.00  0.00           C  
ATOM   1100  CG2 VAL A  71     167.806 201.692 -27.003  1.00  0.00           C  
ATOM   1101  H   VAL A  71     166.832 199.454 -28.567  1.00  0.00           H  
ATOM   1102  HA  VAL A  71     165.957 200.110 -25.916  1.00  0.00           H  
ATOM   1103  HB  VAL A  71     166.234 201.770 -28.463  1.00  0.00           H  
ATOM   1104 1HG1 VAL A  71     166.039 203.760 -27.055  1.00  0.00           H  
ATOM   1105 2HG1 VAL A  71     164.542 202.797 -27.058  1.00  0.00           H  
ATOM   1106 3HG1 VAL A  71     165.640 202.733 -25.658  1.00  0.00           H  
ATOM   1107 1HG2 VAL A  71     168.239 202.644 -27.308  1.00  0.00           H  
ATOM   1108 2HG2 VAL A  71     167.906 201.575 -25.924  1.00  0.00           H  
ATOM   1109 3HG2 VAL A  71     168.329 200.878 -27.506  1.00  0.00           H  
ATOM   1110  N   LYS A  72     163.686 200.255 -28.286  1.00  0.00           N  
ATOM   1111  CA  LYS A  72     162.247 200.284 -28.523  1.00  0.00           C  
ATOM   1112  C   LYS A  72     161.536 199.189 -27.741  1.00  0.00           C  
ATOM   1113  O   LYS A  72     160.448 199.402 -27.207  1.00  0.00           O  
ATOM   1114  CB  LYS A  72     161.949 200.142 -30.017  1.00  0.00           C  
ATOM   1115  CG  LYS A  72     162.329 201.356 -30.852  1.00  0.00           C  
ATOM   1116  CD  LYS A  72     162.057 201.118 -32.330  1.00  0.00           C  
ATOM   1117  CE  LYS A  72     162.434 202.332 -33.167  1.00  0.00           C  
ATOM   1118  NZ  LYS A  72     162.235 202.088 -34.621  1.00  0.00           N1+
ATOM   1119  H   LYS A  72     164.310 200.116 -29.068  1.00  0.00           H  
ATOM   1120  HA  LYS A  72     161.860 201.244 -28.179  1.00  0.00           H  
ATOM   1121 1HB  LYS A  72     162.487 199.282 -30.415  1.00  0.00           H  
ATOM   1122 2HB  LYS A  72     160.885 199.957 -30.158  1.00  0.00           H  
ATOM   1123 1HG  LYS A  72     161.752 202.221 -30.520  1.00  0.00           H  
ATOM   1124 2HG  LYS A  72     163.388 201.575 -30.718  1.00  0.00           H  
ATOM   1125 1HD  LYS A  72     162.633 200.257 -32.672  1.00  0.00           H  
ATOM   1126 2HD  LYS A  72     160.998 200.903 -32.475  1.00  0.00           H  
ATOM   1127 1HE  LYS A  72     161.826 203.183 -32.867  1.00  0.00           H  
ATOM   1128 2HE  LYS A  72     163.481 202.582 -32.993  1.00  0.00           H  
ATOM   1129 1HZ  LYS A  72     162.497 202.914 -35.141  1.00  0.00           H  
ATOM   1130 2HZ  LYS A  72     162.810 201.311 -34.914  1.00  0.00           H  
ATOM   1131 3HZ  LYS A  72     161.263 201.874 -34.797  1.00  0.00           H  
ATOM   1132  N   ALA A  73     162.159 198.019 -27.673  1.00  0.00           N  
ATOM   1133  CA  ALA A  73     161.653 196.928 -26.843  1.00  0.00           C  
ATOM   1134  C   ALA A  73     161.704 197.293 -25.365  1.00  0.00           C  
ATOM   1135  O   ALA A  73     160.766 197.019 -24.618  1.00  0.00           O  
ATOM   1136  CB  ALA A  73     162.444 195.655 -27.104  1.00  0.00           C  
ATOM   1137  H   ALA A  73     163.002 197.878 -28.210  1.00  0.00           H  
ATOM   1138  HA  ALA A  73     160.611 196.751 -27.105  1.00  0.00           H  
ATOM   1139 1HB  ALA A  73     162.055 194.851 -26.476  1.00  0.00           H  
ATOM   1140 2HB  ALA A  73     162.350 195.375 -28.152  1.00  0.00           H  
ATOM   1141 3HB  ALA A  73     163.492 195.823 -26.865  1.00  0.00           H  
ATOM   1142  N   ALA A  74     162.805 197.911 -24.951  1.00  0.00           N  
ATOM   1143  CA  ALA A  74     162.965 198.346 -23.570  1.00  0.00           C  
ATOM   1144  C   ALA A  74     161.920 199.390 -23.197  1.00  0.00           C  
ATOM   1145  O   ALA A  74     161.441 199.425 -22.063  1.00  0.00           O  
ATOM   1146  CB  ALA A  74     164.366 198.895 -23.345  1.00  0.00           C  
ATOM   1147  H   ALA A  74     163.551 198.082 -25.609  1.00  0.00           H  
ATOM   1148  HA  ALA A  74     162.818 197.485 -22.916  1.00  0.00           H  
ATOM   1149 1HB  ALA A  74     164.472 199.215 -22.310  1.00  0.00           H  
ATOM   1150 2HB  ALA A  74     165.100 198.118 -23.562  1.00  0.00           H  
ATOM   1151 3HB  ALA A  74     164.532 199.745 -24.007  1.00  0.00           H  
ATOM   1152  N   ARG A  75     161.570 200.240 -24.155  1.00  0.00           N  
ATOM   1153  CA  ARG A  75     160.530 201.239 -23.954  1.00  0.00           C  
ATOM   1154  C   ARG A  75     159.192 200.585 -23.629  1.00  0.00           C  
ATOM   1155  O   ARG A  75     158.458 201.051 -22.757  1.00  0.00           O  
ATOM   1156  CB  ARG A  75     160.380 202.111 -25.192  1.00  0.00           C  
ATOM   1157  CG  ARG A  75     159.318 203.195 -25.086  1.00  0.00           C  
ATOM   1158  CD  ARG A  75     159.689 204.229 -24.086  1.00  0.00           C  
ATOM   1159  NE  ARG A  75     158.666 205.257 -23.964  1.00  0.00           N  
ATOM   1160  CZ  ARG A  75     157.601 205.182 -23.144  1.00  0.00           C  
ATOM   1161  NH1 ARG A  75     157.430 204.125 -22.381  1.00  0.00           N1+
ATOM   1162  NH2 ARG A  75     156.725 206.172 -23.107  1.00  0.00           N  
ATOM   1163  H   ARG A  75     162.038 200.191 -25.050  1.00  0.00           H  
ATOM   1164  HA  ARG A  75     160.809 201.862 -23.104  1.00  0.00           H  
ATOM   1165 1HB  ARG A  75     161.327 202.598 -25.412  1.00  0.00           H  
ATOM   1166 2HB  ARG A  75     160.126 201.486 -26.049  1.00  0.00           H  
ATOM   1167 1HG  ARG A  75     159.196 203.682 -26.053  1.00  0.00           H  
ATOM   1168 2HG  ARG A  75     158.370 202.749 -24.781  1.00  0.00           H  
ATOM   1169 1HD  ARG A  75     159.820 203.761 -23.110  1.00  0.00           H  
ATOM   1170 2HD  ARG A  75     160.620 204.709 -24.386  1.00  0.00           H  
ATOM   1171  HE  ARG A  75     158.762 206.086 -24.536  1.00  0.00           H  
ATOM   1172 1HH1 ARG A  75     158.099 203.369 -22.409  1.00  0.00           H  
ATOM   1173 2HH1 ARG A  75     156.632 204.069 -21.766  1.00  0.00           H  
ATOM   1174 1HH2 ARG A  75     156.855 206.985 -23.693  1.00  0.00           H  
ATOM   1175 2HH2 ARG A  75     155.927 206.116 -22.491  1.00  0.00           H  
ATOM   1176  N   VAL A  76     158.882 199.503 -24.334  1.00  0.00           N  
ATOM   1177  CA  VAL A  76     157.693 198.714 -24.042  1.00  0.00           C  
ATOM   1178  C   VAL A  76     157.801 198.035 -22.684  1.00  0.00           C  
ATOM   1179  O   VAL A  76     156.832 197.979 -21.928  1.00  0.00           O  
ATOM   1180  CB  VAL A  76     157.481 197.644 -25.131  1.00  0.00           C  
ATOM   1181  CG1 VAL A  76     156.354 196.700 -24.739  1.00  0.00           C  
ATOM   1182  CG2 VAL A  76     157.186 198.314 -26.464  1.00  0.00           C  
ATOM   1183  H   VAL A  76     159.488 199.221 -25.092  1.00  0.00           H  
ATOM   1184  HA  VAL A  76     156.832 199.383 -24.010  1.00  0.00           H  
ATOM   1185  HB  VAL A  76     158.386 197.044 -25.220  1.00  0.00           H  
ATOM   1186 1HG1 VAL A  76     156.219 195.952 -25.520  1.00  0.00           H  
ATOM   1187 2HG1 VAL A  76     156.604 196.205 -23.801  1.00  0.00           H  
ATOM   1188 3HG1 VAL A  76     155.430 197.267 -24.617  1.00  0.00           H  
ATOM   1189 1HG2 VAL A  76     157.037 197.552 -27.228  1.00  0.00           H  
ATOM   1190 2HG2 VAL A  76     156.281 198.919 -26.375  1.00  0.00           H  
ATOM   1191 3HG2 VAL A  76     158.022 198.953 -26.745  1.00  0.00           H  
ATOM   1192  N   ALA A  77     158.987 197.517 -22.381  1.00  0.00           N  
ATOM   1193  CA  ALA A  77     159.216 196.815 -21.124  1.00  0.00           C  
ATOM   1194  C   ALA A  77     158.988 197.734 -19.930  1.00  0.00           C  
ATOM   1195  O   ALA A  77     158.293 197.375 -18.982  1.00  0.00           O  
ATOM   1196  CB  ALA A  77     160.625 196.240 -21.085  1.00  0.00           C  
ATOM   1197  H   ALA A  77     159.748 197.612 -23.038  1.00  0.00           H  
ATOM   1198  HA  ALA A  77     158.505 195.994 -21.049  1.00  0.00           H  
ATOM   1199 1HB  ALA A  77     160.782 195.720 -20.141  1.00  0.00           H  
ATOM   1200 2HB  ALA A  77     160.757 195.541 -21.912  1.00  0.00           H  
ATOM   1201 3HB  ALA A  77     161.350 197.048 -21.178  1.00  0.00           H  
ATOM   1202  N   VAL A  78     159.578 198.924 -19.984  1.00  0.00           N  
ATOM   1203  CA  VAL A  78     159.496 199.870 -18.878  1.00  0.00           C  
ATOM   1204  C   VAL A  78     158.088 200.435 -18.740  1.00  0.00           C  
ATOM   1205  O   VAL A  78     157.644 200.762 -17.639  1.00  0.00           O  
ATOM   1206  CB  VAL A  78     160.491 201.027 -19.088  1.00  0.00           C  
ATOM   1207  CG1 VAL A  78     160.009 201.950 -20.197  1.00  0.00           C  
ATOM   1208  CG2 VAL A  78     160.674 201.794 -17.788  1.00  0.00           C  
ATOM   1209  H   VAL A  78     160.098 199.179 -20.811  1.00  0.00           H  
ATOM   1210  HA  VAL A  78     159.732 199.344 -17.952  1.00  0.00           H  
ATOM   1211  HB  VAL A  78     161.449 200.616 -19.406  1.00  0.00           H  
ATOM   1212 1HG1 VAL A  78     160.724 202.761 -20.332  1.00  0.00           H  
ATOM   1213 2HG1 VAL A  78     159.919 201.388 -21.125  1.00  0.00           H  
ATOM   1214 3HG1 VAL A  78     159.037 202.366 -19.927  1.00  0.00           H  
ATOM   1215 1HG2 VAL A  78     161.379 202.610 -17.944  1.00  0.00           H  
ATOM   1216 2HG2 VAL A  78     159.716 202.200 -17.466  1.00  0.00           H  
ATOM   1217 3HG2 VAL A  78     161.060 201.122 -17.020  1.00  0.00           H  
ATOM   1218  N   GLU A  79     157.387 200.546 -19.864  1.00  0.00           N  
ATOM   1219  CA  GLU A  79     156.000 200.997 -19.863  1.00  0.00           C  
ATOM   1220  C   GLU A  79     155.088 199.966 -19.209  1.00  0.00           C  
ATOM   1221  O   GLU A  79     154.247 200.307 -18.379  1.00  0.00           O  
ATOM   1222  CB  GLU A  79     155.530 201.280 -21.289  1.00  0.00           C  
ATOM   1223  CG  GLU A  79     154.098 201.788 -21.390  1.00  0.00           C  
ATOM   1224  CD  GLU A  79     153.908 203.137 -20.754  1.00  0.00           C  
ATOM   1225  OE1 GLU A  79     154.850 203.894 -20.723  1.00  0.00           O  
ATOM   1226  OE2 GLU A  79     152.822 203.412 -20.302  1.00  0.00           O1-
ATOM   1227  H   GLU A  79     157.827 200.313 -20.741  1.00  0.00           H  
ATOM   1228  HA  GLU A  79     155.937 201.913 -19.276  1.00  0.00           H  
ATOM   1229 1HB  GLU A  79     156.181 202.025 -21.747  1.00  0.00           H  
ATOM   1230 2HB  GLU A  79     155.604 200.370 -21.884  1.00  0.00           H  
ATOM   1231 1HG  GLU A  79     153.818 201.852 -22.441  1.00  0.00           H  
ATOM   1232 2HG  GLU A  79     153.435 201.069 -20.911  1.00  0.00           H  
ATOM   1233  N   ALA A  80     155.258 198.706 -19.592  1.00  0.00           N  
ATOM   1234  CA  ALA A  80     154.449 197.622 -19.047  1.00  0.00           C  
ATOM   1235  C   ALA A  80     154.657 197.483 -17.544  1.00  0.00           C  
ATOM   1236  O   ALA A  80     153.696 197.369 -16.783  1.00  0.00           O  
ATOM   1237  CB  ALA A  80     154.773 196.311 -19.750  1.00  0.00           C  
ATOM   1238  H   ALA A  80     155.968 198.491 -20.278  1.00  0.00           H  
ATOM   1239  HA  ALA A  80     153.398 197.857 -19.215  1.00  0.00           H  
ATOM   1240 1HB  ALA A  80     154.161 195.514 -19.330  1.00  0.00           H  
ATOM   1241 2HB  ALA A  80     154.563 196.409 -20.814  1.00  0.00           H  
ATOM   1242 3HB  ALA A  80     155.826 196.075 -19.607  1.00  0.00           H  
ATOM   1243  N   ALA A  81     155.917 197.495 -17.122  1.00  0.00           N  
ATOM   1244  CA  ALA A  81     156.254 197.360 -15.710  1.00  0.00           C  
ATOM   1245  C   ALA A  81     155.794 198.576 -14.914  1.00  0.00           C  
ATOM   1246  O   ALA A  81     155.315 198.449 -13.789  1.00  0.00           O  
ATOM   1247  CB  ALA A  81     157.748 197.151 -15.540  1.00  0.00           C  
ATOM   1248  H   ALA A  81     156.660 197.601 -17.798  1.00  0.00           H  
ATOM   1249  HA  ALA A  81     155.730 196.490 -15.311  1.00  0.00           H  
ATOM   1250 1HB  ALA A  81     157.984 197.052 -14.479  1.00  0.00           H  
ATOM   1251 2HB  ALA A  81     158.054 196.245 -16.064  1.00  0.00           H  
ATOM   1252 3HB  ALA A  81     158.286 198.006 -15.949  1.00  0.00           H  
ATOM   1253  N   LYS A  82     155.943 199.755 -15.509  1.00  0.00           N  
ATOM   1254  CA  LYS A  82     155.517 200.994 -14.869  1.00  0.00           C  
ATOM   1255  C   LYS A  82     154.014 201.000 -14.624  1.00  0.00           C  
ATOM   1256  O   LYS A  82     153.555 201.359 -13.541  1.00  0.00           O  
ATOM   1257  CB  LYS A  82     155.916 202.202 -15.719  1.00  0.00           C  
ATOM   1258  CG  LYS A  82     155.521 203.548 -15.127  1.00  0.00           C  
ATOM   1259  CD  LYS A  82     156.059 204.700 -15.966  1.00  0.00           C  
ATOM   1260  CE  LYS A  82     155.609 206.044 -15.412  1.00  0.00           C  
ATOM   1261  NZ  LYS A  82     156.202 207.180 -16.166  1.00  0.00           N1+
ATOM   1262  H   LYS A  82     156.363 199.794 -16.425  1.00  0.00           H  
ATOM   1263  HA  LYS A  82     156.011 201.073 -13.900  1.00  0.00           H  
ATOM   1264 1HB  LYS A  82     156.997 202.204 -15.865  1.00  0.00           H  
ATOM   1265 2HB  LYS A  82     155.456 202.121 -16.705  1.00  0.00           H  
ATOM   1266 1HG  LYS A  82     154.433 203.619 -15.083  1.00  0.00           H  
ATOM   1267 2HG  LYS A  82     155.916 203.631 -14.117  1.00  0.00           H  
ATOM   1268 1HD  LYS A  82     157.149 204.665 -15.973  1.00  0.00           H  
ATOM   1269 2HD  LYS A  82     155.703 204.601 -16.990  1.00  0.00           H  
ATOM   1270 1HE  LYS A  82     154.522 206.115 -15.467  1.00  0.00           H  
ATOM   1271 2HE  LYS A  82     155.904 206.125 -14.365  1.00  0.00           H  
ATOM   1272 1HZ  LYS A  82     155.879 208.052 -15.768  1.00  0.00           H  
ATOM   1273 2HZ  LYS A  82     157.210 207.137 -16.107  1.00  0.00           H  
ATOM   1274 3HZ  LYS A  82     155.920 207.127 -17.134  1.00  0.00           H  
ATOM   1275  N   GLN A  83     153.255 200.603 -15.638  1.00  0.00           N  
ATOM   1276  CA  GLN A  83     151.801 200.545 -15.530  1.00  0.00           C  
ATOM   1277  C   GLN A  83     151.359 199.418 -14.605  1.00  0.00           C  
ATOM   1278  O   GLN A  83     150.372 199.544 -13.883  1.00  0.00           O  
ATOM   1279  CB  GLN A  83     151.166 200.367 -16.912  1.00  0.00           C  
ATOM   1280  CG  GLN A  83     151.321 201.570 -17.827  1.00  0.00           C  
ATOM   1281  CD  GLN A  83     150.770 202.841 -17.212  1.00  0.00           C  
ATOM   1282  NE2 GLN A  83     151.270 203.982 -17.667  1.00  0.00           N  
ATOM   1283  OE1 GLN A  83     149.900 202.796 -16.337  1.00  0.00           O  
ATOM   1284  H   GLN A  83     153.692 200.331 -16.507  1.00  0.00           H  
ATOM   1285  HA  GLN A  83     151.449 201.484 -15.096  1.00  0.00           H  
ATOM   1286 1HB  GLN A  83     151.613 199.505 -17.408  1.00  0.00           H  
ATOM   1287 2HB  GLN A  83     150.102 200.163 -16.798  1.00  0.00           H  
ATOM   1288 1HG  GLN A  83     152.380 201.721 -18.035  1.00  0.00           H  
ATOM   1289 2HG  GLN A  83     150.782 201.377 -18.755  1.00  0.00           H  
ATOM   1290 1HE2 GLN A  83     150.944 204.853 -17.299  1.00  0.00           H  
ATOM   1291 2HE2 GLN A  83     151.973 203.972 -18.378  1.00  0.00           H  
ATOM   1292  N   ALA A  84     152.101 198.315 -14.632  1.00  0.00           N  
ATOM   1293  CA  ALA A  84     151.819 197.183 -13.760  1.00  0.00           C  
ATOM   1294  C   ALA A  84     152.046 197.541 -12.298  1.00  0.00           C  
ATOM   1295  O   ALA A  84     151.256 197.174 -11.428  1.00  0.00           O  
ATOM   1296  CB  ALA A  84     152.677 195.987 -14.149  1.00  0.00           C  
ATOM   1297  H   ALA A  84     152.880 198.261 -15.272  1.00  0.00           H  
ATOM   1298  HA  ALA A  84     150.768 196.916 -13.878  1.00  0.00           H  
ATOM   1299 1HB  ALA A  84     152.455 195.149 -13.489  1.00  0.00           H  
ATOM   1300 2HB  ALA A  84     152.462 195.704 -15.179  1.00  0.00           H  
ATOM   1301 3HB  ALA A  84     153.730 196.252 -14.058  1.00  0.00           H  
ATOM   1302  N   GLY A  85     153.131 198.261 -12.033  1.00  0.00           N  
ATOM   1303  CA  GLY A  85     153.490 198.631 -10.667  1.00  0.00           C  
ATOM   1304  C   GLY A  85     154.541 197.687 -10.100  1.00  0.00           C  
ATOM   1305  O   GLY A  85     154.626 197.493  -8.889  1.00  0.00           O  
ATOM   1306  H   GLY A  85     153.719 198.560 -12.795  1.00  0.00           H  
ATOM   1307 1HA  GLY A  85     153.868 199.654 -10.658  1.00  0.00           H  
ATOM   1308 2HA  GLY A  85     152.600 198.610 -10.039  1.00  0.00           H  
ATOM   1309  N   ASP A  86     155.342 197.103 -10.984  1.00  0.00           N  
ATOM   1310  CA  ASP A  86     156.372 196.153 -10.577  1.00  0.00           C  
ATOM   1311  C   ASP A  86     157.739 196.821 -10.503  1.00  0.00           C  
ATOM   1312  O   ASP A  86     158.426 196.962 -11.513  1.00  0.00           O  
ATOM   1313  CB  ASP A  86     156.426 194.971 -11.546  1.00  0.00           C  
ATOM   1314  CG  ASP A  86     155.222 194.047 -11.422  1.00  0.00           C  
ATOM   1315  OD1 ASP A  86     154.631 194.011 -10.369  1.00  0.00           O  
ATOM   1316  OD2 ASP A  86     154.905 193.383 -12.381  1.00  0.00           O1-
ATOM   1317  H   ASP A  86     155.237 197.323 -11.966  1.00  0.00           H  
ATOM   1318  HA  ASP A  86     156.128 195.787  -9.579  1.00  0.00           H  
ATOM   1319 1HB  ASP A  86     156.476 195.342 -12.571  1.00  0.00           H  
ATOM   1320 2HB  ASP A  86     157.332 194.391 -11.365  1.00  0.00           H  
ATOM   1321  N   ASN A  87     158.127 197.229  -9.301  1.00  0.00           N  
ATOM   1322  CA  ASN A  87     159.403 197.907  -9.097  1.00  0.00           C  
ATOM   1323  C   ASN A  87     160.573 196.959  -9.323  1.00  0.00           C  
ATOM   1324  O   ASN A  87     161.631 197.363  -9.803  1.00  0.00           O  
ATOM   1325  CB  ASN A  87     159.469 198.514  -7.708  1.00  0.00           C  
ATOM   1326  CG  ASN A  87     158.538 199.683  -7.543  1.00  0.00           C  
ATOM   1327  ND2 ASN A  87     158.263 200.043  -6.315  1.00  0.00           N  
ATOM   1328  OD1 ASN A  87     158.069 200.263  -8.529  1.00  0.00           O  
ATOM   1329  H   ASN A  87     157.525 197.069  -8.507  1.00  0.00           H  
ATOM   1330  HA  ASN A  87     159.481 198.712  -9.827  1.00  0.00           H  
ATOM   1331 1HB  ASN A  87     159.216 197.756  -6.966  1.00  0.00           H  
ATOM   1332 2HB  ASN A  87     160.487 198.845  -7.503  1.00  0.00           H  
ATOM   1333 1HD2 ASN A  87     157.648 200.814  -6.146  1.00  0.00           H  
ATOM   1334 2HD2 ASN A  87     158.666 199.546  -5.547  1.00  0.00           H  
ATOM   1335  N   ASP A  88     160.375 195.692  -8.972  1.00  0.00           N  
ATOM   1336  CA  ASP A  88     161.408 194.677  -9.155  1.00  0.00           C  
ATOM   1337  C   ASP A  88     161.684 194.433 -10.632  1.00  0.00           C  
ATOM   1338  O   ASP A  88     162.830 194.237 -11.034  1.00  0.00           O  
ATOM   1339  CB  ASP A  88     160.996 193.365  -8.482  1.00  0.00           C  
ATOM   1340  CG  ASP A  88     161.062 193.431  -6.963  1.00  0.00           C  
ATOM   1341  OD1 ASP A  88     161.767 194.270  -6.456  1.00  0.00           O  
ATOM   1342  OD2 ASP A  88     160.407 192.642  -6.325  1.00  0.00           O1-
ATOM   1343  H   ASP A  88     159.490 195.424  -8.568  1.00  0.00           H  
ATOM   1344  HA  ASP A  88     162.330 195.037  -8.700  1.00  0.00           H  
ATOM   1345 1HB  ASP A  88     159.977 193.110  -8.777  1.00  0.00           H  
ATOM   1346 2HB  ASP A  88     161.648 192.560  -8.825  1.00  0.00           H  
ATOM   1347  N   VAL A  89     160.626 194.442 -11.437  1.00  0.00           N  
ATOM   1348  CA  VAL A  89     160.761 194.289 -12.879  1.00  0.00           C  
ATOM   1349  C   VAL A  89     161.413 195.515 -13.505  1.00  0.00           C  
ATOM   1350  O   VAL A  89     162.240 195.398 -14.411  1.00  0.00           O  
ATOM   1351  CB  VAL A  89     159.382 194.062 -13.524  1.00  0.00           C  
ATOM   1352  CG1 VAL A  89     159.494 194.068 -15.042  1.00  0.00           C  
ATOM   1353  CG2 VAL A  89     158.792 192.748 -13.033  1.00  0.00           C  
ATOM   1354  H   VAL A  89     159.706 194.561 -11.038  1.00  0.00           H  
ATOM   1355  HA  VAL A  89     161.406 193.434 -13.079  1.00  0.00           H  
ATOM   1356  HB  VAL A  89     158.721 194.884 -13.248  1.00  0.00           H  
ATOM   1357 1HG1 VAL A  89     158.510 193.906 -15.481  1.00  0.00           H  
ATOM   1358 2HG1 VAL A  89     159.885 195.030 -15.373  1.00  0.00           H  
ATOM   1359 3HG1 VAL A  89     160.168 193.272 -15.359  1.00  0.00           H  
ATOM   1360 1HG2 VAL A  89     157.815 192.594 -13.492  1.00  0.00           H  
ATOM   1361 2HG2 VAL A  89     159.455 191.927 -13.305  1.00  0.00           H  
ATOM   1362 3HG2 VAL A  89     158.680 192.782 -11.949  1.00  0.00           H  
ATOM   1363  N   LEU A  90     161.038 196.692 -13.017  1.00  0.00           N  
ATOM   1364  CA  LEU A  90     161.636 197.939 -13.480  1.00  0.00           C  
ATOM   1365  C   LEU A  90     163.141 197.950 -13.241  1.00  0.00           C  
ATOM   1366  O   LEU A  90     163.907 198.438 -14.071  1.00  0.00           O  
ATOM   1367  CB  LEU A  90     160.992 199.134 -12.766  1.00  0.00           C  
ATOM   1368  CG  LEU A  90     159.588 199.522 -13.249  1.00  0.00           C  
ATOM   1369  CD1 LEU A  90     158.974 200.522 -12.280  1.00  0.00           C  
ATOM   1370  CD2 LEU A  90     159.680 200.103 -14.652  1.00  0.00           C  
ATOM   1371  H   LEU A  90     160.320 196.725 -12.309  1.00  0.00           H  
ATOM   1372  HA  LEU A  90     161.472 198.026 -14.555  1.00  0.00           H  
ATOM   1373 1HB  LEU A  90     160.926 198.909 -11.703  1.00  0.00           H  
ATOM   1374 2HB  LEU A  90     161.638 200.004 -12.891  1.00  0.00           H  
ATOM   1375  HG  LEU A  90     158.952 198.636 -13.263  1.00  0.00           H  
ATOM   1376 1HD1 LEU A  90     157.978 200.797 -12.625  1.00  0.00           H  
ATOM   1377 2HD1 LEU A  90     158.905 200.073 -11.289  1.00  0.00           H  
ATOM   1378 3HD1 LEU A  90     159.600 201.414 -12.232  1.00  0.00           H  
ATOM   1379 1HD2 LEU A  90     158.681 200.378 -14.997  1.00  0.00           H  
ATOM   1380 2HD2 LEU A  90     160.314 200.990 -14.639  1.00  0.00           H  
ATOM   1381 3HD2 LEU A  90     160.105 199.362 -15.327  1.00  0.00           H  
ATOM   1382  N   ARG A  91     163.559 197.408 -12.104  1.00  0.00           N  
ATOM   1383  CA  ARG A  91     164.977 197.224 -11.816  1.00  0.00           C  
ATOM   1384  C   ARG A  91     165.650 196.369 -12.883  1.00  0.00           C  
ATOM   1385  O   ARG A  91     166.728 196.705 -13.372  1.00  0.00           O  
ATOM   1386  CB  ARG A  91     165.167 196.574 -10.455  1.00  0.00           C  
ATOM   1387  CG  ARG A  91     166.614 196.447 -10.003  1.00  0.00           C  
ATOM   1388  CD  ARG A  91     166.716 195.863  -8.640  1.00  0.00           C  
ATOM   1389  NE  ARG A  91     166.014 196.670  -7.653  1.00  0.00           N  
ATOM   1390  CZ  ARG A  91     164.886 196.294  -7.020  1.00  0.00           C  
ATOM   1391  NH1 ARG A  91     164.345 195.124  -7.279  1.00  0.00           N1+
ATOM   1392  NH2 ARG A  91     164.324 197.100  -6.136  1.00  0.00           N  
ATOM   1393  H   ARG A  91     162.877 197.110 -11.421  1.00  0.00           H  
ATOM   1394  HA  ARG A  91     165.459 198.201 -11.825  1.00  0.00           H  
ATOM   1395 1HB  ARG A  91     164.637 197.149  -9.699  1.00  0.00           H  
ATOM   1396 2HB  ARG A  91     164.736 195.572 -10.465  1.00  0.00           H  
ATOM   1397 1HG  ARG A  91     167.155 195.798 -10.693  1.00  0.00           H  
ATOM   1398 2HG  ARG A  91     167.079 197.432  -9.990  1.00  0.00           H  
ATOM   1399 1HD  ARG A  91     166.277 194.867  -8.638  1.00  0.00           H  
ATOM   1400 2HD  ARG A  91     167.762 195.803  -8.347  1.00  0.00           H  
ATOM   1401  HE  ARG A  91     166.401 197.577  -7.425  1.00  0.00           H  
ATOM   1402 1HH1 ARG A  91     164.775 194.507  -7.955  1.00  0.00           H  
ATOM   1403 2HH1 ARG A  91     163.499 194.842  -6.804  1.00  0.00           H  
ATOM   1404 1HH2 ARG A  91     164.739 198.000  -5.937  1.00  0.00           H  
ATOM   1405 2HH2 ARG A  91     163.480 196.818  -5.662  1.00  0.00           H  
ATOM   1406  N   LYS A  92     165.006 195.263 -13.239  1.00  0.00           N  
ATOM   1407  CA  LYS A  92     165.497 194.403 -14.310  1.00  0.00           C  
ATOM   1408  C   LYS A  92     165.570 195.154 -15.635  1.00  0.00           C  
ATOM   1409  O   LYS A  92     166.537 195.022 -16.381  1.00  0.00           O  
ATOM   1410  CB  LYS A  92     164.609 193.167 -14.455  1.00  0.00           C  
ATOM   1411  CG  LYS A  92     165.111 192.148 -15.470  1.00  0.00           C  
ATOM   1412  CD  LYS A  92     164.221 190.912 -15.498  1.00  0.00           C  
ATOM   1413  CE  LYS A  92     164.747 189.872 -16.476  1.00  0.00           C  
ATOM   1414  NZ  LYS A  92     163.931 188.629 -16.459  1.00  0.00           N1+
ATOM   1415  H   LYS A  92     164.157 195.011 -12.756  1.00  0.00           H  
ATOM   1416  HA  LYS A  92     166.508 194.079 -14.058  1.00  0.00           H  
ATOM   1417 1HB  LYS A  92     164.523 192.665 -13.492  1.00  0.00           H  
ATOM   1418 2HB  LYS A  92     163.606 193.472 -14.756  1.00  0.00           H  
ATOM   1419 1HG  LYS A  92     165.124 192.598 -16.462  1.00  0.00           H  
ATOM   1420 2HG  LYS A  92     166.125 191.846 -15.212  1.00  0.00           H  
ATOM   1421 1HD  LYS A  92     164.174 190.474 -14.501  1.00  0.00           H  
ATOM   1422 2HD  LYS A  92     163.212 191.199 -15.796  1.00  0.00           H  
ATOM   1423 1HE  LYS A  92     164.742 190.284 -17.482  1.00  0.00           H  
ATOM   1424 2HE  LYS A  92     165.775 189.619 -16.215  1.00  0.00           H  
ATOM   1425 1HZ  LYS A  92     164.312 187.965 -17.117  1.00  0.00           H  
ATOM   1426 2HZ  LYS A  92     163.944 188.228 -15.531  1.00  0.00           H  
ATOM   1427 3HZ  LYS A  92     162.979 188.848 -16.716  1.00  0.00           H  
ATOM   1428  N   VAL A  93     164.538 195.943 -15.915  1.00  0.00           N  
ATOM   1429  CA  VAL A  93     164.497 196.746 -17.130  1.00  0.00           C  
ATOM   1430  C   VAL A  93     165.652 197.740 -17.174  1.00  0.00           C  
ATOM   1431  O   VAL A  93     166.304 197.904 -18.204  1.00  0.00           O  
ATOM   1432  CB  VAL A  93     163.162 197.508 -17.221  1.00  0.00           C  
ATOM   1433  CG1 VAL A  93     163.210 198.531 -18.347  1.00  0.00           C  
ATOM   1434  CG2 VAL A  93     162.018 196.528 -17.430  1.00  0.00           C  
ATOM   1435  H   VAL A  93     163.761 195.988 -15.269  1.00  0.00           H  
ATOM   1436  HA  VAL A  93     164.604 196.081 -17.988  1.00  0.00           H  
ATOM   1437  HB  VAL A  93     163.006 198.059 -16.294  1.00  0.00           H  
ATOM   1438 1HG1 VAL A  93     162.257 199.061 -18.397  1.00  0.00           H  
ATOM   1439 2HG1 VAL A  93     164.012 199.244 -18.158  1.00  0.00           H  
ATOM   1440 3HG1 VAL A  93     163.390 198.022 -19.294  1.00  0.00           H  
ATOM   1441 1HG2 VAL A  93     161.078 197.074 -17.493  1.00  0.00           H  
ATOM   1442 2HG2 VAL A  93     162.180 195.974 -18.355  1.00  0.00           H  
ATOM   1443 3HG2 VAL A  93     161.978 195.831 -16.592  1.00  0.00           H  
ATOM   1444  N   ALA A  94     165.897 198.402 -16.047  1.00  0.00           N  
ATOM   1445  CA  ALA A  94     166.962 199.394 -15.960  1.00  0.00           C  
ATOM   1446  C   ALA A  94     168.320 198.776 -16.270  1.00  0.00           C  
ATOM   1447  O   ALA A  94     169.139 199.375 -16.966  1.00  0.00           O  
ATOM   1448  CB  ALA A  94     166.975 200.037 -14.581  1.00  0.00           C  
ATOM   1449  H   ALA A  94     165.332 198.210 -15.232  1.00  0.00           H  
ATOM   1450  HA  ALA A  94     166.773 200.169 -16.704  1.00  0.00           H  
ATOM   1451 1HB  ALA A  94     167.776 200.777 -14.532  1.00  0.00           H  
ATOM   1452 2HB  ALA A  94     166.018 200.527 -14.398  1.00  0.00           H  
ATOM   1453 3HB  ALA A  94     167.141 199.273 -13.824  1.00  0.00           H  
ATOM   1454  N   GLU A  95     168.550 197.577 -15.745  1.00  0.00           N  
ATOM   1455  CA  GLU A  95     169.791 196.855 -16.000  1.00  0.00           C  
ATOM   1456  C   GLU A  95     169.941 196.525 -17.479  1.00  0.00           C  
ATOM   1457  O   GLU A  95     170.996 196.751 -18.071  1.00  0.00           O  
ATOM   1458  CB  GLU A  95     169.840 195.569 -15.171  1.00  0.00           C  
ATOM   1459  CG  GLU A  95     171.064 194.702 -15.432  1.00  0.00           C  
ATOM   1460  CD  GLU A  95     172.347 195.358 -15.006  1.00  0.00           C  
ATOM   1461  OE1 GLU A  95     172.307 196.188 -14.131  1.00  0.00           O  
ATOM   1462  OE2 GLU A  95     173.371 195.027 -15.557  1.00  0.00           O1-
ATOM   1463  H   GLU A  95     167.847 197.155 -15.153  1.00  0.00           H  
ATOM   1464  HA  GLU A  95     170.627 197.497 -15.718  1.00  0.00           H  
ATOM   1465 1HB  GLU A  95     169.826 195.818 -14.111  1.00  0.00           H  
ATOM   1466 2HB  GLU A  95     168.955 194.969 -15.379  1.00  0.00           H  
ATOM   1467 1HG  GLU A  95     170.953 193.763 -14.890  1.00  0.00           H  
ATOM   1468 2HG  GLU A  95     171.113 194.471 -16.495  1.00  0.00           H  
ATOM   1469  N   GLN A  96     168.878 195.989 -18.071  1.00  0.00           N  
ATOM   1470  CA  GLN A  96     168.889 195.628 -19.483  1.00  0.00           C  
ATOM   1471  C   GLN A  96     169.088 196.856 -20.363  1.00  0.00           C  
ATOM   1472  O   GLN A  96     169.796 196.805 -21.369  1.00  0.00           O  
ATOM   1473  CB  GLN A  96     167.588 194.918 -19.865  1.00  0.00           C  
ATOM   1474  CG  GLN A  96     167.510 194.501 -21.323  1.00  0.00           C  
ATOM   1475  CD  GLN A  96     168.574 193.483 -21.694  1.00  0.00           C  
ATOM   1476  NE2 GLN A  96     169.232 193.704 -22.826  1.00  0.00           N  
ATOM   1477  OE1 GLN A  96     168.801 192.512 -20.968  1.00  0.00           O  
ATOM   1478  H   GLN A  96     168.043 195.827 -17.527  1.00  0.00           H  
ATOM   1479  HA  GLN A  96     169.729 194.955 -19.663  1.00  0.00           H  
ATOM   1480 1HB  GLN A  96     167.469 194.022 -19.253  1.00  0.00           H  
ATOM   1481 2HB  GLN A  96     166.742 195.571 -19.656  1.00  0.00           H  
ATOM   1482 1HG  GLN A  96     166.533 194.058 -21.513  1.00  0.00           H  
ATOM   1483 2HG  GLN A  96     167.647 195.382 -21.950  1.00  0.00           H  
ATOM   1484 1HE2 GLN A  96     169.944 193.067 -23.121  1.00  0.00           H  
ATOM   1485 2HE2 GLN A  96     169.015 194.503 -23.384  1.00  0.00           H  
ATOM   1486  N   ALA A  97     168.458 197.961 -19.980  1.00  0.00           N  
ATOM   1487  CA  ALA A  97     168.565 199.207 -20.729  1.00  0.00           C  
ATOM   1488  C   ALA A  97     170.003 199.717 -20.741  1.00  0.00           C  
ATOM   1489  O   ALA A  97     170.499 200.171 -21.774  1.00  0.00           O  
ATOM   1490  CB  ALA A  97     167.634 200.257 -20.146  1.00  0.00           C  
ATOM   1491  H   ALA A  97     167.887 197.938 -19.146  1.00  0.00           H  
ATOM   1492  HA  ALA A  97     168.276 199.014 -21.763  1.00  0.00           H  
ATOM   1493 1HB  ALA A  97     167.727 201.181 -20.718  1.00  0.00           H  
ATOM   1494 2HB  ALA A  97     166.606 199.901 -20.196  1.00  0.00           H  
ATOM   1495 3HB  ALA A  97     167.902 200.447 -19.108  1.00  0.00           H  
ATOM   1496  N   LEU A  98     170.662 199.640 -19.592  1.00  0.00           N  
ATOM   1497  CA  LEU A  98     172.057 200.048 -19.481  1.00  0.00           C  
ATOM   1498  C   LEU A  98     172.960 199.159 -20.326  1.00  0.00           C  
ATOM   1499  O   LEU A  98     173.917 199.631 -20.935  1.00  0.00           O  
ATOM   1500  CB  LEU A  98     172.508 199.998 -18.016  1.00  0.00           C  
ATOM   1501  CG  LEU A  98     171.880 201.051 -17.092  1.00  0.00           C  
ATOM   1502  CD1 LEU A  98     172.279 200.763 -15.650  1.00  0.00           C  
ATOM   1503  CD2 LEU A  98     172.336 202.438 -17.518  1.00  0.00           C  
ATOM   1504  H   LEU A  98     170.185 199.291 -18.773  1.00  0.00           H  
ATOM   1505  HA  LEU A  98     172.152 201.067 -19.856  1.00  0.00           H  
ATOM   1506 1HB  LEU A  98     172.268 199.017 -17.610  1.00  0.00           H  
ATOM   1507 2HB  LEU A  98     173.589 200.128 -17.981  1.00  0.00           H  
ATOM   1508  HG  LEU A  98     170.794 200.990 -17.155  1.00  0.00           H  
ATOM   1509 1HD1 LEU A  98     171.833 201.509 -14.993  1.00  0.00           H  
ATOM   1510 2HD1 LEU A  98     171.924 199.771 -15.365  1.00  0.00           H  
ATOM   1511 3HD1 LEU A  98     173.364 200.800 -15.558  1.00  0.00           H  
ATOM   1512 1HD2 LEU A  98     171.890 203.186 -16.862  1.00  0.00           H  
ATOM   1513 2HD2 LEU A  98     173.423 202.500 -17.454  1.00  0.00           H  
ATOM   1514 3HD2 LEU A  98     172.022 202.624 -18.545  1.00  0.00           H  
ATOM   1515  N   ARG A  99     172.648 197.866 -20.355  1.00  0.00           N  
ATOM   1516  CA  ARG A  99     173.381 196.921 -21.189  1.00  0.00           C  
ATOM   1517  C   ARG A  99     173.207 197.238 -22.666  1.00  0.00           C  
ATOM   1518  O   ARG A  99     174.152 197.135 -23.452  1.00  0.00           O  
ATOM   1519  CB  ARG A  99     172.914 195.497 -20.922  1.00  0.00           C  
ATOM   1520  CG  ARG A  99     173.322 194.933 -19.570  1.00  0.00           C  
ATOM   1521  CD  ARG A  99     172.796 193.560 -19.366  1.00  0.00           C  
ATOM   1522  NE  ARG A  99     173.084 193.060 -18.030  1.00  0.00           N  
ATOM   1523  CZ  ARG A  99     172.996 191.768 -17.662  1.00  0.00           C  
ATOM   1524  NH1 ARG A  99     172.629 190.858 -18.537  1.00  0.00           N1+
ATOM   1525  NH2 ARG A  99     173.280 191.414 -16.421  1.00  0.00           N  
ATOM   1526  H   ARG A  99     171.885 197.532 -19.786  1.00  0.00           H  
ATOM   1527  HA  ARG A  99     174.444 197.006 -20.955  1.00  0.00           H  
ATOM   1528 1HB  ARG A  99     171.828 195.454 -20.981  1.00  0.00           H  
ATOM   1529 2HB  ARG A  99     173.311 194.834 -21.690  1.00  0.00           H  
ATOM   1530 1HG  ARG A  99     174.411 194.896 -19.505  1.00  0.00           H  
ATOM   1531 2HG  ARG A  99     172.933 195.571 -18.776  1.00  0.00           H  
ATOM   1532 1HD  ARG A  99     171.715 193.561 -19.503  1.00  0.00           H  
ATOM   1533 2HD  ARG A  99     173.253 192.882 -20.088  1.00  0.00           H  
ATOM   1534  HE  ARG A  99     173.371 193.731 -17.331  1.00  0.00           H  
ATOM   1535 1HH1 ARG A  99     172.412 191.128 -19.486  1.00  0.00           H  
ATOM   1536 2HH1 ARG A  99     172.565 189.889 -18.260  1.00  0.00           H  
ATOM   1537 1HH2 ARG A  99     173.563 192.114 -15.748  1.00  0.00           H  
ATOM   1538 2HH2 ARG A  99     173.215 190.447 -16.144  1.00  0.00           H  
ATOM   1539  N   ILE A 100     171.994 197.627 -23.043  1.00  0.00           N  
ATOM   1540  CA  ILE A 100     171.717 198.070 -24.406  1.00  0.00           C  
ATOM   1541  C   ILE A 100     172.545 199.297 -24.764  1.00  0.00           C  
ATOM   1542  O   ILE A 100     173.102 199.383 -25.859  1.00  0.00           O  
ATOM   1543  CB  ILE A 100     170.221 198.387 -24.590  1.00  0.00           C  
ATOM   1544  CG1 ILE A 100     169.390 197.106 -24.495  1.00  0.00           C  
ATOM   1545  CG2 ILE A 100     169.986 199.083 -25.921  1.00  0.00           C  
ATOM   1546  CD1 ILE A 100     167.910 197.352 -24.302  1.00  0.00           C  
ATOM   1547  H   ILE A 100     171.241 197.616 -22.371  1.00  0.00           H  
ATOM   1548  HA  ILE A 100     171.999 197.270 -25.093  1.00  0.00           H  
ATOM   1549  HB  ILE A 100     169.887 199.041 -23.784  1.00  0.00           H  
ATOM   1550 1HG1 ILE A 100     169.521 196.517 -25.402  1.00  0.00           H  
ATOM   1551 2HG1 ILE A 100     169.745 196.501 -23.661  1.00  0.00           H  
ATOM   1552 1HG2 ILE A 100     168.923 199.298 -26.034  1.00  0.00           H  
ATOM   1553 2HG2 ILE A 100     170.550 200.013 -25.951  1.00  0.00           H  
ATOM   1554 3HG2 ILE A 100     170.312 198.434 -26.734  1.00  0.00           H  
ATOM   1555 1HD1 ILE A 100     167.386 196.397 -24.243  1.00  0.00           H  
ATOM   1556 2HD1 ILE A 100     167.751 197.911 -23.378  1.00  0.00           H  
ATOM   1557 3HD1 ILE A 100     167.524 197.925 -25.143  1.00  0.00           H  
ATOM   1558  N   ALA A 101     172.623 200.245 -23.836  1.00  0.00           N  
ATOM   1559  CA  ALA A 101     173.432 201.440 -24.027  1.00  0.00           C  
ATOM   1560  C   ALA A 101     174.890 201.082 -24.292  1.00  0.00           C  
ATOM   1561  O   ALA A 101     175.537 201.678 -25.153  1.00  0.00           O  
ATOM   1562  CB  ALA A 101     173.327 202.353 -22.813  1.00  0.00           C  
ATOM   1563  H   ALA A 101     172.104 200.131 -22.975  1.00  0.00           H  
ATOM   1564  HA  ALA A 101     173.059 201.977 -24.900  1.00  0.00           H  
ATOM   1565 1HB  ALA A 101     173.937 203.242 -22.971  1.00  0.00           H  
ATOM   1566 2HB  ALA A 101     172.286 202.648 -22.670  1.00  0.00           H  
ATOM   1567 3HB  ALA A 101     173.678 201.823 -21.929  1.00  0.00           H  
ATOM   1568  N   LYS A 102     175.399 200.107 -23.549  1.00  0.00           N  
ATOM   1569  CA  LYS A 102     176.762 199.630 -23.741  1.00  0.00           C  
ATOM   1570  C   LYS A 102     176.953 199.049 -25.135  1.00  0.00           C  
ATOM   1571  O   LYS A 102     177.981 199.266 -25.773  1.00  0.00           O  
ATOM   1572  CB  LYS A 102     177.118 198.584 -22.683  1.00  0.00           C  
ATOM   1573  CG  LYS A 102     177.300 199.145 -21.279  1.00  0.00           C  
ATOM   1574  CD  LYS A 102     177.629 198.045 -20.282  1.00  0.00           C  
ATOM   1575  CE  LYS A 102     177.819 198.607 -18.881  1.00  0.00           C  
ATOM   1576  NZ  LYS A 102     178.147 197.540 -17.895  1.00  0.00           N1+
ATOM   1577  H   LYS A 102     174.825 199.683 -22.833  1.00  0.00           H  
ATOM   1578  HA  LYS A 102     177.443 200.478 -23.639  1.00  0.00           H  
ATOM   1579 1HB  LYS A 102     176.334 197.827 -22.641  1.00  0.00           H  
ATOM   1580 2HB  LYS A 102     178.043 198.082 -22.965  1.00  0.00           H  
ATOM   1581 1HG  LYS A 102     178.110 199.876 -21.281  1.00  0.00           H  
ATOM   1582 2HG  LYS A 102     176.384 199.647 -20.967  1.00  0.00           H  
ATOM   1583 1HD  LYS A 102     176.817 197.315 -20.265  1.00  0.00           H  
ATOM   1584 2HD  LYS A 102     178.544 197.538 -20.587  1.00  0.00           H  
ATOM   1585 1HE  LYS A 102     178.625 199.338 -18.888  1.00  0.00           H  
ATOM   1586 2HE  LYS A 102     176.904 199.108 -18.562  1.00  0.00           H  
ATOM   1587 1HZ  LYS A 102     178.265 197.952 -16.980  1.00  0.00           H  
ATOM   1588 2HZ  LYS A 102     177.398 196.865 -17.866  1.00  0.00           H  
ATOM   1589 3HZ  LYS A 102     179.003 197.081 -18.169  1.00  0.00           H  
ATOM   1590  N   GLU A 103     175.952 198.308 -25.603  1.00  0.00           N  
ATOM   1591  CA  GLU A 103     175.994 197.724 -26.939  1.00  0.00           C  
ATOM   1592  C   GLU A 103     175.922 198.799 -28.015  1.00  0.00           C  
ATOM   1593  O   GLU A 103     176.545 198.676 -29.070  1.00  0.00           O  
ATOM   1594  CB  GLU A 103     174.844 196.730 -27.121  1.00  0.00           C  
ATOM   1595  CG  GLU A 103     174.972 195.461 -26.288  1.00  0.00           C  
ATOM   1596  CD  GLU A 103     176.230 194.692 -26.584  1.00  0.00           C  
ATOM   1597  OE1 GLU A 103     176.526 194.495 -27.737  1.00  0.00           O  
ATOM   1598  OE2 GLU A 103     176.897 194.303 -25.654  1.00  0.00           O1-
ATOM   1599  H   GLU A 103     175.145 198.147 -25.020  1.00  0.00           H  
ATOM   1600  HA  GLU A 103     176.942 197.200 -27.057  1.00  0.00           H  
ATOM   1601 1HB  GLU A 103     173.902 197.210 -26.854  1.00  0.00           H  
ATOM   1602 2HB  GLU A 103     174.778 196.437 -28.169  1.00  0.00           H  
ATOM   1603 1HG  GLU A 103     174.963 195.729 -25.232  1.00  0.00           H  
ATOM   1604 2HG  GLU A 103     174.108 194.824 -26.481  1.00  0.00           H  
ATOM   1605  N   ALA A 104     175.163 199.854 -27.739  1.00  0.00           N  
ATOM   1606  CA  ALA A 104     175.097 201.005 -28.634  1.00  0.00           C  
ATOM   1607  C   ALA A 104     176.449 201.697 -28.741  1.00  0.00           C  
ATOM   1608  O   ALA A 104     176.845 202.148 -29.815  1.00  0.00           O  
ATOM   1609  CB  ALA A 104     174.038 201.986 -28.157  1.00  0.00           C  
ATOM   1610  H   ALA A 104     174.616 199.860 -26.892  1.00  0.00           H  
ATOM   1611  HA  ALA A 104     174.828 200.654 -29.629  1.00  0.00           H  
ATOM   1612 1HB  ALA A 104     174.002 202.839 -28.835  1.00  0.00           H  
ATOM   1613 2HB  ALA A 104     173.067 201.493 -28.142  1.00  0.00           H  
ATOM   1614 3HB  ALA A 104     174.285 202.328 -27.154  1.00  0.00           H  
ATOM   1615  N   GLU A 105     177.160 201.776 -27.619  1.00  0.00           N  
ATOM   1616  CA  GLU A 105     178.510 202.327 -27.603  1.00  0.00           C  
ATOM   1617  C   GLU A 105     179.468 201.463 -28.413  1.00  0.00           C  
ATOM   1618  O   GLU A 105     180.352 201.977 -29.097  1.00  0.00           O  
ATOM   1619  CB  GLU A 105     179.016 202.456 -26.165  1.00  0.00           C  
ATOM   1620  CG  GLU A 105     178.354 203.568 -25.363  1.00  0.00           C  
ATOM   1621  CD  GLU A 105     178.772 203.576 -23.919  1.00  0.00           C  
ATOM   1622  OE1 GLU A 105     178.869 202.519 -23.341  1.00  0.00           O  
ATOM   1623  OE2 GLU A 105     178.996 204.641 -23.392  1.00  0.00           O1-
ATOM   1624  H   GLU A 105     176.753 201.445 -26.756  1.00  0.00           H  
ATOM   1625  HA  GLU A 105     178.484 203.313 -28.063  1.00  0.00           H  
ATOM   1626 1HB  GLU A 105     178.850 201.518 -25.635  1.00  0.00           H  
ATOM   1627 2HB  GLU A 105     180.089 202.643 -26.173  1.00  0.00           H  
ATOM   1628 1HG  GLU A 105     178.613 204.527 -25.809  1.00  0.00           H  
ATOM   1629 2HG  GLU A 105     177.273 203.449 -25.422  1.00  0.00           H  
ATOM   1630  N   LYS A 106     179.284 200.148 -28.330  1.00  0.00           N  
ATOM   1631  CA  LYS A 106     180.053 199.217 -29.147  1.00  0.00           C  
ATOM   1632  C   LYS A 106     179.813 199.455 -30.631  1.00  0.00           C  
ATOM   1633  O   LYS A 106     180.737 199.373 -31.439  1.00  0.00           O  
ATOM   1634  CB  LYS A 106     179.702 197.772 -28.781  1.00  0.00           C  
ATOM   1635  CG  LYS A 106     180.219 197.325 -27.421  1.00  0.00           C  
ATOM   1636  CD  LYS A 106     179.795 195.895 -27.112  1.00  0.00           C  
ATOM   1637  CE  LYS A 106     180.216 195.483 -25.710  1.00  0.00           C  
ATOM   1638  NZ  LYS A 106     179.748 194.113 -25.369  1.00  0.00           N1+
ATOM   1639  H   LYS A 106     178.597 199.787 -27.686  1.00  0.00           H  
ATOM   1640  HA  LYS A 106     181.115 199.381 -28.952  1.00  0.00           H  
ATOM   1641 1HB  LYS A 106     178.622 197.648 -28.789  1.00  0.00           H  
ATOM   1642 2HB  LYS A 106     180.115 197.097 -29.533  1.00  0.00           H  
ATOM   1643 1HG  LYS A 106     181.307 197.385 -27.403  1.00  0.00           H  
ATOM   1644 2HG  LYS A 106     179.823 197.985 -26.648  1.00  0.00           H  
ATOM   1645 1HD  LYS A 106     178.711 195.808 -27.198  1.00  0.00           H  
ATOM   1646 2HD  LYS A 106     180.254 195.218 -27.833  1.00  0.00           H  
ATOM   1647 1HE  LYS A 106     181.303 195.513 -25.631  1.00  0.00           H  
ATOM   1648 2HE  LYS A 106     179.804 196.185 -24.986  1.00  0.00           H  
ATOM   1649 1HZ  LYS A 106     180.047 193.877 -24.433  1.00  0.00           H  
ATOM   1650 2HZ  LYS A 106     178.739 194.078 -25.420  1.00  0.00           H  
ATOM   1651 3HZ  LYS A 106     180.142 193.450 -26.023  1.00  0.00           H  
ATOM   1652  N   GLN A 107     178.568 199.752 -30.983  1.00  0.00           N  
ATOM   1653  CA  GLN A 107     178.219 200.088 -32.358  1.00  0.00           C  
ATOM   1654  C   GLN A 107     178.702 201.488 -32.720  1.00  0.00           C  
ATOM   1655  O   GLN A 107     179.012 201.767 -33.877  1.00  0.00           O  
ATOM   1656  CB  GLN A 107     176.705 199.989 -32.567  1.00  0.00           C  
ATOM   1657  CG  GLN A 107     176.155 198.576 -32.466  1.00  0.00           C  
ATOM   1658  CD  GLN A 107     176.734 197.655 -33.522  1.00  0.00           C  
ATOM   1659  NE2 GLN A 107     177.116 196.450 -33.108  1.00  0.00           N  
ATOM   1660  OE1 GLN A 107     176.838 198.018 -34.694  1.00  0.00           O  
ATOM   1661  H   GLN A 107     177.840 199.741 -30.280  1.00  0.00           H  
ATOM   1662  HA  GLN A 107     178.716 199.385 -33.023  1.00  0.00           H  
ATOM   1663 1HB  GLN A 107     176.194 200.603 -31.825  1.00  0.00           H  
ATOM   1664 2HB  GLN A 107     176.448 200.381 -33.550  1.00  0.00           H  
ATOM   1665 1HG  GLN A 107     176.401 198.170 -31.484  1.00  0.00           H  
ATOM   1666 2HG  GLN A 107     175.074 198.608 -32.598  1.00  0.00           H  
ATOM   1667 1HE2 GLN A 107     177.506 195.798 -33.760  1.00  0.00           H  
ATOM   1668 2HE2 GLN A 107     177.014 196.195 -32.146  1.00  0.00           H  
ATOM   1669  N   GLY A 108     178.765 202.365 -31.723  1.00  0.00           N  
ATOM   1670  CA  GLY A 108     179.197 203.739 -31.936  1.00  0.00           C  
ATOM   1671  C   GLY A 108     178.009 204.691 -31.973  1.00  0.00           C  
ATOM   1672  O   GLY A 108     178.172 205.897 -32.159  1.00  0.00           O  
ATOM   1673  H   GLY A 108     178.508 202.067 -30.792  1.00  0.00           H  
ATOM   1674 1HA  GLY A 108     179.880 204.034 -31.138  1.00  0.00           H  
ATOM   1675 2HA  GLY A 108     179.751 203.805 -32.872  1.00  0.00           H  
ATOM   1676  N   ASN A 109     176.812 204.141 -31.797  1.00  0.00           N  
ATOM   1677  CA  ASN A 109     175.586 204.923 -31.904  1.00  0.00           C  
ATOM   1678  C   ASN A 109     175.242 205.590 -30.579  1.00  0.00           C  
ATOM   1679  O   ASN A 109     174.404 205.099 -29.824  1.00  0.00           O  
ATOM   1680  CB  ASN A 109     174.436 204.053 -32.376  1.00  0.00           C  
ATOM   1681  CG  ASN A 109     173.235 204.857 -32.791  1.00  0.00           C  
ATOM   1682  ND2 ASN A 109     172.536 204.387 -33.792  1.00  0.00           N  
ATOM   1683  OD1 ASN A 109     172.942 205.905 -32.203  1.00  0.00           O  
ATOM   1684  H   ASN A 109     176.749 203.156 -31.583  1.00  0.00           H  
ATOM   1685  HA  ASN A 109     175.741 205.709 -32.643  1.00  0.00           H  
ATOM   1686 1HB  ASN A 109     174.762 203.446 -33.224  1.00  0.00           H  
ATOM   1687 2HB  ASN A 109     174.144 203.369 -31.579  1.00  0.00           H  
ATOM   1688 1HD2 ASN A 109     171.724 204.881 -34.110  1.00  0.00           H  
ATOM   1689 2HD2 ASN A 109     172.809 203.535 -34.237  1.00  0.00           H  
ATOM   1690  N   VAL A 110     175.893 206.717 -30.304  1.00  0.00           N  
ATOM   1691  CA  VAL A 110     175.752 207.386 -29.016  1.00  0.00           C  
ATOM   1692  C   VAL A 110     174.345 207.939 -28.834  1.00  0.00           C  
ATOM   1693  O   VAL A 110     173.878 208.113 -27.708  1.00  0.00           O  
ATOM   1694  CB  VAL A 110     176.771 208.535 -28.899  1.00  0.00           C  
ATOM   1695  CG1 VAL A 110     178.188 207.986 -28.820  1.00  0.00           C  
ATOM   1696  CG2 VAL A 110     176.626 209.481 -30.081  1.00  0.00           C  
ATOM   1697  H   VAL A 110     176.499 207.118 -31.005  1.00  0.00           H  
ATOM   1698  HA  VAL A 110     175.926 206.657 -28.226  1.00  0.00           H  
ATOM   1699  HB  VAL A 110     176.586 209.080 -27.973  1.00  0.00           H  
ATOM   1700 1HG1 VAL A 110     178.894 208.811 -28.736  1.00  0.00           H  
ATOM   1701 2HG1 VAL A 110     178.278 207.341 -27.945  1.00  0.00           H  
ATOM   1702 3HG1 VAL A 110     178.406 207.411 -29.719  1.00  0.00           H  
ATOM   1703 1HG2 VAL A 110     177.349 210.291 -29.992  1.00  0.00           H  
ATOM   1704 2HG2 VAL A 110     176.806 208.934 -31.008  1.00  0.00           H  
ATOM   1705 3HG2 VAL A 110     175.617 209.894 -30.095  1.00  0.00           H  
ATOM   1706  N   LYS A 111     173.672 208.213 -29.946  1.00  0.00           N  
ATOM   1707  CA  LYS A 111     172.292 208.678 -29.912  1.00  0.00           C  
ATOM   1708  C   LYS A 111     171.382 207.652 -29.247  1.00  0.00           C  
ATOM   1709  O   LYS A 111     170.644 207.975 -28.316  1.00  0.00           O  
ATOM   1710  CB  LYS A 111     171.795 208.987 -31.326  1.00  0.00           C  
ATOM   1711  CG  LYS A 111     170.460 209.716 -31.378  1.00  0.00           C  
ATOM   1712  CD  LYS A 111     169.296 208.738 -31.445  1.00  0.00           C  
ATOM   1713  CE  LYS A 111     167.973 209.462 -31.653  1.00  0.00           C  
ATOM   1714  NZ  LYS A 111     166.819 208.525 -31.637  1.00  0.00           N1+
ATOM   1715  H   LYS A 111     174.130 208.098 -30.838  1.00  0.00           H  
ATOM   1716  HA  LYS A 111     172.248 209.592 -29.318  1.00  0.00           H  
ATOM   1717 1HB  LYS A 111     172.532 209.599 -31.845  1.00  0.00           H  
ATOM   1718 2HB  LYS A 111     171.689 208.056 -31.884  1.00  0.00           H  
ATOM   1719 1HG  LYS A 111     170.349 210.339 -30.489  1.00  0.00           H  
ATOM   1720 2HG  LYS A 111     170.432 210.361 -32.257  1.00  0.00           H  
ATOM   1721 1HD  LYS A 111     169.454 208.041 -32.268  1.00  0.00           H  
ATOM   1722 2HD  LYS A 111     169.246 208.170 -30.516  1.00  0.00           H  
ATOM   1723 1HE  LYS A 111     167.837 210.202 -30.865  1.00  0.00           H  
ATOM   1724 2HE  LYS A 111     167.991 209.982 -32.610  1.00  0.00           H  
ATOM   1725 1HZ  LYS A 111     165.963 209.043 -31.778  1.00  0.00           H  
ATOM   1726 2HZ  LYS A 111     166.926 207.845 -32.376  1.00  0.00           H  
ATOM   1727 3HZ  LYS A 111     166.781 208.050 -30.746  1.00  0.00           H  
ATOM   1728  N   VAL A 112     171.439 206.416 -29.731  1.00  0.00           N  
ATOM   1729  CA  VAL A 112     170.644 205.334 -29.166  1.00  0.00           C  
ATOM   1730  C   VAL A 112     171.077 205.017 -27.742  1.00  0.00           C  
ATOM   1731  O   VAL A 112     170.255 204.671 -26.895  1.00  0.00           O  
ATOM   1732  CB  VAL A 112     170.775 204.067 -30.032  1.00  0.00           C  
ATOM   1733  CG1 VAL A 112     170.149 202.873 -29.328  1.00  0.00           C  
ATOM   1734  CG2 VAL A 112     170.122 204.297 -31.387  1.00  0.00           C  
ATOM   1735  H   VAL A 112     172.050 206.224 -30.514  1.00  0.00           H  
ATOM   1736  HA  VAL A 112     169.601 205.653 -29.133  1.00  0.00           H  
ATOM   1737  HB  VAL A 112     171.833 203.841 -30.173  1.00  0.00           H  
ATOM   1738 1HG1 VAL A 112     170.251 201.987 -29.953  1.00  0.00           H  
ATOM   1739 2HG1 VAL A 112     170.655 202.705 -28.377  1.00  0.00           H  
ATOM   1740 3HG1 VAL A 112     169.092 203.070 -29.148  1.00  0.00           H  
ATOM   1741 1HG2 VAL A 112     170.218 203.397 -31.995  1.00  0.00           H  
ATOM   1742 2HG2 VAL A 112     169.066 204.529 -31.247  1.00  0.00           H  
ATOM   1743 3HG2 VAL A 112     170.613 205.129 -31.892  1.00  0.00           H  
ATOM   1744  N   ALA A 113     172.375 205.141 -27.483  1.00  0.00           N  
ATOM   1745  CA  ALA A 113     172.916 204.914 -26.147  1.00  0.00           C  
ATOM   1746  C   ALA A 113     172.208 205.781 -25.112  1.00  0.00           C  
ATOM   1747  O   ALA A 113     171.844 205.306 -24.036  1.00  0.00           O  
ATOM   1748  CB  ALA A 113     174.412 205.184 -26.129  1.00  0.00           C  
ATOM   1749  H   ALA A 113     173.005 205.399 -28.231  1.00  0.00           H  
ATOM   1750  HA  ALA A 113     172.742 203.870 -25.878  1.00  0.00           H  
ATOM   1751 1HB  ALA A 113     174.803 205.010 -25.126  1.00  0.00           H  
ATOM   1752 2HB  ALA A 113     174.911 204.517 -26.833  1.00  0.00           H  
ATOM   1753 3HB  ALA A 113     174.599 206.217 -26.416  1.00  0.00           H  
ATOM   1754  N   ALA A 114     172.017 207.052 -25.445  1.00  0.00           N  
ATOM   1755  CA  ALA A 114     171.289 207.971 -24.576  1.00  0.00           C  
ATOM   1756  C   ALA A 114     169.828 207.560 -24.442  1.00  0.00           C  
ATOM   1757  O   ALA A 114     169.262 207.597 -23.351  1.00  0.00           O  
ATOM   1758  CB  ALA A 114     171.393 209.394 -25.104  1.00  0.00           C  
ATOM   1759  H   ALA A 114     172.384 207.393 -26.323  1.00  0.00           H  
ATOM   1760  HA  ALA A 114     171.735 207.931 -23.581  1.00  0.00           H  
ATOM   1761 1HB  ALA A 114     170.844 210.066 -24.446  1.00  0.00           H  
ATOM   1762 2HB  ALA A 114     172.440 209.694 -25.140  1.00  0.00           H  
ATOM   1763 3HB  ALA A 114     170.968 209.441 -26.106  1.00  0.00           H  
ATOM   1764  N   ASP A 115     169.223 207.169 -25.559  1.00  0.00           N  
ATOM   1765  CA  ASP A 115     167.836 206.722 -25.562  1.00  0.00           C  
ATOM   1766  C   ASP A 115     167.637 205.534 -24.634  1.00  0.00           C  
ATOM   1767  O   ASP A 115     166.621 205.433 -23.947  1.00  0.00           O  
ATOM   1768  CB  ASP A 115     167.396 206.350 -26.981  1.00  0.00           C  
ATOM   1769  CG  ASP A 115     167.227 207.564 -27.887  1.00  0.00           C  
ATOM   1770  OD1 ASP A 115     167.165 208.657 -27.376  1.00  0.00           O  
ATOM   1771  OD2 ASP A 115     167.161 207.384 -29.079  1.00  0.00           O1-
ATOM   1772  H   ASP A 115     169.740 207.180 -26.426  1.00  0.00           H  
ATOM   1773  HA  ASP A 115     167.210 207.540 -25.197  1.00  0.00           H  
ATOM   1774 1HB  ASP A 115     168.133 205.682 -27.427  1.00  0.00           H  
ATOM   1775 2HB  ASP A 115     166.449 205.812 -26.938  1.00  0.00           H  
ATOM   1776  N   ALA A 116     168.612 204.629 -24.619  1.00  0.00           N  
ATOM   1777  CA  ALA A 116     168.616 203.520 -23.675  1.00  0.00           C  
ATOM   1778  C   ALA A 116     168.754 204.016 -22.241  1.00  0.00           C  
ATOM   1779  O   ALA A 116     168.076 203.529 -21.337  1.00  0.00           O  
ATOM   1780  CB  ALA A 116     169.734 202.546 -24.008  1.00  0.00           C  
ATOM   1781  H   ALA A 116     169.374 204.718 -25.280  1.00  0.00           H  
ATOM   1782  HA  ALA A 116     167.659 202.998 -23.752  1.00  0.00           H  
ATOM   1783 1HB  ALA A 116     169.723 201.720 -23.294  1.00  0.00           H  
ATOM   1784 2HB  ALA A 116     169.589 202.153 -25.015  1.00  0.00           H  
ATOM   1785 3HB  ALA A 116     170.692 203.058 -23.954  1.00  0.00           H  
ATOM   1786  N   VAL A 117     169.640 204.987 -22.041  1.00  0.00           N  
ATOM   1787  CA  VAL A 117     169.850 205.570 -20.721  1.00  0.00           C  
ATOM   1788  C   VAL A 117     168.587 206.256 -20.215  1.00  0.00           C  
ATOM   1789  O   VAL A 117     168.300 206.246 -19.017  1.00  0.00           O  
ATOM   1790  CB  VAL A 117     171.002 206.590 -20.766  1.00  0.00           C  
ATOM   1791  CG1 VAL A 117     171.016 207.435 -19.501  1.00  0.00           C  
ATOM   1792  CG2 VAL A 117     172.328 205.866 -20.945  1.00  0.00           C  
ATOM   1793  H   VAL A 117     170.180 205.329 -22.822  1.00  0.00           H  
ATOM   1794  HA  VAL A 117     170.091 204.769 -20.024  1.00  0.00           H  
ATOM   1795  HB  VAL A 117     170.843 207.268 -21.604  1.00  0.00           H  
ATOM   1796 1HG1 VAL A 117     171.837 208.151 -19.550  1.00  0.00           H  
ATOM   1797 2HG1 VAL A 117     170.071 207.973 -19.413  1.00  0.00           H  
ATOM   1798 3HG1 VAL A 117     171.150 206.789 -18.633  1.00  0.00           H  
ATOM   1799 1HG2 VAL A 117     173.139 206.593 -20.976  1.00  0.00           H  
ATOM   1800 2HG2 VAL A 117     172.485 205.182 -20.111  1.00  0.00           H  
ATOM   1801 3HG2 VAL A 117     172.312 205.302 -21.877  1.00  0.00           H  
ATOM   1802  N   LYS A 118     167.833 206.854 -21.134  1.00  0.00           N  
ATOM   1803  CA  LYS A 118     166.564 207.483 -20.792  1.00  0.00           C  
ATOM   1804  C   LYS A 118     165.585 206.470 -20.214  1.00  0.00           C  
ATOM   1805  O   LYS A 118     164.886 206.755 -19.241  1.00  0.00           O  
ATOM   1806  CB  LYS A 118     165.954 208.161 -22.020  1.00  0.00           C  
ATOM   1807  CG  LYS A 118     164.649 208.897 -21.750  1.00  0.00           C  
ATOM   1808  CD  LYS A 118     164.143 209.601 -23.001  1.00  0.00           C  
ATOM   1809  CE  LYS A 118     162.822 210.310 -22.740  1.00  0.00           C  
ATOM   1810  NZ  LYS A 118     162.313 211.002 -23.955  1.00  0.00           N1+
ATOM   1811  H   LYS A 118     168.151 206.870 -22.093  1.00  0.00           H  
ATOM   1812  HA  LYS A 118     166.746 208.239 -20.029  1.00  0.00           H  
ATOM   1813 1HB  LYS A 118     166.666 208.879 -22.430  1.00  0.00           H  
ATOM   1814 2HB  LYS A 118     165.765 207.413 -22.793  1.00  0.00           H  
ATOM   1815 1HG  LYS A 118     163.893 208.185 -21.413  1.00  0.00           H  
ATOM   1816 2HG  LYS A 118     164.803 209.635 -20.964  1.00  0.00           H  
ATOM   1817 1HD  LYS A 118     164.881 210.333 -23.329  1.00  0.00           H  
ATOM   1818 2HD  LYS A 118     164.001 208.871 -23.797  1.00  0.00           H  
ATOM   1819 1HE  LYS A 118     162.079 209.586 -22.410  1.00  0.00           H  
ATOM   1820 2HE  LYS A 118     162.955 211.048 -21.948  1.00  0.00           H  
ATOM   1821 1HZ  LYS A 118     161.437 211.459 -23.741  1.00  0.00           H  
ATOM   1822 2HZ  LYS A 118     162.987 211.691 -24.260  1.00  0.00           H  
ATOM   1823 3HZ  LYS A 118     162.168 210.325 -24.692  1.00  0.00           H  
ATOM   1824  N   VAL A 119     165.540 205.286 -20.817  1.00  0.00           N  
ATOM   1825  CA  VAL A 119     164.731 204.191 -20.295  1.00  0.00           C  
ATOM   1826  C   VAL A 119     165.270 203.699 -18.957  1.00  0.00           C  
ATOM   1827  O   VAL A 119     164.504 203.415 -18.035  1.00  0.00           O  
ATOM   1828  CB  VAL A 119     164.706 203.020 -21.295  1.00  0.00           C  
ATOM   1829  CG1 VAL A 119     164.019 201.810 -20.682  1.00  0.00           C  
ATOM   1830  CG2 VAL A 119     164.003 203.449 -22.575  1.00  0.00           C  
ATOM   1831  H   VAL A 119     166.077 205.143 -21.660  1.00  0.00           H  
ATOM   1832  HA  VAL A 119     163.719 204.556 -20.129  1.00  0.00           H  
ATOM   1833  HB  VAL A 119     165.732 202.727 -21.523  1.00  0.00           H  
ATOM   1834 1HG1 VAL A 119     164.010 200.993 -21.404  1.00  0.00           H  
ATOM   1835 2HG1 VAL A 119     164.560 201.499 -19.789  1.00  0.00           H  
ATOM   1836 3HG1 VAL A 119     162.995 202.068 -20.416  1.00  0.00           H  
ATOM   1837 1HG2 VAL A 119     163.991 202.617 -23.278  1.00  0.00           H  
ATOM   1838 2HG2 VAL A 119     162.981 203.748 -22.346  1.00  0.00           H  
ATOM   1839 3HG2 VAL A 119     164.537 204.291 -23.018  1.00  0.00           H  
ATOM   1840  N   ALA A 120     166.591 203.600 -18.857  1.00  0.00           N  
ATOM   1841  CA  ALA A 120     167.233 203.101 -17.645  1.00  0.00           C  
ATOM   1842  C   ALA A 120     166.919 203.991 -16.451  1.00  0.00           C  
ATOM   1843  O   ALA A 120     166.530 203.506 -15.387  1.00  0.00           O  
ATOM   1844  CB  ALA A 120     168.736 202.996 -17.846  1.00  0.00           C  
ATOM   1845  H   ALA A 120     167.167 203.879 -19.639  1.00  0.00           H  
ATOM   1846  HA  ALA A 120     166.841 202.108 -17.432  1.00  0.00           H  
ATOM   1847 1HB  ALA A 120     169.203 202.622 -16.933  1.00  0.00           H  
ATOM   1848 2HB  ALA A 120     168.948 202.311 -18.668  1.00  0.00           H  
ATOM   1849 3HB  ALA A 120     169.143 203.979 -18.082  1.00  0.00           H  
ATOM   1850  N   VAL A 121     167.089 205.297 -16.631  1.00  0.00           N  
ATOM   1851  CA  VAL A 121     166.896 206.250 -15.543  1.00  0.00           C  
ATOM   1852  C   VAL A 121     165.424 206.366 -15.170  1.00  0.00           C  
ATOM   1853  O   VAL A 121     165.086 206.626 -14.015  1.00  0.00           O  
ATOM   1854  CB  VAL A 121     167.432 207.637 -15.948  1.00  0.00           C  
ATOM   1855  CG1 VAL A 121     166.958 208.697 -14.966  1.00  0.00           C  
ATOM   1856  CG2 VAL A 121     168.951 207.605 -16.016  1.00  0.00           C  
ATOM   1857  H   VAL A 121     167.360 205.638 -17.542  1.00  0.00           H  
ATOM   1858  HA  VAL A 121     167.433 205.891 -14.667  1.00  0.00           H  
ATOM   1859  HB  VAL A 121     167.029 207.901 -16.926  1.00  0.00           H  
ATOM   1860 1HG1 VAL A 121     167.346 209.671 -15.267  1.00  0.00           H  
ATOM   1861 2HG1 VAL A 121     165.868 208.727 -14.961  1.00  0.00           H  
ATOM   1862 3HG1 VAL A 121     167.319 208.457 -13.967  1.00  0.00           H  
ATOM   1863 1HG2 VAL A 121     169.322 208.588 -16.302  1.00  0.00           H  
ATOM   1864 2HG2 VAL A 121     169.354 207.335 -15.039  1.00  0.00           H  
ATOM   1865 3HG2 VAL A 121     169.267 206.868 -16.754  1.00  0.00           H  
ATOM   1866  N   GLU A 122     164.551 206.174 -16.155  1.00  0.00           N  
ATOM   1867  CA  GLU A 122     163.113 206.174 -15.914  1.00  0.00           C  
ATOM   1868  C   GLU A 122     162.689 204.949 -15.116  1.00  0.00           C  
ATOM   1869  O   GLU A 122     161.923 205.055 -14.154  1.00  0.00           O  
ATOM   1870  CB  GLU A 122     162.350 206.220 -17.239  1.00  0.00           C  
ATOM   1871  CG  GLU A 122     160.836 206.174 -17.095  1.00  0.00           C  
ATOM   1872  CD  GLU A 122     160.284 207.348 -16.333  1.00  0.00           C  
ATOM   1873  OE1 GLU A 122     160.985 208.320 -16.188  1.00  0.00           O  
ATOM   1874  OE2 GLU A 122     159.160 207.271 -15.898  1.00  0.00           O1-
ATOM   1875  H   GLU A 122     164.893 206.024 -17.092  1.00  0.00           H  
ATOM   1876  HA  GLU A 122     162.861 207.057 -15.324  1.00  0.00           H  
ATOM   1877 1HB  GLU A 122     162.607 207.136 -17.775  1.00  0.00           H  
ATOM   1878 2HB  GLU A 122     162.651 205.380 -17.863  1.00  0.00           H  
ATOM   1879 1HG  GLU A 122     160.387 206.158 -18.089  1.00  0.00           H  
ATOM   1880 2HG  GLU A 122     160.557 205.254 -16.585  1.00  0.00           H  
ATOM   1881  N   ALA A 123     163.188 203.785 -15.514  1.00  0.00           N  
ATOM   1882  CA  ALA A 123     162.854 202.535 -14.844  1.00  0.00           C  
ATOM   1883  C   ALA A 123     163.308 202.552 -13.389  1.00  0.00           C  
ATOM   1884  O   ALA A 123     162.548 202.191 -12.491  1.00  0.00           O  
ATOM   1885  CB  ALA A 123     163.477 201.356 -15.578  1.00  0.00           C  
ATOM   1886  H   ALA A 123     163.818 203.767 -16.305  1.00  0.00           H  
ATOM   1887  HA  ALA A 123     161.769 202.418 -14.851  1.00  0.00           H  
ATOM   1888 1HB  ALA A 123     163.219 200.431 -15.064  1.00  0.00           H  
ATOM   1889 2HB  ALA A 123     163.100 201.323 -16.599  1.00  0.00           H  
ATOM   1890 3HB  ALA A 123     164.560 201.470 -15.595  1.00  0.00           H  
ATOM   1891  N   ALA A 124     164.546 202.972 -13.167  1.00  0.00           N  
ATOM   1892  CA  ALA A 124     165.107 203.026 -11.822  1.00  0.00           C  
ATOM   1893  C   ALA A 124     164.413 204.089 -10.979  1.00  0.00           C  
ATOM   1894  O   ALA A 124     164.171 203.890  -9.789  1.00  0.00           O  
ATOM   1895  CB  ALA A 124     166.604 203.293 -11.881  1.00  0.00           C  
ATOM   1896  H   ALA A 124     165.117 203.261 -13.949  1.00  0.00           H  
ATOM   1897  HA  ALA A 124     164.943 202.062 -11.340  1.00  0.00           H  
ATOM   1898 1HB  ALA A 124     167.007 203.332 -10.869  1.00  0.00           H  
ATOM   1899 2HB  ALA A 124     167.094 202.494 -12.436  1.00  0.00           H  
ATOM   1900 3HB  ALA A 124     166.785 204.245 -12.378  1.00  0.00           H  
ATOM   1901  N   THR A 125     164.094 205.218 -11.602  1.00  0.00           N  
ATOM   1902  CA  THR A 125     163.401 206.302 -10.919  1.00  0.00           C  
ATOM   1903  C   THR A 125     162.027 205.858 -10.435  1.00  0.00           C  
ATOM   1904  O   THR A 125     161.642 206.125  -9.297  1.00  0.00           O  
ATOM   1905  CB  THR A 125     163.256 207.531 -11.835  1.00  0.00           C  
ATOM   1906  CG2 THR A 125     162.439 208.615 -11.148  1.00  0.00           C  
ATOM   1907  OG1 THR A 125     164.554 208.048 -12.157  1.00  0.00           O  
ATOM   1908  H   THR A 125     164.338 205.326 -12.577  1.00  0.00           H  
ATOM   1909  HA  THR A 125     163.984 206.587 -10.042  1.00  0.00           H  
ATOM   1910  HB  THR A 125     162.757 207.239 -12.760  1.00  0.00           H  
ATOM   1911  HG1 THR A 125     164.943 207.518 -12.856  1.00  0.00           H  
ATOM   1912 1HG2 THR A 125     162.345 209.475 -11.811  1.00  0.00           H  
ATOM   1913 2HG2 THR A 125     161.446 208.228 -10.914  1.00  0.00           H  
ATOM   1914 3HG2 THR A 125     162.936 208.918 -10.229  1.00  0.00           H  
ATOM   1915  N   GLN A 126     161.290 205.182 -11.310  1.00  0.00           N  
ATOM   1916  CA  GLN A 126     159.959 204.687 -10.967  1.00  0.00           C  
ATOM   1917  C   GLN A 126     160.040 203.545  -9.964  1.00  0.00           C  
ATOM   1918  O   GLN A 126     159.175 203.406  -9.095  1.00  0.00           O  
ATOM   1919  CB  GLN A 126     159.219 204.224 -12.226  1.00  0.00           C  
ATOM   1920  CG  GLN A 126     158.698 205.358 -13.093  1.00  0.00           C  
ATOM   1921  CD  GLN A 126     157.686 206.223 -12.369  1.00  0.00           C  
ATOM   1922  NE2 GLN A 126     157.907 207.533 -12.385  1.00  0.00           N  
ATOM   1923  OE1 GLN A 126     156.714 205.722 -11.799  1.00  0.00           O  
ATOM   1924  H   GLN A 126     161.657 205.007 -12.232  1.00  0.00           H  
ATOM   1925  HA  GLN A 126     159.397 205.496 -10.505  1.00  0.00           H  
ATOM   1926 1HB  GLN A 126     159.883 203.612 -12.835  1.00  0.00           H  
ATOM   1927 2HB  GLN A 126     158.370 203.603 -11.940  1.00  0.00           H  
ATOM   1928 1HG  GLN A 126     159.537 205.987 -13.390  1.00  0.00           H  
ATOM   1929 2HG  GLN A 126     158.218 204.935 -13.974  1.00  0.00           H  
ATOM   1930 1HE2 GLN A 126     157.274 208.155 -11.924  1.00  0.00           H  
ATOM   1931 2HE2 GLN A 126     158.709 207.899 -12.860  1.00  0.00           H  
ATOM   1932  N   ALA A 127     161.082 202.728 -10.085  1.00  0.00           N  
ATOM   1933  CA  ALA A 127     161.319 201.641  -9.140  1.00  0.00           C  
ATOM   1934  C   ALA A 127     161.632 202.180  -7.751  1.00  0.00           C  
ATOM   1935  O   ALA A 127     161.163 201.645  -6.746  1.00  0.00           O  
ATOM   1936  CB  ALA A 127     162.450 200.750  -9.631  1.00  0.00           C  
ATOM   1937  H   ALA A 127     161.725 202.860 -10.852  1.00  0.00           H  
ATOM   1938  HA  ALA A 127     160.405 201.048  -9.070  1.00  0.00           H  
ATOM   1939 1HB  ALA A 127     162.614 199.944  -8.915  1.00  0.00           H  
ATOM   1940 2HB  ALA A 127     162.185 200.325 -10.600  1.00  0.00           H  
ATOM   1941 3HB  ALA A 127     163.359 201.338  -9.732  1.00  0.00           H  
ATOM   1942  N   GLY A 128     162.431 203.240  -7.700  1.00  0.00           N  
ATOM   1943  CA  GLY A 128     162.844 203.828  -6.430  1.00  0.00           C  
ATOM   1944  C   GLY A 128     164.223 203.332  -6.018  1.00  0.00           C  
ATOM   1945  O   GLY A 128     164.552 203.302  -4.831  1.00  0.00           O  
ATOM   1946  H   GLY A 128     162.762 203.650  -8.561  1.00  0.00           H  
ATOM   1947 1HA  GLY A 128     162.855 204.915  -6.517  1.00  0.00           H  
ATOM   1948 2HA  GLY A 128     162.117 203.576  -5.658  1.00  0.00           H  
ATOM   1949  N   ASP A 129     165.027 202.944  -7.001  1.00  0.00           N  
ATOM   1950  CA  ASP A 129     166.359 202.417  -6.737  1.00  0.00           C  
ATOM   1951  C   ASP A 129     167.428 203.482  -6.957  1.00  0.00           C  
ATOM   1952  O   ASP A 129     167.875 203.705  -8.084  1.00  0.00           O  
ATOM   1953  CB  ASP A 129     166.644 201.207  -7.630  1.00  0.00           C  
ATOM   1954  CG  ASP A 129     165.788 199.998  -7.282  1.00  0.00           C  
ATOM   1955  OD1 ASP A 129     165.544 199.783  -6.118  1.00  0.00           O  
ATOM   1956  OD2 ASP A 129     165.387 199.299  -8.182  1.00  0.00           O1-
ATOM   1957  H   ASP A 129     164.706 203.018  -7.956  1.00  0.00           H  
ATOM   1958  HA  ASP A 129     166.411 202.107  -5.693  1.00  0.00           H  
ATOM   1959 1HB  ASP A 129     166.463 201.475  -8.672  1.00  0.00           H  
ATOM   1960 2HB  ASP A 129     167.695 200.929  -7.542  1.00  0.00           H  
ATOM   1961  N   GLN A 130     167.834 204.137  -5.874  1.00  0.00           N  
ATOM   1962  CA  GLN A 130     168.830 205.199  -5.951  1.00  0.00           C  
ATOM   1963  C   GLN A 130     170.202 204.642  -6.310  1.00  0.00           C  
ATOM   1964  O   GLN A 130     170.984 205.292  -7.000  1.00  0.00           O  
ATOM   1965  CB  GLN A 130     168.906 205.959  -4.624  1.00  0.00           C  
ATOM   1966  CG  GLN A 130     167.673 206.790  -4.312  1.00  0.00           C  
ATOM   1967  CD  GLN A 130     167.640 207.259  -2.870  1.00  0.00           C  
ATOM   1968  NE2 GLN A 130     168.606 208.090  -2.496  1.00  0.00           N  
ATOM   1969  OE1 GLN A 130     166.755 206.877  -2.099  1.00  0.00           O  
ATOM   1970  H   GLN A 130     167.440 203.894  -4.977  1.00  0.00           H  
ATOM   1971  HA  GLN A 130     168.532 205.887  -6.741  1.00  0.00           H  
ATOM   1972 1HB  GLN A 130     169.049 205.252  -3.807  1.00  0.00           H  
ATOM   1973 2HB  GLN A 130     169.767 206.626  -4.634  1.00  0.00           H  
ATOM   1974 1HG  GLN A 130     167.668 207.669  -4.956  1.00  0.00           H  
ATOM   1975 2HG  GLN A 130     166.784 206.188  -4.496  1.00  0.00           H  
ATOM   1976 1HE2 GLN A 130     168.636 208.434  -1.557  1.00  0.00           H  
ATOM   1977 2HE2 GLN A 130     169.305 208.374  -3.154  1.00  0.00           H  
ATOM   1978  N   ASP A 131     170.486 203.433  -5.836  1.00  0.00           N  
ATOM   1979  CA  ASP A 131     171.753 202.774  -6.130  1.00  0.00           C  
ATOM   1980  C   ASP A 131     171.874 202.453  -7.615  1.00  0.00           C  
ATOM   1981  O   ASP A 131     172.952 202.570  -8.199  1.00  0.00           O  
ATOM   1982  CB  ASP A 131     171.893 201.489  -5.310  1.00  0.00           C  
ATOM   1983  CG  ASP A 131     172.128 201.755  -3.829  1.00  0.00           C  
ATOM   1984  OD1 ASP A 131     172.470 202.864  -3.492  1.00  0.00           O  
ATOM   1985  OD2 ASP A 131     171.963 200.846  -3.050  1.00  0.00           O1-
ATOM   1986  H   ASP A 131     169.810 202.959  -5.258  1.00  0.00           H  
ATOM   1987  HA  ASP A 131     172.568 203.454  -5.873  1.00  0.00           H  
ATOM   1988 1HB  ASP A 131     170.988 200.890  -5.417  1.00  0.00           H  
ATOM   1989 2HB  ASP A 131     172.725 200.901  -5.695  1.00  0.00           H  
ATOM   1990  N   VAL A 132     170.765 202.046  -8.219  1.00  0.00           N  
ATOM   1991  CA  VAL A 132     170.725 201.781  -9.654  1.00  0.00           C  
ATOM   1992  C   VAL A 132     170.841 203.071 -10.455  1.00  0.00           C  
ATOM   1993  O   VAL A 132     171.518 203.116 -11.481  1.00  0.00           O  
ATOM   1994  CB  VAL A 132     169.416 201.063 -10.029  1.00  0.00           C  
ATOM   1995  CG1 VAL A 132     169.293 200.936 -11.540  1.00  0.00           C  
ATOM   1996  CG2 VAL A 132     169.366 199.696  -9.367  1.00  0.00           C  
ATOM   1997  H   VAL A 132     169.924 201.918  -7.672  1.00  0.00           H  
ATOM   1998  HA  VAL A 132     171.578 201.154  -9.913  1.00  0.00           H  
ATOM   1999  HB  VAL A 132     168.572 201.665  -9.687  1.00  0.00           H  
ATOM   2000 1HG1 VAL A 132     168.359 200.427 -11.788  1.00  0.00           H  
ATOM   2001 2HG1 VAL A 132     169.293 201.928 -11.990  1.00  0.00           H  
ATOM   2002 3HG1 VAL A 132     170.133 200.361 -11.928  1.00  0.00           H  
ATOM   2003 1HG2 VAL A 132     168.437 199.194  -9.636  1.00  0.00           H  
ATOM   2004 2HG2 VAL A 132     170.213 199.097  -9.704  1.00  0.00           H  
ATOM   2005 3HG2 VAL A 132     169.414 199.813  -8.285  1.00  0.00           H  
ATOM   2006  N   LEU A 133     170.172 204.118  -9.981  1.00  0.00           N  
ATOM   2007  CA  LEU A 133     170.260 205.430 -10.607  1.00  0.00           C  
ATOM   2008  C   LEU A 133     171.698 205.938 -10.626  1.00  0.00           C  
ATOM   2009  O   LEU A 133     172.139 206.548 -11.600  1.00  0.00           O  
ATOM   2010  CB  LEU A 133     169.366 206.431  -9.866  1.00  0.00           C  
ATOM   2011  CG  LEU A 133     167.858 206.270 -10.093  1.00  0.00           C  
ATOM   2012  CD1 LEU A 133     167.098 207.137  -9.097  1.00  0.00           C  
ATOM   2013  CD2 LEU A 133     167.515 206.654 -11.522  1.00  0.00           C  
ATOM   2014  H   LEU A 133     169.588 204.001  -9.165  1.00  0.00           H  
ATOM   2015  HA  LEU A 133     169.928 205.343 -11.642  1.00  0.00           H  
ATOM   2016 1HB  LEU A 133     169.553 206.338  -8.797  1.00  0.00           H  
ATOM   2017 2HB  LEU A 133     169.643 207.439 -10.175  1.00  0.00           H  
ATOM   2018  HG  LEU A 133     167.571 205.233  -9.916  1.00  0.00           H  
ATOM   2019 1HD1 LEU A 133     166.027 207.023  -9.256  1.00  0.00           H  
ATOM   2020 2HD1 LEU A 133     167.348 206.828  -8.080  1.00  0.00           H  
ATOM   2021 3HD1 LEU A 133     167.378 208.182  -9.237  1.00  0.00           H  
ATOM   2022 1HD2 LEU A 133     166.443 206.540 -11.685  1.00  0.00           H  
ATOM   2023 2HD2 LEU A 133     167.799 207.692 -11.700  1.00  0.00           H  
ATOM   2024 3HD2 LEU A 133     168.058 206.008 -12.213  1.00  0.00           H  
ATOM   2025  N   ARG A 134     172.424 205.680  -9.544  1.00  0.00           N  
ATOM   2026  CA  ARG A 134     173.848 205.981  -9.488  1.00  0.00           C  
ATOM   2027  C   ARG A 134     174.608 205.269 -10.600  1.00  0.00           C  
ATOM   2028  O   ARG A 134     175.447 205.867 -11.274  1.00  0.00           O  
ATOM   2029  CB  ARG A 134     174.429 205.574  -8.142  1.00  0.00           C  
ATOM   2030  CG  ARG A 134     175.886 205.954  -7.932  1.00  0.00           C  
ATOM   2031  CD  ARG A 134     176.364 205.570  -6.580  1.00  0.00           C  
ATOM   2032  NE  ARG A 134     175.628 206.251  -5.528  1.00  0.00           N  
ATOM   2033  CZ  ARG A 134     174.727 205.661  -4.718  1.00  0.00           C  
ATOM   2034  NH1 ARG A 134     174.465 204.379  -4.850  1.00  0.00           N1+
ATOM   2035  NH2 ARG A 134     174.107 206.369  -3.791  1.00  0.00           N  
ATOM   2036  H   ARG A 134     171.976 205.262  -8.739  1.00  0.00           H  
ATOM   2037  HA  ARG A 134     173.982 207.054  -9.632  1.00  0.00           H  
ATOM   2038 1HB  ARG A 134     173.850 206.035  -7.342  1.00  0.00           H  
ATOM   2039 2HB  ARG A 134     174.349 204.494  -8.022  1.00  0.00           H  
ATOM   2040 1HG  ARG A 134     176.505 205.445  -8.672  1.00  0.00           H  
ATOM   2041 2HG  ARG A 134     176.000 207.032  -8.042  1.00  0.00           H  
ATOM   2042 1HD  ARG A 134     176.241 204.495  -6.442  1.00  0.00           H  
ATOM   2043 2HD  ARG A 134     177.418 205.827  -6.479  1.00  0.00           H  
ATOM   2044  HE  ARG A 134     175.801 207.238  -5.396  1.00  0.00           H  
ATOM   2045 1HH1 ARG A 134     174.938 203.837  -5.559  1.00  0.00           H  
ATOM   2046 2HH1 ARG A 134     173.792 203.936  -4.243  1.00  0.00           H  
ATOM   2047 1HH2 ARG A 134     174.309 207.355  -3.689  1.00  0.00           H  
ATOM   2048 2HH2 ARG A 134     173.433 205.926  -3.184  1.00  0.00           H  
ATOM   2049  N   LYS A 135     174.306 203.990 -10.792  1.00  0.00           N  
ATOM   2050  CA  LYS A 135     174.885 203.220 -11.886  1.00  0.00           C  
ATOM   2051  C   LYS A 135     174.529 203.832 -13.236  1.00  0.00           C  
ATOM   2052  O   LYS A 135     175.367 203.907 -14.134  1.00  0.00           O  
ATOM   2053  CB  LYS A 135     174.415 201.766 -11.826  1.00  0.00           C  
ATOM   2054  CG  LYS A 135     175.060 200.853 -12.861  1.00  0.00           C  
ATOM   2055  CD  LYS A 135     174.608 199.412 -12.684  1.00  0.00           C  
ATOM   2056  CE  LYS A 135     175.305 198.487 -13.672  1.00  0.00           C  
ATOM   2057  NZ  LYS A 135     174.920 197.063 -13.469  1.00  0.00           N1+
ATOM   2058  H   LYS A 135     173.661 203.538 -10.161  1.00  0.00           H  
ATOM   2059  HA  LYS A 135     175.970 203.245 -11.788  1.00  0.00           H  
ATOM   2060 1HB  LYS A 135     174.628 201.355 -10.838  1.00  0.00           H  
ATOM   2061 2HB  LYS A 135     173.335 201.725 -11.972  1.00  0.00           H  
ATOM   2062 1HG  LYS A 135     174.789 201.189 -13.862  1.00  0.00           H  
ATOM   2063 2HG  LYS A 135     176.145 200.900 -12.761  1.00  0.00           H  
ATOM   2064 1HD  LYS A 135     174.833 199.081 -11.669  1.00  0.00           H  
ATOM   2065 2HD  LYS A 135     173.532 199.346 -12.838  1.00  0.00           H  
ATOM   2066 1HE  LYS A 135     175.046 198.779 -14.688  1.00  0.00           H  
ATOM   2067 2HE  LYS A 135     176.384 198.578 -13.556  1.00  0.00           H  
ATOM   2068 1HZ  LYS A 135     175.402 196.486 -14.142  1.00  0.00           H  
ATOM   2069 2HZ  LYS A 135     175.173 196.775 -12.534  1.00  0.00           H  
ATOM   2070 3HZ  LYS A 135     173.923 196.964 -13.593  1.00  0.00           H  
ATOM   2071  N   ALA A 136     173.281 204.264 -13.373  1.00  0.00           N  
ATOM   2072  CA  ALA A 136     172.821 204.900 -14.601  1.00  0.00           C  
ATOM   2073  C   ALA A 136     173.618 206.164 -14.900  1.00  0.00           C  
ATOM   2074  O   ALA A 136     174.034 206.392 -16.036  1.00  0.00           O  
ATOM   2075  CB  ALA A 136     171.337 205.222 -14.507  1.00  0.00           C  
ATOM   2076  H   ALA A 136     172.633 204.151 -12.606  1.00  0.00           H  
ATOM   2077  HA  ALA A 136     172.978 204.209 -15.429  1.00  0.00           H  
ATOM   2078 1HB  ALA A 136     171.008 205.697 -15.432  1.00  0.00           H  
ATOM   2079 2HB  ALA A 136     170.775 204.302 -14.351  1.00  0.00           H  
ATOM   2080 3HB  ALA A 136     171.164 205.898 -13.672  1.00  0.00           H  
ATOM   2081  N   SER A 137     173.828 206.981 -13.873  1.00  0.00           N  
ATOM   2082  CA  SER A 137     174.566 208.230 -14.027  1.00  0.00           C  
ATOM   2083  C   SER A 137     175.989 207.972 -14.503  1.00  0.00           C  
ATOM   2084  O   SER A 137     176.529 208.725 -15.318  1.00  0.00           O  
ATOM   2085  CB  SER A 137     174.593 208.985 -12.713  1.00  0.00           C  
ATOM   2086  OG  SER A 137     173.307 209.406 -12.350  1.00  0.00           O  
ATOM   2087  H   SER A 137     173.468 206.732 -12.964  1.00  0.00           H  
ATOM   2088  HA  SER A 137     174.070 208.834 -14.785  1.00  0.00           H  
ATOM   2089 1HB  SER A 137     175.002 208.344 -11.932  1.00  0.00           H  
ATOM   2090 2HB  SER A 137     175.249 209.849 -12.804  1.00  0.00           H  
ATOM   2091  HG  SER A 137     173.344 209.587 -11.408  1.00  0.00           H  
ATOM   2092  N   GLU A 138     176.595 206.905 -13.995  1.00  0.00           N  
ATOM   2093  CA  GLU A 138     177.929 206.500 -14.426  1.00  0.00           C  
ATOM   2094  C   GLU A 138     177.946 206.160 -15.912  1.00  0.00           C  
ATOM   2095  O   GLU A 138     178.810 206.623 -16.655  1.00  0.00           O  
ATOM   2096  CB  GLU A 138     178.411 205.299 -13.611  1.00  0.00           C  
ATOM   2097  CG  GLU A 138     178.725 205.612 -12.155  1.00  0.00           C  
ATOM   2098  CD  GLU A 138     179.908 206.524 -11.994  1.00  0.00           C  
ATOM   2099  OE1 GLU A 138     180.992 206.127 -12.351  1.00  0.00           O  
ATOM   2100  OE2 GLU A 138     179.729 207.619 -11.514  1.00  0.00           O1-
ATOM   2101  H   GLU A 138     176.119 206.359 -13.291  1.00  0.00           H  
ATOM   2102  HA  GLU A 138     178.610 207.337 -14.272  1.00  0.00           H  
ATOM   2103 1HB  GLU A 138     177.652 204.517 -13.629  1.00  0.00           H  
ATOM   2104 2HB  GLU A 138     179.313 204.889 -14.067  1.00  0.00           H  
ATOM   2105 1HG  GLU A 138     177.853 206.082 -11.700  1.00  0.00           H  
ATOM   2106 2HG  GLU A 138     178.916 204.678 -11.626  1.00  0.00           H  
ATOM   2107  N   GLN A 139     176.987 205.346 -16.338  1.00  0.00           N  
ATOM   2108  CA  GLN A 139     176.874 204.963 -17.740  1.00  0.00           C  
ATOM   2109  C   GLN A 139     176.597 206.176 -18.621  1.00  0.00           C  
ATOM   2110  O   GLN A 139     177.114 206.277 -19.732  1.00  0.00           O  
ATOM   2111  CB  GLN A 139     175.765 203.922 -17.923  1.00  0.00           C  
ATOM   2112  CG  GLN A 139     175.602 203.431 -19.351  1.00  0.00           C  
ATOM   2113  CD  GLN A 139     176.844 202.729 -19.867  1.00  0.00           C  
ATOM   2114  NE2 GLN A 139     177.253 203.070 -21.084  1.00  0.00           N  
ATOM   2115  OE1 GLN A 139     177.429 201.887 -19.180  1.00  0.00           O  
ATOM   2116  H   GLN A 139     176.318 204.982 -15.673  1.00  0.00           H  
ATOM   2117  HA  GLN A 139     177.823 204.532 -18.059  1.00  0.00           H  
ATOM   2118 1HB  GLN A 139     175.971 203.057 -17.291  1.00  0.00           H  
ATOM   2119 2HB  GLN A 139     174.812 204.344 -17.601  1.00  0.00           H  
ATOM   2120 1HG  GLN A 139     174.770 202.728 -19.390  1.00  0.00           H  
ATOM   2121 2HG  GLN A 139     175.399 204.285 -19.997  1.00  0.00           H  
ATOM   2122 1HE2 GLN A 139     178.066 202.641 -21.478  1.00  0.00           H  
ATOM   2123 2HE2 GLN A 139     176.749 203.757 -21.607  1.00  0.00           H  
ATOM   2124  N   ALA A 140     175.781 207.094 -18.116  1.00  0.00           N  
ATOM   2125  CA  ALA A 140     175.454 208.314 -18.847  1.00  0.00           C  
ATOM   2126  C   ALA A 140     176.700 209.157 -19.094  1.00  0.00           C  
ATOM   2127  O   ALA A 140     176.876 209.716 -20.174  1.00  0.00           O  
ATOM   2128  CB  ALA A 140     174.409 209.120 -18.088  1.00  0.00           C  
ATOM   2129  H   ALA A 140     175.377 206.944 -17.203  1.00  0.00           H  
ATOM   2130  HA  ALA A 140     175.045 208.035 -19.817  1.00  0.00           H  
ATOM   2131 1HB  ALA A 140     174.175 210.029 -18.647  1.00  0.00           H  
ATOM   2132 2HB  ALA A 140     173.505 208.524 -17.970  1.00  0.00           H  
ATOM   2133 3HB  ALA A 140     174.799 209.387 -17.107  1.00  0.00           H  
ATOM   2134  N   LYS A 141     177.559 209.244 -18.084  1.00  0.00           N  
ATOM   2135  CA  LYS A 141     178.825 209.955 -18.217  1.00  0.00           C  
ATOM   2136  C   LYS A 141     179.721 209.296 -19.256  1.00  0.00           C  
ATOM   2137  O   LYS A 141     180.393 209.977 -20.031  1.00  0.00           O  
ATOM   2138  CB  LYS A 141     179.545 210.024 -16.870  1.00  0.00           C  
ATOM   2139  CG  LYS A 141     178.917 210.984 -15.868  1.00  0.00           C  
ATOM   2140  CD  LYS A 141     179.795 211.151 -14.637  1.00  0.00           C  
ATOM   2141  CE  LYS A 141     179.772 209.904 -13.767  1.00  0.00           C  
ATOM   2142  NZ  LYS A 141     180.519 210.099 -12.494  1.00  0.00           N1+
ATOM   2143  H   LYS A 141     177.329 208.806 -17.204  1.00  0.00           H  
ATOM   2144  HA  LYS A 141     178.617 210.971 -18.556  1.00  0.00           H  
ATOM   2145 1HB  LYS A 141     179.562 209.031 -16.416  1.00  0.00           H  
ATOM   2146 2HB  LYS A 141     180.579 210.332 -17.025  1.00  0.00           H  
ATOM   2147 1HG  LYS A 141     178.774 211.959 -16.338  1.00  0.00           H  
ATOM   2148 2HG  LYS A 141     177.944 210.604 -15.561  1.00  0.00           H  
ATOM   2149 1HD  LYS A 141     180.822 211.350 -14.947  1.00  0.00           H  
ATOM   2150 2HD  LYS A 141     179.441 211.998 -14.050  1.00  0.00           H  
ATOM   2151 1HE  LYS A 141     178.742 209.642 -13.532  1.00  0.00           H  
ATOM   2152 2HE  LYS A 141     180.220 209.073 -14.311  1.00  0.00           H  
ATOM   2153 1HZ  LYS A 141     180.481 209.251 -11.948  1.00  0.00           H  
ATOM   2154 2HZ  LYS A 141     181.482 210.324 -12.699  1.00  0.00           H  
ATOM   2155 3HZ  LYS A 141     180.102 210.855 -11.970  1.00  0.00           H  
ATOM   2156  N   LYS A 142     179.728 207.967 -19.268  1.00  0.00           N  
ATOM   2157  CA  LYS A 142     180.494 207.214 -20.254  1.00  0.00           C  
ATOM   2158  C   LYS A 142     179.974 207.464 -21.663  1.00  0.00           C  
ATOM   2159  O   LYS A 142     180.754 207.592 -22.608  1.00  0.00           O  
ATOM   2160  CB  LYS A 142     180.454 205.719 -19.935  1.00  0.00           C  
ATOM   2161  CG  LYS A 142     181.244 205.318 -18.697  1.00  0.00           C  
ATOM   2162  CD  LYS A 142     181.141 203.823 -18.435  1.00  0.00           C  
ATOM   2163  CE  LYS A 142     181.921 203.422 -17.192  1.00  0.00           C  
ATOM   2164  NZ  LYS A 142     181.796 201.968 -16.902  1.00  0.00           N1+
ATOM   2165  H   LYS A 142     179.188 207.467 -18.577  1.00  0.00           H  
ATOM   2166  HA  LYS A 142     181.529 207.550 -20.218  1.00  0.00           H  
ATOM   2167 1HB  LYS A 142     179.421 205.405 -19.790  1.00  0.00           H  
ATOM   2168 2HB  LYS A 142     180.850 205.156 -20.783  1.00  0.00           H  
ATOM   2169 1HG  LYS A 142     182.294 205.583 -18.833  1.00  0.00           H  
ATOM   2170 2HG  LYS A 142     180.861 205.857 -17.831  1.00  0.00           H  
ATOM   2171 1HD  LYS A 142     180.093 203.549 -18.302  1.00  0.00           H  
ATOM   2172 2HD  LYS A 142     181.534 203.275 -19.292  1.00  0.00           H  
ATOM   2173 1HE  LYS A 142     182.973 203.665 -17.330  1.00  0.00           H  
ATOM   2174 2HE  LYS A 142     181.551 203.984 -16.334  1.00  0.00           H  
ATOM   2175 1HZ  LYS A 142     182.326 201.743 -16.072  1.00  0.00           H  
ATOM   2176 2HZ  LYS A 142     180.825 201.734 -16.754  1.00  0.00           H  
ATOM   2177 3HZ  LYS A 142     182.154 201.437 -17.683  1.00  0.00           H  
ATOM   2178  N   VAL A 143     178.655 207.531 -21.799  1.00  0.00           N  
ATOM   2179  CA  VAL A 143     178.031 207.856 -23.077  1.00  0.00           C  
ATOM   2180  C   VAL A 143     178.439 209.244 -23.555  1.00  0.00           C  
ATOM   2181  O   VAL A 143     178.753 209.439 -24.726  1.00  0.00           O  
ATOM   2182  CB  VAL A 143     176.497 207.790 -22.956  1.00  0.00           C  
ATOM   2183  CG1 VAL A 143     175.838 208.434 -24.166  1.00  0.00           C  
ATOM   2184  CG2 VAL A 143     176.052 206.342 -22.805  1.00  0.00           C  
ATOM   2185  H   VAL A 143     178.067 207.356 -20.996  1.00  0.00           H  
ATOM   2186  HA  VAL A 143     178.373 207.136 -23.820  1.00  0.00           H  
ATOM   2187  HB  VAL A 143     176.186 208.358 -22.079  1.00  0.00           H  
ATOM   2188 1HG1 VAL A 143     174.755 208.378 -24.063  1.00  0.00           H  
ATOM   2189 2HG1 VAL A 143     176.142 209.478 -24.233  1.00  0.00           H  
ATOM   2190 3HG1 VAL A 143     176.144 207.906 -25.070  1.00  0.00           H  
ATOM   2191 1HG2 VAL A 143     174.967 206.303 -22.718  1.00  0.00           H  
ATOM   2192 2HG2 VAL A 143     176.370 205.772 -23.679  1.00  0.00           H  
ATOM   2193 3HG2 VAL A 143     176.503 205.915 -21.910  1.00  0.00           H  
ATOM   2194  N   ALA A 144     178.431 210.206 -22.637  1.00  0.00           N  
ATOM   2195  CA  ALA A 144     178.865 211.562 -22.945  1.00  0.00           C  
ATOM   2196  C   ALA A 144     180.295 211.577 -23.467  1.00  0.00           C  
ATOM   2197  O   ALA A 144     180.610 212.275 -24.432  1.00  0.00           O  
ATOM   2198  CB  ALA A 144     178.740 212.450 -21.716  1.00  0.00           C  
ATOM   2199  H   ALA A 144     178.117 209.990 -21.702  1.00  0.00           H  
ATOM   2200  HA  ALA A 144     178.223 211.961 -23.732  1.00  0.00           H  
ATOM   2201 1HB  ALA A 144     179.067 213.461 -21.962  1.00  0.00           H  
ATOM   2202 2HB  ALA A 144     177.700 212.475 -21.390  1.00  0.00           H  
ATOM   2203 3HB  ALA A 144     179.363 212.053 -20.915  1.00  0.00           H  
ATOM   2204  N   LYS A 145     181.164 210.803 -22.825  1.00  0.00           N  
ATOM   2205  CA  LYS A 145     182.559 210.702 -23.242  1.00  0.00           C  
ATOM   2206  C   LYS A 145     182.672 210.145 -24.654  1.00  0.00           C  
ATOM   2207  O   LYS A 145     183.480 210.615 -25.454  1.00  0.00           O  
ATOM   2208  CB  LYS A 145     183.346 209.825 -22.267  1.00  0.00           C  
ATOM   2209  CG  LYS A 145     183.603 210.468 -20.911  1.00  0.00           C  
ATOM   2210  CD  LYS A 145     184.348 209.520 -19.982  1.00  0.00           C  
ATOM   2211  CE  LYS A 145     184.591 210.155 -18.621  1.00  0.00           C  
ATOM   2212  NZ  LYS A 145     185.308 209.234 -17.698  1.00  0.00           N1+
ATOM   2213  H   LYS A 145     180.849 210.269 -22.028  1.00  0.00           H  
ATOM   2214  HA  LYS A 145     182.989 211.705 -23.246  1.00  0.00           H  
ATOM   2215 1HB  LYS A 145     182.809 208.894 -22.100  1.00  0.00           H  
ATOM   2216 2HB  LYS A 145     184.313 209.573 -22.705  1.00  0.00           H  
ATOM   2217 1HG  LYS A 145     184.196 211.375 -21.042  1.00  0.00           H  
ATOM   2218 2HG  LYS A 145     182.653 210.740 -20.452  1.00  0.00           H  
ATOM   2219 1HD  LYS A 145     183.764 208.607 -19.850  1.00  0.00           H  
ATOM   2220 2HD  LYS A 145     185.307 209.257 -20.424  1.00  0.00           H  
ATOM   2221 1HE  LYS A 145     185.180 211.060 -18.741  1.00  0.00           H  
ATOM   2222 2HE  LYS A 145     183.636 210.427 -18.171  1.00  0.00           H  
ATOM   2223 1HZ  LYS A 145     185.450 209.690 -16.807  1.00  0.00           H  
ATOM   2224 2HZ  LYS A 145     184.758 208.396 -17.562  1.00  0.00           H  
ATOM   2225 3HZ  LYS A 145     186.203 208.989 -18.094  1.00  0.00           H  
ATOM   2226  N   GLU A 146     181.858 209.139 -24.953  1.00  0.00           N  
ATOM   2227  CA  GLU A 146     181.842 208.533 -26.281  1.00  0.00           C  
ATOM   2228  C   GLU A 146     181.282 209.498 -27.319  1.00  0.00           C  
ATOM   2229  O   GLU A 146     181.727 209.520 -28.466  1.00  0.00           O  
ATOM   2230  CB  GLU A 146     181.020 207.243 -26.270  1.00  0.00           C  
ATOM   2231  CG  GLU A 146     181.655 206.097 -25.495  1.00  0.00           C  
ATOM   2232  CD  GLU A 146     183.019 205.727 -26.013  1.00  0.00           C  
ATOM   2233  OE1 GLU A 146     183.163 205.592 -27.206  1.00  0.00           O  
ATOM   2234  OE2 GLU A 146     183.915 205.578 -25.218  1.00  0.00           O1-
ATOM   2235  H   GLU A 146     181.233 208.783 -24.246  1.00  0.00           H  
ATOM   2236  HA  GLU A 146     182.869 208.303 -26.566  1.00  0.00           H  
ATOM   2237 1HB  GLU A 146     180.042 207.440 -25.832  1.00  0.00           H  
ATOM   2238 2HB  GLU A 146     180.859 206.907 -27.294  1.00  0.00           H  
ATOM   2239 1HG  GLU A 146     181.745 206.387 -24.448  1.00  0.00           H  
ATOM   2240 2HG  GLU A 146     181.003 205.228 -25.550  1.00  0.00           H  
ATOM   2241  N   ALA A 147     180.296 210.292 -26.908  1.00  0.00           N  
ATOM   2242  CA  ALA A 147     179.747 211.335 -27.765  1.00  0.00           C  
ATOM   2243  C   ALA A 147     180.794 212.394 -28.087  1.00  0.00           C  
ATOM   2244  O   ALA A 147     180.851 212.906 -29.206  1.00  0.00           O  
ATOM   2245  CB  ALA A 147     178.531 211.972 -27.109  1.00  0.00           C  
ATOM   2246  H   ALA A 147     179.922 210.169 -25.978  1.00  0.00           H  
ATOM   2247  HA  ALA A 147     179.437 210.880 -28.707  1.00  0.00           H  
ATOM   2248 1HB  ALA A 147     178.130 212.748 -27.761  1.00  0.00           H  
ATOM   2249 2HB  ALA A 147     177.769 211.213 -26.940  1.00  0.00           H  
ATOM   2250 3HB  ALA A 147     178.823 212.414 -26.158  1.00  0.00           H  
ATOM   2251  N   LYS A 148     181.621 212.718 -27.098  1.00  0.00           N  
ATOM   2252  CA  LYS A 148     182.725 213.648 -27.301  1.00  0.00           C  
ATOM   2253  C   LYS A 148     183.747 213.088 -28.280  1.00  0.00           C  
ATOM   2254  O   LYS A 148     184.308 213.821 -29.093  1.00  0.00           O  
ATOM   2255  CB  LYS A 148     183.398 213.976 -25.967  1.00  0.00           C  
ATOM   2256  CG  LYS A 148     182.575 214.869 -25.049  1.00  0.00           C  
ATOM   2257  CD  LYS A 148     183.286 215.106 -23.725  1.00  0.00           C  
ATOM   2258  CE  LYS A 148     182.455 215.982 -22.798  1.00  0.00           C  
ATOM   2259  NZ  LYS A 148     183.137 216.220 -21.496  1.00  0.00           N1+
ATOM   2260  H   LYS A 148     181.482 212.311 -26.186  1.00  0.00           H  
ATOM   2261  HA  LYS A 148     182.328 214.570 -27.725  1.00  0.00           H  
ATOM   2262 1HB  LYS A 148     183.613 213.051 -25.431  1.00  0.00           H  
ATOM   2263 2HB  LYS A 148     184.349 214.475 -26.153  1.00  0.00           H  
ATOM   2264 1HG  LYS A 148     182.399 215.829 -25.535  1.00  0.00           H  
ATOM   2265 2HG  LYS A 148     181.611 214.398 -24.853  1.00  0.00           H  
ATOM   2266 1HD  LYS A 148     183.475 214.151 -23.235  1.00  0.00           H  
ATOM   2267 2HD  LYS A 148     184.242 215.597 -23.909  1.00  0.00           H  
ATOM   2268 1HE  LYS A 148     182.266 216.942 -23.276  1.00  0.00           H  
ATOM   2269 2HE  LYS A 148     181.495 215.501 -22.608  1.00  0.00           H  
ATOM   2270 1HZ  LYS A 148     182.554 216.801 -20.912  1.00  0.00           H  
ATOM   2271 2HZ  LYS A 148     183.300 215.335 -21.035  1.00  0.00           H  
ATOM   2272 3HZ  LYS A 148     184.021 216.682 -21.659  1.00  0.00           H  
ATOM   2273  N   LYS A 149     183.986 211.783 -28.197  1.00  0.00           N  
ATOM   2274  CA  LYS A 149     184.853 211.101 -29.148  1.00  0.00           C  
ATOM   2275  C   LYS A 149     184.308 211.209 -30.566  1.00  0.00           C  
ATOM   2276  O   LYS A 149     185.064 211.392 -31.520  1.00  0.00           O  
ATOM   2277  CB  LYS A 149     185.020 209.631 -28.762  1.00  0.00           C  
ATOM   2278  CG  LYS A 149     185.864 209.399 -27.515  1.00  0.00           C  
ATOM   2279  CD  LYS A 149     185.937 207.922 -27.164  1.00  0.00           C  
ATOM   2280  CE  LYS A 149     186.688 207.699 -25.859  1.00  0.00           C  
ATOM   2281  NZ  LYS A 149     186.704 206.264 -25.464  1.00  0.00           N1+
ATOM   2282  H   LYS A 149     183.555 211.251 -27.453  1.00  0.00           H  
ATOM   2283  HA  LYS A 149     185.832 211.582 -29.133  1.00  0.00           H  
ATOM   2284 1HB  LYS A 149     184.039 209.186 -28.590  1.00  0.00           H  
ATOM   2285 2HB  LYS A 149     185.485 209.088 -29.585  1.00  0.00           H  
ATOM   2286 1HG  LYS A 149     186.873 209.774 -27.683  1.00  0.00           H  
ATOM   2287 2HG  LYS A 149     185.429 209.942 -26.675  1.00  0.00           H  
ATOM   2288 1HD  LYS A 149     184.927 207.519 -27.065  1.00  0.00           H  
ATOM   2289 2HD  LYS A 149     186.448 207.384 -27.962  1.00  0.00           H  
ATOM   2290 1HE  LYS A 149     187.716 208.044 -25.967  1.00  0.00           H  
ATOM   2291 2HE  LYS A 149     186.216 208.276 -25.063  1.00  0.00           H  
ATOM   2292 1HZ  LYS A 149     187.210 206.159 -24.597  1.00  0.00           H  
ATOM   2293 2HZ  LYS A 149     185.756 205.937 -25.341  1.00  0.00           H  
ATOM   2294 3HZ  LYS A 149     187.157 205.719 -26.184  1.00  0.00           H  
ATOM   2295  N   LYS A 150     182.990 211.101 -30.698  1.00  0.00           N  
ATOM   2296  CA  LYS A 150     182.333 211.266 -31.989  1.00  0.00           C  
ATOM   2297  C   LYS A 150     182.289 212.731 -32.404  1.00  0.00           C  
ATOM   2298  O   LYS A 150     182.312 213.051 -33.592  1.00  0.00           O  
ATOM   2299  CB  LYS A 150     180.917 210.689 -31.947  1.00  0.00           C  
ATOM   2300  CG  LYS A 150     180.858 209.175 -31.790  1.00  0.00           C  
ATOM   2301  CD  LYS A 150     181.484 208.470 -32.984  1.00  0.00           C  
ATOM   2302  CE  LYS A 150     181.367 206.958 -32.859  1.00  0.00           C  
ATOM   2303  NZ  LYS A 150     182.008 206.253 -34.001  1.00  0.00           N1+
ATOM   2304  H   LYS A 150     182.429 210.896 -29.883  1.00  0.00           H  
ATOM   2305  HA  LYS A 150     182.911 210.727 -32.742  1.00  0.00           H  
ATOM   2306 1HB  LYS A 150     180.367 211.134 -31.118  1.00  0.00           H  
ATOM   2307 2HB  LYS A 150     180.390 210.949 -32.865  1.00  0.00           H  
ATOM   2308 1HG  LYS A 150     181.393 208.882 -30.884  1.00  0.00           H  
ATOM   2309 2HG  LYS A 150     179.820 208.859 -31.695  1.00  0.00           H  
ATOM   2310 1HD  LYS A 150     180.984 208.790 -33.898  1.00  0.00           H  
ATOM   2311 2HD  LYS A 150     182.538 208.738 -33.053  1.00  0.00           H  
ATOM   2312 1HE  LYS A 150     181.840 206.632 -31.934  1.00  0.00           H  
ATOM   2313 2HE  LYS A 150     180.313 206.677 -32.820  1.00  0.00           H  
ATOM   2314 1HZ  LYS A 150     181.907 205.256 -33.882  1.00  0.00           H  
ATOM   2315 2HZ  LYS A 150     181.563 206.536 -34.864  1.00  0.00           H  
ATOM   2316 3HZ  LYS A 150     182.988 206.491 -34.037  1.00  0.00           H  
ATOM   2317  N   GLY A 151     182.224 213.617 -31.415  1.00  0.00           N  
ATOM   2318  CA  GLY A 151     182.156 215.050 -31.674  1.00  0.00           C  
ATOM   2319  C   GLY A 151     180.732 215.570 -31.531  1.00  0.00           C  
ATOM   2320  O   GLY A 151     180.470 216.754 -31.731  1.00  0.00           O  
ATOM   2321  H   GLY A 151     182.221 213.288 -30.460  1.00  0.00           H  
ATOM   2322 1HA  GLY A 151     182.811 215.576 -30.981  1.00  0.00           H  
ATOM   2323 2HA  GLY A 151     182.522 215.255 -32.680  1.00  0.00           H  
ATOM   2324  N   ASP A 152     179.813 214.674 -31.179  1.00  0.00           N  
ATOM   2325  CA  ASP A 152     178.398 215.012 -31.119  1.00  0.00           C  
ATOM   2326  C   ASP A 152     178.032 215.612 -29.766  1.00  0.00           C  
ATOM   2327  O   ASP A 152     177.518 214.917 -28.889  1.00  0.00           O  
ATOM   2328  CB  ASP A 152     177.540 213.771 -31.385  1.00  0.00           C  
ATOM   2329  CG  ASP A 152     176.054 214.090 -31.487  1.00  0.00           C  
ATOM   2330  OD1 ASP A 152     175.621 215.026 -30.856  1.00  0.00           O  
ATOM   2331  OD2 ASP A 152     175.366 213.395 -32.195  1.00  0.00           O1-
ATOM   2332  H   ASP A 152     180.106 213.735 -30.947  1.00  0.00           H  
ATOM   2333  HA  ASP A 152     178.189 215.765 -31.880  1.00  0.00           H  
ATOM   2334 1HB  ASP A 152     177.860 213.300 -32.314  1.00  0.00           H  
ATOM   2335 2HB  ASP A 152     177.687 213.048 -30.582  1.00  0.00           H  
ATOM   2336  N   HIS A 153     178.294 216.902 -29.606  1.00  0.00           N  
ATOM   2337  CA  HIS A 153     178.101 217.570 -28.325  1.00  0.00           C  
ATOM   2338  C   HIS A 153     176.626 217.626 -27.948  1.00  0.00           C  
ATOM   2339  O   HIS A 153     176.277 217.706 -26.770  1.00  0.00           O  
ATOM   2340  CB  HIS A 153     178.678 218.989 -28.361  1.00  0.00           C  
ATOM   2341  CG  HIS A 153     177.941 219.915 -29.280  1.00  0.00           C  
ATOM   2342  CD2 HIS A 153     177.030 220.882 -29.027  1.00  0.00           C  
ATOM   2343  ND1 HIS A 153     178.117 219.900 -30.647  1.00  0.00           N  
ATOM   2344  CE1 HIS A 153     177.343 220.818 -31.197  1.00  0.00           C  
ATOM   2345  NE2 HIS A 153     176.673 221.428 -30.235  1.00  0.00           N  
ATOM   2346  H   HIS A 153     178.640 217.435 -30.389  1.00  0.00           H  
ATOM   2347  HA  HIS A 153     178.617 216.996 -27.552  1.00  0.00           H  
ATOM   2348 1HB  HIS A 153     178.658 219.417 -27.358  1.00  0.00           H  
ATOM   2349 2HB  HIS A 153     179.719 218.949 -28.679  1.00  0.00           H  
ATOM   2350  HD2 HIS A 153     176.649 221.174 -28.048  1.00  0.00           H  
ATOM   2351  HE1 HIS A 153     177.268 221.036 -32.262  1.00  0.00           H  
ATOM   2352  HE2 HIS A 153     176.006 222.177 -30.362  1.00  0.00           H  
ATOM   2353  N   LYS A 154     175.762 217.583 -28.958  1.00  0.00           N  
ATOM   2354  CA  LYS A 154     174.321 217.564 -28.734  1.00  0.00           C  
ATOM   2355  C   LYS A 154     173.906 216.349 -27.915  1.00  0.00           C  
ATOM   2356  O   LYS A 154     173.230 216.474 -26.895  1.00  0.00           O  
ATOM   2357  CB  LYS A 154     173.573 217.583 -30.067  1.00  0.00           C  
ATOM   2358  CG  LYS A 154     173.653 218.907 -30.816  1.00  0.00           C  
ATOM   2359  CD  LYS A 154     172.904 218.840 -32.139  1.00  0.00           C  
ATOM   2360  CE  LYS A 154     172.999 220.156 -32.897  1.00  0.00           C  
ATOM   2361  NZ  LYS A 154     172.305 220.091 -34.211  1.00  0.00           N1+
ATOM   2362  H   LYS A 154     176.113 217.561 -29.906  1.00  0.00           H  
ATOM   2363  HA  LYS A 154     174.049 218.452 -28.164  1.00  0.00           H  
ATOM   2364 1HB  LYS A 154     173.973 216.806 -30.720  1.00  0.00           H  
ATOM   2365 2HB  LYS A 154     172.521 217.358 -29.897  1.00  0.00           H  
ATOM   2366 1HG  LYS A 154     173.219 219.698 -30.202  1.00  0.00           H  
ATOM   2367 2HG  LYS A 154     174.695 219.153 -31.011  1.00  0.00           H  
ATOM   2368 1HD  LYS A 154     173.324 218.044 -32.754  1.00  0.00           H  
ATOM   2369 2HD  LYS A 154     171.853 218.614 -31.952  1.00  0.00           H  
ATOM   2370 1HE  LYS A 154     172.552 220.951 -32.301  1.00  0.00           H  
ATOM   2371 2HE  LYS A 154     174.046 220.403 -33.065  1.00  0.00           H  
ATOM   2372 1HZ  LYS A 154     172.391 220.982 -34.683  1.00  0.00           H  
ATOM   2373 2HZ  LYS A 154     172.725 219.369 -34.779  1.00  0.00           H  
ATOM   2374 3HZ  LYS A 154     171.329 219.881 -34.068  1.00  0.00           H  
ATOM   2375  N   VAL A 155     174.319 215.167 -28.370  1.00  0.00           N  
ATOM   2376  CA  VAL A 155     174.019 213.930 -27.661  1.00  0.00           C  
ATOM   2377  C   VAL A 155     174.717 213.886 -26.307  1.00  0.00           C  
ATOM   2378  O   VAL A 155     174.186 213.338 -25.342  1.00  0.00           O  
ATOM   2379  CB  VAL A 155     174.458 212.714 -28.502  1.00  0.00           C  
ATOM   2380  CG1 VAL A 155     174.452 211.452 -27.654  1.00  0.00           C  
ATOM   2381  CG2 VAL A 155     173.542 212.560 -29.706  1.00  0.00           C  
ATOM   2382  H   VAL A 155     174.851 215.127 -29.227  1.00  0.00           H  
ATOM   2383  HA  VAL A 155     172.944 213.883 -27.485  1.00  0.00           H  
ATOM   2384  HB  VAL A 155     175.483 212.870 -28.840  1.00  0.00           H  
ATOM   2385 1HG1 VAL A 155     174.765 210.603 -28.264  1.00  0.00           H  
ATOM   2386 2HG1 VAL A 155     175.142 211.571 -26.818  1.00  0.00           H  
ATOM   2387 3HG1 VAL A 155     173.447 211.273 -27.274  1.00  0.00           H  
ATOM   2388 1HG2 VAL A 155     173.858 211.700 -30.296  1.00  0.00           H  
ATOM   2389 2HG2 VAL A 155     172.517 212.412 -29.368  1.00  0.00           H  
ATOM   2390 3HG2 VAL A 155     173.594 213.460 -30.321  1.00  0.00           H  
ATOM   2391  N   ALA A 156     175.947 214.500 -26.295  1.00  0.00           N  
ATOM   2392  CA  ALA A 156     176.639 214.532 -25.015  1.00  0.00           C  
ATOM   2393  C   ALA A 156     175.831 215.322 -24.000  1.00  0.00           C  
ATOM   2394  O   ALA A 156     175.751 214.948 -22.831  1.00  0.00           O  
ATOM   2395  CB  ALA A 156     178.030 215.127 -25.171  1.00  0.00           C  
ATOM   2396  H   ALA A 156     176.386 214.921 -27.101  1.00  0.00           H  
ATOM   2397  HA  ALA A 156     176.743 213.508 -24.654  1.00  0.00           H  
ATOM   2398 1HB  ALA A 156     178.528 215.148 -24.202  1.00  0.00           H  
ATOM   2399 2HB  ALA A 156     178.611 214.516 -25.864  1.00  0.00           H  
ATOM   2400 3HB  ALA A 156     177.951 216.141 -25.561  1.00  0.00           H  
ATOM   2401  N   VAL A 157     175.218 216.428 -24.410  1.00  0.00           N  
ATOM   2402  CA  VAL A 157     174.392 217.148 -23.467  1.00  0.00           C  
ATOM   2403  C   VAL A 157     173.213 216.312 -23.037  1.00  0.00           C  
ATOM   2404  O   VAL A 157     172.888 216.246 -21.852  1.00  0.00           O  
ATOM   2405  CB  VAL A 157     173.887 218.462 -24.091  1.00  0.00           C  
ATOM   2406  CG1 VAL A 157     172.778 219.063 -23.241  1.00  0.00           C  
ATOM   2407  CG2 VAL A 157     175.040 219.441 -24.242  1.00  0.00           C  
ATOM   2408  H   VAL A 157     175.310 216.780 -25.353  1.00  0.00           H  
ATOM   2409  HA  VAL A 157     174.991 217.376 -22.587  1.00  0.00           H  
ATOM   2410  HB  VAL A 157     173.459 218.248 -25.071  1.00  0.00           H  
ATOM   2411 1HG1 VAL A 157     172.432 219.991 -23.695  1.00  0.00           H  
ATOM   2412 2HG1 VAL A 157     171.947 218.359 -23.176  1.00  0.00           H  
ATOM   2413 3HG1 VAL A 157     173.158 219.269 -22.240  1.00  0.00           H  
ATOM   2414 1HG2 VAL A 157     174.676 220.368 -24.684  1.00  0.00           H  
ATOM   2415 2HG2 VAL A 157     175.470 219.650 -23.262  1.00  0.00           H  
ATOM   2416 3HG2 VAL A 157     175.803 219.007 -24.889  1.00  0.00           H  
ATOM   2417  N   LYS A 158     172.532 215.645 -23.983  1.00  0.00           N  
ATOM   2418  CA  LYS A 158     171.390 214.822 -23.616  1.00  0.00           C  
ATOM   2419  C   LYS A 158     171.798 213.831 -22.534  1.00  0.00           C  
ATOM   2420  O   LYS A 158     171.077 213.634 -21.555  1.00  0.00           O  
ATOM   2421  CB  LYS A 158     170.833 214.087 -24.836  1.00  0.00           C  
ATOM   2422  CG  LYS A 158     169.607 213.230 -24.548  1.00  0.00           C  
ATOM   2423  CD  LYS A 158     169.083 212.575 -25.817  1.00  0.00           C  
ATOM   2424  CE  LYS A 158     167.884 211.683 -25.525  1.00  0.00           C  
ATOM   2425  NZ  LYS A 158     167.360 211.033 -26.756  1.00  0.00           N1+
ATOM   2426  H   LYS A 158     172.802 215.706 -24.953  1.00  0.00           H  
ATOM   2427  HA  LYS A 158     170.611 215.472 -23.214  1.00  0.00           H  
ATOM   2428 1HB  LYS A 158     170.563 214.811 -25.605  1.00  0.00           H  
ATOM   2429 2HB  LYS A 158     171.603 213.438 -25.252  1.00  0.00           H  
ATOM   2430 1HG  LYS A 158     169.865 212.454 -23.828  1.00  0.00           H  
ATOM   2431 2HG  LYS A 158     168.822 213.853 -24.120  1.00  0.00           H  
ATOM   2432 1HD  LYS A 158     168.787 213.345 -26.530  1.00  0.00           H  
ATOM   2433 2HD  LYS A 158     169.870 211.971 -26.268  1.00  0.00           H  
ATOM   2434 1HE  LYS A 158     168.172 210.909 -24.814  1.00  0.00           H  
ATOM   2435 2HE  LYS A 158     167.088 212.278 -25.077  1.00  0.00           H  
ATOM   2436 1HZ  LYS A 158     166.567 210.453 -26.521  1.00  0.00           H  
ATOM   2437 2HZ  LYS A 158     167.071 211.744 -27.416  1.00  0.00           H  
ATOM   2438 3HZ  LYS A 158     168.083 210.464 -27.171  1.00  0.00           H  
ATOM   2439  N   ALA A 159     172.968 213.193 -22.703  1.00  0.00           N  
ATOM   2440  CA  ALA A 159     173.446 212.237 -21.719  1.00  0.00           C  
ATOM   2441  C   ALA A 159     173.640 212.881 -20.346  1.00  0.00           C  
ATOM   2442  O   ALA A 159     173.250 212.315 -19.324  1.00  0.00           O  
ATOM   2443  CB  ALA A 159     174.747 211.608 -22.195  1.00  0.00           C  
ATOM   2444  H   ALA A 159     173.526 213.376 -23.523  1.00  0.00           H  
ATOM   2445  HA  ALA A 159     172.707 211.442 -21.620  1.00  0.00           H  
ATOM   2446 1HB  ALA A 159     175.093 210.885 -21.457  1.00  0.00           H  
ATOM   2447 2HB  ALA A 159     174.580 211.103 -23.147  1.00  0.00           H  
ATOM   2448 3HB  ALA A 159     175.501 212.383 -22.324  1.00  0.00           H  
ATOM   2449  N   THR A 160     174.246 214.082 -20.291  1.00  0.00           N  
ATOM   2450  CA  THR A 160     174.479 214.678 -18.973  1.00  0.00           C  
ATOM   2451  C   THR A 160     173.168 215.109 -18.328  1.00  0.00           C  
ATOM   2452  O   THR A 160     173.027 215.081 -17.106  1.00  0.00           O  
ATOM   2453  CB  THR A 160     175.430 215.885 -19.065  1.00  0.00           C  
ATOM   2454  CG2 THR A 160     176.784 215.458 -19.610  1.00  0.00           C  
ATOM   2455  OG1 THR A 160     174.863 216.877 -19.930  1.00  0.00           O  
ATOM   2456  H   THR A 160     174.544 214.583 -21.116  1.00  0.00           H  
ATOM   2457  HA  THR A 160     174.940 213.926 -18.331  1.00  0.00           H  
ATOM   2458  HB  THR A 160     175.564 216.319 -18.074  1.00  0.00           H  
ATOM   2459  HG1 THR A 160     174.452 216.448 -20.683  1.00  0.00           H  
ATOM   2460 1HG2 THR A 160     177.443 216.324 -19.667  1.00  0.00           H  
ATOM   2461 2HG2 THR A 160     177.223 214.710 -18.948  1.00  0.00           H  
ATOM   2462 3HG2 THR A 160     176.658 215.031 -20.604  1.00  0.00           H  
ATOM   2463  N   THR A 161     172.175 215.520 -19.131  1.00  0.00           N  
ATOM   2464  CA  THR A 161     170.885 215.930 -18.592  1.00  0.00           C  
ATOM   2465  C   THR A 161     170.230 214.730 -17.927  1.00  0.00           C  
ATOM   2466  O   THR A 161     169.665 214.855 -16.835  1.00  0.00           O  
ATOM   2467  CB  THR A 161     169.959 216.535 -19.677  1.00  0.00           C  
ATOM   2468  CG2 THR A 161     168.581 216.924 -19.114  1.00  0.00           C  
ATOM   2469  OG1 THR A 161     170.574 217.709 -20.238  1.00  0.00           O  
ATOM   2470  H   THR A 161     172.350 215.611 -20.139  1.00  0.00           H  
ATOM   2471  HA  THR A 161     171.047 216.685 -17.829  1.00  0.00           H  
ATOM   2472  HB  THR A 161     169.827 215.800 -20.472  1.00  0.00           H  
ATOM   2473  HG1 THR A 161     170.717 218.371 -19.522  1.00  0.00           H  
ATOM   2474 1HG2 THR A 161     167.968 217.342 -19.911  1.00  0.00           H  
ATOM   2475 2HG2 THR A 161     168.083 216.046 -18.701  1.00  0.00           H  
ATOM   2476 3HG2 THR A 161     168.712 217.670 -18.329  1.00  0.00           H  
ATOM   2477  N   LEU A 162     170.311 213.563 -18.582  1.00  0.00           N  
ATOM   2478  CA  LEU A 162     169.742 212.343 -18.026  1.00  0.00           C  
ATOM   2479  C   LEU A 162     170.452 211.942 -16.726  1.00  0.00           C  
ATOM   2480  O   LEU A 162     169.781 211.534 -15.765  1.00  0.00           O  
ATOM   2481  CB  LEU A 162     169.842 211.204 -19.049  1.00  0.00           C  
ATOM   2482  CG  LEU A 162     168.950 211.345 -20.289  1.00  0.00           C  
ATOM   2483  CD1 LEU A 162     169.414 210.368 -21.361  1.00  0.00           C  
ATOM   2484  CD2 LEU A 162     167.501 211.088 -19.905  1.00  0.00           C  
ATOM   2485  H   LEU A 162     170.734 213.548 -19.518  1.00  0.00           H  
ATOM   2486  HA  LEU A 162     168.693 212.519 -17.809  1.00  0.00           H  
ATOM   2487 1HB  LEU A 162     170.874 211.132 -19.389  1.00  0.00           H  
ATOM   2488 2HB  LEU A 162     169.577 210.270 -18.554  1.00  0.00           H  
ATOM   2489  HG  LEU A 162     169.046 212.353 -20.693  1.00  0.00           H  
ATOM   2490 1HD1 LEU A 162     168.782 210.468 -22.244  1.00  0.00           H  
ATOM   2491 2HD1 LEU A 162     170.448 210.587 -21.632  1.00  0.00           H  
ATOM   2492 3HD1 LEU A 162     169.346 209.350 -20.980  1.00  0.00           H  
ATOM   2493 1HD2 LEU A 162     166.867 211.188 -20.787  1.00  0.00           H  
ATOM   2494 2HD2 LEU A 162     167.405 210.079 -19.502  1.00  0.00           H  
ATOM   2495 3HD2 LEU A 162     167.191 211.812 -19.151  1.00  0.00           H  
ATOM   2496  N   ALA A 163     171.786 212.099 -16.655  1.00  0.00           N  
ATOM   2497  CA  ALA A 163     172.483 211.784 -15.411  1.00  0.00           C  
ATOM   2498  C   ALA A 163     172.079 212.749 -14.297  1.00  0.00           C  
ATOM   2499  O   ALA A 163     171.899 212.327 -13.155  1.00  0.00           O  
ATOM   2500  CB  ALA A 163     173.990 211.818 -15.621  1.00  0.00           C  
ATOM   2501  H   ALA A 163     172.306 212.376 -17.496  1.00  0.00           H  
ATOM   2502  HA  ALA A 163     172.188 210.782 -15.103  1.00  0.00           H  
ATOM   2503 1HB  ALA A 163     174.494 211.581 -14.685  1.00  0.00           H  
ATOM   2504 2HB  ALA A 163     174.266 211.083 -16.379  1.00  0.00           H  
ATOM   2505 3HB  ALA A 163     174.287 212.810 -15.953  1.00  0.00           H  
ATOM   2506  N   VAL A 164     171.886 214.030 -14.635  1.00  0.00           N  
ATOM   2507  CA  VAL A 164     171.460 214.996 -13.637  1.00  0.00           C  
ATOM   2508  C   VAL A 164     170.074 214.653 -13.137  1.00  0.00           C  
ATOM   2509  O   VAL A 164     169.831 214.760 -11.933  1.00  0.00           O  
ATOM   2510  CB  VAL A 164     171.502 216.441 -14.178  1.00  0.00           C  
ATOM   2511  CG1 VAL A 164     170.783 217.402 -13.206  1.00  0.00           C  
ATOM   2512  CG2 VAL A 164     172.969 216.853 -14.301  1.00  0.00           C  
ATOM   2513  H   VAL A 164     172.105 214.328 -15.588  1.00  0.00           H  
ATOM   2514  HA  VAL A 164     172.148 214.947 -12.801  1.00  0.00           H  
ATOM   2515  HB  VAL A 164     171.015 216.495 -15.152  1.00  0.00           H  
ATOM   2516 1HG1 VAL A 164     170.850 218.416 -13.590  1.00  0.00           H  
ATOM   2517 2HG1 VAL A 164     169.733 217.131 -13.111  1.00  0.00           H  
ATOM   2518 3HG1 VAL A 164     171.238 217.353 -12.237  1.00  0.00           H  
ATOM   2519 1HG2 VAL A 164     173.044 217.858 -14.669  1.00  0.00           H  
ATOM   2520 2HG2 VAL A 164     173.437 216.797 -13.342  1.00  0.00           H  
ATOM   2521 3HG2 VAL A 164     173.483 216.191 -14.981  1.00  0.00           H  
ATOM   2522  N   LYS A 165     169.159 214.268 -14.030  1.00  0.00           N  
ATOM   2523  CA  LYS A 165     167.818 213.887 -13.619  1.00  0.00           C  
ATOM   2524  C   LYS A 165     167.861 212.741 -12.608  1.00  0.00           C  
ATOM   2525  O   LYS A 165     167.158 212.797 -11.591  1.00  0.00           O  
ATOM   2526  CB  LYS A 165     166.981 213.483 -14.835  1.00  0.00           C  
ATOM   2527  CG  LYS A 165     165.529 213.096 -14.526  1.00  0.00           C  
ATOM   2528  CD  LYS A 165     164.762 212.773 -15.814  1.00  0.00           C  
ATOM   2529  CE  LYS A 165     163.332 212.335 -15.522  1.00  0.00           C  
ATOM   2530  NZ  LYS A 165     162.574 212.035 -16.774  1.00  0.00           N1+
ATOM   2531  H   LYS A 165     169.401 214.268 -15.027  1.00  0.00           H  
ATOM   2532  HA  LYS A 165     167.349 214.744 -13.139  1.00  0.00           H  
ATOM   2533 1HB  LYS A 165     166.975 214.301 -15.557  1.00  0.00           H  
ATOM   2534 2HB  LYS A 165     167.453 212.632 -15.322  1.00  0.00           H  
ATOM   2535 1HG  LYS A 165     165.513 212.220 -13.874  1.00  0.00           H  
ATOM   2536 2HG  LYS A 165     165.035 213.920 -14.012  1.00  0.00           H  
ATOM   2537 1HD  LYS A 165     164.728 213.662 -16.454  1.00  0.00           H  
ATOM   2538 2HD  LYS A 165     165.276 211.979 -16.355  1.00  0.00           H  
ATOM   2539 1HE  LYS A 165     163.350 211.445 -14.896  1.00  0.00           H  
ATOM   2540 2HE  LYS A 165     162.819 213.137 -14.989  1.00  0.00           H  
ATOM   2541 1HZ  LYS A 165     161.632 211.764 -16.546  1.00  0.00           H  
ATOM   2542 2HZ  LYS A 165     162.547 212.891 -17.362  1.00  0.00           H  
ATOM   2543 3HZ  LYS A 165     163.024 211.296 -17.284  1.00  0.00           H  
ATOM   2544  N   ALA A 166     168.706 211.726 -12.855  1.00  0.00           N  
ATOM   2545  CA  ALA A 166     168.814 210.611 -11.918  1.00  0.00           C  
ATOM   2546  C   ALA A 166     169.467 211.033 -10.602  1.00  0.00           C  
ATOM   2547  O   ALA A 166     169.004 210.627  -9.526  1.00  0.00           O  
ATOM   2548  CB  ALA A 166     169.597 209.470 -12.551  1.00  0.00           C  
ATOM   2549  H   ALA A 166     169.223 211.712 -13.742  1.00  0.00           H  
ATOM   2550  HA  ALA A 166     167.806 210.267 -11.696  1.00  0.00           H  
ATOM   2551 1HB  ALA A 166     169.665 208.640 -11.846  1.00  0.00           H  
ATOM   2552 2HB  ALA A 166     169.086 209.136 -13.455  1.00  0.00           H  
ATOM   2553 3HB  ALA A 166     170.599 209.812 -12.804  1.00  0.00           H  
ATOM   2554  N   GLU A 167     170.495 211.883 -10.653  1.00  0.00           N  
ATOM   2555  CA  GLU A 167     171.106 212.305  -9.409  1.00  0.00           C  
ATOM   2556  C   GLU A 167     170.114 213.137  -8.614  1.00  0.00           C  
ATOM   2557  O   GLU A 167     170.038 212.999  -7.392  1.00  0.00           O  
ATOM   2558  CB  GLU A 167     172.382 213.108  -9.674  1.00  0.00           C  
ATOM   2559  CG  GLU A 167     173.533 212.288 -10.240  1.00  0.00           C  
ATOM   2560  CD  GLU A 167     174.004 211.214  -9.300  1.00  0.00           C  
ATOM   2561  OE1 GLU A 167     174.482 211.545  -8.241  1.00  0.00           O  
ATOM   2562  OE2 GLU A 167     173.884 210.060  -9.641  1.00  0.00           O1-
ATOM   2563  H   GLU A 167     170.883 212.185 -11.552  1.00  0.00           H  
ATOM   2564  HA  GLU A 167     171.349 211.422  -8.826  1.00  0.00           H  
ATOM   2565 1HB  GLU A 167     172.166 213.912 -10.378  1.00  0.00           H  
ATOM   2566 2HB  GLU A 167     172.721 213.567  -8.747  1.00  0.00           H  
ATOM   2567 1HG  GLU A 167     173.212 211.825 -11.172  1.00  0.00           H  
ATOM   2568 2HG  GLU A 167     174.362 212.956 -10.465  1.00  0.00           H  
ATOM   2569  N   PHE A 168     169.316 213.961  -9.300  1.00  0.00           N  
ATOM   2570  CA  PHE A 168     168.325 214.757  -8.616  1.00  0.00           C  
ATOM   2571  C   PHE A 168     167.281 213.867  -7.980  1.00  0.00           C  
ATOM   2572  O   PHE A 168     166.878 214.107  -6.845  1.00  0.00           O  
ATOM   2573  CB  PHE A 168     167.658 215.806  -9.481  1.00  0.00           C  
ATOM   2574  CG  PHE A 168     166.696 216.562  -8.631  1.00  0.00           C  
ATOM   2575  CD1 PHE A 168     167.171 217.420  -7.646  1.00  0.00           C  
ATOM   2576  CD2 PHE A 168     165.332 216.406  -8.773  1.00  0.00           C  
ATOM   2577  CE1 PHE A 168     166.305 218.086  -6.825  1.00  0.00           C  
ATOM   2578  CE2 PHE A 168     164.466 217.086  -7.962  1.00  0.00           C  
ATOM   2579  CZ  PHE A 168     164.953 217.924  -6.983  1.00  0.00           C  
ATOM   2580  H   PHE A 168     169.435 214.066 -10.307  1.00  0.00           H  
ATOM   2581  HA  PHE A 168     168.825 215.289  -7.824  1.00  0.00           H  
ATOM   2582 1HB  PHE A 168     168.398 216.490  -9.893  1.00  0.00           H  
ATOM   2583 2HB  PHE A 168     167.124 215.333 -10.308  1.00  0.00           H  
ATOM   2584  HD1 PHE A 168     168.245 217.551  -7.516  1.00  0.00           H  
ATOM   2585  HD2 PHE A 168     164.946 215.731  -9.540  1.00  0.00           H  
ATOM   2586  HE1 PHE A 168     166.691 218.746  -6.049  1.00  0.00           H  
ATOM   2587  HE2 PHE A 168     163.403 216.952  -8.085  1.00  0.00           H  
ATOM   2588  HZ  PHE A 168     164.262 218.458  -6.329  1.00  0.00           H  
ATOM   2589  N   ALA A 169     166.804 212.843  -8.693  1.00  0.00           N  
ATOM   2590  CA  ALA A 169     165.814 211.965  -8.093  1.00  0.00           C  
ATOM   2591  C   ALA A 169     166.348 211.427  -6.765  1.00  0.00           C  
ATOM   2592  O   ALA A 169     165.619 211.418  -5.766  1.00  0.00           O  
ATOM   2593  CB  ALA A 169     165.459 210.828  -9.039  1.00  0.00           C  
ATOM   2594  H   ALA A 169     167.107 212.693  -9.661  1.00  0.00           H  
ATOM   2595  HA  ALA A 169     164.906 212.538  -7.907  1.00  0.00           H  
ATOM   2596 1HB  ALA A 169     164.724 210.177  -8.566  1.00  0.00           H  
ATOM   2597 2HB  ALA A 169     165.045 211.236  -9.961  1.00  0.00           H  
ATOM   2598 3HB  ALA A 169     166.355 210.253  -9.269  1.00  0.00           H  
ATOM   2599  N   ALA A 170     167.620 210.987  -6.736  1.00  0.00           N  
ATOM   2600  CA  ALA A 170     168.202 210.487  -5.493  1.00  0.00           C  
ATOM   2601  C   ALA A 170     168.243 211.582  -4.413  1.00  0.00           C  
ATOM   2602  O   ALA A 170     167.950 211.313  -3.241  1.00  0.00           O  
ATOM   2603  CB  ALA A 170     169.599 209.940  -5.749  1.00  0.00           C  
ATOM   2604  H   ALA A 170     168.159 210.976  -7.613  1.00  0.00           H  
ATOM   2605  HA  ALA A 170     167.571 209.680  -5.122  1.00  0.00           H  
ATOM   2606 1HB  ALA A 170     170.020 209.565  -4.817  1.00  0.00           H  
ATOM   2607 2HB  ALA A 170     169.545 209.128  -6.476  1.00  0.00           H  
ATOM   2608 3HB  ALA A 170     170.234 210.734  -6.141  1.00  0.00           H  
ATOM   2609  N   ILE A 171     168.546 212.825  -4.817  1.00  0.00           N  
ATOM   2610  CA  ILE A 171     168.582 213.951  -3.891  1.00  0.00           C  
ATOM   2611  C   ILE A 171     167.204 214.215  -3.306  1.00  0.00           C  
ATOM   2612  O   ILE A 171     167.078 214.414  -2.097  1.00  0.00           O  
ATOM   2613  CB  ILE A 171     169.105 215.240  -4.586  1.00  0.00           C  
ATOM   2614  CG1 ILE A 171     170.618 215.081  -4.910  1.00  0.00           C  
ATOM   2615  CG2 ILE A 171     168.841 216.464  -3.727  1.00  0.00           C  
ATOM   2616  CD1 ILE A 171     171.183 216.129  -5.861  1.00  0.00           C  
ATOM   2617  H   ILE A 171     168.839 212.953  -5.791  1.00  0.00           H  
ATOM   2618  HA  ILE A 171     169.257 213.701  -3.075  1.00  0.00           H  
ATOM   2619  HB  ILE A 171     168.584 215.367  -5.520  1.00  0.00           H  
ATOM   2620 1HG1 ILE A 171     171.180 215.122  -3.981  1.00  0.00           H  
ATOM   2621 2HG1 ILE A 171     170.770 214.105  -5.351  1.00  0.00           H  
ATOM   2622 1HG2 ILE A 171     169.193 217.360  -4.218  1.00  0.00           H  
ATOM   2623 2HG2 ILE A 171     167.784 216.584  -3.522  1.00  0.00           H  
ATOM   2624 3HG2 ILE A 171     169.372 216.326  -2.821  1.00  0.00           H  
ATOM   2625 1HD1 ILE A 171     172.223 215.919  -6.031  1.00  0.00           H  
ATOM   2626 2HD1 ILE A 171     170.665 216.098  -6.804  1.00  0.00           H  
ATOM   2627 3HD1 ILE A 171     171.086 217.113  -5.429  1.00  0.00           H  
ATOM   2628  N   GLN A 172     166.173 214.207  -4.148  1.00  0.00           N  
ATOM   2629  CA  GLN A 172     164.822 214.471  -3.688  1.00  0.00           C  
ATOM   2630  C   GLN A 172     164.355 213.390  -2.718  1.00  0.00           C  
ATOM   2631  O   GLN A 172     163.634 213.698  -1.758  1.00  0.00           O  
ATOM   2632  CB  GLN A 172     163.861 214.565  -4.876  1.00  0.00           C  
ATOM   2633  CG  GLN A 172     162.443 214.958  -4.501  1.00  0.00           C  
ATOM   2634  CD  GLN A 172     162.367 216.350  -3.904  1.00  0.00           C  
ATOM   2635  NE2 GLN A 172     161.729 216.464  -2.745  1.00  0.00           N  
ATOM   2636  OE1 GLN A 172     162.876 217.315  -4.481  1.00  0.00           O  
ATOM   2637  H   GLN A 172     166.360 214.058  -5.140  1.00  0.00           H  
ATOM   2638  HA  GLN A 172     164.827 215.418  -3.162  1.00  0.00           H  
ATOM   2639 1HB  GLN A 172     164.236 215.297  -5.591  1.00  0.00           H  
ATOM   2640 2HB  GLN A 172     163.820 213.602  -5.387  1.00  0.00           H  
ATOM   2641 1HG  GLN A 172     161.821 214.935  -5.395  1.00  0.00           H  
ATOM   2642 2HG  GLN A 172     162.064 214.250  -3.763  1.00  0.00           H  
ATOM   2643 1HE2 GLN A 172     161.649 217.359  -2.303  1.00  0.00           H  
ATOM   2644 2HE2 GLN A 172     161.332 215.655  -2.311  1.00  0.00           H  
ATOM   2645  N   GLU A 173     164.761 212.128  -2.936  1.00  0.00           N  
ATOM   2646  CA  GLU A 173     164.366 211.070  -2.010  1.00  0.00           C  
ATOM   2647  C   GLU A 173     165.001 211.317  -0.642  1.00  0.00           C  
ATOM   2648  O   GLU A 173     164.338 211.147   0.390  1.00  0.00           O  
ATOM   2649  CB  GLU A 173     164.769 209.684  -2.533  1.00  0.00           C  
ATOM   2650  CG  GLU A 173     163.962 209.171  -3.742  1.00  0.00           C  
ATOM   2651  CD  GLU A 173     162.509 208.945  -3.418  1.00  0.00           C  
ATOM   2652  OE1 GLU A 173     162.233 208.365  -2.399  1.00  0.00           O  
ATOM   2653  OE2 GLU A 173     161.660 209.365  -4.184  1.00  0.00           O1-
ATOM   2654  H   GLU A 173     165.288 211.906  -3.791  1.00  0.00           H  
ATOM   2655  HA  GLU A 173     163.287 211.095  -1.894  1.00  0.00           H  
ATOM   2656 1HB  GLU A 173     165.818 209.711  -2.831  1.00  0.00           H  
ATOM   2657 2HB  GLU A 173     164.680 208.954  -1.731  1.00  0.00           H  
ATOM   2658 1HG  GLU A 173     164.026 209.906  -4.540  1.00  0.00           H  
ATOM   2659 2HG  GLU A 173     164.407 208.246  -4.102  1.00  0.00           H  
ATOM   2660  N   GLU A 174     166.253 211.802  -0.628  1.00  0.00           N  
ATOM   2661  CA  GLU A 174     166.907 212.098   0.640  1.00  0.00           C  
ATOM   2662  C   GLU A 174     166.221 213.295   1.317  1.00  0.00           C  
ATOM   2663  O   GLU A 174     166.092 213.317   2.545  1.00  0.00           O  
ATOM   2664  CB  GLU A 174     168.399 212.344   0.441  1.00  0.00           C  
ATOM   2665  CG  GLU A 174     169.192 211.101   0.035  1.00  0.00           C  
ATOM   2666  CD  GLU A 174     169.147 209.997   1.060  1.00  0.00           C  
ATOM   2667  OE1 GLU A 174     169.477 210.233   2.191  1.00  0.00           O  
ATOM   2668  OE2 GLU A 174     168.725 208.914   0.706  1.00  0.00           O1-
ATOM   2669  H   GLU A 174     166.773 211.859  -1.512  1.00  0.00           H  
ATOM   2670  HA  GLU A 174     166.798 211.235   1.292  1.00  0.00           H  
ATOM   2671 1HB  GLU A 174     168.530 213.087  -0.335  1.00  0.00           H  
ATOM   2672 2HB  GLU A 174     168.829 212.725   1.357  1.00  0.00           H  
ATOM   2673 1HG  GLU A 174     168.787 210.720  -0.896  1.00  0.00           H  
ATOM   2674 2HG  GLU A 174     170.227 211.390  -0.144  1.00  0.00           H  
ATOM   2675  N   ILE A 175     165.731 214.262   0.526  1.00  0.00           N  
ATOM   2676  CA  ILE A 175     165.043 215.415   1.109  1.00  0.00           C  
ATOM   2677  C   ILE A 175     163.771 214.934   1.809  1.00  0.00           C  
ATOM   2678  O   ILE A 175     163.456 215.412   2.906  1.00  0.00           O  
ATOM   2679  CB  ILE A 175     164.686 216.507   0.064  1.00  0.00           C  
ATOM   2680  CG1 ILE A 175     166.007 217.158  -0.445  1.00  0.00           C  
ATOM   2681  CG2 ILE A 175     163.702 217.556   0.686  1.00  0.00           C  
ATOM   2682  CD1 ILE A 175     165.898 218.075  -1.639  1.00  0.00           C  
ATOM   2683  H   ILE A 175     165.934 214.211  -0.479  1.00  0.00           H  
ATOM   2684  HA  ILE A 175     165.688 215.864   1.854  1.00  0.00           H  
ATOM   2685  HB  ILE A 175     164.212 216.042  -0.791  1.00  0.00           H  
ATOM   2686 1HG1 ILE A 175     166.465 217.693   0.364  1.00  0.00           H  
ATOM   2687 2HG1 ILE A 175     166.657 216.366  -0.741  1.00  0.00           H  
ATOM   2688 1HG2 ILE A 175     163.454 218.305  -0.051  1.00  0.00           H  
ATOM   2689 2HG2 ILE A 175     162.780 217.073   1.006  1.00  0.00           H  
ATOM   2690 3HG2 ILE A 175     164.165 218.031   1.544  1.00  0.00           H  
ATOM   2691 1HD1 ILE A 175     166.896 218.432  -1.902  1.00  0.00           H  
ATOM   2692 2HD1 ILE A 175     165.472 217.543  -2.487  1.00  0.00           H  
ATOM   2693 3HD1 ILE A 175     165.282 218.910  -1.399  1.00  0.00           H  
ATOM   2694  N   LYS A 176     163.014 214.032   1.169  1.00  0.00           N  
ATOM   2695  CA  LYS A 176     161.803 213.500   1.792  1.00  0.00           C  
ATOM   2696  C   LYS A 176     162.126 212.778   3.106  1.00  0.00           C  
ATOM   2697  O   LYS A 176     161.375 212.896   4.082  1.00  0.00           O  
ATOM   2698  CB  LYS A 176     161.066 212.561   0.838  1.00  0.00           C  
ATOM   2699  CG  LYS A 176     160.379 213.277  -0.334  1.00  0.00           C  
ATOM   2700  CD  LYS A 176     159.472 212.333  -1.150  1.00  0.00           C  
ATOM   2701  CE  LYS A 176     160.294 211.398  -2.028  1.00  0.00           C  
ATOM   2702  NZ  LYS A 176     159.452 210.572  -2.942  1.00  0.00           N1+
ATOM   2703  H   LYS A 176     163.291 213.738   0.226  1.00  0.00           H  
ATOM   2704  HA  LYS A 176     161.144 214.336   2.026  1.00  0.00           H  
ATOM   2705 1HB  LYS A 176     161.784 211.848   0.432  1.00  0.00           H  
ATOM   2706 2HB  LYS A 176     160.315 211.998   1.390  1.00  0.00           H  
ATOM   2707 1HG  LYS A 176     159.778 214.101   0.057  1.00  0.00           H  
ATOM   2708 2HG  LYS A 176     161.143 213.692  -0.989  1.00  0.00           H  
ATOM   2709 1HD  LYS A 176     158.859 211.736  -0.475  1.00  0.00           H  
ATOM   2710 2HD  LYS A 176     158.816 212.925  -1.784  1.00  0.00           H  
ATOM   2711 1HE  LYS A 176     160.982 211.997  -2.628  1.00  0.00           H  
ATOM   2712 2HE  LYS A 176     160.872 210.723  -1.400  1.00  0.00           H  
ATOM   2713 1HZ  LYS A 176     160.109 209.990  -3.493  1.00  0.00           H  
ATOM   2714 2HZ  LYS A 176     158.830 209.985  -2.415  1.00  0.00           H  
ATOM   2715 3HZ  LYS A 176     158.922 211.159  -3.562  1.00  0.00           H  
ATOM   2716  N   LYS A 177     163.242 212.040   3.150  1.00  0.00           N  
ATOM   2717  CA  LYS A 177     163.620 211.367   4.391  1.00  0.00           C  
ATOM   2718  C   LYS A 177     163.888 212.396   5.495  1.00  0.00           C  
ATOM   2719  O   LYS A 177     163.508 212.184   6.652  1.00  0.00           O  
ATOM   2720  CB  LYS A 177     164.877 210.517   4.201  1.00  0.00           C  
ATOM   2721  CG  LYS A 177     164.715 209.264   3.351  1.00  0.00           C  
ATOM   2722  CD  LYS A 177     166.074 208.574   3.185  1.00  0.00           C  
ATOM   2723  CE  LYS A 177     166.010 207.354   2.287  1.00  0.00           C  
ATOM   2724  NZ  LYS A 177     167.377 206.798   2.041  1.00  0.00           N1+
ATOM   2725  H   LYS A 177     163.786 211.906   2.290  1.00  0.00           H  
ATOM   2726  HA  LYS A 177     162.795 210.730   4.713  1.00  0.00           H  
ATOM   2727 1HB  LYS A 177     165.652 211.124   3.740  1.00  0.00           H  
ATOM   2728 2HB  LYS A 177     165.250 210.210   5.177  1.00  0.00           H  
ATOM   2729 1HG  LYS A 177     164.011 208.585   3.831  1.00  0.00           H  
ATOM   2730 2HG  LYS A 177     164.325 209.538   2.372  1.00  0.00           H  
ATOM   2731 1HD  LYS A 177     166.788 209.278   2.754  1.00  0.00           H  
ATOM   2732 2HD  LYS A 177     166.446 208.270   4.160  1.00  0.00           H  
ATOM   2733 1HE  LYS A 177     165.396 206.589   2.757  1.00  0.00           H  
ATOM   2734 2HE  LYS A 177     165.564 207.632   1.330  1.00  0.00           H  
ATOM   2735 1HZ  LYS A 177     167.322 205.997   1.436  1.00  0.00           H  
ATOM   2736 2HZ  LYS A 177     167.948 207.541   1.579  1.00  0.00           H  
ATOM   2737 3HZ  LYS A 177     167.810 206.537   2.908  1.00  0.00           H  
ATOM   2738  N   LEU A 178     164.532 213.519   5.136  1.00  0.00           N  
ATOM   2739  CA  LEU A 178     164.829 214.549   6.126  1.00  0.00           C  
ATOM   2740  C   LEU A 178     163.531 215.173   6.634  1.00  0.00           C  
ATOM   2741  O   LEU A 178     163.426 215.487   7.821  1.00  0.00           O  
ATOM   2742  CB  LEU A 178     165.723 215.652   5.540  1.00  0.00           C  
ATOM   2743  CG  LEU A 178     167.168 215.245   5.111  1.00  0.00           C  
ATOM   2744  CD1 LEU A 178     167.803 216.406   4.478  1.00  0.00           C  
ATOM   2745  CD2 LEU A 178     168.001 214.818   6.250  1.00  0.00           C  
ATOM   2746  H   LEU A 178     164.882 213.600   4.173  1.00  0.00           H  
ATOM   2747  HA  LEU A 178     165.327 214.080   6.969  1.00  0.00           H  
ATOM   2748 1HB  LEU A 178     165.226 216.053   4.658  1.00  0.00           H  
ATOM   2749 2HB  LEU A 178     165.809 216.453   6.273  1.00  0.00           H  
ATOM   2750  HG  LEU A 178     167.105 214.441   4.393  1.00  0.00           H  
ATOM   2751 1HD1 LEU A 178     168.798 216.138   4.152  1.00  0.00           H  
ATOM   2752 2HD1 LEU A 178     167.211 216.731   3.632  1.00  0.00           H  
ATOM   2753 3HD1 LEU A 178     167.865 217.191   5.213  1.00  0.00           H  
ATOM   2754 1HD2 LEU A 178     168.978 214.554   5.881  1.00  0.00           H  
ATOM   2755 2HD2 LEU A 178     168.079 215.641   6.938  1.00  0.00           H  
ATOM   2756 3HD2 LEU A 178     167.565 213.953   6.742  1.00  0.00           H  
ATOM   2757  N   GLU A 179     162.534 215.341   5.746  1.00  0.00           N  
ATOM   2758  CA  GLU A 179     161.238 215.889   6.151  1.00  0.00           C  
ATOM   2759  C   GLU A 179     160.596 215.018   7.224  1.00  0.00           C  
ATOM   2760  O   GLU A 179     160.078 215.540   8.220  1.00  0.00           O  
ATOM   2761  CB  GLU A 179     160.275 215.982   4.960  1.00  0.00           C  
ATOM   2762  CG  GLU A 179     158.879 216.536   5.306  1.00  0.00           C  
ATOM   2763  CD  GLU A 179     157.956 216.607   4.113  1.00  0.00           C  
ATOM   2764  OE1 GLU A 179     158.410 216.349   3.016  1.00  0.00           O  
ATOM   2765  OE2 GLU A 179     156.801 216.918   4.294  1.00  0.00           O1-
ATOM   2766  H   GLU A 179     162.724 215.132   4.757  1.00  0.00           H  
ATOM   2767  HA  GLU A 179     161.394 216.886   6.558  1.00  0.00           H  
ATOM   2768 1HB  GLU A 179     160.716 216.603   4.181  1.00  0.00           H  
ATOM   2769 2HB  GLU A 179     160.127 214.996   4.538  1.00  0.00           H  
ATOM   2770 1HG  GLU A 179     158.422 215.887   6.050  1.00  0.00           H  
ATOM   2771 2HG  GLU A 179     158.987 217.528   5.744  1.00  0.00           H  
ATOM   2772  N   GLU A 180     160.638 213.692   7.043  1.00  0.00           N  
ATOM   2773  CA  GLU A 180     160.044 212.809   8.043  1.00  0.00           C  
ATOM   2774  C   GLU A 180     160.776 212.913   9.376  1.00  0.00           C  
ATOM   2775  O   GLU A 180     160.145 212.947  10.442  1.00  0.00           O  
ATOM   2776  CB  GLU A 180     160.063 211.351   7.579  1.00  0.00           C  
ATOM   2777  CG  GLU A 180     159.122 211.024   6.428  1.00  0.00           C  
ATOM   2778  CD  GLU A 180     159.191 209.565   6.020  1.00  0.00           C  
ATOM   2779  OE1 GLU A 180     160.069 208.879   6.492  1.00  0.00           O  
ATOM   2780  OE2 GLU A 180     158.359 209.139   5.254  1.00  0.00           O1-
ATOM   2781  H   GLU A 180     161.030 213.322   6.165  1.00  0.00           H  
ATOM   2782  HA  GLU A 180     159.011 213.114   8.198  1.00  0.00           H  
ATOM   2783 1HB  GLU A 180     161.076 211.095   7.261  1.00  0.00           H  
ATOM   2784 2HB  GLU A 180     159.811 210.704   8.417  1.00  0.00           H  
ATOM   2785 1HG  GLU A 180     158.103 211.267   6.722  1.00  0.00           H  
ATOM   2786 2HG  GLU A 180     159.386 211.651   5.574  1.00  0.00           H  
ATOM   2787  N   GLU A 181     162.105 213.022   9.324  1.00  0.00           N  
ATOM   2788  CA  GLU A 181     162.865 213.125  10.554  1.00  0.00           C  
ATOM   2789  C   GLU A 181     162.598 214.459  11.240  1.00  0.00           C  
ATOM   2790  O   GLU A 181     162.578 214.524  12.470  1.00  0.00           O  
ATOM   2791  CB  GLU A 181     164.361 212.969  10.271  1.00  0.00           C  
ATOM   2792  CG  GLU A 181     164.777 211.570   9.837  1.00  0.00           C  
ATOM   2793  CD  GLU A 181     164.521 210.529  10.891  1.00  0.00           C  
ATOM   2794  OE1 GLU A 181     164.722 210.821  12.046  1.00  0.00           O  
ATOM   2795  OE2 GLU A 181     164.125 209.443  10.541  1.00  0.00           O1-
ATOM   2796  H   GLU A 181     162.582 212.944   8.417  1.00  0.00           H  
ATOM   2797  HA  GLU A 181     162.552 212.331  11.222  1.00  0.00           H  
ATOM   2798 1HB  GLU A 181     164.659 213.665   9.485  1.00  0.00           H  
ATOM   2799 2HB  GLU A 181     164.929 213.223  11.166  1.00  0.00           H  
ATOM   2800 1HG  GLU A 181     164.223 211.301   8.936  1.00  0.00           H  
ATOM   2801 2HG  GLU A 181     165.838 211.578   9.589  1.00  0.00           H  
ATOM   2802  N   ALA A 182     162.394 215.529  10.454  1.00  0.00           N  
ATOM   2803  CA  ALA A 182     162.105 216.850  11.006  1.00  0.00           C  
ATOM   2804  C   ALA A 182     160.799 216.839  11.783  1.00  0.00           C  
ATOM   2805  O   ALA A 182     160.713 217.437  12.869  1.00  0.00           O  
ATOM   2806  CB  ALA A 182     162.018 217.864   9.880  1.00  0.00           C  
ATOM   2807  H   ALA A 182     162.507 215.421   9.442  1.00  0.00           H  
ATOM   2808  HA  ALA A 182     162.903 217.120  11.691  1.00  0.00           H  
ATOM   2809 1HB  ALA A 182     161.820 218.860  10.280  1.00  0.00           H  
ATOM   2810 2HB  ALA A 182     162.952 217.866   9.334  1.00  0.00           H  
ATOM   2811 3HB  ALA A 182     161.215 217.585   9.202  1.00  0.00           H  
ATOM   2812  N   LYS A 183     159.803 216.120  11.247  1.00  0.00           N  
ATOM   2813  CA  LYS A 183     158.510 215.991  11.900  1.00  0.00           C  
ATOM   2814  C   LYS A 183     158.650 215.220  13.207  1.00  0.00           C  
ATOM   2815  O   LYS A 183     157.994 215.529  14.196  1.00  0.00           O  
ATOM   2816  CB  LYS A 183     157.504 215.339  10.953  1.00  0.00           C  
ATOM   2817  CG  LYS A 183     157.084 216.260   9.800  1.00  0.00           C  
ATOM   2818  CD  LYS A 183     156.140 215.573   8.812  1.00  0.00           C  
ATOM   2819  CE  LYS A 183     155.709 216.542   7.699  1.00  0.00           C  
ATOM   2820  NZ  LYS A 183     154.869 215.877   6.655  1.00  0.00           N1+
ATOM   2821  H   LYS A 183     159.947 215.713  10.312  1.00  0.00           H  
ATOM   2822  HA  LYS A 183     158.147 216.989  12.141  1.00  0.00           H  
ATOM   2823 1HB  LYS A 183     157.943 214.435  10.528  1.00  0.00           H  
ATOM   2824 2HB  LYS A 183     156.617 215.049  11.514  1.00  0.00           H  
ATOM   2825 1HG  LYS A 183     156.594 217.143  10.210  1.00  0.00           H  
ATOM   2826 2HG  LYS A 183     157.974 216.586   9.261  1.00  0.00           H  
ATOM   2827 1HD  LYS A 183     156.657 214.727   8.359  1.00  0.00           H  
ATOM   2828 2HD  LYS A 183     155.256 215.209   9.335  1.00  0.00           H  
ATOM   2829 1HE  LYS A 183     155.135 217.354   8.142  1.00  0.00           H  
ATOM   2830 2HE  LYS A 183     156.594 216.958   7.221  1.00  0.00           H  
ATOM   2831 1HZ  LYS A 183     154.610 216.558   5.944  1.00  0.00           H  
ATOM   2832 2HZ  LYS A 183     155.403 215.135   6.219  1.00  0.00           H  
ATOM   2833 3HZ  LYS A 183     154.036 215.496   7.074  1.00  0.00           H  
ATOM   2834  N   LYS A 184     159.508 214.208  13.218  1.00  0.00           N  
ATOM   2835  CA  LYS A 184     159.761 213.493  14.460  1.00  0.00           C  
ATOM   2836  C   LYS A 184     160.570 214.357  15.443  1.00  0.00           C  
ATOM   2837  O   LYS A 184     160.316 214.346  16.650  1.00  0.00           O  
ATOM   2838  CB  LYS A 184     160.493 212.181  14.176  1.00  0.00           C  
ATOM   2839  CG  LYS A 184     159.650 211.131  13.467  1.00  0.00           C  
ATOM   2840  CD  LYS A 184     160.367 209.788  13.414  1.00  0.00           C  
ATOM   2841  CE  LYS A 184     161.538 209.823  12.444  1.00  0.00           C  
ATOM   2842  NZ  LYS A 184     162.167 208.485  12.284  1.00  0.00           N1+
ATOM   2843  H   LYS A 184     159.957 213.926  12.340  1.00  0.00           H  
ATOM   2844  HA  LYS A 184     158.804 213.267  14.930  1.00  0.00           H  
ATOM   2845 1HB  LYS A 184     161.370 212.379  13.558  1.00  0.00           H  
ATOM   2846 2HB  LYS A 184     160.844 211.750  15.113  1.00  0.00           H  
ATOM   2847 1HG  LYS A 184     158.702 211.006  13.994  1.00  0.00           H  
ATOM   2848 2HG  LYS A 184     159.438 211.458  12.449  1.00  0.00           H  
ATOM   2849 1HD  LYS A 184     160.736 209.534  14.409  1.00  0.00           H  
ATOM   2850 2HD  LYS A 184     159.666 209.015  13.098  1.00  0.00           H  
ATOM   2851 1HE  LYS A 184     161.192 210.167  11.469  1.00  0.00           H  
ATOM   2852 2HE  LYS A 184     162.289 210.523  12.805  1.00  0.00           H  
ATOM   2853 1HZ  LYS A 184     162.938 208.549  11.635  1.00  0.00           H  
ATOM   2854 2HZ  LYS A 184     162.508 208.164  13.180  1.00  0.00           H  
ATOM   2855 3HZ  LYS A 184     161.485 207.830  11.932  1.00  0.00           H  
ATOM   2856  N   ALA A 185     161.503 215.162  14.944  1.00  0.00           N  
ATOM   2857  CA  ALA A 185     162.361 215.987  15.790  1.00  0.00           C  
ATOM   2858  C   ALA A 185     161.539 216.921  16.647  1.00  0.00           C  
ATOM   2859  O   ALA A 185     161.887 217.173  17.826  1.00  0.00           O  
ATOM   2860  CB  ALA A 185     163.344 216.732  14.872  1.00  0.00           C  
ATOM   2861  H   ALA A 185     161.621 215.206  13.943  1.00  0.00           H  
ATOM   2862  HA  ALA A 185     162.924 215.327  16.474  1.00  0.00           H  
ATOM   2863 1HB  ALA A 185     163.963 216.032  14.279  1.00  0.00           H  
ATOM   2864 2HB  ALA A 185     162.823 217.391  14.149  1.00  0.00           H  
ATOM   2865 3HB  ALA A 185     164.044 217.367  15.445  1.00  0.00           H  
ATOM   2866  N   GLU A 186     160.421 217.467  16.123  1.00  0.00           N  
ATOM   2867  CA  GLU A 186     159.567 218.364  16.913  1.00  0.00           C  
ATOM   2868  C   GLU A 186     158.714 217.622  17.947  1.00  0.00           C  
ATOM   2869  O   GLU A 186     158.132 218.249  18.824  1.00  0.00           O  
ATOM   2870  CB  GLU A 186     158.671 219.250  16.047  1.00  0.00           C  
ATOM   2871  CG  GLU A 186     157.539 218.567  15.287  1.00  0.00           C  
ATOM   2872  CD  GLU A 186     156.672 219.534  14.532  1.00  0.00           C  
ATOM   2873  OE1 GLU A 186     156.881 220.716  14.668  1.00  0.00           O  
ATOM   2874  OE2 GLU A 186     155.809 219.094  13.818  1.00  0.00           O1-
ATOM   2875  H   GLU A 186     160.213 217.286  15.130  1.00  0.00           H  
ATOM   2876  HA  GLU A 186     160.223 219.033  17.481  1.00  0.00           H  
ATOM   2877 1HB  GLU A 186     158.242 220.016  16.686  1.00  0.00           H  
ATOM   2878 2HB  GLU A 186     159.291 219.745  15.300  1.00  0.00           H  
ATOM   2879 1HG  GLU A 186     157.989 217.906  14.572  1.00  0.00           H  
ATOM   2880 2HG  GLU A 186     156.926 217.969  15.955  1.00  0.00           H  
ATOM   2881  N   LYS A 187     158.590 216.302  17.823  1.00  0.00           N  
ATOM   2882  CA  LYS A 187     157.788 215.510  18.739  1.00  0.00           C  
ATOM   2883  C   LYS A 187     158.700 215.035  19.862  1.00  0.00           C  
ATOM   2884  O   LYS A 187     158.296 214.929  21.024  1.00  0.00           O  
ATOM   2885  CB  LYS A 187     157.130 214.326  18.028  1.00  0.00           C  
ATOM   2886  CG  LYS A 187     156.055 214.715  17.021  1.00  0.00           C  
ATOM   2887  CD  LYS A 187     155.444 213.487  16.364  1.00  0.00           C  
ATOM   2888  CE  LYS A 187     154.366 213.874  15.360  1.00  0.00           C  
ATOM   2889  NZ  LYS A 187     153.784 212.683  14.685  1.00  0.00           N1+
ATOM   2890  H   LYS A 187     159.114 215.813  17.102  1.00  0.00           H  
ATOM   2891  HA  LYS A 187     157.005 216.136  19.167  1.00  0.00           H  
ATOM   2892 1HB  LYS A 187     157.891 213.750  17.500  1.00  0.00           H  
ATOM   2893 2HB  LYS A 187     156.674 213.667  18.766  1.00  0.00           H  
ATOM   2894 1HG  LYS A 187     155.269 215.277  17.526  1.00  0.00           H  
ATOM   2895 2HG  LYS A 187     156.492 215.349  16.251  1.00  0.00           H  
ATOM   2896 1HD  LYS A 187     156.222 212.923  15.849  1.00  0.00           H  
ATOM   2897 2HD  LYS A 187     155.002 212.847  17.129  1.00  0.00           H  
ATOM   2898 1HE  LYS A 187     153.571 214.413  15.872  1.00  0.00           H  
ATOM   2899 2HE  LYS A 187     154.793 214.531  14.604  1.00  0.00           H  
ATOM   2900 1HZ  LYS A 187     153.075 212.980  14.030  1.00  0.00           H  
ATOM   2901 2HZ  LYS A 187     154.511 212.185  14.191  1.00  0.00           H  
ATOM   2902 3HZ  LYS A 187     153.366 212.074  15.375  1.00  0.00           H  
ATOM   2903  N   GLY A 188     159.972 214.831  19.508  1.00  0.00           N  
ATOM   2904  CA  GLY A 188     161.000 214.393  20.450  1.00  0.00           C  
ATOM   2905  C   GLY A 188     161.637 215.574  21.142  1.00  0.00           C  
ATOM   2906  O   GLY A 188     162.219 215.418  22.225  1.00  0.00           O  
ATOM   2907  H   GLY A 188     160.236 214.986  18.546  1.00  0.00           H  
ATOM   2908 1HA  GLY A 188     160.556 213.727  21.189  1.00  0.00           H  
ATOM   2909 2HA  GLY A 188     161.761 213.823  19.919  1.00  0.00           H  
ATOM   2910  N   ASN A 189     161.506 216.773  20.554  1.00  0.00           N  
ATOM   2911  CA  ASN A 189     162.121 217.996  21.041  1.00  0.00           C  
ATOM   2912  C   ASN A 189     163.630 217.824  21.082  1.00  0.00           C  
ATOM   2913  O   ASN A 189     164.285 218.126  22.083  1.00  0.00           O  
ATOM   2914  CB  ASN A 189     161.565 218.395  22.396  1.00  0.00           C  
ATOM   2915  CG  ASN A 189     161.836 219.839  22.724  1.00  0.00           C  
ATOM   2916  ND2 ASN A 189     161.969 220.146  23.991  1.00  0.00           N  
ATOM   2917  OD1 ASN A 189     161.914 220.683  21.817  1.00  0.00           O  
ATOM   2918  H   ASN A 189     161.049 216.825  19.653  1.00  0.00           H  
ATOM   2919  HA  ASN A 189     161.900 218.787  20.323  1.00  0.00           H  
ATOM   2920 1HB  ASN A 189     160.489 218.221  22.415  1.00  0.00           H  
ATOM   2921 2HB  ASN A 189     162.009 217.776  23.175  1.00  0.00           H  
ATOM   2922 1HD2 ASN A 189     162.144 221.092  24.262  1.00  0.00           H  
ATOM   2923 2HD2 ASN A 189     161.894 219.431  24.685  1.00  0.00           H  
ATOM   2924  N   GLY A 190     164.171 217.325  19.971  1.00  0.00           N  
ATOM   2925  CA  GLY A 190     165.597 217.091  19.828  1.00  0.00           C  
ATOM   2926  C   GLY A 190     166.280 218.135  18.924  1.00  0.00           C  
ATOM   2927  O   GLY A 190     166.226 218.001  17.696  1.00  0.00           O  
ATOM   2928  H   GLY A 190     163.534 217.107  19.198  1.00  0.00           H  
ATOM   2929 1HA  GLY A 190     166.058 217.021  20.801  1.00  0.00           H  
ATOM   2930 2HA  GLY A 190     165.731 216.105  19.385  1.00  0.00           H  
ATOM   2931  N   LYS A 191     166.879 219.163  19.434  1.00  0.00           N  
ATOM   2932  CA  LYS A 191     167.568 220.245  18.734  1.00  0.00           C  
ATOM   2933  C   LYS A 191     168.789 219.729  18.010  1.00  0.00           C  
ATOM   2934  O   LYS A 191     169.191 220.284  16.955  1.00  0.00           O  
ATOM   2935  CB  LYS A 191     167.951 221.355  19.750  1.00  0.00           C  
ATOM   2936  CG  LYS A 191     169.062 220.925  20.742  1.00  0.00           C  
ATOM   2937  CD  LYS A 191     169.475 222.001  21.749  1.00  0.00           C  
ATOM   2938  CE  LYS A 191     170.590 221.449  22.648  1.00  0.00           C  
ATOM   2939  NZ  LYS A 191     170.960 222.465  23.651  1.00  0.00           N1+
ATOM   2940  H   LYS A 191     166.870 219.225  20.442  1.00  0.00           H  
ATOM   2941  HA  LYS A 191     166.880 220.661  17.975  1.00  0.00           H  
ATOM   2942 1HB  LYS A 191     168.293 222.238  19.211  1.00  0.00           H  
ATOM   2943 2HB  LYS A 191     167.049 221.675  20.312  1.00  0.00           H  
ATOM   2944 1HG  LYS A 191     168.725 220.061  21.314  1.00  0.00           H  
ATOM   2945 2HG  LYS A 191     169.948 220.576  20.177  1.00  0.00           H  
ATOM   2946 1HD  LYS A 191     169.828 222.885  21.216  1.00  0.00           H  
ATOM   2947 2HD  LYS A 191     168.600 222.297  22.364  1.00  0.00           H  
ATOM   2948 1HE  LYS A 191     170.243 220.543  23.143  1.00  0.00           H  
ATOM   2949 2HE  LYS A 191     171.487 221.174  22.052  1.00  0.00           H  
ATOM   2950 1HZ  LYS A 191     170.129 222.979  23.966  1.00  0.00           H  
ATOM   2951 2HZ  LYS A 191     171.363 222.033  24.489  1.00  0.00           H  
ATOM   2952 3HZ  LYS A 191     171.628 223.076  23.205  1.00  0.00           H  
ATOM   2953  N   GLU A 192     169.419 218.638  18.484  1.00  0.00           N  
ATOM   2954  CA  GLU A 192     170.606 218.118  17.826  1.00  0.00           C  
ATOM   2955  C   GLU A 192     170.213 217.480  16.511  1.00  0.00           C  
ATOM   2956  O   GLU A 192     170.936 217.599  15.514  1.00  0.00           O  
ATOM   2957  CB  GLU A 192     171.333 217.107  18.711  1.00  0.00           C  
ATOM   2958  CG  GLU A 192     171.988 217.702  19.960  1.00  0.00           C  
ATOM   2959  CD  GLU A 192     173.043 218.742  19.631  1.00  0.00           C  
ATOM   2960  OE1 GLU A 192     173.853 218.494  18.770  1.00  0.00           O  
ATOM   2961  OE2 GLU A 192     173.023 219.798  20.234  1.00  0.00           O1-
ATOM   2962  H   GLU A 192     169.115 218.181  19.337  1.00  0.00           H  
ATOM   2963  HA  GLU A 192     171.281 218.944  17.613  1.00  0.00           H  
ATOM   2964 1HB  GLU A 192     170.618 216.353  19.045  1.00  0.00           H  
ATOM   2965 2HB  GLU A 192     172.099 216.598  18.133  1.00  0.00           H  
ATOM   2966 1HG  GLU A 192     171.219 218.163  20.579  1.00  0.00           H  
ATOM   2967 2HG  GLU A 192     172.445 216.896  20.532  1.00  0.00           H  
ATOM   2968  N   GLU A 193     169.038 216.849  16.501  1.00  0.00           N  
ATOM   2969  CA  GLU A 193     168.530 216.215  15.308  1.00  0.00           C  
ATOM   2970  C   GLU A 193     168.177 217.293  14.305  1.00  0.00           C  
ATOM   2971  O   GLU A 193     168.491 217.154  13.122  1.00  0.00           O  
ATOM   2972  CB  GLU A 193     167.305 215.352  15.625  1.00  0.00           C  
ATOM   2973  CG  GLU A 193     167.608 214.113  16.454  1.00  0.00           C  
ATOM   2974  CD  GLU A 193     166.376 213.322  16.799  1.00  0.00           C  
ATOM   2975  OE1 GLU A 193     165.297 213.783  16.506  1.00  0.00           O  
ATOM   2976  OE2 GLU A 193     166.511 212.260  17.354  1.00  0.00           O1-
ATOM   2977  H   GLU A 193     168.494 216.781  17.363  1.00  0.00           H  
ATOM   2978  HA  GLU A 193     169.305 215.585  14.882  1.00  0.00           H  
ATOM   2979 1HB  GLU A 193     166.572 215.948  16.169  1.00  0.00           H  
ATOM   2980 2HB  GLU A 193     166.838 215.028  14.695  1.00  0.00           H  
ATOM   2981 1HG  GLU A 193     168.291 213.471  15.896  1.00  0.00           H  
ATOM   2982 2HG  GLU A 193     168.108 214.415  17.373  1.00  0.00           H  
ATOM   2983  N   ILE A 194     167.613 218.403  14.769  1.00  0.00           N  
ATOM   2984  CA  ILE A 194     167.265 219.463  13.843  1.00  0.00           C  
ATOM   2985  C   ILE A 194     168.532 220.033  13.202  1.00  0.00           C  
ATOM   2986  O   ILE A 194     168.535 220.284  11.993  1.00  0.00           O  
ATOM   2987  CB  ILE A 194     166.467 220.573  14.542  1.00  0.00           C  
ATOM   2988  CG1 ILE A 194     164.990 220.083  14.859  1.00  0.00           C  
ATOM   2989  CG2 ILE A 194     166.464 221.860  13.707  1.00  0.00           C  
ATOM   2990  CD1 ILE A 194     164.022 219.888  13.673  1.00  0.00           C  
ATOM   2991  H   ILE A 194     167.363 218.449  15.764  1.00  0.00           H  
ATOM   2992  HA  ILE A 194     166.664 219.046  13.047  1.00  0.00           H  
ATOM   2993  HB  ILE A 194     166.939 220.785  15.501  1.00  0.00           H  
ATOM   2994 1HG1 ILE A 194     165.057 219.136  15.376  1.00  0.00           H  
ATOM   2995 2HG1 ILE A 194     164.552 220.806  15.528  1.00  0.00           H  
ATOM   2996 1HG2 ILE A 194     165.914 222.615  14.254  1.00  0.00           H  
ATOM   2997 2HG2 ILE A 194     167.478 222.206  13.539  1.00  0.00           H  
ATOM   2998 3HG2 ILE A 194     166.004 221.710  12.769  1.00  0.00           H  
ATOM   2999 1HD1 ILE A 194     163.053 219.553  14.047  1.00  0.00           H  
ATOM   3000 2HD1 ILE A 194     163.892 220.822  13.155  1.00  0.00           H  
ATOM   3001 3HD1 ILE A 194     164.405 219.137  12.987  1.00  0.00           H  
ATOM   3002  N   LYS A 195     169.598 220.251  13.986  1.00  0.00           N  
ATOM   3003  CA  LYS A 195     170.836 220.763  13.403  1.00  0.00           C  
ATOM   3004  C   LYS A 195     171.410 219.820  12.351  1.00  0.00           C  
ATOM   3005  O   LYS A 195     171.839 220.281  11.286  1.00  0.00           O  
ATOM   3006  CB  LYS A 195     171.866 221.031  14.483  1.00  0.00           C  
ATOM   3007  CG  LYS A 195     171.554 222.248  15.320  1.00  0.00           C  
ATOM   3008  CD  LYS A 195     172.680 222.586  16.273  1.00  0.00           C  
ATOM   3009  CE  LYS A 195     172.694 221.644  17.473  1.00  0.00           C  
ATOM   3010  NZ  LYS A 195     173.614 222.083  18.551  1.00  0.00           N1+
ATOM   3011  H   LYS A 195     169.530 220.077  14.996  1.00  0.00           H  
ATOM   3012  HA  LYS A 195     170.613 221.705  12.913  1.00  0.00           H  
ATOM   3013 1HB  LYS A 195     171.905 220.164  15.145  1.00  0.00           H  
ATOM   3014 2HB  LYS A 195     172.848 221.144  14.034  1.00  0.00           H  
ATOM   3015 1HG  LYS A 195     171.358 223.102  14.670  1.00  0.00           H  
ATOM   3016 2HG  LYS A 195     170.652 222.057  15.897  1.00  0.00           H  
ATOM   3017 1HD  LYS A 195     173.638 222.504  15.760  1.00  0.00           H  
ATOM   3018 2HD  LYS A 195     172.567 223.578  16.602  1.00  0.00           H  
ATOM   3019 1HE  LYS A 195     171.691 221.572  17.888  1.00  0.00           H  
ATOM   3020 2HE  LYS A 195     173.013 220.660  17.137  1.00  0.00           H  
ATOM   3021 1HZ  LYS A 195     173.549 221.363  19.297  1.00  0.00           H  
ATOM   3022 2HZ  LYS A 195     174.563 222.134  18.199  1.00  0.00           H  
ATOM   3023 3HZ  LYS A 195     173.335 223.015  18.940  1.00  0.00           H  
ATOM   3024  N   GLU A 196     171.397 218.505  12.614  1.00  0.00           N  
ATOM   3025  CA  GLU A 196     171.899 217.561  11.623  1.00  0.00           C  
ATOM   3026  C   GLU A 196     171.075 217.627  10.350  1.00  0.00           C  
ATOM   3027  O   GLU A 196     171.626 217.591   9.244  1.00  0.00           O  
ATOM   3028  CB  GLU A 196     171.895 216.128  12.150  1.00  0.00           C  
ATOM   3029  CG  GLU A 196     172.439 215.096  11.135  1.00  0.00           C  
ATOM   3030  CD  GLU A 196     172.540 213.691  11.682  1.00  0.00           C  
ATOM   3031  OE1 GLU A 196     172.318 213.504  12.850  1.00  0.00           O  
ATOM   3032  OE2 GLU A 196     172.822 212.797  10.910  1.00  0.00           O1-
ATOM   3033  H   GLU A 196     171.076 218.166  13.532  1.00  0.00           H  
ATOM   3034  HA  GLU A 196     172.922 217.832  11.378  1.00  0.00           H  
ATOM   3035 1HB  GLU A 196     172.491 216.074  13.060  1.00  0.00           H  
ATOM   3036 2HB  GLU A 196     170.872 215.842  12.411  1.00  0.00           H  
ATOM   3037 1HG  GLU A 196     171.773 215.076  10.273  1.00  0.00           H  
ATOM   3038 2HG  GLU A 196     173.419 215.423  10.790  1.00  0.00           H  
ATOM   3039  N   LEU A 197     169.754 217.734  10.496  1.00  0.00           N  
ATOM   3040  CA  LEU A 197     168.883 217.793   9.343  1.00  0.00           C  
ATOM   3041  C   LEU A 197     169.130 219.072   8.551  1.00  0.00           C  
ATOM   3042  O   LEU A 197     169.131 219.032   7.319  1.00  0.00           O  
ATOM   3043  CB  LEU A 197     167.430 217.721   9.805  1.00  0.00           C  
ATOM   3044  CG  LEU A 197     166.982 216.385  10.462  1.00  0.00           C  
ATOM   3045  CD1 LEU A 197     165.612 216.575  11.027  1.00  0.00           C  
ATOM   3046  CD2 LEU A 197     166.996 215.271   9.501  1.00  0.00           C  
ATOM   3047  H   LEU A 197     169.352 217.713  11.440  1.00  0.00           H  
ATOM   3048  HA  LEU A 197     169.113 216.957   8.695  1.00  0.00           H  
ATOM   3049 1HB  LEU A 197     167.289 218.499  10.541  1.00  0.00           H  
ATOM   3050 2HB  LEU A 197     166.776 217.919   8.957  1.00  0.00           H  
ATOM   3051  HG  LEU A 197     167.649 216.137  11.252  1.00  0.00           H  
ATOM   3052 1HD1 LEU A 197     165.290 215.661  11.517  1.00  0.00           H  
ATOM   3053 2HD1 LEU A 197     165.625 217.376  11.748  1.00  0.00           H  
ATOM   3054 3HD1 LEU A 197     164.936 216.817  10.219  1.00  0.00           H  
ATOM   3055 1HD2 LEU A 197     166.696 214.375  10.006  1.00  0.00           H  
ATOM   3056 2HD2 LEU A 197     166.310 215.488   8.687  1.00  0.00           H  
ATOM   3057 3HD2 LEU A 197     167.992 215.125   9.126  1.00  0.00           H  
ATOM   3058  N   LEU A 198     169.389 220.205   9.232  1.00  0.00           N  
ATOM   3059  CA  LEU A 198     169.676 221.444   8.510  1.00  0.00           C  
ATOM   3060  C   LEU A 198     170.948 221.296   7.711  1.00  0.00           C  
ATOM   3061  O   LEU A 198     171.003 221.717   6.549  1.00  0.00           O  
ATOM   3062  CB  LEU A 198     169.852 222.632   9.477  1.00  0.00           C  
ATOM   3063  CG  LEU A 198     168.599 223.188  10.164  1.00  0.00           C  
ATOM   3064  CD1 LEU A 198     169.000 224.132  11.284  1.00  0.00           C  
ATOM   3065  CD2 LEU A 198     167.786 223.981   9.168  1.00  0.00           C  
ATOM   3066  H   LEU A 198     169.313 220.204  10.254  1.00  0.00           H  
ATOM   3067  HA  LEU A 198     168.865 221.639   7.816  1.00  0.00           H  
ATOM   3068 1HB  LEU A 198     170.528 222.311  10.263  1.00  0.00           H  
ATOM   3069 2HB  LEU A 198     170.332 223.450   8.937  1.00  0.00           H  
ATOM   3070  HG  LEU A 198     168.008 222.368  10.569  1.00  0.00           H  
ATOM   3071 1HD1 LEU A 198     168.101 224.523  11.746  1.00  0.00           H  
ATOM   3072 2HD1 LEU A 198     169.584 223.597  12.024  1.00  0.00           H  
ATOM   3073 3HD1 LEU A 198     169.591 224.956  10.883  1.00  0.00           H  
ATOM   3074 1HD2 LEU A 198     166.912 224.361   9.682  1.00  0.00           H  
ATOM   3075 2HD2 LEU A 198     168.382 224.807   8.782  1.00  0.00           H  
ATOM   3076 3HD2 LEU A 198     167.476 223.373   8.347  1.00  0.00           H  
ATOM   3077  N   LEU A 199     171.962 220.655   8.293  1.00  0.00           N  
ATOM   3078  CA  LEU A 199     173.203 220.489   7.564  1.00  0.00           C  
ATOM   3079  C   LEU A 199     173.009 219.588   6.347  1.00  0.00           C  
ATOM   3080  O   LEU A 199     173.504 219.898   5.258  1.00  0.00           O  
ATOM   3081  CB  LEU A 199     174.262 219.860   8.476  1.00  0.00           C  
ATOM   3082  CG  LEU A 199     174.842 220.703   9.643  1.00  0.00           C  
ATOM   3083  CD1 LEU A 199     175.632 219.762  10.520  1.00  0.00           C  
ATOM   3084  CD2 LEU A 199     175.750 221.816   9.098  1.00  0.00           C  
ATOM   3085  H   LEU A 199     171.881 220.353   9.272  1.00  0.00           H  
ATOM   3086  HA  LEU A 199     173.529 221.462   7.221  1.00  0.00           H  
ATOM   3087 1HB  LEU A 199     173.821 218.969   8.924  1.00  0.00           H  
ATOM   3088 2HB  LEU A 199     175.096 219.544   7.857  1.00  0.00           H  
ATOM   3089  HG  LEU A 199     174.038 221.150  10.237  1.00  0.00           H  
ATOM   3090 1HD1 LEU A 199     176.071 220.282  11.334  1.00  0.00           H  
ATOM   3091 2HD1 LEU A 199     174.973 218.989  10.906  1.00  0.00           H  
ATOM   3092 3HD1 LEU A 199     176.398 219.313   9.947  1.00  0.00           H  
ATOM   3093 1HD2 LEU A 199     176.178 222.379   9.919  1.00  0.00           H  
ATOM   3094 2HD2 LEU A 199     176.541 221.378   8.516  1.00  0.00           H  
ATOM   3095 3HD2 LEU A 199     175.178 222.480   8.475  1.00  0.00           H  
ATOM   3096  N   ARG A 200     172.239 218.505   6.505  1.00  0.00           N  
ATOM   3097  CA  ARG A 200     172.015 217.587   5.399  1.00  0.00           C  
ATOM   3098  C   ARG A 200     171.159 218.195   4.297  1.00  0.00           C  
ATOM   3099  O   ARG A 200     171.443 217.993   3.114  1.00  0.00           O  
ATOM   3100  CB  ARG A 200     171.387 216.299   5.892  1.00  0.00           C  
ATOM   3101  CG  ARG A 200     172.324 215.399   6.695  1.00  0.00           C  
ATOM   3102  CD  ARG A 200     171.658 214.139   7.131  1.00  0.00           C  
ATOM   3103  NE  ARG A 200     172.541 213.296   7.944  1.00  0.00           N  
ATOM   3104  CZ  ARG A 200     173.471 212.440   7.489  1.00  0.00           C  
ATOM   3105  NH1 ARG A 200     173.700 212.266   6.197  1.00  0.00           N1+
ATOM   3106  NH2 ARG A 200     174.152 211.775   8.393  1.00  0.00           N  
ATOM   3107  H   ARG A 200     171.860 218.287   7.433  1.00  0.00           H  
ATOM   3108  HA  ARG A 200     172.987 217.339   4.973  1.00  0.00           H  
ATOM   3109 1HB  ARG A 200     170.539 216.543   6.531  1.00  0.00           H  
ATOM   3110 2HB  ARG A 200     171.017 215.728   5.046  1.00  0.00           H  
ATOM   3111 1HG  ARG A 200     173.185 215.145   6.081  1.00  0.00           H  
ATOM   3112 2HG  ARG A 200     172.663 215.929   7.584  1.00  0.00           H  
ATOM   3113 1HD  ARG A 200     170.792 214.402   7.746  1.00  0.00           H  
ATOM   3114 2HD  ARG A 200     171.325 213.566   6.270  1.00  0.00           H  
ATOM   3115  HE  ARG A 200     172.455 213.337   8.971  1.00  0.00           H  
ATOM   3116 1HH1 ARG A 200     173.171 212.779   5.513  1.00  0.00           H  
ATOM   3117 2HH1 ARG A 200     174.408 211.612   5.893  1.00  0.00           H  
ATOM   3118 1HH2 ARG A 200     173.924 211.950   9.387  1.00  0.00           H  
ATOM   3119 2HH2 ARG A 200     174.865 211.115   8.130  1.00  0.00           H  
ATOM   3120  N   LEU A 201     170.140 218.974   4.661  1.00  0.00           N  
ATOM   3121  CA  LEU A 201     169.271 219.557   3.657  1.00  0.00           C  
ATOM   3122  C   LEU A 201     170.028 220.591   2.847  1.00  0.00           C  
ATOM   3123  O   LEU A 201     169.852 220.656   1.623  1.00  0.00           O  
ATOM   3124  CB  LEU A 201     167.993 220.098   4.311  1.00  0.00           C  
ATOM   3125  CG  LEU A 201     166.894 220.695   3.402  1.00  0.00           C  
ATOM   3126  CD1 LEU A 201     166.479 219.725   2.293  1.00  0.00           C  
ATOM   3127  CD2 LEU A 201     165.670 220.920   4.299  1.00  0.00           C  
ATOM   3128  H   LEU A 201     169.923 219.108   5.653  1.00  0.00           H  
ATOM   3129  HA  LEU A 201     168.978 218.760   2.984  1.00  0.00           H  
ATOM   3130 1HB  LEU A 201     167.542 219.331   4.910  1.00  0.00           H  
ATOM   3131 2HB  LEU A 201     168.300 220.895   4.996  1.00  0.00           H  
ATOM   3132  HG  LEU A 201     167.234 221.629   2.955  1.00  0.00           H  
ATOM   3133 1HD1 LEU A 201     165.674 220.173   1.703  1.00  0.00           H  
ATOM   3134 2HD1 LEU A 201     167.325 219.529   1.636  1.00  0.00           H  
ATOM   3135 3HD1 LEU A 201     166.132 218.792   2.730  1.00  0.00           H  
ATOM   3136 1HD2 LEU A 201     164.849 221.332   3.714  1.00  0.00           H  
ATOM   3137 2HD2 LEU A 201     165.354 219.965   4.726  1.00  0.00           H  
ATOM   3138 3HD2 LEU A 201     165.931 221.598   5.105  1.00  0.00           H  
ATOM   3139  N   SER A 202     170.895 221.376   3.502  1.00  0.00           N  
ATOM   3140  CA  SER A 202     171.690 222.356   2.786  1.00  0.00           C  
ATOM   3141  C   SER A 202     172.610 221.662   1.794  1.00  0.00           C  
ATOM   3142  O   SER A 202     172.734 222.122   0.656  1.00  0.00           O  
ATOM   3143  CB  SER A 202     172.551 223.120   3.756  1.00  0.00           C  
ATOM   3144  OG  SER A 202     171.810 223.919   4.618  1.00  0.00           O  
ATOM   3145  H   SER A 202     170.986 221.342   4.525  1.00  0.00           H  
ATOM   3146  HA  SER A 202     171.024 223.034   2.255  1.00  0.00           H  
ATOM   3147 1HB  SER A 202     173.105 222.392   4.344  1.00  0.00           H  
ATOM   3148 2HB  SER A 202     173.278 223.718   3.221  1.00  0.00           H  
ATOM   3149  HG  SER A 202     172.399 224.053   5.379  1.00  0.00           H  
ATOM   3150  N   GLU A 203     173.211 220.522   2.185  1.00  0.00           N  
ATOM   3151  CA  GLU A 203     174.102 219.809   1.271  1.00  0.00           C  
ATOM   3152  C   GLU A 203     173.350 219.201   0.091  1.00  0.00           C  
ATOM   3153  O   GLU A 203     173.853 219.223  -1.036  1.00  0.00           O  
ATOM   3154  CB  GLU A 203     174.877 218.709   2.001  1.00  0.00           C  
ATOM   3155  CG  GLU A 203     175.930 219.227   2.960  1.00  0.00           C  
ATOM   3156  CD  GLU A 203     177.017 219.992   2.280  1.00  0.00           C  
ATOM   3157  OE1 GLU A 203     177.650 219.461   1.386  1.00  0.00           O  
ATOM   3158  OE2 GLU A 203     177.179 221.123   2.636  1.00  0.00           O1-
ATOM   3159  H   GLU A 203     173.116 220.203   3.157  1.00  0.00           H  
ATOM   3160  HA  GLU A 203     174.824 220.524   0.882  1.00  0.00           H  
ATOM   3161 1HB  GLU A 203     174.176 218.099   2.573  1.00  0.00           H  
ATOM   3162 2HB  GLU A 203     175.363 218.060   1.274  1.00  0.00           H  
ATOM   3163 1HG  GLU A 203     175.455 219.887   3.678  1.00  0.00           H  
ATOM   3164 2HG  GLU A 203     176.358 218.390   3.508  1.00  0.00           H  
ATOM   3165  N   LEU A 204     172.137 218.692   0.319  1.00  0.00           N  
ATOM   3166  CA  LEU A 204     171.364 218.122  -0.778  1.00  0.00           C  
ATOM   3167  C   LEU A 204     170.973 219.183  -1.795  1.00  0.00           C  
ATOM   3168  O   LEU A 204     171.114 218.977  -3.011  1.00  0.00           O  
ATOM   3169  CB  LEU A 204     170.103 217.464  -0.206  1.00  0.00           C  
ATOM   3170  CG  LEU A 204     170.303 216.156   0.588  1.00  0.00           C  
ATOM   3171  CD1 LEU A 204     169.011 215.806   1.240  1.00  0.00           C  
ATOM   3172  CD2 LEU A 204     170.736 215.012  -0.335  1.00  0.00           C  
ATOM   3173  H   LEU A 204     171.789 218.642   1.282  1.00  0.00           H  
ATOM   3174  HA  LEU A 204     171.978 217.386  -1.286  1.00  0.00           H  
ATOM   3175 1HB  LEU A 204     169.677 218.176   0.501  1.00  0.00           H  
ATOM   3176 2HB  LEU A 204     169.376 217.317  -0.964  1.00  0.00           H  
ATOM   3177  HG  LEU A 204     171.052 216.316   1.354  1.00  0.00           H  
ATOM   3178 1HD1 LEU A 204     169.128 214.911   1.837  1.00  0.00           H  
ATOM   3179 2HD1 LEU A 204     168.715 216.623   1.864  1.00  0.00           H  
ATOM   3180 3HD1 LEU A 204     168.273 215.637   0.492  1.00  0.00           H  
ATOM   3181 1HD2 LEU A 204     170.857 214.105   0.254  1.00  0.00           H  
ATOM   3182 2HD2 LEU A 204     169.974 214.853  -1.091  1.00  0.00           H  
ATOM   3183 3HD2 LEU A 204     171.676 215.244  -0.817  1.00  0.00           H  
ATOM   3184  N   LEU A 205     170.577 220.358  -1.304  1.00  0.00           N  
ATOM   3185  CA  LEU A 205     170.218 221.434  -2.201  1.00  0.00           C  
ATOM   3186  C   LEU A 205     171.471 221.968  -2.897  1.00  0.00           C  
ATOM   3187  O   LEU A 205     171.424 222.297  -4.089  1.00  0.00           O  
ATOM   3188  CB  LEU A 205     169.468 222.530  -1.420  1.00  0.00           C  
ATOM   3189  CG  LEU A 205     168.024 222.122  -0.889  1.00  0.00           C  
ATOM   3190  CD1 LEU A 205     167.467 223.223   0.057  1.00  0.00           C  
ATOM   3191  CD2 LEU A 205     167.062 221.913  -2.074  1.00  0.00           C  
ATOM   3192  H   LEU A 205     170.474 220.483  -0.290  1.00  0.00           H  
ATOM   3193  HA  LEU A 205     169.571 221.036  -2.974  1.00  0.00           H  
ATOM   3194 1HB  LEU A 205     170.076 222.797  -0.552  1.00  0.00           H  
ATOM   3195 2HB  LEU A 205     169.364 223.407  -2.056  1.00  0.00           H  
ATOM   3196  HG  LEU A 205     168.102 221.194  -0.318  1.00  0.00           H  
ATOM   3197 1HD1 LEU A 205     166.481 222.924   0.430  1.00  0.00           H  
ATOM   3198 2HD1 LEU A 205     168.149 223.347   0.901  1.00  0.00           H  
ATOM   3199 3HD1 LEU A 205     167.376 224.163  -0.485  1.00  0.00           H  
ATOM   3200 1HD2 LEU A 205     166.112 221.630  -1.680  1.00  0.00           H  
ATOM   3201 2HD2 LEU A 205     166.964 222.840  -2.644  1.00  0.00           H  
ATOM   3202 3HD2 LEU A 205     167.412 221.128  -2.727  1.00  0.00           H  
ATOM   3203  N   ALA A 206     172.606 222.023  -2.177  1.00  0.00           N  
ATOM   3204  CA  ALA A 206     173.857 222.483  -2.755  1.00  0.00           C  
ATOM   3205  C   ALA A 206     174.306 221.561  -3.881  1.00  0.00           C  
ATOM   3206  O   ALA A 206     174.748 222.044  -4.926  1.00  0.00           O  
ATOM   3207  CB  ALA A 206     174.929 222.538  -1.681  1.00  0.00           C  
ATOM   3208  H   ALA A 206     172.592 221.779  -1.185  1.00  0.00           H  
ATOM   3209  HA  ALA A 206     173.700 223.479  -3.168  1.00  0.00           H  
ATOM   3210 1HB  ALA A 206     175.842 222.882  -2.101  1.00  0.00           H  
ATOM   3211 2HB  ALA A 206     174.614 223.210  -0.884  1.00  0.00           H  
ATOM   3212 3HB  ALA A 206     175.078 221.544  -1.277  1.00  0.00           H  
ATOM   3213  N   ARG A 207     174.134 220.243  -3.705  1.00  0.00           N  
ATOM   3214  CA  ARG A 207     174.532 219.304  -4.738  1.00  0.00           C  
ATOM   3215  C   ARG A 207     173.682 219.482  -5.976  1.00  0.00           C  
ATOM   3216  O   ARG A 207     174.214 219.476  -7.091  1.00  0.00           O  
ATOM   3217  CB  ARG A 207     174.438 217.868  -4.258  1.00  0.00           C  
ATOM   3218  CG  ARG A 207     174.938 216.826  -5.271  1.00  0.00           C  
ATOM   3219  CD  ARG A 207     174.918 215.452  -4.700  1.00  0.00           C  
ATOM   3220  NE  ARG A 207     175.254 214.430  -5.695  1.00  0.00           N  
ATOM   3221  CZ  ARG A 207     176.500 214.072  -6.083  1.00  0.00           C  
ATOM   3222  NH1 ARG A 207     177.572 214.665  -5.579  1.00  0.00           N1+
ATOM   3223  NH2 ARG A 207     176.637 213.111  -6.984  1.00  0.00           N  
ATOM   3224  H   ARG A 207     173.810 219.894  -2.798  1.00  0.00           H  
ATOM   3225  HA  ARG A 207     175.568 219.502  -4.999  1.00  0.00           H  
ATOM   3226 1HB  ARG A 207     175.019 217.759  -3.343  1.00  0.00           H  
ATOM   3227 2HB  ARG A 207     173.399 217.636  -4.012  1.00  0.00           H  
ATOM   3228 1HG  ARG A 207     174.323 216.844  -6.168  1.00  0.00           H  
ATOM   3229 2HG  ARG A 207     175.962 217.074  -5.547  1.00  0.00           H  
ATOM   3230 1HD  ARG A 207     175.623 215.382  -3.875  1.00  0.00           H  
ATOM   3231 2HD  ARG A 207     173.916 215.241  -4.325  1.00  0.00           H  
ATOM   3232  HE  ARG A 207     174.477 213.926  -6.121  1.00  0.00           H  
ATOM   3233 1HH1 ARG A 207     177.473 215.399  -4.893  1.00  0.00           H  
ATOM   3234 2HH1 ARG A 207     178.495 214.385  -5.880  1.00  0.00           H  
ATOM   3235 1HH2 ARG A 207     175.796 212.645  -7.371  1.00  0.00           H  
ATOM   3236 2HH2 ARG A 207     177.549 212.821  -7.292  1.00  0.00           H  
ATOM   3237  N   SER A 208     172.368 219.666  -5.799  1.00  0.00           N  
ATOM   3238  CA  SER A 208     171.519 219.840  -6.963  1.00  0.00           C  
ATOM   3239  C   SER A 208     171.913 221.111  -7.708  1.00  0.00           C  
ATOM   3240  O   SER A 208     171.926 221.145  -8.942  1.00  0.00           O  
ATOM   3241  CB  SER A 208     170.067 219.914  -6.627  1.00  0.00           C  
ATOM   3242  OG  SER A 208     169.357 220.012  -7.826  1.00  0.00           O  
ATOM   3243  H   SER A 208     171.960 219.626  -4.856  1.00  0.00           H  
ATOM   3244  HA  SER A 208     171.669 218.997  -7.625  1.00  0.00           H  
ATOM   3245 1HB  SER A 208     169.751 219.040  -6.069  1.00  0.00           H  
ATOM   3246 2HB  SER A 208     169.881 220.793  -6.006  1.00  0.00           H  
ATOM   3247  HG  SER A 208     168.540 220.475  -7.630  1.00  0.00           H  
ATOM   3248  N   LEU A 209     172.218 222.181  -6.957  1.00  0.00           N  
ATOM   3249  CA  LEU A 209     172.616 223.448  -7.549  1.00  0.00           C  
ATOM   3250  C   LEU A 209     173.880 223.268  -8.380  1.00  0.00           C  
ATOM   3251  O   LEU A 209     173.989 223.834  -9.470  1.00  0.00           O  
ATOM   3252  CB  LEU A 209     172.819 224.507  -6.466  1.00  0.00           C  
ATOM   3253  CG  LEU A 209     173.073 225.949  -6.951  1.00  0.00           C  
ATOM   3254  CD1 LEU A 209     172.466 226.893  -5.923  1.00  0.00           C  
ATOM   3255  CD2 LEU A 209     174.608 226.234  -7.119  1.00  0.00           C  
ATOM   3256  H   LEU A 209     172.129 222.116  -5.937  1.00  0.00           H  
ATOM   3257  HA  LEU A 209     171.815 223.781  -8.205  1.00  0.00           H  
ATOM   3258 1HB  LEU A 209     171.938 224.509  -5.823  1.00  0.00           H  
ATOM   3259 2HB  LEU A 209     173.672 224.210  -5.857  1.00  0.00           H  
ATOM   3260  HG  LEU A 209     172.572 226.102  -7.899  1.00  0.00           H  
ATOM   3261 1HD1 LEU A 209     172.580 227.901  -6.247  1.00  0.00           H  
ATOM   3262 2HD1 LEU A 209     171.416 226.685  -5.834  1.00  0.00           H  
ATOM   3263 3HD1 LEU A 209     172.948 226.757  -4.954  1.00  0.00           H  
ATOM   3264 1HD2 LEU A 209     174.747 227.265  -7.435  1.00  0.00           H  
ATOM   3265 2HD2 LEU A 209     175.108 226.074  -6.174  1.00  0.00           H  
ATOM   3266 3HD2 LEU A 209     175.057 225.590  -7.855  1.00  0.00           H  
ATOM   3267  N   GLN A 210     174.851 222.515  -7.863  1.00  0.00           N  
ATOM   3268  CA  GLN A 210     176.087 222.269  -8.594  1.00  0.00           C  
ATOM   3269  C   GLN A 210     175.792 221.500  -9.901  1.00  0.00           C  
ATOM   3270  O   GLN A 210     176.379 221.809 -10.952  1.00  0.00           O  
ATOM   3271  CB  GLN A 210     177.044 221.494  -7.683  1.00  0.00           C  
ATOM   3272  CG  GLN A 210     177.607 222.338  -6.511  1.00  0.00           C  
ATOM   3273  CD  GLN A 210     178.322 221.496  -5.450  1.00  0.00           C  
ATOM   3274  NE2 GLN A 210     179.351 222.051  -4.839  1.00  0.00           N  
ATOM   3275  OE1 GLN A 210     177.939 220.347  -5.192  1.00  0.00           O  
ATOM   3276  H   GLN A 210     174.738 222.142  -6.912  1.00  0.00           H  
ATOM   3277  HA  GLN A 210     176.536 223.227  -8.849  1.00  0.00           H  
ATOM   3278 1HB  GLN A 210     176.524 220.635  -7.264  1.00  0.00           H  
ATOM   3279 2HB  GLN A 210     177.882 221.120  -8.267  1.00  0.00           H  
ATOM   3280 1HG  GLN A 210     178.336 223.044  -6.914  1.00  0.00           H  
ATOM   3281 2HG  GLN A 210     176.803 222.886  -6.037  1.00  0.00           H  
ATOM   3282 1HE2 GLN A 210     179.856 221.547  -4.143  1.00  0.00           H  
ATOM   3283 2HE2 GLN A 210     179.666 222.997  -5.083  1.00  0.00           H  
ATOM   3284  N   LEU A 211     174.841 220.549  -9.856  1.00  0.00           N  
ATOM   3285  CA  LEU A 211     174.448 219.811 -11.058  1.00  0.00           C  
ATOM   3286  C   LEU A 211     173.764 220.777 -12.039  1.00  0.00           C  
ATOM   3287  O   LEU A 211     173.974 220.698 -13.256  1.00  0.00           O  
ATOM   3288  CB  LEU A 211     173.465 218.684 -10.717  1.00  0.00           C  
ATOM   3289  CG  LEU A 211     173.967 217.492  -9.846  1.00  0.00           C  
ATOM   3290  CD1 LEU A 211     172.763 216.621  -9.465  1.00  0.00           C  
ATOM   3291  CD2 LEU A 211     174.995 216.651 -10.588  1.00  0.00           C  
ATOM   3292  H   LEU A 211     174.445 220.298  -8.941  1.00  0.00           H  
ATOM   3293  HA  LEU A 211     175.336 219.409 -11.536  1.00  0.00           H  
ATOM   3294 1HB  LEU A 211     172.601 219.114 -10.225  1.00  0.00           H  
ATOM   3295 2HB  LEU A 211     173.149 218.280 -11.644  1.00  0.00           H  
ATOM   3296  HG  LEU A 211     174.414 217.881  -8.937  1.00  0.00           H  
ATOM   3297 1HD1 LEU A 211     173.105 215.814  -8.833  1.00  0.00           H  
ATOM   3298 2HD1 LEU A 211     172.036 217.206  -8.924  1.00  0.00           H  
ATOM   3299 3HD1 LEU A 211     172.297 216.216 -10.359  1.00  0.00           H  
ATOM   3300 1HD2 LEU A 211     175.316 215.833  -9.941  1.00  0.00           H  
ATOM   3301 2HD2 LEU A 211     174.558 216.239 -11.488  1.00  0.00           H  
ATOM   3302 3HD2 LEU A 211     175.858 217.259 -10.849  1.00  0.00           H  
ATOM   3303  N   LEU A 212     172.970 221.721 -11.503  1.00  0.00           N  
ATOM   3304  CA  LEU A 212     172.302 222.722 -12.323  1.00  0.00           C  
ATOM   3305  C   LEU A 212     173.342 223.620 -12.972  1.00  0.00           C  
ATOM   3306  O   LEU A 212     173.218 223.950 -14.146  1.00  0.00           O  
ATOM   3307  CB  LEU A 212     171.315 223.591 -11.517  1.00  0.00           C  
ATOM   3308  CG  LEU A 212     170.523 224.716 -12.322  1.00  0.00           C  
ATOM   3309  CD1 LEU A 212     169.654 224.101 -13.455  1.00  0.00           C  
ATOM   3310  CD2 LEU A 212     169.655 225.514 -11.343  1.00  0.00           C  
ATOM   3311  H   LEU A 212     172.782 221.685 -10.496  1.00  0.00           H  
ATOM   3312  HA  LEU A 212     171.750 222.199 -13.094  1.00  0.00           H  
ATOM   3313 1HB  LEU A 212     170.593 222.932 -11.033  1.00  0.00           H  
ATOM   3314 2HB  LEU A 212     171.874 224.096 -10.739  1.00  0.00           H  
ATOM   3315  HG  LEU A 212     171.235 225.380 -12.781  1.00  0.00           H  
ATOM   3316 1HD1 LEU A 212     169.141 224.898 -13.984  1.00  0.00           H  
ATOM   3317 2HD1 LEU A 212     170.277 223.562 -14.162  1.00  0.00           H  
ATOM   3318 3HD1 LEU A 212     168.917 223.421 -13.030  1.00  0.00           H  
ATOM   3319 1HD2 LEU A 212     169.125 226.307 -11.885  1.00  0.00           H  
ATOM   3320 2HD2 LEU A 212     168.933 224.846 -10.876  1.00  0.00           H  
ATOM   3321 3HD2 LEU A 212     170.287 225.962 -10.576  1.00  0.00           H  
ATOM   3322  N   ALA A 213     174.388 224.009 -12.241  1.00  0.00           N  
ATOM   3323  CA  ALA A 213     175.398 224.870 -12.835  1.00  0.00           C  
ATOM   3324  C   ALA A 213     175.990 224.210 -14.087  1.00  0.00           C  
ATOM   3325  O   ALA A 213     176.181 224.880 -15.111  1.00  0.00           O  
ATOM   3326  CB  ALA A 213     176.489 225.160 -11.829  1.00  0.00           C  
ATOM   3327  H   ALA A 213     174.428 223.757 -11.249  1.00  0.00           H  
ATOM   3328  HA  ALA A 213     174.919 225.804 -13.130  1.00  0.00           H  
ATOM   3329 1HB  ALA A 213     177.227 225.820 -12.272  1.00  0.00           H  
ATOM   3330 2HB  ALA A 213     176.052 225.625 -10.957  1.00  0.00           H  
ATOM   3331 3HB  ALA A 213     176.964 224.229 -11.533  1.00  0.00           H  
ATOM   3332  N   GLN A 214     176.222 222.885 -14.028  1.00  0.00           N  
ATOM   3333  CA  GLN A 214     176.701 222.170 -15.213  1.00  0.00           C  
ATOM   3334  C   GLN A 214     175.656 222.223 -16.326  1.00  0.00           C  
ATOM   3335  O   GLN A 214     175.994 222.440 -17.497  1.00  0.00           O  
ATOM   3336  CB  GLN A 214     177.050 220.714 -14.871  1.00  0.00           C  
ATOM   3337  CG  GLN A 214     177.580 219.877 -16.059  1.00  0.00           C  
ATOM   3338  CD  GLN A 214     176.418 219.222 -16.841  1.00  0.00           C  
ATOM   3339  NE2 GLN A 214     176.556 219.065 -18.159  1.00  0.00           N  
ATOM   3340  OE1 GLN A 214     175.405 218.872 -16.225  1.00  0.00           O  
ATOM   3341  H   GLN A 214     176.112 222.405 -13.126  1.00  0.00           H  
ATOM   3342  HA  GLN A 214     177.601 222.664 -15.573  1.00  0.00           H  
ATOM   3343 1HB  GLN A 214     177.805 220.704 -14.088  1.00  0.00           H  
ATOM   3344 2HB  GLN A 214     176.169 220.221 -14.468  1.00  0.00           H  
ATOM   3345 1HG  GLN A 214     178.128 220.531 -16.740  1.00  0.00           H  
ATOM   3346 2HG  GLN A 214     178.232 219.091 -15.681  1.00  0.00           H  
ATOM   3347 1HE2 GLN A 214     175.811 218.634 -18.711  1.00  0.00           H  
ATOM   3348 2HE2 GLN A 214     177.391 219.369 -18.613  1.00  0.00           H  
ATOM   3349  N   GLN A 215     174.389 222.083 -15.950  1.00  0.00           N  
ATOM   3350  CA  GLN A 215     173.314 222.148 -16.917  1.00  0.00           C  
ATOM   3351  C   GLN A 215     173.118 223.540 -17.508  1.00  0.00           C  
ATOM   3352  O   GLN A 215     172.666 223.654 -18.647  1.00  0.00           O  
ATOM   3353  CB  GLN A 215     172.028 221.638 -16.318  1.00  0.00           C  
ATOM   3354  CG  GLN A 215     172.009 220.161 -16.109  1.00  0.00           C  
ATOM   3355  CD  GLN A 215     171.982 219.403 -17.435  1.00  0.00           C  
ATOM   3356  NE2 GLN A 215     173.057 218.680 -17.708  1.00  0.00           N  
ATOM   3357  OE1 GLN A 215     171.004 219.518 -18.217  1.00  0.00           O  
ATOM   3358  H   GLN A 215     174.196 221.837 -14.971  1.00  0.00           H  
ATOM   3359  HA  GLN A 215     173.579 221.485 -17.733  1.00  0.00           H  
ATOM   3360 1HB  GLN A 215     171.833 222.134 -15.386  1.00  0.00           H  
ATOM   3361 2HB  GLN A 215     171.275 221.883 -16.976  1.00  0.00           H  
ATOM   3362 1HG  GLN A 215     172.920 219.894 -15.583  1.00  0.00           H  
ATOM   3363 2HG  GLN A 215     171.136 219.887 -15.524  1.00  0.00           H  
ATOM   3364 1HE2 GLN A 215     173.181 218.175 -18.576  1.00  0.00           H  
ATOM   3365 2HE2 GLN A 215     173.831 218.664 -17.053  1.00  0.00           H  
ATOM   3366  N   ILE A 216     173.428 224.596 -16.766  1.00  0.00           N  
ATOM   3367  CA  ILE A 216     173.312 225.934 -17.315  1.00  0.00           C  
ATOM   3368  C   ILE A 216     174.362 226.084 -18.409  1.00  0.00           C  
ATOM   3369  O   ILE A 216     174.111 226.713 -19.445  1.00  0.00           O  
ATOM   3370  CB  ILE A 216     173.348 227.048 -16.255  1.00  0.00           C  
ATOM   3371  CG1 ILE A 216     172.038 226.952 -15.388  1.00  0.00           C  
ATOM   3372  CG2 ILE A 216     173.446 228.408 -16.966  1.00  0.00           C  
ATOM   3373  CD1 ILE A 216     172.028 227.794 -14.112  1.00  0.00           C  
ATOM   3374  H   ILE A 216     173.735 224.449 -15.800  1.00  0.00           H  
ATOM   3375  HA  ILE A 216     172.350 226.011 -17.792  1.00  0.00           H  
ATOM   3376  HB  ILE A 216     174.201 226.902 -15.588  1.00  0.00           H  
ATOM   3377 1HG1 ILE A 216     171.199 227.253 -16.008  1.00  0.00           H  
ATOM   3378 2HG1 ILE A 216     171.896 225.910 -15.111  1.00  0.00           H  
ATOM   3379 1HG2 ILE A 216     173.460 229.203 -16.262  1.00  0.00           H  
ATOM   3380 2HG2 ILE A 216     174.358 228.444 -17.536  1.00  0.00           H  
ATOM   3381 3HG2 ILE A 216     172.594 228.539 -17.632  1.00  0.00           H  
ATOM   3382 1HD1 ILE A 216     171.085 227.651 -13.585  1.00  0.00           H  
ATOM   3383 2HD1 ILE A 216     172.852 227.483 -13.465  1.00  0.00           H  
ATOM   3384 3HD1 ILE A 216     172.134 228.841 -14.351  1.00  0.00           H  
ATOM   3385  N   GLU A 217     175.580 225.590 -18.167  1.00  0.00           N  
ATOM   3386  CA  GLU A 217     176.562 225.644 -19.241  1.00  0.00           C  
ATOM   3387  C   GLU A 217     176.054 224.840 -20.450  1.00  0.00           C  
ATOM   3388  O   GLU A 217     176.249 225.250 -21.599  1.00  0.00           O  
ATOM   3389  CB  GLU A 217     177.935 225.149 -18.812  1.00  0.00           C  
ATOM   3390  CG  GLU A 217     178.955 225.309 -19.928  1.00  0.00           C  
ATOM   3391  CD  GLU A 217     180.374 225.034 -19.548  1.00  0.00           C  
ATOM   3392  OE1 GLU A 217     180.743 223.882 -19.437  1.00  0.00           O  
ATOM   3393  OE2 GLU A 217     181.099 225.997 -19.360  1.00  0.00           O1-
ATOM   3394  H   GLU A 217     175.798 225.181 -17.247  1.00  0.00           H  
ATOM   3395  HA  GLU A 217     176.671 226.683 -19.551  1.00  0.00           H  
ATOM   3396 1HB  GLU A 217     178.275 225.705 -17.939  1.00  0.00           H  
ATOM   3397 2HB  GLU A 217     177.877 224.093 -18.535  1.00  0.00           H  
ATOM   3398 1HG  GLU A 217     178.678 224.612 -20.710  1.00  0.00           H  
ATOM   3399 2HG  GLU A 217     178.874 226.310 -20.344  1.00  0.00           H  
ATOM   3400  N   ALA A 218     175.403 223.691 -20.196  1.00  0.00           N  
ATOM   3401  CA  ALA A 218     174.853 222.876 -21.276  1.00  0.00           C  
ATOM   3402  C   ALA A 218     173.808 223.667 -22.080  1.00  0.00           C  
ATOM   3403  O   ALA A 218     173.753 223.543 -23.308  1.00  0.00           O  
ATOM   3404  CB  ALA A 218     174.240 221.612 -20.727  1.00  0.00           C  
ATOM   3405  H   ALA A 218     175.338 223.369 -19.226  1.00  0.00           H  
ATOM   3406  HA  ALA A 218     175.670 222.607 -21.943  1.00  0.00           H  
ATOM   3407 1HB  ALA A 218     173.889 221.059 -21.542  1.00  0.00           H  
ATOM   3408 2HB  ALA A 218     174.989 221.046 -20.178  1.00  0.00           H  
ATOM   3409 3HB  ALA A 218     173.418 221.847 -20.077  1.00  0.00           H  
ATOM   3410  N   ILE A 219     173.021 224.518 -21.406  1.00  0.00           N  
ATOM   3411  CA  ILE A 219     172.046 225.351 -22.109  1.00  0.00           C  
ATOM   3412  C   ILE A 219     172.770 226.267 -23.075  1.00  0.00           C  
ATOM   3413  O   ILE A 219     172.382 226.362 -24.242  1.00  0.00           O  
ATOM   3414  CB  ILE A 219     171.211 226.234 -21.129  1.00  0.00           C  
ATOM   3415  CG1 ILE A 219     170.243 225.387 -20.288  1.00  0.00           C  
ATOM   3416  CG2 ILE A 219     170.510 227.359 -21.856  1.00  0.00           C  
ATOM   3417  CD1 ILE A 219     169.635 226.145 -19.081  1.00  0.00           C  
ATOM   3418  H   ILE A 219     173.072 224.513 -20.382  1.00  0.00           H  
ATOM   3419  HA  ILE A 219     171.375 224.703 -22.672  1.00  0.00           H  
ATOM   3420  HB  ILE A 219     171.888 226.688 -20.420  1.00  0.00           H  
ATOM   3421 1HG1 ILE A 219     169.432 225.041 -20.926  1.00  0.00           H  
ATOM   3422 2HG1 ILE A 219     170.775 224.523 -19.922  1.00  0.00           H  
ATOM   3423 1HG2 ILE A 219     169.986 227.973 -21.155  1.00  0.00           H  
ATOM   3424 2HG2 ILE A 219     171.225 227.978 -22.364  1.00  0.00           H  
ATOM   3425 3HG2 ILE A 219     169.823 226.963 -22.569  1.00  0.00           H  
ATOM   3426 1HD1 ILE A 219     168.976 225.483 -18.538  1.00  0.00           H  
ATOM   3427 2HD1 ILE A 219     170.404 226.480 -18.422  1.00  0.00           H  
ATOM   3428 3HD1 ILE A 219     169.072 227.003 -19.399  1.00  0.00           H  
ATOM   3429  N   ALA A 220     173.845 226.939 -22.608  1.00  0.00           N  
ATOM   3430  CA  ALA A 220     174.579 227.834 -23.497  1.00  0.00           C  
ATOM   3431  C   ALA A 220     175.110 227.089 -24.698  1.00  0.00           C  
ATOM   3432  O   ALA A 220     175.087 227.630 -25.803  1.00  0.00           O  
ATOM   3433  CB  ALA A 220     175.689 228.505 -22.672  1.00  0.00           C  
ATOM   3434  H   ALA A 220     174.141 226.822 -21.649  1.00  0.00           H  
ATOM   3435  HA  ALA A 220     173.882 228.606 -23.873  1.00  0.00           H  
ATOM   3436 1HB  ALA A 220     175.280 229.078 -21.820  1.00  0.00           H  
ATOM   3437 2HB  ALA A 220     176.401 227.767 -22.254  1.00  0.00           H  
ATOM   3438 3HB  ALA A 220     176.280 229.217 -23.279  1.00  0.00           H  
ATOM   3439  N   LYS A 221     175.659 225.902 -24.470  1.00  0.00           N  
ATOM   3440  CA  LYS A 221     176.216 225.130 -25.568  1.00  0.00           C  
ATOM   3441  C   LYS A 221     175.158 224.737 -26.603  1.00  0.00           C  
ATOM   3442  O   LYS A 221     175.431 224.819 -27.805  1.00  0.00           O  
ATOM   3443  CB  LYS A 221     176.956 223.920 -25.019  1.00  0.00           C  
ATOM   3444  CG  LYS A 221     178.271 224.281 -24.335  1.00  0.00           C  
ATOM   3445  CD  LYS A 221     178.963 223.075 -23.716  1.00  0.00           C  
ATOM   3446  CE  LYS A 221     180.311 223.486 -23.099  1.00  0.00           C  
ATOM   3447  NZ  LYS A 221     180.952 222.381 -22.333  1.00  0.00           N1+
ATOM   3448  H   LYS A 221     175.705 225.549 -23.507  1.00  0.00           H  
ATOM   3449  HA  LYS A 221     176.948 225.757 -26.074  1.00  0.00           H  
ATOM   3450 1HB  LYS A 221     176.328 223.446 -24.272  1.00  0.00           H  
ATOM   3451 2HB  LYS A 221     177.147 223.203 -25.814  1.00  0.00           H  
ATOM   3452 1HG  LYS A 221     178.937 224.742 -25.063  1.00  0.00           H  
ATOM   3453 2HG  LYS A 221     178.069 225.011 -23.548  1.00  0.00           H  
ATOM   3454 1HD  LYS A 221     178.326 222.657 -22.932  1.00  0.00           H  
ATOM   3455 2HD  LYS A 221     179.130 222.311 -24.475  1.00  0.00           H  
ATOM   3456 1HE  LYS A 221     180.983 223.793 -23.896  1.00  0.00           H  
ATOM   3457 2HE  LYS A 221     180.154 224.326 -22.442  1.00  0.00           H  
ATOM   3458 1HZ  LYS A 221     181.827 222.709 -21.942  1.00  0.00           H  
ATOM   3459 2HZ  LYS A 221     180.338 222.098 -21.575  1.00  0.00           H  
ATOM   3460 3HZ  LYS A 221     181.125 221.592 -22.938  1.00  0.00           H  
ATOM   3461  N   LEU A 222     173.942 224.365 -26.163  1.00  0.00           N  
ATOM   3462  CA  LEU A 222     172.884 224.027 -27.122  1.00  0.00           C  
ATOM   3463  C   LEU A 222     172.473 225.260 -27.924  1.00  0.00           C  
ATOM   3464  O   LEU A 222     172.118 225.157 -29.096  1.00  0.00           O  
ATOM   3465  CB  LEU A 222     171.631 223.455 -26.428  1.00  0.00           C  
ATOM   3466  CG  LEU A 222     171.725 222.019 -25.841  1.00  0.00           C  
ATOM   3467  CD1 LEU A 222     170.445 221.689 -25.111  1.00  0.00           C  
ATOM   3468  CD2 LEU A 222     171.953 220.982 -26.951  1.00  0.00           C  
ATOM   3469  H   LEU A 222     173.788 224.253 -25.152  1.00  0.00           H  
ATOM   3470  HA  LEU A 222     173.278 223.302 -27.827  1.00  0.00           H  
ATOM   3471 1HB  LEU A 222     171.383 224.127 -25.602  1.00  0.00           H  
ATOM   3472 2HB  LEU A 222     170.812 223.474 -27.141  1.00  0.00           H  
ATOM   3473  HG  LEU A 222     172.525 221.988 -25.134  1.00  0.00           H  
ATOM   3474 1HD1 LEU A 222     170.533 220.701 -24.692  1.00  0.00           H  
ATOM   3475 2HD1 LEU A 222     170.280 222.410 -24.311  1.00  0.00           H  
ATOM   3476 3HD1 LEU A 222     169.615 221.712 -25.802  1.00  0.00           H  
ATOM   3477 1HD2 LEU A 222     172.010 219.989 -26.505  1.00  0.00           H  
ATOM   3478 2HD2 LEU A 222     171.123 221.018 -27.655  1.00  0.00           H  
ATOM   3479 3HD2 LEU A 222     172.882 221.183 -27.476  1.00  0.00           H  
ATOM   3480  N   ILE A 223     172.496 226.428 -27.288  1.00  0.00           N  
ATOM   3481  CA  ILE A 223     172.148 227.672 -27.963  1.00  0.00           C  
ATOM   3482  C   ILE A 223     173.200 228.047 -29.007  1.00  0.00           C  
ATOM   3483  O   ILE A 223     172.853 228.455 -30.117  1.00  0.00           O  
ATOM   3484  CB  ILE A 223     171.990 228.814 -26.945  1.00  0.00           C  
ATOM   3485  CG1 ILE A 223     170.782 228.507 -26.074  1.00  0.00           C  
ATOM   3486  CG2 ILE A 223     171.845 230.195 -27.669  1.00  0.00           C  
ATOM   3487  CD1 ILE A 223     170.705 229.329 -24.871  1.00  0.00           C  
ATOM   3488  H   ILE A 223     172.732 226.432 -26.289  1.00  0.00           H  
ATOM   3489  HA  ILE A 223     171.196 227.529 -28.473  1.00  0.00           H  
ATOM   3490  HB  ILE A 223     172.863 228.837 -26.295  1.00  0.00           H  
ATOM   3491 1HG1 ILE A 223     169.871 228.651 -26.652  1.00  0.00           H  
ATOM   3492 2HG1 ILE A 223     170.828 227.470 -25.768  1.00  0.00           H  
ATOM   3493 1HG2 ILE A 223     171.740 230.998 -26.947  1.00  0.00           H  
ATOM   3494 2HG2 ILE A 223     172.725 230.399 -28.274  1.00  0.00           H  
ATOM   3495 3HG2 ILE A 223     170.965 230.177 -28.314  1.00  0.00           H  
ATOM   3496 1HD1 ILE A 223     169.854 229.026 -24.315  1.00  0.00           H  
ATOM   3497 2HD1 ILE A 223     171.598 229.180 -24.277  1.00  0.00           H  
ATOM   3498 3HD1 ILE A 223     170.619 230.360 -25.134  1.00  0.00           H  
ATOM   3499  N   ARG A 224     174.485 227.955 -28.633  1.00  0.00           N  
ATOM   3500  CA  ARG A 224     175.589 228.296 -29.533  1.00  0.00           C  
ATOM   3501  C   ARG A 224     175.869 227.317 -30.710  1.00  0.00           C  
ATOM   3502  O   ARG A 224     176.254 227.791 -31.787  1.00  0.00           O  
ATOM   3503  CB  ARG A 224     176.894 228.448 -28.749  1.00  0.00           C  
ATOM   3504  CG  ARG A 224     177.023 229.677 -27.834  1.00  0.00           C  
ATOM   3505  CD  ARG A 224     178.383 229.695 -27.196  1.00  0.00           C  
ATOM   3506  NE  ARG A 224     178.565 230.770 -26.211  1.00  0.00           N  
ATOM   3507  CZ  ARG A 224     178.898 232.052 -26.450  1.00  0.00           C  
ATOM   3508  NH1 ARG A 224     179.081 232.527 -27.674  1.00  0.00           N1+
ATOM   3509  NH2 ARG A 224     179.042 232.818 -25.391  1.00  0.00           N  
ATOM   3510  H   ARG A 224     174.697 227.652 -27.677  1.00  0.00           H  
ATOM   3511  HA  ARG A 224     175.353 229.265 -29.967  1.00  0.00           H  
ATOM   3512 1HB  ARG A 224     177.016 227.568 -28.113  1.00  0.00           H  
ATOM   3513 2HB  ARG A 224     177.730 228.462 -29.444  1.00  0.00           H  
ATOM   3514 1HG  ARG A 224     176.886 230.585 -28.415  1.00  0.00           H  
ATOM   3515 2HG  ARG A 224     176.270 229.628 -27.045  1.00  0.00           H  
ATOM   3516 1HD  ARG A 224     178.523 228.746 -26.675  1.00  0.00           H  
ATOM   3517 2HD  ARG A 224     179.146 229.794 -27.961  1.00  0.00           H  
ATOM   3518  HE  ARG A 224     178.466 230.531 -25.213  1.00  0.00           H  
ATOM   3519 1HH1 ARG A 224     178.973 231.928 -28.473  1.00  0.00           H  
ATOM   3520 2HH1 ARG A 224     179.334 233.501 -27.808  1.00  0.00           H  
ATOM   3521 1HH2 ARG A 224     178.896 232.386 -24.468  1.00  0.00           H  
ATOM   3522 2HH2 ARG A 224     179.307 233.813 -25.469  1.00  0.00           H  
ATOM   3523  N   GLY A 225     175.718 225.976 -30.507  1.00  0.00           N  
ATOM   3524  CA  GLY A 225     176.007 224.929 -31.502  1.00  0.00           C  
ATOM   3525  C   GLY A 225     174.784 224.088 -31.893  1.00  0.00           C  
ATOM   3526  O   GLY A 225     174.392 224.114 -33.064  1.00  0.00           O  
ATOM   3527  OXT GLY A 225     174.566 223.074 -31.223  1.00  0.00           O1-
ATOM   3528  H   GLY A 225     175.411 225.657 -29.582  1.00  0.00           H  
ATOM   3529 1HA  GLY A 225     176.444 225.363 -32.397  1.00  0.00           H  
ATOM   3530 2HA  GLY A 225     176.765 224.275 -31.085  1.00  0.00           H  
ATOM   3531  N   SER B   1     166.138 226.545  19.597  1.00  0.00           N  
ATOM   3532  CA  SER B   1     165.218 225.438  19.285  1.00  0.00           C  
ATOM   3533  C   SER B   1     164.151 225.792  18.187  1.00  0.00           C  
ATOM   3534  O   SER B   1     164.081 225.101  17.163  1.00  0.00           O  
ATOM   3535  CB  SER B   1     164.515 225.008  20.557  1.00  0.00           C  
ATOM   3536  OG  SER B   1     165.424 224.461  21.474  1.00  0.00           O  
ATOM   3537 1H   SER B   1     166.865 226.212  20.216  1.00  0.00           H  
ATOM   3538 2H   SER B   1     166.553 226.837  18.713  1.00  0.00           H  
ATOM   3539 3H   SER B   1     165.659 227.322  20.027  1.00  0.00           H  
ATOM   3540  HA  SER B   1     165.827 224.610  18.892  1.00  0.00           H  
ATOM   3541 1HB  SER B   1     164.016 225.868  21.005  1.00  0.00           H  
ATOM   3542 2HB  SER B   1     163.746 224.273  20.320  1.00  0.00           H  
ATOM   3543  HG  SER B   1     164.907 224.217  22.245  1.00  0.00           H  
ATOM   3544  N   GLU B   2     163.346 226.862  18.412  1.00  0.00           N  
ATOM   3545  CA  GLU B   2     162.245 227.303  17.533  1.00  0.00           C  
ATOM   3546  C   GLU B   2     162.695 227.798  16.162  1.00  0.00           C  
ATOM   3547  O   GLU B   2     162.017 227.560  15.160  1.00  0.00           O  
ATOM   3548  CB  GLU B   2     161.450 228.415  18.220  1.00  0.00           C  
ATOM   3549  CG  GLU B   2     160.693 227.970  19.464  1.00  0.00           C  
ATOM   3550  CD  GLU B   2     161.562 227.905  20.686  1.00  0.00           C  
ATOM   3551  OE1 GLU B   2     162.725 228.216  20.582  1.00  0.00           O  
ATOM   3552  OE2 GLU B   2     161.065 227.542  21.726  1.00  0.00           O1-
ATOM   3553  H   GLU B   2     163.468 227.388  19.276  1.00  0.00           H  
ATOM   3554  HA  GLU B   2     161.568 226.461  17.378  1.00  0.00           H  
ATOM   3555 1HB  GLU B   2     162.125 229.221  18.511  1.00  0.00           H  
ATOM   3556 2HB  GLU B   2     160.726 228.831  17.518  1.00  0.00           H  
ATOM   3557 1HG  GLU B   2     159.876 228.668  19.648  1.00  0.00           H  
ATOM   3558 2HG  GLU B   2     160.258 226.988  19.278  1.00  0.00           H  
ATOM   3559  N   THR B   3     163.824 228.491  16.127  1.00  0.00           N  
ATOM   3560  CA  THR B   3     164.324 229.043  14.888  1.00  0.00           C  
ATOM   3561  C   THR B   3     164.826 227.941  13.983  1.00  0.00           C  
ATOM   3562  O   THR B   3     164.483 227.901  12.803  1.00  0.00           O  
ATOM   3563  CB  THR B   3     165.450 230.061  15.144  1.00  0.00           C  
ATOM   3564  CG2 THR B   3     165.983 230.610  13.830  1.00  0.00           C  
ATOM   3565  OG1 THR B   3     164.945 231.143  15.939  1.00  0.00           O  
ATOM   3566  H   THR B   3     164.328 228.634  16.989  1.00  0.00           H  
ATOM   3567  HA  THR B   3     163.501 229.549  14.384  1.00  0.00           H  
ATOM   3568  HB  THR B   3     166.263 229.579  15.687  1.00  0.00           H  
ATOM   3569  HG1 THR B   3     164.627 230.802  16.780  1.00  0.00           H  
ATOM   3570 1HG2 THR B   3     166.777 231.330  14.030  1.00  0.00           H  
ATOM   3571 2HG2 THR B   3     166.376 229.792  13.229  1.00  0.00           H  
ATOM   3572 3HG2 THR B   3     165.177 231.103  13.288  1.00  0.00           H  
ATOM   3573  N   GLU B   4     165.587 227.009  14.526  1.00  0.00           N  
ATOM   3574  CA  GLU B   4     166.135 225.947  13.714  1.00  0.00           C  
ATOM   3575  C   GLU B   4     165.003 225.100  13.091  1.00  0.00           C  
ATOM   3576  O   GLU B   4     165.104 224.677  11.930  1.00  0.00           O  
ATOM   3577  CB  GLU B   4     167.069 225.103  14.583  1.00  0.00           C  
ATOM   3578  CG  GLU B   4     168.283 225.854  15.151  1.00  0.00           C  
ATOM   3579  CD  GLU B   4     167.962 226.616  16.443  1.00  0.00           C  
ATOM   3580  OE1 GLU B   4     166.827 226.592  16.858  1.00  0.00           O  
ATOM   3581  OE2 GLU B   4     168.833 227.192  17.016  1.00  0.00           O1-
ATOM   3582  H   GLU B   4     165.829 227.055  15.516  1.00  0.00           H  
ATOM   3583  HA  GLU B   4     166.719 226.391  12.909  1.00  0.00           H  
ATOM   3584 1HB  GLU B   4     166.506 224.668  15.412  1.00  0.00           H  
ATOM   3585 2HB  GLU B   4     167.469 224.298  14.004  1.00  0.00           H  
ATOM   3586 1HG  GLU B   4     169.075 225.133  15.352  1.00  0.00           H  
ATOM   3587 2HG  GLU B   4     168.649 226.554  14.398  1.00  0.00           H  
ATOM   3588  N   LYS B   5     163.901 224.891  13.841  1.00  0.00           N  
ATOM   3589  CA  LYS B   5     162.779 224.114  13.318  1.00  0.00           C  
ATOM   3590  C   LYS B   5     162.132 224.888  12.151  1.00  0.00           C  
ATOM   3591  O   LYS B   5     161.804 224.293  11.111  1.00  0.00           O  
ATOM   3592  CB  LYS B   5     161.754 223.826  14.416  1.00  0.00           C  
ATOM   3593  CG  LYS B   5     162.225 222.837  15.473  1.00  0.00           C  
ATOM   3594  CD  LYS B   5     161.088 222.434  16.401  1.00  0.00           C  
ATOM   3595  CE  LYS B   5     160.702 223.575  17.331  1.00  0.00           C  
ATOM   3596  NZ  LYS B   5     159.683 223.156  18.330  1.00  0.00           N1+
ATOM   3597  H   LYS B   5     163.886 225.225  14.812  1.00  0.00           H  
ATOM   3598  HA  LYS B   5     163.151 223.167  12.937  1.00  0.00           H  
ATOM   3599 1HB  LYS B   5     161.491 224.755  14.921  1.00  0.00           H  
ATOM   3600 2HB  LYS B   5     160.843 223.427  13.968  1.00  0.00           H  
ATOM   3601 1HG  LYS B   5     162.620 221.944  14.987  1.00  0.00           H  
ATOM   3602 2HG  LYS B   5     163.022 223.289  16.064  1.00  0.00           H  
ATOM   3603 1HD  LYS B   5     160.218 222.151  15.806  1.00  0.00           H  
ATOM   3604 2HD  LYS B   5     161.394 221.577  17.000  1.00  0.00           H  
ATOM   3605 1HE  LYS B   5     161.586 223.928  17.859  1.00  0.00           H  
ATOM   3606 2HE  LYS B   5     160.299 224.402  16.746  1.00  0.00           H  
ATOM   3607 1HZ  LYS B   5     159.454 223.937  18.927  1.00  0.00           H  
ATOM   3608 2HZ  LYS B   5     158.848 222.842  17.852  1.00  0.00           H  
ATOM   3609 3HZ  LYS B   5     160.050 222.402  18.892  1.00  0.00           H  
ATOM   3610  N   ARG B   6     162.009 226.230  12.297  1.00  0.00           N  
ATOM   3611  CA  ARG B   6     161.452 227.059  11.222  1.00  0.00           C  
ATOM   3612  C   ARG B   6     162.353 227.021  10.002  1.00  0.00           C  
ATOM   3613  O   ARG B   6     161.857 227.026   8.872  1.00  0.00           O  
ATOM   3614  CB  ARG B   6     161.280 228.525  11.627  1.00  0.00           C  
ATOM   3615  CG  ARG B   6     160.263 228.853  12.733  1.00  0.00           C  
ATOM   3616  CD  ARG B   6     158.821 228.838  12.277  1.00  0.00           C  
ATOM   3617  NE  ARG B   6     158.197 227.502  12.274  1.00  0.00           N  
ATOM   3618  CZ  ARG B   6     157.779 226.832  13.382  1.00  0.00           C  
ATOM   3619  NH1 ARG B   6     157.947 227.355  14.594  1.00  0.00           N1+
ATOM   3620  NH2 ARG B   6     157.192 225.647  13.250  1.00  0.00           N  
ATOM   3621  H   ARG B   6     162.236 226.662  13.202  1.00  0.00           H  
ATOM   3622  HA  ARG B   6     160.479 226.655  10.942  1.00  0.00           H  
ATOM   3623 1HB  ARG B   6     162.244 228.906  11.967  1.00  0.00           H  
ATOM   3624 2HB  ARG B   6     161.006 229.103  10.746  1.00  0.00           H  
ATOM   3625 1HG  ARG B   6     160.357 228.107  13.492  1.00  0.00           H  
ATOM   3626 2HG  ARG B   6     160.491 229.831  13.157  1.00  0.00           H  
ATOM   3627 1HD  ARG B   6     158.232 229.491  12.920  1.00  0.00           H  
ATOM   3628 2HD  ARG B   6     158.776 229.222  11.258  1.00  0.00           H  
ATOM   3629  HE  ARG B   6     158.015 227.052  11.354  1.00  0.00           H  
ATOM   3630 1HH1 ARG B   6     158.397 228.253  14.702  1.00  0.00           H  
ATOM   3631 2HH1 ARG B   6     157.634 226.854  15.412  1.00  0.00           H  
ATOM   3632 1HH2 ARG B   6     157.061 225.231  12.308  1.00  0.00           H  
ATOM   3633 2HH2 ARG B   6     156.875 225.135  14.055  1.00  0.00           H  
ATOM   3634  N   LEU B   7     163.676 226.979  10.202  1.00  0.00           N  
ATOM   3635  CA  LEU B   7     164.549 226.943   9.044  1.00  0.00           C  
ATOM   3636  C   LEU B   7     164.328 225.677   8.234  1.00  0.00           C  
ATOM   3637  O   LEU B   7     164.288 225.761   7.003  1.00  0.00           O  
ATOM   3638  CB  LEU B   7     166.038 227.027   9.399  1.00  0.00           C  
ATOM   3639  CG  LEU B   7     166.697 228.399   9.408  1.00  0.00           C  
ATOM   3640  CD1 LEU B   7     166.112 229.264  10.494  1.00  0.00           C  
ATOM   3641  CD2 LEU B   7     168.177 228.223   9.595  1.00  0.00           C  
ATOM   3642  H   LEU B   7     164.043 227.043  11.159  1.00  0.00           H  
ATOM   3643  HA  LEU B   7     164.311 227.796   8.413  1.00  0.00           H  
ATOM   3644 1HB  LEU B   7     166.173 226.583  10.384  1.00  0.00           H  
ATOM   3645 2HB  LEU B   7     166.574 226.432   8.682  1.00  0.00           H  
ATOM   3646  HG  LEU B   7     166.519 228.875   8.450  1.00  0.00           H  
ATOM   3647 1HD1 LEU B   7     166.585 230.239  10.498  1.00  0.00           H  
ATOM   3648 2HD1 LEU B   7     165.041 229.392  10.351  1.00  0.00           H  
ATOM   3649 3HD1 LEU B   7     166.300 228.779  11.428  1.00  0.00           H  
ATOM   3650 1HD2 LEU B   7     168.649 229.205   9.562  1.00  0.00           H  
ATOM   3651 2HD2 LEU B   7     168.376 227.745  10.557  1.00  0.00           H  
ATOM   3652 3HD2 LEU B   7     168.575 227.606   8.799  1.00  0.00           H  
ATOM   3653  N   LEU B   8     164.118 224.517   8.876  1.00  0.00           N  
ATOM   3654  CA  LEU B   8     163.859 223.320   8.065  1.00  0.00           C  
ATOM   3655  C   LEU B   8     162.577 223.448   7.260  1.00  0.00           C  
ATOM   3656  O   LEU B   8     162.545 223.031   6.098  1.00  0.00           O  
ATOM   3657  CB  LEU B   8     163.762 222.040   8.908  1.00  0.00           C  
ATOM   3658  CG  LEU B   8     165.060 221.492   9.488  1.00  0.00           C  
ATOM   3659  CD1 LEU B   8     164.756 220.403  10.450  1.00  0.00           C  
ATOM   3660  CD2 LEU B   8     165.917 220.899   8.375  1.00  0.00           C  
ATOM   3661  H   LEU B   8     164.209 224.480   9.900  1.00  0.00           H  
ATOM   3662  HA  LEU B   8     164.674 223.218   7.359  1.00  0.00           H  
ATOM   3663 1HB  LEU B   8     163.093 222.247   9.749  1.00  0.00           H  
ATOM   3664 2HB  LEU B   8     163.310 221.261   8.298  1.00  0.00           H  
ATOM   3665  HG  LEU B   8     165.581 222.285  10.011  1.00  0.00           H  
ATOM   3666 1HD1 LEU B   8     165.683 220.026  10.870  1.00  0.00           H  
ATOM   3667 2HD1 LEU B   8     164.130 220.801  11.229  1.00  0.00           H  
ATOM   3668 3HD1 LEU B   8     164.246 219.610   9.945  1.00  0.00           H  
ATOM   3669 1HD2 LEU B   8     166.799 220.517   8.814  1.00  0.00           H  
ATOM   3670 2HD2 LEU B   8     165.376 220.092   7.881  1.00  0.00           H  
ATOM   3671 3HD2 LEU B   8     166.179 221.637   7.638  1.00  0.00           H  
ATOM   3672  N   GLU B   9     161.531 224.050   7.839  1.00  0.00           N  
ATOM   3673  CA  GLU B   9     160.285 224.204   7.085  1.00  0.00           C  
ATOM   3674  C   GLU B   9     160.510 225.105   5.864  1.00  0.00           C  
ATOM   3675  O   GLU B   9     160.025 224.824   4.759  1.00  0.00           O  
ATOM   3676  CB  GLU B   9     159.205 224.843   7.955  1.00  0.00           C  
ATOM   3677  CG  GLU B   9     158.682 224.006   9.084  1.00  0.00           C  
ATOM   3678  CD  GLU B   9     157.712 224.779   9.932  1.00  0.00           C  
ATOM   3679  OE1 GLU B   9     157.584 225.969   9.729  1.00  0.00           O  
ATOM   3680  OE2 GLU B   9     157.112 224.202  10.797  1.00  0.00           O1-
ATOM   3681  H   GLU B   9     161.598 224.330   8.828  1.00  0.00           H  
ATOM   3682  HA  GLU B   9     159.954 223.225   6.746  1.00  0.00           H  
ATOM   3683 1HB  GLU B   9     159.584 225.775   8.373  1.00  0.00           H  
ATOM   3684 2HB  GLU B   9     158.353 225.089   7.331  1.00  0.00           H  
ATOM   3685 1HG  GLU B   9     158.190 223.122   8.682  1.00  0.00           H  
ATOM   3686 2HG  GLU B   9     159.521 223.680   9.700  1.00  0.00           H  
ATOM   3687  N   ILE B  10     161.302 226.155   6.059  1.00  0.00           N  
ATOM   3688  CA  ILE B  10     161.627 227.110   5.013  1.00  0.00           C  
ATOM   3689  C   ILE B  10     162.446 226.448   3.910  1.00  0.00           C  
ATOM   3690  O   ILE B  10     162.152 226.632   2.726  1.00  0.00           O  
ATOM   3691  CB  ILE B  10     162.348 228.321   5.631  1.00  0.00           C  
ATOM   3692  CG1 ILE B  10     161.298 229.089   6.532  1.00  0.00           C  
ATOM   3693  CG2 ILE B  10     162.958 229.198   4.537  1.00  0.00           C  
ATOM   3694  CD1 ILE B  10     161.852 230.106   7.491  1.00  0.00           C  
ATOM   3695  H   ILE B  10     161.638 226.328   7.015  1.00  0.00           H  
ATOM   3696  HA  ILE B  10     160.702 227.465   4.573  1.00  0.00           H  
ATOM   3697  HB  ILE B  10     163.138 227.976   6.287  1.00  0.00           H  
ATOM   3698 1HG1 ILE B  10     160.612 229.603   5.894  1.00  0.00           H  
ATOM   3699 2HG1 ILE B  10     160.744 228.354   7.109  1.00  0.00           H  
ATOM   3700 1HG2 ILE B  10     163.453 230.030   4.975  1.00  0.00           H  
ATOM   3701 2HG2 ILE B  10     163.682 228.633   3.954  1.00  0.00           H  
ATOM   3702 3HG2 ILE B  10     162.184 229.540   3.896  1.00  0.00           H  
ATOM   3703 1HD1 ILE B  10     161.030 230.550   8.043  1.00  0.00           H  
ATOM   3704 2HD1 ILE B  10     162.532 229.618   8.186  1.00  0.00           H  
ATOM   3705 3HD1 ILE B  10     162.364 230.870   6.955  1.00  0.00           H  
ATOM   3706  N   HIS B  11     163.437 225.646   4.283  1.00  0.00           N  
ATOM   3707  CA  HIS B  11     164.254 224.964   3.295  1.00  0.00           C  
ATOM   3708  C   HIS B  11     163.440 223.941   2.529  1.00  0.00           C  
ATOM   3709  O   HIS B  11     163.682 223.754   1.340  1.00  0.00           O  
ATOM   3710  CB  HIS B  11     165.402 224.226   3.938  1.00  0.00           C  
ATOM   3711  CG  HIS B  11     166.493 225.020   4.394  1.00  0.00           C  
ATOM   3712  CD2 HIS B  11     167.746 225.129   3.940  1.00  0.00           C  
ATOM   3713  ND1 HIS B  11     166.411 225.811   5.493  1.00  0.00           N  
ATOM   3714  CE1 HIS B  11     167.543 226.390   5.696  1.00  0.00           C  
ATOM   3715  NE2 HIS B  11     168.389 225.979   4.770  1.00  0.00           N  
ATOM   3716  H   HIS B  11     163.649 225.544   5.277  1.00  0.00           H  
ATOM   3717  HA  HIS B  11     164.659 225.690   2.591  1.00  0.00           H  
ATOM   3718 1HB  HIS B  11     165.016 223.684   4.795  1.00  0.00           H  
ATOM   3719 2HB  HIS B  11     165.794 223.521   3.225  1.00  0.00           H  
ATOM   3720  HD1 HIS B  11     165.598 225.940   6.069  1.00  0.00           H  
ATOM   3721  HD2 HIS B  11     168.277 224.669   3.103  1.00  0.00           H  
ATOM   3722  HE1 HIS B  11     167.657 227.069   6.534  1.00  0.00           H  
ATOM   3723  N   ARG B  12     162.501 223.258   3.194  1.00  0.00           N  
ATOM   3724  CA  ARG B  12     161.665 222.285   2.511  1.00  0.00           C  
ATOM   3725  C   ARG B  12     160.791 222.959   1.453  1.00  0.00           C  
ATOM   3726  O   ARG B  12     160.589 222.396   0.371  1.00  0.00           O  
ATOM   3727  CB  ARG B  12     160.804 221.516   3.494  1.00  0.00           C  
ATOM   3728  CG  ARG B  12     159.822 220.510   2.872  1.00  0.00           C  
ATOM   3729  CD  ARG B  12     160.501 219.392   2.146  1.00  0.00           C  
ATOM   3730  NE  ARG B  12     159.530 218.482   1.597  1.00  0.00           N  
ATOM   3731  CZ  ARG B  12     158.890 218.559   0.411  1.00  0.00           C  
ATOM   3732  NH1 ARG B  12     159.112 219.538  -0.464  1.00  0.00           N1+
ATOM   3733  NH2 ARG B  12     158.018 217.604   0.164  1.00  0.00           N  
ATOM   3734  H   ARG B  12     162.398 223.395   4.207  1.00  0.00           H  
ATOM   3735  HA  ARG B  12     162.327 221.576   2.020  1.00  0.00           H  
ATOM   3736 1HB  ARG B  12     161.446 220.976   4.189  1.00  0.00           H  
ATOM   3737 2HB  ARG B  12     160.219 222.224   4.083  1.00  0.00           H  
ATOM   3738 1HG  ARG B  12     159.227 220.062   3.669  1.00  0.00           H  
ATOM   3739 2HG  ARG B  12     159.154 221.018   2.178  1.00  0.00           H  
ATOM   3740 1HD  ARG B  12     161.110 219.766   1.331  1.00  0.00           H  
ATOM   3741 2HD  ARG B  12     161.131 218.836   2.843  1.00  0.00           H  
ATOM   3742  HE  ARG B  12     159.265 217.686   2.190  1.00  0.00           H  
ATOM   3743 1HH1 ARG B  12     159.780 220.273  -0.237  1.00  0.00           H  
ATOM   3744 2HH1 ARG B  12     158.595 219.563  -1.369  1.00  0.00           H  
ATOM   3745 1HH2 ARG B  12     157.877 216.889   0.903  1.00  0.00           H  
ATOM   3746 2HH2 ARG B  12     157.491 217.586  -0.697  1.00  0.00           H  
ATOM   3747  N   ARG B  13     160.259 224.153   1.759  1.00  0.00           N  
ATOM   3748  CA  ARG B  13     159.467 224.884   0.777  1.00  0.00           C  
ATOM   3749  C   ARG B  13     160.357 225.305  -0.400  1.00  0.00           C  
ATOM   3750  O   ARG B  13     159.929 225.270  -1.561  1.00  0.00           O  
ATOM   3751  CB  ARG B  13     158.822 226.095   1.400  1.00  0.00           C  
ATOM   3752  CG  ARG B  13     157.703 225.824   2.373  1.00  0.00           C  
ATOM   3753  CD  ARG B  13     157.098 227.088   2.845  1.00  0.00           C  
ATOM   3754  NE  ARG B  13     156.151 226.881   3.932  1.00  0.00           N  
ATOM   3755  CZ  ARG B  13     156.467 226.920   5.248  1.00  0.00           C  
ATOM   3756  NH1 ARG B  13     157.705 227.142   5.624  1.00  0.00           N1+
ATOM   3757  NH2 ARG B  13     155.526 226.734   6.162  1.00  0.00           N  
ATOM   3758  H   ARG B  13     160.375 224.520   2.712  1.00  0.00           H  
ATOM   3759  HA  ARG B  13     158.681 224.229   0.406  1.00  0.00           H  
ATOM   3760 1HB  ARG B  13     159.576 226.586   1.975  1.00  0.00           H  
ATOM   3761 2HB  ARG B  13     158.471 226.779   0.632  1.00  0.00           H  
ATOM   3762 1HG  ARG B  13     156.931 225.231   1.886  1.00  0.00           H  
ATOM   3763 2HG  ARG B  13     158.085 225.280   3.229  1.00  0.00           H  
ATOM   3764 1HD  ARG B  13     157.876 227.766   3.173  1.00  0.00           H  
ATOM   3765 2HD  ARG B  13     156.560 227.549   2.016  1.00  0.00           H  
ATOM   3766  HE  ARG B  13     155.186 226.706   3.683  1.00  0.00           H  
ATOM   3767 1HH1 ARG B  13     158.428 227.251   4.933  1.00  0.00           H  
ATOM   3768 2HH1 ARG B  13     157.942 227.173   6.610  1.00  0.00           H  
ATOM   3769 1HH2 ARG B  13     154.572 226.560   5.878  1.00  0.00           H  
ATOM   3770 2HH2 ARG B  13     155.763 226.751   7.151  1.00  0.00           H  
ATOM   3771  N   VAL B  14     161.613 225.672  -0.106  1.00  0.00           N  
ATOM   3772  CA  VAL B  14     162.567 226.011  -1.155  1.00  0.00           C  
ATOM   3773  C   VAL B  14     162.864 224.759  -1.973  1.00  0.00           C  
ATOM   3774  O   VAL B  14     162.965 224.829  -3.194  1.00  0.00           O  
ATOM   3775  CB  VAL B  14     163.863 226.630  -0.606  1.00  0.00           C  
ATOM   3776  CG1 VAL B  14     164.907 226.758  -1.746  1.00  0.00           C  
ATOM   3777  CG2 VAL B  14     163.524 228.013  -0.026  1.00  0.00           C  
ATOM   3778  H   VAL B  14     161.878 225.755   0.881  1.00  0.00           H  
ATOM   3779  HA  VAL B  14     162.110 226.751  -1.811  1.00  0.00           H  
ATOM   3780  HB  VAL B  14     164.279 225.993   0.168  1.00  0.00           H  
ATOM   3781 1HG1 VAL B  14     165.816 227.205  -1.378  1.00  0.00           H  
ATOM   3782 2HG1 VAL B  14     165.150 225.779  -2.160  1.00  0.00           H  
ATOM   3783 3HG1 VAL B  14     164.496 227.390  -2.537  1.00  0.00           H  
ATOM   3784 1HG2 VAL B  14     164.397 228.488   0.373  1.00  0.00           H  
ATOM   3785 2HG2 VAL B  14     163.111 228.629  -0.811  1.00  0.00           H  
ATOM   3786 3HG2 VAL B  14     162.796 227.906   0.759  1.00  0.00           H  
ATOM   3787  N   ALA B  15     163.011 223.612  -1.315  1.00  0.00           N  
ATOM   3788  CA  ALA B  15     163.257 222.361  -2.005  1.00  0.00           C  
ATOM   3789  C   ALA B  15     162.126 222.052  -2.982  1.00  0.00           C  
ATOM   3790  O   ALA B  15     162.388 221.520  -4.062  1.00  0.00           O  
ATOM   3791  CB  ALA B  15     163.392 221.225  -1.007  1.00  0.00           C  
ATOM   3792  H   ALA B  15     162.988 223.625  -0.301  1.00  0.00           H  
ATOM   3793  HA  ALA B  15     164.177 222.464  -2.569  1.00  0.00           H  
ATOM   3794 1HB  ALA B  15     163.589 220.316  -1.550  1.00  0.00           H  
ATOM   3795 2HB  ALA B  15     164.207 221.434  -0.316  1.00  0.00           H  
ATOM   3796 3HB  ALA B  15     162.480 221.114  -0.456  1.00  0.00           H  
ATOM   3797  N   GLU B  16     160.885 222.410  -2.630  1.00  0.00           N  
ATOM   3798  CA  GLU B  16     159.746 222.196  -3.515  1.00  0.00           C  
ATOM   3799  C   GLU B  16     159.874 223.134  -4.726  1.00  0.00           C  
ATOM   3800  O   GLU B  16     159.658 222.712  -5.868  1.00  0.00           O  
ATOM   3801  CB  GLU B  16     158.440 222.439  -2.749  1.00  0.00           C  
ATOM   3802  CG  GLU B  16     157.157 222.170  -3.507  1.00  0.00           C  
ATOM   3803  CD  GLU B  16     156.971 220.734  -3.945  1.00  0.00           C  
ATOM   3804  OE1 GLU B  16     157.655 219.832  -3.473  1.00  0.00           O  
ATOM   3805  OE2 GLU B  16     156.108 220.534  -4.759  1.00  0.00           O1-
ATOM   3806  H   GLU B  16     160.742 222.785  -1.687  1.00  0.00           H  
ATOM   3807  HA  GLU B  16     159.763 221.165  -3.868  1.00  0.00           H  
ATOM   3808 1HB  GLU B  16     158.435 221.839  -1.845  1.00  0.00           H  
ATOM   3809 2HB  GLU B  16     158.402 223.475  -2.435  1.00  0.00           H  
ATOM   3810 1HG  GLU B  16     156.318 222.451  -2.875  1.00  0.00           H  
ATOM   3811 2HG  GLU B  16     157.135 222.810  -4.391  1.00  0.00           H  
ATOM   3812  N   SER B  17     160.305 224.383  -4.486  1.00  0.00           N  
ATOM   3813  CA  SER B  17     160.530 225.347  -5.568  1.00  0.00           C  
ATOM   3814  C   SER B  17     161.600 224.804  -6.507  1.00  0.00           C  
ATOM   3815  O   SER B  17     161.483 224.871  -7.740  1.00  0.00           O  
ATOM   3816  CB  SER B  17     160.992 226.681  -5.005  1.00  0.00           C  
ATOM   3817  OG  SER B  17     161.251 227.602  -6.017  1.00  0.00           O  
ATOM   3818  H   SER B  17     160.401 224.684  -3.508  1.00  0.00           H  
ATOM   3819  HA  SER B  17     159.603 225.478  -6.121  1.00  0.00           H  
ATOM   3820 1HB  SER B  17     160.235 227.078  -4.331  1.00  0.00           H  
ATOM   3821 2HB  SER B  17     161.887 226.549  -4.428  1.00  0.00           H  
ATOM   3822  HG  SER B  17     161.714 228.349  -5.569  1.00  0.00           H  
ATOM   3823  N   HIS B  18     162.640 224.229  -5.907  1.00  0.00           N  
ATOM   3824  CA  HIS B  18     163.748 223.640  -6.622  1.00  0.00           C  
ATOM   3825  C   HIS B  18     163.240 222.453  -7.461  1.00  0.00           C  
ATOM   3826  O   HIS B  18     163.567 222.328  -8.637  1.00  0.00           O  
ATOM   3827  CB  HIS B  18     164.822 223.145  -5.668  1.00  0.00           C  
ATOM   3828  CG  HIS B  18     166.013 222.788  -6.373  1.00  0.00           C  
ATOM   3829  CD2 HIS B  18     166.325 221.679  -7.028  1.00  0.00           C  
ATOM   3830  ND1 HIS B  18     167.065 223.662  -6.553  1.00  0.00           N  
ATOM   3831  CE1 HIS B  18     167.986 223.073  -7.270  1.00  0.00           C  
ATOM   3832  NE2 HIS B  18     167.549 221.865  -7.573  1.00  0.00           N  
ATOM   3833  H   HIS B  18     162.667 224.247  -4.887  1.00  0.00           H  
ATOM   3834  HA  HIS B  18     164.192 224.373  -7.291  1.00  0.00           H  
ATOM   3835 1HB  HIS B  18     165.055 223.917  -4.930  1.00  0.00           H  
ATOM   3836 2HB  HIS B  18     164.477 222.271  -5.137  1.00  0.00           H  
ATOM   3837  HD1 HIS B  18     167.139 224.610  -6.169  1.00  0.00           H  
ATOM   3838  HD2 HIS B  18     165.786 220.757  -7.181  1.00  0.00           H  
ATOM   3839  HE1 HIS B  18     168.915 223.590  -7.522  1.00  0.00           H  
ATOM   3840  N   ARG B  19     162.422 221.573  -6.879  1.00  0.00           N  
ATOM   3841  CA  ARG B  19     161.912 220.434  -7.631  1.00  0.00           C  
ATOM   3842  C   ARG B  19     161.176 220.922  -8.889  1.00  0.00           C  
ATOM   3843  O   ARG B  19     161.331 220.336  -9.971  1.00  0.00           O  
ATOM   3844  CB  ARG B  19     160.985 219.592  -6.765  1.00  0.00           C  
ATOM   3845  CG  ARG B  19     160.511 218.290  -7.399  1.00  0.00           C  
ATOM   3846  CD  ARG B  19     159.618 217.498  -6.491  1.00  0.00           C  
ATOM   3847  NE  ARG B  19     158.317 218.137  -6.255  1.00  0.00           N  
ATOM   3848  CZ  ARG B  19     157.269 218.102  -7.126  1.00  0.00           C  
ATOM   3849  NH1 ARG B  19     157.365 217.480  -8.293  1.00  0.00           N1+
ATOM   3850  NH2 ARG B  19     156.140 218.699  -6.807  1.00  0.00           N  
ATOM   3851  H   ARG B  19     162.200 221.665  -5.885  1.00  0.00           H  
ATOM   3852  HA  ARG B  19     162.756 219.818  -7.939  1.00  0.00           H  
ATOM   3853 1HB  ARG B  19     161.490 219.348  -5.831  1.00  0.00           H  
ATOM   3854 2HB  ARG B  19     160.101 220.179  -6.510  1.00  0.00           H  
ATOM   3855 1HG  ARG B  19     159.977 218.512  -8.321  1.00  0.00           H  
ATOM   3856 2HG  ARG B  19     161.369 217.679  -7.622  1.00  0.00           H  
ATOM   3857 1HD  ARG B  19     159.450 216.507  -6.907  1.00  0.00           H  
ATOM   3858 2HD  ARG B  19     160.114 217.394  -5.526  1.00  0.00           H  
ATOM   3859  HE  ARG B  19     158.169 218.628  -5.339  1.00  0.00           H  
ATOM   3860 1HH1 ARG B  19     158.219 217.021  -8.571  1.00  0.00           H  
ATOM   3861 2HH1 ARG B  19     156.575 217.471  -8.932  1.00  0.00           H  
ATOM   3862 1HH2 ARG B  19     156.067 219.205  -5.913  1.00  0.00           H  
ATOM   3863 2HH2 ARG B  19     155.360 218.684  -7.440  1.00  0.00           H  
ATOM   3864  N   ILE B  20     160.397 222.006  -8.756  1.00  0.00           N  
ATOM   3865  CA  ILE B  20     159.682 222.582  -9.891  1.00  0.00           C  
ATOM   3866  C   ILE B  20     160.684 223.087 -10.924  1.00  0.00           C  
ATOM   3867  O   ILE B  20     160.498 222.853 -12.117  1.00  0.00           O  
ATOM   3868  CB  ILE B  20     158.719 223.710  -9.459  1.00  0.00           C  
ATOM   3869  CG1 ILE B  20     157.569 223.064  -8.624  1.00  0.00           C  
ATOM   3870  CG2 ILE B  20     158.195 224.488 -10.722  1.00  0.00           C  
ATOM   3871  CD1 ILE B  20     156.692 224.035  -7.867  1.00  0.00           C  
ATOM   3872  H   ILE B  20     160.274 222.396  -7.812  1.00  0.00           H  
ATOM   3873  HA  ILE B  20     159.086 221.795 -10.358  1.00  0.00           H  
ATOM   3874  HB  ILE B  20     159.242 224.400  -8.802  1.00  0.00           H  
ATOM   3875 1HG1 ILE B  20     156.944 222.476  -9.290  1.00  0.00           H  
ATOM   3876 2HG1 ILE B  20     158.018 222.386  -7.891  1.00  0.00           H  
ATOM   3877 1HG2 ILE B  20     157.524 225.273 -10.425  1.00  0.00           H  
ATOM   3878 2HG2 ILE B  20     159.026 224.937 -11.265  1.00  0.00           H  
ATOM   3879 3HG2 ILE B  20     157.672 223.795 -11.379  1.00  0.00           H  
ATOM   3880 1HD1 ILE B  20     155.940 223.479  -7.306  1.00  0.00           H  
ATOM   3881 2HD1 ILE B  20     157.306 224.610  -7.170  1.00  0.00           H  
ATOM   3882 3HD1 ILE B  20     156.202 224.701  -8.549  1.00  0.00           H  
ATOM   3883  N   LEU B  21     161.737 223.775 -10.472  1.00  0.00           N  
ATOM   3884  CA  LEU B  21     162.793 224.289 -11.343  1.00  0.00           C  
ATOM   3885  C   LEU B  21     163.374 223.163 -12.193  1.00  0.00           C  
ATOM   3886  O   LEU B  21     163.618 223.349 -13.392  1.00  0.00           O  
ATOM   3887  CB  LEU B  21     163.924 224.831 -10.461  1.00  0.00           C  
ATOM   3888  CG  LEU B  21     165.138 225.473 -11.062  1.00  0.00           C  
ATOM   3889  CD1 LEU B  21     164.778 226.752 -11.751  1.00  0.00           C  
ATOM   3890  CD2 LEU B  21     166.102 225.665  -9.933  1.00  0.00           C  
ATOM   3891  H   LEU B  21     161.776 223.992  -9.470  1.00  0.00           H  
ATOM   3892  HA  LEU B  21     162.379 225.057 -11.985  1.00  0.00           H  
ATOM   3893 1HB  LEU B  21     163.491 225.526  -9.741  1.00  0.00           H  
ATOM   3894 2HB  LEU B  21     164.327 224.021  -9.923  1.00  0.00           H  
ATOM   3895  HG  LEU B  21     165.595 224.822 -11.813  1.00  0.00           H  
ATOM   3896 1HD1 LEU B  21     165.686 227.189 -12.135  1.00  0.00           H  
ATOM   3897 2HD1 LEU B  21     164.085 226.553 -12.566  1.00  0.00           H  
ATOM   3898 3HD1 LEU B  21     164.322 227.430 -11.052  1.00  0.00           H  
ATOM   3899 1HD2 LEU B  21     167.009 226.135 -10.292  1.00  0.00           H  
ATOM   3900 2HD2 LEU B  21     165.639 226.279  -9.194  1.00  0.00           H  
ATOM   3901 3HD2 LEU B  21     166.342 224.695  -9.489  1.00  0.00           H  
ATOM   3902  N   VAL B  22     163.577 221.994 -11.576  1.00  0.00           N  
ATOM   3903  CA  VAL B  22     164.120 220.838 -12.276  1.00  0.00           C  
ATOM   3904  C   VAL B  22     163.163 220.375 -13.377  1.00  0.00           C  
ATOM   3905  O   VAL B  22     163.620 220.060 -14.481  1.00  0.00           O  
ATOM   3906  CB  VAL B  22     164.443 219.687 -11.296  1.00  0.00           C  
ATOM   3907  CG1 VAL B  22     164.822 218.405 -12.068  1.00  0.00           C  
ATOM   3908  CG2 VAL B  22     165.596 220.122 -10.384  1.00  0.00           C  
ATOM   3909  H   VAL B  22     163.385 221.959 -10.568  1.00  0.00           H  
ATOM   3910  HA  VAL B  22     165.057 221.142 -12.742  1.00  0.00           H  
ATOM   3911  HB  VAL B  22     163.564 219.468 -10.696  1.00  0.00           H  
ATOM   3912 1HG1 VAL B  22     165.043 217.614 -11.363  1.00  0.00           H  
ATOM   3913 2HG1 VAL B  22     163.999 218.085 -12.708  1.00  0.00           H  
ATOM   3914 3HG1 VAL B  22     165.701 218.598 -12.681  1.00  0.00           H  
ATOM   3915 1HG2 VAL B  22     165.826 219.330  -9.679  1.00  0.00           H  
ATOM   3916 2HG2 VAL B  22     166.474 220.336 -10.982  1.00  0.00           H  
ATOM   3917 3HG2 VAL B  22     165.315 221.013  -9.837  1.00  0.00           H  
ATOM   3918  N   GLU B  23     161.854 220.317 -13.094  1.00  0.00           N  
ATOM   3919  CA  GLU B  23     160.895 219.927 -14.135  1.00  0.00           C  
ATOM   3920  C   GLU B  23     160.870 220.949 -15.293  1.00  0.00           C  
ATOM   3921  O   GLU B  23     160.800 220.562 -16.471  1.00  0.00           O  
ATOM   3922  CB  GLU B  23     159.484 219.765 -13.553  1.00  0.00           C  
ATOM   3923  CG  GLU B  23     159.309 218.550 -12.623  1.00  0.00           C  
ATOM   3924  CD  GLU B  23     157.890 218.402 -12.097  1.00  0.00           C  
ATOM   3925  OE1 GLU B  23     157.114 219.316 -12.269  1.00  0.00           O  
ATOM   3926  OE2 GLU B  23     157.584 217.373 -11.532  1.00  0.00           O1-
ATOM   3927  H   GLU B  23     161.546 220.506 -12.130  1.00  0.00           H  
ATOM   3928  HA  GLU B  23     161.207 218.965 -14.540  1.00  0.00           H  
ATOM   3929 1HB  GLU B  23     159.229 220.658 -12.981  1.00  0.00           H  
ATOM   3930 2HB  GLU B  23     158.764 219.679 -14.366  1.00  0.00           H  
ATOM   3931 1HG  GLU B  23     159.583 217.648 -13.168  1.00  0.00           H  
ATOM   3932 2HG  GLU B  23     159.995 218.656 -11.782  1.00  0.00           H  
ATOM   3933  N   VAL B  24     161.001 222.243 -14.964  1.00  0.00           N  
ATOM   3934  CA  VAL B  24     160.992 223.279 -15.998  1.00  0.00           C  
ATOM   3935  C   VAL B  24     162.232 223.080 -16.868  1.00  0.00           C  
ATOM   3936  O   VAL B  24     162.163 223.189 -18.100  1.00  0.00           O  
ATOM   3937  CB  VAL B  24     161.008 224.704 -15.388  1.00  0.00           C  
ATOM   3938  CG1 VAL B  24     161.165 225.768 -16.519  1.00  0.00           C  
ATOM   3939  CG2 VAL B  24     159.739 224.936 -14.572  1.00  0.00           C  
ATOM   3940  H   VAL B  24     161.023 222.483 -13.968  1.00  0.00           H  
ATOM   3941  HA  VAL B  24     160.106 223.170 -16.603  1.00  0.00           H  
ATOM   3942  HB  VAL B  24     161.873 224.798 -14.730  1.00  0.00           H  
ATOM   3943 1HG1 VAL B  24     161.190 226.760 -16.088  1.00  0.00           H  
ATOM   3944 2HG1 VAL B  24     162.085 225.597 -17.066  1.00  0.00           H  
ATOM   3945 3HG1 VAL B  24     160.331 225.710 -17.207  1.00  0.00           H  
ATOM   3946 1HG2 VAL B  24     159.775 225.902 -14.134  1.00  0.00           H  
ATOM   3947 2HG2 VAL B  24     158.872 224.861 -15.170  1.00  0.00           H  
ATOM   3948 3HG2 VAL B  24     159.671 224.212 -13.800  1.00  0.00           H  
ATOM   3949  N   HIS B  25     163.364 222.795 -16.224  1.00  0.00           N  
ATOM   3950  CA  HIS B  25     164.623 222.555 -16.899  1.00  0.00           C  
ATOM   3951  C   HIS B  25     164.533 221.365 -17.850  1.00  0.00           C  
ATOM   3952  O   HIS B  25     164.959 221.445 -19.006  1.00  0.00           O  
ATOM   3953  CB  HIS B  25     165.739 222.278 -15.894  1.00  0.00           C  
ATOM   3954  CG  HIS B  25     167.021 222.091 -16.549  1.00  0.00           C  
ATOM   3955  CD2 HIS B  25     167.696 220.963 -16.856  1.00  0.00           C  
ATOM   3956  ND1 HIS B  25     167.766 223.143 -17.035  1.00  0.00           N  
ATOM   3957  CE1 HIS B  25     168.845 222.663 -17.607  1.00  0.00           C  
ATOM   3958  NE2 HIS B  25     168.817 221.336 -17.507  1.00  0.00           N  
ATOM   3959  H   HIS B  25     163.361 222.780 -15.200  1.00  0.00           H  
ATOM   3960  HA  HIS B  25     164.892 223.431 -17.481  1.00  0.00           H  
ATOM   3961 1HB  HIS B  25     165.808 223.093 -15.172  1.00  0.00           H  
ATOM   3962 2HB  HIS B  25     165.516 221.380 -15.339  1.00  0.00           H  
ATOM   3963  HD2 HIS B  25     167.388 219.940 -16.629  1.00  0.00           H  
ATOM   3964  HE1 HIS B  25     169.632 223.241 -18.083  1.00  0.00           H  
ATOM   3965  HE2 HIS B  25     169.532 220.670 -17.869  1.00  0.00           H  
ATOM   3966  N   GLU B  26     163.962 220.244 -17.408  1.00  0.00           N  
ATOM   3967  CA  GLU B  26     163.893 219.115 -18.325  1.00  0.00           C  
ATOM   3968  C   GLU B  26     163.161 219.517 -19.610  1.00  0.00           C  
ATOM   3969  O   GLU B  26     163.613 219.169 -20.713  1.00  0.00           O  
ATOM   3970  CB  GLU B  26     163.194 217.916 -17.682  1.00  0.00           C  
ATOM   3971  CG  GLU B  26     163.193 216.652 -18.559  1.00  0.00           C  
ATOM   3972  CD  GLU B  26     162.562 215.465 -17.885  1.00  0.00           C  
ATOM   3973  OE1 GLU B  26     161.991 215.637 -16.840  1.00  0.00           O  
ATOM   3974  OE2 GLU B  26     162.676 214.375 -18.400  1.00  0.00           O1-
ATOM   3975  H   GLU B  26     163.639 220.170 -16.437  1.00  0.00           H  
ATOM   3976  HA  GLU B  26     164.908 218.821 -18.586  1.00  0.00           H  
ATOM   3977 1HB  GLU B  26     163.684 217.679 -16.734  1.00  0.00           H  
ATOM   3978 2HB  GLU B  26     162.159 218.181 -17.456  1.00  0.00           H  
ATOM   3979 1HG  GLU B  26     162.646 216.858 -19.481  1.00  0.00           H  
ATOM   3980 2HG  GLU B  26     164.221 216.410 -18.828  1.00  0.00           H  
ATOM   3981  N   ALA B  27     162.050 220.268 -19.479  1.00  0.00           N  
ATOM   3982  CA  ALA B  27     161.314 220.739 -20.654  1.00  0.00           C  
ATOM   3983  C   ALA B  27     162.169 221.670 -21.509  1.00  0.00           C  
ATOM   3984  O   ALA B  27     162.115 221.619 -22.742  1.00  0.00           O  
ATOM   3985  CB  ALA B  27     160.060 221.465 -20.241  1.00  0.00           C  
ATOM   3986  H   ALA B  27     161.702 220.479 -18.533  1.00  0.00           H  
ATOM   3987  HA  ALA B  27     161.050 219.869 -21.255  1.00  0.00           H  
ATOM   3988 1HB  ALA B  27     159.513 221.791 -21.124  1.00  0.00           H  
ATOM   3989 2HB  ALA B  27     159.442 220.792 -19.649  1.00  0.00           H  
ATOM   3990 3HB  ALA B  27     160.335 222.332 -19.644  1.00  0.00           H  
ATOM   3991  N   LEU B  28     162.989 222.496 -20.862  1.00  0.00           N  
ATOM   3992  CA  LEU B  28     163.860 223.407 -21.581  1.00  0.00           C  
ATOM   3993  C   LEU B  28     164.853 222.701 -22.445  1.00  0.00           C  
ATOM   3994  O   LEU B  28     165.043 223.086 -23.600  1.00  0.00           O  
ATOM   3995  CB  LEU B  28     164.674 224.247 -20.619  1.00  0.00           C  
ATOM   3996  CG  LEU B  28     165.706 225.164 -21.235  1.00  0.00           C  
ATOM   3997  CD1 LEU B  28     165.070 226.187 -22.108  1.00  0.00           C  
ATOM   3998  CD2 LEU B  28     166.431 225.742 -20.157  1.00  0.00           C  
ATOM   3999  H   LEU B  28     162.938 222.537 -19.838  1.00  0.00           H  
ATOM   4000  HA  LEU B  28     163.238 224.033 -22.210  1.00  0.00           H  
ATOM   4001 1HB  LEU B  28     163.994 224.841 -20.011  1.00  0.00           H  
ATOM   4002 2HB  LEU B  28     165.213 223.590 -19.966  1.00  0.00           H  
ATOM   4003  HG  LEU B  28     166.396 224.602 -21.846  1.00  0.00           H  
ATOM   4004 1HD1 LEU B  28     165.827 226.821 -22.506  1.00  0.00           H  
ATOM   4005 2HD1 LEU B  28     164.551 225.711 -22.930  1.00  0.00           H  
ATOM   4006 3HD1 LEU B  28     164.379 226.767 -21.536  1.00  0.00           H  
ATOM   4007 1HD2 LEU B  28     167.183 226.411 -20.557  1.00  0.00           H  
ATOM   4008 2HD2 LEU B  28     165.748 226.264 -19.553  1.00  0.00           H  
ATOM   4009 3HD2 LEU B  28     166.898 224.952 -19.569  1.00  0.00           H  
ATOM   4010  N   ILE B  29     165.502 221.676 -21.903  1.00  0.00           N  
ATOM   4011  CA  ILE B  29     166.497 220.987 -22.693  1.00  0.00           C  
ATOM   4012  C   ILE B  29     165.788 220.312 -23.866  1.00  0.00           C  
ATOM   4013  O   ILE B  29     166.290 220.369 -24.989  1.00  0.00           O  
ATOM   4014  CB  ILE B  29     167.339 219.989 -21.863  1.00  0.00           C  
ATOM   4015  CG1 ILE B  29     168.183 220.732 -20.738  1.00  0.00           C  
ATOM   4016  CG2 ILE B  29     168.285 219.237 -22.794  1.00  0.00           C  
ATOM   4017  CD1 ILE B  29     169.236 221.782 -21.208  1.00  0.00           C  
ATOM   4018  H   ILE B  29     165.311 221.439 -20.922  1.00  0.00           H  
ATOM   4019  HA  ILE B  29     167.175 221.717 -23.111  1.00  0.00           H  
ATOM   4020  HB  ILE B  29     166.671 219.283 -21.363  1.00  0.00           H  
ATOM   4021 1HG1 ILE B  29     167.479 221.240 -20.079  1.00  0.00           H  
ATOM   4022 2HG1 ILE B  29     168.711 219.973 -20.160  1.00  0.00           H  
ATOM   4023 1HG2 ILE B  29     168.877 218.519 -22.221  1.00  0.00           H  
ATOM   4024 2HG2 ILE B  29     167.719 218.732 -23.527  1.00  0.00           H  
ATOM   4025 3HG2 ILE B  29     168.938 219.927 -23.283  1.00  0.00           H  
ATOM   4026 1HD1 ILE B  29     169.732 222.200 -20.341  1.00  0.00           H  
ATOM   4027 2HD1 ILE B  29     169.988 221.318 -21.839  1.00  0.00           H  
ATOM   4028 3HD1 ILE B  29     168.752 222.575 -21.743  1.00  0.00           H  
ATOM   4029  N   GLU B  30     164.617 219.696 -23.645  1.00  0.00           N  
ATOM   4030  CA  GLU B  30     163.910 219.087 -24.772  1.00  0.00           C  
ATOM   4031  C   GLU B  30     163.638 220.107 -25.877  1.00  0.00           C  
ATOM   4032  O   GLU B  30     163.879 219.831 -27.066  1.00  0.00           O  
ATOM   4033  CB  GLU B  30     162.555 218.526 -24.325  1.00  0.00           C  
ATOM   4034  CG  GLU B  30     161.722 217.871 -25.445  1.00  0.00           C  
ATOM   4035  CD  GLU B  30     160.356 217.429 -24.969  1.00  0.00           C  
ATOM   4036  OE1 GLU B  30     160.087 217.530 -23.790  1.00  0.00           O  
ATOM   4037  OE2 GLU B  30     159.568 217.016 -25.782  1.00  0.00           O1-
ATOM   4038  H   GLU B  30     164.236 219.637 -22.691  1.00  0.00           H  
ATOM   4039  HA  GLU B  30     164.524 218.288 -25.179  1.00  0.00           H  
ATOM   4040 1HB  GLU B  30     162.714 217.787 -23.540  1.00  0.00           H  
ATOM   4041 2HB  GLU B  30     161.958 219.325 -23.896  1.00  0.00           H  
ATOM   4042 1HG  GLU B  30     161.585 218.580 -26.261  1.00  0.00           H  
ATOM   4043 2HG  GLU B  30     162.266 217.014 -25.839  1.00  0.00           H  
ATOM   4044  N   ALA B  31     163.144 221.297 -25.491  1.00  0.00           N  
ATOM   4045  CA  ALA B  31     162.857 222.335 -26.458  1.00  0.00           C  
ATOM   4046  C   ALA B  31     164.132 222.790 -27.166  1.00  0.00           C  
ATOM   4047  O   ALA B  31     164.145 222.932 -28.384  1.00  0.00           O  
ATOM   4048  CB  ALA B  31     162.173 223.514 -25.777  1.00  0.00           C  
ATOM   4049  H   ALA B  31     162.938 221.456 -24.498  1.00  0.00           H  
ATOM   4050  HA  ALA B  31     162.188 221.920 -27.209  1.00  0.00           H  
ATOM   4051 1HB  ALA B  31     161.937 224.278 -26.514  1.00  0.00           H  
ATOM   4052 2HB  ALA B  31     161.254 223.176 -25.292  1.00  0.00           H  
ATOM   4053 3HB  ALA B  31     162.845 223.925 -25.022  1.00  0.00           H  
ATOM   4054  N   LEU B  32     165.245 222.925 -26.437  1.00  0.00           N  
ATOM   4055  CA  LEU B  32     166.495 223.335 -27.073  1.00  0.00           C  
ATOM   4056  C   LEU B  32     167.053 222.281 -28.026  1.00  0.00           C  
ATOM   4057  O   LEU B  32     167.581 222.620 -29.090  1.00  0.00           O  
ATOM   4058  CB  LEU B  32     167.553 223.640 -26.000  1.00  0.00           C  
ATOM   4059  CG  LEU B  32     167.392 224.923 -25.158  1.00  0.00           C  
ATOM   4060  CD1 LEU B  32     168.331 224.873 -23.978  1.00  0.00           C  
ATOM   4061  CD2 LEU B  32     167.765 226.137 -25.998  1.00  0.00           C  
ATOM   4062  H   LEU B  32     165.201 222.813 -25.422  1.00  0.00           H  
ATOM   4063  HA  LEU B  32     166.296 224.231 -27.653  1.00  0.00           H  
ATOM   4064 1HB  LEU B  32     167.559 222.804 -25.306  1.00  0.00           H  
ATOM   4065 2HB  LEU B  32     168.519 223.689 -26.488  1.00  0.00           H  
ATOM   4066  HG  LEU B  32     166.366 225.003 -24.793  1.00  0.00           H  
ATOM   4067 1HD1 LEU B  32     168.195 225.769 -23.397  1.00  0.00           H  
ATOM   4068 2HD1 LEU B  32     168.091 224.016 -23.373  1.00  0.00           H  
ATOM   4069 3HD1 LEU B  32     169.363 224.807 -24.317  1.00  0.00           H  
ATOM   4070 1HD2 LEU B  32     167.684 227.029 -25.396  1.00  0.00           H  
ATOM   4071 2HD2 LEU B  32     168.796 226.034 -26.343  1.00  0.00           H  
ATOM   4072 3HD2 LEU B  32     167.106 226.221 -26.858  1.00  0.00           H  
ATOM   4073  N   ARG B  33     166.942 220.998 -27.672  1.00  0.00           N  
ATOM   4074  CA  ARG B  33     167.493 219.973 -28.543  1.00  0.00           C  
ATOM   4075  C   ARG B  33     166.753 219.860 -29.886  1.00  0.00           C  
ATOM   4076  O   ARG B  33     167.385 219.753 -30.948  1.00  0.00           O  
ATOM   4077  CB  ARG B  33     167.434 218.580 -27.909  1.00  0.00           C  
ATOM   4078  CG  ARG B  33     168.364 218.280 -26.728  1.00  0.00           C  
ATOM   4079  CD  ARG B  33     168.443 216.785 -26.489  1.00  0.00           C  
ATOM   4080  NE  ARG B  33     167.117 216.154 -26.203  1.00  0.00           N  
ATOM   4081  CZ  ARG B  33     166.541 215.933 -24.986  1.00  0.00           C  
ATOM   4082  NH1 ARG B  33     167.149 216.238 -23.871  1.00  0.00           N1+
ATOM   4083  NH2 ARG B  33     165.337 215.383 -24.929  1.00  0.00           N  
ATOM   4084  H   ARG B  33     166.532 220.758 -26.767  1.00  0.00           H  
ATOM   4085  HA  ARG B  33     168.535 220.223 -28.735  1.00  0.00           H  
ATOM   4086 1HB  ARG B  33     166.415 218.418 -27.545  1.00  0.00           H  
ATOM   4087 2HB  ARG B  33     167.622 217.831 -28.675  1.00  0.00           H  
ATOM   4088 1HG  ARG B  33     169.364 218.657 -26.938  1.00  0.00           H  
ATOM   4089 2HG  ARG B  33     167.984 218.756 -25.842  1.00  0.00           H  
ATOM   4090 1HD  ARG B  33     168.865 216.307 -27.374  1.00  0.00           H  
ATOM   4091 2HD  ARG B  33     169.100 216.605 -25.644  1.00  0.00           H  
ATOM   4092  HE  ARG B  33     166.574 215.877 -27.010  1.00  0.00           H  
ATOM   4093 1HH1 ARG B  33     168.064 216.660 -23.887  1.00  0.00           H  
ATOM   4094 2HH1 ARG B  33     166.700 216.063 -22.981  1.00  0.00           H  
ATOM   4095 1HH2 ARG B  33     164.854 215.138 -25.779  1.00  0.00           H  
ATOM   4096 2HH2 ARG B  33     164.897 215.207 -24.034  1.00  0.00           H  
ATOM   4097  N   GLY B  34     165.382 219.947 -29.894  1.00  0.00           N  
ATOM   4098  CA  GLY B  34     164.672 219.687 -31.143  1.00  0.00           C  
ATOM   4099  C   GLY B  34     163.974 220.930 -31.637  1.00  0.00           C  
ATOM   4100  O   GLY B  34     163.537 220.895 -32.854  1.00  0.00           O  
ATOM   4101  H   GLY B  34     164.876 220.187 -29.053  1.00  0.00           H  
ATOM   4102 1HA  GLY B  34     165.379 219.335 -31.897  1.00  0.00           H  
ATOM   4103 2HA  GLY B  34     163.946 218.891 -30.989  1.00  0.00           H  
ATOM   4104  N   ASN B  35     163.677 221.972 -30.892  1.00  0.00           N  
ATOM   4105  CA  ASN B  35     162.888 223.123 -31.320  1.00  0.00           C  
ATOM   4106  C   ASN B  35     161.527 222.689 -31.852  1.00  0.00           C  
ATOM   4107  O   ASN B  35     161.019 223.236 -32.834  1.00  0.00           O  
ATOM   4108  CB  ASN B  35     163.647 223.941 -32.351  1.00  0.00           C  
ATOM   4109  CG  ASN B  35     164.889 224.567 -31.783  1.00  0.00           C  
ATOM   4110  ND2 ASN B  35     165.985 224.381 -32.465  1.00  0.00           N  
ATOM   4111  OD1 ASN B  35     164.871 225.215 -30.724  1.00  0.00           O  
ATOM   4112  H   ASN B  35     164.043 222.014 -29.942  1.00  0.00           H  
ATOM   4113  HA  ASN B  35     162.711 223.753 -30.448  1.00  0.00           H  
ATOM   4114 1HB  ASN B  35     163.923 223.327 -33.203  1.00  0.00           H  
ATOM   4115 2HB  ASN B  35     163.005 224.737 -32.722  1.00  0.00           H  
ATOM   4116 1HD2 ASN B  35     166.847 224.759 -32.123  1.00  0.00           H  
ATOM   4117 2HD2 ASN B  35     165.964 223.844 -33.306  1.00  0.00           H  
ATOM   4118  N   SER B  36     160.937 221.702 -31.183  1.00  0.00           N  
ATOM   4119  CA  SER B  36     159.640 221.176 -31.558  1.00  0.00           C  
ATOM   4120  C   SER B  36     158.569 222.143 -31.102  1.00  0.00           C  
ATOM   4121  O   SER B  36     158.566 222.566 -29.944  1.00  0.00           O  
ATOM   4122  CB  SER B  36     159.445 219.808 -30.936  1.00  0.00           C  
ATOM   4123  OG  SER B  36     158.171 219.317 -31.187  1.00  0.00           O  
ATOM   4124  H   SER B  36     161.405 221.321 -30.376  1.00  0.00           H  
ATOM   4125  HA  SER B  36     159.596 221.085 -32.644  1.00  0.00           H  
ATOM   4126 1HB  SER B  36     160.187 219.119 -31.343  1.00  0.00           H  
ATOM   4127 2HB  SER B  36     159.610 219.866 -29.869  1.00  0.00           H  
ATOM   4128  HG  SER B  36     158.153 218.430 -30.816  1.00  0.00           H  
ATOM   4129  N   GLU B  37     157.618 222.457 -31.973  1.00  0.00           N  
ATOM   4130  CA  GLU B  37     156.578 223.407 -31.596  1.00  0.00           C  
ATOM   4131  C   GLU B  37     155.930 223.151 -30.220  1.00  0.00           C  
ATOM   4132  O   GLU B  37     155.883 224.096 -29.430  1.00  0.00           O  
ATOM   4133  CB  GLU B  37     155.516 223.510 -32.697  1.00  0.00           C  
ATOM   4134  CG  GLU B  37     154.381 224.472 -32.378  1.00  0.00           C  
ATOM   4135  CD  GLU B  37     153.389 224.558 -33.477  1.00  0.00           C  
ATOM   4136  OE1 GLU B  37     153.568 223.879 -34.459  1.00  0.00           O  
ATOM   4137  OE2 GLU B  37     152.450 225.300 -33.347  1.00  0.00           O1-
ATOM   4138  H   GLU B  37     157.653 222.069 -32.906  1.00  0.00           H  
ATOM   4139  HA  GLU B  37     157.051 224.387 -31.540  1.00  0.00           H  
ATOM   4140 1HB  GLU B  37     155.992 223.902 -33.596  1.00  0.00           H  
ATOM   4141 2HB  GLU B  37     155.110 222.551 -32.965  1.00  0.00           H  
ATOM   4142 1HG  GLU B  37     153.865 224.145 -31.475  1.00  0.00           H  
ATOM   4143 2HG  GLU B  37     154.798 225.459 -32.185  1.00  0.00           H  
ATOM   4144  N   GLU B  38     155.430 222.013 -29.878  1.00  0.00           N  
ATOM   4145  CA  GLU B  38     154.791 221.665 -28.611  1.00  0.00           C  
ATOM   4146  C   GLU B  38     155.789 221.688 -27.480  1.00  0.00           C  
ATOM   4147  O   GLU B  38     155.392 221.893 -26.294  1.00  0.00           O  
ATOM   4148  CB  GLU B  38     154.132 220.260 -28.724  1.00  0.00           C  
ATOM   4149  CG  GLU B  38     153.163 219.871 -27.560  1.00  0.00           C  
ATOM   4150  CD  GLU B  38     151.953 220.751 -27.306  1.00  0.00           C  
ATOM   4151  OE1 GLU B  38     151.201 221.092 -28.238  1.00  0.00           O  
ATOM   4152  OE2 GLU B  38     151.753 221.092 -26.122  1.00  0.00           O1-
ATOM   4153  H   GLU B  38     155.484 221.276 -30.567  1.00  0.00           H  
ATOM   4154  HA  GLU B  38     154.010 222.414 -28.391  1.00  0.00           H  
ATOM   4155 1HB  GLU B  38     153.562 220.201 -29.652  1.00  0.00           H  
ATOM   4156 2HB  GLU B  38     154.918 219.482 -28.800  1.00  0.00           H  
ATOM   4157 1HG  GLU B  38     152.772 218.871 -27.745  1.00  0.00           H  
ATOM   4158 2HG  GLU B  38     153.700 219.798 -26.602  1.00  0.00           H  
ATOM   4159  N   ALA B  39     157.104 221.485 -27.702  1.00  0.00           N  
ATOM   4160  CA  ALA B  39     158.067 221.501 -26.611  1.00  0.00           C  
ATOM   4161  C   ALA B  39     158.267 222.941 -26.204  1.00  0.00           C  
ATOM   4162  O   ALA B  39     158.398 223.266 -25.021  1.00  0.00           O  
ATOM   4163  CB  ALA B  39     159.379 220.860 -27.019  1.00  0.00           C  
ATOM   4164  H   ALA B  39     157.463 221.357 -28.647  1.00  0.00           H  
ATOM   4165  HA  ALA B  39     157.650 220.954 -25.767  1.00  0.00           H  
ATOM   4166 1HB  ALA B  39     160.074 220.888 -26.180  1.00  0.00           H  
ATOM   4167 2HB  ALA B  39     159.203 219.822 -27.305  1.00  0.00           H  
ATOM   4168 3HB  ALA B  39     159.801 221.406 -27.861  1.00  0.00           H  
ATOM   4169  N   LYS B  40     158.253 223.809 -27.212  1.00  0.00           N  
ATOM   4170  CA  LYS B  40     158.416 225.228 -27.003  1.00  0.00           C  
ATOM   4171  C   LYS B  40     157.198 225.786 -26.267  1.00  0.00           C  
ATOM   4172  O   LYS B  40     157.352 226.589 -25.340  1.00  0.00           O  
ATOM   4173  CB  LYS B  40     158.640 225.921 -28.341  1.00  0.00           C  
ATOM   4174  CG  LYS B  40     160.017 225.606 -28.977  1.00  0.00           C  
ATOM   4175  CD  LYS B  40     160.144 226.156 -30.409  1.00  0.00           C  
ATOM   4176  CE  LYS B  40     160.295 227.673 -30.429  1.00  0.00           C  
ATOM   4177  NZ  LYS B  40     160.504 228.200 -31.794  1.00  0.00           N1+
ATOM   4178  H   LYS B  40     158.164 223.440 -28.165  1.00  0.00           H  
ATOM   4179  HA  LYS B  40     159.292 225.388 -26.376  1.00  0.00           H  
ATOM   4180 1HB  LYS B  40     157.869 225.610 -29.043  1.00  0.00           H  
ATOM   4181 2HB  LYS B  40     158.543 226.992 -28.203  1.00  0.00           H  
ATOM   4182 1HG  LYS B  40     160.804 226.037 -28.358  1.00  0.00           H  
ATOM   4183 2HG  LYS B  40     160.159 224.524 -29.007  1.00  0.00           H  
ATOM   4184 1HD  LYS B  40     161.019 225.713 -30.886  1.00  0.00           H  
ATOM   4185 2HD  LYS B  40     159.263 225.873 -30.989  1.00  0.00           H  
ATOM   4186 1HE  LYS B  40     159.408 228.140 -30.018  1.00  0.00           H  
ATOM   4187 2HE  LYS B  40     161.157 227.951 -29.819  1.00  0.00           H  
ATOM   4188 1HZ  LYS B  40     160.621 229.222 -31.713  1.00  0.00           H  
ATOM   4189 2HZ  LYS B  40     161.348 227.810 -32.197  1.00  0.00           H  
ATOM   4190 3HZ  LYS B  40     159.726 227.991 -32.386  1.00  0.00           H  
ATOM   4191  N   GLU B  41     155.992 225.311 -26.624  1.00  0.00           N  
ATOM   4192  CA  GLU B  41     154.788 225.788 -25.946  1.00  0.00           C  
ATOM   4193  C   GLU B  41     154.751 225.280 -24.499  1.00  0.00           C  
ATOM   4194  O   GLU B  41     154.329 226.009 -23.590  1.00  0.00           O  
ATOM   4195  CB  GLU B  41     153.526 225.359 -26.699  1.00  0.00           C  
ATOM   4196  CG  GLU B  41     153.343 226.054 -28.057  1.00  0.00           C  
ATOM   4197  CD  GLU B  41     153.217 227.558 -27.957  1.00  0.00           C  
ATOM   4198  OE1 GLU B  41     152.361 228.031 -27.259  1.00  0.00           O  
ATOM   4199  OE2 GLU B  41     154.032 228.237 -28.553  1.00  0.00           O1-
ATOM   4200  H   GLU B  41     155.928 224.683 -27.432  1.00  0.00           H  
ATOM   4201  HA  GLU B  41     154.814 226.877 -25.922  1.00  0.00           H  
ATOM   4202 1HB  GLU B  41     153.563 224.285 -26.875  1.00  0.00           H  
ATOM   4203 2HB  GLU B  41     152.647 225.563 -26.090  1.00  0.00           H  
ATOM   4204 1HG  GLU B  41     154.196 225.826 -28.689  1.00  0.00           H  
ATOM   4205 2HG  GLU B  41     152.456 225.651 -28.546  1.00  0.00           H  
ATOM   4206  N   LYS B  42     155.218 224.040 -24.276  1.00  0.00           N  
ATOM   4207  CA  LYS B  42     155.278 223.476 -22.936  1.00  0.00           C  
ATOM   4208  C   LYS B  42     156.213 224.315 -22.079  1.00  0.00           C  
ATOM   4209  O   LYS B  42     155.877 224.648 -20.936  1.00  0.00           O  
ATOM   4210  CB  LYS B  42     155.729 222.012 -22.999  1.00  0.00           C  
ATOM   4211  CG  LYS B  42     155.848 221.279 -21.653  1.00  0.00           C  
ATOM   4212  CD  LYS B  42     155.992 219.741 -21.843  1.00  0.00           C  
ATOM   4213  CE  LYS B  42     157.342 219.342 -22.475  1.00  0.00           C  
ATOM   4214  NZ  LYS B  42     157.502 217.855 -22.578  1.00  0.00           N1+
ATOM   4215  H   LYS B  42     155.498 223.450 -25.063  1.00  0.00           H  
ATOM   4216  HA  LYS B  42     154.283 223.518 -22.494  1.00  0.00           H  
ATOM   4217 1HB  LYS B  42     155.043 221.454 -23.635  1.00  0.00           H  
ATOM   4218 2HB  LYS B  42     156.702 221.982 -23.477  1.00  0.00           H  
ATOM   4219 1HG  LYS B  42     156.729 221.644 -21.142  1.00  0.00           H  
ATOM   4220 2HG  LYS B  42     154.976 221.497 -21.035  1.00  0.00           H  
ATOM   4221 1HD  LYS B  42     155.898 219.252 -20.874  1.00  0.00           H  
ATOM   4222 2HD  LYS B  42     155.187 219.384 -22.487  1.00  0.00           H  
ATOM   4223 1HE  LYS B  42     157.409 219.758 -23.477  1.00  0.00           H  
ATOM   4224 2HE  LYS B  42     158.154 219.737 -21.873  1.00  0.00           H  
ATOM   4225 1HZ  LYS B  42     158.424 217.656 -23.019  1.00  0.00           H  
ATOM   4226 2HZ  LYS B  42     157.469 217.435 -21.667  1.00  0.00           H  
ATOM   4227 3HZ  LYS B  42     156.773 217.468 -23.154  1.00  0.00           H  
ATOM   4228  N   LEU B  43     157.353 224.722 -22.653  1.00  0.00           N  
ATOM   4229  CA  LEU B  43     158.290 225.547 -21.926  1.00  0.00           C  
ATOM   4230  C   LEU B  43     157.665 226.893 -21.589  1.00  0.00           C  
ATOM   4231  O   LEU B  43     157.750 227.331 -20.449  1.00  0.00           O  
ATOM   4232  CB  LEU B  43     159.561 225.776 -22.742  1.00  0.00           C  
ATOM   4233  CG  LEU B  43     160.664 226.648 -22.085  1.00  0.00           C  
ATOM   4234  CD1 LEU B  43     161.188 225.978 -20.780  1.00  0.00           C  
ATOM   4235  CD2 LEU B  43     161.760 226.868 -23.109  1.00  0.00           C  
ATOM   4236  H   LEU B  43     157.605 224.381 -23.587  1.00  0.00           H  
ATOM   4237  HA  LEU B  43     158.543 225.029 -21.009  1.00  0.00           H  
ATOM   4238 1HB  LEU B  43     159.993 224.804 -22.986  1.00  0.00           H  
ATOM   4239 2HB  LEU B  43     159.280 226.259 -23.677  1.00  0.00           H  
ATOM   4240  HG  LEU B  43     160.257 227.602 -21.811  1.00  0.00           H  
ATOM   4241 1HD1 LEU B  43     161.959 226.608 -20.341  1.00  0.00           H  
ATOM   4242 2HD1 LEU B  43     160.383 225.862 -20.060  1.00  0.00           H  
ATOM   4243 3HD1 LEU B  43     161.597 225.011 -21.003  1.00  0.00           H  
ATOM   4244 1HD2 LEU B  43     162.526 227.505 -22.685  1.00  0.00           H  
ATOM   4245 2HD2 LEU B  43     162.187 225.914 -23.405  1.00  0.00           H  
ATOM   4246 3HD2 LEU B  43     161.337 227.359 -23.986  1.00  0.00           H  
ATOM   4247  N   LYS B  44     156.949 227.527 -22.526  1.00  0.00           N  
ATOM   4248  CA  LYS B  44     156.357 228.825 -22.201  1.00  0.00           C  
ATOM   4249  C   LYS B  44     155.465 228.750 -20.967  1.00  0.00           C  
ATOM   4250  O   LYS B  44     155.560 229.611 -20.078  1.00  0.00           O  
ATOM   4251  CB  LYS B  44     155.514 229.342 -23.371  1.00  0.00           C  
ATOM   4252  CG  LYS B  44     156.279 229.812 -24.589  1.00  0.00           C  
ATOM   4253  CD  LYS B  44     155.310 230.189 -25.708  1.00  0.00           C  
ATOM   4254  CE  LYS B  44     156.021 230.646 -26.969  1.00  0.00           C  
ATOM   4255  NZ  LYS B  44     155.053 230.848 -28.090  1.00  0.00           N1+
ATOM   4256  H   LYS B  44     156.889 227.141 -23.472  1.00  0.00           H  
ATOM   4257  HA  LYS B  44     157.153 229.526 -21.987  1.00  0.00           H  
ATOM   4258 1HB  LYS B  44     154.838 228.551 -23.698  1.00  0.00           H  
ATOM   4259 2HB  LYS B  44     154.897 230.169 -23.027  1.00  0.00           H  
ATOM   4260 1HG  LYS B  44     156.847 230.683 -24.321  1.00  0.00           H  
ATOM   4261 2HG  LYS B  44     156.962 229.039 -24.928  1.00  0.00           H  
ATOM   4262 1HD  LYS B  44     154.693 229.322 -25.961  1.00  0.00           H  
ATOM   4263 2HD  LYS B  44     154.653 230.983 -25.368  1.00  0.00           H  
ATOM   4264 1HE  LYS B  44     156.535 231.584 -26.770  1.00  0.00           H  
ATOM   4265 2HE  LYS B  44     156.756 229.894 -27.265  1.00  0.00           H  
ATOM   4266 1HZ  LYS B  44     155.539 231.145 -28.918  1.00  0.00           H  
ATOM   4267 2HZ  LYS B  44     154.583 229.936 -28.276  1.00  0.00           H  
ATOM   4268 3HZ  LYS B  44     154.365 231.536 -27.840  1.00  0.00           H  
ATOM   4269  N   GLU B  45     154.651 227.696 -20.862  1.00  0.00           N  
ATOM   4270  CA  GLU B  45     153.780 227.587 -19.699  1.00  0.00           C  
ATOM   4271  C   GLU B  45     154.586 227.327 -18.424  1.00  0.00           C  
ATOM   4272  O   GLU B  45     154.295 227.906 -17.371  1.00  0.00           O  
ATOM   4273  CB  GLU B  45     152.735 226.492 -19.912  1.00  0.00           C  
ATOM   4274  CG  GLU B  45     151.685 226.820 -20.986  1.00  0.00           C  
ATOM   4275  CD  GLU B  45     150.873 228.054 -20.650  1.00  0.00           C  
ATOM   4276  OE1 GLU B  45     150.445 228.171 -19.530  1.00  0.00           O  
ATOM   4277  OE2 GLU B  45     150.697 228.899 -21.513  1.00  0.00           O1-
ATOM   4278  H   GLU B  45     154.598 227.024 -21.642  1.00  0.00           H  
ATOM   4279  HA  GLU B  45     153.259 228.532 -19.574  1.00  0.00           H  
ATOM   4280 1HB  GLU B  45     153.243 225.571 -20.214  1.00  0.00           H  
ATOM   4281 2HB  GLU B  45     152.218 226.291 -18.974  1.00  0.00           H  
ATOM   4282 1HG  GLU B  45     152.197 226.982 -21.937  1.00  0.00           H  
ATOM   4283 2HG  GLU B  45     151.020 225.969 -21.103  1.00  0.00           H  
ATOM   4284  N   LEU B  46     155.638 226.519 -18.537  1.00  0.00           N  
ATOM   4285  CA  LEU B  46     156.514 226.211 -17.417  1.00  0.00           C  
ATOM   4286  C   LEU B  46     157.319 227.416 -16.938  1.00  0.00           C  
ATOM   4287  O   LEU B  46     157.526 227.570 -15.735  1.00  0.00           O  
ATOM   4288  CB  LEU B  46     157.399 225.046 -17.817  1.00  0.00           C  
ATOM   4289  CG  LEU B  46     156.691 223.692 -17.906  1.00  0.00           C  
ATOM   4290  CD1 LEU B  46     157.580 222.743 -18.566  1.00  0.00           C  
ATOM   4291  CD2 LEU B  46     156.372 223.165 -16.490  1.00  0.00           C  
ATOM   4292  H   LEU B  46     155.793 226.040 -19.434  1.00  0.00           H  
ATOM   4293  HA  LEU B  46     155.886 225.905 -16.591  1.00  0.00           H  
ATOM   4294 1HB  LEU B  46     157.803 225.264 -18.794  1.00  0.00           H  
ATOM   4295 2HB  LEU B  46     158.197 224.961 -17.154  1.00  0.00           H  
ATOM   4296  HG  LEU B  46     155.773 223.786 -18.488  1.00  0.00           H  
ATOM   4297 1HD1 LEU B  46     157.090 221.775 -18.641  1.00  0.00           H  
ATOM   4298 2HD1 LEU B  46     157.804 223.116 -19.561  1.00  0.00           H  
ATOM   4299 3HD1 LEU B  46     158.489 222.640 -18.004  1.00  0.00           H  
ATOM   4300 1HD2 LEU B  46     155.890 222.191 -16.574  1.00  0.00           H  
ATOM   4301 2HD2 LEU B  46     157.299 223.059 -15.919  1.00  0.00           H  
ATOM   4302 3HD2 LEU B  46     155.705 223.837 -15.964  1.00  0.00           H  
ATOM   4303  N   VAL B  47     157.734 228.284 -17.854  1.00  0.00           N  
ATOM   4304  CA  VAL B  47     158.455 229.498 -17.494  1.00  0.00           C  
ATOM   4305  C   VAL B  47     157.521 230.436 -16.733  1.00  0.00           C  
ATOM   4306  O   VAL B  47     157.942 231.045 -15.746  1.00  0.00           O  
ATOM   4307  CB  VAL B  47     159.084 230.158 -18.733  1.00  0.00           C  
ATOM   4308  CG1 VAL B  47     159.662 231.543 -18.416  1.00  0.00           C  
ATOM   4309  CG2 VAL B  47     160.204 229.274 -19.178  1.00  0.00           C  
ATOM   4310  H   VAL B  47     157.561 228.057 -18.832  1.00  0.00           H  
ATOM   4311  HA  VAL B  47     159.273 229.220 -16.829  1.00  0.00           H  
ATOM   4312  HB  VAL B  47     158.330 230.260 -19.518  1.00  0.00           H  
ATOM   4313 1HG1 VAL B  47     160.117 231.957 -19.315  1.00  0.00           H  
ATOM   4314 2HG1 VAL B  47     158.877 232.216 -18.074  1.00  0.00           H  
ATOM   4315 3HG1 VAL B  47     160.414 231.448 -17.648  1.00  0.00           H  
ATOM   4316 1HG2 VAL B  47     160.686 229.686 -20.045  1.00  0.00           H  
ATOM   4317 2HG2 VAL B  47     160.910 229.208 -18.366  1.00  0.00           H  
ATOM   4318 3HG2 VAL B  47     159.823 228.291 -19.407  1.00  0.00           H  
ATOM   4319  N   LYS B  48     156.271 230.586 -17.194  1.00  0.00           N  
ATOM   4320  CA  LYS B  48     155.319 231.416 -16.456  1.00  0.00           C  
ATOM   4321  C   LYS B  48     155.076 230.830 -15.054  1.00  0.00           C  
ATOM   4322  O   LYS B  48     155.020 231.573 -14.062  1.00  0.00           O  
ATOM   4323  CB  LYS B  48     154.000 231.530 -17.220  1.00  0.00           C  
ATOM   4324  CG  LYS B  48     154.073 232.397 -18.486  1.00  0.00           C  
ATOM   4325  CD  LYS B  48     152.686 232.627 -19.117  1.00  0.00           C  
ATOM   4326  CE  LYS B  48     152.174 231.362 -19.815  1.00  0.00           C  
ATOM   4327  NZ  LYS B  48     150.900 231.579 -20.563  1.00  0.00           N1+
ATOM   4328  H   LYS B  48     156.003 230.120 -18.067  1.00  0.00           H  
ATOM   4329  HA  LYS B  48     155.744 232.411 -16.336  1.00  0.00           H  
ATOM   4330 1HB  LYS B  48     153.684 230.528 -17.511  1.00  0.00           H  
ATOM   4331 2HB  LYS B  48     153.233 231.939 -16.564  1.00  0.00           H  
ATOM   4332 1HG  LYS B  48     154.513 233.362 -18.232  1.00  0.00           H  
ATOM   4333 2HG  LYS B  48     154.723 231.908 -19.214  1.00  0.00           H  
ATOM   4334 1HD  LYS B  48     151.975 232.916 -18.345  1.00  0.00           H  
ATOM   4335 2HD  LYS B  48     152.751 233.429 -19.850  1.00  0.00           H  
ATOM   4336 1HE  LYS B  48     152.936 231.012 -20.512  1.00  0.00           H  
ATOM   4337 2HE  LYS B  48     151.998 230.587 -19.073  1.00  0.00           H  
ATOM   4338 1HZ  LYS B  48     150.650 230.666 -20.995  1.00  0.00           H  
ATOM   4339 2HZ  LYS B  48     150.170 231.870 -19.933  1.00  0.00           H  
ATOM   4340 3HZ  LYS B  48     151.026 232.272 -21.280  1.00  0.00           H  
ATOM   4341  N   LYS B  49     154.975 229.489 -14.964  1.00  0.00           N  
ATOM   4342  CA  LYS B  49     154.811 228.818 -13.683  1.00  0.00           C  
ATOM   4343  C   LYS B  49     155.997 229.105 -12.785  1.00  0.00           C  
ATOM   4344  O   LYS B  49     155.819 229.409 -11.603  1.00  0.00           O  
ATOM   4345  CB  LYS B  49     154.688 227.301 -13.857  1.00  0.00           C  
ATOM   4346  CG  LYS B  49     154.487 226.506 -12.554  1.00  0.00           C  
ATOM   4347  CD  LYS B  49     154.350 225.014 -12.849  1.00  0.00           C  
ATOM   4348  CE  LYS B  49     154.195 224.197 -11.574  1.00  0.00           C  
ATOM   4349  NZ  LYS B  49     154.084 222.738 -11.871  1.00  0.00           N1+
ATOM   4350  H   LYS B  49     154.968 228.929 -15.822  1.00  0.00           H  
ATOM   4351  HA  LYS B  49     153.914 229.202 -13.199  1.00  0.00           H  
ATOM   4352 1HB  LYS B  49     153.865 227.079 -14.535  1.00  0.00           H  
ATOM   4353 2HB  LYS B  49     155.589 226.922 -14.317  1.00  0.00           H  
ATOM   4354 1HG  LYS B  49     155.343 226.656 -11.891  1.00  0.00           H  
ATOM   4355 2HG  LYS B  49     153.591 226.861 -12.045  1.00  0.00           H  
ATOM   4356 1HD  LYS B  49     153.483 224.848 -13.489  1.00  0.00           H  
ATOM   4357 2HD  LYS B  49     155.241 224.674 -13.380  1.00  0.00           H  
ATOM   4358 1HE  LYS B  49     155.061 224.362 -10.936  1.00  0.00           H  
ATOM   4359 2HE  LYS B  49     153.301 224.521 -11.045  1.00  0.00           H  
ATOM   4360 1HZ  LYS B  49     153.986 222.221 -11.008  1.00  0.00           H  
ATOM   4361 2HZ  LYS B  49     153.278 222.566 -12.456  1.00  0.00           H  
ATOM   4362 3HZ  LYS B  49     154.918 222.430 -12.354  1.00  0.00           H  
ATOM   4363  N   LEU B  50     157.205 229.037 -13.354  1.00  0.00           N  
ATOM   4364  CA  LEU B  50     158.407 229.250 -12.586  1.00  0.00           C  
ATOM   4365  C   LEU B  50     158.435 230.672 -12.063  1.00  0.00           C  
ATOM   4366  O   LEU B  50     158.739 230.881 -10.891  1.00  0.00           O  
ATOM   4367  CB  LEU B  50     159.642 228.966 -13.451  1.00  0.00           C  
ATOM   4368  CG  LEU B  50     161.026 229.045 -12.766  1.00  0.00           C  
ATOM   4369  CD1 LEU B  50     161.121 228.019 -11.597  1.00  0.00           C  
ATOM   4370  CD2 LEU B  50     162.122 228.776 -13.807  1.00  0.00           C  
ATOM   4371  H   LEU B  50     157.283 228.742 -14.327  1.00  0.00           H  
ATOM   4372  HA  LEU B  50     158.384 228.562 -11.749  1.00  0.00           H  
ATOM   4373 1HB  LEU B  50     159.527 228.009 -13.896  1.00  0.00           H  
ATOM   4374 2HB  LEU B  50     159.648 229.695 -14.261  1.00  0.00           H  
ATOM   4375  HG  LEU B  50     161.154 230.026 -12.364  1.00  0.00           H  
ATOM   4376 1HD1 LEU B  50     162.096 228.099 -11.126  1.00  0.00           H  
ATOM   4377 2HD1 LEU B  50     160.363 228.217 -10.846  1.00  0.00           H  
ATOM   4378 3HD1 LEU B  50     160.988 227.011 -11.986  1.00  0.00           H  
ATOM   4379 1HD2 LEU B  50     163.087 228.857 -13.322  1.00  0.00           H  
ATOM   4380 2HD2 LEU B  50     162.005 227.778 -14.211  1.00  0.00           H  
ATOM   4381 3HD2 LEU B  50     162.058 229.508 -14.614  1.00  0.00           H  
ATOM   4382  N   GLU B  51     158.038 231.662 -12.873  1.00  0.00           N  
ATOM   4383  CA  GLU B  51     158.035 233.023 -12.352  1.00  0.00           C  
ATOM   4384  C   GLU B  51     157.179 233.140 -11.099  1.00  0.00           C  
ATOM   4385  O   GLU B  51     157.605 233.761 -10.117  1.00  0.00           O  
ATOM   4386  CB  GLU B  51     157.527 233.997 -13.418  1.00  0.00           C  
ATOM   4387  CG  GLU B  51     157.515 235.456 -12.981  1.00  0.00           C  
ATOM   4388  CD  GLU B  51     157.075 236.389 -14.074  1.00  0.00           C  
ATOM   4389  OE1 GLU B  51     157.302 236.082 -15.220  1.00  0.00           O  
ATOM   4390  OE2 GLU B  51     156.509 237.411 -13.763  1.00  0.00           O1-
ATOM   4391  H   GLU B  51     157.816 231.467 -13.855  1.00  0.00           H  
ATOM   4392  HA  GLU B  51     159.053 233.289 -12.088  1.00  0.00           H  
ATOM   4393 1HB  GLU B  51     158.151 233.919 -14.309  1.00  0.00           H  
ATOM   4394 2HB  GLU B  51     156.512 233.725 -13.706  1.00  0.00           H  
ATOM   4395 1HG  GLU B  51     156.842 235.564 -12.132  1.00  0.00           H  
ATOM   4396 2HG  GLU B  51     158.515 235.734 -12.655  1.00  0.00           H  
ATOM   4397  N   LYS B  52     155.985 232.530 -11.110  1.00  0.00           N  
ATOM   4398  CA  LYS B  52     155.129 232.587  -9.931  1.00  0.00           C  
ATOM   4399  C   LYS B  52     155.809 231.942  -8.726  1.00  0.00           C  
ATOM   4400  O   LYS B  52     155.815 232.516  -7.630  1.00  0.00           O  
ATOM   4401  CB  LYS B  52     153.789 231.902 -10.208  1.00  0.00           C  
ATOM   4402  CG  LYS B  52     152.806 231.949  -9.046  1.00  0.00           C  
ATOM   4403  CD  LYS B  52     151.477 231.309  -9.419  1.00  0.00           C  
ATOM   4404  CE  LYS B  52     150.505 231.327  -8.251  1.00  0.00           C  
ATOM   4405  NZ  LYS B  52     149.199 230.703  -8.602  1.00  0.00           N1+
ATOM   4406  H   LYS B  52     155.671 232.074 -11.977  1.00  0.00           H  
ATOM   4407  HA  LYS B  52     154.940 233.632  -9.695  1.00  0.00           H  
ATOM   4408 1HB  LYS B  52     153.312 232.369 -11.070  1.00  0.00           H  
ATOM   4409 2HB  LYS B  52     153.960 230.854 -10.458  1.00  0.00           H  
ATOM   4410 1HG  LYS B  52     153.227 231.420  -8.190  1.00  0.00           H  
ATOM   4411 2HG  LYS B  52     152.631 232.987  -8.760  1.00  0.00           H  
ATOM   4412 1HD  LYS B  52     151.036 231.849 -10.259  1.00  0.00           H  
ATOM   4413 2HD  LYS B  52     151.645 230.275  -9.725  1.00  0.00           H  
ATOM   4414 1HE  LYS B  52     150.936 230.787  -7.410  1.00  0.00           H  
ATOM   4415 2HE  LYS B  52     150.327 232.356  -7.940  1.00  0.00           H  
ATOM   4416 1HZ  LYS B  52     148.584 230.736  -7.801  1.00  0.00           H  
ATOM   4417 2HZ  LYS B  52     148.780 231.208  -9.370  1.00  0.00           H  
ATOM   4418 3HZ  LYS B  52     149.348 229.742  -8.872  1.00  0.00           H  
ATOM   4419  N   ILE B  53     156.419 230.779  -8.943  1.00  0.00           N  
ATOM   4420  CA  ILE B  53     157.083 230.038  -7.882  1.00  0.00           C  
ATOM   4421  C   ILE B  53     158.267 230.807  -7.311  1.00  0.00           C  
ATOM   4422  O   ILE B  53     158.468 230.808  -6.096  1.00  0.00           O  
ATOM   4423  CB  ILE B  53     157.502 228.642  -8.379  1.00  0.00           C  
ATOM   4424  CG1 ILE B  53     156.232 227.780  -8.736  1.00  0.00           C  
ATOM   4425  CG2 ILE B  53     158.391 227.930  -7.368  1.00  0.00           C  
ATOM   4426  CD1 ILE B  53     155.250 227.475  -7.605  1.00  0.00           C  
ATOM   4427  H   ILE B  53     156.359 230.373  -9.887  1.00  0.00           H  
ATOM   4428  HA  ILE B  53     156.376 229.918  -7.063  1.00  0.00           H  
ATOM   4429  HB  ILE B  53     158.065 228.765  -9.303  1.00  0.00           H  
ATOM   4430 1HG1 ILE B  53     155.675 228.294  -9.490  1.00  0.00           H  
ATOM   4431 2HG1 ILE B  53     156.576 226.855  -9.144  1.00  0.00           H  
ATOM   4432 1HG2 ILE B  53     158.688 226.962  -7.775  1.00  0.00           H  
ATOM   4433 2HG2 ILE B  53     159.281 228.522  -7.183  1.00  0.00           H  
ATOM   4434 3HG2 ILE B  53     157.864 227.786  -6.429  1.00  0.00           H  
ATOM   4435 1HD1 ILE B  53     154.434 226.877  -8.006  1.00  0.00           H  
ATOM   4436 2HD1 ILE B  53     155.742 226.918  -6.815  1.00  0.00           H  
ATOM   4437 3HD1 ILE B  53     154.836 228.392  -7.189  1.00  0.00           H  
ATOM   4438  N   ILE B  54     159.066 231.442  -8.173  1.00  0.00           N  
ATOM   4439  CA  ILE B  54     160.197 232.217  -7.696  1.00  0.00           C  
ATOM   4440  C   ILE B  54     159.704 233.385  -6.862  1.00  0.00           C  
ATOM   4441  O   ILE B  54     160.274 233.653  -5.806  1.00  0.00           O  
ATOM   4442  CB  ILE B  54     161.115 232.705  -8.833  1.00  0.00           C  
ATOM   4443  CG1 ILE B  54     161.813 231.487  -9.453  1.00  0.00           C  
ATOM   4444  CG2 ILE B  54     162.179 233.716  -8.271  1.00  0.00           C  
ATOM   4445  CD1 ILE B  54     162.525 231.759 -10.749  1.00  0.00           C  
ATOM   4446  H   ILE B  54     158.873 231.359  -9.170  1.00  0.00           H  
ATOM   4447  HA  ILE B  54     160.799 231.576  -7.057  1.00  0.00           H  
ATOM   4448  HB  ILE B  54     160.509 233.183  -9.611  1.00  0.00           H  
ATOM   4449 1HG1 ILE B  54     162.516 231.114  -8.729  1.00  0.00           H  
ATOM   4450 2HG1 ILE B  54     161.071 230.711  -9.634  1.00  0.00           H  
ATOM   4451 1HG2 ILE B  54     162.829 234.054  -9.065  1.00  0.00           H  
ATOM   4452 2HG2 ILE B  54     161.690 234.589  -7.834  1.00  0.00           H  
ATOM   4453 3HG2 ILE B  54     162.778 233.222  -7.501  1.00  0.00           H  
ATOM   4454 1HD1 ILE B  54     162.995 230.846 -11.111  1.00  0.00           H  
ATOM   4455 2HD1 ILE B  54     161.803 232.103 -11.471  1.00  0.00           H  
ATOM   4456 3HD1 ILE B  54     163.286 232.509 -10.620  1.00  0.00           H  
ATOM   4457  N   ARG B  55     158.658 234.091  -7.299  1.00  0.00           N  
ATOM   4458  CA  ARG B  55     158.156 235.188  -6.479  1.00  0.00           C  
ATOM   4459  C   ARG B  55     157.717 234.677  -5.095  1.00  0.00           C  
ATOM   4460  O   ARG B  55     157.980 235.341  -4.083  1.00  0.00           O  
ATOM   4461  CB  ARG B  55     156.985 235.875  -7.167  1.00  0.00           C  
ATOM   4462  CG  ARG B  55     157.355 236.690  -8.395  1.00  0.00           C  
ATOM   4463  CD  ARG B  55     156.167 237.350  -8.995  1.00  0.00           C  
ATOM   4464  NE  ARG B  55     156.498 238.060 -10.219  1.00  0.00           N  
ATOM   4465  CZ  ARG B  55     156.996 239.312 -10.265  1.00  0.00           C  
ATOM   4466  NH1 ARG B  55     157.211 239.977  -9.153  1.00  0.00           N1+
ATOM   4467  NH2 ARG B  55     157.267 239.871 -11.432  1.00  0.00           N  
ATOM   4468  H   ARG B  55     158.234 233.870  -8.208  1.00  0.00           H  
ATOM   4469  HA  ARG B  55     158.964 235.902  -6.329  1.00  0.00           H  
ATOM   4470 1HB  ARG B  55     156.256 235.128  -7.475  1.00  0.00           H  
ATOM   4471 2HB  ARG B  55     156.491 236.544  -6.462  1.00  0.00           H  
ATOM   4472 1HG  ARG B  55     158.072 237.463  -8.116  1.00  0.00           H  
ATOM   4473 2HG  ARG B  55     157.799 236.038  -9.147  1.00  0.00           H  
ATOM   4474 1HD  ARG B  55     155.413 236.599  -9.230  1.00  0.00           H  
ATOM   4475 2HD  ARG B  55     155.753 238.068  -8.286  1.00  0.00           H  
ATOM   4476  HE  ARG B  55     156.349 237.581 -11.096  1.00  0.00           H  
ATOM   4477 1HH1 ARG B  55     157.003 239.550  -8.261  1.00  0.00           H  
ATOM   4478 2HH1 ARG B  55     157.583 240.915  -9.189  1.00  0.00           H  
ATOM   4479 1HH2 ARG B  55     157.102 239.360 -12.289  1.00  0.00           H  
ATOM   4480 2HH2 ARG B  55     157.639 240.809 -11.469  1.00  0.00           H  
ATOM   4481  N   GLU B  56     157.089 233.492  -5.032  1.00  0.00           N  
ATOM   4482  CA  GLU B  56     156.704 232.944  -3.733  1.00  0.00           C  
ATOM   4483  C   GLU B  56     157.957 232.636  -2.900  1.00  0.00           C  
ATOM   4484  O   GLU B  56     157.990 232.921  -1.693  1.00  0.00           O  
ATOM   4485  CB  GLU B  56     155.862 231.678  -3.911  1.00  0.00           C  
ATOM   4486  CG  GLU B  56     154.474 231.922  -4.485  1.00  0.00           C  
ATOM   4487  CD  GLU B  56     153.703 230.651  -4.713  1.00  0.00           C  
ATOM   4488  OE1 GLU B  56     154.268 229.597  -4.542  1.00  0.00           O  
ATOM   4489  OE2 GLU B  56     152.547 230.735  -5.059  1.00  0.00           O1-
ATOM   4490  H   GLU B  56     156.829 233.010  -5.900  1.00  0.00           H  
ATOM   4491  HA  GLU B  56     156.108 233.685  -3.204  1.00  0.00           H  
ATOM   4492 1HB  GLU B  56     156.382 230.986  -4.577  1.00  0.00           H  
ATOM   4493 2HB  GLU B  56     155.745 231.180  -2.949  1.00  0.00           H  
ATOM   4494 1HG  GLU B  56     153.914 232.555  -3.797  1.00  0.00           H  
ATOM   4495 2HG  GLU B  56     154.570 232.458  -5.429  1.00  0.00           H  
ATOM   4496  N   GLU B  57     159.006 232.101  -3.548  1.00  0.00           N  
ATOM   4497  CA  GLU B  57     160.263 231.821  -2.868  1.00  0.00           C  
ATOM   4498  C   GLU B  57     160.912 233.093  -2.339  1.00  0.00           C  
ATOM   4499  O   GLU B  57     161.461 233.082  -1.237  1.00  0.00           O  
ATOM   4500  CB  GLU B  57     161.249 231.072  -3.764  1.00  0.00           C  
ATOM   4501  CG  GLU B  57     162.576 230.797  -3.074  1.00  0.00           C  
ATOM   4502  CD  GLU B  57     163.499 229.924  -3.834  1.00  0.00           C  
ATOM   4503  OE1 GLU B  57     163.053 229.174  -4.669  1.00  0.00           O  
ATOM   4504  OE2 GLU B  57     164.687 230.035  -3.601  1.00  0.00           O1-
ATOM   4505  H   GLU B  57     158.890 231.825  -4.530  1.00  0.00           H  
ATOM   4506  HA  GLU B  57     160.043 231.180  -2.016  1.00  0.00           H  
ATOM   4507 1HB  GLU B  57     160.808 230.128  -4.087  1.00  0.00           H  
ATOM   4508 2HB  GLU B  57     161.454 231.662  -4.653  1.00  0.00           H  
ATOM   4509 1HG  GLU B  57     163.080 231.747  -2.899  1.00  0.00           H  
ATOM   4510 2HG  GLU B  57     162.367 230.356  -2.106  1.00  0.00           H  
ATOM   4511  N   GLU B  58     160.882 234.182  -3.111  1.00  0.00           N  
ATOM   4512  CA  GLU B  58     161.477 235.426  -2.650  1.00  0.00           C  
ATOM   4513  C   GLU B  58     160.769 235.928  -1.392  1.00  0.00           C  
ATOM   4514  O   GLU B  58     161.431 236.400  -0.460  1.00  0.00           O  
ATOM   4515  CB  GLU B  58     161.468 236.496  -3.732  1.00  0.00           C  
ATOM   4516  CG  GLU B  58     162.214 237.767  -3.326  1.00  0.00           C  
ATOM   4517  CD  GLU B  58     162.325 238.758  -4.424  1.00  0.00           C  
ATOM   4518  OE1 GLU B  58     161.713 238.572  -5.438  1.00  0.00           O  
ATOM   4519  OE2 GLU B  58     163.095 239.679  -4.292  1.00  0.00           O1-
ATOM   4520  H   GLU B  58     160.476 234.111  -4.049  1.00  0.00           H  
ATOM   4521  HA  GLU B  58     162.516 235.228  -2.393  1.00  0.00           H  
ATOM   4522 1HB  GLU B  58     161.920 236.097  -4.642  1.00  0.00           H  
ATOM   4523 2HB  GLU B  58     160.434 236.762  -3.968  1.00  0.00           H  
ATOM   4524 1HG  GLU B  58     161.692 238.233  -2.493  1.00  0.00           H  
ATOM   4525 2HG  GLU B  58     163.213 237.494  -2.981  1.00  0.00           H  
ATOM   4526  N   LYS B  59     159.432 235.818  -1.338  1.00  0.00           N  
ATOM   4527  CA  LYS B  59     158.714 236.263  -0.143  1.00  0.00           C  
ATOM   4528  C   LYS B  59     159.085 235.384   1.057  1.00  0.00           C  
ATOM   4529  O   LYS B  59     159.263 235.881   2.177  1.00  0.00           O  
ATOM   4530  CB  LYS B  59     157.203 236.238  -0.378  1.00  0.00           C  
ATOM   4531  CG  LYS B  59     156.697 237.310  -1.333  1.00  0.00           C  
ATOM   4532  CD  LYS B  59     155.180 237.265  -1.459  1.00  0.00           C  
ATOM   4533  CE  LYS B  59     154.663 238.410  -2.316  1.00  0.00           C  
ATOM   4534  NZ  LYS B  59     155.107 238.293  -3.730  1.00  0.00           N1+
ATOM   4535  H   LYS B  59     158.922 235.486  -2.168  1.00  0.00           H  
ATOM   4536  HA  LYS B  59     159.010 237.284   0.079  1.00  0.00           H  
ATOM   4537 1HB  LYS B  59     156.914 235.265  -0.780  1.00  0.00           H  
ATOM   4538 2HB  LYS B  59     156.686 236.364   0.573  1.00  0.00           H  
ATOM   4539 1HG  LYS B  59     156.994 238.292  -0.968  1.00  0.00           H  
ATOM   4540 2HG  LYS B  59     157.138 237.158  -2.317  1.00  0.00           H  
ATOM   4541 1HD  LYS B  59     154.880 236.318  -1.911  1.00  0.00           H  
ATOM   4542 2HD  LYS B  59     154.732 237.332  -0.467  1.00  0.00           H  
ATOM   4543 1HE  LYS B  59     153.573 238.419  -2.290  1.00  0.00           H  
ATOM   4544 2HE  LYS B  59     155.020 239.357  -1.912  1.00  0.00           H  
ATOM   4545 1HZ  LYS B  59     154.744 239.070  -4.264  1.00  0.00           H  
ATOM   4546 2HZ  LYS B  59     156.116 238.303  -3.768  1.00  0.00           H  
ATOM   4547 3HZ  LYS B  59     154.764 237.427  -4.121  1.00  0.00           H  
ATOM   4548  N   LEU B  60     159.274 234.087   0.804  1.00  0.00           N  
ATOM   4549  CA  LEU B  60     159.684 233.146   1.832  1.00  0.00           C  
ATOM   4550  C   LEU B  60     161.090 233.472   2.336  1.00  0.00           C  
ATOM   4551  O   LEU B  60     161.373 233.376   3.536  1.00  0.00           O  
ATOM   4552  CB  LEU B  60     159.676 231.730   1.270  1.00  0.00           C  
ATOM   4553  CG  LEU B  60     160.058 230.623   2.211  1.00  0.00           C  
ATOM   4554  CD1 LEU B  60     159.079 230.533   3.397  1.00  0.00           C  
ATOM   4555  CD2 LEU B  60     160.120 229.349   1.429  1.00  0.00           C  
ATOM   4556  H   LEU B  60     159.050 233.735  -0.134  1.00  0.00           H  
ATOM   4557  HA  LEU B  60     158.982 233.231   2.655  1.00  0.00           H  
ATOM   4558 1HB  LEU B  60     158.683 231.524   0.877  1.00  0.00           H  
ATOM   4559 2HB  LEU B  60     160.371 231.692   0.447  1.00  0.00           H  
ATOM   4560  HG  LEU B  60     161.038 230.831   2.605  1.00  0.00           H  
ATOM   4561 1HD1 LEU B  60     159.384 229.724   4.039  1.00  0.00           H  
ATOM   4562 2HD1 LEU B  60     159.078 231.457   3.969  1.00  0.00           H  
ATOM   4563 3HD1 LEU B  60     158.077 230.333   3.026  1.00  0.00           H  
ATOM   4564 1HD2 LEU B  60     160.445 228.562   2.095  1.00  0.00           H  
ATOM   4565 2HD2 LEU B  60     159.140 229.122   1.017  1.00  0.00           H  
ATOM   4566 3HD2 LEU B  60     160.839 229.454   0.615  1.00  0.00           H  
ATOM   4567  N   THR B  61     161.981 233.838   1.416  1.00  0.00           N  
ATOM   4568  CA  THR B  61     163.341 234.191   1.766  1.00  0.00           C  
ATOM   4569  C   THR B  61     163.343 235.410   2.675  1.00  0.00           C  
ATOM   4570  O   THR B  61     164.099 235.447   3.651  1.00  0.00           O  
ATOM   4571  CB  THR B  61     164.189 234.467   0.509  1.00  0.00           C  
ATOM   4572  CG2 THR B  61     165.599 234.882   0.898  1.00  0.00           C  
ATOM   4573  OG1 THR B  61     164.250 233.284  -0.298  1.00  0.00           O  
ATOM   4574  H   THR B  61     161.706 233.812   0.433  1.00  0.00           H  
ATOM   4575  HA  THR B  61     163.786 233.350   2.289  1.00  0.00           H  
ATOM   4576  HB  THR B  61     163.728 235.265  -0.072  1.00  0.00           H  
ATOM   4577  HG1 THR B  61     163.441 233.206  -0.810  1.00  0.00           H  
ATOM   4578 1HG2 THR B  61     166.183 235.074  -0.001  1.00  0.00           H  
ATOM   4579 2HG2 THR B  61     165.558 235.788   1.505  1.00  0.00           H  
ATOM   4580 3HG2 THR B  61     166.068 234.085   1.473  1.00  0.00           H  
ATOM   4581  N   VAL B  62     162.514 236.418   2.355  1.00  0.00           N  
ATOM   4582  CA  VAL B  62     162.421 237.604   3.198  1.00  0.00           C  
ATOM   4583  C   VAL B  62     161.933 237.227   4.596  1.00  0.00           C  
ATOM   4584  O   VAL B  62     162.404 237.770   5.596  1.00  0.00           O  
ATOM   4585  CB  VAL B  62     161.460 238.634   2.574  1.00  0.00           C  
ATOM   4586  CG1 VAL B  62     161.105 239.711   3.588  1.00  0.00           C  
ATOM   4587  CG2 VAL B  62     162.092 239.247   1.334  1.00  0.00           C  
ATOM   4588  H   VAL B  62     161.945 236.361   1.522  1.00  0.00           H  
ATOM   4589  HA  VAL B  62     163.417 238.040   3.291  1.00  0.00           H  
ATOM   4590  HB  VAL B  62     160.533 238.132   2.299  1.00  0.00           H  
ATOM   4591 1HG1 VAL B  62     160.425 240.430   3.131  1.00  0.00           H  
ATOM   4592 2HG1 VAL B  62     160.621 239.254   4.451  1.00  0.00           H  
ATOM   4593 3HG1 VAL B  62     162.012 240.224   3.907  1.00  0.00           H  
ATOM   4594 1HG2 VAL B  62     161.408 239.973   0.898  1.00  0.00           H  
ATOM   4595 2HG2 VAL B  62     163.023 239.744   1.608  1.00  0.00           H  
ATOM   4596 3HG2 VAL B  62     162.299 238.461   0.606  1.00  0.00           H  
ATOM   4597  N   GLU B  63     160.977 236.284   4.686  1.00  0.00           N  
ATOM   4598  CA  GLU B  63     160.509 235.829   5.989  1.00  0.00           C  
ATOM   4599  C   GLU B  63     161.672 235.231   6.776  1.00  0.00           C  
ATOM   4600  O   GLU B  63     161.828 235.494   7.969  1.00  0.00           O  
ATOM   4601  CB  GLU B  63     159.391 234.796   5.835  1.00  0.00           C  
ATOM   4602  CG  GLU B  63     158.079 235.365   5.306  1.00  0.00           C  
ATOM   4603  CD  GLU B  63     157.434 236.329   6.262  1.00  0.00           C  
ATOM   4604  OE1 GLU B  63     157.054 235.912   7.332  1.00  0.00           O  
ATOM   4605  OE2 GLU B  63     157.317 237.483   5.923  1.00  0.00           O1-
ATOM   4606  H   GLU B  63     160.574 235.884   3.851  1.00  0.00           H  
ATOM   4607  HA  GLU B  63     160.127 236.689   6.540  1.00  0.00           H  
ATOM   4608 1HB  GLU B  63     159.713 234.009   5.154  1.00  0.00           H  
ATOM   4609 2HB  GLU B  63     159.188 234.331   6.800  1.00  0.00           H  
ATOM   4610 1HG  GLU B  63     158.272 235.877   4.365  1.00  0.00           H  
ATOM   4611 2HG  GLU B  63     157.394 234.543   5.108  1.00  0.00           H  
ATOM   4612  N   LEU B  64     162.514 234.415   6.118  1.00  0.00           N  
ATOM   4613  CA  LEU B  64     163.644 233.861   6.846  1.00  0.00           C  
ATOM   4614  C   LEU B  64     164.606 234.952   7.262  1.00  0.00           C  
ATOM   4615  O   LEU B  64     165.107 234.954   8.387  1.00  0.00           O  
ATOM   4616  CB  LEU B  64     164.374 232.825   5.981  1.00  0.00           C  
ATOM   4617  CG  LEU B  64     165.644 232.225   6.593  1.00  0.00           C  
ATOM   4618  CD1 LEU B  64     165.299 231.535   7.907  1.00  0.00           C  
ATOM   4619  CD2 LEU B  64     166.270 231.245   5.610  1.00  0.00           C  
ATOM   4620  H   LEU B  64     162.388 234.173   5.145  1.00  0.00           H  
ATOM   4621  HA  LEU B  64     163.272 233.368   7.742  1.00  0.00           H  
ATOM   4622 1HB  LEU B  64     163.689 232.006   5.768  1.00  0.00           H  
ATOM   4623 2HB  LEU B  64     164.651 233.294   5.036  1.00  0.00           H  
ATOM   4624  HG  LEU B  64     166.356 233.021   6.812  1.00  0.00           H  
ATOM   4625 1HD1 LEU B  64     166.203 231.107   8.343  1.00  0.00           H  
ATOM   4626 2HD1 LEU B  64     164.874 232.261   8.597  1.00  0.00           H  
ATOM   4627 3HD1 LEU B  64     164.577 230.742   7.722  1.00  0.00           H  
ATOM   4628 1HD2 LEU B  64     167.175 230.820   6.045  1.00  0.00           H  
ATOM   4629 2HD2 LEU B  64     165.560 230.447   5.391  1.00  0.00           H  
ATOM   4630 3HD2 LEU B  64     166.522 231.768   4.688  1.00  0.00           H  
ATOM   4631  N   ALA B  65     164.902 235.910   6.387  1.00  0.00           N  
ATOM   4632  CA  ALA B  65     165.853 236.922   6.805  1.00  0.00           C  
ATOM   4633  C   ALA B  65     165.375 237.624   8.071  1.00  0.00           C  
ATOM   4634  O   ALA B  65     166.164 237.905   8.971  1.00  0.00           O  
ATOM   4635  CB  ALA B  65     166.079 237.929   5.688  1.00  0.00           C  
ATOM   4636  H   ALA B  65     164.499 235.963   5.462  1.00  0.00           H  
ATOM   4637  HA  ALA B  65     166.804 236.434   7.022  1.00  0.00           H  
ATOM   4638 1HB  ALA B  65     166.795 238.682   6.015  1.00  0.00           H  
ATOM   4639 2HB  ALA B  65     166.470 237.415   4.808  1.00  0.00           H  
ATOM   4640 3HB  ALA B  65     165.138 238.412   5.436  1.00  0.00           H  
ATOM   4641  N   ALA B  66     164.067 237.919   8.156  1.00  0.00           N  
ATOM   4642  CA  ALA B  66     163.521 238.550   9.351  1.00  0.00           C  
ATOM   4643  C   ALA B  66     163.747 237.649  10.573  1.00  0.00           C  
ATOM   4644  O   ALA B  66     164.207 238.108  11.619  1.00  0.00           O  
ATOM   4645  CB  ALA B  66     162.041 238.849   9.167  1.00  0.00           C  
ATOM   4646  H   ALA B  66     163.448 237.702   7.387  1.00  0.00           H  
ATOM   4647  HA  ALA B  66     164.047 239.490   9.516  1.00  0.00           H  
ATOM   4648 1HB  ALA B  66     161.649 239.316  10.071  1.00  0.00           H  
ATOM   4649 2HB  ALA B  66     161.908 239.526   8.322  1.00  0.00           H  
ATOM   4650 3HB  ALA B  66     161.503 237.921   8.975  1.00  0.00           H  
ATOM   4651  N   LYS B  67     163.416 236.402  10.402  1.00  0.00           N  
ATOM   4652  CA  LYS B  67     163.558 235.516  11.551  1.00  0.00           C  
ATOM   4653  C   LYS B  67     164.998 235.484  12.049  1.00  0.00           C  
ATOM   4654  O   LYS B  67     165.247 235.452  13.254  1.00  0.00           O  
ATOM   4655  CB  LYS B  67     163.092 234.103  11.199  1.00  0.00           C  
ATOM   4656  CG  LYS B  67     161.584 233.963  11.024  1.00  0.00           C  
ATOM   4657  CD  LYS B  67     161.193 232.518  10.750  1.00  0.00           C  
ATOM   4658  CE  LYS B  67     159.680 232.355  10.695  1.00  0.00           C  
ATOM   4659  NZ  LYS B  67     159.084 233.078   9.539  1.00  0.00           N1+
ATOM   4660  H   LYS B  67     163.075 236.024   9.530  1.00  0.00           H  
ATOM   4661  HA  LYS B  67     162.927 235.892  12.357  1.00  0.00           H  
ATOM   4662 1HB  LYS B  67     163.569 233.784  10.272  1.00  0.00           H  
ATOM   4663 2HB  LYS B  67     163.402 233.411  11.982  1.00  0.00           H  
ATOM   4664 1HG  LYS B  67     161.080 234.302  11.928  1.00  0.00           H  
ATOM   4665 2HG  LYS B  67     161.256 234.583  10.191  1.00  0.00           H  
ATOM   4666 1HD  LYS B  67     161.619 232.201   9.797  1.00  0.00           H  
ATOM   4667 2HD  LYS B  67     161.590 231.878  11.537  1.00  0.00           H  
ATOM   4668 1HE  LYS B  67     159.431 231.298  10.614  1.00  0.00           H  
ATOM   4669 2HE  LYS B  67     159.240 232.741  11.615  1.00  0.00           H  
ATOM   4670 1HZ  LYS B  67     158.082 232.947   9.539  1.00  0.00           H  
ATOM   4671 2HZ  LYS B  67     159.294 234.065   9.613  1.00  0.00           H  
ATOM   4672 3HZ  LYS B  67     159.471 232.717   8.679  1.00  0.00           H  
ATOM   4673  N   VAL B  68     165.941 235.494  11.115  1.00  0.00           N  
ATOM   4674  CA  VAL B  68     167.358 235.518  11.458  1.00  0.00           C  
ATOM   4675  C   VAL B  68     167.726 236.804  12.186  1.00  0.00           C  
ATOM   4676  O   VAL B  68     168.459 236.781  13.175  1.00  0.00           O  
ATOM   4677  CB  VAL B  68     168.218 235.389  10.186  1.00  0.00           C  
ATOM   4678  CG1 VAL B  68     169.685 235.636  10.508  1.00  0.00           C  
ATOM   4679  CG2 VAL B  68     168.026 234.012   9.568  1.00  0.00           C  
ATOM   4680  H   VAL B  68     165.672 235.482  10.142  1.00  0.00           H  
ATOM   4681  HA  VAL B  68     167.568 234.676  12.117  1.00  0.00           H  
ATOM   4682  HB  VAL B  68     167.912 236.154   9.474  1.00  0.00           H  
ATOM   4683 1HG1 VAL B  68     170.278 235.541   9.598  1.00  0.00           H  
ATOM   4684 2HG1 VAL B  68     169.804 236.641  10.915  1.00  0.00           H  
ATOM   4685 3HG1 VAL B  68     170.025 234.905  11.240  1.00  0.00           H  
ATOM   4686 1HG2 VAL B  68     168.636 233.928   8.671  1.00  0.00           H  
ATOM   4687 2HG2 VAL B  68     168.327 233.248  10.286  1.00  0.00           H  
ATOM   4688 3HG2 VAL B  68     166.976 233.873   9.309  1.00  0.00           H  
ATOM   4689  N   ALA B  69     167.212 237.926  11.692  1.00  0.00           N  
ATOM   4690  CA  ALA B  69     167.513 239.228  12.277  1.00  0.00           C  
ATOM   4691  C   ALA B  69     166.943 239.344  13.685  1.00  0.00           C  
ATOM   4692  O   ALA B  69     167.585 239.892  14.580  1.00  0.00           O  
ATOM   4693  CB  ALA B  69     166.972 240.341  11.392  1.00  0.00           C  
ATOM   4694  H   ALA B  69     166.599 237.875  10.893  1.00  0.00           H  
ATOM   4695  HA  ALA B  69     168.595 239.325  12.345  1.00  0.00           H  
ATOM   4696 1HB  ALA B  69     167.203 241.308  11.841  1.00  0.00           H  
ATOM   4697 2HB  ALA B  69     167.432 240.282  10.407  1.00  0.00           H  
ATOM   4698 3HB  ALA B  69     165.893 240.237  11.295  1.00  0.00           H  
ATOM   4699  N   LYS B  70     165.734 238.827  13.872  1.00  0.00           N  
ATOM   4700  CA  LYS B  70     165.059 238.905  15.163  1.00  0.00           C  
ATOM   4701  C   LYS B  70     165.784 238.076  16.214  1.00  0.00           C  
ATOM   4702  O   LYS B  70     165.983 238.522  17.343  1.00  0.00           O  
ATOM   4703  CB  LYS B  70     163.607 238.441  15.037  1.00  0.00           C  
ATOM   4704  CG  LYS B  70     162.693 239.425  14.322  1.00  0.00           C  
ATOM   4705  CD  LYS B  70     161.284 238.868  14.178  1.00  0.00           C  
ATOM   4706  CE  LYS B  70     160.344 239.886  13.550  1.00  0.00           C  
ATOM   4707  NZ  LYS B  70     158.967 239.348  13.386  1.00  0.00           N1+
ATOM   4708  H   LYS B  70     165.268 238.369  13.101  1.00  0.00           H  
ATOM   4709  HA  LYS B  70     165.065 239.944  15.495  1.00  0.00           H  
ATOM   4710 1HB  LYS B  70     163.573 237.496  14.492  1.00  0.00           H  
ATOM   4711 2HB  LYS B  70     163.195 238.262  16.030  1.00  0.00           H  
ATOM   4712 1HG  LYS B  70     162.648 240.358  14.885  1.00  0.00           H  
ATOM   4713 2HG  LYS B  70     163.091 239.640  13.331  1.00  0.00           H  
ATOM   4714 1HD  LYS B  70     161.308 237.974  13.552  1.00  0.00           H  
ATOM   4715 2HD  LYS B  70     160.899 238.593  15.160  1.00  0.00           H  
ATOM   4716 1HE  LYS B  70     160.302 240.776  14.176  1.00  0.00           H  
ATOM   4717 2HE  LYS B  70     160.725 240.177  12.570  1.00  0.00           H  
ATOM   4718 1HZ  LYS B  70     158.376 240.052  12.967  1.00  0.00           H  
ATOM   4719 2HZ  LYS B  70     158.993 238.533  12.791  1.00  0.00           H  
ATOM   4720 3HZ  LYS B  70     158.595 239.093  14.291  1.00  0.00           H  
ATOM   4721  N   SER B  71     166.180 236.864  15.836  1.00  0.00           N  
ATOM   4722  CA  SER B  71     166.784 235.927  16.775  1.00  0.00           C  
ATOM   4723  C   SER B  71     168.239 236.287  17.053  1.00  0.00           C  
ATOM   4724  O   SER B  71     168.892 235.668  17.894  1.00  0.00           O  
ATOM   4725  CB  SER B  71     166.700 234.514  16.231  1.00  0.00           C  
ATOM   4726  OG  SER B  71     165.367 234.098  16.120  1.00  0.00           O  
ATOM   4727  H   SER B  71     166.057 236.585  14.873  1.00  0.00           H  
ATOM   4728  HA  SER B  71     166.239 235.981  17.717  1.00  0.00           H  
ATOM   4729 1HB  SER B  71     167.179 234.472  15.252  1.00  0.00           H  
ATOM   4730 2HB  SER B  71     167.241 233.837  16.889  1.00  0.00           H  
ATOM   4731  HG  SER B  71     165.390 233.139  16.086  1.00  0.00           H  
ATOM   4732  N   ALA B  72     168.738 237.292  16.343  1.00  0.00           N  
ATOM   4733  CA  ALA B  72     170.158 237.633  16.392  1.00  0.00           C  
ATOM   4734  C   ALA B  72     170.438 238.665  17.474  1.00  0.00           C  
ATOM   4735  O   ALA B  72     169.614 239.540  17.743  1.00  0.00           O  
ATOM   4736  CB  ALA B  72     170.626 238.146  15.038  1.00  0.00           C  
ATOM   4737  H   ALA B  72     168.123 237.836  15.756  1.00  0.00           H  
ATOM   4738  HA  ALA B  72     170.720 236.729  16.624  1.00  0.00           H  
ATOM   4739 1HB  ALA B  72     171.686 238.395  15.090  1.00  0.00           H  
ATOM   4740 2HB  ALA B  72     170.473 237.373  14.283  1.00  0.00           H  
ATOM   4741 3HB  ALA B  72     170.056 239.034  14.769  1.00  0.00           H  
ATOM   4742  N   ASP B  73     171.609 238.560  18.095  1.00  0.00           N  
ATOM   4743  CA  ASP B  73     172.101 239.605  18.986  1.00  0.00           C  
ATOM   4744  C   ASP B  73     173.297 240.328  18.378  1.00  0.00           C  
ATOM   4745  O   ASP B  73     173.853 241.245  18.983  1.00  0.00           O  
ATOM   4746  CB  ASP B  73     172.490 239.014  20.342  1.00  0.00           C  
ATOM   4747  CG  ASP B  73     173.636 238.018  20.249  1.00  0.00           C  
ATOM   4748  OD1 ASP B  73     173.826 237.457  19.195  1.00  0.00           O  
ATOM   4749  OD2 ASP B  73     174.313 237.827  21.231  1.00  0.00           O1-
ATOM   4750  H   ASP B  73     172.174 237.736  17.945  1.00  0.00           H  
ATOM   4751  HA  ASP B  73     171.307 240.337  19.132  1.00  0.00           H  
ATOM   4752 1HB  ASP B  73     172.780 239.819  21.019  1.00  0.00           H  
ATOM   4753 2HB  ASP B  73     171.627 238.514  20.781  1.00  0.00           H  
ATOM   4754  N   ASP B  74     173.691 239.909  17.180  1.00  0.00           N  
ATOM   4755  CA  ASP B  74     174.821 240.517  16.489  1.00  0.00           C  
ATOM   4756  C   ASP B  74     174.378 241.708  15.648  1.00  0.00           C  
ATOM   4757  O   ASP B  74     173.603 241.558  14.703  1.00  0.00           O  
ATOM   4758  CB  ASP B  74     175.521 239.486  15.599  1.00  0.00           C  
ATOM   4759  CG  ASP B  74     176.764 240.042  14.916  1.00  0.00           C  
ATOM   4760  OD1 ASP B  74     176.990 241.226  15.010  1.00  0.00           O  
ATOM   4761  OD2 ASP B  74     177.474 239.278  14.307  1.00  0.00           O1-
ATOM   4762  H   ASP B  74     173.191 239.150  16.736  1.00  0.00           H  
ATOM   4763  HA  ASP B  74     175.532 240.872  17.235  1.00  0.00           H  
ATOM   4764 1HB  ASP B  74     175.810 238.623  16.200  1.00  0.00           H  
ATOM   4765 2HB  ASP B  74     174.829 239.138  14.833  1.00  0.00           H  
ATOM   4766  N   SER B  75     174.876 242.888  15.997  1.00  0.00           N  
ATOM   4767  CA  SER B  75     174.463 244.120  15.333  1.00  0.00           C  
ATOM   4768  C   SER B  75     174.899 244.130  13.874  1.00  0.00           C  
ATOM   4769  O   SER B  75     174.215 244.688  13.015  1.00  0.00           O  
ATOM   4770  CB  SER B  75     175.045 245.321  16.052  1.00  0.00           C  
ATOM   4771  OG  SER B  75     176.442 245.339  15.951  1.00  0.00           O  
ATOM   4772  H   SER B  75     175.557 242.936  16.742  1.00  0.00           H  
ATOM   4773  HA  SER B  75     173.375 244.182  15.365  1.00  0.00           H  
ATOM   4774 1HB  SER B  75     174.635 246.234  15.624  1.00  0.00           H  
ATOM   4775 2HB  SER B  75     174.755 245.291  17.103  1.00  0.00           H  
ATOM   4776  HG  SER B  75     176.732 246.121  16.426  1.00  0.00           H  
ATOM   4777  N   GLU B  76     176.042 243.511  13.597  1.00  0.00           N  
ATOM   4778  CA  GLU B  76     176.573 243.450  12.240  1.00  0.00           C  
ATOM   4779  C   GLU B  76     175.669 242.626  11.332  1.00  0.00           C  
ATOM   4780  O   GLU B  76     175.464 242.970  10.167  1.00  0.00           O  
ATOM   4781  CB  GLU B  76     177.984 242.857  12.246  1.00  0.00           C  
ATOM   4782  CG  GLU B  76     178.650 242.809  10.878  1.00  0.00           C  
ATOM   4783  CD  GLU B  76     178.892 244.175  10.298  1.00  0.00           C  
ATOM   4784  OE1 GLU B  76     178.915 245.123  11.045  1.00  0.00           O  
ATOM   4785  OE2 GLU B  76     179.053 244.269   9.104  1.00  0.00           O1-
ATOM   4786  H   GLU B  76     176.557 243.072  14.347  1.00  0.00           H  
ATOM   4787  HA  GLU B  76     176.622 244.463  11.842  1.00  0.00           H  
ATOM   4788 1HB  GLU B  76     178.622 243.440  12.909  1.00  0.00           H  
ATOM   4789 2HB  GLU B  76     177.950 241.840  12.637  1.00  0.00           H  
ATOM   4790 1HG  GLU B  76     179.606 242.291  10.970  1.00  0.00           H  
ATOM   4791 2HG  GLU B  76     178.022 242.236  10.199  1.00  0.00           H  
ATOM   4792  N   LYS B  77     175.128 241.539  11.873  1.00  0.00           N  
ATOM   4793  CA  LYS B  77     174.228 240.676  11.118  1.00  0.00           C  
ATOM   4794  C   LYS B  77     172.888 241.359  10.874  1.00  0.00           C  
ATOM   4795  O   LYS B  77     172.357 241.324   9.763  1.00  0.00           O  
ATOM   4796  CB  LYS B  77     174.016 239.350  11.850  1.00  0.00           C  
ATOM   4797  CG  LYS B  77     175.233 238.434  11.859  1.00  0.00           C  
ATOM   4798  CD  LYS B  77     174.921 237.107  12.534  1.00  0.00           C  
ATOM   4799  CE  LYS B  77     176.095 236.145  12.435  1.00  0.00           C  
ATOM   4800  NZ  LYS B  77     177.276 236.629  13.198  1.00  0.00           N1+
ATOM   4801  H   LYS B  77     175.349 241.304  12.829  1.00  0.00           H  
ATOM   4802  HA  LYS B  77     174.683 240.458  10.153  1.00  0.00           H  
ATOM   4803 1HB  LYS B  77     173.738 239.547  12.886  1.00  0.00           H  
ATOM   4804 2HB  LYS B  77     173.191 238.806  11.389  1.00  0.00           H  
ATOM   4805 1HG  LYS B  77     175.552 238.243  10.834  1.00  0.00           H  
ATOM   4806 2HG  LYS B  77     176.050 238.920  12.391  1.00  0.00           H  
ATOM   4807 1HD  LYS B  77     174.691 237.279  13.586  1.00  0.00           H  
ATOM   4808 2HD  LYS B  77     174.051 236.653  12.060  1.00  0.00           H  
ATOM   4809 1HE  LYS B  77     175.801 235.171  12.821  1.00  0.00           H  
ATOM   4810 2HE  LYS B  77     176.379 236.025  11.389  1.00  0.00           H  
ATOM   4811 1HZ  LYS B  77     178.033 235.964  13.107  1.00  0.00           H  
ATOM   4812 2HZ  LYS B  77     177.572 237.524  12.835  1.00  0.00           H  
ATOM   4813 3HZ  LYS B  77     177.031 236.726  14.173  1.00  0.00           H  
ATOM   4814  N   VAL B  78     172.347 241.980  11.916  1.00  0.00           N  
ATOM   4815  CA  VAL B  78     171.063 242.664  11.818  1.00  0.00           C  
ATOM   4816  C   VAL B  78     171.131 243.826  10.837  1.00  0.00           C  
ATOM   4817  O   VAL B  78     170.227 244.020  10.023  1.00  0.00           O  
ATOM   4818  CB  VAL B  78     170.629 243.188  13.201  1.00  0.00           C  
ATOM   4819  CG1 VAL B  78     169.405 244.082  13.071  1.00  0.00           C  
ATOM   4820  CG2 VAL B  78     170.345 242.018  14.131  1.00  0.00           C  
ATOM   4821  H   VAL B  78     172.837 241.977  12.798  1.00  0.00           H  
ATOM   4822  HA  VAL B  78     170.317 241.950  11.463  1.00  0.00           H  
ATOM   4823  HB  VAL B  78     171.431 243.797  13.616  1.00  0.00           H  
ATOM   4824 1HG1 VAL B  78     169.113 244.444  14.057  1.00  0.00           H  
ATOM   4825 2HG1 VAL B  78     169.642 244.931  12.430  1.00  0.00           H  
ATOM   4826 3HG1 VAL B  78     168.584 243.514  12.635  1.00  0.00           H  
ATOM   4827 1HG2 VAL B  78     170.041 242.395  15.107  1.00  0.00           H  
ATOM   4828 2HG2 VAL B  78     169.548 241.405  13.714  1.00  0.00           H  
ATOM   4829 3HG2 VAL B  78     171.246 241.415  14.242  1.00  0.00           H  
ATOM   4830  N   ASN B  79     172.210 244.599  10.917  1.00  0.00           N  
ATOM   4831  CA  ASN B  79     172.398 245.744  10.034  1.00  0.00           C  
ATOM   4832  C   ASN B  79     172.496 245.308   8.578  1.00  0.00           C  
ATOM   4833  O   ASN B  79     172.002 245.991   7.681  1.00  0.00           O  
ATOM   4834  CB  ASN B  79     173.630 246.532  10.439  1.00  0.00           C  
ATOM   4835  CG  ASN B  79     173.421 247.324  11.701  1.00  0.00           C  
ATOM   4836  ND2 ASN B  79     174.499 247.693  12.343  1.00  0.00           N  
ATOM   4837  OD1 ASN B  79     172.282 247.601  12.093  1.00  0.00           O  
ATOM   4838  H   ASN B  79     172.916 244.389  11.607  1.00  0.00           H  
ATOM   4839  HA  ASN B  79     171.526 246.394  10.120  1.00  0.00           H  
ATOM   4840 1HB  ASN B  79     174.467 245.849  10.587  1.00  0.00           H  
ATOM   4841 2HB  ASN B  79     173.904 247.217   9.636  1.00  0.00           H  
ATOM   4842 1HD2 ASN B  79     174.420 248.222  13.189  1.00  0.00           H  
ATOM   4843 2HD2 ASN B  79     175.402 247.447  11.991  1.00  0.00           H  
ATOM   4844  N   GLU B  80     173.136 244.167   8.351  1.00  0.00           N  
ATOM   4845  CA  GLU B  80     173.300 243.638   7.002  1.00  0.00           C  
ATOM   4846  C   GLU B  80     171.970 243.163   6.430  1.00  0.00           C  
ATOM   4847  O   GLU B  80     171.667 243.400   5.261  1.00  0.00           O  
ATOM   4848  CB  GLU B  80     174.308 242.486   6.999  1.00  0.00           C  
ATOM   4849  CG  GLU B  80     174.591 241.901   5.622  1.00  0.00           C  
ATOM   4850  CD  GLU B  80     175.231 242.888   4.687  1.00  0.00           C  
ATOM   4851  OE1 GLU B  80     175.792 243.847   5.160  1.00  0.00           O  
ATOM   4852  OE2 GLU B  80     175.159 242.682   3.499  1.00  0.00           O1-
ATOM   4853  H   GLU B  80     173.519 243.653   9.130  1.00  0.00           H  
ATOM   4854  HA  GLU B  80     173.680 244.436   6.360  1.00  0.00           H  
ATOM   4855 1HB  GLU B  80     175.255 242.830   7.417  1.00  0.00           H  
ATOM   4856 2HB  GLU B  80     173.942 241.681   7.637  1.00  0.00           H  
ATOM   4857 1HG  GLU B  80     175.251 241.041   5.735  1.00  0.00           H  
ATOM   4858 2HG  GLU B  80     173.655 241.550   5.190  1.00  0.00           H  
ATOM   4859  N   ILE B  81     171.181 242.492   7.262  1.00  0.00           N  
ATOM   4860  CA  ILE B  81     169.871 242.003   6.848  1.00  0.00           C  
ATOM   4861  C   ILE B  81     168.926 243.155   6.538  1.00  0.00           C  
ATOM   4862  O   ILE B  81     168.191 243.122   5.550  1.00  0.00           O  
ATOM   4863  CB  ILE B  81     169.250 241.109   7.936  1.00  0.00           C  
ATOM   4864  CG1 ILE B  81     170.015 239.786   8.040  1.00  0.00           C  
ATOM   4865  CG2 ILE B  81     167.780 240.853   7.639  1.00  0.00           C  
ATOM   4866  CD1 ILE B  81     169.677 238.981   9.274  1.00  0.00           C  
ATOM   4867  H   ILE B  81     171.496 242.314   8.203  1.00  0.00           H  
ATOM   4868  HA  ILE B  81     169.994 241.411   5.942  1.00  0.00           H  
ATOM   4869  HB  ILE B  81     169.335 241.599   8.903  1.00  0.00           H  
ATOM   4870 1HG1 ILE B  81     169.804 239.173   7.165  1.00  0.00           H  
ATOM   4871 2HG1 ILE B  81     171.087 239.986   8.047  1.00  0.00           H  
ATOM   4872 1HG2 ILE B  81     167.357 240.218   8.417  1.00  0.00           H  
ATOM   4873 2HG2 ILE B  81     167.245 241.802   7.613  1.00  0.00           H  
ATOM   4874 3HG2 ILE B  81     167.684 240.357   6.673  1.00  0.00           H  
ATOM   4875 1HD1 ILE B  81     170.260 238.059   9.278  1.00  0.00           H  
ATOM   4876 2HD1 ILE B  81     169.915 239.563  10.165  1.00  0.00           H  
ATOM   4877 3HD1 ILE B  81     168.616 238.739   9.271  1.00  0.00           H  
ATOM   4878  N   VAL B  82     168.949 244.179   7.387  1.00  0.00           N  
ATOM   4879  CA  VAL B  82     168.134 245.370   7.175  1.00  0.00           C  
ATOM   4880  C   VAL B  82     168.482 246.048   5.856  1.00  0.00           C  
ATOM   4881  O   VAL B  82     167.597 246.463   5.107  1.00  0.00           O  
ATOM   4882  CB  VAL B  82     168.335 246.366   8.331  1.00  0.00           C  
ATOM   4883  CG1 VAL B  82     167.824 247.745   7.941  1.00  0.00           C  
ATOM   4884  CG2 VAL B  82     167.626 245.862   9.579  1.00  0.00           C  
ATOM   4885  H   VAL B  82     169.546 244.129   8.200  1.00  0.00           H  
ATOM   4886  HA  VAL B  82     167.085 245.070   7.148  1.00  0.00           H  
ATOM   4887  HB  VAL B  82     169.402 246.465   8.534  1.00  0.00           H  
ATOM   4888 1HG1 VAL B  82     167.974 248.437   8.770  1.00  0.00           H  
ATOM   4889 2HG1 VAL B  82     168.371 248.101   7.068  1.00  0.00           H  
ATOM   4890 3HG1 VAL B  82     166.761 247.686   7.706  1.00  0.00           H  
ATOM   4891 1HG2 VAL B  82     167.771 246.573  10.392  1.00  0.00           H  
ATOM   4892 2HG2 VAL B  82     166.560 245.759   9.374  1.00  0.00           H  
ATOM   4893 3HG2 VAL B  82     168.036 244.894   9.864  1.00  0.00           H  
ATOM   4894  N   LYS B  83     169.777 246.158   5.578  1.00  0.00           N  
ATOM   4895  CA  LYS B  83     170.245 246.700   4.308  1.00  0.00           C  
ATOM   4896  C   LYS B  83     169.661 245.929   3.132  1.00  0.00           C  
ATOM   4897  O   LYS B  83     169.145 246.519   2.184  1.00  0.00           O  
ATOM   4898  CB  LYS B  83     171.772 246.678   4.244  1.00  0.00           C  
ATOM   4899  CG  LYS B  83     172.359 247.276   2.973  1.00  0.00           C  
ATOM   4900  CD  LYS B  83     173.879 247.294   3.021  1.00  0.00           C  
ATOM   4901  CE  LYS B  83     174.462 248.043   1.831  1.00  0.00           C  
ATOM   4902  NZ  LYS B  83     174.392 247.242   0.578  1.00  0.00           N1+
ATOM   4903  H   LYS B  83     170.456 245.860   6.264  1.00  0.00           H  
ATOM   4904  HA  LYS B  83     169.907 247.734   4.228  1.00  0.00           H  
ATOM   4905 1HB  LYS B  83     172.179 247.231   5.092  1.00  0.00           H  
ATOM   4906 2HB  LYS B  83     172.124 245.650   4.324  1.00  0.00           H  
ATOM   4907 1HG  LYS B  83     172.036 246.688   2.113  1.00  0.00           H  
ATOM   4908 2HG  LYS B  83     171.996 248.297   2.850  1.00  0.00           H  
ATOM   4909 1HD  LYS B  83     174.209 247.775   3.941  1.00  0.00           H  
ATOM   4910 2HD  LYS B  83     174.255 246.268   3.011  1.00  0.00           H  
ATOM   4911 1HE  LYS B  83     173.915 248.972   1.685  1.00  0.00           H  
ATOM   4912 2HE  LYS B  83     175.506 248.289   2.032  1.00  0.00           H  
ATOM   4913 1HZ  LYS B  83     174.788 247.774  -0.184  1.00  0.00           H  
ATOM   4914 2HZ  LYS B  83     174.912 246.385   0.698  1.00  0.00           H  
ATOM   4915 3HZ  LYS B  83     173.428 247.024   0.372  1.00  0.00           H  
ATOM   4916  N   THR B  84     169.747 244.603   3.200  1.00  0.00           N  
ATOM   4917  CA  THR B  84     169.293 243.750   2.109  1.00  0.00           C  
ATOM   4918  C   THR B  84     167.781 243.826   1.940  1.00  0.00           C  
ATOM   4919  O   THR B  84     167.273 243.856   0.821  1.00  0.00           O  
ATOM   4920  CB  THR B  84     169.714 242.286   2.339  1.00  0.00           C  
ATOM   4921  CG2 THR B  84     169.208 241.401   1.211  1.00  0.00           C  
ATOM   4922  OG1 THR B  84     171.144 242.202   2.402  1.00  0.00           O  
ATOM   4923  H   THR B  84     170.136 244.178   4.030  1.00  0.00           H  
ATOM   4924  HA  THR B  84     169.752 244.098   1.182  1.00  0.00           H  
ATOM   4925  HB  THR B  84     169.301 241.932   3.283  1.00  0.00           H  
ATOM   4926  HG1 THR B  84     171.464 242.743   3.128  1.00  0.00           H  
ATOM   4927 1HG2 THR B  84     169.514 240.371   1.390  1.00  0.00           H  
ATOM   4928 2HG2 THR B  84     168.120 241.455   1.167  1.00  0.00           H  
ATOM   4929 3HG2 THR B  84     169.625 241.744   0.264  1.00  0.00           H  
ATOM   4930  N   LEU B  85     167.067 243.858   3.060  1.00  0.00           N  
ATOM   4931  CA  LEU B  85     165.612 243.932   3.038  1.00  0.00           C  
ATOM   4932  C   LEU B  85     165.136 245.254   2.454  1.00  0.00           C  
ATOM   4933  O   LEU B  85     164.162 245.297   1.701  1.00  0.00           O  
ATOM   4934  CB  LEU B  85     165.052 243.761   4.457  1.00  0.00           C  
ATOM   4935  CG  LEU B  85     165.077 242.332   5.014  1.00  0.00           C  
ATOM   4936  CD1 LEU B  85     164.658 242.351   6.479  1.00  0.00           C  
ATOM   4937  CD2 LEU B  85     164.148 241.450   4.191  1.00  0.00           C  
ATOM   4938  H   LEU B  85     167.546 243.832   3.950  1.00  0.00           H
[truncated: 587,174 more chars]
