# Supplementary material for: De novo design of obligate ABC-type heterotrimeric proteins
Source: Nat Struct Mol Biol. 2022 Dec 15;29(12):1266–76. doi: 10.1038/s41594-022-00879-4 (PMC9758053; doi:10.1038/s41594-022-00879-4)
Supplement: Supplementary file 4 — This compressed file contains all PDB files and scripts used in our design protocols and analyses, as well as the final design model outputs. [file 41594_2022_879_MOESM4_ESM.zip › source_data/pdbs/arm_pdbs/DHT01-4arm-01.pdb]

ATOM      1  N   ASP A   1       2.609   7.100 -37.592  1.00  0.00           N  
ATOM      2  CA  ASP A   1       2.917   7.976 -36.465  1.00  0.00           C  
ATOM      3  C   ASP A   1       2.212   7.515 -35.212  1.00  0.00           C  
ATOM      4  O   ASP A   1       2.670   7.869 -34.020  1.00  0.00           O  
ATOM      5  CB  ASP A   1       2.548   9.448 -36.801  1.00  0.00           C  
ATOM      6  CG  ASP A   1       3.427  10.123 -37.864  1.00  0.00           C  
ATOM      7  OD1 ASP A   1       3.407   9.689 -39.034  1.00  0.00           O  
ATOM      8  OD2 ASP A   1       4.171  11.063 -37.515  1.00  0.00           O1-
ATOM      9 1H   ASP A   1       3.087   7.426 -38.408  1.00  0.00           H  
ATOM     10 2H   ASP A   1       2.906   6.169 -37.382  1.00  0.00           H  
ATOM     11 3H   ASP A   1       1.623   7.105 -37.759  1.00  0.00           H  
ATOM     12  HA  ASP A   1       4.005   7.918 -36.269  1.00  0.00           H  
ATOM     13 1HB  ASP A   1       1.518   9.493 -37.156  1.00  0.00           H  
ATOM     14 2HB  ASP A   1       2.592  10.067 -35.885  1.00  0.00           H  
ATOM     15  N   GLU A   2       1.072   6.761 -35.228  1.00  0.00           N  
ATOM     16  CA  GLU A   2       0.255   6.299 -34.087  1.00  0.00           C  
ATOM     17  C   GLU A   2       1.019   5.315 -33.212  1.00  0.00           C  
ATOM     18  O   GLU A   2       0.885   5.338 -31.989  1.00  0.00           O  
ATOM     19  CB  GLU A   2      -1.026   5.644 -34.591  1.00  0.00           C  
ATOM     20  CG  GLU A   2      -2.026   6.604 -35.268  1.00  0.00           C  
ATOM     21  CD  GLU A   2      -2.614   7.642 -34.349  1.00  0.00           C  
ATOM     22  OE1 GLU A   2      -3.104   7.285 -33.302  1.00  0.00           O  
ATOM     23  OE2 GLU A   2      -2.585   8.805 -34.698  1.00  0.00           O1-
ATOM     24  H   GLU A   2       0.752   6.507 -36.151  1.00  0.00           H  
ATOM     25  HA  GLU A   2      -0.020   7.155 -33.474  1.00  0.00           H  
ATOM     26 1HB  GLU A   2      -0.762   4.869 -35.313  1.00  0.00           H  
ATOM     27 2HB  GLU A   2      -1.532   5.152 -33.758  1.00  0.00           H  
ATOM     28 1HG  GLU A   2      -1.514   7.117 -36.082  1.00  0.00           H  
ATOM     29 2HG  GLU A   2      -2.837   6.029 -35.699  1.00  0.00           H  
ATOM     30  N   GLU A   3       1.856   4.489 -33.833  1.00  0.00           N  
ATOM     31  CA  GLU A   3       2.630   3.517 -33.093  1.00  0.00           C  
ATOM     32  C   GLU A   3       3.598   4.231 -32.157  1.00  0.00           C  
ATOM     33  O   GLU A   3       3.803   3.784 -31.030  1.00  0.00           O  
ATOM     34  CB  GLU A   3       3.385   2.605 -34.062  1.00  0.00           C  
ATOM     35  CG  GLU A   3       2.471   1.725 -34.940  1.00  0.00           C  
ATOM     36  CD  GLU A   3       1.895   2.465 -36.145  1.00  0.00           C  
ATOM     37  OE1 GLU A   3       2.234   3.639 -36.336  1.00  0.00           O  
ATOM     38  OE2 GLU A   3       1.111   1.866 -36.859  1.00  0.00           O1-
ATOM     39  H   GLU A   3       1.924   4.502 -34.850  1.00  0.00           H  
ATOM     40  HA  GLU A   3       1.951   2.912 -32.491  1.00  0.00           H  
ATOM     41 1HB  GLU A   3       4.017   3.208 -34.716  1.00  0.00           H  
ATOM     42 2HB  GLU A   3       4.041   1.942 -33.497  1.00  0.00           H  
ATOM     43 1HG  GLU A   3       3.040   0.860 -35.297  1.00  0.00           H  
ATOM     44 2HG  GLU A   3       1.649   1.351 -34.325  1.00  0.00           H  
ATOM     45  N   GLU A   4       4.172   5.355 -32.606  1.00  0.00           N  
ATOM     46  CA  GLU A   4       5.131   6.089 -31.786  1.00  0.00           C  
ATOM     47  C   GLU A   4       4.435   6.716 -30.593  1.00  0.00           C  
ATOM     48  O   GLU A   4       4.969   6.698 -29.478  1.00  0.00           O  
ATOM     49  CB  GLU A   4       5.832   7.172 -32.610  1.00  0.00           C  
ATOM     50  CG  GLU A   4       6.778   6.637 -33.676  1.00  0.00           C  
ATOM     51  CD  GLU A   4       7.404   7.726 -34.501  1.00  0.00           C  
ATOM     52  OE1 GLU A   4       7.031   8.862 -34.334  1.00  0.00           O  
ATOM     53  OE2 GLU A   4       8.258   7.422 -35.301  1.00  0.00           O1-
ATOM     54  H   GLU A   4       3.937   5.687 -33.529  1.00  0.00           H  
ATOM     55  HA  GLU A   4       5.879   5.390 -31.416  1.00  0.00           H  
ATOM     56 1HB  GLU A   4       5.085   7.792 -33.106  1.00  0.00           H  
ATOM     57 2HB  GLU A   4       6.407   7.819 -31.947  1.00  0.00           H  
ATOM     58 1HG  GLU A   4       7.568   6.064 -33.191  1.00  0.00           H  
ATOM     59 2HG  GLU A   4       6.227   5.963 -34.330  1.00  0.00           H  
ATOM     60  N   LYS A   5       3.220   7.227 -30.805  1.00  0.00           N  
ATOM     61  CA  LYS A   5       2.478   7.798 -29.689  1.00  0.00           C  
ATOM     62  C   LYS A   5       2.141   6.709 -28.670  1.00  0.00           C  
ATOM     63  O   LYS A   5       2.231   6.934 -27.455  1.00  0.00           O  
ATOM     64  CB  LYS A   5       1.213   8.491 -30.180  1.00  0.00           C  
ATOM     65  CG  LYS A   5       1.484   9.788 -30.947  1.00  0.00           C  
ATOM     66  CD  LYS A   5       0.203  10.572 -31.242  1.00  0.00           C  
ATOM     67  CE  LYS A   5      -0.605   9.911 -32.346  1.00  0.00           C  
ATOM     68  NZ  LYS A   5      -1.777  10.727 -32.768  1.00  0.00           N1+
ATOM     69  H   LYS A   5       2.861   7.267 -31.765  1.00  0.00           H  
ATOM     70  HA  LYS A   5       3.110   8.535 -29.195  1.00  0.00           H  
ATOM     71 1HB  LYS A   5       0.672   7.804 -30.833  1.00  0.00           H  
ATOM     72 2HB  LYS A   5       0.571   8.717 -29.332  1.00  0.00           H  
ATOM     73 1HG  LYS A   5       2.159  10.416 -30.365  1.00  0.00           H  
ATOM     74 2HG  LYS A   5       1.977   9.542 -31.892  1.00  0.00           H  
ATOM     75 1HD  LYS A   5      -0.410  10.632 -30.341  1.00  0.00           H  
ATOM     76 2HD  LYS A   5       0.461  11.583 -31.553  1.00  0.00           H  
ATOM     77 1HE  LYS A   5       0.042   9.751 -33.211  1.00  0.00           H  
ATOM     78 2HE  LYS A   5      -0.974   8.949 -31.999  1.00  0.00           H  
ATOM     79 1HZ  LYS A   5      -2.251  10.193 -33.521  1.00  0.00           H  
ATOM     80 2HZ  LYS A   5      -2.406  10.863 -31.995  1.00  0.00           H  
ATOM     81 3HZ  LYS A   5      -1.478  11.618 -33.121  1.00  0.00           H  
ATOM     82  N   LEU A   6       1.794   5.515 -29.167  1.00  0.00           N  
ATOM     83  CA  LEU A   6       1.482   4.397 -28.295  1.00  0.00           C  
ATOM     84  C   LEU A   6       2.726   3.924 -27.543  1.00  0.00           C  
ATOM     85  O   LEU A   6       2.626   3.571 -26.362  1.00  0.00           O  
ATOM     86  CB  LEU A   6       0.845   3.266 -29.109  1.00  0.00           C  
ATOM     87  CG  LEU A   6      -0.599   3.560 -29.676  1.00  0.00           C  
ATOM     88  CD1 LEU A   6      -0.983   2.456 -30.644  1.00  0.00           C  
ATOM     89  CD2 LEU A   6      -1.617   3.639 -28.520  1.00  0.00           C  
ATOM     90  H   LEU A   6       1.693   5.410 -30.182  1.00  0.00           H  
ATOM     91  HA  LEU A   6       0.773   4.738 -27.552  1.00  0.00           H  
ATOM     92 1HB  LEU A   6       1.495   3.050 -29.954  1.00  0.00           H  
ATOM     93 2HB  LEU A   6       0.789   2.376 -28.484  1.00  0.00           H  
ATOM     94  HG  LEU A   6      -0.602   4.502 -30.219  1.00  0.00           H  
ATOM     95 1HD1 LEU A   6      -1.977   2.649 -31.049  1.00  0.00           H  
ATOM     96 2HD1 LEU A   6      -0.263   2.422 -31.460  1.00  0.00           H  
ATOM     97 3HD1 LEU A   6      -0.982   1.525 -30.121  1.00  0.00           H  
ATOM     98 1HD2 LEU A   6      -2.615   3.822 -28.927  1.00  0.00           H  
ATOM     99 2HD2 LEU A   6      -1.607   2.707 -27.984  1.00  0.00           H  
ATOM    100 3HD2 LEU A   6      -1.368   4.440 -27.838  1.00  0.00           H  
ATOM    101  N   ARG A   7       3.904   3.950 -28.189  1.00  0.00           N  
ATOM    102  CA  ARG A   7       5.126   3.561 -27.495  1.00  0.00           C  
ATOM    103  C   ARG A   7       5.401   4.528 -26.348  1.00  0.00           C  
ATOM    104  O   ARG A   7       5.750   4.099 -25.245  1.00  0.00           O  
ATOM    105  CB  ARG A   7       6.313   3.546 -28.447  1.00  0.00           C  
ATOM    106  CG  ARG A   7       7.640   3.169 -27.810  1.00  0.00           C  
ATOM    107  CD  ARG A   7       7.640   1.763 -27.330  1.00  0.00           C  
ATOM    108  NE  ARG A   7       8.896   1.410 -26.687  1.00  0.00           N  
ATOM    109  CZ  ARG A   7       9.977   0.930 -27.331  1.00  0.00           C  
ATOM    110  NH1 ARG A   7       9.941   0.753 -28.634  1.00  0.00           N1+
ATOM    111  NH2 ARG A   7      11.074   0.638 -26.655  1.00  0.00           N  
ATOM    112  H   ARG A   7       3.922   4.178 -29.187  1.00  0.00           H  
ATOM    113  HA  ARG A   7       5.001   2.554 -27.097  1.00  0.00           H  
ATOM    114 1HB  ARG A   7       6.122   2.839 -29.254  1.00  0.00           H  
ATOM    115 2HB  ARG A   7       6.431   4.532 -28.897  1.00  0.00           H  
ATOM    116 1HG  ARG A   7       8.441   3.282 -28.541  1.00  0.00           H  
ATOM    117 2HG  ARG A   7       7.833   3.822 -26.957  1.00  0.00           H  
ATOM    118 1HD  ARG A   7       6.836   1.625 -26.608  1.00  0.00           H  
ATOM    119 2HD  ARG A   7       7.489   1.091 -28.174  1.00  0.00           H  
ATOM    120  HE  ARG A   7       8.961   1.532 -25.685  1.00  0.00           H  
ATOM    121 1HH1 ARG A   7       9.103   0.977 -29.151  1.00  0.00           H  
ATOM    122 2HH1 ARG A   7      10.752   0.394 -29.117  1.00  0.00           H  
ATOM    123 1HH2 ARG A   7      11.101   0.774 -25.653  1.00  0.00           H  
ATOM    124 2HH2 ARG A   7      11.884   0.279 -27.137  1.00  0.00           H  
ATOM    125  N   GLU A   8       5.193   5.830 -26.587  1.00  0.00           N  
ATOM    126  CA  GLU A   8       5.446   6.814 -25.538  1.00  0.00           C  
ATOM    127  C   GLU A   8       4.486   6.635 -24.386  1.00  0.00           C  
ATOM    128  O   GLU A   8       4.904   6.751 -23.223  1.00  0.00           O  
ATOM    129  CB  GLU A   8       5.328   8.250 -26.126  1.00  0.00           C  
ATOM    130  CG  GLU A   8       6.496   8.695 -27.065  1.00  0.00           C  
ATOM    131  CD  GLU A   8       6.431  10.076 -27.690  1.00  0.00           C  
ATOM    132  OE1 GLU A   8       6.291  11.093 -26.984  1.00  0.00           O  
ATOM    133  OE2 GLU A   8       6.540  10.131 -28.933  1.00  0.00           O1-
ATOM    134  H   GLU A   8       4.862   6.131 -27.492  1.00  0.00           H  
ATOM    135  HA  GLU A   8       6.470   6.665 -25.152  1.00  0.00           H  
ATOM    136 1HB  GLU A   8       4.404   8.334 -26.699  1.00  0.00           H  
ATOM    137 2HB  GLU A   8       5.241   8.986 -25.301  1.00  0.00           H  
ATOM    138 1HG  GLU A   8       7.431   8.663 -26.506  1.00  0.00           H  
ATOM    139 2HG  GLU A   8       6.632   7.986 -27.897  1.00  0.00           H  
ATOM    140  N   SER A   9       3.214   6.339 -24.676  1.00  0.00           N  
ATOM    141  CA  SER A   9       2.224   6.134 -23.634  1.00  0.00           C  
ATOM    142  C   SER A   9       2.585   4.926 -22.787  1.00  0.00           C  
ATOM    143  O   SER A   9       2.511   4.987 -21.557  1.00  0.00           O  
ATOM    144  CB  SER A   9       0.848   5.958 -24.234  1.00  0.00           C  
ATOM    145  OG  SER A   9      -0.123   5.786 -23.230  1.00  0.00           O  
ATOM    146  H   SER A   9       2.921   6.315 -25.658  1.00  0.00           H  
ATOM    147  HA  SER A   9       2.213   7.012 -22.990  1.00  0.00           H  
ATOM    148 1HB  SER A   9       0.604   6.829 -24.841  1.00  0.00           H  
ATOM    149 2HB  SER A   9       0.851   5.091 -24.895  1.00  0.00           H  
ATOM    150  HG  SER A   9      -0.961   5.762 -23.695  1.00  0.00           H  
ATOM    151  N   LEU A  10       3.013   3.832 -23.430  1.00  0.00           N  
ATOM    152  CA  LEU A  10       3.373   2.632 -22.695  1.00  0.00           C  
ATOM    153  C   LEU A  10       4.569   2.887 -21.785  1.00  0.00           C  
ATOM    154  O   LEU A  10       4.580   2.394 -20.651  1.00  0.00           O  
ATOM    155  CB  LEU A  10       3.657   1.467 -23.655  1.00  0.00           C  
ATOM    156  CG  LEU A  10       4.043   0.081 -23.012  1.00  0.00           C  
ATOM    157  CD1 LEU A  10       2.944  -0.433 -22.072  1.00  0.00           C  
ATOM    158  CD2 LEU A  10       4.267  -0.926 -24.136  1.00  0.00           C  
ATOM    159  H   LEU A  10       3.025   3.819 -24.456  1.00  0.00           H  
ATOM    160  HA  LEU A  10       2.522   2.364 -22.078  1.00  0.00           H  
ATOM    161 1HB  LEU A  10       2.775   1.317 -24.279  1.00  0.00           H  
ATOM    162 2HB  LEU A  10       4.480   1.771 -24.309  1.00  0.00           H  
ATOM    163  HG  LEU A  10       4.957   0.190 -22.435  1.00  0.00           H  
ATOM    164 1HD1 LEU A  10       3.255  -1.397 -21.659  1.00  0.00           H  
ATOM    165 2HD1 LEU A  10       2.781   0.264 -21.252  1.00  0.00           H  
ATOM    166 3HD1 LEU A  10       2.027  -0.556 -22.631  1.00  0.00           H  
ATOM    167 1HD2 LEU A  10       4.547  -1.869 -23.705  1.00  0.00           H  
ATOM    168 2HD2 LEU A  10       3.352  -1.052 -24.724  1.00  0.00           H  
ATOM    169 3HD2 LEU A  10       5.068  -0.573 -24.782  1.00  0.00           H  
ATOM    170  N   GLU A  11       5.569   3.654 -22.247  1.00  0.00           N  
ATOM    171  CA  GLU A  11       6.712   3.923 -21.383  1.00  0.00           C  
ATOM    172  C   GLU A  11       6.293   4.746 -20.164  1.00  0.00           C  
ATOM    173  O   GLU A  11       6.744   4.463 -19.044  1.00  0.00           O  
ATOM    174  CB  GLU A  11       7.807   4.658 -22.159  1.00  0.00           C  
ATOM    175  CG  GLU A  11       8.495   3.817 -23.225  1.00  0.00           C  
ATOM    176  CD  GLU A  11       9.243   2.645 -22.652  1.00  0.00           C  
ATOM    177  OE1 GLU A  11       9.833   2.793 -21.610  1.00  0.00           O  
ATOM    178  OE2 GLU A  11       9.223   1.600 -23.259  1.00  0.00           O1-
ATOM    179  H   GLU A  11       5.554   3.991 -23.217  1.00  0.00           H  
ATOM    180  HA  GLU A  11       7.110   2.977 -21.031  1.00  0.00           H  
ATOM    181 1HB  GLU A  11       7.380   5.535 -22.648  1.00  0.00           H  
ATOM    182 2HB  GLU A  11       8.571   5.010 -21.465  1.00  0.00           H  
ATOM    183 1HG  GLU A  11       7.744   3.449 -23.923  1.00  0.00           H  
ATOM    184 2HG  GLU A  11       9.188   4.449 -23.779  1.00  0.00           H  
ATOM    185  N   GLU A  12       5.370   5.704 -20.345  1.00  0.00           N  
ATOM    186  CA  GLU A  12       4.930   6.491 -19.200  1.00  0.00           C  
ATOM    187  C   GLU A  12       4.143   5.619 -18.228  1.00  0.00           C  
ATOM    188  O   GLU A  12       4.299   5.760 -17.010  1.00  0.00           O  
ATOM    189  CB  GLU A  12       4.068   7.682 -19.634  1.00  0.00           C  
ATOM    190  CG  GLU A  12       4.816   8.770 -20.410  1.00  0.00           C  
ATOM    191  CD  GLU A  12       5.935   9.428 -19.644  1.00  0.00           C  
ATOM    192  OE1 GLU A  12       5.718   9.886 -18.549  1.00  0.00           O  
ATOM    193  OE2 GLU A  12       7.042   9.417 -20.148  1.00  0.00           O1-
ATOM    194  H   GLU A  12       5.056   5.937 -21.296  1.00  0.00           H  
ATOM    195  HA  GLU A  12       5.805   6.872 -18.684  1.00  0.00           H  
ATOM    196 1HB  GLU A  12       3.260   7.320 -20.275  1.00  0.00           H  
ATOM    197 2HB  GLU A  12       3.610   8.140 -18.758  1.00  0.00           H  
ATOM    198 1HG  GLU A  12       5.237   8.328 -21.306  1.00  0.00           H  
ATOM    199 2HG  GLU A  12       4.100   9.529 -20.720  1.00  0.00           H  
ATOM    200  N   GLN A  13       3.343   4.681 -18.752  1.00  0.00           N  
ATOM    201  CA  GLN A  13       2.560   3.790 -17.901  1.00  0.00           C  
ATOM    202  C   GLN A  13       3.472   2.877 -17.080  1.00  0.00           C  
ATOM    203  O   GLN A  13       3.216   2.642 -15.894  1.00  0.00           O  
ATOM    204  CB  GLN A  13       1.600   2.964 -18.759  1.00  0.00           C  
ATOM    205  CG  GLN A  13       0.458   3.764 -19.362  1.00  0.00           C  
ATOM    206  CD  GLN A  13      -0.369   2.955 -20.339  1.00  0.00           C  
ATOM    207  NE2 GLN A  13      -0.531   3.477 -21.535  1.00  0.00           N  
ATOM    208  OE1 GLN A  13      -0.848   1.860 -20.024  1.00  0.00           O  
ATOM    209  H   GLN A  13       3.228   4.648 -19.773  1.00  0.00           H  
ATOM    210  HA  GLN A  13       1.972   4.397 -17.210  1.00  0.00           H  
ATOM    211 1HB  GLN A  13       2.155   2.512 -19.577  1.00  0.00           H  
ATOM    212 2HB  GLN A  13       1.183   2.168 -18.183  1.00  0.00           H  
ATOM    213 1HG  GLN A  13      -0.194   4.084 -18.551  1.00  0.00           H  
ATOM    214 2HG  GLN A  13       0.846   4.633 -19.868  1.00  0.00           H  
ATOM    215 1HE2 GLN A  13      -1.050   2.983 -22.231  1.00  0.00           H  
ATOM    216 2HE2 GLN A  13      -0.128   4.373 -21.787  1.00  0.00           H  
ATOM    217  N   LYS A  14       4.559   2.378 -17.690  1.00  0.00           N  
ATOM    218  CA  LYS A  14       5.481   1.534 -16.939  1.00  0.00           C  
ATOM    219  C   LYS A  14       6.125   2.310 -15.801  1.00  0.00           C  
ATOM    220  O   LYS A  14       6.229   1.803 -14.676  1.00  0.00           O  
ATOM    221  CB  LYS A  14       6.577   0.967 -17.843  1.00  0.00           C  
ATOM    222  CG  LYS A  14       6.123  -0.129 -18.798  1.00  0.00           C  
ATOM    223  CD  LYS A  14       7.290  -0.794 -19.513  1.00  0.00           C  
ATOM    224  CE  LYS A  14       7.838   0.073 -20.633  1.00  0.00           C  
ATOM    225  NZ  LYS A  14       8.898  -0.632 -21.428  1.00  0.00           N1+
ATOM    226  H   LYS A  14       4.697   2.547 -18.691  1.00  0.00           H  
ATOM    227  HA  LYS A  14       4.923   0.710 -16.505  1.00  0.00           H  
ATOM    228 1HB  LYS A  14       6.986   1.785 -18.438  1.00  0.00           H  
ATOM    229 2HB  LYS A  14       7.383   0.573 -17.228  1.00  0.00           H  
ATOM    230 1HG  LYS A  14       5.605  -0.891 -18.240  1.00  0.00           H  
ATOM    231 2HG  LYS A  14       5.439   0.285 -19.535  1.00  0.00           H  
ATOM    232 1HD  LYS A  14       8.090  -1.005 -18.806  1.00  0.00           H  
ATOM    233 2HD  LYS A  14       6.953  -1.739 -19.948  1.00  0.00           H  
ATOM    234 1HE  LYS A  14       7.022   0.334 -21.300  1.00  0.00           H  
ATOM    235 2HE  LYS A  14       8.265   0.984 -20.226  1.00  0.00           H  
ATOM    236 1HZ  LYS A  14       9.198   0.008 -22.183  1.00  0.00           H  
ATOM    237 2HZ  LYS A  14       9.678  -0.867 -20.849  1.00  0.00           H  
ATOM    238 3HZ  LYS A  14       8.506  -1.496 -21.836  1.00  0.00           H  
ATOM    239  N   LYS A  15       6.524   3.561 -16.071  1.00  0.00           N  
ATOM    240  CA  LYS A  15       7.137   4.376 -15.032  1.00  0.00           C  
ATOM    241  C   LYS A  15       6.165   4.660 -13.897  1.00  0.00           C  
ATOM    242  O   LYS A  15       6.551   4.619 -12.722  1.00  0.00           O  
ATOM    243  CB  LYS A  15       7.659   5.685 -15.610  1.00  0.00           C  
ATOM    244  CG  LYS A  15       8.904   5.536 -16.490  1.00  0.00           C  
ATOM    245  CD  LYS A  15       9.496   6.895 -16.880  1.00  0.00           C  
ATOM    246  CE  LYS A  15       8.623   7.596 -17.912  1.00  0.00           C  
ATOM    247  NZ  LYS A  15       9.234   8.852 -18.433  1.00  0.00           N1+
ATOM    248  H   LYS A  15       6.441   3.922 -17.029  1.00  0.00           H  
ATOM    249  HA  LYS A  15       7.978   3.822 -14.616  1.00  0.00           H  
ATOM    250 1HB  LYS A  15       6.866   6.124 -16.214  1.00  0.00           H  
ATOM    251 2HB  LYS A  15       7.882   6.380 -14.802  1.00  0.00           H  
ATOM    252 1HG  LYS A  15       9.657   4.963 -15.948  1.00  0.00           H  
ATOM    253 2HG  LYS A  15       8.641   4.986 -17.393  1.00  0.00           H  
ATOM    254 1HD  LYS A  15       9.581   7.529 -15.998  1.00  0.00           H  
ATOM    255 2HD  LYS A  15      10.490   6.750 -17.301  1.00  0.00           H  
ATOM    256 1HE  LYS A  15       8.448   6.917 -18.748  1.00  0.00           H  
ATOM    257 2HE  LYS A  15       7.669   7.856 -17.463  1.00  0.00           H  
ATOM    258 1HZ  LYS A  15       8.561   9.238 -19.121  1.00  0.00           H  
ATOM    259 2HZ  LYS A  15       9.374   9.511 -17.686  1.00  0.00           H  
ATOM    260 3HZ  LYS A  15      10.109   8.658 -18.885  1.00  0.00           H  
ATOM    261  N   ARG A  16       4.895   4.916 -14.235  1.00  0.00           N  
ATOM    262  CA  ARG A  16       3.910   5.194 -13.208  1.00  0.00           C  
ATOM    263  C   ARG A  16       3.677   3.983 -12.328  1.00  0.00           C  
ATOM    264  O   ARG A  16       3.583   4.142 -11.111  1.00  0.00           O  
ATOM    265  CB  ARG A  16       2.609   5.660 -13.821  1.00  0.00           C  
ATOM    266  CG  ARG A  16       2.674   7.060 -14.418  1.00  0.00           C  
ATOM    267  CD  ARG A  16       1.420   7.407 -15.094  1.00  0.00           C  
ATOM    268  NE  ARG A  16       1.475   8.709 -15.724  1.00  0.00           N  
ATOM    269  CZ  ARG A  16       0.456   9.280 -16.405  1.00  0.00           C  
ATOM    270  NH1 ARG A  16      -0.716   8.668 -16.517  1.00  0.00           N1+
ATOM    271  NH2 ARG A  16       0.635  10.470 -16.965  1.00  0.00           N  
ATOM    272  H   ARG A  16       4.636   4.984 -15.226  1.00  0.00           H  
ATOM    273  HA  ARG A  16       4.291   6.001 -12.584  1.00  0.00           H  
ATOM    274 1HB  ARG A  16       2.320   4.972 -14.620  1.00  0.00           H  
ATOM    275 2HB  ARG A  16       1.815   5.642 -13.075  1.00  0.00           H  
ATOM    276 1HG  ARG A  16       2.834   7.780 -13.619  1.00  0.00           H  
ATOM    277 2HG  ARG A  16       3.488   7.129 -15.130  1.00  0.00           H  
ATOM    278 1HD  ARG A  16       1.232   6.668 -15.873  1.00  0.00           H  
ATOM    279 2HD  ARG A  16       0.602   7.399 -14.376  1.00  0.00           H  
ATOM    280  HE  ARG A  16       2.348   9.217 -15.671  1.00  0.00           H  
ATOM    281 1HH1 ARG A  16      -0.892   7.747 -16.077  1.00  0.00           H  
ATOM    282 2HH1 ARG A  16      -1.465   9.107 -17.025  1.00  0.00           H  
ATOM    283 1HH2 ARG A  16       1.529  10.940 -16.884  1.00  0.00           H  
ATOM    284 2HH2 ARG A  16      -0.117  10.909 -17.476  1.00  0.00           H  
ATOM    285  N   VAL A  17       3.644   2.776 -12.892  1.00  0.00           N  
ATOM    286  CA  VAL A  17       3.457   1.612 -12.042  1.00  0.00           C  
ATOM    287  C   VAL A  17       4.643   1.442 -11.113  1.00  0.00           C  
ATOM    288  O   VAL A  17       4.449   1.135  -9.943  1.00  0.00           O  
ATOM    289  CB  VAL A  17       3.166   0.328 -12.822  1.00  0.00           C  
ATOM    290  CG1 VAL A  17       3.156  -0.905 -11.875  1.00  0.00           C  
ATOM    291  CG2 VAL A  17       1.815   0.458 -13.469  1.00  0.00           C  
ATOM    292  H   VAL A  17       3.684   2.690 -13.919  1.00  0.00           H  
ATOM    293  HA  VAL A  17       2.583   1.795 -11.420  1.00  0.00           H  
ATOM    294  HB  VAL A  17       3.941   0.182 -13.576  1.00  0.00           H  
ATOM    295 1HG1 VAL A  17       2.937  -1.806 -12.449  1.00  0.00           H  
ATOM    296 2HG1 VAL A  17       4.129  -1.027 -11.391  1.00  0.00           H  
ATOM    297 3HG1 VAL A  17       2.391  -0.770 -11.109  1.00  0.00           H  
ATOM    298 1HG2 VAL A  17       1.601  -0.452 -14.021  1.00  0.00           H  
ATOM    299 2HG2 VAL A  17       1.062   0.604 -12.711  1.00  0.00           H  
ATOM    300 3HG2 VAL A  17       1.817   1.314 -14.143  1.00  0.00           H  
ATOM    301  N   LYS A  18       5.874   1.622 -11.619  1.00  0.00           N  
ATOM    302  CA  LYS A  18       7.040   1.469 -10.748  1.00  0.00           C  
ATOM    303  C   LYS A  18       6.982   2.438  -9.559  1.00  0.00           C  
ATOM    304  O   LYS A  18       7.298   2.047  -8.425  1.00  0.00           O  
ATOM    305  CB  LYS A  18       8.329   1.685 -11.542  1.00  0.00           C  
ATOM    306  CG  LYS A  18       8.654   0.572 -12.529  1.00  0.00           C  
ATOM    307  CD  LYS A  18       9.936   0.868 -13.294  1.00  0.00           C  
ATOM    308  CE  LYS A  18      10.255  -0.237 -14.290  1.00  0.00           C  
ATOM    309  NZ  LYS A  18      11.486   0.058 -15.072  1.00  0.00           N1+
ATOM    310  H   LYS A  18       5.991   1.843 -12.613  1.00  0.00           H  
ATOM    311  HA  LYS A  18       7.047   0.451 -10.357  1.00  0.00           H  
ATOM    312 1HB  LYS A  18       8.261   2.619 -12.100  1.00  0.00           H  
ATOM    313 2HB  LYS A  18       9.170   1.777 -10.853  1.00  0.00           H  
ATOM    314 1HG  LYS A  18       8.771  -0.370 -11.991  1.00  0.00           H  
ATOM    315 2HG  LYS A  18       7.834   0.465 -13.239  1.00  0.00           H  
ATOM    316 1HD  LYS A  18       9.829   1.811 -13.831  1.00  0.00           H  
ATOM    317 2HD  LYS A  18      10.765   0.962 -12.592  1.00  0.00           H  
ATOM    318 1HE  LYS A  18      10.394  -1.177 -13.758  1.00  0.00           H  
ATOM    319 2HE  LYS A  18       9.421  -0.356 -14.981  1.00  0.00           H  
ATOM    320 1HZ  LYS A  18      11.662  -0.697 -15.720  1.00  0.00           H  
ATOM    321 2HZ  LYS A  18      11.361   0.920 -15.585  1.00  0.00           H  
ATOM    322 3HZ  LYS A  18      12.271   0.151 -14.444  1.00  0.00           H  
ATOM    323  N   GLU A  19       6.532   3.677  -9.802  1.00  0.00           N  
ATOM    324  CA  GLU A  19       6.397   4.672  -8.740  1.00  0.00           C  
ATOM    325  C   GLU A  19       5.282   4.273  -7.770  1.00  0.00           C  
ATOM    326  O   GLU A  19       5.433   4.412  -6.549  1.00  0.00           O  
ATOM    327  CB  GLU A  19       6.159   6.054  -9.350  1.00  0.00           C  
ATOM    328  CG  GLU A  19       5.997   7.225  -8.369  1.00  0.00           C  
ATOM    329  CD  GLU A  19       7.187   7.499  -7.475  1.00  0.00           C  
ATOM    330  OE1 GLU A  19       8.216   6.876  -7.611  1.00  0.00           O  
ATOM    331  OE2 GLU A  19       7.064   8.375  -6.662  1.00  0.00           O1-
ATOM    332  H   GLU A  19       6.347   3.951 -10.776  1.00  0.00           H  
ATOM    333  HA  GLU A  19       7.334   4.699  -8.182  1.00  0.00           H  
ATOM    334 1HB  GLU A  19       6.986   6.294 -10.017  1.00  0.00           H  
ATOM    335 2HB  GLU A  19       5.258   6.014  -9.966  1.00  0.00           H  
ATOM    336 1HG  GLU A  19       5.785   8.121  -8.945  1.00  0.00           H  
ATOM    337 2HG  GLU A  19       5.127   7.028  -7.736  1.00  0.00           H  
ATOM    338  N   ILE A  20       4.185   3.723  -8.300  1.00  0.00           N  
ATOM    339  CA  ILE A  20       3.099   3.267  -7.453  1.00  0.00           C  
ATOM    340  C   ILE A  20       3.603   2.155  -6.541  1.00  0.00           C  
ATOM    341  O   ILE A  20       3.289   2.146  -5.349  1.00  0.00           O  
ATOM    342  CB  ILE A  20       1.887   2.744  -8.257  1.00  0.00           C  
ATOM    343  CG1 ILE A  20       1.165   3.889  -9.040  1.00  0.00           C  
ATOM    344  CG2 ILE A  20       0.941   2.139  -7.308  1.00  0.00           C  
ATOM    345  CD1 ILE A  20       0.142   3.408 -10.122  1.00  0.00           C  
ATOM    346  H   ILE A  20       4.090   3.682  -9.320  1.00  0.00           H  
ATOM    347  HA  ILE A  20       2.773   4.105  -6.826  1.00  0.00           H  
ATOM    348  HB  ILE A  20       2.218   1.996  -8.975  1.00  0.00           H  
ATOM    349 1HG1 ILE A  20       0.623   4.504  -8.316  1.00  0.00           H  
ATOM    350 2HG1 ILE A  20       1.905   4.511  -9.508  1.00  0.00           H  
ATOM    351 1HG2 ILE A  20       0.086   1.751  -7.838  1.00  0.00           H  
ATOM    352 2HG2 ILE A  20       1.373   1.333  -6.741  1.00  0.00           H  
ATOM    353 3HG2 ILE A  20       0.640   2.926  -6.622  1.00  0.00           H  
ATOM    354 1HD1 ILE A  20      -0.309   4.280 -10.603  1.00  0.00           H  
ATOM    355 2HD1 ILE A  20       0.646   2.817 -10.874  1.00  0.00           H  
ATOM    356 3HD1 ILE A  20      -0.645   2.814  -9.672  1.00  0.00           H  
ATOM    357  N   GLU A  21       4.366   1.203  -7.105  1.00  0.00           N  
ATOM    358  CA  GLU A  21       4.883   0.095  -6.317  1.00  0.00           C  
ATOM    359  C   GLU A  21       5.809   0.589  -5.214  1.00  0.00           C  
ATOM    360  O   GLU A  21       5.748   0.070  -4.095  1.00  0.00           O  
ATOM    361  CB  GLU A  21       5.648  -0.894  -7.194  1.00  0.00           C  
ATOM    362  CG  GLU A  21       4.805  -1.701  -8.139  1.00  0.00           C  
ATOM    363  CD  GLU A  21       5.632  -2.580  -9.017  1.00  0.00           C  
ATOM    364  OE1 GLU A  21       6.836  -2.462  -8.988  1.00  0.00           O  
ATOM    365  OE2 GLU A  21       5.071  -3.373  -9.728  1.00  0.00           O1-
ATOM    366  H   GLU A  21       4.553   1.245  -8.108  1.00  0.00           H  
ATOM    367  HA  GLU A  21       4.045  -0.426  -5.869  1.00  0.00           H  
ATOM    368 1HB  GLU A  21       6.386  -0.354  -7.786  1.00  0.00           H  
ATOM    369 2HB  GLU A  21       6.183  -1.593  -6.560  1.00  0.00           H  
ATOM    370 1HG  GLU A  21       4.132  -2.322  -7.557  1.00  0.00           H  
ATOM    371 2HG  GLU A  21       4.206  -1.035  -8.745  1.00  0.00           H  
ATOM    372  N   ARG A  22       6.645   1.597  -5.489  1.00  0.00           N  
ATOM    373  CA  ARG A  22       7.521   2.121  -4.448  1.00  0.00           C  
ATOM    374  C   ARG A  22       6.705   2.648  -3.270  1.00  0.00           C  
ATOM    375  O   ARG A  22       6.987   2.318  -2.109  1.00  0.00           O  
ATOM    376  CB  ARG A  22       8.400   3.253  -4.972  1.00  0.00           C  
ATOM    377  CG  ARG A  22       9.385   3.827  -3.934  1.00  0.00           C  
ATOM    378  CD  ARG A  22      10.135   5.039  -4.428  1.00  0.00           C  
ATOM    379  NE  ARG A  22       9.256   6.204  -4.664  1.00  0.00           N  
ATOM    380  CZ  ARG A  22       8.746   7.024  -3.690  1.00  0.00           C  
ATOM    381  NH1 ARG A  22       9.000   6.810  -2.408  1.00  0.00           N1+
ATOM    382  NH2 ARG A  22       7.984   8.046  -4.044  1.00  0.00           N  
ATOM    383  H   ARG A  22       6.711   1.947  -6.455  1.00  0.00           H  
ATOM    384  HA  ARG A  22       8.161   1.314  -4.095  1.00  0.00           H  
ATOM    385 1HB  ARG A  22       8.972   2.902  -5.830  1.00  0.00           H  
ATOM    386 2HB  ARG A  22       7.765   4.071  -5.321  1.00  0.00           H  
ATOM    387 1HG  ARG A  22       8.839   4.108  -3.036  1.00  0.00           H  
ATOM    388 2HG  ARG A  22      10.115   3.059  -3.677  1.00  0.00           H  
ATOM    389 1HD  ARG A  22      10.895   5.320  -3.700  1.00  0.00           H  
ATOM    390 2HD  ARG A  22      10.622   4.792  -5.373  1.00  0.00           H  
ATOM    391  HE  ARG A  22       9.019   6.438  -5.655  1.00  0.00           H  
ATOM    392 1HH1 ARG A  22       9.575   6.033  -2.111  1.00  0.00           H  
ATOM    393 2HH1 ARG A  22       8.612   7.428  -1.702  1.00  0.00           H  
ATOM    394 1HH2 ARG A  22       7.777   8.205  -5.041  1.00  0.00           H  
ATOM    395 2HH2 ARG A  22       7.574   8.661  -3.361  1.00  0.00           H  
ATOM    396  N   GLU A  23       5.679   3.453  -3.571  1.00  0.00           N  
ATOM    397  CA  GLU A  23       4.847   4.017  -2.515  1.00  0.00           C  
ATOM    398  C   GLU A  23       4.061   2.931  -1.783  1.00  0.00           C  
ATOM    399  O   GLU A  23       3.866   3.014  -0.566  1.00  0.00           O  
ATOM    400  CB  GLU A  23       3.899   5.052  -3.084  1.00  0.00           C  
ATOM    401  CG  GLU A  23       4.543   6.343  -3.533  1.00  0.00           C  
ATOM    402  CD  GLU A  23       3.527   7.270  -4.104  1.00  0.00           C  
ATOM    403  OE1 GLU A  23       2.494   6.786  -4.510  1.00  0.00           O  
ATOM    404  OE2 GLU A  23       3.715   8.467  -4.069  1.00  0.00           O1-
ATOM    405  H   GLU A  23       5.504   3.698  -4.555  1.00  0.00           H  
ATOM    406  HA  GLU A  23       5.499   4.511  -1.796  1.00  0.00           H  
ATOM    407 1HB  GLU A  23       3.414   4.620  -3.958  1.00  0.00           H  
ATOM    408 2HB  GLU A  23       3.137   5.290  -2.347  1.00  0.00           H  
ATOM    409 1HG  GLU A  23       5.040   6.816  -2.686  1.00  0.00           H  
ATOM    410 2HG  GLU A  23       5.301   6.118  -4.291  1.00  0.00           H  
ATOM    411  N   HIS A  24       3.604   1.917  -2.518  1.00  0.00           N  
ATOM    412  CA  HIS A  24       2.881   0.789  -1.953  1.00  0.00           C  
ATOM    413  C   HIS A  24       3.761   0.076  -0.928  1.00  0.00           C  
ATOM    414  O   HIS A  24       3.296  -0.273   0.163  1.00  0.00           O  
ATOM    415  CB  HIS A  24       2.426  -0.154  -3.062  1.00  0.00           C  
ATOM    416  CG  HIS A  24       1.784  -1.405  -2.608  1.00  0.00           C  
ATOM    417  CD2 HIS A  24       2.248  -2.668  -2.662  1.00  0.00           C  
ATOM    418  ND1 HIS A  24       0.516  -1.472  -2.033  1.00  0.00           N  
ATOM    419  CE1 HIS A  24       0.255  -2.754  -1.763  1.00  0.00           C  
ATOM    420  NE2 HIS A  24       1.290  -3.477  -2.141  1.00  0.00           N  
ATOM    421  H   HIS A  24       3.741   1.942  -3.533  1.00  0.00           H  
ATOM    422  HA  HIS A  24       1.993   1.147  -1.436  1.00  0.00           H  
ATOM    423 1HB  HIS A  24       1.738   0.370  -3.726  1.00  0.00           H  
ATOM    424 2HB  HIS A  24       3.283  -0.431  -3.653  1.00  0.00           H  
ATOM    425  HD2 HIS A  24       3.214  -2.984  -3.058  1.00  0.00           H  
ATOM    426  HE1 HIS A  24      -0.632  -3.154  -1.315  1.00  0.00           H  
ATOM    427  HE2 HIS A  24       1.391  -4.500  -2.070  1.00  0.00           H  
ATOM    428  N   GLU A  25       5.039  -0.148  -1.267  1.00  0.00           N  
ATOM    429  CA  GLU A  25       5.930  -0.794  -0.307  1.00  0.00           C  
ATOM    430  C   GLU A  25       6.075   0.041   0.942  1.00  0.00           C  
ATOM    431  O   GLU A  25       6.108  -0.532   2.043  1.00  0.00           O  
ATOM    432  CB  GLU A  25       7.320  -1.037  -0.962  1.00  0.00           C  
ATOM    433  CG  GLU A  25       7.374  -2.172  -2.036  1.00  0.00           C  
ATOM    434  CD  GLU A  25       8.695  -2.445  -2.731  1.00  0.00           C  
ATOM    435  OE1 GLU A  25       9.725  -2.689  -2.074  1.00  0.00           O  
ATOM    436  OE2 GLU A  25       8.682  -2.426  -3.979  1.00  0.00           O1-
ATOM    437  H   GLU A  25       5.381   0.126  -2.177  1.00  0.00           H  
ATOM    438  HA  GLU A  25       5.493  -1.766  -0.017  1.00  0.00           H  
ATOM    439 1HB  GLU A  25       7.660  -0.121  -1.445  1.00  0.00           H  
ATOM    440 2HB  GLU A  25       8.070  -1.262  -0.177  1.00  0.00           H  
ATOM    441 1HG  GLU A  25       7.081  -3.113  -1.571  1.00  0.00           H  
ATOM    442 2HG  GLU A  25       6.634  -2.000  -2.835  1.00  0.00           H  
ATOM    443  N   GLU A  26       6.142   1.384   0.837  1.00  0.00           N  
ATOM    444  CA  GLU A  26       6.240   2.214   2.045  1.00  0.00           C  
ATOM    445  C   GLU A  26       4.981   2.064   2.918  1.00  0.00           C  
ATOM    446  O   GLU A  26       5.085   1.996   4.150  1.00  0.00           O  
ATOM    447  CB  GLU A  26       6.455   3.693   1.707  1.00  0.00           C  
ATOM    448  CG  GLU A  26       7.826   4.033   1.118  1.00  0.00           C  
ATOM    449  CD  GLU A  26       7.987   5.512   0.844  1.00  0.00           C  
ATOM    450  OE1 GLU A  26       7.005   6.210   0.900  1.00  0.00           O  
ATOM    451  OE2 GLU A  26       9.091   5.944   0.588  1.00  0.00           O1-
ATOM    452  H   GLU A  26       6.195   1.803  -0.101  1.00  0.00           H  
ATOM    453  HA  GLU A  26       7.096   1.872   2.625  1.00  0.00           H  
ATOM    454 1HB  GLU A  26       5.700   4.010   0.987  1.00  0.00           H  
ATOM    455 2HB  GLU A  26       6.317   4.292   2.606  1.00  0.00           H  
ATOM    456 1HG  GLU A  26       8.601   3.710   1.811  1.00  0.00           H  
ATOM    457 2HG  GLU A  26       7.952   3.476   0.187  1.00  0.00           H  
ATOM    458  N   ILE A  27       3.809   1.961   2.280  1.00  0.00           N  
ATOM    459  CA  ILE A  27       2.551   1.747   2.997  1.00  0.00           C  
ATOM    460  C   ILE A  27       2.573   0.405   3.733  1.00  0.00           C  
ATOM    461  O   ILE A  27       2.130   0.319   4.885  1.00  0.00           O  
ATOM    462  CB  ILE A  27       1.338   1.803   2.031  1.00  0.00           C  
ATOM    463  CG1 ILE A  27       1.116   3.249   1.427  1.00  0.00           C  
ATOM    464  CG2 ILE A  27       0.106   1.290   2.693  1.00  0.00           C  
ATOM    465  CD1 ILE A  27       0.733   4.363   2.423  1.00  0.00           C  
ATOM    466  H   ILE A  27       3.810   2.103   1.262  1.00  0.00           H  
ATOM    467  HA  ILE A  27       2.446   2.527   3.744  1.00  0.00           H  
ATOM    468  HB  ILE A  27       1.548   1.155   1.189  1.00  0.00           H  
ATOM    469 1HG1 ILE A  27       2.035   3.554   0.944  1.00  0.00           H  
ATOM    470 2HG1 ILE A  27       0.336   3.189   0.671  1.00  0.00           H  
ATOM    471 1HG2 ILE A  27      -0.692   1.292   1.980  1.00  0.00           H  
ATOM    472 2HG2 ILE A  27       0.256   0.293   3.031  1.00  0.00           H  
ATOM    473 3HG2 ILE A  27      -0.157   1.895   3.522  1.00  0.00           H  
ATOM    474 1HD1 ILE A  27       0.620   5.301   1.878  1.00  0.00           H  
ATOM    475 2HD1 ILE A  27      -0.210   4.126   2.912  1.00  0.00           H  
ATOM    476 3HD1 ILE A  27       1.508   4.486   3.172  1.00  0.00           H  
ATOM    477  N   ARG A  28       3.079  -0.645   3.078  1.00  0.00           N  
ATOM    478  CA  ARG A  28       3.159  -1.948   3.721  1.00  0.00           C  
ATOM    479  C   ARG A  28       4.112  -1.927   4.911  1.00  0.00           C  
ATOM    480  O   ARG A  28       3.807  -2.528   5.951  1.00  0.00           O  
ATOM    481  CB  ARG A  28       3.607  -3.016   2.728  1.00  0.00           C  
ATOM    482  CG  ARG A  28       3.738  -4.448   3.297  1.00  0.00           C  
ATOM    483  CD  ARG A  28       2.443  -5.022   3.742  1.00  0.00           C  
ATOM    484  NE  ARG A  28       2.611  -6.362   4.294  1.00  0.00           N  
ATOM    485  CZ  ARG A  28       1.626  -7.082   4.873  1.00  0.00           C  
ATOM    486  NH1 ARG A  28       0.414  -6.589   4.933  1.00  0.00           N1+
ATOM    487  NH2 ARG A  28       1.882  -8.281   5.374  1.00  0.00           N  
ATOM    488  H   ARG A  28       3.361  -0.523   2.099  1.00  0.00           H  
ATOM    489  HA  ARG A  28       2.175  -2.200   4.096  1.00  0.00           H  
ATOM    490 1HB  ARG A  28       2.910  -3.044   1.890  1.00  0.00           H  
ATOM    491 2HB  ARG A  28       4.581  -2.735   2.326  1.00  0.00           H  
ATOM    492 1HG  ARG A  28       4.141  -5.098   2.523  1.00  0.00           H  
ATOM    493 2HG  ARG A  28       4.416  -4.446   4.146  1.00  0.00           H  
ATOM    494 1HD  ARG A  28       2.012  -4.398   4.523  1.00  0.00           H  
ATOM    495 2HD  ARG A  28       1.759  -5.079   2.895  1.00  0.00           H  
ATOM    496  HE  ARG A  28       3.535  -6.772   4.261  1.00  0.00           H  
ATOM    497 1HH1 ARG A  28       0.222  -5.688   4.532  1.00  0.00           H  
ATOM    498 2HH1 ARG A  28      -0.354  -7.116   5.386  1.00  0.00           H  
ATOM    499 1HH2 ARG A  28       2.813  -8.660   5.329  1.00  0.00           H  
ATOM    500 2HH2 ARG A  28       1.139  -8.822   5.803  1.00  0.00           H  
ATOM    501  N   GLU A  29       5.239  -1.218   4.794  1.00  0.00           N  
ATOM    502  CA  GLU A  29       6.157  -1.147   5.919  1.00  0.00           C  
ATOM    503  C   GLU A  29       5.514  -0.381   7.073  1.00  0.00           C  
ATOM    504  O   GLU A  29       5.692  -0.758   8.237  1.00  0.00           O  
ATOM    505  CB  GLU A  29       7.478  -0.482   5.518  1.00  0.00           C  
ATOM    506  CG  GLU A  29       8.369  -1.308   4.572  1.00  0.00           C  
ATOM    507  CD  GLU A  29       8.843  -2.605   5.183  1.00  0.00           C  
ATOM    508  OE1 GLU A  29       9.225  -2.594   6.327  1.00  0.00           O  
ATOM    509  OE2 GLU A  29       8.814  -3.623   4.509  1.00  0.00           O1-
ATOM    510  H   GLU A  29       5.481  -0.785   3.895  1.00  0.00           H  
ATOM    511  HA  GLU A  29       6.370  -2.158   6.259  1.00  0.00           H  
ATOM    512 1HB  GLU A  29       7.259   0.463   5.016  1.00  0.00           H  
ATOM    513 2HB  GLU A  29       8.055  -0.250   6.411  1.00  0.00           H  
ATOM    514 1HG  GLU A  29       7.802  -1.538   3.673  1.00  0.00           H  
ATOM    515 2HG  GLU A  29       9.228  -0.707   4.281  1.00  0.00           H  
ATOM    516  N   ALA A  30       4.743   0.677   6.763  1.00  0.00           N  
ATOM    517  CA  ALA A  30       4.065   1.446   7.797  1.00  0.00           C  
ATOM    518  C   ALA A  30       3.069   0.577   8.551  1.00  0.00           C  
ATOM    519  O   ALA A  30       2.993   0.646   9.780  1.00  0.00           O  
ATOM    520  CB  ALA A  30       3.353   2.622   7.181  1.00  0.00           C  
ATOM    521  H   ALA A  30       4.688   0.984   5.786  1.00  0.00           H  
ATOM    522  HA  ALA A  30       4.814   1.801   8.502  1.00  0.00           H  
ATOM    523 1HB  ALA A  30       2.863   3.202   7.960  1.00  0.00           H  
ATOM    524 2HB  ALA A  30       4.073   3.246   6.653  1.00  0.00           H  
ATOM    525 3HB  ALA A  30       2.615   2.250   6.478  1.00  0.00           H  
ATOM    526  N   LEU A  31       2.354  -0.297   7.832  1.00  0.00           N  
ATOM    527  CA  LEU A  31       1.412  -1.177   8.502  1.00  0.00           C  
ATOM    528  C   LEU A  31       2.134  -2.132   9.431  1.00  0.00           C  
ATOM    529  O   LEU A  31       1.701  -2.322  10.572  1.00  0.00           O  
ATOM    530  CB  LEU A  31       0.575  -1.970   7.488  1.00  0.00           C  
ATOM    531  CG  LEU A  31      -0.425  -3.037   8.083  1.00  0.00           C  
ATOM    532  CD1 LEU A  31      -1.425  -2.403   9.007  1.00  0.00           C  
ATOM    533  CD2 LEU A  31      -1.165  -3.706   6.944  1.00  0.00           C  
ATOM    534  H   LEU A  31       2.415  -0.274   6.808  1.00  0.00           H  
ATOM    535  HA  LEU A  31       0.747  -0.555   9.095  1.00  0.00           H  
ATOM    536 1HB  LEU A  31      -0.000  -1.262   6.888  1.00  0.00           H  
ATOM    537 2HB  LEU A  31       1.263  -2.494   6.819  1.00  0.00           H  
ATOM    538  HG  LEU A  31       0.138  -3.788   8.645  1.00  0.00           H  
ATOM    539 1HD1 LEU A  31      -2.098  -3.173   9.387  1.00  0.00           H  
ATOM    540 2HD1 LEU A  31      -0.932  -1.921   9.848  1.00  0.00           H  
ATOM    541 3HD1 LEU A  31      -1.977  -1.686   8.444  1.00  0.00           H  
ATOM    542 1HD2 LEU A  31      -1.837  -4.445   7.343  1.00  0.00           H  
ATOM    543 2HD2 LEU A  31      -1.739  -2.967   6.387  1.00  0.00           H  
ATOM    544 3HD2 LEU A  31      -0.451  -4.187   6.284  1.00  0.00           H  
ATOM    545  N   LYS A  32       3.236  -2.730   8.968  1.00  0.00           N  
ATOM    546  CA  LYS A  32       3.961  -3.655   9.824  1.00  0.00           C  
ATOM    547  C   LYS A  32       4.480  -2.955  11.075  1.00  0.00           C  
ATOM    548  O   LYS A  32       4.447  -3.535  12.162  1.00  0.00           O  
ATOM    549  CB  LYS A  32       5.122  -4.297   9.080  1.00  0.00           C  
ATOM    550  CG  LYS A  32       4.712  -5.318   8.019  1.00  0.00           C  
ATOM    551  CD  LYS A  32       5.929  -6.082   7.469  1.00  0.00           C  
ATOM    552  CE  LYS A  32       6.786  -5.191   6.570  1.00  0.00           C  
ATOM    553  NZ  LYS A  32       7.903  -5.933   5.906  1.00  0.00           N1+
ATOM    554  H   LYS A  32       3.541  -2.557   8.004  1.00  0.00           H  
ATOM    555  HA  LYS A  32       3.273  -4.440  10.140  1.00  0.00           H  
ATOM    556 1HB  LYS A  32       5.689  -3.504   8.592  1.00  0.00           H  
ATOM    557 2HB  LYS A  32       5.783  -4.787   9.793  1.00  0.00           H  
ATOM    558 1HG  LYS A  32       4.009  -6.029   8.460  1.00  0.00           H  
ATOM    559 2HG  LYS A  32       4.207  -4.804   7.200  1.00  0.00           H  
ATOM    560 1HD  LYS A  32       6.540  -6.445   8.296  1.00  0.00           H  
ATOM    561 2HD  LYS A  32       5.585  -6.937   6.890  1.00  0.00           H  
ATOM    562 1HE  LYS A  32       6.152  -4.754   5.803  1.00  0.00           H  
ATOM    563 2HE  LYS A  32       7.224  -4.391   7.160  1.00  0.00           H  
ATOM    564 1HZ  LYS A  32       8.410  -5.241   5.319  1.00  0.00           H  
ATOM    565 2HZ  LYS A  32       8.526  -6.319   6.595  1.00  0.00           H  
ATOM    566 3HZ  LYS A  32       7.544  -6.668   5.326  1.00  0.00           H  
ATOM    567  N   ARG A  33       4.960  -1.716  10.925  1.00  0.00           N  
ATOM    568  CA  ARG A  33       5.465  -0.957  12.058  1.00  0.00           C  
ATOM    569  C   ARG A  33       4.366  -0.725  13.094  1.00  0.00           C  
ATOM    570  O   ARG A  33       4.599  -0.880  14.301  1.00  0.00           O  
ATOM    571  CB  ARG A  33       6.028   0.375  11.599  1.00  0.00           C  
ATOM    572  CG  ARG A  33       6.625   1.228  12.703  1.00  0.00           C  
ATOM    573  CD  ARG A  33       7.107   2.545  12.195  1.00  0.00           C  
ATOM    574  NE  ARG A  33       6.017   3.354  11.636  1.00  0.00           N  
ATOM    575  CZ  ARG A  33       5.100   4.035  12.366  1.00  0.00           C  
ATOM    576  NH1 ARG A  33       5.113   3.998  13.677  1.00  0.00           N1+
ATOM    577  NH2 ARG A  33       4.165   4.758  11.782  1.00  0.00           N  
ATOM    578  H   ARG A  33       5.017  -1.312   9.984  1.00  0.00           H  
ATOM    579  HA  ARG A  33       6.265  -1.529  12.525  1.00  0.00           H  
ATOM    580 1HB  ARG A  33       6.795   0.202  10.847  1.00  0.00           H  
ATOM    581 2HB  ARG A  33       5.233   0.947  11.124  1.00  0.00           H  
ATOM    582 1HG  ARG A  33       5.879   1.395  13.473  1.00  0.00           H  
ATOM    583 2HG  ARG A  33       7.474   0.701  13.139  1.00  0.00           H  
ATOM    584 1HD  ARG A  33       7.581   3.105  13.001  1.00  0.00           H  
ATOM    585 2HD  ARG A  33       7.837   2.372  11.403  1.00  0.00           H  
ATOM    586  HE  ARG A  33       5.965   3.430  10.628  1.00  0.00           H  
ATOM    587 1HH1 ARG A  33       5.803   3.468  14.176  1.00  0.00           H  
ATOM    588 2HH1 ARG A  33       4.392   4.529  14.185  1.00  0.00           H  
ATOM    589 1HH2 ARG A  33       4.113   4.829  10.779  1.00  0.00           H  
ATOM    590 2HH2 ARG A  33       3.496   5.255  12.390  1.00  0.00           H  
ATOM    591  N   LEU A  34       3.166  -0.362  12.629  1.00  0.00           N  
ATOM    592  CA  LEU A  34       2.052  -0.125  13.532  1.00  0.00           C  
ATOM    593  C   LEU A  34       1.659  -1.420  14.245  1.00  0.00           C  
ATOM    594  O   LEU A  34       1.315  -1.391  15.429  1.00  0.00           O  
ATOM    595  CB  LEU A  34       0.864   0.461  12.754  1.00  0.00           C  
ATOM    596  CG  LEU A  34       1.056   1.919  12.191  1.00  0.00           C  
ATOM    597  CD1 LEU A  34      -0.111   2.249  11.257  1.00  0.00           C  
ATOM    598  CD2 LEU A  34       1.143   2.949  13.351  1.00  0.00           C  
ATOM    599  H   LEU A  34       3.053  -0.193  11.621  1.00  0.00           H  
ATOM    600  HA  LEU A  34       2.372   0.581  14.290  1.00  0.00           H  
ATOM    601 1HB  LEU A  34       0.657  -0.198  11.906  1.00  0.00           H  
ATOM    602 2HB  LEU A  34      -0.007   0.466  13.405  1.00  0.00           H  
ATOM    603  HG  LEU A  34       1.974   1.967  11.613  1.00  0.00           H  
ATOM    604 1HD1 LEU A  34       0.020   3.251  10.839  1.00  0.00           H  
ATOM    605 2HD1 LEU A  34      -0.124   1.516  10.457  1.00  0.00           H  
ATOM    606 3HD1 LEU A  34      -1.028   2.206  11.782  1.00  0.00           H  
ATOM    607 1HD2 LEU A  34       1.272   3.949  12.934  1.00  0.00           H  
ATOM    608 2HD2 LEU A  34       0.247   2.929  13.937  1.00  0.00           H  
ATOM    609 3HD2 LEU A  34       1.988   2.737  13.995  1.00  0.00           H  
ATOM    610  N   GLN A  35       1.734  -2.558  13.548  1.00  0.00           N  
ATOM    611  CA  GLN A  35       1.403  -3.835  14.174  1.00  0.00           C  
ATOM    612  C   GLN A  35       2.404  -4.183  15.280  1.00  0.00           C  
ATOM    613  O   GLN A  35       2.007  -4.666  16.349  1.00  0.00           O  
ATOM    614  CB  GLN A  35       1.401  -4.946  13.132  1.00  0.00           C  
ATOM    615  CG  GLN A  35       0.283  -4.848  12.149  1.00  0.00           C  
ATOM    616  CD  GLN A  35       0.389  -5.827  11.055  1.00  0.00           C  
ATOM    617  NE2 GLN A  35      -0.723  -6.067  10.401  1.00  0.00           N  
ATOM    618  OE1 GLN A  35       1.464  -6.383  10.805  1.00  0.00           O  
ATOM    619  H   GLN A  35       1.968  -2.513  12.548  1.00  0.00           H  
ATOM    620  HA  GLN A  35       0.413  -3.757  14.619  1.00  0.00           H  
ATOM    621 1HB  GLN A  35       2.341  -4.927  12.585  1.00  0.00           H  
ATOM    622 2HB  GLN A  35       1.333  -5.910  13.631  1.00  0.00           H  
ATOM    623 1HG  GLN A  35      -0.641  -5.039  12.665  1.00  0.00           H  
ATOM    624 2HG  GLN A  35       0.268  -3.862  11.720  1.00  0.00           H  
ATOM    625 1HE2 GLN A  35      -0.756  -6.740   9.634  1.00  0.00           H  
ATOM    626 2HE2 GLN A  35      -1.562  -5.593  10.649  1.00  0.00           H  
ATOM    627  N   GLN A  36       3.695  -3.884  15.053  1.00  0.00           N  
ATOM    628  CA  GLN A  36       4.711  -4.155  16.066  1.00  0.00           C  
ATOM    629  C   GLN A  36       4.499  -3.257  17.283  1.00  0.00           C  
ATOM    630  O   GLN A  36       4.672  -3.702  18.426  1.00  0.00           O  
ATOM    631  CB  GLN A  36       6.116  -3.947  15.494  1.00  0.00           C  
ATOM    632  CG  GLN A  36       6.507  -4.952  14.424  1.00  0.00           C  
ATOM    633  CD  GLN A  36       6.546  -6.374  14.952  1.00  0.00           C  
ATOM    634  NE2 GLN A  36       5.863  -7.279  14.262  1.00  0.00           N  
ATOM    635  OE1 GLN A  36       7.185  -6.655  15.970  1.00  0.00           O  
ATOM    636  H   GLN A  36       3.969  -3.547  14.122  1.00  0.00           H  
ATOM    637  HA  GLN A  36       4.616  -5.188  16.386  1.00  0.00           H  
ATOM    638 1HB  GLN A  36       6.188  -2.949  15.060  1.00  0.00           H  
ATOM    639 2HB  GLN A  36       6.849  -4.009  16.297  1.00  0.00           H  
ATOM    640 1HG  GLN A  36       5.778  -4.908  13.614  1.00  0.00           H  
ATOM    641 2HG  GLN A  36       7.498  -4.699  14.048  1.00  0.00           H  
ATOM    642 1HE2 GLN A  36       5.852  -8.234  14.562  1.00  0.00           H  
ATOM    643 2HE2 GLN A  36       5.359  -7.008  13.442  1.00  0.00           H  
ATOM    644  N   SER A  37       4.074  -2.008  17.039  1.00  0.00           N  
ATOM    645  CA  SER A  37       3.802  -1.072  18.119  1.00  0.00           C  
ATOM    646  C   SER A  37       2.674  -1.602  18.986  1.00  0.00           C  
ATOM    647  O   SER A  37       2.783  -1.593  20.216  1.00  0.00           O  
ATOM    648  CB  SER A  37       3.428   0.291  17.569  1.00  0.00           C  
ATOM    649  OG  SER A  37       3.184   1.214  18.606  1.00  0.00           O  
ATOM    650  H   SER A  37       4.015  -1.690  16.066  1.00  0.00           H  
ATOM    651  HA  SER A  37       4.697  -0.974  18.732  1.00  0.00           H  
ATOM    652 1HB  SER A  37       4.228   0.654  16.926  1.00  0.00           H  
ATOM    653 2HB  SER A  37       2.539   0.199  16.955  1.00  0.00           H  
ATOM    654  HG  SER A  37       2.995   2.047  18.161  1.00  0.00           H  
ATOM    655  N   VAL A  38       1.616  -2.127  18.354  1.00  0.00           N  
ATOM    656  CA  VAL A  38       0.501  -2.647  19.127  1.00  0.00           C  
ATOM    657  C   VAL A  38       0.941  -3.859  19.950  1.00  0.00           C  
ATOM    658  O   VAL A  38       0.555  -3.964  21.115  1.00  0.00           O  
ATOM    659  CB  VAL A  38      -0.707  -2.981  18.226  1.00  0.00           C  
ATOM    660  CG1 VAL A  38      -1.810  -3.707  19.038  1.00  0.00           C  
ATOM    661  CG2 VAL A  38      -1.247  -1.670  17.671  1.00  0.00           C  
ATOM    662  H   VAL A  38       1.575  -2.074  17.332  1.00  0.00           H  
ATOM    663  HA  VAL A  38       0.171  -1.873  19.805  1.00  0.00           H  
ATOM    664  HB  VAL A  38      -0.392  -3.636  17.410  1.00  0.00           H  
ATOM    665 1HG1 VAL A  38      -2.661  -3.920  18.387  1.00  0.00           H  
ATOM    666 2HG1 VAL A  38      -1.431  -4.649  19.445  1.00  0.00           H  
ATOM    667 3HG1 VAL A  38      -2.134  -3.065  19.858  1.00  0.00           H  
ATOM    668 1HG2 VAL A  38      -2.106  -1.851  17.034  1.00  0.00           H  
ATOM    669 2HG2 VAL A  38      -1.536  -1.039  18.491  1.00  0.00           H  
ATOM    670 3HG2 VAL A  38      -0.478  -1.167  17.099  1.00  0.00           H  
ATOM    671  N   LEU A  39       1.747  -4.765  19.395  1.00  0.00           N  
ATOM    672  CA  LEU A  39       2.191  -5.897  20.210  1.00  0.00           C  
ATOM    673  C   LEU A  39       2.962  -5.425  21.458  1.00  0.00           C  
ATOM    674  O   LEU A  39       2.794  -5.993  22.547  1.00  0.00           O  
ATOM    675  CB  LEU A  39       3.076  -6.830  19.374  1.00  0.00           C  
ATOM    676  CG  LEU A  39       2.359  -7.608  18.263  1.00  0.00           C  
ATOM    677  CD1 LEU A  39       3.387  -8.344  17.414  1.00  0.00           C  
ATOM    678  CD2 LEU A  39       1.366  -8.579  18.883  1.00  0.00           C  
ATOM    679  H   LEU A  39       2.017  -4.675  18.407  1.00  0.00           H  
ATOM    680  HA  LEU A  39       1.307  -6.438  20.553  1.00  0.00           H  
ATOM    681 1HB  LEU A  39       3.862  -6.237  18.908  1.00  0.00           H  
ATOM    682 2HB  LEU A  39       3.543  -7.556  20.039  1.00  0.00           H  
ATOM    683  HG  LEU A  39       1.828  -6.911  17.614  1.00  0.00           H  
ATOM    684 1HD1 LEU A  39       2.877  -8.897  16.624  1.00  0.00           H  
ATOM    685 2HD1 LEU A  39       4.072  -7.624  16.967  1.00  0.00           H  
ATOM    686 3HD1 LEU A  39       3.946  -9.038  18.040  1.00  0.00           H  
ATOM    687 1HD2 LEU A  39       0.856  -9.132  18.094  1.00  0.00           H  
ATOM    688 2HD2 LEU A  39       1.896  -9.278  19.531  1.00  0.00           H  
ATOM    689 3HD2 LEU A  39       0.633  -8.025  19.470  1.00  0.00           H  
ATOM    690  N   ARG A  40       3.809  -4.390  21.314  1.00  0.00           N  
ATOM    691  CA  ARG A  40       4.523  -3.851  22.475  1.00  0.00           C  
ATOM    692  C   ARG A  40       3.533  -3.298  23.506  1.00  0.00           C  
ATOM    693  O   ARG A  40       3.701  -3.507  24.715  1.00  0.00           O  
ATOM    694  CB  ARG A  40       5.500  -2.750  22.093  1.00  0.00           C  
ATOM    695  CG  ARG A  40       6.298  -2.191  23.292  1.00  0.00           C  
ATOM    696  CD  ARG A  40       7.221  -1.079  22.920  1.00  0.00           C  
ATOM    697  NE  ARG A  40       6.504   0.087  22.396  1.00  0.00           N  
ATOM    698  CZ  ARG A  40       5.829   1.007  23.136  1.00  0.00           C  
ATOM    699  NH1 ARG A  40       5.737   0.925  24.444  1.00  0.00           N1+
ATOM    700  NH2 ARG A  40       5.237   2.022  22.545  1.00  0.00           N  
ATOM    701  H   ARG A  40       3.981  -4.011  20.373  1.00  0.00           H  
ATOM    702  HA  ARG A  40       5.085  -4.661  22.937  1.00  0.00           H  
ATOM    703 1HB  ARG A  40       6.203  -3.128  21.354  1.00  0.00           H  
ATOM    704 2HB  ARG A  40       4.952  -1.927  21.634  1.00  0.00           H  
ATOM    705 1HG  ARG A  40       5.609  -1.822  24.047  1.00  0.00           H  
ATOM    706 2HG  ARG A  40       6.896  -2.994  23.723  1.00  0.00           H  
ATOM    707 1HD  ARG A  40       7.798  -0.770  23.791  1.00  0.00           H  
ATOM    708 2HD  ARG A  40       7.905  -1.430  22.146  1.00  0.00           H  
ATOM    709  HE  ARG A  40       6.528   0.233  21.395  1.00  0.00           H  
ATOM    710 1HH1 ARG A  40       6.169   0.174  24.952  1.00  0.00           H  
ATOM    711 2HH1 ARG A  40       5.207   1.665  24.935  1.00  0.00           H  
ATOM    712 1HH2 ARG A  40       5.280   2.126  21.546  1.00  0.00           H  
ATOM    713 2HH2 ARG A  40       4.724   2.693  23.133  1.00  0.00           H  
ATOM    714  N   GLN A  41       2.503  -2.596  23.019  1.00  0.00           N  
ATOM    715  CA  GLN A  41       1.474  -2.013  23.871  1.00  0.00           C  
ATOM    716  C   GLN A  41       0.713  -3.091  24.637  1.00  0.00           C  
ATOM    717  O   GLN A  41       0.411  -2.904  25.823  1.00  0.00           O  
ATOM    718  CB  GLN A  41       0.506  -1.211  23.010  1.00  0.00           C  
ATOM    719  CG  GLN A  41       1.057   0.066  22.449  1.00  0.00           C  
ATOM    720  CD  GLN A  41       0.101   0.679  21.460  1.00  0.00           C  
ATOM    721  NE2 GLN A  41       0.619   0.978  20.295  1.00  0.00           N  
ATOM    722  OE1 GLN A  41      -1.105   0.851  21.727  1.00  0.00           O  
ATOM    723  H   GLN A  41       2.477  -2.420  22.008  1.00  0.00           H  
ATOM    724  HA  GLN A  41       1.954  -1.349  24.587  1.00  0.00           H  
ATOM    725 1HB  GLN A  41       0.221  -1.808  22.170  1.00  0.00           H  
ATOM    726 2HB  GLN A  41      -0.382  -1.021  23.535  1.00  0.00           H  
ATOM    727 1HG  GLN A  41       1.222   0.772  23.255  1.00  0.00           H  
ATOM    728 2HG  GLN A  41       1.993  -0.128  21.950  1.00  0.00           H  
ATOM    729 1HE2 GLN A  41       0.037   1.346  19.581  1.00  0.00           H  
ATOM    730 2HE2 GLN A  41       1.598   0.816  20.082  1.00  0.00           H  
ATOM    731  N   ALA A  42       0.455  -4.235  23.989  1.00  0.00           N  
ATOM    732  CA  ALA A  42      -0.229  -5.336  24.651  1.00  0.00           C  
ATOM    733  C   ALA A  42       0.605  -5.881  25.800  1.00  0.00           C  
ATOM    734  O   ALA A  42       0.073  -6.148  26.887  1.00  0.00           O  
ATOM    735  CB  ALA A  42      -0.546  -6.441  23.654  1.00  0.00           C  
ATOM    736  H   ALA A  42       0.684  -4.294  22.991  1.00  0.00           H  
ATOM    737  HA  ALA A  42      -1.169  -4.973  25.051  1.00  0.00           H  
ATOM    738 1HB  ALA A  42      -1.055  -7.258  24.166  1.00  0.00           H  
ATOM    739 2HB  ALA A  42      -1.190  -6.048  22.868  1.00  0.00           H  
ATOM    740 3HB  ALA A  42       0.379  -6.810  23.214  1.00  0.00           H  
ATOM    741  N   VAL A  43       1.923  -5.992  25.597  1.00  0.00           N  
ATOM    742  CA  VAL A  43       2.762  -6.499  26.671  1.00  0.00           C  
ATOM    743  C   VAL A  43       2.793  -5.492  27.811  1.00  0.00           C  
ATOM    744  O   VAL A  43       2.738  -5.875  28.981  1.00  0.00           O  
ATOM    745  CB  VAL A  43       4.194  -6.761  26.167  1.00  0.00           C  
ATOM    746  CG1 VAL A  43       5.109  -7.121  27.328  1.00  0.00           C  
ATOM    747  CG2 VAL A  43       4.182  -7.869  25.126  1.00  0.00           C  
ATOM    748  H   VAL A  43       2.305  -5.808  24.657  1.00  0.00           H  
ATOM    749  HA  VAL A  43       2.335  -7.429  27.041  1.00  0.00           H  
ATOM    750  HB  VAL A  43       4.585  -5.846  25.721  1.00  0.00           H  
ATOM    751 1HG1 VAL A  43       6.117  -7.302  26.953  1.00  0.00           H  
ATOM    752 2HG1 VAL A  43       5.131  -6.299  28.043  1.00  0.00           H  
ATOM    753 3HG1 VAL A  43       4.738  -8.021  27.818  1.00  0.00           H  
ATOM    754 1HG2 VAL A  43       5.197  -8.048  24.773  1.00  0.00           H  
ATOM    755 2HG2 VAL A  43       3.785  -8.782  25.570  1.00  0.00           H  
ATOM    756 3HG2 VAL A  43       3.553  -7.572  24.286  1.00  0.00           H  
ATOM    757  N   ARG A  44       2.874  -4.197  27.479  1.00  0.00           N  
ATOM    758  CA  ARG A  44       2.931  -3.175  28.510  1.00  0.00           C  
ATOM    759  C   ARG A  44       1.674  -3.179  29.365  1.00  0.00           C  
ATOM    760  O   ARG A  44       1.737  -2.987  30.579  1.00  0.00           O  
ATOM    761  CB  ARG A  44       3.112  -1.799  27.887  1.00  0.00           C  
ATOM    762  CG  ARG A  44       4.465  -1.566  27.232  1.00  0.00           C  
ATOM    763  CD  ARG A  44       5.509  -1.231  28.234  1.00  0.00           C  
ATOM    764  NE  ARG A  44       5.251   0.045  28.881  1.00  0.00           N  
ATOM    765  CZ  ARG A  44       5.826   0.450  30.030  1.00  0.00           C  
ATOM    766  NH1 ARG A  44       6.688  -0.330  30.645  1.00  0.00           N1+
ATOM    767  NH2 ARG A  44       5.524   1.631  30.540  1.00  0.00           N  
ATOM    768  H   ARG A  44       2.896  -3.918  26.508  1.00  0.00           H  
ATOM    769  HA  ARG A  44       3.776  -3.398  29.161  1.00  0.00           H  
ATOM    770 1HB  ARG A  44       2.347  -1.639  27.128  1.00  0.00           H  
ATOM    771 2HB  ARG A  44       2.980  -1.033  28.651  1.00  0.00           H  
ATOM    772 1HG  ARG A  44       4.773  -2.468  26.703  1.00  0.00           H  
ATOM    773 2HG  ARG A  44       4.389  -0.739  26.526  1.00  0.00           H  
ATOM    774 1HD  ARG A  44       5.538  -2.004  29.002  1.00  0.00           H  
ATOM    775 2HD  ARG A  44       6.479  -1.174  27.742  1.00  0.00           H  
ATOM    776  HE  ARG A  44       4.593   0.672  28.438  1.00  0.00           H  
ATOM    777 1HH1 ARG A  44       6.919  -1.233  30.255  1.00  0.00           H  
ATOM    778 2HH1 ARG A  44       7.119  -0.026  31.506  1.00  0.00           H  
ATOM    779 1HH2 ARG A  44       4.861   2.231  30.067  1.00  0.00           H  
ATOM    780 2HH2 ARG A  44       5.955   1.935  31.400  1.00  0.00           H  
ATOM    781  N   LEU A  45       0.514  -3.399  28.739  1.00  0.00           N  
ATOM    782  CA  LEU A  45      -0.724  -3.440  29.491  1.00  0.00           C  
ATOM    783  C   LEU A  45      -0.728  -4.644  30.423  1.00  0.00           C  
ATOM    784  O   LEU A  45      -1.147  -4.547  31.576  1.00  0.00           O  
ATOM    785  CB  LEU A  45      -1.923  -3.501  28.536  1.00  0.00           C  
ATOM    786  CG  LEU A  45      -3.304  -3.531  29.203  1.00  0.00           C  
ATOM    787  CD1 LEU A  45      -3.490  -2.274  30.042  1.00  0.00           C  
ATOM    788  CD2 LEU A  45      -4.381  -3.640  28.134  1.00  0.00           C  
ATOM    789  H   LEU A  45       0.487  -3.539  27.739  1.00  0.00           H  
ATOM    790  HA  LEU A  45      -0.797  -2.531  30.087  1.00  0.00           H  
ATOM    791 1HB  LEU A  45      -1.890  -2.632  27.881  1.00  0.00           H  
ATOM    792 2HB  LEU A  45      -1.832  -4.396  27.921  1.00  0.00           H  
ATOM    793  HG  LEU A  45      -3.367  -4.390  29.871  1.00  0.00           H  
ATOM    794 1HD1 LEU A  45      -4.472  -2.296  30.516  1.00  0.00           H  
ATOM    795 2HD1 LEU A  45      -2.718  -2.232  30.810  1.00  0.00           H  
ATOM    796 3HD1 LEU A  45      -3.416  -1.396  29.402  1.00  0.00           H  
ATOM    797 1HD2 LEU A  45      -5.363  -3.662  28.608  1.00  0.00           H  
ATOM    798 2HD2 LEU A  45      -4.320  -2.780  27.466  1.00  0.00           H  
ATOM    799 3HD2 LEU A  45      -4.234  -4.556  27.561  1.00  0.00           H  
ATOM    800  N   ALA A  46      -0.259  -5.803  29.936  1.00  0.00           N  
ATOM    801  CA  ALA A  46      -0.197  -7.000  30.771  1.00  0.00           C  
ATOM    802  C   ALA A  46       0.754  -6.832  31.957  1.00  0.00           C  
ATOM    803  O   ALA A  46       0.490  -7.328  33.052  1.00  0.00           O  
ATOM    804  CB  ALA A  46       0.220  -8.199  29.932  1.00  0.00           C  
ATOM    805  H   ALA A  46       0.057  -5.854  28.978  1.00  0.00           H  
ATOM    806  HA  ALA A  46      -1.194  -7.199  31.164  1.00  0.00           H  
ATOM    807 1HB  ALA A  46       0.253  -9.089  30.560  1.00  0.00           H  
ATOM    808 2HB  ALA A  46      -0.501  -8.349  29.128  1.00  0.00           H  
ATOM    809 3HB  ALA A  46       1.206  -8.019  29.506  1.00  0.00           H  
ATOM    810  N   LYS A  47       1.874  -6.131  31.759  1.00  0.00           N  
ATOM    811  CA  LYS A  47       2.809  -5.914  32.859  1.00  0.00           C  
ATOM    812  C   LYS A  47       2.230  -4.961  33.914  1.00  0.00           C  
ATOM    813  O   LYS A  47       2.479  -5.118  35.109  1.00  0.00           O  
ATOM    814  CB  LYS A  47       4.135  -5.368  32.326  1.00  0.00           C  
ATOM    815  CG  LYS A  47       5.019  -6.409  31.653  1.00  0.00           C  
ATOM    816  CD  LYS A  47       6.310  -5.789  31.140  1.00  0.00           C  
ATOM    817  CE  LYS A  47       7.193  -6.827  30.463  1.00  0.00           C  
ATOM    818  NZ  LYS A  47       8.443  -6.227  29.922  1.00  0.00           N1+
ATOM    819  H   LYS A  47       2.086  -5.745  30.850  1.00  0.00           H  
ATOM    820  HA  LYS A  47       3.000  -6.871  33.344  1.00  0.00           H  
ATOM    821 1HB  LYS A  47       3.938  -4.577  31.602  1.00  0.00           H  
ATOM    822 2HB  LYS A  47       4.702  -4.927  33.146  1.00  0.00           H  
ATOM    823 1HG  LYS A  47       5.263  -7.196  32.367  1.00  0.00           H  
ATOM    824 2HG  LYS A  47       4.482  -6.855  30.816  1.00  0.00           H  
ATOM    825 1HD  LYS A  47       6.076  -5.000  30.423  1.00  0.00           H  
ATOM    826 2HD  LYS A  47       6.858  -5.348  31.972  1.00  0.00           H  
ATOM    827 1HE  LYS A  47       7.457  -7.602  31.181  1.00  0.00           H  
ATOM    828 2HE  LYS A  47       6.645  -7.293  29.644  1.00  0.00           H  
ATOM    829 1HZ  LYS A  47       8.999  -6.946  29.482  1.00  0.00           H  
ATOM    830 2HZ  LYS A  47       8.209  -5.518  29.241  1.00  0.00           H  
ATOM    831 3HZ  LYS A  47       8.969  -5.809  30.676  1.00  0.00           H  
ATOM    832  N   LEU A  48       1.452  -3.965  33.478  1.00  0.00           N  
ATOM    833  CA  LEU A  48       0.849  -2.998  34.404  1.00  0.00           C  
ATOM    834  C   LEU A  48      -0.493  -3.392  35.077  1.00  0.00           C  
ATOM    835  O   LEU A  48      -0.942  -2.738  36.018  1.00  0.00           O  
ATOM    836  CB  LEU A  48       0.644  -1.679  33.649  1.00  0.00           C  
ATOM    837  CG  LEU A  48       1.923  -0.987  33.160  1.00  0.00           C  
ATOM    838  CD1 LEU A  48       1.555   0.242  32.340  1.00  0.00           C  
ATOM    839  CD2 LEU A  48       2.785  -0.608  34.356  1.00  0.00           C  
ATOM    840  H   LEU A  48       1.274  -3.875  32.488  1.00  0.00           H  
ATOM    841  HA  LEU A  48       1.543  -2.828  35.227  1.00  0.00           H  
ATOM    842 1HB  LEU A  48       0.018  -1.870  32.779  1.00  0.00           H  
ATOM    843 2HB  LEU A  48       0.120  -0.982  34.303  1.00  0.00           H  
ATOM    844  HG  LEU A  48       2.480  -1.665  32.513  1.00  0.00           H  
ATOM    845 1HD1 LEU A  48       2.464   0.734  31.992  1.00  0.00           H  
ATOM    846 2HD1 LEU A  48       0.956  -0.060  31.481  1.00  0.00           H  
ATOM    847 3HD1 LEU A  48       0.982   0.933  32.957  1.00  0.00           H  
ATOM    848 1HD2 LEU A  48       3.694  -0.117  34.008  1.00  0.00           H  
ATOM    849 2HD2 LEU A  48       2.230   0.072  35.003  1.00  0.00           H  
ATOM    850 3HD2 LEU A  48       3.048  -1.506  34.914  1.00  0.00           H  
ATOM    851  N   GLY A  49      -1.008  -4.389  34.564  1.00  0.00           N  
ATOM    852  CA  GLY A  49      -2.349  -4.818  34.947  1.00  0.00           C  
ATOM    853  C   GLY A  49      -2.318  -5.648  36.223  1.00  0.00           C  
ATOM    854  O   GLY A  49      -1.369  -6.392  36.468  1.00  0.00           O  
ATOM    855  H   GLY A  49      -0.500  -4.920  33.871  1.00  0.00           H  
ATOM    856 1HA  GLY A  49      -2.983  -3.943  35.092  1.00  0.00           H  
ATOM    857 2HA  GLY A  49      -2.787  -5.403  34.139  1.00  0.00           H  
ATOM    858  N   ASP A  50      -3.363  -5.515  37.033  1.00  0.00           N  
ATOM    859  CA  ASP A  50      -3.571  -6.408  38.168  1.00  0.00           C  
ATOM    860  C   ASP A  50      -4.771  -7.318  37.938  1.00  0.00           C  
ATOM    861  O   ASP A  50      -5.106  -8.144  38.788  1.00  0.00           O  
ATOM    862  CB  ASP A  50      -3.772  -5.604  39.454  1.00  0.00           C  
ATOM    863  CG  ASP A  50      -5.018  -4.730  39.419  1.00  0.00           C  
ATOM    864  OD1 ASP A  50      -5.452  -4.392  38.343  1.00  0.00           O  
ATOM    865  OD2 ASP A  50      -5.524  -4.409  40.468  1.00  0.00           O1-
ATOM    866  H   ASP A  50      -4.031  -4.778  36.859  1.00  0.00           H  
ATOM    867  HA  ASP A  50      -2.688  -7.038  38.278  1.00  0.00           H  
ATOM    868 1HB  ASP A  50      -3.848  -6.286  40.302  1.00  0.00           H  
ATOM    869 2HB  ASP A  50      -2.903  -4.966  39.624  1.00  0.00           H  
ATOM    870  N   ASP A  51      -5.416  -7.162  36.787  1.00  0.00           N  
ATOM    871  CA  ASP A  51      -6.580  -7.970  36.445  1.00  0.00           C  
ATOM    872  C   ASP A  51      -6.169  -9.261  35.748  1.00  0.00           C  
ATOM    873  O   ASP A  51      -5.597  -9.234  34.658  1.00  0.00           O  
ATOM    874  CB  ASP A  51      -7.536  -7.180  35.548  1.00  0.00           C  
ATOM    875  CG  ASP A  51      -8.813  -7.945  35.226  1.00  0.00           C  
ATOM    876  OD1 ASP A  51      -8.890  -9.103  35.561  1.00  0.00           O  
ATOM    877  OD2 ASP A  51      -9.699  -7.363  34.647  1.00  0.00           O1-
ATOM    878  H   ASP A  51      -5.090  -6.465  36.132  1.00  0.00           H  
ATOM    879  HA  ASP A  51      -7.102  -8.231  37.365  1.00  0.00           H  
ATOM    880 1HB  ASP A  51      -7.804  -6.244  36.037  1.00  0.00           H  
ATOM    881 2HB  ASP A  51      -7.034  -6.930  34.613  1.00  0.00           H  
ATOM    882  N   SER A  52      -6.464 -10.390  36.383  1.00  0.00           N  
ATOM    883  CA  SER A  52      -6.047 -11.689  35.870  1.00  0.00           C  
ATOM    884  C   SER A  52      -6.734 -12.005  34.548  1.00  0.00           C  
ATOM    885  O   SER A  52      -6.158 -12.661  33.680  1.00  0.00           O  
ATOM    886  CB  SER A  52      -6.356 -12.774  36.883  1.00  0.00           C  
ATOM    887  OG  SER A  52      -7.736 -12.884  37.096  1.00  0.00           O  
ATOM    888  H   SER A  52      -6.992 -10.347  37.244  1.00  0.00           H  
ATOM    889  HA  SER A  52      -4.969 -11.664  35.699  1.00  0.00           H  
ATOM    890 1HB  SER A  52      -5.964 -13.727  36.527  1.00  0.00           H  
ATOM    891 2HB  SER A  52      -5.858 -12.546  37.824  1.00  0.00           H  
ATOM    892  HG  SER A  52      -7.850 -13.595  37.731  1.00  0.00           H  
ATOM    893  N   GLU A  53      -7.968 -11.536  34.400  1.00  0.00           N  
ATOM    894  CA  GLU A  53      -8.737 -11.769  33.184  1.00  0.00           C  
ATOM    895  C   GLU A  53      -8.105 -11.066  31.989  1.00  0.00           C  
ATOM    896  O   GLU A  53      -8.076 -11.605  30.883  1.00  0.00           O  
ATOM    897  CB  GLU A  53     -10.179 -11.292  33.364  1.00  0.00           C  
ATOM    898  CG  GLU A  53     -11.082 -11.551  32.166  1.00  0.00           C  
ATOM    899  CD  GLU A  53     -11.274 -13.015  31.884  1.00  0.00           C  
ATOM    900  OE1 GLU A  53     -11.059 -13.805  32.772  1.00  0.00           O  
ATOM    901  OE2 GLU A  53     -11.636 -13.344  30.779  1.00  0.00           O1-
ATOM    902  H   GLU A  53      -8.385 -11.003  35.151  1.00  0.00           H  
ATOM    903  HA  GLU A  53      -8.747 -12.840  32.981  1.00  0.00           H  
ATOM    904 1HB  GLU A  53     -10.621 -11.787  34.229  1.00  0.00           H  
ATOM    905 2HB  GLU A  53     -10.186 -10.220  33.562  1.00  0.00           H  
ATOM    906 1HG  GLU A  53     -12.055 -11.098  32.353  1.00  0.00           H  
ATOM    907 2HG  GLU A  53     -10.651 -11.070  31.289  1.00  0.00           H  
ATOM    908  N   MET A  54      -7.598  -9.860  32.220  1.00  0.00           N  
ATOM    909  CA  MET A  54      -6.945  -9.089  31.168  1.00  0.00           C  
ATOM    910  C   MET A  54      -5.605  -9.705  30.785  1.00  0.00           C  
ATOM    911  O   MET A  54      -5.289  -9.840  29.603  1.00  0.00           O  
ATOM    912  CB  MET A  54      -6.758  -7.640  31.613  1.00  0.00           C  
ATOM    913  CG  MET A  54      -6.094  -6.744  30.577  1.00  0.00           C  
ATOM    914  SD  MET A  54      -5.862  -5.054  31.165  1.00  0.00           S  
ATOM    915  CE  MET A  54      -4.556  -5.291  32.367  1.00  0.00           C  
ATOM    916  H   MET A  54      -7.667  -9.465  33.148  1.00  0.00           H  
ATOM    917  HA  MET A  54      -7.587  -9.090  30.288  1.00  0.00           H  
ATOM    918 1HB  MET A  54      -7.727  -7.206  31.857  1.00  0.00           H  
ATOM    919 2HB  MET A  54      -6.150  -7.612  32.518  1.00  0.00           H  
ATOM    920 1HG  MET A  54      -5.120  -7.153  30.313  1.00  0.00           H  
ATOM    921 2HG  MET A  54      -6.706  -6.713  29.676  1.00  0.00           H  
ATOM    922 1HE  MET A  54      -4.300  -4.332  32.820  1.00  0.00           H  
ATOM    923 2HE  MET A  54      -4.894  -5.980  33.141  1.00  0.00           H  
ATOM    924 3HE  MET A  54      -3.677  -5.704  31.872  1.00  0.00           H  
ATOM    925  N   ILE A  55      -4.822 -10.077  31.792  1.00  0.00           N  
ATOM    926  CA  ILE A  55      -3.509 -10.670  31.562  1.00  0.00           C  
ATOM    927  C   ILE A  55      -3.627 -11.998  30.825  1.00  0.00           C  
ATOM    928  O   ILE A  55      -2.868 -12.273  29.896  1.00  0.00           O  
ATOM    929  CB  ILE A  55      -2.762 -10.884  32.891  1.00  0.00           C  
ATOM    930  CG1 ILE A  55      -2.399  -9.537  33.522  1.00  0.00           C  
ATOM    931  CG2 ILE A  55      -1.515 -11.725  32.671  1.00  0.00           C  
ATOM    932  CD1 ILE A  55      -2.052  -9.625  34.991  1.00  0.00           C  
ATOM    933  H   ILE A  55      -5.143  -9.946  32.740  1.00  0.00           H  
ATOM    934  HA  ILE A  55      -2.921  -9.983  30.953  1.00  0.00           H  
ATOM    935  HB  ILE A  55      -3.415 -11.397  33.597  1.00  0.00           H  
ATOM    936 1HG1 ILE A  55      -1.549  -9.106  32.996  1.00  0.00           H  
ATOM    937 2HG1 ILE A  55      -3.236  -8.846  33.412  1.00  0.00           H  
ATOM    938 1HG2 ILE A  55      -0.999 -11.866  33.620  1.00  0.00           H  
ATOM    939 2HG2 ILE A  55      -1.798 -12.695  32.265  1.00  0.00           H  
ATOM    940 3HG2 ILE A  55      -0.852 -11.217  31.970  1.00  0.00           H  
ATOM    941 1HD1 ILE A  55      -1.807  -8.631  35.367  1.00  0.00           H  
ATOM    942 2HD1 ILE A  55      -2.904 -10.022  35.544  1.00  0.00           H  
ATOM    943 3HD1 ILE A  55      -1.195 -10.283  35.123  1.00  0.00           H  
ATOM    944  N   ASN A  56      -4.583 -12.820  31.246  1.00  0.00           N  
ATOM    945  CA  ASN A  56      -4.801 -14.121  30.625  1.00  0.00           C  
ATOM    946  C   ASN A  56      -5.205 -13.974  29.164  1.00  0.00           C  
ATOM    947  O   ASN A  56      -4.808 -14.774  28.317  1.00  0.00           O  
ATOM    948  CB  ASN A  56      -5.848 -14.909  31.391  1.00  0.00           C  
ATOM    949  CG  ASN A  56      -5.333 -15.430  32.705  1.00  0.00           C  
ATOM    950  ND2 ASN A  56      -6.227 -15.665  33.631  1.00  0.00           N  
ATOM    951  OD1 ASN A  56      -4.124 -15.618  32.880  1.00  0.00           O  
ATOM    952  H   ASN A  56      -5.172 -12.536  32.015  1.00  0.00           H  
ATOM    953  HA  ASN A  56      -3.862 -14.677  30.647  1.00  0.00           H  
ATOM    954 1HB  ASN A  56      -6.715 -14.275  31.580  1.00  0.00           H  
ATOM    955 2HB  ASN A  56      -6.184 -15.752  30.787  1.00  0.00           H  
ATOM    956 1HD2 ASN A  56      -5.942 -16.012  34.525  1.00  0.00           H  
ATOM    957 2HD2 ASN A  56      -7.195 -15.498  33.445  1.00  0.00           H  
ATOM    958  N   ARG A  57      -5.996 -12.946  28.875  1.00  0.00           N  
ATOM    959  CA  ARG A  57      -6.456 -12.693  27.514  1.00  0.00           C  
ATOM    960  C   ARG A  57      -5.309 -12.236  26.621  1.00  0.00           C  
ATOM    961  O   ARG A  57      -5.196 -12.665  25.473  1.00  0.00           O  
ATOM    962  CB  ARG A  57      -7.552 -11.638  27.507  1.00  0.00           C  
ATOM    963  CG  ARG A  57      -8.087 -11.280  26.130  1.00  0.00           C  
ATOM    964  CD  ARG A  57      -8.790 -12.427  25.499  1.00  0.00           C  
ATOM    965  NE  ARG A  57      -9.262 -12.104  24.162  1.00  0.00           N  
ATOM    966  CZ  ARG A  57      -8.523 -12.216  23.042  1.00  0.00           C  
ATOM    967  NH1 ARG A  57      -7.281 -12.642  23.113  1.00  0.00           N1+
ATOM    968  NH2 ARG A  57      -9.045 -11.896  21.870  1.00  0.00           N  
ATOM    969  H   ARG A  57      -6.286 -12.325  29.616  1.00  0.00           H  
ATOM    970  HA  ARG A  57      -6.855 -13.622  27.105  1.00  0.00           H  
ATOM    971 1HB  ARG A  57      -8.392 -11.983  28.108  1.00  0.00           H  
ATOM    972 2HB  ARG A  57      -7.178 -10.722  27.964  1.00  0.00           H  
ATOM    973 1HG  ARG A  57      -8.790 -10.452  26.216  1.00  0.00           H  
ATOM    974 2HG  ARG A  57      -7.259 -10.987  25.483  1.00  0.00           H  
ATOM    975 1HD  ARG A  57      -8.109 -13.274  25.424  1.00  0.00           H  
ATOM    976 2HD  ARG A  57      -9.650 -12.705  26.107  1.00  0.00           H  
ATOM    977  HE  ARG A  57     -10.213 -11.772  24.067  1.00  0.00           H  
ATOM    978 1HH1 ARG A  57      -6.882 -12.886  24.008  1.00  0.00           H  
ATOM    979 2HH1 ARG A  57      -6.727 -12.726  22.273  1.00  0.00           H  
ATOM    980 1HH2 ARG A  57     -10.000 -11.568  21.815  1.00  0.00           H  
ATOM    981 2HH2 ARG A  57      -8.491 -11.980  21.031  1.00  0.00           H  
ATOM    982  N   ILE A  58      -4.461 -11.364  27.156  1.00  0.00           N  
ATOM    983  CA  ILE A  58      -3.307 -10.867  26.417  1.00  0.00           C  
ATOM    984  C   ILE A  58      -2.314 -11.984  26.127  1.00  0.00           C  
ATOM    985  O   ILE A  58      -1.776 -12.080  25.024  1.00  0.00           O  
ATOM    986  CB  ILE A  58      -2.601  -9.740  27.193  1.00  0.00           C  
ATOM    987  CG1 ILE A  58      -3.488  -8.493  27.246  1.00  0.00           C  
ATOM    988  CG2 ILE A  58      -1.259  -9.415  26.556  1.00  0.00           C  
ATOM    989  CD1 ILE A  58      -3.011  -7.447  28.229  1.00  0.00           C  
ATOM    990  H   ILE A  58      -4.619 -11.038  28.098  1.00  0.00           H  
ATOM    991  HA  ILE A  58      -3.653 -10.465  25.464  1.00  0.00           H  
ATOM    992  HB  ILE A  58      -2.438 -10.055  28.222  1.00  0.00           H  
ATOM    993 1HG1 ILE A  58      -3.534  -8.036  26.258  1.00  0.00           H  
ATOM    994 2HG1 ILE A  58      -4.503  -8.780  27.521  1.00  0.00           H  
ATOM    995 1HG2 ILE A  58      -0.775  -8.616  27.117  1.00  0.00           H  
ATOM    996 2HG2 ILE A  58      -0.627 -10.302  26.568  1.00  0.00           H  
ATOM    997 3HG2 ILE A  58      -1.413  -9.093  25.526  1.00  0.00           H  
ATOM    998 1HD1 ILE A  58      -3.691  -6.594  28.210  1.00  0.00           H  
ATOM    999 2HD1 ILE A  58      -2.991  -7.873  29.232  1.00  0.00           H  
ATOM   1000 3HD1 ILE A  58      -2.010  -7.119  27.953  1.00  0.00           H  
ATOM   1001  N   VAL A  59      -2.073 -12.828  27.126  1.00  0.00           N  
ATOM   1002  CA  VAL A  59      -1.185 -13.974  26.964  1.00  0.00           C  
ATOM   1003  C   VAL A  59      -1.690 -14.911  25.874  1.00  0.00           C  
ATOM   1004  O   VAL A  59      -0.914 -15.392  25.048  1.00  0.00           O  
ATOM   1005  CB  VAL A  59      -1.066 -14.748  28.289  1.00  0.00           C  
ATOM   1006  CG1 VAL A  59      -0.432 -16.112  28.055  1.00  0.00           C  
ATOM   1007  CG2 VAL A  59      -0.253 -13.941  29.290  1.00  0.00           C  
ATOM   1008  H   VAL A  59      -2.517 -12.671  28.019  1.00  0.00           H  
ATOM   1009  HA  VAL A  59      -0.197 -13.608  26.682  1.00  0.00           H  
ATOM   1010  HB  VAL A  59      -2.066 -14.923  28.688  1.00  0.00           H  
ATOM   1011 1HG1 VAL A  59      -0.356 -16.645  29.002  1.00  0.00           H  
ATOM   1012 2HG1 VAL A  59      -1.050 -16.685  27.364  1.00  0.00           H  
ATOM   1013 3HG1 VAL A  59       0.563 -15.981  27.632  1.00  0.00           H  
ATOM   1014 1HG2 VAL A  59      -0.174 -14.494  30.225  1.00  0.00           H  
ATOM   1015 2HG2 VAL A  59       0.743 -13.761  28.888  1.00  0.00           H  
ATOM   1016 3HG2 VAL A  59      -0.748 -12.987  29.474  1.00  0.00           H  
ATOM   1017  N   LYS A  60      -2.993 -15.168  25.878  1.00  0.00           N  
ATOM   1018  CA  LYS A  60      -3.620 -15.971  24.835  1.00  0.00           C  
ATOM   1019  C   LYS A  60      -3.343 -15.391  23.454  1.00  0.00           C  
ATOM   1020  O   LYS A  60      -2.944 -16.110  22.537  1.00  0.00           O  
ATOM   1021  CB  LYS A  60      -5.127 -16.075  25.069  1.00  0.00           C  
ATOM   1022  CG  LYS A  60      -5.862 -16.950  24.063  1.00  0.00           C  
ATOM   1023  CD  LYS A  60      -7.337 -17.073  24.412  1.00  0.00           C  
ATOM   1024  CE  LYS A  60      -8.037 -18.083  23.514  1.00  0.00           C  
ATOM   1025  NZ  LYS A  60      -8.284 -17.539  22.150  1.00  0.00           N1+
ATOM   1026  H   LYS A  60      -3.566 -14.797  26.623  1.00  0.00           H  
ATOM   1027  HA  LYS A  60      -3.192 -16.974  24.867  1.00  0.00           H  
ATOM   1028 1HB  LYS A  60      -5.313 -16.481  26.065  1.00  0.00           H  
ATOM   1029 2HB  LYS A  60      -5.569 -15.079  25.034  1.00  0.00           H  
ATOM   1030 1HG  LYS A  60      -5.767 -16.516  23.067  1.00  0.00           H  
ATOM   1031 2HG  LYS A  60      -5.416 -17.944  24.051  1.00  0.00           H  
ATOM   1032 1HD  LYS A  60      -7.441 -17.389  25.450  1.00  0.00           H  
ATOM   1033 2HD  LYS A  60      -7.821 -16.103  24.296  1.00  0.00           H  
ATOM   1034 1HE  LYS A  60      -7.424 -18.979  23.429  1.00  0.00           H  
ATOM   1035 2HE  LYS A  60      -8.993 -18.363  23.958  1.00  0.00           H  
ATOM   1036 1HZ  LYS A  60      -8.748 -18.237  21.588  1.00  0.00           H  
ATOM   1037 2HZ  LYS A  60      -8.867 -16.717  22.217  1.00  0.00           H  
ATOM   1038 3HZ  LYS A  60      -7.403 -17.292  21.722  1.00  0.00           H  
ATOM   1039  N   ASP A  61      -3.558 -14.088  23.310  1.00  0.00           N  
ATOM   1040  CA  ASP A  61      -3.403 -13.422  22.023  1.00  0.00           C  
ATOM   1041  C   ASP A  61      -1.947 -13.417  21.577  1.00  0.00           C  
ATOM   1042  O   ASP A  61      -1.647 -13.618  20.400  1.00  0.00           O  
ATOM   1043  CB  ASP A  61      -3.926 -11.985  22.096  1.00  0.00           C  
ATOM   1044  CG  ASP A  61      -3.955 -11.296  20.738  1.00  0.00           C  
ATOM   1045  OD1 ASP A  61      -4.868 -11.546  19.987  1.00  0.00           O  
ATOM   1046  OD2 ASP A  61      -3.065 -10.527  20.466  1.00  0.00           O1-
ATOM   1047  H   ASP A  61      -3.837 -13.544  24.115  1.00  0.00           H  
ATOM   1048  HA  ASP A  61      -3.980 -13.971  21.278  1.00  0.00           H  
ATOM   1049 1HB  ASP A  61      -4.935 -11.986  22.509  1.00  0.00           H  
ATOM   1050 2HB  ASP A  61      -3.296 -11.403  22.769  1.00  0.00           H  
ATOM   1051  N   LEU A  62      -1.044 -13.186  22.525  1.00  0.00           N  
ATOM   1052  CA  LEU A  62       0.384 -13.154  22.231  1.00  0.00           C  
ATOM   1053  C   LEU A  62       0.888 -14.524  21.798  1.00  0.00           C  
ATOM   1054  O   LEU A  62       1.708 -14.635  20.886  1.00  0.00           O  
ATOM   1055  CB  LEU A  62       1.167 -12.679  23.462  1.00  0.00           C  
ATOM   1056  CG  LEU A  62       1.089 -11.177  23.762  1.00  0.00           C  
ATOM   1057  CD1 LEU A  62       1.762 -10.889  25.097  1.00  0.00           C  
ATOM   1058  CD2 LEU A  62       1.753 -10.398  22.636  1.00  0.00           C  
ATOM   1059  H   LEU A  62      -1.355 -13.029  23.473  1.00  0.00           H  
ATOM   1060  HA  LEU A  62       0.553 -12.452  21.416  1.00  0.00           H  
ATOM   1061 1HB  LEU A  62       0.796 -13.211  24.336  1.00  0.00           H  
ATOM   1062 2HB  LEU A  62       2.218 -12.935  23.325  1.00  0.00           H  
ATOM   1063  HG  LEU A  62       0.044 -10.876  23.844  1.00  0.00           H  
ATOM   1064 1HD1 LEU A  62       1.706  -9.822  25.310  1.00  0.00           H  
ATOM   1065 2HD1 LEU A  62       1.255 -11.443  25.887  1.00  0.00           H  
ATOM   1066 3HD1 LEU A  62       2.806 -11.195  25.051  1.00  0.00           H  
ATOM   1067 1HD2 LEU A  62       1.696  -9.331  22.849  1.00  0.00           H  
ATOM   1068 2HD2 LEU A  62       2.798 -10.697  22.554  1.00  0.00           H  
ATOM   1069 3HD2 LEU A  62       1.241 -10.609  21.697  1.00  0.00           H  
ATOM   1070  N   ALA A  63       0.394 -15.567  22.457  1.00  0.00           N  
ATOM   1071  CA  ALA A  63       0.755 -16.935  22.107  1.00  0.00           C  
ATOM   1072  C   ALA A  63       0.290 -17.284  20.699  1.00  0.00           C  
ATOM   1073  O   ALA A  63       1.026 -17.898  19.926  1.00  0.00           O  
ATOM   1074  CB  ALA A  63       0.167 -17.912  23.115  1.00  0.00           C  
ATOM   1075  H   ALA A  63      -0.248 -15.406  23.220  1.00  0.00           H  
ATOM   1076  HA  ALA A  63       1.842 -17.016  22.129  1.00  0.00           H  
ATOM   1077 1HB  ALA A  63       0.444 -18.929  22.839  1.00  0.00           H  
ATOM   1078 2HB  ALA A  63       0.554 -17.686  24.108  1.00  0.00           H  
ATOM   1079 3HB  ALA A  63      -0.918 -17.820  23.119  1.00  0.00           H  
ATOM   1080  N   GLU A  64      -0.935 -16.889  20.371  1.00  0.00           N  
ATOM   1081  CA  GLU A  64      -1.490 -17.132  19.044  1.00  0.00           C  
ATOM   1082  C   GLU A  64      -0.642 -16.472  17.964  1.00  0.00           C  
ATOM   1083  O   GLU A  64      -0.353 -17.077  16.932  1.00  0.00           O  
ATOM   1084  CB  GLU A  64      -2.928 -16.615  18.964  1.00  0.00           C  
ATOM   1085  CG  GLU A  64      -3.938 -17.441  19.748  1.00  0.00           C  
ATOM   1086  CD  GLU A  64      -5.270 -16.760  19.884  1.00  0.00           C  
ATOM   1087  OE1 GLU A  64      -5.371 -15.613  19.520  1.00  0.00           O  
ATOM   1088  OE2 GLU A  64      -6.190 -17.388  20.353  1.00  0.00           O1-
ATOM   1089  H   GLU A  64      -1.498 -16.408  21.058  1.00  0.00           H  
ATOM   1090  HA  GLU A  64      -1.494 -18.206  18.862  1.00  0.00           H  
ATOM   1091 1HB  GLU A  64      -2.968 -15.593  19.339  1.00  0.00           H  
ATOM   1092 2HB  GLU A  64      -3.249 -16.594  17.922  1.00  0.00           H  
ATOM   1093 1HG  GLU A  64      -4.080 -18.396  19.243  1.00  0.00           H  
ATOM   1094 2HG  GLU A  64      -3.534 -17.642  20.740  1.00  0.00           H  
ATOM   1095  N   GLN A  65      -0.245 -15.228  18.209  1.00  0.00           N  
ATOM   1096  CA  GLN A  65       0.615 -14.501  17.281  1.00  0.00           C  
ATOM   1097  C   GLN A  65       1.939 -15.226  17.077  1.00  0.00           C  
ATOM   1098  O   GLN A  65       2.386 -15.416  15.945  1.00  0.00           O  
ATOM   1099  CB  GLN A  65       0.871 -13.080  17.789  1.00  0.00           C  
ATOM   1100  CG  GLN A  65       1.693 -12.220  16.844  1.00  0.00           C  
ATOM   1101  CD  GLN A  65       0.957 -11.911  15.554  1.00  0.00           C  
ATOM   1102  NE2 GLN A  65       1.709 -11.610  14.502  1.00  0.00           N  
ATOM   1103  OE1 GLN A  65      -0.276 -11.941  15.504  1.00  0.00           O  
ATOM   1104  H   GLN A  65      -0.546 -14.773  19.059  1.00  0.00           H  
ATOM   1105  HA  GLN A  65       0.104 -14.428  16.321  1.00  0.00           H  
ATOM   1106 1HB  GLN A  65      -0.081 -12.577  17.958  1.00  0.00           H  
ATOM   1107 2HB  GLN A  65       1.393 -13.123  18.745  1.00  0.00           H  
ATOM   1108 1HG  GLN A  65       1.928 -11.277  17.338  1.00  0.00           H  
ATOM   1109 2HG  GLN A  65       2.612 -12.750  16.594  1.00  0.00           H  
ATOM   1110 1HE2 GLN A  65       1.280 -11.396  13.624  1.00  0.00           H  
ATOM   1111 2HE2 GLN A  65       2.706 -11.596  14.587  1.00  0.00           H  
ATOM   1112  N   ALA A  66       2.564 -15.630  18.177  1.00  0.00           N  
ATOM   1113  CA  ALA A  66       3.856 -16.303  18.121  1.00  0.00           C  
ATOM   1114  C   ALA A  66       3.769 -17.596  17.319  1.00  0.00           C  
ATOM   1115  O   ALA A  66       4.678 -17.928  16.558  1.00  0.00           O  
ATOM   1116  CB  ALA A  66       4.366 -16.587  19.527  1.00  0.00           C  
ATOM   1117  H   ALA A  66       2.133 -15.466  19.076  1.00  0.00           H  
ATOM   1118  HA  ALA A  66       4.561 -15.644  17.617  1.00  0.00           H  
ATOM   1119 1HB  ALA A  66       5.331 -17.092  19.469  1.00  0.00           H  
ATOM   1120 2HB  ALA A  66       4.479 -15.649  20.070  1.00  0.00           H  
ATOM   1121 3HB  ALA A  66       3.655 -17.225  20.050  1.00  0.00           H  
ATOM   1122  N   LYS A  67       2.670 -18.322  17.494  1.00  0.00           N  
ATOM   1123  CA  LYS A  67       2.513 -19.634  16.878  1.00  0.00           C  
ATOM   1124  C   LYS A  67       2.390 -19.520  15.364  1.00  0.00           C  
ATOM   1125  O   LYS A  67       2.861 -20.386  14.626  1.00  0.00           O  
ATOM   1126  CB  LYS A  67       1.290 -20.353  17.451  1.00  0.00           C  
ATOM   1127  CG  LYS A  67       1.485 -20.898  18.859  1.00  0.00           C  
ATOM   1128  CD  LYS A  67       0.215 -21.557  19.378  1.00  0.00           C  
ATOM   1129  CE  LYS A  67       0.436 -22.190  20.743  1.00  0.00           C  
ATOM   1130  NZ  LYS A  67      -0.793 -22.857  21.253  1.00  0.00           N1+
ATOM   1131  H   LYS A  67       1.925 -17.955  18.068  1.00  0.00           H  
ATOM   1132  HA  LYS A  67       3.400 -20.228  17.097  1.00  0.00           H  
ATOM   1133 1HB  LYS A  67       0.442 -19.667  17.472  1.00  0.00           H  
ATOM   1134 2HB  LYS A  67       1.021 -21.187  16.803  1.00  0.00           H  
ATOM   1135 1HG  LYS A  67       2.290 -21.633  18.857  1.00  0.00           H  
ATOM   1136 2HG  LYS A  67       1.761 -20.084  19.530  1.00  0.00           H  
ATOM   1137 1HD  LYS A  67      -0.576 -20.810  19.457  1.00  0.00           H  
ATOM   1138 2HD  LYS A  67      -0.106 -22.327  18.678  1.00  0.00           H  
ATOM   1139 1HE  LYS A  67       1.234 -22.929  20.676  1.00  0.00           H  
ATOM   1140 2HE  LYS A  67       0.741 -21.424  21.455  1.00  0.00           H  
ATOM   1141 1HZ  LYS A  67      -0.604 -23.264  22.159  1.00  0.00           H  
ATOM   1142 2HZ  LYS A  67      -1.535 -22.176  21.338  1.00  0.00           H  
ATOM   1143 3HZ  LYS A  67      -1.073 -23.583  20.611  1.00  0.00           H  
ATOM   1144  N   GLU A  68       1.755 -18.447  14.906  1.00  0.00           N  
ATOM   1145  CA  GLU A  68       1.463 -18.277  13.487  1.00  0.00           C  
ATOM   1146  C   GLU A  68       2.562 -17.484  12.790  1.00  0.00           C  
ATOM   1147  O   GLU A  68       2.657 -17.484  11.563  1.00  0.00           O  
ATOM   1148  CB  GLU A  68       0.117 -17.573  13.300  1.00  0.00           C  
ATOM   1149  CG  GLU A  68      -1.084 -18.377  13.776  1.00  0.00           C  
ATOM   1150  CD  GLU A  68      -2.387 -17.651  13.585  1.00  0.00           C  
ATOM   1151  OE1 GLU A  68      -2.357 -16.511  13.191  1.00  0.00           O  
ATOM   1152  OE2 GLU A  68      -3.413 -18.239  13.834  1.00  0.00           O1-
ATOM   1153  H   GLU A  68       1.466 -17.731  15.556  1.00  0.00           H  
ATOM   1154  HA  GLU A  68       1.410 -19.262  13.024  1.00  0.00           H  
ATOM   1155 1HB  GLU A  68       0.122 -16.627  13.841  1.00  0.00           H  
ATOM   1156 2HB  GLU A  68      -0.031 -17.346  12.244  1.00  0.00           H  
ATOM   1157 1HG  GLU A  68      -1.121 -19.317  13.226  1.00  0.00           H  
ATOM   1158 2HG  GLU A  68      -0.955 -18.611  14.833  1.00  0.00           H  
ATOM   1159  N   ALA A  69       3.391 -16.811  13.580  1.00  0.00           N  
ATOM   1160  CA  ALA A  69       4.408 -15.918  13.039  1.00  0.00           C  
ATOM   1161  C   ALA A  69       5.467 -16.692  12.265  1.00  0.00           C  
ATOM   1162  O   ALA A  69       5.824 -17.811  12.632  1.00  0.00           O  
ATOM   1163  CB  ALA A  69       5.054 -15.112  14.157  1.00  0.00           C  
ATOM   1164  H   ALA A  69       3.315 -16.922  14.581  1.00  0.00           H  
ATOM   1165  HA  ALA A  69       3.921 -15.231  12.346  1.00  0.00           H  
ATOM   1166 1HB  ALA A  69       5.812 -14.450  13.738  1.00  0.00           H  
ATOM   1167 2HB  ALA A  69       4.294 -14.519  14.665  1.00  0.00           H  
ATOM   1168 3HB  ALA A  69       5.522 -15.790  14.870  1.00  0.00           H  
ATOM   1169  N   THR A  70       5.965 -16.089  11.191  1.00  0.00           N  
ATOM   1170  CA  THR A  70       7.086 -16.652  10.447  1.00  0.00           C  
ATOM   1171  C   THR A  70       8.353 -15.830  10.653  1.00  0.00           C  
ATOM   1172  O   THR A  70       9.412 -16.161  10.124  1.00  0.00           O  
ATOM   1173  CB  THR A  70       6.765 -16.739   8.944  1.00  0.00           C  
ATOM   1174  CG2 THR A  70       5.553 -17.628   8.708  1.00  0.00           C  
ATOM   1175  OG1 THR A  70       6.499 -15.427   8.432  1.00  0.00           O  
ATOM   1176  H   THR A  70       5.558 -15.219  10.880  1.00  0.00           H  
ATOM   1177  HA  THR A  70       7.276 -17.659  10.818  1.00  0.00           H  
ATOM   1178  HB  THR A  70       7.622 -17.154   8.413  1.00  0.00           H  
ATOM   1179  HG1 THR A  70       6.608 -15.428   7.478  1.00  0.00           H  
ATOM   1180 1HG2 THR A  70       5.342 -17.678   7.640  1.00  0.00           H  
ATOM   1181 2HG2 THR A  70       5.757 -18.629   9.086  1.00  0.00           H  
ATOM   1182 3HG2 THR A  70       4.692 -17.212   9.229  1.00  0.00           H  
ATOM   1183  N   ASP A  71       8.234 -14.756  11.427  1.00  0.00           N  
ATOM   1184  CA  ASP A  71       9.376 -13.900  11.728  1.00  0.00           C  
ATOM   1185  C   ASP A  71      10.044 -14.310  13.033  1.00  0.00           C  
ATOM   1186  O   ASP A  71       9.494 -14.101  14.114  1.00  0.00           O  
ATOM   1187  CB  ASP A  71       8.941 -12.434  11.809  1.00  0.00           C  
ATOM   1188  CG  ASP A  71      10.104 -11.484  12.059  1.00  0.00           C  
ATOM   1189  OD1 ASP A  71      11.190 -11.956  12.301  1.00  0.00           O  
ATOM   1190  OD2 ASP A  71       9.896 -10.295  12.005  1.00  0.00           O1-
ATOM   1191  H   ASP A  71       7.331 -14.526  11.816  1.00  0.00           H  
ATOM   1192  HA  ASP A  71      10.106 -14.002  10.925  1.00  0.00           H  
ATOM   1193 1HB  ASP A  71       8.450 -12.148  10.879  1.00  0.00           H  
ATOM   1194 2HB  ASP A  71       8.214 -12.315  12.613  1.00  0.00           H  
ATOM   1195  N   LYS A  72      11.232 -14.894  12.925  1.00  0.00           N  
ATOM   1196  CA  LYS A  72      11.928 -15.435  14.087  1.00  0.00           C  
ATOM   1197  C   LYS A  72      12.088 -14.381  15.175  1.00  0.00           C  
ATOM   1198  O   LYS A  72      11.954 -14.675  16.362  1.00  0.00           O  
ATOM   1199  CB  LYS A  72      13.296 -15.987  13.683  1.00  0.00           C  
ATOM   1200  CG  LYS A  72      13.239 -17.256  12.842  1.00  0.00           C  
ATOM   1201  CD  LYS A  72      14.634 -17.718  12.446  1.00  0.00           C  
ATOM   1202  CE  LYS A  72      14.578 -18.969  11.582  1.00  0.00           C  
ATOM   1203  NZ  LYS A  72      15.937 -19.445  11.204  1.00  0.00           N1+
ATOM   1204  H   LYS A  72      11.665 -14.966  12.016  1.00  0.00           H  
ATOM   1205  HA  LYS A  72      11.331 -16.251  14.499  1.00  0.00           H  
ATOM   1206 1HB  LYS A  72      13.839 -15.232  13.115  1.00  0.00           H  
ATOM   1207 2HB  LYS A  72      13.879 -16.205  14.579  1.00  0.00           H  
ATOM   1208 1HG  LYS A  72      12.751 -18.048  13.410  1.00  0.00           H  
ATOM   1209 2HG  LYS A  72      12.658 -17.068  11.941  1.00  0.00           H  
ATOM   1210 1HD  LYS A  72      15.136 -16.925  11.891  1.00  0.00           H  
ATOM   1211 2HD  LYS A  72      15.215 -17.933  13.343  1.00  0.00           H  
ATOM   1212 1HE  LYS A  72      14.067 -19.763  12.125  1.00  0.00           H  
ATOM   1213 2HE  LYS A  72      14.015 -18.759  10.674  1.00  0.00           H  
ATOM   1214 1HZ  LYS A  72      15.856 -20.274  10.633  1.00  0.00           H  
ATOM   1215 2HZ  LYS A  72      16.414 -18.723  10.683  1.00  0.00           H  
ATOM   1216 3HZ  LYS A  72      16.463 -19.662  12.039  1.00  0.00           H  
ATOM   1217  N   ARG A  73      12.374 -13.151  14.761  1.00  0.00           N  
ATOM   1218  CA  ARG A  73      12.648 -12.071  15.701  1.00  0.00           C  
ATOM   1219  C   ARG A  73      11.404 -11.709  16.502  1.00  0.00           C  
ATOM   1220  O   ARG A  73      11.492 -11.353  17.677  1.00  0.00           O  
ATOM   1221  CB  ARG A  73      13.151 -10.837  14.967  1.00  0.00           C  
ATOM   1222  CG  ARG A  73      14.539 -10.975  14.362  1.00  0.00           C  
ATOM   1223  CD  ARG A  73      14.993  -9.708  13.734  1.00  0.00           C  
ATOM   1224  NE  ARG A  73      16.315  -9.839  13.142  1.00  0.00           N  
ATOM   1225  CZ  ARG A  73      16.549 -10.197  11.864  1.00  0.00           C  
ATOM   1226  NH1 ARG A  73      15.542 -10.457  11.060  1.00  0.00           N1+
ATOM   1227  NH2 ARG A  73      17.790 -10.288  11.420  1.00  0.00           N  
ATOM   1228  H   ARG A  73      12.403 -12.960  13.770  1.00  0.00           H  
ATOM   1229  HA  ARG A  73      13.416 -12.407  16.400  1.00  0.00           H  
ATOM   1230 1HB  ARG A  73      12.463 -10.588  14.161  1.00  0.00           H  
ATOM   1231 2HB  ARG A  73      13.173  -9.990  15.653  1.00  0.00           H  
ATOM   1232 1HG  ARG A  73      15.251 -11.246  15.142  1.00  0.00           H  
ATOM   1233 2HG  ARG A  73      14.527 -11.752  13.596  1.00  0.00           H  
ATOM   1234 1HD  ARG A  73      14.295  -9.420  12.949  1.00  0.00           H  
ATOM   1235 2HD  ARG A  73      15.034  -8.923  14.488  1.00  0.00           H  
ATOM   1236  HE  ARG A  73      17.115  -9.647  13.730  1.00  0.00           H  
ATOM   1237 1HH1 ARG A  73      14.593 -10.387  11.399  1.00  0.00           H  
ATOM   1238 2HH1 ARG A  73      15.717 -10.725  10.102  1.00  0.00           H  
ATOM   1239 1HH2 ARG A  73      18.564 -10.088  12.039  1.00  0.00           H  
ATOM   1240 2HH2 ARG A  73      17.965 -10.557  10.464  1.00  0.00           H  
ATOM   1241  N   GLU A  74      10.246 -11.801  15.858  1.00  0.00           N  
ATOM   1242  CA  GLU A  74       8.976 -11.545  16.527  1.00  0.00           C  
ATOM   1243  C   GLU A  74       8.650 -12.643  17.532  1.00  0.00           C  
ATOM   1244  O   GLU A  74       8.182 -12.368  18.637  1.00  0.00           O  
ATOM   1245  CB  GLU A  74       7.847 -11.428  15.500  1.00  0.00           C  
ATOM   1246  CG  GLU A  74       6.491 -11.074  16.095  1.00  0.00           C  
ATOM   1247  CD  GLU A  74       5.431 -10.864  15.049  1.00  0.00           C  
ATOM   1248  OE1 GLU A  74       4.799 -11.821  14.671  1.00  0.00           O  
ATOM   1249  OE2 GLU A  74       5.253  -9.746  14.628  1.00  0.00           O1-
ATOM   1250  H   GLU A  74      10.244 -12.054  14.881  1.00  0.00           H  
ATOM   1251  HA  GLU A  74       9.052 -10.600  17.064  1.00  0.00           H  
ATOM   1252 1HB  GLU A  74       8.100 -10.664  14.766  1.00  0.00           H  
ATOM   1253 2HB  GLU A  74       7.741 -12.373  14.967  1.00  0.00           H  
ATOM   1254 1HG  GLU A  74       6.176 -11.878  16.759  1.00  0.00           H  
ATOM   1255 2HG  GLU A  74       6.592 -10.167  16.689  1.00  0.00           H  
ATOM   1256  N   VAL A  75       8.901 -13.887  17.141  1.00  0.00           N  
ATOM   1257  CA  VAL A  75       8.592 -15.033  17.989  1.00  0.00           C  
ATOM   1258  C   VAL A  75       9.472 -15.052  19.232  1.00  0.00           C  
ATOM   1259  O   VAL A  75       9.017 -15.404  20.321  1.00  0.00           O  
ATOM   1260  CB  VAL A  75       8.786 -16.345  17.206  1.00  0.00           C  
ATOM   1261  CG1 VAL A  75       8.638 -17.544  18.131  1.00  0.00           C  
ATOM   1262  CG2 VAL A  75       7.785 -16.419  16.063  1.00  0.00           C  
ATOM   1263  H   VAL A  75       9.317 -14.045  16.234  1.00  0.00           H  
ATOM   1264  HA  VAL A  75       7.549 -14.962  18.300  1.00  0.00           H  
ATOM   1265  HB  VAL A  75       9.799 -16.372  16.805  1.00  0.00           H  
ATOM   1266 1HG1 VAL A  75       8.778 -18.463  17.561  1.00  0.00           H  
ATOM   1267 2HG1 VAL A  75       9.387 -17.489  18.920  1.00  0.00           H  
ATOM   1268 3HG1 VAL A  75       7.642 -17.541  18.574  1.00  0.00           H  
ATOM   1269 1HG2 VAL A  75       7.928 -17.349  15.514  1.00  0.00           H  
ATOM   1270 2HG2 VAL A  75       6.771 -16.387  16.464  1.00  0.00           H  
ATOM   1271 3HG2 VAL A  75       7.936 -15.574  15.391  1.00  0.00           H  
ATOM   1272  N   ILE A  76      10.733 -14.671  19.063  1.00  0.00           N  
ATOM   1273  CA  ILE A  76      11.664 -14.585  20.182  1.00  0.00           C  
ATOM   1274  C   ILE A  76      11.244 -13.501  21.166  1.00  0.00           C  
ATOM   1275  O   ILE A  76      11.294 -13.697  22.380  1.00  0.00           O  
ATOM   1276  CB  ILE A  76      13.095 -14.304  19.687  1.00  0.00           C  
ATOM   1277  CG1 ILE A  76      13.637 -15.507  18.911  1.00  0.00           C  
ATOM   1278  CG2 ILE A  76      14.006 -13.967  20.858  1.00  0.00           C  
ATOM   1279  CD1 ILE A  76      14.865 -15.197  18.085  1.00  0.00           C  
ATOM   1280  H   ILE A  76      11.057 -14.434  18.136  1.00  0.00           H  
ATOM   1281  HA  ILE A  76      11.662 -15.541  20.707  1.00  0.00           H  
ATOM   1282  HB  ILE A  76      13.081 -13.463  18.996  1.00  0.00           H  
ATOM   1283 1HG1 ILE A  76      13.886 -16.307  19.606  1.00  0.00           H  
ATOM   1284 2HG1 ILE A  76      12.864 -15.887  18.241  1.00  0.00           H  
ATOM   1285 1HG2 ILE A  76      15.013 -13.772  20.491  1.00  0.00           H  
ATOM   1286 2HG2 ILE A  76      13.628 -13.084  21.369  1.00  0.00           H  
ATOM   1287 3HG2 ILE A  76      14.030 -14.807  21.553  1.00  0.00           H  
ATOM   1288 1HD1 ILE A  76      15.189 -16.098  17.563  1.00  0.00           H  
ATOM   1289 2HD1 ILE A  76      14.627 -14.422  17.356  1.00  0.00           H  
ATOM   1290 3HD1 ILE A  76      15.663 -14.850  18.738  1.00  0.00           H  
ATOM   1291  N   LYS A  77      10.830 -12.356  20.635  1.00  0.00           N  
ATOM   1292  CA  LYS A  77      10.394 -11.240  21.465  1.00  0.00           C  
ATOM   1293  C   LYS A  77       9.188 -11.621  22.313  1.00  0.00           C  
ATOM   1294  O   LYS A  77       9.141 -11.332  23.509  1.00  0.00           O  
ATOM   1295  CB  LYS A  77      10.064 -10.024  20.598  1.00  0.00           C  
ATOM   1296  CG  LYS A  77      11.282  -9.269  20.083  1.00  0.00           C  
ATOM   1297  CD  LYS A  77      10.888  -8.221  19.053  1.00  0.00           C  
ATOM   1298  CE  LYS A  77      12.106  -7.476  18.526  1.00  0.00           C  
ATOM   1299  NZ  LYS A  77      11.740  -6.474  17.488  1.00  0.00           N1+
ATOM   1300  H   LYS A  77      10.816 -12.256  19.630  1.00  0.00           H  
ATOM   1301  HA  LYS A  77      11.205 -10.976  22.145  1.00  0.00           H  
ATOM   1302 1HB  LYS A  77       9.477 -10.341  19.735  1.00  0.00           H  
ATOM   1303 2HB  LYS A  77       9.454  -9.324  21.170  1.00  0.00           H  
ATOM   1304 1HG  LYS A  77      11.785  -8.777  20.916  1.00  0.00           H  
ATOM   1305 2HG  LYS A  77      11.979  -9.971  19.626  1.00  0.00           H  
ATOM   1306 1HD  LYS A  77      10.378  -8.704  18.219  1.00  0.00           H  
ATOM   1307 2HD  LYS A  77      10.205  -7.503  19.508  1.00  0.00           H  
ATOM   1308 1HE  LYS A  77      12.603  -6.964  19.348  1.00  0.00           H  
ATOM   1309 2HE  LYS A  77      12.808  -8.188  18.093  1.00  0.00           H  
ATOM   1310 1HZ  LYS A  77      12.573  -6.004  17.165  1.00  0.00           H  
ATOM   1311 2HZ  LYS A  77      11.294  -6.941  16.711  1.00  0.00           H  
ATOM   1312 3HZ  LYS A  77      11.103  -5.797  17.884  1.00  0.00           H  
ATOM   1313  N   ILE A  78       8.213 -12.272  21.688  1.00  0.00           N  
ATOM   1314  CA  ILE A  78       7.005 -12.697  22.384  1.00  0.00           C  
ATOM   1315  C   ILE A  78       7.328 -13.697  23.486  1.00  0.00           C  
ATOM   1316  O   ILE A  78       6.768 -13.631  24.581  1.00  0.00           O  
ATOM   1317  CB  ILE A  78       5.997 -13.320  21.403  1.00  0.00           C  
ATOM   1318  CG1 ILE A  78       5.496 -12.268  20.411  1.00  0.00           C  
ATOM   1319  CG2 ILE A  78       4.832 -13.940  22.160  1.00  0.00           C  
ATOM   1320  CD1 ILE A  78       4.747 -12.847  19.231  1.00  0.00           C  
ATOM   1321  H   ILE A  78       8.313 -12.479  20.704  1.00  0.00           H  
ATOM   1322  HA  ILE A  78       6.545 -11.821  22.841  1.00  0.00           H  
ATOM   1323  HB  ILE A  78       6.490 -14.096  20.818  1.00  0.00           H  
ATOM   1324 1HG1 ILE A  78       4.836 -11.569  20.924  1.00  0.00           H  
ATOM   1325 2HG1 ILE A  78       6.342 -11.696  20.028  1.00  0.00           H  
ATOM   1326 1HG2 ILE A  78       4.128 -14.375  21.451  1.00  0.00           H  
ATOM   1327 2HG2 ILE A  78       5.203 -14.717  22.826  1.00  0.00           H  
ATOM   1328 3HG2 ILE A  78       4.328 -13.170  22.745  1.00  0.00           H  
ATOM   1329 1HD1 ILE A  78       4.424 -12.040  18.573  1.00  0.00           H  
ATOM   1330 2HD1 ILE A  78       5.402 -13.524  18.682  1.00  0.00           H  
ATOM   1331 3HD1 ILE A  78       3.876 -13.394  19.588  1.00  0.00           H  
ATOM   1332  N   VAL A  79       8.232 -14.624  23.191  1.00  0.00           N  
ATOM   1333  CA  VAL A  79       8.690 -15.590  24.182  1.00  0.00           C  
ATOM   1334  C   VAL A  79       9.325 -14.894  25.379  1.00  0.00           C  
ATOM   1335  O   VAL A  79       9.101 -15.283  26.526  1.00  0.00           O  
ATOM   1336  CB  VAL A  79       9.711 -16.558  23.553  1.00  0.00           C  
ATOM   1337  CG1 VAL A  79      10.477 -17.302  24.637  1.00  0.00           C  
ATOM   1338  CG2 VAL A  79       8.998 -17.533  22.630  1.00  0.00           C  
ATOM   1339  H   VAL A  79       8.614 -14.660  22.257  1.00  0.00           H  
ATOM   1340  HA  VAL A  79       7.830 -16.165  24.528  1.00  0.00           H  
ATOM   1341  HB  VAL A  79      10.440 -15.982  22.983  1.00  0.00           H  
ATOM   1342 1HG1 VAL A  79      11.193 -17.981  24.174  1.00  0.00           H  
ATOM   1343 2HG1 VAL A  79      11.008 -16.587  25.264  1.00  0.00           H  
ATOM   1344 3HG1 VAL A  79       9.779 -17.874  25.248  1.00  0.00           H  
ATOM   1345 1HG2 VAL A  79       9.725 -18.214  22.188  1.00  0.00           H  
ATOM   1346 2HG2 VAL A  79       8.264 -18.105  23.199  1.00  0.00           H  
ATOM   1347 3HG2 VAL A  79       8.491 -16.981  21.838  1.00  0.00           H  
ATOM   1348  N   LYS A  80      10.120 -13.864  25.106  1.00  0.00           N  
ATOM   1349  CA  LYS A  80      10.727 -13.063  26.162  1.00  0.00           C  
ATOM   1350  C   LYS A  80       9.665 -12.371  27.007  1.00  0.00           C  
ATOM   1351  O   LYS A  80       9.762 -12.335  28.234  1.00  0.00           O  
ATOM   1352  CB  LYS A  80      11.683 -12.028  25.567  1.00  0.00           C  
ATOM   1353  CG  LYS A  80      12.410 -11.177  26.600  1.00  0.00           C  
ATOM   1354  CD  LYS A  80      13.396 -10.227  25.937  1.00  0.00           C  
ATOM   1355  CE  LYS A  80      14.105  -9.358  26.965  1.00  0.00           C  
ATOM   1356  NZ  LYS A  80      15.074  -8.423  26.331  1.00  0.00           N1+
ATOM   1357  H   LYS A  80      10.306 -13.630  24.141  1.00  0.00           H  
ATOM   1358  HA  LYS A  80      11.294 -13.727  26.815  1.00  0.00           H  
ATOM   1359 1HB  LYS A  80      12.435 -12.534  24.961  1.00  0.00           H  
ATOM   1360 2HB  LYS A  80      11.130 -11.357  24.910  1.00  0.00           H  
ATOM   1361 1HG  LYS A  80      11.684 -10.595  27.168  1.00  0.00           H  
ATOM   1362 2HG  LYS A  80      12.950 -11.825  27.289  1.00  0.00           H  
ATOM   1363 1HD  LYS A  80      14.141 -10.802  25.384  1.00  0.00           H  
ATOM   1364 2HD  LYS A  80      12.866  -9.583  25.235  1.00  0.00           H  
ATOM   1365 1HE  LYS A  80      13.370  -8.778  27.520  1.00  0.00           H  
ATOM   1366 2HE  LYS A  80      14.642  -9.993  27.670  1.00  0.00           H  
ATOM   1367 1HZ  LYS A  80      15.522  -7.867  27.044  1.00  0.00           H  
ATOM   1368 2HZ  LYS A  80      15.773  -8.952  25.828  1.00  0.00           H  
ATOM   1369 3HZ  LYS A  80      14.585  -7.816  25.689  1.00  0.00           H  
ATOM   1370  N   ALA A  81       8.654 -11.822  26.344  1.00  0.00           N  
ATOM   1371  CA  ALA A  81       7.542 -11.180  27.035  1.00  0.00           C  
ATOM   1372  C   ALA A  81       6.802 -12.171  27.925  1.00  0.00           C  
ATOM   1373  O   ALA A  81       6.496 -11.875  29.080  1.00  0.00           O  
ATOM   1374  CB  ALA A  81       6.585 -10.553  26.032  1.00  0.00           C  
ATOM   1375  H   ALA A  81       8.654 -11.849  25.334  1.00  0.00           H  
ATOM   1376  HA  ALA A  81       7.940 -10.387  27.668  1.00  0.00           H  
ATOM   1377 1HB  ALA A  81       5.761 -10.078  26.563  1.00  0.00           H  
ATOM   1378 2HB  ALA A  81       7.116  -9.805  25.442  1.00  0.00           H  
ATOM   1379 3HB  ALA A  81       6.194 -11.325  25.371  1.00  0.00           H  
ATOM   1380  N   LEU A  82       6.515 -13.348  27.380  1.00  0.00           N  
ATOM   1381  CA  LEU A  82       5.807 -14.385  28.122  1.00  0.00           C  
ATOM   1382  C   LEU A  82       6.624 -14.860  29.318  1.00  0.00           C  
ATOM   1383  O   LEU A  82       6.077 -15.128  30.388  1.00  0.00           O  
ATOM   1384  CB  LEU A  82       5.494 -15.574  27.205  1.00  0.00           C  
ATOM   1385  CG  LEU A  82       4.439 -15.317  26.121  1.00  0.00           C  
ATOM   1386  CD1 LEU A  82       4.429 -16.478  25.136  1.00  0.00           C  
ATOM   1387  CD2 LEU A  82       3.075 -15.140  26.772  1.00  0.00           C  
ATOM   1388  H   LEU A  82       6.794 -13.529  26.426  1.00  0.00           H  
ATOM   1389  HA  LEU A  82       4.870 -13.969  28.490  1.00  0.00           H  
ATOM   1390 1HB  LEU A  82       6.412 -15.880  26.707  1.00  0.00           H  
ATOM   1391 2HB  LEU A  82       5.144 -16.403  27.819  1.00  0.00           H  
ATOM   1392  HG  LEU A  82       4.697 -14.413  25.569  1.00  0.00           H  
ATOM   1393 1HD1 LEU A  82       3.680 -16.296  24.366  1.00  0.00           H  
ATOM   1394 2HD1 LEU A  82       5.411 -16.569  24.671  1.00  0.00           H  
ATOM   1395 3HD1 LEU A  82       4.189 -17.400  25.663  1.00  0.00           H  
ATOM   1396 1HD2 LEU A  82       2.325 -14.957  26.002  1.00  0.00           H  
ATOM   1397 2HD2 LEU A  82       2.815 -16.044  27.323  1.00  0.00           H  
ATOM   1398 3HD2 LEU A  82       3.106 -14.293  27.457  1.00  0.00           H  
ATOM   1399  N   ALA A  83       7.935 -14.963  29.129  1.00  0.00           N  
ATOM   1400  CA  ALA A  83       8.834 -15.363  30.205  1.00  0.00           C  
ATOM   1401  C   ALA A  83       8.819 -14.351  31.342  1.00  0.00           C  
ATOM   1402  O   ALA A  83       8.751 -14.722  32.515  1.00  0.00           O  
ATOM   1403  CB  ALA A  83      10.250 -15.540  29.673  1.00  0.00           C  
ATOM   1404  H   ALA A  83       8.318 -14.757  28.218  1.00  0.00           H  
ATOM   1405  HA  ALA A  83       8.484 -16.317  30.601  1.00  0.00           H  
ATOM   1406 1HB  ALA A  83      10.909 -15.841  30.488  1.00  0.00           H  
ATOM   1407 2HB  ALA A  83      10.254 -16.310  28.901  1.00  0.00           H  
ATOM   1408 3HB  ALA A  83      10.600 -14.601  29.251  1.00  0.00           H  
ATOM   1409  N   GLU A  84       8.883 -13.072  30.990  1.00  0.00           N  
ATOM   1410  CA  GLU A  84       8.864 -12.002  31.980  1.00  0.00           C  
ATOM   1411  C   GLU A  84       7.556 -11.997  32.760  1.00  0.00           C  
ATOM   1412  O   GLU A  84       7.543 -11.762  33.969  1.00  0.00           O  
ATOM   1413  CB  GLU A  84       9.072 -10.645  31.305  1.00  0.00           C  
ATOM   1414  CG  GLU A  84      10.485 -10.408  30.792  1.00  0.00           C  
ATOM   1415  CD  GLU A  84      10.610  -9.144  29.986  1.00  0.00           C  
ATOM   1416  OE1 GLU A  84       9.602  -8.554  29.682  1.00  0.00           O  
ATOM   1417  OE2 GLU A  84      11.716  -8.770  29.675  1.00  0.00           O1-
ATOM   1418  H   GLU A  84       8.946 -12.833  30.011  1.00  0.00           H  
ATOM   1419  HA  GLU A  84       9.678 -12.170  32.686  1.00  0.00           H  
ATOM   1420 1HB  GLU A  84       8.389 -10.551  30.460  1.00  0.00           H  
ATOM   1421 2HB  GLU A  84       8.832  -9.848  32.009  1.00  0.00           H  
ATOM   1422 1HG  GLU A  84      11.164 -10.352  31.642  1.00  0.00           H  
ATOM   1423 2HG  GLU A  84      10.785 -11.256  30.178  1.00  0.00           H  
ATOM   1424  N   LEU A  85       6.455 -12.257  32.063  1.00  0.00           N  
ATOM   1425  CA  LEU A  85       5.145 -12.335  32.698  1.00  0.00           C  
ATOM   1426  C   LEU A  85       5.082 -13.488  33.691  1.00  0.00           C  
ATOM   1427  O   LEU A  85       4.558 -13.342  34.795  1.00  0.00           O  
ATOM   1428  CB  LEU A  85       4.051 -12.505  31.637  1.00  0.00           C  
ATOM   1429  CG  LEU A  85       3.760 -11.267  30.778  1.00  0.00           C  
ATOM   1430  CD1 LEU A  85       2.850 -11.655  29.621  1.00  0.00           C  
ATOM   1431  CD2 LEU A  85       3.118 -10.190  31.640  1.00  0.00           C  
ATOM   1432  H   LEU A  85       6.529 -12.405  31.066  1.00  0.00           H  
ATOM   1433  HA  LEU A  85       4.968 -11.406  33.239  1.00  0.00           H  
ATOM   1434 1HB  LEU A  85       4.340 -13.313  30.966  1.00  0.00           H  
ATOM   1435 2HB  LEU A  85       3.125 -12.788  32.136  1.00  0.00           H  
ATOM   1436  HG  LEU A  85       4.690 -10.888  30.358  1.00  0.00           H  
ATOM   1437 1HD1 LEU A  85       2.642 -10.776  29.010  1.00  0.00           H  
ATOM   1438 2HD1 LEU A  85       3.340 -12.412  29.009  1.00  0.00           H  
ATOM   1439 3HD1 LEU A  85       1.914 -12.055  30.011  1.00  0.00           H  
ATOM   1440 1HD2 LEU A  85       2.912  -9.311  31.030  1.00  0.00           H  
ATOM   1441 2HD2 LEU A  85       2.185 -10.568  32.061  1.00  0.00           H  
ATOM   1442 3HD2 LEU A  85       3.797  -9.920  32.450  1.00  0.00           H  
ATOM   1443  N   ALA A  86       5.619 -14.636  33.292  1.00  0.00           N  
ATOM   1444  CA  ALA A  86       5.595 -15.827  34.133  1.00  0.00           C  
ATOM   1445  C   ALA A  86       6.438 -15.632  35.387  1.00  0.00           C  
ATOM   1446  O   ALA A  86       6.052 -16.053  36.478  1.00  0.00           O  
ATOM   1447  CB  ALA A  86       6.082 -17.038  33.351  1.00  0.00           C  
ATOM   1448  H   ALA A  86       6.055 -14.685  32.382  1.00  0.00           H  
ATOM   1449  HA  ALA A  86       4.565 -15.999  34.446  1.00  0.00           H  
ATOM   1450 1HB  ALA A  86       6.058 -17.919  33.993  1.00  0.00           H  
ATOM   1451 2HB  ALA A  86       5.434 -17.199  32.489  1.00  0.00           H  
ATOM   1452 3HB  ALA A  86       7.102 -16.865  33.011  1.00  0.00           H  
ATOM   1453  N   LYS A  87       7.591 -14.991  35.225  1.00  0.00           N  
ATOM   1454  CA  LYS A  87       8.508 -14.772  36.338  1.00  0.00           C  
ATOM   1455  C   LYS A  87       7.907 -13.823  37.367  1.00  0.00           C  
ATOM   1456  O   LYS A  87       7.987 -14.067  38.571  1.00  0.00           O  
ATOM   1457  CB  LYS A  87       9.842 -14.222  35.831  1.00  0.00           C  
ATOM   1458  CG  LYS A  87      10.709 -15.243  35.109  1.00  0.00           C  
ATOM   1459  CD  LYS A  87      11.984 -14.606  34.574  1.00  0.00           C  
ATOM   1460  CE  LYS A  87      12.896 -15.643  33.936  1.00  0.00           C  
ATOM   1461  NZ  LYS A  87      14.139 -15.031  33.392  1.00  0.00           N1+
ATOM   1462  H   LYS A  87       7.838 -14.648  34.308  1.00  0.00           H  
ATOM   1463  HA  LYS A  87       8.689 -15.728  36.831  1.00  0.00           H  
ATOM   1464 1HB  LYS A  87       9.657 -13.394  35.146  1.00  0.00           H  
ATOM   1465 2HB  LYS A  87      10.415 -13.829  36.671  1.00  0.00           H  
ATOM   1466 1HG  LYS A  87      10.976 -16.046  35.797  1.00  0.00           H  
ATOM   1467 2HG  LYS A  87      10.151 -15.672  34.277  1.00  0.00           H  
ATOM   1468 1HD  LYS A  87      11.729 -13.852  33.830  1.00  0.00           H  
ATOM   1469 2HD  LYS A  87      12.518 -14.121  35.390  1.00  0.00           H  
ATOM   1470 1HE  LYS A  87      13.169 -16.393  34.677  1.00  0.00           H  
ATOM   1471 2HE  LYS A  87      12.368 -16.143  33.124  1.00  0.00           H  
ATOM   1472 1HZ  LYS A  87      14.715 -15.750  32.978  1.00  0.00           H  
ATOM   1473 2HZ  LYS A  87      13.898 -14.347  32.689  1.00  0.00           H  
ATOM   1474 3HZ  LYS A  87      14.648 -14.581  34.139  1.00  0.00           H  
ATOM   1475  N   ASN A  88       7.304 -12.740  36.886  1.00  0.00           N  
ATOM   1476  CA  ASN A  88       6.787 -11.699  37.765  1.00  0.00           C  
ATOM   1477  C   ASN A  88       5.469 -12.119  38.402  1.00  0.00           C  
ATOM   1478  O   ASN A  88       4.922 -11.410  39.246  1.00  0.00           O  
ATOM   1479  CB  ASN A  88       6.622 -10.394  37.007  1.00  0.00           C  
ATOM   1480  CG  ASN A  88       7.939  -9.756  36.663  1.00  0.00           C  
ATOM   1481  ND2 ASN A  88       7.955  -8.983  35.607  1.00  0.00           N  
ATOM   1482  OD1 ASN A  88       8.943  -9.963  37.354  1.00  0.00           O  
ATOM   1483  H   ASN A  88       7.203 -12.637  35.887  1.00  0.00           H  
ATOM   1484  HA  ASN A  88       7.508 -11.530  38.564  1.00  0.00           H  
ATOM   1485 1HB  ASN A  88       6.067 -10.576  36.086  1.00  0.00           H  
ATOM   1486 2HB  ASN A  88       6.039  -9.696  37.608  1.00  0.00           H  
ATOM   1487 1HD2 ASN A  88       8.803  -8.531  35.330  1.00  0.00           H  
ATOM   1488 2HD2 ASN A  88       7.119  -8.844  35.077  1.00  0.00           H  
ATOM   1489  N   SER A  89       4.962 -13.276  37.990  1.00  0.00           N  
ATOM   1490  CA  SER A  89       3.631 -13.716  38.395  1.00  0.00           C  
ATOM   1491  C   SER A  89       3.690 -14.549  39.668  1.00  0.00           C  
ATOM   1492  O   SER A  89       4.649 -15.287  39.895  1.00  0.00           O  
ATOM   1493  CB  SER A  89       2.988 -14.522  37.282  1.00  0.00           C  
ATOM   1494  OG  SER A  89       1.775 -15.081  37.704  1.00  0.00           O  
ATOM   1495  H   SER A  89       5.512 -13.866  37.383  1.00  0.00           H  
ATOM   1496  HA  SER A  89       3.019 -12.834  38.590  1.00  0.00           H  
ATOM   1497 1HB  SER A  89       2.815 -13.877  36.421  1.00  0.00           H  
ATOM   1498 2HB  SER A  89       3.666 -15.313  36.967  1.00  0.00           H  
ATOM   1499  HG  SER A  89       1.477 -15.640  36.983  1.00  0.00           H  
ATOM   1500  N   THR A  90       2.658 -14.428  40.496  1.00  0.00           N  
ATOM   1501  CA  THR A  90       2.477 -15.325  41.631  1.00  0.00           C  
ATOM   1502  C   THR A  90       1.280 -16.243  41.421  1.00  0.00           C  
ATOM   1503  O   THR A  90       0.966 -17.074  42.274  1.00  0.00           O  
ATOM   1504  CB  THR A  90       2.299 -14.534  42.940  1.00  0.00           C  
ATOM   1505  CG2 THR A  90       3.515 -13.660  43.206  1.00  0.00           C  
ATOM   1506  OG1 THR A  90       1.132 -13.706  42.847  1.00  0.00           O  
ATOM   1507  H   THR A  90       1.982 -13.694  40.337  1.00  0.00           H  
ATOM   1508  HA  THR A  90       3.367 -15.948  41.725  1.00  0.00           H  
ATOM   1509  HB  THR A  90       2.168 -15.229  43.771  1.00  0.00           H  
ATOM   1510  HG1 THR A  90       0.349 -14.238  43.008  1.00  0.00           H  
ATOM   1511 1HG2 THR A  90       3.372 -13.109  44.135  1.00  0.00           H  
ATOM   1512 2HG2 THR A  90       4.402 -14.289  43.290  1.00  0.00           H  
ATOM   1513 3HG2 THR A  90       3.645 -12.958  42.385  1.00  0.00           H  
ATOM   1514  N   ASP A  91       0.615 -16.089  40.281  1.00  0.00           N  
ATOM   1515  CA  ASP A  91      -0.549 -16.905  39.957  1.00  0.00           C  
ATOM   1516  C   ASP A  91      -0.140 -18.190  39.250  1.00  0.00           C  
ATOM   1517  O   ASP A  91       0.412 -18.157  38.150  1.00  0.00           O  
ATOM   1518  CB  ASP A  91      -1.526 -16.120  39.078  1.00  0.00           C  
ATOM   1519  CG  ASP A  91      -2.802 -16.894  38.774  1.00  0.00           C  
ATOM   1520  OD1 ASP A  91      -2.933 -17.996  39.250  1.00  0.00           O  
ATOM   1521  OD2 ASP A  91      -3.633 -16.375  38.067  1.00  0.00           O1-
ATOM   1522  H   ASP A  91       0.923 -15.388  39.622  1.00  0.00           H  
ATOM   1523  HA  ASP A  91      -1.054 -17.172  40.886  1.00  0.00           H  
ATOM   1524 1HB  ASP A  91      -1.795 -15.187  39.574  1.00  0.00           H  
ATOM   1525 2HB  ASP A  91      -1.041 -15.862  38.136  1.00  0.00           H  
ATOM   1526  N   SER A  92      -0.416 -19.323  39.886  1.00  0.00           N  
ATOM   1527  CA  SER A  92       0.002 -20.618  39.362  1.00  0.00           C  
ATOM   1528  C   SER A  92      -0.705 -20.936  38.052  1.00  0.00           C  
ATOM   1529  O   SER A  92      -0.139 -21.585  37.171  1.00  0.00           O  
ATOM   1530  CB  SER A  92      -0.281 -21.709  40.377  1.00  0.00           C  
ATOM   1531  OG  SER A  92      -1.657 -21.830  40.614  1.00  0.00           O  
ATOM   1532  H   SER A  92      -0.929 -19.287  40.756  1.00  0.00           H  
ATOM   1533  HA  SER A  92       1.077 -20.584  39.173  1.00  0.00           H  
ATOM   1534 1HB  SER A  92       0.113 -22.656  40.013  1.00  0.00           H  
ATOM   1535 2HB  SER A  92       0.232 -21.479  41.310  1.00  0.00           H  
ATOM   1536  HG  SER A  92      -1.755 -22.543  41.249  1.00  0.00           H  
ATOM   1537  N   GLU A  93      -1.945 -20.476  37.927  1.00  0.00           N  
ATOM   1538  CA  GLU A  93      -2.733 -20.712  36.723  1.00  0.00           C  
ATOM   1539  C   GLU A  93      -2.127 -20.001  35.520  1.00  0.00           C  
ATOM   1540  O   GLU A  93      -2.113 -20.537  34.412  1.00  0.00           O  
ATOM   1541  CB  GLU A  93      -4.176 -20.246  36.930  1.00  0.00           C  
ATOM   1542  CG  GLU A  93      -5.112 -20.570  35.774  1.00  0.00           C  
ATOM   1543  CD  GLU A  93      -5.347 -22.046  35.608  1.00  0.00           C  
ATOM   1544  OE1 GLU A  93      -5.108 -22.775  36.540  1.00  0.00           O  
ATOM   1545  OE2 GLU A  93      -5.766 -22.444  34.547  1.00  0.00           O1-
ATOM   1546  H   GLU A  93      -2.352 -19.949  38.686  1.00  0.00           H  
ATOM   1547  HA  GLU A  93      -2.737 -21.783  36.517  1.00  0.00           H  
ATOM   1548 1HB  GLU A  93      -4.582 -20.708  37.829  1.00  0.00           H  
ATOM   1549 2HB  GLU A  93      -4.191 -19.166  37.080  1.00  0.00           H  
ATOM   1550 1HG  GLU A  93      -6.070 -20.080  35.948  1.00  0.00           H  
ATOM   1551 2HG  GLU A  93      -4.691 -20.168  34.854  1.00  0.00           H  
ATOM   1552  N   LEU A  94      -1.625 -18.791  35.745  1.00  0.00           N  
ATOM   1553  CA  LEU A  94      -0.996 -18.013  34.685  1.00  0.00           C  
ATOM   1554  C   LEU A  94       0.340 -18.617  34.276  1.00  0.00           C  
ATOM   1555  O   LEU A  94       0.638 -18.746  33.089  1.00  0.00           O  
ATOM   1556  CB  LEU A  94      -0.792 -16.563  35.141  1.00  0.00           C  
ATOM   1557  CG  LEU A  94      -0.030 -15.659  34.164  1.00  0.00           C  
ATOM   1558  CD1 LEU A  94      -0.769 -15.610  32.834  1.00  0.00           C  
ATOM   1559  CD2 LEU A  94       0.110 -14.267  34.762  1.00  0.00           C  
ATOM   1560  H   LEU A  94      -1.682 -18.400  36.674  1.00  0.00           H  
ATOM   1561  HA  LEU A  94      -1.655 -18.017  33.815  1.00  0.00           H  
ATOM   1562 1HB  LEU A  94      -1.767 -16.112  35.316  1.00  0.00           H  
ATOM   1563 2HB  LEU A  94      -0.243 -16.570  36.082  1.00  0.00           H  
ATOM   1564  HG  LEU A  94       0.961 -16.075  33.979  1.00  0.00           H  
ATOM   1565 1HD1 LEU A  94      -0.228 -14.968  32.139  1.00  0.00           H  
ATOM   1566 2HD1 LEU A  94      -0.838 -16.616  32.419  1.00  0.00           H  
ATOM   1567 3HD1 LEU A  94      -1.771 -15.212  32.989  1.00  0.00           H  
ATOM   1568 1HD2 LEU A  94       0.653 -13.625  34.068  1.00  0.00           H  
ATOM   1569 2HD2 LEU A  94      -0.880 -13.849  34.945  1.00  0.00           H  
ATOM   1570 3HD2 LEU A  94       0.658 -14.329  35.703  1.00  0.00           H  
ATOM   1571  N   VAL A  95       1.144 -18.986  35.269  1.00  0.00           N  
ATOM   1572  CA  VAL A  95       2.457 -19.568  35.014  1.00  0.00           C  
ATOM   1573  C   VAL A  95       2.337 -20.894  34.276  1.00  0.00           C  
ATOM   1574  O   VAL A  95       3.082 -21.160  33.333  1.00  0.00           O  
ATOM   1575  CB  VAL A  95       3.209 -19.788  36.340  1.00  0.00           C  
ATOM   1576  CG1 VAL A  95       4.490 -20.574  36.102  1.00  0.00           C  
ATOM   1577  CG2 VAL A  95       3.513 -18.447  36.992  1.00  0.00           C  
ATOM   1578  H   VAL A  95       0.839 -18.860  36.223  1.00  0.00           H  
ATOM   1579  HA  VAL A  95       3.030 -18.875  34.397  1.00  0.00           H  
ATOM   1580  HB  VAL A  95       2.586 -20.384  37.007  1.00  0.00           H  
ATOM   1581 1HG1 VAL A  95       5.009 -20.721  37.050  1.00  0.00           H  
ATOM   1582 2HG1 VAL A  95       4.246 -21.543  35.668  1.00  0.00           H  
ATOM   1583 3HG1 VAL A  95       5.134 -20.021  35.417  1.00  0.00           H  
ATOM   1584 1HG2 VAL A  95       4.044 -18.610  37.929  1.00  0.00           H  
ATOM   1585 2HG2 VAL A  95       4.131 -17.849  36.322  1.00  0.00           H  
ATOM   1586 3HG2 VAL A  95       2.579 -17.920  37.191  1.00  0.00           H  
ATOM   1587  N   ASN A  96       1.395 -21.725  34.710  1.00  0.00           N  
ATOM   1588  CA  ASN A  96       1.176 -23.027  34.090  1.00  0.00           C  
ATOM   1589  C   ASN A  96       0.746 -22.879  32.637  1.00  0.00           C  
ATOM   1590  O   ASN A  96       1.134 -23.673  31.780  1.00  0.00           O  
ATOM   1591  CB  ASN A  96       0.148 -23.824  34.871  1.00  0.00           C  
ATOM   1592  CG  ASN A  96       0.689 -24.341  36.176  1.00  0.00           C  
ATOM   1593  ND2 ASN A  96      -0.194 -24.670  37.085  1.00  0.00           N  
ATOM   1594  OD1 ASN A  96       1.907 -24.442  36.361  1.00  0.00           O  
ATOM   1595  H   ASN A  96       0.816 -21.449  35.490  1.00  0.00           H  
ATOM   1596  HA  ASN A  96       2.118 -23.575  34.094  1.00  0.00           H  
ATOM   1597 1HB  ASN A  96      -0.722 -23.198  35.075  1.00  0.00           H  
ATOM   1598 2HB  ASN A  96      -0.190 -24.669  34.273  1.00  0.00           H  
ATOM   1599 1HD2 ASN A  96       0.108 -25.021  37.972  1.00  0.00           H  
ATOM   1600 2HD2 ASN A  96      -1.170 -24.572  36.892  1.00  0.00           H  
ATOM   1601  N   GLU A  97      -0.058 -21.856  32.363  1.00  0.00           N  
ATOM   1602  CA  GLU A  97      -0.544 -21.603  31.012  1.00  0.00           C  
ATOM   1603  C   GLU A  97       0.584 -21.135  30.101  1.00  0.00           C  
ATOM   1604  O   GLU A  97       0.682 -21.559  28.949  1.00  0.00           O  
ATOM   1605  CB  GLU A  97      -1.661 -20.558  31.034  1.00  0.00           C  
ATOM   1606  CG  GLU A  97      -2.274 -20.263  29.672  1.00  0.00           C  
ATOM   1607  CD  GLU A  97      -2.964 -21.456  29.071  1.00  0.00           C  
ATOM   1608  OE1 GLU A  97      -3.305 -22.353  29.804  1.00  0.00           O  
ATOM   1609  OE2 GLU A  97      -3.151 -21.470  27.877  1.00  0.00           O1-
ATOM   1610  H   GLU A  97      -0.340 -21.239  33.111  1.00  0.00           H  
ATOM   1611  HA  GLU A  97      -0.943 -22.532  30.608  1.00  0.00           H  
ATOM   1612 1HB  GLU A  97      -2.461 -20.894  31.695  1.00  0.00           H  
ATOM   1613 2HB  GLU A  97      -1.276 -19.621  31.437  1.00  0.00           H  
ATOM   1614 1HG  GLU A  97      -2.997 -19.455  29.778  1.00  0.00           H  
ATOM   1615 2HG  GLU A  97      -1.489 -19.926  28.998  1.00  0.00           H  
ATOM   1616  N   ILE A  98       1.435 -20.258  30.623  1.00  0.00           N  
ATOM   1617  CA  ILE A  98       2.572 -19.749  29.865  1.00  0.00           C  
ATOM   1618  C   ILE A  98       3.569 -20.859  29.556  1.00  0.00           C  
ATOM   1619  O   ILE A  98       4.088 -20.948  28.444  1.00  0.00           O  
ATOM   1620  CB  ILE A  98       3.282 -18.619  30.632  1.00  0.00           C  
ATOM   1621  CG1 ILE A  98       2.387 -17.379  30.706  1.00  0.00           C  
ATOM   1622  CG2 ILE A  98       4.611 -18.283  29.974  1.00  0.00           C  
ATOM   1623  CD1 ILE A  98       2.873 -16.331  31.682  1.00  0.00           C  
ATOM   1624  H   ILE A  98       1.291 -19.936  31.569  1.00  0.00           H  
ATOM   1625  HA  ILE A  98       2.206 -19.348  28.920  1.00  0.00           H  
ATOM   1626  HB  ILE A  98       3.466 -18.936  31.658  1.00  0.00           H  
ATOM   1627 1HG1 ILE A  98       2.320 -16.920  29.719  1.00  0.00           H  
ATOM   1628 2HG1 ILE A  98       1.379 -17.674  30.997  1.00  0.00           H  
ATOM   1629 1HG2 ILE A  98       5.100 -17.481  30.529  1.00  0.00           H  
ATOM   1630 2HG2 ILE A  98       5.250 -19.164  29.973  1.00  0.00           H  
ATOM   1631 3HG2 ILE A  98       4.438 -17.960  28.947  1.00  0.00           H  
ATOM   1632 1HD1 ILE A  98       2.188 -15.484  31.678  1.00  0.00           H  
ATOM   1633 2HD1 ILE A  98       2.914 -16.760  32.684  1.00  0.00           H  
ATOM   1634 3HD1 ILE A  98       3.867 -15.995  31.390  1.00  0.00           H  
ATOM   1635  N   VAL A  99       3.833 -21.703  30.547  1.00  0.00           N  
ATOM   1636  CA  VAL A  99       4.726 -22.842  30.367  1.00  0.00           C  
ATOM   1637  C   VAL A  99       4.211 -23.779  29.284  1.00  0.00           C  
ATOM   1638  O   VAL A  99       4.975 -24.252  28.443  1.00  0.00           O  
ATOM   1639  CB  VAL A  99       4.874 -23.618  31.689  1.00  0.00           C  
ATOM   1640  CG1 VAL A  99       5.515 -24.975  31.439  1.00  0.00           C  
ATOM   1641  CG2 VAL A  99       5.697 -22.808  32.677  1.00  0.00           C  
ATOM   1642  H   VAL A  99       3.403 -21.553  31.449  1.00  0.00           H  
ATOM   1643  HA  VAL A  99       5.707 -22.467  30.069  1.00  0.00           H  
ATOM   1644  HB  VAL A  99       3.883 -23.803  32.105  1.00  0.00           H  
ATOM   1645 1HG1 VAL A  99       5.612 -25.512  32.383  1.00  0.00           H  
ATOM   1646 2HG1 VAL A  99       4.890 -25.553  30.757  1.00  0.00           H  
ATOM   1647 3HG1 VAL A  99       6.502 -24.837  30.998  1.00  0.00           H  
ATOM   1648 1HG2 VAL A  99       5.797 -23.362  33.609  1.00  0.00           H  
ATOM   1649 2HG2 VAL A  99       6.687 -22.619  32.259  1.00  0.00           H  
ATOM   1650 3HG2 VAL A  99       5.199 -21.857  32.873  1.00  0.00           H  
ATOM   1651  N   LYS A 100       2.909 -24.046  29.310  1.00  0.00           N  
ATOM   1652  CA  LYS A 100       2.272 -24.851  28.274  1.00  0.00           C  
ATOM   1653  C   LYS A 100       2.520 -24.266  26.891  1.00  0.00           C  
ATOM   1654  O   LYS A 100       2.908 -24.978  25.965  1.00  0.00           O  
ATOM   1655  CB  LYS A 100       0.770 -24.967  28.535  1.00  0.00           C  
ATOM   1656  CG  LYS A 100       0.023 -25.845  27.539  1.00  0.00           C  
ATOM   1657  CD  LYS A 100      -1.445 -25.981  27.913  1.00  0.00           C  
ATOM   1658  CE  LYS A 100      -2.152 -26.994  27.024  1.00  0.00           C  
ATOM   1659  NZ  LYS A 100      -2.426 -26.448  25.667  1.00  0.00           N1+
ATOM   1660  H   LYS A 100       2.347 -23.682  30.065  1.00  0.00           H  
ATOM   1661  HA  LYS A 100       2.707 -25.852  28.296  1.00  0.00           H  
ATOM   1662 1HB  LYS A 100       0.603 -25.377  29.532  1.00  0.00           H  
ATOM   1663 2HB  LYS A 100       0.318 -23.975  28.511  1.00  0.00           H  
ATOM   1664 1HG  LYS A 100       0.097 -25.408  26.543  1.00  0.00           H  
ATOM   1665 2HG  LYS A 100       0.477 -26.836  27.516  1.00  0.00           H  
ATOM   1666 1HD  LYS A 100      -1.528 -26.301  28.953  1.00  0.00           H  
ATOM   1667 2HD  LYS A 100      -1.938 -25.014  27.809  1.00  0.00           H  
ATOM   1668 1HE  LYS A 100      -1.534 -27.885  26.927  1.00  0.00           H  
ATOM   1669 2HE  LYS A 100      -3.098 -27.283  27.484  1.00  0.00           H  
ATOM   1670 1HZ  LYS A 100      -2.895 -27.149  25.111  1.00  0.00           H  
ATOM   1671 2HZ  LYS A 100      -3.015 -25.630  25.746  1.00  0.00           H  
ATOM   1672 3HZ  LYS A 100      -1.555 -26.194  25.224  1.00  0.00           H  
ATOM   1673  N   GLN A 101       2.292 -22.964  26.755  1.00  0.00           N  
ATOM   1674  CA  GLN A 101       2.419 -22.294  25.467  1.00  0.00           C  
ATOM   1675  C   GLN A 101       3.868 -22.276  24.996  1.00  0.00           C  
ATOM   1676  O   GLN A 101       4.149 -22.471  23.813  1.00  0.00           O  
ATOM   1677  CB  GLN A 101       1.880 -20.862  25.551  1.00  0.00           C  
ATOM   1678  CG  GLN A 101       0.377 -20.775  25.750  1.00  0.00           C  
ATOM   1679  CD  GLN A 101      -0.070 -19.394  26.189  1.00  0.00           C  
ATOM   1680  NE2 GLN A 101      -1.375 -19.155  26.150  1.00  0.00           N  
ATOM   1681  OE1 GLN A 101       0.751 -18.550  26.560  1.00  0.00           O  
ATOM   1682  H   GLN A 101       2.023 -22.424  27.566  1.00  0.00           H  
ATOM   1683  HA  GLN A 101       1.834 -22.843  24.731  1.00  0.00           H  
ATOM   1684 1HB  GLN A 101       2.360 -20.341  26.379  1.00  0.00           H  
ATOM   1685 2HB  GLN A 101       2.131 -20.326  24.637  1.00  0.00           H  
ATOM   1686 1HG  GLN A 101      -0.118 -21.011  24.808  1.00  0.00           H  
ATOM   1687 2HG  GLN A 101       0.080 -21.491  26.518  1.00  0.00           H  
ATOM   1688 1HE2 GLN A 101      -1.729 -18.261  26.428  1.00  0.00           H  
ATOM   1689 2HE2 GLN A 101      -2.006 -19.867  25.843  1.00  0.00           H  
ATOM   1690  N   LEU A 102       4.785 -22.040  25.929  1.00  0.00           N  
ATOM   1691  CA  LEU A 102       6.207 -21.997  25.611  1.00  0.00           C  
ATOM   1692  C   LEU A 102       6.715 -23.362  25.165  1.00  0.00           C  
ATOM   1693  O   LEU A 102       7.520 -23.464  24.239  1.00  0.00           O  
ATOM   1694  CB  LEU A 102       7.009 -21.519  26.829  1.00  0.00           C  
ATOM   1695  CG  LEU A 102       6.860 -20.034  27.181  1.00  0.00           C  
ATOM   1696  CD1 LEU A 102       7.514 -19.764  28.530  1.00  0.00           C  
ATOM   1697  CD2 LEU A 102       7.493 -19.187  26.088  1.00  0.00           C  
ATOM   1698  H   LEU A 102       4.489 -21.888  26.882  1.00  0.00           H  
ATOM   1699  HA  LEU A 102       6.358 -21.291  24.794  1.00  0.00           H  
ATOM   1700 1HB  LEU A 102       6.698 -22.098  27.696  1.00  0.00           H  
ATOM   1701 2HB  LEU A 102       8.066 -21.713  26.647  1.00  0.00           H  
ATOM   1702  HG  LEU A 102       5.802 -19.784  27.268  1.00  0.00           H  
ATOM   1703 1HD1 LEU A 102       7.408 -18.708  28.781  1.00  0.00           H  
ATOM   1704 2HD1 LEU A 102       7.029 -20.368  29.297  1.00  0.00           H  
ATOM   1705 3HD1 LEU A 102       8.571 -20.021  28.480  1.00  0.00           H  
ATOM   1706 1HD2 LEU A 102       7.387 -18.130  26.338  1.00  0.00           H  
ATOM   1707 2HD2 LEU A 102       8.552 -19.435  26.002  1.00  0.00           H  
ATOM   1708 3HD2 LEU A 102       6.995 -19.385  25.139  1.00  0.00           H  
ATOM   1709  N   ALA A 103       6.240 -24.409  25.830  1.00  0.00           N  
ATOM   1710  CA  ALA A 103       6.605 -25.774  25.469  1.00  0.00           C  
ATOM   1711  C   ALA A 103       6.119 -26.123  24.068  1.00  0.00           C  
ATOM   1712  O   ALA A 103       6.845 -26.729  23.281  1.00  0.00           O  
ATOM   1713  CB  ALA A 103       6.042 -26.759  26.485  1.00  0.00           C  
ATOM   1714  H   ALA A 103       5.611 -24.257  26.604  1.00  0.00           H  
ATOM   1715  HA  ALA A 103       7.692 -25.847  25.472  1.00  0.00           H  
ATOM   1716 1HB  ALA A 103       6.323 -27.773  26.201  1.00  0.00           H  
ATOM   1717 2HB  ALA A 103       6.444 -26.532  27.472  1.00  0.00           H  
ATOM   1718 3HB  ALA A 103       4.957 -26.676  26.508  1.00  0.00           H  
ATOM   1719  N   GLU A 104       4.884 -25.736  23.763  1.00  0.00           N  
ATOM   1720  CA  GLU A 104       4.309 -25.980  22.445  1.00  0.00           C  
ATOM   1721  C   GLU A 104       5.133 -25.310  21.352  1.00  0.00           C  
ATOM   1722  O   GLU A 104       5.409 -25.911  20.313  1.00  0.00           O  
ATOM   1723  CB  GLU A 104       2.867 -25.474  22.391  1.00  0.00           C  
ATOM   1724  CG  GLU A 104       1.877 -26.310  23.190  1.00  0.00           C  
ATOM   1725  CD  GLU A 104       0.541 -25.640  23.351  1.00  0.00           C  
ATOM   1726  OE1 GLU A 104       0.426 -24.493  22.992  1.00  0.00           O  
ATOM   1727  OE2 GLU A 104      -0.366 -26.276  23.835  1.00  0.00           O1-
ATOM   1728  H   GLU A 104       4.330 -25.261  24.461  1.00  0.00           H  
ATOM   1729  HA  GLU A 104       4.310 -27.055  22.260  1.00  0.00           H  
ATOM   1730 1HB  GLU A 104       2.824 -24.453  22.770  1.00  0.00           H  
ATOM   1731 2HB  GLU A 104       2.526 -25.453  21.356  1.00  0.00           H  
ATOM   1732 1HG  GLU A 104       1.732 -27.265  22.685  1.00  0.00           H  
ATOM   1733 2HG  GLU A 104       2.299 -26.511  24.174  1.00  0.00           H  
ATOM   1734  N   VAL A 105       5.525 -24.064  21.594  1.00  0.00           N  
ATOM   1735  CA  VAL A 105       6.363 -23.329  20.654  1.00  0.00           C  
ATOM   1736  C   VAL A 105       7.689 -24.043  20.424  1.00  0.00           C  
ATOM   1737  O   VAL A 105       8.117 -24.226  19.284  1.00  0.00           O  
ATOM   1738  CB  VAL A 105       6.634 -21.907  21.179  1.00  0.00           C  
ATOM   1739  CG1 VAL A 105       7.714 -21.229  20.349  1.00  0.00           C  
ATOM   1740  CG2 VAL A 105       5.349 -21.094  21.158  1.00  0.00           C  
ATOM   1741  H   VAL A 105       5.235 -23.614  22.451  1.00  0.00           H  
ATOM   1742  HA  VAL A 105       5.836 -23.257  19.702  1.00  0.00           H  
ATOM   1743  HB  VAL A 105       7.007 -21.971  22.201  1.00  0.00           H  
ATOM   1744 1HG1 VAL A 105       7.893 -20.225  20.734  1.00  0.00           H  
ATOM   1745 2HG1 VAL A 105       8.636 -21.809  20.408  1.00  0.00           H  
ATOM   1746 3HG1 VAL A 105       7.390 -21.166  19.311  1.00  0.00           H  
ATOM   1747 1HG2 VAL A 105       5.548 -20.089  21.531  1.00  0.00           H  
ATOM   1748 2HG2 VAL A 105       4.973 -21.034  20.136  1.00  0.00           H  
ATOM   1749 3HG2 VAL A 105       4.603 -21.575  21.792  1.00  0.00           H  
ATOM   1750  N   ALA A 106       8.336 -24.445  21.513  1.00  0.00           N  
ATOM   1751  CA  ALA A 106       9.632 -25.109  21.432  1.00  0.00           C  
ATOM   1752  C   ALA A 106       9.541 -26.399  20.628  1.00  0.00           C  
ATOM   1753  O   ALA A 106      10.439 -26.722  19.851  1.00  0.00           O  
ATOM   1754  CB  ALA A 106      10.169 -25.392  22.828  1.00  0.00           C  
ATOM   1755  H   ALA A 106       7.920 -24.285  22.419  1.00  0.00           H  
ATOM   1756  HA  ALA A 106      10.324 -24.442  20.917  1.00  0.00           H  
ATOM   1757 1HB  ALA A 106      11.136 -25.888  22.752  1.00  0.00           H  
ATOM   1758 2HB  ALA A 106      10.283 -24.454  23.371  1.00  0.00           H  
ATOM   1759 3HB  ALA A 106       9.472 -26.037  23.362  1.00  0.00           H  
ATOM   1760  N   LYS A 107       8.450 -27.134  20.820  1.00  0.00           N  
ATOM   1761  CA  LYS A 107       8.292 -28.445  20.202  1.00  0.00           C  
ATOM   1762  C   LYS A 107       8.143 -28.329  18.692  1.00  0.00           C  
ATOM   1763  O   LYS A 107       8.609 -29.189  17.944  1.00  0.00           O  
ATOM   1764  CB  LYS A 107       7.086 -29.174  20.795  1.00  0.00           C  
ATOM   1765  CG  LYS A 107       7.309 -29.723  22.199  1.00  0.00           C  
ATOM   1766  CD  LYS A 107       6.054 -30.392  22.737  1.00  0.00           C  
ATOM   1767  CE  LYS A 107       6.304 -31.029  24.096  1.00  0.00           C  
ATOM   1768  NZ  LYS A 107       5.089 -31.706  24.625  1.00  0.00           N1+
ATOM   1769  H   LYS A 107       7.712 -26.774  21.408  1.00  0.00           H  
ATOM   1770  HA  LYS A 107       9.188 -29.033  20.405  1.00  0.00           H  
ATOM   1771 1HB  LYS A 107       6.233 -28.496  20.833  1.00  0.00           H  
ATOM   1772 2HB  LYS A 107       6.812 -30.009  20.150  1.00  0.00           H  
ATOM   1773 1HG  LYS A 107       8.121 -30.452  22.180  1.00  0.00           H  
ATOM   1774 2HG  LYS A 107       7.591 -28.909  22.866  1.00  0.00           H  
ATOM   1775 1HD  LYS A 107       5.259 -29.652  22.832  1.00  0.00           H  
ATOM   1776 2HD  LYS A 107       5.726 -31.164  22.040  1.00  0.00           H  
ATOM   1777 1HE  LYS A 107       7.106 -31.761  24.012  1.00  0.00           H  
ATOM   1778 2HE  LYS A 107       6.614 -30.261  24.805  1.00  0.00           H  
ATOM   1779 1HZ  LYS A 107       5.295 -32.114  25.526  1.00  0.00           H  
ATOM   1780 2HZ  LYS A 107       4.343 -31.032  24.724  1.00  0.00           H  
ATOM   1781 3HZ  LYS A 107       4.802 -32.433  23.986  1.00  0.00           H  
ATOM   1782  N   GLU A 108       7.492 -27.259  18.247  1.00  0.00           N  
ATOM   1783  CA  GLU A 108       7.175 -27.087  16.835  1.00  0.00           C  
ATOM   1784  C   GLU A 108       8.255 -26.285  16.120  1.00  0.00           C  
ATOM   1785  O   GLU A 108       8.328 -26.280  14.892  1.00  0.00           O  
ATOM   1786  CB  GLU A 108       5.820 -26.394  16.672  1.00  0.00           C  
ATOM   1787  CG  GLU A 108       4.634 -27.208  17.168  1.00  0.00           C  
ATOM   1788  CD  GLU A 108       3.322 -26.491  17.001  1.00  0.00           C  
ATOM   1789  OE1 GLU A 108       3.336 -25.350  16.609  1.00  0.00           O  
ATOM   1790  OE2 GLU A 108       2.305 -27.088  17.265  1.00  0.00           O1-
ATOM   1791  H   GLU A 108       7.210 -26.547  18.905  1.00  0.00           H  
ATOM   1792  HA  GLU A 108       7.121 -28.072  16.370  1.00  0.00           H  
ATOM   1793 1HB  GLU A 108       5.828 -25.449  17.216  1.00  0.00           H  
ATOM   1794 2HB  GLU A 108       5.653 -26.164  15.620  1.00  0.00           H  
ATOM   1795 1HG  GLU A 108       4.594 -28.147  16.615  1.00  0.00           H  
ATOM   1796 2HG  GLU A 108       4.783 -27.444  18.220  1.00  0.00           H  
ATOM   1797  N   ALA A 109       9.093 -25.607  16.899  1.00  0.00           N  
ATOM   1798  CA  ALA A 109      10.094 -24.704  16.343  1.00  0.00           C  
ATOM   1799  C   ALA A 109      11.144 -25.468  15.548  1.00  0.00           C  
ATOM   1800  O   ALA A 109      11.515 -26.586  15.905  1.00  0.00           O  
ATOM   1801  CB  ALA A 109      10.753 -23.897  17.453  1.00  0.00           C  
ATOM   1802  H   ALA A 109       9.035 -25.721  17.900  1.00  0.00           H  
ATOM   1803  HA  ALA A 109       9.590 -24.020  15.660  1.00  0.00           H  
ATOM   1804 1HB  ALA A 109      11.497 -23.227  17.021  1.00  0.00           H  
ATOM   1805 2HB  ALA A 109       9.996 -23.311  17.974  1.00  0.00           H  
ATOM   1806 3HB  ALA A 109      11.237 -24.573  18.155  1.00  0.00           H  
ATOM   1807  N   THR A 110      11.620 -24.859  14.467  1.00  0.00           N  
ATOM   1808  CA  THR A 110      12.732 -25.411  13.703  1.00  0.00           C  
ATOM   1809  C   THR A 110      13.995 -24.579  13.890  1.00  0.00           C  
ATOM   1810  O   THR A 110      15.048 -24.902  13.340  1.00  0.00           O  
ATOM   1811  CB  THR A 110      12.387 -25.498  12.205  1.00  0.00           C  
ATOM   1812  CG2 THR A 110      11.178 -26.396  11.987  1.00  0.00           C  
ATOM   1813  OG1 THR A 110      12.101 -24.187  11.701  1.00  0.00           O  
ATOM   1814  H   THR A 110      11.200 -23.990  14.166  1.00  0.00           H  
ATOM   1815  HA  THR A 110      12.936 -26.418  14.067  1.00  0.00           H  
ATOM   1816  HB  THR A 110      13.237 -25.905  11.659  1.00  0.00           H  
ATOM   1817  HG1 THR A 110      12.169 -24.191  10.743  1.00  0.00           H  
ATOM   1818 1HG2 THR A 110      10.949 -26.445  10.923  1.00  0.00           H  
ATOM   1819 2HG2 THR A 110      11.397 -27.397  12.359  1.00  0.00           H  
ATOM   1820 3HG2 THR A 110      10.322 -25.988  12.524  1.00  0.00           H  
ATOM   1821  N   ASP A 111      13.882 -23.509  14.668  1.00  0.00           N  
ATOM   1822  CA  ASP A 111      15.022 -22.644  14.951  1.00  0.00           C  
ATOM   1823  C   ASP A 111      15.716 -23.053  16.244  1.00  0.00           C  
ATOM   1824  O   ASP A 111      15.183 -22.851  17.336  1.00  0.00           O  
ATOM   1825  CB  ASP A 111      14.577 -21.183  15.043  1.00  0.00           C  
ATOM   1826  CG  ASP A 111      15.744 -20.217  15.200  1.00  0.00           C  
ATOM   1827  OD1 ASP A 111      16.858 -20.618  14.957  1.00  0.00           O  
ATOM   1828  OD2 ASP A 111      15.510 -19.088  15.560  1.00  0.00           O1-
ATOM   1829  H   ASP A 111      12.984 -23.287  15.073  1.00  0.00           H  
ATOM   1830  HA  ASP A 111      15.739 -22.739  14.134  1.00  0.00           H  
ATOM   1831 1HB  ASP A 111      14.020 -20.914  14.146  1.00  0.00           H  
ATOM   1832 2HB  ASP A 111      13.906 -21.059  15.894  1.00  0.00           H  
ATOM   1833  N   LYS A 112      16.906 -23.629  16.114  1.00  0.00           N  
ATOM   1834  CA  LYS A 112      17.626 -24.168  17.263  1.00  0.00           C  
ATOM   1835  C   LYS A 112      17.796 -23.115  18.350  1.00  0.00           C  
ATOM   1836  O   LYS A 112      17.686 -23.413  19.539  1.00  0.00           O  
ATOM   1837  CB  LYS A 112      18.990 -24.707  16.834  1.00  0.00           C  
ATOM   1838  CG  LYS A 112      18.930 -25.974  15.990  1.00  0.00           C  
ATOM   1839  CD  LYS A 112      20.321 -26.428  15.573  1.00  0.00           C  
ATOM   1840  CE  LYS A 112      20.259 -27.670  14.697  1.00  0.00           C  
ATOM   1841  NZ  LYS A 112      21.614 -28.132  14.291  1.00  0.00           N1+
ATOM   1842  H   LYS A 112      17.324 -23.694  15.197  1.00  0.00           H  
ATOM   1843  HA  LYS A 112      17.042 -24.989  17.682  1.00  0.00           H  
ATOM   1844 1HB  LYS A 112      19.518 -23.947  16.257  1.00  0.00           H  
ATOM   1845 2HB  LYS A 112      19.591 -24.922  17.718  1.00  0.00           H  
ATOM   1846 1HG  LYS A 112      18.454 -26.771  16.565  1.00  0.00           H  
ATOM   1847 2HG  LYS A 112      18.334 -25.788  15.097  1.00  0.00           H  
ATOM   1848 1HD  LYS A 112      20.814 -25.627  15.021  1.00  0.00           H  
ATOM   1849 2HD  LYS A 112      20.912 -26.650  16.461  1.00  0.00           H  
ATOM   1850 1HE  LYS A 112      19.763 -28.473  15.239  1.00  0.00           H  
ATOM   1851 2HE  LYS A 112      19.680 -27.454  13.800  1.00  0.00           H  
ATOM   1852 1HZ  LYS A 112      21.530 -28.956  13.712  1.00  0.00           H  
ATOM   1853 2HZ  LYS A 112      22.079 -27.401  13.770  1.00  0.00           H  
ATOM   1854 3HZ  LYS A 112      22.156 -28.354  15.114  1.00  0.00           H  
ATOM   1855  N   GLU A 113      18.067 -21.881  17.935  1.00  0.00           N  
ATOM   1856  CA  GLU A 113      18.349 -20.801  18.873  1.00  0.00           C  
ATOM   1857  C   GLU A 113      17.116 -20.451  19.696  1.00  0.00           C  
ATOM   1858  O   GLU A 113      17.222 -20.099  20.871  1.00  0.00           O  
ATOM   1859  CB  GLU A 113      18.845 -19.562  18.126  1.00  0.00           C  
ATOM   1860  CG  GLU A 113      20.225 -19.713  17.504  1.00  0.00           C  
ATOM   1861  CD  GLU A 113      21.301 -19.971  18.522  1.00  0.00           C  
ATOM   1862  OE1 GLU A 113      21.353 -19.259  19.497  1.00  0.00           O  
ATOM   1863  OE2 GLU A 113      22.073 -20.880  18.325  1.00  0.00           O1-
ATOM   1864  H   GLU A 113      18.077 -21.687  16.943  1.00  0.00           H  
ATOM   1865  HA  GLU A 113      19.131 -21.134  19.557  1.00  0.00           H  
ATOM   1866 1HB  GLU A 113      18.144 -19.313  17.329  1.00  0.00           H  
ATOM   1867 2HB  GLU A 113      18.877 -18.714  18.810  1.00  0.00           H  
ATOM   1868 1HG  GLU A 113      20.205 -20.542  16.796  1.00  0.00           H  
ATOM   1869 2HG  GLU A 113      20.465 -18.805  16.951  1.00  0.00           H  
ATOM   1870  N   LEU A 114      15.947 -20.550  19.073  1.00  0.00           N  
ATOM   1871  CA  LEU A 114      14.687 -20.305  19.764  1.00  0.00           C  
ATOM   1872  C   LEU A 114      14.388 -21.409  20.770  1.00  0.00           C  
ATOM   1873  O   LEU A 114      13.937 -21.141  21.884  1.00  0.00           O  
ATOM   1874  CB  LEU A 114      13.538 -20.202  18.753  1.00  0.00           C  
ATOM   1875  CG  LEU A 114      12.138 -20.020  19.352  1.00  0.00           C  
ATOM   1876  CD1 LEU A 114      12.086 -18.713  20.131  1.00  0.00           C  
ATOM   1877  CD2 LEU A 114      11.103 -20.033  18.237  1.00  0.00           C  
ATOM   1878  H   LEU A 114      15.931 -20.801  18.094  1.00  0.00           H  
ATOM   1879  HA  LEU A 114      14.765 -19.361  20.302  1.00  0.00           H  
ATOM   1880 1HB  LEU A 114      13.730 -19.357  18.094  1.00  0.00           H  
ATOM   1881 2HB  LEU A 114      13.524 -21.110  18.149  1.00  0.00           H  
ATOM   1882  HG  LEU A 114      11.932 -20.832  20.049  1.00  0.00           H  
ATOM   1883 1HD1 LEU A 114      11.091 -18.582  20.557  1.00  0.00           H  
ATOM   1884 2HD1 LEU A 114      12.823 -18.737  20.934  1.00  0.00           H  
ATOM   1885 3HD1 LEU A 114      12.305 -17.881  19.462  1.00  0.00           H  
ATOM   1886 1HD2 LEU A 114      10.107 -19.904  18.663  1.00  0.00           H  
ATOM   1887 2HD2 LEU A 114      11.308 -19.220  17.540  1.00  0.00           H  
ATOM   1888 3HD2 LEU A 114      11.150 -20.984  17.708  1.00  0.00           H  
ATOM   1889  N   VAL A 115      14.641 -22.651  20.372  1.00  0.00           N  
ATOM   1890  CA  VAL A 115      14.355 -23.801  21.222  1.00  0.00           C  
ATOM   1891  C   VAL A 115      15.257 -23.817  22.449  1.00  0.00           C  
ATOM   1892  O   VAL A 115      14.823 -24.175  23.544  1.00  0.00           O  
ATOM   1893  CB  VAL A 115      14.546 -25.109  20.431  1.00  0.00           C  
ATOM   1894  CG1 VAL A 115      14.420 -26.312  21.354  1.00  0.00           C  
ATOM   1895  CG2 VAL A 115      13.529 -25.186  19.303  1.00  0.00           C  
ATOM   1896  H   VAL A 115      15.042 -22.802  19.458  1.00  0.00           H  
ATOM   1897  HA  VAL A 115      13.318 -23.739  21.551  1.00  0.00           H  
ATOM   1898  HB  VAL A 115      15.553 -25.128  20.015  1.00  0.00           H  
ATOM   1899 1HG1 VAL A 115      14.558 -27.228  20.779  1.00  0.00           H  
ATOM   1900 2HG1 VAL A 115      15.181 -26.255  22.132  1.00  0.00           H  
ATOM   1901 3HG1 VAL A 115      13.431 -26.318  21.811  1.00  0.00           H  
ATOM   1902 1HG2 VAL A 115      13.670 -26.113  18.748  1.00  0.00           H  
ATOM   1903 2HG2 VAL A 115      12.521 -25.162  19.720  1.00  0.00           H  
ATOM   1904 3HG2 VAL A 115      13.664 -24.337  18.632  1.00  0.00           H  
ATOM   1905  N   ILE A 116      16.512 -23.426  22.260  1.00  0.00           N  
ATOM   1906  CA  ILE A 116      17.460 -23.336  23.364  1.00  0.00           C  
ATOM   1907  C   ILE A 116      17.050 -22.257  24.358  1.00  0.00           C  
ATOM   1908  O   ILE A 116      17.122 -22.457  25.570  1.00  0.00           O  
ATOM   1909  CB  ILE A 116      18.881 -23.042  22.845  1.00  0.00           C  
ATOM   1910  CG1 ILE A 116      19.420 -24.240  22.060  1.00  0.00           C  
ATOM   1911  CG2 ILE A 116      19.808 -22.697  23.999  1.00  0.00           C  
ATOM   1912  CD1 ILE A 116      20.631 -23.920  21.213  1.00  0.00           C  
ATOM   1913  H   ILE A 116      16.817 -23.185  21.328  1.00  0.00           H  
ATOM   1914  HA  ILE A 116      17.476 -24.292  23.885  1.00  0.00           H  
ATOM   1915  HB  ILE A 116      18.848 -22.201  22.153  1.00  0.00           H  
ATOM   1916 1HG1 ILE A 116      19.689 -25.037  22.751  1.00  0.00           H  
ATOM   1917 2HG1 ILE A 116      18.640 -24.627  21.403  1.00  0.00           H  
ATOM   1918 1HG2 ILE A 116      20.807 -22.493  23.615  1.00  0.00           H  
ATOM   1919 2HG2 ILE A 116      19.432 -21.816  24.517  1.00  0.00           H  
ATOM   1920 3HG2 ILE A 116      19.851 -23.536  24.695  1.00  0.00           H  
ATOM   1921 1HD1 ILE A 116      20.955 -24.819  20.686  1.00  0.00           H  
ATOM   1922 2HD1 ILE A 116      20.375 -23.147  20.487  1.00  0.00           H  
ATOM   1923 3HD1 ILE A 116      21.438 -23.565  21.852  1.00  0.00           H  
ATOM   1924  N   TYR A 117      16.619 -21.114  23.836  1.00  0.00           N  
ATOM   1925  CA  TYR A 117      16.189 -20.003  24.677  1.00  0.00           C  
ATOM   1926  C   TYR A 117      15.000 -20.396  25.545  1.00  0.00           C  
ATOM   1927  O   TYR A 117      14.971 -20.111  26.742  1.00  0.00           O  
ATOM   1928  CB  TYR A 117      15.839 -18.785  23.819  1.00  0.00           C  
ATOM   1929  CG  TYR A 117      15.471 -17.557  24.622  1.00  0.00           C  
ATOM   1930  CD1 TYR A 117      16.253 -17.176  25.702  1.00  0.00           C  
ATOM   1931  CD2 TYR A 117      14.352 -16.814  24.278  1.00  0.00           C  
ATOM   1932  CE1 TYR A 117      15.918 -16.053  26.435  1.00  0.00           C  
ATOM   1933  CE2 TYR A 117      14.016 -15.692  25.011  1.00  0.00           C  
ATOM   1934  CZ  TYR A 117      14.794 -15.311  26.085  1.00  0.00           C  
ATOM   1935  OH  TYR A 117      14.460 -14.194  26.816  1.00  0.00           O  
ATOM   1936  H   TYR A 117      16.587 -21.011  22.832  1.00  0.00           H  
ATOM   1937  HA  TYR A 117      17.009 -19.735  25.343  1.00  0.00           H  
ATOM   1938 1HB  TYR A 117      16.687 -18.533  23.181  1.00  0.00           H  
ATOM   1939 2HB  TYR A 117      15.000 -19.029  23.167  1.00  0.00           H  
ATOM   1940  HD1 TYR A 117      17.133 -17.760  25.972  1.00  0.00           H  
ATOM   1941  HD2 TYR A 117      13.736 -17.115  23.431  1.00  0.00           H  
ATOM   1942  HE1 TYR A 117      16.531 -15.753  27.283  1.00  0.00           H  
ATOM   1943  HE2 TYR A 117      13.136 -15.108  24.743  1.00  0.00           H  
ATOM   1944  HH  TYR A 117      15.100 -14.071  27.521  1.00  0.00           H  
ATOM   1945  N   ILE A 118      14.019 -21.053  24.934  1.00  0.00           N  
ATOM   1946  CA  ILE A 118      12.827 -21.489  25.650  1.00  0.00           C  
ATOM   1947  C   ILE A 118      13.176 -22.489  26.744  1.00  0.00           C  
ATOM   1948  O   ILE A 118      12.635 -22.431  27.849  1.00  0.00           O  
ATOM   1949  CB  ILE A 118      11.806 -22.117  24.685  1.00  0.00           C  
ATOM   1950  CG1 ILE A 118      11.280 -21.066  23.705  1.00  0.00           C  
ATOM   1951  CG2 ILE A 118      10.660 -22.748  25.460  1.00  0.00           C  
ATOM   1952  CD1 ILE A 118      10.516 -21.648  22.537  1.00  0.00           C  
ATOM   1953  H   ILE A 118      14.104 -21.256  23.949  1.00  0.00           H  
ATOM   1954  HA  ILE A 118      12.368 -20.619  26.119  1.00  0.00           H  
ATOM   1955  HB  ILE A 118      12.295 -22.887  24.089  1.00  0.00           H  
ATOM   1956 1HG1 ILE A 118      10.624 -20.373  24.231  1.00  0.00           H  
ATOM   1957 2HG1 ILE A 118      12.115 -20.487  23.309  1.00  0.00           H  
ATOM   1958 1HG2 ILE A 118       9.947 -23.187  24.763  1.00  0.00           H  
ATOM   1959 2HG2 ILE A 118      11.048 -23.524  26.118  1.00  0.00           H  
ATOM   1960 3HG2 ILE A 118      10.160 -21.984  26.056  1.00  0.00           H  
ATOM   1961 1HD1 ILE A 118      10.176 -20.841  21.887  1.00  0.00           H  
ATOM   1962 2HD1 ILE A 118      11.166 -22.318  21.974  1.00  0.00           H  
ATOM   1963 3HD1 ILE A 118       9.654 -22.202  22.907  1.00  0.00           H  
ATOM   1964  N   VAL A 119      14.083 -23.408  26.431  1.00  0.00           N  
ATOM   1965  CA  VAL A 119      14.565 -24.374  27.411  1.00  0.00           C  
ATOM   1966  C   VAL A 119      15.215 -23.677  28.599  1.00  0.00           C  
ATOM   1967  O   VAL A 119      15.014 -24.069  29.748  1.00  0.00           O  
ATOM   1968  CB  VAL A 119      15.582 -25.332  26.762  1.00  0.00           C  
ATOM   1969  CG1 VAL A 119      16.368 -26.077  27.830  1.00  0.00           C  
ATOM   1970  CG2 VAL A 119      14.861 -26.308  25.844  1.00  0.00           C  
ATOM   1971  H   VAL A 119      14.448 -23.438  25.490  1.00  0.00           H  
ATOM   1972  HA  VAL A 119      13.715 -24.956  27.770  1.00  0.00           H  
ATOM   1973  HB  VAL A 119      16.298 -24.749  26.183  1.00  0.00           H  
ATOM   1974 1HG1 VAL A 119      17.082 -26.749  27.353  1.00  0.00           H  
ATOM   1975 2HG1 VAL A 119      16.904 -25.361  28.453  1.00  0.00           H  
ATOM   1976 3HG1 VAL A 119      15.683 -26.656  28.449  1.00  0.00           H  
ATOM   1977 1HG2 VAL A 119      15.586 -26.981  25.389  1.00  0.00           H  
ATOM   1978 2HG2 VAL A 119      14.140 -26.887  26.422  1.00  0.00           H  
ATOM   1979 3HG2 VAL A 119      14.339 -25.755  25.063  1.00  0.00           H  
ATOM   1980  N   LYS A 120      15.996 -22.640  28.314  1.00  0.00           N  
ATOM   1981  CA  LYS A 120      16.615 -21.837  29.362  1.00  0.00           C  
ATOM   1982  C   LYS A 120      15.564 -21.156  30.228  1.00  0.00           C  
ATOM   1983  O   LYS A 120      15.681 -21.121  31.453  1.00  0.00           O  
ATOM   1984  CB  LYS A 120      17.554 -20.794  28.754  1.00  0.00           C  
ATOM   1985  CG  LYS A 120      18.857 -21.362  28.207  1.00  0.00           C  
ATOM   1986  CD  LYS A 120      19.719 -20.272  27.590  1.00  0.00           C  
ATOM   1987  CE  LYS A 120      21.067 -20.818  27.141  1.00  0.00           C  
ATOM   1988  NZ  LYS A 120      21.899 -19.774  26.482  1.00  0.00           N1+
ATOM   1989  H   LYS A 120      16.165 -22.402  27.348  1.00  0.00           H  
ATOM   1990  HA  LYS A 120      17.200 -22.498  30.005  1.00  0.00           H  
ATOM   1991 1HB  LYS A 120      17.046 -20.279  27.937  1.00  0.00           H  
ATOM   1992 2HB  LYS A 120      17.804 -20.046  29.507  1.00  0.00           H  
ATOM   1993 1HG  LYS A 120      19.413 -21.839  29.016  1.00  0.00           H  
ATOM   1994 2HG  LYS A 120      18.637 -22.113  27.449  1.00  0.00           H  
ATOM   1995 1HD  LYS A 120      19.204 -19.844  26.729  1.00  0.00           H  
ATOM   1996 2HD  LYS A 120      19.885 -19.480  28.321  1.00  0.00           H  
ATOM   1997 1HE  LYS A 120      21.607 -21.206  28.003  1.00  0.00           H  
ATOM   1998 2HE  LYS A 120      20.912 -21.637  26.438  1.00  0.00           H  
ATOM   1999 1HZ  LYS A 120      22.782 -20.176  26.200  1.00  0.00           H  
ATOM   2000 2HZ  LYS A 120      21.415 -19.420  25.670  1.00  0.00           H  
ATOM   2001 3HZ  LYS A 120      22.065 -19.018  27.130  1.00  0.00           H  
ATOM   2002  N   ILE A 121      14.537 -20.612  29.584  1.00  0.00           N  
ATOM   2003  CA  ILE A 121      13.432 -19.981  30.297  1.00  0.00           C  
ATOM   2004  C   ILE A 121      12.715 -20.980  31.195  1.00  0.00           C  
ATOM   2005  O   ILE A 121      12.427 -20.689  32.357  1.00  0.00           O  
ATOM   2006  CB  ILE A 121      12.426 -19.361  29.311  1.00  0.00           C  
ATOM   2007  CG1 ILE A 121      13.041 -18.146  28.613  1.00  0.00           C  
ATOM   2008  CG2 ILE A 121      11.146 -18.971  30.034  1.00  0.00           C  
ATOM   2009  CD1 ILE A 121      12.310 -17.728  27.357  1.00  0.00           C  
ATOM   2010  H   ILE A 121      14.521 -20.637  28.574  1.00  0.00           H  
ATOM   2011  HA  ILE A 121      13.835 -19.186  30.924  1.00  0.00           H  
ATOM   2012  HB  ILE A 121      12.185 -20.084  28.533  1.00  0.00           H  
ATOM   2013 1HG1 ILE A 121      13.053 -17.299  29.298  1.00  0.00           H  
ATOM   2014 2HG1 ILE A 121      14.076 -18.365  28.346  1.00  0.00           H  
ATOM   2015 1HG2 ILE A 121      10.445 -18.533  29.324  1.00  0.00           H  
ATOM   2016 2HG2 ILE A 121      10.699 -19.855  30.486  1.00  0.00           H  
ATOM   2017 3HG2 ILE A 121      11.374 -18.243  30.812  1.00  0.00           H  
ATOM   2018 1HD1 ILE A 121      12.807 -16.861  26.919  1.00  0.00           H  
ATOM   2019 2HD1 ILE A 121      12.317 -18.550  26.642  1.00  0.00           H  
ATOM   2020 3HD1 ILE A 121      11.282 -17.469  27.604  1.00  0.00           H  
ATOM   2021  N   LEU A 122      12.428 -22.157  30.652  1.00  0.00           N  
ATOM   2022  CA  LEU A 122      11.742 -23.202  31.404  1.00  0.00           C  
ATOM   2023  C   LEU A 122      12.582 -23.674  32.584  1.00  0.00           C  
ATOM   2024  O   LEU A 122      12.056 -23.949  33.661  1.00  0.00           O  
ATOM   2025  CB  LEU A 122      11.421 -24.390  30.489  1.00  0.00           C  
ATOM   2026  CG  LEU A 122      10.346 -24.138  29.424  1.00  0.00           C  
ATOM   2027  CD1 LEU A 122      10.328 -25.297  28.436  1.00  0.00           C  
ATOM   2028  CD2 LEU A 122       8.992 -23.974  30.099  1.00  0.00           C  
ATOM   2029  H   LEU A 122      12.692 -22.334  29.693  1.00  0.00           H  
ATOM   2030  HA  LEU A 122      10.808 -22.794  31.788  1.00  0.00           H  
ATOM   2031 1HB  LEU A 122      12.333 -24.688  29.974  1.00  0.00           H  
ATOM   2032 2HB  LEU A 122      11.087 -25.224  31.106  1.00  0.00           H  
ATOM   2033  HG  LEU A 122      10.588 -23.231  28.870  1.00  0.00           H  
ATOM   2034 1HD1 LEU A 122       9.563 -25.118  27.679  1.00  0.00           H  
ATOM   2035 2HD1 LEU A 122      11.302 -25.379  27.954  1.00  0.00           H  
ATOM   2036 3HD1 LEU A 122      10.105 -26.223  28.965  1.00  0.00           H  
ATOM   2037 1HD2 LEU A 122       8.227 -23.794  29.342  1.00  0.00           H  
ATOM   2038 2HD2 LEU A 122       8.749 -24.882  30.652  1.00  0.00           H  
ATOM   2039 3HD2 LEU A 122       9.028 -23.129  30.785  1.00  0.00           H  
ATOM   2040  N   ALA A 123      13.891 -23.765  32.372  1.00  0.00           N  
ATOM   2041  CA  ALA A 123      14.811 -24.163  33.431  1.00  0.00           C  
ATOM   2042  C   ALA A 123      14.808 -23.154  34.571  1.00  0.00           C  
ATOM   2043  O   ALA A 123      14.762 -23.527  35.744  1.00  0.00           O  
ATOM   2044  CB  ALA A 123      16.218 -24.328  32.874  1.00  0.00           C  
ATOM   2045  H   ALA A 123      14.257 -23.555  31.455  1.00  0.00           H  
ATOM   2046  HA  ALA A 123      14.476 -25.120  33.830  1.00  0.00           H  
ATOM   2047 1HB  ALA A 123      16.894 -24.624  33.677  1.00  0.00           H  
ATOM   2048 2HB  ALA A 123      16.216 -25.094  32.100  1.00  0.00           H  
ATOM   2049 3HB  ALA A 123      16.553 -23.383  32.449  1.00  0.00           H  
ATOM   2050  N   GLU A 124      14.856 -21.873  34.221  1.00  0.00           N  
ATOM   2051  CA  GLU A 124      14.846 -20.806  35.216  1.00  0.00           C  
ATOM   2052  C   GLU A 124      13.551 -20.813  36.019  1.00  0.00           C  
ATOM   2053  O   GLU A 124      13.558 -20.582  37.227  1.00  0.00           O  
ATOM   2054  CB  GLU A 124      15.031 -19.445  34.540  1.00  0.00           C  
ATOM   2055  CG  GLU A 124      16.434 -19.196  34.004  1.00  0.00           C  
ATOM   2056  CD  GLU A 124      16.540 -17.920  33.214  1.00  0.00           C  
ATOM   2057  OE1 GLU A 124      15.523 -17.336  32.926  1.00  0.00           O  
ATOM   2058  OE2 GLU A 124      17.639 -17.531  32.899  1.00  0.00           O1-
ATOM   2059  H   GLU A 124      14.901 -21.632  33.242  1.00  0.00           H  
ATOM   2060  HA  GLU A 124      15.674 -20.969  35.906  1.00  0.00           H  
ATOM   2061 1HB  GLU A 124      14.333 -19.355  33.707  1.00  0.00           H  
ATOM   2062 2HB  GLU A 124      14.798 -18.652  35.250  1.00  0.00           H  
ATOM   2063 1HG  GLU A 124      17.129 -19.149  34.842  1.00  0.00           H  
ATOM   2064 2HG  GLU A 124      16.725 -20.034  33.372  1.00  0.00           H  
ATOM   2065  N   LEU A 125      12.440 -21.080  35.338  1.00  0.00           N  
ATOM   2066  CA  LEU A 125      11.143 -21.170  35.996  1.00  0.00           C  
ATOM   2067  C   LEU A 125      11.105 -22.326  36.987  1.00  0.00           C  
ATOM   2068  O   LEU A 125      10.599 -22.186  38.100  1.00  0.00           O  
ATOM   2069  CB  LEU A 125      10.031 -21.345  34.953  1.00  0.00           C  
ATOM   2070  CG  LEU A 125       9.715 -20.107  34.103  1.00  0.00           C  
ATOM   2071  CD1 LEU A 125       8.788 -20.500  32.960  1.00  0.00           C  
ATOM   2072  CD2 LEU A 125       9.081 -19.037  34.980  1.00  0.00           C  
ATOM   2073  H   LEU A 125      12.498 -21.226  34.340  1.00  0.00           H  
ATOM   2074  HA  LEU A 125      10.967 -20.244  36.542  1.00  0.00           H  
ATOM   2075 1HB  LEU A 125      10.315 -22.149  34.275  1.00  0.00           H  
ATOM   2076 2HB  LEU A 125       9.115 -21.637  35.467  1.00  0.00           H  
ATOM   2077  HG  LEU A 125      10.636 -19.720  33.668  1.00  0.00           H  
ATOM   2078 1HD1 LEU A 125       8.565 -19.620  32.356  1.00  0.00           H  
ATOM   2079 2HD1 LEU A 125       9.275 -21.250  32.339  1.00  0.00           H  
ATOM   2080 3HD1 LEU A 125       7.864 -20.906  33.366  1.00  0.00           H  
ATOM   2081 1HD2 LEU A 125       8.856 -18.158  34.376  1.00  0.00           H  
ATOM   2082 2HD2 LEU A 125       8.159 -19.424  35.415  1.00  0.00           H  
ATOM   2083 3HD2 LEU A 125       9.772 -18.764  35.777  1.00  0.00           H  
ATOM   2084  N   ALA A 126      11.644 -23.469  36.574  1.00  0.00           N  
ATOM   2085  CA  ALA A 126      11.644 -24.661  37.413  1.00  0.00           C  
ATOM   2086  C   ALA A 126      12.507 -24.463  38.653  1.00  0.00           C  
ATOM   2087  O   ALA A 126      12.143 -24.891  39.749  1.00  0.00           O  
ATOM   2088  CB  ALA A 126      12.126 -25.867  36.619  1.00  0.00           C  
ATOM   2089  H   ALA A 126      12.064 -23.512  35.658  1.00  0.00           H  
ATOM   2090  HA  ALA A 126      10.621 -24.843  37.743  1.00  0.00           H  
ATOM   2091 1HB  ALA A 126      12.120 -26.750  37.259  1.00  0.00           H  
ATOM   2092 2HB  ALA A 126      11.465 -26.031  35.769  1.00  0.00           H  
ATOM   2093 3HB  ALA A 126      13.139 -25.685  36.262  1.00  0.00           H  
ATOM   2094  N   LYS A 127      13.651 -23.814  38.473  1.00  0.00           N  
ATOM   2095  CA  LYS A 127      14.585 -23.590  39.570  1.00  0.00           C  
ATOM   2096  C   LYS A 127      13.995 -22.649  40.612  1.00  0.00           C  
ATOM   2097  O   LYS A 127      14.098 -22.895  41.814  1.00  0.00           O  
ATOM   2098  CB  LYS A 127      15.907 -23.028  39.043  1.00  0.00           C  
ATOM   2099  CG  LYS A 127      16.769 -24.041  38.300  1.00  0.00           C  
ATOM   2100  CD  LYS A 127      18.028 -23.392  37.745  1.00  0.00           C  
ATOM   2101  CE  LYS A 127      18.938 -24.421  37.089  1.00  0.00           C  
ATOM   2102  NZ  LYS A 127      20.167 -23.798  36.525  1.00  0.00           N1+
ATOM   2103  H   LYS A 127      13.881 -23.466  37.553  1.00  0.00           H  
ATOM   2104  HA  LYS A 127      14.783 -24.545  40.057  1.00  0.00           H  
ATOM   2105 1HB  LYS A 127      15.704 -22.200  38.364  1.00  0.00           H  
ATOM   2106 2HB  LYS A 127      16.493 -22.635  39.873  1.00  0.00           H  
ATOM   2107 1HG  LYS A 127      17.054 -24.845  38.980  1.00  0.00           H  
ATOM   2108 2HG  LYS A 127      16.198 -24.470  37.477  1.00  0.00           H  
ATOM   2109 1HD  LYS A 127      17.754 -22.637  37.007  1.00  0.00           H  
ATOM   2110 2HD  LYS A 127      18.573 -22.904  38.554  1.00  0.00           H  
ATOM   2111 1HE  LYS A 127      19.229 -25.170  37.823  1.00  0.00           H  
ATOM   2112 2HE  LYS A 127      18.399 -24.922  36.285  1.00  0.00           H  
ATOM   2113 1HZ  LYS A 127      20.741 -24.511  36.099  1.00  0.00           H  
ATOM   2114 2HZ  LYS A 127      19.908 -23.113  35.828  1.00  0.00           H  
ATOM   2115 3HZ  LYS A 127      20.684 -23.345  37.264  1.00  0.00           H  
ATOM   2116  N   GLN A 128      13.377 -21.570  40.145  1.00  0.00           N  
ATOM   2117  CA  GLN A 128      12.866 -20.534  41.035  1.00  0.00           C  
ATOM   2118  C   GLN A 128      11.563 -20.966  41.694  1.00  0.00           C  
ATOM   2119  O   GLN A 128      11.026 -20.263  42.550  1.00  0.00           O  
ATOM   2120  CB  GLN A 128      12.657 -19.225  40.270  1.00  0.00           C  
ATOM   2121  CG  GLN A 128      13.939 -18.591  39.758  1.00  0.00           C  
ATOM   2122  CD  GLN A 128      13.676 -17.383  38.877  1.00  0.00           C  
ATOM   2123  NE2 GLN A 128      14.744 -16.725  38.443  1.00  0.00           N  
ATOM   2124  OE1 GLN A 128      12.524 -17.047  38.590  1.00  0.00           O  
ATOM   2125  H   GLN A 128      13.257 -21.464  39.148  1.00  0.00           H  
ATOM   2126  HA  GLN A 128      13.600 -20.363  41.823  1.00  0.00           H  
ATOM   2127 1HB  GLN A 128      12.005 -19.404  39.414  1.00  0.00           H  
ATOM   2128 2HB  GLN A 128      12.157 -18.502  40.915  1.00  0.00           H  
ATOM   2129 1HG  GLN A 128      14.537 -18.268  40.610  1.00  0.00           H  
ATOM   2130 2HG  GLN A 128      14.489 -19.327  39.173  1.00  0.00           H  
ATOM   2131 1HE2 GLN A 128      14.633 -15.920  37.858  1.00  0.00           H  
ATOM   2132 2HE2 GLN A 128      15.660 -17.032  38.701  1.00  0.00           H  
ATOM   2133  N   SER A 129      11.057 -22.127  41.288  1.00  0.00           N  
ATOM   2134  CA  SER A 129       9.738 -22.578  41.714  1.00  0.00           C  
ATOM   2135  C   SER A 129       9.825 -23.414  42.984  1.00  0.00           C  
ATOM   2136  O   SER A 129      10.793 -24.145  43.193  1.00  0.00           O  
ATOM   2137  CB  SER A 129       9.082 -23.385  40.610  1.00  0.00           C  
ATOM   2138  OG  SER A 129       7.880 -23.954  41.051  1.00  0.00           O  
ATOM   2139  H   SER A 129      11.602 -22.711  40.670  1.00  0.00           H  
ATOM   2140  HA  SER A 129       9.123 -21.701  41.922  1.00  0.00           H  
ATOM   2141 1HB  SER A 129       8.889 -22.740  39.753  1.00  0.00           H  
ATOM   2142 2HB  SER A 129       9.760 -24.170  40.282  1.00  0.00           H  
ATOM   2143  HG  SER A 129       7.574 -24.515  40.334  1.00  0.00           H  
ATOM   2144  N   THR A 130       8.807 -23.302  43.831  1.00  0.00           N  
ATOM   2145  CA  THR A 130       8.652 -24.204  44.966  1.00  0.00           C  
ATOM   2146  C   THR A 130       7.458 -25.131  44.774  1.00  0.00           C  
ATOM   2147  O   THR A 130       7.165 -25.966  45.628  1.00  0.00           O  
ATOM   2148  CB  THR A 130       8.490 -23.418  46.280  1.00  0.00           C  
ATOM   2149  CG2 THR A 130       9.704 -22.536  46.527  1.00  0.00           C  
ATOM   2150  OG1 THR A 130       7.316 -22.599  46.208  1.00  0.00           O  
ATOM   2151  H   THR A 130       8.123 -22.574  43.684  1.00  0.00           H  
ATOM   2152  HA  THR A 130       9.547 -24.821  45.042  1.00  0.00           H  
ATOM   2153  HB  THR A 130       8.380 -24.115  47.110  1.00  0.00           H  
ATOM   2154  HG1 THR A 130       6.540 -23.137  46.381  1.00  0.00           H  
ATOM   2155 1HG2 THR A 130       9.573 -21.989  47.460  1.00  0.00           H  
ATOM   2156 2HG2 THR A 130      10.597 -23.157  46.594  1.00  0.00           H  
ATOM   2157 3HG2 THR A 130       9.815 -21.830  45.705  1.00  0.00           H  
ATOM   2158  N   ASP A 131       6.773 -24.978  43.646  1.00  0.00           N  
ATOM   2159  CA  ASP A 131       5.610 -25.803  43.340  1.00  0.00           C  
ATOM   2160  C   ASP A 131       6.016 -27.083  42.622  1.00  0.00           C  
ATOM   2161  O   ASP A 131       6.549 -27.042  41.513  1.00  0.00           O  
ATOM   2162  CB  ASP A 131       4.612 -25.023  42.480  1.00  0.00           C  
ATOM   2163  CG  ASP A 131       3.337 -25.806  42.194  1.00  0.00           C  
ATOM   2164  OD1 ASP A 131       3.222 -26.910  42.671  1.00  0.00           O  
ATOM   2165  OD2 ASP A 131       2.490 -25.292  41.504  1.00  0.00           O1-
ATOM   2166  H   ASP A 131       7.064 -24.273  42.984  1.00  0.00           H  
ATOM   2167  HA  ASP A 131       5.123 -26.077  44.276  1.00  0.00           H  
ATOM   2168 1HB  ASP A 131       4.345 -24.094  42.984  1.00  0.00           H  
ATOM   2169 2HB  ASP A 131       5.078 -24.758  41.530  1.00  0.00           H  
ATOM   2170  N   SER A 132       5.760 -28.220  43.259  1.00  0.00           N  
ATOM   2171  CA  SER A 132       6.179 -29.510  42.725  1.00  0.00           C  
ATOM   2172  C   SER A 132       5.452 -29.830  41.425  1.00  0.00           C  
ATOM   2173  O   SER A 132       6.007 -30.472  40.533  1.00  0.00           O  
ATOM   2174  CB  SER A 132       5.922 -30.605  43.741  1.00  0.00           C  
ATOM   2175  OG  SER A 132       4.551 -30.734  44.005  1.00  0.00           O  
ATOM   2176  H   SER A 132       5.263 -28.190  44.138  1.00  0.00           H  
ATOM   2177  HA  SER A 132       7.249 -29.468  42.517  1.00  0.00           H  
ATOM   2178 1HB  SER A 132       6.313 -31.549  43.365  1.00  0.00           H  
ATOM   2179 2HB  SER A 132       6.452 -30.375  44.665  1.00  0.00           H  
ATOM   2180  HG  SER A 132       4.471 -31.444  44.646  1.00  0.00           H  
ATOM   2181  N   GLU A 133       4.206 -29.378  41.323  1.00  0.00           N  
ATOM   2182  CA  GLU A 133       3.400 -29.618  40.132  1.00  0.00           C  
ATOM   2183  C   GLU A 133       3.980 -28.899  38.921  1.00  0.00           C  
ATOM   2184  O   GLU A 133       3.977 -29.431  37.811  1.00  0.00           O  
ATOM   2185  CB  GLU A 133       1.957 -29.163  40.365  1.00  0.00           C  
ATOM   2186  CG  GLU A 133       1.002 -29.492  39.226  1.00  0.00           C  
ATOM   2187  CD  GLU A 133       0.777 -30.969  39.060  1.00  0.00           C  
ATOM   2188  OE1 GLU A 133       1.038 -31.699  39.985  1.00  0.00           O  
ATOM   2189  OE2 GLU A 133       0.343 -31.368  38.005  1.00  0.00           O1-
ATOM   2190  H   GLU A 133       3.808 -28.857  42.091  1.00  0.00           H  
ATOM   2191  HA  GLU A 133       3.400 -30.688  39.924  1.00  0.00           H  
ATOM   2192 1HB  GLU A 133       1.570 -29.631  41.271  1.00  0.00           H  
ATOM   2193 2HB  GLU A 133       1.936 -28.084  40.519  1.00  0.00           H  
ATOM   2194 1HG  GLU A 133       0.045 -29.009  39.417  1.00  0.00           H  
ATOM   2195 2HG  GLU A 133       1.405 -29.084  38.300  1.00  0.00           H  
ATOM   2196  N   LEU A 134       4.474 -27.685  39.141  1.00  0.00           N  
ATOM   2197  CA  LEU A 134       5.080 -26.900  38.072  1.00  0.00           C  
ATOM   2198  C   LEU A 134       6.414 -27.493  37.639  1.00  0.00           C  
ATOM   2199  O   LEU A 134       6.692 -27.617  36.446  1.00  0.00           O  
ATOM   2200  CB  LEU A 134       5.281 -25.449  38.528  1.00  0.00           C  
ATOM   2201  CG  LEU A 134       6.019 -24.537  37.542  1.00  0.00           C  
ATOM   2202  CD1 LEU A 134       5.257 -24.491  36.225  1.00  0.00           C  
ATOM   2203  CD2 LEU A 134       6.159 -23.145  38.141  1.00  0.00           C  
ATOM   2204  H   LEU A 134       4.431 -27.297  40.072  1.00  0.00           H  
ATOM   2205  HA  LEU A 134       4.406 -26.907  37.215  1.00  0.00           H  
ATOM   2206 1HB  LEU A 134       4.306 -25.007  38.722  1.00  0.00           H  
ATOM   2207 2HB  LEU A 134       5.846 -25.455  39.461  1.00  0.00           H  
ATOM   2208  HG  LEU A 134       7.010 -24.946  37.338  1.00  0.00           H  
ATOM   2209 1HD1 LEU A 134       5.781 -23.843  35.522  1.00  0.00           H  
ATOM   2210 2HD1 LEU A 134       5.189 -25.496  35.808  1.00  0.00           H  
ATOM   2211 3HD1 LEU A 134       4.254 -24.101  36.398  1.00  0.00           H  
ATOM   2212 1HD2 LEU A 134       6.684 -22.498  37.440  1.00  0.00           H  
ATOM   2213 2HD2 LEU A 134       5.169 -22.735  38.343  1.00  0.00           H  
ATOM   2214 3HD2 LEU A 134       6.723 -23.206  39.072  1.00  0.00           H  
ATOM   2215  N   VAL A 135       7.237 -27.858  38.616  1.00  0.00           N  
ATOM   2216  CA  VAL A 135       8.550 -28.429  38.338  1.00  0.00           C  
ATOM   2217  C   VAL A 135       8.427 -29.755  37.597  1.00  0.00           C  
ATOM   2218  O   VAL A 135       9.159 -30.012  36.641  1.00  0.00           O  
ATOM   2219  CB  VAL A 135       9.327 -28.647  39.649  1.00  0.00           C  
ATOM   2220  CG1 VAL A 135      10.606 -29.426  39.388  1.00  0.00           C  
ATOM   2221  CG2 VAL A 135       9.635 -27.306  40.297  1.00  0.00           C  
ATOM   2222  H   VAL A 135       6.947 -27.736  39.575  1.00  0.00           H  
ATOM   2223  HA  VAL A 135       9.107 -27.730  37.713  1.00  0.00           H  
ATOM   2224  HB  VAL A 135       8.719 -29.247  40.326  1.00  0.00           H  
ATOM   2225 1HG1 VAL A 135      11.144 -29.571  40.326  1.00  0.00           H  
ATOM   2226 2HG1 VAL A 135      10.360 -30.397  38.958  1.00  0.00           H  
ATOM   2227 3HG1 VAL A 135      11.236 -28.870  38.694  1.00  0.00           H  
ATOM   2228 1HG2 VAL A 135      10.184 -27.467  41.224  1.00  0.00           H  
ATOM   2229 2HG2 VAL A 135      10.239 -26.703  39.618  1.00  0.00           H  
ATOM   2230 3HG2 VAL A 135       8.704 -26.783  40.514  1.00  0.00           H  
ATOM   2231  N   ASN A 136       7.500 -30.593  38.046  1.00  0.00           N  
ATOM   2232  CA  ASN A 136       7.280 -31.895  37.426  1.00  0.00           C  
ATOM   2233  C   ASN A 136       6.823 -31.746  35.980  1.00  0.00           C  
ATOM   2234  O   ASN A 136       7.203 -32.535  35.115  1.00  0.00           O  
ATOM   2235  CB  ASN A 136       6.272 -32.702  38.223  1.00  0.00           C  
ATOM   2236  CG  ASN A 136       6.835 -33.210  39.522  1.00  0.00           C  
ATOM   2237  ND2 ASN A 136       5.969 -33.565  40.435  1.00  0.00           N  
ATOM   2238  OD1 ASN A 136       8.057 -33.278  39.698  1.00  0.00           O  
ATOM   2239  H   ASN A 136       6.933 -30.324  38.837  1.00  0.00           H  
ATOM   2240  HA  ASN A 136       8.226 -32.436  37.412  1.00  0.00           H  
ATOM   2241 1HB  ASN A 136       5.397 -32.086  38.436  1.00  0.00           H  
ATOM   2242 2HB  ASN A 136       5.937 -33.553  37.630  1.00  0.00           H  
ATOM   2243 1HD2 ASN A 136       6.286 -33.911  41.318  1.00  0.00           H  
ATOM   2244 2HD2 ASN A 136       4.989 -33.493  40.249  1.00  0.00           H  
ATOM   2245  N   GLU A 137       6.007 -30.729  35.724  1.00  0.00           N  
ATOM   2246  CA  GLU A 137       5.497 -30.476  34.382  1.00  0.00           C  
ATOM   2247  C   GLU A 137       6.605 -29.997  33.452  1.00  0.00           C  
ATOM   2248  O   GLU A 137       6.685 -30.418  32.298  1.00  0.00           O  
ATOM   2249  CB  GLU A 137       4.372 -29.440  34.427  1.00  0.00           C  
ATOM   2250  CG  GLU A 137       3.728 -29.152  33.077  1.00  0.00           C  
ATOM   2251  CD  GLU A 137       3.001 -30.340  32.511  1.00  0.00           C  
ATOM   2252  OE1 GLU A 137       2.720 -31.251  33.254  1.00  0.00           O  
ATOM   2253  OE2 GLU A 137       2.725 -30.337  31.334  1.00  0.00           O1-
ATOM   2254  H   GLU A 137       5.733 -30.116  36.479  1.00  0.00           H  
ATOM   2255  HA  GLU A 137       5.098 -31.408  33.982  1.00  0.00           H  
ATOM   2256 1HB  GLU A 137       3.589 -29.781  35.104  1.00  0.00           H  
ATOM   2257 2HB  GLU A 137       4.758 -28.499  34.819  1.00  0.00           H  
ATOM   2258 1HG  GLU A 137       3.023 -28.329  33.191  1.00  0.00           H  
ATOM   2259 2HG  GLU A 137       4.501 -28.838  32.378  1.00  0.00           H  
ATOM   2260  N   ILE A 138       7.458 -29.115  33.963  1.00  0.00           N  
ATOM   2261  CA  ILE A 138       8.578 -28.595  33.187  1.00  0.00           C  
ATOM   2262  C   ILE A 138       9.577 -29.696  32.858  1.00  0.00           C  
ATOM   2263  O   ILE A 138      10.078 -29.779  31.736  1.00  0.00           O  
ATOM   2264  CB  ILE A 138       9.292 -27.462  33.945  1.00  0.00           C  
ATOM   2265  CG1 ILE A 138       8.389 -26.229  34.037  1.00  0.00           C  
ATOM   2266  CG2 ILE A 138      10.607 -27.113  33.265  1.00  0.00           C  
ATOM   2267  CD1 ILE A 138       8.884 -25.181  35.008  1.00  0.00           C  
ATOM   2268  H   ILE A 138       7.327 -28.796  34.912  1.00  0.00           H  
ATOM   2269  HA  ILE A 138       8.192 -28.194  32.250  1.00  0.00           H  
ATOM   2270  HB  ILE A 138       9.495 -27.780  34.967  1.00  0.00           H  
ATOM   2271 1HG1 ILE A 138       8.302 -25.769  33.053  1.00  0.00           H  
ATOM   2272 2HG1 ILE A 138       7.389 -26.533  34.345  1.00  0.00           H  
ATOM   2273 1HG2 ILE A 138      11.099 -26.310  33.813  1.00  0.00           H  
ATOM   2274 2HG2 ILE A 138      11.253 -27.991  33.251  1.00  0.00           H  
ATOM   2275 3HG2 ILE A 138      10.414 -26.789  32.242  1.00  0.00           H  
ATOM   2276 1HD1 ILE A 138       8.192 -24.338  35.017  1.00  0.00           H  
ATOM   2277 2HD1 ILE A 138       8.945 -25.612  36.007  1.00  0.00           H  
ATOM   2278 3HD1 ILE A 138       9.869 -24.836  34.700  1.00  0.00           H  
ATOM   2279  N   VAL A 139       9.865 -30.541  33.842  1.00  0.00           N  
ATOM   2280  CA  VAL A 139      10.764 -31.672  33.643  1.00  0.00           C  
ATOM   2281  C   VAL A 139      10.237 -32.611  32.566  1.00  0.00           C  
ATOM   2282  O   VAL A 139      10.990 -33.076  31.711  1.00  0.00           O  
ATOM   2283  CB  VAL A 139      10.941 -32.452  34.959  1.00  0.00           C  
ATOM   2284  CG1 VAL A 139      11.601 -33.797  34.696  1.00  0.00           C  
ATOM   2285  CG2 VAL A 139      11.763 -31.631  35.941  1.00  0.00           C  
ATOM   2286  H   VAL A 139       9.451 -30.397  34.752  1.00  0.00           H  
ATOM   2287  HA  VAL A 139      11.736 -31.290  33.329  1.00  0.00           H  
ATOM   2288  HB  VAL A 139       9.958 -32.654  35.386  1.00  0.00           H  
ATOM   2289 1HG1 VAL A 139      11.717 -34.336  35.638  1.00  0.00           H  
ATOM   2290 2HG1 VAL A 139      10.977 -34.382  34.020  1.00  0.00           H  
ATOM   2291 3HG1 VAL A 139      12.579 -33.640  34.246  1.00  0.00           H  
ATOM   2292 1HG2 VAL A 139      11.883 -32.188  36.869  1.00  0.00           H  
ATOM   2293 2HG2 VAL A 139      12.743 -31.424  35.512  1.00  0.00           H  
ATOM   2294 3HG2 VAL A 139      11.251 -30.691  36.147  1.00  0.00           H  
ATOM   2295  N   LYS A 140       8.938 -32.888  32.614  1.00  0.00           N  
ATOM   2296  CA  LYS A 140       8.289 -33.696  31.587  1.00  0.00           C  
ATOM   2297  C   LYS A 140       8.508 -33.104  30.201  1.00  0.00           C  
ATOM   2298  O   LYS A 140       8.886 -33.812  29.266  1.00  0.00           O  
ATOM   2299  CB  LYS A 140       6.792 -33.824  31.873  1.00  0.00           C  
ATOM   2300  CG  LYS A 140       6.036 -34.704  30.887  1.00  0.00           C  
ATOM   2301  CD  LYS A 140       4.576 -34.853  31.287  1.00  0.00           C  
ATOM   2302  CE  LYS A 140       3.861 -35.869  30.407  1.00  0.00           C  
ATOM   2303  NZ  LYS A 140       3.559 -35.320  29.057  1.00  0.00           N1+
ATOM   2304  H   LYS A 140       8.387 -32.531  33.380  1.00  0.00           H  
ATOM   2305  HA  LYS A 140       8.733 -34.691  31.599  1.00  0.00           H  
ATOM   2306 1HB  LYS A 140       6.647 -34.239  32.871  1.00  0.00           H  
ATOM   2307 2HB  LYS A 140       6.333 -32.835  31.860  1.00  0.00           H  
ATOM   2308 1HG  LYS A 140       6.089 -34.262  29.891  1.00  0.00           H  
ATOM   2309 2HG  LYS A 140       6.497 -35.690  30.853  1.00  0.00           H  
ATOM   2310 1HD  LYS A 140       4.513 -35.178  32.327  1.00  0.00           H  
ATOM   2311 2HD  LYS A 140       4.072 -33.890  31.194  1.00  0.00           H  
ATOM   2312 1HE  LYS A 140       4.484 -36.755  30.295  1.00  0.00           H  
ATOM   2313 2HE  LYS A 140       2.926 -36.166  30.882  1.00  0.00           H  
ATOM   2314 1HZ  LYS A 140       3.086 -36.023  28.506  1.00  0.00           H  
ATOM   2315 2HZ  LYS A 140       2.965 -34.507  29.148  1.00  0.00           H  
ATOM   2316 3HZ  LYS A 140       4.420 -35.058  28.599  1.00  0.00           H  
ATOM   2317  N   GLN A 141       8.268 -31.804  30.073  1.00  0.00           N  
ATOM   2318  CA  GLN A 141       8.369 -31.129  28.785  1.00  0.00           C  
ATOM   2319  C   GLN A 141       9.808 -31.099  28.289  1.00  0.00           C  
ATOM   2320  O   GLN A 141      10.071 -31.289  27.101  1.00  0.00           O  
ATOM   2321  CB  GLN A 141       7.820 -29.703  28.882  1.00  0.00           C  
ATOM   2322  CG  GLN A 141       6.319 -29.628  29.108  1.00  0.00           C  
ATOM   2323  CD  GLN A 141       5.870 -28.251  29.558  1.00  0.00           C  
ATOM   2324  NE2 GLN A 141       4.563 -28.021  29.543  1.00  0.00           N  
ATOM   2325  OE1 GLN A 141       6.690 -27.401  29.917  1.00  0.00           O  
ATOM   2326  H   GLN A 141       8.010 -31.268  30.890  1.00  0.00           H  
ATOM   2327  HA  GLN A 141       7.774 -31.681  28.058  1.00  0.00           H  
ATOM   2328 1HB  GLN A 141       8.310 -29.180  29.703  1.00  0.00           H  
ATOM   2329 2HB  GLN A 141       8.050 -29.161  27.965  1.00  0.00           H  
ATOM   2330 1HG  GLN A 141       5.810 -29.864  28.173  1.00  0.00           H  
ATOM   2331 2HG  GLN A 141       6.041 -30.347  29.877  1.00  0.00           H  
ATOM   2332 1HE2 GLN A 141       4.206 -27.131  29.829  1.00  0.00           H  
ATOM   2333 2HE2 GLN A 141       3.932 -28.738  29.244  1.00  0.00           H  
ATOM   2334  N   LEU A 142      10.739 -30.859  29.206  1.00  0.00           N  
ATOM   2335  CA  LEU A 142      12.156 -30.803  28.864  1.00  0.00           C  
ATOM   2336  C   LEU A 142      12.666 -32.163  28.405  1.00  0.00           C  
ATOM   2337  O   LEU A 142      13.455 -32.257  27.465  1.00  0.00           O  
ATOM   2338  CB  LEU A 142      12.974 -30.323  30.070  1.00  0.00           C  
ATOM   2339  CG  LEU A 142      12.821 -28.840  30.429  1.00  0.00           C  
ATOM   2340  CD1 LEU A 142      13.496 -28.568  31.766  1.00  0.00           C  
ATOM   2341  CD2 LEU A 142      13.428 -27.984  29.327  1.00  0.00           C  
ATOM   2342  H   LEU A 142      10.459 -30.711  30.165  1.00  0.00           H  
ATOM   2343  HA  LEU A 142      12.286 -30.094  28.047  1.00  0.00           H  
ATOM   2344 1HB  LEU A 142      12.683 -30.907  30.941  1.00  0.00           H  
ATOM   2345 2HB  LEU A 142      14.029 -30.508  29.869  1.00  0.00           H  
ATOM   2346  HG  LEU A 142      11.763 -28.598  30.534  1.00  0.00           H  
ATOM   2347 1HD1 LEU A 142      13.387 -27.514  32.023  1.00  0.00           H  
ATOM   2348 2HD1 LEU A 142      13.029 -29.178  32.540  1.00  0.00           H  
ATOM   2349 3HD1 LEU A 142      14.554 -28.817  31.697  1.00  0.00           H  
ATOM   2350 1HD2 LEU A 142      13.318 -26.930  29.582  1.00  0.00           H  
ATOM   2351 2HD2 LEU A 142      14.486 -28.224  29.221  1.00  0.00           H  
ATOM   2352 3HD2 LEU A 142      12.915 -28.185  28.386  1.00  0.00           H  
ATOM   2353  N   GLU A 143      12.211 -33.216  29.076  1.00  0.00           N  
ATOM   2354  CA  GLU A 143      12.580 -34.577  28.705  1.00  0.00           C  
ATOM   2355  C   GLU A 143      12.072 -34.927  27.312  1.00  0.00           C  
ATOM   2356  O   GLU A 143      12.790 -35.525  26.511  1.00  0.00           O  
ATOM   2357  CB  GLU A 143      12.027 -35.577  29.725  1.00  0.00           C  
ATOM   2358  CG  GLU A 143      12.771 -35.595  31.052  1.00  0.00           C  
ATOM   2359  CD  GLU A 143      12.115 -36.480  32.077  1.00  0.00           C  
ATOM   2360  OE1 GLU A 143      11.023 -36.931  31.833  1.00  0.00           O  
ATOM   2361  OE2 GLU A 143      12.709 -36.704  33.105  1.00  0.00           O1-
ATOM   2362  H   GLU A 143      11.594 -33.070  29.861  1.00  0.00           H  
ATOM   2363  HA  GLU A 143      13.668 -34.641  28.689  1.00  0.00           H  
ATOM   2364 1HB  GLU A 143      10.981 -35.345  29.929  1.00  0.00           H  
ATOM   2365 2HB  GLU A 143      12.064 -36.582  29.305  1.00  0.00           H  
ATOM   2366 1HG  GLU A 143      13.787 -35.947  30.882  1.00  0.00           H  
ATOM   2367 2HG  GLU A 143      12.827 -34.579  31.440  1.00  0.00           H  
ATOM   2368  N   GLU A 144      10.830 -34.548  27.029  1.00  0.00           N  
ATOM   2369  CA  GLU A 144      10.234 -34.792  25.720  1.00  0.00           C  
ATOM   2370  C   GLU A 144      11.034 -34.114  24.616  1.00  0.00           C  
ATOM   2371  O   GLU A 144      11.296 -34.709  23.569  1.00  0.00           O  
ATOM   2372  CB  GLU A 144       8.786 -34.298  25.693  1.00  0.00           C  
ATOM   2373  CG  GLU A 144       7.817 -35.144  26.505  1.00  0.00           C  
ATOM   2374  CD  GLU A 144       6.479 -34.485  26.692  1.00  0.00           C  
ATOM   2375  OE1 GLU A 144       6.349 -33.337  26.338  1.00  0.00           O  
ATOM   2376  OE2 GLU A 144       5.586 -35.129  27.189  1.00  0.00           O1-
ATOM   2377  H   GLU A 144      10.284 -34.080  27.738  1.00  0.00           H  
ATOM   2378  HA  GLU A 144      10.240 -35.867  25.532  1.00  0.00           H  
ATOM   2379 1HB  GLU A 144       8.743 -33.278  26.075  1.00  0.00           H  
ATOM   2380 2HB  GLU A 144       8.429 -34.275  24.663  1.00  0.00           H  
ATOM   2381 1HG  GLU A 144       7.671 -36.098  25.999  1.00  0.00           H  
ATOM   2382 2HG  GLU A 144       8.257 -35.346  27.481  1.00  0.00           H  
ATOM   2383  N   VAL A 145      11.421 -32.865  24.853  1.00  0.00           N  
ATOM   2384  CA  VAL A 145      12.237 -32.121  23.901  1.00  0.00           C  
ATOM   2385  C   VAL A 145      13.564 -32.825  23.647  1.00  0.00           C  
ATOM   2386  O   VAL A 145      13.974 -33.001  22.499  1.00  0.00           O  
ATOM   2387  CB  VAL A 145      12.506 -30.698  24.426  1.00  0.00           C  
ATOM   2388  CG1 VAL A 145      13.567 -30.010  23.580  1.00  0.00           C  
ATOM   2389  CG2 VAL A 145      11.214 -29.895  24.429  1.00  0.00           C  
ATOM   2390  H   VAL A 145      11.141 -32.419  25.716  1.00  0.00           H  
ATOM   2391  HA  VAL A 145      11.692 -32.051  22.960  1.00  0.00           H  
ATOM   2392  HB  VAL A 145      12.897 -30.762  25.442  1.00  0.00           H  
ATOM   2393 1HG1 VAL A 145      13.744 -29.006  23.964  1.00  0.00           H  
ATOM   2394 2HG1 VAL A 145      14.493 -30.583  23.620  1.00  0.00           H  
ATOM   2395 3HG1 VAL A 145      13.223 -29.947  22.547  1.00  0.00           H  
ATOM   2396 1HG2 VAL A 145      11.412 -28.890  24.802  1.00  0.00           H  
ATOM   2397 2HG2 VAL A 145      10.820 -29.836  23.415  1.00  0.00           H  
ATOM   2398 3HG2 VAL A 145      10.483 -30.384  25.074  1.00  0.00           H  
ATOM   2399  N   ALA A 146      14.233 -33.224  24.722  1.00  0.00           N  
ATOM   2400  CA  ALA A 146      15.532 -33.878  24.619  1.00  0.00           C  
ATOM   2401  C   ALA A 146      15.436 -35.166  23.812  1.00  0.00           C  
ATOM   2402  O   ALA A 146      16.324 -35.480  23.018  1.00  0.00           O  
ATOM   2403  CB  ALA A 146      16.095 -34.161  26.004  1.00  0.00           C  
ATOM   2404  H   ALA A 146      13.831 -33.071  25.636  1.00  0.00           H  
ATOM   2405  HA  ALA A 146      16.209 -33.204  24.093  1.00  0.00           H  
ATOM   2406 1HB  ALA A 146      17.065 -34.649  25.910  1.00  0.00           H  
ATOM   2407 2HB  ALA A 146      16.212 -33.224  26.547  1.00  0.00           H  
ATOM   2408 3HB  ALA A 146      15.413 -34.812  26.548  1.00  0.00           H  
ATOM   2409  N   LYS A 147      14.356 -35.910  24.020  1.00  0.00           N  
ATOM   2410  CA  LYS A 147      14.197 -37.221  23.403  1.00  0.00           C  
ATOM   2411  C   LYS A 147      14.020 -37.101  21.894  1.00  0.00           C  
ATOM   2412  O   LYS A 147      14.479 -37.955  21.136  1.00  0.00           O  
ATOM   2413  CB  LYS A 147      13.005 -37.961  24.014  1.00  0.00           C  
ATOM   2414  CG  LYS A 147      13.250 -38.490  25.421  1.00  0.00           C  
ATOM   2415  CD  LYS A 147      11.993 -39.124  25.998  1.00  0.00           C  
ATOM   2416  CE  LYS A 147      12.229 -39.635  27.412  1.00  0.00           C  
ATOM   2417  NZ  LYS A 147      10.997 -40.226  28.003  1.00  0.00           N1+
ATOM   2418  H   LYS A 147      13.625 -35.558  24.623  1.00  0.00           H  
ATOM   2419  HA  LYS A 147      15.100 -37.802  23.587  1.00  0.00           H  
ATOM   2420 1HB  LYS A 147      12.144 -37.295  24.052  1.00  0.00           H  
ATOM   2421 2HB  LYS A 147      12.739 -38.807  23.381  1.00  0.00           H  
ATOM   2422 1HG  LYS A 147      14.044 -39.236  25.397  1.00  0.00           H  
ATOM   2423 2HG  LYS A 147      13.563 -37.672  26.069  1.00  0.00           H  
ATOM   2424 1HD  LYS A 147      11.189 -38.387  26.017  1.00  0.00           H  
ATOM   2425 2HD  LYS A 147      11.683 -39.957  25.368  1.00  0.00           H  
ATOM   2426 1HE  LYS A 147      13.010 -40.392  27.399  1.00  0.00           H  
ATOM   2427 2HE  LYS A 147      12.561 -38.812  28.046  1.00  0.00           H  
ATOM   2428 1HZ  LYS A 147      11.195 -40.553  28.938  1.00  0.00           H  
ATOM   2429 2HZ  LYS A 147      10.270 -39.526  28.037  1.00  0.00           H  
ATOM   2430 3HZ  LYS A 147      10.690 -41.003  27.435  1.00  0.00           H  
ATOM   2431  N   GLU A 148      13.353 -36.035  21.465  1.00  0.00           N  
ATOM   2432  CA  GLU A 148      13.011 -35.862  20.058  1.00  0.00           C  
ATOM   2433  C   GLU A 148      14.073 -35.050  19.328  1.00  0.00           C  
ATOM   2434  O   GLU A 148      14.124 -35.041  18.098  1.00  0.00           O  
ATOM   2435  CB  GLU A 148      11.648 -35.179  19.921  1.00  0.00           C  
ATOM   2436  CG  GLU A 148      10.476 -36.004  20.435  1.00  0.00           C  
ATOM   2437  CD  GLU A 148       9.157 -35.297  20.293  1.00  0.00           C  
ATOM   2438  OE1 GLU A 148       9.155 -34.154  19.904  1.00  0.00           O  
ATOM   2439  OE2 GLU A 148       8.149 -35.901  20.575  1.00  0.00           O1-
ATOM   2440  H   GLU A 148      13.077 -35.327  22.129  1.00  0.00           H  
ATOM   2441  HA  GLU A 148      12.956 -36.846  19.592  1.00  0.00           H  
ATOM   2442 1HB  GLU A 148      11.658 -34.235  20.468  1.00  0.00           H  
ATOM   2443 2HB  GLU A 148      11.460 -34.948  18.872  1.00  0.00           H  
ATOM   2444 1HG  GLU A 148      10.435 -36.941  19.881  1.00  0.00           H  
ATOM   2445 2HG  GLU A 148      10.645 -36.241  21.484  1.00  0.00           H  
ATOM   2446  N   ALA A 149      14.917 -34.368  20.093  1.00  0.00           N  
ATOM   2447  CA  ALA A 149      15.901 -33.456  19.523  1.00  0.00           C  
ATOM   2448  C   ALA A 149      16.944 -34.209  18.708  1.00  0.00           C  
ATOM   2449  O   ALA A 149      17.332 -35.325  19.055  1.00  0.00           O  
ATOM   2450  CB  ALA A 149      16.574 -32.646  20.622  1.00  0.00           C  
ATOM   2451  H   ALA A 149      14.878 -34.485  21.095  1.00  0.00           H  
ATOM   2452  HA  ALA A 149      15.382 -32.773  18.851  1.00  0.00           H  
ATOM   2453 1HB  ALA A 149      17.306 -31.970  20.181  1.00  0.00           H  
ATOM   2454 2HB  ALA A 149      15.822 -32.068  21.160  1.00  0.00           H  
ATOM   2455 3HB  ALA A 149      17.075 -33.320  21.315  1.00  0.00           H  
ATOM   2456  N   THR A 150      17.397 -33.593  17.621  1.00  0.00           N  
ATOM   2457  CA  THR A 150      18.500 -34.135  16.836  1.00  0.00           C  
ATOM   2458  C   THR A 150      19.759 -33.295  17.003  1.00  0.00           C  
ATOM   2459  O   THR A 150      20.806 -33.607  16.435  1.00  0.00           O  
ATOM   2460  CB  THR A 150      18.129 -34.220  15.344  1.00  0.00           C  
ATOM   2461  CG2 THR A 150      16.924 -35.127  15.145  1.00  0.00           C  
ATOM   2462  OG1 THR A 150      17.824 -32.911  14.848  1.00  0.00           O  
ATOM   2463  H   THR A 150      16.965 -32.728  17.330  1.00  0.00           H  
ATOM   2464  HA  THR A 150      18.718 -35.141  17.194  1.00  0.00           H  
ATOM   2465  HB  THR A 150      18.973 -34.619  14.782  1.00  0.00           H  
ATOM   2466  HG1 THR A 150      17.856 -32.917  13.888  1.00  0.00           H  
ATOM   2467 1HG2 THR A 150      16.677 -35.176  14.084  1.00  0.00           H  
ATOM   2468 2HG2 THR A 150      17.157 -36.127  15.510  1.00  0.00           H  
ATOM   2469 3HG2 THR A 150      16.074 -34.728  15.697  1.00  0.00           H  
ATOM   2470  N   ASP A 151      19.652 -32.226  17.786  1.00  0.00           N  
ATOM   2471  CA  ASP A 151      20.790 -31.354  18.051  1.00  0.00           C  
ATOM   2472  C   ASP A 151      21.509 -31.761  19.332  1.00  0.00           C  
ATOM   2473  O   ASP A 151      20.994 -31.567  20.432  1.00  0.00           O  
ATOM   2474  CB  ASP A 151      20.336 -29.896  18.156  1.00  0.00           C  
ATOM   2475  CG  ASP A 151      21.496 -28.925  18.323  1.00  0.00           C  
ATOM   2476  OD1 ASP A 151      22.609 -29.307  18.055  1.00  0.00           O  
ATOM   2477  OD2 ASP A 151      21.257 -27.808  18.718  1.00  0.00           O1-
ATOM   2478  H   ASP A 151      18.759 -32.013  18.208  1.00  0.00           H  
ATOM   2479  HA  ASP A 151      21.493 -31.441  17.223  1.00  0.00           H  
ATOM   2480 1HB  ASP A 151      19.778 -29.623  17.260  1.00  0.00           H  
ATOM   2481 2HB  ASP A 151      19.662 -29.785  19.007  1.00  0.00           H  
ATOM   2482  N   LYS A 152      22.702 -32.327  19.180  1.00  0.00           N  
ATOM   2483  CA  LYS A 152      23.444 -32.864  20.314  1.00  0.00           C  
ATOM   2484  C   LYS A 152      23.625 -31.812  21.401  1.00  0.00           C  
ATOM   2485  O   LYS A 152      23.538 -32.114  22.591  1.00  0.00           O  
ATOM   2486  CB  LYS A 152      24.806 -33.392  19.860  1.00  0.00           C  
ATOM   2487  CG  LYS A 152      24.742 -34.672  19.037  1.00  0.00           C  
ATOM   2488  CD  LYS A 152      26.131 -35.123  18.609  1.00  0.00           C  
ATOM   2489  CE  LYS A 152      26.068 -36.400  17.784  1.00  0.00           C  
ATOM   2490  NZ  LYS A 152      27.416 -36.833  17.324  1.00  0.00           N1+
ATOM   2491  H   LYS A 152      23.104 -32.387  18.256  1.00  0.00           H  
ATOM   2492  HA  LYS A 152      22.875 -33.690  20.740  1.00  0.00           H  
ATOM   2493 1HB  LYS A 152      25.309 -32.634  19.260  1.00  0.00           H  
ATOM   2494 2HB  LYS A 152      25.430 -33.586  20.733  1.00  0.00           H  
ATOM   2495 1HG  LYS A 152      24.278 -35.462  19.628  1.00  0.00           H  
ATOM   2496 2HG  LYS A 152      24.135 -34.502  18.149  1.00  0.00           H  
ATOM   2497 1HD  LYS A 152      26.602 -34.339  18.015  1.00  0.00           H  
ATOM   2498 2HD  LYS A 152      26.743 -35.303  19.492  1.00  0.00           H  
ATOM   2499 1HE  LYS A 152      25.627 -37.197  18.379  1.00  0.00           H  
ATOM   2500 2HE  LYS A 152      25.436 -36.238  16.909  1.00  0.00           H  
ATOM   2501 1HZ  LYS A 152      27.331 -37.680  16.781  1.00  0.00           H  
ATOM   2502 2HZ  LYS A 152      27.827 -36.107  16.753  1.00  0.00           H  
ATOM   2503 3HZ  LYS A 152      28.006 -37.004  18.125  1.00  0.00           H  
ATOM   2504  N   GLU A 153      23.880 -30.576  20.985  1.00  0.00           N  
ATOM   2505  CA  GLU A 153      24.170 -29.497  21.921  1.00  0.00           C  
ATOM   2506  C   GLU A 153      22.949 -29.158  22.767  1.00  0.00           C  
ATOM   2507  O   GLU A 153      23.072 -28.808  23.940  1.00  0.00           O  
ATOM   2508  CB  GLU A 153      24.643 -28.251  21.169  1.00  0.00           C  
ATOM   2509  CG  GLU A 153      26.020 -28.385  20.535  1.00  0.00           C  
ATOM   2510  CD  GLU A 153      26.474 -27.126  19.849  1.00  0.00           C  
ATOM   2511  OE1 GLU A 153      25.677 -26.231  19.705  1.00  0.00           O  
ATOM   2512  OE2 GLU A 153      27.620 -27.059  19.471  1.00  0.00           O1-
ATOM   2513  H   GLU A 153      23.871 -30.379  19.995  1.00  0.00           H  
ATOM   2514  HA  GLU A 153      24.966 -29.824  22.591  1.00  0.00           H  
ATOM   2515 1HB  GLU A 153      23.932 -28.011  20.378  1.00  0.00           H  
ATOM   2516 2HB  GLU A 153      24.671 -27.402  21.852  1.00  0.00           H  
ATOM   2517 1HG  GLU A 153      26.742 -28.644  21.309  1.00  0.00           H  
ATOM   2518 2HG  GLU A 153      25.997 -29.198  19.811  1.00  0.00           H  
ATOM   2519  N   LEU A 154      21.769 -29.264  22.163  1.00  0.00           N  
ATOM   2520  CA  LEU A 154      20.520 -29.031  22.877  1.00  0.00           C  
ATOM   2521  C   LEU A 154      20.247 -30.140  23.885  1.00  0.00           C  
ATOM   2522  O   LEU A 154      19.813 -29.878  25.007  1.00  0.00           O  
ATOM   2523  CB  LEU A 154      19.353 -28.934  21.885  1.00  0.00           C  
ATOM   2524  CG  LEU A 154      17.962 -28.764  22.509  1.00  0.00           C  
ATOM   2525  CD1 LEU A 154      17.913 -27.460  23.293  1.00  0.00           C  
ATOM   2526  CD2 LEU A 154      16.908 -28.783  21.413  1.00  0.00           C  
ATOM   2527  H   LEU A 154      21.738 -29.513  21.184  1.00  0.00           H  
ATOM   2528  HA  LEU A 154      20.600 -28.088  23.416  1.00  0.00           H  
ATOM   2529 1HB  LEU A 154      19.527 -28.085  21.227  1.00  0.00           H  
ATOM   2530 2HB  LEU A 154      19.336 -29.841  21.279  1.00  0.00           H  
ATOM   2531  HG  LEU A 154      17.774 -29.580  23.208  1.00  0.00           H  
ATOM   2532 1HD1 LEU A 154      16.924 -27.338  23.736  1.00  0.00           H  
ATOM   2533 2HD1 LEU A 154      18.663 -27.480  24.082  1.00  0.00           H  
ATOM   2534 3HD1 LEU A 154      18.114 -26.625  22.622  1.00  0.00           H  
ATOM   2535 1HD2 LEU A 154      15.919 -28.664  21.857  1.00  0.00           H  
ATOM   2536 2HD2 LEU A 154      17.094 -27.968  20.714  1.00  0.00           H  
ATOM   2537 3HD2 LEU A 154      16.953 -29.734  20.881  1.00  0.00           H  
ATOM   2538  N   VAL A 155      20.502 -31.379  23.479  1.00  0.00           N  
ATOM   2539  CA  VAL A 155      20.240 -32.533  24.330  1.00  0.00           C  
ATOM   2540  C   VAL A 155      21.163 -32.545  25.542  1.00  0.00           C  
ATOM   2541  O   VAL A 155      20.752 -32.910  26.643  1.00  0.00           O  
ATOM   2542  CB  VAL A 155      20.428 -33.838  23.533  1.00  0.00           C  
ATOM   2543  CG1 VAL A 155      20.352 -35.043  24.458  1.00  0.00           C  
ATOM   2544  CG2 VAL A 155      19.376 -33.931  22.438  1.00  0.00           C  
ATOM   2545  H   VAL A 155      20.888 -31.524  22.557  1.00  0.00           H  
ATOM   2546  HA  VAL A 155      19.208 -32.480  24.677  1.00  0.00           H  
ATOM   2547  HB  VAL A 155      21.421 -33.839  23.084  1.00  0.00           H  
ATOM   2548 1HG1 VAL A 155      20.486 -35.956  23.878  1.00  0.00           H  
ATOM   2549 2HG1 VAL A 155      21.136 -34.973  25.211  1.00  0.00           H  
ATOM   2550 3HG1 VAL A 155      19.378 -35.065  24.947  1.00  0.00           H  
ATOM   2551 1HG2 VAL A 155      19.514 -34.855  21.878  1.00  0.00           H  
ATOM   2552 2HG2 VAL A 155      18.382 -33.923  22.886  1.00  0.00           H  
ATOM   2553 3HG2 VAL A 155      19.476 -33.081  21.764  1.00  0.00           H  
ATOM   2554  N   GLU A 156      22.412 -32.144  25.332  1.00  0.00           N  
ATOM   2555  CA  GLU A 156      23.379 -32.050  26.419  1.00  0.00           C  
ATOM   2556  C   GLU A 156      22.977 -30.977  27.423  1.00  0.00           C  
ATOM   2557  O   GLU A 156      23.071 -31.179  28.634  1.00  0.00           O  
ATOM   2558  CB  GLU A 156      24.774 -31.749  25.867  1.00  0.00           C  
ATOM   2559  CG  GLU A 156      25.426 -32.913  25.134  1.00  0.00           C  
ATOM   2560  CD  GLU A 156      26.733 -32.541  24.492  1.00  0.00           C  
ATOM   2561  OE1 GLU A 156      27.080 -31.384  24.519  1.00  0.00           O  
ATOM   2562  OE2 GLU A 156      27.388 -33.415  23.975  1.00  0.00           O1-
ATOM   2563  H   GLU A 156      22.699 -31.898  24.395  1.00  0.00           H  
ATOM   2564  HA  GLU A 156      23.410 -33.007  26.938  1.00  0.00           H  
ATOM   2565 1HB  GLU A 156      24.718 -30.907  25.176  1.00  0.00           H  
ATOM   2566 2HB  GLU A 156      25.434 -31.457  26.685  1.00  0.00           H  
ATOM   2567 1HG  GLU A 156      25.598 -33.722  25.841  1.00  0.00           H  
ATOM   2568 2HG  GLU A 156      24.741 -33.274  24.368  1.00  0.00           H  
ATOM   2569  N   HIS A 157      22.528 -29.836  26.913  1.00  0.00           N  
ATOM   2570  CA  HIS A 157      22.104 -28.730  27.764  1.00  0.00           C  
ATOM   2571  C   HIS A 157      20.933 -29.135  28.651  1.00  0.00           C  
ATOM   2572  O   HIS A 157      20.924 -28.853  29.850  1.00  0.00           O  
ATOM   2573  CB  HIS A 157      21.714 -27.513  26.919  1.00  0.00           C  
ATOM   2574  CG  HIS A 157      21.492 -26.269  27.721  1.00  0.00           C  
ATOM   2575  CD2 HIS A 157      20.373 -25.540  27.942  1.00  0.00           C  
ATOM   2576  ND1 HIS A 157      22.504 -25.639  28.413  1.00  0.00           N  
ATOM   2577  CE1 HIS A 157      22.018 -24.573  29.025  1.00  0.00           C  
ATOM   2578  NE2 HIS A 157      20.728 -24.492  28.755  1.00  0.00           N  
ATOM   2579  H   HIS A 157      22.478 -29.731  25.909  1.00  0.00           H  
ATOM   2580  HA  HIS A 157      22.934 -28.458  28.417  1.00  0.00           H  
ATOM   2581 1HB  HIS A 157      22.497 -27.313  26.187  1.00  0.00           H  
ATOM   2582 2HB  HIS A 157      20.800 -27.732  26.367  1.00  0.00           H  
ATOM   2583  HD1 HIS A 157      23.474 -25.885  28.397  1.00  0.00           H  
ATOM   2584  HD2 HIS A 157      19.341 -25.646  27.608  1.00  0.00           H  
ATOM   2585  HE1 HIS A 157      22.664 -23.937  29.628  1.00  0.00           H  
ATOM   2586  N   ILE A 158      19.948 -29.798  28.055  1.00  0.00           N  
ATOM   2587  CA  ILE A 158      18.771 -30.245  28.791  1.00  0.00           C  
ATOM   2588  C   ILE A 158      19.146 -31.245  29.876  1.00  0.00           C  
ATOM   2589  O   ILE A 158      18.624 -31.194  30.989  1.00  0.00           O  
ATOM   2590  CB  ILE A 158      17.738 -30.879  27.841  1.00  0.00           C  
ATOM   2591  CG1 ILE A 158      17.188 -29.829  26.872  1.00  0.00           C  
ATOM   2592  CG2 ILE A 158      16.609 -31.519  28.635  1.00  0.00           C  
ATOM   2593  CD1 ILE A 158      16.409 -30.414  25.717  1.00  0.00           C  
ATOM   2594  H   ILE A 158      20.016 -29.997  27.068  1.00  0.00           H  
ATOM   2595  HA  ILE A 158      18.314 -29.379  29.269  1.00  0.00           H  
ATOM   2596  HB  ILE A 158      18.223 -31.644  27.235  1.00  0.00           H  
ATOM   2597 1HG1 ILE A 158      16.536 -29.142  27.412  1.00  0.00           H  
ATOM   2598 2HG1 ILE A 158      18.012 -29.243  26.465  1.00  0.00           H  
ATOM   2599 1HG2 ILE A 158      15.889 -31.962  27.948  1.00  0.00           H  
ATOM   2600 2HG2 ILE A 158      17.015 -32.294  29.283  1.00  0.00           H  
ATOM   2601 3HG2 ILE A 158      16.114 -30.760  29.241  1.00  0.00           H  
ATOM   2602 1HD1 ILE A 158      16.051 -29.609  25.074  1.00  0.00           H  
ATOM   2603 2HD1 ILE A 158      17.054 -31.078  25.142  1.00  0.00           H  
ATOM   2604 3HD1 ILE A 158      15.557 -30.975  26.100  1.00  0.00           H  
ATOM   2605  N   GLU A 159      20.055 -32.157  29.545  1.00  0.00           N  
ATOM   2606  CA  GLU A 159      20.561 -33.122  30.513  1.00  0.00           C  
ATOM   2607  C   GLU A 159      21.227 -32.422  31.692  1.00  0.00           C  
ATOM   2608  O   GLU A 159      21.049 -32.819  32.843  1.00  0.00           O  
ATOM   2609  CB  GLU A 159      21.555 -34.076  29.847  1.00  0.00           C  
ATOM   2610  CG  GLU A 159      20.914 -35.121  28.945  1.00  0.00           C  
ATOM   2611  CD  GLU A 159      21.924 -35.955  28.206  1.00  0.00           C  
ATOM   2612  OE1 GLU A 159      23.093 -35.671  28.313  1.00  0.00           O  
ATOM   2613  OE2 GLU A 159      21.525 -36.876  27.533  1.00  0.00           O1-
ATOM   2614  H   GLU A 159      20.404 -32.181  28.597  1.00  0.00           H  
ATOM   2615  HA  GLU A 159      19.722 -33.711  30.885  1.00  0.00           H  
ATOM   2616 1HB  GLU A 159      22.261 -33.504  29.246  1.00  0.00           H  
ATOM   2617 2HB  GLU A 159      22.125 -34.600  30.613  1.00  0.00           H  
ATOM   2618 1HG  GLU A 159      20.292 -35.778  29.552  1.00  0.00           H  
ATOM   2619 2HG  GLU A 159      20.268 -34.618  28.225  1.00  0.00           H  
ATOM   2620  N   LYS A 160      21.994 -31.379  31.396  1.00  0.00           N  
ATOM   2621  CA  LYS A 160      22.626 -30.574  32.436  1.00  0.00           C  
ATOM   2622  C   LYS A 160      21.584 -29.903  33.321  1.00  0.00           C  
ATOM   2623  O   LYS A 160      21.722 -29.871  34.543  1.00  0.00           O  
ATOM   2624  CB  LYS A 160      23.545 -29.522  31.814  1.00  0.00           C  
ATOM   2625  CG  LYS A 160      24.306 -28.675  32.825  1.00  0.00           C  
ATOM   2626  CD  LYS A 160      25.234 -27.688  32.133  1.00  0.00           C  
ATOM   2627  CE  LYS A 160      26.120 -26.963  33.136  1.00  0.00           C  
ATOM   2628  NZ  LYS A 160      25.334 -26.070  34.029  1.00  0.00           N1+
ATOM   2629  H   LYS A 160      22.145 -31.136  30.428  1.00  0.00           H  
ATOM   2630  HA  LYS A 160      23.226 -31.232  33.066  1.00  0.00           H  
ATOM   2631 1HB  LYS A 160      24.277 -30.012  31.171  1.00  0.00           H  
ATOM   2632 2HB  LYS A 160      22.958 -28.849  31.188  1.00  0.00           H  
ATOM   2633 1HG  LYS A 160      23.597 -28.121  33.443  1.00  0.00           H  
ATOM   2634 2HG  LYS A 160      24.896 -29.323  33.473  1.00  0.00           H  
ATOM   2635 1HD  LYS A 160      25.865 -28.221  31.421  1.00  0.00           H  
ATOM   2636 2HD  LYS A 160      24.643 -26.952  31.588  1.00  0.00           H  
ATOM   2637 1HE  LYS A 160      26.651 -27.691  33.745  1.00  0.00           H  
ATOM   2638 2HE  LYS A 160      26.857 -26.363  32.601  1.00  0.00           H  
ATOM   2639 1HZ  LYS A 160      25.956 -25.609  34.678  1.00  0.00           H  
ATOM   2640 2HZ  LYS A 160      24.851 -25.378  33.475  1.00  0.00           H  
ATOM   2641 3HZ  LYS A 160      24.659 -26.619  34.544  1.00  0.00           H  
ATOM   2642  N   ILE A 161      20.542 -29.365  32.697  1.00  0.00           N  
ATOM   2643  CA  ILE A 161      19.445 -28.745  33.431  1.00  0.00           C  
ATOM   2644  C   ILE A 161      18.751 -29.752  34.339  1.00  0.00           C  
ATOM   2645  O   ILE A 161      18.481 -29.466  35.506  1.00  0.00           O  
ATOM   2646  CB  ILE A 161      18.417 -28.129  32.464  1.00  0.00           C  
ATOM   2647  CG1 ILE A 161      19.009 -26.903  31.765  1.00  0.00           C  
ATOM   2648  CG2 ILE A 161      17.143 -27.759  33.209  1.00  0.00           C  
ATOM   2649  CD1 ILE A 161      18.253 -26.484  30.523  1.00  0.00           C  
ATOM   2650  H   ILE A 161      20.509 -29.388  31.687  1.00  0.00           H  
ATOM   2651  HA  ILE A 161      19.852 -27.949  34.052  1.00  0.00           H  
ATOM   2652  HB  ILE A 161      18.174 -28.850  31.684  1.00  0.00           H  
ATOM   2653 1HG1 ILE A 161      19.023 -26.062  32.456  1.00  0.00           H  
ATOM   2654 2HG1 ILE A 161      20.040 -27.109  31.480  1.00  0.00           H  
ATOM   2655 1HG2 ILE A 161      16.427 -27.325  32.511  1.00  0.00           H  
ATOM   2656 2HG2 ILE A 161      16.714 -28.651  33.660  1.00  0.00           H  
ATOM   2657 3HG2 ILE A 161      17.376 -27.033  33.988  1.00  0.00           H  
ATOM   2658 1HD1 ILE A 161      18.732 -25.610  30.084  1.00  0.00           H  
ATOM   2659 2HD1 ILE A 161      18.257 -27.302  29.801  1.00  0.00           H  
ATOM   2660 3HD1 ILE A 161      17.226 -26.239  30.790  1.00  0.00           H  
ATOM   2661  N   LEU A 162      18.464 -30.930  33.797  1.00  0.00           N  
ATOM   2662  CA  LEU A 162      17.798 -31.982  34.557  1.00  0.00           C  
ATOM   2663  C   LEU A 162      18.662 -32.450  35.721  1.00  0.00           C  
ATOM   2664  O   LEU A 162      18.158 -32.733  36.807  1.00  0.00           O  
ATOM   2665  CB  LEU A 162      17.471 -33.170  33.644  1.00  0.00           C  
ATOM   2666  CG  LEU A 162      16.407 -32.910  32.571  1.00  0.00           C  
ATOM   2667  CD1 LEU A 162      16.372 -34.080  31.596  1.00  0.00           C  
ATOM   2668  CD2 LEU A 162      15.052 -32.713  33.235  1.00  0.00           C  
ATOM   2669  H   LEU A 162      18.713 -31.103  32.833  1.00  0.00           H  
ATOM   2670  HA  LEU A 162      16.868 -31.582  34.959  1.00  0.00           H  
ATOM   2671 1HB  LEU A 162      18.383 -33.480  33.138  1.00  0.00           H  
ATOM   2672 2HB  LEU A 162      17.124 -33.998  34.262  1.00  0.00           H  
ATOM   2673  HG  LEU A 162      16.669 -32.014  32.007  1.00  0.00           H  
ATOM   2674 1HD1 LEU A 162      15.617 -33.895  30.832  1.00  0.00           H  
ATOM   2675 2HD1 LEU A 162      17.348 -34.186  31.121  1.00  0.00           H  
ATOM   2676 3HD1 LEU A 162      16.129 -34.995  32.133  1.00  0.00           H  
ATOM   2677 1HD2 LEU A 162      14.296 -32.527  32.472  1.00  0.00           H  
ATOM   2678 2HD2 LEU A 162      14.789 -33.609  33.797  1.00  0.00           H  
ATOM   2679 3HD2 LEU A 162      15.101 -31.860  33.913  1.00  0.00           H  
ATOM   2680  N   GLU A 163      19.968 -32.531  35.487  1.00  0.00           N  
ATOM   2681  CA  GLU A 163      20.910 -32.925  36.527  1.00  0.00           C  
ATOM   2682  C   GLU A 163      20.918 -31.918  37.671  1.00  0.00           C  
ATOM   2683  O   GLU A 163      20.896 -32.296  38.843  1.00  0.00           O  
ATOM   2684  CB  GLU A 163      22.319 -33.063  35.947  1.00  0.00           C  
ATOM   2685  CG  GLU A 163      23.370 -33.521  36.950  1.00  0.00           C  
ATOM   2686  CD  GLU A 163      24.726 -33.713  36.330  1.00  0.00           C  
ATOM   2687  OE1 GLU A 163      24.848 -33.522  35.143  1.00  0.00           O  
ATOM   2688  OE2 GLU A 163      25.641 -34.049  37.043  1.00  0.00           O1-
ATOM   2689  H   GLU A 163      20.317 -32.315  34.564  1.00  0.00           H  
ATOM   2690  HA  GLU A 163      20.588 -33.886  36.931  1.00  0.00           H  
ATOM   2691 1HB  GLU A 163      22.305 -33.780  35.126  1.00  0.00           H  
ATOM   2692 2HB  GLU A 163      22.641 -32.105  35.541  1.00  0.00           H  
ATOM   2693 1HG  GLU A 163      23.447 -32.779  37.743  1.00  0.00           H  
ATOM   2694 2HG  GLU A 163      23.045 -34.460  37.397  1.00  0.00           H  
ATOM   2695  N   GLU A 164      20.951 -30.636  37.325  1.00  0.00           N  
ATOM   2696  CA  GLU A 164      20.950 -29.572  38.322  1.00  0.00           C  
ATOM   2697  C   GLU A 164      19.669 -29.591  39.147  1.00  0.00           C  
ATOM   2698  O   GLU A 164      19.694 -29.363  40.356  1.00  0.00           O  
ATOM   2699  CB  GLU A 164      21.113 -28.209  37.647  1.00  0.00           C  
ATOM   2700  CG  GLU A 164      22.503 -27.946  37.088  1.00  0.00           C  
ATOM   2701  CD  GLU A 164      22.583 -26.677  36.286  1.00  0.00           C  
ATOM   2702  OE1 GLU A 164      21.556 -26.097  36.025  1.00  0.00           O  
ATOM   2703  OE2 GLU A 164      23.671 -26.287  35.934  1.00  0.00           O1-
ATOM   2704  H   GLU A 164      20.976 -30.392  36.345  1.00  0.00           H  
ATOM   2705  HA  GLU A 164      21.791 -29.731  38.997  1.00  0.00           H  
ATOM   2706 1HB  GLU A 164      20.400 -28.121  36.826  1.00  0.00           H  
ATOM   2707 2HB  GLU A 164      20.886 -27.419  38.363  1.00  0.00           H  
ATOM   2708 1HG  GLU A 164      23.211 -27.884  37.916  1.00  0.00           H  
ATOM   2709 2HG  GLU A 164      22.796 -28.786  36.460  1.00  0.00           H  
ATOM   2710  N   LEU A 165      18.549 -29.866  38.485  1.00  0.00           N  
ATOM   2711  CA  LEU A 165      17.264 -29.967  39.165  1.00  0.00           C  
ATOM   2712  C   LEU A 165      17.253 -31.126  40.153  1.00  0.00           C  
ATOM   2713  O   LEU A 165      16.764 -30.993  41.275  1.00  0.00           O  
ATOM   2714  CB  LEU A 165      16.136 -30.147  38.141  1.00  0.00           C  
ATOM   2715  CG  LEU A 165      15.798 -28.912  37.298  1.00  0.00           C  
ATOM   2716  CD1 LEU A 165      14.853 -29.307  36.171  1.00  0.00           C  
ATOM   2717  CD2 LEU A 165      15.174 -27.846  38.186  1.00  0.00           C  
ATOM   2718  H   LEU A 165      18.590 -30.007  37.486  1.00  0.00           H  
ATOM   2719  HA  LEU A 165      17.091 -29.043  39.717  1.00  0.00           H  
ATOM   2720 1HB  LEU A 165      16.413 -30.949  37.457  1.00  0.00           H  
ATOM   2721 2HB  LEU A 165      15.231 -30.445  38.670  1.00  0.00           H  
ATOM   2722  HG  LEU A 165      16.709 -28.518  36.846  1.00  0.00           H  
ATOM   2723 1HD1 LEU A 165      14.614 -28.429  35.571  1.00  0.00           H  
ATOM   2724 2HD1 LEU A 165      15.333 -30.056  35.540  1.00  0.00           H  
ATOM   2725 3HD1 LEU A 165      13.938 -29.719  36.593  1.00  0.00           H  
ATOM   2726 1HD2 LEU A 165      14.934 -26.966  37.587  1.00  0.00           H  
ATOM   2727 2HD2 LEU A 165      14.261 -28.237  38.637  1.00  0.00           H  
ATOM   2728 3HD2 LEU A 165      15.877 -27.569  38.972  1.00  0.00           H  
ATOM   2729  N   LYS A 166      17.792 -32.263  39.728  1.00  0.00           N  
ATOM   2730  CA  LYS A 166      17.815 -33.459  40.563  1.00  0.00           C  
ATOM   2731  C   LYS A 166      18.698 -33.258  41.789  1.00  0.00           C  
ATOM   2732  O   LYS A 166      18.357 -33.690  42.889  1.00  0.00           O  
ATOM   2733  CB  LYS A 166      18.301 -34.665  39.758  1.00  0.00           C  
ATOM   2734  CG  LYS A 166      17.289 -35.196  38.750  1.00  0.00           C  
ATOM   2735  CD  LYS A 166      17.863 -36.357  37.952  1.00  0.00           C  
ATOM   2736  CE  LYS A 166      16.860 -36.879  36.933  1.00  0.00           C  
ATOM   2737  NZ  LYS A 166      17.413 -38.007  36.136  1.00  0.00           N1+
ATOM   2738  H   LYS A 166      18.198 -32.301  38.804  1.00  0.00           H  
ATOM   2739  HA  LYS A 166      16.800 -33.648  40.910  1.00  0.00           H  
ATOM   2740 1HB  LYS A 166      19.207 -34.399  39.213  1.00  0.00           H  
ATOM   2741 2HB  LYS A 166      18.554 -35.479  40.438  1.00  0.00           H  
ATOM   2742 1HG  LYS A 166      16.395 -35.533  39.276  1.00  0.00           H  
ATOM   2743 2HG  LYS A 166      17.007 -34.399  38.063  1.00  0.00           H  
ATOM   2744 1HD  LYS A 166      18.764 -36.032  37.430  1.00  0.00           H  
ATOM   2745 2HD  LYS A 166      18.130 -37.168  38.631  1.00  0.00           H  
ATOM   2746 1HE  LYS A 166      15.963 -37.218  37.447  1.00  0.00           H  
ATOM   2747 2HE  LYS A 166      16.580 -36.073  36.254  1.00  0.00           H  
ATOM   2748 1HZ  LYS A 166      16.719 -38.323  35.472  1.00  0.00           H  
ATOM   2749 2HZ  LYS A 166      18.236 -37.698  35.639  1.00  0.00           H  
ATOM   2750 3HZ  LYS A 166      17.657 -38.767  36.753  1.00  0.00           H  
ATOM   2751  N   LYS A 167      19.835 -32.598  41.591  1.00  0.00           N  
ATOM   2752  CA  LYS A 167      20.786 -32.370  42.672  1.00  0.00           C  
ATOM   2753  C   LYS A 167      20.207 -31.436  43.727  1.00  0.00           C  
ATOM   2754  O   LYS A 167      20.333 -31.685  44.926  1.00  0.00           O  
ATOM   2755  CB  LYS A 167      22.093 -31.797  42.123  1.00  0.00           C  
ATOM   2756  CG  LYS A 167      23.177 -31.584  43.173  1.00  0.00           C  
ATOM   2757  CD  LYS A 167      24.474 -31.107  42.538  1.00  0.00           C  
ATOM   2758  CE  LYS A 167      25.553 -30.877  43.587  1.00  0.00           C  
ATOM   2759  NZ  LYS A 167      26.828 -30.409  42.981  1.00  0.00           N1+
ATOM   2760  H   LYS A 167      20.046 -32.246  40.668  1.00  0.00           H  
ATOM   2761  HA  LYS A 167      20.999 -33.325  43.154  1.00  0.00           H  
ATOM   2762 1HB  LYS A 167      22.493 -32.466  41.361  1.00  0.00           H  
ATOM   2763 2HB  LYS A 167      21.898 -30.837  41.646  1.00  0.00           H  
ATOM   2764 1HG  LYS A 167      22.841 -30.841  43.898  1.00  0.00           H  
ATOM   2765 2HG  LYS A 167      23.362 -32.521  43.698  1.00  0.00           H  
ATOM   2766 1HD  LYS A 167      24.826 -31.852  41.824  1.00  0.00           H  
ATOM   2767 2HD  LYS A 167      24.296 -30.173  42.004  1.00  0.00           H  
ATOM   2768 1HE  LYS A 167      25.210 -30.133  44.304  1.00  0.00           H  
ATOM   2769 2HE  LYS A 167      25.741 -31.807  44.125  1.00  0.00           H  
ATOM   2770 1HZ  LYS A 167      27.516 -30.270  43.708  1.00  0.00           H  
ATOM   2771 2HZ  LYS A 167      27.165 -31.102  42.327  1.00  0.00           H  
ATOM   2772 3HZ  LYS A 167      26.671 -29.538  42.496  1.00  0.00           H  
ATOM   2773  N   GLN A 168      19.572 -30.360  43.274  1.00  0.00           N  
ATOM   2774  CA  GLN A 168      19.070 -29.331  44.176  1.00  0.00           C  
ATOM   2775  C   GLN A 168      17.780 -29.775  44.855  1.00  0.00           C  
ATOM   2776  O   GLN A 168      17.253 -29.080  45.723  1.00  0.00           O  
ATOM   2777  CB  GLN A 168      18.836 -28.022  43.417  1.00  0.00           C  
ATOM   2778  CG  GLN A 168      20.104 -27.375  42.886  1.00  0.00           C  
ATOM   2779  CD  GLN A 168      19.817 -26.169  42.013  1.00  0.00           C  
ATOM   2780  NE2 GLN A 168      20.873 -25.497  41.567  1.00  0.00           N  
ATOM   2781  OE1 GLN A 168      18.658 -25.842  41.743  1.00  0.00           O  
ATOM   2782  H   GLN A 168      19.434 -30.254  42.279  1.00  0.00           H  
ATOM   2783  HA  GLN A 168      19.815 -29.156  44.951  1.00  0.00           H  
ATOM   2784 1HB  GLN A 168      18.172 -28.205  42.572  1.00  0.00           H  
ATOM   2785 2HB  GLN A 168      18.341 -27.305  44.072  1.00  0.00           H  
ATOM   2786 1HG  GLN A 168      20.714 -27.050  43.728  1.00  0.00           H  
ATOM   2787 2HG  GLN A 168      20.650 -28.107  42.290  1.00  0.00           H  
ATOM   2788 1HE2 GLN A 168      20.746 -24.692  40.987  1.00  0.00           H  
ATOM   2789 2HE2 GLN A 168      21.795 -25.797  41.811  1.00  0.00           H  
ATOM   2790  N   SER A 169      17.277 -30.938  44.455  1.00  0.00           N  
ATOM   2791  CA  SER A 169      15.969 -31.400  44.902  1.00  0.00           C  
ATOM   2792  C   SER A 169      16.083 -32.240  46.168  1.00  0.00           C  
ATOM   2793  O   SER A 169      17.061 -32.964  46.357  1.00  0.00           O  
ATOM   2794  CB  SER A 169      15.300 -32.210  43.808  1.00  0.00           C  
ATOM   2795  OG  SER A 169      14.084 -32.747  44.252  1.00  0.00           O  
ATOM   2796  H   SER A 169      17.815 -31.517  43.825  1.00  0.00           H  
ATOM   2797  HA  SER A 169      15.351 -30.530  45.123  1.00  0.00           H  
ATOM   2798 1HB  SER A 169      15.123 -31.573  42.940  1.00  0.00           H  
ATOM   2799 2HB  SER A 169      15.963 -33.015  43.493  1.00  0.00           H  
ATOM   2800  HG  SER A 169      13.866 -33.452  43.638  1.00  0.00           H  
ATOM   2801  N   THR A 170      15.079 -32.138  47.032  1.00  0.00           N  
ATOM   2802  CA  THR A 170      14.951 -33.044  48.167  1.00  0.00           C  
ATOM   2803  C   THR A 170      13.762 -33.980  47.994  1.00  0.00           C  
ATOM   2804  O   THR A 170      13.490 -34.820  48.851  1.00  0.00           O  
ATOM   2805  CB  THR A 170      14.806 -32.263  49.486  1.00  0.00           C  
ATOM   2806  CG2 THR A 170      16.023 -31.381  49.720  1.00  0.00           C  
ATOM   2807  OG1 THR A 170      13.631 -31.445  49.434  1.00  0.00           O  
ATOM   2808  H   THR A 170      14.388 -31.415  46.899  1.00  0.00           H  
ATOM   2809  HA  THR A 170      15.853 -33.654  48.227  1.00  0.00           H  
ATOM   2810  HB  THR A 170      14.708 -32.964  50.315  1.00  0.00           H  
ATOM   2811  HG1 THR A 170      12.853 -31.994  49.567  1.00  0.00           H  
ATOM   2812 1HG2 THR A 170      15.903 -30.837  50.657  1.00  0.00           H  
ATOM   2813 2HG2 THR A 170      16.917 -32.002  49.773  1.00  0.00           H  
ATOM   2814 3HG2 THR A 170      16.121 -30.672  48.899  1.00  0.00           H  
ATOM   2815  N   ASP A 171      13.056 -33.830  46.878  1.00  0.00           N  
ATOM   2816  CA  ASP A 171      11.895 -34.662  46.589  1.00  0.00           C  
ATOM   2817  C   ASP A 171      12.297 -35.937  45.861  1.00  0.00           C  
ATOM   2818  O   ASP A 171      12.812 -35.889  44.743  1.00  0.00           O  
ATOM   2819  CB  ASP A 171      10.875 -33.887  45.749  1.00  0.00           C  
ATOM   2820  CG  ASP A 171      10.214 -32.752  46.518  1.00  0.00           C  
ATOM   2821  OD1 ASP A 171       9.739 -32.992  47.602  1.00  0.00           O  
ATOM   2822  OD2 ASP A 171      10.190 -31.655  46.013  1.00  0.00           O1-
ATOM   2823  OXT ASP A 171      12.115 -37.006  46.376  1.00  0.00           O1-
ATOM   2824  H   ASP A 171      13.331 -33.121  46.213  1.00  0.00           H  
ATOM   2825  HA  ASP A 171      11.425 -34.942  47.533  1.00  0.00           H  
ATOM   2826 1HB  ASP A 171      11.368 -33.473  44.870  1.00  0.00           H  
ATOM   2827 2HB  ASP A 171      10.100 -34.569  45.398  1.00  0.00           H  
ATOM   2828  N   SER B   1      -8.219  -4.760 -46.794  1.00  0.00           N  
ATOM   2829  CA  SER B   1      -8.253  -5.732 -45.685  1.00  0.00           C  
ATOM   2830  C   SER B   1      -7.248  -5.424 -44.522  1.00  0.00           C  
ATOM   2831  O   SER B   1      -7.664  -5.360 -43.352  1.00  0.00           O  
ATOM   2832  CB  SER B   1      -8.033  -7.153 -46.246  1.00  0.00           C  
ATOM   2833  OG  SER B   1      -9.082  -7.509 -47.090  1.00  0.00           O  
ATOM   2834 1H   SER B   1      -8.952  -4.984 -47.454  1.00  0.00           H  
ATOM   2835 2H   SER B   1      -8.396  -3.841 -46.398  1.00  0.00           H  
ATOM   2836 3H   SER B   1      -7.329  -4.758 -47.273  1.00  0.00           H  
ATOM   2837  HA  SER B   1      -9.264  -5.701 -45.260  1.00  0.00           H  
ATOM   2838 1HB  SER B   1      -7.085  -7.218 -46.795  1.00  0.00           H  
ATOM   2839 2HB  SER B   1      -7.979  -7.880 -45.431  1.00  0.00           H  
ATOM   2840  HG  SER B   1      -8.887  -8.403 -47.408  1.00  0.00           H  
ATOM   2841  N   GLU B   2      -5.943  -5.245 -44.854  1.00  0.00           N  
ATOM   2842  CA  GLU B   2      -4.839  -4.978 -43.917  1.00  0.00           C  
ATOM   2843  C   GLU B   2      -4.938  -3.617 -43.236  1.00  0.00           C  
ATOM   2844  O   GLU B   2      -4.626  -3.469 -42.052  1.00  0.00           O  
ATOM   2845  CB  GLU B   2      -3.517  -5.072 -44.675  1.00  0.00           C  
ATOM   2846  CG  GLU B   2      -3.184  -6.473 -45.205  1.00  0.00           C  
ATOM   2847  CD  GLU B   2      -3.929  -6.831 -46.481  1.00  0.00           C  
ATOM   2848  OE1 GLU B   2      -4.666  -6.000 -46.980  1.00  0.00           O  
ATOM   2849  OE2 GLU B   2      -3.782  -7.932 -46.938  1.00  0.00           O1-
ATOM   2850  H   GLU B   2      -5.679  -5.321 -45.839  1.00  0.00           H  
ATOM   2851  HA  GLU B   2      -4.848  -5.741 -43.137  1.00  0.00           H  
ATOM   2852 1HB  GLU B   2      -3.537  -4.391 -45.521  1.00  0.00           H  
ATOM   2853 2HB  GLU B   2      -2.705  -4.755 -44.022  1.00  0.00           H  
ATOM   2854 1HG  GLU B   2      -2.113  -6.531 -45.393  1.00  0.00           H  
ATOM   2855 2HG  GLU B   2      -3.430  -7.201 -44.441  1.00  0.00           H  
ATOM   2856  N   GLN B   3      -5.371  -2.612 -43.979  1.00  0.00           N  
ATOM   2857  CA  GLN B   3      -5.419  -1.287 -43.411  1.00  0.00           C  
ATOM   2858  C   GLN B   3      -6.591  -1.173 -42.454  1.00  0.00           C  
ATOM   2859  O   GLN B   3      -6.451  -0.573 -41.386  1.00  0.00           O  
ATOM   2860  CB  GLN B   3      -5.496  -0.266 -44.536  1.00  0.00           C  
ATOM   2861  CG  GLN B   3      -4.215  -0.227 -45.402  1.00  0.00           C  
ATOM   2862  CD  GLN B   3      -4.105  -1.464 -46.333  1.00  0.00           C  
ATOM   2863  NE2 GLN B   3      -2.906  -1.773 -46.833  1.00  0.00           N  
ATOM   2864  OE1 GLN B   3      -5.121  -2.147 -46.576  1.00  0.00           O  
ATOM   2865  H   GLN B   3      -5.626  -2.764 -44.955  1.00  0.00           H  
ATOM   2866  HA  GLN B   3      -4.502  -1.116 -42.849  1.00  0.00           H  
ATOM   2867 1HB  GLN B   3      -6.349  -0.495 -45.178  1.00  0.00           H  
ATOM   2868 2HB  GLN B   3      -5.659   0.726 -44.117  1.00  0.00           H  
ATOM   2869 1HG  GLN B   3      -4.227   0.669 -46.020  1.00  0.00           H  
ATOM   2870 2HG  GLN B   3      -3.340  -0.220 -44.747  1.00  0.00           H  
ATOM   2871 1HE2 GLN B   3      -2.802  -2.569 -47.428  1.00  0.00           H  
ATOM   2872 2HE2 GLN B   3      -2.061  -1.238 -46.595  1.00  0.00           H  
ATOM   2873  N   GLU B   4      -7.718  -1.803 -42.783  1.00  0.00           N  
ATOM   2874  CA  GLU B   4      -8.869  -1.758 -41.907  1.00  0.00           C  
ATOM   2875  C   GLU B   4      -8.562  -2.510 -40.617  1.00  0.00           C  
ATOM   2876  O   GLU B   4      -8.929  -2.055 -39.529  1.00  0.00           O  
ATOM   2877  CB  GLU B   4     -10.090  -2.347 -42.606  1.00  0.00           C  
ATOM   2878  CG  GLU B   4     -10.565  -1.542 -43.828  1.00  0.00           C  
ATOM   2879  CD  GLU B   4      -9.767  -1.848 -45.080  1.00  0.00           C  
ATOM   2880  OE1 GLU B   4      -8.912  -2.709 -45.016  1.00  0.00           O  
ATOM   2881  OE2 GLU B   4     -10.007  -1.241 -46.087  1.00  0.00           O1-
ATOM   2882  H   GLU B   4      -7.805  -2.262 -43.692  1.00  0.00           H  
ATOM   2883  HA  GLU B   4      -9.076  -0.716 -41.656  1.00  0.00           H  
ATOM   2884 1HB  GLU B   4      -9.863  -3.365 -42.933  1.00  0.00           H  
ATOM   2885 2HB  GLU B   4     -10.918  -2.409 -41.901  1.00  0.00           H  
ATOM   2886 1HG  GLU B   4     -11.615  -1.766 -44.014  1.00  0.00           H  
ATOM   2887 2HG  GLU B   4     -10.482  -0.480 -43.601  1.00  0.00           H  
ATOM   2888  N   ARG B   5      -7.857  -3.650 -40.732  1.00  0.00           N  
ATOM   2889  CA  ARG B   5      -7.488  -4.421 -39.558  1.00  0.00           C  
ATOM   2890  C   ARG B   5      -6.559  -3.616 -38.652  1.00  0.00           C  
ATOM   2891  O   ARG B   5      -6.735  -3.624 -37.427  1.00  0.00           O  
ATOM   2892  CB  ARG B   5      -6.826  -5.729 -39.946  1.00  0.00           C  
ATOM   2893  CG  ARG B   5      -6.518  -6.641 -38.765  1.00  0.00           C  
ATOM   2894  CD  ARG B   5      -6.005  -7.981 -39.168  1.00  0.00           C  
ATOM   2895  NE  ARG B   5      -4.723  -7.888 -39.875  1.00  0.00           N  
ATOM   2896  CZ  ARG B   5      -4.491  -8.134 -41.196  1.00  0.00           C  
ATOM   2897  NH1 ARG B   5      -5.468  -8.530 -42.011  1.00  0.00           N1+
ATOM   2898  NH2 ARG B   5      -3.255  -7.978 -41.654  1.00  0.00           N  
ATOM   2899  H   ARG B   5      -7.621  -4.019 -41.659  1.00  0.00           H  
ATOM   2900  HA  ARG B   5      -8.396  -4.652 -39.003  1.00  0.00           H  
ATOM   2901 1HB  ARG B   5      -7.464  -6.268 -40.644  1.00  0.00           H  
ATOM   2902 2HB  ARG B   5      -5.888  -5.513 -40.461  1.00  0.00           H  
ATOM   2903 1HG  ARG B   5      -5.745  -6.175 -38.148  1.00  0.00           H  
ATOM   2904 2HG  ARG B   5      -7.419  -6.781 -38.169  1.00  0.00           H  
ATOM   2905 1HD  ARG B   5      -5.848  -8.580 -38.271  1.00  0.00           H  
ATOM   2906 2HD  ARG B   5      -6.731  -8.475 -39.802  1.00  0.00           H  
ATOM   2907  HE  ARG B   5      -3.911  -7.589 -39.305  1.00  0.00           H  
ATOM   2908 1HH1 ARG B   5      -6.405  -8.649 -41.662  1.00  0.00           H  
ATOM   2909 2HH1 ARG B   5      -5.278  -8.732 -42.984  1.00  0.00           H  
ATOM   2910 1HH2 ARG B   5      -2.511  -7.650 -41.007  1.00  0.00           H  
ATOM   2911 2HH2 ARG B   5      -3.037  -8.158 -42.619  1.00  0.00           H  
ATOM   2912  N   ARG B   6      -5.579  -2.906 -39.233  1.00  0.00           N  
ATOM   2913  CA  ARG B   6      -4.695  -2.096 -38.411  1.00  0.00           C  
ATOM   2914  C   ARG B   6      -5.445  -0.964 -37.716  1.00  0.00           C  
ATOM   2915  O   ARG B   6      -5.170  -0.690 -36.544  1.00  0.00           O  
ATOM   2916  CB  ARG B   6      -3.550  -1.515 -39.220  1.00  0.00           C  
ATOM   2917  CG  ARG B   6      -2.465  -2.506 -39.636  1.00  0.00           C  
ATOM   2918  CD  ARG B   6      -1.477  -1.862 -40.539  1.00  0.00           C  
ATOM   2919  NE  ARG B   6      -0.721  -0.784 -39.857  1.00  0.00           N  
ATOM   2920  CZ  ARG B   6      -0.185   0.298 -40.476  1.00  0.00           C  
ATOM   2921  NH1 ARG B   6      -0.331   0.451 -41.776  1.00  0.00           N1+
ATOM   2922  NH2 ARG B   6       0.480   1.228 -39.791  1.00  0.00           N  
ATOM   2923  H   ARG B   6      -5.422  -2.966 -40.245  1.00  0.00           H  
ATOM   2924  HA  ARG B   6      -4.264  -2.741 -37.647  1.00  0.00           H  
ATOM   2925 1HB  ARG B   6      -3.955  -1.074 -40.134  1.00  0.00           H  
ATOM   2926 2HB  ARG B   6      -3.080  -0.714 -38.653  1.00  0.00           H  
ATOM   2927 1HG  ARG B   6      -1.942  -2.851 -38.749  1.00  0.00           H  
ATOM   2928 2HG  ARG B   6      -2.910  -3.361 -40.147  1.00  0.00           H  
ATOM   2929 1HD  ARG B   6      -0.762  -2.610 -40.893  1.00  0.00           H  
ATOM   2930 2HD  ARG B   6      -2.014  -1.442 -41.388  1.00  0.00           H  
ATOM   2931  HE  ARG B   6      -0.584  -0.867 -38.855  1.00  0.00           H  
ATOM   2932 1HH1 ARG B   6      -0.829  -0.237 -42.324  1.00  0.00           H  
ATOM   2933 2HH1 ARG B   6       0.060   1.260 -42.236  1.00  0.00           H  
ATOM   2934 1HH2 ARG B   6       0.612   1.173 -38.766  1.00  0.00           H  
ATOM   2935 2HH2 ARG B   6       0.856   2.024 -40.272  1.00  0.00           H  
ATOM   2936  N   GLU B   7      -6.413  -0.327 -38.398  1.00  0.00           N  
ATOM   2937  CA  GLU B   7      -7.141   0.755 -37.745  1.00  0.00           C  
ATOM   2938  C   GLU B   7      -7.981   0.216 -36.594  1.00  0.00           C  
ATOM   2939  O   GLU B   7      -8.060   0.848 -35.532  1.00  0.00           O  
ATOM   2940  CB  GLU B   7      -8.049   1.501 -38.732  1.00  0.00           C  
ATOM   2941  CG  GLU B   7      -7.319   2.339 -39.789  1.00  0.00           C  
ATOM   2942  CD  GLU B   7      -6.468   3.415 -39.198  1.00  0.00           C  
ATOM   2943  OE1 GLU B   7      -6.913   4.088 -38.298  1.00  0.00           O  
ATOM   2944  OE2 GLU B   7      -5.340   3.560 -39.636  1.00  0.00           O1-
ATOM   2945  H   GLU B   7      -6.579  -0.547 -39.387  1.00  0.00           H  
ATOM   2946  HA  GLU B   7      -6.424   1.460 -37.338  1.00  0.00           H  
ATOM   2947 1HB  GLU B   7      -8.664   0.772 -39.265  1.00  0.00           H  
ATOM   2948 2HB  GLU B   7      -8.722   2.158 -38.184  1.00  0.00           H  
ATOM   2949 1HG  GLU B   7      -6.685   1.687 -40.377  1.00  0.00           H  
ATOM   2950 2HG  GLU B   7      -8.054   2.783 -40.457  1.00  0.00           H  
ATOM   2951  N   LYS B   8      -8.570  -0.973 -36.776  1.00  0.00           N  
ATOM   2952  CA  LYS B   8      -9.362  -1.574 -35.720  1.00  0.00           C  
ATOM   2953  C   LYS B   8      -8.481  -1.861 -34.514  1.00  0.00           C  
ATOM   2954  O   LYS B   8      -8.871  -1.571 -33.378  1.00  0.00           O  
ATOM   2955  CB  LYS B   8     -10.029  -2.864 -36.207  1.00  0.00           C  
ATOM   2956  CG  LYS B   8     -10.950  -3.560 -35.180  1.00  0.00           C  
ATOM   2957  CD  LYS B   8     -11.615  -4.807 -35.799  1.00  0.00           C  
ATOM   2958  CE  LYS B   8     -12.639  -5.471 -34.856  1.00  0.00           C  
ATOM   2959  NZ  LYS B   8     -12.002  -6.072 -33.641  1.00  0.00           N1+
ATOM   2960  H   LYS B   8      -8.513  -1.430 -37.692  1.00  0.00           H  
ATOM   2961  HA  LYS B   8     -10.134  -0.867 -35.416  1.00  0.00           H  
ATOM   2962 1HB  LYS B   8     -10.612  -2.648 -37.103  1.00  0.00           H  
ATOM   2963 2HB  LYS B   8      -9.254  -3.575 -36.495  1.00  0.00           H  
ATOM   2964 1HG  LYS B   8     -10.363  -3.858 -34.305  1.00  0.00           H  
ATOM   2965 2HG  LYS B   8     -11.722  -2.862 -34.856  1.00  0.00           H  
ATOM   2966 1HD  LYS B   8     -12.121  -4.523 -36.723  1.00  0.00           H  
ATOM   2967 2HD  LYS B   8     -10.841  -5.535 -36.044  1.00  0.00           H  
ATOM   2968 1HE  LYS B   8     -13.366  -4.726 -34.539  1.00  0.00           H  
ATOM   2969 2HE  LYS B   8     -13.156  -6.258 -35.404  1.00  0.00           H  
ATOM   2970 1HZ  LYS B   8     -12.700  -6.495 -33.055  1.00  0.00           H  
ATOM   2971 2HZ  LYS B   8     -11.330  -6.772 -33.902  1.00  0.00           H  
ATOM   2972 3HZ  LYS B   8     -11.521  -5.349 -33.089  1.00  0.00           H  
ATOM   2973  N   ALA B   9      -7.285  -2.423 -34.754  1.00  0.00           N  
ATOM   2974  CA  ALA B   9      -6.389  -2.732 -33.654  1.00  0.00           C  
ATOM   2975  C   ALA B   9      -5.972  -1.478 -32.912  1.00  0.00           C  
ATOM   2976  O   ALA B   9      -5.934  -1.485 -31.683  1.00  0.00           O  
ATOM   2977  CB  ALA B   9      -5.151  -3.436 -34.170  1.00  0.00           C  
ATOM   2978  H   ALA B   9      -7.023  -2.674 -35.713  1.00  0.00           H  
ATOM   2979  HA  ALA B   9      -6.918  -3.382 -32.958  1.00  0.00           H  
ATOM   2980 1HB  ALA B   9      -4.496  -3.677 -33.340  1.00  0.00           H  
ATOM   2981 2HB  ALA B   9      -5.444  -4.348 -34.689  1.00  0.00           H  
ATOM   2982 3HB  ALA B   9      -4.631  -2.775 -34.865  1.00  0.00           H  
ATOM   2983  N   LYS B  10      -5.703  -0.385 -33.632  1.00  0.00           N  
ATOM   2984  CA  LYS B  10      -5.311   0.840 -32.956  1.00  0.00           C  
ATOM   2985  C   LYS B  10      -6.424   1.356 -32.060  1.00  0.00           C  
ATOM   2986  O   LYS B  10      -6.145   1.801 -30.945  1.00  0.00           O  
ATOM   2987  CB  LYS B  10      -4.885   1.906 -33.953  1.00  0.00           C  
ATOM   2988  CG  LYS B  10      -3.528   1.638 -34.607  1.00  0.00           C  
ATOM   2989  CD  LYS B  10      -3.074   2.815 -35.465  1.00  0.00           C  
ATOM   2990  CE  LYS B  10      -3.859   2.887 -36.773  1.00  0.00           C  
ATOM   2991  NZ  LYS B  10      -3.360   3.946 -37.703  1.00  0.00           N1+
ATOM   2992  H   LYS B  10      -5.714  -0.434 -34.656  1.00  0.00           H  
ATOM   2993  HA  LYS B  10      -4.454   0.616 -32.321  1.00  0.00           H  
ATOM   2994 1HB  LYS B  10      -5.643   1.961 -34.735  1.00  0.00           H  
ATOM   2995 2HB  LYS B  10      -4.847   2.877 -33.460  1.00  0.00           H  
ATOM   2996 1HG  LYS B  10      -2.786   1.478 -33.825  1.00  0.00           H  
ATOM   2997 2HG  LYS B  10      -3.580   0.740 -35.216  1.00  0.00           H  
ATOM   2998 1HD  LYS B  10      -3.237   3.733 -34.911  1.00  0.00           H  
ATOM   2999 2HD  LYS B  10      -2.008   2.718 -35.687  1.00  0.00           H  
ATOM   3000 1HE  LYS B  10      -3.793   1.920 -37.273  1.00  0.00           H  
ATOM   3001 2HE  LYS B  10      -4.901   3.104 -36.557  1.00  0.00           H  
ATOM   3002 1HZ  LYS B  10      -3.949   3.909 -38.544  1.00  0.00           H  
ATOM   3003 2HZ  LYS B  10      -3.449   4.859 -37.285  1.00  0.00           H  
ATOM   3004 3HZ  LYS B  10      -2.402   3.773 -37.954  1.00  0.00           H  
ATOM   3005  N   GLU B  11      -7.683   1.260 -32.508  1.00  0.00           N  
ATOM   3006  CA  GLU B  11      -8.779   1.748 -31.678  1.00  0.00           C  
ATOM   3007  C   GLU B  11      -8.938   0.887 -30.427  1.00  0.00           C  
ATOM   3008  O   GLU B  11      -9.168   1.425 -29.334  1.00  0.00           O  
ATOM   3009  CB  GLU B  11     -10.089   1.784 -32.468  1.00  0.00           C  
ATOM   3010  CG  GLU B  11     -11.305   2.356 -31.696  1.00  0.00           C  
ATOM   3011  CD  GLU B  11     -11.181   3.826 -31.295  1.00  0.00           C  
ATOM   3012  OE1 GLU B  11     -10.387   4.549 -31.871  1.00  0.00           O  
ATOM   3013  OE2 GLU B  11     -11.920   4.223 -30.405  1.00  0.00           O1-
ATOM   3014  H   GLU B  11      -7.856   0.929 -33.466  1.00  0.00           H  
ATOM   3015  HA  GLU B  11      -8.546   2.760 -31.367  1.00  0.00           H  
ATOM   3016 1HB  GLU B  11      -9.947   2.372 -33.375  1.00  0.00           H  
ATOM   3017 2HB  GLU B  11     -10.341   0.768 -32.779  1.00  0.00           H  
ATOM   3018 1HG  GLU B  11     -12.188   2.245 -32.323  1.00  0.00           H  
ATOM   3019 2HG  GLU B  11     -11.465   1.759 -30.797  1.00  0.00           H  
ATOM   3020  N   GLU B  12      -8.775  -0.438 -30.557  1.00  0.00           N  
ATOM   3021  CA  GLU B  12      -8.897  -1.299 -29.386  1.00  0.00           C  
ATOM   3022  C   GLU B  12      -7.809  -0.944 -28.380  1.00  0.00           C  
ATOM   3023  O   GLU B  12      -8.070  -0.867 -27.175  1.00  0.00           O  
ATOM   3024  CB  GLU B  12      -8.772  -2.779 -29.773  1.00  0.00           C  
ATOM   3025  CG  GLU B  12      -9.949  -3.328 -30.570  1.00  0.00           C  
ATOM   3026  CD  GLU B  12      -9.773  -4.771 -31.021  1.00  0.00           C  
ATOM   3027  OE1 GLU B  12      -8.748  -5.364 -30.748  1.00  0.00           O  
ATOM   3028  OE2 GLU B  12     -10.672  -5.272 -31.671  1.00  0.00           O1-
ATOM   3029  H   GLU B  12      -8.631  -0.844 -31.491  1.00  0.00           H  
ATOM   3030  HA  GLU B  12      -9.869  -1.130 -28.924  1.00  0.00           H  
ATOM   3031 1HB  GLU B  12      -7.873  -2.913 -30.380  1.00  0.00           H  
ATOM   3032 2HB  GLU B  12      -8.654  -3.383 -28.875  1.00  0.00           H  
ATOM   3033 1HG  GLU B  12     -10.843  -3.263 -29.952  1.00  0.00           H  
ATOM   3034 2HG  GLU B  12     -10.104  -2.697 -31.441  1.00  0.00           H  
ATOM   3035  N   VAL B  13      -6.613  -0.657 -28.893  1.00  0.00           N  
ATOM   3036  CA  VAL B  13      -5.483  -0.291 -28.069  1.00  0.00           C  
ATOM   3037  C   VAL B  13      -5.704   1.045 -27.376  1.00  0.00           C  
ATOM   3038  O   VAL B  13      -5.421   1.177 -26.181  1.00  0.00           O  
ATOM   3039  CB  VAL B  13      -4.205  -0.314 -28.902  1.00  0.00           C  
ATOM   3040  CG1 VAL B  13      -3.071   0.230 -28.144  1.00  0.00           C  
ATOM   3041  CG2 VAL B  13      -3.929  -1.704 -29.240  1.00  0.00           C  
ATOM   3042  H   VAL B  13      -6.483  -0.766 -29.905  1.00  0.00           H  
ATOM   3043  HA  VAL B  13      -5.378  -1.048 -27.302  1.00  0.00           H  
ATOM   3044  HB  VAL B  13      -4.340   0.276 -29.805  1.00  0.00           H  
ATOM   3045 1HG1 VAL B  13      -2.180   0.179 -28.743  1.00  0.00           H  
ATOM   3046 2HG1 VAL B  13      -3.282   1.250 -27.906  1.00  0.00           H  
ATOM   3047 3HG1 VAL B  13      -2.927  -0.349 -27.232  1.00  0.00           H  
ATOM   3048 1HG2 VAL B  13      -3.034  -1.766 -29.833  1.00  0.00           H  
ATOM   3049 2HG2 VAL B  13      -3.807  -2.243 -28.317  1.00  0.00           H  
ATOM   3050 3HG2 VAL B  13      -4.746  -2.133 -29.786  1.00  0.00           H  
ATOM   3051  N   ARG B  14      -6.235   2.037 -28.083  1.00  0.00           N  
ATOM   3052  CA  ARG B  14      -6.497   3.311 -27.438  1.00  0.00           C  
ATOM   3053  C   ARG B  14      -7.427   3.111 -26.241  1.00  0.00           C  
ATOM   3054  O   ARG B  14      -7.183   3.678 -25.170  1.00  0.00           O  
ATOM   3055  CB  ARG B  14      -7.163   4.269 -28.410  1.00  0.00           C  
ATOM   3056  CG  ARG B  14      -6.286   4.822 -29.514  1.00  0.00           C  
ATOM   3057  CD  ARG B  14      -7.110   5.568 -30.491  1.00  0.00           C  
ATOM   3058  NE  ARG B  14      -6.331   6.132 -31.572  1.00  0.00           N  
ATOM   3059  CZ  ARG B  14      -6.823   6.490 -32.779  1.00  0.00           C  
ATOM   3060  NH1 ARG B  14      -8.104   6.306 -33.096  1.00  0.00           N1+
ATOM   3061  NH2 ARG B  14      -6.007   7.035 -33.660  1.00  0.00           N  
ATOM   3062  H   ARG B  14      -6.411   1.907 -29.083  1.00  0.00           H  
ATOM   3063  HA  ARG B  14      -5.555   3.736 -27.097  1.00  0.00           H  
ATOM   3064 1HB  ARG B  14      -8.004   3.762 -28.887  1.00  0.00           H  
ATOM   3065 2HB  ARG B  14      -7.569   5.115 -27.860  1.00  0.00           H  
ATOM   3066 1HG  ARG B  14      -5.558   5.507 -29.087  1.00  0.00           H  
ATOM   3067 2HG  ARG B  14      -5.769   4.022 -30.025  1.00  0.00           H  
ATOM   3068 1HD  ARG B  14      -7.848   4.895 -30.911  1.00  0.00           H  
ATOM   3069 2HD  ARG B  14      -7.620   6.381 -29.978  1.00  0.00           H  
ATOM   3070  HE  ARG B  14      -5.343   6.304 -31.404  1.00  0.00           H  
ATOM   3071 1HH1 ARG B  14      -8.773   5.859 -32.444  1.00  0.00           H  
ATOM   3072 2HH1 ARG B  14      -8.438   6.582 -34.006  1.00  0.00           H  
ATOM   3073 1HH2 ARG B  14      -5.013   7.177 -33.422  1.00  0.00           H  
ATOM   3074 2HH2 ARG B  14      -6.347   7.314 -34.567  1.00  0.00           H  
ATOM   3075  N   GLU B  15      -8.443   2.252 -26.382  1.00  0.00           N  
ATOM   3076  CA  GLU B  15      -9.351   2.016 -25.263  1.00  0.00           C  
ATOM   3077  C   GLU B  15      -8.646   1.299 -24.137  1.00  0.00           C  
ATOM   3078  O   GLU B  15      -8.895   1.611 -22.951  1.00  0.00           O  
ATOM   3079  CB  GLU B  15     -10.578   1.192 -25.748  1.00  0.00           C  
ATOM   3080  CG  GLU B  15     -11.584   1.954 -26.670  1.00  0.00           C  
ATOM   3081  CD  GLU B  15     -12.807   1.211 -27.173  1.00  0.00           C  
ATOM   3082  OE1 GLU B  15     -13.590   0.655 -26.378  1.00  0.00           O  
ATOM   3083  OE2 GLU B  15     -12.987   1.203 -28.409  1.00  0.00           O1-
ATOM   3084  H   GLU B  15      -8.581   1.770 -27.259  1.00  0.00           H  
ATOM   3085  HA  GLU B  15      -9.700   2.991 -24.879  1.00  0.00           H  
ATOM   3086 1HB  GLU B  15     -10.234   0.318 -26.300  1.00  0.00           H  
ATOM   3087 2HB  GLU B  15     -11.134   0.799 -24.873  1.00  0.00           H  
ATOM   3088 1HG  GLU B  15     -11.962   2.825 -26.136  1.00  0.00           H  
ATOM   3089 2HG  GLU B  15     -11.080   2.358 -27.563  1.00  0.00           H  
ATOM   3090  N   LEU B  16      -7.733   0.363 -24.437  1.00  0.00           N  
ATOM   3091  CA  LEU B  16      -6.997  -0.340 -23.388  1.00  0.00           C  
ATOM   3092  C   LEU B  16      -6.114   0.629 -22.603  1.00  0.00           C  
ATOM   3093  O   LEU B  16      -6.075   0.581 -21.367  1.00  0.00           O  
ATOM   3094  CB  LEU B  16      -6.086  -1.423 -24.000  1.00  0.00           C  
ATOM   3095  CG  LEU B  16      -6.749  -2.664 -24.659  1.00  0.00           C  
ATOM   3096  CD1 LEU B  16      -5.647  -3.500 -25.341  1.00  0.00           C  
ATOM   3097  CD2 LEU B  16      -7.503  -3.493 -23.627  1.00  0.00           C  
ATOM   3098  H   LEU B  16      -7.623   0.092 -25.420  1.00  0.00           H  
ATOM   3099  HA  LEU B  16      -7.708  -0.781 -22.696  1.00  0.00           H  
ATOM   3100 1HB  LEU B  16      -5.478  -0.947 -24.761  1.00  0.00           H  
ATOM   3101 2HB  LEU B  16      -5.423  -1.770 -23.248  1.00  0.00           H  
ATOM   3102  HG  LEU B  16      -7.441  -2.341 -25.415  1.00  0.00           H  
ATOM   3103 1HD1 LEU B  16      -6.101  -4.360 -25.826  1.00  0.00           H  
ATOM   3104 2HD1 LEU B  16      -5.133  -2.905 -26.080  1.00  0.00           H  
ATOM   3105 3HD1 LEU B  16      -4.931  -3.840 -24.598  1.00  0.00           H  
ATOM   3106 1HD2 LEU B  16      -7.953  -4.353 -24.121  1.00  0.00           H  
ATOM   3107 2HD2 LEU B  16      -6.829  -3.836 -22.866  1.00  0.00           H  
ATOM   3108 3HD2 LEU B  16      -8.288  -2.901 -23.169  1.00  0.00           H  
ATOM   3109  N   ASN B  17      -5.492   1.581 -23.294  1.00  0.00           N  
ATOM   3110  CA  ASN B  17      -4.623   2.519 -22.602  1.00  0.00           C  
ATOM   3111  C   ASN B  17      -5.437   3.475 -21.721  1.00  0.00           C  
ATOM   3112  O   ASN B  17      -5.001   3.823 -20.613  1.00  0.00           O  
ATOM   3113  CB  ASN B  17      -3.788   3.279 -23.610  1.00  0.00           C  
ATOM   3114  CG  ASN B  17      -2.697   2.428 -24.227  1.00  0.00           C  
ATOM   3115  ND2 ASN B  17      -2.945   1.959 -25.395  1.00  0.00           N  
ATOM   3116  OD1 ASN B  17      -1.631   2.189 -23.656  1.00  0.00           O  
ATOM   3117  H   ASN B  17      -5.557   1.568 -24.318  1.00  0.00           H  
ATOM   3118  HA  ASN B  17      -3.956   1.954 -21.949  1.00  0.00           H  
ATOM   3119 1HB  ASN B  17      -4.441   3.645 -24.408  1.00  0.00           H  
ATOM   3120 2HB  ASN B  17      -3.338   4.145 -23.129  1.00  0.00           H  
ATOM   3121 1HD2 ASN B  17      -2.269   1.387 -25.858  1.00  0.00           H  
ATOM   3122 2HD2 ASN B  17      -3.834   2.144 -25.843  1.00  0.00           H  
ATOM   3123  N   GLU B  18      -6.649   3.845 -22.161  1.00  0.00           N  
ATOM   3124  CA  GLU B  18      -7.475   4.723 -21.339  1.00  0.00           C  
ATOM   3125  C   GLU B  18      -7.941   4.003 -20.075  1.00  0.00           C  
ATOM   3126  O   GLU B  18      -7.992   4.608 -18.999  1.00  0.00           O  
ATOM   3127  CB  GLU B  18      -8.691   5.236 -22.119  1.00  0.00           C  
ATOM   3128  CG  GLU B  18      -8.375   6.245 -23.236  1.00  0.00           C  
ATOM   3129  CD  GLU B  18      -7.771   7.521 -22.714  1.00  0.00           C  
ATOM   3130  OE1 GLU B  18      -8.257   8.023 -21.731  1.00  0.00           O  
ATOM   3131  OE2 GLU B  18      -6.805   7.998 -23.287  1.00  0.00           O1-
ATOM   3132  H   GLU B  18      -6.950   3.583 -23.108  1.00  0.00           H  
ATOM   3133  HA  GLU B  18      -6.875   5.578 -21.038  1.00  0.00           H  
ATOM   3134 1HB  GLU B  18      -9.201   4.386 -22.580  1.00  0.00           H  
ATOM   3135 2HB  GLU B  18      -9.394   5.702 -21.430  1.00  0.00           H  
ATOM   3136 1HG  GLU B  18      -7.673   5.792 -23.928  1.00  0.00           H  
ATOM   3137 2HG  GLU B  18      -9.290   6.467 -23.782  1.00  0.00           H  
ATOM   3138  N   GLU B  19      -8.270   2.709 -20.193  1.00  0.00           N  
ATOM   3139  CA  GLU B  19      -8.701   1.942 -19.029  1.00  0.00           C  
ATOM   3140  C   GLU B  19      -7.544   1.838 -18.024  1.00  0.00           C  
ATOM   3141  O   GLU B  19      -7.762   1.917 -16.808  1.00  0.00           O  
ATOM   3142  CB  GLU B  19      -9.235   0.567 -19.464  1.00  0.00           C  
ATOM   3143  CG  GLU B  19     -10.026  -0.237 -18.383  1.00  0.00           C  
ATOM   3144  CD  GLU B  19      -9.172  -1.078 -17.491  1.00  0.00           C  
ATOM   3145  OE1 GLU B  19      -8.098  -1.419 -17.916  1.00  0.00           O  
ATOM   3146  OE2 GLU B  19      -9.596  -1.405 -16.398  1.00  0.00           O1-
ATOM   3147  H   GLU B  19      -8.279   2.276 -21.124  1.00  0.00           H  
ATOM   3148  HA  GLU B  19      -9.516   2.478 -18.547  1.00  0.00           H  
ATOM   3149 1HB  GLU B  19      -9.896   0.701 -20.322  1.00  0.00           H  
ATOM   3150 2HB  GLU B  19      -8.398  -0.047 -19.807  1.00  0.00           H  
ATOM   3151 1HG  GLU B  19     -10.580   0.470 -17.764  1.00  0.00           H  
ATOM   3152 2HG  GLU B  19     -10.749  -0.875 -18.888  1.00  0.00           H  
ATOM   3153  N   PHE B  20      -6.307   1.697 -18.534  1.00  0.00           N  
ATOM   3154  CA  PHE B  20      -5.137   1.598 -17.671  1.00  0.00           C  
ATOM   3155  C   PHE B  20      -5.037   2.859 -16.820  1.00  0.00           C  
ATOM   3156  O   PHE B  20      -4.860   2.787 -15.603  1.00  0.00           O  
ATOM   3157  CB  PHE B  20      -3.852   1.535 -18.476  1.00  0.00           C  
ATOM   3158  CG  PHE B  20      -2.646   1.209 -17.685  1.00  0.00           C  
ATOM   3159  CD1 PHE B  20      -2.245  -0.106 -17.585  1.00  0.00           C  
ATOM   3160  CD2 PHE B  20      -1.904   2.173 -17.032  1.00  0.00           C  
ATOM   3161  CE1 PHE B  20      -1.149  -0.431 -16.888  1.00  0.00           C  
ATOM   3162  CE2 PHE B  20      -0.801   1.813 -16.327  1.00  0.00           C  
ATOM   3163  CZ  PHE B  20      -0.436   0.524 -16.269  1.00  0.00           C  
ATOM   3164  H   PHE B  20      -6.209   1.573 -19.549  1.00  0.00           H  
ATOM   3165  HA  PHE B  20      -5.239   0.726 -17.026  1.00  0.00           H  
ATOM   3166 1HB  PHE B  20      -3.943   0.845 -19.264  1.00  0.00           H  
ATOM   3167 2HB  PHE B  20      -3.677   2.499 -18.943  1.00  0.00           H  
ATOM   3168  HD1 PHE B  20      -2.805  -0.874 -18.099  1.00  0.00           H  
ATOM   3169  HD2 PHE B  20      -2.194   3.224 -17.085  1.00  0.00           H  
ATOM   3170  HE1 PHE B  20      -0.825  -1.451 -16.831  1.00  0.00           H  
ATOM   3171  HE2 PHE B  20      -0.198   2.562 -15.816  1.00  0.00           H  
ATOM   3172  HZ  PHE B  20       0.433   0.260 -15.730  1.00  0.00           H  
ATOM   3173  N   LYS B  21      -5.177   4.027 -17.467  1.00  0.00           N  
ATOM   3174  CA  LYS B  21      -5.092   5.295 -16.747  1.00  0.00           C  
ATOM   3175  C   LYS B  21      -6.164   5.394 -15.664  1.00  0.00           C  
ATOM   3176  O   LYS B  21      -5.908   5.936 -14.580  1.00  0.00           O  
ATOM   3177  CB  LYS B  21      -5.181   6.471 -17.715  1.00  0.00           C  
ATOM   3178  CG  LYS B  21      -3.919   6.656 -18.576  1.00  0.00           C  
ATOM   3179  CD  LYS B  21      -3.949   7.963 -19.398  1.00  0.00           C  
ATOM   3180  CE  LYS B  21      -4.895   7.846 -20.589  1.00  0.00           C  
ATOM   3181  NZ  LYS B  21      -4.857   9.041 -21.485  1.00  0.00           N1+
ATOM   3182  H   LYS B  21      -5.296   4.016 -18.487  1.00  0.00           H  
ATOM   3183  HA  LYS B  21      -4.120   5.341 -16.254  1.00  0.00           H  
ATOM   3184 1HB  LYS B  21      -6.033   6.311 -18.376  1.00  0.00           H  
ATOM   3185 2HB  LYS B  21      -5.362   7.389 -17.158  1.00  0.00           H  
ATOM   3186 1HG  LYS B  21      -3.043   6.662 -17.920  1.00  0.00           H  
ATOM   3187 2HG  LYS B  21      -3.827   5.806 -19.256  1.00  0.00           H  
ATOM   3188 1HD  LYS B  21      -4.276   8.786 -18.764  1.00  0.00           H  
ATOM   3189 2HD  LYS B  21      -2.946   8.182 -19.763  1.00  0.00           H  
ATOM   3190 1HE  LYS B  21      -4.619   6.964 -21.170  1.00  0.00           H  
ATOM   3191 2HE  LYS B  21      -5.915   7.725 -20.231  1.00  0.00           H  
ATOM   3192 1HZ  LYS B  21      -5.525   8.854 -22.260  1.00  0.00           H  
ATOM   3193 2HZ  LYS B  21      -5.142   9.864 -20.981  1.00  0.00           H  
ATOM   3194 3HZ  LYS B  21      -3.935   9.173 -21.858  1.00  0.00           H  
ATOM   3195  N   GLU B  22      -7.364   4.870 -15.930  1.00  0.00           N  
ATOM   3196  CA  GLU B  22      -8.389   4.936 -14.899  1.00  0.00           C  
ATOM   3197  C   GLU B  22      -7.970   4.061 -13.712  1.00  0.00           C  
ATOM   3198  O   GLU B  22      -8.178   4.447 -12.553  1.00  0.00           O  
ATOM   3199  CB  GLU B  22      -9.749   4.475 -15.438  1.00  0.00           C  
ATOM   3200  CG  GLU B  22     -10.367   5.402 -16.494  1.00  0.00           C  
ATOM   3201  CD  GLU B  22     -10.689   6.790 -16.001  1.00  0.00           C  
ATOM   3202  OE1 GLU B  22     -11.386   6.923 -15.028  1.00  0.00           O  
ATOM   3203  OE2 GLU B  22     -10.176   7.730 -16.582  1.00  0.00           O1-
ATOM   3204  H   GLU B  22      -7.559   4.501 -16.868  1.00  0.00           H  
ATOM   3205  HA  GLU B  22      -8.480   5.962 -14.556  1.00  0.00           H  
ATOM   3206 1HB  GLU B  22      -9.642   3.487 -15.886  1.00  0.00           H  
ATOM   3207 2HB  GLU B  22     -10.455   4.385 -14.614  1.00  0.00           H  
ATOM   3208 1HG  GLU B  22      -9.670   5.489 -17.323  1.00  0.00           H  
ATOM   3209 2HG  GLU B  22     -11.275   4.938 -16.873  1.00  0.00           H  
ATOM   3210  N   ALA B  23      -7.345   2.904 -13.993  1.00  0.00           N  
ATOM   3211  CA  ALA B  23      -6.859   2.018 -12.935  1.00  0.00           C  
ATOM   3212  C   ALA B  23      -5.769   2.709 -12.099  1.00  0.00           C  
ATOM   3213  O   ALA B  23      -5.742   2.558 -10.871  1.00  0.00           O  
ATOM   3214  CB  ALA B  23      -6.333   0.718 -13.529  1.00  0.00           C  
ATOM   3215  H   ALA B  23      -7.277   2.616 -14.980  1.00  0.00           H  
ATOM   3216  HA  ALA B  23      -7.697   1.788 -12.278  1.00  0.00           H  
ATOM   3217 1HB  ALA B  23      -6.002   0.056 -12.729  1.00  0.00           H  
ATOM   3218 2HB  ALA B  23      -7.129   0.234 -14.100  1.00  0.00           H  
ATOM   3219 3HB  ALA B  23      -5.503   0.926 -14.187  1.00  0.00           H  
ATOM   3220  N   GLU B  24      -4.900   3.504 -12.747  1.00  0.00           N  
ATOM   3221  CA  GLU B  24      -3.851   4.214 -12.009  1.00  0.00           C  
ATOM   3222  C   GLU B  24      -4.453   5.238 -11.058  1.00  0.00           C  
ATOM   3223  O   GLU B  24      -4.029   5.349  -9.900  1.00  0.00           O  
ATOM   3224  CB  GLU B  24      -2.936   4.998 -12.955  1.00  0.00           C  
ATOM   3225  CG  GLU B  24      -2.010   4.216 -13.835  1.00  0.00           C  
ATOM   3226  CD  GLU B  24      -1.341   5.132 -14.856  1.00  0.00           C  
ATOM   3227  OE1 GLU B  24      -1.874   6.187 -15.117  1.00  0.00           O  
ATOM   3228  OE2 GLU B  24      -0.290   4.817 -15.317  1.00  0.00           O1-
ATOM   3229  H   GLU B  24      -4.946   3.535 -13.772  1.00  0.00           H  
ATOM   3230  HA  GLU B  24      -3.270   3.493 -11.437  1.00  0.00           H  
ATOM   3231 1HB  GLU B  24      -3.552   5.616 -13.604  1.00  0.00           H  
ATOM   3232 2HB  GLU B  24      -2.320   5.676 -12.367  1.00  0.00           H  
ATOM   3233 1HG  GLU B  24      -1.248   3.728 -13.227  1.00  0.00           H  
ATOM   3234 2HG  GLU B  24      -2.583   3.445 -14.349  1.00  0.00           H  
ATOM   3235  N   LYS B  25      -5.476   5.962 -11.530  1.00  0.00           N  
ATOM   3236  CA  LYS B  25      -6.135   6.964 -10.705  1.00  0.00           C  
ATOM   3237  C   LYS B  25      -6.852   6.321  -9.531  1.00  0.00           C  
ATOM   3238  O   LYS B  25      -6.823   6.851  -8.414  1.00  0.00           O  
ATOM   3239  CB  LYS B  25      -7.103   7.792 -11.539  1.00  0.00           C  
ATOM   3240  CG  LYS B  25      -6.414   8.754 -12.516  1.00  0.00           C  
ATOM   3241  CD  LYS B  25      -7.408   9.695 -13.202  1.00  0.00           C  
ATOM   3242  CE  LYS B  25      -8.237   8.951 -14.239  1.00  0.00           C  
ATOM   3243  NZ  LYS B  25      -9.110   9.854 -15.041  1.00  0.00           N1+
ATOM   3244  H   LYS B  25      -5.746   5.843 -12.515  1.00  0.00           H  
ATOM   3245  HA  LYS B  25      -5.373   7.630 -10.304  1.00  0.00           H  
ATOM   3246 1HB  LYS B  25      -7.728   7.108 -12.112  1.00  0.00           H  
ATOM   3247 2HB  LYS B  25      -7.755   8.366 -10.883  1.00  0.00           H  
ATOM   3248 1HG  LYS B  25      -5.685   9.352 -11.969  1.00  0.00           H  
ATOM   3249 2HG  LYS B  25      -5.880   8.175 -13.272  1.00  0.00           H  
ATOM   3250 1HD  LYS B  25      -8.075  10.133 -12.460  1.00  0.00           H  
ATOM   3251 2HD  LYS B  25      -6.864  10.497 -13.698  1.00  0.00           H  
ATOM   3252 1HE  LYS B  25      -7.566   8.419 -14.916  1.00  0.00           H  
ATOM   3253 2HE  LYS B  25      -8.878   8.229 -13.740  1.00  0.00           H  
ATOM   3254 1HZ  LYS B  25      -9.619   9.245 -15.705  1.00  0.00           H  
ATOM   3255 2HZ  LYS B  25      -9.765  10.332 -14.445  1.00  0.00           H  
ATOM   3256 3HZ  LYS B  25      -8.558  10.523 -15.546  1.00  0.00           H  
ATOM   3257  N   ARG B  26      -7.473   5.163  -9.772  1.00  0.00           N  
ATOM   3258  CA  ARG B  26      -8.173   4.453  -8.722  1.00  0.00           C  
ATOM   3259  C   ARG B  26      -7.190   4.018  -7.648  1.00  0.00           C  
ATOM   3260  O   ARG B  26      -7.474   4.148  -6.452  1.00  0.00           O  
ATOM   3261  CB  ARG B  26      -8.861   3.230  -9.275  1.00  0.00           C  
ATOM   3262  CG  ARG B  26      -9.751   2.502  -8.301  1.00  0.00           C  
ATOM   3263  CD  ARG B  26     -10.234   1.256  -8.881  1.00  0.00           C  
ATOM   3264  NE  ARG B  26     -11.025   1.457 -10.085  1.00  0.00           N  
ATOM   3265  CZ  ARG B  26     -11.302   0.489 -10.992  1.00  0.00           C  
ATOM   3266  NH1 ARG B  26     -10.858  -0.752 -10.818  1.00  0.00           N1+
ATOM   3267  NH2 ARG B  26     -12.026   0.788 -12.063  1.00  0.00           N  
ATOM   3268  H   ARG B  26      -7.505   4.802 -10.732  1.00  0.00           H  
ATOM   3269  HA  ARG B  26      -8.915   5.118  -8.281  1.00  0.00           H  
ATOM   3270 1HB  ARG B  26      -9.454   3.518 -10.139  1.00  0.00           H  
ATOM   3271 2HB  ARG B  26      -8.108   2.522  -9.626  1.00  0.00           H  
ATOM   3272 1HG  ARG B  26      -9.196   2.257  -7.392  1.00  0.00           H  
ATOM   3273 2HG  ARG B  26     -10.607   3.125  -8.050  1.00  0.00           H  
ATOM   3274 1HD  ARG B  26      -9.367   0.648  -9.138  1.00  0.00           H  
ATOM   3275 2HD  ARG B  26     -10.844   0.728  -8.157  1.00  0.00           H  
ATOM   3276  HE  ARG B  26     -11.390   2.385 -10.260  1.00  0.00           H  
ATOM   3277 1HH1 ARG B  26     -10.293  -1.014  -9.987  1.00  0.00           H  
ATOM   3278 2HH1 ARG B  26     -11.067  -1.465 -11.502  1.00  0.00           H  
ATOM   3279 1HH2 ARG B  26     -12.365   1.732 -12.198  1.00  0.00           H  
ATOM   3280 2HH2 ARG B  26     -12.239   0.075 -12.748  1.00  0.00           H  
ATOM   3281  N   PHE B  27      -6.026   3.511  -8.070  1.00  0.00           N  
ATOM   3282  CA  PHE B  27      -5.032   3.060  -7.119  1.00  0.00           C  
ATOM   3283  C   PHE B  27      -4.576   4.255  -6.286  1.00  0.00           C  
ATOM   3284  O   PHE B  27      -4.405   4.141  -5.070  1.00  0.00           O  
ATOM   3285  CB  PHE B  27      -3.819   2.429  -7.786  1.00  0.00           C  
ATOM   3286  CG  PHE B  27      -2.974   1.709  -6.780  1.00  0.00           C  
ATOM   3287  CD1 PHE B  27      -3.220   0.396  -6.521  1.00  0.00           C  
ATOM   3288  CD2 PHE B  27      -2.002   2.323  -6.054  1.00  0.00           C  
ATOM   3289  CE1 PHE B  27      -2.494  -0.280  -5.582  1.00  0.00           C  
ATOM   3290  CE2 PHE B  27      -1.272   1.613  -5.096  1.00  0.00           C  
ATOM   3291  CZ  PHE B  27      -1.526   0.324  -4.879  1.00  0.00           C  
ATOM   3292  H   PHE B  27      -5.863   3.379  -9.075  1.00  0.00           H  
ATOM   3293  HA  PHE B  27      -5.487   2.328  -6.457  1.00  0.00           H  
ATOM   3294 1HB  PHE B  27      -4.141   1.725  -8.556  1.00  0.00           H  
ATOM   3295 2HB  PHE B  27      -3.216   3.202  -8.270  1.00  0.00           H  
ATOM   3296  HD1 PHE B  27      -4.004  -0.111  -7.084  1.00  0.00           H  
ATOM   3297  HD2 PHE B  27      -1.796   3.382  -6.231  1.00  0.00           H  
ATOM   3298  HE1 PHE B  27      -2.684  -1.308  -5.394  1.00  0.00           H  
ATOM   3299  HE2 PHE B  27      -0.488   2.095  -4.524  1.00  0.00           H  
ATOM   3300  HZ  PHE B  27      -0.954  -0.236  -4.137  1.00  0.00           H  
ATOM   3301  N   ARG B  28      -4.336   5.408  -6.937  1.00  0.00           N  
ATOM   3302  CA  ARG B  28      -3.882   6.577  -6.199  1.00  0.00           C  
ATOM   3303  C   ARG B  28      -4.905   6.979  -5.146  1.00  0.00           C  
ATOM   3304  O   ARG B  28      -4.521   7.342  -4.030  1.00  0.00           O  
ATOM   3305  CB  ARG B  28      -3.630   7.762  -7.126  1.00  0.00           C  
ATOM   3306  CG  ARG B  28      -3.101   9.056  -6.436  1.00  0.00           C  
ATOM   3307  CD  ARG B  28      -1.718   8.885  -5.904  1.00  0.00           C  
ATOM   3308  NE  ARG B  28      -1.205  10.103  -5.284  1.00  0.00           N  
ATOM   3309  CZ  ARG B  28       0.061  10.255  -4.828  1.00  0.00           C  
ATOM   3310  NH1 ARG B  28       0.932   9.273  -4.957  1.00  0.00           N1+
ATOM   3311  NH2 ARG B  28       0.419  11.391  -4.255  1.00  0.00           N  
ATOM   3312  H   ARG B  28      -4.434   5.452  -7.957  1.00  0.00           H  
ATOM   3313  HA  ARG B  28      -2.958   6.317  -5.702  1.00  0.00           H  
ATOM   3314 1HB  ARG B  28      -2.914   7.470  -7.892  1.00  0.00           H  
ATOM   3315 2HB  ARG B  28      -4.559   8.017  -7.635  1.00  0.00           H  
ATOM   3316 1HG  ARG B  28      -3.084   9.866  -7.162  1.00  0.00           H  
ATOM   3317 2HG  ARG B  28      -3.752   9.337  -5.603  1.00  0.00           H  
ATOM   3318 1HD  ARG B  28      -1.717   8.108  -5.140  1.00  0.00           H  
ATOM   3319 2HD  ARG B  28      -1.052   8.599  -6.716  1.00  0.00           H  
ATOM   3320  HE  ARG B  28      -1.847  10.883  -5.159  1.00  0.00           H  
ATOM   3321 1HH1 ARG B  28       0.669   8.404  -5.404  1.00  0.00           H  
ATOM   3322 2HH1 ARG B  28       1.905   9.355  -4.612  1.00  0.00           H  
ATOM   3323 1HH2 ARG B  28      -0.258  12.134  -4.159  1.00  0.00           H  
ATOM   3324 2HH2 ARG B  28       1.363  11.508  -3.913  1.00  0.00           H  
ATOM   3325  N   LYS B  29      -6.200   6.916  -5.483  1.00  0.00           N  
ATOM   3326  CA  LYS B  29      -7.226   7.246  -4.502  1.00  0.00           C  
ATOM   3327  C   LYS B  29      -7.139   6.282  -3.319  1.00  0.00           C  
ATOM   3328  O   LYS B  29      -7.233   6.712  -2.163  1.00  0.00           O  
ATOM   3329  CB  LYS B  29      -8.618   7.195  -5.135  1.00  0.00           C  
ATOM   3330  CG  LYS B  29      -8.903   8.321  -6.120  1.00  0.00           C  
ATOM   3331  CD  LYS B  29     -10.294   8.191  -6.721  1.00  0.00           C  
ATOM   3332  CE  LYS B  29     -10.575   9.307  -7.716  1.00  0.00           C  
ATOM   3333  NZ  LYS B  29     -11.919   9.171  -8.341  1.00  0.00           N1+
ATOM   3334  H   LYS B  29      -6.458   6.687  -6.450  1.00  0.00           H  
ATOM   3335  HA  LYS B  29      -7.040   8.255  -4.131  1.00  0.00           H  
ATOM   3336 1HB  LYS B  29      -8.744   6.249  -5.662  1.00  0.00           H  
ATOM   3337 2HB  LYS B  29      -9.375   7.237  -4.351  1.00  0.00           H  
ATOM   3338 1HG  LYS B  29      -8.825   9.281  -5.609  1.00  0.00           H  
ATOM   3339 2HG  LYS B  29      -8.166   8.297  -6.922  1.00  0.00           H  
ATOM   3340 1HD  LYS B  29     -10.382   7.230  -7.231  1.00  0.00           H  
ATOM   3341 2HD  LYS B  29     -11.039   8.230  -5.926  1.00  0.00           H  
ATOM   3342 1HE  LYS B  29     -10.520  10.269  -7.208  1.00  0.00           H  
ATOM   3343 2HE  LYS B  29      -9.820   9.293  -8.502  1.00  0.00           H  
ATOM   3344 1HZ  LYS B  29     -12.066   9.929  -8.993  1.00  0.00           H  
ATOM   3345 2HZ  LYS B  29     -11.975   8.289  -8.831  1.00  0.00           H  
ATOM   3346 3HZ  LYS B  29     -12.629   9.202  -7.623  1.00  0.00           H  
ATOM   3347  N   LEU B  30      -6.925   4.982  -3.595  1.00  0.00           N  
ATOM   3348  CA  LEU B  30      -6.819   4.021  -2.504  1.00  0.00           C  
ATOM   3349  C   LEU B  30      -5.616   4.354  -1.631  1.00  0.00           C  
ATOM   3350  O   LEU B  30      -5.705   4.281  -0.403  1.00  0.00           O  
ATOM   3351  CB  LEU B  30      -6.624   2.579  -3.016  1.00  0.00           C  
ATOM   3352  CG  LEU B  30      -7.787   1.874  -3.758  1.00  0.00           C  
ATOM   3353  CD1 LEU B  30      -7.266   0.520  -4.328  1.00  0.00           C  
ATOM   3354  CD2 LEU B  30      -8.953   1.629  -2.799  1.00  0.00           C  
ATOM   3355  H   LEU B  30      -6.911   4.672  -4.576  1.00  0.00           H  
ATOM   3356  HA  LEU B  30      -7.715   4.092  -1.887  1.00  0.00           H  
ATOM   3357 1HB  LEU B  30      -5.754   2.561  -3.671  1.00  0.00           H  
ATOM   3358 2HB  LEU B  30      -6.403   1.981  -2.161  1.00  0.00           H  
ATOM   3359  HG  LEU B  30      -8.120   2.496  -4.588  1.00  0.00           H  
ATOM   3360 1HD1 LEU B  30      -8.068   0.016  -4.865  1.00  0.00           H  
ATOM   3361 2HD1 LEU B  30      -6.439   0.704  -5.011  1.00  0.00           H  
ATOM   3362 3HD1 LEU B  30      -6.922  -0.116  -3.511  1.00  0.00           H  
ATOM   3363 1HD2 LEU B  30      -9.754   1.133  -3.334  1.00  0.00           H  
ATOM   3364 2HD2 LEU B  30      -8.625   0.997  -1.971  1.00  0.00           H  
ATOM   3365 3HD2 LEU B  30      -9.326   2.576  -2.404  1.00  0.00           H  
ATOM   3366  N   GLN B  31      -4.501   4.766  -2.247  1.00  0.00           N  
ATOM   3367  CA  GLN B  31      -3.317   5.096  -1.465  1.00  0.00           C  
ATOM   3368  C   GLN B  31      -3.557   6.279  -0.549  1.00  0.00           C  
ATOM   3369  O   GLN B  31      -3.101   6.269   0.598  1.00  0.00           O  
ATOM   3370  CB  GLN B  31      -2.140   5.458  -2.360  1.00  0.00           C  
ATOM   3371  CG  GLN B  31      -1.547   4.349  -3.123  1.00  0.00           C  
ATOM   3372  CD  GLN B  31      -0.496   4.891  -4.058  1.00  0.00           C  
ATOM   3373  NE2 GLN B  31       0.725   4.781  -3.630  1.00  0.00           N  
ATOM   3374  OE1 GLN B  31      -0.779   5.441  -5.128  1.00  0.00           O  
ATOM   3375  H   GLN B  31      -4.475   4.767  -3.273  1.00  0.00           H  
ATOM   3376  HA  GLN B  31      -3.057   4.232  -0.855  1.00  0.00           H  
ATOM   3377 1HB  GLN B  31      -2.455   6.213  -3.076  1.00  0.00           H  
ATOM   3378 2HB  GLN B  31      -1.352   5.901  -1.755  1.00  0.00           H  
ATOM   3379 1HG  GLN B  31      -1.085   3.640  -2.437  1.00  0.00           H  
ATOM   3380 2HG  GLN B  31      -2.333   3.870  -3.686  1.00  0.00           H  
ATOM   3381 1HE2 GLN B  31       1.500   5.197  -4.162  1.00  0.00           H  
ATOM   3382 2HE2 GLN B  31       0.908   4.357  -2.748  1.00  0.00           H  
ATOM   3383  N   GLU B  32      -4.280   7.292  -1.031  1.00  0.00           N  
ATOM   3384  CA  GLU B  32      -4.550   8.456  -0.202  1.00  0.00           C  
ATOM   3385  C   GLU B  32      -5.399   8.070   1.005  1.00  0.00           C  
ATOM   3386  O   GLU B  32      -5.133   8.521   2.127  1.00  0.00           O  
ATOM   3387  CB  GLU B  32      -5.260   9.538  -1.020  1.00  0.00           C  
ATOM   3388  CG  GLU B  32      -4.392  10.219  -2.091  1.00  0.00           C  
ATOM   3389  CD  GLU B  32      -5.184  11.172  -2.952  1.00  0.00           C  
ATOM   3390  OE1 GLU B  32      -6.385  11.181  -2.826  1.00  0.00           O  
ATOM   3391  OE2 GLU B  32      -4.596  11.893  -3.726  1.00  0.00           O1-
ATOM   3392  H   GLU B  32      -4.581   7.269  -2.014  1.00  0.00           H  
ATOM   3393  HA  GLU B  32      -3.599   8.852   0.157  1.00  0.00           H  
ATOM   3394 1HB  GLU B  32      -6.118   9.090  -1.527  1.00  0.00           H  
ATOM   3395 2HB  GLU B  32      -5.640  10.307  -0.352  1.00  0.00           H  
ATOM   3396 1HG  GLU B  32      -3.594  10.769  -1.596  1.00  0.00           H  
ATOM   3397 2HG  GLU B  32      -3.932   9.458  -2.718  1.00  0.00           H  
ATOM   3398  N   GLU B  33      -6.385   7.188   0.790  1.00  0.00           N  
ATOM   3399  CA  GLU B  33      -7.244   6.745   1.880  1.00  0.00           C  
ATOM   3400  C   GLU B  33      -6.454   5.936   2.912  1.00  0.00           C  
ATOM   3401  O   GLU B  33      -6.636   6.119   4.125  1.00  0.00           O  
ATOM   3402  CB  GLU B  33      -8.403   5.907   1.334  1.00  0.00           C  
ATOM   3403  CG  GLU B  33      -9.420   6.694   0.521  1.00  0.00           C  
ATOM   3404  CD  GLU B  33     -10.137   7.738   1.333  1.00  0.00           C  
ATOM   3405  OE1 GLU B  33     -10.844   7.374   2.242  1.00  0.00           O  
ATOM   3406  OE2 GLU B  33      -9.977   8.900   1.043  1.00  0.00           O1-
ATOM   3407  H   GLU B  33      -6.578   6.886  -0.174  1.00  0.00           H  
ATOM   3408  HA  GLU B  33      -7.662   7.621   2.372  1.00  0.00           H  
ATOM   3409 1HB  GLU B  33      -8.010   5.112   0.699  1.00  0.00           H  
ATOM   3410 2HB  GLU B  33      -8.931   5.433   2.162  1.00  0.00           H  
ATOM   3411 1HG  GLU B  33      -8.908   7.183  -0.307  1.00  0.00           H  
ATOM   3412 2HG  GLU B  33     -10.150   6.002   0.103  1.00  0.00           H  
ATOM   3413  N   THR B  34      -5.538   5.083   2.437  1.00  0.00           N  
ATOM   3414  CA  THR B  34      -4.726   4.269   3.325  1.00  0.00           C  
ATOM   3415  C   THR B  34      -3.781   5.144   4.123  1.00  0.00           C  
ATOM   3416  O   THR B  34      -3.607   4.920   5.322  1.00  0.00           O  
ATOM   3417  CB  THR B  34      -3.915   3.208   2.568  1.00  0.00           C  
ATOM   3418  CG2 THR B  34      -3.153   2.347   3.594  1.00  0.00           C  
ATOM   3419  OG1 THR B  34      -4.798   2.347   1.850  1.00  0.00           O  
ATOM   3420  H   THR B  34      -5.457   4.940   1.424  1.00  0.00           H  
ATOM   3421  HA  THR B  34      -5.388   3.757   4.023  1.00  0.00           H  
ATOM   3422  HB  THR B  34      -3.225   3.685   1.867  1.00  0.00           H  
ATOM   3423  HG1 THR B  34      -4.308   1.926   1.105  1.00  0.00           H  
ATOM   3424 1HG2 THR B  34      -2.623   1.591   3.067  1.00  0.00           H  
ATOM   3425 2HG2 THR B  34      -2.456   2.951   4.164  1.00  0.00           H  
ATOM   3426 3HG2 THR B  34      -3.863   1.877   4.272  1.00  0.00           H  
ATOM   3427  N   LYS B  35      -3.150   6.128   3.469  1.00  0.00           N  
ATOM   3428  CA  LYS B  35      -2.221   7.001   4.160  1.00  0.00           C  
ATOM   3429  C   LYS B  35      -2.929   7.731   5.286  1.00  0.00           C  
ATOM   3430  O   LYS B  35      -2.383   7.830   6.389  1.00  0.00           O  
ATOM   3431  CB  LYS B  35      -1.583   8.006   3.203  1.00  0.00           C  
ATOM   3432  CG  LYS B  35      -0.538   8.943   3.856  1.00  0.00           C  
ATOM   3433  CD  LYS B  35       0.085   9.885   2.816  1.00  0.00           C  
ATOM   3434  CE  LYS B  35       1.201  10.772   3.410  1.00  0.00           C  
ATOM   3435  NZ  LYS B  35       0.685  11.769   4.416  1.00  0.00           N1+
ATOM   3436  H   LYS B  35      -3.300   6.250   2.463  1.00  0.00           H  
ATOM   3437  HA  LYS B  35      -1.434   6.392   4.594  1.00  0.00           H  
ATOM   3438 1HB  LYS B  35      -1.099   7.465   2.388  1.00  0.00           H  
ATOM   3439 2HB  LYS B  35      -2.368   8.622   2.759  1.00  0.00           H  
ATOM   3440 1HG  LYS B  35      -1.019   9.539   4.638  1.00  0.00           H  
ATOM   3441 2HG  LYS B  35       0.246   8.342   4.315  1.00  0.00           H  
ATOM   3442 1HD  LYS B  35       0.501   9.295   1.998  1.00  0.00           H  
ATOM   3443 2HD  LYS B  35      -0.696  10.529   2.410  1.00  0.00           H  
ATOM   3444 1HE  LYS B  35       1.939  10.136   3.895  1.00  0.00           H  
ATOM   3445 2HE  LYS B  35       1.681  11.314   2.598  1.00  0.00           H  
ATOM   3446 1HZ  LYS B  35       1.442  12.324   4.774  1.00  0.00           H  
ATOM   3447 2HZ  LYS B  35       0.006  12.378   3.993  1.00  0.00           H  
ATOM   3448 3HZ  LYS B  35       0.240  11.290   5.213  1.00  0.00           H  
ATOM   3449  N   LYS B  36      -4.142   8.239   5.021  1.00  0.00           N  
ATOM   3450  CA  LYS B  36      -4.881   8.942   6.055  1.00  0.00           C  
ATOM   3451  C   LYS B  36      -5.145   8.006   7.226  1.00  0.00           C  
ATOM   3452  O   LYS B  36      -4.977   8.402   8.383  1.00  0.00           O  
ATOM   3453  CB  LYS B  36      -6.196   9.495   5.503  1.00  0.00           C  
ATOM   3454  CG  LYS B  36      -6.033  10.674   4.553  1.00  0.00           C  
ATOM   3455  CD  LYS B  36      -7.377  11.307   4.223  1.00  0.00           C  
ATOM   3456  CE  LYS B  36      -8.202  10.411   3.310  1.00  0.00           C  
ATOM   3457  NZ  LYS B  36      -9.456  11.076   2.864  1.00  0.00           N1+
ATOM   3458  H   LYS B  36      -4.536   8.167   4.076  1.00  0.00           H  
ATOM   3459  HA  LYS B  36      -4.273   9.774   6.415  1.00  0.00           H  
ATOM   3460 1HB  LYS B  36      -6.727   8.706   4.968  1.00  0.00           H  
ATOM   3461 2HB  LYS B  36      -6.832   9.815   6.328  1.00  0.00           H  
ATOM   3462 1HG  LYS B  36      -5.391  11.426   5.013  1.00  0.00           H  
ATOM   3463 2HG  LYS B  36      -5.564  10.336   3.630  1.00  0.00           H  
ATOM   3464 1HD  LYS B  36      -7.933  11.484   5.144  1.00  0.00           H  
ATOM   3465 2HD  LYS B  36      -7.216  12.264   3.727  1.00  0.00           H  
ATOM   3466 1HE  LYS B  36      -7.614  10.146   2.433  1.00  0.00           H  
ATOM   3467 2HE  LYS B  36      -8.461   9.494   3.839  1.00  0.00           H  
ATOM   3468 1HZ  LYS B  36      -9.974  10.451   2.263  1.00  0.00           H  
ATOM   3469 2HZ  LYS B  36     -10.019  11.311   3.670  1.00  0.00           H  
ATOM   3470 3HZ  LYS B  36      -9.229  11.919   2.356  1.00  0.00           H  
ATOM   3471  N   ALA B  37      -5.561   6.763   6.933  1.00  0.00           N  
ATOM   3472  CA  ALA B  37      -5.822   5.803   7.993  1.00  0.00           C  
ATOM   3473  C   ALA B  37      -4.563   5.491   8.792  1.00  0.00           C  
ATOM   3474  O   ALA B  37      -4.636   5.382  10.012  1.00  0.00           O  
ATOM   3475  CB  ALA B  37      -6.376   4.524   7.407  1.00  0.00           C  
ATOM   3476  H   ALA B  37      -5.738   6.502   5.957  1.00  0.00           H  
ATOM   3477  HA  ALA B  37      -6.556   6.238   8.670  1.00  0.00           H  
ATOM   3478 1HB  ALA B  37      -6.592   3.818   8.207  1.00  0.00           H  
ATOM   3479 2HB  ALA B  37      -7.289   4.748   6.857  1.00  0.00           H  
ATOM   3480 3HB  ALA B  37      -5.643   4.097   6.729  1.00  0.00           H  
ATOM   3481  N   LEU B  38      -3.403   5.393   8.135  1.00  0.00           N  
ATOM   3482  CA  LEU B  38      -2.177   5.103   8.866  1.00  0.00           C  
ATOM   3483  C   LEU B  38      -1.849   6.246   9.819  1.00  0.00           C  
ATOM   3484  O   LEU B  38      -1.423   6.003  10.954  1.00  0.00           O  
ATOM   3485  CB  LEU B  38      -1.000   4.919   7.897  1.00  0.00           C  
ATOM   3486  CG  LEU B  38      -0.981   3.658   6.991  1.00  0.00           C  
ATOM   3487  CD1 LEU B  38       0.091   3.840   5.978  1.00  0.00           C  
ATOM   3488  CD2 LEU B  38      -0.684   2.401   7.794  1.00  0.00           C  
ATOM   3489  H   LEU B  38      -3.403   5.445   7.111  1.00  0.00           H  
ATOM   3490  HA  LEU B  38      -2.326   4.199   9.450  1.00  0.00           H  
ATOM   3491 1HB  LEU B  38      -0.978   5.787   7.238  1.00  0.00           H  
ATOM   3492 2HB  LEU B  38      -0.081   4.919   8.479  1.00  0.00           H  
ATOM   3493  HG  LEU B  38      -1.935   3.545   6.494  1.00  0.00           H  
ATOM   3494 1HD1 LEU B  38       0.133   2.981   5.346  1.00  0.00           H  
ATOM   3495 2HD1 LEU B  38      -0.113   4.717   5.387  1.00  0.00           H  
ATOM   3496 3HD1 LEU B  38       1.032   3.966   6.473  1.00  0.00           H  
ATOM   3497 1HD2 LEU B  38      -0.661   1.539   7.126  1.00  0.00           H  
ATOM   3498 2HD2 LEU B  38       0.283   2.502   8.281  1.00  0.00           H  
ATOM   3499 3HD2 LEU B  38      -1.453   2.253   8.539  1.00  0.00           H  
ATOM   3500  N   GLU B  39      -2.074   7.495   9.379  1.00  0.00           N  
ATOM   3501  CA  GLU B  39      -1.808   8.645  10.237  1.00  0.00           C  
ATOM   3502  C   GLU B  39      -2.751   8.657  11.440  1.00  0.00           C  
ATOM   3503  O   GLU B  39      -2.314   8.922  12.568  1.00  0.00           O  
ATOM   3504  CB  GLU B  39      -1.966   9.949   9.453  1.00  0.00           C  
ATOM   3505  CG  GLU B  39      -0.901  10.195   8.396  1.00  0.00           C  
ATOM   3506  CD  GLU B  39      -1.176  11.426   7.576  1.00  0.00           C  
ATOM   3507  OE1 GLU B  39      -2.198  12.039   7.783  1.00  0.00           O  
ATOM   3508  OE2 GLU B  39      -0.371  11.739   6.711  1.00  0.00           O1-
ATOM   3509  H   GLU B  39      -2.372   7.635   8.405  1.00  0.00           H  
ATOM   3510  HA  GLU B  39      -0.785   8.576  10.601  1.00  0.00           H  
ATOM   3511 1HB  GLU B  39      -2.936   9.953   8.954  1.00  0.00           H  
ATOM   3512 2HB  GLU B  39      -1.950  10.789  10.144  1.00  0.00           H  
ATOM   3513 1HG  GLU B  39       0.061  10.308   8.892  1.00  0.00           H  
ATOM   3514 2HG  GLU B  39      -0.840   9.328   7.742  1.00  0.00           H  
ATOM   3515  N   GLU B  40      -4.030   8.308  11.227  1.00  0.00           N  
ATOM   3516  CA  GLU B  40      -4.979   8.278  12.335  1.00  0.00           C  
ATOM   3517  C   GLU B  40      -4.566   7.220  13.343  1.00  0.00           C  
ATOM   3518  O   GLU B  40      -4.638   7.451  14.555  1.00  0.00           O  
ATOM   3519  CB  GLU B  40      -6.407   7.991  11.844  1.00  0.00           C  
ATOM   3520  CG  GLU B  40      -7.049   9.132  11.047  1.00  0.00           C  
ATOM   3521  CD  GLU B  40      -8.465   8.841  10.493  1.00  0.00           C  
ATOM   3522  OE1 GLU B  40      -9.018   7.770  10.708  1.00  0.00           O  
ATOM   3523  OE2 GLU B  40      -8.981   9.725   9.829  1.00  0.00           O1-
ATOM   3524  H   GLU B  40      -4.350   8.137  10.264  1.00  0.00           H  
ATOM   3525  HA  GLU B  40      -4.967   9.245  12.832  1.00  0.00           H  
ATOM   3526 1HB  GLU B  40      -6.396   7.103  11.209  1.00  0.00           H  
ATOM   3527 2HB  GLU B  40      -7.044   7.776  12.698  1.00  0.00           H  
ATOM   3528 1HG  GLU B  40      -7.106  10.003  11.696  1.00  0.00           H  
ATOM   3529 2HG  GLU B  40      -6.393   9.385  10.220  1.00  0.00           H  
ATOM   3530  N   VAL B  41      -4.083   6.089  12.841  1.00  0.00           N  
ATOM   3531  CA  VAL B  41      -3.664   5.003  13.693  1.00  0.00           C  
ATOM   3532  C   VAL B  41      -2.438   5.401  14.498  1.00  0.00           C  
ATOM   3533  O   VAL B  41      -2.387   5.143  15.703  1.00  0.00           O  
ATOM   3534  CB  VAL B  41      -3.497   3.723  12.875  1.00  0.00           C  
ATOM   3535  CG1 VAL B  41      -2.918   2.607  13.689  1.00  0.00           C  
ATOM   3536  CG2 VAL B  41      -4.815   3.338  12.429  1.00  0.00           C  
ATOM   3537  H   VAL B  41      -4.080   5.970  11.821  1.00  0.00           H  
ATOM   3538  HA  VAL B  41      -4.467   4.815  14.400  1.00  0.00           H  
ATOM   3539  HB  VAL B  41      -2.847   3.912  12.020  1.00  0.00           H  
ATOM   3540 1HG1 VAL B  41      -2.848   1.706  13.082  1.00  0.00           H  
ATOM   3541 2HG1 VAL B  41      -1.950   2.889  14.011  1.00  0.00           H  
ATOM   3542 3HG1 VAL B  41      -3.558   2.411  14.550  1.00  0.00           H  
ATOM   3543 1HG2 VAL B  41      -4.760   2.434  11.841  1.00  0.00           H  
ATOM   3544 2HG2 VAL B  41      -5.404   3.180  13.313  1.00  0.00           H  
ATOM   3545 3HG2 VAL B  41      -5.267   4.113  11.848  1.00  0.00           H  
ATOM   3546  N   GLU B  42      -1.456   6.066  13.885  1.00  0.00           N  
ATOM   3547  CA  GLU B  42      -0.313   6.478  14.691  1.00  0.00           C  
ATOM   3548  C   GLU B  42      -0.781   7.375  15.839  1.00  0.00           C  
ATOM   3549  O   GLU B  42      -0.302   7.230  16.969  1.00  0.00           O  
ATOM   3550  CB  GLU B  42       0.713   7.262  13.868  1.00  0.00           C  
ATOM   3551  CG  GLU B  42       1.972   7.694  14.677  1.00  0.00           C  
ATOM   3552  CD  GLU B  42       2.841   6.535  15.054  1.00  0.00           C  
ATOM   3553  OE1 GLU B  42       2.894   5.617  14.273  1.00  0.00           O  
ATOM   3554  OE2 GLU B  42       3.446   6.534  16.109  1.00  0.00           O1-
ATOM   3555  H   GLU B  42      -1.491   6.236  12.876  1.00  0.00           H  
ATOM   3556  HA  GLU B  42       0.165   5.590  15.104  1.00  0.00           H  
ATOM   3557 1HB  GLU B  42       1.032   6.660  13.016  1.00  0.00           H  
ATOM   3558 2HB  GLU B  42       0.239   8.161  13.470  1.00  0.00           H  
ATOM   3559 1HG  GLU B  42       2.556   8.378  14.063  1.00  0.00           H  
ATOM   3560 2HG  GLU B  42       1.675   8.234  15.574  1.00  0.00           H  
ATOM   3561  N   GLU B  43      -1.732   8.285  15.580  1.00  0.00           N  
ATOM   3562  CA  GLU B  43      -2.197   9.156  16.656  1.00  0.00           C  
ATOM   3563  C   GLU B  43      -2.852   8.356  17.755  1.00  0.00           C  
ATOM   3564  O   GLU B  43      -2.631   8.639  18.949  1.00  0.00           O  
ATOM   3565  CB  GLU B  43      -3.188  10.211  16.087  1.00  0.00           C  
ATOM   3566  CG  GLU B  43      -2.563  11.289  15.144  1.00  0.00           C  
ATOM   3567  CD  GLU B  43      -3.474  12.356  14.565  1.00  0.00           C  
ATOM   3568  OE1 GLU B  43      -4.537  12.049  13.991  1.00  0.00           O  
ATOM   3569  OE2 GLU B  43      -3.106  13.541  14.708  1.00  0.00           O1-
ATOM   3570  H   GLU B  43      -2.122   8.367  14.652  1.00  0.00           H  
ATOM   3571  HA  GLU B  43      -1.325   9.678  17.090  1.00  0.00           H  
ATOM   3572 1HB  GLU B  43      -3.973   9.706  15.523  1.00  0.00           H  
ATOM   3573 2HB  GLU B  43      -3.702  10.731  16.921  1.00  0.00           H  
ATOM   3574 1HG  GLU B  43      -1.783  11.823  15.686  1.00  0.00           H  
ATOM   3575 2HG  GLU B  43      -2.052  10.822  14.287  1.00  0.00           H  
ATOM   3576  N   LEU B  44      -3.638   7.326  17.408  1.00  0.00           N  
ATOM   3577  CA  LEU B  44      -4.300   6.495  18.413  1.00  0.00           C  
ATOM   3578  C   LEU B  44      -3.275   5.748  19.267  1.00  0.00           C  
ATOM   3579  O   LEU B  44      -3.401   5.684  20.501  1.00  0.00           O  
ATOM   3580  CB  LEU B  44      -5.199   5.452  17.718  1.00  0.00           C  
ATOM   3581  CG  LEU B  44      -6.469   5.953  16.969  1.00  0.00           C  
ATOM   3582  CD1 LEU B  44      -7.100   4.756  16.217  1.00  0.00           C  
ATOM   3583  CD2 LEU B  44      -7.464   6.577  17.942  1.00  0.00           C  
ATOM   3584  H   LEU B  44      -3.831   7.184  16.411  1.00  0.00           H  
ATOM   3585  HA  LEU B  44      -4.884   7.132  19.067  1.00  0.00           H  
ATOM   3586 1HB  LEU B  44      -4.589   4.928  16.990  1.00  0.00           H  
ATOM   3587 2HB  LEU B  44      -5.502   4.738  18.436  1.00  0.00           H  
ATOM   3588  HG  LEU B  44      -6.187   6.695  16.239  1.00  0.00           H  
ATOM   3589 1HD1 LEU B  44      -7.974   5.096  15.673  1.00  0.00           H  
ATOM   3590 2HD1 LEU B  44      -6.386   4.340  15.521  1.00  0.00           H  
ATOM   3591 3HD1 LEU B  44      -7.394   3.989  16.928  1.00  0.00           H  
ATOM   3592 1HD2 LEU B  44      -8.338   6.917  17.388  1.00  0.00           H  
ATOM   3593 2HD2 LEU B  44      -7.770   5.853  18.676  1.00  0.00           H  
ATOM   3594 3HD2 LEU B  44      -7.016   7.427  18.445  1.00  0.00           H  
ATOM   3595  N   ASN B  45      -2.207   5.278  18.631  1.00  0.00           N  
ATOM   3596  CA  ASN B  45      -1.176   4.541  19.344  1.00  0.00           C  
ATOM   3597  C   ASN B  45      -0.388   5.455  20.290  1.00  0.00           C  
ATOM   3598  O   ASN B  45       0.009   5.025  21.384  1.00  0.00           O  
ATOM   3599  CB  ASN B  45      -0.258   3.873  18.340  1.00  0.00           C  
ATOM   3600  CG  ASN B  45      -0.892   2.670  17.675  1.00  0.00           C  
ATOM   3601  ND2 ASN B  45      -1.400   2.839  16.524  1.00  0.00           N  
ATOM   3602  OD1 ASN B  45      -0.915   1.578  18.221  1.00  0.00           O  
ATOM   3603  H   ASN B  45      -2.177   5.360  17.609  1.00  0.00           H  
ATOM   3604  HA  ASN B  45      -1.657   3.772  19.948  1.00  0.00           H  
ATOM   3605 1HB  ASN B  45       0.013   4.597  17.567  1.00  0.00           H  
ATOM   3606 2HB  ASN B  45       0.660   3.567  18.834  1.00  0.00           H  
ATOM   3607 1HD2 ASN B  45      -1.830   2.070  16.054  1.00  0.00           H  
ATOM   3608 2HD2 ASN B  45      -1.394   3.750  16.086  1.00  0.00           H  
ATOM   3609  N   GLN B  46      -0.220   6.731  19.918  1.00  0.00           N  
ATOM   3610  CA  GLN B  46       0.476   7.663  20.801  1.00  0.00           C  
ATOM   3611  C   GLN B  46      -0.352   7.926  22.055  1.00  0.00           C  
ATOM   3612  O   GLN B  46       0.201   8.024  23.155  1.00  0.00           O  
ATOM   3613  CB  GLN B  46       0.764   8.993  20.093  1.00  0.00           C  
ATOM   3614  CG  GLN B  46       1.816   8.931  18.982  1.00  0.00           C  
ATOM   3615  CD  GLN B  46       3.175   8.560  19.506  1.00  0.00           C  
ATOM   3616  NE2 GLN B  46       3.934   7.778  18.748  1.00  0.00           N  
ATOM   3617  OE1 GLN B  46       3.547   8.995  20.601  1.00  0.00           O  
ATOM   3618  H   GLN B  46      -0.516   7.017  18.977  1.00  0.00           H  
ATOM   3619  HA  GLN B  46       1.420   7.213  21.108  1.00  0.00           H  
ATOM   3620 1HB  GLN B  46      -0.162   9.358  19.645  1.00  0.00           H  
ATOM   3621 2HB  GLN B  46       1.081   9.731  20.826  1.00  0.00           H  
ATOM   3622 1HG  GLN B  46       1.531   8.171  18.265  1.00  0.00           H  
ATOM   3623 2HG  GLN B  46       1.881   9.899  18.492  1.00  0.00           H  
ATOM   3624 1HE2 GLN B  46       4.845   7.512  19.059  1.00  0.00           H  
ATOM   3625 2HE2 GLN B  46       3.606   7.441  17.830  1.00  0.00           H  
ATOM   3626  N   ARG B  47      -1.680   7.978  21.908  1.00  0.00           N  
ATOM   3627  CA  ARG B  47      -2.542   8.205  23.065  1.00  0.00           C  
ATOM   3628  C   ARG B  47      -2.493   6.997  24.006  1.00  0.00           C  
ATOM   3629  O   ARG B  47      -2.533   7.158  25.232  1.00  0.00           O  
ATOM   3630  CB  ARG B  47      -3.974   8.481  22.641  1.00  0.00           C  
ATOM   3631  CG  ARG B  47      -4.180   9.731  21.754  1.00  0.00           C  
ATOM   3632  CD  ARG B  47      -4.027  11.073  22.462  1.00  0.00           C  
ATOM   3633  NE  ARG B  47      -2.618  11.519  22.630  1.00  0.00           N  
ATOM   3634  CZ  ARG B  47      -1.815  12.003  21.637  1.00  0.00           C  
ATOM   3635  NH1 ARG B  47      -2.246  12.067  20.387  1.00  0.00           N1+
ATOM   3636  NH2 ARG B  47      -0.586  12.420  21.919  1.00  0.00           N  
ATOM   3637  H   ARG B  47      -2.070   7.936  20.957  1.00  0.00           H  
ATOM   3638  HA  ARG B  47      -2.167   9.068  23.612  1.00  0.00           H  
ATOM   3639 1HB  ARG B  47      -4.350   7.622  22.081  1.00  0.00           H  
ATOM   3640 2HB  ARG B  47      -4.598   8.593  23.525  1.00  0.00           H  
ATOM   3641 1HG  ARG B  47      -3.450   9.695  20.969  1.00  0.00           H  
ATOM   3642 2HG  ARG B  47      -5.175   9.693  21.312  1.00  0.00           H  
ATOM   3643 1HD  ARG B  47      -4.563  11.838  21.904  1.00  0.00           H  
ATOM   3644 2HD  ARG B  47      -4.466  10.992  23.457  1.00  0.00           H  
ATOM   3645  HE  ARG B  47      -2.231  11.519  23.595  1.00  0.00           H  
ATOM   3646 1HH1 ARG B  47      -3.177  11.754  20.153  1.00  0.00           H  
ATOM   3647 2HH1 ARG B  47      -1.644  12.431  19.663  1.00  0.00           H  
ATOM   3648 1HH2 ARG B  47      -0.240  12.400  22.895  1.00  0.00           H  
ATOM   3649 2HH2 ARG B  47       0.010  12.779  21.194  1.00  0.00           H  
ATOM   3650  N   PHE B  48      -2.400   5.783  23.439  1.00  0.00           N  
ATOM   3651  CA  PHE B  48      -2.317   4.577  24.261  1.00  0.00           C  
ATOM   3652  C   PHE B  48      -1.048   4.661  25.104  1.00  0.00           C  
ATOM   3653  O   PHE B  48      -1.076   4.366  26.300  1.00  0.00           O  
ATOM   3654  CB  PHE B  48      -2.232   3.303  23.441  1.00  0.00           C  
ATOM   3655  CG  PHE B  48      -2.399   2.027  24.259  1.00  0.00           C  
ATOM   3656  CD1 PHE B  48      -3.653   1.516  24.498  1.00  0.00           C  
ATOM   3657  CD2 PHE B  48      -1.337   1.352  24.792  1.00  0.00           C  
ATOM   3658  CE1 PHE B  48      -3.817   0.379  25.234  1.00  0.00           C  
ATOM   3659  CE2 PHE B  48      -1.536   0.195  25.522  1.00  0.00           C  
ATOM   3660  CZ  PHE B  48      -2.755  -0.277  25.736  1.00  0.00           C  
ATOM   3661  H   PHE B  48      -2.451   5.715  22.415  1.00  0.00           H  
ATOM   3662  HA  PHE B  48      -3.181   4.532  24.921  1.00  0.00           H  
ATOM   3663 1HB  PHE B  48      -2.955   3.310  22.676  1.00  0.00           H  
ATOM   3664 2HB  PHE B  48      -1.261   3.262  22.948  1.00  0.00           H  
ATOM   3665  HD1 PHE B  48      -4.509   2.015  24.089  1.00  0.00           H  
ATOM   3666  HD2 PHE B  48      -0.335   1.735  24.625  1.00  0.00           H  
ATOM   3667  HE1 PHE B  48      -4.794  -0.019  25.418  1.00  0.00           H  
ATOM   3668  HE2 PHE B  48      -0.701  -0.351  25.924  1.00  0.00           H  
ATOM   3669  HZ  PHE B  48      -2.896  -1.186  26.310  1.00  0.00           H  
ATOM   3670  N   GLN B  49       0.074   5.062  24.479  1.00  0.00           N  
ATOM   3671  CA  GLN B  49       1.338   5.156  25.204  1.00  0.00           C  
ATOM   3672  C   GLN B  49       1.257   6.173  26.342  1.00  0.00           C  
ATOM   3673  O   GLN B  49       1.790   5.924  27.429  1.00  0.00           O  
ATOM   3674  CB  GLN B  49       2.474   5.532  24.248  1.00  0.00           C  
ATOM   3675  CG  GLN B  49       3.850   5.543  24.891  1.00  0.00           C  
ATOM   3676  CD  GLN B  49       4.279   4.168  25.365  1.00  0.00           C  
ATOM   3677  NE2 GLN B  49       4.691   4.079  26.625  1.00  0.00           N  
ATOM   3678  OE1 GLN B  49       4.240   3.194  24.607  1.00  0.00           O  
ATOM   3679  H   GLN B  49       0.048   5.247  23.469  1.00  0.00           H  
ATOM   3680  HA  GLN B  49       1.561   4.184  25.627  1.00  0.00           H  
ATOM   3681 1HB  GLN B  49       2.497   4.828  23.416  1.00  0.00           H  
ATOM   3682 2HB  GLN B  49       2.288   6.522  23.834  1.00  0.00           H  
ATOM   3683 1HG  GLN B  49       4.578   5.895  24.160  1.00  0.00           H  
ATOM   3684 2HG  GLN B  49       3.832   6.211  25.752  1.00  0.00           H  
ATOM   3685 1HE2 GLN B  49       4.986   3.197  26.994  1.00  0.00           H  
ATOM   3686 2HE2 GLN B  49       4.706   4.893  27.205  1.00  0.00           H  
ATOM   3687  N   GLU B  50       0.587   7.311  26.118  1.00  0.00           N  
ATOM   3688  CA  GLU B  50       0.459   8.288  27.197  1.00  0.00           C  
ATOM   3689  C   GLU B  50      -0.359   7.701  28.346  1.00  0.00           C  
ATOM   3690  O   GLU B  50      -0.036   7.909  29.522  1.00  0.00           O  
ATOM   3691  CB  GLU B  50      -0.222   9.567  26.705  1.00  0.00           C  
ATOM   3692  CG  GLU B  50       0.606  10.423  25.764  1.00  0.00           C  
ATOM   3693  CD  GLU B  50      -0.155  11.620  25.268  1.00  0.00           C  
ATOM   3694  OE1 GLU B  50      -1.355  11.644  25.418  1.00  0.00           O  
ATOM   3695  OE2 GLU B  50       0.450  12.500  24.707  1.00  0.00           O1-
ATOM   3696  H   GLU B  50       0.229   7.508  25.177  1.00  0.00           H  
ATOM   3697  HA  GLU B  50       1.454   8.532  27.567  1.00  0.00           H  
ATOM   3698 1HB  GLU B  50      -1.141   9.299  26.182  1.00  0.00           H  
ATOM   3699 2HB  GLU B  50      -0.501  10.180  27.560  1.00  0.00           H  
ATOM   3700 1HG  GLU B  50       1.502  10.758  26.285  1.00  0.00           H  
ATOM   3701 2HG  GLU B  50       0.918   9.814  24.916  1.00  0.00           H  
ATOM   3702  N   ALA B  51      -1.415   6.959  28.005  1.00  0.00           N  
ATOM   3703  CA  ALA B  51      -2.247   6.305  28.997  1.00  0.00           C  
ATOM   3704  C   ALA B  51      -1.436   5.239  29.768  1.00  0.00           C  
ATOM   3705  O   ALA B  51      -1.572   5.118  30.990  1.00  0.00           O  
ATOM   3706  CB  ALA B  51      -3.466   5.735  28.295  1.00  0.00           C  
ATOM   3707  H   ALA B  51      -1.670   6.889  27.012  1.00  0.00           H  
ATOM   3708  HA  ALA B  51      -2.577   7.050  29.721  1.00  0.00           H  
ATOM   3709 1HB  ALA B  51      -4.117   5.259  28.988  1.00  0.00           H  
ATOM   3710 2HB  ALA B  51      -3.992   6.544  27.796  1.00  0.00           H  
ATOM   3711 3HB  ALA B  51      -3.143   5.027  27.557  1.00  0.00           H  
ATOM   3712  N   LEU B  52      -0.529   4.517  29.080  1.00  0.00           N  
ATOM   3713  CA  LEU B  52       0.306   3.543  29.783  1.00  0.00           C  
ATOM   3714  C   LEU B  52       1.231   4.240  30.760  1.00  0.00           C  
ATOM   3715  O   LEU B  52       1.406   3.753  31.880  1.00  0.00           O  
ATOM   3716  CB  LEU B  52       1.200   2.741  28.823  1.00  0.00           C  
ATOM   3717  CG  LEU B  52       0.564   1.699  27.907  1.00  0.00           C  
ATOM   3718  CD1 LEU B  52       1.628   1.259  26.892  1.00  0.00           C  
ATOM   3719  CD2 LEU B  52       0.097   0.473  28.739  1.00  0.00           C  
ATOM   3720  H   LEU B  52      -0.494   4.604  28.061  1.00  0.00           H  
ATOM   3721  HA  LEU B  52      -0.338   2.873  30.342  1.00  0.00           H  
ATOM   3722 1HB  LEU B  52       1.713   3.455  28.179  1.00  0.00           H  
ATOM   3723 2HB  LEU B  52       1.959   2.232  29.415  1.00  0.00           H  
ATOM   3724  HG  LEU B  52      -0.281   2.133  27.383  1.00  0.00           H  
ATOM   3725 1HD1 LEU B  52       1.247   0.516  26.220  1.00  0.00           H  
ATOM   3726 2HD1 LEU B  52       1.961   2.109  26.314  1.00  0.00           H  
ATOM   3727 3HD1 LEU B  52       2.472   0.855  27.421  1.00  0.00           H  
ATOM   3728 1HD2 LEU B  52      -0.338  -0.279  28.101  1.00  0.00           H  
ATOM   3729 2HD2 LEU B  52       0.951   0.046  29.246  1.00  0.00           H  
ATOM   3730 3HD2 LEU B  52      -0.637   0.777  29.466  1.00  0.00           H  
ATOM   3731  N   THR B  53       1.805   5.388  30.362  1.00  0.00           N  
ATOM   3732  CA  THR B  53       2.682   6.127  31.261  1.00  0.00           C  
ATOM   3733  C   THR B  53       1.931   6.557  32.504  1.00  0.00           C  
ATOM   3734  O   THR B  53       2.451   6.471  33.616  1.00  0.00           O  
ATOM   3735  CB  THR B  53       3.286   7.362  30.567  1.00  0.00           C  
ATOM   3736  CG2 THR B  53       4.156   8.146  31.537  1.00  0.00           C  
ATOM   3737  OG1 THR B  53       4.079   6.945  29.448  1.00  0.00           O  
ATOM   3738  H   THR B  53       1.633   5.750  29.435  1.00  0.00           H  
ATOM   3739  HA  THR B  53       3.500   5.472  31.562  1.00  0.00           H  
ATOM   3740  HB  THR B  53       2.483   8.005  30.206  1.00  0.00           H  
ATOM   3741  HG1 THR B  53       4.454   7.717  29.017  1.00  0.00           H  
ATOM   3742 1HG2 THR B  53       4.574   9.016  31.029  1.00  0.00           H  
ATOM   3743 2HG2 THR B  53       3.554   8.475  32.383  1.00  0.00           H  
ATOM   3744 3HG2 THR B  53       4.966   7.511  31.893  1.00  0.00           H  
ATOM   3745  N   GLU B  54       0.685   7.032  32.341  1.00  0.00           N  
ATOM   3746  CA  GLU B  54      -0.075   7.426  33.513  1.00  0.00           C  
ATOM   3747  C   GLU B  54      -0.237   6.238  34.442  1.00  0.00           C  
ATOM   3748  O   GLU B  54      -0.083   6.362  35.657  1.00  0.00           O  
ATOM   3749  CB  GLU B  54      -1.446   7.975  33.112  1.00  0.00           C  
ATOM   3750  CG  GLU B  54      -2.293   8.464  34.279  1.00  0.00           C  
ATOM   3751  CD  GLU B  54      -3.609   9.046  33.843  1.00  0.00           C  
ATOM   3752  OE1 GLU B  54      -3.855   9.091  32.662  1.00  0.00           O  
ATOM   3753  OE2 GLU B  54      -4.370   9.445  34.693  1.00  0.00           O1-
ATOM   3754  H   GLU B  54       0.263   7.122  31.428  1.00  0.00           H  
ATOM   3755  HA  GLU B  54       0.476   8.209  34.035  1.00  0.00           H  
ATOM   3756 1HB  GLU B  54      -1.317   8.808  32.421  1.00  0.00           H  
ATOM   3757 2HB  GLU B  54      -2.010   7.201  32.591  1.00  0.00           H  
ATOM   3758 1HG  GLU B  54      -2.483   7.629  34.952  1.00  0.00           H  
ATOM   3759 2HG  GLU B  54      -1.732   9.218  34.830  1.00  0.00           H  
ATOM   3760  N   VAL B  55      -0.552   5.058  33.891  1.00  0.00           N  
ATOM   3761  CA  VAL B  55      -0.720   3.886  34.733  1.00  0.00           C  
ATOM   3762  C   VAL B  55       0.559   3.501  35.435  1.00  0.00           C  
ATOM   3763  O   VAL B  55       0.553   3.172  36.621  1.00  0.00           O  
ATOM   3764  CB  VAL B  55      -1.208   2.693  33.890  1.00  0.00           C  
ATOM   3765  CG1 VAL B  55      -1.083   1.397  34.679  1.00  0.00           C  
ATOM   3766  CG2 VAL B  55      -2.646   2.921  33.452  1.00  0.00           C  
ATOM   3767  H   VAL B  55      -0.676   4.968  32.893  1.00  0.00           H  
ATOM   3768  HA  VAL B  55      -1.471   4.110  35.491  1.00  0.00           H  
ATOM   3769  HB  VAL B  55      -0.571   2.596  33.011  1.00  0.00           H  
ATOM   3770 1HG1 VAL B  55      -1.432   0.564  34.068  1.00  0.00           H  
ATOM   3771 2HG1 VAL B  55      -0.040   1.236  34.951  1.00  0.00           H  
ATOM   3772 3HG1 VAL B  55      -1.689   1.462  35.583  1.00  0.00           H  
ATOM   3773 1HG2 VAL B  55      -2.984   2.074  32.857  1.00  0.00           H  
ATOM   3774 2HG2 VAL B  55      -3.282   3.024  34.332  1.00  0.00           H  
ATOM   3775 3HG2 VAL B  55      -2.704   3.831  32.855  1.00  0.00           H  
ATOM   3776  N   ALA B  56       1.697   3.523  34.748  1.00  0.00           N  
ATOM   3777  CA  ALA B  56       2.926   3.171  35.436  1.00  0.00           C  
ATOM   3778  C   ALA B  56       3.144   4.111  36.618  1.00  0.00           C  
ATOM   3779  O   ALA B  56       3.537   3.680  37.702  1.00  0.00           O  
ATOM   3780  CB  ALA B  56       4.109   3.220  34.480  1.00  0.00           C  
ATOM   3781  H   ALA B  56       1.735   3.775  33.771  1.00  0.00           H  
ATOM   3782  HA  ALA B  56       2.833   2.151  35.810  1.00  0.00           H  
ATOM   3783 1HB  ALA B  56       5.022   2.961  35.017  1.00  0.00           H  
ATOM   3784 2HB  ALA B  56       3.951   2.510  33.669  1.00  0.00           H  
ATOM   3785 3HB  ALA B  56       4.203   4.224  34.070  1.00  0.00           H  
ATOM   3786  N   ALA B  57       2.890   5.411  36.419  1.00  0.00           N  
ATOM   3787  CA  ALA B  57       3.039   6.377  37.497  1.00  0.00           C  
ATOM   3788  C   ALA B  57       2.035   6.119  38.631  1.00  0.00           C  
ATOM   3789  O   ALA B  57       2.388   6.170  39.809  1.00  0.00           O  
ATOM   3790  CB  ALA B  57       2.879   7.790  36.956  1.00  0.00           C  
ATOM   3791  H   ALA B  57       2.590   5.731  35.509  1.00  0.00           H  
ATOM   3792  HA  ALA B  57       4.047   6.288  37.904  1.00  0.00           H  
ATOM   3793 1HB  ALA B  57       3.003   8.507  37.768  1.00  0.00           H  
ATOM   3794 2HB  ALA B  57       3.634   7.975  36.191  1.00  0.00           H  
ATOM   3795 3HB  ALA B  57       1.887   7.903  36.521  1.00  0.00           H  
ATOM   3796  N   LYS B  58       0.870   5.861  38.290  1.00  0.00           N  
ATOM   3797  CA  LYS B  58      -0.103   5.592  39.342  1.00  0.00           C  
ATOM   3798  C   LYS B  58       0.330   4.411  40.203  1.00  0.00           C  
ATOM   3799  O   LYS B  58       0.325   4.492  41.431  1.00  0.00           O  
ATOM   3800  CB  LYS B  58      -1.483   5.326  38.739  1.00  0.00           C  
ATOM   3801  CG  LYS B  58      -2.583   5.091  39.766  1.00  0.00           C  
ATOM   3802  CD  LYS B  58      -2.601   6.190  40.818  1.00  0.00           C  
ATOM   3803  CE  LYS B  58      -3.064   7.514  40.228  1.00  0.00           C  
ATOM   3804  NZ  LYS B  58      -3.208   8.567  41.269  1.00  0.00           N1+
ATOM   3805  H   LYS B  58       0.573   5.831  37.325  1.00  0.00           H  
ATOM   3806  HA  LYS B  58      -0.174   6.471  39.980  1.00  0.00           H  
ATOM   3807 1HB  LYS B  58      -1.779   6.172  38.120  1.00  0.00           H  
ATOM   3808 2HB  LYS B  58      -1.435   4.448  38.094  1.00  0.00           H  
ATOM   3809 1HG  LYS B  58      -3.551   5.065  39.264  1.00  0.00           H  
ATOM   3810 2HG  LYS B  58      -2.423   4.132  40.258  1.00  0.00           H  
ATOM   3811 1HD  LYS B  58      -3.274   5.908  41.628  1.00  0.00           H  
ATOM   3812 2HD  LYS B  58      -1.599   6.317  41.228  1.00  0.00           H  
ATOM   3813 1HE  LYS B  58      -2.344   7.852  39.484  1.00  0.00           H  
ATOM   3814 2HE  LYS B  58      -4.026   7.376  39.734  1.00  0.00           H  
ATOM   3815 1HZ  LYS B  58      -3.517   9.428  40.838  1.00  0.00           H  
ATOM   3816 2HZ  LYS B  58      -3.888   8.272  41.956  1.00  0.00           H  
ATOM   3817 3HZ  LYS B  58      -2.318   8.718  41.721  1.00  0.00           H  
ATOM   3818  N   LYS B  59       0.711   3.307  39.550  1.00  0.00           N  
ATOM   3819  CA  LYS B  59       1.070   2.087  40.267  1.00  0.00           C  
ATOM   3820  C   LYS B  59       2.317   2.294  41.094  1.00  0.00           C  
ATOM   3821  O   LYS B  59       2.363   1.910  42.263  1.00  0.00           O  
ATOM   3822  CB  LYS B  59       1.264   0.929  39.251  1.00  0.00           C  
ATOM   3823  CG  LYS B  59       1.606  -0.426  39.920  1.00  0.00           C  
ATOM   3824  CD  LYS B  59       0.494  -1.013  40.793  1.00  0.00           C  
ATOM   3825  CE  LYS B  59       0.917  -2.403  41.287  1.00  0.00           C  
ATOM   3826  NZ  LYS B  59      -0.140  -2.961  42.147  1.00  0.00           N1+
ATOM   3827  H   LYS B  59       0.750   3.318  38.540  1.00  0.00           H  
ATOM   3828  HA  LYS B  59       0.248   1.836  40.962  1.00  0.00           H  
ATOM   3829 2HB  LYS B  59       2.055   1.200  38.522  1.00  0.00           H  
ATOM   3830 3HB  LYS B  59       0.346   0.810  38.642  1.00  0.00           H  
ATOM   3831 2HG  LYS B  59       2.536  -0.323  40.512  1.00  0.00           H  
ATOM   3832 3HG  LYS B  59       1.830  -1.187  39.149  1.00  0.00           H  
ATOM   3833 2HD  LYS B  59      -0.446  -1.084  40.208  1.00  0.00           H  
ATOM   3834 3HD  LYS B  59       0.282  -0.330  41.639  1.00  0.00           H  
ATOM   3835 2HE  LYS B  59       1.870  -2.353  41.854  1.00  0.00           H  
ATOM   3836 3HE  LYS B  59       1.113  -3.077  40.426  1.00  0.00           H  
ATOM   3837 1HZ  LYS B  59      -1.069  -2.703  41.792  1.00  0.00           H  
ATOM   3838 2HZ  LYS B  59      -0.112  -3.985  42.156  1.00  0.00           H  
ATOM   3839 3HZ  LYS B  59       0.020  -2.588  43.073  1.00  0.00           H  
ATOM   3840  N   LEU B  60       3.348   2.864  40.480  1.00  0.00           N  
ATOM   3841  CA  LEU B  60       4.615   3.095  41.162  1.00  0.00           C  
ATOM   3842  C   LEU B  60       4.444   4.057  42.332  1.00  0.00           C  
ATOM   3843  O   LEU B  60       5.024   3.862  43.399  1.00  0.00           O  
ATOM   3844  CB  LEU B  60       5.652   3.654  40.180  1.00  0.00           C  
ATOM   3845  CG  LEU B  60       6.139   2.678  39.101  1.00  0.00           C  
ATOM   3846  CD1 LEU B  60       7.017   3.421  38.103  1.00  0.00           C  
ATOM   3847  CD2 LEU B  60       6.902   1.536  39.756  1.00  0.00           C  
ATOM   3848  H   LEU B  60       3.247   3.154  39.517  1.00  0.00           H  
ATOM   3849  HA  LEU B  60       4.981   2.142  41.546  1.00  0.00           H  
ATOM   3850 1HB  LEU B  60       5.222   4.518  39.675  1.00  0.00           H  
ATOM   3851 2HB  LEU B  60       6.523   3.985  40.745  1.00  0.00           H  
ATOM   3852  HG  LEU B  60       5.282   2.278  38.558  1.00  0.00           H  
ATOM   3853 1HD1 LEU B  60       7.363   2.728  37.336  1.00  0.00           H  
ATOM   3854 2HD1 LEU B  60       6.440   4.220  37.635  1.00  0.00           H  
ATOM   3855 3HD1 LEU B  60       7.875   3.848  38.620  1.00  0.00           H  
ATOM   3856 1HD2 LEU B  60       7.248   0.842  38.989  1.00  0.00           H  
ATOM   3857 2HD2 LEU B  60       7.760   1.935  40.298  1.00  0.00           H  
ATOM   3858 3HD2 LEU B  60       6.246   1.012  40.451  1.00  0.00           H  
ATOM   3859  N   ALA B  61       3.642   5.096  42.124  1.00  0.00           N  
ATOM   3860  CA  ALA B  61       3.392   6.091  43.161  1.00  0.00           C  
ATOM   3861  C   ALA B  61       2.677   5.473  44.355  1.00  0.00           C  
ATOM   3862  O   ALA B  61       2.979   5.794  45.505  1.00  0.00           O  
ATOM   3863  CB  ALA B  61       2.581   7.249  42.599  1.00  0.00           C  
ATOM   3864  H   ALA B  61       3.193   5.199  41.225  1.00  0.00           H  
ATOM   3865  HA  ALA B  61       4.355   6.469  43.506  1.00  0.00           H  
ATOM   3866 1HB  ALA B  61       2.403   7.983  43.384  1.00  0.00           H  
ATOM   3867 2HB  ALA B  61       3.132   7.717  41.783  1.00  0.00           H  
ATOM   3868 3HB  ALA B  61       1.627   6.878  42.227  1.00  0.00           H  
ATOM   3869  N   LEU B  62       1.728   4.586  44.078  1.00  0.00           N  
ATOM   3870  CA  LEU B  62       1.022   3.865  45.128  1.00  0.00           C  
ATOM   3871  C   LEU B  62       1.971   2.972  45.918  1.00  0.00           C  
ATOM   3872  O   LEU B  62       1.900   2.906  47.145  1.00  0.00           O  
ATOM   3873  CB  LEU B  62      -0.104   3.016  44.524  1.00  0.00           C  
ATOM   3874  CG  LEU B  62      -1.289   3.799  43.944  1.00  0.00           C  
ATOM   3875  CD1 LEU B  62      -2.226   2.842  43.220  1.00  0.00           C  
ATOM   3876  CD2 LEU B  62      -2.013   4.529  45.065  1.00  0.00           C  
ATOM   3877  H   LEU B  62       1.490   4.407  43.112  1.00  0.00           H  
ATOM   3878  HA  LEU B  62       0.581   4.592  45.812  1.00  0.00           H  
ATOM   3879 1HB  LEU B  62       0.312   2.406  43.724  1.00  0.00           H  
ATOM   3880 2HB  LEU B  62      -0.492   2.352  45.296  1.00  0.00           H  
ATOM   3881  HG  LEU B  62      -0.925   4.524  43.215  1.00  0.00           H  
ATOM   3882 1HD1 LEU B  62      -3.068   3.398  42.808  1.00  0.00           H  
ATOM   3883 2HD1 LEU B  62      -1.687   2.348  42.411  1.00  0.00           H  
ATOM   3884 3HD1 LEU B  62      -2.594   2.094  43.922  1.00  0.00           H  
ATOM   3885 1HD2 LEU B  62      -2.855   5.087  44.653  1.00  0.00           H  
ATOM   3886 2HD2 LEU B  62      -2.379   3.806  45.794  1.00  0.00           H  
ATOM   3887 3HD2 LEU B  62      -1.325   5.220  45.553  1.00  0.00           H  
ATOM   3888  N   GLU B  63       2.859   2.286  45.206  1.00  0.00           N  
ATOM   3889  CA  GLU B  63       3.847   1.423  45.840  1.00  0.00           C  
ATOM   3890  C   GLU B  63       4.762   2.218  46.763  1.00  0.00           C  
ATOM   3891  O   GLU B  63       5.002   1.825  47.905  1.00  0.00           O  
ATOM   3892  CB  GLU B  63       4.680   0.697  44.781  1.00  0.00           C  
ATOM   3893  CG  GLU B  63       3.920  -0.371  44.008  1.00  0.00           C  
ATOM   3894  CD  GLU B  63       4.742  -0.997  42.915  1.00  0.00           C  
ATOM   3895  OE1 GLU B  63       5.835  -0.540  42.683  1.00  0.00           O  
ATOM   3896  OE2 GLU B  63       4.275  -1.935  42.312  1.00  0.00           O1-
ATOM   3897  H   GLU B  63       2.849   2.365  44.199  1.00  0.00           H  
ATOM   3898  HA  GLU B  63       3.322   0.671  46.432  1.00  0.00           H  
ATOM   3899 1HB  GLU B  63       5.064   1.421  44.062  1.00  0.00           H  
ATOM   3900 2HB  GLU B  63       5.537   0.220  45.256  1.00  0.00           H  
ATOM   3901 1HG  GLU B  63       3.604  -1.151  44.700  1.00  0.00           H  
ATOM   3902 2HG  GLU B  63       3.027   0.075  43.573  1.00  0.00           H  
ATOM   3903  N   ILE B  64       5.271   3.339  46.262  1.00  0.00           N  
ATOM   3904  CA  ILE B  64       6.226   4.148  47.009  1.00  0.00           C  
ATOM   3905  C   ILE B  64       5.584   4.745  48.256  1.00  0.00           C  
ATOM   3906  O   ILE B  64       6.219   4.842  49.306  1.00  0.00           O  
ATOM   3907  CB  ILE B  64       6.792   5.279  46.131  1.00  0.00           C  
ATOM   3908  CG1 ILE B  64       7.702   4.705  45.041  1.00  0.00           C  
ATOM   3909  CG2 ILE B  64       7.548   6.286  46.983  1.00  0.00           C  
ATOM   3910  CD1 ILE B  64       8.981   4.098  45.571  1.00  0.00           C  
ATOM   3911  H   ILE B  64       4.990   3.636  45.338  1.00  0.00           H  
ATOM   3912  HA  ILE B  64       7.050   3.510  47.323  1.00  0.00           H  
ATOM   3913  HB  ILE B  64       5.975   5.789  45.622  1.00  0.00           H  
ATOM   3914 1HG1 ILE B  64       7.164   3.937  44.486  1.00  0.00           H  
ATOM   3915 2HG1 ILE B  64       7.966   5.492  44.335  1.00  0.00           H  
ATOM   3916 1HG2 ILE B  64       7.943   7.078  46.347  1.00  0.00           H  
ATOM   3917 2HG2 ILE B  64       6.874   6.717  47.722  1.00  0.00           H  
ATOM   3918 3HG2 ILE B  64       8.372   5.786  47.492  1.00  0.00           H  
ATOM   3919 1HD1 ILE B  64       9.572   3.713  44.740  1.00  0.00           H  
ATOM   3920 2HD1 ILE B  64       9.553   4.860  46.101  1.00  0.00           H  
ATOM   3921 3HD1 ILE B  64       8.742   3.284  46.253  1.00  0.00           H  
ATOM   3922  N   SER B  65       4.323   5.143  48.133  1.00  0.00           N  
ATOM   3923  CA  SER B  65       3.552   5.610  49.279  1.00  0.00           C  
ATOM   3924  C   SER B  65       3.453   4.533  50.351  1.00  0.00           C  
ATOM   3925  O   SER B  65       3.696   4.793  51.530  1.00  0.00           O  
ATOM   3926  CB  SER B  65       2.163   6.028  48.838  1.00  0.00           C  
ATOM   3927  OG  SER B  65       1.401   6.469  49.929  1.00  0.00           O  
ATOM   3928  H   SER B  65       3.887   5.123  47.222  1.00  0.00           H  
ATOM   3929  HA  SER B  65       4.059   6.475  49.708  1.00  0.00           H  
ATOM   3930 1HB  SER B  65       2.239   6.825  48.099  1.00  0.00           H  
ATOM   3931 2HB  SER B  65       1.664   5.186  48.361  1.00  0.00           H  
ATOM   3932  HG  SER B  65       1.679   7.372  50.098  1.00  0.00           H  
ATOM   3933  N   ARG B  66       3.095   3.322  49.936  1.00  0.00           N  
ATOM   3934  CA  ARG B  66       2.964   2.203  50.861  1.00  0.00           C  
ATOM   3935  C   ARG B  66       4.297   1.872  51.518  1.00  0.00           C  
ATOM   3936  O   ARG B  66       4.353   1.551  52.706  1.00  0.00           O  
ATOM   3937  CB  ARG B  66       2.438   0.971  50.140  1.00  0.00           C  
ATOM   3938  CG  ARG B  66       2.192  -0.236  51.032  1.00  0.00           C  
ATOM   3939  CD  ARG B  66       1.582  -1.361  50.278  1.00  0.00           C  
ATOM   3940  NE  ARG B  66       2.484  -1.887  49.265  1.00  0.00           N  
ATOM   3941  CZ  ARG B  66       2.110  -2.692  48.252  1.00  0.00           C  
ATOM   3942  NH1 ARG B  66       0.852  -3.054  48.130  1.00  0.00           N1+
ATOM   3943  NH2 ARG B  66       3.008  -3.118  47.380  1.00  0.00           N  
ATOM   3944  H   ARG B  66       2.910   3.174  48.954  1.00  0.00           H  
ATOM   3945  HA  ARG B  66       2.260   2.482  51.645  1.00  0.00           H  
ATOM   3946 1HB  ARG B  66       1.498   1.212  49.646  1.00  0.00           H  
ATOM   3947 2HB  ARG B  66       3.146   0.671  49.368  1.00  0.00           H  
ATOM   3948 1HG  ARG B  66       3.138  -0.577  51.452  1.00  0.00           H  
ATOM   3949 2HG  ARG B  66       1.515   0.041  51.841  1.00  0.00           H  
ATOM   3950 1HD  ARG B  66       1.335  -2.169  50.966  1.00  0.00           H  
ATOM   3951 2HD  ARG B  66       0.675  -1.017  49.781  1.00  0.00           H  
ATOM   3952  HE  ARG B  66       3.460  -1.630  49.326  1.00  0.00           H  
ATOM   3953 1HH1 ARG B  66       0.166  -2.729  48.796  1.00  0.00           H  
ATOM   3954 2HH1 ARG B  66       0.572  -3.658  47.370  1.00  0.00           H  
ATOM   3955 1HH2 ARG B  66       3.975  -2.839  47.474  1.00  0.00           H  
ATOM   3956 2HH2 ARG B  66       2.728  -3.721  46.621  1.00  0.00           H  
ATOM   3957  N   VAL B  67       5.371   1.950  50.738  1.00  0.00           N  
ATOM   3958  CA  VAL B  67       6.716   1.757  51.265  1.00  0.00           C  
ATOM   3959  C   VAL B  67       7.010   2.735  52.396  1.00  0.00           C  
ATOM   3960  O   VAL B  67       7.475   2.341  53.465  1.00  0.00           O  
ATOM   3961  CB  VAL B  67       7.760   1.940  50.148  1.00  0.00           C  
ATOM   3962  CG1 VAL B  67       9.154   2.083  50.739  1.00  0.00           C  
ATOM   3963  CG2 VAL B  67       7.699   0.764  49.185  1.00  0.00           C  
ATOM   3964  H   VAL B  67       5.251   2.148  49.756  1.00  0.00           H  
ATOM   3965  HA  VAL B  67       6.793   0.740  51.653  1.00  0.00           H  
ATOM   3966  HB  VAL B  67       7.543   2.863  49.610  1.00  0.00           H  
ATOM   3967 1HG1 VAL B  67       9.879   2.212  49.935  1.00  0.00           H  
ATOM   3968 2HG1 VAL B  67       9.184   2.952  51.396  1.00  0.00           H  
ATOM   3969 3HG1 VAL B  67       9.401   1.187  51.308  1.00  0.00           H  
ATOM   3970 1HG2 VAL B  67       8.439   0.901  48.397  1.00  0.00           H  
ATOM   3971 2HG2 VAL B  67       7.910  -0.159  49.725  1.00  0.00           H  
ATOM   3972 3HG2 VAL B  67       6.705   0.707  48.743  1.00  0.00           H  
ATOM   3973  N   ILE B  68       6.736   4.012  52.154  1.00  0.00           N  
ATOM   3974  CA  ILE B  68       6.970   5.049  53.151  1.00  0.00           C  
ATOM   3975  C   ILE B  68       6.159   4.790  54.415  1.00  0.00           C  
ATOM   3976  O   ILE B  68       6.681   4.877  55.526  1.00  0.00           O  
ATOM   3977  CB  ILE B  68       6.620   6.440  52.591  1.00  0.00           C  
ATOM   3978  CG1 ILE B  68       7.628   6.851  51.514  1.00  0.00           C  
ATOM   3979  CG2 ILE B  68       6.581   7.469  53.709  1.00  0.00           C  
ATOM   3980  CD1 ILE B  68       7.197   8.049  50.699  1.00  0.00           C  
ATOM   3981  H   ILE B  68       6.355   4.271  51.254  1.00  0.00           H  
ATOM   3982  HA  ILE B  68       8.027   5.040  53.416  1.00  0.00           H  
ATOM   3983  HB  ILE B  68       5.644   6.402  52.110  1.00  0.00           H  
ATOM   3984 1HG1 ILE B  68       8.585   7.082  51.982  1.00  0.00           H  
ATOM   3985 2HG1 ILE B  68       7.792   6.016  50.832  1.00  0.00           H  
ATOM   3986 1HG2 ILE B  68       6.333   8.446  53.295  1.00  0.00           H  
ATOM   3987 2HG2 ILE B  68       5.827   7.182  54.440  1.00  0.00           H  
ATOM   3988 3HG2 ILE B  68       7.557   7.518  54.194  1.00  0.00           H  
ATOM   3989 1HD1 ILE B  68       7.963   8.278  49.957  1.00  0.00           H  
ATOM   3990 2HD1 ILE B  68       6.257   7.825  50.193  1.00  0.00           H  
ATOM   3991 3HD1 ILE B  68       7.061   8.906  51.357  1.00  0.00           H  
ATOM   3992  N   LYS B  69       4.881   4.474  54.237  1.00  0.00           N  
ATOM   3993  CA  LYS B  69       3.992   4.223  55.364  1.00  0.00           C  
ATOM   3994  C   LYS B  69       4.452   3.015  56.171  1.00  0.00           C  
ATOM   3995  O   LYS B  69       4.522   3.067  57.399  1.00  0.00           O  
ATOM   3996  CB  LYS B  69       2.557   4.014  54.878  1.00  0.00           C  
ATOM   3997  CG  LYS B  69       1.882   5.274  54.351  1.00  0.00           C  
ATOM   3998  CD  LYS B  69       0.469   4.983  53.867  1.00  0.00           C  
ATOM   3999  CE  LYS B  69      -0.201   6.237  53.325  1.00  0.00           C  
ATOM   4000  NZ  LYS B  69      -1.569   5.959  52.811  1.00  0.00           N1+
ATOM   4001  H   LYS B  69       4.518   4.406  53.298  1.00  0.00           H  
ATOM   4002  HA  LYS B  69       4.001   5.098  56.015  1.00  0.00           H  
ATOM   4003 1HB  LYS B  69       2.547   3.271  54.080  1.00  0.00           H  
ATOM   4004 2HB  LYS B  69       1.948   3.625  55.694  1.00  0.00           H  
ATOM   4005 1HG  LYS B  69       1.838   6.022  55.143  1.00  0.00           H  
ATOM   4006 2HG  LYS B  69       2.464   5.680  53.524  1.00  0.00           H  
ATOM   4007 1HD  LYS B  69       0.502   4.229  53.079  1.00  0.00           H  
ATOM   4008 2HD  LYS B  69      -0.125   4.593  54.693  1.00  0.00           H  
ATOM   4009 1HE  LYS B  69      -0.267   6.984  54.116  1.00  0.00           H  
ATOM   4010 2HE  LYS B  69       0.401   6.650  52.516  1.00  0.00           H  
ATOM   4011 1HZ  LYS B  69      -1.978   6.814  52.462  1.00  0.00           H  
ATOM   4012 2HZ  LYS B  69      -1.518   5.281  52.064  1.00  0.00           H  
ATOM   4013 3HZ  LYS B  69      -2.142   5.594  53.558  1.00  0.00           H  
ATOM   4014  N   THR B  70       4.765   1.928  55.473  1.00  0.00           N  
ATOM   4015  CA  THR B  70       5.123   0.675  56.127  1.00  0.00           C  
ATOM   4016  C   THR B  70       6.409   0.822  56.931  1.00  0.00           C  
ATOM   4017  O   THR B  70       6.524   0.296  58.038  1.00  0.00           O  
ATOM   4018  CB  THR B  70       5.282  -0.461  55.100  1.00  0.00           C  
ATOM   4019  CG2 THR B  70       5.659  -1.759  55.794  1.00  0.00           C  
ATOM   4020  OG1 THR B  70       4.051  -0.642  54.389  1.00  0.00           O  
ATOM   4021  H   THR B  70       4.753   1.972  54.464  1.00  0.00           H  
ATOM   4022  HA  THR B  70       4.325   0.404  56.817  1.00  0.00           H  
ATOM   4023  HB  THR B  70       6.063  -0.197  54.385  1.00  0.00           H  
ATOM   4024  HG1 THR B  70       3.921   0.092  53.782  1.00  0.00           H  
ATOM   4025 1HG2 THR B  70       5.767  -2.551  55.052  1.00  0.00           H  
ATOM   4026 2HG2 THR B  70       6.601  -1.628  56.327  1.00  0.00           H  
ATOM   4027 3HG2 THR B  70       4.877  -2.033  56.503  1.00  0.00           H  
ATOM   4028  N   LEU B  71       7.374   1.540  56.367  1.00  0.00           N  
ATOM   4029  CA  LEU B  71       8.643   1.784  57.044  1.00  0.00           C  
ATOM   4030  C   LEU B  71       8.458   2.704  58.245  1.00  0.00           C  
ATOM   4031  O   LEU B  71       9.001   2.451  59.321  1.00  0.00           O  
ATOM   4032  CB  LEU B  71       9.653   2.402  56.070  1.00  0.00           C  
ATOM   4033  CG  LEU B  71      10.147   1.478  54.949  1.00  0.00           C  
ATOM   4034  CD1 LEU B  71      10.845   2.306  53.879  1.00  0.00           C  
ATOM   4035  CD2 LEU B  71      11.086   0.432  55.529  1.00  0.00           C  
ATOM   4036  H   LEU B  71       7.226   1.927  55.446  1.00  0.00           H  
ATOM   4037  HA  LEU B  71       9.034   0.831  57.398  1.00  0.00           H  
ATOM   4038 1HB  LEU B  71       9.197   3.274  55.604  1.00  0.00           H  
ATOM   4039 2HB  LEU B  71      10.525   2.732  56.635  1.00  0.00           H  
ATOM   4040  HG  LEU B  71       9.294   0.983  54.484  1.00  0.00           H  
ATOM   4041 1HD1 LEU B  71      11.196   1.650  53.082  1.00  0.00           H  
ATOM   4042 2HD1 LEU B  71      10.146   3.034  53.467  1.00  0.00           H  
ATOM   4043 3HD1 LEU B  71      11.694   2.828  54.319  1.00  0.00           H  
ATOM   4044 1HD2 LEU B  71      11.436  -0.225  54.734  1.00  0.00           H  
ATOM   4045 2HD2 LEU B  71      11.939   0.926  55.995  1.00  0.00           H  
ATOM   4046 3HD2 LEU B  71      10.556  -0.157  56.279  1.00  0.00           H  
ATOM   4047  N   LYS B  72       7.689   3.770  58.055  1.00  0.00           N  
ATOM   4048  CA  LYS B  72       7.469   4.753  59.109  1.00  0.00           C  
ATOM   4049  C   LYS B  72       6.790   4.122  60.318  1.00  0.00           C  
ATOM   4050  O   LYS B  72       7.181   4.367  61.458  1.00  0.00           O  
ATOM   4051  CB  LYS B  72       6.632   5.921  58.585  1.00  0.00           C  
ATOM   4052  CG  LYS B  72       6.383   7.024  59.605  1.00  0.00           C  
ATOM   4053  CD  LYS B  72       5.845   8.281  58.939  1.00  0.00           C  
ATOM   4054  CE  LYS B  72       5.686   9.415  59.942  1.00  0.00           C  
ATOM   4055  NZ  LYS B  72       4.645   9.114  60.961  1.00  0.00           N1+
ATOM   4056  H   LYS B  72       7.246   3.903  57.157  1.00  0.00           H  
ATOM   4057  HA  LYS B  72       8.437   5.136  59.431  1.00  0.00           H  
ATOM   4058 1HB  LYS B  72       7.129   6.368  57.724  1.00  0.00           H  
ATOM   4059 2HB  LYS B  72       5.663   5.552  58.248  1.00  0.00           H  
ATOM   4060 1HG  LYS B  72       5.661   6.678  60.346  1.00  0.00           H  
ATOM   4061 2HG  LYS B  72       7.314   7.263  60.117  1.00  0.00           H  
ATOM   4062 1HD  LYS B  72       6.530   8.598  58.152  1.00  0.00           H  
ATOM   4063 2HD  LYS B  72       4.875   8.069  58.489  1.00  0.00           H  
ATOM   4064 1HE  LYS B  72       6.634   9.587  60.449  1.00  0.00           H  
ATOM   4065 2HE  LYS B  72       5.409  10.329  59.417  1.00  0.00           H  
ATOM   4066 1HZ  LYS B  72       4.570   9.889  61.606  1.00  0.00           H  
ATOM   4067 2HZ  LYS B  72       3.756   8.971  60.503  1.00  0.00           H  
ATOM   4068 3HZ  LYS B  72       4.900   8.279  61.468  1.00  0.00           H  
ATOM   4069  N   GLU B  73       5.773   3.307  60.060  1.00  0.00           N  
ATOM   4070  CA  GLU B  73       5.014   2.668  61.129  1.00  0.00           C  
ATOM   4071  C   GLU B  73       5.829   1.571  61.802  1.00  0.00           C  
ATOM   4072  O   GLU B  73       5.512   1.142  62.912  1.00  0.00           O  
ATOM   4073  CB  GLU B  73       3.709   2.085  60.582  1.00  0.00           C  
ATOM   4074  CG  GLU B  73       2.706   3.126  60.106  1.00  0.00           C  
ATOM   4075  CD  GLU B  73       1.443   2.516  59.565  1.00  0.00           C  
ATOM   4076  OE1 GLU B  73       1.383   1.315  59.460  1.00  0.00           O  
ATOM   4077  OE2 GLU B  73       0.536   3.254  59.256  1.00  0.00           O1-
ATOM   4078  H   GLU B  73       5.517   3.126  59.100  1.00  0.00           H  
ATOM   4079  HA  GLU B  73       4.772   3.421  61.880  1.00  0.00           H  
ATOM   4080 1HB  GLU B  73       3.930   1.425  59.743  1.00  0.00           H  
ATOM   4081 2HB  GLU B  73       3.228   1.484  61.353  1.00  0.00           H  
ATOM   4082 1HG  GLU B  73       2.452   3.779  60.941  1.00  0.00           H  
ATOM   4083 2HG  GLU B  73       3.170   3.735  59.332  1.00  0.00           H  
ATOM   4084  N   SER B  74       6.879   1.121  61.126  1.00  0.00           N  
ATOM   4085  CA  SER B  74       7.751   0.084  61.664  1.00  0.00           C  
ATOM   4086  C   SER B  74       8.875   0.687  62.497  1.00  0.00           C  
ATOM   4087  O   SER B  74       9.678  -0.035  63.089  1.00  0.00           O  
ATOM   4088  CB  SER B  74       8.335  -0.745  60.537  1.00  0.00           C  
ATOM   4089  OG  SER B  74       7.330  -1.444  59.855  1.00  0.00           O  
ATOM   4090  H   SER B  74       7.080   1.507  60.214  1.00  0.00           H  
ATOM   4091  HA  SER B  74       7.158  -0.566  62.308  1.00  0.00           H  
ATOM   4092 1HB  SER B  74       8.863  -0.093  59.842  1.00  0.00           H  
ATOM   4093 2HB  SER B  74       9.061  -1.449  60.941  1.00  0.00           H  
ATOM   4094  HG  SER B  74       6.942  -0.817  59.241  1.00  0.00           H  
ATOM   4095  N   GLY B  75       8.925   2.015  62.541  1.00  0.00           N  
ATOM   4096  CA  GLY B  75       9.851   2.717  63.421  1.00  0.00           C  
ATOM   4097  C   GLY B  75      11.133   3.089  62.690  1.00  0.00           C  
ATOM   4098  O   GLY B  75      12.121   3.484  63.310  1.00  0.00           O  
ATOM   4099  H   GLY B  75       8.307   2.550  61.948  1.00  0.00           H  
ATOM   4100 1HA  GLY B  75       9.373   3.618  63.807  1.00  0.00           H  
ATOM   4101 2HA  GLY B  75      10.087   2.087  64.279  1.00  0.00           H  
ATOM   4102  N   SER B  76      11.112   2.961  61.368  1.00  0.00           N  
ATOM   4103  CA  SER B  76      12.274   3.283  60.549  1.00  0.00           C  
ATOM   4104  C   SER B  76      12.533   4.784  60.523  1.00  0.00           C  
ATOM   4105  O   SER B  76      11.603   5.582  60.404  1.00  0.00           O  
ATOM   4106  CB  SER B  76      12.074   2.772  59.134  1.00  0.00           C  
ATOM   4107  OG  SER B  76      11.977   1.375  59.115  1.00  0.00           O  
ATOM   4108  H   SER B  76      10.270   2.633  60.918  1.00  0.00           H  
ATOM   4109  HA  SER B  76      13.148   2.793  60.979  1.00  0.00           H  
ATOM   4110 1HB  SER B  76      11.168   3.209  58.715  1.00  0.00           H  
ATOM   4111 2HB  SER B  76      12.908   3.090  58.511  1.00  0.00           H  
ATOM   4112  HG  SER B  76      11.857   1.132  58.194  1.00  0.00           H  
ATOM   4113  N   SER B  77      13.800   5.163  60.638  1.00  0.00           N  
ATOM   4114  CA  SER B  77      14.190   6.567  60.571  1.00  0.00           C  
ATOM   4115  C   SER B  77      13.963   7.135  59.175  1.00  0.00           C  
ATOM   4116  O   SER B  77      13.819   6.389  58.207  1.00  0.00           O  
ATOM   4117  CB  SER B  77      15.647   6.724  60.959  1.00  0.00           C  
ATOM   4118  OG  SER B  77      16.490   6.189  59.976  1.00  0.00           O  
ATOM   4119  H   SER B  77      14.514   4.461  60.775  1.00  0.00           H  
ATOM   4120  HA  SER B  77      13.575   7.131  61.274  1.00  0.00           H  
ATOM   4121 1HB  SER B  77      15.874   7.780  61.100  1.00  0.00           H  
ATOM   4122 2HB  SER B  77      15.827   6.221  61.908  1.00  0.00           H  
ATOM   4123  HG  SER B  77      17.387   6.352  60.277  1.00  0.00           H  
ATOM   4124  N   TYR B  78      13.932   8.459  59.079  1.00  0.00           N  
ATOM   4125  CA  TYR B  78      13.679   9.130  57.809  1.00  0.00           C  
ATOM   4126  C   TYR B  78      14.871   8.999  56.870  1.00  0.00           C  
ATOM   4127  O   TYR B  78      14.719   9.032  55.649  1.00  0.00           O  
ATOM   4128  CB  TYR B  78      13.345  10.605  58.040  1.00  0.00           C  
ATOM   4129  CG  TYR B  78      12.051  10.829  58.791  1.00  0.00           C  
ATOM   4130  CD1 TYR B  78      12.073  11.392  60.058  1.00  0.00           C  
ATOM   4131  CD2 TYR B  78      10.843  10.469  58.213  1.00  0.00           C  
ATOM   4132  CE1 TYR B  78      10.891  11.596  60.744  1.00  0.00           C  
ATOM   4133  CE2 TYR B  78       9.662  10.673  58.898  1.00  0.00           C  
ATOM   4134  CZ  TYR B  78       9.684  11.234  60.159  1.00  0.00           C  
ATOM   4135  OH  TYR B  78       8.506  11.436  60.842  1.00  0.00           O  
ATOM   4136  H   TYR B  78      14.088   9.017  59.907  1.00  0.00           H  
ATOM   4137  HA  TYR B  78      12.826   8.651  57.329  1.00  0.00           H  
ATOM   4138 1HB  TYR B  78      14.152  11.078  58.604  1.00  0.00           H  
ATOM   4139 2HB  TYR B  78      13.275  11.116  57.080  1.00  0.00           H  
ATOM   4140  HD1 TYR B  78      13.024  11.675  60.513  1.00  0.00           H  
ATOM   4141  HD2 TYR B  78      10.826  10.026  57.217  1.00  0.00           H  
ATOM   4142  HE1 TYR B  78      10.909  12.039  61.739  1.00  0.00           H  
ATOM   4143  HE2 TYR B  78       8.712  10.390  58.444  1.00  0.00           H  
ATOM   4144  HH  TYR B  78       8.696  11.838  61.694  1.00  0.00           H  
ATOM   4145  N   GLU B  79      16.059   8.850  57.447  1.00  0.00           N  
ATOM   4146  CA  GLU B  79      17.258   8.562  56.669  1.00  0.00           C  
ATOM   4147  C   GLU B  79      17.142   7.222  55.954  1.00  0.00           C  
ATOM   4148  O   GLU B  79      17.473   7.106  54.774  1.00  0.00           O  
ATOM   4149  CB  GLU B  79      18.493   8.564  57.573  1.00  0.00           C  
ATOM   4150  CG  GLU B  79      18.843   9.925  58.158  1.00  0.00           C  
ATOM   4151  CD  GLU B  79      17.967  10.306  59.318  1.00  0.00           C  
ATOM   4152  OE1 GLU B  79      17.197   9.483  59.752  1.00  0.00           O  
ATOM   4153  OE2 GLU B  79      18.066  11.423  59.769  1.00  0.00           O1-
ATOM   4154  H   GLU B  79      16.133   8.939  58.450  1.00  0.00           H  
ATOM   4155  HA  GLU B  79      17.376   9.340  55.915  1.00  0.00           H  
ATOM   4156 1HB  GLU B  79      18.338   7.874  58.403  1.00  0.00           H  
ATOM   4157 2HB  GLU B  79      19.356   8.209  57.009  1.00  0.00           H  
ATOM   4158 1HG  GLU B  79      19.880   9.910  58.490  1.00  0.00           H  
ATOM   4159 2HG  GLU B  79      18.752  10.678  57.376  1.00  0.00           H  
ATOM   4160  N   GLU B  80      16.668   6.209  56.673  1.00  0.00           N  
ATOM   4161  CA  GLU B  80      16.502   4.875  56.103  1.00  0.00           C  
ATOM   4162  C   GLU B  80      15.447   4.875  55.023  1.00  0.00           C  
ATOM   4163  O   GLU B  80      15.609   4.229  53.983  1.00  0.00           O  
ATOM   4164  CB  GLU B  80      16.129   3.866  57.227  1.00  0.00           C  
ATOM   4165  CG  GLU B  80      16.068   2.365  56.798  1.00  0.00           C  
ATOM   4166  CD  GLU B  80      17.334   1.713  56.273  1.00  0.00           C  
ATOM   4167  OE1 GLU B  80      18.419   1.848  56.870  1.00  0.00           O  
ATOM   4168  OE2 GLU B  80      17.219   1.033  55.232  1.00  0.00           O1-
ATOM   4169  H   GLU B  80      16.415   6.367  57.638  1.00  0.00           H  
ATOM   4170  HA  GLU B  80      17.458   4.565  55.644  1.00  0.00           H  
ATOM   4171 2HB  GLU B  80      15.151   4.145  57.670  1.00  0.00           H  
ATOM   4172 3HB  GLU B  80      16.844   3.957  58.068  1.00  0.00           H  
ATOM   4173 2HG  GLU B  80      15.294   2.200  56.031  1.00  0.00           H  
ATOM   4174 3HG  GLU B  80      15.789   1.718  57.646  1.00  0.00           H  
ATOM   4175  N   ILE B  81      14.344   5.571  55.272  1.00  0.00           N  
ATOM   4176  CA  ILE B  81      13.246   5.642  54.315  1.00  0.00           C  
ATOM   4177  C   ILE B  81      13.680   6.337  53.030  1.00  0.00           C  
ATOM   4178  O   ILE B  81      13.296   5.930  51.933  1.00  0.00           O  
ATOM   4179  CB  ILE B  81      12.039   6.383  54.918  1.00  0.00           C  
ATOM   4180  CG1 ILE B  81      11.422   5.563  56.054  1.00  0.00           C  
ATOM   4181  CG2 ILE B  81      11.002   6.674  53.843  1.00  0.00           C  
ATOM   4182  CD1 ILE B  81      10.449   6.341  56.910  1.00  0.00           C  
ATOM   4183  H   ILE B  81      14.267   6.070  56.147  1.00  0.00           H  
ATOM   4184  HA  ILE B  81      12.938   4.627  54.066  1.00  0.00           H  
ATOM   4185  HB  ILE B  81      12.370   7.325  55.354  1.00  0.00           H  
ATOM   4186 1HG1 ILE B  81      10.898   4.702  55.639  1.00  0.00           H  
ATOM   4187 2HG1 ILE B  81      12.213   5.182  56.700  1.00  0.00           H  
ATOM   4188 1HG2 ILE B  81      10.156   7.197  54.286  1.00  0.00           H  
ATOM   4189 2HG2 ILE B  81      11.447   7.296  53.067  1.00  0.00           H  
ATOM   4190 3HG2 ILE B  81      10.661   5.736  53.405  1.00  0.00           H  
ATOM   4191 1HD1 ILE B  81      10.053   5.693  57.693  1.00  0.00           H  
ATOM   4192 2HD1 ILE B  81      10.961   7.189  57.364  1.00  0.00           H  
ATOM   4193 3HD1 ILE B  81       9.628   6.701  56.290  1.00  0.00           H  
ATOM   4194  N   ALA B  82      14.482   7.386  53.173  1.00  0.00           N  
ATOM   4195  CA  ALA B  82      15.002   8.115  52.022  1.00  0.00           C  
ATOM   4196  C   ALA B  82      15.901   7.228  51.170  1.00  0.00           C  
ATOM   4197  O   ALA B  82      15.785   7.207  49.945  1.00  0.00           O  
ATOM   4198  CB  ALA B  82      15.759   9.353  52.478  1.00  0.00           C  
ATOM   4199  H   ALA B  82      14.738   7.686  54.102  1.00  0.00           H  
ATOM   4200  HA  ALA B  82      14.157   8.424  51.406  1.00  0.00           H  
ATOM   4201 1HB  ALA B  82      16.141   9.887  51.608  1.00  0.00           H  
ATOM   4202 2HB  ALA B  82      15.087  10.006  53.037  1.00  0.00           H  
ATOM   4203 3HB  ALA B  82      16.590   9.058  53.116  1.00  0.00           H  
ATOM   4204  N   GLU B  83      16.798   6.499  51.825  1.00  0.00           N  
ATOM   4205  CA  GLU B  83      17.737   5.631  51.127  1.00  0.00           C  
ATOM   4206  C   GLU B  83      17.010   4.524  50.375  1.00  0.00           C  
ATOM   4207  O   GLU B  83      17.341   4.216  49.230  1.00  0.00           O  
ATOM   4208  CB  GLU B  83      18.735   5.020  52.113  1.00  0.00           C  
ATOM   4209  CG  GLU B  83      19.736   6.011  52.691  1.00  0.00           C  
ATOM   4210  CD  GLU B  83      20.649   6.593  51.649  1.00  0.00           C  
ATOM   4211  OE1 GLU B  83      21.101   5.857  50.803  1.00  0.00           O  
ATOM   4212  OE2 GLU B  83      20.898   7.774  51.698  1.00  0.00           O1-
ATOM   4213  H   GLU B  83      16.830   6.548  52.834  1.00  0.00           H  
ATOM   4214  HA  GLU B  83      18.288   6.230  50.400  1.00  0.00           H  
ATOM   4215 1HB  GLU B  83      18.193   4.569  52.945  1.00  0.00           H  
ATOM   4216 2HB  GLU B  83      19.296   4.227  51.620  1.00  0.00           H  
ATOM   4217 1HG  GLU B  83      19.191   6.822  53.173  1.00  0.00           H  
ATOM   4218 2HG  GLU B  83      20.333   5.508  53.451  1.00  0.00           H  
ATOM   4219  N   ILE B  84      16.017   3.928  51.026  1.00  0.00           N  
ATOM   4220  CA  ILE B  84      15.231   2.861  50.415  1.00  0.00           C  
ATOM   4221  C   ILE B  84      14.464   3.368  49.200  1.00  0.00           C  
ATOM   4222  O   ILE B  84      14.533   2.780  48.121  1.00  0.00           O  
ATOM   4223  CB  ILE B  84      14.245   2.255  51.429  1.00  0.00           C  
ATOM   4224  CG1 ILE B  84      15.002   1.495  52.521  1.00  0.00           C  
ATOM   4225  CG2 ILE B  84      13.254   1.341  50.726  1.00  0.00           C  
ATOM   4226  CD1 ILE B  84      14.150   1.132  53.717  1.00  0.00           C  
ATOM   4227  H   ILE B  84      15.799   4.221  51.967  1.00  0.00           H  
ATOM   4228  HA  ILE B  84      15.912   2.077  50.084  1.00  0.00           H  
ATOM   4229  HB  ILE B  84      13.697   3.056  51.926  1.00  0.00           H  
ATOM   4230 1HG1 ILE B  84      15.413   0.575  52.104  1.00  0.00           H  
ATOM   4231 2HG1 ILE B  84      15.840   2.097  52.870  1.00  0.00           H  
ATOM   4232 1HG2 ILE B  84      12.565   0.921  51.459  1.00  0.00           H  
ATOM   4233 2HG2 ILE B  84      12.694   1.911  49.987  1.00  0.00           H  
ATOM   4234 3HG2 ILE B  84      13.793   0.534  50.230  1.00  0.00           H  
ATOM   4235 1HD1 ILE B  84      14.756   0.596  54.446  1.00  0.00           H  
ATOM   4236 2HD1 ILE B  84      13.755   2.042  54.170  1.00  0.00           H  
ATOM   4237 3HD1 ILE B  84      13.324   0.500  53.396  1.00  0.00           H  
ATOM   4238  N   VAL B  85      13.735   4.464  49.382  1.00  0.00           N  
ATOM   4239  CA  VAL B  85      12.927   5.033  48.311  1.00  0.00           C  
ATOM   4240  C   VAL B  85      13.793   5.449  47.129  1.00  0.00           C  
ATOM   4241  O   VAL B  85      13.436   5.219  45.975  1.00  0.00           O  
ATOM   4242  CB  VAL B  85      12.142   6.255  48.825  1.00  0.00           C  
ATOM   4243  CG1 VAL B  85      11.510   7.009  47.664  1.00  0.00           C  
ATOM   4244  CG2 VAL B  85      11.081   5.808  49.819  1.00  0.00           C  
ATOM   4245  H   VAL B  85      13.740   4.913  50.288  1.00  0.00           H  
ATOM   4246  HA  VAL B  85      12.216   4.277  47.975  1.00  0.00           H  
ATOM   4247  HB  VAL B  85      12.834   6.940  49.314  1.00  0.00           H  
ATOM   4248 1HG1 VAL B  85      10.959   7.869  48.046  1.00  0.00           H  
ATOM   4249 2HG1 VAL B  85      12.290   7.350  46.984  1.00  0.00           H  
ATOM   4250 3HG1 VAL B  85      10.825   6.348  47.132  1.00  0.00           H  
ATOM   4251 1HG2 VAL B  85      10.530   6.677  50.180  1.00  0.00           H  
ATOM   4252 2HG2 VAL B  85      10.392   5.118  49.331  1.00  0.00           H  
ATOM   4253 3HG2 VAL B  85      11.560   5.308  50.662  1.00  0.00           H  
ATOM   4254  N   ALA B  86      14.933   6.064  47.427  1.00  0.00           N  
ATOM   4255  CA  ALA B  86      15.853   6.514  46.388  1.00  0.00           C  
ATOM   4256  C   ALA B  86      16.356   5.343  45.554  1.00  0.00           C  
ATOM   4257  O   ALA B  86      16.374   5.407  44.324  1.00  0.00           O  
ATOM   4258  CB  ALA B  86      17.023   7.264  47.007  1.00  0.00           C  
ATOM   4259  H   ALA B  86      15.168   6.224  48.395  1.00  0.00           H  
ATOM   4260  HA  ALA B  86      15.312   7.189  45.725  1.00  0.00           H  
ATOM   4261 1HB  ALA B  86      17.702   7.593  46.220  1.00  0.00           H  
ATOM   4262 2HB  ALA B  86      16.653   8.132  47.552  1.00  0.00           H  
ATOM   4263 3HB  ALA B  86      17.556   6.606  47.693  1.00  0.00           H  
ATOM   4264  N   ARG B  87      16.765   4.275  46.229  1.00  0.00           N  
ATOM   4265  CA  ARG B  87      17.227   3.069  45.549  1.00  0.00           C  
ATOM   4266  C   ARG B  87      16.140   2.491  44.653  1.00  0.00           C  
ATOM   4267  O   ARG B  87      16.420   2.000  43.560  1.00  0.00           O  
ATOM   4268  CB  ARG B  87      17.660   2.018  46.560  1.00  0.00           C  
ATOM   4269  CG  ARG B  87      18.133   0.705  45.955  1.00  0.00           C  
ATOM   4270  CD  ARG B  87      19.464   0.845  45.311  1.00  0.00           C  
ATOM   4271  NE  ARG B  87      19.850  -0.360  44.596  1.00  0.00           N  
ATOM   4272  CZ  ARG B  87      19.529  -0.628  43.316  1.00  0.00           C  
ATOM   4273  NH1 ARG B  87      18.816   0.233  42.623  1.00  0.00           N1+
ATOM   4274  NH2 ARG B  87      19.930  -1.757  42.756  1.00  0.00           N  
ATOM   4275  H   ARG B  87      16.756   4.296  47.238  1.00  0.00           H  
ATOM   4276  HA  ARG B  87      18.085   3.330  44.929  1.00  0.00           H  
ATOM   4277 1HB  ARG B  87      18.473   2.412  47.169  1.00  0.00           H  
ATOM   4278 2HB  ARG B  87      16.830   1.793  47.229  1.00  0.00           H  
ATOM   4279 1HG  ARG B  87      18.209  -0.049  46.737  1.00  0.00           H  
ATOM   4280 2HG  ARG B  87      17.419   0.375  45.199  1.00  0.00           H  
ATOM   4281 1HD  ARG B  87      19.438   1.669  44.598  1.00  0.00           H  
ATOM   4282 2HD  ARG B  87      20.217   1.048  46.072  1.00  0.00           H  
ATOM   4283  HE  ARG B  87      20.399  -1.047  45.097  1.00  0.00           H  
ATOM   4284 1HH1 ARG B  87      18.511   1.095  43.051  1.00  0.00           H  
ATOM   4285 2HH1 ARG B  87      18.576   0.032  41.663  1.00  0.00           H  
ATOM   4286 1HH2 ARG B  87      20.477  -2.418  43.289  1.00  0.00           H  
ATOM   4287 2HH2 ARG B  87      19.689  -1.957  41.797  1.00  0.00           H  
ATOM   4288  N   ILE B  88      14.898   2.552  45.123  1.00  0.00           N  
ATOM   4289  CA  ILE B  88      13.766   2.034  44.365  1.00  0.00           C  
ATOM   4290  C   ILE B  88      13.508   2.871  43.118  1.00  0.00           C  
ATOM   4291  O   ILE B  88      13.311   2.334  42.028  1.00  0.00           O  
ATOM   4292  CB  ILE B  88      12.495   1.999  45.233  1.00  0.00           C  
ATOM   4293  CG1 ILE B  88      12.642   0.969  46.355  1.00  0.00           C  
ATOM   4294  CG2 ILE B  88      11.276   1.687  44.376  1.00  0.00           C  
ATOM   4295  CD1 ILE B  88      11.582   1.078  47.427  1.00  0.00           C  
ATOM   4296  H   ILE B  88      14.735   2.968  46.029  1.00  0.00           H  
ATOM   4297  HA  ILE B  88      13.997   1.017  44.050  1.00  0.00           H  
ATOM   4298  HB  ILE B  88      12.353   2.968  45.710  1.00  0.00           H  
ATOM   4299 1HG1 ILE B  88      12.601  -0.036  45.935  1.00  0.00           H  
ATOM   4300 2HG1 ILE B  88      13.618   1.083  46.828  1.00  0.00           H  
ATOM   4301 1HG2 ILE B  88      10.386   1.666  45.005  1.00  0.00           H  
ATOM   4302 2HG2 ILE B  88      11.162   2.456  43.613  1.00  0.00           H  
ATOM   4303 3HG2 ILE B  88      11.405   0.717  43.898  1.00  0.00           H  
ATOM   4304 1HD1 ILE B  88      11.755   0.316  48.188  1.00  0.00           H  
ATOM   4305 2HD1 ILE B  88      11.630   2.066  47.886  1.00  0.00           H  
ATOM   4306 3HD1 ILE B  88      10.599   0.931  46.983  1.00  0.00           H  
ATOM   4307  N   VAL B  89      13.512   4.189  43.286  1.00  0.00           N  
ATOM   4308  CA  VAL B  89      13.239   5.102  42.183  1.00  0.00           C  
ATOM   4309  C   VAL B  89      14.343   5.046  41.135  1.00  0.00           C  
ATOM   4310  O   VAL B  89      14.076   5.108  39.934  1.00  0.00           O  
ATOM   4311  CB  VAL B  89      13.104   6.545  42.704  1.00  0.00           C  
ATOM   4312  CG1 VAL B  89      12.999   7.523  41.543  1.00  0.00           C  
ATOM   4313  CG2 VAL B  89      11.889   6.655  43.613  1.00  0.00           C  
ATOM   4314  H   VAL B  89      13.708   4.568  44.201  1.00  0.00           H  
ATOM   4315  HA  VAL B  89      12.298   4.809  41.715  1.00  0.00           H  
ATOM   4316  HB  VAL B  89      14.002   6.805  43.263  1.00  0.00           H  
ATOM   4317 1HG1 VAL B  89      12.904   8.538  41.929  1.00  0.00           H  
ATOM   4318 2HG1 VAL B  89      13.894   7.452  40.926  1.00  0.00           H  
ATOM   4319 3HG1 VAL B  89      12.122   7.281  40.942  1.00  0.00           H  
ATOM   4320 1HG2 VAL B  89      11.800   7.678  43.978  1.00  0.00           H  
ATOM   4321 2HG2 VAL B  89      10.991   6.389  43.055  1.00  0.00           H  
ATOM   4322 3HG2 VAL B  89      12.005   5.977  44.459  1.00  0.00           H  
ATOM   4323  N   ALA B  90      15.584   4.929  41.595  1.00  0.00           N  
ATOM   4324  CA  ALA B  90      16.726   4.810  40.698  1.00  0.00           C  
ATOM   4325  C   ALA B  90      16.603   3.580  39.808  1.00  0.00           C  
ATOM   4326  O   ALA B  90      16.813   3.654  38.598  1.00  0.00           O  
ATOM   4327  CB  ALA B  90      18.022   4.761  41.493  1.00  0.00           C  
ATOM   4328  H   ALA B  90      15.739   4.920  42.594  1.00  0.00           H  
ATOM   4329  HA  ALA B  90      16.742   5.689  40.053  1.00  0.00           H  
ATOM   4330 1HB  ALA B  90      18.866   4.673  40.809  1.00  0.00           H  
ATOM   4331 2HB  ALA B  90      18.124   5.673  42.081  1.00  0.00           H  
ATOM   4332 3HB  ALA B  90      18.006   3.900  42.161  1.00  0.00           H  
ATOM   4333  N   GLU B  91      16.263   2.449  40.416  1.00  0.00           N  
ATOM   4334  CA  GLU B  91      16.082   1.206  39.676  1.00  0.00           C  
ATOM   4335  C   GLU B  91      14.927   1.316  38.689  1.00  0.00           C  
ATOM   4336  O   GLU B  91      14.993   0.787  37.580  1.00  0.00           O  
ATOM   4337  CB  GLU B  91      15.835   0.043  40.639  1.00  0.00           C  
ATOM   4338  CG  GLU B  91      15.698  -1.315  39.964  1.00  0.00           C  
ATOM   4339  CD  GLU B  91      16.962  -1.758  39.281  1.00  0.00           C  
ATOM   4340  OE1 GLU B  91      18.007  -1.257  39.623  1.00  0.00           O  
ATOM   4341  OE2 GLU B  91      16.883  -2.598  38.416  1.00  0.00           O1-
ATOM   4342  H   GLU B  91      16.127   2.449  41.417  1.00  0.00           H  
ATOM   4343  HA  GLU B  91      16.992   1.004  39.110  1.00  0.00           H  
ATOM   4344 1HB  GLU B  91      16.656  -0.019  41.353  1.00  0.00           H  
ATOM   4345 2HB  GLU B  91      14.922   0.228  41.206  1.00  0.00           H  
ATOM   4346 1HG  GLU B  91      15.426  -2.056  40.715  1.00  0.00           H  
ATOM   4347 2HG  GLU B  91      14.893  -1.266  39.233  1.00  0.00           H  
ATOM   4348  N   ILE B  92      13.869   2.006  39.100  1.00  0.00           N  
ATOM   4349  CA  ILE B  92      12.736   2.269  38.220  1.00  0.00           C  
ATOM   4350  C   ILE B  92      13.173   3.023  36.971  1.00  0.00           C  
ATOM   4351  O   ILE B  92      12.833   2.640  35.851  1.00  0.00           O  
ATOM   4352  CB  ILE B  92      11.647   3.075  38.952  1.00  0.00           C  
ATOM   4353  CG1 ILE B  92      10.932   2.194  39.980  1.00  0.00           C  
ATOM   4354  CG2 ILE B  92      10.652   3.651  37.956  1.00  0.00           C  
ATOM   4355  CD1 ILE B  92      10.164   2.974  41.023  1.00  0.00           C  
ATOM   4356  H   ILE B  92      13.848   2.357  40.047  1.00  0.00           H  
ATOM   4357  HA  ILE B  92      12.311   1.315  37.910  1.00  0.00           H  
ATOM   4358  HB  ILE B  92      12.109   3.893  39.504  1.00  0.00           H  
ATOM   4359 1HG1 ILE B  92      10.237   1.530  39.469  1.00  0.00           H  
ATOM   4360 2HG1 ILE B  92      11.663   1.568  40.494  1.00  0.00           H  
ATOM   4361 1HG2 ILE B  92       9.889   4.216  38.490  1.00  0.00           H  
ATOM   4362 2HG2 ILE B  92      11.172   4.309  37.262  1.00  0.00           H  
ATOM   4363 3HG2 ILE B  92      10.181   2.839  37.402  1.00  0.00           H  
ATOM   4364 1HD1 ILE B  92       9.686   2.281  41.715  1.00  0.00           H  
ATOM   4365 2HD1 ILE B  92      10.849   3.621  41.571  1.00  0.00           H  
ATOM   4366 3HD1 ILE B  92       9.403   3.581  40.535  1.00  0.00           H  
ATOM   4367  N   VAL B  93      13.928   4.099  37.169  1.00  0.00           N  
ATOM   4368  CA  VAL B  93      14.437   4.893  36.057  1.00  0.00           C  
ATOM   4369  C   VAL B  93      15.293   4.046  35.123  1.00  0.00           C  
ATOM   4370  O   VAL B  93      15.104   4.062  33.907  1.00  0.00           O  
ATOM   4371  CB  VAL B  93      15.273   6.075  36.584  1.00  0.00           C  
ATOM   4372  CG1 VAL B  93      16.015   6.753  35.442  1.00  0.00           C  
ATOM   4373  CG2 VAL B  93      14.371   7.066  37.304  1.00  0.00           C  
ATOM   4374  H   VAL B  93      14.154   4.374  38.114  1.00  0.00           H  
ATOM   4375  HA  VAL B  93      13.589   5.285  35.495  1.00  0.00           H  
ATOM   4376  HB  VAL B  93      16.025   5.697  37.277  1.00  0.00           H  
ATOM   4377 1HG1 VAL B  93      16.601   7.586  35.832  1.00  0.00           H  
ATOM   4378 2HG1 VAL B  93      16.682   6.035  34.964  1.00  0.00           H  
ATOM   4379 3HG1 VAL B  93      15.298   7.126  34.712  1.00  0.00           H  
ATOM   4380 1HG2 VAL B  93      14.967   7.899  37.674  1.00  0.00           H  
ATOM   4381 2HG2 VAL B  93      13.615   7.440  36.612  1.00  0.00           H  
ATOM   4382 3HG2 VAL B  93      13.881   6.570  38.142  1.00  0.00           H  
ATOM   4383  N   GLU B  94      16.237   3.309  35.700  1.00  0.00           N  
ATOM   4384  CA  GLU B  94      17.131   2.463  34.918  1.00  0.00           C  
ATOM   4385  C   GLU B  94      16.351   1.436  34.108  1.00  0.00           C  
ATOM   4386  O   GLU B  94      16.724   1.103  32.983  1.00  0.00           O  
ATOM   4387  CB  GLU B  94      18.130   1.753  35.835  1.00  0.00           C  
ATOM   4388  CG  GLU B  94      19.190   2.665  36.435  1.00  0.00           C  
ATOM   4389  CD  GLU B  94      20.172   1.928  37.302  1.00  0.00           C  
ATOM   4390  OE1 GLU B  94      20.084   0.726  37.379  1.00  0.00           O  
ATOM   4391  OE2 GLU B  94      21.014   2.568  37.889  1.00  0.00           O1-
ATOM   4392  H   GLU B  94      16.336   3.334  36.704  1.00  0.00           H  
ATOM   4393  HA  GLU B  94      17.684   3.095  34.222  1.00  0.00           H  
ATOM   4394 1HB  GLU B  94      17.595   1.276  36.656  1.00  0.00           H  
ATOM   4395 2HB  GLU B  94      18.641   0.968  35.278  1.00  0.00           H  
ATOM   4396 1HG  GLU B  94      19.733   3.155  35.627  1.00  0.00           H  
ATOM   4397 2HG  GLU B  94      18.699   3.436  37.026  1.00  0.00           H  
ATOM   4398  N   ALA B  95      15.265   0.934  34.688  1.00  0.00           N  
ATOM   4399  CA  ALA B  95      14.428  -0.056  34.020  1.00  0.00           C  
ATOM   4400  C   ALA B  95      13.623   0.575  32.891  1.00  0.00           C  
ATOM   4401  O   ALA B  95      13.398  -0.049  31.854  1.00  0.00           O  
ATOM   4402  CB  ALA B  95      13.500  -0.726  35.022  1.00  0.00           C  
ATOM   4403  H   ALA B  95      15.012   1.248  35.615  1.00  0.00           H  
ATOM   4404  HA  ALA B  95      15.081  -0.811  33.584  1.00  0.00           H  
ATOM   4405 1HB  ALA B  95      12.881  -1.463  34.508  1.00  0.00           H  
ATOM   4406 2HB  ALA B  95      14.090  -1.222  35.792  1.00  0.00           H  
ATOM   4407 3HB  ALA B  95      12.859   0.025  35.484  1.00  0.00           H  
ATOM   4408  N   LEU B  96      13.192   1.814  33.099  1.00  0.00           N  
ATOM   4409  CA  LEU B  96      12.547   2.588  32.045  1.00  0.00           C  
ATOM   4410  C   LEU B  96      13.497   2.834  30.881  1.00  0.00           C  
ATOM   4411  O   LEU B  96      13.101   2.758  29.717  1.00  0.00           O  
ATOM   4412  CB  LEU B  96      12.049   3.928  32.600  1.00  0.00           C  
ATOM   4413  CG  LEU B  96      10.865   3.848  33.573  1.00  0.00           C  
ATOM   4414  CD1 LEU B  96      10.654   5.206  34.228  1.00  0.00           C  
ATOM   4415  CD2 LEU B  96       9.620   3.403  32.821  1.00  0.00           C  
ATOM   4416  H   LEU B  96      13.316   2.232  34.010  1.00  0.00           H  
ATOM   4417  HA  LEU B  96      11.691   2.021  31.676  1.00  0.00           H  
ATOM   4418 1HB  LEU B  96      12.872   4.415  33.120  1.00  0.00           H  
ATOM   4419 2HB  LEU B  96      11.749   4.560  31.765  1.00  0.00           H  
ATOM   4420  HG  LEU B  96      11.090   3.128  34.361  1.00  0.00           H  
ATOM   4421 1HD1 LEU B  96       9.812   5.148  34.919  1.00  0.00           H  
ATOM   4422 2HD1 LEU B  96      11.552   5.490  34.775  1.00  0.00           H  
ATOM   4423 3HD1 LEU B  96      10.442   5.951  33.461  1.00  0.00           H  
ATOM   4424 1HD2 LEU B  96       8.778   3.345  33.512  1.00  0.00           H  
ATOM   4425 2HD2 LEU B  96       9.393   4.122  32.033  1.00  0.00           H  
ATOM   4426 3HD2 LEU B  96       9.793   2.422  32.377  1.00  0.00           H  
ATOM   4427  N   LYS B  97      14.752   3.129  31.201  1.00  0.00           N  
ATOM   4428  CA  LYS B  97      15.769   3.361  30.182  1.00  0.00           C  
ATOM   4429  C   LYS B  97      16.057   2.090  29.392  1.00  0.00           C  
ATOM   4430  O   LYS B  97      16.239   2.132  28.174  1.00  0.00           O  
ATOM   4431  CB  LYS B  97      17.056   3.886  30.818  1.00  0.00           C  
ATOM   4432  CG  LYS B  97      16.936   5.280  31.421  1.00  0.00           C  
ATOM   4433  CD  LYS B  97      16.828   6.343  30.339  1.00  0.00           C  
ATOM   4434  CE  LYS B  97      18.170   6.581  29.660  1.00  0.00           C  
ATOM   4435  NZ  LYS B  97      18.123   7.736  28.724  1.00  0.00           N1+
ATOM   4436  H   LYS B  97      15.009   3.193  32.176  1.00  0.00           H  
ATOM   4437  HA  LYS B  97      15.394   4.109  29.484  1.00  0.00           H  
ATOM   4438 1HB  LYS B  97      17.375   3.206  31.609  1.00  0.00           H  
ATOM   4439 2HB  LYS B  97      17.848   3.913  30.069  1.00  0.00           H  
ATOM   4440 1HG  LYS B  97      16.049   5.327  32.055  1.00  0.00           H  
ATOM   4441 2HG  LYS B  97      17.810   5.487  32.037  1.00  0.00           H  
ATOM   4442 1HD  LYS B  97      16.102   6.027  29.588  1.00  0.00           H  
ATOM   4443 2HD  LYS B  97      16.485   7.278  30.780  1.00  0.00           H  
ATOM   4444 1HE  LYS B  97      18.930   6.773  30.417  1.00  0.00           H  
ATOM   4445 2HE  LYS B  97      18.459   5.690  29.104  1.00  0.00           H  
ATOM   4446 1HZ  LYS B  97      19.029   7.860  28.295  1.00  0.00           H  
ATOM   4447 2HZ  LYS B  97      17.432   7.561  28.007  1.00  0.00           H  
ATOM   4448 3HZ  LYS B  97      17.874   8.573  29.232  1.00  0.00           H  
ATOM   4449  N   ARG B  98      16.096   0.960  30.090  1.00  0.00           N  
ATOM   4450  CA  ARG B  98      16.357  -0.325  29.455  1.00  0.00           C  
ATOM   4451  C   ARG B  98      15.254  -0.686  28.468  1.00  0.00           C  
ATOM   4452  O   ARG B  98      15.513  -1.287  27.425  1.00  0.00           O  
ATOM   4453  CB  ARG B  98      16.478  -1.424  30.501  1.00  0.00           C  
ATOM   4454  CG  ARG B  98      16.849  -2.792  29.952  1.00  0.00           C  
ATOM   4455  CD  ARG B  98      17.073  -3.779  31.039  1.00  0.00           C  
ATOM   4456  NE  ARG B  98      15.855  -4.051  31.784  1.00  0.00           N  
ATOM   4457  CZ  ARG B  98      15.811  -4.666  32.982  1.00  0.00           C  
ATOM   4458  NH1 ARG B  98      16.924  -5.066  33.556  1.00  0.00           N1+
ATOM   4459  NH2 ARG B  98      14.650  -4.867  33.580  1.00  0.00           N  
ATOM   4460  H   ARG B  98      15.941   0.993  31.088  1.00  0.00           H  
ATOM   4461  HA  ARG B  98      17.300  -0.258  28.911  1.00  0.00           H  
ATOM   4462 1HB  ARG B  98      17.234  -1.147  31.234  1.00  0.00           H  
ATOM   4463 2HB  ARG B  98      15.531  -1.528  31.031  1.00  0.00           H  
ATOM   4464 1HG  ARG B  98      16.044  -3.160  29.316  1.00  0.00           H  
ATOM   4465 2HG  ARG B  98      17.766  -2.713  29.367  1.00  0.00           H  
ATOM   4466 1HD  ARG B  98      17.428  -4.716  30.613  1.00  0.00           H  
ATOM   4467 2HD  ARG B  98      17.818  -3.391  31.734  1.00  0.00           H  
ATOM   4468  HE  ARG B  98      14.978  -3.757  31.374  1.00  0.00           H  
ATOM   4469 1HH1 ARG B  98      17.812  -4.912  33.099  1.00  0.00           H  
ATOM   4470 2HH1 ARG B  98      16.892  -5.527  34.454  1.00  0.00           H  
ATOM   4471 1HH2 ARG B  98      13.794  -4.559  33.139  1.00  0.00           H  
ATOM   4472 2HH2 ARG B  98      14.618  -5.328  34.477  1.00  0.00           H  
ATOM   4473  N   SER B  99      14.023  -0.317  28.804  1.00  0.00           N  
ATOM   4474  CA  SER B  99      12.867  -0.675  27.990  1.00  0.00           C  
ATOM   4475  C   SER B  99      12.819   0.149  26.709  1.00  0.00           C  
ATOM   4476  O   SER B  99      12.047  -0.148  25.798  1.00  0.00           O  
ATOM   4477  CB  SER B  99      11.589  -0.472  28.780  1.00  0.00           C  
ATOM   4478  OG  SER B  99      11.538  -1.337  29.882  1.00  0.00           O  
ATOM   4479  H   SER B  99      13.885   0.226  29.644  1.00  0.00           H  
ATOM   4480  HA  SER B  99      12.949  -1.728  27.717  1.00  0.00           H  
ATOM   4481 1HB  SER B  99      11.534   0.561  29.123  1.00  0.00           H  
ATOM   4482 2HB  SER B  99      10.731  -0.649  28.134  1.00  0.00           H  
ATOM   4483  HG  SER B  99      12.104  -0.946  30.552  1.00  0.00           H  
ATOM   4484  N   GLY B 100      13.649   1.184  26.647  1.00  0.00           N  
ATOM   4485  CA  GLY B 100      13.500   2.224  25.634  1.00  0.00           C  
ATOM   4486  C   GLY B 100      12.304   3.118  25.935  1.00  0.00           C  
ATOM   4487  O   GLY B 100      11.156   2.729  25.713  1.00  0.00           O  
ATOM   4488  H   GLY B 100      14.402   1.253  27.315  1.00  0.00           H  
ATOM   4489 1HA  GLY B 100      14.409   2.827  25.597  1.00  0.00           H  
ATOM   4490 2HA  GLY B 100      13.379   1.764  24.655  1.00  0.00           H  
ATOM   4491  N   ALA B 101      12.577   4.315  26.440  1.00  0.00           N  
ATOM   4492  CA  ALA B 101      11.522   5.221  26.879  1.00  0.00           C  
ATOM   4493  C   ALA B 101      11.815   6.654  26.454  1.00  0.00           C  
ATOM   4494  O   ALA B 101      12.875   6.943  25.898  1.00  0.00           O  
ATOM   4495  CB  ALA B 101      11.349   5.142  28.389  1.00  0.00           C  
ATOM   4496  H   ALA B 101      13.541   4.605  26.524  1.00  0.00           H  
ATOM   4497  HA  ALA B 101      10.587   4.916  26.409  1.00  0.00           H  
ATOM   4498 1HB  ALA B 101      10.558   5.825  28.701  1.00  0.00           H  
ATOM   4499 2HB  ALA B 101      11.082   4.124  28.672  1.00  0.00           H  
ATOM   4500 3HB  ALA B 101      12.282   5.421  28.876  1.00  0.00           H  
ATOM   4501  N   SER B 102      10.870   7.549  26.720  1.00  0.00           N  
ATOM   4502  CA  SER B 102      11.052   8.965  26.422  1.00  0.00           C  
ATOM   4503  C   SER B 102      11.361   9.759  27.685  1.00  0.00           C  
ATOM   4504  O   SER B 102      10.964   9.373  28.785  1.00  0.00           O  
ATOM   4505  CB  SER B 102       9.809   9.522  25.756  1.00  0.00           C  
ATOM   4506  OG  SER B 102       8.704   9.450  26.615  1.00  0.00           O  
ATOM   4507  H   SER B 102      10.005   7.242  27.139  1.00  0.00           H  
ATOM   4508  HA  SER B 102      11.893   9.071  25.737  1.00  0.00           H  
ATOM   4509 1HB  SER B 102       9.983  10.559  25.469  1.00  0.00           H  
ATOM   4510 2HB  SER B 102       9.602   8.962  24.845  1.00  0.00           H  
ATOM   4511  HG  SER B 102       8.206   8.676  26.341  1.00  0.00           H  
ATOM   4512  N   GLU B 103      12.073  10.868  27.522  1.00  0.00           N  
ATOM   4513  CA  GLU B 103      12.340  11.778  28.629  1.00  0.00           C  
ATOM   4514  C   GLU B 103      11.047  12.319  29.223  1.00  0.00           C  
ATOM   4515  O   GLU B 103      10.999  12.691  30.395  1.00  0.00           O  
ATOM   4516  CB  GLU B 103      13.224  12.937  28.165  1.00  0.00           C  
ATOM   4517  CG  GLU B 103      12.593  13.822  27.100  1.00  0.00           C  
ATOM   4518  CD  GLU B 103      12.798  13.297  25.706  1.00  0.00           C  
ATOM   4519  OE1 GLU B 103      13.111  12.139  25.568  1.00  0.00           O  
ATOM   4520  OE2 GLU B 103      12.642  14.055  24.778  1.00  0.00           O1-
ATOM   4521  H   GLU B 103      12.438  11.088  26.606  1.00  0.00           H  
ATOM   4522  HA  GLU B 103      12.867  11.226  29.409  1.00  0.00           H  
ATOM   4523 1HB  GLU B 103      13.475  13.568  29.018  1.00  0.00           H  
ATOM   4524 2HB  GLU B 103      14.158  12.545  27.763  1.00  0.00           H  
ATOM   4525 1HG  GLU B 103      11.523  13.899  27.293  1.00  0.00           H  
ATOM   4526 2HG  GLU B 103      13.020  14.822  27.173  1.00  0.00           H  
ATOM   4527  N   LYS B 104       9.999  12.360  28.406  1.00  0.00           N  
ATOM   4528  CA  LYS B 104       8.714  12.900  28.835  1.00  0.00           C  
ATOM   4529  C   LYS B 104       7.942  11.886  29.669  1.00  0.00           C  
ATOM   4530  O   LYS B 104       7.161  12.255  30.547  1.00  0.00           O  
ATOM   4531  CB  LYS B 104       7.883  13.329  27.626  1.00  0.00           C  
ATOM   4532  CG  LYS B 104       8.424  14.548  26.890  1.00  0.00           C  
ATOM   4533  CD  LYS B 104       7.544  14.913  25.704  1.00  0.00           C  
ATOM   4534  CE  LYS B 104       8.083  16.132  24.969  1.00  0.00           C  
ATOM   4535  NZ  LYS B 104       7.252  16.480  23.784  1.00  0.00           N1+
ATOM   4536  H   LYS B 104      10.095  12.009  27.465  1.00  0.00           H  
ATOM   4537  HA  LYS B 104       8.897  13.780  29.453  1.00  0.00           H  
ATOM   4538 1HB  LYS B 104       7.825  12.506  26.913  1.00  0.00           H  
ATOM   4539 2HB  LYS B 104       6.865  13.556  27.946  1.00  0.00           H  
ATOM   4540 1HG  LYS B 104       8.468  15.396  27.574  1.00  0.00           H  
ATOM   4541 2HG  LYS B 104       9.432  14.339  26.533  1.00  0.00           H  
ATOM   4542 1HD  LYS B 104       7.500  14.072  25.011  1.00  0.00           H  
ATOM   4543 2HD  LYS B 104       6.534  15.128  26.053  1.00  0.00           H  
ATOM   4544 1HE  LYS B 104       8.103  16.985  25.646  1.00  0.00           H  
ATOM   4545 2HE  LYS B 104       9.102  15.936  24.637  1.00  0.00           H  
ATOM   4546 1HZ  LYS B 104       7.642  17.291  23.326  1.00  0.00           H  
ATOM   4547 2HZ  LYS B 104       7.241  15.701  23.140  1.00  0.00           H  
ATOM   4548 3HZ  LYS B 104       6.309  16.683  24.082  1.00  0.00           H  
ATOM   4549  N   ASP B 105       8.164  10.606  29.390  1.00  0.00           N  
ATOM   4550  CA  ASP B 105       7.558   9.534  30.172  1.00  0.00           C  
ATOM   4551  C   ASP B 105       8.247   9.380  31.521  1.00  0.00           C  
ATOM   4552  O   ASP B 105       7.589   9.248  32.554  1.00  0.00           O  
ATOM   4553  CB  ASP B 105       7.621   8.211  29.406  1.00  0.00           C  
ATOM   4554  CG  ASP B 105       6.702   8.184  28.192  1.00  0.00           C  
ATOM   4555  OD1 ASP B 105       5.641   8.758  28.262  1.00  0.00           O  
ATOM   4556  OD2 ASP B 105       7.069   7.591  27.206  1.00  0.00           O1-
ATOM   4557  H   ASP B 105       8.769  10.369  28.616  1.00  0.00           H  
ATOM   4558  HA  ASP B 105       6.512   9.787  30.351  1.00  0.00           H  
ATOM   4559 1HB  ASP B 105       8.643   8.031  29.073  1.00  0.00           H  
ATOM   4560 2HB  ASP B 105       7.344   7.392  30.071  1.00  0.00           H  
ATOM   4561  N   ILE B 106       9.575   9.397  31.507  1.00  0.00           N  
ATOM   4562  CA  ILE B 106      10.355   9.368  32.739  1.00  0.00           C  
ATOM   4563  C   ILE B 106       9.997  10.537  33.646  1.00  0.00           C  
ATOM   4564  O   ILE B 106       9.745  10.357  34.837  1.00  0.00           O  
ATOM   4565  CB  ILE B 106      11.864   9.397  32.434  1.00  0.00           C  
ATOM   4566  CG1 ILE B 106      12.298   8.094  31.758  1.00  0.00           C  
ATOM   4567  CG2 ILE B 106      12.659   9.630  33.710  1.00  0.00           C  
ATOM   4568  CD1 ILE B 106      13.688   8.147  31.166  1.00  0.00           C  
ATOM   4569  H   ILE B 106      10.057   9.430  30.621  1.00  0.00           H  
ATOM   4570  HA  ILE B 106      10.129   8.443  33.270  1.00  0.00           H  
ATOM   4571  HB  ILE B 106      12.078  10.203  31.733  1.00  0.00           H  
ATOM   4572 1HG1 ILE B 106      12.266   7.281  32.482  1.00  0.00           H  
ATOM   4573 2HG1 ILE B 106      11.597   7.848  30.960  1.00  0.00           H  
ATOM   4574 1HG2 ILE B 106      13.724   9.647  33.477  1.00  0.00           H  
ATOM   4575 2HG2 ILE B 106      12.369  10.582  34.151  1.00  0.00           H  
ATOM   4576 3HG2 ILE B 106      12.456   8.825  34.417  1.00  0.00           H  
ATOM   4577 1HD1 ILE B 106      13.923   7.188  30.704  1.00  0.00           H  
ATOM   4578 2HD1 ILE B 106      13.732   8.933  30.411  1.00  0.00           H  
ATOM   4579 3HD1 ILE B 106      14.411   8.358  31.953  1.00  0.00           H  
ATOM   4580  N   ALA B 107       9.974  11.737  33.075  1.00  0.00           N  
ATOM   4581  CA  ALA B 107       9.663  12.942  33.835  1.00  0.00           C  
ATOM   4582  C   ALA B 107       8.284  12.849  34.473  1.00  0.00           C  
ATOM   4583  O   ALA B 107       8.113  13.158  35.653  1.00  0.00           O  
ATOM   4584  CB  ALA B 107       9.751  14.169  32.940  1.00  0.00           C  
ATOM   4585  H   ALA B 107      10.178  11.816  32.088  1.00  0.00           H  
ATOM   4586  HA  ALA B 107      10.397  13.035  34.636  1.00  0.00           H  
ATOM   4587 1HB  ALA B 107       9.516  15.061  33.522  1.00  0.00           H  
ATOM   4588 2HB  ALA B 107      10.760  14.255  32.537  1.00  0.00           H  
ATOM   4589 3HB  ALA B 107       9.040  14.074  32.121  1.00  0.00           H  
ATOM   4590  N   THR B 108       7.300  12.422  33.687  1.00  0.00           N  
ATOM   4591  CA  THR B 108       5.938  12.265  34.182  1.00  0.00           C  
ATOM   4592  C   THR B 108       5.887  11.303  35.360  1.00  0.00           C  
ATOM   4593  O   THR B 108       5.292  11.604  36.396  1.00  0.00           O  
ATOM   4594  CB  THR B 108       4.998  11.768  33.067  1.00  0.00           C  
ATOM   4595  CG2 THR B 108       3.593  11.556  33.610  1.00  0.00           C  
ATOM   4596  OG1 THR B 108       4.957  12.733  32.008  1.00  0.00           O  
ATOM   4597  H   THR B 108       7.503  12.201  32.723  1.00  0.00           H  
ATOM   4598  HA  THR B 108       5.579  13.237  34.521  1.00  0.00           H  
ATOM   4599  HB  THR B 108       5.374  10.826  32.668  1.00  0.00           H  
ATOM   4600  HG1 THR B 108       5.734  12.633  31.454  1.00  0.00           H  
ATOM   4601 1HG2 THR B 108       2.943  11.204  32.809  1.00  0.00           H  
ATOM   4602 2HG2 THR B 108       3.620  10.814  34.408  1.00  0.00           H  
ATOM   4603 3HG2 THR B 108       3.209  12.496  34.002  1.00  0.00           H  
ATOM   4604  N   ILE B 109       6.515  10.143  35.199  1.00  0.00           N  
ATOM   4605  CA  ILE B 109       6.473   9.100  36.218  1.00  0.00           C  
ATOM   4606  C   ILE B 109       7.175   9.548  37.493  1.00  0.00           C  
ATOM   4607  O   ILE B 109       6.640   9.399  38.592  1.00  0.00           O  
ATOM   4608  CB  ILE B 109       7.121   7.802  35.702  1.00  0.00           C  
ATOM   4609  CG1 ILE B 109       6.270   7.186  34.588  1.00  0.00           C  
ATOM   4610  CG2 ILE B 109       7.311   6.813  36.842  1.00  0.00           C  
ATOM   4611  CD1 ILE B 109       6.987   6.121  33.790  1.00  0.00           C  
ATOM   4612  H   ILE B 109       7.035   9.980  34.349  1.00  0.00           H  
ATOM   4613  HA  ILE B 109       5.431   8.893  36.457  1.00  0.00           H  
ATOM   4614  HB  ILE B 109       8.093   8.030  35.266  1.00  0.00           H  
ATOM   4615 1HG1 ILE B 109       5.372   6.744  35.020  1.00  0.00           H  
ATOM   4616 2HG1 ILE B 109       5.950   7.968  33.900  1.00  0.00           H  
ATOM   4617 1HG2 ILE B 109       7.769   5.902  36.459  1.00  0.00           H  
ATOM   4618 2HG2 ILE B 109       7.955   7.252  37.601  1.00  0.00           H  
ATOM   4619 3HG2 ILE B 109       6.341   6.575  37.281  1.00  0.00           H  
ATOM   4620 1HD1 ILE B 109       6.320   5.732  33.020  1.00  0.00           H  
ATOM   4621 2HD1 ILE B 109       7.872   6.551  33.320  1.00  0.00           H  
ATOM   4622 3HD1 ILE B 109       7.286   5.310  34.454  1.00  0.00           H  
ATOM   4623  N   VAL B 110       8.376  10.095  37.340  1.00  0.00           N  
ATOM   4624  CA  VAL B 110       9.160  10.553  38.482  1.00  0.00           C  
ATOM   4625  C   VAL B 110       8.457  11.693  39.210  1.00  0.00           C  
ATOM   4626  O   VAL B 110       8.449  11.745  40.440  1.00  0.00           O  
ATOM   4627  CB  VAL B 110      10.552  11.023  38.020  1.00  0.00           C  
ATOM   4628  CG1 VAL B 110      11.250  11.791  39.132  1.00  0.00           C  
ATOM   4629  CG2 VAL B 110      11.384   9.827  37.585  1.00  0.00           C  
ATOM   4630  H   VAL B 110       8.757  10.196  36.411  1.00  0.00           H  
ATOM   4631  HA  VAL B 110       9.283   9.720  39.173  1.00  0.00           H  
ATOM   4632  HB  VAL B 110      10.433  11.709  37.181  1.00  0.00           H  
ATOM   4633 1HG1 VAL B 110      12.233  12.117  38.788  1.00  0.00           H  
ATOM   4634 2HG1 VAL B 110      10.654  12.663  39.402  1.00  0.00           H  
ATOM   4635 3HG1 VAL B 110      11.367  11.146  40.002  1.00  0.00           H  
ATOM   4636 1HG2 VAL B 110      12.367  10.167  37.259  1.00  0.00           H  
ATOM   4637 2HG2 VAL B 110      11.498   9.139  38.422  1.00  0.00           H  
ATOM   4638 3HG2 VAL B 110      10.886   9.317  36.760  1.00  0.00           H  
ATOM   4639  N   ALA B 111       7.869  12.604  38.443  1.00  0.00           N  
ATOM   4640  CA  ALA B 111       7.162  13.745  39.014  1.00  0.00           C  
ATOM   4641  C   ALA B 111       5.952  13.296  39.822  1.00  0.00           C  
ATOM   4642  O   ALA B 111       5.665  13.845  40.886  1.00  0.00           O  
ATOM   4643  CB  ALA B 111       6.738  14.709  37.916  1.00  0.00           C  
ATOM   4644  H   ALA B 111       7.910  12.504  37.439  1.00  0.00           H  
ATOM   4645  HA  ALA B 111       7.844  14.260  39.692  1.00  0.00           H  
ATOM   4646 1HB  ALA B 111       6.212  15.556  38.358  1.00  0.00           H  
ATOM   4647 2HB  ALA B 111       7.620  15.066  37.384  1.00  0.00           H  
ATOM   4648 3HB  ALA B 111       6.078  14.197  37.218  1.00  0.00           H  
ATOM   4649  N   ALA B 112       5.244  12.295  39.310  1.00  0.00           N  
ATOM   4650  CA  ALA B 112       4.108  11.718  40.020  1.00  0.00           C  
ATOM   4651  C   ALA B 112       4.548  11.068  41.326  1.00  0.00           C  
ATOM   4652  O   ALA B 112       3.893  11.220  42.357  1.00  0.00           O  
ATOM   4653  CB  ALA B 112       3.391  10.705  39.140  1.00  0.00           C  
ATOM   4654  H   ALA B 112       5.499  11.924  38.406  1.00  0.00           H  
ATOM   4655  HA  ALA B 112       3.403  12.517  40.250  1.00  0.00           H  
ATOM   4656 1HB  ALA B 112       2.546  10.283  39.684  1.00  0.00           H  
ATOM   4657 2HB  ALA B 112       3.031  11.198  38.237  1.00  0.00           H  
ATOM   4658 3HB  ALA B 112       4.081   9.908  38.867  1.00  0.00           H  
ATOM   4659  N   ILE B 113       5.661  10.343  41.274  1.00  0.00           N  
ATOM   4660  CA  ILE B 113       6.209   9.696  42.460  1.00  0.00           C  
ATOM   4661  C   ILE B 113       6.575  10.721  43.527  1.00  0.00           C  
ATOM   4662  O   ILE B 113       6.230  10.564  44.697  1.00  0.00           O  
ATOM   4663  CB  ILE B 113       7.452   8.859  42.105  1.00  0.00           C  
ATOM   4664  CG1 ILE B 113       7.045   7.603  41.329  1.00  0.00           C  
ATOM   4665  CG2 ILE B 113       8.219   8.485  43.363  1.00  0.00           C  
ATOM   4666  CD1 ILE B 113       8.207   6.874  40.695  1.00  0.00           C  
ATOM   4667  H   ILE B 113       6.139  10.237  40.391  1.00  0.00           H  
ATOM   4668  HA  ILE B 113       5.454   9.023  42.868  1.00  0.00           H  
ATOM   4669  HB  ILE B 113       8.104   9.436  41.450  1.00  0.00           H  
ATOM   4670 1HG1 ILE B 113       6.532   6.913  41.998  1.00  0.00           H  
ATOM   4671 2HG1 ILE B 113       6.343   7.874  40.540  1.00  0.00           H  
ATOM   4672 1HG2 ILE B 113       9.094   7.893  43.094  1.00  0.00           H  
ATOM   4673 2HG2 ILE B 113       8.539   9.391  43.876  1.00  0.00           H  
ATOM   4674 3HG2 ILE B 113       7.576   7.903  44.023  1.00  0.00           H  
ATOM   4675 1HD1 ILE B 113       7.839   5.996  40.163  1.00  0.00           H  
ATOM   4676 2HD1 ILE B 113       8.714   7.537  39.994  1.00  0.00           H  
ATOM   4677 3HD1 ILE B 113       8.906   6.561  41.469  1.00  0.00           H  
ATOM   4678  N   ILE B 114       7.277  11.771  43.114  1.00  0.00           N  
ATOM   4679  CA  ILE B 114       7.762  12.782  44.046  1.00  0.00           C  
ATOM   4680  C   ILE B 114       6.608  13.537  44.691  1.00  0.00           C  
ATOM   4681  O   ILE B 114       6.658  13.877  45.872  1.00  0.00           O  
ATOM   4682  CB  ILE B 114       8.696  13.780  43.337  1.00  0.00           C  
ATOM   4683  CG1 ILE B 114      10.012  13.098  42.951  1.00  0.00           C  
ATOM   4684  CG2 ILE B 114       8.959  14.986  44.226  1.00  0.00           C  
ATOM   4685  CD1 ILE B 114      10.869  12.711  44.135  1.00  0.00           C  
ATOM   4686  H   ILE B 114       7.480  11.872  42.129  1.00  0.00           H  
ATOM   4687  HA  ILE B 114       8.326  12.283  44.834  1.00  0.00           H  
ATOM   4688  HB  ILE B 114       8.232  14.117  42.411  1.00  0.00           H  
ATOM   4689 1HG1 ILE B 114       9.800  12.199  42.374  1.00  0.00           H  
ATOM   4690 2HG1 ILE B 114      10.594  13.765  42.314  1.00  0.00           H  
ATOM   4691 1HG2 ILE B 114       9.621  15.681  43.709  1.00  0.00           H  
ATOM   4692 2HG2 ILE B 114       8.016  15.484  44.451  1.00  0.00           H  
ATOM   4693 3HG2 ILE B 114       9.428  14.660  45.154  1.00  0.00           H  
ATOM   4694 1HD1 ILE B 114      11.783  12.234  43.781  1.00  0.00           H  
ATOM   4695 2HD1 ILE B 114      11.123  13.603  44.708  1.00  0.00           H  
ATOM   4696 3HD1 ILE B 114      10.320  12.016  44.769  1.00  0.00           H  
ATOM   4697  N   SER B 115       5.567  13.798  43.906  1.00  0.00           N  
ATOM   4698  CA  SER B 115       4.344  14.397  44.429  1.00  0.00           C  
ATOM   4699  C   SER B 115       3.727  13.527  45.517  1.00  0.00           C  
ATOM   4700  O   SER B 115       3.374  14.016  46.590  1.00  0.00           O  
ATOM   4701  CB  SER B 115       3.345  14.606  43.308  1.00  0.00           C  
ATOM   4702  OG  SER B 115       2.172  15.205  43.786  1.00  0.00           O  
ATOM   4703  H   SER B 115       5.625  13.575  42.923  1.00  0.00           H  
ATOM   4704  HA  SER B 115       4.592  15.365  44.865  1.00  0.00           H  
ATOM   4705 1HB  SER B 115       3.790  15.234  42.537  1.00  0.00           H  
ATOM   4706 2HB  SER B 115       3.106  13.646  42.851  1.00  0.00           H  
ATOM   4707  HG  SER B 115       2.323  16.153  43.743  1.00  0.00           H  
ATOM   4708  N   ALA B 116       3.599  12.236  45.233  1.00  0.00           N  
ATOM   4709  CA  ALA B 116       3.023  11.294  46.187  1.00  0.00           C  
ATOM   4710  C   ALA B 116       3.870  11.204  47.449  1.00  0.00           C  
ATOM   4711  O   ALA B 116       3.342  11.110  48.558  1.00  0.00           O  
ATOM   4712  CB  ALA B 116       2.873   9.920  45.551  1.00  0.00           C  
ATOM   4713  H   ALA B 116       3.908  11.896  44.333  1.00  0.00           H  
ATOM   4714  HA  ALA B 116       2.031  11.651  46.469  1.00  0.00           H  
ATOM   4715 1HB  ALA B 116       2.442   9.229  46.275  1.00  0.00           H  
ATOM   4716 2HB  ALA B 116       2.217   9.991  44.683  1.00  0.00           H  
ATOM   4717 3HB  ALA B 116       3.850   9.556  45.238  1.00  0.00           H  
ATOM   4718  N   VAL B 117       5.187  11.231  47.276  1.00  0.00           N  
ATOM   4719  CA  VAL B 117       6.109  11.252  48.405  1.00  0.00           C  
ATOM   4720  C   VAL B 117       5.833  12.440  49.318  1.00  0.00           C  
ATOM   4721  O   VAL B 117       5.720  12.288  50.534  1.00  0.00           O  
ATOM   4722  CB  VAL B 117       7.564  11.319  47.906  1.00  0.00           C  
ATOM   4723  CG1 VAL B 117       8.503  11.677  49.048  1.00  0.00           C  
ATOM   4724  CG2 VAL B 117       7.958   9.989  47.280  1.00  0.00           C  
ATOM   4725  H   VAL B 117       5.559  11.237  46.337  1.00  0.00           H  
ATOM   4726  HA  VAL B 117       5.976  10.333  48.978  1.00  0.00           H  
ATOM   4727  HB  VAL B 117       7.647  12.110  47.161  1.00  0.00           H  
ATOM   4728 1HG1 VAL B 117       9.528  11.720  48.677  1.00  0.00           H  
ATOM   4729 2HG1 VAL B 117       8.225  12.648  49.456  1.00  0.00           H  
ATOM   4730 3HG1 VAL B 117       8.433  10.920  49.828  1.00  0.00           H  
ATOM   4731 1HG2 VAL B 117       8.988  10.044  46.929  1.00  0.00           H  
ATOM   4732 2HG2 VAL B 117       7.870   9.197  48.024  1.00  0.00           H  
ATOM   4733 3HG2 VAL B 117       7.299   9.773  46.439  1.00  0.00           H  
ATOM   4734  N   ILE B 118       5.726  13.624  48.724  1.00  0.00           N  
ATOM   4735  CA  ILE B 118       5.463  14.841  49.483  1.00  0.00           C  
ATOM   4736  C   ILE B 118       4.141  14.749  50.233  1.00  0.00           C  
ATOM   4737  O   ILE B 118       4.062  15.079  51.416  1.00  0.00           O  
ATOM   4738  CB  ILE B 118       5.445  16.072  48.558  1.00  0.00           C  
ATOM   4739  CG1 ILE B 118       6.853  16.366  48.033  1.00  0.00           C  
ATOM   4740  CG2 ILE B 118       4.884  17.280  49.292  1.00  0.00           C  
ATOM   4741  CD1 ILE B 118       6.883  17.355  46.889  1.00  0.00           C  
ATOM   4742  H   ILE B 118       5.829  13.683  47.721  1.00  0.00           H  
ATOM   4743  HA  ILE B 118       6.261  14.972  50.214  1.00  0.00           H  
ATOM   4744  HB  ILE B 118       4.820  15.865  47.690  1.00  0.00           H  
ATOM   4745 1HG1 ILE B 118       7.467  16.759  48.841  1.00  0.00           H  
ATOM   4746 2HG1 ILE B 118       7.315  15.439  47.692  1.00  0.00           H  
ATOM   4747 1HG2 ILE B 118       4.879  18.141  48.624  1.00  0.00           H  
ATOM   4748 2HG2 ILE B 118       3.867  17.067  49.618  1.00  0.00           H  
ATOM   4749 3HG2 ILE B 118       5.505  17.499  50.161  1.00  0.00           H  
ATOM   4750 1HD1 ILE B 118       7.914  17.511  46.572  1.00  0.00           H  
ATOM   4751 2HD1 ILE B 118       6.300  16.964  46.055  1.00  0.00           H  
ATOM   4752 3HD1 ILE B 118       6.457  18.303  47.217  1.00  0.00           H  
ATOM   4753  N   GLN B 119       3.103  14.296  49.537  1.00  0.00           N  
ATOM   4754  CA  GLN B 119       1.776  14.178  50.131  1.00  0.00           C  
ATOM   4755  C   GLN B 119       1.774  13.180  51.282  1.00  0.00           C  
ATOM   4756  O   GLN B 119       1.245  13.460  52.357  1.00  0.00           O  
ATOM   4757  CB  GLN B 119       0.751  13.757  49.074  1.00  0.00           C  
ATOM   4758  CG  GLN B 119       0.447  14.829  48.041  1.00  0.00           C  
ATOM   4759  CD  GLN B 119      -0.502  14.340  46.963  1.00  0.00           C  
ATOM   4760  NE2 GLN B 119      -0.036  14.345  45.719  1.00  0.00           N  
ATOM   4761  OE1 GLN B 119      -1.642  13.963  47.245  1.00  0.00           O  
ATOM   4762  H   GLN B 119       3.236  14.029  48.573  1.00  0.00           H  
ATOM   4763  HA  GLN B 119       1.481  15.153  50.517  1.00  0.00           H  
ATOM   4764 1HB  GLN B 119       1.113  12.875  48.547  1.00  0.00           H  
ATOM   4765 2HB  GLN B 119      -0.185  13.486  49.562  1.00  0.00           H  
ATOM   4766 1HG  GLN B 119      -0.013  15.681  48.541  1.00  0.00           H  
ATOM   4767 2HG  GLN B 119       1.379  15.134  47.564  1.00  0.00           H  
ATOM   4768 1HE2 GLN B 119      -0.616  14.034  44.965  1.00  0.00           H  
ATOM   4769 2HE2 GLN B 119       0.896  14.660  45.535  1.00  0.00           H  
ATOM   4770  N   THR B 120       2.372  12.016  51.050  1.00  0.00           N  
ATOM   4771  CA  THR B 120       2.355  10.938  52.031  1.00  0.00           C  
ATOM   4772  C   THR B 120       3.095  11.337  53.301  1.00  0.00           C  
ATOM   4773  O   THR B 120       2.654  11.032  54.409  1.00  0.00           O  
ATOM   4774  CB  THR B 120       2.976   9.652  51.453  1.00  0.00           C  
ATOM   4775  CG2 THR B 120       2.958   8.539  52.489  1.00  0.00           C  
ATOM   4776  OG1 THR B 120       2.233   9.237  50.299  1.00  0.00           O  
ATOM   4777  H   THR B 120       2.849  11.874  50.171  1.00  0.00           H  
ATOM   4778  HA  THR B 120       1.318  10.729  52.297  1.00  0.00           H  
ATOM   4779  HB  THR B 120       4.005   9.848  51.155  1.00  0.00           H  
ATOM   4780  HG1 THR B 120       2.414   9.837  49.570  1.00  0.00           H  
ATOM   4781 1HG2 THR B 120       3.402   7.639  52.064  1.00  0.00           H  
ATOM   4782 2HG2 THR B 120       3.531   8.847  53.364  1.00  0.00           H  
ATOM   4783 3HG2 THR B 120       1.931   8.333  52.784  1.00  0.00           H  
ATOM   4784  N   LEU B 121       4.221  12.021  53.133  1.00  0.00           N  
ATOM   4785  CA  LEU B 121       5.008  12.491  54.267  1.00  0.00           C  
ATOM   4786  C   LEU B 121       4.279  13.593  55.025  1.00  0.00           C  
ATOM   4787  O   LEU B 121       4.233  13.589  56.255  1.00  0.00           O  
ATOM   4788  CB  LEU B 121       6.371  13.007  53.789  1.00  0.00           C  
ATOM   4789  CG  LEU B 121       7.325  11.944  53.228  1.00  0.00           C  
ATOM   4790  CD1 LEU B 121       8.469  12.626  52.490  1.00  0.00           C  
ATOM   4791  CD2 LEU B 121       7.847  11.079  54.365  1.00  0.00           C  
ATOM   4792  H   LEU B 121       4.540  12.221  52.196  1.00  0.00           H  
ATOM   4793  HA  LEU B 121       5.169  11.655  54.947  1.00  0.00           H  
ATOM   4794 1HB  LEU B 121       6.208  13.749  53.009  1.00  0.00           H  
ATOM   4795 2HB  LEU B 121       6.872  13.494  54.625  1.00  0.00           H  
ATOM   4796  HG  LEU B 121       6.792  11.318  52.512  1.00  0.00           H  
ATOM   4797 1HD1 LEU B 121       9.147  11.870  52.091  1.00  0.00           H  
ATOM   4798 2HD1 LEU B 121       8.068  13.222  51.670  1.00  0.00           H  
ATOM   4799 3HD1 LEU B 121       9.012  13.273  53.178  1.00  0.00           H  
ATOM   4800 1HD2 LEU B 121       8.524  10.323  53.967  1.00  0.00           H  
ATOM   4801 2HD2 LEU B 121       8.381  11.704  55.082  1.00  0.00           H  
ATOM   4802 3HD2 LEU B 121       7.010  10.590  54.864  1.00  0.00           H  
ATOM   4803  N   LYS B 122       3.711  14.538  54.283  1.00  0.00           N  
ATOM   4804  CA  LYS B 122       3.022  15.673  54.884  1.00  0.00           C  
ATOM   4805  C   LYS B 122       1.837  15.217  55.725  1.00  0.00           C  
ATOM   4806  O   LYS B 122       1.631  15.698  56.839  1.00  0.00           O  
ATOM   4807  CB  LYS B 122       2.555  16.650  53.804  1.00  0.00           C  
ATOM   4808  CG  LYS B 122       1.932  17.932  54.341  1.00  0.00           C  
ATOM   4809  CD  LYS B 122       1.666  18.929  53.222  1.00  0.00           C  
ATOM   4810  CE  LYS B 122       1.331  20.305  53.775  1.00  0.00           C  
ATOM   4811  NZ  LYS B 122       0.020  20.318  54.480  1.00  0.00           N1+
ATOM   4812  H   LYS B 122       3.757  14.468  53.276  1.00  0.00           H  
ATOM   4813  HA  LYS B 122       3.719  16.191  55.544  1.00  0.00           H  
ATOM   4814 1HB  LYS B 122       3.400  16.928  53.174  1.00  0.00           H  
ATOM   4815 2HB  LYS B 122       1.818  16.163  53.166  1.00  0.00           H  
ATOM   4816 1HG  LYS B 122       0.991  17.698  54.839  1.00  0.00           H  
ATOM   4817 2HG  LYS B 122       2.605  18.386  55.069  1.00  0.00           H  
ATOM   4818 1HD  LYS B 122       2.550  19.007  52.588  1.00  0.00           H  
ATOM   4819 2HD  LYS B 122       0.832  18.579  52.614  1.00  0.00           H  
ATOM   4820 1HE  LYS B 122       2.107  20.617  54.473  1.00  0.00           H  
ATOM   4821 2HE  LYS B 122       1.296  21.027  52.959  1.00  0.00           H  
ATOM   4822 1HZ  LYS B 122      -0.166  21.247  54.831  1.00  0.00           H  
ATOM   4823 2HZ  LYS B 122      -0.711  20.049  53.837  1.00  0.00           H  
ATOM   4824 3HZ  LYS B 122       0.046  19.667  55.252  1.00  0.00           H  
ATOM   4825  N   GLU B 123       1.059  14.284  55.185  1.00  0.00           N  
ATOM   4826  CA  GLU B 123      -0.129  13.787  55.868  1.00  0.00           C  
ATOM   4827  C   GLU B 123       0.245  12.904  57.050  1.00  0.00           C  
ATOM   4828  O   GLU B 123      -0.572  12.657  57.936  1.00  0.00           O  
ATOM   4829  CB  GLU B 123      -1.016  13.005  54.895  1.00  0.00           C  
ATOM   4830  CG  GLU B 123      -1.676  13.858  53.822  1.00  0.00           C  
ATOM   4831  CD  GLU B 123      -2.476  13.047  52.840  1.00  0.00           C  
ATOM   4832  OE1 GLU B 123      -2.513  11.848  52.979  1.00  0.00           O  
ATOM   4833  OE2 GLU B 123      -3.050  13.628  51.949  1.00  0.00           O1-
ATOM   4834  H   GLU B 123       1.296  13.911  54.276  1.00  0.00           H  
ATOM   4835  HA  GLU B 123      -0.694  14.640  56.246  1.00  0.00           H  
ATOM   4836 1HB  GLU B 123      -0.421  12.241  54.396  1.00  0.00           H  
ATOM   4837 2HB  GLU B 123      -1.803  12.496  55.451  1.00  0.00           H  
ATOM   4838 1HG  GLU B 123      -2.337  14.580  54.302  1.00  0.00           H  
ATOM   4839 2HG  GLU B 123      -0.906  14.412  53.287  1.00  0.00           H  
ATOM   4840  N   SER B 124       1.487  12.430  57.060  1.00  0.00           N  
ATOM   4841  CA  SER B 124       1.977  11.587  58.143  1.00  0.00           C  
ATOM   4842  C   SER B 124       2.566  12.425  59.270  1.00  0.00           C  
ATOM   4843  O   SER B 124       2.975  11.893  60.302  1.00  0.00           O  
ATOM   4844  CB  SER B 124       3.022  10.621  57.620  1.00  0.00           C  
ATOM   4845  OG  SER B 124       2.465   9.735  56.687  1.00  0.00           O  
ATOM   4846  H   SER B 124       2.107  12.661  56.296  1.00  0.00           H  
ATOM   4847  HA  SER B 124       1.139  11.016  58.544  1.00  0.00           H  
ATOM   4848 1HB  SER B 124       3.834  11.179  57.155  1.00  0.00           H  
ATOM   4849 2HB  SER B 124       3.446  10.058  58.450  1.00  0.00           H  
ATOM   4850  HG  SER B 124       2.410  10.222  55.861  1.00  0.00           H  
ATOM   4851  N   GLY B 125       2.607  13.737  59.066  1.00  0.00           N  
ATOM   4852  CA  GLY B 125       3.001  14.664  60.120  1.00  0.00           C  
ATOM   4853  C   GLY B 125       4.483  15.006  60.027  1.00  0.00           C  
ATOM   4854  O   GLY B 125       5.054  15.590  60.948  1.00  0.00           O  
ATOM   4855  H   GLY B 125       2.359  14.101  58.157  1.00  0.00           H  
ATOM   4856 1HA  GLY B 125       2.408  15.575  60.043  1.00  0.00           H  
ATOM   4857 2HA  GLY B 125       2.786  14.223  61.092  1.00  0.00           H  
ATOM   4858  N   SER B 126       5.100  14.640  58.909  1.00  0.00           N  
ATOM   4859  CA  SER B 126       6.518  14.906  58.694  1.00  0.00           C  
ATOM   4860  C   SER B 126       6.774  16.395  58.496  1.00  0.00           C  
ATOM   4861  O   SER B 126       6.028  17.074  57.792  1.00  0.00           O  
ATOM   4862  CB  SER B 126       7.017  14.133  57.490  1.00  0.00           C  
ATOM   4863  OG  SER B 126       6.917  12.751  57.703  1.00  0.00           O  
ATOM   4864  H   SER B 126       4.574  14.164  58.190  1.00  0.00           H  
ATOM   4865  HA  SER B 126       7.069  14.578  59.577  1.00  0.00           H  
ATOM   4866 1HB  SER B 126       6.437  14.411  56.612  1.00  0.00           H  
ATOM   4867 2HB  SER B 126       8.055  14.397  57.293  1.00  0.00           H  
ATOM   4868  HG  SER B 126       7.267  12.335  56.912  1.00  0.00           H  
ATOM   4869  N   SER B 127       7.835  16.895  59.121  1.00  0.00           N  
ATOM   4870  CA  SER B 127       8.226  18.291  58.967  1.00  0.00           C  
ATOM   4871  C   SER B 127       8.708  18.575  57.550  1.00  0.00           C  
ATOM   4872  O   SER B 127       9.039  17.657  56.801  1.00  0.00           O  
ATOM   4873  CB  SER B 127       9.317  18.640  59.960  1.00  0.00           C  
ATOM   4874  OG  SER B 127      10.523  18.010  59.625  1.00  0.00           O  
ATOM   4875  H   SER B 127       8.385  16.293  59.717  1.00  0.00           H  
ATOM   4876  HA  SER B 127       7.357  18.918  59.166  1.00  0.00           H  
ATOM   4877 1HB  SER B 127       9.461  19.720  59.979  1.00  0.00           H  
ATOM   4878 2HB  SER B 127       9.010  18.334  60.960  1.00  0.00           H  
ATOM   4879  HG  SER B 127      11.167  18.310  60.270  1.00  0.00           H  
ATOM   4880  N   TYR B 128       8.744  19.853  57.188  1.00  0.00           N  
ATOM   4881  CA  TYR B 128       9.143  20.258  55.845  1.00  0.00           C  
ATOM   4882  C   TYR B 128      10.639  20.062  55.633  1.00  0.00           C  
ATOM   4883  O   TYR B 128      11.095  19.860  54.508  1.00  0.00           O  
ATOM   4884  CB  TYR B 128       8.759  21.717  55.590  1.00  0.00           C  
ATOM   4885  CG  TYR B 128       7.266  21.961  55.575  1.00  0.00           C  
ATOM   4886  CD1 TYR B 128       6.681  22.744  56.558  1.00  0.00           C  
ATOM   4887  CD2 TYR B 128       6.481  21.400  54.577  1.00  0.00           C  
ATOM   4888  CE1 TYR B 128       5.318  22.967  56.545  1.00  0.00           C  
ATOM   4889  CE2 TYR B 128       5.118  21.623  54.564  1.00  0.00           C  
ATOM   4890  CZ  TYR B 128       4.537  22.403  55.542  1.00  0.00           C  
ATOM   4891  OH  TYR B 128       3.179  22.625  55.529  1.00  0.00           O  
ATOM   4892  H   TYR B 128       8.487  20.562  57.860  1.00  0.00           H  
ATOM   4893  HA  TYR B 128       8.622  19.628  55.125  1.00  0.00           H  
ATOM   4894 1HB  TYR B 128       9.200  22.351  56.361  1.00  0.00           H  
ATOM   4895 2HB  TYR B 128       9.165  22.038  54.631  1.00  0.00           H  
ATOM   4896  HD1 TYR B 128       7.298  23.185  57.342  1.00  0.00           H  
ATOM   4897  HD2 TYR B 128       6.941  20.784  53.805  1.00  0.00           H  
ATOM   4898  HE1 TYR B 128       4.858  23.583  57.318  1.00  0.00           H  
ATOM   4899  HE2 TYR B 128       4.502  21.182  53.780  1.00  0.00           H  
ATOM   4900  HH  TYR B 128       2.940  23.189  56.268  1.00  0.00           H  
ATOM   4901  N   GLU B 129      11.399  20.123  56.722  1.00  0.00           N  
ATOM   4902  CA  GLU B 129      12.821  19.802  56.682  1.00  0.00           C  
ATOM   4903  C   GLU B 129      13.047  18.349  56.282  1.00  0.00           C  
ATOM   4904  O   GLU B 129      13.904  18.051  55.451  1.00  0.00           O  
ATOM   4905  CB  GLU B 129      13.466  20.073  58.043  1.00  0.00           C  
ATOM   4906  CG  GLU B 129      13.493  21.540  58.445  1.00  0.00           C  
ATOM   4907  CD  GLU B 129      12.173  22.023  58.980  1.00  0.00           C  
ATOM   4908  OE1 GLU B 129      11.285  21.220  59.133  1.00  0.00           O  
ATOM   4909  OE2 GLU B 129      12.053  23.198  59.238  1.00  0.00           O1-
ATOM   4910  H   GLU B 129      10.981  20.397  57.599  1.00  0.00           H  
ATOM   4911  HA  GLU B 129      13.298  20.437  55.936  1.00  0.00           H  
ATOM   4912 1HB  GLU B 129      12.930  19.523  58.816  1.00  0.00           H  
ATOM   4913 2HB  GLU B 129      14.494  19.710  58.037  1.00  0.00           H  
ATOM   4914 1HG  GLU B 129      14.256  21.683  59.210  1.00  0.00           H  
ATOM   4915 2HG  GLU B 129      13.769  22.139  57.578  1.00  0.00           H  
ATOM   4916  N   VAL B 130      12.273  17.449  56.879  1.00  0.00           N  
ATOM   4917  CA  VAL B 130      12.386  16.025  56.585  1.00  0.00           C  
ATOM   4918  C   VAL B 130      11.977  15.725  55.149  1.00  0.00           C  
ATOM   4919  O   VAL B 130      12.617  14.929  54.464  1.00  0.00           O  
ATOM   4920  CB  VAL B 130      11.506  15.209  57.549  1.00  0.00           C  
ATOM   4921  CG1 VAL B 130      11.385  13.770  57.070  1.00  0.00           C  
ATOM   4922  CG2 VAL B 130      12.087  15.263  58.953  1.00  0.00           C  
ATOM   4923  H   VAL B 130      11.588  17.759  57.554  1.00  0.00           H  
ATOM   4924  HA  VAL B 130      13.426  15.725  56.721  1.00  0.00           H  
ATOM   4925  HB  VAL B 130      10.501  15.632  57.555  1.00  0.00           H  
ATOM   4926 1HG1 VAL B 130      10.759  13.207  57.763  1.00  0.00           H  
ATOM   4927 2HG1 VAL B 130      10.933  13.753  56.078  1.00  0.00           H  
ATOM   4928 3HG1 VAL B 130      12.374  13.316  57.027  1.00  0.00           H  
ATOM   4929 1HG2 VAL B 130      11.459  14.683  59.630  1.00  0.00           H  
ATOM   4930 2HG2 VAL B 130      13.095  14.846  58.947  1.00  0.00           H  
ATOM   4931 3HG2 VAL B 130      12.126  16.299  59.292  1.00  0.00           H  
ATOM   4932  N   ILE B 131      10.904  16.368  54.699  1.00  0.00           N  
ATOM   4933  CA  ILE B 131      10.405  16.170  53.343  1.00  0.00           C  
ATOM   4934  C   ILE B 131      11.414  16.655  52.309  1.00  0.00           C  
ATOM   4935  O   ILE B 131      11.601  16.025  51.268  1.00  0.00           O  
ATOM   4936  CB  ILE B 131       9.067  16.902  53.138  1.00  0.00           C  
ATOM   4937  CG1 ILE B 131       7.968  16.252  53.983  1.00  0.00           C  
ATOM   4938  CG2 ILE B 131       8.681  16.904  51.666  1.00  0.00           C
[truncated: 655,295 more chars]
